# Supplementary material for: Comprehensive Comparative Genomics and Phenotyping of Methylobacterium Species
Source: Front Microbiol. 2021 Oct 6;12:740610. doi: 10.3389/fmicb.2021.740610 (PMC8561711; doi:10.3389/fmicb.2021.740610)
Supplement: Supplementary file 10 [file Data_Sheet_4.ZIP › Mb_planium.gff]

##gff-version 3
##sequence-region NZ_VZZJ01000001.1 1 411776
##sequence-region NZ_VZZJ01000010.1 1 193578
##sequence-region NZ_VZZJ01000011.1 1 158758
##sequence-region NZ_VZZJ01000012.1 1 150294
##sequence-region NZ_VZZJ01000013.1 1 146447
##sequence-region NZ_VZZJ01000014.1 1 145722
##sequence-region NZ_VZZJ01000015.1 1 132214
##sequence-region NZ_VZZJ01000016.1 1 121471
##sequence-region NZ_VZZJ01000017.1 1 116360
##sequence-region NZ_VZZJ01000018.1 1 101098
##sequence-region NZ_VZZJ01000019.1 1 100632
##sequence-region NZ_VZZJ01000002.1 1 400236
##sequence-region NZ_VZZJ01000020.1 1 100535
##sequence-region NZ_VZZJ01000021.1 1 89498
##sequence-region NZ_VZZJ01000022.1 1 84946
##sequence-region NZ_VZZJ01000023.1 1 74740
##sequence-region NZ_VZZJ01000024.1 1 74265
##sequence-region NZ_VZZJ01000025.1 1 71377
##sequence-region NZ_VZZJ01000026.1 1 69878
##sequence-region NZ_VZZJ01000027.1 1 69521
##sequence-region NZ_VZZJ01000028.1 1 66754
##sequence-region NZ_VZZJ01000029.1 1 64280
##sequence-region NZ_VZZJ01000003.1 1 397606
##sequence-region NZ_VZZJ01000030.1 1 61292
##sequence-region NZ_VZZJ01000031.1 1 57254
##sequence-region NZ_VZZJ01000032.1 1 56681
##sequence-region NZ_VZZJ01000033.1 1 55090
##sequence-region NZ_VZZJ01000034.1 1 52231
##sequence-region NZ_VZZJ01000035.1 1 50493
##sequence-region NZ_VZZJ01000036.1 1 50067
##sequence-region NZ_VZZJ01000037.1 1 36170
##sequence-region NZ_VZZJ01000038.1 1 35458
##sequence-region NZ_VZZJ01000039.1 1 33324
##sequence-region NZ_VZZJ01000004.1 1 378581
##sequence-region NZ_VZZJ01000040.1 1 31214
##sequence-region NZ_VZZJ01000041.1 1 28298
##sequence-region NZ_VZZJ01000042.1 1 26232
##sequence-region NZ_VZZJ01000043.1 1 24151
##sequence-region NZ_VZZJ01000044.1 1 22775
##sequence-region NZ_VZZJ01000045.1 1 22043
##sequence-region NZ_VZZJ01000046.1 1 20144
##sequence-region NZ_VZZJ01000047.1 1 19005
##sequence-region NZ_VZZJ01000048.1 1 18792
##sequence-region NZ_VZZJ01000049.1 1 18333
##sequence-region NZ_VZZJ01000005.1 1 328300
##sequence-region NZ_VZZJ01000050.1 1 18060
##sequence-region NZ_VZZJ01000051.1 1 15688
##sequence-region NZ_VZZJ01000052.1 1 14091
##sequence-region NZ_VZZJ01000053.1 1 13994
##sequence-region NZ_VZZJ01000054.1 1 11232
##sequence-region NZ_VZZJ01000055.1 1 10974
##sequence-region NZ_VZZJ01000056.1 1 10906
##sequence-region NZ_VZZJ01000057.1 1 10125
##sequence-region NZ_VZZJ01000058.1 1 10115
##sequence-region NZ_VZZJ01000059.1 1 9763
##sequence-region NZ_VZZJ01000006.1 1 281924
##sequence-region NZ_VZZJ01000060.1 1 8648
##sequence-region NZ_VZZJ01000061.1 1 8338
##sequence-region NZ_VZZJ01000062.1 1 8066
##sequence-region NZ_VZZJ01000063.1 1 7731
##sequence-region NZ_VZZJ01000064.1 1 7415
##sequence-region NZ_VZZJ01000065.1 1 5711
##sequence-region NZ_VZZJ01000066.1 1 4118
##sequence-region NZ_VZZJ01000067.1 1 3374
##sequence-region NZ_VZZJ01000068.1 1 3013
##sequence-region NZ_VZZJ01000069.1 1 2326
##sequence-region NZ_VZZJ01000007.1 1 235754
##sequence-region NZ_VZZJ01000070.1 1 1950
##sequence-region NZ_VZZJ01000071.1 1 1456
##sequence-region NZ_VZZJ01000072.1 1 1208
##sequence-region NZ_VZZJ01000073.1 1 1198
##sequence-region NZ_VZZJ01000074.1 1 1162
##sequence-region NZ_VZZJ01000075.1 1 1095
##sequence-region NZ_VZZJ01000076.1 1 1085
##sequence-region NZ_VZZJ01000077.1 1 1033
##sequence-region NZ_VZZJ01000078.1 1 1007
##sequence-region NZ_VZZJ01000079.1 1 1003
##sequence-region NZ_VZZJ01000008.1 1 197803
##sequence-region NZ_VZZJ01000080.1 1 1002
##sequence-region NZ_VZZJ01000009.1 1 195388
NZ_VZZJ01000001.1	Prodigal:002006	CDS	377	3391	.	-	0	ID=MIIOBOEJ_00001;inference=ab initio prediction:Prodigal:002006;locus_tag=MIIOBOEJ_00001;product=hypothetical protein
NZ_VZZJ01000001.1	Prodigal:002006	CDS	3608	4969	.	-	0	ID=MIIOBOEJ_00002;Name=dctD_1;gene=dctD_1;inference=ab initio prediction:Prodigal:002006,similar to AA sequence:UniProtKB:P13632;locus_tag=MIIOBOEJ_00002;product=C4-dicarboxylate transport transcriptional regulatory protein DctD
NZ_VZZJ01000001.1	Prodigal:002006	CDS	4966	6858	.	-	0	ID=MIIOBOEJ_00003;eC_number=2.7.13.3;Name=dctB;gene=dctB;inference=ab initio prediction:Prodigal:002006,similar to AA sequence:UniProtKB:P13633;locus_tag=MIIOBOEJ_00003;product=C4-dicarboxylate transport sensor protein DctB
NZ_VZZJ01000001.1	Prodigal:002006	CDS	7181	8518	.	+	0	ID=MIIOBOEJ_00004;Name=dctA_1;gene=dctA_1;inference=ab initio prediction:Prodigal:002006,similar to AA sequence:UniProtKB:P20672;locus_tag=MIIOBOEJ_00004;product=C4-dicarboxylate transport protein
NZ_VZZJ01000001.1	Prodigal:002006	CDS	8626	9795	.	-	0	ID=MIIOBOEJ_00005;inference=ab initio prediction:Prodigal:002006;locus_tag=MIIOBOEJ_00005;product=hypothetical protein
NZ_VZZJ01000001.1	Prodigal:002006	CDS	9875	10300	.	-	0	ID=MIIOBOEJ_00006;inference=ab initio prediction:Prodigal:002006;locus_tag=MIIOBOEJ_00006;product=hypothetical protein
NZ_VZZJ01000001.1	Prodigal:002006	CDS	10422	10784	.	-	0	ID=MIIOBOEJ_00007;inference=ab initio prediction:Prodigal:002006;locus_tag=MIIOBOEJ_00007;product=hypothetical protein
NZ_VZZJ01000001.1	Prodigal:002006	CDS	10922	11662	.	+	0	ID=MIIOBOEJ_00008;inference=ab initio prediction:Prodigal:002006;locus_tag=MIIOBOEJ_00008;product=hypothetical protein
NZ_VZZJ01000001.1	Prodigal:002006	CDS	12266	13102	.	-	0	ID=MIIOBOEJ_00009;inference=ab initio prediction:Prodigal:002006;locus_tag=MIIOBOEJ_00009;product=hypothetical protein
NZ_VZZJ01000001.1	Prodigal:002006	CDS	13459	13707	.	+	0	ID=MIIOBOEJ_00010;inference=ab initio prediction:Prodigal:002006;locus_tag=MIIOBOEJ_00010;product=hypothetical protein
NZ_VZZJ01000001.1	Prodigal:002006	CDS	13707	13988	.	+	0	ID=MIIOBOEJ_00011;inference=ab initio prediction:Prodigal:002006;locus_tag=MIIOBOEJ_00011;product=hypothetical protein
NZ_VZZJ01000001.1	Prodigal:002006	CDS	14104	14853	.	-	0	ID=MIIOBOEJ_00012;eC_number=1.1.1.100;Name=fabG_1;gene=fabG_1;inference=ab initio prediction:Prodigal:002006,similar to AA sequence:UniProtKB:P99093;locus_tag=MIIOBOEJ_00012;product=3-oxoacyl-[acyl-carrier-protein] reductase FabG
NZ_VZZJ01000001.1	Prodigal:002006	CDS	14941	15216	.	-	0	ID=MIIOBOEJ_00013;Name=sdpR;db_xref=COG:COG0640;gene=sdpR;inference=ab initio prediction:Prodigal:002006,similar to AA sequence:UniProtKB:O32242;locus_tag=MIIOBOEJ_00013;product=Transcriptional repressor SdpR
NZ_VZZJ01000001.1	Prodigal:002006	CDS	15400	16032	.	-	0	ID=MIIOBOEJ_00014;inference=ab initio prediction:Prodigal:002006;locus_tag=MIIOBOEJ_00014;product=hypothetical protein
NZ_VZZJ01000001.1	Prodigal:002006	CDS	16141	16830	.	+	0	ID=MIIOBOEJ_00015;inference=ab initio prediction:Prodigal:002006;locus_tag=MIIOBOEJ_00015;product=hypothetical protein
NZ_VZZJ01000001.1	Prodigal:002006	CDS	16879	17151	.	+	0	ID=MIIOBOEJ_00016;inference=ab initio prediction:Prodigal:002006;locus_tag=MIIOBOEJ_00016;product=hypothetical protein
NZ_VZZJ01000001.1	Prodigal:002006	CDS	17638	19413	.	+	0	ID=MIIOBOEJ_00017;Name=prsD_1;gene=prsD_1;inference=ab initio prediction:Prodigal:002006,similar to AA sequence:UniProtKB:Q7ANN4;locus_tag=MIIOBOEJ_00017;product=Type I secretion system ATP-binding protein PrsD
NZ_VZZJ01000001.1	Prodigal:002006	CDS	19417	20841	.	+	0	ID=MIIOBOEJ_00018;Name=prsE_1;gene=prsE_1;inference=ab initio prediction:Prodigal:002006,similar to AA sequence:UniProtKB:Q7ANN5;locus_tag=MIIOBOEJ_00018;product=Type I secretion system membrane fusion protein PrsE
NZ_VZZJ01000001.1	Prodigal:002006	CDS	21042	24086	.	+	0	ID=MIIOBOEJ_00019;inference=ab initio prediction:Prodigal:002006;locus_tag=MIIOBOEJ_00019;product=hypothetical protein
NZ_VZZJ01000001.1	Prodigal:002006	CDS	24332	26194	.	+	0	ID=MIIOBOEJ_00020;Name=htpG;db_xref=COG:COG0326;gene=htpG;inference=ab initio prediction:Prodigal:002006,similar to AA sequence:UniProtKB:Q83EL0;locus_tag=MIIOBOEJ_00020;product=Chaperone protein HtpG
NZ_VZZJ01000001.1	Prodigal:002006	CDS	26307	27371	.	+	0	ID=MIIOBOEJ_00021;inference=ab initio prediction:Prodigal:002006;locus_tag=MIIOBOEJ_00021;product=hypothetical protein
NZ_VZZJ01000001.1	Aragorn:001002	tRNA	27422	27511	.	+	.	ID=MIIOBOEJ_00022;inference=COORDINATES:profile:Aragorn:001002;locus_tag=MIIOBOEJ_00022;product=tRNA-Ser(cga)
NZ_VZZJ01000001.1	Prodigal:002006	CDS	27918	28316	.	-	0	ID=MIIOBOEJ_00023;inference=ab initio prediction:Prodigal:002006;locus_tag=MIIOBOEJ_00023;product=hypothetical protein
NZ_VZZJ01000001.1	Prodigal:002006	CDS	28880	30019	.	+	0	ID=MIIOBOEJ_00024;inference=ab initio prediction:Prodigal:002006;locus_tag=MIIOBOEJ_00024;product=hypothetical protein
NZ_VZZJ01000001.1	Prodigal:002006	CDS	30084	30479	.	-	0	ID=MIIOBOEJ_00025;inference=ab initio prediction:Prodigal:002006;locus_tag=MIIOBOEJ_00025;product=hypothetical protein
NZ_VZZJ01000001.1	Prodigal:002006	CDS	31267	31971	.	-	0	ID=MIIOBOEJ_00026;Name=degU_1;db_xref=COG:COG2197;gene=degU_1;inference=ab initio prediction:Prodigal:002006,similar to AA sequence:UniProtKB:P13800;locus_tag=MIIOBOEJ_00026;product=Transcriptional regulatory protein DegU
NZ_VZZJ01000001.1	Prodigal:002006	CDS	32430	32684	.	+	0	ID=MIIOBOEJ_00027;inference=ab initio prediction:Prodigal:002006;locus_tag=MIIOBOEJ_00027;product=hypothetical protein
NZ_VZZJ01000001.1	Prodigal:002006	CDS	32707	33636	.	-	0	ID=MIIOBOEJ_00028;inference=ab initio prediction:Prodigal:002006;locus_tag=MIIOBOEJ_00028;product=hypothetical protein
NZ_VZZJ01000001.1	Prodigal:002006	CDS	34116	34376	.	-	0	ID=MIIOBOEJ_00029;inference=ab initio prediction:Prodigal:002006;locus_tag=MIIOBOEJ_00029;product=hypothetical protein
NZ_VZZJ01000001.1	Prodigal:002006	CDS	34486	35046	.	-	0	ID=MIIOBOEJ_00030;inference=ab initio prediction:Prodigal:002006;locus_tag=MIIOBOEJ_00030;product=hypothetical protein
NZ_VZZJ01000001.1	Prodigal:002006	CDS	35638	36111	.	+	0	ID=MIIOBOEJ_00031;Name=rssB_1;gene=rssB_1;inference=ab initio prediction:Prodigal:002006,protein motif:HAMAP:MF_00958;locus_tag=MIIOBOEJ_00031;product=Regulator of RpoS
NZ_VZZJ01000001.1	Prodigal:002006	CDS	36239	37369	.	+	0	ID=MIIOBOEJ_00032;eC_number=3.6.1.11;Name=ppx;db_xref=COG:COG0248;gene=ppx;inference=ab initio prediction:Prodigal:002006,similar to AA sequence:UniProtKB:P0AFL6;locus_tag=MIIOBOEJ_00032;product=Exopolyphosphatase
NZ_VZZJ01000001.1	Prodigal:002006	CDS	37366	38082	.	+	0	ID=MIIOBOEJ_00033;eC_number=2.1.1.166;Name=rlmE;db_xref=COG:COG0293;gene=rlmE;inference=ab initio prediction:Prodigal:002006,similar to AA sequence:UniProtKB:P0C0R7;locus_tag=MIIOBOEJ_00033;product=Ribosomal RNA large subunit methyltransferase E
NZ_VZZJ01000001.1	Prodigal:002006	CDS	38098	38523	.	-	0	ID=MIIOBOEJ_00034;inference=ab initio prediction:Prodigal:002006;locus_tag=MIIOBOEJ_00034;product=hypothetical protein
NZ_VZZJ01000001.1	Prodigal:002006	CDS	38746	40266	.	-	0	ID=MIIOBOEJ_00035;eC_number=1.2.1.3;Name=adh_1;db_xref=COG:COG1012;gene=adh_1;inference=ab initio prediction:Prodigal:002006,similar to AA sequence:UniProtKB:A1B4L2;locus_tag=MIIOBOEJ_00035;product=Aldehyde dehydrogenase
NZ_VZZJ01000001.1	Prodigal:002006	CDS	40534	41931	.	-	0	ID=MIIOBOEJ_00036;Name=pbpE;db_xref=COG:COG1680;gene=pbpE;inference=ab initio prediction:Prodigal:002006,similar to AA sequence:UniProtKB:P32959;locus_tag=MIIOBOEJ_00036;product=Penicillin-binding protein 4*
NZ_VZZJ01000001.1	Prodigal:002006	CDS	42053	43384	.	+	0	ID=MIIOBOEJ_00037;Name=bcr;gene=bcr;inference=ab initio prediction:Prodigal:002006,similar to AA sequence:UniProtKB:P28246;locus_tag=MIIOBOEJ_00037;product=Bicyclomycin resistance protein
NZ_VZZJ01000001.1	Prodigal:002006	CDS	43465	43974	.	+	0	ID=MIIOBOEJ_00038;inference=ab initio prediction:Prodigal:002006;locus_tag=MIIOBOEJ_00038;product=hypothetical protein
NZ_VZZJ01000001.1	Prodigal:002006	CDS	44013	45434	.	-	0	ID=MIIOBOEJ_00039;Name=hsrA;gene=hsrA;inference=ab initio prediction:Prodigal:002006,similar to AA sequence:UniProtKB:P31474;locus_tag=MIIOBOEJ_00039;product=putative transport protein HsrA
NZ_VZZJ01000001.1	Prodigal:002006	CDS	45706	46590	.	+	0	ID=MIIOBOEJ_00040;inference=ab initio prediction:Prodigal:002006;locus_tag=MIIOBOEJ_00040;product=hypothetical protein
NZ_VZZJ01000001.1	Prodigal:002006	CDS	46766	48259	.	+	0	ID=MIIOBOEJ_00041;eC_number=1.1.1.205;Name=guaB;db_xref=COG:COG0516;gene=guaB;inference=ab initio prediction:Prodigal:002006,similar to AA sequence:UniProtKB:P0C0H6;locus_tag=MIIOBOEJ_00041;product=Inosine-5'-monophosphate dehydrogenase
NZ_VZZJ01000001.1	Prodigal:002006	CDS	48370	48615	.	+	0	ID=MIIOBOEJ_00042;inference=ab initio prediction:Prodigal:002006;locus_tag=MIIOBOEJ_00042;product=hypothetical protein
NZ_VZZJ01000001.1	Prodigal:002006	CDS	48615	49043	.	+	0	ID=MIIOBOEJ_00043;eC_number=3.1.-.-;Name=vapC_1;gene=vapC_1;inference=ab initio prediction:Prodigal:002006,protein motif:HAMAP:MF_00265;locus_tag=MIIOBOEJ_00043;product=tRNA(fMet)-specific endonuclease VapC
NZ_VZZJ01000001.1	Prodigal:002006	CDS	49040	49471	.	+	0	ID=MIIOBOEJ_00044;inference=ab initio prediction:Prodigal:002006;locus_tag=MIIOBOEJ_00044;product=hypothetical protein
NZ_VZZJ01000001.1	Prodigal:002006	CDS	49548	50498	.	+	0	ID=MIIOBOEJ_00045;eC_number=1.1.1.169;Name=panE_1;db_xref=COG:COG1893;gene=panE_1;inference=ab initio prediction:Prodigal:002006,similar to AA sequence:UniProtKB:P37402;locus_tag=MIIOBOEJ_00045;product=2-dehydropantoate 2-reductase
NZ_VZZJ01000001.1	Prodigal:002006	CDS	50512	50685	.	-	0	ID=MIIOBOEJ_00046;inference=ab initio prediction:Prodigal:002006;locus_tag=MIIOBOEJ_00046;product=hypothetical protein
NZ_VZZJ01000001.1	Prodigal:002006	CDS	50870	52135	.	+	0	ID=MIIOBOEJ_00047;eC_number=2.1.1.176;Name=rsmB_1;gene=rsmB_1;inference=ab initio prediction:Prodigal:002006,protein motif:HAMAP:MF_01856;locus_tag=MIIOBOEJ_00047;product=Ribosomal RNA small subunit methyltransferase B
NZ_VZZJ01000001.1	Prodigal:002006	CDS	52285	53841	.	+	0	ID=MIIOBOEJ_00048;eC_number=6.3.5.2;Name=guaA;db_xref=COG:COG0518;gene=guaA;inference=ab initio prediction:Prodigal:002006,similar to AA sequence:UniProtKB:P04079;locus_tag=MIIOBOEJ_00048;product=GMP synthase [glutamine-hydrolyzing]
NZ_VZZJ01000001.1	Prodigal:002006	CDS	54271	54696	.	-	0	ID=MIIOBOEJ_00049;eC_number=3.1.-.-;Name=vapC_2;gene=vapC_2;inference=ab initio prediction:Prodigal:002006,protein motif:HAMAP:MF_00265;locus_tag=MIIOBOEJ_00049;product=tRNA(fMet)-specific endonuclease VapC
NZ_VZZJ01000001.1	Prodigal:002006	CDS	54696	54938	.	-	0	ID=MIIOBOEJ_00050;inference=ab initio prediction:Prodigal:002006;locus_tag=MIIOBOEJ_00050;product=hypothetical protein
NZ_VZZJ01000001.1	Prodigal:002006	CDS	55166	55477	.	-	0	ID=MIIOBOEJ_00051;inference=ab initio prediction:Prodigal:002006;locus_tag=MIIOBOEJ_00051;product=hypothetical protein
NZ_VZZJ01000001.1	Prodigal:002006	CDS	55527	56702	.	-	0	ID=MIIOBOEJ_00052;inference=ab initio prediction:Prodigal:002006;locus_tag=MIIOBOEJ_00052;product=hypothetical protein
NZ_VZZJ01000001.1	Prodigal:002006	CDS	56875	57483	.	+	0	ID=MIIOBOEJ_00053;inference=ab initio prediction:Prodigal:002006;locus_tag=MIIOBOEJ_00053;product=hypothetical protein
NZ_VZZJ01000001.1	Prodigal:002006	CDS	57652	58362	.	+	0	ID=MIIOBOEJ_00054;inference=ab initio prediction:Prodigal:002006;locus_tag=MIIOBOEJ_00054;product=hypothetical protein
NZ_VZZJ01000001.1	Prodigal:002006	CDS	58480	59823	.	+	0	ID=MIIOBOEJ_00055;Name=der;db_xref=COG:COG1160;gene=der;inference=ab initio prediction:Prodigal:002006,similar to AA sequence:UniProtKB:P50743;locus_tag=MIIOBOEJ_00055;product=GTPase Der
NZ_VZZJ01000001.1	Prodigal:002006	CDS	59846	60985	.	-	0	ID=MIIOBOEJ_00056;eC_number=6.3.2.2;db_xref=COG:COG2170;inference=ab initio prediction:Prodigal:002006,similar to AA sequence:UniProtKB:P9WPK9;locus_tag=MIIOBOEJ_00056;product=Putative glutamate--cysteine ligase 2
NZ_VZZJ01000001.1	Prodigal:002006	CDS	61040	61447	.	-	0	ID=MIIOBOEJ_00057;eC_number=1.5.1.47;Name=dmrA;gene=dmrA;inference=ab initio prediction:Prodigal:002006,similar to AA sequence:UniProtKB:C5B2R8;locus_tag=MIIOBOEJ_00057;product=Dihydromethanopterin reductase
NZ_VZZJ01000001.1	Prodigal:002006	CDS	61539	62291	.	-	0	ID=MIIOBOEJ_00058;eC_number=1.-.-.-;Name=yciK;db_xref=COG:COG1028;gene=yciK;inference=ab initio prediction:Prodigal:002006,similar to AA sequence:UniProtKB:P31808;locus_tag=MIIOBOEJ_00058;product=putative oxidoreductase YciK
NZ_VZZJ01000001.1	Prodigal:002006	CDS	62296	63786	.	-	0	ID=MIIOBOEJ_00059;eC_number=2.4.2.14;Name=purF_1;db_xref=COG:COG0034;gene=purF_1;inference=ab initio prediction:Prodigal:002006,similar to AA sequence:UniProtKB:P00497;locus_tag=MIIOBOEJ_00059;product=Amidophosphoribosyltransferase
NZ_VZZJ01000001.1	Prodigal:002006	CDS	63946	64569	.	-	0	ID=MIIOBOEJ_00060;inference=ab initio prediction:Prodigal:002006;locus_tag=MIIOBOEJ_00060;product=hypothetical protein
NZ_VZZJ01000001.1	Prodigal:002006	CDS	64778	66211	.	-	0	ID=MIIOBOEJ_00061;eC_number=3.6.4.-;Name=radA;db_xref=COG:COG1066;gene=radA;inference=ab initio prediction:Prodigal:002006,similar to AA sequence:UniProtKB:P37572;locus_tag=MIIOBOEJ_00061;product=DNA repair protein RadA
NZ_VZZJ01000001.1	Prodigal:002006	CDS	66367	67518	.	-	0	ID=MIIOBOEJ_00062;eC_number=5.1.1.1;Name=alr;gene=alr;inference=ab initio prediction:Prodigal:002006,similar to AA sequence:UniProtKB:B9WZ64;locus_tag=MIIOBOEJ_00062;product=Alanine racemase
NZ_VZZJ01000001.1	Prodigal:002006	CDS	67772	69259	.	-	0	ID=MIIOBOEJ_00063;eC_number=3.6.4.12;Name=dnaC;db_xref=COG:COG0305;gene=dnaC;inference=ab initio prediction:Prodigal:002006,similar to AA sequence:UniProtKB:P37469;locus_tag=MIIOBOEJ_00063;product=Replicative DNA helicase
NZ_VZZJ01000001.1	Prodigal:002006	CDS	69515	70081	.	-	0	ID=MIIOBOEJ_00064;Name=rplI;db_xref=COG:COG0359;gene=rplI;inference=ab initio prediction:Prodigal:002006,similar to AA sequence:UniProtKB:Q6N5A1;locus_tag=MIIOBOEJ_00064;product=50S ribosomal protein L9
NZ_VZZJ01000001.1	Prodigal:002006	CDS	70126	71130	.	-	0	ID=MIIOBOEJ_00065;inference=ab initio prediction:Prodigal:002006;locus_tag=MIIOBOEJ_00065;product=hypothetical protein
NZ_VZZJ01000001.1	Prodigal:002006	CDS	71265	71519	.	-	0	ID=MIIOBOEJ_00066;Name=rpsR;db_xref=COG:COG0238;gene=rpsR;inference=ab initio prediction:Prodigal:002006,similar to AA sequence:UniProtKB:Q6N5A3;locus_tag=MIIOBOEJ_00066;product=30S ribosomal protein S18
NZ_VZZJ01000001.1	Prodigal:002006	CDS	71523	71987	.	-	0	ID=MIIOBOEJ_00067;Name=rpsF;db_xref=COG:COG0360;gene=rpsF;inference=ab initio prediction:Prodigal:002006,similar to AA sequence:UniProtKB:Q6N5A4;locus_tag=MIIOBOEJ_00067;product=30S ribosomal protein S6
NZ_VZZJ01000001.1	Prodigal:002006	CDS	72495	72755	.	+	0	ID=MIIOBOEJ_00068;inference=ab initio prediction:Prodigal:002006;locus_tag=MIIOBOEJ_00068;product=hypothetical protein
NZ_VZZJ01000001.1	Prodigal:002006	CDS	72780	73154	.	-	0	ID=MIIOBOEJ_00069;inference=ab initio prediction:Prodigal:002006;locus_tag=MIIOBOEJ_00069;product=hypothetical protein
NZ_VZZJ01000001.1	Prodigal:002006	CDS	73314	74075	.	+	0	ID=MIIOBOEJ_00070;eC_number=2.6.99.2;Name=pdxJ;db_xref=COG:COG0854;gene=pdxJ;inference=ab initio prediction:Prodigal:002006,similar to AA sequence:UniProtKB:P0A794;locus_tag=MIIOBOEJ_00070;product=Pyridoxine 5'-phosphate synthase
NZ_VZZJ01000001.1	Prodigal:002006	CDS	74072	74485	.	+	0	ID=MIIOBOEJ_00071;eC_number=2.7.8.7;Name=acpS;db_xref=COG:COG0736;gene=acpS;inference=ab initio prediction:Prodigal:002006,similar to AA sequence:UniProtKB:Q9KPB6;locus_tag=MIIOBOEJ_00071;product=Holo-[acyl-carrier-protein] synthase
NZ_VZZJ01000001.1	Prodigal:002006	CDS	74625	75434	.	+	0	ID=MIIOBOEJ_00072;eC_number=3.4.21.89;Name=lepB;db_xref=COG:COG0681;gene=lepB;inference=ab initio prediction:Prodigal:002006,similar to AA sequence:UniProtKB:Q8L2J7;locus_tag=MIIOBOEJ_00072;product=Signal peptidase I
NZ_VZZJ01000001.1	Prodigal:002006	CDS	75445	76206	.	+	0	ID=MIIOBOEJ_00073;eC_number=3.1.26.3;Name=rnc;db_xref=COG:COG0571;gene=rnc;inference=ab initio prediction:Prodigal:002006,similar to AA sequence:UniProtKB:Q52698;locus_tag=MIIOBOEJ_00073;product=Ribonuclease 3
NZ_VZZJ01000001.1	Prodigal:002006	CDS	76328	77314	.	+	0	ID=MIIOBOEJ_00074;Name=era;gene=era;inference=ab initio prediction:Prodigal:002006,similar to AA sequence:UniProtKB:P64085;locus_tag=MIIOBOEJ_00074;product=GTPase Era
NZ_VZZJ01000001.1	Prodigal:002006	CDS	77439	78344	.	+	0	ID=MIIOBOEJ_00075;eC_number=2.1.1.172;Name=rsmC;db_xref=COG:COG2813;gene=rsmC;inference=ab initio prediction:Prodigal:002006,similar to AA sequence:UniProtKB:P39406;locus_tag=MIIOBOEJ_00075;product=Ribosomal RNA small subunit methyltransferase C
NZ_VZZJ01000001.1	Prodigal:002006	CDS	78341	79093	.	+	0	ID=MIIOBOEJ_00076;eC_number=5.4.99.19;Name=rsuA;db_xref=COG:COG1187;gene=rsuA;inference=ab initio prediction:Prodigal:002006,similar to AA sequence:UniProtKB:P0AA43;locus_tag=MIIOBOEJ_00076;product=Ribosomal small subunit pseudouridine synthase A
NZ_VZZJ01000001.1	Prodigal:002006	CDS	79260	80327	.	+	0	ID=MIIOBOEJ_00077;Name=rpsB;db_xref=COG:COG0052;gene=rpsB;inference=ab initio prediction:Prodigal:002006,similar to AA sequence:UniProtKB:Q6N5Q2;locus_tag=MIIOBOEJ_00077;product=30S ribosomal protein S2
NZ_VZZJ01000001.1	Prodigal:002006	CDS	80468	81394	.	+	0	ID=MIIOBOEJ_00078;Name=tsf;db_xref=COG:COG0264;gene=tsf;inference=ab initio prediction:Prodigal:002006,similar to AA sequence:UniProtKB:P0A6P1;locus_tag=MIIOBOEJ_00078;product=Elongation factor Ts
NZ_VZZJ01000001.1	Prodigal:002006	CDS	81667	82389	.	+	0	ID=MIIOBOEJ_00079;eC_number=2.7.4.22;Name=pyrH;db_xref=COG:COG0528;gene=pyrH;inference=ab initio prediction:Prodigal:002006,similar to AA sequence:UniProtKB:P59009;locus_tag=MIIOBOEJ_00079;product=Uridylate kinase
NZ_VZZJ01000001.1	Prodigal:002006	CDS	82534	83097	.	+	0	ID=MIIOBOEJ_00080;Name=frr;db_xref=COG:COG0233;gene=frr;inference=ab initio prediction:Prodigal:002006,similar to AA sequence:UniProtKB:P81101;locus_tag=MIIOBOEJ_00080;product=Ribosome-recycling factor
NZ_VZZJ01000001.1	Prodigal:002006	CDS	83107	83268	.	+	0	ID=MIIOBOEJ_00081;inference=ab initio prediction:Prodigal:002006;locus_tag=MIIOBOEJ_00081;product=hypothetical protein
NZ_VZZJ01000001.1	Prodigal:002006	CDS	83265	84050	.	+	0	ID=MIIOBOEJ_00082;eC_number=2.5.1.31;Name=uppS;gene=uppS;inference=ab initio prediction:Prodigal:002006,similar to AA sequence:UniProtKB:O82827;locus_tag=MIIOBOEJ_00082;product=Ditrans%2Cpolycis-undecaprenyl-diphosphate synthase ((2E%2C6E)-farnesyl-diphosphate specific)
NZ_VZZJ01000001.1	Prodigal:002006	CDS	84050	84922	.	+	0	ID=MIIOBOEJ_00083;inference=ab initio prediction:Prodigal:002006;locus_tag=MIIOBOEJ_00083;product=hypothetical protein
NZ_VZZJ01000001.1	Prodigal:002006	CDS	84936	86114	.	+	0	ID=MIIOBOEJ_00084;eC_number=1.1.1.267;Name=dxr;gene=dxr;inference=ab initio prediction:Prodigal:002006,similar to AA sequence:UniProtKB:Q9X5F2;locus_tag=MIIOBOEJ_00084;product=1-deoxy-D-xylulose 5-phosphate reductoisomerase
NZ_VZZJ01000001.1	Prodigal:002006	CDS	86125	86772	.	-	0	ID=MIIOBOEJ_00085;Name=betI_1;gene=betI_1;inference=ab initio prediction:Prodigal:002006,protein motif:HAMAP:MF_00768;locus_tag=MIIOBOEJ_00085;product=HTH-type transcriptional regulator BetI
NZ_VZZJ01000001.1	Prodigal:002006	CDS	86895	88115	.	+	0	ID=MIIOBOEJ_00086;Name=emrA_1;gene=emrA_1;inference=ab initio prediction:Prodigal:002006,similar to AA sequence:UniProtKB:P0DPR6;locus_tag=MIIOBOEJ_00086;product=Colistin resistance protein EmrA
NZ_VZZJ01000001.1	Prodigal:002006	CDS	88126	89706	.	+	0	ID=MIIOBOEJ_00087;Name=emrB_1;gene=emrB_1;inference=ab initio prediction:Prodigal:002006,similar to AA sequence:UniProtKB:P0DPR7;locus_tag=MIIOBOEJ_00087;product=Colistin resistance protein EmrB
NZ_VZZJ01000001.1	Prodigal:002006	CDS	89876	91033	.	+	0	ID=MIIOBOEJ_00088;eC_number=3.4.24.-;Name=mmpA;db_xref=COG:COG0750;gene=mmpA;inference=ab initio prediction:Prodigal:002006,similar to AA sequence:UniProtKB:Q9A710;locus_tag=MIIOBOEJ_00088;product=Metalloprotease MmpA
NZ_VZZJ01000001.1	Prodigal:002006	CDS	91440	94016	.	+	0	ID=MIIOBOEJ_00089;Name=bamA_1;db_xref=COG:COG4775;gene=bamA_1;inference=ab initio prediction:Prodigal:002006,similar to AA sequence:UniProtKB:Q9K1H0;locus_tag=MIIOBOEJ_00089;product=Outer membrane protein assembly factor BamA
NZ_VZZJ01000001.1	Prodigal:002006	CDS	94068	95129	.	+	0	ID=MIIOBOEJ_00090;eC_number=2.3.1.-;Name=lpxD_1;db_xref=COG:COG1044;gene=lpxD_1;inference=ab initio prediction:Prodigal:002006,similar to AA sequence:UniProtKB:P0CD76;locus_tag=MIIOBOEJ_00090;product=UDP-3-O-acylglucosamine N-acyltransferase
NZ_VZZJ01000001.1	Prodigal:002006	CDS	95408	95872	.	+	0	ID=MIIOBOEJ_00091;eC_number=4.2.1.59;Name=fabZ;db_xref=COG:COG0764;gene=fabZ;inference=ab initio prediction:Prodigal:002006,similar to AA sequence:UniProtKB:O25928;locus_tag=MIIOBOEJ_00091;product=3-hydroxyacyl-[acyl-carrier-protein] dehydratase FabZ
NZ_VZZJ01000001.1	Prodigal:002006	CDS	95881	96681	.	+	0	ID=MIIOBOEJ_00092;eC_number=2.3.1.129;Name=lpxA;db_xref=COG:COG1043;gene=lpxA;inference=ab initio prediction:Prodigal:002006,similar to AA sequence:UniProtKB:P0A722;locus_tag=MIIOBOEJ_00092;product=Acyl-[acyl-carrier-protein]--UDP-N-acetylglucosamine O-acyltransferase
NZ_VZZJ01000001.1	Prodigal:002006	CDS	96690	97568	.	+	0	ID=MIIOBOEJ_00093;eC_number=3.6.1.54;Name=lpxI;db_xref=COG:COG3494;gene=lpxI;inference=ab initio prediction:Prodigal:002006,similar to AA sequence:UniProtKB:Q9A716;locus_tag=MIIOBOEJ_00093;product=UDP-2%2C3-diacylglucosamine pyrophosphatase LpxI
NZ_VZZJ01000001.1	Prodigal:002006	CDS	97565	98713	.	+	0	ID=MIIOBOEJ_00094;eC_number=2.4.1.182;Name=lpxB;db_xref=COG:COG0763;gene=lpxB;inference=ab initio prediction:Prodigal:002006,similar to AA sequence:UniProtKB:P10441;locus_tag=MIIOBOEJ_00094;product=Lipid-A-disaccharide synthase
NZ_VZZJ01000001.1	Prodigal:002006	CDS	98783	100072	.	-	0	ID=MIIOBOEJ_00095;eC_number=2.3.3.16;Name=gltA;db_xref=COG:COG0372;gene=gltA;inference=ab initio prediction:Prodigal:002006,similar to AA sequence:UniProtKB:P14165;locus_tag=MIIOBOEJ_00095;product=Citrate synthase
NZ_VZZJ01000001.1	Prodigal:002006	CDS	100295	101722	.	-	0	ID=MIIOBOEJ_00096;eC_number=6.1.1.17;Name=gltX_1;gene=gltX_1;inference=ab initio prediction:Prodigal:002006,similar to AA sequence:UniProtKB:Q2SX36;locus_tag=MIIOBOEJ_00096;product=Glutamate--tRNA ligase
NZ_VZZJ01000001.1	Prodigal:002006	CDS	101884	104157	.	+	0	ID=MIIOBOEJ_00097;inference=ab initio prediction:Prodigal:002006;locus_tag=MIIOBOEJ_00097;product=hypothetical protein
NZ_VZZJ01000001.1	Prodigal:002006	CDS	104151	104876	.	-	0	ID=MIIOBOEJ_00098;eC_number=3.4.21.88;Name=lexA_1;db_xref=COG:COG1974;gene=lexA_1;inference=ab initio prediction:Prodigal:002006,similar to AA sequence:UniProtKB:Q9ZFA4;locus_tag=MIIOBOEJ_00098;product=LexA repressor
NZ_VZZJ01000001.1	Prodigal:002006	CDS	105269	105442	.	+	0	ID=MIIOBOEJ_00099;inference=ab initio prediction:Prodigal:002006;locus_tag=MIIOBOEJ_00099;product=hypothetical protein
NZ_VZZJ01000001.1	Prodigal:002006	CDS	105475	106362	.	-	0	ID=MIIOBOEJ_00100;inference=ab initio prediction:Prodigal:002006;locus_tag=MIIOBOEJ_00100;product=hypothetical protein
NZ_VZZJ01000001.1	Prodigal:002006	CDS	106718	108391	.	+	0	ID=MIIOBOEJ_00101;eC_number=1.14.99.50;Name=egtB_1;gene=egtB_1;inference=ab initio prediction:Prodigal:002006,protein motif:HAMAP:MF_02035;locus_tag=MIIOBOEJ_00101;product=Hercynine oxygenase
NZ_VZZJ01000001.1	Prodigal:002006	CDS	108402	109094	.	-	0	ID=MIIOBOEJ_00102;db_xref=COG:COG0664;inference=ab initio prediction:Prodigal:002006,similar to AA sequence:UniProtKB:Q5SID7;locus_tag=MIIOBOEJ_00102;product=Cyclic AMP receptor protein
NZ_VZZJ01000001.1	Prodigal:002006	CDS	109319	111661	.	+	0	ID=MIIOBOEJ_00103;eC_number=2.7.13.3;Name=rcsC_1;gene=rcsC_1;inference=ab initio prediction:Prodigal:002006,protein motif:HAMAP:MF_00979;locus_tag=MIIOBOEJ_00103;product=Sensor histidine kinase RcsC
NZ_VZZJ01000001.1	Prodigal:002006	CDS	111658	112029	.	+	0	ID=MIIOBOEJ_00104;Name=divK_1;gene=divK_1;inference=ab initio prediction:Prodigal:002006,similar to AA sequence:UniProtKB:Q7BBW0;locus_tag=MIIOBOEJ_00104;product=Polar-differentiation response regulator DivK
NZ_VZZJ01000001.1	Prodigal:002006	CDS	112049	113191	.	+	0	ID=MIIOBOEJ_00105;eC_number=4.6.1.1;Name=cyaB;db_xref=COG:COG2114;gene=cyaB;inference=ab initio prediction:Prodigal:002006,similar to AA sequence:UniProtKB:P40138;locus_tag=MIIOBOEJ_00105;product=Adenylate cyclase 2
NZ_VZZJ01000001.1	Prodigal:002006	CDS	113191	114237	.	+	0	ID=MIIOBOEJ_00106;eC_number=3.8.1.5;Name=dhmA_1;gene=dhmA_1;inference=ab initio prediction:Prodigal:002006,protein motif:HAMAP:MF_01230;locus_tag=MIIOBOEJ_00106;product=Haloalkane dehalogenase
NZ_VZZJ01000001.1	Prodigal:002006	CDS	114472	115263	.	+	0	ID=MIIOBOEJ_00107;inference=ab initio prediction:Prodigal:002006;locus_tag=MIIOBOEJ_00107;product=hypothetical protein
NZ_VZZJ01000001.1	Prodigal:002006	CDS	115484	116833	.	-	0	ID=MIIOBOEJ_00108;Name=prsE_2;gene=prsE_2;inference=ab initio prediction:Prodigal:002006,similar to AA sequence:UniProtKB:Q7ANN5;locus_tag=MIIOBOEJ_00108;product=Type I secretion system membrane fusion protein PrsE
NZ_VZZJ01000001.1	Prodigal:002006	CDS	116971	117120	.	+	0	ID=MIIOBOEJ_00109;inference=ab initio prediction:Prodigal:002006;locus_tag=MIIOBOEJ_00109;product=hypothetical protein
NZ_VZZJ01000001.1	Prodigal:002006	CDS	117145	117360	.	+	0	ID=MIIOBOEJ_00110;inference=ab initio prediction:Prodigal:002006;locus_tag=MIIOBOEJ_00110;product=hypothetical protein
NZ_VZZJ01000001.1	Prodigal:002006	CDS	117418	118431	.	+	0	ID=MIIOBOEJ_00111;inference=ab initio prediction:Prodigal:002006;locus_tag=MIIOBOEJ_00111;product=hypothetical protein
NZ_VZZJ01000001.1	Prodigal:002006	CDS	118486	119004	.	+	0	ID=MIIOBOEJ_00112;inference=ab initio prediction:Prodigal:002006;locus_tag=MIIOBOEJ_00112;product=hypothetical protein
NZ_VZZJ01000001.1	Prodigal:002006	CDS	119121	119432	.	+	0	ID=MIIOBOEJ_00113;inference=ab initio prediction:Prodigal:002006;locus_tag=MIIOBOEJ_00113;product=hypothetical protein
NZ_VZZJ01000001.1	Prodigal:002006	CDS	119522	119650	.	+	0	ID=MIIOBOEJ_00114;inference=ab initio prediction:Prodigal:002006;locus_tag=MIIOBOEJ_00114;product=hypothetical protein
NZ_VZZJ01000001.1	Prodigal:002006	CDS	119670	119915	.	-	0	ID=MIIOBOEJ_00115;inference=ab initio prediction:Prodigal:002006;locus_tag=MIIOBOEJ_00115;product=hypothetical protein
NZ_VZZJ01000001.1	Prodigal:002006	CDS	120098	120460	.	+	0	ID=MIIOBOEJ_00116;inference=ab initio prediction:Prodigal:002006;locus_tag=MIIOBOEJ_00116;product=hypothetical protein
NZ_VZZJ01000001.1	Prodigal:002006	CDS	120552	121307	.	-	0	ID=MIIOBOEJ_00117;eC_number=2.1.1.222;Name=COQ3_1;gene=COQ3_1;inference=ab initio prediction:Prodigal:002006,protein motif:HAMAP:MF_00472;locus_tag=MIIOBOEJ_00117;product=Ubiquinone biosynthesis O-methyltransferase%2C mitochondrial
NZ_VZZJ01000001.1	Prodigal:002006	CDS	121304	121759	.	-	0	ID=MIIOBOEJ_00118;inference=ab initio prediction:Prodigal:002006;locus_tag=MIIOBOEJ_00118;product=hypothetical protein
NZ_VZZJ01000001.1	Prodigal:002006	CDS	121759	122715	.	-	0	ID=MIIOBOEJ_00119;inference=ab initio prediction:Prodigal:002006,similar to AA sequence:UniProtKB:P9WLW7;locus_tag=MIIOBOEJ_00119;product=putative protein
NZ_VZZJ01000001.1	Prodigal:002006	CDS	122721	123566	.	-	0	ID=MIIOBOEJ_00120;inference=ab initio prediction:Prodigal:002006,similar to AA sequence:UniProtKB:P9WLW7;locus_tag=MIIOBOEJ_00120;product=putative protein
NZ_VZZJ01000001.1	Prodigal:002006	CDS	123617	124381	.	-	0	ID=MIIOBOEJ_00121;inference=ab initio prediction:Prodigal:002006,similar to AA sequence:UniProtKB:P9WLW5;locus_tag=MIIOBOEJ_00121;product=putative protein
NZ_VZZJ01000001.1	Prodigal:002006	CDS	124393	125667	.	-	0	ID=MIIOBOEJ_00122;eC_number=2.6.1.33;Name=vioA;gene=vioA;inference=ab initio prediction:Prodigal:002006,similar to AA sequence:UniProtKB:Q6U1I3;locus_tag=MIIOBOEJ_00122;product=dTDP-4-amino-4%2C6-dideoxy-D-glucose transaminase
NZ_VZZJ01000001.1	Prodigal:002006	CDS	125648	127801	.	-	0	ID=MIIOBOEJ_00123;eC_number=3.4.-.-;Name=bepA_1;gene=bepA_1;inference=ab initio prediction:Prodigal:002006,protein motif:HAMAP:MF_00997;locus_tag=MIIOBOEJ_00123;product=Beta-barrel assembly-enhancing protease
NZ_VZZJ01000001.1	Prodigal:002006	CDS	128128	128514	.	-	0	ID=MIIOBOEJ_00124;Name=flbT;gene=flbT;inference=ab initio prediction:Prodigal:002006,protein motif:HAMAP:MF_00783;locus_tag=MIIOBOEJ_00124;product=flagellum biosynthesis repressor protein FlbT
NZ_VZZJ01000001.1	Prodigal:002006	CDS	128724	129917	.	+	0	ID=MIIOBOEJ_00125;inference=ab initio prediction:Prodigal:002006;locus_tag=MIIOBOEJ_00125;product=hypothetical protein
NZ_VZZJ01000001.1	Prodigal:002006	CDS	130093	131295	.	+	0	ID=MIIOBOEJ_00126;inference=ab initio prediction:Prodigal:002006;locus_tag=MIIOBOEJ_00126;product=hypothetical protein
NZ_VZZJ01000001.1	Prodigal:002006	CDS	131515	131907	.	-	0	ID=MIIOBOEJ_00127;inference=ab initio prediction:Prodigal:002006;locus_tag=MIIOBOEJ_00127;product=hypothetical protein
NZ_VZZJ01000001.1	Prodigal:002006	CDS	132101	133993	.	-	0	ID=MIIOBOEJ_00128;eC_number=4.1.99.17;Name=thiC;db_xref=COG:COG0422;gene=thiC;inference=ab initio prediction:Prodigal:002006,similar to AA sequence:UniProtKB:Q9A6Q5;locus_tag=MIIOBOEJ_00128;product=Phosphomethylpyrimidine synthase
NZ_VZZJ01000001.1	Prodigal:002006	CDS	134289	134591	.	-	0	ID=MIIOBOEJ_00129;inference=ab initio prediction:Prodigal:002006;locus_tag=MIIOBOEJ_00129;product=hypothetical protein
NZ_VZZJ01000001.1	Prodigal:002006	CDS	135091	135936	.	+	0	ID=MIIOBOEJ_00130;db_xref=COG:COG1073;inference=ab initio prediction:Prodigal:002006,similar to AA sequence:UniProtKB:P9WLC7;locus_tag=MIIOBOEJ_00130;product=putative protein
NZ_VZZJ01000001.1	Prodigal:002006	CDS	136012	136371	.	+	0	ID=MIIOBOEJ_00131;inference=ab initio prediction:Prodigal:002006;locus_tag=MIIOBOEJ_00131;product=hypothetical protein
NZ_VZZJ01000001.1	Prodigal:002006	CDS	136410	137594	.	+	0	ID=MIIOBOEJ_00132;inference=ab initio prediction:Prodigal:002006;locus_tag=MIIOBOEJ_00132;product=hypothetical protein
NZ_VZZJ01000001.1	Prodigal:002006	CDS	137597	138448	.	-	0	ID=MIIOBOEJ_00133;eC_number=3.4.-.-;Name=ipuF;gene=ipuF;inference=ab initio prediction:Prodigal:002006,similar to AA sequence:UniProtKB:Q936S7;locus_tag=MIIOBOEJ_00133;product=Gamma-glutamyl-L-1-hydroxyisopropylamide hydrolase
NZ_VZZJ01000001.1	Prodigal:002006	CDS	139748	141967	.	+	0	ID=MIIOBOEJ_00134;eC_number=2.4.1.129;Name=mtgA_1;gene=mtgA_1;inference=ab initio prediction:Prodigal:002006,protein motif:HAMAP:MF_00766;locus_tag=MIIOBOEJ_00134;product=Biosynthetic peptidoglycan transglycosylase
NZ_VZZJ01000001.1	Prodigal:002006	CDS	142151	143689	.	+	0	ID=MIIOBOEJ_00135;inference=ab initio prediction:Prodigal:002006;locus_tag=MIIOBOEJ_00135;product=hypothetical protein
NZ_VZZJ01000001.1	Prodigal:002006	CDS	143699	144538	.	-	0	ID=MIIOBOEJ_00136;eC_number=1.-.-.-;db_xref=COG:COG0656;inference=ab initio prediction:Prodigal:002006,similar to AA sequence:UniProtKB:A0QV10;locus_tag=MIIOBOEJ_00136;product=putative oxidoreductase/MSMEI_2347
NZ_VZZJ01000001.1	Prodigal:002006	CDS	144798	145883	.	+	0	ID=MIIOBOEJ_00137;inference=ab initio prediction:Prodigal:002006;locus_tag=MIIOBOEJ_00137;product=hypothetical protein
NZ_VZZJ01000001.1	Prodigal:002006	CDS	145883	146122	.	+	0	ID=MIIOBOEJ_00138;inference=ab initio prediction:Prodigal:002006;locus_tag=MIIOBOEJ_00138;product=hypothetical protein
NZ_VZZJ01000001.1	Prodigal:002006	CDS	146123	146581	.	+	0	ID=MIIOBOEJ_00139;inference=ab initio prediction:Prodigal:002006,similar to AA sequence:UniProtKB:P0A8D3;locus_tag=MIIOBOEJ_00139;note=UPF0178 protein YaiI;product=hypothetical protein
NZ_VZZJ01000001.1	Prodigal:002006	CDS	146583	146831	.	-	0	ID=MIIOBOEJ_00140;inference=ab initio prediction:Prodigal:002006;locus_tag=MIIOBOEJ_00140;product=hypothetical protein
NZ_VZZJ01000001.1	Prodigal:002006	CDS	146841	147068	.	-	0	ID=MIIOBOEJ_00141;inference=ab initio prediction:Prodigal:002006;locus_tag=MIIOBOEJ_00141;product=hypothetical protein
NZ_VZZJ01000001.1	Prodigal:002006	CDS	147321	147767	.	-	0	ID=MIIOBOEJ_00142;inference=ab initio prediction:Prodigal:002006;locus_tag=MIIOBOEJ_00142;product=hypothetical protein
NZ_VZZJ01000001.1	Prodigal:002006	CDS	147764	148261	.	-	0	ID=MIIOBOEJ_00143;inference=ab initio prediction:Prodigal:002006;locus_tag=MIIOBOEJ_00143;product=hypothetical protein
NZ_VZZJ01000001.1	Prodigal:002006	CDS	148318	149586	.	-	0	ID=MIIOBOEJ_00144;Name=arsB;db_xref=COG:COG1055;gene=arsB;inference=ab initio prediction:Prodigal:002006,similar to AA sequence:UniProtKB:P0AB93;locus_tag=MIIOBOEJ_00144;product=Arsenical pump membrane protein
NZ_VZZJ01000001.1	Prodigal:002006	CDS	149616	150875	.	-	0	ID=MIIOBOEJ_00145;eC_number=3.1.4.53;Name=cpdA_1;gene=cpdA_1;inference=ab initio prediction:Prodigal:002006,protein motif:HAMAP:MF_00905;locus_tag=MIIOBOEJ_00145;product=3'%2C5'-cyclic adenosine monophosphate phosphodiesterase CpdA
NZ_VZZJ01000001.1	Prodigal:002006	CDS	150928	152244	.	-	0	ID=MIIOBOEJ_00146;inference=ab initio prediction:Prodigal:002006,similar to AA sequence:UniProtKB:P9WJX1;locus_tag=MIIOBOEJ_00146;product=putative MFS-type transporter
NZ_VZZJ01000001.1	Prodigal:002006	CDS	152415	153464	.	-	0	ID=MIIOBOEJ_00147;inference=ab initio prediction:Prodigal:002006;locus_tag=MIIOBOEJ_00147;product=hypothetical protein
NZ_VZZJ01000001.1	Prodigal:002006	CDS	153469	153954	.	-	0	ID=MIIOBOEJ_00148;Name=exbD_1;db_xref=COG:COG0848;gene=exbD_1;inference=ab initio prediction:Prodigal:002006,similar to AA sequence:UniProtKB:P0ABV2;locus_tag=MIIOBOEJ_00148;product=Biopolymer transport protein ExbD
NZ_VZZJ01000001.1	Prodigal:002006	CDS	154116	154808	.	-	0	ID=MIIOBOEJ_00149;Name=exbB;db_xref=COG:COG0811;gene=exbB;inference=ab initio prediction:Prodigal:002006,similar to AA sequence:UniProtKB:P0ABU7;locus_tag=MIIOBOEJ_00149;product=Biopolymer transport protein ExbB
NZ_VZZJ01000001.1	Prodigal:002006	CDS	154937	155431	.	-	0	ID=MIIOBOEJ_00150;inference=ab initio prediction:Prodigal:002006;locus_tag=MIIOBOEJ_00150;product=hypothetical protein
NZ_VZZJ01000001.1	Prodigal:002006	CDS	155518	156009	.	-	0	ID=MIIOBOEJ_00151;inference=ab initio prediction:Prodigal:002006;locus_tag=MIIOBOEJ_00151;product=hypothetical protein
NZ_VZZJ01000001.1	Prodigal:002006	CDS	156319	156882	.	+	0	ID=MIIOBOEJ_00152;Name=ibpB;gene=ibpB;inference=ab initio prediction:Prodigal:002006,protein motif:HAMAP:MF_02001;locus_tag=MIIOBOEJ_00152;product=Small heat shock protein IbpB
NZ_VZZJ01000001.1	Prodigal:002006	CDS	156978	157262	.	+	0	ID=MIIOBOEJ_00153;inference=ab initio prediction:Prodigal:002006;locus_tag=MIIOBOEJ_00153;product=hypothetical protein
NZ_VZZJ01000001.1	Prodigal:002006	CDS	157318	158109	.	-	0	ID=MIIOBOEJ_00154;eC_number=4.2.99.20;Name=menH_1;gene=menH_1;inference=ab initio prediction:Prodigal:002006,protein motif:HAMAP:MF_01660;locus_tag=MIIOBOEJ_00154;product=2-succinyl-6-hydroxy-2%2C4-cyclohexadiene-1-carboxylate synthase
NZ_VZZJ01000001.1	Prodigal:002006	CDS	158292	159509	.	+	0	ID=MIIOBOEJ_00155;eC_number=2.4.1.250;Name=mshA_1;db_xref=COG:COG0438;gene=mshA_1;inference=ab initio prediction:Prodigal:002006,similar to AA sequence:UniProtKB:Q8NTA6;locus_tag=MIIOBOEJ_00155;product=D-inositol 3-phosphate glycosyltransferase
NZ_VZZJ01000001.1	Prodigal:002006	CDS	159755	160276	.	+	0	ID=MIIOBOEJ_00156;Name=infC;db_xref=COG:COG0290;gene=infC;inference=ab initio prediction:Prodigal:002006,similar to AA sequence:UniProtKB:P0A707;locus_tag=MIIOBOEJ_00156;product=Translation initiation factor IF-3
NZ_VZZJ01000001.1	Prodigal:002006	CDS	160365	161210	.	+	0	ID=MIIOBOEJ_00157;inference=ab initio prediction:Prodigal:002006;locus_tag=MIIOBOEJ_00157;product=hypothetical protein
NZ_VZZJ01000001.1	Prodigal:002006	CDS	161270	163603	.	-	0	ID=MIIOBOEJ_00158;inference=ab initio prediction:Prodigal:002006;locus_tag=MIIOBOEJ_00158;product=hypothetical protein
NZ_VZZJ01000001.1	Prodigal:002006	CDS	163791	164924	.	-	0	ID=MIIOBOEJ_00159;eC_number=2.4.1.11;db_xref=COG:COG0438;inference=ab initio prediction:Prodigal:002006,similar to AA sequence:UniProtKB:P9WMY9;locus_tag=MIIOBOEJ_00159;product=Glycogen synthase
NZ_VZZJ01000001.1	Prodigal:002006	CDS	165358	165561	.	+	0	ID=MIIOBOEJ_00160;Name=rpmI;db_xref=COG:COG0291;gene=rpmI;inference=ab initio prediction:Prodigal:002006,similar to AA sequence:UniProtKB:Q6NDR5;locus_tag=MIIOBOEJ_00160;product=50S ribosomal protein L35
NZ_VZZJ01000001.1	Prodigal:002006	CDS	165609	165980	.	+	0	ID=MIIOBOEJ_00161;Name=rplT;db_xref=COG:COG0292;gene=rplT;inference=ab initio prediction:Prodigal:002006,similar to AA sequence:UniProtKB:Q6NDR6;locus_tag=MIIOBOEJ_00161;product=50S ribosomal protein L20
NZ_VZZJ01000001.1	Prodigal:002006	CDS	166186	167268	.	+	0	ID=MIIOBOEJ_00162;eC_number=6.1.1.20;Name=pheS;db_xref=COG:COG0016;gene=pheS;inference=ab initio prediction:Prodigal:002006,similar to AA sequence:UniProtKB:P08312;locus_tag=MIIOBOEJ_00162;product=Phenylalanine--tRNA ligase alpha subunit
NZ_VZZJ01000001.1	Prodigal:002006	CDS	167371	169794	.	+	0	ID=MIIOBOEJ_00163;eC_number=6.1.1.20;Name=pheT;db_xref=COG:COG0072;gene=pheT;inference=ab initio prediction:Prodigal:002006,similar to AA sequence:UniProtKB:Q9I0A4;locus_tag=MIIOBOEJ_00163;product=Phenylalanine--tRNA ligase beta subunit
NZ_VZZJ01000001.1	Prodigal:002006	CDS	169811	170647	.	+	0	ID=MIIOBOEJ_00164;inference=ab initio prediction:Prodigal:002006;locus_tag=MIIOBOEJ_00164;product=hypothetical protein
NZ_VZZJ01000001.1	Prodigal:002006	CDS	171108	171398	.	-	0	ID=MIIOBOEJ_00165;inference=ab initio prediction:Prodigal:002006;locus_tag=MIIOBOEJ_00165;product=hypothetical protein
NZ_VZZJ01000001.1	Prodigal:002006	CDS	172188	172301	.	-	0	ID=MIIOBOEJ_00166;inference=ab initio prediction:Prodigal:002006;locus_tag=MIIOBOEJ_00166;product=hypothetical protein
NZ_VZZJ01000001.1	Prodigal:002006	CDS	172498	173274	.	-	0	ID=MIIOBOEJ_00167;Name=moeZ_1;db_xref=COG:COG0476;gene=moeZ_1;inference=ab initio prediction:Prodigal:002006,similar to AA sequence:UniProtKB:P9WMN7;locus_tag=MIIOBOEJ_00167;product=putative adenylyltransferase/sulfurtransferase MoeZ
NZ_VZZJ01000001.1	Prodigal:002006	CDS	173424	174590	.	+	0	ID=MIIOBOEJ_00168;eC_number=3.5.1.18;Name=dapE_1;db_xref=COG:COG0624;gene=dapE_1;inference=ab initio prediction:Prodigal:002006,similar to AA sequence:UniProtKB:P44514;locus_tag=MIIOBOEJ_00168;product=Succinyl-diaminopimelate desuccinylase
NZ_VZZJ01000001.1	Prodigal:002006	CDS	174575	175333	.	-	0	ID=MIIOBOEJ_00169;eC_number=5.4.99.12;Name=truA;db_xref=COG:COG0101;gene=truA;inference=ab initio prediction:Prodigal:002006,similar to AA sequence:UniProtKB:P07649;locus_tag=MIIOBOEJ_00169;product=tRNA pseudouridine synthase A
NZ_VZZJ01000001.1	Prodigal:002006	CDS	175347	176261	.	-	0	ID=MIIOBOEJ_00170;eC_number=2.1.2.9;Name=fmt_1;db_xref=COG:COG0223;gene=fmt_1;inference=ab initio prediction:Prodigal:002006,similar to AA sequence:UniProtKB:O85732;locus_tag=MIIOBOEJ_00170;product=Methionyl-tRNA formyltransferase
NZ_VZZJ01000001.1	Prodigal:002006	CDS	176324	176842	.	-	0	ID=MIIOBOEJ_00171;eC_number=3.5.1.88;Name=def1;gene=def1;inference=ab initio prediction:Prodigal:002006,similar to AA sequence:UniProtKB:A0A0H3KB98;locus_tag=MIIOBOEJ_00171;product=Peptide deformylase 1
NZ_VZZJ01000001.1	Prodigal:002006	CDS	177043	177495	.	+	0	ID=MIIOBOEJ_00172;inference=ab initio prediction:Prodigal:002006;locus_tag=MIIOBOEJ_00172;product=hypothetical protein
NZ_VZZJ01000001.1	Prodigal:002006	CDS	177497	178102	.	-	0	ID=MIIOBOEJ_00173;Name=recR;db_xref=COG:COG0353;gene=recR;inference=ab initio prediction:Prodigal:002006,similar to AA sequence:UniProtKB:Q5SHY0;locus_tag=MIIOBOEJ_00173;product=Recombination protein RecR
NZ_VZZJ01000001.1	Prodigal:002006	CDS	178516	180135	.	+	0	ID=MIIOBOEJ_00174;eC_number=4.1.1.49;Name=pckA;db_xref=COG:COG1866;gene=pckA;inference=ab initio prediction:Prodigal:002006,similar to AA sequence:UniProtKB:Q9ZNH4;locus_tag=MIIOBOEJ_00174;product=Phosphoenolpyruvate carboxykinase (ATP)
NZ_VZZJ01000001.1	Prodigal:002006	CDS	180249	182171	.	-	0	ID=MIIOBOEJ_00175;eC_number=2.7.13.3;Name=rcsC_2;gene=rcsC_2;inference=ab initio prediction:Prodigal:002006,protein motif:HAMAP:MF_00979;locus_tag=MIIOBOEJ_00175;product=Sensor histidine kinase RcsC
NZ_VZZJ01000001.1	Prodigal:002006	CDS	182265	182588	.	-	0	ID=MIIOBOEJ_00176;db_xref=COG:COG0718;inference=ab initio prediction:Prodigal:002006,similar to AA sequence:UniProtKB:P44711;locus_tag=MIIOBOEJ_00176;product=Nucleoid-associated protein
NZ_VZZJ01000001.1	Prodigal:002006	CDS	182656	184578	.	-	0	ID=MIIOBOEJ_00177;eC_number=3.6.4.12;Name=ruvB;gene=ruvB;inference=ab initio prediction:Prodigal:002006,protein motif:HAMAP:MF_00016;locus_tag=MIIOBOEJ_00177;product=Holliday junction ATP-dependent DNA helicase RuvB
NZ_VZZJ01000001.1	Prodigal:002006	CDS	184805	185080	.	-	0	ID=MIIOBOEJ_00178;inference=ab initio prediction:Prodigal:002006;locus_tag=MIIOBOEJ_00178;product=hypothetical protein
NZ_VZZJ01000001.1	Prodigal:002006	CDS	185201	186739	.	+	0	ID=MIIOBOEJ_00179;Name=comM;db_xref=COG:COG0606;gene=comM;inference=ab initio prediction:Prodigal:002006,similar to AA sequence:UniProtKB:P45049;locus_tag=MIIOBOEJ_00179;product=Competence protein ComM
NZ_VZZJ01000001.1	Prodigal:002006	CDS	186761	187483	.	-	0	ID=MIIOBOEJ_00180;inference=ab initio prediction:Prodigal:002006;locus_tag=MIIOBOEJ_00180;product=hypothetical protein
NZ_VZZJ01000001.1	Prodigal:002006	CDS	187542	187967	.	-	0	ID=MIIOBOEJ_00181;inference=ab initio prediction:Prodigal:002006;locus_tag=MIIOBOEJ_00181;product=hypothetical protein
NZ_VZZJ01000001.1	Prodigal:002006	CDS	188179	188565	.	-	0	ID=MIIOBOEJ_00182;inference=ab initio prediction:Prodigal:002006;locus_tag=MIIOBOEJ_00182;product=hypothetical protein
NZ_VZZJ01000001.1	Prodigal:002006	CDS	188806	190674	.	-	0	ID=MIIOBOEJ_00183;eC_number=5.4.99.2;Name=mutA;db_xref=COG:COG1884;gene=mutA;inference=ab initio prediction:Prodigal:002006,similar to AA sequence:UniProtKB:P11652;locus_tag=MIIOBOEJ_00183;product=Methylmalonyl-CoA mutase small subunit
NZ_VZZJ01000001.1	Prodigal:002006	CDS	190850	191656	.	-	0	ID=MIIOBOEJ_00184;eC_number=3.6.1.27;Name=uppP;db_xref=COG:COG1968;gene=uppP;inference=ab initio prediction:Prodigal:002006,similar to AA sequence:UniProtKB:P60932;locus_tag=MIIOBOEJ_00184;product=Undecaprenyl-diphosphatase
NZ_VZZJ01000001.1	Prodigal:002006	CDS	191905	192597	.	+	0	ID=MIIOBOEJ_00185;Name=fzlA;gene=fzlA;inference=ab initio prediction:Prodigal:002006,similar to AA sequence:UniProtKB:A0A0H3CDY2;locus_tag=MIIOBOEJ_00185;product=FtsZ-localized protein A
NZ_VZZJ01000001.1	Prodigal:002006	CDS	192678	193769	.	+	0	ID=MIIOBOEJ_00186;eC_number=1.17.99.6;Name=queG_1;db_xref=COG:COG1600;gene=queG_1;inference=ab initio prediction:Prodigal:002006,similar to AA sequence:UniProtKB:P97030;locus_tag=MIIOBOEJ_00186;product=Epoxyqueuosine reductase
NZ_VZZJ01000001.1	Prodigal:002006	CDS	193766	194635	.	+	0	ID=MIIOBOEJ_00187;inference=ab initio prediction:Prodigal:002006;locus_tag=MIIOBOEJ_00187;product=hypothetical protein
NZ_VZZJ01000001.1	Prodigal:002006	CDS	194636	195766	.	-	0	ID=MIIOBOEJ_00188;inference=ab initio prediction:Prodigal:002006;locus_tag=MIIOBOEJ_00188;product=hypothetical protein
NZ_VZZJ01000001.1	Prodigal:002006	CDS	196355	197374	.	-	0	ID=MIIOBOEJ_00189;inference=ab initio prediction:Prodigal:002006;locus_tag=MIIOBOEJ_00189;product=hypothetical protein
NZ_VZZJ01000001.1	Prodigal:002006	CDS	197654	198040	.	-	0	ID=MIIOBOEJ_00190;inference=ab initio prediction:Prodigal:002006;locus_tag=MIIOBOEJ_00190;product=hypothetical protein
NZ_VZZJ01000001.1	Prodigal:002006	CDS	198176	199705	.	+	0	ID=MIIOBOEJ_00191;inference=ab initio prediction:Prodigal:002006;locus_tag=MIIOBOEJ_00191;product=hypothetical protein
NZ_VZZJ01000001.1	Prodigal:002006	CDS	199894	200226	.	+	0	ID=MIIOBOEJ_00192;Name=rplU;db_xref=COG:COG0261;gene=rplU;inference=ab initio prediction:Prodigal:002006,similar to AA sequence:UniProtKB:A2RLA4;locus_tag=MIIOBOEJ_00192;product=50S ribosomal protein L21
NZ_VZZJ01000001.1	Prodigal:002006	CDS	200274	200540	.	+	0	ID=MIIOBOEJ_00193;Name=rpmA;db_xref=COG:COG0211;gene=rpmA;inference=ab initio prediction:Prodigal:002006,similar to AA sequence:UniProtKB:Q6NDE9;locus_tag=MIIOBOEJ_00193;product=50S ribosomal protein L27
NZ_VZZJ01000001.1	Prodigal:002006	CDS	200735	201343	.	+	0	ID=MIIOBOEJ_00194;inference=ab initio prediction:Prodigal:002006;locus_tag=MIIOBOEJ_00194;product=hypothetical protein
NZ_VZZJ01000001.1	Prodigal:002006	CDS	201461	202498	.	+	0	ID=MIIOBOEJ_00195;eC_number=3.6.5.-;Name=cgtA;gene=cgtA;inference=ab initio prediction:Prodigal:002006,similar to AA sequence:UniProtKB:B8GYI7;locus_tag=MIIOBOEJ_00195;product=GTPase Obg/CgtA
NZ_VZZJ01000001.1	Prodigal:002006	CDS	202632	203753	.	+	0	ID=MIIOBOEJ_00196;eC_number=2.7.2.11;Name=proB;gene=proB;inference=ab initio prediction:Prodigal:002006,similar to AA sequence:UniProtKB:Q2SZF9;locus_tag=MIIOBOEJ_00196;product=Glutamate 5-kinase
NZ_VZZJ01000001.1	Prodigal:002006	CDS	203859	205157	.	+	0	ID=MIIOBOEJ_00197;eC_number=1.2.1.41;Name=proA;gene=proA;inference=ab initio prediction:Prodigal:002006,similar to AA sequence:UniProtKB:Q2SZ88;locus_tag=MIIOBOEJ_00197;product=Gamma-glutamyl phosphate reductase
NZ_VZZJ01000001.1	Prodigal:002006	CDS	205194	205823	.	+	0	ID=MIIOBOEJ_00198;eC_number=2.7.7.18;Name=nadD;db_xref=COG:COG1057;gene=nadD;inference=ab initio prediction:Prodigal:002006,similar to AA sequence:UniProtKB:P9WJJ5;locus_tag=MIIOBOEJ_00198;product=putative nicotinate-nucleotide adenylyltransferase
NZ_VZZJ01000001.1	Prodigal:002006	CDS	206017	206316	.	+	0	ID=MIIOBOEJ_00199;Name=rsfS;gene=rsfS;inference=ab initio prediction:Prodigal:002006,similar to AA sequence:UniProtKB:Q5NLX3;locus_tag=MIIOBOEJ_00199;product=Ribosomal silencing factor RsfS
NZ_VZZJ01000001.1	Prodigal:002006	CDS	206327	206827	.	+	0	ID=MIIOBOEJ_00200;eC_number=2.1.1.177;Name=rlmH;db_xref=COG:COG1576;gene=rlmH;inference=ab initio prediction:Prodigal:002006,similar to AA sequence:UniProtKB:P0C1V0;locus_tag=MIIOBOEJ_00200;product=Ribosomal RNA large subunit methyltransferase H
NZ_VZZJ01000001.1	Prodigal:002006	CDS	206844	208205	.	+	0	ID=MIIOBOEJ_00201;inference=ab initio prediction:Prodigal:002006;locus_tag=MIIOBOEJ_00201;product=hypothetical protein
NZ_VZZJ01000001.1	Prodigal:002006	CDS	208205	209527	.	+	0	ID=MIIOBOEJ_00202;eC_number=3.4.21.102;Name=ctpB;db_xref=COG:COG0793;gene=ctpB;inference=ab initio prediction:Prodigal:002006,similar to AA sequence:UniProtKB:O35002;locus_tag=MIIOBOEJ_00202;product=Carboxy-terminal processing protease CtpB
NZ_VZZJ01000001.1	Prodigal:002006	CDS	209713	210954	.	+	0	ID=MIIOBOEJ_00203;inference=ab initio prediction:Prodigal:002006;locus_tag=MIIOBOEJ_00203;product=hypothetical protein
NZ_VZZJ01000001.1	Prodigal:002006	CDS	211014	211583	.	+	0	ID=MIIOBOEJ_00204;eC_number=3.6.1.-;Name=rppH_1;db_xref=COG:COG0494;gene=rppH_1;inference=ab initio prediction:Prodigal:002006,similar to AA sequence:UniProtKB:P35640;locus_tag=MIIOBOEJ_00204;product=RNA pyrophosphohydrolase
NZ_VZZJ01000001.1	Prodigal:002006	CDS	211613	212236	.	+	0	ID=MIIOBOEJ_00205;inference=ab initio prediction:Prodigal:002006;locus_tag=MIIOBOEJ_00205;product=hypothetical protein
NZ_VZZJ01000001.1	Prodigal:002006	CDS	212286	213374	.	-	0	ID=MIIOBOEJ_00206;inference=ab initio prediction:Prodigal:002006;locus_tag=MIIOBOEJ_00206;product=hypothetical protein
NZ_VZZJ01000001.1	Prodigal:002006	CDS	213488	213859	.	-	0	ID=MIIOBOEJ_00207;inference=ab initio prediction:Prodigal:002006;locus_tag=MIIOBOEJ_00207;product=hypothetical protein
NZ_VZZJ01000001.1	Prodigal:002006	CDS	213900	214328	.	-	0	ID=MIIOBOEJ_00208;Name=ompR_1;gene=ompR_1;inference=ab initio prediction:Prodigal:002006,similar to AA sequence:UniProtKB:P0AA16;locus_tag=MIIOBOEJ_00208;product=Transcriptional regulatory protein OmpR
NZ_VZZJ01000001.1	Prodigal:002006	CDS	214536	215204	.	+	0	ID=MIIOBOEJ_00209;inference=ab initio prediction:Prodigal:002006;locus_tag=MIIOBOEJ_00209;product=hypothetical protein
NZ_VZZJ01000001.1	Prodigal:002006	CDS	215285	216301	.	+	0	ID=MIIOBOEJ_00210;inference=ab initio prediction:Prodigal:002006;locus_tag=MIIOBOEJ_00210;product=hypothetical protein
NZ_VZZJ01000001.1	Prodigal:002006	CDS	216405	216929	.	+	0	ID=MIIOBOEJ_00211;inference=ab initio prediction:Prodigal:002006;locus_tag=MIIOBOEJ_00211;product=hypothetical protein
NZ_VZZJ01000001.1	Prodigal:002006	CDS	217102	218343	.	+	0	ID=MIIOBOEJ_00212;inference=ab initio prediction:Prodigal:002006;locus_tag=MIIOBOEJ_00212;product=hypothetical protein
NZ_VZZJ01000001.1	Prodigal:002006	CDS	218340	218747	.	-	0	ID=MIIOBOEJ_00213;inference=ab initio prediction:Prodigal:002006;locus_tag=MIIOBOEJ_00213;product=hypothetical protein
NZ_VZZJ01000001.1	Prodigal:002006	CDS	218762	219499	.	-	0	ID=MIIOBOEJ_00214;inference=ab initio prediction:Prodigal:002006;locus_tag=MIIOBOEJ_00214;product=hypothetical protein
NZ_VZZJ01000001.1	Prodigal:002006	CDS	219612	220505	.	-	0	ID=MIIOBOEJ_00215;eC_number=2.7.2.8;Name=argB_1;db_xref=COG:COG0548;gene=argB_1;inference=ab initio prediction:Prodigal:002006,similar to AA sequence:UniProtKB:Q9HTN2;locus_tag=MIIOBOEJ_00215;product=Acetylglutamate kinase
NZ_VZZJ01000001.1	Prodigal:002006	CDS	220697	221314	.	+	0	ID=MIIOBOEJ_00216;inference=ab initio prediction:Prodigal:002006;locus_tag=MIIOBOEJ_00216;product=hypothetical protein
NZ_VZZJ01000001.1	Prodigal:002006	CDS	221618	221827	.	+	0	ID=MIIOBOEJ_00217;inference=ab initio prediction:Prodigal:002006;locus_tag=MIIOBOEJ_00217;product=hypothetical protein
NZ_VZZJ01000001.1	Prodigal:002006	CDS	222055	222303	.	+	0	ID=MIIOBOEJ_00218;inference=ab initio prediction:Prodigal:002006;locus_tag=MIIOBOEJ_00218;product=hypothetical protein
NZ_VZZJ01000001.1	Prodigal:002006	CDS	222358	223137	.	-	0	ID=MIIOBOEJ_00219;inference=ab initio prediction:Prodigal:002006;locus_tag=MIIOBOEJ_00219;product=hypothetical protein
NZ_VZZJ01000001.1	Prodigal:002006	CDS	223340	225970	.	+	0	ID=MIIOBOEJ_00220;Name=clpB;gene=clpB;inference=ab initio prediction:Prodigal:002006,similar to AA sequence:UniProtKB:Q7CEG6;locus_tag=MIIOBOEJ_00220;product=Chaperone protein ClpB
NZ_VZZJ01000001.1	Prodigal:002006	CDS	226055	226738	.	+	0	ID=MIIOBOEJ_00221;eC_number=3.1.3.16;Name=pphA_1;db_xref=COG:COG0639;gene=pphA_1;inference=ab initio prediction:Prodigal:002006,similar to AA sequence:UniProtKB:Q8ZNY9;locus_tag=MIIOBOEJ_00221;product=Serine/threonine-protein phosphatase 1
NZ_VZZJ01000001.1	Prodigal:002006	CDS	226949	228079	.	+	0	ID=MIIOBOEJ_00222;inference=ab initio prediction:Prodigal:002006;locus_tag=MIIOBOEJ_00222;product=hypothetical protein
NZ_VZZJ01000001.1	Prodigal:002006	CDS	228261	229733	.	+	0	ID=MIIOBOEJ_00223;Name=atoE;db_xref=COG:COG2031;gene=atoE;inference=ab initio prediction:Prodigal:002006,similar to AA sequence:UniProtKB:P76460;locus_tag=MIIOBOEJ_00223;product=Putative short-chain fatty acid transporter
NZ_VZZJ01000001.1	Prodigal:002006	CDS	230149	232113	.	+	0	ID=MIIOBOEJ_00224;inference=ab initio prediction:Prodigal:002006;locus_tag=MIIOBOEJ_00224;product=hypothetical protein
NZ_VZZJ01000001.1	Prodigal:002006	CDS	232127	232507	.	-	0	ID=MIIOBOEJ_00225;inference=ab initio prediction:Prodigal:002006;locus_tag=MIIOBOEJ_00225;product=hypothetical protein
NZ_VZZJ01000001.1	Prodigal:002006	CDS	232504	233181	.	-	0	ID=MIIOBOEJ_00226;Name=engB;db_xref=COG:COG0218;gene=engB;inference=ab initio prediction:Prodigal:002006,similar to AA sequence:UniProtKB:P0A6P7;locus_tag=MIIOBOEJ_00226;product=putative GTP-binding protein EngB
NZ_VZZJ01000001.1	Prodigal:002006	CDS	233212	235053	.	-	0	ID=MIIOBOEJ_00227;Name=yidC;db_xref=COG:COG0706;gene=yidC;inference=ab initio prediction:Prodigal:002006,similar to AA sequence:UniProtKB:P25714;locus_tag=MIIOBOEJ_00227;product=Membrane protein insertase YidC
NZ_VZZJ01000001.1	Prodigal:002006	CDS	235043	235615	.	-	0	ID=MIIOBOEJ_00228;eC_number=3.1.26.5;Name=rnpA;gene=rnpA;inference=ab initio prediction:Prodigal:002006,protein motif:HAMAP:MF_00227;locus_tag=MIIOBOEJ_00228;product=Ribonuclease P protein component
NZ_VZZJ01000001.1	Prodigal:002006	CDS	235690	235824	.	-	0	ID=MIIOBOEJ_00229;Name=rpmH;gene=rpmH;inference=ab initio prediction:Prodigal:002006,similar to AA sequence:UniProtKB:P23376;locus_tag=MIIOBOEJ_00229;product=50S ribosomal protein L34
NZ_VZZJ01000001.1	Prodigal:002006	CDS	236013	236558	.	-	0	ID=MIIOBOEJ_00230;eC_number=2.4.2.7;Name=apt;db_xref=COG:COG0503;gene=apt;inference=ab initio prediction:Prodigal:002006,similar to AA sequence:UniProtKB:P69503;locus_tag=MIIOBOEJ_00230;product=Adenine phosphoribosyltransferase
NZ_VZZJ01000001.1	Prodigal:002006	CDS	236767	237561	.	-	0	ID=MIIOBOEJ_00231;eC_number=3.1.3.25;Name=suhB;db_xref=COG:COG0483;gene=suhB;inference=ab initio prediction:Prodigal:002006,similar to AA sequence:UniProtKB:P0ADG4;locus_tag=MIIOBOEJ_00231;product=Inositol-1-monophosphatase
NZ_VZZJ01000001.1	Prodigal:002006	CDS	237766	238980	.	-	0	ID=MIIOBOEJ_00232;eC_number=1.1.1.42;Name=icd;db_xref=COG:COG0538;gene=icd;inference=ab initio prediction:Prodigal:002006,similar to AA sequence:UniProtKB:P9WKL1;locus_tag=MIIOBOEJ_00232;product=Isocitrate dehydrogenase [NADP]
NZ_VZZJ01000001.1	Prodigal:002006	CDS	239360	240118	.	+	0	ID=MIIOBOEJ_00233;eC_number=2.1.1.-;Name=trmJ;gene=trmJ;inference=ab initio prediction:Prodigal:002006,similar to AA sequence:UniProtKB:A0A0H2ZF87;locus_tag=MIIOBOEJ_00233;product=tRNA (cytidine/uridine/adenosine-2'-O-)-methyltransferase TrmJ
NZ_VZZJ01000001.1	Prodigal:002006	CDS	240189	242534	.	+	0	ID=MIIOBOEJ_00234;inference=ab initio prediction:Prodigal:002006;locus_tag=MIIOBOEJ_00234;product=hypothetical protein
NZ_VZZJ01000001.1	Prodigal:002006	CDS	242550	243839	.	-	0	ID=MIIOBOEJ_00235;eC_number=2.5.1.-;db_xref=COG:COG2873;inference=ab initio prediction:Prodigal:002006,similar to AA sequence:UniProtKB:Q9WZY4;locus_tag=MIIOBOEJ_00235;product=O-acetyl-L-homoserine sulfhydrylase
NZ_VZZJ01000001.1	Prodigal:002006	CDS	243877	244263	.	-	0	ID=MIIOBOEJ_00236;Name=dctD_2;gene=dctD_2;inference=ab initio prediction:Prodigal:002006,similar to AA sequence:UniProtKB:P13632;locus_tag=MIIOBOEJ_00236;product=C4-dicarboxylate transport transcriptional regulatory protein DctD
NZ_VZZJ01000001.1	Prodigal:002006	CDS	244708	246339	.	-	0	ID=MIIOBOEJ_00237;eC_number=2.7.-.-;Name=ubiB_1;db_xref=COG:COG0661;gene=ubiB_1;inference=ab initio prediction:Prodigal:002006,similar to AA sequence:UniProtKB:P0A6A0;locus_tag=MIIOBOEJ_00237;product=putative protein kinase UbiB
NZ_VZZJ01000001.1	Prodigal:002006	CDS	246551	247831	.	+	0	ID=MIIOBOEJ_00238;eC_number=2.5.1.-;db_xref=COG:COG2873;inference=ab initio prediction:Prodigal:002006,similar to AA sequence:UniProtKB:Q9WZY4;locus_tag=MIIOBOEJ_00238;product=O-acetyl-L-homoserine sulfhydrylase
NZ_VZZJ01000001.1	Prodigal:002006	CDS	247904	248833	.	-	0	ID=MIIOBOEJ_00239;inference=ab initio prediction:Prodigal:002006;locus_tag=MIIOBOEJ_00239;product=hypothetical protein
NZ_VZZJ01000001.1	Prodigal:002006	CDS	248850	249644	.	-	0	ID=MIIOBOEJ_00240;eC_number=7.3.2.4;Name=nrtD_1;db_xref=COG:COG1116;gene=nrtD_1;inference=ab initio prediction:Prodigal:002006,similar to AA sequence:UniProtKB:P38046;locus_tag=MIIOBOEJ_00240;product=Nitrate import ATP-binding protein NrtD
NZ_VZZJ01000001.1	Prodigal:002006	CDS	249656	250543	.	-	0	ID=MIIOBOEJ_00241;Name=cmpB;gene=cmpB;inference=ab initio prediction:Prodigal:002006,similar to AA sequence:UniProtKB:Q55461;locus_tag=MIIOBOEJ_00241;product=Bicarbonate transport system permease protein CmpB
NZ_VZZJ01000001.1	Prodigal:002006	CDS	250540	251829	.	-	0	ID=MIIOBOEJ_00242;Name=nrtA;gene=nrtA;inference=ab initio prediction:Prodigal:002006,similar to AA sequence:UniProtKB:P73452;locus_tag=MIIOBOEJ_00242;product=Nitrate/nitrite binding protein NrtA
NZ_VZZJ01000001.1	Prodigal:002006	CDS	252140	252487	.	-	0	ID=MIIOBOEJ_00243;eC_number=1.1.1.103;Name=tdh_1;gene=tdh_1;inference=ab initio prediction:Prodigal:002006,protein motif:HAMAP:MF_00627;locus_tag=MIIOBOEJ_00243;product=L-threonine 3-dehydrogenase
NZ_VZZJ01000001.1	Prodigal:002006	CDS	252689	253972	.	+	0	ID=MIIOBOEJ_00244;Name=yhjE_1;gene=yhjE_1;inference=ab initio prediction:Prodigal:002006,similar to AA sequence:UniProtKB:P37643;locus_tag=MIIOBOEJ_00244;product=Inner membrane metabolite transport protein YhjE
NZ_VZZJ01000001.1	Prodigal:002006	CDS	254007	255356	.	-	0	ID=MIIOBOEJ_00245;inference=ab initio prediction:Prodigal:002006;locus_tag=MIIOBOEJ_00245;product=hypothetical protein
NZ_VZZJ01000001.1	Prodigal:002006	CDS	255585	255998	.	+	0	ID=MIIOBOEJ_00246;inference=ab initio prediction:Prodigal:002006;locus_tag=MIIOBOEJ_00246;product=hypothetical protein
NZ_VZZJ01000001.1	Prodigal:002006	CDS	256034	256441	.	+	0	ID=MIIOBOEJ_00247;Name=flgC;db_xref=COG:COG1558;gene=flgC;inference=ab initio prediction:Prodigal:002006,similar to AA sequence:UniProtKB:P0A1I7;locus_tag=MIIOBOEJ_00247;product=Flagellar basal-body rod protein FlgC
NZ_VZZJ01000001.1	Prodigal:002006	CDS	256452	256769	.	+	0	ID=MIIOBOEJ_00248;Name=fliE;gene=fliE;inference=ab initio prediction:Prodigal:002006,protein motif:HAMAP:MF_00724;locus_tag=MIIOBOEJ_00248;product=Flagellar hook-basal body complex protein FliE
NZ_VZZJ01000001.1	Prodigal:002006	CDS	256848	257114	.	+	0	ID=MIIOBOEJ_00249;inference=ab initio prediction:Prodigal:002006;locus_tag=MIIOBOEJ_00249;product=hypothetical protein
NZ_VZZJ01000001.1	Prodigal:002006	CDS	257147	257911	.	+	0	ID=MIIOBOEJ_00250;Name=fliR;db_xref=COG:COG1684;gene=fliR;inference=ab initio prediction:Prodigal:002006,similar to AA sequence:UniProtKB:P54702;locus_tag=MIIOBOEJ_00250;product=Flagellar biosynthetic protein FliR
NZ_VZZJ01000001.1	Prodigal:002006	CDS	257935	259002	.	+	0	ID=MIIOBOEJ_00251;Name=flhB;db_xref=COG:COG1377;gene=flhB;inference=ab initio prediction:Prodigal:002006,similar to AA sequence:UniProtKB:P40727;locus_tag=MIIOBOEJ_00251;product=Flagellar biosynthetic protein FlhB
NZ_VZZJ01000001.1	Prodigal:002006	CDS	259135	261834	.	+	0	ID=MIIOBOEJ_00252;Name=cckA_1;gene=cckA_1;inference=ab initio prediction:Prodigal:002006,similar to AA sequence:UniProtKB:P0DOA0;locus_tag=MIIOBOEJ_00252;product=Sensor kinase CckA
NZ_VZZJ01000001.1	Prodigal:002006	CDS	261984	263087	.	+	0	ID=MIIOBOEJ_00253;Name=recA;gene=recA;inference=ab initio prediction:Prodigal:002006,similar to AA sequence:UniProtKB:Q2YRU7;locus_tag=MIIOBOEJ_00253;product=Protein RecA
NZ_VZZJ01000001.1	Prodigal:002006	CDS	263178	263594	.	-	0	ID=MIIOBOEJ_00254;inference=ab initio prediction:Prodigal:002006;locus_tag=MIIOBOEJ_00254;product=hypothetical protein
NZ_VZZJ01000001.1	Prodigal:002006	CDS	263772	266459	.	+	0	ID=MIIOBOEJ_00255;eC_number=6.1.1.7;Name=alaS;db_xref=COG:COG0013;gene=alaS;inference=ab initio prediction:Prodigal:002006,similar to AA sequence:UniProtKB:P00957;locus_tag=MIIOBOEJ_00255;product=Alanine--tRNA ligase
NZ_VZZJ01000001.1	Prodigal:002006	CDS	266500	266925	.	-	0	ID=MIIOBOEJ_00256;inference=ab initio prediction:Prodigal:002006;locus_tag=MIIOBOEJ_00256;product=hypothetical protein
NZ_VZZJ01000001.1	Prodigal:002006	CDS	267087	267617	.	-	0	ID=MIIOBOEJ_00257;inference=ab initio prediction:Prodigal:002006;locus_tag=MIIOBOEJ_00257;product=hypothetical protein
NZ_VZZJ01000001.1	Prodigal:002006	CDS	268018	268737	.	+	0	ID=MIIOBOEJ_00258;inference=ab initio prediction:Prodigal:002006;locus_tag=MIIOBOEJ_00258;product=hypothetical protein
NZ_VZZJ01000001.1	Aragorn:001002	tRNA	268875	268950	.	-	.	ID=MIIOBOEJ_00259;inference=COORDINATES:profile:Aragorn:001002;locus_tag=MIIOBOEJ_00259;product=tRNA-Ala(ggc)
NZ_VZZJ01000001.1	Prodigal:002006	CDS	269170	269556	.	-	0	ID=MIIOBOEJ_00260;inference=ab initio prediction:Prodigal:002006;locus_tag=MIIOBOEJ_00260;product=hypothetical protein
NZ_VZZJ01000001.1	Prodigal:002006	CDS	269822	271171	.	+	0	ID=MIIOBOEJ_00261;eC_number=2.5.1.19;Name=aroA;gene=aroA;inference=ab initio prediction:Prodigal:002006,similar to AA sequence:UniProtKB:P0A2Y4;locus_tag=MIIOBOEJ_00261;product=3-phosphoshikimate 1-carboxyvinyltransferase
NZ_VZZJ01000001.1	Prodigal:002006	CDS	271180	271806	.	+	0	ID=MIIOBOEJ_00262;eC_number=2.7.4.25;Name=cmk;db_xref=COG:COG0283;gene=cmk;inference=ab initio prediction:Prodigal:002006,similar to AA sequence:UniProtKB:Q97PK6;locus_tag=MIIOBOEJ_00262;product=Cytidylate kinase
NZ_VZZJ01000001.1	Prodigal:002006	CDS	271849	274278	.	-	0	ID=MIIOBOEJ_00263;eC_number=3.6.4.13;Name=hrpB;db_xref=COG:COG1643;gene=hrpB;inference=ab initio prediction:Prodigal:002006,similar to AA sequence:UniProtKB:P37024;locus_tag=MIIOBOEJ_00263;product=ATP-dependent RNA helicase HrpB
NZ_VZZJ01000001.1	Prodigal:002006	CDS	274557	274844	.	+	0	ID=MIIOBOEJ_00264;inference=ab initio prediction:Prodigal:002006;locus_tag=MIIOBOEJ_00264;product=hypothetical protein
NZ_VZZJ01000001.1	Prodigal:002006	CDS	274974	277268	.	-	0	ID=MIIOBOEJ_00265;eC_number=1.1.1.40;Name=tme;db_xref=COG:COG0280;gene=tme;inference=ab initio prediction:Prodigal:002006,similar to AA sequence:UniProtKB:O30808;locus_tag=MIIOBOEJ_00265;product=NADP-dependent malic enzyme
NZ_VZZJ01000001.1	Prodigal:002006	CDS	277453	280206	.	+	0	ID=MIIOBOEJ_00266;Name=mutS;db_xref=COG:COG0249;gene=mutS;inference=ab initio prediction:Prodigal:002006,similar to AA sequence:UniProtKB:P0A1Y0;locus_tag=MIIOBOEJ_00266;product=DNA mismatch repair protein MutS
NZ_VZZJ01000001.1	Prodigal:002006	CDS	280210	280638	.	-	0	ID=MIIOBOEJ_00267;Name=phyR_1;gene=phyR_1;inference=ab initio prediction:Prodigal:002006,similar to AA sequence:UniProtKB:Q0PEV3;locus_tag=MIIOBOEJ_00267;product=Phyllosphere-induced regulator PhyR
NZ_VZZJ01000001.1	Prodigal:002006	CDS	280698	281792	.	-	0	ID=MIIOBOEJ_00268;eC_number=2.7.13.3;Name=lov;gene=lov;inference=ab initio prediction:Prodigal:002006,similar to AA sequence:UniProtKB:Q1M667;locus_tag=MIIOBOEJ_00268;product=Blue-light-activated histidine kinase
NZ_VZZJ01000001.1	Prodigal:002006	CDS	282081	283421	.	+	0	ID=MIIOBOEJ_00269;Name=ampG_1;db_xref=COG:COG0477;gene=ampG_1;inference=ab initio prediction:Prodigal:002006,similar to AA sequence:UniProtKB:P0AE16;locus_tag=MIIOBOEJ_00269;product=Anhydromuropeptide permease
NZ_VZZJ01000001.1	Prodigal:002006	CDS	283476	284432	.	+	0	ID=MIIOBOEJ_00270;inference=ab initio prediction:Prodigal:002006;locus_tag=MIIOBOEJ_00270;product=hypothetical protein
NZ_VZZJ01000001.1	Prodigal:002006	CDS	284533	285192	.	+	0	ID=MIIOBOEJ_00271;inference=ab initio prediction:Prodigal:002006;locus_tag=MIIOBOEJ_00271;product=hypothetical protein
NZ_VZZJ01000001.1	Prodigal:002006	CDS	285235	286767	.	-	0	ID=MIIOBOEJ_00272;eC_number=4.3.1.19;Name=ilvA;db_xref=COG:COG1171;gene=ilvA;inference=ab initio prediction:Prodigal:002006,similar to AA sequence:UniProtKB:P04968;locus_tag=MIIOBOEJ_00272;product=L-threonine dehydratase biosynthetic IlvA
NZ_VZZJ01000001.1	Prodigal:002006	CDS	286859	287206	.	-	0	ID=MIIOBOEJ_00273;eC_number=2.7.1.107;Name=dgkA;db_xref=COG:COG0818;gene=dgkA;inference=ab initio prediction:Prodigal:002006,similar to AA sequence:UniProtKB:P0ABN1;locus_tag=MIIOBOEJ_00273;product=Diacylglycerol kinase
NZ_VZZJ01000001.1	Prodigal:002006	CDS	287209	288267	.	-	0	ID=MIIOBOEJ_00274;inference=ab initio prediction:Prodigal:002006;locus_tag=MIIOBOEJ_00274;product=hypothetical protein
NZ_VZZJ01000001.1	Prodigal:002006	CDS	288329	289297	.	-	0	ID=MIIOBOEJ_00275;Name=oxyR_1;gene=oxyR_1;inference=ab initio prediction:Prodigal:002006,similar to AA sequence:UniProtKB:P0ACQ4;locus_tag=MIIOBOEJ_00275;product=Hydrogen peroxide-inducible genes activator
NZ_VZZJ01000001.1	Prodigal:002006	CDS	289446	291035	.	+	0	ID=MIIOBOEJ_00276;eC_number=1.11.1.6;Name=katA;db_xref=COG:COG0753;gene=katA;inference=ab initio prediction:Prodigal:002006,similar to AA sequence:UniProtKB:Q59337;locus_tag=MIIOBOEJ_00276;product=Catalase
NZ_VZZJ01000001.1	Prodigal:002006	CDS	291185	292372	.	-	0	ID=MIIOBOEJ_00277;Name=yycB;db_xref=COG:COG2807;gene=yycB;inference=ab initio prediction:Prodigal:002006,similar to AA sequence:UniProtKB:P37482;locus_tag=MIIOBOEJ_00277;product=putative transporter YycB
NZ_VZZJ01000001.1	Prodigal:002006	CDS	292369	294033	.	-	0	ID=MIIOBOEJ_00278;eC_number=2.3.1.269;Name=lnt;db_xref=COG:COG0815;gene=lnt;inference=ab initio prediction:Prodigal:002006,similar to AA sequence:UniProtKB:Q8FJY4;locus_tag=MIIOBOEJ_00278;product=Apolipoprotein N-acyltransferase
NZ_VZZJ01000001.1	Prodigal:002006	CDS	294030	295175	.	-	0	ID=MIIOBOEJ_00279;inference=ab initio prediction:Prodigal:002006;locus_tag=MIIOBOEJ_00279;product=hypothetical protein
NZ_VZZJ01000001.1	Prodigal:002006	CDS	295233	295718	.	-	0	ID=MIIOBOEJ_00280;eC_number=3.1.-.-;Name=ybeY;gene=ybeY;inference=ab initio prediction:Prodigal:002006,protein motif:HAMAP:MF_00009;locus_tag=MIIOBOEJ_00280;product=Endoribonuclease YbeY
NZ_VZZJ01000001.1	Prodigal:002006	CDS	295721	296743	.	-	0	ID=MIIOBOEJ_00281;db_xref=COG:COG1702;inference=ab initio prediction:Prodigal:002006,similar to AA sequence:UniProtKB:P9WIA3;locus_tag=MIIOBOEJ_00281;product=PhoH-like protein
NZ_VZZJ01000001.1	Prodigal:002006	CDS	296869	298206	.	-	0	ID=MIIOBOEJ_00282;eC_number=2.8.4.3;Name=miaB_1;db_xref=COG:COG0621;gene=miaB_1;inference=ab initio prediction:Prodigal:002006,similar to AA sequence:UniProtKB:Q9RCI2;locus_tag=MIIOBOEJ_00282;product=tRNA-2-methylthio-N(6)-dimethylallyladenosine synthase
NZ_VZZJ01000001.1	Prodigal:002006	CDS	298314	299213	.	-	0	ID=MIIOBOEJ_00283;inference=ab initio prediction:Prodigal:002006;locus_tag=MIIOBOEJ_00283;product=hypothetical protein
NZ_VZZJ01000001.1	Prodigal:002006	CDS	299233	299754	.	-	0	ID=MIIOBOEJ_00284;eC_number=2.3.1.189;Name=mshD;gene=mshD;inference=ab initio prediction:Prodigal:002006,protein motif:HAMAP:MF_01698;locus_tag=MIIOBOEJ_00284;product=Mycothiol acetyltransferase
NZ_VZZJ01000001.1	Prodigal:002006	CDS	299751	300431	.	-	0	ID=MIIOBOEJ_00285;Name=tsaB;db_xref=COG:COG1214;gene=tsaB;inference=ab initio prediction:Prodigal:002006,similar to AA sequence:UniProtKB:Q7CQE0;locus_tag=MIIOBOEJ_00285;product=tRNA threonylcarbamoyladenosine biosynthesis protein TsaB
NZ_VZZJ01000001.1	Prodigal:002006	CDS	300588	301157	.	-	0	ID=MIIOBOEJ_00286;Name=nfuA;gene=nfuA;inference=ab initio prediction:Prodigal:002006,protein motif:HAMAP:MF_01637;locus_tag=MIIOBOEJ_00286;product=Fe/S biogenesis protein NfuA
NZ_VZZJ01000001.1	Prodigal:002006	CDS	301432	301830	.	+	0	ID=MIIOBOEJ_00287;Name=rplS;db_xref=COG:COG0335;gene=rplS;inference=ab initio prediction:Prodigal:002006,similar to AA sequence:UniProtKB:Q6ND68;locus_tag=MIIOBOEJ_00287;product=50S ribosomal protein L19
NZ_VZZJ01000001.1	Prodigal:002006	CDS	302596	302949	.	-	0	ID=MIIOBOEJ_00288;db_xref=COG:COG2852;inference=ab initio prediction:Prodigal:002006,similar to AA sequence:UniProtKB:P44116;locus_tag=MIIOBOEJ_00288;product=putative protein
NZ_VZZJ01000001.1	Prodigal:002006	CDS	303137	305185	.	-	0	ID=MIIOBOEJ_00289;eC_number=5.4.99.63;Name=ecm;db_xref=COG:COG1884;gene=ecm;inference=ab initio prediction:Prodigal:002006,similar to AA sequence:UniProtKB:Q49115;locus_tag=MIIOBOEJ_00289;product=Ethylmalonyl-CoA mutase
NZ_VZZJ01000001.1	Prodigal:002006	CDS	305623	306906	.	+	0	ID=MIIOBOEJ_00290;eC_number=1.3.1.85;Name=ccr;db_xref=COG:COG0604;gene=ccr;inference=ab initio prediction:Prodigal:002006,similar to AA sequence:UniProtKB:Q3IZ91;locus_tag=MIIOBOEJ_00290;product=Crotonyl-CoA carboxylase/reductase
NZ_VZZJ01000001.1	Prodigal:002006	CDS	307008	307184	.	-	0	ID=MIIOBOEJ_00291;inference=ab initio prediction:Prodigal:002006;locus_tag=MIIOBOEJ_00291;product=hypothetical protein
NZ_VZZJ01000001.1	Prodigal:002006	CDS	307374	307976	.	+	0	ID=MIIOBOEJ_00292;eC_number=4.2.1.33;Name=leuD1_1;db_xref=COG:COG0066;gene=leuD1_1;inference=ab initio prediction:Prodigal:002006,similar to AA sequence:UniProtKB:P04787;locus_tag=MIIOBOEJ_00292;product=3-isopropylmalate dehydratase small subunit 1
NZ_VZZJ01000001.1	Prodigal:002006	CDS	308058	309260	.	+	0	ID=MIIOBOEJ_00293;inference=ab initio prediction:Prodigal:002006,similar to AA sequence:ISfinder:TnXax1;locus_tag=MIIOBOEJ_00293;product=Tn3 family transposase TnXax1
NZ_VZZJ01000001.1	Prodigal:002006	CDS	309666	309848	.	+	0	ID=MIIOBOEJ_00294;inference=ab initio prediction:Prodigal:002006;locus_tag=MIIOBOEJ_00294;product=hypothetical protein
NZ_VZZJ01000001.1	Prodigal:002006	CDS	309860	310867	.	+	0	ID=MIIOBOEJ_00295;eC_number=2.7.8.33;Name=tagO;db_xref=COG:COG0472;gene=tagO;inference=ab initio prediction:Prodigal:002006,similar to AA sequence:UniProtKB:O34753;locus_tag=MIIOBOEJ_00295;product=putative undecaprenyl-phosphate N-acetylglucosaminyl 1-phosphate transferase
NZ_VZZJ01000001.1	Prodigal:002006	CDS	310882	311805	.	+	0	ID=MIIOBOEJ_00296;eC_number=5.1.3.20;Name=hldD;gene=hldD;inference=ab initio prediction:Prodigal:002006,protein motif:HAMAP:MF_01601;locus_tag=MIIOBOEJ_00296;product=ADP-L-glycero-D-manno-heptose-6-epimerase
NZ_VZZJ01000001.1	Prodigal:002006	CDS	311813	313789	.	-	0	ID=MIIOBOEJ_00297;eC_number=4.2.1.135;Name=pglF;db_xref=COG:COG1086;gene=pglF;inference=ab initio prediction:Prodigal:002006,similar to AA sequence:UniProtKB:Q0P9D4;locus_tag=MIIOBOEJ_00297;product=UDP-N-acetyl-alpha-D-glucosamine C6 dehydratase
NZ_VZZJ01000001.1	Prodigal:002006	CDS	313875	314750	.	-	0	ID=MIIOBOEJ_00298;inference=ab initio prediction:Prodigal:002006;locus_tag=MIIOBOEJ_00298;product=hypothetical protein
NZ_VZZJ01000001.1	Prodigal:002006	CDS	314747	315088	.	-	0	ID=MIIOBOEJ_00299;inference=ab initio prediction:Prodigal:002006;locus_tag=MIIOBOEJ_00299;product=hypothetical protein
NZ_VZZJ01000001.1	Prodigal:002006	CDS	315201	316646	.	-	0	ID=MIIOBOEJ_00300;eC_number=2.5.1.44;Name=hss;gene=hss;inference=ab initio prediction:Prodigal:002006,similar to AA sequence:UniProtKB:O32323;locus_tag=MIIOBOEJ_00300;product=Homospermidine synthase
NZ_VZZJ01000001.1	Prodigal:002006	CDS	316929	317105	.	+	0	ID=MIIOBOEJ_00301;inference=ab initio prediction:Prodigal:002006;locus_tag=MIIOBOEJ_00301;product=hypothetical protein
NZ_VZZJ01000001.1	Prodigal:002006	CDS	317358	318023	.	+	0	ID=MIIOBOEJ_00302;inference=ab initio prediction:Prodigal:002006;locus_tag=MIIOBOEJ_00302;product=hypothetical protein
NZ_VZZJ01000001.1	Prodigal:002006	CDS	318065	318475	.	+	0	ID=MIIOBOEJ_00303;inference=ab initio prediction:Prodigal:002006;locus_tag=MIIOBOEJ_00303;product=hypothetical protein
NZ_VZZJ01000001.1	Prodigal:002006	CDS	318666	322010	.	+	0	ID=MIIOBOEJ_00304;inference=ab initio prediction:Prodigal:002006;locus_tag=MIIOBOEJ_00304;product=hypothetical protein
NZ_VZZJ01000001.1	Prodigal:002006	CDS	322015	322779	.	-	0	ID=MIIOBOEJ_00305;Name=fliP;db_xref=COG:COG1338;gene=fliP;inference=ab initio prediction:Prodigal:002006,similar to AA sequence:UniProtKB:P54700;locus_tag=MIIOBOEJ_00305;product=Flagellar biosynthetic protein FliP
NZ_VZZJ01000001.1	Prodigal:002006	CDS	322829	323908	.	-	0	ID=MIIOBOEJ_00306;inference=ab initio prediction:Prodigal:002006;locus_tag=MIIOBOEJ_00306;product=hypothetical protein
NZ_VZZJ01000001.1	Prodigal:002006	CDS	323919	324383	.	-	0	ID=MIIOBOEJ_00307;inference=ab initio prediction:Prodigal:002006;locus_tag=MIIOBOEJ_00307;product=hypothetical protein
NZ_VZZJ01000001.1	Prodigal:002006	CDS	324702	326012	.	+	0	ID=MIIOBOEJ_00308;inference=ab initio prediction:Prodigal:002006;locus_tag=MIIOBOEJ_00308;product=hypothetical protein
NZ_VZZJ01000001.1	Prodigal:002006	CDS	326182	326466	.	+	0	ID=MIIOBOEJ_00309;inference=ab initio prediction:Prodigal:002006;locus_tag=MIIOBOEJ_00309;product=hypothetical protein
NZ_VZZJ01000001.1	Prodigal:002006	CDS	326495	327853	.	-	0	ID=MIIOBOEJ_00310;Name=atoC_1;db_xref=COG:COG2204;gene=atoC_1;inference=ab initio prediction:Prodigal:002006,similar to AA sequence:UniProtKB:Q06065;locus_tag=MIIOBOEJ_00310;product=Regulatory protein AtoC
NZ_VZZJ01000001.1	Prodigal:002006	CDS	327936	328274	.	-	0	ID=MIIOBOEJ_00311;Name=fliN;db_xref=COG:COG1886;gene=fliN;inference=ab initio prediction:Prodigal:002006,similar to AA sequence:UniProtKB:P26419;locus_tag=MIIOBOEJ_00311;product=Flagellar motor switch protein FliN
NZ_VZZJ01000001.1	Prodigal:002006	CDS	328282	328881	.	-	0	ID=MIIOBOEJ_00312;inference=ab initio prediction:Prodigal:002006;locus_tag=MIIOBOEJ_00312;product=hypothetical protein
NZ_VZZJ01000001.1	Prodigal:002006	CDS	328878	329930	.	-	0	ID=MIIOBOEJ_00313;Name=fliG;db_xref=COG:COG1536;gene=fliG;inference=ab initio prediction:Prodigal:002006,similar to AA sequence:UniProtKB:Q9WY63;locus_tag=MIIOBOEJ_00313;product=Flagellar motor switch protein FliG
NZ_VZZJ01000001.1	Prodigal:002006	CDS	330033	331649	.	-	0	ID=MIIOBOEJ_00314;inference=ab initio prediction:Prodigal:002006;locus_tag=MIIOBOEJ_00314;product=hypothetical protein
NZ_VZZJ01000001.1	Prodigal:002006	CDS	331885	332160	.	-	0	ID=MIIOBOEJ_00315;inference=ab initio prediction:Prodigal:002006;locus_tag=MIIOBOEJ_00315;product=hypothetical protein
NZ_VZZJ01000001.1	Prodigal:002006	CDS	332261	332944	.	-	0	ID=MIIOBOEJ_00316;inference=ab initio prediction:Prodigal:002006;locus_tag=MIIOBOEJ_00316;product=hypothetical protein
NZ_VZZJ01000001.1	Prodigal:002006	CDS	332957	334474	.	-	0	ID=MIIOBOEJ_00317;inference=ab initio prediction:Prodigal:002006;locus_tag=MIIOBOEJ_00317;product=hypothetical protein
NZ_VZZJ01000001.1	Prodigal:002006	CDS	334755	335918	.	+	0	ID=MIIOBOEJ_00318;eC_number=2.8.1.13;Name=mnmA;gene=mnmA;inference=ab initio prediction:Prodigal:002006,similar to AA sequence:UniProtKB:Q99TM8;locus_tag=MIIOBOEJ_00318;product=tRNA-specific 2-thiouridylase MnmA
NZ_VZZJ01000001.1	Prodigal:002006	CDS	335954	336607	.	+	0	ID=MIIOBOEJ_00319;eC_number=2.1.1.163;Name=COQ5_1;gene=COQ5_1;inference=ab initio prediction:Prodigal:002006,protein motif:HAMAP:MF_01813;locus_tag=MIIOBOEJ_00319;product=2-methoxy-6-polyprenyl-1%2C4-benzoquinol methylase%2C mitochondrial
NZ_VZZJ01000001.1	Prodigal:002006	CDS	336731	337525	.	+	0	ID=MIIOBOEJ_00320;inference=ab initio prediction:Prodigal:002006;locus_tag=MIIOBOEJ_00320;product=hypothetical protein
NZ_VZZJ01000001.1	Prodigal:002006	CDS	337903	339405	.	+	0	ID=MIIOBOEJ_00321;eC_number=2.7.-.-;Name=sasA_1;gene=sasA_1;inference=ab initio prediction:Prodigal:002006,protein motif:HAMAP:MF_01837;locus_tag=MIIOBOEJ_00321;product=Adaptive-response sensory-kinase SasA
NZ_VZZJ01000001.1	Prodigal:002006	CDS	339413	340492	.	-	0	ID=MIIOBOEJ_00322;eC_number=2.8.1.6;Name=bioB;db_xref=COG:COG0502;gene=bioB;inference=ab initio prediction:Prodigal:002006,similar to AA sequence:UniProtKB:P12996;locus_tag=MIIOBOEJ_00322;product=Biotin synthase
NZ_VZZJ01000001.1	Prodigal:002006	CDS	340551	341435	.	-	0	ID=MIIOBOEJ_00323;eC_number=4.3.2.3;inference=ab initio prediction:Prodigal:002006,similar to AA sequence:UniProtKB:Q39BA7;locus_tag=MIIOBOEJ_00323;product=Ureidoglycolate lyase
NZ_VZZJ01000001.1	Prodigal:002006	CDS	341830	343173	.	+	0	ID=MIIOBOEJ_00324;db_xref=COG:COG2067;inference=ab initio prediction:Prodigal:002006,similar to AA sequence:UniProtKB:P80603;locus_tag=MIIOBOEJ_00324;product=47 kDa outer membrane protein
NZ_VZZJ01000001.1	Prodigal:002006	CDS	343331	345124	.	-	0	ID=MIIOBOEJ_00325;eC_number=2.3.1.-;Name=phaC;db_xref=COG:COG3243;gene=phaC;inference=ab initio prediction:Prodigal:002006,similar to AA sequence:UniProtKB:P23608;locus_tag=MIIOBOEJ_00325;product=Poly(3-hydroxyalkanoate) polymerase subunit PhaC
NZ_VZZJ01000001.1	Prodigal:002006	CDS	345274	345642	.	+	0	ID=MIIOBOEJ_00326;inference=ab initio prediction:Prodigal:002006;locus_tag=MIIOBOEJ_00326;product=hypothetical protein
NZ_VZZJ01000001.1	Prodigal:002006	CDS	345749	346984	.	+	0	ID=MIIOBOEJ_00327;eC_number=2.6.1.2;Name=alaC;db_xref=COG:COG0436;gene=alaC;inference=ab initio prediction:Prodigal:002006,similar to AA sequence:UniProtKB:P77434;locus_tag=MIIOBOEJ_00327;product=Glutamate-pyruvate aminotransferase AlaC
NZ_VZZJ01000001.1	Prodigal:002006	CDS	347137	347349	.	+	0	ID=MIIOBOEJ_00328;inference=ab initio prediction:Prodigal:002006;locus_tag=MIIOBOEJ_00328;product=hypothetical protein
NZ_VZZJ01000001.1	Prodigal:002006	CDS	347521	347865	.	+	0	ID=MIIOBOEJ_00329;inference=ab initio prediction:Prodigal:002006;locus_tag=MIIOBOEJ_00329;product=hypothetical protein
NZ_VZZJ01000001.1	Prodigal:002006	CDS	348153	349118	.	+	0	ID=MIIOBOEJ_00330;Name=prfB;db_xref=COG:COG1186;gene=prfB;inference=ab initio prediction:Prodigal:002006,similar to AA sequence:UniProtKB:P07012;locus_tag=MIIOBOEJ_00330;product=Peptide chain release factor RF2
NZ_VZZJ01000001.1	Prodigal:002006	CDS	349161	350333	.	-	0	ID=MIIOBOEJ_00331;inference=ab initio prediction:Prodigal:002006;locus_tag=MIIOBOEJ_00331;product=hypothetical protein
NZ_VZZJ01000001.1	Prodigal:002006	CDS	350409	350876	.	-	0	ID=MIIOBOEJ_00332;eC_number=1.11.1.15;Name=bcp;db_xref=COG:COG1225;gene=bcp;inference=ab initio prediction:Prodigal:002006,similar to AA sequence:UniProtKB:Q83CY8;locus_tag=MIIOBOEJ_00332;product=Putative peroxiredoxin bcp
NZ_VZZJ01000001.1	Prodigal:002006	CDS	351014	354466	.	+	0	ID=MIIOBOEJ_00333;inference=ab initio prediction:Prodigal:002006;locus_tag=MIIOBOEJ_00333;product=hypothetical protein
NZ_VZZJ01000001.1	Prodigal:002006	CDS	354567	355844	.	-	0	ID=MIIOBOEJ_00334;eC_number=6.1.1.1;Name=tyrS;db_xref=COG:COG0162;gene=tyrS;inference=ab initio prediction:Prodigal:002006,similar to AA sequence:UniProtKB:P0AGJ9;locus_tag=MIIOBOEJ_00334;product=Tyrosine--tRNA ligase
NZ_VZZJ01000001.1	Prodigal:002006	CDS	355991	357118	.	+	0	ID=MIIOBOEJ_00335;eC_number=2.7.1.170;Name=anmK;db_xref=COG:COG2377;gene=anmK;inference=ab initio prediction:Prodigal:002006,similar to AA sequence:UniProtKB:Q8EHB5;locus_tag=MIIOBOEJ_00335;product=Anhydro-N-acetylmuramic acid kinase
NZ_VZZJ01000001.1	Prodigal:002006	CDS	357240	358343	.	+	0	ID=MIIOBOEJ_00336;eC_number=4.2.3.5;Name=aroC;db_xref=COG:COG0082;gene=aroC;inference=ab initio prediction:Prodigal:002006,similar to AA sequence:UniProtKB:P12008;locus_tag=MIIOBOEJ_00336;product=Chorismate synthase
NZ_VZZJ01000001.1	Prodigal:002006	CDS	358381	359460	.	+	0	ID=MIIOBOEJ_00337;Name=ribBA;db_xref=COG:COG0108;gene=ribBA;inference=ab initio prediction:Prodigal:002006,similar to AA sequence:UniProtKB:P9WHF1;locus_tag=MIIOBOEJ_00337;product=Riboflavin biosynthesis protein RibBA
NZ_VZZJ01000001.1	Prodigal:002006	CDS	359496	360497	.	-	0	ID=MIIOBOEJ_00338;Name=rhaS_1;gene=rhaS_1;inference=ab initio prediction:Prodigal:002006,protein motif:HAMAP:MF_01534;locus_tag=MIIOBOEJ_00338;product=HTH-type transcriptional activator RhaS
NZ_VZZJ01000001.1	Prodigal:002006	CDS	360745	363597	.	+	0	ID=MIIOBOEJ_00339;inference=ab initio prediction:Prodigal:002006;locus_tag=MIIOBOEJ_00339;product=hypothetical protein
NZ_VZZJ01000001.1	Prodigal:002006	CDS	363730	364758	.	+	0	ID=MIIOBOEJ_00340;inference=ab initio prediction:Prodigal:002006;locus_tag=MIIOBOEJ_00340;product=hypothetical protein
NZ_VZZJ01000001.1	Prodigal:002006	CDS	364760	365689	.	-	0	ID=MIIOBOEJ_00341;eC_number=3.5.1.-;db_xref=COG:COG0123;inference=ab initio prediction:Prodigal:002006,similar to AA sequence:UniProtKB:Q9HXM1;locus_tag=MIIOBOEJ_00341;product=Histone deacetylase-like amidohydrolase
NZ_VZZJ01000001.1	Prodigal:002006	CDS	365867	366466	.	+	0	ID=MIIOBOEJ_00342;inference=ab initio prediction:Prodigal:002006;locus_tag=MIIOBOEJ_00342;product=hypothetical protein
NZ_VZZJ01000001.1	Prodigal:002006	CDS	366698	367135	.	+	0	ID=MIIOBOEJ_00343;inference=ab initio prediction:Prodigal:002006;locus_tag=MIIOBOEJ_00343;product=hypothetical protein
NZ_VZZJ01000001.1	Prodigal:002006	CDS	367230	368579	.	+	0	ID=MIIOBOEJ_00344;inference=ab initio prediction:Prodigal:002006;locus_tag=MIIOBOEJ_00344;product=hypothetical protein
NZ_VZZJ01000001.1	Prodigal:002006	CDS	368754	370100	.	+	0	ID=MIIOBOEJ_00345;inference=ab initio prediction:Prodigal:002006;locus_tag=MIIOBOEJ_00345;product=hypothetical protein
NZ_VZZJ01000001.1	Prodigal:002006	CDS	370256	372259	.	+	0	ID=MIIOBOEJ_00346;Name=accA1;db_xref=COG:COG4770;gene=accA1;inference=ab initio prediction:Prodigal:002006,similar to AA sequence:UniProtKB:P9WPQ3;locus_tag=MIIOBOEJ_00346;product=Acetyl-/propionyl-coenzyme A carboxylase alpha chain
NZ_VZZJ01000001.1	Prodigal:002006	CDS	372321	372749	.	+	0	ID=MIIOBOEJ_00347;inference=ab initio prediction:Prodigal:002006;locus_tag=MIIOBOEJ_00347;product=hypothetical protein
NZ_VZZJ01000001.1	Prodigal:002006	CDS	372767	374893	.	-	0	ID=MIIOBOEJ_00348;Name=fecA;db_xref=COG:COG4772;gene=fecA;inference=ab initio prediction:Prodigal:002006,similar to AA sequence:UniProtKB:P13036;locus_tag=MIIOBOEJ_00348;product=Fe(3+) dicitrate transport protein FecA
NZ_VZZJ01000001.1	Prodigal:002006	CDS	375097	376218	.	+	0	ID=MIIOBOEJ_00349;inference=ab initio prediction:Prodigal:002006;locus_tag=MIIOBOEJ_00349;product=hypothetical protein
NZ_VZZJ01000001.1	Prodigal:002006	CDS	376296	376640	.	+	0	ID=MIIOBOEJ_00350;eC_number=3.6.1.7;Name=yccX;gene=yccX;inference=ab initio prediction:Prodigal:002006,protein motif:HAMAP:MF_01450;locus_tag=MIIOBOEJ_00350;product=Acylphosphatase
NZ_VZZJ01000001.1	Prodigal:002006	CDS	376850	377584	.	+	0	ID=MIIOBOEJ_00351;inference=ab initio prediction:Prodigal:002006;locus_tag=MIIOBOEJ_00351;product=hypothetical protein
NZ_VZZJ01000001.1	Prodigal:002006	CDS	377581	377940	.	+	0	ID=MIIOBOEJ_00352;inference=ab initio prediction:Prodigal:002006;locus_tag=MIIOBOEJ_00352;product=hypothetical protein
NZ_VZZJ01000001.1	Prodigal:002006	CDS	377910	378707	.	-	0	ID=MIIOBOEJ_00353;inference=ab initio prediction:Prodigal:002006;locus_tag=MIIOBOEJ_00353;product=hypothetical protein
NZ_VZZJ01000001.1	Prodigal:002006	CDS	378745	379407	.	-	0	ID=MIIOBOEJ_00354;inference=ab initio prediction:Prodigal:002006;locus_tag=MIIOBOEJ_00354;product=hypothetical protein
NZ_VZZJ01000001.1	Prodigal:002006	CDS	379711	380331	.	-	0	ID=MIIOBOEJ_00355;eC_number=2.5.1.18;Name=gstB;db_xref=COG:COG0625;gene=gstB;inference=ab initio prediction:Prodigal:002006,similar to AA sequence:UniProtKB:P0ACA7;locus_tag=MIIOBOEJ_00355;product=Glutathione S-transferase GstB
NZ_VZZJ01000001.1	Prodigal:002006	CDS	380410	381153	.	-	0	ID=MIIOBOEJ_00356;Name=aqpZ2;gene=aqpZ2;inference=ab initio prediction:Prodigal:002006,similar to AA sequence:UniProtKB:Q8UJW4;locus_tag=MIIOBOEJ_00356;product=Aquaporin Z 2
NZ_VZZJ01000001.1	Prodigal:002006	CDS	381320	382396	.	-	0	ID=MIIOBOEJ_00357;eC_number=5.4.3.2;Name=kamA;db_xref=COG:COG1509;gene=kamA;inference=ab initio prediction:Prodigal:002006,similar to AA sequence:UniProtKB:Q8RHX4;locus_tag=MIIOBOEJ_00357;product=L-lysine 2%2C3-aminomutase
NZ_VZZJ01000001.1	Prodigal:002006	CDS	382393	383451	.	-	0	ID=MIIOBOEJ_00358;eC_number=6.3.1.-;Name=epmA;db_xref=COG:COG2269;gene=epmA;inference=ab initio prediction:Prodigal:002006,similar to AA sequence:UniProtKB:Q9ZJ12;locus_tag=MIIOBOEJ_00358;product=Elongation factor P--(R)-beta-lysine ligase
NZ_VZZJ01000001.1	Prodigal:002006	CDS	383639	384205	.	+	0	ID=MIIOBOEJ_00359;Name=efp;db_xref=COG:COG0231;gene=efp;inference=ab initio prediction:Prodigal:002006,similar to AA sequence:UniProtKB:P9WNM3;locus_tag=MIIOBOEJ_00359;product=Elongation factor P
NZ_VZZJ01000001.1	Prodigal:002006	CDS	384281	385285	.	-	0	ID=MIIOBOEJ_00360;inference=ab initio prediction:Prodigal:002006;locus_tag=MIIOBOEJ_00360;product=hypothetical protein
NZ_VZZJ01000001.1	Prodigal:002006	CDS	385688	386224	.	+	0	ID=MIIOBOEJ_00361;inference=ab initio prediction:Prodigal:002006;locus_tag=MIIOBOEJ_00361;product=hypothetical protein
NZ_VZZJ01000001.1	Prodigal:002006	CDS	386224	386745	.	+	0	ID=MIIOBOEJ_00362;inference=ab initio prediction:Prodigal:002006;locus_tag=MIIOBOEJ_00362;product=hypothetical protein
NZ_VZZJ01000001.1	Prodigal:002006	CDS	386909	387331	.	+	0	ID=MIIOBOEJ_00363;inference=ab initio prediction:Prodigal:002006;locus_tag=MIIOBOEJ_00363;product=hypothetical protein
NZ_VZZJ01000001.1	Prodigal:002006	CDS	387396	388313	.	+	0	ID=MIIOBOEJ_00364;inference=ab initio prediction:Prodigal:002006;locus_tag=MIIOBOEJ_00364;product=hypothetical protein
NZ_VZZJ01000001.1	Prodigal:002006	CDS	388490	388948	.	+	0	ID=MIIOBOEJ_00365;inference=ab initio prediction:Prodigal:002006,similar to AA sequence:UniProtKB:Q881J7;locus_tag=MIIOBOEJ_00365;product=Blue-light-activated protein
NZ_VZZJ01000001.1	Prodigal:002006	CDS	389006	389215	.	+	0	ID=MIIOBOEJ_00366;inference=ab initio prediction:Prodigal:002006;locus_tag=MIIOBOEJ_00366;product=hypothetical protein
NZ_VZZJ01000001.1	Prodigal:002006	CDS	389333	390517	.	+	0	ID=MIIOBOEJ_00367;inference=ab initio prediction:Prodigal:002006;locus_tag=MIIOBOEJ_00367;product=hypothetical protein
NZ_VZZJ01000001.1	Prodigal:002006	CDS	390552	391163	.	+	0	ID=MIIOBOEJ_00368;Name=yibF;db_xref=COG:COG0625;gene=yibF;inference=ab initio prediction:Prodigal:002006,similar to AA sequence:UniProtKB:P0ACA1;locus_tag=MIIOBOEJ_00368;product=putative GST-like protein YibF
NZ_VZZJ01000001.1	Prodigal:002006	CDS	391234	391449	.	+	0	ID=MIIOBOEJ_00369;inference=ab initio prediction:Prodigal:002006;locus_tag=MIIOBOEJ_00369;product=hypothetical protein
NZ_VZZJ01000001.1	Prodigal:002006	CDS	391465	392328	.	-	0	ID=MIIOBOEJ_00370;inference=ab initio prediction:Prodigal:002006;locus_tag=MIIOBOEJ_00370;product=hypothetical protein
NZ_VZZJ01000001.1	Prodigal:002006	CDS	392514	393695	.	-	0	ID=MIIOBOEJ_00371;eC_number=2.1.4.2;Name=strB1;db_xref=COG:COG1834;gene=strB1;inference=ab initio prediction:Prodigal:002006,similar to AA sequence:UniProtKB:P08078;locus_tag=MIIOBOEJ_00371;product=Inosamine-phosphate amidinotransferase 1
NZ_VZZJ01000001.1	Prodigal:002006	CDS	393904	395031	.	+	0	ID=MIIOBOEJ_00372;inference=ab initio prediction:Prodigal:002006;locus_tag=MIIOBOEJ_00372;product=hypothetical protein
NZ_VZZJ01000001.1	Prodigal:002006	CDS	395022	395630	.	+	0	ID=MIIOBOEJ_00373;inference=ab initio prediction:Prodigal:002006;locus_tag=MIIOBOEJ_00373;product=hypothetical protein
NZ_VZZJ01000001.1	Prodigal:002006	CDS	395709	396893	.	+	0	ID=MIIOBOEJ_00374;inference=ab initio prediction:Prodigal:002006;locus_tag=MIIOBOEJ_00374;product=hypothetical protein
NZ_VZZJ01000001.1	Prodigal:002006	CDS	396954	398375	.	+	0	ID=MIIOBOEJ_00375;eC_number=2.8.4.3;Name=miaB_2;gene=miaB_2;inference=ab initio prediction:Prodigal:002006,protein motif:HAMAP:MF_01864;locus_tag=MIIOBOEJ_00375;product=tRNA-2-methylthio-N(6)-dimethylallyladenosine synthase
NZ_VZZJ01000001.1	Prodigal:002006	CDS	398464	399303	.	+	0	ID=MIIOBOEJ_00376;eC_number=3.5.1.-;db_xref=COG:COG3394;inference=ab initio prediction:Prodigal:002006,similar to AA sequence:UniProtKB:P59745;locus_tag=MIIOBOEJ_00376;product=Carbohydrate deacetylase
NZ_VZZJ01000001.1	Prodigal:002006	CDS	399338	400057	.	-	0	ID=MIIOBOEJ_00377;eC_number=2.5.1.16;Name=speE_1;gene=speE_1;inference=ab initio prediction:Prodigal:002006,protein motif:HAMAP:MF_00198;locus_tag=MIIOBOEJ_00377;product=Polyamine aminopropyltransferase
NZ_VZZJ01000001.1	Prodigal:002006	CDS	400083	402752	.	-	0	ID=MIIOBOEJ_00378;inference=ab initio prediction:Prodigal:002006;locus_tag=MIIOBOEJ_00378;product=hypothetical protein
NZ_VZZJ01000001.1	Prodigal:002006	CDS	403365	404528	.	+	0	ID=MIIOBOEJ_00379;Name=moaA_1;gene=moaA_1;inference=ab initio prediction:Prodigal:002006,protein motif:HAMAP:MF_01225_B;locus_tag=MIIOBOEJ_00379;product=GTP 3'%2C8-cyclase
NZ_VZZJ01000001.1	Prodigal:002006	CDS	404617	405348	.	-	0	ID=MIIOBOEJ_00380;inference=ab initio prediction:Prodigal:002006;locus_tag=MIIOBOEJ_00380;product=hypothetical protein
NZ_VZZJ01000001.1	Prodigal:002006	CDS	405418	407415	.	-	0	ID=MIIOBOEJ_00381;eC_number=4.2.1.129;Name=shc;db_xref=COG:COG1657;gene=shc;inference=ab initio prediction:Prodigal:002006,similar to AA sequence:UniProtKB:P33247;locus_tag=MIIOBOEJ_00381;product=Squalene--hopene cyclase
NZ_VZZJ01000001.1	Prodigal:002006	CDS	407458	408744	.	-	0	ID=MIIOBOEJ_00382;eC_number=1.17.8.1;Name=hpnE;db_xref=COG:COG2907;gene=hpnE;inference=ab initio prediction:Prodigal:002006,similar to AA sequence:UniProtKB:Q6N3F3;locus_tag=MIIOBOEJ_00382;product=Hydroxysqualene dehydroxylase
NZ_VZZJ01000001.1	Prodigal:002006	CDS	408744	409598	.	-	0	ID=MIIOBOEJ_00383;eC_number=2.5.1.103;Name=hpnD;db_xref=COG:COG1562;gene=hpnD;inference=ab initio prediction:Prodigal:002006,similar to AA sequence:UniProtKB:Q6N3F2;locus_tag=MIIOBOEJ_00383;product=Presqualene diphosphate synthase
NZ_VZZJ01000001.1	Prodigal:002006	CDS	409595	410494	.	-	0	ID=MIIOBOEJ_00384;eC_number=4.2.3.156;Name=hpnC;db_xref=COG:COG1562;gene=hpnC;inference=ab initio prediction:Prodigal:002006,similar to AA sequence:UniProtKB:Q6N3F1;locus_tag=MIIOBOEJ_00384;product=Hydroxysqualene synthase
NZ_VZZJ01000001.1	Prodigal:002006	CDS	410491	411516	.	-	0	ID=MIIOBOEJ_00385;eC_number=1.1.1.394;Name=auaH;gene=auaH;inference=ab initio prediction:Prodigal:002006,similar to AA sequence:UniProtKB:H1ZZB0;locus_tag=MIIOBOEJ_00385;product=Aurachin B dehydrogenase
NZ_VZZJ01000010.1	Prodigal:002006	CDS	199	546	.	-	0	ID=MIIOBOEJ_00386;Name=xerC_1;gene=xerC_1;inference=ab initio prediction:Prodigal:002006,protein motif:HAMAP:MF_01808;locus_tag=MIIOBOEJ_00386;product=Tyrosine recombinase XerC
NZ_VZZJ01000010.1	Prodigal:002006	CDS	630	743	.	-	0	ID=MIIOBOEJ_00387;inference=ab initio prediction:Prodigal:002006;locus_tag=MIIOBOEJ_00387;product=hypothetical protein
NZ_VZZJ01000010.1	Prodigal:002006	CDS	904	1155	.	+	0	ID=MIIOBOEJ_00388;inference=ab initio prediction:Prodigal:002006;locus_tag=MIIOBOEJ_00388;product=hypothetical protein
NZ_VZZJ01000010.1	Prodigal:002006	CDS	1588	2058	.	+	0	ID=MIIOBOEJ_00389;inference=ab initio prediction:Prodigal:002006;locus_tag=MIIOBOEJ_00389;product=hypothetical protein
NZ_VZZJ01000010.1	Prodigal:002006	CDS	2742	3005	.	-	0	ID=MIIOBOEJ_00390;inference=ab initio prediction:Prodigal:002006;locus_tag=MIIOBOEJ_00390;product=hypothetical protein
NZ_VZZJ01000010.1	Prodigal:002006	CDS	3009	3203	.	-	0	ID=MIIOBOEJ_00391;inference=ab initio prediction:Prodigal:002006;locus_tag=MIIOBOEJ_00391;product=hypothetical protein
NZ_VZZJ01000010.1	Prodigal:002006	CDS	3221	3475	.	-	0	ID=MIIOBOEJ_00392;inference=ab initio prediction:Prodigal:002006;locus_tag=MIIOBOEJ_00392;product=hypothetical protein
NZ_VZZJ01000010.1	Prodigal:002006	CDS	3907	4302	.	-	0	ID=MIIOBOEJ_00393;inference=ab initio prediction:Prodigal:002006;locus_tag=MIIOBOEJ_00393;product=hypothetical protein
NZ_VZZJ01000010.1	Prodigal:002006	CDS	4318	5130	.	-	0	ID=MIIOBOEJ_00394;inference=ab initio prediction:Prodigal:002006;locus_tag=MIIOBOEJ_00394;product=hypothetical protein
NZ_VZZJ01000010.1	Prodigal:002006	CDS	5272	5511	.	-	0	ID=MIIOBOEJ_00395;inference=ab initio prediction:Prodigal:002006;locus_tag=MIIOBOEJ_00395;product=hypothetical protein
NZ_VZZJ01000010.1	Prodigal:002006	CDS	5631	6584	.	+	0	ID=MIIOBOEJ_00396;Name=cdhR_1;db_xref=COG:COG4977;gene=cdhR_1;inference=ab initio prediction:Prodigal:002006,similar to AA sequence:UniProtKB:Q9HTH5;locus_tag=MIIOBOEJ_00396;product=HTH-type transcriptional regulator CdhR
NZ_VZZJ01000010.1	Prodigal:002006	CDS	7329	7499	.	+	0	ID=MIIOBOEJ_00397;inference=ab initio prediction:Prodigal:002006;locus_tag=MIIOBOEJ_00397;product=hypothetical protein
NZ_VZZJ01000010.1	Aragorn:001002	tRNA	8827	8925	.	-	.	ID=MIIOBOEJ_00398;inference=COORDINATES:profile:Aragorn:001002;locus_tag=MIIOBOEJ_00398;product=tRNA-Val(gac)
NZ_VZZJ01000010.1	Prodigal:002006	CDS	9084	9368	.	+	0	ID=MIIOBOEJ_00399;inference=ab initio prediction:Prodigal:002006;locus_tag=MIIOBOEJ_00399;product=hypothetical protein
NZ_VZZJ01000010.1	Prodigal:002006	CDS	9823	11286	.	+	0	ID=MIIOBOEJ_00400;eC_number=5.1.1.3;Name=murI_1;gene=murI_1;inference=ab initio prediction:Prodigal:002006,protein motif:HAMAP:MF_00258;locus_tag=MIIOBOEJ_00400;product=Glutamate racemase
NZ_VZZJ01000010.1	Prodigal:002006	CDS	11961	13340	.	+	0	ID=MIIOBOEJ_00401;eC_number=3.1.4.-;db_xref=COG:COG2206;inference=ab initio prediction:Prodigal:002006,similar to AA sequence:UniProtKB:Q9KL18;locus_tag=MIIOBOEJ_00401;product=3'3'-cGAMP-specific phosphodiesterase 3
NZ_VZZJ01000010.1	Prodigal:002006	CDS	13370	13528	.	-	0	ID=MIIOBOEJ_00402;inference=ab initio prediction:Prodigal:002006;locus_tag=MIIOBOEJ_00402;product=hypothetical protein
NZ_VZZJ01000010.1	Prodigal:002006	CDS	13877	14860	.	-	0	ID=MIIOBOEJ_00403;inference=ab initio prediction:Prodigal:002006;locus_tag=MIIOBOEJ_00403;product=hypothetical protein
NZ_VZZJ01000010.1	Prodigal:002006	CDS	15367	16323	.	-	0	ID=MIIOBOEJ_00404;Name=ssuA_1;gene=ssuA_1;inference=ab initio prediction:Prodigal:002006,similar to AA sequence:UniProtKB:P75853;locus_tag=MIIOBOEJ_00404;product=Putative aliphatic sulfonates-binding protein
NZ_VZZJ01000010.1	Prodigal:002006	CDS	16398	17372	.	-	0	ID=MIIOBOEJ_00405;Name=ssuA_2;gene=ssuA_2;inference=ab initio prediction:Prodigal:002006,similar to AA sequence:UniProtKB:P75853;locus_tag=MIIOBOEJ_00405;product=Putative aliphatic sulfonates-binding protein
NZ_VZZJ01000010.1	Prodigal:002006	CDS	17496	18659	.	-	0	ID=MIIOBOEJ_00406;eC_number=1.14.14.5;Name=msuD;db_xref=COG:COG2141;gene=msuD;inference=ab initio prediction:Prodigal:002006,similar to AA sequence:UniProtKB:Q9I1C2;locus_tag=MIIOBOEJ_00406;product=Methanesulfonate monooxygenase
NZ_VZZJ01000010.1	Prodigal:002006	CDS	18716	19519	.	-	0	ID=MIIOBOEJ_00407;eC_number=3.6.3.-;Name=ssuB_1;db_xref=COG:COG1116;gene=ssuB_1;inference=ab initio prediction:Prodigal:002006,similar to AA sequence:UniProtKB:Q8KZQ6;locus_tag=MIIOBOEJ_00407;product=Aliphatic sulfonates import ATP-binding protein SsuB
NZ_VZZJ01000010.1	Prodigal:002006	CDS	19612	20454	.	-	0	ID=MIIOBOEJ_00408;Name=ssuC_1;db_xref=COG:COG0600;gene=ssuC_1;inference=ab initio prediction:Prodigal:002006,similar to AA sequence:UniProtKB:P75851;locus_tag=MIIOBOEJ_00408;product=Putative aliphatic sulfonates transport permease protein SsuC
NZ_VZZJ01000010.1	Prodigal:002006	CDS	20460	21413	.	-	0	ID=MIIOBOEJ_00409;Name=ssuA_3;gene=ssuA_3;inference=ab initio prediction:Prodigal:002006,similar to AA sequence:UniProtKB:P75853;locus_tag=MIIOBOEJ_00409;product=Putative aliphatic sulfonates-binding protein
NZ_VZZJ01000010.1	Prodigal:002006	CDS	21727	23109	.	-	0	ID=MIIOBOEJ_00410;inference=ab initio prediction:Prodigal:002006;locus_tag=MIIOBOEJ_00410;product=hypothetical protein
NZ_VZZJ01000010.1	Prodigal:002006	CDS	23398	23997	.	-	0	ID=MIIOBOEJ_00411;inference=ab initio prediction:Prodigal:002006;locus_tag=MIIOBOEJ_00411;product=hypothetical protein
NZ_VZZJ01000010.1	Prodigal:002006	CDS	24022	24486	.	+	0	ID=MIIOBOEJ_00412;inference=ab initio prediction:Prodigal:002006;locus_tag=MIIOBOEJ_00412;product=hypothetical protein
NZ_VZZJ01000010.1	Prodigal:002006	CDS	24676	25137	.	+	0	ID=MIIOBOEJ_00413;Name=rplM;db_xref=COG:COG0102;gene=rplM;inference=ab initio prediction:Prodigal:002006,similar to AA sequence:UniProtKB:Q6N651;locus_tag=MIIOBOEJ_00413;product=50S ribosomal protein L13
NZ_VZZJ01000010.1	Prodigal:002006	CDS	25140	25622	.	+	0	ID=MIIOBOEJ_00414;Name=rpsI;db_xref=COG:COG0103;gene=rpsI;inference=ab initio prediction:Prodigal:002006,similar to AA sequence:UniProtKB:Q6N650;locus_tag=MIIOBOEJ_00414;product=30S ribosomal protein S9
NZ_VZZJ01000010.1	Prodigal:002006	CDS	25861	26370	.	-	0	ID=MIIOBOEJ_00415;inference=ab initio prediction:Prodigal:002006;locus_tag=MIIOBOEJ_00415;product=hypothetical protein
NZ_VZZJ01000010.1	Prodigal:002006	CDS	26595	27545	.	+	0	ID=MIIOBOEJ_00416;eC_number=1.2.1.38;Name=argC;db_xref=COG:COG0002;gene=argC;inference=ab initio prediction:Prodigal:002006,similar to AA sequence:UniProtKB:Q8ZKL8;locus_tag=MIIOBOEJ_00416;product=N-acetyl-gamma-glutamyl-phosphate reductase
NZ_VZZJ01000010.1	Prodigal:002006	CDS	28309	28857	.	+	0	ID=MIIOBOEJ_00417;inference=ab initio prediction:Prodigal:002006;locus_tag=MIIOBOEJ_00417;product=hypothetical protein
NZ_VZZJ01000010.1	Aragorn:001002	tRNA	29020	29096	.	+	.	ID=MIIOBOEJ_00418;inference=COORDINATES:profile:Aragorn:001002;locus_tag=MIIOBOEJ_00418;product=tRNA-Arg(tct)
NZ_VZZJ01000010.1	Prodigal:002006	CDS	29316	29687	.	-	0	ID=MIIOBOEJ_00419;Name=cpdR_1;gene=cpdR_1;inference=ab initio prediction:Prodigal:002006,similar to AA sequence:UniProtKB:Q2YIF7;locus_tag=MIIOBOEJ_00419;product=Response regulator receiver protein CpdR
NZ_VZZJ01000010.1	Prodigal:002006	CDS	29779	30153	.	-	0	ID=MIIOBOEJ_00420;inference=ab initio prediction:Prodigal:002006;locus_tag=MIIOBOEJ_00420;product=hypothetical protein
NZ_VZZJ01000010.1	Prodigal:002006	CDS	30501	30638	.	-	0	ID=MIIOBOEJ_00421;inference=ab initio prediction:Prodigal:002006;locus_tag=MIIOBOEJ_00421;product=hypothetical protein
NZ_VZZJ01000010.1	Prodigal:002006	CDS	30758	34615	.	-	0	ID=MIIOBOEJ_00422;eC_number=2.7.13.3;Name=rcsC_3;gene=rcsC_3;inference=ab initio prediction:Prodigal:002006,protein motif:HAMAP:MF_00979;locus_tag=MIIOBOEJ_00422;product=Sensor histidine kinase RcsC
NZ_VZZJ01000010.1	Prodigal:002006	CDS	34612	35424	.	-	0	ID=MIIOBOEJ_00423;inference=ab initio prediction:Prodigal:002006;locus_tag=MIIOBOEJ_00423;product=hypothetical protein
NZ_VZZJ01000010.1	Prodigal:002006	CDS	36092	37183	.	+	0	ID=MIIOBOEJ_00424;inference=ab initio prediction:Prodigal:002006;locus_tag=MIIOBOEJ_00424;product=hypothetical protein
NZ_VZZJ01000010.1	Prodigal:002006	CDS	37649	40402	.	-	0	ID=MIIOBOEJ_00425;eC_number=2.7.13.3;Name=rcsC_4;gene=rcsC_4;inference=ab initio prediction:Prodigal:002006,protein motif:HAMAP:MF_00979;locus_tag=MIIOBOEJ_00425;product=Sensor histidine kinase RcsC
NZ_VZZJ01000010.1	Prodigal:002006	CDS	40630	41316	.	-	0	ID=MIIOBOEJ_00426;inference=ab initio prediction:Prodigal:002006;locus_tag=MIIOBOEJ_00426;product=hypothetical protein
NZ_VZZJ01000010.1	Prodigal:002006	CDS	41322	42638	.	-	0	ID=MIIOBOEJ_00427;eC_number=1.8.3.4;Name=mtoX;gene=mtoX;inference=ab initio prediction:Prodigal:002006,similar to AA sequence:UniProtKB:Q5LKW0;locus_tag=MIIOBOEJ_00427;product=Methanethiol oxidase
NZ_VZZJ01000010.1	Prodigal:002006	CDS	42984	44039	.	-	0	ID=MIIOBOEJ_00428;Name=pufC_1;gene=pufC_1;inference=ab initio prediction:Prodigal:002006,similar to AA sequence:UniProtKB:D2Z0P5;locus_tag=MIIOBOEJ_00428;product=Photosynthetic reaction center cytochrome c subunit
NZ_VZZJ01000010.1	Prodigal:002006	CDS	44620	46317	.	+	0	ID=MIIOBOEJ_00429;inference=ab initio prediction:Prodigal:002006;locus_tag=MIIOBOEJ_00429;product=hypothetical protein
NZ_VZZJ01000010.1	Prodigal:002006	CDS	46457	48097	.	+	0	ID=MIIOBOEJ_00430;Name=groL3;db_xref=COG:COG0459;gene=groL3;inference=ab initio prediction:Prodigal:002006,similar to AA sequence:UniProtKB:P35862;locus_tag=MIIOBOEJ_00430;product=60 kDa chaperonin 3
NZ_VZZJ01000010.1	Prodigal:002006	CDS	48111	48497	.	+	0	ID=MIIOBOEJ_00431;inference=ab initio prediction:Prodigal:002006;locus_tag=MIIOBOEJ_00431;product=hypothetical protein
NZ_VZZJ01000010.1	Prodigal:002006	CDS	48508	49764	.	+	0	ID=MIIOBOEJ_00432;eC_number=1.8.2.3;Name=fccB_1;db_xref=COG:COG0446;gene=fccB_1;inference=ab initio prediction:Prodigal:002006,similar to AA sequence:UniProtKB:Q06530;locus_tag=MIIOBOEJ_00432;product=Sulfide dehydrogenase [flavocytochrome c] flavoprotein chain
NZ_VZZJ01000010.1	Prodigal:002006	CDS	49838	50302	.	-	0	ID=MIIOBOEJ_00433;inference=ab initio prediction:Prodigal:002006;locus_tag=MIIOBOEJ_00433;product=hypothetical protein
NZ_VZZJ01000010.1	Prodigal:002006	CDS	50299	51444	.	-	0	ID=MIIOBOEJ_00434;eC_number=3.1.4.53;Name=cpdA_2;gene=cpdA_2;inference=ab initio prediction:Prodigal:002006,protein motif:HAMAP:MF_00905;locus_tag=MIIOBOEJ_00434;product=3'%2C5'-cyclic adenosine monophosphate phosphodiesterase CpdA
NZ_VZZJ01000010.1	Prodigal:002006	CDS	51561	52280	.	-	0	ID=MIIOBOEJ_00435;inference=ab initio prediction:Prodigal:002006;locus_tag=MIIOBOEJ_00435;product=hypothetical protein
NZ_VZZJ01000010.1	Prodigal:002006	CDS	52513	53151	.	+	0	ID=MIIOBOEJ_00436;inference=ab initio prediction:Prodigal:002006;locus_tag=MIIOBOEJ_00436;product=hypothetical protein
NZ_VZZJ01000010.1	Prodigal:002006	CDS	53186	54148	.	-	0	ID=MIIOBOEJ_00437;Name=oxyR_2;gene=oxyR_2;inference=ab initio prediction:Prodigal:002006,similar to AA sequence:UniProtKB:P0ACQ4;locus_tag=MIIOBOEJ_00437;product=Hydrogen peroxide-inducible genes activator
NZ_VZZJ01000010.1	Prodigal:002006	CDS	55497	56204	.	-	0	ID=MIIOBOEJ_00438;Name=mcbR_1;db_xref=COG:COG1802;gene=mcbR_1;inference=ab initio prediction:Prodigal:002006,similar to AA sequence:UniProtKB:P76114;locus_tag=MIIOBOEJ_00438;product=HTH-type transcriptional regulator McbR
NZ_VZZJ01000010.1	Prodigal:002006	CDS	56317	57378	.	+	0	ID=MIIOBOEJ_00439;eC_number=1.1.1.103;Name=tdh_2;db_xref=COG:COG1063;gene=tdh_2;inference=ab initio prediction:Prodigal:002006,similar to AA sequence:UniProtKB:Q5SKS4;locus_tag=MIIOBOEJ_00439;product=L-threonine 3-dehydrogenase
NZ_VZZJ01000010.1	Prodigal:002006	CDS	57375	58391	.	+	0	ID=MIIOBOEJ_00440;eC_number=2.3.1.41;Name=ppsC_1;gene=ppsC_1;inference=ab initio prediction:Prodigal:002006,similar to AA sequence:UniProtKB:P96202;locus_tag=MIIOBOEJ_00440;product=Phthiocerol synthesis polyketide synthase type I PpsC
NZ_VZZJ01000010.1	Prodigal:002006	CDS	58388	60160	.	+	0	ID=MIIOBOEJ_00441;eC_number=2.2.1.6;Name=ilvI_1;db_xref=COG:COG0028;gene=ilvI_1;inference=ab initio prediction:Prodigal:002006,similar to AA sequence:UniProtKB:P00893;locus_tag=MIIOBOEJ_00441;product=Acetolactate synthase isozyme 3 large subunit
NZ_VZZJ01000010.1	Prodigal:002006	CDS	60208	61404	.	+	0	ID=MIIOBOEJ_00442;db_xref=COG:COG0683;inference=ab initio prediction:Prodigal:002006,similar to AA sequence:UniProtKB:Q8YEE8;locus_tag=MIIOBOEJ_00442;product=Leu/Ile/Val-binding protein 
NZ_VZZJ01000010.1	Prodigal:002006	CDS	61438	62325	.	+	0	ID=MIIOBOEJ_00443;Name=livH_1;db_xref=COG:COG0559;gene=livH_1;inference=ab initio prediction:Prodigal:002006,similar to AA sequence:UniProtKB:P0AEX7;locus_tag=MIIOBOEJ_00443;product=High-affinity branched-chain amino acid transport system permease protein LivH
NZ_VZZJ01000010.1	Prodigal:002006	CDS	62322	64160	.	+	0	ID=MIIOBOEJ_00444;eC_number=7.6.2.8;Name=btuD_1;gene=btuD_1;inference=ab initio prediction:Prodigal:002006,protein motif:HAMAP:MF_01005;locus_tag=MIIOBOEJ_00444;product=Vitamin B12 import ATP-binding protein BtuD
NZ_VZZJ01000010.1	Prodigal:002006	CDS	64147	64851	.	+	0	ID=MIIOBOEJ_00445;Name=livF_1;db_xref=COG:COG0410;gene=livF_1;inference=ab initio prediction:Prodigal:002006,similar to AA sequence:UniProtKB:P22731;locus_tag=MIIOBOEJ_00445;product=High-affinity branched-chain amino acid transport ATP-binding protein LivF
NZ_VZZJ01000010.1	Prodigal:002006	CDS	64868	65674	.	+	0	ID=MIIOBOEJ_00446;eC_number=1.1.1.100;Name=fabG_2;gene=fabG_2;inference=ab initio prediction:Prodigal:002006,similar to AA sequence:UniProtKB:P99093;locus_tag=MIIOBOEJ_00446;product=3-oxoacyl-[acyl-carrier-protein] reductase FabG
NZ_VZZJ01000010.1	Prodigal:002006	CDS	65682	66473	.	+	0	ID=MIIOBOEJ_00447;eC_number=1.1.1.25;Name=aroE_1;db_xref=COG:COG0169;gene=aroE_1;inference=ab initio prediction:Prodigal:002006,similar to AA sequence:UniProtKB:O67049;locus_tag=MIIOBOEJ_00447;product=Shikimate dehydrogenase (NADP(+))
NZ_VZZJ01000010.1	Prodigal:002006	CDS	66498	68117	.	+	0	ID=MIIOBOEJ_00448;eC_number=1.1.99.-;Name=alkJ;gene=alkJ;inference=ab initio prediction:Prodigal:002006,similar to AA sequence:UniProtKB:Q00593;locus_tag=MIIOBOEJ_00448;product=Alcohol dehydrogenase [acceptor]
NZ_VZZJ01000010.1	Prodigal:002006	CDS	68266	68973	.	-	0	ID=MIIOBOEJ_00449;inference=ab initio prediction:Prodigal:002006;locus_tag=MIIOBOEJ_00449;product=hypothetical protein
NZ_VZZJ01000010.1	Prodigal:002006	CDS	69315	70673	.	+	0	ID=MIIOBOEJ_00450;Name=abaQ;gene=abaQ;inference=ab initio prediction:Prodigal:002006,similar to AA sequence:UniProtKB:P0DPR4;locus_tag=MIIOBOEJ_00450;product=Quinolone resistance transporter
NZ_VZZJ01000010.1	Prodigal:002006	CDS	70967	71872	.	-	0	ID=MIIOBOEJ_00451;Name=pgrR_1;gene=pgrR_1;inference=ab initio prediction:Prodigal:002006,similar to AA sequence:UniProtKB:P77333;locus_tag=MIIOBOEJ_00451;product=HTH-type transcriptional regulator PgrR
NZ_VZZJ01000010.1	Prodigal:002006	CDS	71916	72668	.	-	0	ID=MIIOBOEJ_00452;eC_number=1.1.1.47;Name=gdhI;db_xref=COG:COG1028;gene=gdhI;inference=ab initio prediction:Prodigal:002006,similar to AA sequence:UniProtKB:P39482;locus_tag=MIIOBOEJ_00452;product=Glucose 1-dehydrogenase 1
NZ_VZZJ01000010.1	Prodigal:002006	CDS	72775	73104	.	-	0	ID=MIIOBOEJ_00453;inference=ab initio prediction:Prodigal:002006;locus_tag=MIIOBOEJ_00453;product=hypothetical protein
NZ_VZZJ01000010.1	Prodigal:002006	CDS	73510	74469	.	+	0	ID=MIIOBOEJ_00454;eC_number=1.5.1.49;Name=lhpI;db_xref=COG:COG2423;gene=lhpI;inference=ab initio prediction:Prodigal:002006,similar to AA sequence:UniProtKB:Q485R8;locus_tag=MIIOBOEJ_00454;product=Delta(1)-pyrroline-2-carboxylate reductase
NZ_VZZJ01000010.1	Prodigal:002006	CDS	74773	74946	.	-	0	ID=MIIOBOEJ_00455;inference=ab initio prediction:Prodigal:002006;locus_tag=MIIOBOEJ_00455;product=hypothetical protein
NZ_VZZJ01000010.1	Prodigal:002006	CDS	76003	77148	.	+	0	ID=MIIOBOEJ_00456;inference=ab initio prediction:Prodigal:002006;locus_tag=MIIOBOEJ_00456;product=hypothetical protein
NZ_VZZJ01000010.1	Prodigal:002006	CDS	77214	77645	.	-	0	ID=MIIOBOEJ_00457;inference=ab initio prediction:Prodigal:002006;locus_tag=MIIOBOEJ_00457;product=hypothetical protein
NZ_VZZJ01000010.1	Prodigal:002006	CDS	78270	79442	.	+	0	ID=MIIOBOEJ_00458;eC_number=1.1.1.1;Name=adh_2;db_xref=COG:COG1063;gene=adh_2;inference=ab initio prediction:Prodigal:002006,similar to AA sequence:UniProtKB:Q0KDL6;locus_tag=MIIOBOEJ_00458;product=Alcohol dehydrogenase
NZ_VZZJ01000010.1	Prodigal:002006	CDS	79509	80606	.	+	0	ID=MIIOBOEJ_00459;inference=ab initio prediction:Prodigal:002006;locus_tag=MIIOBOEJ_00459;product=hypothetical protein
NZ_VZZJ01000010.1	Prodigal:002006	CDS	80727	81002	.	+	0	ID=MIIOBOEJ_00460;inference=ab initio prediction:Prodigal:002006;locus_tag=MIIOBOEJ_00460;product=hypothetical protein
NZ_VZZJ01000010.1	Prodigal:002006	CDS	81294	81644	.	+	0	ID=MIIOBOEJ_00461;inference=ab initio prediction:Prodigal:002006;locus_tag=MIIOBOEJ_00461;product=hypothetical protein
NZ_VZZJ01000010.1	Prodigal:002006	CDS	81702	81902	.	-	0	ID=MIIOBOEJ_00462;inference=ab initio prediction:Prodigal:002006;locus_tag=MIIOBOEJ_00462;product=hypothetical protein
NZ_VZZJ01000010.1	Prodigal:002006	CDS	82548	83162	.	+	0	ID=MIIOBOEJ_00463;eC_number=3.5.2.19;Name=sttH;gene=sttH;inference=ab initio prediction:Prodigal:002006,similar to AA sequence:UniProtKB:Q1MW86;locus_tag=MIIOBOEJ_00463;product=Streptothricin hydrolase
NZ_VZZJ01000010.1	Prodigal:002006	CDS	83247	84980	.	+	0	ID=MIIOBOEJ_00464;eC_number=1.2.5.1;Name=poxB;db_xref=COG:COG0028;gene=poxB;inference=ab initio prediction:Prodigal:002006,similar to AA sequence:UniProtKB:P07003;locus_tag=MIIOBOEJ_00464;product=Pyruvate dehydrogenase [ubiquinone]
NZ_VZZJ01000010.1	Prodigal:002006	CDS	85115	85858	.	+	0	ID=MIIOBOEJ_00465;Name=lutA_1;db_xref=COG:COG0247;gene=lutA_1;inference=ab initio prediction:Prodigal:002006,similar to AA sequence:UniProtKB:O07020;locus_tag=MIIOBOEJ_00465;product=Lactate utilization protein A
NZ_VZZJ01000010.1	Prodigal:002006	CDS	85855	87456	.	+	0	ID=MIIOBOEJ_00466;Name=lutB;gene=lutB;inference=ab initio prediction:Prodigal:002006,protein motif:HAMAP:MF_02103;locus_tag=MIIOBOEJ_00466;product=Lactate utilization protein B
NZ_VZZJ01000010.1	Prodigal:002006	CDS	87453	88046	.	+	0	ID=MIIOBOEJ_00467;inference=ab initio prediction:Prodigal:002006;locus_tag=MIIOBOEJ_00467;product=hypothetical protein
NZ_VZZJ01000010.1	Prodigal:002006	CDS	88180	89040	.	+	0	ID=MIIOBOEJ_00468;inference=ab initio prediction:Prodigal:002006;locus_tag=MIIOBOEJ_00468;product=hypothetical protein
NZ_VZZJ01000010.1	Prodigal:002006	CDS	89183	90565	.	+	0	ID=MIIOBOEJ_00469;eC_number=4.3.1.7;Name=eutB;db_xref=COG:COG4303;gene=eutB;inference=ab initio prediction:Prodigal:002006,similar to AA sequence:UniProtKB:P0AEJ6;locus_tag=MIIOBOEJ_00469;product=Ethanolamine ammonia-lyase heavy chain
NZ_VZZJ01000010.1	Prodigal:002006	CDS	90562	91347	.	+	0	ID=MIIOBOEJ_00470;eC_number=4.3.1.7;Name=eutC;db_xref=COG:COG4302;gene=eutC;inference=ab initio prediction:Prodigal:002006,similar to AA sequence:UniProtKB:P19636;locus_tag=MIIOBOEJ_00470;product=Ethanolamine ammonia-lyase light chain
NZ_VZZJ01000010.1	Prodigal:002006	CDS	91792	93522	.	+	0	ID=MIIOBOEJ_00471;eC_number=4.2.1.9;Name=ilvD;db_xref=COG:COG0129;gene=ilvD;inference=ab initio prediction:Prodigal:002006,similar to AA sequence:UniProtKB:P9WKJ5;locus_tag=MIIOBOEJ_00471;product=Dihydroxy-acid dehydratase
NZ_VZZJ01000010.1	Prodigal:002006	CDS	93509	94423	.	+	0	ID=MIIOBOEJ_00472;inference=ab initio prediction:Prodigal:002006;locus_tag=MIIOBOEJ_00472;product=hypothetical protein
NZ_VZZJ01000010.1	Prodigal:002006	CDS	94467	95279	.	-	0	ID=MIIOBOEJ_00473;eC_number=3.1.11.2;Name=xthA_1;db_xref=COG:COG0708;gene=xthA_1;inference=ab initio prediction:Prodigal:002006,similar to AA sequence:UniProtKB:P09030;locus_tag=MIIOBOEJ_00473;product=Exodeoxyribonuclease III
NZ_VZZJ01000010.1	Prodigal:002006	CDS	95421	96149	.	+	0	ID=MIIOBOEJ_00474;inference=ab initio prediction:Prodigal:002006;locus_tag=MIIOBOEJ_00474;product=hypothetical protein
NZ_VZZJ01000010.1	Prodigal:002006	CDS	96432	97754	.	+	0	ID=MIIOBOEJ_00475;eC_number=1.1.1.3;Name=hom;db_xref=COG:COG0460;gene=hom;inference=ab initio prediction:Prodigal:002006,similar to AA sequence:UniProtKB:P19582;locus_tag=MIIOBOEJ_00475;product=Homoserine dehydrogenase
NZ_VZZJ01000010.1	Prodigal:002006	CDS	97911	98906	.	+	0	ID=MIIOBOEJ_00476;eC_number=3.1.3.11;Name=glpX;db_xref=COG:COG1494;gene=glpX;inference=ab initio prediction:Prodigal:002006,similar to AA sequence:UniProtKB:Q03224;locus_tag=MIIOBOEJ_00476;product=Fructose-1%2C6-bisphosphatase class 2
NZ_VZZJ01000010.1	Prodigal:002006	CDS	98988	99860	.	-	0	ID=MIIOBOEJ_00477;Name=ycf3;gene=ycf3;inference=ab initio prediction:Prodigal:002006,protein motif:HAMAP:MF_00439;locus_tag=MIIOBOEJ_00477;product=Photosystem I assembly protein Ycf3
NZ_VZZJ01000010.1	Prodigal:002006	CDS	100188	101285	.	-	0	ID=MIIOBOEJ_00478;eC_number=6.3.4.18;Name=purK;gene=purK;inference=ab initio prediction:Prodigal:002006,similar to AA sequence:UniProtKB:Q7A695;locus_tag=MIIOBOEJ_00478;product=N5-carboxyaminoimidazole ribonucleotide synthase
NZ_VZZJ01000010.1	Prodigal:002006	CDS	101282	101782	.	-	0	ID=MIIOBOEJ_00479;eC_number=5.4.99.18;Name=purE;db_xref=COG:COG0041;gene=purE;inference=ab initio prediction:Prodigal:002006,similar to AA sequence:UniProtKB:P0AG18;locus_tag=MIIOBOEJ_00479;product=N5-carboxyaminoimidazole ribonucleotide mutase
NZ_VZZJ01000010.1	Prodigal:002006	CDS	101927	102145	.	-	0	ID=MIIOBOEJ_00480;inference=ab initio prediction:Prodigal:002006;locus_tag=MIIOBOEJ_00480;product=hypothetical protein
NZ_VZZJ01000010.1	Prodigal:002006	CDS	102302	102484	.	+	0	ID=MIIOBOEJ_00481;inference=ab initio prediction:Prodigal:002006;locus_tag=MIIOBOEJ_00481;product=hypothetical protein
NZ_VZZJ01000010.1	Prodigal:002006	CDS	102667	104598	.	+	0	ID=MIIOBOEJ_00482;eC_number=6.2.1.1;Name=acsA_1;db_xref=COG:COG0365;gene=acsA_1;inference=ab initio prediction:Prodigal:002006,similar to AA sequence:UniProtKB:Q89WV5;locus_tag=MIIOBOEJ_00482;product=Acetyl-coenzyme A synthetase
NZ_VZZJ01000010.1	Prodigal:002006	CDS	104779	105897	.	+	0	ID=MIIOBOEJ_00483;eC_number=1.6.99.1;Name=namA_1;db_xref=COG:COG1902;gene=namA_1;inference=ab initio prediction:Prodigal:002006,similar to AA sequence:UniProtKB:Q5KXG9;locus_tag=MIIOBOEJ_00483;product=NADPH dehydrogenase
NZ_VZZJ01000010.1	Prodigal:002006	CDS	105900	106271	.	+	0	ID=MIIOBOEJ_00484;inference=ab initio prediction:Prodigal:002006;locus_tag=MIIOBOEJ_00484;product=hypothetical protein
NZ_VZZJ01000010.1	Prodigal:002006	CDS	106286	107122	.	-	0	ID=MIIOBOEJ_00485;inference=ab initio prediction:Prodigal:002006;locus_tag=MIIOBOEJ_00485;product=hypothetical protein
NZ_VZZJ01000010.1	Prodigal:002006	CDS	107374	107853	.	+	0	ID=MIIOBOEJ_00486;inference=ab initio prediction:Prodigal:002006;locus_tag=MIIOBOEJ_00486;product=hypothetical protein
NZ_VZZJ01000010.1	Prodigal:002006	CDS	107968	108420	.	-	0	ID=MIIOBOEJ_00487;inference=ab initio prediction:Prodigal:002006;locus_tag=MIIOBOEJ_00487;product=hypothetical protein
NZ_VZZJ01000010.1	Prodigal:002006	CDS	108654	109670	.	+	0	ID=MIIOBOEJ_00488;eC_number=1.3.1.-;Name=curA;db_xref=COG:COG2130;gene=curA;inference=ab initio prediction:Prodigal:002006,similar to AA sequence:UniProtKB:P76113;locus_tag=MIIOBOEJ_00488;product=NADPH-dependent curcumin reductase
NZ_VZZJ01000010.1	Prodigal:002006	CDS	109926	110474	.	+	0	ID=MIIOBOEJ_00489;Name=ssb;db_xref=COG:COG0629;gene=ssb;inference=ab initio prediction:Prodigal:002006,similar to AA sequence:UniProtKB:P0AGE0;locus_tag=MIIOBOEJ_00489;product=Single-stranded DNA-binding protein
NZ_VZZJ01000010.1	Prodigal:002006	CDS	110805	111491	.	+	0	ID=MIIOBOEJ_00490;inference=ab initio prediction:Prodigal:002006;locus_tag=MIIOBOEJ_00490;product=hypothetical protein
NZ_VZZJ01000010.1	Prodigal:002006	CDS	111595	113817	.	+	0	ID=MIIOBOEJ_00491;eC_number=3.6.4.12;Name=recD2_1;db_xref=COG:COG0507;gene=recD2_1;inference=ab initio prediction:Prodigal:002006,similar to AA sequence:UniProtKB:Q9RT63;locus_tag=MIIOBOEJ_00491;product=ATP-dependent RecD-like DNA helicase
NZ_VZZJ01000010.1	Prodigal:002006	CDS	114111	116858	.	+	0	ID=MIIOBOEJ_00492;eC_number=5.6.2.2;Name=gyrA;db_xref=COG:COG0188;gene=gyrA;inference=ab initio prediction:Prodigal:002006,similar to AA sequence:UniProtKB:P37411;locus_tag=MIIOBOEJ_00492;product=DNA gyrase subunit A
NZ_VZZJ01000010.1	Prodigal:002006	CDS	117158	117328	.	+	0	ID=MIIOBOEJ_00493;inference=ab initio prediction:Prodigal:002006;locus_tag=MIIOBOEJ_00493;product=hypothetical protein
NZ_VZZJ01000010.1	Prodigal:002006	CDS	117410	118468	.	+	0	ID=MIIOBOEJ_00494;db_xref=COG:COG4307;inference=ab initio prediction:Prodigal:002006,similar to AA sequence:UniProtKB:P9WL95;locus_tag=MIIOBOEJ_00494;product=putative protein
NZ_VZZJ01000010.1	Prodigal:002006	CDS	118557	119054	.	+	0	ID=MIIOBOEJ_00495;eC_number=2.7.7.3;Name=coaD;db_xref=COG:COG0669;gene=coaD;inference=ab initio prediction:Prodigal:002006,similar to AA sequence:UniProtKB:Q9I6D1;locus_tag=MIIOBOEJ_00495;product=Phosphopantetheine adenylyltransferase
NZ_VZZJ01000010.1	Prodigal:002006	CDS	119102	119653	.	+	0	ID=MIIOBOEJ_00496;eC_number=5.2.1.8;Name=ppiA;db_xref=COG:COG0652;gene=ppiA;inference=ab initio prediction:Prodigal:002006,similar to AA sequence:UniProtKB:P0AFL3;locus_tag=MIIOBOEJ_00496;product=Peptidyl-prolyl cis-trans isomerase A
NZ_VZZJ01000010.1	Prodigal:002006	CDS	119709	120179	.	+	0	ID=MIIOBOEJ_00497;inference=ab initio prediction:Prodigal:002006;locus_tag=MIIOBOEJ_00497;product=hypothetical protein
NZ_VZZJ01000010.1	Prodigal:002006	CDS	120192	120650	.	+	0	ID=MIIOBOEJ_00498;eC_number=5.2.1.8;inference=ab initio prediction:Prodigal:002006,similar to AA sequence:UniProtKB:P83221;locus_tag=MIIOBOEJ_00498;product=Peptidyl-prolyl cis-trans isomerase cyp18
NZ_VZZJ01000010.1	Prodigal:002006	CDS	120736	121353	.	-	0	ID=MIIOBOEJ_00499;eC_number=2.7.7.77;Name=mobA;db_xref=COG:COG0746;gene=mobA;inference=ab initio prediction:Prodigal:002006,similar to AA sequence:UniProtKB:P32173;locus_tag=MIIOBOEJ_00499;product=Molybdenum cofactor guanylyltransferase
NZ_VZZJ01000010.1	Prodigal:002006	CDS	121358	122491	.	-	0	ID=MIIOBOEJ_00500;inference=ab initio prediction:Prodigal:002006,protein motif:HAMAP:MF_02040;locus_tag=MIIOBOEJ_00500;product=Iron-sulfur cluster carrier protein
NZ_VZZJ01000010.1	Prodigal:002006	CDS	122764	123267	.	+	0	ID=MIIOBOEJ_00501;eC_number=1.4.3.5;Name=pdxH_1;gene=pdxH_1;inference=ab initio prediction:Prodigal:002006,protein motif:HAMAP:MF_01629;locus_tag=MIIOBOEJ_00501;product=Pyridoxine/pyridoxamine 5'-phosphate oxidase
NZ_VZZJ01000010.1	Prodigal:002006	CDS	123419	124711	.	+	0	ID=MIIOBOEJ_00502;eC_number=6.3.4.21;Name=pncB;db_xref=COG:COG1488;gene=pncB;inference=ab initio prediction:Prodigal:002006,similar to AA sequence:UniProtKB:Q8UIS9;locus_tag=MIIOBOEJ_00502;product=Nicotinate phosphoribosyltransferase
NZ_VZZJ01000010.1	Prodigal:002006	CDS	124896	126974	.	+	0	ID=MIIOBOEJ_00503;inference=ab initio prediction:Prodigal:002006;locus_tag=MIIOBOEJ_00503;product=hypothetical protein
NZ_VZZJ01000010.1	Prodigal:002006	CDS	126974	127762	.	+	0	ID=MIIOBOEJ_00504;eC_number=3.1.3.15;Name=hisN;db_xref=COG:COG0483;gene=hisN;inference=ab initio prediction:Prodigal:002006,similar to AA sequence:UniProtKB:P95189;locus_tag=MIIOBOEJ_00504;product=Histidinol-phosphatase
NZ_VZZJ01000010.1	Prodigal:002006	CDS	127888	129078	.	+	0	ID=MIIOBOEJ_00505;inference=ab initio prediction:Prodigal:002006;locus_tag=MIIOBOEJ_00505;product=hypothetical protein
NZ_VZZJ01000010.1	Prodigal:002006	CDS	129166	130614	.	+	0	ID=MIIOBOEJ_00506;Name=ycjX;db_xref=COG:COG3106;gene=ycjX;inference=ab initio prediction:Prodigal:002006,similar to AA sequence:UniProtKB:P76046;locus_tag=MIIOBOEJ_00506;product=putative protein YcjX
NZ_VZZJ01000010.1	Prodigal:002006	CDS	130649	131680	.	+	0	ID=MIIOBOEJ_00507;inference=ab initio prediction:Prodigal:002006,similar to AA sequence:UniProtKB:P0A8R7;locus_tag=MIIOBOEJ_00507;note=UPF0283 membrane protein YcjF;product=hypothetical protein
NZ_VZZJ01000010.1	Prodigal:002006	CDS	131689	131946	.	-	0	ID=MIIOBOEJ_00508;inference=ab initio prediction:Prodigal:002006;locus_tag=MIIOBOEJ_00508;product=hypothetical protein
NZ_VZZJ01000010.1	Prodigal:002006	CDS	132079	132630	.	-	0	ID=MIIOBOEJ_00509;inference=ab initio prediction:Prodigal:002006;locus_tag=MIIOBOEJ_00509;product=hypothetical protein
NZ_VZZJ01000010.1	Prodigal:002006	CDS	132727	133833	.	-	0	ID=MIIOBOEJ_00510;eC_number=3.-.-.-;Name=uvsE;gene=uvsE;inference=ab initio prediction:Prodigal:002006,protein motif:HAMAP:MF_00606;locus_tag=MIIOBOEJ_00510;product=UV DNA damage endonuclease
NZ_VZZJ01000010.1	Prodigal:002006	CDS	133974	134876	.	-	0	ID=MIIOBOEJ_00511;inference=ab initio prediction:Prodigal:002006;locus_tag=MIIOBOEJ_00511;product=hypothetical protein
NZ_VZZJ01000010.1	Prodigal:002006	CDS	135026	135415	.	-	0	ID=MIIOBOEJ_00512;inference=ab initio prediction:Prodigal:002006;locus_tag=MIIOBOEJ_00512;product=hypothetical protein
NZ_VZZJ01000010.1	Prodigal:002006	CDS	135415	135828	.	-	0	ID=MIIOBOEJ_00513;inference=ab initio prediction:Prodigal:002006;locus_tag=MIIOBOEJ_00513;product=hypothetical protein
NZ_VZZJ01000010.1	Prodigal:002006	CDS	135841	136404	.	-	0	ID=MIIOBOEJ_00514;inference=ab initio prediction:Prodigal:002006;locus_tag=MIIOBOEJ_00514;product=hypothetical protein
NZ_VZZJ01000010.1	Prodigal:002006	CDS	136846	138321	.	+	0	ID=MIIOBOEJ_00515;eC_number=2.4.1.15;Name=otsA;db_xref=COG:COG0380;gene=otsA;inference=ab initio prediction:Prodigal:002006,similar to AA sequence:UniProtKB:P31677;locus_tag=MIIOBOEJ_00515;product=Trehalose-6-phosphate synthase
NZ_VZZJ01000010.1	Prodigal:002006	CDS	138371	140488	.	+	0	ID=MIIOBOEJ_00516;eC_number=3.2.1.-;Name=glgX_1;db_xref=COG:COG1523;gene=glgX_1;inference=ab initio prediction:Prodigal:002006,similar to AA sequence:UniProtKB:P9WQ25;locus_tag=MIIOBOEJ_00516;product=Glycogen operon protein GlgX 
NZ_VZZJ01000010.1	Prodigal:002006	CDS	140703	142505	.	+	0	ID=MIIOBOEJ_00517;eC_number=3.2.1.141;Name=treZ;db_xref=COG:COG0296;gene=treZ;inference=ab initio prediction:Prodigal:002006,similar to AA sequence:UniProtKB:Q9RX51;locus_tag=MIIOBOEJ_00517;product=Malto-oligosyltrehalose trehalohydrolase
NZ_VZZJ01000010.1	Prodigal:002006	CDS	143107	147999	.	+	0	ID=MIIOBOEJ_00518;inference=ab initio prediction:Prodigal:002006;locus_tag=MIIOBOEJ_00518;product=hypothetical protein
NZ_VZZJ01000010.1	Prodigal:002006	CDS	148150	151545	.	+	0	ID=MIIOBOEJ_00519;eC_number=2.4.99.16;Name=glgE;gene=glgE;inference=ab initio prediction:Prodigal:002006,protein motif:HAMAP:MF_02124;locus_tag=MIIOBOEJ_00519;product=Alpha-1%2C4-glucan:maltose-1-phosphate maltosyltransferase
NZ_VZZJ01000010.1	Prodigal:002006	CDS	151715	154981	.	+	0	ID=MIIOBOEJ_00520;eC_number=2.7.1.8;inference=ab initio prediction:Prodigal:002006,protein motif:HAMAP:MF_02218;locus_tag=MIIOBOEJ_00520;product=Glucosamine kinase
NZ_VZZJ01000010.1	Prodigal:002006	CDS	154982	157297	.	+	0	ID=MIIOBOEJ_00521;eC_number=2.4.1.18;Name=glgB;db_xref=COG:COG0296;gene=glgB;inference=ab initio prediction:Prodigal:002006,similar to AA sequence:UniProtKB:P07762;locus_tag=MIIOBOEJ_00521;product=1%2C4-alpha-glucan branching enzyme GlgB
NZ_VZZJ01000010.1	Prodigal:002006	CDS	157332	159125	.	-	0	ID=MIIOBOEJ_00522;inference=ab initio prediction:Prodigal:002006;locus_tag=MIIOBOEJ_00522;product=hypothetical protein
NZ_VZZJ01000010.1	Prodigal:002006	CDS	159274	160872	.	-	0	ID=MIIOBOEJ_00523;eC_number=2.4.1.21;Name=glgA;db_xref=COG:COG0297;gene=glgA;inference=ab initio prediction:Prodigal:002006,similar to AA sequence:UniProtKB:P0A6U8;locus_tag=MIIOBOEJ_00523;product=Glycogen synthase
NZ_VZZJ01000010.1	Prodigal:002006	CDS	160995	162662	.	-	0	ID=MIIOBOEJ_00524;eC_number=3.2.1.10;Name=malL;db_xref=COG:COG0366;gene=malL;inference=ab initio prediction:Prodigal:002006,similar to AA sequence:UniProtKB:P29094;locus_tag=MIIOBOEJ_00524;product=Oligo-1%2C6-glucosidase
NZ_VZZJ01000010.1	Prodigal:002006	CDS	162976	165510	.	+	0	ID=MIIOBOEJ_00525;eC_number=2.4.1.1;Name=malP;db_xref=COG:COG0058;gene=malP;inference=ab initio prediction:Prodigal:002006,similar to AA sequence:UniProtKB:P00490;locus_tag=MIIOBOEJ_00525;product=Maltodextrin phosphorylase
NZ_VZZJ01000010.1	Prodigal:002006	CDS	165919	166863	.	-	0	ID=MIIOBOEJ_00526;Name=pyrK;gene=pyrK;inference=ab initio prediction:Prodigal:002006,protein motif:HAMAP:MF_01211;locus_tag=MIIOBOEJ_00526;product=Dihydroorotate dehydrogenase B (NAD(+))%2C electron transfer subunit
NZ_VZZJ01000010.1	Prodigal:002006	CDS	166898	167245	.	-	0	ID=MIIOBOEJ_00527;inference=ab initio prediction:Prodigal:002006;locus_tag=MIIOBOEJ_00527;product=hypothetical protein
NZ_VZZJ01000010.1	Prodigal:002006	CDS	167582	168016	.	+	0	ID=MIIOBOEJ_00528;inference=ab initio prediction:Prodigal:002006;locus_tag=MIIOBOEJ_00528;product=hypothetical protein
NZ_VZZJ01000010.1	Prodigal:002006	CDS	167944	170829	.	-	0	ID=MIIOBOEJ_00529;inference=ab initio prediction:Prodigal:002006;locus_tag=MIIOBOEJ_00529;product=hypothetical protein
NZ_VZZJ01000010.1	Prodigal:002006	CDS	171017	172312	.	-	0	ID=MIIOBOEJ_00530;eC_number=3.4.24.-;db_xref=COG:COG0612;inference=ab initio prediction:Prodigal:002006,similar to AA sequence:UniProtKB:P9WHT5;locus_tag=MIIOBOEJ_00530;product=putative zinc protease
NZ_VZZJ01000010.1	Prodigal:002006	CDS	172316	173728	.	-	0	ID=MIIOBOEJ_00531;eC_number=4.2.3.1;Name=thrC_1;db_xref=COG:COG0498;gene=thrC_1;inference=ab initio prediction:Prodigal:002006,similar to AA sequence:UniProtKB:P23669;locus_tag=MIIOBOEJ_00531;product=Threonine synthase
NZ_VZZJ01000010.1	Prodigal:002006	CDS	173789	174205	.	-	0	ID=MIIOBOEJ_00532;inference=ab initio prediction:Prodigal:002006;locus_tag=MIIOBOEJ_00532;product=hypothetical protein
NZ_VZZJ01000010.1	Prodigal:002006	CDS	174277	175071	.	-	0	ID=MIIOBOEJ_00533;inference=ab initio prediction:Prodigal:002006;locus_tag=MIIOBOEJ_00533;product=hypothetical protein
NZ_VZZJ01000010.1	Prodigal:002006	CDS	175068	175481	.	-	0	ID=MIIOBOEJ_00534;inference=ab initio prediction:Prodigal:002006;locus_tag=MIIOBOEJ_00534;product=hypothetical protein
NZ_VZZJ01000010.1	Prodigal:002006	CDS	175578	176435	.	-	0	ID=MIIOBOEJ_00535;eC_number=1.9.3.1;Name=ctaE_1;db_xref=COG:COG1845;gene=ctaE_1;inference=ab initio prediction:Prodigal:002006,similar to AA sequence:UniProtKB:P06030;locus_tag=MIIOBOEJ_00535;product=Cytochrome c oxidase subunit 3
NZ_VZZJ01000010.1	Prodigal:002006	CDS	176575	177192	.	-	0	ID=MIIOBOEJ_00536;Name=ctaG;db_xref=COG:COG3175;gene=ctaG;inference=ab initio prediction:Prodigal:002006,similar to AA sequence:UniProtKB:Q92RG6;locus_tag=MIIOBOEJ_00536;product=Cytochrome c oxidase assembly protein CtaG
NZ_VZZJ01000010.1	Prodigal:002006	CDS	177199	177363	.	-	0	ID=MIIOBOEJ_00537;inference=ab initio prediction:Prodigal:002006;locus_tag=MIIOBOEJ_00537;product=hypothetical protein
NZ_VZZJ01000010.1	Prodigal:002006	CDS	177369	178331	.	-	0	ID=MIIOBOEJ_00538;eC_number=2.5.1.141;Name=ctaB;db_xref=COG:COG0109;gene=ctaB;inference=ab initio prediction:Prodigal:002006,similar to AA sequence:UniProtKB:Q3J5F9;locus_tag=MIIOBOEJ_00538;product=Protoheme IX farnesyltransferase
NZ_VZZJ01000010.1	Prodigal:002006	CDS	178543	180171	.	-	0	ID=MIIOBOEJ_00539;eC_number=1.9.3.1;Name=ctaD_1;db_xref=COG:COG0843;gene=ctaD_1;inference=ab initio prediction:Prodigal:002006,similar to AA sequence:UniProtKB:P31833;locus_tag=MIIOBOEJ_00539;product=Cytochrome c oxidase subunit 1
NZ_VZZJ01000010.1	Prodigal:002006	CDS	180260	181147	.	-	0	ID=MIIOBOEJ_00540;eC_number=1.9.3.1;Name=ctaC_1;db_xref=COG:COG1622;gene=ctaC_1;inference=ab initio prediction:Prodigal:002006,similar to AA sequence:UniProtKB:P08306;locus_tag=MIIOBOEJ_00540;product=Cytochrome c oxidase subunit 2
NZ_VZZJ01000010.1	Prodigal:002006	CDS	181427	182299	.	+	0	ID=MIIOBOEJ_00541;Name=fdhD;db_xref=COG:COG1526;gene=fdhD;inference=ab initio prediction:Prodigal:002006,similar to AA sequence:UniProtKB:O87816;locus_tag=MIIOBOEJ_00541;product=Sulfur carrier protein FdhD
NZ_VZZJ01000010.1	Prodigal:002006	CDS	182361	183521	.	-	0	ID=MIIOBOEJ_00542;inference=ab initio prediction:Prodigal:002006;locus_tag=MIIOBOEJ_00542;product=hypothetical protein
NZ_VZZJ01000010.1	Prodigal:002006	CDS	184217	188923	.	+	0	ID=MIIOBOEJ_00543;eC_number=1.4.7.1;Name=gltB;gene=gltB;inference=ab initio prediction:Prodigal:002006,similar to AA sequence:UniProtKB:P55037;locus_tag=MIIOBOEJ_00543;product=Ferredoxin-dependent glutamate synthase 1
NZ_VZZJ01000010.1	Prodigal:002006	CDS	189039	190469	.	+	0	ID=MIIOBOEJ_00544;eC_number=1.4.1.13;Name=gltD;db_xref=COG:COG0493;gene=gltD;inference=ab initio prediction:Prodigal:002006,similar to AA sequence:UniProtKB:P9WN19;locus_tag=MIIOBOEJ_00544;product=Glutamate synthase [NADPH] small chain
NZ_VZZJ01000010.1	Prodigal:002006	CDS	190752	192170	.	-	0	ID=MIIOBOEJ_00545;inference=ab initio prediction:Prodigal:002006;locus_tag=MIIOBOEJ_00545;product=hypothetical protein
NZ_VZZJ01000010.1	Prodigal:002006	CDS	192275	193510	.	-	0	ID=MIIOBOEJ_00546;inference=ab initio prediction:Prodigal:002006,similar to AA sequence:ISfinder:TnXax1;locus_tag=MIIOBOEJ_00546;product=Tn3 family transposase TnXax1
NZ_VZZJ01000011.1	Prodigal:002006	CDS	89	586	.	-	0	ID=MIIOBOEJ_00547;inference=ab initio prediction:Prodigal:002006;locus_tag=MIIOBOEJ_00547;product=hypothetical protein
NZ_VZZJ01000011.1	Prodigal:002006	CDS	949	2526	.	+	0	ID=MIIOBOEJ_00548;inference=ab initio prediction:Prodigal:002006;locus_tag=MIIOBOEJ_00548;product=hypothetical protein
NZ_VZZJ01000011.1	Prodigal:002006	CDS	2736	3743	.	+	0	ID=MIIOBOEJ_00549;inference=ab initio prediction:Prodigal:002006;locus_tag=MIIOBOEJ_00549;product=hypothetical protein
NZ_VZZJ01000011.1	Prodigal:002006	CDS	3832	4476	.	+	0	ID=MIIOBOEJ_00550;inference=ab initio prediction:Prodigal:002006;locus_tag=MIIOBOEJ_00550;product=hypothetical protein
NZ_VZZJ01000011.1	Prodigal:002006	CDS	4473	6017	.	+	0	ID=MIIOBOEJ_00551;inference=ab initio prediction:Prodigal:002006;locus_tag=MIIOBOEJ_00551;product=hypothetical protein
NZ_VZZJ01000011.1	Prodigal:002006	CDS	6166	7335	.	+	0	ID=MIIOBOEJ_00552;inference=ab initio prediction:Prodigal:002006;locus_tag=MIIOBOEJ_00552;product=hypothetical protein
NZ_VZZJ01000011.1	Prodigal:002006	CDS	7806	8066	.	+	0	ID=MIIOBOEJ_00553;inference=ab initio prediction:Prodigal:002006;locus_tag=MIIOBOEJ_00553;product=hypothetical protein
NZ_VZZJ01000011.1	Prodigal:002006	CDS	8842	9102	.	+	0	ID=MIIOBOEJ_00554;inference=ab initio prediction:Prodigal:002006;locus_tag=MIIOBOEJ_00554;product=hypothetical protein
NZ_VZZJ01000011.1	Prodigal:002006	CDS	9869	10051	.	+	0	ID=MIIOBOEJ_00555;inference=ab initio prediction:Prodigal:002006;locus_tag=MIIOBOEJ_00555;product=hypothetical protein
NZ_VZZJ01000011.1	Prodigal:002006	CDS	10216	10533	.	-	0	ID=MIIOBOEJ_00556;inference=ab initio prediction:Prodigal:002006;locus_tag=MIIOBOEJ_00556;product=hypothetical protein
NZ_VZZJ01000011.1	Prodigal:002006	CDS	10693	10833	.	+	0	ID=MIIOBOEJ_00557;inference=ab initio prediction:Prodigal:002006;locus_tag=MIIOBOEJ_00557;product=hypothetical protein
NZ_VZZJ01000011.1	Aragorn:001002	tRNA	11133	11209	.	-	.	ID=MIIOBOEJ_00558;inference=COORDINATES:profile:Aragorn:001002;locus_tag=MIIOBOEJ_00558;product=tRNA-Arg(ccg)
NZ_VZZJ01000011.1	Prodigal:002006	CDS	11445	13223	.	-	0	ID=MIIOBOEJ_00559;eC_number=7.1.1.-;Name=ndhB_1;gene=ndhB_1;inference=ab initio prediction:Prodigal:002006,protein motif:HAMAP:MF_00445;locus_tag=MIIOBOEJ_00559;product=NAD(P)H-quinone oxidoreductase subunit 2%2C chloroplastic
NZ_VZZJ01000011.1	Prodigal:002006	CDS	13220	13642	.	-	0	ID=MIIOBOEJ_00560;eC_number=7.1.1.-;Name=ndhE;gene=ndhE;inference=ab initio prediction:Prodigal:002006,protein motif:HAMAP:MF_01456;locus_tag=MIIOBOEJ_00560;product=NAD(P)H-quinone oxidoreductase subunit 4L%2C chloroplastic
NZ_VZZJ01000011.1	Prodigal:002006	CDS	13683	14459	.	-	0	ID=MIIOBOEJ_00561;inference=ab initio prediction:Prodigal:002006;locus_tag=MIIOBOEJ_00561;product=hypothetical protein
NZ_VZZJ01000011.1	Prodigal:002006	CDS	14456	14725	.	-	0	ID=MIIOBOEJ_00562;inference=ab initio prediction:Prodigal:002006;locus_tag=MIIOBOEJ_00562;product=hypothetical protein
NZ_VZZJ01000011.1	Prodigal:002006	CDS	14722	15009	.	-	0	ID=MIIOBOEJ_00563;inference=ab initio prediction:Prodigal:002006;locus_tag=MIIOBOEJ_00563;product=hypothetical protein
NZ_VZZJ01000011.1	Prodigal:002006	CDS	15006	15257	.	-	0	ID=MIIOBOEJ_00564;inference=ab initio prediction:Prodigal:002006;locus_tag=MIIOBOEJ_00564;product=hypothetical protein
NZ_VZZJ01000011.1	Prodigal:002006	CDS	15254	15727	.	-	0	ID=MIIOBOEJ_00565;inference=ab initio prediction:Prodigal:002006;locus_tag=MIIOBOEJ_00565;product=hypothetical protein
NZ_VZZJ01000011.1	Prodigal:002006	CDS	15907	17391	.	-	0	ID=MIIOBOEJ_00566;inference=ab initio prediction:Prodigal:002006;locus_tag=MIIOBOEJ_00566;product=hypothetical protein
NZ_VZZJ01000011.1	Prodigal:002006	CDS	17665	18723	.	-	0	ID=MIIOBOEJ_00567;eC_number=3.1.-.-;Name=rny;gene=rny;inference=ab initio prediction:Prodigal:002006,protein motif:HAMAP:MF_00335;locus_tag=MIIOBOEJ_00567;product=Ribonuclease Y
NZ_VZZJ01000011.1	Prodigal:002006	CDS	19026	19937	.	-	0	ID=MIIOBOEJ_00568;eC_number=1.-.-.-;Name=yghA;gene=yghA;inference=ab initio prediction:Prodigal:002006,similar to AA sequence:UniProtKB:P0AG84;locus_tag=MIIOBOEJ_00568;product=putative oxidoreductase YghA
NZ_VZZJ01000011.1	Prodigal:002006	CDS	20099	21526	.	+	0	ID=MIIOBOEJ_00569;eC_number=4.2.99.20;Name=menH_2;gene=menH_2;inference=ab initio prediction:Prodigal:002006,protein motif:HAMAP:MF_01660;locus_tag=MIIOBOEJ_00569;product=2-succinyl-6-hydroxy-2%2C4-cyclohexadiene-1-carboxylate synthase
NZ_VZZJ01000011.1	Prodigal:002006	CDS	21523	23085	.	+	0	ID=MIIOBOEJ_00570;eC_number=1.1.1.400;Name=mpdB;gene=mpdB;inference=ab initio prediction:Prodigal:002006,similar to AA sequence:UniProtKB:Q3YAT3;locus_tag=MIIOBOEJ_00570;product=2-methyl-1%2C2-propanediol dehydrogenase
NZ_VZZJ01000011.1	Prodigal:002006	CDS	23159	24247	.	-	0	ID=MIIOBOEJ_00571;inference=ab initio prediction:Prodigal:002006;locus_tag=MIIOBOEJ_00571;product=hypothetical protein
NZ_VZZJ01000011.1	Prodigal:002006	CDS	24328	25137	.	-	0	ID=MIIOBOEJ_00572;eC_number=2.1.1.163;Name=COQ5_2;gene=COQ5_2;inference=ab initio prediction:Prodigal:002006,protein motif:HAMAP:MF_01813;locus_tag=MIIOBOEJ_00572;product=2-methoxy-6-polyprenyl-1%2C4-benzoquinol methylase%2C mitochondrial
NZ_VZZJ01000011.1	Prodigal:002006	CDS	25577	26617	.	-	0	ID=MIIOBOEJ_00573;eC_number=3.8.1.5;Name=dhmA_2;gene=dhmA_2;inference=ab initio prediction:Prodigal:002006,protein motif:HAMAP:MF_01230;locus_tag=MIIOBOEJ_00573;product=Haloalkane dehalogenase
NZ_VZZJ01000011.1	Prodigal:002006	CDS	26849	27115	.	-	0	ID=MIIOBOEJ_00574;Name=minE_1;db_xref=COG:COG0851;gene=minE_1;inference=ab initio prediction:Prodigal:002006,similar to AA sequence:UniProtKB:P58152;locus_tag=MIIOBOEJ_00574;product=Cell division topological specificity factor
NZ_VZZJ01000011.1	Prodigal:002006	CDS	27112	27942	.	-	0	ID=MIIOBOEJ_00575;Name=minD_1;db_xref=COG:COG2894;gene=minD_1;inference=ab initio prediction:Prodigal:002006,similar to AA sequence:UniProtKB:P0AEZ3;locus_tag=MIIOBOEJ_00575;product=Septum site-determining protein MinD
NZ_VZZJ01000011.1	Prodigal:002006	CDS	28171	29007	.	-	0	ID=MIIOBOEJ_00576;inference=ab initio prediction:Prodigal:002006;locus_tag=MIIOBOEJ_00576;product=hypothetical protein
NZ_VZZJ01000011.1	Prodigal:002006	CDS	29264	29707	.	+	0	ID=MIIOBOEJ_00577;inference=ab initio prediction:Prodigal:002006;locus_tag=MIIOBOEJ_00577;product=hypothetical protein
NZ_VZZJ01000011.1	Prodigal:002006	CDS	29882	30154	.	+	0	ID=MIIOBOEJ_00578;inference=ab initio prediction:Prodigal:002006;locus_tag=MIIOBOEJ_00578;product=hypothetical protein
NZ_VZZJ01000011.1	Prodigal:002006	CDS	30295	30537	.	+	0	ID=MIIOBOEJ_00579;inference=ab initio prediction:Prodigal:002006;locus_tag=MIIOBOEJ_00579;product=hypothetical protein
NZ_VZZJ01000011.1	Prodigal:002006	CDS	30574	31308	.	-	0	ID=MIIOBOEJ_00580;inference=ab initio prediction:Prodigal:002006;locus_tag=MIIOBOEJ_00580;product=hypothetical protein
NZ_VZZJ01000011.1	Prodigal:002006	CDS	31454	31984	.	-	0	ID=MIIOBOEJ_00581;inference=ab initio prediction:Prodigal:002006;locus_tag=MIIOBOEJ_00581;product=hypothetical protein
NZ_VZZJ01000011.1	Prodigal:002006	CDS	32320	33261	.	+	0	ID=MIIOBOEJ_00582;eC_number=3.5.1.2;Name=glsA;db_xref=COG:COG2066;gene=glsA;inference=ab initio prediction:Prodigal:002006,similar to AA sequence:UniProtKB:O87405;locus_tag=MIIOBOEJ_00582;product=Thermolabile glutaminase
NZ_VZZJ01000011.1	Prodigal:002006	CDS	33634	34689	.	+	0	ID=MIIOBOEJ_00583;eC_number=6.3.1.2;Name=glnII;db_xref=COG:COG0174;gene=glnII;inference=ab initio prediction:Prodigal:002006,similar to AA sequence:UniProtKB:P04772;locus_tag=MIIOBOEJ_00583;product=Glutamine synthetase
NZ_VZZJ01000011.1	Prodigal:002006	CDS	34804	36429	.	-	0	ID=MIIOBOEJ_00584;eC_number=5.4.2.2;Name=pgm;db_xref=COG:COG0033;gene=pgm;inference=ab initio prediction:Prodigal:002006,similar to AA sequence:UniProtKB:P39671;locus_tag=MIIOBOEJ_00584;product=Phosphoglucomutase
NZ_VZZJ01000011.1	Prodigal:002006	CDS	36548	37489	.	-	0	ID=MIIOBOEJ_00585;inference=ab initio prediction:Prodigal:002006;locus_tag=MIIOBOEJ_00585;product=hypothetical protein
NZ_VZZJ01000011.1	Prodigal:002006	CDS	37610	38170	.	-	0	ID=MIIOBOEJ_00586;inference=ab initio prediction:Prodigal:002006;locus_tag=MIIOBOEJ_00586;product=hypothetical protein
NZ_VZZJ01000011.1	Prodigal:002006	CDS	38211	38822	.	+	0	ID=MIIOBOEJ_00587;eC_number=1.7.1.17;Name=azoR1_1;db_xref=COG:COG1182;gene=azoR1_1;inference=ab initio prediction:Prodigal:002006,similar to AA sequence:UniProtKB:Q88IY3;locus_tag=MIIOBOEJ_00587;product=FMN-dependent NADH-azoreductase 1
NZ_VZZJ01000011.1	Prodigal:002006	CDS	39037	39963	.	-	0	ID=MIIOBOEJ_00588;eC_number=3.5.1.-;db_xref=COG:COG0123;inference=ab initio prediction:Prodigal:002006,similar to AA sequence:UniProtKB:Q9HXM1;locus_tag=MIIOBOEJ_00588;product=Histone deacetylase-like amidohydrolase
NZ_VZZJ01000011.1	Prodigal:002006	CDS	40155	40289	.	+	0	ID=MIIOBOEJ_00589;inference=ab initio prediction:Prodigal:002006;locus_tag=MIIOBOEJ_00589;product=hypothetical protein
NZ_VZZJ01000011.1	Prodigal:002006	CDS	40475	40843	.	-	0	ID=MIIOBOEJ_00590;inference=ab initio prediction:Prodigal:002006;locus_tag=MIIOBOEJ_00590;product=hypothetical protein
NZ_VZZJ01000011.1	Prodigal:002006	CDS	41192	41656	.	+	0	ID=MIIOBOEJ_00591;inference=ab initio prediction:Prodigal:002006;locus_tag=MIIOBOEJ_00591;product=hypothetical protein
NZ_VZZJ01000011.1	Prodigal:002006	CDS	41695	43029	.	+	0	ID=MIIOBOEJ_00592;inference=ab initio prediction:Prodigal:002006,similar to AA sequence:UniProtKB:A0LNN5;locus_tag=MIIOBOEJ_00592;product=L-lactate transporter
NZ_VZZJ01000011.1	Prodigal:002006	CDS	43295	43774	.	-	0	ID=MIIOBOEJ_00593;inference=ab initio prediction:Prodigal:002006;locus_tag=MIIOBOEJ_00593;product=hypothetical protein
NZ_VZZJ01000011.1	Prodigal:002006	CDS	44300	46318	.	+	0	ID=MIIOBOEJ_00594;Name=fusA_1;db_xref=COG:COG0480;gene=fusA_1;inference=ab initio prediction:Prodigal:002006,similar to AA sequence:UniProtKB:P13551;locus_tag=MIIOBOEJ_00594;product=Elongation factor G
NZ_VZZJ01000011.1	Prodigal:002006	CDS	46391	46618	.	-	0	ID=MIIOBOEJ_00595;inference=ab initio prediction:Prodigal:002006;locus_tag=MIIOBOEJ_00595;product=hypothetical protein
NZ_VZZJ01000011.1	Prodigal:002006	CDS	46800	48236	.	+	0	ID=MIIOBOEJ_00596;eC_number=2.7.8.-;Name=clsA;db_xref=COG:COG1502;gene=clsA;inference=ab initio prediction:Prodigal:002006,similar to AA sequence:UniProtKB:P71040;locus_tag=MIIOBOEJ_00596;product=Major cardiolipin synthase ClsA
NZ_VZZJ01000011.1	Prodigal:002006	CDS	48169	48945	.	-	0	ID=MIIOBOEJ_00597;inference=ab initio prediction:Prodigal:002006;locus_tag=MIIOBOEJ_00597;product=hypothetical protein
NZ_VZZJ01000011.1	Prodigal:002006	CDS	49165	50418	.	+	0	ID=MIIOBOEJ_00598;eC_number=3.1.4.53;Name=cpdA_3;gene=cpdA_3;inference=ab initio prediction:Prodigal:002006,protein motif:HAMAP:MF_00905;locus_tag=MIIOBOEJ_00598;product=3'%2C5'-cyclic adenosine monophosphate phosphodiesterase CpdA
NZ_VZZJ01000011.1	Prodigal:002006	CDS	50422	53919	.	+	0	ID=MIIOBOEJ_00599;inference=ab initio prediction:Prodigal:002006;locus_tag=MIIOBOEJ_00599;product=hypothetical protein
NZ_VZZJ01000011.1	Prodigal:002006	CDS	53937	54206	.	-	0	ID=MIIOBOEJ_00600;inference=ab initio prediction:Prodigal:002006;locus_tag=MIIOBOEJ_00600;product=hypothetical protein
NZ_VZZJ01000011.1	Prodigal:002006	CDS	54271	55764	.	-	0	ID=MIIOBOEJ_00601;eC_number=3.4.17.19;db_xref=COG:COG2317;inference=ab initio prediction:Prodigal:002006,similar to AA sequence:UniProtKB:Q5SLM3;locus_tag=MIIOBOEJ_00601;product=Thermostable carboxypeptidase 1
NZ_VZZJ01000011.1	Prodigal:002006	CDS	55826	56899	.	-	0	ID=MIIOBOEJ_00602;eC_number=4.1.2.49;Name=ltaA;gene=ltaA;inference=ab initio prediction:Prodigal:002006,similar to AA sequence:UniProtKB:O07051;locus_tag=MIIOBOEJ_00602;product=L-allo-threonine aldolase
NZ_VZZJ01000011.1	Prodigal:002006	CDS	57130	60078	.	+	0	ID=MIIOBOEJ_00603;db_xref=COG:COG0247;inference=ab initio prediction:Prodigal:002006,similar to AA sequence:UniProtKB:Q57252;locus_tag=MIIOBOEJ_00603;product=putative protein
NZ_VZZJ01000011.1	Prodigal:002006	CDS	60140	60862	.	+	0	ID=MIIOBOEJ_00604;inference=ab initio prediction:Prodigal:002006;locus_tag=MIIOBOEJ_00604;product=hypothetical protein
NZ_VZZJ01000011.1	Prodigal:002006	CDS	60978	61634	.	-	0	ID=MIIOBOEJ_00605;Name=gntR_1;gene=gntR_1;inference=ab initio prediction:Prodigal:002006,similar to AA sequence:UniProtKB:Q8GAL4;locus_tag=MIIOBOEJ_00605;product=putative D-xylose utilization operon transcriptional repressor
NZ_VZZJ01000011.1	Prodigal:002006	CDS	61802	62824	.	+	0	ID=MIIOBOEJ_00606;db_xref=COG:COG1638;inference=ab initio prediction:Prodigal:002006,similar to AA sequence:UniProtKB:Q21XD7;locus_tag=MIIOBOEJ_00606;product=Solute-binding protein
NZ_VZZJ01000011.1	Prodigal:002006	CDS	62821	63537	.	+	0	ID=MIIOBOEJ_00607;inference=ab initio prediction:Prodigal:002006;locus_tag=MIIOBOEJ_00607;product=hypothetical protein
NZ_VZZJ01000011.1	Prodigal:002006	CDS	63534	64886	.	+	0	ID=MIIOBOEJ_00608;Name=dctM;db_xref=COG:COG1593;gene=dctM;inference=ab initio prediction:Prodigal:002006,similar to AA sequence:UniProtKB:Q9HU16;locus_tag=MIIOBOEJ_00608;product=C4-dicarboxylate TRAP transporter large permease protein DctM
NZ_VZZJ01000011.1	Prodigal:002006	CDS	65098	65319	.	+	0	ID=MIIOBOEJ_00609;inference=ab initio prediction:Prodigal:002006;locus_tag=MIIOBOEJ_00609;product=hypothetical protein
NZ_VZZJ01000011.1	Prodigal:002006	CDS	65291	65608	.	+	0	ID=MIIOBOEJ_00610;inference=ab initio prediction:Prodigal:002006;locus_tag=MIIOBOEJ_00610;product=hypothetical protein
NZ_VZZJ01000011.1	Prodigal:002006	CDS	65617	66417	.	-	0	ID=MIIOBOEJ_00611;eC_number=4.2.1.150;Name=crt;db_xref=COG:COG1024;gene=crt;inference=ab initio prediction:Prodigal:002006,similar to AA sequence:UniProtKB:P52046;locus_tag=MIIOBOEJ_00611;product=Short-chain-enoyl-CoA hydratase
NZ_VZZJ01000011.1	Aragorn:001002	tRNA	67048	67139	.	-	.	ID=MIIOBOEJ_00612;inference=COORDINATES:profile:Aragorn:001002;locus_tag=MIIOBOEJ_00612;product=tRNA-Leu(gag)
NZ_VZZJ01000011.1	Prodigal:002006	CDS	67702	68997	.	-	0	ID=MIIOBOEJ_00613;Name=sauU;gene=sauU;inference=ab initio prediction:Prodigal:002006,similar to AA sequence:UniProtKB:Q0K843;locus_tag=MIIOBOEJ_00613;product=putative sulfoacetate transporter SauU
NZ_VZZJ01000011.1	Prodigal:002006	CDS	69439	69621	.	+	0	ID=MIIOBOEJ_00614;inference=ab initio prediction:Prodigal:002006;locus_tag=MIIOBOEJ_00614;product=hypothetical protein
NZ_VZZJ01000011.1	Prodigal:002006	CDS	69658	70893	.	-	0	ID=MIIOBOEJ_00615;Name=betI_2;gene=betI_2;inference=ab initio prediction:Prodigal:002006,protein motif:HAMAP:MF_00768;locus_tag=MIIOBOEJ_00615;product=HTH-type transcriptional regulator BetI
NZ_VZZJ01000011.1	Prodigal:002006	CDS	71028	72284	.	-	0	ID=MIIOBOEJ_00616;Name=nasA_1;gene=nasA_1;inference=ab initio prediction:Prodigal:002006,similar to AA sequence:UniProtKB:P42432;locus_tag=MIIOBOEJ_00616;product=Nitrate transporter
NZ_VZZJ01000011.1	Prodigal:002006	CDS	72859	73257	.	+	0	ID=MIIOBOEJ_00617;inference=ab initio prediction:Prodigal:002006;locus_tag=MIIOBOEJ_00617;product=hypothetical protein
NZ_VZZJ01000011.1	Prodigal:002006	CDS	73254	74720	.	+	0	ID=MIIOBOEJ_00618;inference=ab initio prediction:Prodigal:002006;locus_tag=MIIOBOEJ_00618;product=hypothetical protein
NZ_VZZJ01000011.1	Prodigal:002006	CDS	74802	75086	.	-	0	ID=MIIOBOEJ_00619;inference=ab initio prediction:Prodigal:002006;locus_tag=MIIOBOEJ_00619;product=hypothetical protein
NZ_VZZJ01000011.1	Prodigal:002006	CDS	75451	76365	.	+	0	ID=MIIOBOEJ_00620;inference=ab initio prediction:Prodigal:002006;locus_tag=MIIOBOEJ_00620;product=hypothetical protein
NZ_VZZJ01000011.1	Prodigal:002006	CDS	76372	77040	.	-	0	ID=MIIOBOEJ_00621;Name=rspR_1;db_xref=COG:COG1802;gene=rspR_1;inference=ab initio prediction:Prodigal:002006,similar to AA sequence:UniProtKB:P0ACM2;locus_tag=MIIOBOEJ_00621;product=HTH-type transcriptional repressor RspR
NZ_VZZJ01000011.1	Prodigal:002006	CDS	77121	77885	.	-	0	ID=MIIOBOEJ_00622;inference=ab initio prediction:Prodigal:002006;locus_tag=MIIOBOEJ_00622;product=hypothetical protein
NZ_VZZJ01000011.1	Prodigal:002006	CDS	77891	78352	.	-	0	ID=MIIOBOEJ_00623;inference=ab initio prediction:Prodigal:002006;locus_tag=MIIOBOEJ_00623;product=hypothetical protein
NZ_VZZJ01000011.1	Prodigal:002006	CDS	78603	80249	.	+	0	ID=MIIOBOEJ_00624;eC_number=2.3.1.187;Name=madA;gene=madA;inference=ab initio prediction:Prodigal:002006,similar to AA sequence:UniProtKB:O06924;locus_tag=MIIOBOEJ_00624;product=Acetyl-S-ACP:malonate ACP transferase
NZ_VZZJ01000011.1	Prodigal:002006	CDS	80396	80704	.	+	0	ID=MIIOBOEJ_00625;Name=mdcC;gene=mdcC;inference=ab initio prediction:Prodigal:002006,similar to AA sequence:UniProtKB:O06925;locus_tag=MIIOBOEJ_00625;product=Malonate decarboxylase acyl carrier protein
NZ_VZZJ01000011.1	Prodigal:002006	CDS	80706	81626	.	+	0	ID=MIIOBOEJ_00626;eC_number=2.1.3.10;Name=madC;gene=madC;inference=ab initio prediction:Prodigal:002006,similar to AA sequence:UniProtKB:O06926;locus_tag=MIIOBOEJ_00626;product=Malonyl-S-ACP:biotin-protein carboxyltransferase MADC
NZ_VZZJ01000011.1	Prodigal:002006	CDS	81613	82329	.	+	0	ID=MIIOBOEJ_00627;inference=ab initio prediction:Prodigal:002006;locus_tag=MIIOBOEJ_00627;product=hypothetical protein
NZ_VZZJ01000011.1	Prodigal:002006	CDS	82322	83020	.	+	0	ID=MIIOBOEJ_00628;eC_number=2.7.7.66;Name=mdcG;gene=mdcG;inference=ab initio prediction:Prodigal:002006,protein motif:HAMAP:MF_00650;locus_tag=MIIOBOEJ_00628;product=Phosphoribosyl-dephospho-CoA transferase
NZ_VZZJ01000011.1	Prodigal:002006	CDS	83017	83982	.	+	0	ID=MIIOBOEJ_00629;eC_number=2.4.2.52;Name=citG;db_xref=COG:COG1767;gene=citG;inference=ab initio prediction:Prodigal:002006,similar to AA sequence:UniProtKB:P77231;locus_tag=MIIOBOEJ_00629;product=2-(5''-triphosphoribosyl)-3'-dephosphocoenzyme-A synthase
NZ_VZZJ01000011.1	Prodigal:002006	CDS	83979	84899	.	+	0	ID=MIIOBOEJ_00630;eC_number=2.3.1.39;Name=fabD_1;db_xref=COG:COG0331;gene=fabD_1;inference=ab initio prediction:Prodigal:002006,similar to AA sequence:UniProtKB:O85140;locus_tag=MIIOBOEJ_00630;product=Malonyl CoA-acyl carrier protein transacylase
NZ_VZZJ01000011.1	Prodigal:002006	CDS	84904	85245	.	-	0	ID=MIIOBOEJ_00631;inference=ab initio prediction:Prodigal:002006;locus_tag=MIIOBOEJ_00631;product=hypothetical protein
NZ_VZZJ01000011.1	Prodigal:002006	CDS	85436	86323	.	+	0	ID=MIIOBOEJ_00632;inference=ab initio prediction:Prodigal:002006;locus_tag=MIIOBOEJ_00632;product=hypothetical protein
NZ_VZZJ01000011.1	Prodigal:002006	CDS	86355	87482	.	-	0	ID=MIIOBOEJ_00633;inference=ab initio prediction:Prodigal:002006;locus_tag=MIIOBOEJ_00633;product=hypothetical protein
NZ_VZZJ01000011.1	Prodigal:002006	CDS	87970	88962	.	+	0	ID=MIIOBOEJ_00634;eC_number=3.6.-.-;db_xref=COG:COG1703;inference=ab initio prediction:Prodigal:002006,similar to AA sequence:UniProtKB:P9WPZ1;locus_tag=MIIOBOEJ_00634;product=putative GTPase
NZ_VZZJ01000011.1	Prodigal:002006	CDS	88959	89594	.	+	0	ID=MIIOBOEJ_00635;eC_number=3.4.19.3;Name=pcp;gene=pcp;inference=ab initio prediction:Prodigal:002006,protein motif:HAMAP:MF_00417;locus_tag=MIIOBOEJ_00635;product=Pyrrolidone-carboxylate peptidase
NZ_VZZJ01000011.1	Prodigal:002006	CDS	89915	90259	.	+	0	ID=MIIOBOEJ_00636;inference=ab initio prediction:Prodigal:002006;locus_tag=MIIOBOEJ_00636;product=hypothetical protein
NZ_VZZJ01000011.1	Prodigal:002006	CDS	90312	91097	.	-	0	ID=MIIOBOEJ_00637;eC_number=1.1.1.30;Name=bdhA;gene=bdhA;inference=ab initio prediction:Prodigal:002006,similar to AA sequence:UniProtKB:O86034;locus_tag=MIIOBOEJ_00637;product=D-beta-hydroxybutyrate dehydrogenase
NZ_VZZJ01000011.1	Prodigal:002006	CDS	91395	92393	.	+	0	ID=MIIOBOEJ_00638;eC_number=2.1.3.15;Name=accA;db_xref=COG:COG0825;gene=accA;inference=ab initio prediction:Prodigal:002006,similar to AA sequence:UniProtKB:P0ABD5;locus_tag=MIIOBOEJ_00638;product=Acetyl-coenzyme A carboxylase carboxyl transferase subunit alpha
NZ_VZZJ01000011.1	Prodigal:002006	CDS	92390	93154	.	+	0	ID=MIIOBOEJ_00639;inference=ab initio prediction:Prodigal:002006;locus_tag=MIIOBOEJ_00639;product=hypothetical protein
NZ_VZZJ01000011.1	Prodigal:002006	CDS	93298	94785	.	+	0	ID=MIIOBOEJ_00640;inference=ab initio prediction:Prodigal:002006;locus_tag=MIIOBOEJ_00640;product=hypothetical protein
NZ_VZZJ01000011.1	Prodigal:002006	CDS	94870	95118	.	-	0	ID=MIIOBOEJ_00641;inference=ab initio prediction:Prodigal:002006;locus_tag=MIIOBOEJ_00641;product=hypothetical protein
NZ_VZZJ01000011.1	Prodigal:002006	CDS	95252	95968	.	-	0	ID=MIIOBOEJ_00642;Name=phoH;db_xref=COG:COG1702;gene=phoH;inference=ab initio prediction:Prodigal:002006,similar to AA sequence:UniProtKB:P0A9K1;locus_tag=MIIOBOEJ_00642;product=Protein PhoH
NZ_VZZJ01000011.1	Prodigal:002006	CDS	96396	98693	.	-	0	ID=MIIOBOEJ_00643;eC_number=3.6.4.12;Name=uvrD;db_xref=COG:COG0210;gene=uvrD;inference=ab initio prediction:Prodigal:002006,similar to AA sequence:UniProtKB:P03018;locus_tag=MIIOBOEJ_00643;product=DNA helicase II
NZ_VZZJ01000011.1	Prodigal:002006	CDS	98908	99153	.	+	0	ID=MIIOBOEJ_00644;inference=ab initio prediction:Prodigal:002006;locus_tag=MIIOBOEJ_00644;product=hypothetical protein
NZ_VZZJ01000011.1	Prodigal:002006	CDS	99321	102944	.	+	0	ID=MIIOBOEJ_00645;inference=ab initio prediction:Prodigal:002006;locus_tag=MIIOBOEJ_00645;product=hypothetical protein
NZ_VZZJ01000011.1	Prodigal:002006	CDS	102952	105159	.	-	0	ID=MIIOBOEJ_00646;eC_number=3.4.14.-;Name=dapb1;gene=dapb1;inference=ab initio prediction:Prodigal:002006,similar to AA sequence:UniProtKB:O07834;locus_tag=MIIOBOEJ_00646;product=Dipeptidyl aminopeptidase BI
NZ_VZZJ01000011.1	Prodigal:002006	CDS	105655	106089	.	+	0	ID=MIIOBOEJ_00647;Name=ros_1;db_xref=COG:COG4957;gene=ros_1;inference=ab initio prediction:Prodigal:002006,similar to AA sequence:UniProtKB:Q04152;locus_tag=MIIOBOEJ_00647;product=Transcriptional regulatory protein ros
NZ_VZZJ01000011.1	Prodigal:002006	CDS	106239	106496	.	+	0	ID=MIIOBOEJ_00648;inference=ab initio prediction:Prodigal:002006;locus_tag=MIIOBOEJ_00648;product=hypothetical protein
NZ_VZZJ01000011.1	Prodigal:002006	CDS	106600	107517	.	+	0	ID=MIIOBOEJ_00649;inference=ab initio prediction:Prodigal:002006;locus_tag=MIIOBOEJ_00649;product=hypothetical protein
NZ_VZZJ01000011.1	Prodigal:002006	CDS	107558	107989	.	-	0	ID=MIIOBOEJ_00650;Name=sufE;db_xref=COG:COG2166;gene=sufE;inference=ab initio prediction:Prodigal:002006,similar to AA sequence:UniProtKB:Q9EXP1;locus_tag=MIIOBOEJ_00650;product=Cysteine desulfuration protein SufE
NZ_VZZJ01000011.1	Prodigal:002006	CDS	108155	109198	.	-	0	ID=MIIOBOEJ_00651;inference=ab initio prediction:Prodigal:002006;locus_tag=MIIOBOEJ_00651;product=hypothetical protein
NZ_VZZJ01000011.1	Prodigal:002006	CDS	109513	109800	.	+	0	ID=MIIOBOEJ_00652;inference=ab initio prediction:Prodigal:002006;locus_tag=MIIOBOEJ_00652;product=hypothetical protein
NZ_VZZJ01000011.1	Prodigal:002006	CDS	109950	110825	.	+	0	ID=MIIOBOEJ_00653;inference=ab initio prediction:Prodigal:002006;locus_tag=MIIOBOEJ_00653;product=hypothetical protein
NZ_VZZJ01000011.1	Prodigal:002006	CDS	110770	112047	.	+	0	ID=MIIOBOEJ_00654;inference=ab initio prediction:Prodigal:002006;locus_tag=MIIOBOEJ_00654;product=hypothetical protein
NZ_VZZJ01000011.1	Prodigal:002006	CDS	112402	113574	.	+	0	ID=MIIOBOEJ_00655;inference=ab initio prediction:Prodigal:002006;locus_tag=MIIOBOEJ_00655;product=hypothetical protein
NZ_VZZJ01000011.1	Prodigal:002006	CDS	113688	114212	.	+	0	ID=MIIOBOEJ_00656;inference=ab initio prediction:Prodigal:002006;locus_tag=MIIOBOEJ_00656;product=hypothetical protein
NZ_VZZJ01000011.1	Prodigal:002006	CDS	114236	115534	.	+	0	ID=MIIOBOEJ_00657;inference=ab initio prediction:Prodigal:002006;locus_tag=MIIOBOEJ_00657;product=hypothetical protein
NZ_VZZJ01000011.1	Prodigal:002006	CDS	115732	116847	.	+	0	ID=MIIOBOEJ_00658;inference=ab initio prediction:Prodigal:002006;locus_tag=MIIOBOEJ_00658;product=hypothetical protein
NZ_VZZJ01000011.1	Prodigal:002006	CDS	116840	117085	.	+	0	ID=MIIOBOEJ_00659;inference=ab initio prediction:Prodigal:002006;locus_tag=MIIOBOEJ_00659;product=hypothetical protein
NZ_VZZJ01000011.1	Prodigal:002006	CDS	117594	118463	.	-	0	ID=MIIOBOEJ_00660;inference=ab initio prediction:Prodigal:002006;locus_tag=MIIOBOEJ_00660;product=hypothetical protein
NZ_VZZJ01000011.1	Prodigal:002006	CDS	118639	119388	.	-	0	ID=MIIOBOEJ_00661;inference=ab initio prediction:Prodigal:002006;locus_tag=MIIOBOEJ_00661;product=hypothetical protein
NZ_VZZJ01000011.1	Prodigal:002006	CDS	119431	120030	.	+	0	ID=MIIOBOEJ_00662;inference=ab initio prediction:Prodigal:002006;locus_tag=MIIOBOEJ_00662;product=hypothetical protein
NZ_VZZJ01000011.1	Prodigal:002006	CDS	120060	120416	.	+	0	ID=MIIOBOEJ_00663;inference=ab initio prediction:Prodigal:002006;locus_tag=MIIOBOEJ_00663;product=hypothetical protein
NZ_VZZJ01000011.1	Prodigal:002006	CDS	120425	120868	.	+	0	ID=MIIOBOEJ_00664;inference=ab initio prediction:Prodigal:002006;locus_tag=MIIOBOEJ_00664;product=hypothetical protein
NZ_VZZJ01000011.1	Prodigal:002006	CDS	120865	121275	.	+	0	ID=MIIOBOEJ_00665;inference=ab initio prediction:Prodigal:002006;locus_tag=MIIOBOEJ_00665;product=hypothetical protein
NZ_VZZJ01000011.1	Prodigal:002006	CDS	121292	121675	.	+	0	ID=MIIOBOEJ_00666;inference=ab initio prediction:Prodigal:002006;locus_tag=MIIOBOEJ_00666;product=hypothetical protein
NZ_VZZJ01000011.1	Prodigal:002006	CDS	121874	122452	.	+	0	ID=MIIOBOEJ_00667;inference=ab initio prediction:Prodigal:002006;locus_tag=MIIOBOEJ_00667;product=hypothetical protein
NZ_VZZJ01000011.1	Prodigal:002006	CDS	122536	123177	.	+	0	ID=MIIOBOEJ_00668;inference=ab initio prediction:Prodigal:002006;locus_tag=MIIOBOEJ_00668;product=hypothetical protein
NZ_VZZJ01000011.1	Prodigal:002006	CDS	123192	124082	.	+	0	ID=MIIOBOEJ_00669;inference=ab initio prediction:Prodigal:002006;locus_tag=MIIOBOEJ_00669;product=hypothetical protein
NZ_VZZJ01000011.1	Prodigal:002006	CDS	124093	124641	.	+	0	ID=MIIOBOEJ_00670;inference=ab initio prediction:Prodigal:002006;locus_tag=MIIOBOEJ_00670;product=hypothetical protein
NZ_VZZJ01000011.1	Prodigal:002006	CDS	124578	124859	.	-	0	ID=MIIOBOEJ_00671;inference=ab initio prediction:Prodigal:002006;locus_tag=MIIOBOEJ_00671;product=hypothetical protein
NZ_VZZJ01000011.1	Prodigal:002006	CDS	124856	125161	.	-	0	ID=MIIOBOEJ_00672;inference=ab initio prediction:Prodigal:002006;locus_tag=MIIOBOEJ_00672;product=hypothetical protein
NZ_VZZJ01000011.1	Prodigal:002006	CDS	125227	129129	.	+	0	ID=MIIOBOEJ_00673;inference=ab initio prediction:Prodigal:002006;locus_tag=MIIOBOEJ_00673;product=hypothetical protein
NZ_VZZJ01000011.1	Prodigal:002006	CDS	129210	130787	.	+	0	ID=MIIOBOEJ_00674;inference=ab initio prediction:Prodigal:002006;locus_tag=MIIOBOEJ_00674;product=hypothetical protein
NZ_VZZJ01000011.1	Prodigal:002006	CDS	130823	131467	.	+	0	ID=MIIOBOEJ_00675;inference=ab initio prediction:Prodigal:002006;locus_tag=MIIOBOEJ_00675;product=hypothetical protein
NZ_VZZJ01000011.1	Prodigal:002006	CDS	131500	132123	.	+	0	ID=MIIOBOEJ_00676;inference=ab initio prediction:Prodigal:002006;locus_tag=MIIOBOEJ_00676;product=hypothetical protein
NZ_VZZJ01000011.1	Prodigal:002006	CDS	132155	132508	.	+	0	ID=MIIOBOEJ_00677;inference=ab initio prediction:Prodigal:002006;locus_tag=MIIOBOEJ_00677;product=hypothetical protein
NZ_VZZJ01000011.1	Prodigal:002006	CDS	132556	132780	.	+	0	ID=MIIOBOEJ_00678;inference=ab initio prediction:Prodigal:002006;locus_tag=MIIOBOEJ_00678;product=hypothetical protein
NZ_VZZJ01000011.1	Prodigal:002006	CDS	133030	133407	.	+	0	ID=MIIOBOEJ_00679;inference=ab initio prediction:Prodigal:002006;locus_tag=MIIOBOEJ_00679;product=hypothetical protein
NZ_VZZJ01000011.1	Prodigal:002006	CDS	133447	134124	.	+	0	ID=MIIOBOEJ_00680;Name=phoP;gene=phoP;inference=ab initio prediction:Prodigal:002006,similar to AA sequence:UniProtKB:P23836;locus_tag=MIIOBOEJ_00680;product=Transcriptional regulatory protein PhoP
NZ_VZZJ01000011.1	Prodigal:002006	CDS	134150	134737	.	-	0	ID=MIIOBOEJ_00681;inference=ab initio prediction:Prodigal:002006;locus_tag=MIIOBOEJ_00681;product=hypothetical protein
NZ_VZZJ01000011.1	Prodigal:002006	CDS	134737	135240	.	-	0	ID=MIIOBOEJ_00682;inference=ab initio prediction:Prodigal:002006;locus_tag=MIIOBOEJ_00682;product=hypothetical protein
NZ_VZZJ01000011.1	Prodigal:002006	CDS	135224	136294	.	-	0	ID=MIIOBOEJ_00683;inference=ab initio prediction:Prodigal:002006;locus_tag=MIIOBOEJ_00683;product=hypothetical protein
NZ_VZZJ01000011.1	Prodigal:002006	CDS	136676	138094	.	+	0	ID=MIIOBOEJ_00684;eC_number=2.7.-.-;Name=sasA_2;gene=sasA_2;inference=ab initio prediction:Prodigal:002006,protein motif:HAMAP:MF_01837;locus_tag=MIIOBOEJ_00684;product=Adaptive-response sensory-kinase SasA
NZ_VZZJ01000011.1	Prodigal:002006	CDS	138220	139818	.	+	0	ID=MIIOBOEJ_00685;inference=ab initio prediction:Prodigal:002006;locus_tag=MIIOBOEJ_00685;product=hypothetical protein
NZ_VZZJ01000011.1	Prodigal:002006	CDS	139991	140626	.	+	0	ID=MIIOBOEJ_00686;Name=ccmE;gene=ccmE;inference=ab initio prediction:Prodigal:002006,protein motif:HAMAP:MF_01959;locus_tag=MIIOBOEJ_00686;product=Cytochrome c-type biogenesis protein CcmE
NZ_VZZJ01000011.1	Prodigal:002006	CDS	140672	142675	.	+	0	ID=MIIOBOEJ_00687;Name=ccmF;db_xref=COG:COG1138;gene=ccmF;inference=ab initio prediction:Prodigal:002006,similar to AA sequence:UniProtKB:P33927;locus_tag=MIIOBOEJ_00687;product=Cytochrome c-type biogenesis protein CcmF
NZ_VZZJ01000011.1	Prodigal:002006	CDS	142672	143130	.	+	0	ID=MIIOBOEJ_00688;Name=ccmH;db_xref=COG:COG3088;gene=ccmH;inference=ab initio prediction:Prodigal:002006,similar to AA sequence:UniProtKB:Q9I3N0;locus_tag=MIIOBOEJ_00688;product=Cytochrome c-type biogenesis protein CcmH
NZ_VZZJ01000011.1	Prodigal:002006	CDS	143383	143742	.	+	0	ID=MIIOBOEJ_00689;inference=ab initio prediction:Prodigal:002006;locus_tag=MIIOBOEJ_00689;product=hypothetical protein
NZ_VZZJ01000011.1	Prodigal:002006	CDS	143918	144607	.	+	0	ID=MIIOBOEJ_00690;inference=ab initio prediction:Prodigal:002006;locus_tag=MIIOBOEJ_00690;product=hypothetical protein
NZ_VZZJ01000011.1	Prodigal:002006	CDS	144598	145608	.	+	0	ID=MIIOBOEJ_00691;inference=ab initio prediction:Prodigal:002006;locus_tag=MIIOBOEJ_00691;product=hypothetical protein
NZ_VZZJ01000011.1	Prodigal:002006	CDS	145761	146477	.	+	0	ID=MIIOBOEJ_00692;inference=ab initio prediction:Prodigal:002006;locus_tag=MIIOBOEJ_00692;product=hypothetical protein
NZ_VZZJ01000011.1	Prodigal:002006	CDS	146616	146852	.	+	0	ID=MIIOBOEJ_00693;inference=ab initio prediction:Prodigal:002006;locus_tag=MIIOBOEJ_00693;product=hypothetical protein
NZ_VZZJ01000011.1	Prodigal:002006	CDS	146865	147452	.	-	0	ID=MIIOBOEJ_00694;eC_number=3.1.3.85;Name=gpgP;db_xref=COG:COG0406;gene=gpgP;inference=ab initio prediction:Prodigal:002006,similar to AA sequence:UniProtKB:P9WIC7;locus_tag=MIIOBOEJ_00694;product=Glucosyl-3-phosphoglycerate phosphatase
NZ_VZZJ01000011.1	Prodigal:002006	CDS	147449	147868	.	-	0	ID=MIIOBOEJ_00695;inference=ab initio prediction:Prodigal:002006;locus_tag=MIIOBOEJ_00695;product=hypothetical protein
NZ_VZZJ01000011.1	Prodigal:002006	CDS	148111	149226	.	+	0	ID=MIIOBOEJ_00696;eC_number=2.4.1.250;Name=mshA_2;gene=mshA_2;inference=ab initio prediction:Prodigal:002006,protein motif:HAMAP:MF_01695;locus_tag=MIIOBOEJ_00696;product=D-inositol-3-phosphate glycosyltransferase
NZ_VZZJ01000011.1	Prodigal:002006	CDS	149261	149407	.	-	0	ID=MIIOBOEJ_00697;inference=ab initio prediction:Prodigal:002006;locus_tag=MIIOBOEJ_00697;product=hypothetical protein
NZ_VZZJ01000011.1	Prodigal:002006	CDS	149774	150169	.	-	0	ID=MIIOBOEJ_00698;eC_number=4.4.1.5;Name=gloA_1;gene=gloA_1;inference=ab initio prediction:Prodigal:002006,similar to AA sequence:UniProtKB:P16635;locus_tag=MIIOBOEJ_00698;product=Lactoylglutathione lyase
NZ_VZZJ01000011.1	Prodigal:002006	CDS	150298	151272	.	+	0	ID=MIIOBOEJ_00699;Name=xerC_2;db_xref=COG:COG4973;gene=xerC_2;inference=ab initio prediction:Prodigal:002006,similar to AA sequence:UniProtKB:O31207;locus_tag=MIIOBOEJ_00699;product=Tyrosine recombinase XerC
NZ_VZZJ01000011.1	Prodigal:002006	CDS	151446	152324	.	+	0	ID=MIIOBOEJ_00700;inference=ab initio prediction:Prodigal:002006;locus_tag=MIIOBOEJ_00700;product=hypothetical protein
NZ_VZZJ01000011.1	Prodigal:002006	CDS	152437	153840	.	-	0	ID=MIIOBOEJ_00701;eC_number=1.8.1.4;Name=lpd3;db_xref=COG:COG1249;gene=lpd3;inference=ab initio prediction:Prodigal:002006,similar to AA sequence:UniProtKB:P31046;locus_tag=MIIOBOEJ_00701;product=Dihydrolipoyl dehydrogenase 3
NZ_VZZJ01000011.1	Prodigal:002006	CDS	154095	155438	.	-	0	ID=MIIOBOEJ_00702;eC_number=2.3.1.61;Name=sucB;db_xref=COG:COG0508;gene=sucB;inference=ab initio prediction:Prodigal:002006,similar to AA sequence:UniProtKB:P0AFG6;locus_tag=MIIOBOEJ_00702;product=Dihydrolipoyllysine-residue succinyltransferase component of 2-oxoglutarate dehydrogenase complex
NZ_VZZJ01000011.1	Prodigal:002006	CDS	155531	158515	.	-	0	ID=MIIOBOEJ_00703;eC_number=1.2.4.2;Name=sucA;db_xref=COG:COG0567;gene=sucA;inference=ab initio prediction:Prodigal:002006,similar to AA sequence:UniProtKB:P0AFG3;locus_tag=MIIOBOEJ_00703;product=2-oxoglutarate dehydrogenase E1 component
NZ_VZZJ01000012.1	Prodigal:002006	CDS	83	1033	.	+	0	ID=MIIOBOEJ_00704;eC_number=1.3.99.-;Name=ydbM;gene=ydbM;inference=ab initio prediction:Prodigal:002006,similar to AA sequence:UniProtKB:P96608;locus_tag=MIIOBOEJ_00704;product=Putative acyl-CoA dehydrogenase YdbM
NZ_VZZJ01000012.1	Prodigal:002006	CDS	1057	2154	.	+	0	ID=MIIOBOEJ_00705;eC_number=1.14.14.5;Name=ssuD_1;db_xref=COG:COG2141;gene=ssuD_1;inference=ab initio prediction:Prodigal:002006,similar to AA sequence:UniProtKB:P40402;locus_tag=MIIOBOEJ_00705;product=Alkanesulfonate monooxygenase
NZ_VZZJ01000012.1	Prodigal:002006	CDS	2154	3092	.	+	0	ID=MIIOBOEJ_00706;Name=ssuA_4;gene=ssuA_4;inference=ab initio prediction:Prodigal:002006,similar to AA sequence:UniProtKB:P75853;locus_tag=MIIOBOEJ_00706;product=Putative aliphatic sulfonates-binding protein
NZ_VZZJ01000012.1	Prodigal:002006	CDS	3112	3252	.	+	0	ID=MIIOBOEJ_00707;inference=ab initio prediction:Prodigal:002006;locus_tag=MIIOBOEJ_00707;product=hypothetical protein
NZ_VZZJ01000012.1	Prodigal:002006	CDS	4238	6124	.	+	0	ID=MIIOBOEJ_00708;inference=ab initio prediction:Prodigal:002006;locus_tag=MIIOBOEJ_00708;product=hypothetical protein
NZ_VZZJ01000012.1	Prodigal:002006	CDS	6604	7002	.	-	0	ID=MIIOBOEJ_00709;inference=ab initio prediction:Prodigal:002006;locus_tag=MIIOBOEJ_00709;product=hypothetical protein
NZ_VZZJ01000012.1	Prodigal:002006	CDS	7707	8012	.	+	0	ID=MIIOBOEJ_00710;inference=ab initio prediction:Prodigal:002006;locus_tag=MIIOBOEJ_00710;product=hypothetical protein
NZ_VZZJ01000012.1	Prodigal:002006	CDS	8198	9178	.	-	0	ID=MIIOBOEJ_00711;eC_number=1.6.5.5;Name=qorA_1;db_xref=COG:COG0604;gene=qorA_1;inference=ab initio prediction:Prodigal:002006,similar to AA sequence:UniProtKB:P28304;locus_tag=MIIOBOEJ_00711;product=Quinone oxidoreductase 1
NZ_VZZJ01000012.1	Prodigal:002006	CDS	10119	10379	.	+	0	ID=MIIOBOEJ_00712;inference=ab initio prediction:Prodigal:002006;locus_tag=MIIOBOEJ_00712;product=hypothetical protein
NZ_VZZJ01000012.1	Prodigal:002006	CDS	10680	10931	.	+	0	ID=MIIOBOEJ_00713;inference=ab initio prediction:Prodigal:002006;locus_tag=MIIOBOEJ_00713;product=hypothetical protein
NZ_VZZJ01000012.1	Prodigal:002006	CDS	12071	13483	.	+	0	ID=MIIOBOEJ_00714;eC_number=2.7.1.40;Name=ttuE_1;gene=ttuE_1;inference=ab initio prediction:Prodigal:002006,similar to AA sequence:UniProtKB:P70789;locus_tag=MIIOBOEJ_00714;product=Pyruvate kinase
NZ_VZZJ01000012.1	Prodigal:002006	CDS	13696	14838	.	-	0	ID=MIIOBOEJ_00715;eC_number=2.4.1.250;Name=mshA_3;gene=mshA_3;inference=ab initio prediction:Prodigal:002006,protein motif:HAMAP:MF_01695;locus_tag=MIIOBOEJ_00715;product=D-inositol-3-phosphate glycosyltransferase
NZ_VZZJ01000012.1	Prodigal:002006	CDS	15040	16239	.	+	0	ID=MIIOBOEJ_00716;inference=ab initio prediction:Prodigal:002006;locus_tag=MIIOBOEJ_00716;product=hypothetical protein
NZ_VZZJ01000012.1	Prodigal:002006	CDS	16239	17555	.	+	0	ID=MIIOBOEJ_00717;inference=ab initio prediction:Prodigal:002006;locus_tag=MIIOBOEJ_00717;product=hypothetical protein
NZ_VZZJ01000012.1	Prodigal:002006	CDS	17556	18842	.	-	0	ID=MIIOBOEJ_00718;inference=ab initio prediction:Prodigal:002006;locus_tag=MIIOBOEJ_00718;product=hypothetical protein
NZ_VZZJ01000012.1	Prodigal:002006	CDS	18842	20977	.	-	0	ID=MIIOBOEJ_00719;inference=ab initio prediction:Prodigal:002006;locus_tag=MIIOBOEJ_00719;product=hypothetical protein
NZ_VZZJ01000012.1	Prodigal:002006	CDS	21297	22808	.	+	0	ID=MIIOBOEJ_00720;inference=ab initio prediction:Prodigal:002006;locus_tag=MIIOBOEJ_00720;product=hypothetical protein
NZ_VZZJ01000012.1	Prodigal:002006	CDS	22845	24047	.	-	0	ID=MIIOBOEJ_00721;eC_number=2.1.1.61;Name=mnmC_1;gene=mnmC_1;inference=ab initio prediction:Prodigal:002006,protein motif:HAMAP:MF_01102;locus_tag=MIIOBOEJ_00721;product=tRNA 5-methylaminomethyl-2-thiouridine biosynthesis bifunctional protein MnmC
NZ_VZZJ01000012.1	Prodigal:002006	CDS	24626	25939	.	+	0	ID=MIIOBOEJ_00722;inference=ab initio prediction:Prodigal:002006;locus_tag=MIIOBOEJ_00722;product=hypothetical protein
NZ_VZZJ01000012.1	Prodigal:002006	CDS	25936	27168	.	+	0	ID=MIIOBOEJ_00723;inference=ab initio prediction:Prodigal:002006;locus_tag=MIIOBOEJ_00723;product=hypothetical protein
NZ_VZZJ01000012.1	Prodigal:002006	CDS	27317	27718	.	-	0	ID=MIIOBOEJ_00724;inference=ab initio prediction:Prodigal:002006;locus_tag=MIIOBOEJ_00724;product=hypothetical protein
NZ_VZZJ01000012.1	Prodigal:002006	CDS	27801	27983	.	-	0	ID=MIIOBOEJ_00725;inference=ab initio prediction:Prodigal:002006;locus_tag=MIIOBOEJ_00725;product=hypothetical protein
NZ_VZZJ01000012.1	Prodigal:002006	CDS	28085	28339	.	-	0	ID=MIIOBOEJ_00726;inference=ab initio prediction:Prodigal:002006;locus_tag=MIIOBOEJ_00726;product=hypothetical protein
NZ_VZZJ01000012.1	Prodigal:002006	CDS	28594	29103	.	-	0	ID=MIIOBOEJ_00727;Name=ros_2;db_xref=COG:COG4957;gene=ros_2;inference=ab initio prediction:Prodigal:002006,similar to AA sequence:UniProtKB:Q04152;locus_tag=MIIOBOEJ_00727;product=Transcriptional regulatory protein ros
NZ_VZZJ01000012.1	Prodigal:002006	CDS	29499	29837	.	-	0	ID=MIIOBOEJ_00728;inference=ab initio prediction:Prodigal:002006;locus_tag=MIIOBOEJ_00728;product=hypothetical protein
NZ_VZZJ01000012.1	Prodigal:002006	CDS	30155	30622	.	-	0	ID=MIIOBOEJ_00729;Name=ros_3;db_xref=COG:COG4957;gene=ros_3;inference=ab initio prediction:Prodigal:002006,similar to AA sequence:UniProtKB:Q04152;locus_tag=MIIOBOEJ_00729;product=Transcriptional regulatory protein ros
NZ_VZZJ01000012.1	Prodigal:002006	CDS	30972	31892	.	-	0	ID=MIIOBOEJ_00730;inference=ab initio prediction:Prodigal:002006;locus_tag=MIIOBOEJ_00730;product=hypothetical protein
NZ_VZZJ01000012.1	Prodigal:002006	CDS	32249	33697	.	+	0	ID=MIIOBOEJ_00731;eC_number=2.7.-.-;Name=sasA_3;gene=sasA_3;inference=ab initio prediction:Prodigal:002006,protein motif:HAMAP:MF_01837;locus_tag=MIIOBOEJ_00731;product=Adaptive-response sensory-kinase SasA
NZ_VZZJ01000012.1	Prodigal:002006	CDS	33816	35756	.	+	0	ID=MIIOBOEJ_00732;inference=ab initio prediction:Prodigal:002006;locus_tag=MIIOBOEJ_00732;product=hypothetical protein
NZ_VZZJ01000012.1	Prodigal:002006	CDS	35749	37257	.	+	0	ID=MIIOBOEJ_00733;inference=ab initio prediction:Prodigal:002006;locus_tag=MIIOBOEJ_00733;product=hypothetical protein
NZ_VZZJ01000012.1	Prodigal:002006	CDS	37254	38342	.	+	0	ID=MIIOBOEJ_00734;eC_number=3.1.1.61;Name=cheB_1;db_xref=COG:COG2201;gene=cheB_1;inference=ab initio prediction:Prodigal:002006,similar to AA sequence:UniProtKB:Q9WYN9;locus_tag=MIIOBOEJ_00734;product=Protein-glutamate methylesterase/protein-glutamine glutaminase
NZ_VZZJ01000012.1	Prodigal:002006	CDS	38342	38947	.	+	0	ID=MIIOBOEJ_00735;inference=ab initio prediction:Prodigal:002006;locus_tag=MIIOBOEJ_00735;product=hypothetical protein
NZ_VZZJ01000012.1	Prodigal:002006	CDS	38978	39820	.	+	0	ID=MIIOBOEJ_00736;eC_number=2.1.1.80;Name=cheR1_1;gene=cheR1_1;inference=ab initio prediction:Prodigal:002006,similar to AA sequence:UniProtKB:O87131;locus_tag=MIIOBOEJ_00736;product=Chemotaxis protein methyltransferase 1
NZ_VZZJ01000012.1	Prodigal:002006	CDS	39813	40214	.	+	0	ID=MIIOBOEJ_00737;Name=cheY_1;db_xref=COG:COG0784;gene=cheY_1;inference=ab initio prediction:Prodigal:002006,similar to AA sequence:UniProtKB:P71403;locus_tag=MIIOBOEJ_00737;product=Chemotaxis protein CheY 
NZ_VZZJ01000012.1	Prodigal:002006	CDS	40211	42496	.	+	0	ID=MIIOBOEJ_00738;eC_number=2.7.13.3;Name=cheA;db_xref=COG:COG0643;gene=cheA;inference=ab initio prediction:Prodigal:002006,similar to AA sequence:UniProtKB:Q52880;locus_tag=MIIOBOEJ_00738;product=Chemotaxis protein CheA
NZ_VZZJ01000012.1	Prodigal:002006	CDS	42493	42765	.	+	0	ID=MIIOBOEJ_00739;inference=ab initio prediction:Prodigal:002006;locus_tag=MIIOBOEJ_00739;product=hypothetical protein
NZ_VZZJ01000012.1	Prodigal:002006	CDS	42854	43237	.	+	0	ID=MIIOBOEJ_00740;Name=pdtaR_1;db_xref=COG:COG3707;gene=pdtaR_1;inference=ab initio prediction:Prodigal:002006,similar to AA sequence:UniProtKB:P9WGM3;locus_tag=MIIOBOEJ_00740;product=putative transcriptional regulatory protein pdtaR
NZ_VZZJ01000012.1	Prodigal:002006	CDS	43234	43881	.	+	0	ID=MIIOBOEJ_00741;eC_number=3.-.-.-;Name=cheC;db_xref=COG:COG1776;gene=cheC;inference=ab initio prediction:Prodigal:002006,similar to AA sequence:UniProtKB:Q9X006;locus_tag=MIIOBOEJ_00741;product=CheY-P phosphatase CheC
NZ_VZZJ01000012.1	Prodigal:002006	CDS	43925	46393	.	+	0	ID=MIIOBOEJ_00742;eC_number=2.7.13.3;Name=rcsC_5;gene=rcsC_5;inference=ab initio prediction:Prodigal:002006,protein motif:HAMAP:MF_00979;locus_tag=MIIOBOEJ_00742;product=Sensor histidine kinase RcsC
NZ_VZZJ01000012.1	Prodigal:002006	CDS	46584	46841	.	+	0	ID=MIIOBOEJ_00743;inference=ab initio prediction:Prodigal:002006;locus_tag=MIIOBOEJ_00743;product=hypothetical protein
NZ_VZZJ01000012.1	Prodigal:002006	CDS	46960	47673	.	-	0	ID=MIIOBOEJ_00744;Name=lnrK;db_xref=COG:COG2197;gene=lnrK;inference=ab initio prediction:Prodigal:002006,similar to AA sequence:UniProtKB:P94439;locus_tag=MIIOBOEJ_00744;product=Transcriptional regulatory protein LnrK
NZ_VZZJ01000012.1	Prodigal:002006	CDS	47905	48666	.	+	0	ID=MIIOBOEJ_00745;inference=ab initio prediction:Prodigal:002006;locus_tag=MIIOBOEJ_00745;product=hypothetical protein
NZ_VZZJ01000012.1	Prodigal:002006	CDS	49140	50009	.	-	0	ID=MIIOBOEJ_00746;inference=ab initio prediction:Prodigal:002006;locus_tag=MIIOBOEJ_00746;product=hypothetical protein
NZ_VZZJ01000012.1	Prodigal:002006	CDS	50641	52050	.	+	0	ID=MIIOBOEJ_00747;inference=ab initio prediction:Prodigal:002006;locus_tag=MIIOBOEJ_00747;product=hypothetical protein
NZ_VZZJ01000012.1	Prodigal:002006	CDS	52119	52601	.	-	0	ID=MIIOBOEJ_00748;inference=ab initio prediction:Prodigal:002006;locus_tag=MIIOBOEJ_00748;product=hypothetical protein
NZ_VZZJ01000012.1	Prodigal:002006	CDS	52826	54610	.	-	0	ID=MIIOBOEJ_00749;eC_number=3.4.19.13;Name=ggt_1;db_xref=COG:COG0405;gene=ggt_1;inference=ab initio prediction:Prodigal:002006,similar to AA sequence:UniProtKB:P18956;locus_tag=MIIOBOEJ_00749;product=Glutathione hydrolase proenzyme
NZ_VZZJ01000012.1	Prodigal:002006	CDS	54657	56288	.	-	0	ID=MIIOBOEJ_00750;Name=dppA_1;db_xref=COG:COG0747;gene=dppA_1;inference=ab initio prediction:Prodigal:002006,similar to AA sequence:UniProtKB:P23847;locus_tag=MIIOBOEJ_00750;product=Periplasmic dipeptide transport protein
NZ_VZZJ01000012.1	Prodigal:002006	CDS	56725	57219	.	-	0	ID=MIIOBOEJ_00751;inference=ab initio prediction:Prodigal:002006;locus_tag=MIIOBOEJ_00751;product=hypothetical protein
NZ_VZZJ01000012.1	Prodigal:002006	CDS	57295	57567	.	-	0	ID=MIIOBOEJ_00752;inference=ab initio prediction:Prodigal:002006;locus_tag=MIIOBOEJ_00752;product=hypothetical protein
NZ_VZZJ01000012.1	Prodigal:002006	CDS	57822	58034	.	+	0	ID=MIIOBOEJ_00753;inference=ab initio prediction:Prodigal:002006;locus_tag=MIIOBOEJ_00753;product=hypothetical protein
NZ_VZZJ01000012.1	Prodigal:002006	CDS	58081	58587	.	-	0	ID=MIIOBOEJ_00754;inference=ab initio prediction:Prodigal:002006;locus_tag=MIIOBOEJ_00754;product=hypothetical protein
NZ_VZZJ01000012.1	Prodigal:002006	CDS	58789	59157	.	-	0	ID=MIIOBOEJ_00755;inference=ab initio prediction:Prodigal:002006;locus_tag=MIIOBOEJ_00755;product=hypothetical protein
NZ_VZZJ01000012.1	Prodigal:002006	CDS	59198	59461	.	-	0	ID=MIIOBOEJ_00756;inference=ab initio prediction:Prodigal:002006;locus_tag=MIIOBOEJ_00756;product=hypothetical protein
NZ_VZZJ01000012.1	Prodigal:002006	CDS	59760	59870	.	+	0	ID=MIIOBOEJ_00757;inference=ab initio prediction:Prodigal:002006;locus_tag=MIIOBOEJ_00757;product=hypothetical protein
NZ_VZZJ01000012.1	Prodigal:002006	CDS	59969	60640	.	+	0	ID=MIIOBOEJ_00758;eC_number=3.1.3.16;Name=pphA_2;db_xref=COG:COG0639;gene=pphA_2;inference=ab initio prediction:Prodigal:002006,similar to AA sequence:UniProtKB:Q8ZNY9;locus_tag=MIIOBOEJ_00758;product=Serine/threonine-protein phosphatase 1
NZ_VZZJ01000012.1	Prodigal:002006	CDS	60831	61751	.	+	0	ID=MIIOBOEJ_00759;inference=ab initio prediction:Prodigal:002006;locus_tag=MIIOBOEJ_00759;product=hypothetical protein
NZ_VZZJ01000012.1	Prodigal:002006	CDS	61692	61853	.	-	0	ID=MIIOBOEJ_00760;inference=ab initio prediction:Prodigal:002006;locus_tag=MIIOBOEJ_00760;product=hypothetical protein
NZ_VZZJ01000012.1	Prodigal:002006	CDS	62143	62388	.	-	0	ID=MIIOBOEJ_00761;inference=ab initio prediction:Prodigal:002006;locus_tag=MIIOBOEJ_00761;product=hypothetical protein
NZ_VZZJ01000012.1	Prodigal:002006	CDS	62561	63613	.	-	0	ID=MIIOBOEJ_00762;eC_number=3.5.1.4;Name=amiE;gene=amiE;inference=ab initio prediction:Prodigal:002006,similar to AA sequence:UniProtKB:Q9L543;locus_tag=MIIOBOEJ_00762;product=Aliphatic amidase
NZ_VZZJ01000012.1	Prodigal:002006	CDS	63700	64014	.	-	0	ID=MIIOBOEJ_00763;inference=ab initio prediction:Prodigal:002006;locus_tag=MIIOBOEJ_00763;product=hypothetical protein
NZ_VZZJ01000012.1	Prodigal:002006	CDS	64017	65246	.	-	0	ID=MIIOBOEJ_00764;eC_number=3.5.1.49;Name=fmdA;gene=fmdA;inference=ab initio prediction:Prodigal:002006,similar to AA sequence:UniProtKB:Q50228;locus_tag=MIIOBOEJ_00764;product=Formamidase
NZ_VZZJ01000012.1	Prodigal:002006	CDS	65595	66350	.	-	0	ID=MIIOBOEJ_00765;Name=livF_2;db_xref=COG:COG0410;gene=livF_2;inference=ab initio prediction:Prodigal:002006,similar to AA sequence:UniProtKB:P22731;locus_tag=MIIOBOEJ_00765;product=High-affinity branched-chain amino acid transport ATP-binding protein LivF
NZ_VZZJ01000012.1	Prodigal:002006	CDS	66362	67162	.	-	0	ID=MIIOBOEJ_00766;eC_number=3.6.3.-;Name=lptB_1;db_xref=COG:COG1137;gene=lptB_1;inference=ab initio prediction:Prodigal:002006,similar to AA sequence:UniProtKB:P45073;locus_tag=MIIOBOEJ_00766;product=Lipopolysaccharide export system ATP-binding protein LptB
NZ_VZZJ01000012.1	Prodigal:002006	CDS	67172	68341	.	-	0	ID=MIIOBOEJ_00767;inference=ab initio prediction:Prodigal:002006;locus_tag=MIIOBOEJ_00767;product=hypothetical protein
NZ_VZZJ01000012.1	Prodigal:002006	CDS	68355	69281	.	-	0	ID=MIIOBOEJ_00768;Name=livH_2;db_xref=COG:COG0559;gene=livH_2;inference=ab initio prediction:Prodigal:002006,similar to AA sequence:UniProtKB:P0AEX7;locus_tag=MIIOBOEJ_00768;product=High-affinity branched-chain amino acid transport system permease protein LivH
NZ_VZZJ01000012.1	Prodigal:002006	CDS	69390	70658	.	-	0	ID=MIIOBOEJ_00769;Name=amiC_1;gene=amiC_1;inference=ab initio prediction:Prodigal:002006,similar to AA sequence:UniProtKB:P27017;locus_tag=MIIOBOEJ_00769;product=Aliphatic amidase expression-regulating protein
NZ_VZZJ01000012.1	Prodigal:002006	CDS	70948	74340	.	+	0	ID=MIIOBOEJ_00770;eC_number=2.7.13.3;Name=rcsC_6;gene=rcsC_6;inference=ab initio prediction:Prodigal:002006,protein motif:HAMAP:MF_00979;locus_tag=MIIOBOEJ_00770;product=Sensor histidine kinase RcsC
NZ_VZZJ01000012.1	Prodigal:002006	CDS	74330	75244	.	+	0	ID=MIIOBOEJ_00771;eC_number=3.5.1.44;Name=cheB_2;gene=cheB_2;inference=ab initio prediction:Prodigal:002006,protein motif:HAMAP:MF_00099;locus_tag=MIIOBOEJ_00771;product=Protein-glutamate methylesterase/protein-glutamine glutaminase
NZ_VZZJ01000012.1	Prodigal:002006	CDS	75873	76163	.	-	0	ID=MIIOBOEJ_00772;inference=ab initio prediction:Prodigal:002006;locus_tag=MIIOBOEJ_00772;product=hypothetical protein
NZ_VZZJ01000012.1	Prodigal:002006	CDS	76467	76910	.	+	0	ID=MIIOBOEJ_00773;inference=ab initio prediction:Prodigal:002006;locus_tag=MIIOBOEJ_00773;product=hypothetical protein
NZ_VZZJ01000012.1	Prodigal:002006	CDS	77041	77310	.	+	0	ID=MIIOBOEJ_00774;inference=ab initio prediction:Prodigal:002006;locus_tag=MIIOBOEJ_00774;product=hypothetical protein
NZ_VZZJ01000012.1	Prodigal:002006	CDS	77710	78048	.	+	0	ID=MIIOBOEJ_00775;inference=ab initio prediction:Prodigal:002006;locus_tag=MIIOBOEJ_00775;product=hypothetical protein
NZ_VZZJ01000012.1	Prodigal:002006	CDS	78133	78423	.	+	0	ID=MIIOBOEJ_00776;inference=ab initio prediction:Prodigal:002006;locus_tag=MIIOBOEJ_00776;product=hypothetical protein
NZ_VZZJ01000012.1	Prodigal:002006	CDS	78407	79180	.	-	0	ID=MIIOBOEJ_00777;inference=ab initio prediction:Prodigal:002006;locus_tag=MIIOBOEJ_00777;product=hypothetical protein
NZ_VZZJ01000012.1	Prodigal:002006	CDS	79177	79284	.	-	0	ID=MIIOBOEJ_00778;inference=ab initio prediction:Prodigal:002006;locus_tag=MIIOBOEJ_00778;product=hypothetical protein
NZ_VZZJ01000012.1	Aragorn:001002	tmRNA	79484	79880	.	+	.	ID=MIIOBOEJ_00779;Name=ssrA;gene=ssrA;inference=COORDINATES:profile:Aragorn:001002;locus_tag=MIIOBOEJ_00779;product=transfer-messenger RNA%2C SsrA
NZ_VZZJ01000012.1	Prodigal:002006	CDS	79985	81214	.	-	0	ID=MIIOBOEJ_00780;eC_number=2.10.1.1;Name=moeA_1;db_xref=COG:COG0303;gene=moeA_1;inference=ab initio prediction:Prodigal:002006,similar to AA sequence:UniProtKB:P12281;locus_tag=MIIOBOEJ_00780;product=Molybdopterin molybdenumtransferase
NZ_VZZJ01000012.1	Prodigal:002006	CDS	81211	81702	.	-	0	ID=MIIOBOEJ_00781;eC_number=4.6.1.17;Name=moaC;db_xref=COG:COG0315;gene=moaC;inference=ab initio prediction:Prodigal:002006,similar to AA sequence:UniProtKB:P0A738;locus_tag=MIIOBOEJ_00781;product=Cyclic pyranopterin monophosphate synthase
NZ_VZZJ01000012.1	Prodigal:002006	CDS	81725	82558	.	-	0	ID=MIIOBOEJ_00782;eC_number=4.1.1.48;Name=trpC;gene=trpC;inference=ab initio prediction:Prodigal:002006,similar to AA sequence:UniProtKB:Q2YRR4;locus_tag=MIIOBOEJ_00782;product=Indole-3-glycerol phosphate synthase
NZ_VZZJ01000012.1	Prodigal:002006	CDS	82567	83580	.	-	0	ID=MIIOBOEJ_00783;eC_number=2.4.2.18;Name=trpD;db_xref=COG:COG0547;gene=trpD;inference=ab initio prediction:Prodigal:002006,similar to AA sequence:UniProtKB:P00500;locus_tag=MIIOBOEJ_00783;product=Anthranilate phosphoribosyltransferase
NZ_VZZJ01000012.1	Prodigal:002006	CDS	83641	84255	.	-	0	ID=MIIOBOEJ_00784;eC_number=4.1.3.27;Name=trpG;db_xref=COG:COG0512;gene=trpG;inference=ab initio prediction:Prodigal:002006,similar to AA sequence:UniProtKB:P26922;locus_tag=MIIOBOEJ_00784;product=Anthranilate synthase component 2
NZ_VZZJ01000012.1	Prodigal:002006	CDS	84558	84671	.	+	0	ID=MIIOBOEJ_00785;inference=ab initio prediction:Prodigal:002006;locus_tag=MIIOBOEJ_00785;product=hypothetical protein
NZ_VZZJ01000012.1	Prodigal:002006	CDS	84757	86271	.	-	0	ID=MIIOBOEJ_00786;eC_number=4.1.3.27;Name=trpE;db_xref=COG:COG0147;gene=trpE;inference=ab initio prediction:Prodigal:002006,similar to AA sequence:UniProtKB:P20580;locus_tag=MIIOBOEJ_00786;product=Anthranilate synthase component 1
NZ_VZZJ01000012.1	Prodigal:002006	CDS	86279	88180	.	-	0	ID=MIIOBOEJ_00787;eC_number=5.2.1.8;Name=prsA;gene=prsA;inference=ab initio prediction:Prodigal:002006,protein motif:HAMAP:MF_01145;locus_tag=MIIOBOEJ_00787;product=Foldase protein PrsA
NZ_VZZJ01000012.1	Prodigal:002006	CDS	88392	89153	.	+	0	ID=MIIOBOEJ_00788;eC_number=5.3.1.1;Name=tpiA;db_xref=COG:COG0149;gene=tpiA;inference=ab initio prediction:Prodigal:002006,similar to AA sequence:UniProtKB:Q8L1Z5;locus_tag=MIIOBOEJ_00788;product=Triosephosphate isomerase
NZ_VZZJ01000012.1	Prodigal:002006	CDS	89343	89816	.	+	0	ID=MIIOBOEJ_00789;Name=secG;db_xref=COG:COG1314;gene=secG;inference=ab initio prediction:Prodigal:002006,similar to AA sequence:UniProtKB:P0AG99;locus_tag=MIIOBOEJ_00789;product=Protein-export membrane protein SecG
NZ_VZZJ01000012.1	Prodigal:002006	CDS	89966	91594	.	+	0	ID=MIIOBOEJ_00790;eC_number=6.3.4.2;Name=pyrG;db_xref=COG:COG0504;gene=pyrG;inference=ab initio prediction:Prodigal:002006,similar to AA sequence:UniProtKB:P0A7E5;locus_tag=MIIOBOEJ_00790;product=CTP synthase
NZ_VZZJ01000012.1	Prodigal:002006	CDS	91656	92141	.	+	0	ID=MIIOBOEJ_00791;inference=ab initio prediction:Prodigal:002006;locus_tag=MIIOBOEJ_00791;product=hypothetical protein
NZ_VZZJ01000012.1	Prodigal:002006	CDS	92164	93849	.	+	0	ID=MIIOBOEJ_00792;inference=ab initio prediction:Prodigal:002006;locus_tag=MIIOBOEJ_00792;product=hypothetical protein
NZ_VZZJ01000012.1	Prodigal:002006	CDS	93849	94280	.	+	0	ID=MIIOBOEJ_00793;inference=ab initio prediction:Prodigal:002006;locus_tag=MIIOBOEJ_00793;product=hypothetical protein
NZ_VZZJ01000012.1	Prodigal:002006	CDS	94581	95891	.	+	0	ID=MIIOBOEJ_00794;inference=ab initio prediction:Prodigal:002006;locus_tag=MIIOBOEJ_00794;product=hypothetical protein
NZ_VZZJ01000012.1	Prodigal:002006	CDS	95974	96303	.	+	0	ID=MIIOBOEJ_00795;inference=ab initio prediction:Prodigal:002006;locus_tag=MIIOBOEJ_00795;product=hypothetical protein
NZ_VZZJ01000012.1	Prodigal:002006	CDS	96376	97551	.	-	0	ID=MIIOBOEJ_00796;inference=ab initio prediction:Prodigal:002006;locus_tag=MIIOBOEJ_00796;product=hypothetical protein
NZ_VZZJ01000012.1	Prodigal:002006	CDS	97548	98909	.	-	0	ID=MIIOBOEJ_00797;inference=ab initio prediction:Prodigal:002006;locus_tag=MIIOBOEJ_00797;product=hypothetical protein
NZ_VZZJ01000012.1	Prodigal:002006	CDS	98995	99909	.	-	0	ID=MIIOBOEJ_00798;inference=ab initio prediction:Prodigal:002006;locus_tag=MIIOBOEJ_00798;product=hypothetical protein
NZ_VZZJ01000012.1	Prodigal:002006	CDS	99906	100997	.	-	0	ID=MIIOBOEJ_00799;inference=ab initio prediction:Prodigal:002006;locus_tag=MIIOBOEJ_00799;product=hypothetical protein
NZ_VZZJ01000012.1	Prodigal:002006	CDS	101758	102057	.	+	0	ID=MIIOBOEJ_00800;inference=ab initio prediction:Prodigal:002006;locus_tag=MIIOBOEJ_00800;product=hypothetical protein
NZ_VZZJ01000012.1	Prodigal:002006	CDS	102060	102218	.	-	0	ID=MIIOBOEJ_00801;inference=ab initio prediction:Prodigal:002006;locus_tag=MIIOBOEJ_00801;product=hypothetical protein
NZ_VZZJ01000012.1	Prodigal:002006	CDS	102257	102673	.	-	0	ID=MIIOBOEJ_00802;inference=ab initio prediction:Prodigal:002006;locus_tag=MIIOBOEJ_00802;product=hypothetical protein
NZ_VZZJ01000012.1	Prodigal:002006	CDS	102868	103506	.	-	0	ID=MIIOBOEJ_00803;inference=ab initio prediction:Prodigal:002006;locus_tag=MIIOBOEJ_00803;product=hypothetical protein
NZ_VZZJ01000012.1	Prodigal:002006	CDS	103823	105307	.	-	0	ID=MIIOBOEJ_00804;Name=bdlA_1;db_xref=COG:COG0840;gene=bdlA_1;inference=ab initio prediction:Prodigal:002006,similar to AA sequence:UniProtKB:Q9I3S1;locus_tag=MIIOBOEJ_00804;product=Biofilm dispersion protein BdlA
NZ_VZZJ01000012.1	Prodigal:002006	CDS	105730	106944	.	+	0	ID=MIIOBOEJ_00805;inference=ab initio prediction:Prodigal:002006;locus_tag=MIIOBOEJ_00805;product=hypothetical protein
NZ_VZZJ01000012.1	Prodigal:002006	CDS	107124	107555	.	+	0	ID=MIIOBOEJ_00806;inference=ab initio prediction:Prodigal:002006;locus_tag=MIIOBOEJ_00806;product=hypothetical protein
NZ_VZZJ01000012.1	Prodigal:002006	CDS	107555	109270	.	+	0	ID=MIIOBOEJ_00807;inference=ab initio prediction:Prodigal:002006;locus_tag=MIIOBOEJ_00807;product=hypothetical protein
NZ_VZZJ01000012.1	Prodigal:002006	CDS	109344	109652	.	+	0	ID=MIIOBOEJ_00808;inference=ab initio prediction:Prodigal:002006;locus_tag=MIIOBOEJ_00808;product=hypothetical protein
NZ_VZZJ01000012.1	Prodigal:002006	CDS	109947	111638	.	-	0	ID=MIIOBOEJ_00809;eC_number=5.4.99.2;Name=mcm;db_xref=COG:COG1884;gene=mcm;inference=ab initio prediction:Prodigal:002006,similar to AA sequence:UniProtKB:Q3J4D7;locus_tag=MIIOBOEJ_00809;product=Methylmalonyl-CoA mutase
NZ_VZZJ01000012.1	Prodigal:002006	CDS	111635	112618	.	-	0	ID=MIIOBOEJ_00810;eC_number=5.4.99.13;Name=icmF;gene=icmF;inference=ab initio prediction:Prodigal:002006,protein motif:HAMAP:MF_02050;locus_tag=MIIOBOEJ_00810;product=Fused isobutyryl-CoA mutase
NZ_VZZJ01000012.1	Prodigal:002006	CDS	112665	114098	.	-	0	ID=MIIOBOEJ_00811;eC_number=6.2.1.30;db_xref=COG:COG1541;inference=ab initio prediction:Prodigal:002006,similar to AA sequence:UniProtKB:Q72K16;locus_tag=MIIOBOEJ_00811;product=Phenylacetate-coenzyme A ligase
NZ_VZZJ01000012.1	Prodigal:002006	CDS	114118	114525	.	-	0	ID=MIIOBOEJ_00812;eC_number=5.4.99.2;Name=scpA;db_xref=COG:COG1884;gene=scpA;inference=ab initio prediction:Prodigal:002006,similar to AA sequence:UniProtKB:P27253;locus_tag=MIIOBOEJ_00812;product=Methylmalonyl-CoA mutase
NZ_VZZJ01000012.1	Prodigal:002006	CDS	114750	116474	.	+	0	ID=MIIOBOEJ_00813;eC_number=2.2.1.6;Name=ilvG_1;db_xref=COG:COG0028;gene=ilvG_1;inference=ab initio prediction:Prodigal:002006,similar to AA sequence:UniProtKB:P9WG39;locus_tag=MIIOBOEJ_00813;product=Acetolactate synthase large subunit IlvG
NZ_VZZJ01000012.1	Prodigal:002006	CDS	116517	117821	.	-	0	ID=MIIOBOEJ_00814;Name=nicT;gene=nicT;inference=ab initio prediction:Prodigal:002006,similar to AA sequence:UniProtKB:Q88FY6;locus_tag=MIIOBOEJ_00814;product=Putative metabolite transport protein NicT
NZ_VZZJ01000012.1	Prodigal:002006	CDS	118241	118936	.	+	0	ID=MIIOBOEJ_00815;Name=mcbR_2;db_xref=COG:COG1802;gene=mcbR_2;inference=ab initio prediction:Prodigal:002006,similar to AA sequence:UniProtKB:P76114;locus_tag=MIIOBOEJ_00815;product=HTH-type transcriptional regulator McbR
NZ_VZZJ01000012.1	Prodigal:002006	CDS	119160	119678	.	+	0	ID=MIIOBOEJ_00816;inference=ab initio prediction:Prodigal:002006;locus_tag=MIIOBOEJ_00816;product=hypothetical protein
NZ_VZZJ01000012.1	Prodigal:002006	CDS	119912	120394	.	+	0	ID=MIIOBOEJ_00817;eC_number=5.4.3.8;Name=hemL_1;gene=hemL_1;inference=ab initio prediction:Prodigal:002006,protein motif:HAMAP:MF_00375;locus_tag=MIIOBOEJ_00817;product=Glutamate-1-semialdehyde 2%2C1-aminomutase
NZ_VZZJ01000012.1	Prodigal:002006	CDS	120407	121804	.	+	0	ID=MIIOBOEJ_00818;eC_number=5.4.3.8;Name=hemL_2;gene=hemL_2;inference=ab initio prediction:Prodigal:002006,protein motif:HAMAP:MF_00375;locus_tag=MIIOBOEJ_00818;product=Glutamate-1-semialdehyde 2%2C1-aminomutase
NZ_VZZJ01000012.1	Prodigal:002006	CDS	122300	123301	.	+	0	ID=MIIOBOEJ_00819;eC_number=3.5.1.1;Name=ansA;db_xref=COG:COG0252;gene=ansA;inference=ab initio prediction:Prodigal:002006,similar to AA sequence:UniProtKB:P50286;locus_tag=MIIOBOEJ_00819;product=L-asparaginase
NZ_VZZJ01000012.1	Prodigal:002006	CDS	123476	124228	.	-	0	ID=MIIOBOEJ_00820;inference=ab initio prediction:Prodigal:002006,similar to AA sequence:UniProtKB:P0AEC0;locus_tag=MIIOBOEJ_00820;note=UPF0053 inner membrane protein YoaE;product=hypothetical protein
NZ_VZZJ01000012.1	Prodigal:002006	CDS	124315	125310	.	-	0	ID=MIIOBOEJ_00821;inference=ab initio prediction:Prodigal:002006,similar to AA sequence:UniProtKB:B3EWP1;locus_tag=MIIOBOEJ_00821;note=UPF0065 protein in clcB-clcD intergenic region;product=hypothetical protein
NZ_VZZJ01000012.1	Prodigal:002006	CDS	125381	126886	.	-	0	ID=MIIOBOEJ_00822;inference=ab initio prediction:Prodigal:002006;locus_tag=MIIOBOEJ_00822;product=hypothetical protein
NZ_VZZJ01000012.1	Prodigal:002006	CDS	126917	127573	.	-	0	ID=MIIOBOEJ_00823;inference=ab initio prediction:Prodigal:002006;locus_tag=MIIOBOEJ_00823;product=hypothetical protein
NZ_VZZJ01000012.1	Prodigal:002006	CDS	127902	128270	.	+	0	ID=MIIOBOEJ_00824;inference=ab initio prediction:Prodigal:002006;locus_tag=MIIOBOEJ_00824;product=hypothetical protein
NZ_VZZJ01000012.1	Prodigal:002006	CDS	128305	129027	.	-	0	ID=MIIOBOEJ_00825;eC_number=4.2.1.103;Name=inhA_1;gene=inhA_1;inference=ab initio prediction:Prodigal:002006,similar to AA sequence:UniProtKB:Q8G9F9;locus_tag=MIIOBOEJ_00825;product=Isonitrile hydratase
NZ_VZZJ01000012.1	Prodigal:002006	CDS	129024	130097	.	-	0	ID=MIIOBOEJ_00826;Name=rhaR_1;gene=rhaR_1;inference=ab initio prediction:Prodigal:002006,protein motif:HAMAP:MF_01533;locus_tag=MIIOBOEJ_00826;product=HTH-type transcriptional activator RhaR
NZ_VZZJ01000012.1	Prodigal:002006	CDS	130136	130810	.	-	0	ID=MIIOBOEJ_00827;eC_number=3.8.1.3;Name=dehH2;gene=dehH2;inference=ab initio prediction:Prodigal:002006,similar to AA sequence:UniProtKB:Q01399;locus_tag=MIIOBOEJ_00827;product=Haloacetate dehalogenase H-2
NZ_VZZJ01000012.1	Prodigal:002006	CDS	130944	132125	.	-	0	ID=MIIOBOEJ_00828;eC_number=4.3.1.27;Name=dthadh;gene=dthadh;inference=ab initio prediction:Prodigal:002006,similar to AA sequence:UniProtKB:B2DFG5;locus_tag=MIIOBOEJ_00828;product=D-threo-3-hydroxyaspartate dehydratase
NZ_VZZJ01000012.1	Prodigal:002006	CDS	132226	133173	.	+	0	ID=MIIOBOEJ_00829;Name=dmlR_1;gene=dmlR_1;inference=ab initio prediction:Prodigal:002006,similar to AA sequence:UniProtKB:P76250;locus_tag=MIIOBOEJ_00829;product=HTH-type transcriptional regulator DmlR
NZ_VZZJ01000012.1	Prodigal:002006	CDS	133333	136527	.	-	0	ID=MIIOBOEJ_00830;Name=oqxB7;gene=oqxB7;inference=ab initio prediction:Prodigal:002006,similar to AA sequence:BARRGD:NG_050456.1;locus_tag=MIIOBOEJ_00830;product=multidrug efflux RND transporter permease subunit OqxB7
NZ_VZZJ01000012.1	Prodigal:002006	CDS	136640	137884	.	-	0	ID=MIIOBOEJ_00831;Name=bepF_1;gene=bepF_1;inference=ab initio prediction:Prodigal:002006,similar to AA sequence:UniProtKB:Q8FWV8;locus_tag=MIIOBOEJ_00831;product=Efflux pump periplasmic linker BepF
NZ_VZZJ01000012.1	Prodigal:002006	CDS	137988	138602	.	+	0	ID=MIIOBOEJ_00832;Name=comR;gene=comR;inference=ab initio prediction:Prodigal:002006,similar to AA sequence:UniProtKB:P75952;locus_tag=MIIOBOEJ_00832;product=HTH-type transcriptional repressor ComR
NZ_VZZJ01000012.1	Aragorn:001002	tRNA	138777	138852	.	-	.	ID=MIIOBOEJ_00833;inference=COORDINATES:profile:Aragorn:001002;locus_tag=MIIOBOEJ_00833;product=tRNA-Thr(cgt)
NZ_VZZJ01000012.1	Prodigal:002006	CDS	139104	139574	.	+	0	ID=MIIOBOEJ_00834;inference=ab initio prediction:Prodigal:002006;locus_tag=MIIOBOEJ_00834;product=hypothetical protein
NZ_VZZJ01000012.1	Prodigal:002006	CDS	139600	140019	.	+	0	ID=MIIOBOEJ_00835;Name=cidA;gene=cidA;inference=ab initio prediction:Prodigal:002006,protein motif:HAMAP:MF_01143;locus_tag=MIIOBOEJ_00835;product=Holin-like protein CidA
NZ_VZZJ01000012.1	Prodigal:002006	CDS	140016	140732	.	+	0	ID=MIIOBOEJ_00836;Name=yohK_1;db_xref=COG:COG1346;gene=yohK_1;inference=ab initio prediction:Prodigal:002006,similar to AA sequence:UniProtKB:P0AD19;locus_tag=MIIOBOEJ_00836;product=Inner membrane protein YohK
NZ_VZZJ01000012.1	Prodigal:002006	CDS	141066	146009	.	+	0	ID=MIIOBOEJ_00837;inference=ab initio prediction:Prodigal:002006;locus_tag=MIIOBOEJ_00837;product=hypothetical protein
NZ_VZZJ01000012.1	Prodigal:002006	CDS	146044	148293	.	+	0	ID=MIIOBOEJ_00838;inference=ab initio prediction:Prodigal:002006;locus_tag=MIIOBOEJ_00838;product=hypothetical protein
NZ_VZZJ01000012.1	Prodigal:002006	CDS	148300	148743	.	-	0	ID=MIIOBOEJ_00839;inference=ab initio prediction:Prodigal:002006;locus_tag=MIIOBOEJ_00839;product=hypothetical protein
NZ_VZZJ01000012.1	Prodigal:002006	CDS	148816	149466	.	-	0	ID=MIIOBOEJ_00840;Name=degU_2;db_xref=COG:COG2197;gene=degU_2;inference=ab initio prediction:Prodigal:002006,similar to AA sequence:UniProtKB:P13800;locus_tag=MIIOBOEJ_00840;product=Transcriptional regulatory protein DegU
NZ_VZZJ01000013.1	Prodigal:002006	CDS	463	1245	.	-	0	ID=MIIOBOEJ_00841;inference=ab initio prediction:Prodigal:002006;locus_tag=MIIOBOEJ_00841;product=hypothetical protein
NZ_VZZJ01000013.1	Prodigal:002006	CDS	1413	1820	.	-	0	ID=MIIOBOEJ_00842;Name=cyoD;db_xref=COG:COG3125;gene=cyoD;inference=ab initio prediction:Prodigal:002006,similar to AA sequence:UniProtKB:P0ABJ6;locus_tag=MIIOBOEJ_00842;product=Cytochrome bo(3) ubiquinol oxidase subunit 4
NZ_VZZJ01000013.1	Prodigal:002006	CDS	1817	2446	.	-	0	ID=MIIOBOEJ_00843;Name=cyoC_1;db_xref=COG:COG1845;gene=cyoC_1;inference=ab initio prediction:Prodigal:002006,similar to AA sequence:UniProtKB:P0ABJ3;locus_tag=MIIOBOEJ_00843;product=Cytochrome bo(3) ubiquinol oxidase subunit 3
NZ_VZZJ01000013.1	Prodigal:002006	CDS	2451	4454	.	-	0	ID=MIIOBOEJ_00844;eC_number=7.1.1.3;Name=cyoB_1;db_xref=COG:COG0843;gene=cyoB_1;inference=ab initio prediction:Prodigal:002006,similar to AA sequence:UniProtKB:P0ABI8;locus_tag=MIIOBOEJ_00844;product=Cytochrome bo(3) ubiquinol oxidase subunit 1
NZ_VZZJ01000013.1	Prodigal:002006	CDS	4589	5755	.	-	0	ID=MIIOBOEJ_00845;Name=cyoA;db_xref=COG:COG1622;gene=cyoA;inference=ab initio prediction:Prodigal:002006,similar to AA sequence:UniProtKB:P0ABJ1;locus_tag=MIIOBOEJ_00845;product=Cytochrome bo(3) ubiquinol oxidase subunit 2
NZ_VZZJ01000013.1	Prodigal:002006	CDS	6184	7518	.	+	0	ID=MIIOBOEJ_00846;Name=yhjE_2;gene=yhjE_2;inference=ab initio prediction:Prodigal:002006,similar to AA sequence:UniProtKB:P37643;locus_tag=MIIOBOEJ_00846;product=Inner membrane metabolite transport protein YhjE
NZ_VZZJ01000013.1	Prodigal:002006	CDS	7567	7785	.	-	0	ID=MIIOBOEJ_00847;inference=ab initio prediction:Prodigal:002006;locus_tag=MIIOBOEJ_00847;product=hypothetical protein
NZ_VZZJ01000013.1	Prodigal:002006	CDS	8141	8368	.	+	0	ID=MIIOBOEJ_00848;inference=ab initio prediction:Prodigal:002006;locus_tag=MIIOBOEJ_00848;product=hypothetical protein
NZ_VZZJ01000013.1	Prodigal:002006	CDS	8422	8637	.	-	0	ID=MIIOBOEJ_00849;inference=ab initio prediction:Prodigal:002006;locus_tag=MIIOBOEJ_00849;product=hypothetical protein
NZ_VZZJ01000013.1	Prodigal:002006	CDS	8697	8906	.	-	0	ID=MIIOBOEJ_00850;inference=ab initio prediction:Prodigal:002006;locus_tag=MIIOBOEJ_00850;product=hypothetical protein
NZ_VZZJ01000013.1	Prodigal:002006	CDS	8930	9199	.	-	0	ID=MIIOBOEJ_00851;inference=ab initio prediction:Prodigal:002006;locus_tag=MIIOBOEJ_00851;product=hypothetical protein
NZ_VZZJ01000013.1	Prodigal:002006	CDS	9463	9876	.	-	0	ID=MIIOBOEJ_00852;inference=ab initio prediction:Prodigal:002006;locus_tag=MIIOBOEJ_00852;product=hypothetical protein
NZ_VZZJ01000013.1	Prodigal:002006	CDS	9920	11182	.	-	0	ID=MIIOBOEJ_00853;eC_number=3.5.1.87;Name=amaB;gene=amaB;inference=ab initio prediction:Prodigal:002006,similar to AA sequence:UniProtKB:Q53389;locus_tag=MIIOBOEJ_00853;product=N-carbamoyl-L-amino acid hydrolase
NZ_VZZJ01000013.1	Prodigal:002006	CDS	11368	12246	.	+	0	ID=MIIOBOEJ_00854;Name=benM_1;gene=benM_1;inference=ab initio prediction:Prodigal:002006,similar to AA sequence:UniProtKB:O68014;locus_tag=MIIOBOEJ_00854;product=HTH-type transcriptional regulator BenM
NZ_VZZJ01000013.1	Prodigal:002006	CDS	12312	13466	.	+	0	ID=MIIOBOEJ_00855;eC_number=1.1.1.202;Name=dhaT;db_xref=COG:COG1454;gene=dhaT;inference=ab initio prediction:Prodigal:002006,similar to AA sequence:UniProtKB:Q59477;locus_tag=MIIOBOEJ_00855;product=1%2C3-propanediol dehydrogenase
NZ_VZZJ01000013.1	Prodigal:002006	CDS	13600	13848	.	-	0	ID=MIIOBOEJ_00856;inference=ab initio prediction:Prodigal:002006;locus_tag=MIIOBOEJ_00856;product=hypothetical protein
NZ_VZZJ01000013.1	Prodigal:002006	CDS	14114	14779	.	+	0	ID=MIIOBOEJ_00857;Name=rutR;db_xref=COG:COG1309;gene=rutR;inference=ab initio prediction:Prodigal:002006,similar to AA sequence:UniProtKB:P0ACU2;locus_tag=MIIOBOEJ_00857;product=HTH-type transcriptional regulator RutR
NZ_VZZJ01000013.1	Prodigal:002006	CDS	15059	16165	.	+	0	ID=MIIOBOEJ_00858;eC_number=1.14.99.46;Name=rutA;db_xref=COG:COG2141;gene=rutA;inference=ab initio prediction:Prodigal:002006,similar to AA sequence:UniProtKB:P75898;locus_tag=MIIOBOEJ_00858;product=Pyrimidine monooxygenase RutA
NZ_VZZJ01000013.1	Prodigal:002006	CDS	16165	16899	.	+	0	ID=MIIOBOEJ_00859;eC_number=3.5.1.110;Name=rutB_1;db_xref=COG:COG1335;gene=rutB_1;inference=ab initio prediction:Prodigal:002006,similar to AA sequence:UniProtKB:P75897;locus_tag=MIIOBOEJ_00859;product=Peroxyureidoacrylate/ureidoacrylate amidohydrolase RutB
NZ_VZZJ01000013.1	Prodigal:002006	CDS	16955	17347	.	+	0	ID=MIIOBOEJ_00860;eC_number=1.-.-.-;Name=rutC_1;db_xref=COG:COG0251;gene=rutC_1;inference=ab initio prediction:Prodigal:002006,similar to AA sequence:UniProtKB:P0AFQ5;locus_tag=MIIOBOEJ_00860;product=Putative aminoacrylate peracid reductase RutC
NZ_VZZJ01000013.1	Prodigal:002006	CDS	17347	18129	.	+	0	ID=MIIOBOEJ_00861;eC_number=3.5.1.-;Name=rutD_1;gene=rutD_1;inference=ab initio prediction:Prodigal:002006,similar to AA sequence:UniProtKB:B6I985;locus_tag=MIIOBOEJ_00861;product=Putative aminoacrylate hydrolase RutD
NZ_VZZJ01000013.1	Prodigal:002006	CDS	18165	18800	.	+	0	ID=MIIOBOEJ_00862;eC_number=1.5.1.42;Name=rutF;gene=rutF;inference=ab initio prediction:Prodigal:002006,protein motif:HAMAP:MF_00833;locus_tag=MIIOBOEJ_00862;product=FMN reductase (NADH) RutF
NZ_VZZJ01000013.1	Prodigal:002006	CDS	18879	20300	.	-	0	ID=MIIOBOEJ_00863;eC_number=3.5.1.131;Name=atzE_1;gene=atzE_1;inference=ab initio prediction:Prodigal:002006,similar to AA sequence:UniProtKB:Q936X3;locus_tag=MIIOBOEJ_00863;product=1-carboxybiuret hydrolase subunit AtzE
NZ_VZZJ01000013.1	Prodigal:002006	CDS	20297	20500	.	-	0	ID=MIIOBOEJ_00864;inference=ab initio prediction:Prodigal:002006;locus_tag=MIIOBOEJ_00864;product=hypothetical protein
NZ_VZZJ01000013.1	Prodigal:002006	CDS	20511	21185	.	-	0	ID=MIIOBOEJ_00865;eC_number=3.5.1.110;Name=rutB_2;db_xref=COG:COG1335;gene=rutB_2;inference=ab initio prediction:Prodigal:002006,similar to AA sequence:UniProtKB:P75897;locus_tag=MIIOBOEJ_00865;product=Peroxyureidoacrylate/ureidoacrylate amidohydrolase RutB
NZ_VZZJ01000013.1	Prodigal:002006	CDS	21688	22683	.	+	0	ID=MIIOBOEJ_00866;inference=ab initio prediction:Prodigal:002006;locus_tag=MIIOBOEJ_00866;product=hypothetical protein
NZ_VZZJ01000013.1	Prodigal:002006	CDS	22733	24094	.	+	0	ID=MIIOBOEJ_00867;eC_number=3.5.4.32;db_xref=COG:COG0402;inference=ab initio prediction:Prodigal:002006,similar to AA sequence:UniProtKB:Q9I6Z0;locus_tag=MIIOBOEJ_00867;product=8-oxoguanine deaminase
NZ_VZZJ01000013.1	Prodigal:002006	CDS	24097	25704	.	+	0	ID=MIIOBOEJ_00868;eC_number=7.5.2.11;Name=mglA_1;db_xref=COG:COG1129;gene=mglA_1;inference=ab initio prediction:Prodigal:002006,similar to AA sequence:UniProtKB:P0AAG8;locus_tag=MIIOBOEJ_00868;product=Galactose/methyl galactoside import ATP-binding protein MglA
NZ_VZZJ01000013.1	Prodigal:002006	CDS	25742	26830	.	+	0	ID=MIIOBOEJ_00869;inference=ab initio prediction:Prodigal:002006;locus_tag=MIIOBOEJ_00869;product=hypothetical protein
NZ_VZZJ01000013.1	Prodigal:002006	CDS	26827	27753	.	+	0	ID=MIIOBOEJ_00870;Name=rfuD_1;db_xref=COG:COG1079;gene=rfuD_1;inference=ab initio prediction:Prodigal:002006,similar to AA sequence:UniProtKB:O83324;locus_tag=MIIOBOEJ_00870;product=putative riboflavin import permease protein RfuD
NZ_VZZJ01000013.1	Prodigal:002006	CDS	27788	28849	.	+	0	ID=MIIOBOEJ_00871;inference=ab initio prediction:Prodigal:002006,similar to AA sequence:UniProtKB:Q2YKI6;locus_tag=MIIOBOEJ_00871;product=Purine-binding protein
NZ_VZZJ01000013.1	Prodigal:002006	CDS	28913	29182	.	-	0	ID=MIIOBOEJ_00872;inference=ab initio prediction:Prodigal:002006;locus_tag=MIIOBOEJ_00872;product=hypothetical protein
NZ_VZZJ01000013.1	Prodigal:002006	CDS	29258	29473	.	-	0	ID=MIIOBOEJ_00873;inference=ab initio prediction:Prodigal:002006;locus_tag=MIIOBOEJ_00873;product=hypothetical protein
NZ_VZZJ01000013.1	Prodigal:002006	CDS	29574	30458	.	-	0	ID=MIIOBOEJ_00874;inference=ab initio prediction:Prodigal:002006;locus_tag=MIIOBOEJ_00874;product=hypothetical protein
NZ_VZZJ01000013.1	Prodigal:002006	CDS	30683	32089	.	+	0	ID=MIIOBOEJ_00875;Name=uacT;db_xref=COG:COG2233;gene=uacT;inference=ab initio prediction:Prodigal:002006,similar to AA sequence:UniProtKB:Q46821;locus_tag=MIIOBOEJ_00875;product=Uric acid transporter UacT
NZ_VZZJ01000013.1	Prodigal:002006	CDS	32142	32981	.	+	0	ID=MIIOBOEJ_00876;eC_number=1.7.3.3;Name=uox;gene=uox;inference=ab initio prediction:Prodigal:002006,similar to AA sequence:UniProtKB:D0VWQ1;locus_tag=MIIOBOEJ_00876;product=Uricase
NZ_VZZJ01000013.1	Prodigal:002006	CDS	33048	33953	.	+	0	ID=MIIOBOEJ_00877;Name=argP_1;gene=argP_1;inference=ab initio prediction:Prodigal:002006,protein motif:HAMAP:MF_00513;locus_tag=MIIOBOEJ_00877;product=HTH-type transcriptional regulator ArgP
NZ_VZZJ01000013.1	Prodigal:002006	CDS	34339	34614	.	+	0	ID=MIIOBOEJ_00878;inference=ab initio prediction:Prodigal:002006;locus_tag=MIIOBOEJ_00878;product=hypothetical protein
NZ_VZZJ01000013.1	Prodigal:002006	CDS	34931	36037	.	+	0	ID=MIIOBOEJ_00879;inference=ab initio prediction:Prodigal:002006,similar to AA sequence:UniProtKB:Q2YKI6;locus_tag=MIIOBOEJ_00879;product=Purine-binding protein
NZ_VZZJ01000013.1	Prodigal:002006	CDS	36124	37302	.	+	0	ID=MIIOBOEJ_00880;inference=ab initio prediction:Prodigal:002006;locus_tag=MIIOBOEJ_00880;product=hypothetical protein
NZ_VZZJ01000013.1	Prodigal:002006	CDS	37299	38231	.	+	0	ID=MIIOBOEJ_00881;Name=rfuD_2;db_xref=COG:COG1079;gene=rfuD_2;inference=ab initio prediction:Prodigal:002006,similar to AA sequence:UniProtKB:O83324;locus_tag=MIIOBOEJ_00881;product=putative riboflavin import permease protein RfuD
NZ_VZZJ01000013.1	Prodigal:002006	CDS	38252	39280	.	+	0	ID=MIIOBOEJ_00882;eC_number=3.5.1.49;Name=amiF;db_xref=COG:COG0388;gene=amiF;inference=ab initio prediction:Prodigal:002006,similar to AA sequence:UniProtKB:P59701;locus_tag=MIIOBOEJ_00882;product=Formamidase
NZ_VZZJ01000013.1	Prodigal:002006	CDS	39277	39996	.	+	0	ID=MIIOBOEJ_00883;eC_number=3.5.1.110;Name=rutB_3;db_xref=COG:COG1335;gene=rutB_3;inference=ab initio prediction:Prodigal:002006,similar to AA sequence:UniProtKB:P75897;locus_tag=MIIOBOEJ_00883;product=Peroxyureidoacrylate/ureidoacrylate amidohydrolase RutB
NZ_VZZJ01000013.1	Prodigal:002006	CDS	40049	41614	.	+	0	ID=MIIOBOEJ_00884;eC_number=7.5.2.7;Name=rbsA;db_xref=COG:COG1129;gene=rbsA;inference=ab initio prediction:Prodigal:002006,similar to AA sequence:UniProtKB:P04983;locus_tag=MIIOBOEJ_00884;product=Ribose import ATP-binding protein RbsA
NZ_VZZJ01000013.1	Prodigal:002006	CDS	41824	42651	.	+	0	ID=MIIOBOEJ_00885;inference=ab initio prediction:Prodigal:002006;locus_tag=MIIOBOEJ_00885;product=hypothetical protein
NZ_VZZJ01000013.1	Prodigal:002006	CDS	42648	45410	.	+	0	ID=MIIOBOEJ_00886;eC_number=1.3.7.9;Name=hcrA;gene=hcrA;inference=ab initio prediction:Prodigal:002006,similar to AA sequence:UniProtKB:O33819;locus_tag=MIIOBOEJ_00886;product=4-hydroxybenzoyl-CoA reductase subunit alpha
NZ_VZZJ01000013.1	Prodigal:002006	CDS	45509	46810	.	+	0	ID=MIIOBOEJ_00887;inference=ab initio prediction:Prodigal:002006;locus_tag=MIIOBOEJ_00887;product=hypothetical protein
NZ_VZZJ01000013.1	Prodigal:002006	CDS	46862	47440	.	+	0	ID=MIIOBOEJ_00888;inference=ab initio prediction:Prodigal:002006,similar to AA sequence:UniProtKB:P86052;locus_tag=MIIOBOEJ_00888;product=Cytochrome c4
NZ_VZZJ01000013.1	Prodigal:002006	CDS	47705	48253	.	+	0	ID=MIIOBOEJ_00889;inference=ab initio prediction:Prodigal:002006;locus_tag=MIIOBOEJ_00889;product=hypothetical protein
NZ_VZZJ01000013.1	Aragorn:001002	tRNA	49421	49507	.	-	.	ID=MIIOBOEJ_00890;inference=COORDINATES:profile:Aragorn:001002;locus_tag=MIIOBOEJ_00890;product=tRNA-Pro(cgg)
NZ_VZZJ01000013.1	Prodigal:002006	CDS	50196	51905	.	-	0	ID=MIIOBOEJ_00891;eC_number=4.2.1.25;Name=araC_1;gene=araC_1;inference=ab initio prediction:Prodigal:002006,similar to AA sequence:UniProtKB:Q1JUQ1;locus_tag=MIIOBOEJ_00891;product=L-arabonate dehydratase
NZ_VZZJ01000013.1	Prodigal:002006	CDS	51938	52873	.	-	0	ID=MIIOBOEJ_00892;eC_number=4.2.1.43;Name=araD_1;gene=araD_1;inference=ab initio prediction:Prodigal:002006,similar to AA sequence:UniProtKB:Q1JUQ0;locus_tag=MIIOBOEJ_00892;product=L-2-keto-3-deoxyarabonate dehydratase
NZ_VZZJ01000013.1	Prodigal:002006	CDS	52915	53700	.	-	0	ID=MIIOBOEJ_00893;eC_number=1.1.1.304;Name=budC_1;gene=budC_1;inference=ab initio prediction:Prodigal:002006,similar to AA sequence:UniProtKB:Q48436;locus_tag=MIIOBOEJ_00893;product=Diacetyl reductase [(S)-acetoin forming]
NZ_VZZJ01000013.1	Prodigal:002006	CDS	53793	53930	.	-	0	ID=MIIOBOEJ_00894;inference=ab initio prediction:Prodigal:002006;locus_tag=MIIOBOEJ_00894;product=hypothetical protein
NZ_VZZJ01000013.1	Prodigal:002006	CDS	54104	55081	.	-	0	ID=MIIOBOEJ_00895;eC_number=1.1.1.81;db_xref=COG:COG0111;inference=ab initio prediction:Prodigal:002006,similar to AA sequence:UniProtKB:Q9X1C1;locus_tag=MIIOBOEJ_00895;product=Hydroxypyruvate reductase
NZ_VZZJ01000013.1	Prodigal:002006	CDS	55126	56523	.	-	0	ID=MIIOBOEJ_00896;eC_number=1.-.-.-;db_xref=COG:COG0277;inference=ab initio prediction:Prodigal:002006,similar to AA sequence:UniProtKB:P9WIT1;locus_tag=MIIOBOEJ_00896;product=putative FAD-linked oxidoreductase
NZ_VZZJ01000013.1	Prodigal:002006	CDS	56557	57453	.	-	0	ID=MIIOBOEJ_00897;eC_number=3.1.1.92;inference=ab initio prediction:Prodigal:002006,similar to AA sequence:UniProtKB:A6XIG7;locus_tag=MIIOBOEJ_00897;product=4-sulfomuconolactone hydrolase
NZ_VZZJ01000013.1	Prodigal:002006	CDS	57446	58762	.	-	0	ID=MIIOBOEJ_00898;Name=naiP_1;gene=naiP_1;inference=ab initio prediction:Prodigal:002006,similar to AA sequence:UniProtKB:O34691;locus_tag=MIIOBOEJ_00898;product=Putative niacin/nicotinamide transporter NaiP
NZ_VZZJ01000013.1	Prodigal:002006	CDS	58829	59755	.	-	0	ID=MIIOBOEJ_00899;eC_number=1.1.1.108;Name=lcdH_1;db_xref=COG:COG1250;gene=lcdH_1;inference=ab initio prediction:Prodigal:002006,similar to AA sequence:UniProtKB:Q9HTH8;locus_tag=MIIOBOEJ_00899;product=L-carnitine dehydrogenase
NZ_VZZJ01000013.1	Prodigal:002006	CDS	59871	60851	.	+	0	ID=MIIOBOEJ_00900;inference=ab initio prediction:Prodigal:002006;locus_tag=MIIOBOEJ_00900;product=hypothetical protein
NZ_VZZJ01000013.1	Prodigal:002006	CDS	60860	61669	.	+	0	ID=MIIOBOEJ_00901;Name=ssuC_2;db_xref=COG:COG0600;gene=ssuC_2;inference=ab initio prediction:Prodigal:002006,similar to AA sequence:UniProtKB:P40401;locus_tag=MIIOBOEJ_00901;product=Putative aliphatic sulfonates transport permease protein SsuC
NZ_VZZJ01000013.1	Prodigal:002006	CDS	61686	62480	.	+	0	ID=MIIOBOEJ_00902;eC_number=3.6.3.-;Name=cmpD_1;gene=cmpD_1;inference=ab initio prediction:Prodigal:002006,similar to AA sequence:UniProtKB:Q55463;locus_tag=MIIOBOEJ_00902;product=Bicarbonate transport ATP-binding protein CmpD
NZ_VZZJ01000013.1	Prodigal:002006	CDS	62558	64450	.	-	0	ID=MIIOBOEJ_00903;Name=norR_1;gene=norR_1;inference=ab initio prediction:Prodigal:002006,protein motif:HAMAP:MF_01314;locus_tag=MIIOBOEJ_00903;product=Anaerobic nitric oxide reductase transcription regulator NorR
NZ_VZZJ01000013.1	Prodigal:002006	CDS	65006	65494	.	+	0	ID=MIIOBOEJ_00904;eC_number=4.2.1.104;Name=cynS_1;db_xref=COG:COG1513;gene=cynS_1;inference=ab initio prediction:Prodigal:002006,similar to AA sequence:UniProtKB:A8GBZ7;locus_tag=MIIOBOEJ_00904;product=Cyanate hydratase
NZ_VZZJ01000013.1	Prodigal:002006	CDS	65533	66750	.	-	0	ID=MIIOBOEJ_00905;inference=ab initio prediction:Prodigal:002006;locus_tag=MIIOBOEJ_00905;product=hypothetical protein
NZ_VZZJ01000013.1	Prodigal:002006	CDS	66957	67181	.	+	0	ID=MIIOBOEJ_00906;inference=ab initio prediction:Prodigal:002006;locus_tag=MIIOBOEJ_00906;product=hypothetical protein
NZ_VZZJ01000013.1	Prodigal:002006	CDS	67284	67571	.	+	0	ID=MIIOBOEJ_00907;inference=ab initio prediction:Prodigal:002006;locus_tag=MIIOBOEJ_00907;product=hypothetical protein
NZ_VZZJ01000013.1	Prodigal:002006	CDS	67923	68165	.	+	0	ID=MIIOBOEJ_00908;inference=ab initio prediction:Prodigal:002006;locus_tag=MIIOBOEJ_00908;product=hypothetical protein
NZ_VZZJ01000013.1	Prodigal:002006	CDS	68336	68914	.	+	0	ID=MIIOBOEJ_00909;inference=ab initio prediction:Prodigal:002006;locus_tag=MIIOBOEJ_00909;product=hypothetical protein
NZ_VZZJ01000013.1	Prodigal:002006	CDS	68962	69225	.	+	0	ID=MIIOBOEJ_00910;inference=ab initio prediction:Prodigal:002006;locus_tag=MIIOBOEJ_00910;product=hypothetical protein
NZ_VZZJ01000013.1	Prodigal:002006	CDS	69238	69651	.	-	0	ID=MIIOBOEJ_00911;inference=ab initio prediction:Prodigal:002006;locus_tag=MIIOBOEJ_00911;product=hypothetical protein
NZ_VZZJ01000013.1	Prodigal:002006	CDS	70129	71394	.	-	0	ID=MIIOBOEJ_00912;Name=ydhP;db_xref=COG:COG2814;gene=ydhP;inference=ab initio prediction:Prodigal:002006,similar to AA sequence:UniProtKB:P77389;locus_tag=MIIOBOEJ_00912;product=Inner membrane transport protein YdhP
NZ_VZZJ01000013.1	Prodigal:002006	CDS	71684	72157	.	-	0	ID=MIIOBOEJ_00913;inference=ab initio prediction:Prodigal:002006;locus_tag=MIIOBOEJ_00913;product=hypothetical protein
NZ_VZZJ01000013.1	Prodigal:002006	CDS	72523	74034	.	+	0	ID=MIIOBOEJ_00914;inference=ab initio prediction:Prodigal:002006;locus_tag=MIIOBOEJ_00914;product=hypothetical protein
NZ_VZZJ01000013.1	Prodigal:002006	CDS	74176	76311	.	+	0	ID=MIIOBOEJ_00915;db_xref=COG:COG1629;inference=ab initio prediction:Prodigal:002006,similar to AA sequence:UniProtKB:Q9JZN9;locus_tag=MIIOBOEJ_00915;product=putative TonB-dependent receptor
NZ_VZZJ01000013.1	Prodigal:002006	CDS	76465	76794	.	+	0	ID=MIIOBOEJ_00916;inference=ab initio prediction:Prodigal:002006;locus_tag=MIIOBOEJ_00916;product=hypothetical protein
NZ_VZZJ01000013.1	Prodigal:002006	CDS	77113	78057	.	-	0	ID=MIIOBOEJ_00917;inference=ab initio prediction:Prodigal:002006;locus_tag=MIIOBOEJ_00917;product=hypothetical protein
NZ_VZZJ01000013.1	Prodigal:002006	CDS	78110	79210	.	-	0	ID=MIIOBOEJ_00918;inference=ab initio prediction:Prodigal:002006;locus_tag=MIIOBOEJ_00918;product=hypothetical protein
NZ_VZZJ01000013.1	Prodigal:002006	CDS	79377	80630	.	-	0	ID=MIIOBOEJ_00919;inference=ab initio prediction:Prodigal:002006;locus_tag=MIIOBOEJ_00919;product=hypothetical protein
NZ_VZZJ01000013.1	Prodigal:002006	CDS	80877	81149	.	-	0	ID=MIIOBOEJ_00920;inference=ab initio prediction:Prodigal:002006;locus_tag=MIIOBOEJ_00920;product=hypothetical protein
NZ_VZZJ01000013.1	Prodigal:002006	CDS	81400	82413	.	-	0	ID=MIIOBOEJ_00921;inference=ab initio prediction:Prodigal:002006;locus_tag=MIIOBOEJ_00921;product=hypothetical protein
NZ_VZZJ01000013.1	Prodigal:002006	CDS	82613	82939	.	+	0	ID=MIIOBOEJ_00922;inference=ab initio prediction:Prodigal:002006;locus_tag=MIIOBOEJ_00922;product=hypothetical protein
NZ_VZZJ01000013.1	Prodigal:002006	CDS	83022	83633	.	+	0	ID=MIIOBOEJ_00923;eC_number=6.3.3.2;db_xref=COG:COG0212;inference=ab initio prediction:Prodigal:002006,similar to AA sequence:UniProtKB:P44905;locus_tag=MIIOBOEJ_00923;product=5-formyltetrahydrofolate cyclo-ligase
NZ_VZZJ01000013.1	Prodigal:002006	CDS	83782	83877	.	+	0	ID=MIIOBOEJ_00924;inference=ab initio prediction:Prodigal:002006;locus_tag=MIIOBOEJ_00924;product=hypothetical protein
NZ_VZZJ01000013.1	Prodigal:002006	CDS	84044	84691	.	+	0	ID=MIIOBOEJ_00925;inference=ab initio prediction:Prodigal:002006;locus_tag=MIIOBOEJ_00925;product=hypothetical protein
NZ_VZZJ01000013.1	Prodigal:002006	CDS	84762	85025	.	-	0	ID=MIIOBOEJ_00926;inference=ab initio prediction:Prodigal:002006;locus_tag=MIIOBOEJ_00926;product=hypothetical protein
NZ_VZZJ01000013.1	Prodigal:002006	CDS	85334	85555	.	+	0	ID=MIIOBOEJ_00927;inference=ab initio prediction:Prodigal:002006;locus_tag=MIIOBOEJ_00927;product=hypothetical protein
NZ_VZZJ01000013.1	Prodigal:002006	CDS	85825	86022	.	-	0	ID=MIIOBOEJ_00928;inference=ab initio prediction:Prodigal:002006;locus_tag=MIIOBOEJ_00928;product=hypothetical protein
NZ_VZZJ01000013.1	Prodigal:002006	CDS	86550	87869	.	-	0	ID=MIIOBOEJ_00929;inference=ab initio prediction:Prodigal:002006;locus_tag=MIIOBOEJ_00929;product=hypothetical protein
NZ_VZZJ01000013.1	Prodigal:002006	CDS	88599	90911	.	+	0	ID=MIIOBOEJ_00930;Name=fhuA_1;db_xref=COG:COG1629;gene=fhuA_1;inference=ab initio prediction:Prodigal:002006,similar to AA sequence:UniProtKB:P06971;locus_tag=MIIOBOEJ_00930;product=Ferrichrome outer membrane transporter/phage receptor
NZ_VZZJ01000013.1	Prodigal:002006	CDS	91852	92154	.	+	0	ID=MIIOBOEJ_00931;inference=ab initio prediction:Prodigal:002006;locus_tag=MIIOBOEJ_00931;product=hypothetical protein
NZ_VZZJ01000013.1	Prodigal:002006	CDS	92201	92617	.	-	0	ID=MIIOBOEJ_00932;inference=ab initio prediction:Prodigal:002006;locus_tag=MIIOBOEJ_00932;product=hypothetical protein
NZ_VZZJ01000013.1	Prodigal:002006	CDS	92705	93049	.	-	0	ID=MIIOBOEJ_00933;inference=ab initio prediction:Prodigal:002006;locus_tag=MIIOBOEJ_00933;product=hypothetical protein
NZ_VZZJ01000013.1	Prodigal:002006	CDS	93543	96431	.	-	0	ID=MIIOBOEJ_00934;eC_number=2.7.13.3;Name=rcsC_7;gene=rcsC_7;inference=ab initio prediction:Prodigal:002006,protein motif:HAMAP:MF_00979;locus_tag=MIIOBOEJ_00934;product=Sensor histidine kinase RcsC
NZ_VZZJ01000013.1	Prodigal:002006	CDS	96738	98963	.	-	0	ID=MIIOBOEJ_00935;eC_number=2.7.13.3;Name=rcsC_8;gene=rcsC_8;inference=ab initio prediction:Prodigal:002006,protein motif:HAMAP:MF_00979;locus_tag=MIIOBOEJ_00935;product=Sensor histidine kinase RcsC
NZ_VZZJ01000013.1	Prodigal:002006	CDS	99135	101642	.	-	0	ID=MIIOBOEJ_00936;eC_number=2.7.13.3;Name=rcsC_9;gene=rcsC_9;inference=ab initio prediction:Prodigal:002006,protein motif:HAMAP:MF_00979;locus_tag=MIIOBOEJ_00936;product=Sensor histidine kinase RcsC
NZ_VZZJ01000013.1	Prodigal:002006	CDS	101647	101976	.	-	0	ID=MIIOBOEJ_00937;inference=ab initio prediction:Prodigal:002006;locus_tag=MIIOBOEJ_00937;product=hypothetical protein
NZ_VZZJ01000013.1	Prodigal:002006	CDS	102261	104756	.	+	0	ID=MIIOBOEJ_00938;eC_number=2.7.13.3;Name=rcsC_10;gene=rcsC_10;inference=ab initio prediction:Prodigal:002006,protein motif:HAMAP:MF_00979;locus_tag=MIIOBOEJ_00938;product=Sensor histidine kinase RcsC
NZ_VZZJ01000013.1	Prodigal:002006	CDS	105016	105261	.	+	0	ID=MIIOBOEJ_00939;inference=ab initio prediction:Prodigal:002006;locus_tag=MIIOBOEJ_00939;product=hypothetical protein
NZ_VZZJ01000013.1	Prodigal:002006	CDS	105363	106196	.	+	0	ID=MIIOBOEJ_00940;inference=ab initio prediction:Prodigal:002006;locus_tag=MIIOBOEJ_00940;product=hypothetical protein
NZ_VZZJ01000013.1	Prodigal:002006	CDS	106525	106764	.	+	0	ID=MIIOBOEJ_00941;Name=yiaW;gene=yiaW;inference=ab initio prediction:Prodigal:002006,similar to AA sequence:UniProtKB:P0ADK4;locus_tag=MIIOBOEJ_00941;product=Inner membrane protein YiaW
NZ_VZZJ01000013.1	Prodigal:002006	CDS	106761	107696	.	+	0	ID=MIIOBOEJ_00942;Name=yiaV;db_xref=COG:COG1566;gene=yiaV;inference=ab initio prediction:Prodigal:002006,similar to AA sequence:UniProtKB:P37683;locus_tag=MIIOBOEJ_00942;product=Inner membrane protein YiaV
NZ_VZZJ01000013.1	Prodigal:002006	CDS	107726	110662	.	+	0	ID=MIIOBOEJ_00943;inference=ab initio prediction:Prodigal:002006;locus_tag=MIIOBOEJ_00943;product=hypothetical protein
NZ_VZZJ01000013.1	Prodigal:002006	CDS	110758	112056	.	-	0	ID=MIIOBOEJ_00944;inference=ab initio prediction:Prodigal:002006;locus_tag=MIIOBOEJ_00944;product=hypothetical protein
NZ_VZZJ01000013.1	Prodigal:002006	CDS	112053	112715	.	-	0	ID=MIIOBOEJ_00945;inference=ab initio prediction:Prodigal:002006;locus_tag=MIIOBOEJ_00945;product=hypothetical protein
NZ_VZZJ01000013.1	Prodigal:002006	CDS	112712	113632	.	-	0	ID=MIIOBOEJ_00946;inference=ab initio prediction:Prodigal:002006;locus_tag=MIIOBOEJ_00946;product=hypothetical protein
NZ_VZZJ01000013.1	Prodigal:002006	CDS	113629	114639	.	-	0	ID=MIIOBOEJ_00947;inference=ab initio prediction:Prodigal:002006;locus_tag=MIIOBOEJ_00947;product=hypothetical protein
NZ_VZZJ01000013.1	Prodigal:002006	CDS	114642	115136	.	-	0	ID=MIIOBOEJ_00948;inference=ab initio prediction:Prodigal:002006;locus_tag=MIIOBOEJ_00948;product=hypothetical protein
NZ_VZZJ01000013.1	Prodigal:002006	CDS	115129	116118	.	-	0	ID=MIIOBOEJ_00949;db_xref=COG:COG1721;inference=ab initio prediction:Prodigal:002006,similar to AA sequence:UniProtKB:P9WLX5;locus_tag=MIIOBOEJ_00949;product=putative protein
NZ_VZZJ01000013.1	Prodigal:002006	CDS	116154	117161	.	-	0	ID=MIIOBOEJ_00950;inference=ab initio prediction:Prodigal:002006;locus_tag=MIIOBOEJ_00950;product=hypothetical protein
NZ_VZZJ01000013.1	Prodigal:002006	CDS	117508	118533	.	-	0	ID=MIIOBOEJ_00951;inference=ab initio prediction:Prodigal:002006;locus_tag=MIIOBOEJ_00951;product=hypothetical protein
NZ_VZZJ01000013.1	Prodigal:002006	CDS	118725	119582	.	-	0	ID=MIIOBOEJ_00952;inference=ab initio prediction:Prodigal:002006;locus_tag=MIIOBOEJ_00952;product=hypothetical protein
NZ_VZZJ01000013.1	Prodigal:002006	CDS	119582	119977	.	-	0	ID=MIIOBOEJ_00953;inference=ab initio prediction:Prodigal:002006;locus_tag=MIIOBOEJ_00953;product=hypothetical protein
NZ_VZZJ01000013.1	Prodigal:002006	CDS	119974	120387	.	-	0	ID=MIIOBOEJ_00954;inference=ab initio prediction:Prodigal:002006;locus_tag=MIIOBOEJ_00954;product=hypothetical protein
NZ_VZZJ01000013.1	Prodigal:002006	CDS	120384	120527	.	-	0	ID=MIIOBOEJ_00955;inference=ab initio prediction:Prodigal:002006;locus_tag=MIIOBOEJ_00955;product=hypothetical protein
NZ_VZZJ01000013.1	Prodigal:002006	CDS	120524	121564	.	-	0	ID=MIIOBOEJ_00956;inference=ab initio prediction:Prodigal:002006;locus_tag=MIIOBOEJ_00956;product=hypothetical protein
NZ_VZZJ01000013.1	Prodigal:002006	CDS	121697	123388	.	-	0	ID=MIIOBOEJ_00957;inference=ab initio prediction:Prodigal:002006;locus_tag=MIIOBOEJ_00957;product=hypothetical protein
NZ_VZZJ01000013.1	Prodigal:002006	CDS	123385	124356	.	-	0	ID=MIIOBOEJ_00958;eC_number=1.8.3.7;db_xref=COG:COG1262;inference=ab initio prediction:Prodigal:002006,similar to AA sequence:UniProtKB:I6Y8I5;locus_tag=MIIOBOEJ_00958;product=Formylglycine-generating enzyme
NZ_VZZJ01000013.1	Prodigal:002006	CDS	124410	124634	.	-	0	ID=MIIOBOEJ_00959;Name=aqpZ;gene=aqpZ;inference=ab initio prediction:Prodigal:002006,protein motif:HAMAP:MF_01146;locus_tag=MIIOBOEJ_00959;product=Aquaporin Z
NZ_VZZJ01000013.1	Prodigal:002006	CDS	125112	125507	.	+	0	ID=MIIOBOEJ_00960;inference=ab initio prediction:Prodigal:002006;locus_tag=MIIOBOEJ_00960;product=hypothetical protein
NZ_VZZJ01000013.1	Prodigal:002006	CDS	125777	126163	.	+	0	ID=MIIOBOEJ_00961;inference=ab initio prediction:Prodigal:002006;locus_tag=MIIOBOEJ_00961;product=hypothetical protein
NZ_VZZJ01000013.1	Prodigal:002006	CDS	126247	126537	.	+	0	ID=MIIOBOEJ_00962;inference=ab initio prediction:Prodigal:002006;locus_tag=MIIOBOEJ_00962;product=hypothetical protein
NZ_VZZJ01000013.1	Prodigal:002006	CDS	126670	127620	.	+	0	ID=MIIOBOEJ_00963;eC_number=3.1.4.53;Name=cpdA_4;gene=cpdA_4;inference=ab initio prediction:Prodigal:002006,protein motif:HAMAP:MF_00905;locus_tag=MIIOBOEJ_00963;product=3'%2C5'-cyclic adenosine monophosphate phosphodiesterase CpdA
NZ_VZZJ01000013.1	Prodigal:002006	CDS	127654	128034	.	+	0	ID=MIIOBOEJ_00964;Name=petE;gene=petE;inference=ab initio prediction:Prodigal:002006,protein motif:HAMAP:MF_00566;locus_tag=MIIOBOEJ_00964;product=Plastocyanin
NZ_VZZJ01000013.1	Prodigal:002006	CDS	128082	128846	.	+	0	ID=MIIOBOEJ_00965;inference=ab initio prediction:Prodigal:002006;locus_tag=MIIOBOEJ_00965;product=hypothetical protein
NZ_VZZJ01000013.1	Prodigal:002006	CDS	128843	129664	.	+	0	ID=MIIOBOEJ_00966;inference=ab initio prediction:Prodigal:002006;locus_tag=MIIOBOEJ_00966;product=hypothetical protein
NZ_VZZJ01000013.1	Prodigal:002006	CDS	129752	131389	.	+	0	ID=MIIOBOEJ_00967;eC_number=7.2.1.1;Name=nqrF_1;gene=nqrF_1;inference=ab initio prediction:Prodigal:002006,protein motif:HAMAP:MF_00430;locus_tag=MIIOBOEJ_00967;product=Na(+)-translocating NADH-quinone reductase subunit F
NZ_VZZJ01000013.1	Prodigal:002006	CDS	131587	132720	.	+	0	ID=MIIOBOEJ_00968;inference=ab initio prediction:Prodigal:002006;locus_tag=MIIOBOEJ_00968;product=hypothetical protein
NZ_VZZJ01000013.1	Prodigal:002006	CDS	133067	134485	.	+	0	ID=MIIOBOEJ_00969;inference=ab initio prediction:Prodigal:002006;locus_tag=MIIOBOEJ_00969;product=hypothetical protein
NZ_VZZJ01000013.1	Prodigal:002006	CDS	134482	135354	.	+	0	ID=MIIOBOEJ_00970;Name=ssuC_3;db_xref=COG:COG0600;gene=ssuC_3;inference=ab initio prediction:Prodigal:002006,similar to AA sequence:UniProtKB:P75851;locus_tag=MIIOBOEJ_00970;product=Putative aliphatic sulfonates transport permease protein SsuC
NZ_VZZJ01000013.1	Prodigal:002006	CDS	135351	136190	.	+	0	ID=MIIOBOEJ_00971;eC_number=7.6.2.7;Name=tauB;db_xref=COG:COG4525;gene=tauB;inference=ab initio prediction:Prodigal:002006,similar to AA sequence:UniProtKB:Q47538;locus_tag=MIIOBOEJ_00971;product=Taurine import ATP-binding protein TauB
NZ_VZZJ01000013.1	Prodigal:002006	CDS	136548	136667	.	+	0	ID=MIIOBOEJ_00972;inference=ab initio prediction:Prodigal:002006;locus_tag=MIIOBOEJ_00972;product=hypothetical protein
NZ_VZZJ01000013.1	Prodigal:002006	CDS	136726	138471	.	+	0	ID=MIIOBOEJ_00973;eC_number=1.18.1.2;inference=ab initio prediction:Prodigal:002006,protein motif:HAMAP:MF_01685;locus_tag=MIIOBOEJ_00973;product=Ferredoxin--NADP reductase
NZ_VZZJ01000013.1	Prodigal:002006	CDS	138499	138732	.	+	0	ID=MIIOBOEJ_00974;eC_number=7.1.1.-;Name=ndhI;gene=ndhI;inference=ab initio prediction:Prodigal:002006,protein motif:HAMAP:MF_01351;locus_tag=MIIOBOEJ_00974;product=NAD(P)H-quinone oxidoreductase subunit I%2C chloroplastic
NZ_VZZJ01000013.1	Prodigal:002006	CDS	138741	139700	.	+	0	ID=MIIOBOEJ_00975;inference=ab initio prediction:Prodigal:002006;locus_tag=MIIOBOEJ_00975;product=hypothetical protein
NZ_VZZJ01000013.1	Prodigal:002006	CDS	139839	140165	.	-	0	ID=MIIOBOEJ_00976;Name=gdx_1;gene=gdx_1;inference=ab initio prediction:Prodigal:002006,similar to AA sequence:UniProtKB:O69279;locus_tag=MIIOBOEJ_00976;product=Guanidinium exporter
NZ_VZZJ01000013.1	Prodigal:002006	CDS	140162	140824	.	-	0	ID=MIIOBOEJ_00977;eC_number=1.7.1.17;Name=azoR1_2;db_xref=COG:COG1182;gene=azoR1_2;inference=ab initio prediction:Prodigal:002006,similar to AA sequence:UniProtKB:Q9I5F3;locus_tag=MIIOBOEJ_00977;product=FMN-dependent NADH-azoreductase 1
NZ_VZZJ01000013.1	Prodigal:002006	CDS	141049	141906	.	+	0	ID=MIIOBOEJ_00978;inference=ab initio prediction:Prodigal:002006;locus_tag=MIIOBOEJ_00978;product=hypothetical protein
NZ_VZZJ01000013.1	Prodigal:002006	CDS	142161	142469	.	-	0	ID=MIIOBOEJ_00979;inference=ab initio prediction:Prodigal:002006;locus_tag=MIIOBOEJ_00979;product=hypothetical protein
NZ_VZZJ01000013.1	Prodigal:002006	CDS	143175	144590	.	+	0	ID=MIIOBOEJ_00980;Name=xerC_3;gene=xerC_3;inference=ab initio prediction:Prodigal:002006,protein motif:HAMAP:MF_01808;locus_tag=MIIOBOEJ_00980;product=Tyrosine recombinase XerC
NZ_VZZJ01000013.1	Prodigal:002006	CDS	145333	146373	.	-	0	ID=MIIOBOEJ_00981;inference=ab initio prediction:Prodigal:002006;locus_tag=MIIOBOEJ_00981;product=hypothetical protein
NZ_VZZJ01000014.1	Prodigal:002006	CDS	470	2233	.	-	0	ID=MIIOBOEJ_00982;eC_number=4.1.1.8;Name=oxc;db_xref=COG:COG0028;gene=oxc;inference=ab initio prediction:Prodigal:002006,similar to AA sequence:UniProtKB:P40149;locus_tag=MIIOBOEJ_00982;product=Oxalyl-CoA decarboxylase
NZ_VZZJ01000014.1	Prodigal:002006	CDS	2601	3917	.	-	0	ID=MIIOBOEJ_00983;Name=oxlT_1;gene=oxlT_1;inference=ab initio prediction:Prodigal:002006,similar to AA sequence:UniProtKB:Q51330;locus_tag=MIIOBOEJ_00983;product=Oxalate:formate antiporter
NZ_VZZJ01000014.1	Prodigal:002006	CDS	4489	5175	.	-	0	ID=MIIOBOEJ_00984;inference=ab initio prediction:Prodigal:002006;locus_tag=MIIOBOEJ_00984;product=hypothetical protein
NZ_VZZJ01000014.1	Prodigal:002006	CDS	5264	5638	.	-	0	ID=MIIOBOEJ_00985;inference=ab initio prediction:Prodigal:002006;locus_tag=MIIOBOEJ_00985;product=hypothetical protein
NZ_VZZJ01000014.1	Prodigal:002006	CDS	5710	6153	.	-	0	ID=MIIOBOEJ_00986;inference=ab initio prediction:Prodigal:002006;locus_tag=MIIOBOEJ_00986;product=hypothetical protein
NZ_VZZJ01000014.1	Prodigal:002006	CDS	6841	7083	.	+	0	ID=MIIOBOEJ_00987;inference=ab initio prediction:Prodigal:002006;locus_tag=MIIOBOEJ_00987;product=hypothetical protein
NZ_VZZJ01000014.1	Prodigal:002006	CDS	7218	8468	.	+	0	ID=MIIOBOEJ_00988;eC_number=2.8.3.16;Name=frc_1;db_xref=COG:COG1804;gene=frc_1;inference=ab initio prediction:Prodigal:002006,similar to AA sequence:UniProtKB:P69902;locus_tag=MIIOBOEJ_00988;product=Formyl-CoA:oxalate CoA-transferase
NZ_VZZJ01000014.1	Prodigal:002006	CDS	8565	8798	.	-	0	ID=MIIOBOEJ_00989;Name=cntO_1;db_xref=COG:COG1629;gene=cntO_1;inference=ab initio prediction:Prodigal:002006,similar to AA sequence:UniProtKB:Q9HUX3;locus_tag=MIIOBOEJ_00989;product=Metal-pseudopaline receptor CntO
NZ_VZZJ01000014.1	Prodigal:002006	CDS	9160	10359	.	-	0	ID=MIIOBOEJ_00990;inference=ab initio prediction:Prodigal:002006;locus_tag=MIIOBOEJ_00990;product=hypothetical protein
NZ_VZZJ01000014.1	Prodigal:002006	CDS	10706	12034	.	-	0	ID=MIIOBOEJ_00991;inference=ab initio prediction:Prodigal:002006;locus_tag=MIIOBOEJ_00991;product=hypothetical protein
NZ_VZZJ01000014.1	Prodigal:002006	CDS	12175	13413	.	-	0	ID=MIIOBOEJ_00992;inference=ab initio prediction:Prodigal:002006;locus_tag=MIIOBOEJ_00992;product=hypothetical protein
NZ_VZZJ01000014.1	Prodigal:002006	CDS	13509	13928	.	-	0	ID=MIIOBOEJ_00993;inference=ab initio prediction:Prodigal:002006;locus_tag=MIIOBOEJ_00993;product=hypothetical protein
NZ_VZZJ01000014.1	Prodigal:002006	CDS	14036	14899	.	-	0	ID=MIIOBOEJ_00994;db_xref=COG:COG1305;inference=ab initio prediction:Prodigal:002006,similar to AA sequence:UniProtKB:P9WL93;locus_tag=MIIOBOEJ_00994;product=putative protein
NZ_VZZJ01000014.1	Prodigal:002006	CDS	15316	15675	.	+	0	ID=MIIOBOEJ_00995;inference=ab initio prediction:Prodigal:002006;locus_tag=MIIOBOEJ_00995;product=hypothetical protein
NZ_VZZJ01000014.1	Prodigal:002006	CDS	15741	15983	.	-	0	ID=MIIOBOEJ_00996;inference=ab initio prediction:Prodigal:002006;locus_tag=MIIOBOEJ_00996;product=hypothetical protein
NZ_VZZJ01000014.1	Prodigal:002006	CDS	16348	16527	.	+	0	ID=MIIOBOEJ_00997;inference=ab initio prediction:Prodigal:002006;locus_tag=MIIOBOEJ_00997;product=hypothetical protein
NZ_VZZJ01000014.1	Prodigal:002006	CDS	17165	17278	.	-	0	ID=MIIOBOEJ_00998;inference=ab initio prediction:Prodigal:002006;locus_tag=MIIOBOEJ_00998;product=hypothetical protein
NZ_VZZJ01000014.1	Prodigal:002006	CDS	17354	17506	.	-	0	ID=MIIOBOEJ_00999;inference=ab initio prediction:Prodigal:002006;locus_tag=MIIOBOEJ_00999;product=hypothetical protein
NZ_VZZJ01000014.1	Prodigal:002006	CDS	17602	19062	.	-	0	ID=MIIOBOEJ_01000;Name=malT_1;gene=malT_1;inference=ab initio prediction:Prodigal:002006,protein motif:HAMAP:MF_01247;locus_tag=MIIOBOEJ_01000;product=HTH-type transcriptional regulator MalT
NZ_VZZJ01000014.1	Prodigal:002006	CDS	19266	19736	.	-	0	ID=MIIOBOEJ_01001;inference=ab initio prediction:Prodigal:002006;locus_tag=MIIOBOEJ_01001;product=hypothetical protein
NZ_VZZJ01000014.1	Prodigal:002006	CDS	20024	21316	.	+	0	ID=MIIOBOEJ_01002;eC_number=3.5.1.-;Name=ylmB;db_xref=COG:COG0624;gene=ylmB;inference=ab initio prediction:Prodigal:002006,similar to AA sequence:UniProtKB:O31724;locus_tag=MIIOBOEJ_01002;product=N-formyl-4-amino-5-aminomethyl-2-methylpyrimidine deformylase
NZ_VZZJ01000014.1	Prodigal:002006	CDS	21379	22737	.	+	0	ID=MIIOBOEJ_01003;Name=abaF_1;gene=abaF_1;inference=ab initio prediction:Prodigal:002006,similar to AA sequence:UniProtKB:P0DPR5;locus_tag=MIIOBOEJ_01003;product=Fosfomycin resistance protein AbaF
NZ_VZZJ01000014.1	Prodigal:002006	CDS	22753	23556	.	+	0	ID=MIIOBOEJ_01004;Name=pcaR;db_xref=COG:COG1414;gene=pcaR;inference=ab initio prediction:Prodigal:002006,similar to AA sequence:UniProtKB:Q52154;locus_tag=MIIOBOEJ_01004;product=Pca regulon regulatory protein
NZ_VZZJ01000014.1	Prodigal:002006	CDS	23798	27490	.	+	0	ID=MIIOBOEJ_01005;Name=putA;db_xref=COG:COG0506;gene=putA;inference=ab initio prediction:Prodigal:002006,similar to AA sequence:UniProtKB:P09546;locus_tag=MIIOBOEJ_01005;product=Bifunctional protein PutA
NZ_VZZJ01000014.1	Prodigal:002006	CDS	27531	27761	.	-	0	ID=MIIOBOEJ_01006;inference=ab initio prediction:Prodigal:002006;locus_tag=MIIOBOEJ_01006;product=hypothetical protein
NZ_VZZJ01000014.1	Prodigal:002006	CDS	28029	28439	.	+	0	ID=MIIOBOEJ_01007;inference=ab initio prediction:Prodigal:002006;locus_tag=MIIOBOEJ_01007;product=hypothetical protein
NZ_VZZJ01000014.1	Prodigal:002006	CDS	28464	29318	.	-	0	ID=MIIOBOEJ_01008;inference=ab initio prediction:Prodigal:002006;locus_tag=MIIOBOEJ_01008;product=hypothetical protein
NZ_VZZJ01000014.1	Prodigal:002006	CDS	29571	29852	.	-	0	ID=MIIOBOEJ_01009;inference=ab initio prediction:Prodigal:002006;locus_tag=MIIOBOEJ_01009;product=hypothetical protein
NZ_VZZJ01000014.1	Prodigal:002006	CDS	30215	31960	.	-	0	ID=MIIOBOEJ_01010;eC_number=7.2.1.1;Name=nqrF_2;gene=nqrF_2;inference=ab initio prediction:Prodigal:002006,protein motif:HAMAP:MF_00430;locus_tag=MIIOBOEJ_01010;product=Na(+)-translocating NADH-quinone reductase subunit F
NZ_VZZJ01000014.1	Prodigal:002006	CDS	32238	33827	.	+	0	ID=MIIOBOEJ_01011;eC_number=3.1.3.1;Name=phoD;db_xref=COG:COG3540;gene=phoD;inference=ab initio prediction:Prodigal:002006,similar to AA sequence:UniProtKB:P42251;locus_tag=MIIOBOEJ_01011;product=Alkaline phosphatase D
NZ_VZZJ01000014.1	Prodigal:002006	CDS	34116	35057	.	+	0	ID=MIIOBOEJ_01012;eC_number=2.7.4.1;db_xref=COG:COG2326;inference=ab initio prediction:Prodigal:002006,similar to AA sequence:UniProtKB:Q9I154;locus_tag=MIIOBOEJ_01012;product=Polyphosphate:ADP phosphotransferase
NZ_VZZJ01000014.1	Prodigal:002006	CDS	35414	35743	.	-	0	ID=MIIOBOEJ_01013;inference=ab initio prediction:Prodigal:002006;locus_tag=MIIOBOEJ_01013;product=hypothetical protein
NZ_VZZJ01000014.1	Prodigal:002006	CDS	35997	36446	.	+	0	ID=MIIOBOEJ_01014;inference=ab initio prediction:Prodigal:002006;locus_tag=MIIOBOEJ_01014;product=hypothetical protein
NZ_VZZJ01000014.1	Prodigal:002006	CDS	36525	37040	.	-	0	ID=MIIOBOEJ_01015;eC_number=1.8.4.11;Name=msrA_1;db_xref=COG:COG0225;gene=msrA_1;inference=ab initio prediction:Prodigal:002006,similar to AA sequence:UniProtKB:P9WJM5;locus_tag=MIIOBOEJ_01015;product=Peptide methionine sulfoxide reductase MsrA
NZ_VZZJ01000014.1	Prodigal:002006	CDS	37214	37762	.	-	0	ID=MIIOBOEJ_01016;db_xref=COG:COG1309;inference=ab initio prediction:Prodigal:002006,similar to AA sequence:UniProtKB:P9WME1;locus_tag=MIIOBOEJ_01016;product=putative HTH-type transcriptional regulator
NZ_VZZJ01000014.1	Prodigal:002006	CDS	37856	40960	.	-	0	ID=MIIOBOEJ_01017;Name=cnrA_1;gene=cnrA_1;inference=ab initio prediction:Prodigal:002006,similar to AA sequence:UniProtKB:P37972;locus_tag=MIIOBOEJ_01017;product=Nickel and cobalt resistance protein CnrA
NZ_VZZJ01000014.1	Prodigal:002006	CDS	40957	42057	.	-	0	ID=MIIOBOEJ_01018;Name=mdtE;gene=mdtE;inference=ab initio prediction:Prodigal:002006,similar to AA sequence:UniProtKB:P37636;locus_tag=MIIOBOEJ_01018;product=Multidrug resistance protein MdtE
NZ_VZZJ01000014.1	Prodigal:002006	CDS	42453	44774	.	+	0	ID=MIIOBOEJ_01019;Name=fhuA_2;db_xref=COG:COG1629;gene=fhuA_2;inference=ab initio prediction:Prodigal:002006,similar to AA sequence:UniProtKB:P06971;locus_tag=MIIOBOEJ_01019;product=Ferrichrome outer membrane transporter/phage receptor
NZ_VZZJ01000014.1	Prodigal:002006	CDS	44857	46452	.	+	0	ID=MIIOBOEJ_01020;inference=ab initio prediction:Prodigal:002006;locus_tag=MIIOBOEJ_01020;product=hypothetical protein
NZ_VZZJ01000014.1	Prodigal:002006	CDS	46461	47642	.	-	0	ID=MIIOBOEJ_01021;inference=ab initio prediction:Prodigal:002006;locus_tag=MIIOBOEJ_01021;product=hypothetical protein
NZ_VZZJ01000014.1	Prodigal:002006	CDS	47683	48105	.	-	0	ID=MIIOBOEJ_01022;inference=ab initio prediction:Prodigal:002006;locus_tag=MIIOBOEJ_01022;product=hypothetical protein
NZ_VZZJ01000014.1	Prodigal:002006	CDS	48208	48960	.	+	0	ID=MIIOBOEJ_01023;eC_number=1.-.-.-;inference=ab initio prediction:Prodigal:002006,similar to AA sequence:UniProtKB:Q7A3L9;locus_tag=MIIOBOEJ_01023;product=putative oxidoreductase
NZ_VZZJ01000014.1	Prodigal:002006	CDS	49217	49984	.	+	0	ID=MIIOBOEJ_01024;inference=ab initio prediction:Prodigal:002006;locus_tag=MIIOBOEJ_01024;product=hypothetical protein
NZ_VZZJ01000014.1	Prodigal:002006	CDS	50158	50304	.	-	0	ID=MIIOBOEJ_01025;inference=ab initio prediction:Prodigal:002006;locus_tag=MIIOBOEJ_01025;product=hypothetical protein
NZ_VZZJ01000014.1	Prodigal:002006	CDS	50557	51579	.	-	0	ID=MIIOBOEJ_01026;eC_number=1.1.-.-;Name=yajO_1;db_xref=COG:COG0667;gene=yajO_1;inference=ab initio prediction:Prodigal:002006,similar to AA sequence:UniProtKB:P77735;locus_tag=MIIOBOEJ_01026;product=1-deoxyxylulose-5-phosphate synthase YajO
NZ_VZZJ01000014.1	Prodigal:002006	CDS	51984	53009	.	+	0	ID=MIIOBOEJ_01027;Name=kdgT;gene=kdgT;inference=ab initio prediction:Prodigal:002006,similar to AA sequence:UniProtKB:P50847;locus_tag=MIIOBOEJ_01027;product=2-keto-3-deoxygluconate permease
NZ_VZZJ01000014.1	Prodigal:002006	CDS	53011	54279	.	+	0	ID=MIIOBOEJ_01028;eC_number=2.7.1.219;Name=dtnK;db_xref=COG:COG3395;gene=dtnK;inference=ab initio prediction:Prodigal:002006,similar to AA sequence:UniProtKB:Q0K4F6;locus_tag=MIIOBOEJ_01028;product=D-threonate kinase
NZ_VZZJ01000014.1	Prodigal:002006	CDS	54276	55277	.	+	0	ID=MIIOBOEJ_01029;eC_number=1.1.1.408;Name=pdxA2;db_xref=COG:COG1995;gene=pdxA2;inference=ab initio prediction:Prodigal:002006,similar to AA sequence:UniProtKB:Q0K4F5;locus_tag=MIIOBOEJ_01029;product=D-threonate 4-phosphate dehydrogenase
NZ_VZZJ01000014.1	Prodigal:002006	CDS	55365	56123	.	+	0	ID=MIIOBOEJ_01030;Name=srlR;db_xref=COG:COG1349;gene=srlR;inference=ab initio prediction:Prodigal:002006,similar to AA sequence:UniProtKB:P15082;locus_tag=MIIOBOEJ_01030;product=Glucitol operon repressor
NZ_VZZJ01000014.1	Prodigal:002006	CDS	56468	56782	.	+	0	ID=MIIOBOEJ_01031;inference=ab initio prediction:Prodigal:002006;locus_tag=MIIOBOEJ_01031;product=hypothetical protein
NZ_VZZJ01000014.1	Prodigal:002006	CDS	56847	58193	.	+	0	ID=MIIOBOEJ_01032;Name=mdtA_1;gene=mdtA_1;inference=ab initio prediction:Prodigal:002006,protein motif:HAMAP:MF_01422;locus_tag=MIIOBOEJ_01032;product=Multidrug resistance protein MdtA
NZ_VZZJ01000014.1	Prodigal:002006	CDS	58239	61409	.	+	0	ID=MIIOBOEJ_01033;Name=bepE;gene=bepE;inference=ab initio prediction:Prodigal:002006,similar to AA sequence:UniProtKB:Q8G2M6;locus_tag=MIIOBOEJ_01033;product=Efflux pump membrane transporter BepE
NZ_VZZJ01000014.1	Prodigal:002006	CDS	61541	61678	.	+	0	ID=MIIOBOEJ_01034;inference=ab initio prediction:Prodigal:002006;locus_tag=MIIOBOEJ_01034;product=hypothetical protein
NZ_VZZJ01000014.1	Prodigal:002006	CDS	61936	63711	.	-	0	ID=MIIOBOEJ_01035;inference=ab initio prediction:Prodigal:002006;locus_tag=MIIOBOEJ_01035;product=hypothetical protein
NZ_VZZJ01000014.1	Prodigal:002006	CDS	64130	65107	.	+	0	ID=MIIOBOEJ_01036;inference=ab initio prediction:Prodigal:002006;locus_tag=MIIOBOEJ_01036;product=hypothetical protein
NZ_VZZJ01000014.1	Prodigal:002006	CDS	65370	66575	.	+	0	ID=MIIOBOEJ_01037;inference=ab initio prediction:Prodigal:002006;locus_tag=MIIOBOEJ_01037;product=hypothetical protein
NZ_VZZJ01000014.1	Prodigal:002006	CDS	66591	68771	.	-	0	ID=MIIOBOEJ_01038;Name=cntO_2;gene=cntO_2;inference=ab initio prediction:Prodigal:002006,similar to AA sequence:UniProtKB:A0A0H2ZI93;locus_tag=MIIOBOEJ_01038;product=Metal-pseudopaline receptor CntO
NZ_VZZJ01000014.1	Prodigal:002006	CDS	69250	72393	.	-	0	ID=MIIOBOEJ_01039;Name=mdtB_1;db_xref=COG:COG0841;gene=mdtB_1;inference=ab initio prediction:Prodigal:002006,similar to AA sequence:UniProtKB:P76398;locus_tag=MIIOBOEJ_01039;product=Multidrug resistance protein MdtB
NZ_VZZJ01000014.1	Prodigal:002006	CDS	72395	73615	.	-	0	ID=MIIOBOEJ_01040;Name=mdtA_2;gene=mdtA_2;inference=ab initio prediction:Prodigal:002006,similar to AA sequence:UniProtKB:P76397;locus_tag=MIIOBOEJ_01040;product=Multidrug resistance protein MdtA
NZ_VZZJ01000014.1	Prodigal:002006	CDS	73871	74119	.	-	0	ID=MIIOBOEJ_01041;inference=ab initio prediction:Prodigal:002006;locus_tag=MIIOBOEJ_01041;product=hypothetical protein
NZ_VZZJ01000014.1	Prodigal:002006	CDS	74444	75487	.	+	0	ID=MIIOBOEJ_01042;eC_number=3.8.1.5;Name=dhmA_3;gene=dhmA_3;inference=ab initio prediction:Prodigal:002006,protein motif:HAMAP:MF_01230;locus_tag=MIIOBOEJ_01042;product=Haloalkane dehalogenase
NZ_VZZJ01000014.1	Prodigal:002006	CDS	75477	76013	.	+	0	ID=MIIOBOEJ_01043;inference=ab initio prediction:Prodigal:002006;locus_tag=MIIOBOEJ_01043;product=hypothetical protein
NZ_VZZJ01000014.1	Prodigal:002006	CDS	76165	76470	.	+	0	ID=MIIOBOEJ_01044;inference=ab initio prediction:Prodigal:002006;locus_tag=MIIOBOEJ_01044;product=hypothetical protein
NZ_VZZJ01000014.1	Prodigal:002006	CDS	76545	77780	.	+	0	ID=MIIOBOEJ_01045;inference=ab initio prediction:Prodigal:002006,similar to AA sequence:UniProtKB:P9WK89;locus_tag=MIIOBOEJ_01045;product=putative inactive lipase
NZ_VZZJ01000014.1	Prodigal:002006	CDS	78048	79997	.	+	0	ID=MIIOBOEJ_01046;inference=ab initio prediction:Prodigal:002006;locus_tag=MIIOBOEJ_01046;product=hypothetical protein
NZ_VZZJ01000014.1	Prodigal:002006	CDS	80012	82693	.	+	0	ID=MIIOBOEJ_01047;inference=ab initio prediction:Prodigal:002006;locus_tag=MIIOBOEJ_01047;product=hypothetical protein
NZ_VZZJ01000014.1	Prodigal:002006	CDS	82843	83001	.	-	0	ID=MIIOBOEJ_01048;inference=ab initio prediction:Prodigal:002006;locus_tag=MIIOBOEJ_01048;product=hypothetical protein
NZ_VZZJ01000014.1	Prodigal:002006	CDS	83589	83684	.	-	0	ID=MIIOBOEJ_01049;inference=ab initio prediction:Prodigal:002006;locus_tag=MIIOBOEJ_01049;product=hypothetical protein
NZ_VZZJ01000014.1	Prodigal:002006	CDS	83698	83865	.	-	0	ID=MIIOBOEJ_01050;inference=ab initio prediction:Prodigal:002006;locus_tag=MIIOBOEJ_01050;product=hypothetical protein
NZ_VZZJ01000014.1	Prodigal:002006	CDS	84055	84309	.	-	0	ID=MIIOBOEJ_01051;inference=ab initio prediction:Prodigal:002006;locus_tag=MIIOBOEJ_01051;product=hypothetical protein
NZ_VZZJ01000014.1	Prodigal:002006	CDS	84720	85520	.	+	0	ID=MIIOBOEJ_01052;eC_number=3.5.1.108;Name=lpxC_1;db_xref=COG:COG0774;gene=lpxC_1;inference=ab initio prediction:Prodigal:002006,similar to AA sequence:UniProtKB:P0A725;locus_tag=MIIOBOEJ_01052;product=UDP-3-O-acyl-N-acetylglucosamine deacetylase
NZ_VZZJ01000014.1	Prodigal:002006	CDS	85863	86039	.	+	0	ID=MIIOBOEJ_01053;inference=ab initio prediction:Prodigal:002006;locus_tag=MIIOBOEJ_01053;product=hypothetical protein
NZ_VZZJ01000014.1	Prodigal:002006	CDS	86005	87090	.	-	0	ID=MIIOBOEJ_01054;eC_number=7.6.2.10;Name=ugpC_1;db_xref=COG:COG3839;gene=ugpC_1;inference=ab initio prediction:Prodigal:002006,similar to AA sequence:UniProtKB:Q8ZLF4;locus_tag=MIIOBOEJ_01054;product=sn-glycerol-3-phosphate import ATP-binding protein UgpC
NZ_VZZJ01000014.1	Prodigal:002006	CDS	87090	87914	.	-	0	ID=MIIOBOEJ_01055;Name=lacG;gene=lacG;inference=ab initio prediction:Prodigal:002006,similar to AA sequence:UniProtKB:P29824;locus_tag=MIIOBOEJ_01055;product=Lactose transport system permease protein LacG
NZ_VZZJ01000014.1	Prodigal:002006	CDS	87985	88866	.	-	0	ID=MIIOBOEJ_01056;Name=ugpA;db_xref=COG:COG1175;gene=ugpA;inference=ab initio prediction:Prodigal:002006,similar to AA sequence:UniProtKB:P10905;locus_tag=MIIOBOEJ_01056;product=sn-glycerol-3-phosphate transport system permease protein UgpA
NZ_VZZJ01000014.1	Prodigal:002006	CDS	88897	90240	.	-	0	ID=MIIOBOEJ_01057;Name=ugpB_1;db_xref=COG:COG1653;gene=ugpB_1;inference=ab initio prediction:Prodigal:002006,similar to AA sequence:UniProtKB:P0AG80;locus_tag=MIIOBOEJ_01057;product=sn-glycerol-3-phosphate-binding periplasmic protein UgpB
NZ_VZZJ01000014.1	Prodigal:002006	CDS	90932	91468	.	-	0	ID=MIIOBOEJ_01058;inference=ab initio prediction:Prodigal:002006;locus_tag=MIIOBOEJ_01058;product=hypothetical protein
NZ_VZZJ01000014.1	Prodigal:002006	CDS	91603	91842	.	+	0	ID=MIIOBOEJ_01059;inference=ab initio prediction:Prodigal:002006;locus_tag=MIIOBOEJ_01059;product=hypothetical protein
NZ_VZZJ01000014.1	Prodigal:002006	CDS	92292	92597	.	+	0	ID=MIIOBOEJ_01060;inference=ab initio prediction:Prodigal:002006;locus_tag=MIIOBOEJ_01060;product=hypothetical protein
NZ_VZZJ01000014.1	Prodigal:002006	CDS	92640	92894	.	-	0	ID=MIIOBOEJ_01061;inference=ab initio prediction:Prodigal:002006;locus_tag=MIIOBOEJ_01061;product=hypothetical protein
NZ_VZZJ01000014.1	Prodigal:002006	CDS	93318	93527	.	-	0	ID=MIIOBOEJ_01062;inference=ab initio prediction:Prodigal:002006;locus_tag=MIIOBOEJ_01062;product=hypothetical protein
NZ_VZZJ01000014.1	Prodigal:002006	CDS	93583	93801	.	-	0	ID=MIIOBOEJ_01063;inference=ab initio prediction:Prodigal:002006;locus_tag=MIIOBOEJ_01063;product=hypothetical protein
NZ_VZZJ01000014.1	Prodigal:002006	CDS	94137	94862	.	-	0	ID=MIIOBOEJ_01064;Name=dasR;db_xref=COG:COG2188;gene=dasR;inference=ab initio prediction:Prodigal:002006,similar to AA sequence:UniProtKB:Q8VV01;locus_tag=MIIOBOEJ_01064;product=HTH-type transcriptional repressor DasR
NZ_VZZJ01000014.1	Prodigal:002006	CDS	94988	96355	.	+	0	ID=MIIOBOEJ_01065;eC_number=5.5.1.2;Name=pcaB;db_xref=COG:COG0015;gene=pcaB;inference=ab initio prediction:Prodigal:002006,similar to AA sequence:UniProtKB:Q59092;locus_tag=MIIOBOEJ_01065;product=3-carboxy-cis%2Ccis-muconate cycloisomerase
NZ_VZZJ01000014.1	Prodigal:002006	CDS	96461	97810	.	+	0	ID=MIIOBOEJ_01066;Name=dctA_2;db_xref=COG:COG1301;gene=dctA_2;inference=ab initio prediction:Prodigal:002006,similar to AA sequence:UniProtKB:P96603;locus_tag=MIIOBOEJ_01066;product=C4-dicarboxylate transport protein
NZ_VZZJ01000014.1	Prodigal:002006	CDS	98520	99398	.	+	0	ID=MIIOBOEJ_01067;Name=rhaS_2;gene=rhaS_2;inference=ab initio prediction:Prodigal:002006,protein motif:HAMAP:MF_01534;locus_tag=MIIOBOEJ_01067;product=HTH-type transcriptional activator RhaS
NZ_VZZJ01000014.1	Prodigal:002006	CDS	99602	100615	.	+	0	ID=MIIOBOEJ_01068;eC_number=1.1.1.107;Name=pld1;gene=pld1;inference=ab initio prediction:Prodigal:002006,similar to AA sequence:UniProtKB:Q76KC2;locus_tag=MIIOBOEJ_01068;product=Pyridoxal 4-dehydrogenase
NZ_VZZJ01000014.1	Prodigal:002006	CDS	100625	101047	.	+	0	ID=MIIOBOEJ_01069;inference=ab initio prediction:Prodigal:002006;locus_tag=MIIOBOEJ_01069;product=hypothetical protein
NZ_VZZJ01000014.1	Prodigal:002006	CDS	101702	103006	.	-	0	ID=MIIOBOEJ_01070;Name=ttuB_1;gene=ttuB_1;inference=ab initio prediction:Prodigal:002006,similar to AA sequence:UniProtKB:Q44470;locus_tag=MIIOBOEJ_01070;product=Putative tartrate transporter
NZ_VZZJ01000014.1	Prodigal:002006	CDS	103181	104557	.	-	0	ID=MIIOBOEJ_01071;inference=ab initio prediction:Prodigal:002006;locus_tag=MIIOBOEJ_01071;product=hypothetical protein
NZ_VZZJ01000014.1	Prodigal:002006	CDS	104720	105616	.	+	0	ID=MIIOBOEJ_01072;Name=gcvA_1;gene=gcvA_1;inference=ab initio prediction:Prodigal:002006,similar to AA sequence:UniProtKB:P0A9F6;locus_tag=MIIOBOEJ_01072;product=Glycine cleavage system transcriptional activator
NZ_VZZJ01000014.1	Prodigal:002006	CDS	105564	106556	.	-	0	ID=MIIOBOEJ_01073;Name=perR_1;gene=perR_1;inference=ab initio prediction:Prodigal:002006,similar to AA sequence:UniProtKB:Q57083;locus_tag=MIIOBOEJ_01073;product=HTH-type transcriptional regulator PerR
NZ_VZZJ01000014.1	Prodigal:002006	CDS	106959	107825	.	+	0	ID=MIIOBOEJ_01074;eC_number=4.1.-.-;Name=novR;gene=novR;inference=ab initio prediction:Prodigal:002006,similar to AA sequence:UniProtKB:Q9L9F0;locus_tag=MIIOBOEJ_01074;product=Decarboxylase NovR
NZ_VZZJ01000014.1	Prodigal:002006	CDS	108320	110554	.	+	0	ID=MIIOBOEJ_01075;inference=ab initio prediction:Prodigal:002006;locus_tag=MIIOBOEJ_01075;product=hypothetical protein
NZ_VZZJ01000014.1	Prodigal:002006	CDS	111503	113002	.	+	0	ID=MIIOBOEJ_01076;Name=gsiB_1;db_xref=COG:COG0747;gene=gsiB_1;inference=ab initio prediction:Prodigal:002006,similar to AA sequence:UniProtKB:P75797;locus_tag=MIIOBOEJ_01076;product=Glutathione-binding protein GsiB
NZ_VZZJ01000014.1	Prodigal:002006	CDS	113002	113946	.	+	0	ID=MIIOBOEJ_01077;Name=dppB_1;db_xref=COG:COG0601;gene=dppB_1;inference=ab initio prediction:Prodigal:002006,similar to AA sequence:UniProtKB:P0AEF8;locus_tag=MIIOBOEJ_01077;product=Dipeptide transport system permease protein DppB
NZ_VZZJ01000014.1	Prodigal:002006	CDS	114044	114955	.	+	0	ID=MIIOBOEJ_01078;Name=gsiD_1;db_xref=COG:COG1173;gene=gsiD_1;inference=ab initio prediction:Prodigal:002006,similar to AA sequence:UniProtKB:P75799;locus_tag=MIIOBOEJ_01078;product=Glutathione transport system permease protein GsiD
NZ_VZZJ01000014.1	Prodigal:002006	CDS	114952	115998	.	+	0	ID=MIIOBOEJ_01079;Name=oppD_1;db_xref=COG:COG0444;gene=oppD_1;inference=ab initio prediction:Prodigal:002006,similar to AA sequence:UniProtKB:P24136;locus_tag=MIIOBOEJ_01079;product=Oligopeptide transport ATP-binding protein OppD
NZ_VZZJ01000014.1	Prodigal:002006	CDS	115995	116930	.	+	0	ID=MIIOBOEJ_01080;Name=oppF;db_xref=COG:COG4608;gene=oppF;inference=ab initio prediction:Prodigal:002006,similar to AA sequence:UniProtKB:P24137;locus_tag=MIIOBOEJ_01080;product=Oligopeptide transport ATP-binding protein OppF
NZ_VZZJ01000014.1	Prodigal:002006	CDS	116927	118579	.	+	0	ID=MIIOBOEJ_01081;eC_number=2.3.2.2;Name=ywrD;db_xref=COG:COG0405;gene=ywrD;inference=ab initio prediction:Prodigal:002006,similar to AA sequence:UniProtKB:O05218;locus_tag=MIIOBOEJ_01081;product=Glutathione hydrolase-like YwrD proenzyme
NZ_VZZJ01000014.1	Prodigal:002006	CDS	119690	120565	.	+	0	ID=MIIOBOEJ_01082;inference=ab initio prediction:Prodigal:002006;locus_tag=MIIOBOEJ_01082;product=hypothetical protein
NZ_VZZJ01000014.1	Prodigal:002006	CDS	121078	122757	.	+	0	ID=MIIOBOEJ_01083;Name=aspT;gene=aspT;inference=ab initio prediction:Prodigal:002006,similar to AA sequence:UniProtKB:Q8L3K8;locus_tag=MIIOBOEJ_01083;product=Aspartate/alanine antiporter
NZ_VZZJ01000014.1	Prodigal:002006	CDS	122787	124433	.	+	0	ID=MIIOBOEJ_01084;eC_number=2.6.1.1;Name=asD;gene=asD;inference=ab initio prediction:Prodigal:002006,similar to AA sequence:UniProtKB:Q53IZ1;locus_tag=MIIOBOEJ_01084;product=Bifunctional aspartate aminotransferase and L-aspartate beta-decarboxylase
NZ_VZZJ01000014.1	Prodigal:002006	CDS	124476	126674	.	+	0	ID=MIIOBOEJ_01085;inference=ab initio prediction:Prodigal:002006;locus_tag=MIIOBOEJ_01085;product=hypothetical protein
NZ_VZZJ01000014.1	Prodigal:002006	CDS	126717	126950	.	-	0	ID=MIIOBOEJ_01086;inference=ab initio prediction:Prodigal:002006;locus_tag=MIIOBOEJ_01086;product=hypothetical protein
NZ_VZZJ01000014.1	Prodigal:002006	CDS	127339	127491	.	+	0	ID=MIIOBOEJ_01087;inference=ab initio prediction:Prodigal:002006;locus_tag=MIIOBOEJ_01087;product=hypothetical protein
NZ_VZZJ01000014.1	Prodigal:002006	CDS	127770	128198	.	-	0	ID=MIIOBOEJ_01088;inference=ab initio prediction:Prodigal:002006;locus_tag=MIIOBOEJ_01088;product=hypothetical protein
NZ_VZZJ01000014.1	Prodigal:002006	CDS	128466	128594	.	+	0	ID=MIIOBOEJ_01089;inference=ab initio prediction:Prodigal:002006;locus_tag=MIIOBOEJ_01089;product=hypothetical protein
NZ_VZZJ01000014.1	Prodigal:002006	CDS	128939	129343	.	+	0	ID=MIIOBOEJ_01090;inference=ab initio prediction:Prodigal:002006;locus_tag=MIIOBOEJ_01090;product=hypothetical protein
NZ_VZZJ01000014.1	Prodigal:002006	CDS	129419	129604	.	+	0	ID=MIIOBOEJ_01091;inference=ab initio prediction:Prodigal:002006;locus_tag=MIIOBOEJ_01091;product=hypothetical protein
NZ_VZZJ01000014.1	Prodigal:002006	CDS	129656	130039	.	-	0	ID=MIIOBOEJ_01092;inference=ab initio prediction:Prodigal:002006;locus_tag=MIIOBOEJ_01092;product=hypothetical protein
NZ_VZZJ01000014.1	Prodigal:002006	CDS	130165	133347	.	-	0	ID=MIIOBOEJ_01093;Name=bepG;gene=bepG;inference=ab initio prediction:Prodigal:002006,similar to AA sequence:UniProtKB:Q8FWV9;locus_tag=MIIOBOEJ_01093;product=Efflux pump membrane transporter BepG
NZ_VZZJ01000014.1	Prodigal:002006	CDS	133352	134470	.	-	0	ID=MIIOBOEJ_01094;Name=bepF_2;gene=bepF_2;inference=ab initio prediction:Prodigal:002006,similar to AA sequence:UniProtKB:Q8FWV8;locus_tag=MIIOBOEJ_01094;product=Efflux pump periplasmic linker BepF
NZ_VZZJ01000014.1	Prodigal:002006	CDS	134592	135764	.	-	0	ID=MIIOBOEJ_01095;Name=virS;gene=virS;inference=ab initio prediction:Prodigal:002006,similar to AA sequence:UniProtKB:P9WMJ3;locus_tag=MIIOBOEJ_01095;product=HTH-type transcriptional regulator VirS
NZ_VZZJ01000014.1	Prodigal:002006	CDS	135887	136498	.	-	0	ID=MIIOBOEJ_01096;inference=ab initio prediction:Prodigal:002006;locus_tag=MIIOBOEJ_01096;product=hypothetical protein
NZ_VZZJ01000014.1	Prodigal:002006	CDS	137260	137820	.	+	0	ID=MIIOBOEJ_01097;inference=ab initio prediction:Prodigal:002006;locus_tag=MIIOBOEJ_01097;product=hypothetical protein
NZ_VZZJ01000014.1	Prodigal:002006	CDS	137865	138629	.	+	0	ID=MIIOBOEJ_01098;inference=ab initio prediction:Prodigal:002006;locus_tag=MIIOBOEJ_01098;product=hypothetical protein
NZ_VZZJ01000014.1	Prodigal:002006	CDS	138626	140131	.	+	0	ID=MIIOBOEJ_01099;inference=ab initio prediction:Prodigal:002006;locus_tag=MIIOBOEJ_01099;product=hypothetical protein
NZ_VZZJ01000014.1	Prodigal:002006	CDS	140324	141919	.	-	0	ID=MIIOBOEJ_01100;eC_number=2.7.13.3;Name=rcsC_11;gene=rcsC_11;inference=ab initio prediction:Prodigal:002006,protein motif:HAMAP:MF_00979;locus_tag=MIIOBOEJ_01100;product=Sensor histidine kinase RcsC
NZ_VZZJ01000014.1	Prodigal:002006	CDS	141916	142617	.	-	0	ID=MIIOBOEJ_01101;Name=baeR_1;db_xref=COG:COG0745;gene=baeR_1;inference=ab initio prediction:Prodigal:002006,similar to AA sequence:UniProtKB:P69228;locus_tag=MIIOBOEJ_01101;product=Transcriptional regulatory protein BaeR
NZ_VZZJ01000014.1	Prodigal:002006	CDS	142627	144159	.	-	0	ID=MIIOBOEJ_01102;inference=ab initio prediction:Prodigal:002006;locus_tag=MIIOBOEJ_01102;product=hypothetical protein
NZ_VZZJ01000014.1	Prodigal:002006	CDS	144759	145265	.	-	0	ID=MIIOBOEJ_01103;inference=ab initio prediction:Prodigal:002006;locus_tag=MIIOBOEJ_01103;product=hypothetical protein
NZ_VZZJ01000015.1	Prodigal:002006	CDS	181	459	.	+	0	ID=MIIOBOEJ_01104;inference=ab initio prediction:Prodigal:002006;locus_tag=MIIOBOEJ_01104;product=hypothetical protein
NZ_VZZJ01000015.1	Prodigal:002006	CDS	456	767	.	+	0	ID=MIIOBOEJ_01105;inference=ab initio prediction:Prodigal:002006;locus_tag=MIIOBOEJ_01105;product=hypothetical protein
NZ_VZZJ01000015.1	Prodigal:002006	CDS	891	1346	.	+	0	ID=MIIOBOEJ_01106;eC_number=3.1.2.-;Name=ybgC;db_xref=COG:COG0824;gene=ybgC;inference=ab initio prediction:Prodigal:002006,similar to AA sequence:UniProtKB:P44679;locus_tag=MIIOBOEJ_01106;product=Acyl-CoA thioesterase YbgC
NZ_VZZJ01000015.1	Prodigal:002006	CDS	1505	2227	.	+	0	ID=MIIOBOEJ_01107;Name=tolQ;db_xref=COG:COG0811;gene=tolQ;inference=ab initio prediction:Prodigal:002006,similar to AA sequence:UniProtKB:P0ABU9;locus_tag=MIIOBOEJ_01107;product=Tol-Pal system protein TolQ
NZ_VZZJ01000015.1	Prodigal:002006	CDS	2271	2717	.	+	0	ID=MIIOBOEJ_01108;Name=exbD_2;db_xref=COG:COG0848;gene=exbD_2;inference=ab initio prediction:Prodigal:002006,similar to AA sequence:UniProtKB:P0ABV2;locus_tag=MIIOBOEJ_01108;product=Biopolymer transport protein ExbD
NZ_VZZJ01000015.1	Prodigal:002006	CDS	2730	4097	.	+	0	ID=MIIOBOEJ_01109;inference=ab initio prediction:Prodigal:002006;locus_tag=MIIOBOEJ_01109;product=hypothetical protein
NZ_VZZJ01000015.1	Prodigal:002006	CDS	4184	5527	.	+	0	ID=MIIOBOEJ_01110;Name=tolB;db_xref=COG:COG0823;gene=tolB;inference=ab initio prediction:Prodigal:002006,similar to AA sequence:UniProtKB:Q83F59;locus_tag=MIIOBOEJ_01110;product=Tol-Pal system protein TolB
NZ_VZZJ01000015.1	Prodigal:002006	CDS	5649	6881	.	-	0	ID=MIIOBOEJ_01111;Name=entS;db_xref=COG:COG0477;gene=entS;inference=ab initio prediction:Prodigal:002006,similar to AA sequence:UniProtKB:P24077;locus_tag=MIIOBOEJ_01111;product=Enterobactin exporter EntS
NZ_VZZJ01000015.1	Prodigal:002006	CDS	7083	9257	.	-	0	ID=MIIOBOEJ_01112;eC_number=1.8.1.8;Name=dsbD;gene=dsbD;inference=ab initio prediction:Prodigal:002006,protein motif:HAMAP:MF_00399;locus_tag=MIIOBOEJ_01112;product=Thiol:disulfide interchange protein DsbD
NZ_VZZJ01000015.1	Aragorn:001002	tRNA	10757	10848	.	+	.	ID=MIIOBOEJ_01113;inference=COORDINATES:profile:Aragorn:001002;locus_tag=MIIOBOEJ_01113;product=tRNA-Trp(cca)
NZ_VZZJ01000015.1	Prodigal:002006	CDS	11265	12194	.	-	0	ID=MIIOBOEJ_01114;eC_number=2.1.1.-;Name=prmA;db_xref=COG:COG2264;gene=prmA;inference=ab initio prediction:Prodigal:002006,similar to AA sequence:UniProtKB:P0A0P5;locus_tag=MIIOBOEJ_01114;product=Ribosomal protein L11 methyltransferase
NZ_VZZJ01000015.1	Prodigal:002006	CDS	12469	12711	.	+	0	ID=MIIOBOEJ_01115;inference=ab initio prediction:Prodigal:002006;locus_tag=MIIOBOEJ_01115;product=hypothetical protein
NZ_VZZJ01000015.1	Prodigal:002006	CDS	12824	13612	.	+	0	ID=MIIOBOEJ_01116;Name=modA_1;db_xref=COG:COG0725;gene=modA_1;inference=ab initio prediction:Prodigal:002006,similar to AA sequence:UniProtKB:Q8PHA1;locus_tag=MIIOBOEJ_01116;product=Molybdate-binding protein ModA
NZ_VZZJ01000015.1	Prodigal:002006	CDS	13650	14339	.	+	0	ID=MIIOBOEJ_01117;Name=modB;db_xref=COG:COG4149;gene=modB;inference=ab initio prediction:Prodigal:002006,similar to AA sequence:UniProtKB:P0AF01;locus_tag=MIIOBOEJ_01117;product=Molybdenum transport system permease protein ModB
NZ_VZZJ01000015.1	Prodigal:002006	CDS	14336	15451	.	+	0	ID=MIIOBOEJ_01118;eC_number=7.3.2.5;Name=modC;db_xref=COG:COG1118;gene=modC;inference=ab initio prediction:Prodigal:002006,similar to AA sequence:UniProtKB:P9WQL3;locus_tag=MIIOBOEJ_01118;product=Molybdenum import ATP-binding protein ModC
NZ_VZZJ01000015.1	Prodigal:002006	CDS	16085	17248	.	+	0	ID=MIIOBOEJ_01119;inference=ab initio prediction:Prodigal:002006;locus_tag=MIIOBOEJ_01119;product=hypothetical protein
NZ_VZZJ01000015.1	Prodigal:002006	CDS	17253	17969	.	-	0	ID=MIIOBOEJ_01120;inference=ab initio prediction:Prodigal:002006;locus_tag=MIIOBOEJ_01120;product=hypothetical protein
NZ_VZZJ01000015.1	Prodigal:002006	CDS	18141	19439	.	+	0	ID=MIIOBOEJ_01121;eC_number=1.4.3.24;Name=pao_1;gene=pao_1;inference=ab initio prediction:Prodigal:002006,similar to AA sequence:UniProtKB:H8ZPX1;locus_tag=MIIOBOEJ_01121;product=Pseudooxynicotine oxidase
NZ_VZZJ01000015.1	Prodigal:002006	CDS	19527	20186	.	+	0	ID=MIIOBOEJ_01122;inference=ab initio prediction:Prodigal:002006;locus_tag=MIIOBOEJ_01122;product=hypothetical protein
NZ_VZZJ01000015.1	Prodigal:002006	CDS	20194	20655	.	-	0	ID=MIIOBOEJ_01123;inference=ab initio prediction:Prodigal:002006;locus_tag=MIIOBOEJ_01123;product=hypothetical protein
NZ_VZZJ01000015.1	Prodigal:002006	CDS	20686	21690	.	-	0	ID=MIIOBOEJ_01124;eC_number=1.1.1.29;inference=ab initio prediction:Prodigal:002006,similar to AA sequence:UniProtKB:P36234;locus_tag=MIIOBOEJ_01124;product=Glycerate dehydrogenase
NZ_VZZJ01000015.1	Prodigal:002006	CDS	22068	22637	.	+	0	ID=MIIOBOEJ_01125;inference=ab initio prediction:Prodigal:002006;locus_tag=MIIOBOEJ_01125;product=hypothetical protein
NZ_VZZJ01000015.1	Prodigal:002006	CDS	22700	23212	.	-	0	ID=MIIOBOEJ_01126;inference=ab initio prediction:Prodigal:002006;locus_tag=MIIOBOEJ_01126;product=hypothetical protein
NZ_VZZJ01000015.1	Prodigal:002006	CDS	23367	23558	.	+	0	ID=MIIOBOEJ_01127;inference=ab initio prediction:Prodigal:002006;locus_tag=MIIOBOEJ_01127;product=hypothetical protein
NZ_VZZJ01000015.1	Prodigal:002006	CDS	23643	24473	.	-	0	ID=MIIOBOEJ_01128;inference=ab initio prediction:Prodigal:002006;locus_tag=MIIOBOEJ_01128;product=hypothetical protein
NZ_VZZJ01000015.1	Prodigal:002006	CDS	24697	25236	.	+	0	ID=MIIOBOEJ_01129;eC_number=4.2.1.59;Name=fabA;db_xref=COG:COG0764;gene=fabA;inference=ab initio prediction:Prodigal:002006,similar to AA sequence:UniProtKB:O33877;locus_tag=MIIOBOEJ_01129;product=3-hydroxydecanoyl-[acyl-carrier-protein] dehydratase
NZ_VZZJ01000015.1	Prodigal:002006	CDS	25471	26697	.	+	0	ID=MIIOBOEJ_01130;eC_number=2.3.1.41;Name=fabB;gene=fabB;inference=ab initio prediction:Prodigal:002006,similar to AA sequence:UniProtKB:Q02K94;locus_tag=MIIOBOEJ_01130;product=3-oxoacyl-[acyl-carrier-protein] synthase 1
NZ_VZZJ01000015.1	Prodigal:002006	CDS	26808	26924	.	+	0	ID=MIIOBOEJ_01131;inference=ab initio prediction:Prodigal:002006;locus_tag=MIIOBOEJ_01131;product=hypothetical protein
NZ_VZZJ01000015.1	Prodigal:002006	CDS	27126	27956	.	+	0	ID=MIIOBOEJ_01132;eC_number=1.3.1.9;Name=fabI_1;db_xref=COG:COG0623;gene=fabI_1;inference=ab initio prediction:Prodigal:002006,similar to AA sequence:UniProtKB:P16657;locus_tag=MIIOBOEJ_01132;product=Enoyl-[acyl-carrier-protein] reductase [NADH] FabI
NZ_VZZJ01000015.1	Prodigal:002006	CDS	28152	30038	.	+	0	ID=MIIOBOEJ_01133;eC_number=3.2.1.28;db_xref=COG:COG3387;inference=ab initio prediction:Prodigal:002006,similar to AA sequence:UniProtKB:A0R0W9;locus_tag=MIIOBOEJ_01133;product=Trehalase
NZ_VZZJ01000015.1	Prodigal:002006	CDS	30084	31235	.	-	0	ID=MIIOBOEJ_01134;inference=ab initio prediction:Prodigal:002006;locus_tag=MIIOBOEJ_01134;product=hypothetical protein
NZ_VZZJ01000015.1	Prodigal:002006	CDS	31425	31955	.	-	0	ID=MIIOBOEJ_01135;Name=iscR;gene=iscR;inference=ab initio prediction:Prodigal:002006,protein motif:HAMAP:MF_01176;locus_tag=MIIOBOEJ_01135;product=HTH-type transcriptional regulator IscR
NZ_VZZJ01000015.1	Prodigal:002006	CDS	31962	32459	.	-	0	ID=MIIOBOEJ_01136;eC_number=3.6.1.23;Name=dut;gene=dut;inference=ab initio prediction:Prodigal:002006,similar to AA sequence:UniProtKB:Q2T0H6;locus_tag=MIIOBOEJ_01136;product=Deoxyuridine 5'-triphosphate nucleotidohydrolase
NZ_VZZJ01000015.1	Prodigal:002006	CDS	32456	33343	.	-	0	ID=MIIOBOEJ_01137;eC_number=3.1.2.30;Name=mcl2_1;db_xref=COG:COG2301;gene=mcl2_1;inference=ab initio prediction:Prodigal:002006,similar to AA sequence:UniProtKB:D3JV05;locus_tag=MIIOBOEJ_01137;product=(3S)-malyl-CoA thioesterase
NZ_VZZJ01000015.1	Prodigal:002006	CDS	33556	34293	.	+	0	ID=MIIOBOEJ_01138;inference=ab initio prediction:Prodigal:002006;locus_tag=MIIOBOEJ_01138;product=hypothetical protein
NZ_VZZJ01000015.1	Prodigal:002006	CDS	34330	34845	.	+	0	ID=MIIOBOEJ_01139;eC_number=3.6.1.-;Name=rppH_2;gene=rppH_2;inference=ab initio prediction:Prodigal:002006,protein motif:HAMAP:MF_00298;locus_tag=MIIOBOEJ_01139;product=RNA pyrophosphohydrolase
NZ_VZZJ01000015.1	Prodigal:002006	CDS	34917	35582	.	+	0	ID=MIIOBOEJ_01140;eC_number=4.2.1.1;Name=cynT_1;db_xref=COG:COG0288;gene=cynT_1;inference=ab initio prediction:Prodigal:002006,similar to AA sequence:UniProtKB:P0ABE9;locus_tag=MIIOBOEJ_01140;product=Carbonic anhydrase 1
NZ_VZZJ01000015.1	Prodigal:002006	CDS	35682	36386	.	-	0	ID=MIIOBOEJ_01141;inference=ab initio prediction:Prodigal:002006;locus_tag=MIIOBOEJ_01141;product=hypothetical protein
NZ_VZZJ01000015.1	Prodigal:002006	CDS	36631	37737	.	+	0	ID=MIIOBOEJ_01142;inference=ab initio prediction:Prodigal:002006;locus_tag=MIIOBOEJ_01142;product=hypothetical protein
NZ_VZZJ01000015.1	Prodigal:002006	CDS	37832	38695	.	+	0	ID=MIIOBOEJ_01143;inference=ab initio prediction:Prodigal:002006;locus_tag=MIIOBOEJ_01143;product=hypothetical protein
NZ_VZZJ01000015.1	Prodigal:002006	CDS	38927	39559	.	+	0	ID=MIIOBOEJ_01144;inference=ab initio prediction:Prodigal:002006;locus_tag=MIIOBOEJ_01144;product=hypothetical protein
NZ_VZZJ01000015.1	Prodigal:002006	CDS	39632	40063	.	+	0	ID=MIIOBOEJ_01145;inference=ab initio prediction:Prodigal:002006;locus_tag=MIIOBOEJ_01145;product=hypothetical protein
NZ_VZZJ01000015.1	Prodigal:002006	CDS	40068	40982	.	+	0	ID=MIIOBOEJ_01146;eC_number=3.6.1.22;Name=nudC;gene=nudC;inference=ab initio prediction:Prodigal:002006,protein motif:HAMAP:MF_00297;locus_tag=MIIOBOEJ_01146;product=NADH pyrophosphatase
NZ_VZZJ01000015.1	Prodigal:002006	CDS	41373	42947	.	-	0	ID=MIIOBOEJ_01147;inference=ab initio prediction:Prodigal:002006;locus_tag=MIIOBOEJ_01147;product=hypothetical protein
NZ_VZZJ01000015.1	Prodigal:002006	CDS	43117	44865	.	-	0	ID=MIIOBOEJ_01148;Name=fruA;db_xref=COG:COG1299;gene=fruA;inference=ab initio prediction:Prodigal:002006,similar to AA sequence:UniProtKB:P23355;locus_tag=MIIOBOEJ_01148;product=PTS system fructose-specific EIIB'BC component
NZ_VZZJ01000015.1	Prodigal:002006	CDS	44939	45892	.	-	0	ID=MIIOBOEJ_01149;eC_number=2.7.1.144;Name=lacC;db_xref=COG:COG1105;gene=lacC;inference=ab initio prediction:Prodigal:002006,similar to AA sequence:UniProtKB:Q833W9;locus_tag=MIIOBOEJ_01149;product=Tagatose-6-phosphate kinase
NZ_VZZJ01000015.1	Prodigal:002006	CDS	45889	48429	.	-	0	ID=MIIOBOEJ_01150;inference=ab initio prediction:Prodigal:002006;locus_tag=MIIOBOEJ_01150;product=hypothetical protein
NZ_VZZJ01000015.1	Prodigal:002006	CDS	48595	49599	.	+	0	ID=MIIOBOEJ_01151;Name=degA;db_xref=COG:COG1609;gene=degA;inference=ab initio prediction:Prodigal:002006,similar to AA sequence:UniProtKB:P37947;locus_tag=MIIOBOEJ_01151;product=HTH-type transcriptional regulator DegA
NZ_VZZJ01000015.1	Prodigal:002006	CDS	49603	51594	.	-	0	ID=MIIOBOEJ_01152;inference=ab initio prediction:Prodigal:002006;locus_tag=MIIOBOEJ_01152;product=hypothetical protein
NZ_VZZJ01000015.1	Prodigal:002006	CDS	51698	52690	.	-	0	ID=MIIOBOEJ_01153;Name=futA1;gene=futA1;inference=ab initio prediction:Prodigal:002006,similar to AA sequence:UniProtKB:P72827;locus_tag=MIIOBOEJ_01153;product=Iron uptake protein A1
NZ_VZZJ01000015.1	Prodigal:002006	CDS	52910	54025	.	-	0	ID=MIIOBOEJ_01154;eC_number=7.6.2.8;Name=btuD_2;gene=btuD_2;inference=ab initio prediction:Prodigal:002006,protein motif:HAMAP:MF_01005;locus_tag=MIIOBOEJ_01154;product=Vitamin B12 import ATP-binding protein BtuD
NZ_VZZJ01000015.1	Prodigal:002006	CDS	54139	55326	.	+	0	ID=MIIOBOEJ_01155;Name=hcaT_1;gene=hcaT_1;inference=ab initio prediction:Prodigal:002006,similar to AA sequence:UniProtKB:Q47142;locus_tag=MIIOBOEJ_01155;product=putative 3-phenylpropionic acid transporter
NZ_VZZJ01000015.1	Prodigal:002006	CDS	55452	57611	.	+	0	ID=MIIOBOEJ_01156;eC_number=3.6.4.-;Name=priA;db_xref=COG:COG1198;gene=priA;inference=ab initio prediction:Prodigal:002006,similar to AA sequence:UniProtKB:P17888;locus_tag=MIIOBOEJ_01156;product=Primosomal protein N'
NZ_VZZJ01000015.1	Prodigal:002006	CDS	57616	57861	.	-	0	ID=MIIOBOEJ_01157;inference=ab initio prediction:Prodigal:002006;locus_tag=MIIOBOEJ_01157;product=hypothetical protein
NZ_VZZJ01000015.1	Prodigal:002006	CDS	57851	58147	.	-	0	ID=MIIOBOEJ_01158;eC_number=3.1.-.-;Name=higB;gene=higB;inference=ab initio prediction:Prodigal:002006,similar to AA sequence:UniProtKB:Q7A225;locus_tag=MIIOBOEJ_01158;product=Endoribonuclease HigB
NZ_VZZJ01000015.1	Prodigal:002006	CDS	58302	58664	.	+	0	ID=MIIOBOEJ_01159;inference=ab initio prediction:Prodigal:002006;locus_tag=MIIOBOEJ_01159;product=hypothetical protein
NZ_VZZJ01000015.1	Prodigal:002006	CDS	58684	59082	.	-	0	ID=MIIOBOEJ_01160;inference=ab initio prediction:Prodigal:002006;locus_tag=MIIOBOEJ_01160;product=hypothetical protein
NZ_VZZJ01000015.1	Prodigal:002006	CDS	59392	59628	.	+	0	ID=MIIOBOEJ_01161;inference=ab initio prediction:Prodigal:002006;locus_tag=MIIOBOEJ_01161;product=hypothetical protein
NZ_VZZJ01000015.1	Prodigal:002006	CDS	59665	59871	.	-	0	ID=MIIOBOEJ_01162;inference=ab initio prediction:Prodigal:002006,similar to AA sequence:UniProtKB:A1IQS5;locus_tag=MIIOBOEJ_01162;note=UPF0434 protein NMA0874;product=hypothetical protein
NZ_VZZJ01000015.1	Prodigal:002006	CDS	59903	60571	.	-	0	ID=MIIOBOEJ_01163;eC_number=3.4.21.53;Name=lon2;db_xref=COG:COG0466;gene=lon2;inference=ab initio prediction:Prodigal:002006,similar to AA sequence:UniProtKB:P36774;locus_tag=MIIOBOEJ_01163;product=Lon protease 2
NZ_VZZJ01000015.1	Prodigal:002006	CDS	60599	61516	.	-	0	ID=MIIOBOEJ_01164;Name=cnoX;db_xref=COG:COG3118;gene=cnoX;inference=ab initio prediction:Prodigal:002006,similar to AA sequence:UniProtKB:P77395;locus_tag=MIIOBOEJ_01164;product=Chaperedoxin
NZ_VZZJ01000015.1	Prodigal:002006	CDS	61667	62161	.	-	0	ID=MIIOBOEJ_01165;inference=ab initio prediction:Prodigal:002006;locus_tag=MIIOBOEJ_01165;product=hypothetical protein
NZ_VZZJ01000015.1	Prodigal:002006	CDS	62269	63246	.	-	0	ID=MIIOBOEJ_01166;eC_number=1.8.5.7;Name=yqjG;db_xref=COG:COG0435;gene=yqjG;inference=ab initio prediction:Prodigal:002006,similar to AA sequence:UniProtKB:P42620;locus_tag=MIIOBOEJ_01166;product=Glutathionyl-hydroquinone reductase YqjG
NZ_VZZJ01000015.1	Prodigal:002006	CDS	63568	63795	.	+	0	ID=MIIOBOEJ_01167;inference=ab initio prediction:Prodigal:002006;locus_tag=MIIOBOEJ_01167;product=hypothetical protein
NZ_VZZJ01000015.1	Prodigal:002006	CDS	63850	64791	.	-	0	ID=MIIOBOEJ_01168;inference=ab initio prediction:Prodigal:002006;locus_tag=MIIOBOEJ_01168;product=hypothetical protein
NZ_VZZJ01000015.1	Prodigal:002006	CDS	65095	65625	.	+	0	ID=MIIOBOEJ_01169;inference=ab initio prediction:Prodigal:002006;locus_tag=MIIOBOEJ_01169;product=hypothetical protein
NZ_VZZJ01000015.1	Prodigal:002006	CDS	65666	66424	.	+	0	ID=MIIOBOEJ_01170;inference=ab initio prediction:Prodigal:002006;locus_tag=MIIOBOEJ_01170;product=hypothetical protein
NZ_VZZJ01000015.1	Prodigal:002006	CDS	66527	67858	.	+	0	ID=MIIOBOEJ_01171;eC_number=1.1.99.28;Name=gfo;gene=gfo;inference=ab initio prediction:Prodigal:002006,similar to AA sequence:UniProtKB:Q07982;locus_tag=MIIOBOEJ_01171;product=Glucose--fructose oxidoreductase
NZ_VZZJ01000015.1	Prodigal:002006	CDS	67886	68149	.	-	0	ID=MIIOBOEJ_01172;Name=slyX;gene=slyX;inference=ab initio prediction:Prodigal:002006,protein motif:HAMAP:MF_00715;locus_tag=MIIOBOEJ_01172;product=Protein SlyX
NZ_VZZJ01000015.1	Prodigal:002006	CDS	68146	68898	.	-	0	ID=MIIOBOEJ_01173;inference=ab initio prediction:Prodigal:002006,similar to AA sequence:UniProtKB:Q5ZRP2;locus_tag=MIIOBOEJ_01173;note=UPF0176 protein lpg2838;product=hypothetical protein
NZ_VZZJ01000015.1	Prodigal:002006	CDS	69057	72170	.	-	0	ID=MIIOBOEJ_01174;eC_number=3.1.-.-;Name=xni;gene=xni;inference=ab initio prediction:Prodigal:002006,protein motif:HAMAP:MF_01192;locus_tag=MIIOBOEJ_01174;product=Flap endonuclease Xni
NZ_VZZJ01000015.1	Prodigal:002006	CDS	72285	73493	.	-	0	ID=MIIOBOEJ_01175;inference=ab initio prediction:Prodigal:002006;locus_tag=MIIOBOEJ_01175;product=hypothetical protein
NZ_VZZJ01000015.1	Prodigal:002006	CDS	73902	75731	.	+	0	ID=MIIOBOEJ_01176;Name=ybaL;db_xref=COG:COG1226;gene=ybaL;inference=ab initio prediction:Prodigal:002006,similar to AA sequence:UniProtKB:P39830;locus_tag=MIIOBOEJ_01176;product=Putative cation/proton antiporter YbaL
NZ_VZZJ01000015.1	Prodigal:002006	CDS	75742	77220	.	-	0	ID=MIIOBOEJ_01177;Name=bdlA_2;db_xref=COG:COG0840;gene=bdlA_2;inference=ab initio prediction:Prodigal:002006,similar to AA sequence:UniProtKB:Q9I3S1;locus_tag=MIIOBOEJ_01177;product=Biofilm dispersion protein BdlA
NZ_VZZJ01000015.1	Prodigal:002006	CDS	77559	79115	.	-	0	ID=MIIOBOEJ_01178;inference=ab initio prediction:Prodigal:002006;locus_tag=MIIOBOEJ_01178;product=hypothetical protein
NZ_VZZJ01000015.1	Prodigal:002006	CDS	79117	80328	.	-	0	ID=MIIOBOEJ_01179;inference=ab initio prediction:Prodigal:002006;locus_tag=MIIOBOEJ_01179;product=hypothetical protein
NZ_VZZJ01000015.1	Prodigal:002006	CDS	80757	81188	.	-	0	ID=MIIOBOEJ_01180;eC_number=1.11.1.15;Name=osmC;db_xref=COG:COG1764;gene=osmC;inference=ab initio prediction:Prodigal:002006,similar to AA sequence:UniProtKB:P0C0L2;locus_tag=MIIOBOEJ_01180;product=Peroxiredoxin OsmC
NZ_VZZJ01000015.1	Prodigal:002006	CDS	81324	81983	.	-	0	ID=MIIOBOEJ_01181;Name=recX;gene=recX;inference=ab initio prediction:Prodigal:002006,protein motif:HAMAP:MF_01114;locus_tag=MIIOBOEJ_01181;product=Regulatory protein RecX
NZ_VZZJ01000015.1	Prodigal:002006	CDS	82028	83557	.	+	0	ID=MIIOBOEJ_01182;inference=ab initio prediction:Prodigal:002006;locus_tag=MIIOBOEJ_01182;product=hypothetical protein
NZ_VZZJ01000015.1	Prodigal:002006	CDS	84305	85738	.	-	0	ID=MIIOBOEJ_01183;eC_number=1.2.1.26;Name=araE;gene=araE;inference=ab initio prediction:Prodigal:002006,similar to AA sequence:UniProtKB:Q1JUP4;locus_tag=MIIOBOEJ_01183;product=Alpha-ketoglutaric semialdehyde dehydrogenase 1
NZ_VZZJ01000015.1	Prodigal:002006	CDS	85905	86696	.	-	0	ID=MIIOBOEJ_01184;eC_number=3.5.1.118;Name=egtC;db_xref=COG:COG0121;gene=egtC;inference=ab initio prediction:Prodigal:002006,similar to AA sequence:UniProtKB:A0R5M9;locus_tag=MIIOBOEJ_01184;product=Gamma-glutamyl-hercynylcysteine sulfoxide hydrolase
NZ_VZZJ01000015.1	Prodigal:002006	CDS	87137	87529	.	+	0	ID=MIIOBOEJ_01185;Name=rssB_2;gene=rssB_2;inference=ab initio prediction:Prodigal:002006,protein motif:HAMAP:MF_00958;locus_tag=MIIOBOEJ_01185;product=Regulator of RpoS
NZ_VZZJ01000015.1	Prodigal:002006	CDS	87617	87931	.	-	0	ID=MIIOBOEJ_01186;Name=rpsU;db_xref=COG:COG0828;gene=rpsU;inference=ab initio prediction:Prodigal:002006,similar to AA sequence:UniProtKB:Q6N274;locus_tag=MIIOBOEJ_01186;product=30S ribosomal protein S21
NZ_VZZJ01000015.1	Prodigal:002006	CDS	88208	89422	.	-	0	ID=MIIOBOEJ_01187;inference=ab initio prediction:Prodigal:002006;locus_tag=MIIOBOEJ_01187;product=hypothetical protein
NZ_VZZJ01000015.1	Prodigal:002006	CDS	89880	90536	.	+	0	ID=MIIOBOEJ_01188;inference=ab initio prediction:Prodigal:002006;locus_tag=MIIOBOEJ_01188;product=hypothetical protein
NZ_VZZJ01000015.1	Prodigal:002006	CDS	90575	91219	.	-	0	ID=MIIOBOEJ_01189;inference=ab initio prediction:Prodigal:002006;locus_tag=MIIOBOEJ_01189;product=hypothetical protein
NZ_VZZJ01000015.1	Prodigal:002006	CDS	91385	92788	.	-	0	ID=MIIOBOEJ_01190;eC_number=2.7.-.-;Name=sasA_4;gene=sasA_4;inference=ab initio prediction:Prodigal:002006,protein motif:HAMAP:MF_01837;locus_tag=MIIOBOEJ_01190;product=Adaptive-response sensory-kinase SasA
NZ_VZZJ01000015.1	Prodigal:002006	CDS	92785	93501	.	-	0	ID=MIIOBOEJ_01191;Name=ompR_2;gene=ompR_2;inference=ab initio prediction:Prodigal:002006,similar to AA sequence:UniProtKB:P0AA16;locus_tag=MIIOBOEJ_01191;product=Transcriptional regulatory protein OmpR
NZ_VZZJ01000015.1	Prodigal:002006	CDS	93791	94069	.	+	0	ID=MIIOBOEJ_01192;Name=ubiK;gene=ubiK;inference=ab initio prediction:Prodigal:002006,protein motif:HAMAP:MF_02216;locus_tag=MIIOBOEJ_01192;product=Ubiquinone biosynthesis accessory factor UbiK
NZ_VZZJ01000015.1	Prodigal:002006	CDS	94372	94881	.	+	0	ID=MIIOBOEJ_01193;inference=ab initio prediction:Prodigal:002006;locus_tag=MIIOBOEJ_01193;product=hypothetical protein
NZ_VZZJ01000015.1	Prodigal:002006	CDS	94892	95716	.	+	0	ID=MIIOBOEJ_01194;eC_number=1.5.1.2;Name=proC;db_xref=COG:COG0345;gene=proC;inference=ab initio prediction:Prodigal:002006,similar to AA sequence:UniProtKB:P22008;locus_tag=MIIOBOEJ_01194;product=Pyrroline-5-carboxylate reductase
NZ_VZZJ01000015.1	Prodigal:002006	CDS	95843	96643	.	+	0	ID=MIIOBOEJ_01195;inference=ab initio prediction:Prodigal:002006;locus_tag=MIIOBOEJ_01195;product=hypothetical protein
NZ_VZZJ01000015.1	Prodigal:002006	CDS	96704	97588	.	-	0	ID=MIIOBOEJ_01196;inference=ab initio prediction:Prodigal:002006;locus_tag=MIIOBOEJ_01196;product=hypothetical protein
NZ_VZZJ01000015.1	Prodigal:002006	CDS	97585	98568	.	-	0	ID=MIIOBOEJ_01197;eC_number=1.1.1.215;db_xref=COG:COG1052;inference=ab initio prediction:Prodigal:002006,similar to AA sequence:UniProtKB:Q5FTU6;locus_tag=MIIOBOEJ_01197;product=2-ketogluconate reductase
NZ_VZZJ01000015.1	Prodigal:002006	CDS	98912	100318	.	+	0	ID=MIIOBOEJ_01198;eC_number=4.2.1.33;Name=leuC1;db_xref=COG:COG0065;gene=leuC1;inference=ab initio prediction:Prodigal:002006,similar to AA sequence:UniProtKB:P15717;locus_tag=MIIOBOEJ_01198;product=3-isopropylmalate dehydratase large subunit 1
NZ_VZZJ01000015.1	Aragorn:001002	tRNA	100412	100496	.	+	.	ID=MIIOBOEJ_01199;inference=COORDINATES:profile:Aragorn:001002;locus_tag=MIIOBOEJ_01199;product=tRNA-Leu(cag)
NZ_VZZJ01000015.1	Prodigal:002006	CDS	101668	101940	.	-	0	ID=MIIOBOEJ_01200;inference=ab initio prediction:Prodigal:002006;locus_tag=MIIOBOEJ_01200;product=hypothetical protein
NZ_VZZJ01000015.1	Prodigal:002006	CDS	101937	102170	.	-	0	ID=MIIOBOEJ_01201;inference=ab initio prediction:Prodigal:002006;locus_tag=MIIOBOEJ_01201;product=hypothetical protein
NZ_VZZJ01000015.1	Prodigal:002006	CDS	102158	103378	.	-	0	ID=MIIOBOEJ_01202;inference=ab initio prediction:Prodigal:002006;locus_tag=MIIOBOEJ_01202;product=hypothetical protein
NZ_VZZJ01000015.1	Prodigal:002006	CDS	103369	103677	.	-	0	ID=MIIOBOEJ_01203;inference=ab initio prediction:Prodigal:002006;locus_tag=MIIOBOEJ_01203;product=hypothetical protein
NZ_VZZJ01000015.1	Prodigal:002006	CDS	103674	103907	.	-	0	ID=MIIOBOEJ_01204;inference=ab initio prediction:Prodigal:002006;locus_tag=MIIOBOEJ_01204;product=hypothetical protein
NZ_VZZJ01000015.1	Prodigal:002006	CDS	104159	104368	.	-	0	ID=MIIOBOEJ_01205;inference=ab initio prediction:Prodigal:002006;locus_tag=MIIOBOEJ_01205;product=hypothetical protein
NZ_VZZJ01000015.1	Prodigal:002006	CDS	105524	107938	.	+	0	ID=MIIOBOEJ_01206;inference=ab initio prediction:Prodigal:002006;locus_tag=MIIOBOEJ_01206;product=hypothetical protein
NZ_VZZJ01000015.1	Prodigal:002006	CDS	107881	108117	.	-	0	ID=MIIOBOEJ_01207;inference=ab initio prediction:Prodigal:002006;locus_tag=MIIOBOEJ_01207;product=hypothetical protein
NZ_VZZJ01000015.1	Prodigal:002006	CDS	108289	108801	.	-	0	ID=MIIOBOEJ_01208;inference=ab initio prediction:Prodigal:002006;locus_tag=MIIOBOEJ_01208;product=hypothetical protein
NZ_VZZJ01000015.1	Prodigal:002006	CDS	108881	111526	.	+	0	ID=MIIOBOEJ_01209;inference=ab initio prediction:Prodigal:002006;locus_tag=MIIOBOEJ_01209;product=hypothetical protein
NZ_VZZJ01000015.1	Prodigal:002006	CDS	112319	112471	.	-	0	ID=MIIOBOEJ_01210;inference=ab initio prediction:Prodigal:002006;locus_tag=MIIOBOEJ_01210;product=hypothetical protein
NZ_VZZJ01000015.1	Prodigal:002006	CDS	112514	112717	.	-	0	ID=MIIOBOEJ_01211;inference=ab initio prediction:Prodigal:002006;locus_tag=MIIOBOEJ_01211;product=hypothetical protein
NZ_VZZJ01000015.1	Prodigal:002006	CDS	113030	113236	.	-	0	ID=MIIOBOEJ_01212;inference=ab initio prediction:Prodigal:002006;locus_tag=MIIOBOEJ_01212;product=hypothetical protein
NZ_VZZJ01000015.1	Prodigal:002006	CDS	113347	113526	.	+	0	ID=MIIOBOEJ_01213;inference=ab initio prediction:Prodigal:002006;locus_tag=MIIOBOEJ_01213;product=hypothetical protein
NZ_VZZJ01000015.1	Prodigal:002006	CDS	113648	113821	.	-	0	ID=MIIOBOEJ_01214;inference=ab initio prediction:Prodigal:002006;locus_tag=MIIOBOEJ_01214;product=hypothetical protein
NZ_VZZJ01000015.1	Prodigal:002006	CDS	114157	114882	.	-	0	ID=MIIOBOEJ_01215;Name=yohK_2;db_xref=COG:COG1346;gene=yohK_2;inference=ab initio prediction:Prodigal:002006,similar to AA sequence:UniProtKB:P0AD19;locus_tag=MIIOBOEJ_01215;product=Inner membrane protein YohK
NZ_VZZJ01000015.1	Prodigal:002006	CDS	114869	115267	.	-	0	ID=MIIOBOEJ_01216;inference=ab initio prediction:Prodigal:002006,similar to AA sequence:UniProtKB:P60632;locus_tag=MIIOBOEJ_01216;note=UPF0299 membrane protein YohJ;product=hypothetical protein
NZ_VZZJ01000015.1	Prodigal:002006	CDS	115509	115688	.	-	0	ID=MIIOBOEJ_01217;inference=ab initio prediction:Prodigal:002006;locus_tag=MIIOBOEJ_01217;product=hypothetical protein
NZ_VZZJ01000015.1	Prodigal:002006	CDS	115738	115902	.	-	0	ID=MIIOBOEJ_01218;inference=ab initio prediction:Prodigal:002006;locus_tag=MIIOBOEJ_01218;product=hypothetical protein
NZ_VZZJ01000015.1	Prodigal:002006	CDS	116999	117202	.	+	0	ID=MIIOBOEJ_01219;inference=ab initio prediction:Prodigal:002006;locus_tag=MIIOBOEJ_01219;product=hypothetical protein
NZ_VZZJ01000015.1	Prodigal:002006	CDS	117250	117426	.	-	0	ID=MIIOBOEJ_01220;inference=ab initio prediction:Prodigal:002006;locus_tag=MIIOBOEJ_01220;product=hypothetical protein
NZ_VZZJ01000015.1	Prodigal:002006	CDS	117451	117561	.	-	0	ID=MIIOBOEJ_01221;inference=ab initio prediction:Prodigal:002006;locus_tag=MIIOBOEJ_01221;product=hypothetical protein
NZ_VZZJ01000015.1	Prodigal:002006	CDS	119297	119458	.	+	0	ID=MIIOBOEJ_01222;inference=ab initio prediction:Prodigal:002006;locus_tag=MIIOBOEJ_01222;product=hypothetical protein
NZ_VZZJ01000015.1	Prodigal:002006	CDS	119544	119792	.	+	0	ID=MIIOBOEJ_01223;inference=ab initio prediction:Prodigal:002006;locus_tag=MIIOBOEJ_01223;product=hypothetical protein
NZ_VZZJ01000015.1	Prodigal:002006	CDS	119886	120872	.	+	0	ID=MIIOBOEJ_01224;eC_number=3.8.1.5;Name=dhmA_4;gene=dhmA_4;inference=ab initio prediction:Prodigal:002006,protein motif:HAMAP:MF_01230;locus_tag=MIIOBOEJ_01224;product=Haloalkane dehalogenase
NZ_VZZJ01000015.1	Prodigal:002006	CDS	121085	121465	.	+	0	ID=MIIOBOEJ_01225;inference=ab initio prediction:Prodigal:002006;locus_tag=MIIOBOEJ_01225;product=hypothetical protein
NZ_VZZJ01000015.1	Prodigal:002006	CDS	123303	123434	.	-	0	ID=MIIOBOEJ_01226;inference=ab initio prediction:Prodigal:002006;locus_tag=MIIOBOEJ_01226;product=hypothetical protein
NZ_VZZJ01000015.1	Prodigal:002006	CDS	123428	123664	.	-	0	ID=MIIOBOEJ_01227;inference=ab initio prediction:Prodigal:002006;locus_tag=MIIOBOEJ_01227;product=hypothetical protein
NZ_VZZJ01000015.1	Prodigal:002006	CDS	123752	123952	.	-	0	ID=MIIOBOEJ_01228;inference=ab initio prediction:Prodigal:002006;locus_tag=MIIOBOEJ_01228;product=hypothetical protein
NZ_VZZJ01000015.1	Prodigal:002006	CDS	124160	124405	.	-	0	ID=MIIOBOEJ_01229;inference=ab initio prediction:Prodigal:002006;locus_tag=MIIOBOEJ_01229;product=hypothetical protein
NZ_VZZJ01000015.1	Prodigal:002006	CDS	124467	124859	.	+	0	ID=MIIOBOEJ_01230;inference=ab initio prediction:Prodigal:002006;locus_tag=MIIOBOEJ_01230;product=hypothetical protein
NZ_VZZJ01000015.1	Prodigal:002006	CDS	125528	126961	.	+	0	ID=MIIOBOEJ_01231;inference=ab initio prediction:Prodigal:002006;locus_tag=MIIOBOEJ_01231;product=hypothetical protein
NZ_VZZJ01000015.1	Prodigal:002006	CDS	127018	127230	.	+	0	ID=MIIOBOEJ_01232;inference=ab initio prediction:Prodigal:002006;locus_tag=MIIOBOEJ_01232;product=hypothetical protein
NZ_VZZJ01000015.1	Prodigal:002006	CDS	127528	127779	.	+	0	ID=MIIOBOEJ_01233;inference=ab initio prediction:Prodigal:002006;locus_tag=MIIOBOEJ_01233;product=hypothetical protein
NZ_VZZJ01000015.1	Prodigal:002006	CDS	128222	128353	.	+	0	ID=MIIOBOEJ_01234;inference=ab initio prediction:Prodigal:002006;locus_tag=MIIOBOEJ_01234;product=hypothetical protein
NZ_VZZJ01000015.1	Prodigal:002006	CDS	128355	128960	.	-	0	ID=MIIOBOEJ_01235;Name=hin;db_xref=COG:COG1961;gene=hin;inference=ab initio prediction:Prodigal:002006,similar to AA sequence:UniProtKB:P03013;locus_tag=MIIOBOEJ_01235;product=DNA-invertase hin
NZ_VZZJ01000015.1	Prodigal:002006	CDS	129222	130841	.	-	0	ID=MIIOBOEJ_01236;eC_number=1.14.13.231;Name=tetX;db_xref=COG:COG0654;gene=tetX;inference=ab initio prediction:Prodigal:002006,similar to AA sequence:UniProtKB:B1MM05;locus_tag=MIIOBOEJ_01236;product=Flavin-dependent monooxygenase
NZ_VZZJ01000015.1	Prodigal:002006	CDS	131128	131397	.	-	0	ID=MIIOBOEJ_01237;inference=ab initio prediction:Prodigal:002006;locus_tag=MIIOBOEJ_01237;product=hypothetical protein
NZ_VZZJ01000015.1	Prodigal:002006	CDS	131502	131783	.	-	0	ID=MIIOBOEJ_01238;inference=ab initio prediction:Prodigal:002006;locus_tag=MIIOBOEJ_01238;product=hypothetical protein
NZ_VZZJ01000016.1	Prodigal:002006	CDS	250	2445	.	-	0	ID=MIIOBOEJ_01239;eC_number=5.6.2.2;Name=parE;db_xref=COG:COG0187;gene=parE;inference=ab initio prediction:Prodigal:002006,similar to AA sequence:UniProtKB:P0A2I5;locus_tag=MIIOBOEJ_01239;product=DNA topoisomerase 4 subunit B
NZ_VZZJ01000016.1	Prodigal:002006	CDS	2656	2850	.	+	0	ID=MIIOBOEJ_01240;inference=ab initio prediction:Prodigal:002006;locus_tag=MIIOBOEJ_01240;product=hypothetical protein
NZ_VZZJ01000016.1	Prodigal:002006	CDS	2982	5717	.	-	0	ID=MIIOBOEJ_01241;eC_number=5.6.2.1;Name=topA;db_xref=COG:COG0550;gene=topA;inference=ab initio prediction:Prodigal:002006,similar to AA sequence:UniProtKB:P9WG49;locus_tag=MIIOBOEJ_01241;product=DNA topoisomerase 1
NZ_VZZJ01000016.1	Prodigal:002006	CDS	5910	6737	.	-	0	ID=MIIOBOEJ_01242;Name=yedY1_1;db_xref=COG:COG2041;gene=yedY1_1;inference=ab initio prediction:Prodigal:002006,similar to AA sequence:UniProtKB:G8QM63;locus_tag=MIIOBOEJ_01242;product=Putative protein-methionine-sulfoxide reductase subunit YedZ1
NZ_VZZJ01000016.1	Prodigal:002006	CDS	6734	7549	.	-	0	ID=MIIOBOEJ_01243;Name=yedZ1_1;db_xref=COG:COG4117;gene=yedZ1_1;inference=ab initio prediction:Prodigal:002006,similar to AA sequence:UniProtKB:G8QM62;locus_tag=MIIOBOEJ_01243;product=Putative protein-methionine-sulfoxide reductase subunit YedZ1
NZ_VZZJ01000016.1	Prodigal:002006	CDS	7811	8758	.	+	0	ID=MIIOBOEJ_01244;eC_number=2.1.3.2;Name=pyrB;gene=pyrB;inference=ab initio prediction:Prodigal:002006,similar to AA sequence:UniProtKB:P56585;locus_tag=MIIOBOEJ_01244;product=Aspartate carbamoyltransferase
NZ_VZZJ01000016.1	Prodigal:002006	CDS	8764	10074	.	+	0	ID=MIIOBOEJ_01245;eC_number=3.5.2.3;Name=pyrC;db_xref=COG:COG0044;gene=pyrC;inference=ab initio prediction:Prodigal:002006,similar to AA sequence:UniProtKB:O66990;locus_tag=MIIOBOEJ_01245;product=Dihydroorotase
NZ_VZZJ01000016.1	Prodigal:002006	CDS	10074	10679	.	+	0	ID=MIIOBOEJ_01246;eC_number=2.3.1.275;Name=plsY;db_xref=COG:COG0344;gene=plsY;inference=ab initio prediction:Prodigal:002006,similar to AA sequence:UniProtKB:O66905;locus_tag=MIIOBOEJ_01246;product=Glycerol-3-phosphate acyltransferase
NZ_VZZJ01000016.1	Prodigal:002006	CDS	10809	12017	.	+	0	ID=MIIOBOEJ_01247;inference=ab initio prediction:Prodigal:002006;locus_tag=MIIOBOEJ_01247;product=hypothetical protein
NZ_VZZJ01000016.1	Prodigal:002006	CDS	12051	12545	.	-	0	ID=MIIOBOEJ_01248;eC_number=3.1.-.-;Name=yrrK;db_xref=COG:COG0816;gene=yrrK;inference=ab initio prediction:Prodigal:002006,similar to AA sequence:UniProtKB:O34634;locus_tag=MIIOBOEJ_01248;product=Putative pre-16S rRNA nuclease
NZ_VZZJ01000016.1	Prodigal:002006	CDS	12615	13190	.	-	0	ID=MIIOBOEJ_01249;inference=ab initio prediction:Prodigal:002006;locus_tag=MIIOBOEJ_01249;product=hypothetical protein
NZ_VZZJ01000016.1	Prodigal:002006	CDS	13362	13646	.	+	0	ID=MIIOBOEJ_01250;inference=ab initio prediction:Prodigal:002006;locus_tag=MIIOBOEJ_01250;product=hypothetical protein
NZ_VZZJ01000016.1	Prodigal:002006	CDS	13758	14045	.	+	0	ID=MIIOBOEJ_01251;eC_number=6.3.5.-;Name=gatC;db_xref=COG:COG0721;gene=gatC;inference=ab initio prediction:Prodigal:002006,similar to AA sequence:UniProtKB:Q9HVT9;locus_tag=MIIOBOEJ_01251;product=Glutamyl-tRNA(Gln) amidotransferase subunit C
NZ_VZZJ01000016.1	Prodigal:002006	CDS	14178	15671	.	+	0	ID=MIIOBOEJ_01252;eC_number=6.3.5.7;Name=gatA;db_xref=COG:COG0154;gene=gatA;inference=ab initio prediction:Prodigal:002006,similar to AA sequence:UniProtKB:Q9HVT8;locus_tag=MIIOBOEJ_01252;product=Glutamyl-tRNA(Gln) amidotransferase subunit A
NZ_VZZJ01000016.1	Prodigal:002006	CDS	15668	15967	.	+	0	ID=MIIOBOEJ_01253;inference=ab initio prediction:Prodigal:002006;locus_tag=MIIOBOEJ_01253;product=hypothetical protein
NZ_VZZJ01000016.1	Prodigal:002006	CDS	16140	17612	.	+	0	ID=MIIOBOEJ_01254;eC_number=6.3.5.-;Name=gatB;db_xref=COG:COG0064;gene=gatB;inference=ab initio prediction:Prodigal:002006,similar to AA sequence:UniProtKB:Q9HVT7;locus_tag=MIIOBOEJ_01254;product=Aspartyl/glutamyl-tRNA(Asn/Gln) amidotransferase subunit B
NZ_VZZJ01000016.1	Prodigal:002006	CDS	18189	19295	.	-	0	ID=MIIOBOEJ_01255;Name=aaeA_1;gene=aaeA_1;inference=ab initio prediction:Prodigal:002006,protein motif:HAMAP:MF_01544;locus_tag=MIIOBOEJ_01255;product=p-hydroxybenzoic acid efflux pump subunit AaeA
NZ_VZZJ01000016.1	Prodigal:002006	CDS	19295	19489	.	-	0	ID=MIIOBOEJ_01256;inference=ab initio prediction:Prodigal:002006;locus_tag=MIIOBOEJ_01256;product=hypothetical protein
NZ_VZZJ01000016.1	Prodigal:002006	CDS	19494	21533	.	-	0	ID=MIIOBOEJ_01257;Name=aaeB_1;gene=aaeB_1;inference=ab initio prediction:Prodigal:002006,protein motif:HAMAP:MF_01545;locus_tag=MIIOBOEJ_01257;product=p-hydroxybenzoic acid efflux pump subunit AaeB
NZ_VZZJ01000016.1	Prodigal:002006	CDS	21541	21969	.	-	0	ID=MIIOBOEJ_01258;inference=ab initio prediction:Prodigal:002006;locus_tag=MIIOBOEJ_01258;product=hypothetical protein
NZ_VZZJ01000016.1	Prodigal:002006	CDS	22043	22303	.	-	0	ID=MIIOBOEJ_01259;inference=ab initio prediction:Prodigal:002006;locus_tag=MIIOBOEJ_01259;product=hypothetical protein
NZ_VZZJ01000016.1	Prodigal:002006	CDS	22579	23214	.	+	0	ID=MIIOBOEJ_01260;eC_number=1.8.4.-;Name=yfcG_1;db_xref=COG:COG0625;gene=yfcG_1;inference=ab initio prediction:Prodigal:002006,similar to AA sequence:UniProtKB:P77526;locus_tag=MIIOBOEJ_01260;product=Disulfide-bond oxidoreductase YfcG
NZ_VZZJ01000016.1	Prodigal:002006	CDS	23247	23771	.	-	0	ID=MIIOBOEJ_01261;inference=ab initio prediction:Prodigal:002006;locus_tag=MIIOBOEJ_01261;product=hypothetical protein
NZ_VZZJ01000016.1	Prodigal:002006	CDS	24081	24503	.	+	0	ID=MIIOBOEJ_01262;eC_number=2.7.4.6;Name=ndk;db_xref=COG:COG0105;gene=ndk;inference=ab initio prediction:Prodigal:002006,similar to AA sequence:UniProtKB:P15266;locus_tag=MIIOBOEJ_01262;product=Nucleoside diphosphate kinase
NZ_VZZJ01000016.1	Prodigal:002006	CDS	24693	25058	.	+	0	ID=MIIOBOEJ_01263;inference=ab initio prediction:Prodigal:002006;locus_tag=MIIOBOEJ_01263;product=hypothetical protein
NZ_VZZJ01000016.1	Prodigal:002006	CDS	25098	25754	.	-	0	ID=MIIOBOEJ_01264;eC_number=2.1.2.2;Name=purN_1;db_xref=COG:COG0299;gene=purN_1;inference=ab initio prediction:Prodigal:002006,similar to AA sequence:UniProtKB:P08179;locus_tag=MIIOBOEJ_01264;product=Phosphoribosylglycinamide formyltransferase
NZ_VZZJ01000016.1	Prodigal:002006	CDS	25754	26821	.	-	0	ID=MIIOBOEJ_01265;eC_number=6.3.3.1;Name=purM;gene=purM;inference=ab initio prediction:Prodigal:002006,similar to AA sequence:UniProtKB:Q5F973;locus_tag=MIIOBOEJ_01265;product=Phosphoribosylformylglycinamidine cyclo-ligase
NZ_VZZJ01000016.1	Prodigal:002006	CDS	26924	27565	.	+	0	ID=MIIOBOEJ_01266;eC_number=2.7.8.5;Name=pgsA_1;gene=pgsA_1;inference=ab initio prediction:Prodigal:002006,protein motif:HAMAP:MF_01437;locus_tag=MIIOBOEJ_01266;product=CDP-diacylglycerol--glycerol-3-phosphate 3-phosphatidyltransferase
NZ_VZZJ01000016.1	Prodigal:002006	CDS	27622	28713	.	+	0	ID=MIIOBOEJ_01267;inference=ab initio prediction:Prodigal:002006;locus_tag=MIIOBOEJ_01267;product=hypothetical protein
NZ_VZZJ01000016.1	Prodigal:002006	CDS	28789	29520	.	+	0	ID=MIIOBOEJ_01268;inference=ab initio prediction:Prodigal:002006;locus_tag=MIIOBOEJ_01268;product=hypothetical protein
NZ_VZZJ01000016.1	Prodigal:002006	CDS	29601	32105	.	+	0	ID=MIIOBOEJ_01269;eC_number=2.7.4.1;Name=ppk;db_xref=COG:COG0855;gene=ppk;inference=ab initio prediction:Prodigal:002006,similar to AA sequence:UniProtKB:P9WHV9;locus_tag=MIIOBOEJ_01269;product=Polyphosphate kinase
NZ_VZZJ01000016.1	Prodigal:002006	CDS	32236	33777	.	+	0	ID=MIIOBOEJ_01270;eC_number=3.6.1.40;Name=gppA;gene=gppA;inference=ab initio prediction:Prodigal:002006,protein motif:HAMAP:MF_01550;locus_tag=MIIOBOEJ_01270;product=Guanosine-5'-triphosphate%2C3'-diphosphate pyrophosphatase
NZ_VZZJ01000016.1	Prodigal:002006	CDS	33870	36203	.	-	0	ID=MIIOBOEJ_01271;eC_number=1.1.1.39;Name=dme;db_xref=COG:COG0280;gene=dme;inference=ab initio prediction:Prodigal:002006,similar to AA sequence:UniProtKB:O30807;locus_tag=MIIOBOEJ_01271;product=NAD-dependent malic enzyme
NZ_VZZJ01000016.1	Prodigal:002006	CDS	36276	36896	.	+	0	ID=MIIOBOEJ_01272;eC_number=2.3.1.89;Name=dapH_1;gene=dapH_1;inference=ab initio prediction:Prodigal:002006,protein motif:HAMAP:MF_01691;locus_tag=MIIOBOEJ_01272;product=2%2C3%2C4%2C5-tetrahydropyridine-2%2C6-dicarboxylate N-acetyltransferase
NZ_VZZJ01000016.1	Prodigal:002006	CDS	36941	37210	.	+	0	ID=MIIOBOEJ_01273;inference=ab initio prediction:Prodigal:002006;locus_tag=MIIOBOEJ_01273;product=hypothetical protein
NZ_VZZJ01000016.1	Prodigal:002006	CDS	37162	37551	.	-	0	ID=MIIOBOEJ_01274;inference=ab initio prediction:Prodigal:002006;locus_tag=MIIOBOEJ_01274;product=hypothetical protein
NZ_VZZJ01000016.1	Prodigal:002006	CDS	37548	38624	.	-	0	ID=MIIOBOEJ_01275;inference=ab initio prediction:Prodigal:002006;locus_tag=MIIOBOEJ_01275;product=hypothetical protein
NZ_VZZJ01000016.1	Prodigal:002006	CDS	38621	39493	.	-	0	ID=MIIOBOEJ_01276;inference=ab initio prediction:Prodigal:002006;locus_tag=MIIOBOEJ_01276;product=hypothetical protein
NZ_VZZJ01000016.1	Prodigal:002006	CDS	39569	41416	.	-	0	ID=MIIOBOEJ_01277;eC_number=6.1.1.23;Name=aspS;db_xref=COG:COG0173;gene=aspS;inference=ab initio prediction:Prodigal:002006,similar to AA sequence:UniProtKB:Q51422;locus_tag=MIIOBOEJ_01277;product=Aspartate--tRNA(Asp/Asn) ligase
NZ_VZZJ01000016.1	Prodigal:002006	CDS	41518	42042	.	+	0	ID=MIIOBOEJ_01278;inference=ab initio prediction:Prodigal:002006;locus_tag=MIIOBOEJ_01278;product=hypothetical protein
NZ_VZZJ01000016.1	Prodigal:002006	CDS	42175	43371	.	+	0	ID=MIIOBOEJ_01279;eC_number=3.1.13.5;Name=rnd_1;db_xref=COG:COG0349;gene=rnd_1;inference=ab initio prediction:Prodigal:002006,similar to AA sequence:UniProtKB:P09155;locus_tag=MIIOBOEJ_01279;product=Ribonuclease D
NZ_VZZJ01000016.1	Prodigal:002006	CDS	43563	43895	.	+	0	ID=MIIOBOEJ_01280;inference=ab initio prediction:Prodigal:002006;locus_tag=MIIOBOEJ_01280;product=hypothetical protein
NZ_VZZJ01000016.1	Prodigal:002006	CDS	44053	44523	.	+	0	ID=MIIOBOEJ_01281;eC_number=1.17.2.1;Name=nicA;db_xref=COG:COG2080;gene=nicA;inference=ab initio prediction:Prodigal:002006,similar to AA sequence:UniProtKB:Q88FX9;locus_tag=MIIOBOEJ_01281;product=Nicotinate dehydrogenase subunit A
NZ_VZZJ01000016.1	Prodigal:002006	CDS	44535	46745	.	+	0	ID=MIIOBOEJ_01282;eC_number=1.17.2.1;Name=nicB;db_xref=COG:COG1529;gene=nicB;inference=ab initio prediction:Prodigal:002006,similar to AA sequence:UniProtKB:Q88FX8;locus_tag=MIIOBOEJ_01282;product=Nicotinate dehydrogenase subunit B
NZ_VZZJ01000016.1	Prodigal:002006	CDS	47412	49214	.	+	0	ID=MIIOBOEJ_01283;eC_number=1.1.2.7;inference=ab initio prediction:Prodigal:002006,similar to AA sequence:UniProtKB:P38539;locus_tag=MIIOBOEJ_01283;product=Methanol dehydrogenase [cytochrome c] subunit 1
NZ_VZZJ01000016.1	Prodigal:002006	CDS	49354	49965	.	+	0	ID=MIIOBOEJ_01284;inference=ab initio prediction:Prodigal:002006;locus_tag=MIIOBOEJ_01284;product=hypothetical protein
NZ_VZZJ01000016.1	Prodigal:002006	CDS	49965	50819	.	+	0	ID=MIIOBOEJ_01285;inference=ab initio prediction:Prodigal:002006;locus_tag=MIIOBOEJ_01285;product=hypothetical protein
NZ_VZZJ01000016.1	Prodigal:002006	CDS	50902	51375	.	-	0	ID=MIIOBOEJ_01286;eC_number=2.7.6.3;Name=folK;db_xref=COG:COG0801;gene=folK;inference=ab initio prediction:Prodigal:002006,similar to AA sequence:UniProtKB:P43777;locus_tag=MIIOBOEJ_01286;product=2-amino-4-hydroxy-6-hydroxymethyldihydropteridine pyrophosphokinase
NZ_VZZJ01000016.1	Prodigal:002006	CDS	51372	51761	.	-	0	ID=MIIOBOEJ_01287;eC_number=4.1.2.25;Name=folB;db_xref=COG:COG1539;gene=folB;inference=ab initio prediction:Prodigal:002006,similar to AA sequence:UniProtKB:P56740;locus_tag=MIIOBOEJ_01287;product=Dihydroneopterin aldolase
NZ_VZZJ01000016.1	Prodigal:002006	CDS	51758	52600	.	-	0	ID=MIIOBOEJ_01288;eC_number=2.5.1.15;Name=folP;gene=folP;inference=ab initio prediction:Prodigal:002006,similar to AA sequence:UniProtKB:Q5XCA8;locus_tag=MIIOBOEJ_01288;product=Dihydropteroate synthase
NZ_VZZJ01000016.1	Prodigal:002006	CDS	52770	53162	.	-	0	ID=MIIOBOEJ_01289;inference=ab initio prediction:Prodigal:002006;locus_tag=MIIOBOEJ_01289;product=hypothetical protein
NZ_VZZJ01000016.1	Prodigal:002006	CDS	53143	53856	.	-	0	ID=MIIOBOEJ_01290;inference=ab initio prediction:Prodigal:002006;locus_tag=MIIOBOEJ_01290;product=hypothetical protein
NZ_VZZJ01000016.1	Prodigal:002006	CDS	53853	54998	.	-	0	ID=MIIOBOEJ_01291;eC_number=1.21.98.4;Name=pqqE;db_xref=COG:COG0535;gene=pqqE;inference=ab initio prediction:Prodigal:002006,similar to AA sequence:UniProtKB:P71517;locus_tag=MIIOBOEJ_01291;product=PqqA peptide cyclase
NZ_VZZJ01000016.1	Prodigal:002006	CDS	54995	56080	.	-	0	ID=MIIOBOEJ_01292;Name=pqqCD;db_xref=COG:COG5424;gene=pqqCD;inference=ab initio prediction:Prodigal:002006,similar to AA sequence:UniProtKB:Q49150;locus_tag=MIIOBOEJ_01292;product=Bifunctional coenzyme PQQ synthesis protein C/D
NZ_VZZJ01000016.1	Prodigal:002006	CDS	56236	57135	.	-	0	ID=MIIOBOEJ_01293;Name=pqqB;db_xref=COG:COG1235;gene=pqqB;inference=ab initio prediction:Prodigal:002006,similar to AA sequence:UniProtKB:Q49149;locus_tag=MIIOBOEJ_01293;product=Coenzyme PQQ synthesis protein B
NZ_VZZJ01000016.1	Prodigal:002006	CDS	57180	57269	.	-	0	ID=MIIOBOEJ_01294;Name=pqqA_1;gene=pqqA_1;inference=ab initio prediction:Prodigal:002006,protein motif:HAMAP:MF_00656;locus_tag=MIIOBOEJ_01294;product=Coenzyme PQQ synthesis protein A
NZ_VZZJ01000016.1	Prodigal:002006	CDS	57445	58149	.	-	0	ID=MIIOBOEJ_01295;Name=mprA;db_xref=COG:COG0745;gene=mprA;inference=ab initio prediction:Prodigal:002006,similar to AA sequence:UniProtKB:A0R3I8;locus_tag=MIIOBOEJ_01295;product=Response regulator MprA
NZ_VZZJ01000016.1	Prodigal:002006	CDS	58146	59765	.	-	0	ID=MIIOBOEJ_01296;eC_number=2.7.-.-;Name=sasA_5;gene=sasA_5;inference=ab initio prediction:Prodigal:002006,protein motif:HAMAP:MF_01837;locus_tag=MIIOBOEJ_01296;product=Adaptive-response sensory-kinase SasA
NZ_VZZJ01000016.1	Prodigal:002006	CDS	60115	60321	.	-	0	ID=MIIOBOEJ_01297;inference=ab initio prediction:Prodigal:002006;locus_tag=MIIOBOEJ_01297;product=hypothetical protein
NZ_VZZJ01000016.1	Prodigal:002006	CDS	60432	61229	.	-	0	ID=MIIOBOEJ_01298;Name=fhcC;db_xref=COG:COG2218;gene=fhcC;inference=ab initio prediction:Prodigal:002006,similar to AA sequence:UniProtKB:C5B135;locus_tag=MIIOBOEJ_01298;product=Formyltransferase/hydrolase complex Fhc subunit C
NZ_VZZJ01000016.1	Prodigal:002006	CDS	61226	62164	.	-	0	ID=MIIOBOEJ_01299;eC_number=2.3.1.101;Name=fhcD;db_xref=COG:COG2037;gene=fhcD;inference=ab initio prediction:Prodigal:002006,similar to AA sequence:UniProtKB:Q49118;locus_tag=MIIOBOEJ_01299;product=Formyltransferase/hydrolase complex subunit D
NZ_VZZJ01000016.1	Prodigal:002006	CDS	62204	63847	.	-	0	ID=MIIOBOEJ_01300;eC_number=3.5.1.-;Name=fhcA;db_xref=COG:COG1229;gene=fhcA;inference=ab initio prediction:Prodigal:002006,similar to AA sequence:UniProtKB:C5B137;locus_tag=MIIOBOEJ_01300;product=Formyltransferase/hydrolase complex Fhc subunit A
NZ_VZZJ01000016.1	Prodigal:002006	CDS	63847	64920	.	-	0	ID=MIIOBOEJ_01301;Name=fhcB;db_xref=COG:COG1029;gene=fhcB;inference=ab initio prediction:Prodigal:002006,similar to AA sequence:UniProtKB:C5B138;locus_tag=MIIOBOEJ_01301;product=Formyltransferase/hydrolase complex Fhc subunit B
NZ_VZZJ01000016.1	Prodigal:002006	CDS	65252	66298	.	+	0	ID=MIIOBOEJ_01302;inference=ab initio prediction:Prodigal:002006;locus_tag=MIIOBOEJ_01302;product=hypothetical protein
NZ_VZZJ01000016.1	Prodigal:002006	CDS	66517	67410	.	+	0	ID=MIIOBOEJ_01303;eC_number=1.5.1.-;Name=mtdB;gene=mtdB;inference=ab initio prediction:Prodigal:002006,similar to AA sequence:UniProtKB:O85012;locus_tag=MIIOBOEJ_01303;product=NAD(P)-dependent methylenetetrahydromethanopterin dehydrogenase
NZ_VZZJ01000016.1	Prodigal:002006	CDS	67445	68653	.	+	0	ID=MIIOBOEJ_01304;inference=ab initio prediction:Prodigal:002006;locus_tag=MIIOBOEJ_01304;product=hypothetical protein
NZ_VZZJ01000016.1	Prodigal:002006	CDS	68595	69557	.	+	0	ID=MIIOBOEJ_01305;eC_number=3.5.4.27;Name=mch_1;db_xref=COG:COG3252;gene=mch_1;inference=ab initio prediction:Prodigal:002006,similar to AA sequence:UniProtKB:O85014;locus_tag=MIIOBOEJ_01305;product=Methenyltetrahydromethanopterin cyclohydrolase
NZ_VZZJ01000016.1	Prodigal:002006	CDS	69695	70696	.	+	0	ID=MIIOBOEJ_01306;inference=ab initio prediction:Prodigal:002006;locus_tag=MIIOBOEJ_01306;product=hypothetical protein
NZ_VZZJ01000016.1	Prodigal:002006	CDS	70701	71555	.	+	0	ID=MIIOBOEJ_01307;inference=ab initio prediction:Prodigal:002006;locus_tag=MIIOBOEJ_01307;product=hypothetical protein
NZ_VZZJ01000016.1	Prodigal:002006	CDS	71771	72283	.	+	0	ID=MIIOBOEJ_01308;eC_number=4.2.1.147;Name=fae_1;db_xref=COG:COG1795;gene=fae_1;inference=ab initio prediction:Prodigal:002006,similar to AA sequence:UniProtKB:Q9FA38;locus_tag=MIIOBOEJ_01308;product=5%2C6%2C7%2C8-tetrahydromethanopterin hydro-lyase
NZ_VZZJ01000016.1	Prodigal:002006	CDS	72432	73130	.	-	0	ID=MIIOBOEJ_01309;eC_number=5.3.1.16;Name=hisA_1;db_xref=COG:COG0106;gene=hisA_1;inference=ab initio prediction:Prodigal:002006,similar to AA sequence:UniProtKB:P10372;locus_tag=MIIOBOEJ_01309;product=1-(5-phosphoribosyl)-5-[(5-phosphoribosylamino)methylideneamino] imidazole-4-carboxamide isomerase
NZ_VZZJ01000016.1	Prodigal:002006	CDS	73163	74218	.	+	0	ID=MIIOBOEJ_01310;inference=ab initio prediction:Prodigal:002006;locus_tag=MIIOBOEJ_01310;product=hypothetical protein
NZ_VZZJ01000016.1	Prodigal:002006	CDS	74281	74481	.	+	0	ID=MIIOBOEJ_01311;inference=ab initio prediction:Prodigal:002006;locus_tag=MIIOBOEJ_01311;product=hypothetical protein
NZ_VZZJ01000016.1	Prodigal:002006	CDS	74494	75462	.	-	0	ID=MIIOBOEJ_01312;eC_number=4.2.99.-;Name=vgb_1;gene=vgb_1;inference=ab initio prediction:Prodigal:002006,protein motif:HAMAP:MF_01282;locus_tag=MIIOBOEJ_01312;product=Virginiamycin B lyase
NZ_VZZJ01000016.1	Prodigal:002006	CDS	75468	76004	.	-	0	ID=MIIOBOEJ_01313;inference=ab initio prediction:Prodigal:002006;locus_tag=MIIOBOEJ_01313;product=hypothetical protein
NZ_VZZJ01000016.1	Prodigal:002006	CDS	76035	76628	.	-	0	ID=MIIOBOEJ_01314;inference=ab initio prediction:Prodigal:002006;locus_tag=MIIOBOEJ_01314;product=hypothetical protein
NZ_VZZJ01000016.1	Prodigal:002006	CDS	76633	78198	.	-	0	ID=MIIOBOEJ_01315;inference=ab initio prediction:Prodigal:002006;locus_tag=MIIOBOEJ_01315;product=hypothetical protein
NZ_VZZJ01000016.1	Prodigal:002006	CDS	78195	78803	.	-	0	ID=MIIOBOEJ_01316;eC_number=2.7.2.8;Name=argB_2;gene=argB_2;inference=ab initio prediction:Prodigal:002006,protein motif:HAMAP:MF_00082;locus_tag=MIIOBOEJ_01316;product=Acetylglutamate kinase
NZ_VZZJ01000016.1	Prodigal:002006	CDS	78800	79534	.	-	0	ID=MIIOBOEJ_01317;inference=ab initio prediction:Prodigal:002006;locus_tag=MIIOBOEJ_01317;product=hypothetical protein
NZ_VZZJ01000016.1	Prodigal:002006	CDS	79567	80124	.	-	0	ID=MIIOBOEJ_01318;inference=ab initio prediction:Prodigal:002006;locus_tag=MIIOBOEJ_01318;product=hypothetical protein
NZ_VZZJ01000016.1	Prodigal:002006	CDS	80417	81649	.	+	0	ID=MIIOBOEJ_01319;inference=ab initio prediction:Prodigal:002006;locus_tag=MIIOBOEJ_01319;product=hypothetical protein
NZ_VZZJ01000016.1	Prodigal:002006	CDS	81793	82779	.	+	0	ID=MIIOBOEJ_01320;inference=ab initio prediction:Prodigal:002006,similar to AA sequence:UniProtKB:Q1Q0T4;locus_tag=MIIOBOEJ_01320;product=Hydrazine synthase subunit beta
NZ_VZZJ01000016.1	Prodigal:002006	CDS	82899	83348	.	+	0	ID=MIIOBOEJ_01321;inference=ab initio prediction:Prodigal:002006;locus_tag=MIIOBOEJ_01321;product=hypothetical protein
NZ_VZZJ01000016.1	Prodigal:002006	CDS	83360	83602	.	+	0	ID=MIIOBOEJ_01322;inference=ab initio prediction:Prodigal:002006;locus_tag=MIIOBOEJ_01322;product=hypothetical protein
NZ_VZZJ01000016.1	Prodigal:002006	CDS	83599	84378	.	+	0	ID=MIIOBOEJ_01323;eC_number=3.6.3.-;Name=lnrL;db_xref=COG:COG1131;gene=lnrL;inference=ab initio prediction:Prodigal:002006,similar to AA sequence:UniProtKB:P94440;locus_tag=MIIOBOEJ_01323;product=Linearmycin resistance ATP-binding protein LnrL
NZ_VZZJ01000016.1	Prodigal:002006	CDS	84375	85286	.	+	0	ID=MIIOBOEJ_01324;inference=ab initio prediction:Prodigal:002006;locus_tag=MIIOBOEJ_01324;product=hypothetical protein
NZ_VZZJ01000016.1	Prodigal:002006	CDS	85283	85915	.	+	0	ID=MIIOBOEJ_01325;inference=ab initio prediction:Prodigal:002006;locus_tag=MIIOBOEJ_01325;product=hypothetical protein
NZ_VZZJ01000016.1	Prodigal:002006	CDS	86100	86459	.	+	0	ID=MIIOBOEJ_01326;inference=ab initio prediction:Prodigal:002006;locus_tag=MIIOBOEJ_01326;product=hypothetical protein
NZ_VZZJ01000016.1	Prodigal:002006	CDS	86540	88066	.	-	0	ID=MIIOBOEJ_01327;eC_number=2.7.8.31;Name=wcaJ;db_xref=COG:COG2148;gene=wcaJ;inference=ab initio prediction:Prodigal:002006,similar to AA sequence:UniProtKB:P71241;locus_tag=MIIOBOEJ_01327;product=UDP-glucose:undecaprenyl-phosphate glucose-1-phosphate transferase
NZ_VZZJ01000016.1	Prodigal:002006	CDS	88209	89423	.	-	0	ID=MIIOBOEJ_01328;eC_number=2.4.1.250;Name=mshA_4;gene=mshA_4;inference=ab initio prediction:Prodigal:002006,protein motif:HAMAP:MF_01695;locus_tag=MIIOBOEJ_01328;product=D-inositol-3-phosphate glycosyltransferase
NZ_VZZJ01000016.1	Prodigal:002006	CDS	89589	90161	.	-	0	ID=MIIOBOEJ_01329;inference=ab initio prediction:Prodigal:002006;locus_tag=MIIOBOEJ_01329;product=hypothetical protein
NZ_VZZJ01000016.1	Prodigal:002006	CDS	90352	92694	.	+	0	ID=MIIOBOEJ_01330;inference=ab initio prediction:Prodigal:002006;locus_tag=MIIOBOEJ_01330;product=hypothetical protein
NZ_VZZJ01000016.1	Prodigal:002006	CDS	92757	93956	.	-	0	ID=MIIOBOEJ_01331;inference=ab initio prediction:Prodigal:002006;locus_tag=MIIOBOEJ_01331;product=hypothetical protein
NZ_VZZJ01000016.1	Prodigal:002006	CDS	94119	95177	.	+	0	ID=MIIOBOEJ_01332;inference=ab initio prediction:Prodigal:002006;locus_tag=MIIOBOEJ_01332;product=hypothetical protein
NZ_VZZJ01000016.1	Prodigal:002006	CDS	95190	95558	.	-	0	ID=MIIOBOEJ_01333;inference=ab initio prediction:Prodigal:002006;locus_tag=MIIOBOEJ_01333;product=hypothetical protein
NZ_VZZJ01000016.1	Prodigal:002006	CDS	95654	95860	.	-	0	ID=MIIOBOEJ_01334;inference=ab initio prediction:Prodigal:002006;locus_tag=MIIOBOEJ_01334;product=hypothetical protein
NZ_VZZJ01000016.1	Prodigal:002006	CDS	96224	97345	.	+	0	ID=MIIOBOEJ_01335;eC_number=1.3.-.-;Name=ctaA;db_xref=COG:COG1612;gene=ctaA;inference=ab initio prediction:Prodigal:002006,similar to AA sequence:UniProtKB:Q3IXW9;locus_tag=MIIOBOEJ_01335;product=Heme A synthase
NZ_VZZJ01000016.1	Prodigal:002006	CDS	97496	98179	.	+	0	ID=MIIOBOEJ_01336;inference=ab initio prediction:Prodigal:002006,similar to AA sequence:UniProtKB:P67153;locus_tag=MIIOBOEJ_01336;note=UPF0073 inner membrane protein YqfA;product=hypothetical protein
NZ_VZZJ01000016.1	Prodigal:002006	CDS	98273	98938	.	-	0	ID=MIIOBOEJ_01337;inference=ab initio prediction:Prodigal:002006;locus_tag=MIIOBOEJ_01337;product=hypothetical protein
NZ_VZZJ01000016.1	Prodigal:002006	CDS	99039	99299	.	-	0	ID=MIIOBOEJ_01338;inference=ab initio prediction:Prodigal:002006;locus_tag=MIIOBOEJ_01338;product=hypothetical protein
NZ_VZZJ01000016.1	Prodigal:002006	CDS	99526	99753	.	+	0	ID=MIIOBOEJ_01339;inference=ab initio prediction:Prodigal:002006;locus_tag=MIIOBOEJ_01339;product=hypothetical protein
NZ_VZZJ01000016.1	Prodigal:002006	CDS	99825	100898	.	-	0	ID=MIIOBOEJ_01340;inference=ab initio prediction:Prodigal:002006;locus_tag=MIIOBOEJ_01340;product=hypothetical protein
NZ_VZZJ01000016.1	Prodigal:002006	CDS	100945	103977	.	-	0	ID=MIIOBOEJ_01341;eC_number=2.4.1.129;Name=mtgA_2;gene=mtgA_2;inference=ab initio prediction:Prodigal:002006,protein motif:HAMAP:MF_00766;locus_tag=MIIOBOEJ_01341;product=Biosynthetic peptidoglycan transglycosylase
NZ_VZZJ01000016.1	Prodigal:002006	CDS	104345	106012	.	+	0	ID=MIIOBOEJ_01342;eC_number=3.2.1.1;Name=treS;db_xref=COG:COG0366;gene=treS;inference=ab initio prediction:Prodigal:002006,similar to AA sequence:UniProtKB:A0R6E0;locus_tag=MIIOBOEJ_01342;product=Trehalose synthase/amylase TreS
NZ_VZZJ01000016.1	Prodigal:002006	CDS	106152	106796	.	+	0	ID=MIIOBOEJ_01343;eC_number=3.1.2.6;Name=gloC;db_xref=COG:COG0491;gene=gloC;inference=ab initio prediction:Prodigal:002006,similar to AA sequence:UniProtKB:P75849;locus_tag=MIIOBOEJ_01343;product=Hydroxyacylglutathione hydrolase GloC
NZ_VZZJ01000016.1	Prodigal:002006	CDS	107028	109475	.	+	0	ID=MIIOBOEJ_01344;eC_number=5.6.2.2;Name=gyrB;gene=gyrB;inference=ab initio prediction:Prodigal:002006,similar to AA sequence:UniProtKB:B8GXQ0;locus_tag=MIIOBOEJ_01344;product=DNA gyrase subunit B
NZ_VZZJ01000016.1	Prodigal:002006	CDS	109625	110023	.	+	0	ID=MIIOBOEJ_01345;inference=ab initio prediction:Prodigal:002006;locus_tag=MIIOBOEJ_01345;product=hypothetical protein
NZ_VZZJ01000016.1	Prodigal:002006	CDS	110075	113257	.	-	0	ID=MIIOBOEJ_01346;inference=ab initio prediction:Prodigal:002006;locus_tag=MIIOBOEJ_01346;product=hypothetical protein
NZ_VZZJ01000016.1	Prodigal:002006	CDS	113467	114423	.	-	0	ID=MIIOBOEJ_01347;inference=ab initio prediction:Prodigal:002006;locus_tag=MIIOBOEJ_01347;product=hypothetical protein
NZ_VZZJ01000016.1	Prodigal:002006	CDS	114420	117122	.	-	0	ID=MIIOBOEJ_01348;eC_number=1.17.1.4;Name=xdhA;db_xref=COG:COG1529;gene=xdhA;inference=ab initio prediction:Prodigal:002006,similar to AA sequence:UniProtKB:Q46799;locus_tag=MIIOBOEJ_01348;product=Putative xanthine dehydrogenase molybdenum-binding subunit XdhA
NZ_VZZJ01000016.1	Prodigal:002006	CDS	117119	117934	.	-	0	ID=MIIOBOEJ_01349;inference=ab initio prediction:Prodigal:002006;locus_tag=MIIOBOEJ_01349;product=hypothetical protein
NZ_VZZJ01000016.1	Prodigal:002006	CDS	117944	119551	.	-	0	ID=MIIOBOEJ_01350;eC_number=1.-.-.-;Name=mco;gene=mco;inference=ab initio prediction:Prodigal:002006,similar to AA sequence:UniProtKB:Q69HT9;locus_tag=MIIOBOEJ_01350;product=Multicopper oxidase mco
NZ_VZZJ01000016.1	Prodigal:002006	CDS	120033	120794	.	+	0	ID=MIIOBOEJ_01351;inference=ab initio prediction:Prodigal:002006;locus_tag=MIIOBOEJ_01351;product=hypothetical protein
NZ_VZZJ01000017.1	Prodigal:002006	CDS	151	387	.	-	0	ID=MIIOBOEJ_01352;inference=ab initio prediction:Prodigal:002006;locus_tag=MIIOBOEJ_01352;product=hypothetical protein
NZ_VZZJ01000017.1	Prodigal:002006	CDS	740	1372	.	-	0	ID=MIIOBOEJ_01353;inference=ab initio prediction:Prodigal:002006;locus_tag=MIIOBOEJ_01353;product=hypothetical protein
NZ_VZZJ01000017.1	Prodigal:002006	CDS	1390	1722	.	-	0	ID=MIIOBOEJ_01354;inference=ab initio prediction:Prodigal:002006;locus_tag=MIIOBOEJ_01354;product=hypothetical protein
NZ_VZZJ01000017.1	Prodigal:002006	CDS	1970	2206	.	+	0	ID=MIIOBOEJ_01355;inference=ab initio prediction:Prodigal:002006;locus_tag=MIIOBOEJ_01355;product=hypothetical protein
NZ_VZZJ01000017.1	Prodigal:002006	CDS	2411	3013	.	-	0	ID=MIIOBOEJ_01356;inference=ab initio prediction:Prodigal:002006;locus_tag=MIIOBOEJ_01356;product=hypothetical protein
NZ_VZZJ01000017.1	Prodigal:002006	CDS	3112	3924	.	+	0	ID=MIIOBOEJ_01357;eC_number=1.1.1.201;db_xref=COG:COG0300;inference=ab initio prediction:Prodigal:002006,similar to AA sequence:UniProtKB:A7B4V1;locus_tag=MIIOBOEJ_01357;product=7-beta-hydroxysteroid dehydrogenase (NADP(+))
NZ_VZZJ01000017.1	Prodigal:002006	CDS	3921	5252	.	+	0	ID=MIIOBOEJ_01358;eC_number=1.17.99.6;Name=queG_2;gene=queG_2;inference=ab initio prediction:Prodigal:002006,protein motif:HAMAP:MF_00916;locus_tag=MIIOBOEJ_01358;product=Epoxyqueuosine reductase
NZ_VZZJ01000017.1	Prodigal:002006	CDS	5534	5833	.	+	0	ID=MIIOBOEJ_01359;inference=ab initio prediction:Prodigal:002006;locus_tag=MIIOBOEJ_01359;product=hypothetical protein
NZ_VZZJ01000017.1	Prodigal:002006	CDS	6532	6966	.	-	0	ID=MIIOBOEJ_01360;inference=ab initio prediction:Prodigal:002006,similar to AA sequence:UniProtKB:Q9PFB3;locus_tag=MIIOBOEJ_01360;note=UPF0394 membrane protein XF_0765;product=hypothetical protein
NZ_VZZJ01000017.1	Prodigal:002006	CDS	6975	7388	.	-	0	ID=MIIOBOEJ_01361;inference=ab initio prediction:Prodigal:002006,similar to AA sequence:UniProtKB:Q9PFB2;locus_tag=MIIOBOEJ_01361;note=UPF0394 membrane protein XF_0766;product=hypothetical protein
NZ_VZZJ01000017.1	Prodigal:002006	CDS	7683	7889	.	+	0	ID=MIIOBOEJ_01362;inference=ab initio prediction:Prodigal:002006;locus_tag=MIIOBOEJ_01362;product=hypothetical protein
NZ_VZZJ01000017.1	Prodigal:002006	CDS	7921	8760	.	+	0	ID=MIIOBOEJ_01363;eC_number=2.3.1.30;Name=cysE_1;db_xref=COG:COG1045;gene=cysE_1;inference=ab initio prediction:Prodigal:002006,similar to AA sequence:UniProtKB:P29847;locus_tag=MIIOBOEJ_01363;product=Serine acetyltransferase
NZ_VZZJ01000017.1	Prodigal:002006	CDS	9190	10581	.	+	0	ID=MIIOBOEJ_01364;inference=ab initio prediction:Prodigal:002006;locus_tag=MIIOBOEJ_01364;product=hypothetical protein
NZ_VZZJ01000017.1	Prodigal:002006	CDS	10568	12583	.	+	0	ID=MIIOBOEJ_01365;eC_number=4.4.1.16;Name=sufS_1;gene=sufS_1;inference=ab initio prediction:Prodigal:002006,protein motif:HAMAP:MF_01831;locus_tag=MIIOBOEJ_01365;product=Cysteine desulfurase
NZ_VZZJ01000017.1	Prodigal:002006	CDS	12677	14095	.	-	0	ID=MIIOBOEJ_01366;eC_number=1.14.13.131;Name=dmoA;gene=dmoA;inference=ab initio prediction:Prodigal:002006,similar to AA sequence:UniProtKB:E9JFX9;locus_tag=MIIOBOEJ_01366;product=Dimethyl-sulfide monooxygenase
NZ_VZZJ01000017.1	Prodigal:002006	CDS	14455	15678	.	+	0	ID=MIIOBOEJ_01367;eC_number=1.14.14.-;Name=sfnC;gene=sfnC;inference=ab initio prediction:Prodigal:002006,similar to AA sequence:UniProtKB:Q845S8;locus_tag=MIIOBOEJ_01367;product=putative FMNH2-dependent monooxygenase SfnC
NZ_VZZJ01000017.1	Prodigal:002006	CDS	15761	17122	.	+	0	ID=MIIOBOEJ_01368;eC_number=1.14.14.10;Name=ntaA_1;gene=ntaA_1;inference=ab initio prediction:Prodigal:002006,similar to AA sequence:UniProtKB:P54989;locus_tag=MIIOBOEJ_01368;product=Nitrilotriacetate monooxygenase component A
NZ_VZZJ01000017.1	Prodigal:002006	CDS	17155	18495	.	-	0	ID=MIIOBOEJ_01369;eC_number=1.14.14.10;Name=ntaA_2;gene=ntaA_2;inference=ab initio prediction:Prodigal:002006,similar to AA sequence:UniProtKB:P54989;locus_tag=MIIOBOEJ_01369;product=Nitrilotriacetate monooxygenase component A
NZ_VZZJ01000017.1	Prodigal:002006	CDS	18832	20454	.	+	0	ID=MIIOBOEJ_01370;Name=nikA;db_xref=COG:COG0747;gene=nikA;inference=ab initio prediction:Prodigal:002006,similar to AA sequence:UniProtKB:P33590;locus_tag=MIIOBOEJ_01370;product=Nickel-binding periplasmic protein
NZ_VZZJ01000017.1	Prodigal:002006	CDS	20463	21380	.	+	0	ID=MIIOBOEJ_01371;Name=gsiC_1;db_xref=COG:COG0601;gene=gsiC_1;inference=ab initio prediction:Prodigal:002006,similar to AA sequence:UniProtKB:P75798;locus_tag=MIIOBOEJ_01371;product=Glutathione transport system permease protein GsiC
NZ_VZZJ01000017.1	Prodigal:002006	CDS	21377	22297	.	+	0	ID=MIIOBOEJ_01372;Name=gsiD_2;db_xref=COG:COG1173;gene=gsiD_2;inference=ab initio prediction:Prodigal:002006,similar to AA sequence:UniProtKB:P75799;locus_tag=MIIOBOEJ_01372;product=Glutathione transport system permease protein GsiD
NZ_VZZJ01000017.1	Prodigal:002006	CDS	22294	24006	.	+	0	ID=MIIOBOEJ_01373;Name=yejF_1;db_xref=COG:COG4172;gene=yejF_1;inference=ab initio prediction:Prodigal:002006,similar to AA sequence:UniProtKB:P33916;locus_tag=MIIOBOEJ_01373;product=putative ABC transporter ATP-binding protein YejF
NZ_VZZJ01000017.1	Prodigal:002006	CDS	24042	24839	.	+	0	ID=MIIOBOEJ_01374;Name=metQ_1;db_xref=COG:COG1464;gene=metQ_1;inference=ab initio prediction:Prodigal:002006,similar to AA sequence:UniProtKB:O32167;locus_tag=MIIOBOEJ_01374;product=Methionine-binding lipoprotein MetQ
NZ_VZZJ01000017.1	Prodigal:002006	CDS	25139	25900	.	+	0	ID=MIIOBOEJ_01375;inference=ab initio prediction:Prodigal:002006;locus_tag=MIIOBOEJ_01375;product=hypothetical protein
NZ_VZZJ01000017.1	Prodigal:002006	CDS	25913	26104	.	-	0	ID=MIIOBOEJ_01376;inference=ab initio prediction:Prodigal:002006;locus_tag=MIIOBOEJ_01376;product=hypothetical protein
NZ_VZZJ01000017.1	Prodigal:002006	CDS	26326	27162	.	-	0	ID=MIIOBOEJ_01377;eC_number=7.3.2.4;Name=nrtC;db_xref=COG:COG0715;gene=nrtC;inference=ab initio prediction:Prodigal:002006,similar to AA sequence:UniProtKB:P38045;locus_tag=MIIOBOEJ_01377;product=Nitrate import ATP-binding protein NrtC
NZ_VZZJ01000017.1	Prodigal:002006	CDS	27156	28163	.	-	0	ID=MIIOBOEJ_01378;inference=ab initio prediction:Prodigal:002006;locus_tag=MIIOBOEJ_01378;product=hypothetical protein
NZ_VZZJ01000017.1	Prodigal:002006	CDS	28175	29278	.	-	0	ID=MIIOBOEJ_01379;inference=ab initio prediction:Prodigal:002006;locus_tag=MIIOBOEJ_01379;product=hypothetical protein
NZ_VZZJ01000017.1	Prodigal:002006	CDS	29536	29745	.	+	0	ID=MIIOBOEJ_01380;inference=ab initio prediction:Prodigal:002006;locus_tag=MIIOBOEJ_01380;product=hypothetical protein
NZ_VZZJ01000017.1	Prodigal:002006	CDS	29847	30971	.	+	0	ID=MIIOBOEJ_01381;eC_number=3.6.3.-;Name=metN_1;db_xref=COG:COG1135;gene=metN_1;inference=ab initio prediction:Prodigal:002006,similar to AA sequence:UniProtKB:P30750;locus_tag=MIIOBOEJ_01381;product=Methionine import ATP-binding protein MetN
NZ_VZZJ01000017.1	Prodigal:002006	CDS	30961	31626	.	+	0	ID=MIIOBOEJ_01382;Name=metI;db_xref=COG:COG2011;gene=metI;inference=ab initio prediction:Prodigal:002006,similar to AA sequence:UniProtKB:P31547;locus_tag=MIIOBOEJ_01382;product=D-methionine transport system permease protein MetI
NZ_VZZJ01000017.1	Prodigal:002006	CDS	31668	32453	.	+	0	ID=MIIOBOEJ_01383;Name=metQ_2;db_xref=COG:COG1464;gene=metQ_2;inference=ab initio prediction:Prodigal:002006,similar to AA sequence:UniProtKB:P28635;locus_tag=MIIOBOEJ_01383;product=D-methionine-binding lipoprotein MetQ
NZ_VZZJ01000017.1	Prodigal:002006	CDS	32467	33270	.	-	0	ID=MIIOBOEJ_01384;Name=metQ_3;db_xref=COG:COG1464;gene=metQ_3;inference=ab initio prediction:Prodigal:002006,similar to AA sequence:UniProtKB:P28635;locus_tag=MIIOBOEJ_01384;product=D-methionine-binding lipoprotein MetQ
NZ_VZZJ01000017.1	Prodigal:002006	CDS	33267	33530	.	-	0	ID=MIIOBOEJ_01385;inference=ab initio prediction:Prodigal:002006;locus_tag=MIIOBOEJ_01385;product=hypothetical protein
NZ_VZZJ01000017.1	Prodigal:002006	CDS	34022	34528	.	+	0	ID=MIIOBOEJ_01386;eC_number=3.6.1.25;db_xref=COG:COG2954;inference=ab initio prediction:Prodigal:002006,similar to AA sequence:UniProtKB:A3DIJ8;locus_tag=MIIOBOEJ_01386;product=Inorganic triphosphatase
NZ_VZZJ01000017.1	Prodigal:002006	CDS	35299	35709	.	+	0	ID=MIIOBOEJ_01387;inference=ab initio prediction:Prodigal:002006;locus_tag=MIIOBOEJ_01387;product=hypothetical protein
NZ_VZZJ01000017.1	Prodigal:002006	CDS	35780	36238	.	-	0	ID=MIIOBOEJ_01388;inference=ab initio prediction:Prodigal:002006;locus_tag=MIIOBOEJ_01388;product=hypothetical protein
NZ_VZZJ01000017.1	Prodigal:002006	CDS	36318	36683	.	-	0	ID=MIIOBOEJ_01389;inference=ab initio prediction:Prodigal:002006;locus_tag=MIIOBOEJ_01389;product=hypothetical protein
NZ_VZZJ01000017.1	Prodigal:002006	CDS	36970	37740	.	+	0	ID=MIIOBOEJ_01390;eC_number=3.6.1.26;Name=cdh_1;db_xref=COG:COG2134;gene=cdh_1;inference=ab initio prediction:Prodigal:002006,similar to AA sequence:UniProtKB:P9WPG9;locus_tag=MIIOBOEJ_01390;product=putative CDP-diacylglycerol pyrophosphatase
NZ_VZZJ01000017.1	Prodigal:002006	CDS	37961	38179	.	+	0	ID=MIIOBOEJ_01391;inference=ab initio prediction:Prodigal:002006;locus_tag=MIIOBOEJ_01391;product=hypothetical protein
NZ_VZZJ01000017.1	Prodigal:002006	CDS	38728	38997	.	+	0	ID=MIIOBOEJ_01392;inference=ab initio prediction:Prodigal:002006;locus_tag=MIIOBOEJ_01392;product=hypothetical protein
NZ_VZZJ01000017.1	Prodigal:002006	CDS	39437	39883	.	+	0	ID=MIIOBOEJ_01393;inference=ab initio prediction:Prodigal:002006;locus_tag=MIIOBOEJ_01393;product=hypothetical protein
NZ_VZZJ01000017.1	Prodigal:002006	CDS	39925	40206	.	-	0	ID=MIIOBOEJ_01394;inference=ab initio prediction:Prodigal:002006;locus_tag=MIIOBOEJ_01394;product=hypothetical protein
NZ_VZZJ01000017.1	Prodigal:002006	CDS	40345	40557	.	-	0	ID=MIIOBOEJ_01395;inference=ab initio prediction:Prodigal:002006;locus_tag=MIIOBOEJ_01395;product=hypothetical protein
NZ_VZZJ01000017.1	Prodigal:002006	CDS	40708	41106	.	-	0	ID=MIIOBOEJ_01396;inference=ab initio prediction:Prodigal:002006;locus_tag=MIIOBOEJ_01396;product=hypothetical protein
NZ_VZZJ01000017.1	Prodigal:002006	CDS	41279	41512	.	-	0	ID=MIIOBOEJ_01397;inference=ab initio prediction:Prodigal:002006;locus_tag=MIIOBOEJ_01397;product=hypothetical protein
NZ_VZZJ01000017.1	Prodigal:002006	CDS	42115	42450	.	+	0	ID=MIIOBOEJ_01398;inference=ab initio prediction:Prodigal:002006;locus_tag=MIIOBOEJ_01398;product=hypothetical protein
NZ_VZZJ01000017.1	Prodigal:002006	CDS	42455	42544	.	-	0	ID=MIIOBOEJ_01399;inference=ab initio prediction:Prodigal:002006;locus_tag=MIIOBOEJ_01399;product=hypothetical protein
NZ_VZZJ01000017.1	Prodigal:002006	CDS	42951	43127	.	+	0	ID=MIIOBOEJ_01400;inference=ab initio prediction:Prodigal:002006;locus_tag=MIIOBOEJ_01400;product=hypothetical protein
NZ_VZZJ01000017.1	Prodigal:002006	CDS	43117	43431	.	+	0	ID=MIIOBOEJ_01401;inference=ab initio prediction:Prodigal:002006;locus_tag=MIIOBOEJ_01401;product=hypothetical protein
NZ_VZZJ01000017.1	Prodigal:002006	CDS	43553	43804	.	+	0	ID=MIIOBOEJ_01402;inference=ab initio prediction:Prodigal:002006;locus_tag=MIIOBOEJ_01402;product=hypothetical protein
NZ_VZZJ01000017.1	Prodigal:002006	CDS	43954	45138	.	+	0	ID=MIIOBOEJ_01403;eC_number=2.3.1.46;Name=metXA_1;gene=metXA_1;inference=ab initio prediction:Prodigal:002006,protein motif:HAMAP:MF_00296;locus_tag=MIIOBOEJ_01403;product=Homoserine O-acetyltransferase
NZ_VZZJ01000017.1	Prodigal:002006	CDS	45096	45869	.	-	0	ID=MIIOBOEJ_01404;eC_number=7.3.2.4;Name=nrtD_2;db_xref=COG:COG1116;gene=nrtD_2;inference=ab initio prediction:Prodigal:002006,similar to AA sequence:UniProtKB:P38046;locus_tag=MIIOBOEJ_01404;product=Nitrate import ATP-binding protein NrtD
NZ_VZZJ01000017.1	Prodigal:002006	CDS	45875	46627	.	-	0	ID=MIIOBOEJ_01405;Name=ssuC_4;db_xref=COG:COG0600;gene=ssuC_4;inference=ab initio prediction:Prodigal:002006,similar to AA sequence:UniProtKB:P75851;locus_tag=MIIOBOEJ_01405;product=Putative aliphatic sulfonates transport permease protein SsuC
NZ_VZZJ01000017.1	Prodigal:002006	CDS	46647	47675	.	-	0	ID=MIIOBOEJ_01406;inference=ab initio prediction:Prodigal:002006;locus_tag=MIIOBOEJ_01406;product=hypothetical protein
NZ_VZZJ01000017.1	Prodigal:002006	CDS	47854	48279	.	+	0	ID=MIIOBOEJ_01407;inference=ab initio prediction:Prodigal:002006;locus_tag=MIIOBOEJ_01407;product=hypothetical protein
NZ_VZZJ01000017.1	Prodigal:002006	CDS	48446	49552	.	-	0	ID=MIIOBOEJ_01408;Name=spuD;db_xref=COG:COG0687;gene=spuD;inference=ab initio prediction:Prodigal:002006,similar to AA sequence:UniProtKB:Q9I6J1;locus_tag=MIIOBOEJ_01408;product=Putrescine-binding periplasmic protein SpuD
NZ_VZZJ01000017.1	Prodigal:002006	CDS	49549	49920	.	-	0	ID=MIIOBOEJ_01409;eC_number=3.5.99.10;Name=yabJ;db_xref=COG:COG0251;gene=yabJ;inference=ab initio prediction:Prodigal:002006,similar to AA sequence:UniProtKB:P37552;locus_tag=MIIOBOEJ_01409;product=2-iminobutanoate/2-iminopropanoate deaminase
NZ_VZZJ01000017.1	Prodigal:002006	CDS	50135	50404	.	+	0	ID=MIIOBOEJ_01410;inference=ab initio prediction:Prodigal:002006;locus_tag=MIIOBOEJ_01410;product=hypothetical protein
NZ_VZZJ01000017.1	Prodigal:002006	CDS	50488	50709	.	-	0	ID=MIIOBOEJ_01411;inference=ab initio prediction:Prodigal:002006;locus_tag=MIIOBOEJ_01411;product=hypothetical protein
NZ_VZZJ01000017.1	Prodigal:002006	CDS	50885	53074	.	-	0	ID=MIIOBOEJ_01412;eC_number=2.7.7.8;Name=pnp;db_xref=COG:COG1185;gene=pnp;inference=ab initio prediction:Prodigal:002006,similar to AA sequence:UniProtKB:Q9AC32;locus_tag=MIIOBOEJ_01412;product=Polyribonucleotide nucleotidyltransferase
NZ_VZZJ01000017.1	Prodigal:002006	CDS	53279	53548	.	-	0	ID=MIIOBOEJ_01413;Name=rpsO;db_xref=COG:COG0184;gene=rpsO;inference=ab initio prediction:Prodigal:002006,similar to AA sequence:UniProtKB:Q6NCN7;locus_tag=MIIOBOEJ_01413;product=30S ribosomal protein S15
NZ_VZZJ01000017.1	Prodigal:002006	CDS	53866	55299	.	+	0	ID=MIIOBOEJ_01414;Name=yhdG_1;db_xref=COG:COG0531;gene=yhdG_1;inference=ab initio prediction:Prodigal:002006,similar to AA sequence:UniProtKB:O07576;locus_tag=MIIOBOEJ_01414;product=putative amino acid permease YhdG
NZ_VZZJ01000017.1	Prodigal:002006	CDS	55406	55501	.	-	0	ID=MIIOBOEJ_01415;inference=ab initio prediction:Prodigal:002006;locus_tag=MIIOBOEJ_01415;product=hypothetical protein
NZ_VZZJ01000017.1	Prodigal:002006	CDS	55598	56407	.	-	0	ID=MIIOBOEJ_01416;eC_number=3.1.11.2;Name=xthA_2;db_xref=COG:COG0708;gene=xthA_2;inference=ab initio prediction:Prodigal:002006,similar to AA sequence:UniProtKB:P09030;locus_tag=MIIOBOEJ_01416;product=Exodeoxyribonuclease III
NZ_VZZJ01000017.1	Prodigal:002006	CDS	56615	57346	.	+	0	ID=MIIOBOEJ_01417;inference=ab initio prediction:Prodigal:002006;locus_tag=MIIOBOEJ_01417;product=hypothetical protein
NZ_VZZJ01000017.1	Prodigal:002006	CDS	57357	58313	.	-	0	ID=MIIOBOEJ_01418;Name=lolA;gene=lolA;inference=ab initio prediction:Prodigal:002006,protein motif:HAMAP:MF_00240;locus_tag=MIIOBOEJ_01418;product=Outer-membrane lipoprotein carrier protein
NZ_VZZJ01000017.1	Prodigal:002006	CDS	58419	61889	.	-	0	ID=MIIOBOEJ_01419;inference=ab initio prediction:Prodigal:002006;locus_tag=MIIOBOEJ_01419;product=hypothetical protein
NZ_VZZJ01000017.1	Prodigal:002006	CDS	62112	64169	.	+	0	ID=MIIOBOEJ_01420;eC_number=6.3.5.1;Name=nadE;db_xref=COG:COG0171;gene=nadE;inference=ab initio prediction:Prodigal:002006,similar to AA sequence:UniProtKB:P9WJJ3;locus_tag=MIIOBOEJ_01420;product=Glutamine-dependent NAD(+) synthetase
NZ_VZZJ01000017.1	Prodigal:002006	CDS	64323	64556	.	+	0	ID=MIIOBOEJ_01421;inference=ab initio prediction:Prodigal:002006;locus_tag=MIIOBOEJ_01421;product=hypothetical protein
NZ_VZZJ01000017.1	Prodigal:002006	CDS	64642	65070	.	+	0	ID=MIIOBOEJ_01422;inference=ab initio prediction:Prodigal:002006;locus_tag=MIIOBOEJ_01422;product=hypothetical protein
NZ_VZZJ01000017.1	Prodigal:002006	CDS	65072	65554	.	-	0	ID=MIIOBOEJ_01423;inference=ab initio prediction:Prodigal:002006;locus_tag=MIIOBOEJ_01423;product=hypothetical protein
NZ_VZZJ01000017.1	Prodigal:002006	CDS	65753	66742	.	+	0	ID=MIIOBOEJ_01424;Name=mamM;gene=mamM;inference=ab initio prediction:Prodigal:002006,similar to AA sequence:UniProtKB:V6F235;locus_tag=MIIOBOEJ_01424;product=Magnetosome protein MamM
NZ_VZZJ01000017.1	Prodigal:002006	CDS	66750	67262	.	-	0	ID=MIIOBOEJ_01425;Name=bsaA;gene=bsaA;inference=ab initio prediction:Prodigal:002006,similar to AA sequence:UniProtKB:P99097;locus_tag=MIIOBOEJ_01425;product=Glutathione peroxidase BsaA
NZ_VZZJ01000017.1	Prodigal:002006	CDS	67341	68501	.	-	0	ID=MIIOBOEJ_01426;eC_number=3.5.1.32;Name=hipO_1;db_xref=COG:COG1473;gene=hipO_1;inference=ab initio prediction:Prodigal:002006,similar to AA sequence:UniProtKB:P45493;locus_tag=MIIOBOEJ_01426;product=Hippurate hydrolase
NZ_VZZJ01000017.1	Prodigal:002006	CDS	68504	69730	.	-	0	ID=MIIOBOEJ_01427;inference=ab initio prediction:Prodigal:002006;locus_tag=MIIOBOEJ_01427;product=hypothetical protein
NZ_VZZJ01000017.1	Prodigal:002006	CDS	69915	70322	.	+	0	ID=MIIOBOEJ_01428;inference=ab initio prediction:Prodigal:002006;locus_tag=MIIOBOEJ_01428;product=hypothetical protein
NZ_VZZJ01000017.1	Prodigal:002006	CDS	70340	71104	.	-	0	ID=MIIOBOEJ_01429;inference=ab initio prediction:Prodigal:002006;locus_tag=MIIOBOEJ_01429;product=hypothetical protein
NZ_VZZJ01000017.1	Prodigal:002006	CDS	71105	71578	.	-	0	ID=MIIOBOEJ_01430;inference=ab initio prediction:Prodigal:002006;locus_tag=MIIOBOEJ_01430;product=hypothetical protein
NZ_VZZJ01000017.1	Prodigal:002006	CDS	71716	73053	.	+	0	ID=MIIOBOEJ_01431;eC_number=2.6.1.11;Name=aruC;db_xref=COG:COG4992;gene=aruC;inference=ab initio prediction:Prodigal:002006,similar to AA sequence:UniProtKB:O30508;locus_tag=MIIOBOEJ_01431;product=Succinylornithine transaminase/acetylornithine aminotransferase
NZ_VZZJ01000017.1	Prodigal:002006	CDS	73095	74063	.	+	0	ID=MIIOBOEJ_01432;eC_number=2.1.3.3;Name=argF;db_xref=COG:COG0078;gene=argF;inference=ab initio prediction:Prodigal:002006,similar to AA sequence:UniProtKB:P11724;locus_tag=MIIOBOEJ_01432;product=Ornithine carbamoyltransferase%2C anabolic
NZ_VZZJ01000017.1	Prodigal:002006	CDS	74293	75312	.	+	0	ID=MIIOBOEJ_01433;Name=hslO;db_xref=COG:COG1281;gene=hslO;inference=ab initio prediction:Prodigal:002006,similar to AA sequence:UniProtKB:P0A6Y5;locus_tag=MIIOBOEJ_01433;product=33 kDa chaperonin
NZ_VZZJ01000017.1	Prodigal:002006	CDS	75477	76565	.	+	0	ID=MIIOBOEJ_01434;inference=ab initio prediction:Prodigal:002006;locus_tag=MIIOBOEJ_01434;product=hypothetical protein
NZ_VZZJ01000017.1	Prodigal:002006	CDS	76677	77246	.	-	0	ID=MIIOBOEJ_01435;eC_number=2.3.1.57;Name=speG;db_xref=COG:COG1670;gene=speG;inference=ab initio prediction:Prodigal:002006,similar to AA sequence:UniProtKB:P0A951;locus_tag=MIIOBOEJ_01435;product=Spermidine N(1)-acetyltransferase
NZ_VZZJ01000017.1	Prodigal:002006	CDS	77243	78436	.	-	0	ID=MIIOBOEJ_01436;eC_number=3.5.1.16;Name=argE_1;db_xref=COG:COG0624;gene=argE_1;inference=ab initio prediction:Prodigal:002006,similar to AA sequence:UniProtKB:P23908;locus_tag=MIIOBOEJ_01436;product=Acetylornithine deacetylase
NZ_VZZJ01000017.1	Prodigal:002006	CDS	78534	78926	.	-	0	ID=MIIOBOEJ_01437;Name=apaG;db_xref=COG:COG2967;gene=apaG;inference=ab initio prediction:Prodigal:002006,similar to AA sequence:UniProtKB:Q7VU61;locus_tag=MIIOBOEJ_01437;product=Protein ApaG
NZ_VZZJ01000017.1	Prodigal:002006	CDS	79072	79545	.	+	0	ID=MIIOBOEJ_01438;inference=ab initio prediction:Prodigal:002006;locus_tag=MIIOBOEJ_01438;product=hypothetical protein
NZ_VZZJ01000017.1	Prodigal:002006	CDS	79597	80709	.	+	0	ID=MIIOBOEJ_01439;eC_number=3.5.4.13;Name=dcd;gene=dcd;inference=ab initio prediction:Prodigal:002006,protein motif:HAMAP:MF_00146;locus_tag=MIIOBOEJ_01439;product=dCTP deaminase%2C dUMP-forming
NZ_VZZJ01000017.1	Prodigal:002006	CDS	80798	81325	.	-	0	ID=MIIOBOEJ_01440;inference=ab initio prediction:Prodigal:002006;locus_tag=MIIOBOEJ_01440;product=hypothetical protein
NZ_VZZJ01000017.1	Prodigal:002006	CDS	81442	82176	.	-	0	ID=MIIOBOEJ_01441;eC_number=3.1.1.31;Name=pgl;db_xref=COG:COG0363;gene=pgl;inference=ab initio prediction:Prodigal:002006,similar to AA sequence:UniProtKB:P46016;locus_tag=MIIOBOEJ_01441;product=6-phosphogluconolactonase
NZ_VZZJ01000017.1	Prodigal:002006	CDS	82249	83223	.	-	0	ID=MIIOBOEJ_01442;eC_number=1.1.1.343;db_xref=COG:COG1023;inference=ab initio prediction:Prodigal:002006,similar to AA sequence:UniProtKB:G5EBD7;locus_tag=MIIOBOEJ_01442;product=6-phosphogluconate dehydrogenase%2C NAD(+)-dependent%2C decarboxylating
NZ_VZZJ01000017.1	Prodigal:002006	CDS	83383	86235	.	-	0	ID=MIIOBOEJ_01443;eC_number=2.2.1.2;Name=tal;gene=tal;inference=ab initio prediction:Prodigal:002006,protein motif:HAMAP:MF_00493;locus_tag=MIIOBOEJ_01443;product=Transaldolase
NZ_VZZJ01000017.1	Prodigal:002006	CDS	86497	88572	.	-	0	ID=MIIOBOEJ_01444;eC_number=2.2.1.1;Name=tkt;gene=tkt;inference=ab initio prediction:Prodigal:002006,similar to AA sequence:UniProtKB:A0A0I9QGZ2;locus_tag=MIIOBOEJ_01444;product=Transketolase
NZ_VZZJ01000017.1	Prodigal:002006	CDS	88620	90476	.	-	0	ID=MIIOBOEJ_01445;eC_number=3.2.1.28;db_xref=COG:COG3387;inference=ab initio prediction:Prodigal:002006,similar to AA sequence:UniProtKB:P71741;locus_tag=MIIOBOEJ_01445;product=Trehalase
NZ_VZZJ01000017.1	Prodigal:002006	CDS	90691	91332	.	-	0	ID=MIIOBOEJ_01446;inference=ab initio prediction:Prodigal:002006;locus_tag=MIIOBOEJ_01446;product=hypothetical protein
NZ_VZZJ01000017.1	Prodigal:002006	CDS	91553	92140	.	+	0	ID=MIIOBOEJ_01447;Name=pdtaR_2;db_xref=COG:COG3707;gene=pdtaR_2;inference=ab initio prediction:Prodigal:002006,similar to AA sequence:UniProtKB:P9WGM3;locus_tag=MIIOBOEJ_01447;product=putative transcriptional regulatory protein pdtaR
NZ_VZZJ01000017.1	Prodigal:002006	CDS	92137	93159	.	+	0	ID=MIIOBOEJ_01448;eC_number=3.6.3.-;Name=cmpC;db_xref=COG:COG0715;gene=cmpC;inference=ab initio prediction:Prodigal:002006,similar to AA sequence:UniProtKB:Q55107;locus_tag=MIIOBOEJ_01448;product=Bicarbonate transport ATP-binding protein CmpC
NZ_VZZJ01000017.1	Prodigal:002006	CDS	93240	93452	.	+	0	ID=MIIOBOEJ_01449;inference=ab initio prediction:Prodigal:002006;locus_tag=MIIOBOEJ_01449;product=hypothetical protein
NZ_VZZJ01000017.1	Prodigal:002006	CDS	93914	95143	.	+	0	ID=MIIOBOEJ_01450;eC_number=1.7.1.4;Name=nasD;db_xref=COG:COG1251;gene=nasD;inference=ab initio prediction:Prodigal:002006,similar to AA sequence:UniProtKB:P42435;locus_tag=MIIOBOEJ_01450;product=Nitrite reductase [NAD(P)H]
NZ_VZZJ01000017.1	Prodigal:002006	CDS	95156	96943	.	+	0	ID=MIIOBOEJ_01451;eC_number=1.8.7.1;Name=sir_1;db_xref=COG:COG0155;gene=sir_1;inference=ab initio prediction:Prodigal:002006,similar to AA sequence:UniProtKB:P9WJ03;locus_tag=MIIOBOEJ_01451;product=Sulfite reductase [ferredoxin]
NZ_VZZJ01000017.1	Prodigal:002006	CDS	96940	98541	.	+	0	ID=MIIOBOEJ_01452;eC_number=7.-.-.-;Name=rsxB_1;gene=rsxB_1;inference=ab initio prediction:Prodigal:002006,protein motif:HAMAP:MF_00463;locus_tag=MIIOBOEJ_01452;product=Ion-translocating oxidoreductase complex subunit B
NZ_VZZJ01000017.1	Prodigal:002006	CDS	98671	101355	.	+	0	ID=MIIOBOEJ_01453;eC_number=1.7.-.-;Name=nasA_2;gene=nasA_2;inference=ab initio prediction:Prodigal:002006,similar to AA sequence:UniProtKB:Q06457;locus_tag=MIIOBOEJ_01453;product=Nitrate reductase
NZ_VZZJ01000017.1	Prodigal:002006	CDS	101531	102988	.	+	0	ID=MIIOBOEJ_01454;Name=cysG;db_xref=COG:COG0007;gene=cysG;inference=ab initio prediction:Prodigal:002006,similar to AA sequence:UniProtKB:P0AEA8;locus_tag=MIIOBOEJ_01454;product=Siroheme synthase
NZ_VZZJ01000017.1	Prodigal:002006	CDS	103159	103755	.	+	0	ID=MIIOBOEJ_01455;inference=ab initio prediction:Prodigal:002006;locus_tag=MIIOBOEJ_01455;product=hypothetical protein
NZ_VZZJ01000017.1	Prodigal:002006	CDS	103700	105625	.	-	0	ID=MIIOBOEJ_01456;inference=ab initio prediction:Prodigal:002006;locus_tag=MIIOBOEJ_01456;product=hypothetical protein
NZ_VZZJ01000017.1	Prodigal:002006	CDS	105837	106601	.	+	0	ID=MIIOBOEJ_01457;Name=artI;db_xref=COG:COG0834;gene=artI;inference=ab initio prediction:Prodigal:002006,similar to AA sequence:UniProtKB:P30859;locus_tag=MIIOBOEJ_01457;product=Putative ABC transporter arginine-binding protein 2
NZ_VZZJ01000017.1	Prodigal:002006	CDS	106727	108439	.	+	0	ID=MIIOBOEJ_01458;eC_number=6.1.1.6;Name=lysS;db_xref=COG:COG1384;gene=lysS;inference=ab initio prediction:Prodigal:002006,similar to AA sequence:UniProtKB:O51603;locus_tag=MIIOBOEJ_01458;product=Lysine--tRNA ligase
NZ_VZZJ01000017.1	Prodigal:002006	CDS	108453	109325	.	-	0	ID=MIIOBOEJ_01459;eC_number=1.3.1.87;Name=hcaB_1;gene=hcaB_1;inference=ab initio prediction:Prodigal:002006,protein motif:HAMAP:MF_01647;locus_tag=MIIOBOEJ_01459;product=3-phenylpropionate-dihydrodiol/cinnamic acid-dihydrodiol dehydrogenase
NZ_VZZJ01000017.1	Prodigal:002006	CDS	109396	109575	.	-	0	ID=MIIOBOEJ_01460;inference=ab initio prediction:Prodigal:002006;locus_tag=MIIOBOEJ_01460;product=hypothetical protein
NZ_VZZJ01000017.1	Prodigal:002006	CDS	109665	111002	.	-	0	ID=MIIOBOEJ_01461;Name=clcA;db_xref=COG:COG0038;gene=clcA;inference=ab initio prediction:Prodigal:002006,similar to AA sequence:UniProtKB:Q8ZRP8;locus_tag=MIIOBOEJ_01461;product=H(+)/Cl(-) exchange transporter ClcA
NZ_VZZJ01000017.1	Prodigal:002006	CDS	111172	112560	.	-	0	ID=MIIOBOEJ_01462;inference=ab initio prediction:Prodigal:002006;locus_tag=MIIOBOEJ_01462;product=hypothetical protein
NZ_VZZJ01000017.1	Prodigal:002006	CDS	112984	114174	.	-	0	ID=MIIOBOEJ_01463;Name=takP;db_xref=COG:COG4663;gene=takP;inference=ab initio prediction:Prodigal:002006,similar to AA sequence:UniProtKB:Q3J1R2;locus_tag=MIIOBOEJ_01463;product=Alpha-keto acid-binding periplasmic protein TakP
NZ_VZZJ01000017.1	Prodigal:002006	CDS	114366	114944	.	+	0	ID=MIIOBOEJ_01464;inference=ab initio prediction:Prodigal:002006;locus_tag=MIIOBOEJ_01464;product=hypothetical protein
NZ_VZZJ01000017.1	Prodigal:002006	CDS	115027	116136	.	-	0	ID=MIIOBOEJ_01465;Name=livJ;db_xref=COG:COG0683;gene=livJ;inference=ab initio prediction:Prodigal:002006,similar to AA sequence:UniProtKB:P17215;locus_tag=MIIOBOEJ_01465;product=Leu/Ile/Val/Thr-binding protein
NZ_VZZJ01000018.1	Prodigal:002006	CDS	1262	1438	.	+	0	ID=MIIOBOEJ_01466;inference=ab initio prediction:Prodigal:002006;locus_tag=MIIOBOEJ_01466;product=hypothetical protein
NZ_VZZJ01000018.1	Prodigal:002006	CDS	1410	2912	.	-	0	ID=MIIOBOEJ_01467;inference=ab initio prediction:Prodigal:002006,similar to AA sequence:ISfinder:ISMtsp10;locus_tag=MIIOBOEJ_01467;product=IS1182 family transposase ISMtsp10
NZ_VZZJ01000018.1	Prodigal:002006	CDS	3089	3328	.	+	0	ID=MIIOBOEJ_01468;inference=ab initio prediction:Prodigal:002006;locus_tag=MIIOBOEJ_01468;product=hypothetical protein
NZ_VZZJ01000018.1	Prodigal:002006	CDS	3348	3599	.	-	0	ID=MIIOBOEJ_01469;inference=ab initio prediction:Prodigal:002006;locus_tag=MIIOBOEJ_01469;product=hypothetical protein
NZ_VZZJ01000018.1	Prodigal:002006	CDS	3601	3744	.	-	0	ID=MIIOBOEJ_01470;inference=ab initio prediction:Prodigal:002006;locus_tag=MIIOBOEJ_01470;product=hypothetical protein
NZ_VZZJ01000018.1	Prodigal:002006	CDS	4426	4692	.	-	0	ID=MIIOBOEJ_01471;inference=ab initio prediction:Prodigal:002006;locus_tag=MIIOBOEJ_01471;product=hypothetical protein
NZ_VZZJ01000018.1	Prodigal:002006	CDS	4696	4890	.	-	0	ID=MIIOBOEJ_01472;inference=ab initio prediction:Prodigal:002006;locus_tag=MIIOBOEJ_01472;product=hypothetical protein
NZ_VZZJ01000018.1	Prodigal:002006	CDS	5000	5320	.	-	0	ID=MIIOBOEJ_01473;inference=ab initio prediction:Prodigal:002006;locus_tag=MIIOBOEJ_01473;product=hypothetical protein
NZ_VZZJ01000018.1	Prodigal:002006	CDS	5431	5592	.	-	0	ID=MIIOBOEJ_01474;inference=ab initio prediction:Prodigal:002006;locus_tag=MIIOBOEJ_01474;product=hypothetical protein
NZ_VZZJ01000018.1	Prodigal:002006	CDS	5589	5792	.	-	0	ID=MIIOBOEJ_01475;inference=ab initio prediction:Prodigal:002006;locus_tag=MIIOBOEJ_01475;product=hypothetical protein
NZ_VZZJ01000018.1	Aragorn:001002	tRNA	5861	5936	.	-	.	ID=MIIOBOEJ_01476;inference=COORDINATES:profile:Aragorn:001002;locus_tag=MIIOBOEJ_01476;product=tRNA-Val(tac)
NZ_VZZJ01000018.1	Prodigal:002006	CDS	6143	8566	.	-	0	ID=MIIOBOEJ_01477;eC_number=3.4.21.53;Name=lon;gene=lon;inference=ab initio prediction:Prodigal:002006,similar to AA sequence:UniProtKB:Q2YPX3;locus_tag=MIIOBOEJ_01477;product=Lon protease
NZ_VZZJ01000018.1	Prodigal:002006	CDS	8837	10108	.	-	0	ID=MIIOBOEJ_01478;Name=clpX;gene=clpX;inference=ab initio prediction:Prodigal:002006,similar to AA sequence:UniProtKB:B8GX14;locus_tag=MIIOBOEJ_01478;product=ATP-dependent Clp protease ATP-binding subunit ClpX
NZ_VZZJ01000018.1	Prodigal:002006	CDS	10324	10953	.	-	0	ID=MIIOBOEJ_01479;eC_number=3.4.21.92;Name=clpP_1;gene=clpP_1;inference=ab initio prediction:Prodigal:002006,similar to AA sequence:UniProtKB:B8GX16;locus_tag=MIIOBOEJ_01479;product=ATP-dependent Clp protease proteolytic subunit
NZ_VZZJ01000018.1	Prodigal:002006	CDS	11080	12471	.	-	0	ID=MIIOBOEJ_01480;eC_number=5.2.1.8;Name=tig;db_xref=COG:COG0544;gene=tig;inference=ab initio prediction:Prodigal:002006,similar to AA sequence:UniProtKB:Q9KQS5;locus_tag=MIIOBOEJ_01480;product=Trigger factor
NZ_VZZJ01000018.1	Aragorn:001002	tRNA	12654	12738	.	-	.	ID=MIIOBOEJ_01481;inference=COORDINATES:profile:Aragorn:001002;locus_tag=MIIOBOEJ_01481;product=tRNA-Leu(tag)
NZ_VZZJ01000018.1	Prodigal:002006	CDS	12919	14451	.	+	0	ID=MIIOBOEJ_01482;eC_number=1.16.3.1;Name=mmcO;db_xref=COG:COG2132;gene=mmcO;inference=ab initio prediction:Prodigal:002006,similar to AA sequence:UniProtKB:I6WZK7;locus_tag=MIIOBOEJ_01482;product=Multicopper oxidase MmcO
NZ_VZZJ01000018.1	Prodigal:002006	CDS	14444	15958	.	-	0	ID=MIIOBOEJ_01483;Name=nnr;db_xref=COG:COG0062;gene=nnr;inference=ab initio prediction:Prodigal:002006,similar to AA sequence:UniProtKB:Q9X024;locus_tag=MIIOBOEJ_01483;product=Bifunctional NAD(P)H-hydrate repair enzyme Nnr
NZ_VZZJ01000018.1	Prodigal:002006	CDS	16163	16501	.	+	0	ID=MIIOBOEJ_01484;Name=glnB;db_xref=COG:COG0347;gene=glnB;inference=ab initio prediction:Prodigal:002006,similar to AA sequence:UniProtKB:O66513;locus_tag=MIIOBOEJ_01484;product=Nitrogen regulatory protein P-II
NZ_VZZJ01000018.1	Prodigal:002006	CDS	16718	18130	.	+	0	ID=MIIOBOEJ_01485;eC_number=6.3.1.2;Name=glnA;db_xref=COG:COG0174;gene=glnA;inference=ab initio prediction:Prodigal:002006,similar to AA sequence:UniProtKB:P0A9C5;locus_tag=MIIOBOEJ_01485;product=Glutamine synthetase
NZ_VZZJ01000018.1	Prodigal:002006	CDS	18297	20462	.	+	0	ID=MIIOBOEJ_01486;inference=ab initio prediction:Prodigal:002006;locus_tag=MIIOBOEJ_01486;product=hypothetical protein
NZ_VZZJ01000018.1	Prodigal:002006	CDS	20550	21188	.	+	0	ID=MIIOBOEJ_01487;inference=ab initio prediction:Prodigal:002006;locus_tag=MIIOBOEJ_01487;product=hypothetical protein
NZ_VZZJ01000018.1	Prodigal:002006	CDS	21317	21895	.	+	0	ID=MIIOBOEJ_01488;inference=ab initio prediction:Prodigal:002006;locus_tag=MIIOBOEJ_01488;product=hypothetical protein
NZ_VZZJ01000018.1	Prodigal:002006	CDS	22029	24356	.	+	0	ID=MIIOBOEJ_01489;eC_number=3.1.13.1;Name=rnr;db_xref=COG:COG0557;gene=rnr;inference=ab initio prediction:Prodigal:002006,similar to AA sequence:UniProtKB:P21499;locus_tag=MIIOBOEJ_01489;product=Ribonuclease R
NZ_VZZJ01000018.1	Prodigal:002006	CDS	24416	24655	.	+	0	ID=MIIOBOEJ_01490;inference=ab initio prediction:Prodigal:002006;locus_tag=MIIOBOEJ_01490;product=hypothetical protein
NZ_VZZJ01000018.1	Prodigal:002006	CDS	24642	25130	.	+	0	ID=MIIOBOEJ_01491;inference=ab initio prediction:Prodigal:002006;locus_tag=MIIOBOEJ_01491;product=hypothetical protein
NZ_VZZJ01000018.1	Prodigal:002006	CDS	25159	25653	.	+	0	ID=MIIOBOEJ_01492;inference=ab initio prediction:Prodigal:002006;locus_tag=MIIOBOEJ_01492;product=hypothetical protein
NZ_VZZJ01000018.1	Prodigal:002006	CDS	25598	26392	.	+	0	ID=MIIOBOEJ_01493;inference=ab initio prediction:Prodigal:002006;locus_tag=MIIOBOEJ_01493;product=hypothetical protein
NZ_VZZJ01000018.1	Prodigal:002006	CDS	26566	27756	.	+	0	ID=MIIOBOEJ_01494;Name=ycaD;gene=ycaD;inference=ab initio prediction:Prodigal:002006,protein motif:HAMAP:MF_01149;locus_tag=MIIOBOEJ_01494;product=putative MFS-type transporter YcaD
NZ_VZZJ01000018.1	Prodigal:002006	CDS	27866	28033	.	+	0	ID=MIIOBOEJ_01495;Name=rpmG;db_xref=COG:COG0267;gene=rpmG;inference=ab initio prediction:Prodigal:002006,similar to AA sequence:UniProtKB:Q6N554;locus_tag=MIIOBOEJ_01495;product=50S ribosomal protein L33
NZ_VZZJ01000018.1	Prodigal:002006	CDS	28208	28507	.	+	0	ID=MIIOBOEJ_01496;inference=ab initio prediction:Prodigal:002006;locus_tag=MIIOBOEJ_01496;product=hypothetical protein
NZ_VZZJ01000018.1	Prodigal:002006	CDS	28582	28881	.	-	0	ID=MIIOBOEJ_01497;inference=ab initio prediction:Prodigal:002006;locus_tag=MIIOBOEJ_01497;product=hypothetical protein
NZ_VZZJ01000018.1	Prodigal:002006	CDS	28992	29195	.	+	0	ID=MIIOBOEJ_01498;inference=ab initio prediction:Prodigal:002006;locus_tag=MIIOBOEJ_01498;product=hypothetical protein
NZ_VZZJ01000018.1	Prodigal:002006	CDS	29252	29497	.	-	0	ID=MIIOBOEJ_01499;inference=ab initio prediction:Prodigal:002006;locus_tag=MIIOBOEJ_01499;product=hypothetical protein
NZ_VZZJ01000018.1	Prodigal:002006	CDS	29951	30160	.	+	0	ID=MIIOBOEJ_01500;Name=cspA_1;db_xref=COG:COG1278;gene=cspA_1;inference=ab initio prediction:Prodigal:002006,similar to AA sequence:UniProtKB:Q9Z3S6;locus_tag=MIIOBOEJ_01500;product=Cold shock protein CspA
NZ_VZZJ01000018.1	Prodigal:002006	CDS	30265	30627	.	+	0	ID=MIIOBOEJ_01501;inference=ab initio prediction:Prodigal:002006;locus_tag=MIIOBOEJ_01501;product=hypothetical protein
NZ_VZZJ01000018.1	Prodigal:002006	CDS	30810	31007	.	+	0	ID=MIIOBOEJ_01502;inference=ab initio prediction:Prodigal:002006;locus_tag=MIIOBOEJ_01502;product=hypothetical protein
NZ_VZZJ01000018.1	Prodigal:002006	CDS	31068	31445	.	+	0	ID=MIIOBOEJ_01503;inference=ab initio prediction:Prodigal:002006,similar to AA sequence:UniProtKB:Q881J7;locus_tag=MIIOBOEJ_01503;product=Blue-light-activated protein
NZ_VZZJ01000018.1	Prodigal:002006	CDS	31541	31903	.	-	0	ID=MIIOBOEJ_01504;inference=ab initio prediction:Prodigal:002006;locus_tag=MIIOBOEJ_01504;product=hypothetical protein
NZ_VZZJ01000018.1	Prodigal:002006	CDS	31927	35061	.	-	0	ID=MIIOBOEJ_01505;Name=czcA_1;gene=czcA_1;inference=ab initio prediction:Prodigal:002006,similar to AA sequence:UniProtKB:P13511;locus_tag=MIIOBOEJ_01505;product=Cobalt-zinc-cadmium resistance protein CzcA
NZ_VZZJ01000018.1	Prodigal:002006	CDS	35069	36751	.	-	0	ID=MIIOBOEJ_01506;Name=mdtA_3;gene=mdtA_3;inference=ab initio prediction:Prodigal:002006,protein motif:HAMAP:MF_01422;locus_tag=MIIOBOEJ_01506;product=Multidrug resistance protein MdtA
NZ_VZZJ01000018.1	Prodigal:002006	CDS	36839	37333	.	-	0	ID=MIIOBOEJ_01507;inference=ab initio prediction:Prodigal:002006;locus_tag=MIIOBOEJ_01507;product=hypothetical protein
NZ_VZZJ01000018.1	Prodigal:002006	CDS	37360	38535	.	-	0	ID=MIIOBOEJ_01508;inference=ab initio prediction:Prodigal:002006;locus_tag=MIIOBOEJ_01508;product=hypothetical protein
NZ_VZZJ01000018.1	Prodigal:002006	CDS	38714	38962	.	+	0	ID=MIIOBOEJ_01509;inference=ab initio prediction:Prodigal:002006;locus_tag=MIIOBOEJ_01509;product=hypothetical protein
NZ_VZZJ01000018.1	Prodigal:002006	CDS	39237	39329	.	+	0	ID=MIIOBOEJ_01510;inference=ab initio prediction:Prodigal:002006;locus_tag=MIIOBOEJ_01510;product=hypothetical protein
NZ_VZZJ01000018.1	Prodigal:002006	CDS	39473	39772	.	+	0	ID=MIIOBOEJ_01511;inference=ab initio prediction:Prodigal:002006;locus_tag=MIIOBOEJ_01511;product=hypothetical protein
NZ_VZZJ01000018.1	Prodigal:002006	CDS	39782	41155	.	-	0	ID=MIIOBOEJ_01512;Name=pleD_1;gene=pleD_1;inference=ab initio prediction:Prodigal:002006,similar to AA sequence:UniProtKB:B8GZM2;locus_tag=MIIOBOEJ_01512;product=Response regulator PleD
NZ_VZZJ01000018.1	Prodigal:002006	CDS	41226	41600	.	-	0	ID=MIIOBOEJ_01513;Name=divK_2;gene=divK_2;inference=ab initio prediction:Prodigal:002006,similar to AA sequence:UniProtKB:Q7BBW0;locus_tag=MIIOBOEJ_01513;product=Polar-differentiation response regulator DivK
NZ_VZZJ01000018.1	Prodigal:002006	CDS	41683	41976	.	+	0	ID=MIIOBOEJ_01514;inference=ab initio prediction:Prodigal:002006;locus_tag=MIIOBOEJ_01514;product=hypothetical protein
NZ_VZZJ01000018.1	Prodigal:002006	CDS	42019	42909	.	-	0	ID=MIIOBOEJ_01515;inference=ab initio prediction:Prodigal:002006;locus_tag=MIIOBOEJ_01515;product=hypothetical protein
NZ_VZZJ01000018.1	Prodigal:002006	CDS	43020	44873	.	-	0	ID=MIIOBOEJ_01516;eC_number=7.6.2.8;Name=btuD_3;gene=btuD_3;inference=ab initio prediction:Prodigal:002006,protein motif:HAMAP:MF_01005;locus_tag=MIIOBOEJ_01516;product=Vitamin B12 import ATP-binding protein BtuD
NZ_VZZJ01000018.1	Prodigal:002006	CDS	45049	45678	.	+	0	ID=MIIOBOEJ_01517;inference=ab initio prediction:Prodigal:002006;locus_tag=MIIOBOEJ_01517;product=hypothetical protein
NZ_VZZJ01000018.1	Prodigal:002006	CDS	45808	46026	.	+	0	ID=MIIOBOEJ_01518;inference=ab initio prediction:Prodigal:002006;locus_tag=MIIOBOEJ_01518;product=hypothetical protein
NZ_VZZJ01000018.1	Prodigal:002006	CDS	46023	46577	.	+	0	ID=MIIOBOEJ_01519;inference=ab initio prediction:Prodigal:002006;locus_tag=MIIOBOEJ_01519;product=hypothetical protein
NZ_VZZJ01000018.1	Prodigal:002006	CDS	46690	47505	.	+	0	ID=MIIOBOEJ_01520;eC_number=3.1.4.53;Name=cpdA_5;gene=cpdA_5;inference=ab initio prediction:Prodigal:002006,protein motif:HAMAP:MF_00905;locus_tag=MIIOBOEJ_01520;product=3'%2C5'-cyclic adenosine monophosphate phosphodiesterase CpdA
NZ_VZZJ01000018.1	Prodigal:002006	CDS	47686	48264	.	+	0	ID=MIIOBOEJ_01521;inference=ab initio prediction:Prodigal:002006;locus_tag=MIIOBOEJ_01521;product=hypothetical protein
NZ_VZZJ01000018.1	Prodigal:002006	CDS	48301	48930	.	-	0	ID=MIIOBOEJ_01522;inference=ab initio prediction:Prodigal:002006;locus_tag=MIIOBOEJ_01522;product=hypothetical protein
NZ_VZZJ01000018.1	Prodigal:002006	CDS	48930	51272	.	-	0	ID=MIIOBOEJ_01523;eC_number=4.1.1.17;Name=speF;db_xref=COG:COG1982;gene=speF;inference=ab initio prediction:Prodigal:002006,similar to AA sequence:UniProtKB:P24169;locus_tag=MIIOBOEJ_01523;product=Inducible ornithine decarboxylase
NZ_VZZJ01000018.1	Prodigal:002006	CDS	51368	51577	.	-	0	ID=MIIOBOEJ_01524;inference=ab initio prediction:Prodigal:002006;locus_tag=MIIOBOEJ_01524;product=hypothetical protein
NZ_VZZJ01000018.1	Prodigal:002006	CDS	51758	51985	.	+	0	ID=MIIOBOEJ_01525;inference=ab initio prediction:Prodigal:002006;locus_tag=MIIOBOEJ_01525;product=hypothetical protein
NZ_VZZJ01000018.1	Prodigal:002006	CDS	52103	52354	.	+	0	ID=MIIOBOEJ_01526;inference=ab initio prediction:Prodigal:002006;locus_tag=MIIOBOEJ_01526;product=hypothetical protein
NZ_VZZJ01000018.1	Prodigal:002006	CDS	52393	53262	.	-	0	ID=MIIOBOEJ_01527;eC_number=3.5.2.6;Name=blaP;gene=blaP;inference=ab initio prediction:Prodigal:002006,similar to AA sequence:UniProtKB:P30897;locus_tag=MIIOBOEJ_01527;product=Beta-lactamase
NZ_VZZJ01000018.1	Prodigal:002006	CDS	53329	53562	.	-	0	ID=MIIOBOEJ_01528;inference=ab initio prediction:Prodigal:002006;locus_tag=MIIOBOEJ_01528;product=hypothetical protein
NZ_VZZJ01000018.1	Prodigal:002006	CDS	53681	53986	.	-	0	ID=MIIOBOEJ_01529;inference=ab initio prediction:Prodigal:002006;locus_tag=MIIOBOEJ_01529;product=hypothetical protein
NZ_VZZJ01000018.1	Prodigal:002006	CDS	54269	54421	.	+	0	ID=MIIOBOEJ_01530;inference=ab initio prediction:Prodigal:002006;locus_tag=MIIOBOEJ_01530;product=hypothetical protein
NZ_VZZJ01000018.1	Prodigal:002006	CDS	54452	55009	.	-	0	ID=MIIOBOEJ_01531;inference=ab initio prediction:Prodigal:002006;locus_tag=MIIOBOEJ_01531;product=hypothetical protein
NZ_VZZJ01000018.1	Prodigal:002006	CDS	55238	56056	.	+	0	ID=MIIOBOEJ_01532;inference=ab initio prediction:Prodigal:002006;locus_tag=MIIOBOEJ_01532;product=hypothetical protein
NZ_VZZJ01000018.1	Prodigal:002006	CDS	56079	58070	.	-	0	ID=MIIOBOEJ_01533;inference=ab initio prediction:Prodigal:002006;locus_tag=MIIOBOEJ_01533;product=hypothetical protein
NZ_VZZJ01000018.1	Prodigal:002006	CDS	58090	58986	.	-	0	ID=MIIOBOEJ_01534;db_xref=COG:COG1638;inference=ab initio prediction:Prodigal:002006,similar to AA sequence:UniProtKB:A1WPV4;locus_tag=MIIOBOEJ_01534;product=Solute-binding protein
NZ_VZZJ01000018.1	Prodigal:002006	CDS	59424	59522	.	-	0	ID=MIIOBOEJ_01535;inference=ab initio prediction:Prodigal:002006;locus_tag=MIIOBOEJ_01535;product=hypothetical protein
NZ_VZZJ01000018.1	Prodigal:002006	CDS	59546	59818	.	-	0	ID=MIIOBOEJ_01536;inference=ab initio prediction:Prodigal:002006;locus_tag=MIIOBOEJ_01536;product=hypothetical protein
NZ_VZZJ01000018.1	Prodigal:002006	CDS	59910	60167	.	-	0	ID=MIIOBOEJ_01537;inference=ab initio prediction:Prodigal:002006;locus_tag=MIIOBOEJ_01537;product=hypothetical protein
NZ_VZZJ01000018.1	Prodigal:002006	CDS	60436	62106	.	-	0	ID=MIIOBOEJ_01538;eC_number=2.2.1.6;Name=ilvG_2;gene=ilvG_2;inference=ab initio prediction:Prodigal:002006,similar to AA sequence:UniProtKB:P0DP90;locus_tag=MIIOBOEJ_01538;product=Acetolactate synthase isozyme 2 large subunit
NZ_VZZJ01000018.1	Prodigal:002006	CDS	62210	62788	.	-	0	ID=MIIOBOEJ_01539;inference=ab initio prediction:Prodigal:002006;locus_tag=MIIOBOEJ_01539;product=hypothetical protein
NZ_VZZJ01000018.1	Prodigal:002006	CDS	63115	63381	.	+	0	ID=MIIOBOEJ_01540;inference=ab initio prediction:Prodigal:002006;locus_tag=MIIOBOEJ_01540;product=hypothetical protein
NZ_VZZJ01000018.1	Prodigal:002006	CDS	63569	64063	.	+	0	ID=MIIOBOEJ_01541;inference=ab initio prediction:Prodigal:002006;locus_tag=MIIOBOEJ_01541;product=hypothetical protein
NZ_VZZJ01000018.1	Prodigal:002006	CDS	64244	64711	.	+	0	ID=MIIOBOEJ_01542;db_xref=COG:COG3794;inference=ab initio prediction:Prodigal:002006,similar to AA sequence:UniProtKB:P04171;locus_tag=MIIOBOEJ_01542;product=Pseudoazurin
NZ_VZZJ01000018.1	Prodigal:002006	CDS	64745	65671	.	-	0	ID=MIIOBOEJ_01543;inference=ab initio prediction:Prodigal:002006;locus_tag=MIIOBOEJ_01543;product=hypothetical protein
NZ_VZZJ01000018.1	Prodigal:002006	CDS	65744	66394	.	-	0	ID=MIIOBOEJ_01544;inference=ab initio prediction:Prodigal:002006;locus_tag=MIIOBOEJ_01544;product=hypothetical protein
NZ_VZZJ01000018.1	Prodigal:002006	CDS	66538	66867	.	-	0	ID=MIIOBOEJ_01545;inference=ab initio prediction:Prodigal:002006;locus_tag=MIIOBOEJ_01545;product=hypothetical protein
NZ_VZZJ01000018.1	Prodigal:002006	CDS	67183	67440	.	+	0	ID=MIIOBOEJ_01546;inference=ab initio prediction:Prodigal:002006;locus_tag=MIIOBOEJ_01546;product=hypothetical protein
NZ_VZZJ01000018.1	Prodigal:002006	CDS	67534	67839	.	+	0	ID=MIIOBOEJ_01547;inference=ab initio prediction:Prodigal:002006;locus_tag=MIIOBOEJ_01547;product=hypothetical protein
NZ_VZZJ01000018.1	Prodigal:002006	CDS	68290	68565	.	+	0	ID=MIIOBOEJ_01548;inference=ab initio prediction:Prodigal:002006;locus_tag=MIIOBOEJ_01548;product=hypothetical protein
NZ_VZZJ01000018.1	Prodigal:002006	CDS	68687	69046	.	-	0	ID=MIIOBOEJ_01549;inference=ab initio prediction:Prodigal:002006;locus_tag=MIIOBOEJ_01549;product=hypothetical protein
NZ_VZZJ01000018.1	Prodigal:002006	CDS	69149	69361	.	-	0	ID=MIIOBOEJ_01550;inference=ab initio prediction:Prodigal:002006;locus_tag=MIIOBOEJ_01550;product=hypothetical protein
NZ_VZZJ01000018.1	Prodigal:002006	CDS	69490	70230	.	+	0	ID=MIIOBOEJ_01551;inference=ab initio prediction:Prodigal:002006;locus_tag=MIIOBOEJ_01551;product=hypothetical protein
NZ_VZZJ01000018.1	Prodigal:002006	CDS	70443	70700	.	+	0	ID=MIIOBOEJ_01552;inference=ab initio prediction:Prodigal:002006;locus_tag=MIIOBOEJ_01552;product=hypothetical protein
NZ_VZZJ01000018.1	Prodigal:002006	CDS	70837	71550	.	+	0	ID=MIIOBOEJ_01553;Name=fixK_1;db_xref=COG:COG0664;gene=fixK_1;inference=ab initio prediction:Prodigal:002006,similar to AA sequence:UniProtKB:P29286;locus_tag=MIIOBOEJ_01553;product=Nitrogen fixation regulation protein FixK
NZ_VZZJ01000018.1	Prodigal:002006	CDS	71799	72032	.	-	0	ID=MIIOBOEJ_01554;inference=ab initio prediction:Prodigal:002006;locus_tag=MIIOBOEJ_01554;product=hypothetical protein
NZ_VZZJ01000018.1	Prodigal:002006	CDS	72205	72603	.	-	0	ID=MIIOBOEJ_01555;inference=ab initio prediction:Prodigal:002006;locus_tag=MIIOBOEJ_01555;product=hypothetical protein
NZ_VZZJ01000018.1	Prodigal:002006	CDS	72940	73236	.	+	0	ID=MIIOBOEJ_01556;inference=ab initio prediction:Prodigal:002006;locus_tag=MIIOBOEJ_01556;product=hypothetical protein
NZ_VZZJ01000018.1	Prodigal:002006	CDS	73367	75055	.	-	0	ID=MIIOBOEJ_01557;inference=ab initio prediction:Prodigal:002006;locus_tag=MIIOBOEJ_01557;product=hypothetical protein
NZ_VZZJ01000018.1	Prodigal:002006	CDS	75380	75673	.	-	0	ID=MIIOBOEJ_01558;inference=ab initio prediction:Prodigal:002006;locus_tag=MIIOBOEJ_01558;product=hypothetical protein
NZ_VZZJ01000018.1	Prodigal:002006	CDS	76072	76479	.	+	0	ID=MIIOBOEJ_01559;inference=ab initio prediction:Prodigal:002006;locus_tag=MIIOBOEJ_01559;product=hypothetical protein
NZ_VZZJ01000018.1	Prodigal:002006	CDS	76564	76767	.	+	0	ID=MIIOBOEJ_01560;inference=ab initio prediction:Prodigal:002006;locus_tag=MIIOBOEJ_01560;product=hypothetical protein
NZ_VZZJ01000018.1	Prodigal:002006	CDS	76842	77303	.	+	0	ID=MIIOBOEJ_01561;inference=ab initio prediction:Prodigal:002006;locus_tag=MIIOBOEJ_01561;product=hypothetical protein
NZ_VZZJ01000018.1	Prodigal:002006	CDS	78037	79632	.	+	0	ID=MIIOBOEJ_01562;eC_number=2.2.1.6;Name=ilvX;db_xref=COG:COG0028;gene=ilvX;inference=ab initio prediction:Prodigal:002006,similar to AA sequence:UniProtKB:O53554;locus_tag=MIIOBOEJ_01562;product=Putative acetolactate synthase large subunit IlvX
NZ_VZZJ01000018.1	Prodigal:002006	CDS	79741	81138	.	-	0	ID=MIIOBOEJ_01563;inference=ab initio prediction:Prodigal:002006;locus_tag=MIIOBOEJ_01563;product=hypothetical protein
NZ_VZZJ01000018.1	Prodigal:002006	CDS	81477	82508	.	-	0	ID=MIIOBOEJ_01564;eC_number=3.6.-.-;Name=yjiA_1;db_xref=COG:COG0523;gene=yjiA_1;inference=ab initio prediction:Prodigal:002006,similar to AA sequence:UniProtKB:P24203;locus_tag=MIIOBOEJ_01564;product=P-loop guanosine triphosphatase YjiA
NZ_VZZJ01000018.1	Prodigal:002006	CDS	82505	82825	.	-	0	ID=MIIOBOEJ_01565;inference=ab initio prediction:Prodigal:002006;locus_tag=MIIOBOEJ_01565;product=hypothetical protein
NZ_VZZJ01000018.1	Prodigal:002006	CDS	82818	83648	.	-	0	ID=MIIOBOEJ_01566;inference=ab initio prediction:Prodigal:002006;locus_tag=MIIOBOEJ_01566;product=hypothetical protein
NZ_VZZJ01000018.1	Prodigal:002006	CDS	83689	85110	.	+	0	ID=MIIOBOEJ_01567;eC_number=3.5.2.-;Name=lhyD_1;gene=lhyD_1;inference=ab initio prediction:Prodigal:002006,similar to AA sequence:UniProtKB:P81006;locus_tag=MIIOBOEJ_01567;product=L-hydantoinase
NZ_VZZJ01000018.1	Prodigal:002006	CDS	85136	86539	.	+	0	ID=MIIOBOEJ_01568;Name=naiP_2;gene=naiP_2;inference=ab initio prediction:Prodigal:002006,similar to AA sequence:UniProtKB:O34691;locus_tag=MIIOBOEJ_01568;product=Putative niacin/nicotinamide transporter NaiP
NZ_VZZJ01000018.1	Prodigal:002006	CDS	86893	88248	.	-	0	ID=MIIOBOEJ_01569;inference=ab initio prediction:Prodigal:002006;locus_tag=MIIOBOEJ_01569;product=hypothetical protein
NZ_VZZJ01000018.1	Prodigal:002006	CDS	88271	89782	.	-	0	ID=MIIOBOEJ_01570;eC_number=1.2.1.3;Name=aldA;gene=aldA;inference=ab initio prediction:Prodigal:002006,similar to AA sequence:UniProtKB:Q7A825;locus_tag=MIIOBOEJ_01570;product=Putative aldehyde dehydrogenase AldA
NZ_VZZJ01000018.1	Prodigal:002006	CDS	89808	90716	.	-	0	ID=MIIOBOEJ_01571;eC_number=1.1.1.31;Name=mmsB_1;db_xref=COG:COG2084;gene=mmsB_1;inference=ab initio prediction:Prodigal:002006,similar to AA sequence:UniProtKB:P28811;locus_tag=MIIOBOEJ_01571;product=3-hydroxyisobutyrate dehydrogenase
NZ_VZZJ01000018.1	Prodigal:002006	CDS	90761	91972	.	-	0	ID=MIIOBOEJ_01572;inference=ab initio prediction:Prodigal:002006;locus_tag=MIIOBOEJ_01572;product=hypothetical protein
NZ_VZZJ01000018.1	Prodigal:002006	CDS	92128	93036	.	+	0	ID=MIIOBOEJ_01573;Name=ampR;gene=ampR;inference=ab initio prediction:Prodigal:002006,similar to AA sequence:UniProtKB:P24734;locus_tag=MIIOBOEJ_01573;product=HTH-type transcriptional activator AmpR
NZ_VZZJ01000018.1	Prodigal:002006	CDS	93527	94651	.	+	0	ID=MIIOBOEJ_01574;inference=ab initio prediction:Prodigal:002006;locus_tag=MIIOBOEJ_01574;product=hypothetical protein
NZ_VZZJ01000018.1	Prodigal:002006	CDS	94676	95542	.	+	0	ID=MIIOBOEJ_01575;inference=ab initio prediction:Prodigal:002006;locus_tag=MIIOBOEJ_01575;product=hypothetical protein
NZ_VZZJ01000018.1	Prodigal:002006	CDS	96011	96346	.	+	0	ID=MIIOBOEJ_01576;inference=ab initio prediction:Prodigal:002006;locus_tag=MIIOBOEJ_01576;product=hypothetical protein
NZ_VZZJ01000018.1	Prodigal:002006	CDS	96394	96810	.	+	0	ID=MIIOBOEJ_01577;inference=ab initio prediction:Prodigal:002006;locus_tag=MIIOBOEJ_01577;product=hypothetical protein
NZ_VZZJ01000018.1	Prodigal:002006	CDS	98100	100304	.	-	0	ID=MIIOBOEJ_01578;Name=bfrD;db_xref=COG:COG4774;gene=bfrD;inference=ab initio prediction:Prodigal:002006,similar to AA sequence:UniProtKB:P81549;locus_tag=MIIOBOEJ_01578;product=putative TonB-dependent receptor BfrD
NZ_VZZJ01000019.1	Prodigal:002006	CDS	151	459	.	+	0	ID=MIIOBOEJ_01579;Name=rpsJ;db_xref=COG:COG0051;gene=rpsJ;inference=ab initio prediction:Prodigal:002006,similar to AA sequence:UniProtKB:Q6N4T6;locus_tag=MIIOBOEJ_01579;product=30S ribosomal protein S10
NZ_VZZJ01000019.1	Prodigal:002006	CDS	509	1246	.	+	0	ID=MIIOBOEJ_01580;Name=rplC;db_xref=COG:COG0087;gene=rplC;inference=ab initio prediction:Prodigal:002006,similar to AA sequence:UniProtKB:P60456;locus_tag=MIIOBOEJ_01580;product=50S ribosomal protein L3
NZ_VZZJ01000019.1	Prodigal:002006	CDS	1246	1866	.	+	0	ID=MIIOBOEJ_01581;Name=rplD;db_xref=COG:COG0088;gene=rplD;inference=ab initio prediction:Prodigal:002006,similar to AA sequence:UniProtKB:P61068;locus_tag=MIIOBOEJ_01581;product=50S ribosomal protein L4
NZ_VZZJ01000019.1	Prodigal:002006	CDS	1863	2159	.	+	0	ID=MIIOBOEJ_01582;Name=rplW;db_xref=COG:COG0089;gene=rplW;inference=ab initio prediction:Prodigal:002006,similar to AA sequence:UniProtKB:Q6N4T7;locus_tag=MIIOBOEJ_01582;product=50S ribosomal protein L23
NZ_VZZJ01000019.1	Prodigal:002006	CDS	2187	3023	.	+	0	ID=MIIOBOEJ_01583;Name=rplB;db_xref=COG:COG0090;gene=rplB;inference=ab initio prediction:Prodigal:002006,similar to AA sequence:UniProtKB:P60403;locus_tag=MIIOBOEJ_01583;product=50S ribosomal protein L2
NZ_VZZJ01000019.1	Prodigal:002006	CDS	3029	3307	.	+	0	ID=MIIOBOEJ_01584;Name=rpsS;db_xref=COG:COG0185;gene=rpsS;inference=ab initio prediction:Prodigal:002006,similar to AA sequence:UniProtKB:Q6N4T8;locus_tag=MIIOBOEJ_01584;product=30S ribosomal protein S19
NZ_VZZJ01000019.1	Prodigal:002006	CDS	3310	3696	.	+	0	ID=MIIOBOEJ_01585;Name=rplV;db_xref=COG:COG0091;gene=rplV;inference=ab initio prediction:Prodigal:002006,similar to AA sequence:UniProtKB:Q6N4T9;locus_tag=MIIOBOEJ_01585;product=50S ribosomal protein L22
NZ_VZZJ01000019.1	Prodigal:002006	CDS	3707	4447	.	+	0	ID=MIIOBOEJ_01586;Name=rpsC;db_xref=COG:COG0092;gene=rpsC;inference=ab initio prediction:Prodigal:002006,similar to AA sequence:UniProtKB:Q6N4U0;locus_tag=MIIOBOEJ_01586;product=30S ribosomal protein S3
NZ_VZZJ01000019.1	Prodigal:002006	CDS	4492	4905	.	+	0	ID=MIIOBOEJ_01587;Name=rplP;db_xref=COG:COG0197;gene=rplP;inference=ab initio prediction:Prodigal:002006,similar to AA sequence:UniProtKB:Q6N4U1;locus_tag=MIIOBOEJ_01587;product=50S ribosomal protein L16
NZ_VZZJ01000019.1	Prodigal:002006	CDS	4917	5132	.	+	0	ID=MIIOBOEJ_01588;Name=rpmC;db_xref=COG:COG0255;gene=rpmC;inference=ab initio prediction:Prodigal:002006,similar to AA sequence:UniProtKB:Q6N4U2;locus_tag=MIIOBOEJ_01588;product=50S ribosomal protein L29
NZ_VZZJ01000019.1	Prodigal:002006	CDS	5143	5397	.	+	0	ID=MIIOBOEJ_01589;Name=rpsQ;db_xref=COG:COG0186;gene=rpsQ;inference=ab initio prediction:Prodigal:002006,similar to AA sequence:UniProtKB:Q6N4U3;locus_tag=MIIOBOEJ_01589;product=30S ribosomal protein S17
NZ_VZZJ01000019.1	Prodigal:002006	CDS	5655	6014	.	+	0	ID=MIIOBOEJ_01590;Name=rplN;db_xref=COG:COG0093;gene=rplN;inference=ab initio prediction:Prodigal:002006,similar to AA sequence:UniProtKB:Q6N4U4;locus_tag=MIIOBOEJ_01590;product=50S ribosomal protein L14
NZ_VZZJ01000019.1	Prodigal:002006	CDS	6014	6331	.	+	0	ID=MIIOBOEJ_01591;Name=rplX;db_xref=COG:COG0198;gene=rplX;inference=ab initio prediction:Prodigal:002006,similar to AA sequence:UniProtKB:P60744;locus_tag=MIIOBOEJ_01591;product=50S ribosomal protein L24
NZ_VZZJ01000019.1	Prodigal:002006	CDS	6324	6890	.	+	0	ID=MIIOBOEJ_01592;Name=rplE;db_xref=COG:COG0094;gene=rplE;inference=ab initio prediction:Prodigal:002006,similar to AA sequence:UniProtKB:Q6N4U5;locus_tag=MIIOBOEJ_01592;product=50S ribosomal protein L5
NZ_VZZJ01000019.1	Prodigal:002006	CDS	6929	7234	.	+	0	ID=MIIOBOEJ_01593;Name=rpsN;db_xref=COG:COG0199;gene=rpsN;inference=ab initio prediction:Prodigal:002006,similar to AA sequence:UniProtKB:Q6N4U6;locus_tag=MIIOBOEJ_01593;product=30S ribosomal protein S14
NZ_VZZJ01000019.1	Prodigal:002006	CDS	7248	7643	.	+	0	ID=MIIOBOEJ_01594;Name=rpsH;db_xref=COG:COG0096;gene=rpsH;inference=ab initio prediction:Prodigal:002006,similar to AA sequence:UniProtKB:Q6N4U7;locus_tag=MIIOBOEJ_01594;product=30S ribosomal protein S8
NZ_VZZJ01000019.1	Prodigal:002006	CDS	7667	8200	.	+	0	ID=MIIOBOEJ_01595;Name=rplF;db_xref=COG:COG0097;gene=rplF;inference=ab initio prediction:Prodigal:002006,similar to AA sequence:UniProtKB:Q6N4U8;locus_tag=MIIOBOEJ_01595;product=50S ribosomal protein L6
NZ_VZZJ01000019.1	Prodigal:002006	CDS	8213	8575	.	+	0	ID=MIIOBOEJ_01596;Name=rplR;db_xref=COG:COG0256;gene=rplR;inference=ab initio prediction:Prodigal:002006,similar to AA sequence:UniProtKB:Q6N4U9;locus_tag=MIIOBOEJ_01596;product=50S ribosomal protein L18
NZ_VZZJ01000019.1	Prodigal:002006	CDS	8647	9321	.	+	0	ID=MIIOBOEJ_01597;inference=ab initio prediction:Prodigal:002006;locus_tag=MIIOBOEJ_01597;product=hypothetical protein
NZ_VZZJ01000019.1	Prodigal:002006	CDS	9334	9525	.	+	0	ID=MIIOBOEJ_01598;Name=rpmD;db_xref=COG:COG1841;gene=rpmD;inference=ab initio prediction:Prodigal:002006,similar to AA sequence:UniProtKB:Q6N4V1;locus_tag=MIIOBOEJ_01598;product=50S ribosomal protein L30
NZ_VZZJ01000019.1	Prodigal:002006	CDS	9536	10036	.	+	0	ID=MIIOBOEJ_01599;Name=rplO;db_xref=COG:COG0200;gene=rplO;inference=ab initio prediction:Prodigal:002006,similar to AA sequence:UniProtKB:Q6N4V2;locus_tag=MIIOBOEJ_01599;product=50S ribosomal protein L15
NZ_VZZJ01000019.1	Prodigal:002006	CDS	10173	11519	.	+	0	ID=MIIOBOEJ_01600;Name=secY;db_xref=COG:COG0201;gene=secY;inference=ab initio prediction:Prodigal:002006,similar to AA sequence:UniProtKB:P0AGA2;locus_tag=MIIOBOEJ_01600;product=Protein translocase subunit SecY
NZ_VZZJ01000019.1	Prodigal:002006	CDS	11707	12309	.	+	0	ID=MIIOBOEJ_01601;eC_number=2.7.4.3;Name=adk;db_xref=COG:COG0563;gene=adk;inference=ab initio prediction:Prodigal:002006,similar to AA sequence:UniProtKB:A0QSH8;locus_tag=MIIOBOEJ_01601;product=Adenylate kinase
NZ_VZZJ01000019.1	Prodigal:002006	CDS	12530	12898	.	+	0	ID=MIIOBOEJ_01602;Name=rpsM;db_xref=COG:COG0099;gene=rpsM;inference=ab initio prediction:Prodigal:002006,similar to AA sequence:UniProtKB:Q6N4V5;locus_tag=MIIOBOEJ_01602;product=30S ribosomal protein S13
NZ_VZZJ01000019.1	Prodigal:002006	CDS	13075	13464	.	+	0	ID=MIIOBOEJ_01603;Name=rpsK;db_xref=COG:COG0100;gene=rpsK;inference=ab initio prediction:Prodigal:002006,similar to AA sequence:UniProtKB:Q6N4V6;locus_tag=MIIOBOEJ_01603;product=30S ribosomal protein S11
NZ_VZZJ01000019.1	Prodigal:002006	CDS	13509	14384	.	+	0	ID=MIIOBOEJ_01604;inference=ab initio prediction:Prodigal:002006;locus_tag=MIIOBOEJ_01604;product=hypothetical protein
NZ_VZZJ01000019.1	Prodigal:002006	CDS	14485	15504	.	+	0	ID=MIIOBOEJ_01605;eC_number=2.7.7.6;Name=rpoA;db_xref=COG:COG0202;gene=rpoA;inference=ab initio prediction:Prodigal:002006,similar to AA sequence:UniProtKB:Q925Z2;locus_tag=MIIOBOEJ_01605;product=DNA-directed RNA polymerase subunit alpha
NZ_VZZJ01000019.1	Prodigal:002006	CDS	15656	16072	.	+	0	ID=MIIOBOEJ_01606;Name=rplQ;db_xref=COG:COG0203;gene=rplQ;inference=ab initio prediction:Prodigal:002006,similar to AA sequence:UniProtKB:Q6N4V8;locus_tag=MIIOBOEJ_01606;product=50S ribosomal protein L17
NZ_VZZJ01000019.1	Prodigal:002006	CDS	16185	18053	.	-	0	ID=MIIOBOEJ_01607;eC_number=2.7.13.3;Name=rcsC_12;gene=rcsC_12;inference=ab initio prediction:Prodigal:002006,protein motif:HAMAP:MF_00979;locus_tag=MIIOBOEJ_01607;product=Sensor histidine kinase RcsC
NZ_VZZJ01000019.1	Prodigal:002006	CDS	18056	19774	.	-	0	ID=MIIOBOEJ_01608;eC_number=2.7.13.3;Name=rcsC_13;gene=rcsC_13;inference=ab initio prediction:Prodigal:002006,protein motif:HAMAP:MF_00979;locus_tag=MIIOBOEJ_01608;product=Sensor histidine kinase RcsC
NZ_VZZJ01000019.1	Prodigal:002006	CDS	19771	20856	.	-	0	ID=MIIOBOEJ_01609;eC_number=3.1.1.61;Name=cheB_3;db_xref=COG:COG2201;gene=cheB_3;inference=ab initio prediction:Prodigal:002006,similar to AA sequence:UniProtKB:P07330;locus_tag=MIIOBOEJ_01609;product=Protein-glutamate methylesterase/protein-glutamine glutaminase
NZ_VZZJ01000019.1	Prodigal:002006	CDS	20853	23213	.	-	0	ID=MIIOBOEJ_01610;eC_number=2.7.13.3;Name=rcsC_14;gene=rcsC_14;inference=ab initio prediction:Prodigal:002006,protein motif:HAMAP:MF_00979;locus_tag=MIIOBOEJ_01610;product=Sensor histidine kinase RcsC
NZ_VZZJ01000019.1	Prodigal:002006	CDS	23232	24902	.	-	0	ID=MIIOBOEJ_01611;inference=ab initio prediction:Prodigal:002006;locus_tag=MIIOBOEJ_01611;product=hypothetical protein
NZ_VZZJ01000019.1	Prodigal:002006	CDS	24974	25711	.	-	0	ID=MIIOBOEJ_01612;inference=ab initio prediction:Prodigal:002006;locus_tag=MIIOBOEJ_01612;product=hypothetical protein
NZ_VZZJ01000019.1	Prodigal:002006	CDS	25724	27250	.	-	0	ID=MIIOBOEJ_01613;inference=ab initio prediction:Prodigal:002006;locus_tag=MIIOBOEJ_01613;product=hypothetical protein
NZ_VZZJ01000019.1	Prodigal:002006	CDS	27262	27828	.	-	0	ID=MIIOBOEJ_01614;inference=ab initio prediction:Prodigal:002006;locus_tag=MIIOBOEJ_01614;product=hypothetical protein
NZ_VZZJ01000019.1	Prodigal:002006	CDS	28267	30042	.	+	0	ID=MIIOBOEJ_01615;eC_number=2.2.1.6;Name=ilvI_2;db_xref=COG:COG0028;gene=ilvI_2;inference=ab initio prediction:Prodigal:002006,similar to AA sequence:UniProtKB:P00893;locus_tag=MIIOBOEJ_01615;product=Acetolactate synthase isozyme 3 large subunit
NZ_VZZJ01000019.1	Prodigal:002006	CDS	30065	30607	.	+	0	ID=MIIOBOEJ_01616;eC_number=2.2.1.6;Name=ilvH;db_xref=COG:COG0440;gene=ilvH;inference=ab initio prediction:Prodigal:002006,similar to AA sequence:UniProtKB:P00894;locus_tag=MIIOBOEJ_01616;product=Acetolactate synthase isozyme 3 small subunit
NZ_VZZJ01000019.1	Prodigal:002006	CDS	30650	31294	.	+	0	ID=MIIOBOEJ_01617;eC_number=2.5.1.18;Name=gst_1;db_xref=COG:COG0625;gene=gst_1;inference=ab initio prediction:Prodigal:002006,similar to AA sequence:UniProtKB:P45875;locus_tag=MIIOBOEJ_01617;product=Glutathione S-transferase GST-4.5
NZ_VZZJ01000019.1	Prodigal:002006	CDS	31454	32473	.	+	0	ID=MIIOBOEJ_01618;eC_number=1.1.1.86;Name=ilvC;db_xref=COG:COG0059;gene=ilvC;inference=ab initio prediction:Prodigal:002006,similar to AA sequence:UniProtKB:Q9HVA2;locus_tag=MIIOBOEJ_01618;product=Ketol-acid reductoisomerase (NADP(+))
NZ_VZZJ01000019.1	Prodigal:002006	CDS	32959	34017	.	-	0	ID=MIIOBOEJ_01619;eC_number=6.1.1.2;Name=trpS;db_xref=COG:COG0180;gene=trpS;inference=ab initio prediction:Prodigal:002006,similar to AA sequence:UniProtKB:Q9KNV7;locus_tag=MIIOBOEJ_01619;product=Tryptophan--tRNA ligase
NZ_VZZJ01000019.1	Prodigal:002006	CDS	34485	35303	.	-	0	ID=MIIOBOEJ_01620;Name=pdg;gene=pdg;inference=ab initio prediction:Prodigal:002006,similar to AA sequence:UniProtKB:P46303;locus_tag=MIIOBOEJ_01620;product=Ultraviolet N-glycosylase/AP lyase
NZ_VZZJ01000019.1	Prodigal:002006	CDS	35470	36318	.	-	0	ID=MIIOBOEJ_01621;inference=ab initio prediction:Prodigal:002006;locus_tag=MIIOBOEJ_01621;product=hypothetical protein
NZ_VZZJ01000019.1	Prodigal:002006	CDS	36705	37595	.	+	0	ID=MIIOBOEJ_01622;eC_number=5.1.1.7;Name=dapF;db_xref=COG:COG0253;gene=dapF;inference=ab initio prediction:Prodigal:002006,similar to AA sequence:UniProtKB:P44859;locus_tag=MIIOBOEJ_01622;product=Diaminopimelate epimerase
NZ_VZZJ01000019.1	Prodigal:002006	CDS	37592	38827	.	+	0	ID=MIIOBOEJ_01623;eC_number=2.8.4.5;Name=mtaB;db_xref=COG:COG0621;gene=mtaB;inference=ab initio prediction:Prodigal:002006,similar to AA sequence:UniProtKB:P54462;locus_tag=MIIOBOEJ_01623;product=Threonylcarbamoyladenosine tRNA methylthiotransferase MtaB
NZ_VZZJ01000019.1	Prodigal:002006	CDS	38834	39553	.	-	0	ID=MIIOBOEJ_01624;inference=ab initio prediction:Prodigal:002006;locus_tag=MIIOBOEJ_01624;product=hypothetical protein
NZ_VZZJ01000019.1	Prodigal:002006	CDS	39655	41106	.	+	0	ID=MIIOBOEJ_01625;Name=ftsY;db_xref=COG:COG0552;gene=ftsY;inference=ab initio prediction:Prodigal:002006,similar to AA sequence:UniProtKB:P10121;locus_tag=MIIOBOEJ_01625;product=Signal recognition particle receptor FtsY
NZ_VZZJ01000019.1	Prodigal:002006	CDS	41314	41940	.	+	0	ID=MIIOBOEJ_01626;Name=yciB;db_xref=COG:COG2917;gene=yciB;inference=ab initio prediction:Prodigal:002006,similar to AA sequence:UniProtKB:P95745;locus_tag=MIIOBOEJ_01626;product=Intracellular septation protein
NZ_VZZJ01000019.1	Prodigal:002006	CDS	41977	42606	.	-	0	ID=MIIOBOEJ_01627;Name=cycY;db_xref=COG:COG0526;gene=cycY;inference=ab initio prediction:Prodigal:002006,similar to AA sequence:UniProtKB:P30960;locus_tag=MIIOBOEJ_01627;product=Thiol:disulfide interchange protein CycY
NZ_VZZJ01000019.1	Prodigal:002006	CDS	42603	42764	.	-	0	ID=MIIOBOEJ_01628;inference=ab initio prediction:Prodigal:002006;locus_tag=MIIOBOEJ_01628;product=hypothetical protein
NZ_VZZJ01000019.1	Prodigal:002006	CDS	42775	43563	.	-	0	ID=MIIOBOEJ_01629;Name=ccmC;db_xref=COG:COG0755;gene=ccmC;inference=ab initio prediction:Prodigal:002006,similar to AA sequence:UniProtKB:P0ABM1;locus_tag=MIIOBOEJ_01629;product=Heme exporter protein C
NZ_VZZJ01000019.1	Prodigal:002006	CDS	43671	44339	.	-	0	ID=MIIOBOEJ_01630;Name=ccmB;db_xref=COG:COG2386;gene=ccmB;inference=ab initio prediction:Prodigal:002006,similar to AA sequence:UniProtKB:P0ABL8;locus_tag=MIIOBOEJ_01630;product=Heme exporter protein B
NZ_VZZJ01000019.1	Prodigal:002006	CDS	44336	45013	.	-	0	ID=MIIOBOEJ_01631;eC_number=7.6.2.5;Name=ccmA;db_xref=COG:COG4133;gene=ccmA;inference=ab initio prediction:Prodigal:002006,similar to AA sequence:UniProtKB:P33931;locus_tag=MIIOBOEJ_01631;product=Cytochrome c biogenesis ATP-binding export protein CcmA
NZ_VZZJ01000019.1	Prodigal:002006	CDS	45348	48047	.	+	0	ID=MIIOBOEJ_01632;eC_number=4.2.1.3;Name=acnA;db_xref=COG:COG1048;gene=acnA;inference=ab initio prediction:Prodigal:002006,similar to AA sequence:UniProtKB:P70920;locus_tag=MIIOBOEJ_01632;product=Aconitate hydratase A
NZ_VZZJ01000019.1	Prodigal:002006	CDS	48210	48890	.	+	0	ID=MIIOBOEJ_01633;inference=ab initio prediction:Prodigal:002006;locus_tag=MIIOBOEJ_01633;product=hypothetical protein
NZ_VZZJ01000019.1	Prodigal:002006	CDS	48988	50106	.	-	0	ID=MIIOBOEJ_01634;Name=ydiK;db_xref=COG:COG0628;gene=ydiK;inference=ab initio prediction:Prodigal:002006,similar to AA sequence:UniProtKB:P0AFS7;locus_tag=MIIOBOEJ_01634;product=Putative transport protein YdiK
NZ_VZZJ01000019.1	Prodigal:002006	CDS	50421	50747	.	+	0	ID=MIIOBOEJ_01635;inference=ab initio prediction:Prodigal:002006;locus_tag=MIIOBOEJ_01635;product=hypothetical protein
NZ_VZZJ01000019.1	Prodigal:002006	CDS	50977	51288	.	+	0	ID=MIIOBOEJ_01636;Name=acpXL;db_xref=COG:COG0236;gene=acpXL;inference=ab initio prediction:Prodigal:002006,similar to AA sequence:UniProtKB:P0A2W5;locus_tag=MIIOBOEJ_01636;product=Acyl carrier protein AcpXL
NZ_VZZJ01000019.1	Prodigal:002006	CDS	51314	51790	.	+	0	ID=MIIOBOEJ_01637;inference=ab initio prediction:Prodigal:002006;locus_tag=MIIOBOEJ_01637;product=hypothetical protein
NZ_VZZJ01000019.1	Prodigal:002006	CDS	51787	52917	.	+	0	ID=MIIOBOEJ_01638;inference=ab initio prediction:Prodigal:002006;locus_tag=MIIOBOEJ_01638;product=hypothetical protein
NZ_VZZJ01000019.1	Prodigal:002006	CDS	52960	54243	.	+	0	ID=MIIOBOEJ_01639;eC_number=2.3.1.179;Name=fabF_1;db_xref=COG:COG0304;gene=fabF_1;inference=ab initio prediction:Prodigal:002006,similar to AA sequence:UniProtKB:Q83E37;locus_tag=MIIOBOEJ_01639;product=3-oxoacyl-[acyl-carrier-protein] synthase 2
NZ_VZZJ01000019.1	Prodigal:002006	CDS	54240	55004	.	+	0	ID=MIIOBOEJ_01640;eC_number=1.1.1.100;Name=fabG_3;gene=fabG_3;inference=ab initio prediction:Prodigal:002006,similar to AA sequence:UniProtKB:P0A2C9;locus_tag=MIIOBOEJ_01640;product=3-oxoacyl-[acyl-carrier-protein] reductase FabG
NZ_VZZJ01000019.1	Prodigal:002006	CDS	55013	55300	.	+	0	ID=MIIOBOEJ_01641;inference=ab initio prediction:Prodigal:002006;locus_tag=MIIOBOEJ_01641;product=hypothetical protein
NZ_VZZJ01000019.1	Prodigal:002006	CDS	55400	56422	.	+	0	ID=MIIOBOEJ_01642;eC_number=1.6.5.5;Name=qorA_2;db_xref=COG:COG0604;gene=qorA_2;inference=ab initio prediction:Prodigal:002006,similar to AA sequence:UniProtKB:P28304;locus_tag=MIIOBOEJ_01642;product=Quinone oxidoreductase 1
NZ_VZZJ01000019.1	Prodigal:002006	CDS	56505	57503	.	+	0	ID=MIIOBOEJ_01643;eC_number=2.3.1.241;Name=lpxL;gene=lpxL;inference=ab initio prediction:Prodigal:002006,protein motif:HAMAP:MF_01942;locus_tag=MIIOBOEJ_01643;product=Lipid A biosynthesis lauroyltransferase
NZ_VZZJ01000019.1	Prodigal:002006	CDS	57505	58269	.	+	0	ID=MIIOBOEJ_01644;inference=ab initio prediction:Prodigal:002006;locus_tag=MIIOBOEJ_01644;product=hypothetical protein
NZ_VZZJ01000019.1	Prodigal:002006	CDS	58312	59586	.	-	0	ID=MIIOBOEJ_01645;eC_number=3.4.11.-;db_xref=COG:COG2309;inference=ab initio prediction:Prodigal:002006,similar to AA sequence:UniProtKB:P23341;locus_tag=MIIOBOEJ_01645;product=Aminopeptidase T
NZ_VZZJ01000019.1	Prodigal:002006	CDS	59665	59958	.	-	0	ID=MIIOBOEJ_01646;inference=ab initio prediction:Prodigal:002006;locus_tag=MIIOBOEJ_01646;product=hypothetical protein
NZ_VZZJ01000019.1	Prodigal:002006	CDS	60423	61862	.	-	0	ID=MIIOBOEJ_01647;eC_number=1.-.-.-;db_xref=COG:COG0277;inference=ab initio prediction:Prodigal:002006,similar to AA sequence:UniProtKB:P9WIT1;locus_tag=MIIOBOEJ_01647;product=putative FAD-linked oxidoreductase
NZ_VZZJ01000019.1	Prodigal:002006	CDS	62007	62705	.	+	0	ID=MIIOBOEJ_01648;eC_number=3.7.1.20;Name=nagK;gene=nagK;inference=ab initio prediction:Prodigal:002006,similar to AA sequence:UniProtKB:O86042;locus_tag=MIIOBOEJ_01648;product=Fumarylpyruvate hydrolase
NZ_VZZJ01000019.1	Prodigal:002006	CDS	62714	63178	.	+	0	ID=MIIOBOEJ_01649;eC_number=3.6.1.-;Name=rppH_3;gene=rppH_3;inference=ab initio prediction:Prodigal:002006,protein motif:HAMAP:MF_00298;locus_tag=MIIOBOEJ_01649;product=RNA pyrophosphohydrolase
NZ_VZZJ01000019.1	Aragorn:001002	tRNA	63309	63383	.	+	.	ID=MIIOBOEJ_01650;inference=COORDINATES:profile:Aragorn:001002;locus_tag=MIIOBOEJ_01650;product=tRNA-Gly(gcc)
NZ_VZZJ01000019.1	Prodigal:002006	CDS	63542	63763	.	+	0	ID=MIIOBOEJ_01651;inference=ab initio prediction:Prodigal:002006;locus_tag=MIIOBOEJ_01651;product=hypothetical protein
NZ_VZZJ01000019.1	Prodigal:002006	CDS	63760	64104	.	+	0	ID=MIIOBOEJ_01652;inference=ab initio prediction:Prodigal:002006;locus_tag=MIIOBOEJ_01652;product=hypothetical protein
NZ_VZZJ01000019.1	Prodigal:002006	CDS	64194	65195	.	+	0	ID=MIIOBOEJ_01653;inference=ab initio prediction:Prodigal:002006;locus_tag=MIIOBOEJ_01653;product=hypothetical protein
NZ_VZZJ01000019.1	Prodigal:002006	CDS	65325	66218	.	+	0	ID=MIIOBOEJ_01654;inference=ab initio prediction:Prodigal:002006;locus_tag=MIIOBOEJ_01654;product=hypothetical protein
NZ_VZZJ01000019.1	Prodigal:002006	CDS	66228	66500	.	+	0	ID=MIIOBOEJ_01655;inference=ab initio prediction:Prodigal:002006;locus_tag=MIIOBOEJ_01655;product=hypothetical protein
NZ_VZZJ01000019.1	Prodigal:002006	CDS	66517	66744	.	-	0	ID=MIIOBOEJ_01656;inference=ab initio prediction:Prodigal:002006;locus_tag=MIIOBOEJ_01656;product=hypothetical protein
NZ_VZZJ01000019.1	Prodigal:002006	CDS	66896	67099	.	+	0	ID=MIIOBOEJ_01657;inference=ab initio prediction:Prodigal:002006;locus_tag=MIIOBOEJ_01657;product=hypothetical protein
NZ_VZZJ01000019.1	Prodigal:002006	CDS	67553	67870	.	-	0	ID=MIIOBOEJ_01658;inference=ab initio prediction:Prodigal:002006;locus_tag=MIIOBOEJ_01658;product=hypothetical protein
NZ_VZZJ01000019.1	Prodigal:002006	CDS	68610	68912	.	+	0	ID=MIIOBOEJ_01659;inference=ab initio prediction:Prodigal:002006;locus_tag=MIIOBOEJ_01659;product=hypothetical protein
NZ_VZZJ01000019.1	Prodigal:002006	CDS	68897	70027	.	-	0	ID=MIIOBOEJ_01660;eC_number=3.1.2.6;Name=gloB_1;gene=gloB_1;inference=ab initio prediction:Prodigal:002006,protein motif:HAMAP:MF_01374;locus_tag=MIIOBOEJ_01660;product=Hydroxyacylglutathione hydrolase
NZ_VZZJ01000019.1	Prodigal:002006	CDS	70148	70447	.	+	0	ID=MIIOBOEJ_01661;inference=ab initio prediction:Prodigal:002006;locus_tag=MIIOBOEJ_01661;product=hypothetical protein
NZ_VZZJ01000019.1	Prodigal:002006	CDS	70584	70949	.	-	0	ID=MIIOBOEJ_01662;inference=ab initio prediction:Prodigal:002006;locus_tag=MIIOBOEJ_01662;product=hypothetical protein
NZ_VZZJ01000019.1	Prodigal:002006	CDS	70949	71218	.	-	0	ID=MIIOBOEJ_01663;inference=ab initio prediction:Prodigal:002006;locus_tag=MIIOBOEJ_01663;product=hypothetical protein
NZ_VZZJ01000019.1	Prodigal:002006	CDS	71215	72186	.	-	0	ID=MIIOBOEJ_01664;inference=ab initio prediction:Prodigal:002006;locus_tag=MIIOBOEJ_01664;product=hypothetical protein
NZ_VZZJ01000019.1	Prodigal:002006	CDS	72362	72814	.	-	0	ID=MIIOBOEJ_01665;inference=ab initio prediction:Prodigal:002006;locus_tag=MIIOBOEJ_01665;product=hypothetical protein
NZ_VZZJ01000019.1	Prodigal:002006	CDS	72948	73145	.	-	0	ID=MIIOBOEJ_01666;inference=ab initio prediction:Prodigal:002006;locus_tag=MIIOBOEJ_01666;product=hypothetical protein
NZ_VZZJ01000019.1	Prodigal:002006	CDS	73225	73641	.	-	0	ID=MIIOBOEJ_01667;inference=ab initio prediction:Prodigal:002006;locus_tag=MIIOBOEJ_01667;product=hypothetical protein
NZ_VZZJ01000019.1	Prodigal:002006	CDS	73645	75036	.	-	0	ID=MIIOBOEJ_01668;inference=ab initio prediction:Prodigal:002006;locus_tag=MIIOBOEJ_01668;product=hypothetical protein
NZ_VZZJ01000019.1	Prodigal:002006	CDS	75020	75892	.	-	0	ID=MIIOBOEJ_01669;inference=ab initio prediction:Prodigal:002006;locus_tag=MIIOBOEJ_01669;product=hypothetical protein
NZ_VZZJ01000019.1	Prodigal:002006	CDS	75889	76107	.	-	0	ID=MIIOBOEJ_01670;inference=ab initio prediction:Prodigal:002006;locus_tag=MIIOBOEJ_01670;product=hypothetical protein
NZ_VZZJ01000019.1	Prodigal:002006	CDS	76104	76280	.	-	0	ID=MIIOBOEJ_01671;inference=ab initio prediction:Prodigal:002006;locus_tag=MIIOBOEJ_01671;product=hypothetical protein
NZ_VZZJ01000019.1	Prodigal:002006	CDS	76273	76560	.	-	0	ID=MIIOBOEJ_01672;inference=ab initio prediction:Prodigal:002006;locus_tag=MIIOBOEJ_01672;product=hypothetical protein
NZ_VZZJ01000019.1	Prodigal:002006	CDS	76622	77233	.	-	0	ID=MIIOBOEJ_01673;inference=ab initio prediction:Prodigal:002006;locus_tag=MIIOBOEJ_01673;product=hypothetical protein
NZ_VZZJ01000019.1	Prodigal:002006	CDS	77307	77579	.	-	0	ID=MIIOBOEJ_01674;inference=ab initio prediction:Prodigal:002006;locus_tag=MIIOBOEJ_01674;product=hypothetical protein
NZ_VZZJ01000019.1	Prodigal:002006	CDS	77576	78112	.	-	0	ID=MIIOBOEJ_01675;inference=ab initio prediction:Prodigal:002006;locus_tag=MIIOBOEJ_01675;product=hypothetical protein
NZ_VZZJ01000019.1	Prodigal:002006	CDS	78124	78390	.	-	0	ID=MIIOBOEJ_01676;inference=ab initio prediction:Prodigal:002006;locus_tag=MIIOBOEJ_01676;product=hypothetical protein
NZ_VZZJ01000019.1	Prodigal:002006	CDS	78550	78792	.	+	0	ID=MIIOBOEJ_01677;inference=ab initio prediction:Prodigal:002006;locus_tag=MIIOBOEJ_01677;product=hypothetical protein
NZ_VZZJ01000019.1	Prodigal:002006	CDS	78789	79313	.	+	0	ID=MIIOBOEJ_01678;inference=ab initio prediction:Prodigal:002006;locus_tag=MIIOBOEJ_01678;product=hypothetical protein
NZ_VZZJ01000019.1	Prodigal:002006	CDS	79422	80318	.	+	0	ID=MIIOBOEJ_01679;inference=ab initio prediction:Prodigal:002006;locus_tag=MIIOBOEJ_01679;product=hypothetical protein
NZ_VZZJ01000019.1	Prodigal:002006	CDS	80488	81627	.	-	0	ID=MIIOBOEJ_01680;Name=xerC_4;gene=xerC_4;inference=ab initio prediction:Prodigal:002006,protein motif:HAMAP:MF_01808;locus_tag=MIIOBOEJ_01680;product=Tyrosine recombinase XerC
NZ_VZZJ01000019.1	Prodigal:002006	CDS	82153	82335	.	+	0	ID=MIIOBOEJ_01681;inference=ab initio prediction:Prodigal:002006;locus_tag=MIIOBOEJ_01681;product=hypothetical protein
NZ_VZZJ01000019.1	Prodigal:002006	CDS	82987	83199	.	+	0	ID=MIIOBOEJ_01682;inference=ab initio prediction:Prodigal:002006;locus_tag=MIIOBOEJ_01682;product=hypothetical protein
NZ_VZZJ01000019.1	Prodigal:002006	CDS	83536	83778	.	+	0	ID=MIIOBOEJ_01683;inference=ab initio prediction:Prodigal:002006;locus_tag=MIIOBOEJ_01683;product=hypothetical protein
NZ_VZZJ01000019.1	Prodigal:002006	CDS	83968	84219	.	+	0	ID=MIIOBOEJ_01684;inference=ab initio prediction:Prodigal:002006;locus_tag=MIIOBOEJ_01684;product=hypothetical protein
NZ_VZZJ01000019.1	Prodigal:002006	CDS	84231	84479	.	+	0	ID=MIIOBOEJ_01685;inference=ab initio prediction:Prodigal:002006;locus_tag=MIIOBOEJ_01685;product=hypothetical protein
NZ_VZZJ01000019.1	Prodigal:002006	CDS	84726	84833	.	-	0	ID=MIIOBOEJ_01686;inference=ab initio prediction:Prodigal:002006;locus_tag=MIIOBOEJ_01686;product=hypothetical protein
NZ_VZZJ01000019.1	Prodigal:002006	CDS	84897	85103	.	-	0	ID=MIIOBOEJ_01687;inference=ab initio prediction:Prodigal:002006;locus_tag=MIIOBOEJ_01687;product=hypothetical protein
NZ_VZZJ01000019.1	Prodigal:002006	CDS	85731	87359	.	+	0	ID=MIIOBOEJ_01688;Name=pitA;db_xref=COG:COG0306;gene=pitA;inference=ab initio prediction:Prodigal:002006,similar to AA sequence:UniProtKB:P0AFJ7;locus_tag=MIIOBOEJ_01688;product=Low-affinity inorganic phosphate transporter 1
NZ_VZZJ01000019.1	Prodigal:002006	CDS	87366	88406	.	+	0	ID=MIIOBOEJ_01689;Name=zntB;gene=zntB;inference=ab initio prediction:Prodigal:002006,protein motif:HAMAP:MF_01565;locus_tag=MIIOBOEJ_01689;product=Zinc transport protein ZntB
NZ_VZZJ01000019.1	Prodigal:002006	CDS	88417	89895	.	-	0	ID=MIIOBOEJ_01690;Name=oprB;db_xref=COG:COG3659;gene=oprB;inference=ab initio prediction:Prodigal:002006,similar to AA sequence:UniProtKB:Q51485;locus_tag=MIIOBOEJ_01690;product=Porin B
NZ_VZZJ01000019.1	Prodigal:002006	CDS	90892	94041	.	-	0	ID=MIIOBOEJ_01691;inference=ab initio prediction:Prodigal:002006;locus_tag=MIIOBOEJ_01691;product=hypothetical protein
NZ_VZZJ01000019.1	Prodigal:002006	CDS	94684	96333	.	-	0	ID=MIIOBOEJ_01692;inference=ab initio prediction:Prodigal:002006;locus_tag=MIIOBOEJ_01692;product=hypothetical protein
NZ_VZZJ01000019.1	Prodigal:002006	CDS	96913	97809	.	-	0	ID=MIIOBOEJ_01693;Name=hdfR_1;gene=hdfR_1;inference=ab initio prediction:Prodigal:002006,protein motif:HAMAP:MF_01233;locus_tag=MIIOBOEJ_01693;product=HTH-type transcriptional regulator HdfR
NZ_VZZJ01000019.1	Prodigal:002006	CDS	98081	98815	.	+	0	ID=MIIOBOEJ_01694;eC_number=1.1.1.6;Name=golD;gene=golD;inference=ab initio prediction:Prodigal:002006,similar to AA sequence:UniProtKB:Q92EU6;locus_tag=MIIOBOEJ_01694;product=NAD-dependent glycerol dehydrogenase
NZ_VZZJ01000019.1	Prodigal:002006	CDS	99019	99621	.	+	0	ID=MIIOBOEJ_01695;inference=ab initio prediction:Prodigal:002006;locus_tag=MIIOBOEJ_01695;product=hypothetical protein
NZ_VZZJ01000019.1	Prodigal:002006	CDS	99864	100121	.	+	0	ID=MIIOBOEJ_01696;inference=ab initio prediction:Prodigal:002006;locus_tag=MIIOBOEJ_01696;product=hypothetical protein
NZ_VZZJ01000019.1	Prodigal:002006	CDS	100146	100454	.	-	0	ID=MIIOBOEJ_01697;inference=ab initio prediction:Prodigal:002006;locus_tag=MIIOBOEJ_01697;product=hypothetical protein
NZ_VZZJ01000002.1	Prodigal:002006	CDS	1376	1747	.	-	0	ID=MIIOBOEJ_01698;inference=ab initio prediction:Prodigal:002006;locus_tag=MIIOBOEJ_01698;product=hypothetical protein
NZ_VZZJ01000002.1	Prodigal:002006	CDS	1747	2109	.	-	0	ID=MIIOBOEJ_01699;inference=ab initio prediction:Prodigal:002006;locus_tag=MIIOBOEJ_01699;product=hypothetical protein
NZ_VZZJ01000002.1	Prodigal:002006	CDS	2246	2533	.	+	0	ID=MIIOBOEJ_01700;inference=ab initio prediction:Prodigal:002006;locus_tag=MIIOBOEJ_01700;product=hypothetical protein
NZ_VZZJ01000002.1	Prodigal:002006	CDS	2731	2988	.	+	0	ID=MIIOBOEJ_01701;inference=ab initio prediction:Prodigal:002006;locus_tag=MIIOBOEJ_01701;product=hypothetical protein
NZ_VZZJ01000002.1	Prodigal:002006	CDS	3727	3987	.	-	0	ID=MIIOBOEJ_01702;inference=ab initio prediction:Prodigal:002006;locus_tag=MIIOBOEJ_01702;product=hypothetical protein
NZ_VZZJ01000002.1	Prodigal:002006	CDS	4257	4493	.	-	0	ID=MIIOBOEJ_01703;inference=ab initio prediction:Prodigal:002006;locus_tag=MIIOBOEJ_01703;product=hypothetical protein
NZ_VZZJ01000002.1	Prodigal:002006	CDS	4770	5147	.	+	0	ID=MIIOBOEJ_01704;inference=ab initio prediction:Prodigal:002006;locus_tag=MIIOBOEJ_01704;product=hypothetical protein
NZ_VZZJ01000002.1	Prodigal:002006	CDS	5452	5634	.	+	0	ID=MIIOBOEJ_01705;inference=ab initio prediction:Prodigal:002006;locus_tag=MIIOBOEJ_01705;product=hypothetical protein
NZ_VZZJ01000002.1	Prodigal:002006	CDS	5962	6522	.	+	0	ID=MIIOBOEJ_01706;inference=ab initio prediction:Prodigal:002006;locus_tag=MIIOBOEJ_01706;product=hypothetical protein
NZ_VZZJ01000002.1	Prodigal:002006	CDS	6637	6870	.	+	0	ID=MIIOBOEJ_01707;inference=ab initio prediction:Prodigal:002006;locus_tag=MIIOBOEJ_01707;product=hypothetical protein
NZ_VZZJ01000002.1	Prodigal:002006	CDS	7080	7709	.	-	0	ID=MIIOBOEJ_01708;inference=ab initio prediction:Prodigal:002006;locus_tag=MIIOBOEJ_01708;product=hypothetical protein
NZ_VZZJ01000002.1	Prodigal:002006	CDS	7805	8239	.	-	0	ID=MIIOBOEJ_01709;inference=ab initio prediction:Prodigal:002006;locus_tag=MIIOBOEJ_01709;product=hypothetical protein
NZ_VZZJ01000002.1	Prodigal:002006	CDS	8402	8776	.	+	0	ID=MIIOBOEJ_01710;inference=ab initio prediction:Prodigal:002006;locus_tag=MIIOBOEJ_01710;product=hypothetical protein
NZ_VZZJ01000002.1	Prodigal:002006	CDS	8831	9235	.	-	0	ID=MIIOBOEJ_01711;eC_number=4.4.1.22;inference=ab initio prediction:Prodigal:002006,protein motif:HAMAP:MF_00723;locus_tag=MIIOBOEJ_01711;product=Putative glutathione-dependent formaldehyde-activating enzyme
NZ_VZZJ01000002.1	Prodigal:002006	CDS	9670	10656	.	+	0	ID=MIIOBOEJ_01712;inference=ab initio prediction:Prodigal:002006;locus_tag=MIIOBOEJ_01712;product=hypothetical protein
NZ_VZZJ01000002.1	Prodigal:002006	CDS	10720	11217	.	+	0	ID=MIIOBOEJ_01713;inference=ab initio prediction:Prodigal:002006;locus_tag=MIIOBOEJ_01713;product=hypothetical protein
NZ_VZZJ01000002.1	Prodigal:002006	CDS	11251	12777	.	+	0	ID=MIIOBOEJ_01714;inference=ab initio prediction:Prodigal:002006;locus_tag=MIIOBOEJ_01714;product=hypothetical protein
NZ_VZZJ01000002.1	Prodigal:002006	CDS	12852	13604	.	-	0	ID=MIIOBOEJ_01715;inference=ab initio prediction:Prodigal:002006,similar to AA sequence:UniProtKB:P0AEC0;locus_tag=MIIOBOEJ_01715;note=UPF0053 inner membrane protein YoaE;product=hypothetical protein
NZ_VZZJ01000002.1	Prodigal:002006	CDS	14265	15581	.	+	0	ID=MIIOBOEJ_01716;inference=ab initio prediction:Prodigal:002006;locus_tag=MIIOBOEJ_01716;product=hypothetical protein
NZ_VZZJ01000002.1	Prodigal:002006	CDS	15591	16811	.	-	0	ID=MIIOBOEJ_01717;eC_number=1.3.8.12;Name=mcd_1;db_xref=COG:COG1960;gene=mcd_1;inference=ab initio prediction:Prodigal:002006,similar to AA sequence:UniProtKB:D3JV03;locus_tag=MIIOBOEJ_01717;product=(2S)-methylsuccinyl-CoA dehydrogenase
NZ_VZZJ01000002.1	Prodigal:002006	CDS	16885	17541	.	-	0	ID=MIIOBOEJ_01718;inference=ab initio prediction:Prodigal:002006;locus_tag=MIIOBOEJ_01718;product=hypothetical protein
NZ_VZZJ01000002.1	Prodigal:002006	CDS	17568	18524	.	-	0	ID=MIIOBOEJ_01719;inference=ab initio prediction:Prodigal:002006;locus_tag=MIIOBOEJ_01719;product=hypothetical protein
NZ_VZZJ01000002.1	Prodigal:002006	CDS	18754	19836	.	-	0	ID=MIIOBOEJ_01720;inference=ab initio prediction:Prodigal:002006;locus_tag=MIIOBOEJ_01720;product=hypothetical protein
NZ_VZZJ01000002.1	Prodigal:002006	CDS	19936	20613	.	+	0	ID=MIIOBOEJ_01721;eC_number=1.1.1.298;Name=rutE;gene=rutE;inference=ab initio prediction:Prodigal:002006,protein motif:HAMAP:MF_01204;locus_tag=MIIOBOEJ_01721;product=malonic semialdehyde reductase RutE
NZ_VZZJ01000002.1	Prodigal:002006	CDS	20621	22252	.	+	0	ID=MIIOBOEJ_01722;eC_number=6.2.1.1;Name=acsA_2;db_xref=COG:COG0365;gene=acsA_2;inference=ab initio prediction:Prodigal:002006,similar to AA sequence:UniProtKB:P39062;locus_tag=MIIOBOEJ_01722;product=Acetyl-coenzyme A synthetase
NZ_VZZJ01000002.1	Prodigal:002006	CDS	22723	24123	.	+	0	ID=MIIOBOEJ_01723;eC_number=3.3.1.1;Name=ahcY;gene=ahcY;inference=ab initio prediction:Prodigal:002006,similar to AA sequence:UniProtKB:A0A087WNH6;locus_tag=MIIOBOEJ_01723;product=Adenosylhomocysteinase
NZ_VZZJ01000002.1	Prodigal:002006	CDS	24606	27107	.	+	0	ID=MIIOBOEJ_01724;eC_number=2.7.13.3;Name=divL;gene=divL;inference=ab initio prediction:Prodigal:002006,similar to AA sequence:UniProtKB:Q9RQQ9;locus_tag=MIIOBOEJ_01724;product=Sensor protein DivL
NZ_VZZJ01000002.1	Prodigal:002006	CDS	27193	27867	.	+	0	ID=MIIOBOEJ_01725;inference=ab initio prediction:Prodigal:002006;locus_tag=MIIOBOEJ_01725;product=hypothetical protein
NZ_VZZJ01000002.1	Prodigal:002006	CDS	27877	28296	.	-	0	ID=MIIOBOEJ_01726;inference=ab initio prediction:Prodigal:002006;locus_tag=MIIOBOEJ_01726;product=hypothetical protein
NZ_VZZJ01000002.1	Prodigal:002006	CDS	28425	28844	.	-	0	ID=MIIOBOEJ_01727;eC_number=3.6.1.65;Name=nudG;db_xref=COG:COG0494;gene=nudG;inference=ab initio prediction:Prodigal:002006,similar to AA sequence:UniProtKB:P77788;locus_tag=MIIOBOEJ_01727;product=CTP pyrophosphohydrolase
NZ_VZZJ01000002.1	Prodigal:002006	CDS	28844	29629	.	-	0	ID=MIIOBOEJ_01728;db_xref=COG:COG2968;inference=ab initio prediction:Prodigal:002006,similar to AA sequence:UniProtKB:Q44642;locus_tag=MIIOBOEJ_01728;product=26 kDa periplasmic immunogenic protein
NZ_VZZJ01000002.1	Prodigal:002006	CDS	29626	30876	.	-	0	ID=MIIOBOEJ_01729;Name=argJ;gene=argJ;inference=ab initio prediction:Prodigal:002006,similar to AA sequence:UniProtKB:Q07908;locus_tag=MIIOBOEJ_01729;product=Arginine biosynthesis bifunctional protein ArgJ
NZ_VZZJ01000002.1	Prodigal:002006	CDS	31094	31525	.	+	0	ID=MIIOBOEJ_01730;inference=ab initio prediction:Prodigal:002006;locus_tag=MIIOBOEJ_01730;product=hypothetical protein
NZ_VZZJ01000002.1	Prodigal:002006	CDS	31563	32111	.	-	0	ID=MIIOBOEJ_01731;inference=ab initio prediction:Prodigal:002006;locus_tag=MIIOBOEJ_01731;product=hypothetical protein
NZ_VZZJ01000002.1	Prodigal:002006	CDS	32301	32882	.	+	0	ID=MIIOBOEJ_01732;eC_number=1.11.1.15;Name=btuE;gene=btuE;inference=ab initio prediction:Prodigal:002006,protein motif:HAMAP:MF_02061;locus_tag=MIIOBOEJ_01732;product=Thioredoxin/glutathione peroxidase BtuE
NZ_VZZJ01000002.1	Prodigal:002006	CDS	32915	33004	.	-	0	ID=MIIOBOEJ_01733;inference=ab initio prediction:Prodigal:002006;locus_tag=MIIOBOEJ_01733;product=hypothetical protein
NZ_VZZJ01000002.1	Prodigal:002006	CDS	33001	33306	.	-	0	ID=MIIOBOEJ_01734;inference=ab initio prediction:Prodigal:002006;locus_tag=MIIOBOEJ_01734;product=hypothetical protein
NZ_VZZJ01000002.1	Prodigal:002006	CDS	33405	33632	.	+	0	ID=MIIOBOEJ_01735;inference=ab initio prediction:Prodigal:002006;locus_tag=MIIOBOEJ_01735;product=hypothetical protein
NZ_VZZJ01000002.1	Prodigal:002006	CDS	33737	33976	.	+	0	ID=MIIOBOEJ_01736;inference=ab initio prediction:Prodigal:002006;locus_tag=MIIOBOEJ_01736;product=hypothetical protein
NZ_VZZJ01000002.1	Prodigal:002006	CDS	34019	35554	.	+	0	ID=MIIOBOEJ_01737;inference=ab initio prediction:Prodigal:002006;locus_tag=MIIOBOEJ_01737;product=hypothetical protein
NZ_VZZJ01000002.1	Prodigal:002006	CDS	35628	36185	.	+	0	ID=MIIOBOEJ_01738;inference=ab initio prediction:Prodigal:002006;locus_tag=MIIOBOEJ_01738;product=hypothetical protein
NZ_VZZJ01000002.1	Prodigal:002006	CDS	36229	36588	.	-	0	ID=MIIOBOEJ_01739;inference=ab initio prediction:Prodigal:002006;locus_tag=MIIOBOEJ_01739;product=hypothetical protein
NZ_VZZJ01000002.1	Prodigal:002006	CDS	36585	37520	.	-	0	ID=MIIOBOEJ_01740;inference=ab initio prediction:Prodigal:002006;locus_tag=MIIOBOEJ_01740;product=hypothetical protein
NZ_VZZJ01000002.1	Prodigal:002006	CDS	37707	37943	.	+	0	ID=MIIOBOEJ_01741;inference=ab initio prediction:Prodigal:002006;locus_tag=MIIOBOEJ_01741;product=hypothetical protein
NZ_VZZJ01000002.1	Prodigal:002006	CDS	37951	38727	.	+	0	ID=MIIOBOEJ_01742;Name=prs_1;gene=prs_1;inference=ab initio prediction:Prodigal:002006,protein motif:HAMAP:MF_00583_A;locus_tag=MIIOBOEJ_01742;product=Putative ribose-phosphate pyrophosphokinase
NZ_VZZJ01000002.1	Prodigal:002006	CDS	38738	40216	.	-	0	ID=MIIOBOEJ_01743;eC_number=1.1.1.49;Name=zwf_1;db_xref=COG:COG0364;gene=zwf_1;inference=ab initio prediction:Prodigal:002006,similar to AA sequence:UniProtKB:A0QP90;locus_tag=MIIOBOEJ_01743;product=Glucose-6-phosphate 1-dehydrogenase
NZ_VZZJ01000002.1	Prodigal:002006	CDS	40568	41413	.	-	0	ID=MIIOBOEJ_01744;inference=ab initio prediction:Prodigal:002006;locus_tag=MIIOBOEJ_01744;product=hypothetical protein
NZ_VZZJ01000002.1	Prodigal:002006	CDS	41542	42600	.	-	0	ID=MIIOBOEJ_01745;inference=ab initio prediction:Prodigal:002006;locus_tag=MIIOBOEJ_01745;product=hypothetical protein
NZ_VZZJ01000002.1	Prodigal:002006	CDS	42727	43980	.	+	0	ID=MIIOBOEJ_01746;Name=cex;db_xref=COG:COG3693;gene=cex;inference=ab initio prediction:Prodigal:002006,similar to AA sequence:UniProtKB:P07986;locus_tag=MIIOBOEJ_01746;product=Exoglucanase/xylanase
NZ_VZZJ01000002.1	Prodigal:002006	CDS	43967	45124	.	-	0	ID=MIIOBOEJ_01747;inference=ab initio prediction:Prodigal:002006;locus_tag=MIIOBOEJ_01747;product=hypothetical protein
NZ_VZZJ01000002.1	Prodigal:002006	CDS	45339	47141	.	+	0	ID=MIIOBOEJ_01748;inference=ab initio prediction:Prodigal:002006;locus_tag=MIIOBOEJ_01748;product=hypothetical protein
NZ_VZZJ01000002.1	Prodigal:002006	CDS	47417	47950	.	+	0	ID=MIIOBOEJ_01749;eC_number=1.16.-.-;Name=dps;gene=dps;inference=ab initio prediction:Prodigal:002006,protein motif:HAMAP:MF_01441;locus_tag=MIIOBOEJ_01749;product=DNA protection during starvation protein
NZ_VZZJ01000002.1	Prodigal:002006	CDS	48015	50711	.	-	0	ID=MIIOBOEJ_01750;eC_number=2.3.1.-;Name=pat;db_xref=COG:COG0454;gene=pat;inference=ab initio prediction:Prodigal:002006,similar to AA sequence:UniProtKB:Q8ZMX2;locus_tag=MIIOBOEJ_01750;product=Peptidyl-lysine N-acetyltransferase Pat
NZ_VZZJ01000002.1	Prodigal:002006	CDS	50968	51123	.	-	0	ID=MIIOBOEJ_01751;inference=ab initio prediction:Prodigal:002006;locus_tag=MIIOBOEJ_01751;product=hypothetical protein
NZ_VZZJ01000002.1	Prodigal:002006	CDS	51284	52048	.	+	0	ID=MIIOBOEJ_01752;eC_number=4.1.2.-;Name=ald2;db_xref=COG:COG0235;gene=ald2;inference=ab initio prediction:Prodigal:002006,similar to AA sequence:UniProtKB:Q2RXI1;locus_tag=MIIOBOEJ_01752;product=5-(methylthio)ribulose-1-phosphate aldolase
NZ_VZZJ01000002.1	Prodigal:002006	CDS	52632	53138	.	+	0	ID=MIIOBOEJ_01753;inference=ab initio prediction:Prodigal:002006;locus_tag=MIIOBOEJ_01753;product=hypothetical protein
NZ_VZZJ01000002.1	Prodigal:002006	CDS	53613	54404	.	+	0	ID=MIIOBOEJ_01754;inference=ab initio prediction:Prodigal:002006;locus_tag=MIIOBOEJ_01754;product=hypothetical protein
NZ_VZZJ01000002.1	Prodigal:002006	CDS	54438	55958	.	-	0	ID=MIIOBOEJ_01755;eC_number=1.1.1.49;Name=zwf_2;db_xref=COG:COG0364;gene=zwf_2;inference=ab initio prediction:Prodigal:002006,similar to AA sequence:UniProtKB:A0QP90;locus_tag=MIIOBOEJ_01755;product=Glucose-6-phosphate 1-dehydrogenase
NZ_VZZJ01000002.1	Prodigal:002006	CDS	56115	57611	.	-	0	ID=MIIOBOEJ_01756;Name=oprM_1;db_xref=COG:COG1538;gene=oprM_1;inference=ab initio prediction:Prodigal:002006,similar to AA sequence:UniProtKB:Q51487;locus_tag=MIIOBOEJ_01756;product=Outer membrane protein OprM
NZ_VZZJ01000002.1	Prodigal:002006	CDS	57608	60955	.	-	0	ID=MIIOBOEJ_01757;Name=mdtC;gene=mdtC;inference=ab initio prediction:Prodigal:002006,protein motif:HAMAP:MF_01424;locus_tag=MIIOBOEJ_01757;product=Multidrug resistance protein MdtC
NZ_VZZJ01000002.1	Prodigal:002006	CDS	60952	64077	.	-	0	ID=MIIOBOEJ_01758;Name=mdtB_2;gene=mdtB_2;inference=ab initio prediction:Prodigal:002006,similar to AA sequence:UniProtKB:B6HYS0;locus_tag=MIIOBOEJ_01758;product=Multidrug resistance protein MdtB
NZ_VZZJ01000002.1	Prodigal:002006	CDS	64217	65647	.	-	0	ID=MIIOBOEJ_01759;Name=mdtA_4;gene=mdtA_4;inference=ab initio prediction:Prodigal:002006,protein motif:HAMAP:MF_01422;locus_tag=MIIOBOEJ_01759;product=Multidrug resistance protein MdtA
NZ_VZZJ01000002.1	Prodigal:002006	CDS	65960	66094	.	-	0	ID=MIIOBOEJ_01760;inference=ab initio prediction:Prodigal:002006;locus_tag=MIIOBOEJ_01760;product=hypothetical protein
NZ_VZZJ01000002.1	Prodigal:002006	CDS	66460	67614	.	+	0	ID=MIIOBOEJ_01761;eC_number=2.6.1.88;Name=ybdL;db_xref=COG:COG0436;gene=ybdL;inference=ab initio prediction:Prodigal:002006,similar to AA sequence:UniProtKB:P77806;locus_tag=MIIOBOEJ_01761;product=Methionine aminotransferase
NZ_VZZJ01000002.1	Prodigal:002006	CDS	67696	68316	.	+	0	ID=MIIOBOEJ_01762;inference=ab initio prediction:Prodigal:002006;locus_tag=MIIOBOEJ_01762;product=hypothetical protein
NZ_VZZJ01000002.1	Prodigal:002006	CDS	68321	69529	.	+	0	ID=MIIOBOEJ_01763;Name=yejE;db_xref=COG:COG4239;gene=yejE;inference=ab initio prediction:Prodigal:002006,similar to AA sequence:UniProtKB:P33915;locus_tag=MIIOBOEJ_01763;product=Inner membrane ABC transporter permease protein YejE
NZ_VZZJ01000002.1	Prodigal:002006	CDS	69676	69837	.	-	0	ID=MIIOBOEJ_01764;inference=ab initio prediction:Prodigal:002006;locus_tag=MIIOBOEJ_01764;product=hypothetical protein
NZ_VZZJ01000002.1	Prodigal:002006	CDS	70518	71069	.	+	0	ID=MIIOBOEJ_01765;inference=ab initio prediction:Prodigal:002006;locus_tag=MIIOBOEJ_01765;product=hypothetical protein
NZ_VZZJ01000002.1	Prodigal:002006	CDS	71195	71527	.	-	0	ID=MIIOBOEJ_01766;inference=ab initio prediction:Prodigal:002006;locus_tag=MIIOBOEJ_01766;product=hypothetical protein
NZ_VZZJ01000002.1	Prodigal:002006	CDS	71622	72290	.	-	0	ID=MIIOBOEJ_01767;inference=ab initio prediction:Prodigal:002006;locus_tag=MIIOBOEJ_01767;product=hypothetical protein
NZ_VZZJ01000002.1	Prodigal:002006	CDS	72555	73250	.	-	0	ID=MIIOBOEJ_01768;Name=degU_3;db_xref=COG:COG2197;gene=degU_3;inference=ab initio prediction:Prodigal:002006,similar to AA sequence:UniProtKB:P13800;locus_tag=MIIOBOEJ_01768;product=Transcriptional regulatory protein DegU
NZ_VZZJ01000002.1	Prodigal:002006	CDS	73471	75240	.	-	0	ID=MIIOBOEJ_01769;eC_number=1.1.2.8;Name=exaA;db_xref=COG:COG4993;gene=exaA;inference=ab initio prediction:Prodigal:002006,similar to AA sequence:UniProtKB:Q9Z4J7;locus_tag=MIIOBOEJ_01769;product=Quinoprotein alcohol dehydrogenase (cytochrome c)
NZ_VZZJ01000002.1	Prodigal:002006	CDS	75610	76485	.	-	0	ID=MIIOBOEJ_01770;Name=fliY_1;db_xref=COG:COG0834;gene=fliY_1;inference=ab initio prediction:Prodigal:002006,similar to AA sequence:UniProtKB:P0AEM9;locus_tag=MIIOBOEJ_01770;product=L-cystine-binding protein FliY
NZ_VZZJ01000002.1	Prodigal:002006	CDS	76512	76940	.	-	0	ID=MIIOBOEJ_01771;inference=ab initio prediction:Prodigal:002006;locus_tag=MIIOBOEJ_01771;product=hypothetical protein
NZ_VZZJ01000002.1	Prodigal:002006	CDS	77135	78373	.	+	0	ID=MIIOBOEJ_01772;inference=ab initio prediction:Prodigal:002006;locus_tag=MIIOBOEJ_01772;product=hypothetical protein
NZ_VZZJ01000002.1	Prodigal:002006	CDS	78370	79416	.	+	0	ID=MIIOBOEJ_01773;eC_number=4.2.99.-;Name=vgb_2;gene=vgb_2;inference=ab initio prediction:Prodigal:002006,protein motif:HAMAP:MF_01282;locus_tag=MIIOBOEJ_01773;product=Virginiamycin B lyase
NZ_VZZJ01000002.1	Prodigal:002006	CDS	79413	81692	.	+	0	ID=MIIOBOEJ_01774;inference=ab initio prediction:Prodigal:002006;locus_tag=MIIOBOEJ_01774;product=hypothetical protein
NZ_VZZJ01000002.1	Prodigal:002006	CDS	81689	82675	.	+	0	ID=MIIOBOEJ_01775;eC_number=2.7.1.180;Name=apbE;db_xref=COG:COG1477;gene=apbE;inference=ab initio prediction:Prodigal:002006,similar to AA sequence:UniProtKB:O83774;locus_tag=MIIOBOEJ_01775;product=FAD:protein FMN transferase
NZ_VZZJ01000002.1	Prodigal:002006	CDS	82816	83997	.	+	0	ID=MIIOBOEJ_01776;inference=ab initio prediction:Prodigal:002006;locus_tag=MIIOBOEJ_01776;product=hypothetical protein
NZ_VZZJ01000002.1	Prodigal:002006	CDS	84011	85342	.	+	0	ID=MIIOBOEJ_01777;eC_number=2.7.13.3;Name=luxQ;gene=luxQ;inference=ab initio prediction:Prodigal:002006,similar to AA sequence:UniProtKB:P54302;locus_tag=MIIOBOEJ_01777;product=Autoinducer 2 sensor kinase/phosphatase LuxQ
NZ_VZZJ01000002.1	Prodigal:002006	CDS	85351	86694	.	-	0	ID=MIIOBOEJ_01778;inference=ab initio prediction:Prodigal:002006;locus_tag=MIIOBOEJ_01778;product=hypothetical protein
NZ_VZZJ01000002.1	Prodigal:002006	CDS	86706	87557	.	-	0	ID=MIIOBOEJ_01779;inference=ab initio prediction:Prodigal:002006;locus_tag=MIIOBOEJ_01779;product=hypothetical protein
NZ_VZZJ01000002.1	Prodigal:002006	CDS	87699	88052	.	+	0	ID=MIIOBOEJ_01780;inference=ab initio prediction:Prodigal:002006;locus_tag=MIIOBOEJ_01780;product=hypothetical protein
NZ_VZZJ01000002.1	Prodigal:002006	CDS	88052	88198	.	+	0	ID=MIIOBOEJ_01781;inference=ab initio prediction:Prodigal:002006;locus_tag=MIIOBOEJ_01781;product=hypothetical protein
NZ_VZZJ01000002.1	Prodigal:002006	CDS	88216	88977	.	+	0	ID=MIIOBOEJ_01782;inference=ab initio prediction:Prodigal:002006;locus_tag=MIIOBOEJ_01782;product=hypothetical protein
NZ_VZZJ01000002.1	Prodigal:002006	CDS	89103	89495	.	+	0	ID=MIIOBOEJ_01783;inference=ab initio prediction:Prodigal:002006;locus_tag=MIIOBOEJ_01783;product=hypothetical protein
NZ_VZZJ01000002.1	Prodigal:002006	CDS	89554	90153	.	-	0	ID=MIIOBOEJ_01784;Name=grpE;gene=grpE;inference=ab initio prediction:Prodigal:002006,similar to AA sequence:UniProtKB:P99086;locus_tag=MIIOBOEJ_01784;product=Protein GrpE
NZ_VZZJ01000002.1	Prodigal:002006	CDS	90404	90586	.	+	0	ID=MIIOBOEJ_01785;inference=ab initio prediction:Prodigal:002006;locus_tag=MIIOBOEJ_01785;product=hypothetical protein
NZ_VZZJ01000002.1	Prodigal:002006	CDS	90636	93428	.	-	0	ID=MIIOBOEJ_01786;Name=glnD;db_xref=COG:COG2844;gene=glnD;inference=ab initio prediction:Prodigal:002006,similar to AA sequence:UniProtKB:Q9RAE4;locus_tag=MIIOBOEJ_01786;product=Bifunctional uridylyltransferase/uridylyl-removing enzyme
NZ_VZZJ01000002.1	Prodigal:002006	CDS	93611	94606	.	+	0	ID=MIIOBOEJ_01787;Name=ssuA_5;gene=ssuA_5;inference=ab initio prediction:Prodigal:002006,similar to AA sequence:UniProtKB:P75853;locus_tag=MIIOBOEJ_01787;product=Putative aliphatic sulfonates-binding protein
NZ_VZZJ01000002.1	Prodigal:002006	CDS	94626	95492	.	+	0	ID=MIIOBOEJ_01788;Name=ssuC_5;db_xref=COG:COG0600;gene=ssuC_5;inference=ab initio prediction:Prodigal:002006,similar to AA sequence:UniProtKB:P40401;locus_tag=MIIOBOEJ_01788;product=Putative aliphatic sulfonates transport permease protein SsuC
NZ_VZZJ01000002.1	Prodigal:002006	CDS	95507	95689	.	-	0	ID=MIIOBOEJ_01789;inference=ab initio prediction:Prodigal:002006;locus_tag=MIIOBOEJ_01789;product=hypothetical protein
NZ_VZZJ01000002.1	Prodigal:002006	CDS	95838	96158	.	-	0	ID=MIIOBOEJ_01790;inference=ab initio prediction:Prodigal:002006;locus_tag=MIIOBOEJ_01790;product=hypothetical protein
NZ_VZZJ01000002.1	Prodigal:002006	CDS	96254	97021	.	+	0	ID=MIIOBOEJ_01791;eC_number=3.6.3.-;Name=ssuB_2;db_xref=COG:COG1116;gene=ssuB_2;inference=ab initio prediction:Prodigal:002006,similar to AA sequence:UniProtKB:P97027;locus_tag=MIIOBOEJ_01791;product=Aliphatic sulfonates import ATP-binding protein SsuB
NZ_VZZJ01000002.1	Prodigal:002006	CDS	97111	97620	.	+	0	ID=MIIOBOEJ_01792;inference=ab initio prediction:Prodigal:002006;locus_tag=MIIOBOEJ_01792;product=hypothetical protein
[truncated: 6,813,052 more chars]
