# Supplementary material for: Comprehensive Comparative Genomics and Phenotyping of Methylobacterium Species
Source: Front Microbiol. 2021 Oct 6;12:740610. doi: 10.3389/fmicb.2021.740610 (PMC8561711; doi:10.3389/fmicb.2021.740610)
Supplement: Supplementary file 10 [file Data_Sheet_4.ZIP › Mb_platani.gff]

##gff-version 3
##sequence-region NZ_LWHQ01000001.1 1 101459
##sequence-region NZ_LWHQ01000002.1 1 100223
##sequence-region NZ_LWHQ01000003.1 1 4803
##sequence-region NZ_LWHQ01000004.1 1 59217
##sequence-region NZ_LWHQ01000005.1 1 80934
##sequence-region NZ_LWHQ01000006.1 1 274500
##sequence-region NZ_LWHQ01000007.1 1 126707
##sequence-region NZ_LWHQ01000008.1 1 130645
##sequence-region NZ_LWHQ01000009.1 1 159956
##sequence-region NZ_LWHQ01000010.1 1 300382
##sequence-region NZ_LWHQ01000011.1 1 63525
##sequence-region NZ_LWHQ01000012.1 1 52880
##sequence-region NZ_LWHQ01000013.1 1 166779
##sequence-region NZ_LWHQ01000014.1 1 39198
##sequence-region NZ_LWHQ01000015.1 1 270184
##sequence-region NZ_LWHQ01000016.1 1 229806
##sequence-region NZ_LWHQ01000017.1 1 267165
##sequence-region NZ_LWHQ01000018.1 1 49043
##sequence-region NZ_LWHQ01000019.1 1 84587
##sequence-region NZ_LWHQ01000020.1 1 73769
##sequence-region NZ_LWHQ01000021.1 1 136418
##sequence-region NZ_LWHQ01000022.1 1 216734
##sequence-region NZ_LWHQ01000023.1 1 116452
##sequence-region NZ_LWHQ01000024.1 1 24493
##sequence-region NZ_LWHQ01000025.1 1 38174
##sequence-region NZ_LWHQ01000026.1 1 72366
##sequence-region NZ_LWHQ01000027.1 1 216214
##sequence-region NZ_LWHQ01000028.1 1 84369
##sequence-region NZ_LWHQ01000029.1 1 51350
##sequence-region NZ_LWHQ01000030.1 1 20701
##sequence-region NZ_LWHQ01000031.1 1 3456
##sequence-region NZ_LWHQ01000032.1 1 1296
##sequence-region NZ_LWHQ01000033.1 1 27173
##sequence-region NZ_LWHQ01000034.1 1 179726
##sequence-region NZ_LWHQ01000035.1 1 65318
##sequence-region NZ_LWHQ01000036.1 1 85267
##sequence-region NZ_LWHQ01000037.1 1 120326
##sequence-region NZ_LWHQ01000038.1 1 212648
##sequence-region NZ_LWHQ01000039.1 1 128128
##sequence-region NZ_LWHQ01000040.1 1 79863
##sequence-region NZ_LWHQ01000041.1 1 52665
##sequence-region NZ_LWHQ01000042.1 1 45607
##sequence-region NZ_LWHQ01000043.1 1 199287
##sequence-region NZ_LWHQ01000044.1 1 22410
##sequence-region NZ_LWHQ01000045.1 1 55788
##sequence-region NZ_LWHQ01000046.1 1 53413
##sequence-region NZ_LWHQ01000047.1 1 328911
##sequence-region NZ_LWHQ01000048.1 1 36738
##sequence-region NZ_LWHQ01000049.1 1 121716
##sequence-region NZ_LWHQ01000050.1 1 6927
##sequence-region NZ_LWHQ01000051.1 1 28199
##sequence-region NZ_LWHQ01000052.1 1 43905
##sequence-region NZ_LWHQ01000053.1 1 11817
##sequence-region NZ_LWHQ01000054.1 1 24499
##sequence-region NZ_LWHQ01000055.1 1 52020
##sequence-region NZ_LWHQ01000056.1 1 11190
##sequence-region NZ_LWHQ01000057.1 1 34570
##sequence-region NZ_LWHQ01000058.1 1 60976
##sequence-region NZ_LWHQ01000059.1 1 68974
##sequence-region NZ_LWHQ01000060.1 1 19952
##sequence-region NZ_LWHQ01000061.1 1 66029
##sequence-region NZ_LWHQ01000062.1 1 13026
##sequence-region NZ_LWHQ01000063.1 1 46435
##sequence-region NZ_LWHQ01000064.1 1 88245
##sequence-region NZ_LWHQ01000065.1 1 13028
##sequence-region NZ_LWHQ01000066.1 1 4689
##sequence-region NZ_LWHQ01000067.1 1 39014
##sequence-region NZ_LWHQ01000068.1 1 8723
##sequence-region NZ_LWHQ01000069.1 1 48296
##sequence-region NZ_LWHQ01000070.1 1 44414
##sequence-region NZ_LWHQ01000071.1 1 10553
##sequence-region NZ_LWHQ01000072.1 1 60088
##sequence-region NZ_LWHQ01000073.1 1 19111
##sequence-region NZ_LWHQ01000074.1 1 80386
##sequence-region NZ_LWHQ01000075.1 1 6709
##sequence-region NZ_LWHQ01000076.1 1 99252
##sequence-region NZ_LWHQ01000077.1 1 38918
##sequence-region NZ_LWHQ01000078.1 1 22391
##sequence-region NZ_LWHQ01000079.1 1 1464
##sequence-region NZ_LWHQ01000080.1 1 24758
##sequence-region NZ_LWHQ01000081.1 1 13451
##sequence-region NZ_LWHQ01000082.1 1 14805
##sequence-region NZ_LWHQ01000083.1 1 59475
##sequence-region NZ_LWHQ01000084.1 1 1054
##sequence-region NZ_LWHQ01000085.1 1 3430
##sequence-region NZ_LWHQ01000086.1 1 6785
##sequence-region NZ_LWHQ01000087.1 1 22384
##sequence-region NZ_LWHQ01000088.1 1 26376
##sequence-region NZ_LWHQ01000089.1 1 25235
##sequence-region NZ_LWHQ01000090.1 1 52960
##sequence-region NZ_LWHQ01000091.1 1 22727
##sequence-region NZ_LWHQ01000092.1 1 50364
##sequence-region NZ_LWHQ01000093.1 1 3014
##sequence-region NZ_LWHQ01000094.1 1 8990
##sequence-region NZ_LWHQ01000095.1 1 1298
##sequence-region NZ_LWHQ01000096.1 1 1480
##sequence-region NZ_LWHQ01000097.1 1 7860
##sequence-region NZ_LWHQ01000098.1 1 2463
##sequence-region NZ_LWHQ01000099.1 1 5652
##sequence-region NZ_LWHQ01000100.1 1 1133
##sequence-region NZ_LWHQ01000101.1 1 3429
##sequence-region NZ_LWHQ01000102.1 1 21593
##sequence-region NZ_LWHQ01000103.1 1 4518
##sequence-region NZ_LWHQ01000104.1 1 1139
##sequence-region NZ_LWHQ01000105.1 1 2270
##sequence-region NZ_LWHQ01000106.1 1 3603
##sequence-region NZ_LWHQ01000107.1 1 1571
##sequence-region NZ_LWHQ01000108.1 1 4745
##sequence-region NZ_LWHQ01000109.1 1 1206
##sequence-region NZ_LWHQ01000110.1 1 1859
##sequence-region NZ_LWHQ01000111.1 1 11685
##sequence-region NZ_LWHQ01000112.1 1 1166
##sequence-region NZ_LWHQ01000113.1 1 9540
##sequence-region NZ_LWHQ01000114.1 1 3728
##sequence-region NZ_LWHQ01000115.1 1 3723
##sequence-region NZ_LWHQ01000116.1 1 1832
##sequence-region NZ_LWHQ01000117.1 1 2089
##sequence-region NZ_LWHQ01000118.1 1 7816
##sequence-region NZ_LWHQ01000119.1 1 1492
##sequence-region NZ_LWHQ01000120.1 1 6582
##sequence-region NZ_LWHQ01000121.1 1 2370
##sequence-region NZ_LWHQ01000122.1 1 2200
##sequence-region NZ_LWHQ01000123.1 1 1837
##sequence-region NZ_LWHQ01000124.1 1 4867
##sequence-region NZ_LWHQ01000125.1 1 2162
##sequence-region NZ_LWHQ01000126.1 1 1131
##sequence-region NZ_LWHQ01000127.1 1 2382
##sequence-region NZ_LWHQ01000128.1 1 1774
##sequence-region NZ_LWHQ01000129.1 1 2106
##sequence-region NZ_LWHQ01000130.1 1 1639
##sequence-region NZ_LWHQ01000131.1 1 3180
##sequence-region NZ_LWHQ01000132.1 1 1040
##sequence-region NZ_LWHQ01000133.1 1 1764
##sequence-region NZ_LWHQ01000134.1 1 1313
##sequence-region NZ_LWHQ01000135.1 1 2187
##sequence-region NZ_LWHQ01000136.1 1 1208
##sequence-region NZ_LWHQ01000137.1 1 2249
##sequence-region NZ_LWHQ01000138.1 1 2771
##sequence-region NZ_LWHQ01000139.1 1 1912
##sequence-region NZ_LWHQ01000140.1 1 1538
##sequence-region NZ_LWHQ01000141.1 1 2299
##sequence-region NZ_LWHQ01000142.1 1 8461
##sequence-region NZ_LWHQ01000143.1 1 1183
##sequence-region NZ_LWHQ01000144.1 1 1444
##sequence-region NZ_LWHQ01000145.1 1 3054
##sequence-region NZ_LWHQ01000146.1 1 2675
##sequence-region NZ_LWHQ01000147.1 1 1222
##sequence-region NZ_LWHQ01000148.1 1 1029
##sequence-region NZ_LWHQ01000149.1 1 1496
##sequence-region NZ_LWHQ01000150.1 1 1548
NZ_LWHQ01000001.1	Prodigal:002006	CDS	546	734	.	+	0	ID=DEIKIFOI_00001;inference=ab initio prediction:Prodigal:002006;locus_tag=DEIKIFOI_00001;product=hypothetical protein
NZ_LWHQ01000001.1	Prodigal:002006	CDS	865	1626	.	+	0	ID=DEIKIFOI_00002;eC_number=3.5.2.9;Name=pxpA_1;db_xref=COG:COG1540;gene=pxpA_1;inference=ab initio prediction:Prodigal:002006,similar to AA sequence:UniProtKB:P42963;locus_tag=DEIKIFOI_00002;product=5-oxoprolinase subunit A
NZ_LWHQ01000001.1	Prodigal:002006	CDS	1633	2367	.	+	0	ID=DEIKIFOI_00003;eC_number=3.5.2.9;Name=pxpB;db_xref=COG:COG2049;gene=pxpB;inference=ab initio prediction:Prodigal:002006,similar to AA sequence:UniProtKB:P60495;locus_tag=DEIKIFOI_00003;product=5-oxoprolinase subunit B
NZ_LWHQ01000001.1	Prodigal:002006	CDS	2364	3395	.	+	0	ID=DEIKIFOI_00004;eC_number=3.5.2.9;Name=pxpC_1;db_xref=COG:COG1984;gene=pxpC_1;inference=ab initio prediction:Prodigal:002006,similar to AA sequence:UniProtKB:P75745;locus_tag=DEIKIFOI_00004;product=5-oxoprolinase subunit C
NZ_LWHQ01000001.1	Prodigal:002006	CDS	3922	6057	.	+	0	ID=DEIKIFOI_00005;Name=cntO_1;db_xref=COG:COG1629;gene=cntO_1;inference=ab initio prediction:Prodigal:002006,similar to AA sequence:UniProtKB:Q9HUX3;locus_tag=DEIKIFOI_00005;product=Metal-pseudopaline receptor CntO
NZ_LWHQ01000001.1	Prodigal:002006	CDS	6057	7493	.	+	0	ID=DEIKIFOI_00006;inference=ab initio prediction:Prodigal:002006;locus_tag=DEIKIFOI_00006;product=hypothetical protein
NZ_LWHQ01000001.1	Prodigal:002006	CDS	8144	10432	.	+	0	ID=DEIKIFOI_00007;inference=ab initio prediction:Prodigal:002006;locus_tag=DEIKIFOI_00007;product=hypothetical protein
NZ_LWHQ01000001.1	Prodigal:002006	CDS	10501	11262	.	-	0	ID=DEIKIFOI_00008;eC_number=2.1.1.-;Name=ycgJ;gene=ycgJ;inference=ab initio prediction:Prodigal:002006,similar to AA sequence:UniProtKB:O31474;locus_tag=DEIKIFOI_00008;product=putative methyltransferase YcgJ
NZ_LWHQ01000001.1	Prodigal:002006	CDS	11393	12184	.	+	0	ID=DEIKIFOI_00009;inference=ab initio prediction:Prodigal:002006;locus_tag=DEIKIFOI_00009;product=hypothetical protein
NZ_LWHQ01000001.1	Prodigal:002006	CDS	12328	13437	.	-	0	ID=DEIKIFOI_00010;inference=ab initio prediction:Prodigal:002006;locus_tag=DEIKIFOI_00010;product=hypothetical protein
NZ_LWHQ01000001.1	Prodigal:002006	CDS	13469	14470	.	-	0	ID=DEIKIFOI_00011;inference=ab initio prediction:Prodigal:002006;locus_tag=DEIKIFOI_00011;product=hypothetical protein
NZ_LWHQ01000001.1	Prodigal:002006	CDS	14714	15538	.	+	0	ID=DEIKIFOI_00012;inference=ab initio prediction:Prodigal:002006;locus_tag=DEIKIFOI_00012;product=hypothetical protein
NZ_LWHQ01000001.1	Prodigal:002006	CDS	15535	18252	.	+	0	ID=DEIKIFOI_00013;eC_number=1.17.1.4;Name=xdhA;db_xref=COG:COG1529;gene=xdhA;inference=ab initio prediction:Prodigal:002006,similar to AA sequence:UniProtKB:Q46799;locus_tag=DEIKIFOI_00013;product=Putative xanthine dehydrogenase molybdenum-binding subunit XdhA
NZ_LWHQ01000001.1	Prodigal:002006	CDS	18243	19583	.	+	0	ID=DEIKIFOI_00014;Name=adeP;db_xref=COG:COG2252;gene=adeP;inference=ab initio prediction:Prodigal:002006,similar to AA sequence:UniProtKB:P31466;locus_tag=DEIKIFOI_00014;product=Adenine permease AdeP
NZ_LWHQ01000001.1	Prodigal:002006	CDS	19632	20897	.	-	0	ID=DEIKIFOI_00015;eC_number=2.1.2.1;Name=glyA2_1;gene=glyA2_1;inference=ab initio prediction:Prodigal:002006,similar to AA sequence:UniProtKB:Q3JGP5;locus_tag=DEIKIFOI_00015;product=Serine hydroxymethyltransferase 2
NZ_LWHQ01000001.1	Prodigal:002006	CDS	21019	21957	.	+	0	ID=DEIKIFOI_00016;Name=gcvA_1;gene=gcvA_1;inference=ab initio prediction:Prodigal:002006,similar to AA sequence:UniProtKB:P0A9F6;locus_tag=DEIKIFOI_00016;product=Glycine cleavage system transcriptional activator
NZ_LWHQ01000001.1	Prodigal:002006	CDS	23065	24576	.	-	0	ID=DEIKIFOI_00017;eC_number=2.7.13.3;inference=ab initio prediction:Prodigal:002006,similar to AA sequence:UniProtKB:Q8YC53;locus_tag=DEIKIFOI_00017;product=Blue-light-activated histidine kinase
NZ_LWHQ01000001.1	Prodigal:002006	CDS	24769	25125	.	-	0	ID=DEIKIFOI_00018;inference=ab initio prediction:Prodigal:002006;locus_tag=DEIKIFOI_00018;product=hypothetical protein
NZ_LWHQ01000001.1	Prodigal:002006	CDS	25133	25711	.	-	0	ID=DEIKIFOI_00019;Name=yceJ_1;db_xref=COG:COG3038;gene=yceJ_1;inference=ab initio prediction:Prodigal:002006,similar to AA sequence:UniProtKB:P75925;locus_tag=DEIKIFOI_00019;product=Cytochrome b561 
NZ_LWHQ01000001.1	Prodigal:002006	CDS	25833	26624	.	-	0	ID=DEIKIFOI_00020;inference=ab initio prediction:Prodigal:002006;locus_tag=DEIKIFOI_00020;product=hypothetical protein
NZ_LWHQ01000001.1	Prodigal:002006	CDS	26749	27570	.	-	0	ID=DEIKIFOI_00021;eC_number=1.5.1.2;Name=proC;db_xref=COG:COG0345;gene=proC;inference=ab initio prediction:Prodigal:002006,similar to AA sequence:UniProtKB:P22008;locus_tag=DEIKIFOI_00021;product=Pyrroline-5-carboxylate reductase
NZ_LWHQ01000001.1	Prodigal:002006	CDS	27567	28070	.	-	0	ID=DEIKIFOI_00022;inference=ab initio prediction:Prodigal:002006;locus_tag=DEIKIFOI_00022;product=hypothetical protein
NZ_LWHQ01000001.1	Prodigal:002006	CDS	28388	28693	.	-	0	ID=DEIKIFOI_00023;Name=ubiK;gene=ubiK;inference=ab initio prediction:Prodigal:002006,protein motif:HAMAP:MF_02216;locus_tag=DEIKIFOI_00023;product=Ubiquinone biosynthesis accessory factor UbiK
NZ_LWHQ01000001.1	Prodigal:002006	CDS	29030	29746	.	+	0	ID=DEIKIFOI_00024;Name=ompR_1;gene=ompR_1;inference=ab initio prediction:Prodigal:002006,similar to AA sequence:UniProtKB:P0AA16;locus_tag=DEIKIFOI_00024;product=Transcriptional regulatory protein OmpR
NZ_LWHQ01000001.1	Prodigal:002006	CDS	29743	31119	.	+	0	ID=DEIKIFOI_00025;eC_number=2.7.-.-;Name=sasA_1;gene=sasA_1;inference=ab initio prediction:Prodigal:002006,protein motif:HAMAP:MF_01837;locus_tag=DEIKIFOI_00025;product=Adaptive-response sensory-kinase SasA
NZ_LWHQ01000001.1	Prodigal:002006	CDS	31498	32007	.	+	0	ID=DEIKIFOI_00026;inference=ab initio prediction:Prodigal:002006;locus_tag=DEIKIFOI_00026;product=hypothetical protein
NZ_LWHQ01000001.1	Prodigal:002006	CDS	32495	35311	.	+	0	ID=DEIKIFOI_00027;inference=ab initio prediction:Prodigal:002006;locus_tag=DEIKIFOI_00027;product=hypothetical protein
NZ_LWHQ01000001.1	Prodigal:002006	CDS	35462	36088	.	-	0	ID=DEIKIFOI_00028;eC_number=3.6.4.12;Name=ruvA;db_xref=COG:COG0632;gene=ruvA;inference=ab initio prediction:Prodigal:002006,similar to AA sequence:UniProtKB:P0A809;locus_tag=DEIKIFOI_00028;product=Holliday junction ATP-dependent DNA helicase RuvA
NZ_LWHQ01000001.1	Prodigal:002006	CDS	36324	36566	.	+	0	ID=DEIKIFOI_00029;inference=ab initio prediction:Prodigal:002006;locus_tag=DEIKIFOI_00029;product=hypothetical protein
NZ_LWHQ01000001.1	Prodigal:002006	CDS	36535	37050	.	+	0	ID=DEIKIFOI_00030;inference=ab initio prediction:Prodigal:002006;locus_tag=DEIKIFOI_00030;product=hypothetical protein
NZ_LWHQ01000001.1	Aragorn:001002	tRNA	37269	37345	.	+	.	ID=DEIKIFOI_00031;inference=COORDINATES:profile:Aragorn:001002;locus_tag=DEIKIFOI_00031;product=tRNA-Pro(tgg)
NZ_LWHQ01000001.1	Prodigal:002006	CDS	37371	37679	.	+	0	ID=DEIKIFOI_00032;inference=ab initio prediction:Prodigal:002006;locus_tag=DEIKIFOI_00032;product=hypothetical protein
NZ_LWHQ01000001.1	Prodigal:002006	CDS	37705	38595	.	-	0	ID=DEIKIFOI_00033;inference=ab initio prediction:Prodigal:002006;locus_tag=DEIKIFOI_00033;product=hypothetical protein
NZ_LWHQ01000001.1	Prodigal:002006	CDS	38797	39963	.	-	0	ID=DEIKIFOI_00034;inference=ab initio prediction:Prodigal:002006,similar to AA sequence:UniProtKB:Q9ADP8;locus_tag=DEIKIFOI_00034;product=putative transporter
NZ_LWHQ01000001.1	Prodigal:002006	CDS	40382	40585	.	+	0	ID=DEIKIFOI_00035;inference=ab initio prediction:Prodigal:002006;locus_tag=DEIKIFOI_00035;product=hypothetical protein
NZ_LWHQ01000001.1	Prodigal:002006	CDS	40698	41039	.	+	0	ID=DEIKIFOI_00036;inference=ab initio prediction:Prodigal:002006;locus_tag=DEIKIFOI_00036;product=hypothetical protein
NZ_LWHQ01000001.1	Prodigal:002006	CDS	41255	41515	.	+	0	ID=DEIKIFOI_00037;inference=ab initio prediction:Prodigal:002006;locus_tag=DEIKIFOI_00037;product=hypothetical protein
NZ_LWHQ01000001.1	Prodigal:002006	CDS	41684	42859	.	+	0	ID=DEIKIFOI_00038;eC_number=3.5.1.16;Name=argE_1;db_xref=COG:COG0624;gene=argE_1;inference=ab initio prediction:Prodigal:002006,similar to AA sequence:UniProtKB:O68873;locus_tag=DEIKIFOI_00038;product=Acetylornithine deacetylase
NZ_LWHQ01000001.1	Prodigal:002006	CDS	42867	43124	.	-	0	ID=DEIKIFOI_00039;inference=ab initio prediction:Prodigal:002006;locus_tag=DEIKIFOI_00039;product=hypothetical protein
NZ_LWHQ01000001.1	Prodigal:002006	CDS	43550	44308	.	-	0	ID=DEIKIFOI_00040;inference=ab initio prediction:Prodigal:002006;locus_tag=DEIKIFOI_00040;product=hypothetical protein
NZ_LWHQ01000001.1	Prodigal:002006	CDS	44298	47843	.	-	0	ID=DEIKIFOI_00041;eC_number=3.5.1.44;Name=cheB_1;gene=cheB_1;inference=ab initio prediction:Prodigal:002006,protein motif:HAMAP:MF_00099;locus_tag=DEIKIFOI_00041;product=Protein-glutamate methylesterase/protein-glutamine glutaminase
NZ_LWHQ01000001.1	Prodigal:002006	CDS	47997	49052	.	-	0	ID=DEIKIFOI_00042;eC_number=3.5.1.44;Name=cheB_2;gene=cheB_2;inference=ab initio prediction:Prodigal:002006,protein motif:HAMAP:MF_00099;locus_tag=DEIKIFOI_00042;product=Protein-glutamate methylesterase/protein-glutamine glutaminase
NZ_LWHQ01000001.1	Prodigal:002006	CDS	49162	49953	.	-	0	ID=DEIKIFOI_00043;inference=ab initio prediction:Prodigal:002006;locus_tag=DEIKIFOI_00043;product=hypothetical protein
NZ_LWHQ01000001.1	Prodigal:002006	CDS	50260	51540	.	+	0	ID=DEIKIFOI_00044;inference=ab initio prediction:Prodigal:002006;locus_tag=DEIKIFOI_00044;product=hypothetical protein
NZ_LWHQ01000001.1	Prodigal:002006	CDS	51654	52664	.	+	0	ID=DEIKIFOI_00045;Name=siaP_1;db_xref=COG:COG1638;gene=siaP_1;inference=ab initio prediction:Prodigal:002006,similar to AA sequence:UniProtKB:P44542;locus_tag=DEIKIFOI_00045;product=Sialic acid-binding periplasmic protein SiaP
NZ_LWHQ01000001.1	Prodigal:002006	CDS	53161	54330	.	-	0	ID=DEIKIFOI_00046;eC_number=4.2.1.81;Name=tarD_1;db_xref=COG:COG4948;gene=tarD_1;inference=ab initio prediction:Prodigal:002006,similar to AA sequence:UniProtKB:Q89FH0;locus_tag=DEIKIFOI_00046;product=D(-)-tartrate dehydratase
NZ_LWHQ01000001.1	Prodigal:002006	CDS	54476	54799	.	-	0	ID=DEIKIFOI_00047;inference=ab initio prediction:Prodigal:002006;locus_tag=DEIKIFOI_00047;product=hypothetical protein
NZ_LWHQ01000001.1	Prodigal:002006	CDS	55297	55572	.	+	0	ID=DEIKIFOI_00048;inference=ab initio prediction:Prodigal:002006;locus_tag=DEIKIFOI_00048;product=hypothetical protein
NZ_LWHQ01000001.1	Prodigal:002006	CDS	55700	56374	.	-	0	ID=DEIKIFOI_00049;inference=ab initio prediction:Prodigal:002006;locus_tag=DEIKIFOI_00049;product=hypothetical protein
NZ_LWHQ01000001.1	Prodigal:002006	CDS	56470	57240	.	-	0	ID=DEIKIFOI_00050;inference=ab initio prediction:Prodigal:002006;locus_tag=DEIKIFOI_00050;product=hypothetical protein
NZ_LWHQ01000001.1	Prodigal:002006	CDS	57340	58491	.	-	0	ID=DEIKIFOI_00051;Name=hcaT_1;gene=hcaT_1;inference=ab initio prediction:Prodigal:002006,similar to AA sequence:UniProtKB:Q47142;locus_tag=DEIKIFOI_00051;product=putative 3-phenylpropionic acid transporter
NZ_LWHQ01000001.1	Prodigal:002006	CDS	58500	58619	.	-	0	ID=DEIKIFOI_00052;inference=ab initio prediction:Prodigal:002006;locus_tag=DEIKIFOI_00052;product=hypothetical protein
NZ_LWHQ01000001.1	Prodigal:002006	CDS	58780	59787	.	+	0	ID=DEIKIFOI_00053;eC_number=1.1.-.-;Name=yajO_1;db_xref=COG:COG0667;gene=yajO_1;inference=ab initio prediction:Prodigal:002006,similar to AA sequence:UniProtKB:P77735;locus_tag=DEIKIFOI_00053;product=1-deoxyxylulose-5-phosphate synthase YajO
NZ_LWHQ01000001.1	Prodigal:002006	CDS	59956	60351	.	+	0	ID=DEIKIFOI_00054;inference=ab initio prediction:Prodigal:002006;locus_tag=DEIKIFOI_00054;product=hypothetical protein
NZ_LWHQ01000001.1	Prodigal:002006	CDS	60546	60722	.	+	0	ID=DEIKIFOI_00055;inference=ab initio prediction:Prodigal:002006;locus_tag=DEIKIFOI_00055;product=hypothetical protein
NZ_LWHQ01000001.1	Prodigal:002006	CDS	61204	61500	.	-	0	ID=DEIKIFOI_00056;inference=ab initio prediction:Prodigal:002006;locus_tag=DEIKIFOI_00056;product=hypothetical protein
NZ_LWHQ01000001.1	Prodigal:002006	CDS	61507	61770	.	-	0	ID=DEIKIFOI_00057;inference=ab initio prediction:Prodigal:002006;locus_tag=DEIKIFOI_00057;product=hypothetical protein
NZ_LWHQ01000001.1	Prodigal:002006	CDS	62057	64669	.	-	0	ID=DEIKIFOI_00058;inference=ab initio prediction:Prodigal:002006;locus_tag=DEIKIFOI_00058;product=hypothetical protein
NZ_LWHQ01000001.1	Prodigal:002006	CDS	64756	66096	.	-	0	ID=DEIKIFOI_00059;Name=gabR;db_xref=COG:COG1167;gene=gabR;inference=ab initio prediction:Prodigal:002006,similar to AA sequence:UniProtKB:P94426;locus_tag=DEIKIFOI_00059;product=HTH-type transcriptional regulatory protein GabR
NZ_LWHQ01000001.1	Prodigal:002006	CDS	66391	67287	.	+	0	ID=DEIKIFOI_00060;Name=gltR_1;db_xref=COG:COG0583;gene=gltR_1;inference=ab initio prediction:Prodigal:002006,similar to AA sequence:UniProtKB:P94501;locus_tag=DEIKIFOI_00060;product=HTH-type transcriptional regulator GltR
NZ_LWHQ01000001.1	Prodigal:002006	CDS	67415	68215	.	+	0	ID=DEIKIFOI_00061;eC_number=4.2.1.-;db_xref=COG:COG4336;inference=ab initio prediction:Prodigal:002006,similar to AA sequence:UniProtKB:Q87UC6;locus_tag=DEIKIFOI_00061;product=Putative hydro-lyase
NZ_LWHQ01000001.1	Prodigal:002006	CDS	68356	69606	.	+	0	ID=DEIKIFOI_00062;inference=ab initio prediction:Prodigal:002006;locus_tag=DEIKIFOI_00062;product=hypothetical protein
NZ_LWHQ01000001.1	Prodigal:002006	CDS	69778	70656	.	+	0	ID=DEIKIFOI_00063;Name=livH_1;db_xref=COG:COG0559;gene=livH_1;inference=ab initio prediction:Prodigal:002006,similar to AA sequence:UniProtKB:P0AEX7;locus_tag=DEIKIFOI_00063;product=High-affinity branched-chain amino acid transport system permease protein LivH
NZ_LWHQ01000001.1	Prodigal:002006	CDS	70656	71696	.	+	0	ID=DEIKIFOI_00064;inference=ab initio prediction:Prodigal:002006;locus_tag=DEIKIFOI_00064;product=hypothetical protein
NZ_LWHQ01000001.1	Prodigal:002006	CDS	71693	72424	.	+	0	ID=DEIKIFOI_00065;eC_number=3.6.3.-;Name=lptB_1;db_xref=COG:COG1137;gene=lptB_1;inference=ab initio prediction:Prodigal:002006,similar to AA sequence:UniProtKB:P45073;locus_tag=DEIKIFOI_00065;product=Lipopolysaccharide export system ATP-binding protein LptB
NZ_LWHQ01000001.1	Prodigal:002006	CDS	72414	73121	.	+	0	ID=DEIKIFOI_00066;Name=livF_1;db_xref=COG:COG0410;gene=livF_1;inference=ab initio prediction:Prodigal:002006,similar to AA sequence:UniProtKB:P22731;locus_tag=DEIKIFOI_00066;product=High-affinity branched-chain amino acid transport ATP-binding protein LivF
NZ_LWHQ01000001.1	Prodigal:002006	CDS	73301	73885	.	+	0	ID=DEIKIFOI_00067;inference=ab initio prediction:Prodigal:002006;locus_tag=DEIKIFOI_00067;product=hypothetical protein
NZ_LWHQ01000001.1	Prodigal:002006	CDS	74177	77368	.	-	0	ID=DEIKIFOI_00068;Name=oqxB27;gene=oqxB27;inference=ab initio prediction:Prodigal:002006,similar to AA sequence:BARRGD:NG_050446.1;locus_tag=DEIKIFOI_00068;product=multidrug efflux RND transporter permease subunit OqxB27
NZ_LWHQ01000001.1	Prodigal:002006	CDS	77886	79115	.	-	0	ID=DEIKIFOI_00069;Name=bepF_1;gene=bepF_1;inference=ab initio prediction:Prodigal:002006,similar to AA sequence:UniProtKB:Q8FWV8;locus_tag=DEIKIFOI_00069;product=Efflux pump periplasmic linker BepF
NZ_LWHQ01000001.1	Prodigal:002006	CDS	79219	79833	.	+	0	ID=DEIKIFOI_00070;Name=comR;gene=comR;inference=ab initio prediction:Prodigal:002006,similar to AA sequence:UniProtKB:P75952;locus_tag=DEIKIFOI_00070;product=HTH-type transcriptional repressor ComR
NZ_LWHQ01000001.1	Prodigal:002006	CDS	80337	80951	.	-	0	ID=DEIKIFOI_00071;inference=ab initio prediction:Prodigal:002006;locus_tag=DEIKIFOI_00071;product=hypothetical protein
NZ_LWHQ01000001.1	Prodigal:002006	CDS	82005	84161	.	+	0	ID=DEIKIFOI_00072;inference=ab initio prediction:Prodigal:002006;locus_tag=DEIKIFOI_00072;product=hypothetical protein
NZ_LWHQ01000001.1	Prodigal:002006	CDS	84179	85060	.	-	0	ID=DEIKIFOI_00073;eC_number=1.13.11.37;Name=npcC_1;gene=npcC_1;inference=ab initio prediction:Prodigal:002006,similar to AA sequence:UniProtKB:Q6F4M7;locus_tag=DEIKIFOI_00073;product=Hydroxyquinol 1%2C2-dioxygenase
NZ_LWHQ01000001.1	Prodigal:002006	CDS	85099	86166	.	-	0	ID=DEIKIFOI_00074;eC_number=3.1.1.-;Name=aes_1;gene=aes_1;inference=ab initio prediction:Prodigal:002006,protein motif:HAMAP:MF_01958;locus_tag=DEIKIFOI_00074;product=Acetyl esterase
NZ_LWHQ01000001.1	Prodigal:002006	CDS	86609	87199	.	-	0	ID=DEIKIFOI_00075;inference=ab initio prediction:Prodigal:002006;locus_tag=DEIKIFOI_00075;product=hypothetical protein
NZ_LWHQ01000001.1	Prodigal:002006	CDS	87196	88239	.	-	0	ID=DEIKIFOI_00076;inference=ab initio prediction:Prodigal:002006;locus_tag=DEIKIFOI_00076;product=hypothetical protein
NZ_LWHQ01000001.1	Prodigal:002006	CDS	88745	89974	.	+	0	ID=DEIKIFOI_00077;inference=ab initio prediction:Prodigal:002006;locus_tag=DEIKIFOI_00077;product=hypothetical protein
NZ_LWHQ01000001.1	Prodigal:002006	CDS	90094	91404	.	+	0	ID=DEIKIFOI_00078;inference=ab initio prediction:Prodigal:002006;locus_tag=DEIKIFOI_00078;product=hypothetical protein
NZ_LWHQ01000001.1	Prodigal:002006	CDS	91444	92772	.	+	0	ID=DEIKIFOI_00079;inference=ab initio prediction:Prodigal:002006;locus_tag=DEIKIFOI_00079;product=hypothetical protein
NZ_LWHQ01000001.1	Prodigal:002006	CDS	92805	94142	.	+	0	ID=DEIKIFOI_00080;inference=ab initio prediction:Prodigal:002006;locus_tag=DEIKIFOI_00080;product=hypothetical protein
NZ_LWHQ01000001.1	Prodigal:002006	CDS	94436	95851	.	+	0	ID=DEIKIFOI_00081;Name=ompA_1;gene=ompA_1;inference=ab initio prediction:Prodigal:002006,protein motif:HAMAP:MF_00842;locus_tag=DEIKIFOI_00081;product=Outer membrane protein A
NZ_LWHQ01000001.1	Prodigal:002006	CDS	95848	98685	.	+	0	ID=DEIKIFOI_00082;inference=ab initio prediction:Prodigal:002006;locus_tag=DEIKIFOI_00082;product=hypothetical protein
NZ_LWHQ01000001.1	Prodigal:002006	CDS	98682	100166	.	+	0	ID=DEIKIFOI_00083;inference=ab initio prediction:Prodigal:002006;locus_tag=DEIKIFOI_00083;product=hypothetical protein
NZ_LWHQ01000001.1	Prodigal:002006	CDS	100163	101221	.	+	0	ID=DEIKIFOI_00084;eC_number=2.7.11.1;Name=pknD_1;gene=pknD_1;inference=ab initio prediction:Prodigal:002006,protein motif:HAMAP:MF_01957;locus_tag=DEIKIFOI_00084;product=Serine/threonine-protein kinase PknD
NZ_LWHQ01000002.1	barrnap:0.9	rRNA	54	163	2.1e-07	+	.	ID=DEIKIFOI_00085;locus_tag=DEIKIFOI_00085;product=5S ribosomal RNA
NZ_LWHQ01000002.1	Aragorn:001002	tRNA	209	285	.	+	.	ID=DEIKIFOI_00086;inference=COORDINATES:profile:Aragorn:001002;locus_tag=DEIKIFOI_00086;product=tRNA-Met(cat)
NZ_LWHQ01000002.1	Prodigal:002006	CDS	333	563	.	-	0	ID=DEIKIFOI_00087;eC_number=5.3.2.-;Name=pptA;db_xref=COG:COG1942;gene=pptA;inference=ab initio prediction:Prodigal:002006,similar to AA sequence:UniProtKB:P31992;locus_tag=DEIKIFOI_00087;product=Tautomerase PptA
NZ_LWHQ01000002.1	Prodigal:002006	CDS	574	972	.	-	0	ID=DEIKIFOI_00088;inference=ab initio prediction:Prodigal:002006;locus_tag=DEIKIFOI_00088;product=hypothetical protein
NZ_LWHQ01000002.1	Prodigal:002006	CDS	1056	2528	.	-	0	ID=DEIKIFOI_00089;Name=yhdG;db_xref=COG:COG0531;gene=yhdG;inference=ab initio prediction:Prodigal:002006,similar to AA sequence:UniProtKB:O07576;locus_tag=DEIKIFOI_00089;product=putative amino acid permease YhdG
NZ_LWHQ01000002.1	Prodigal:002006	CDS	2729	3019	.	+	0	ID=DEIKIFOI_00090;inference=ab initio prediction:Prodigal:002006;locus_tag=DEIKIFOI_00090;product=hypothetical protein
NZ_LWHQ01000002.1	Prodigal:002006	CDS	3021	4658	.	-	0	ID=DEIKIFOI_00091;eC_number=1.1.99.-;Name=alkJ;gene=alkJ;inference=ab initio prediction:Prodigal:002006,similar to AA sequence:UniProtKB:Q00593;locus_tag=DEIKIFOI_00091;product=Alcohol dehydrogenase [acceptor]
NZ_LWHQ01000002.1	Prodigal:002006	CDS	4762	6336	.	+	0	ID=DEIKIFOI_00092;eC_number=3.1.1.102;inference=ab initio prediction:Prodigal:002006,similar to AA sequence:UniProtKB:A0A0K8P8E7;locus_tag=DEIKIFOI_00092;product=Mono(2-hydroxyethyl) terephthalate hydrolase
NZ_LWHQ01000002.1	Prodigal:002006	CDS	6503	6742	.	+	0	ID=DEIKIFOI_00093;inference=ab initio prediction:Prodigal:002006;locus_tag=DEIKIFOI_00093;product=hypothetical protein
NZ_LWHQ01000002.1	Prodigal:002006	CDS	6852	8573	.	+	0	ID=DEIKIFOI_00094;inference=ab initio prediction:Prodigal:002006;locus_tag=DEIKIFOI_00094;product=hypothetical protein
NZ_LWHQ01000002.1	Prodigal:002006	CDS	9020	9796	.	+	0	ID=DEIKIFOI_00095;eC_number=1.-.-.-;inference=ab initio prediction:Prodigal:002006,similar to AA sequence:UniProtKB:Q7A3L9;locus_tag=DEIKIFOI_00095;product=putative oxidoreductase
NZ_LWHQ01000002.1	Prodigal:002006	CDS	9895	10131	.	-	0	ID=DEIKIFOI_00096;inference=ab initio prediction:Prodigal:002006;locus_tag=DEIKIFOI_00096;product=hypothetical protein
NZ_LWHQ01000002.1	Prodigal:002006	CDS	10355	11284	.	+	0	ID=DEIKIFOI_00097;eC_number=2.1.1.297;Name=prmC_1;gene=prmC_1;inference=ab initio prediction:Prodigal:002006,protein motif:HAMAP:MF_02126;locus_tag=DEIKIFOI_00097;product=Release factor glutamine methyltransferase
NZ_LWHQ01000002.1	Prodigal:002006	CDS	11447	12619	.	+	0	ID=DEIKIFOI_00098;eC_number=1.1.1.1;db_xref=COG:COG1063;inference=ab initio prediction:Prodigal:002006,similar to AA sequence:UniProtKB:O07737;locus_tag=DEIKIFOI_00098;product=putative zinc-binding alcohol dehydrogenase
NZ_LWHQ01000002.1	Prodigal:002006	CDS	12642	13184	.	+	0	ID=DEIKIFOI_00099;inference=ab initio prediction:Prodigal:002006;locus_tag=DEIKIFOI_00099;product=hypothetical protein
NZ_LWHQ01000002.1	Prodigal:002006	CDS	13439	13600	.	-	0	ID=DEIKIFOI_00100;inference=ab initio prediction:Prodigal:002006;locus_tag=DEIKIFOI_00100;product=hypothetical protein
NZ_LWHQ01000002.1	Prodigal:002006	CDS	14119	14967	.	+	0	ID=DEIKIFOI_00101;eC_number=1.-.-.-;Name=rutC;gene=rutC;inference=ab initio prediction:Prodigal:002006,protein motif:HAMAP:MF_00831;locus_tag=DEIKIFOI_00101;product=Putative aminoacrylate peracid reductase RutC
NZ_LWHQ01000002.1	Prodigal:002006	CDS	15005	16660	.	-	0	ID=DEIKIFOI_00102;inference=ab initio prediction:Prodigal:002006,similar to AA sequence:UniProtKB:Q881J7;locus_tag=DEIKIFOI_00102;product=Blue-light-activated protein
NZ_LWHQ01000002.1	Prodigal:002006	CDS	17002	17529	.	+	0	ID=DEIKIFOI_00103;eC_number=1.11.1.15;inference=ab initio prediction:Prodigal:002006,similar to AA sequence:UniProtKB:P73728;locus_tag=DEIKIFOI_00103;product=Peroxiredoxin
NZ_LWHQ01000002.1	Prodigal:002006	CDS	17516	18697	.	-	0	ID=DEIKIFOI_00104;eC_number=2.4.1.182;Name=lpxB;db_xref=COG:COG0763;gene=lpxB;inference=ab initio prediction:Prodigal:002006,similar to AA sequence:UniProtKB:P10441;locus_tag=DEIKIFOI_00104;product=Lipid-A-disaccharide synthase
NZ_LWHQ01000002.1	Prodigal:002006	CDS	18694	19593	.	-	0	ID=DEIKIFOI_00105;eC_number=3.6.1.54;Name=lpxI;db_xref=COG:COG3494;gene=lpxI;inference=ab initio prediction:Prodigal:002006,similar to AA sequence:UniProtKB:Q9A716;locus_tag=DEIKIFOI_00105;product=UDP-2%2C3-diacylglucosamine pyrophosphatase LpxI
NZ_LWHQ01000002.1	Prodigal:002006	CDS	19607	20425	.	-	0	ID=DEIKIFOI_00106;eC_number=2.3.1.129;Name=lpxA;db_xref=COG:COG1043;gene=lpxA;inference=ab initio prediction:Prodigal:002006,similar to AA sequence:UniProtKB:P0A722;locus_tag=DEIKIFOI_00106;product=Acyl-[acyl-carrier-protein]--UDP-N-acetylglucosamine O-acyltransferase
NZ_LWHQ01000002.1	Prodigal:002006	CDS	20422	20886	.	-	0	ID=DEIKIFOI_00107;eC_number=4.2.1.59;Name=fabZ;gene=fabZ;inference=ab initio prediction:Prodigal:002006,similar to AA sequence:UniProtKB:A1VXZ7;locus_tag=DEIKIFOI_00107;product=3-hydroxyacyl-[acyl-carrier-protein] dehydratase FabZ
NZ_LWHQ01000002.1	Prodigal:002006	CDS	20993	22057	.	-	0	ID=DEIKIFOI_00108;eC_number=2.3.1.-;Name=lpxD;db_xref=COG:COG1044;gene=lpxD;inference=ab initio prediction:Prodigal:002006,similar to AA sequence:UniProtKB:P0CD76;locus_tag=DEIKIFOI_00108;product=UDP-3-O-acylglucosamine N-acyltransferase
NZ_LWHQ01000002.1	Prodigal:002006	CDS	22212	24752	.	-	0	ID=DEIKIFOI_00109;Name=bamA_1;db_xref=COG:COG4775;gene=bamA_1;inference=ab initio prediction:Prodigal:002006,similar to AA sequence:UniProtKB:Q9K1H0;locus_tag=DEIKIFOI_00109;product=Outer membrane protein assembly factor BamA
NZ_LWHQ01000002.1	Prodigal:002006	CDS	25138	26298	.	-	0	ID=DEIKIFOI_00110;eC_number=3.4.24.-;Name=mmpA;db_xref=COG:COG0750;gene=mmpA;inference=ab initio prediction:Prodigal:002006,similar to AA sequence:UniProtKB:Q9A710;locus_tag=DEIKIFOI_00110;product=Metalloprotease MmpA
NZ_LWHQ01000002.1	Prodigal:002006	CDS	26440	27603	.	-	0	ID=DEIKIFOI_00111;eC_number=1.1.1.267;Name=dxr;gene=dxr;inference=ab initio prediction:Prodigal:002006,similar to AA sequence:UniProtKB:Q9X5F2;locus_tag=DEIKIFOI_00111;product=1-deoxy-D-xylulose 5-phosphate reductoisomerase
NZ_LWHQ01000002.1	Prodigal:002006	CDS	27600	28478	.	-	0	ID=DEIKIFOI_00112;inference=ab initio prediction:Prodigal:002006;locus_tag=DEIKIFOI_00112;product=hypothetical protein
NZ_LWHQ01000002.1	Prodigal:002006	CDS	28478	29275	.	-	0	ID=DEIKIFOI_00113;eC_number=2.5.1.31;Name=uppS;gene=uppS;inference=ab initio prediction:Prodigal:002006,similar to AA sequence:UniProtKB:O82827;locus_tag=DEIKIFOI_00113;product=Ditrans%2Cpolycis-undecaprenyl-diphosphate synthase ((2E%2C6E)-farnesyl-diphosphate specific)
NZ_LWHQ01000002.1	Prodigal:002006	CDS	29366	29929	.	-	0	ID=DEIKIFOI_00114;Name=frr;db_xref=COG:COG0233;gene=frr;inference=ab initio prediction:Prodigal:002006,similar to AA sequence:UniProtKB:P81101;locus_tag=DEIKIFOI_00114;product=Ribosome-recycling factor
NZ_LWHQ01000002.1	Prodigal:002006	CDS	30061	30819	.	-	0	ID=DEIKIFOI_00115;eC_number=2.7.4.22;Name=pyrH;db_xref=COG:COG0528;gene=pyrH;inference=ab initio prediction:Prodigal:002006,similar to AA sequence:UniProtKB:P59009;locus_tag=DEIKIFOI_00115;product=Uridylate kinase
NZ_LWHQ01000002.1	Prodigal:002006	CDS	31031	31954	.	-	0	ID=DEIKIFOI_00116;Name=tsf;db_xref=COG:COG0264;gene=tsf;inference=ab initio prediction:Prodigal:002006,similar to AA sequence:UniProtKB:P0A6P1;locus_tag=DEIKIFOI_00116;product=Elongation factor Ts
NZ_LWHQ01000002.1	Prodigal:002006	CDS	32098	33147	.	-	0	ID=DEIKIFOI_00117;Name=rpsB;db_xref=COG:COG0052;gene=rpsB;inference=ab initio prediction:Prodigal:002006,similar to AA sequence:UniProtKB:Q6N5Q2;locus_tag=DEIKIFOI_00117;product=30S ribosomal protein S2
NZ_LWHQ01000002.1	Prodigal:002006	CDS	33434	34825	.	-	0	ID=DEIKIFOI_00118;db_xref=COG:COG3385;inference=ab initio prediction:Prodigal:002006,similar to AA sequence:ISfinder:ISRso13;locus_tag=DEIKIFOI_00118;product=IS4 family transposase ISRso13
NZ_LWHQ01000002.1	Prodigal:002006	CDS	34855	35349	.	-	0	ID=DEIKIFOI_00119;eC_number=4.2.1.104;Name=cynS;db_xref=COG:COG1513;gene=cynS;inference=ab initio prediction:Prodigal:002006,similar to AA sequence:UniProtKB:A8GBZ7;locus_tag=DEIKIFOI_00119;product=Cyanate hydratase
NZ_LWHQ01000002.1	Prodigal:002006	CDS	35461	35667	.	-	0	ID=DEIKIFOI_00120;inference=ab initio prediction:Prodigal:002006;locus_tag=DEIKIFOI_00120;product=hypothetical protein
NZ_LWHQ01000002.1	Prodigal:002006	CDS	35765	36985	.	-	0	ID=DEIKIFOI_00121;Name=coaBC;db_xref=COG:COG0452;gene=coaBC;inference=ab initio prediction:Prodigal:002006,similar to AA sequence:UniProtKB:P0ABQ0;locus_tag=DEIKIFOI_00121;product=Coenzyme A biosynthesis bifunctional protein CoaBC
NZ_LWHQ01000002.1	Prodigal:002006	CDS	36990	38963	.	-	0	ID=DEIKIFOI_00122;Name=kup_1;gene=kup_1;inference=ab initio prediction:Prodigal:002006,protein motif:HAMAP:MF_01522;locus_tag=DEIKIFOI_00122;product=Low affinity potassium transport system protein kup
NZ_LWHQ01000002.1	Prodigal:002006	CDS	39127	40428	.	-	0	ID=DEIKIFOI_00123;eC_number=1.17.7.3;Name=ispG;db_xref=COG:COG0821;gene=ispG;inference=ab initio prediction:Prodigal:002006,similar to AA sequence:UniProtKB:Q84GJ3;locus_tag=DEIKIFOI_00123;product=4-hydroxy-3-methylbut-2-en-1-yl diphosphate synthase (flavodoxin)
NZ_LWHQ01000002.1	Prodigal:002006	CDS	40786	41979	.	+	0	ID=DEIKIFOI_00124;inference=ab initio prediction:Prodigal:002006;locus_tag=DEIKIFOI_00124;product=hypothetical protein
NZ_LWHQ01000002.1	Prodigal:002006	CDS	42115	42894	.	-	0	ID=DEIKIFOI_00125;inference=ab initio prediction:Prodigal:002006;locus_tag=DEIKIFOI_00125;product=hypothetical protein
NZ_LWHQ01000002.1	Prodigal:002006	CDS	43003	44109	.	+	0	ID=DEIKIFOI_00126;eC_number=1.1.1.103;Name=tdh_1;gene=tdh_1;inference=ab initio prediction:Prodigal:002006,protein motif:HAMAP:MF_00627;locus_tag=DEIKIFOI_00126;product=L-threonine 3-dehydrogenase
NZ_LWHQ01000002.1	Prodigal:002006	CDS	44207	44674	.	+	0	ID=DEIKIFOI_00127;eC_number=2.3.1.189;Name=mshD_1;gene=mshD_1;inference=ab initio prediction:Prodigal:002006,protein motif:HAMAP:MF_01698;locus_tag=DEIKIFOI_00127;product=Mycothiol acetyltransferase
NZ_LWHQ01000002.1	Prodigal:002006	CDS	44943	45602	.	+	0	ID=DEIKIFOI_00128;Name=nreC_1;db_xref=COG:COG2197;gene=nreC_1;inference=ab initio prediction:Prodigal:002006,similar to AA sequence:UniProtKB:Q7WZY4;locus_tag=DEIKIFOI_00128;product=Oxygen regulatory protein NreC
NZ_LWHQ01000002.1	Prodigal:002006	CDS	45658	46929	.	-	0	ID=DEIKIFOI_00129;inference=ab initio prediction:Prodigal:002006;locus_tag=DEIKIFOI_00129;product=hypothetical protein
NZ_LWHQ01000002.1	Prodigal:002006	CDS	47072	48238	.	+	0	ID=DEIKIFOI_00130;eC_number=2.4.1.290;Name=pglA;gene=pglA;inference=ab initio prediction:Prodigal:002006,similar to AA sequence:UniProtKB:Q0P9C9;locus_tag=DEIKIFOI_00130;product=N%2CN'-diacetylbacillosaminyl-diphospho-undecaprenol alpha-1%2C3-N-acetylgalactosaminyltransferase
NZ_LWHQ01000002.1	Prodigal:002006	CDS	48238	48885	.	+	0	ID=DEIKIFOI_00131;inference=ab initio prediction:Prodigal:002006;locus_tag=DEIKIFOI_00131;product=hypothetical protein
NZ_LWHQ01000002.1	Prodigal:002006	CDS	49138	50784	.	+	0	ID=DEIKIFOI_00132;inference=ab initio prediction:Prodigal:002006;locus_tag=DEIKIFOI_00132;product=hypothetical protein
NZ_LWHQ01000002.1	Prodigal:002006	CDS	50909	51751	.	-	0	ID=DEIKIFOI_00133;inference=ab initio prediction:Prodigal:002006;locus_tag=DEIKIFOI_00133;product=hypothetical protein
NZ_LWHQ01000002.1	Prodigal:002006	CDS	51748	52671	.	-	0	ID=DEIKIFOI_00134;inference=ab initio prediction:Prodigal:002006;locus_tag=DEIKIFOI_00134;product=hypothetical protein
NZ_LWHQ01000002.1	Prodigal:002006	CDS	52668	53735	.	-	0	ID=DEIKIFOI_00135;eC_number=7.6.2.11;Name=potA_1;db_xref=COG:COG3842;gene=potA_1;inference=ab initio prediction:Prodigal:002006,similar to AA sequence:UniProtKB:P69874;locus_tag=DEIKIFOI_00135;product=Spermidine/putrescine import ATP-binding protein PotA
NZ_LWHQ01000002.1	Prodigal:002006	CDS	53785	54960	.	-	0	ID=DEIKIFOI_00136;inference=ab initio prediction:Prodigal:002006;locus_tag=DEIKIFOI_00136;product=hypothetical protein
NZ_LWHQ01000002.1	Prodigal:002006	CDS	55399	56301	.	-	0	ID=DEIKIFOI_00137;inference=ab initio prediction:Prodigal:002006;locus_tag=DEIKIFOI_00137;product=hypothetical protein
NZ_LWHQ01000002.1	Prodigal:002006	CDS	56419	56790	.	+	0	ID=DEIKIFOI_00138;inference=ab initio prediction:Prodigal:002006;locus_tag=DEIKIFOI_00138;product=hypothetical protein
NZ_LWHQ01000002.1	Prodigal:002006	CDS	56804	57643	.	-	0	ID=DEIKIFOI_00139;Name=tsaQ1;gene=tsaQ1;inference=ab initio prediction:Prodigal:002006,similar to AA sequence:UniProtKB:Q6XL52;locus_tag=DEIKIFOI_00139;product=HTH-type transcriptional regulator TsaQ1/TsaQ2
NZ_LWHQ01000002.1	Prodigal:002006	CDS	57916	59154	.	+	0	ID=DEIKIFOI_00140;Name=braC_1;db_xref=COG:COG0683;gene=braC_1;inference=ab initio prediction:Prodigal:002006,similar to AA sequence:UniProtKB:P21175;locus_tag=DEIKIFOI_00140;product=Leucine-%2C isoleucine-%2C valine-%2C threonine-%2C and alanine-binding protein
NZ_LWHQ01000002.1	Prodigal:002006	CDS	59475	60428	.	+	0	ID=DEIKIFOI_00141;Name=livH_2;db_xref=COG:COG0559;gene=livH_2;inference=ab initio prediction:Prodigal:002006,similar to AA sequence:UniProtKB:P0AEX7;locus_tag=DEIKIFOI_00141;product=High-affinity branched-chain amino acid transport system permease protein LivH
NZ_LWHQ01000002.1	Prodigal:002006	CDS	60425	61756	.	+	0	ID=DEIKIFOI_00142;inference=ab initio prediction:Prodigal:002006;locus_tag=DEIKIFOI_00142;product=hypothetical protein
NZ_LWHQ01000002.1	Prodigal:002006	CDS	61753	62532	.	+	0	ID=DEIKIFOI_00143;eC_number=7.5.2.12;Name=araG;db_xref=COG:COG1129;gene=araG;inference=ab initio prediction:Prodigal:002006,similar to AA sequence:UniProtKB:P0AAF3;locus_tag=DEIKIFOI_00143;product=Arabinose import ATP-binding protein AraG
NZ_LWHQ01000002.1	Prodigal:002006	CDS	62529	63275	.	+	0	ID=DEIKIFOI_00144;Name=livF_2;db_xref=COG:COG0410;gene=livF_2;inference=ab initio prediction:Prodigal:002006,similar to AA sequence:UniProtKB:P22731;locus_tag=DEIKIFOI_00144;product=High-affinity branched-chain amino acid transport ATP-binding protein LivF
NZ_LWHQ01000002.1	Prodigal:002006	CDS	63311	63733	.	-	0	ID=DEIKIFOI_00145;inference=ab initio prediction:Prodigal:002006;locus_tag=DEIKIFOI_00145;product=hypothetical protein
NZ_LWHQ01000002.1	Prodigal:002006	CDS	63802	64554	.	-	0	ID=DEIKIFOI_00146;eC_number=3.1.3.12;Name=otsB;db_xref=COG:COG1877;gene=otsB;inference=ab initio prediction:Prodigal:002006,similar to AA sequence:UniProtKB:P31678;locus_tag=DEIKIFOI_00146;product=Trehalose-6-phosphate phosphatase
NZ_LWHQ01000002.1	Prodigal:002006	CDS	65044	66990	.	+	0	ID=DEIKIFOI_00147;inference=ab initio prediction:Prodigal:002006;locus_tag=DEIKIFOI_00147;product=hypothetical protein
NZ_LWHQ01000002.1	Prodigal:002006	CDS	67022	67675	.	+	0	ID=DEIKIFOI_00148;eC_number=3.1.3.16;Name=pphA;db_xref=COG:COG0639;gene=pphA;inference=ab initio prediction:Prodigal:002006,similar to AA sequence:UniProtKB:Q8ZNY9;locus_tag=DEIKIFOI_00148;product=Serine/threonine-protein phosphatase 1
NZ_LWHQ01000002.1	Prodigal:002006	CDS	67836	69914	.	-	0	ID=DEIKIFOI_00149;eC_number=2.2.1.1;Name=tkt_1;gene=tkt_1;inference=ab initio prediction:Prodigal:002006,similar to AA sequence:UniProtKB:A0A0I9QGZ2;locus_tag=DEIKIFOI_00149;product=Transketolase
NZ_LWHQ01000002.1	Prodigal:002006	CDS	69964	71850	.	-	0	ID=DEIKIFOI_00150;eC_number=3.2.1.28;db_xref=COG:COG3387;inference=ab initio prediction:Prodigal:002006,similar to AA sequence:UniProtKB:P71741;locus_tag=DEIKIFOI_00150;product=Trehalase
NZ_LWHQ01000002.1	Prodigal:002006	CDS	71950	72609	.	-	0	ID=DEIKIFOI_00151;inference=ab initio prediction:Prodigal:002006;locus_tag=DEIKIFOI_00151;product=hypothetical protein
NZ_LWHQ01000002.1	Prodigal:002006	CDS	72819	73463	.	+	0	ID=DEIKIFOI_00152;inference=ab initio prediction:Prodigal:002006;locus_tag=DEIKIFOI_00152;product=hypothetical protein
NZ_LWHQ01000002.1	Prodigal:002006	CDS	73460	74455	.	+	0	ID=DEIKIFOI_00153;eC_number=3.6.3.-;Name=cmpC;gene=cmpC;inference=ab initio prediction:Prodigal:002006,similar to AA sequence:UniProtKB:Q55462;locus_tag=DEIKIFOI_00153;product=Bicarbonate transport ATP-binding protein CmpC
NZ_LWHQ01000002.1	Prodigal:002006	CDS	75220	76506	.	+	0	ID=DEIKIFOI_00154;Name=nrtA;gene=nrtA;inference=ab initio prediction:Prodigal:002006,similar to AA sequence:UniProtKB:P73452;locus_tag=DEIKIFOI_00154;product=Nitrate/nitrite binding protein NrtA
NZ_LWHQ01000002.1	Prodigal:002006	CDS	76506	77366	.	+	0	ID=DEIKIFOI_00155;Name=cmpB;gene=cmpB;inference=ab initio prediction:Prodigal:002006,similar to AA sequence:UniProtKB:Q55461;locus_tag=DEIKIFOI_00155;product=Bicarbonate transport system permease protein CmpB
NZ_LWHQ01000002.1	Prodigal:002006	CDS	77378	78172	.	+	0	ID=DEIKIFOI_00156;eC_number=7.3.2.4;Name=nrtD_1;db_xref=COG:COG1116;gene=nrtD_1;inference=ab initio prediction:Prodigal:002006,similar to AA sequence:UniProtKB:P38046;locus_tag=DEIKIFOI_00156;product=Nitrate import ATP-binding protein NrtD
NZ_LWHQ01000002.1	Prodigal:002006	CDS	78178	79413	.	+	0	ID=DEIKIFOI_00157;eC_number=1.7.1.4;Name=nasD;db_xref=COG:COG1251;gene=nasD;inference=ab initio prediction:Prodigal:002006,similar to AA sequence:UniProtKB:P42435;locus_tag=DEIKIFOI_00157;product=Nitrite reductase [NAD(P)H]
NZ_LWHQ01000002.1	Prodigal:002006	CDS	79425	81209	.	+	0	ID=DEIKIFOI_00158;eC_number=1.8.7.1;Name=sir;db_xref=COG:COG0155;gene=sir;inference=ab initio prediction:Prodigal:002006,similar to AA sequence:UniProtKB:P9WJ03;locus_tag=DEIKIFOI_00158;product=Sulfite reductase [ferredoxin]
NZ_LWHQ01000002.1	Prodigal:002006	CDS	81307	83088	.	+	0	ID=DEIKIFOI_00159;eC_number=7.-.-.-;Name=rsxB_1;gene=rsxB_1;inference=ab initio prediction:Prodigal:002006,protein motif:HAMAP:MF_00463;locus_tag=DEIKIFOI_00159;product=Ion-translocating oxidoreductase complex subunit B
NZ_LWHQ01000002.1	Prodigal:002006	CDS	83383	86079	.	+	0	ID=DEIKIFOI_00160;eC_number=1.7.-.-;Name=nasA_1;gene=nasA_1;inference=ab initio prediction:Prodigal:002006,similar to AA sequence:UniProtKB:Q06457;locus_tag=DEIKIFOI_00160;product=Nitrate reductase
NZ_LWHQ01000002.1	Prodigal:002006	CDS	86089	87594	.	+	0	ID=DEIKIFOI_00161;Name=cysG;db_xref=COG:COG0007;gene=cysG;inference=ab initio prediction:Prodigal:002006,similar to AA sequence:UniProtKB:P0AEA8;locus_tag=DEIKIFOI_00161;product=Siroheme synthase
NZ_LWHQ01000002.1	Prodigal:002006	CDS	87633	88100	.	+	0	ID=DEIKIFOI_00162;inference=ab initio prediction:Prodigal:002006;locus_tag=DEIKIFOI_00162;product=hypothetical protein
NZ_LWHQ01000002.1	Prodigal:002006	CDS	88127	89458	.	+	0	ID=DEIKIFOI_00163;inference=ab initio prediction:Prodigal:002006;locus_tag=DEIKIFOI_00163;product=hypothetical protein
NZ_LWHQ01000002.1	Prodigal:002006	CDS	89498	90745	.	-	0	ID=DEIKIFOI_00164;eC_number=1.1.1.95;Name=serA_1;db_xref=COG:COG0111;gene=serA_1;inference=ab initio prediction:Prodigal:002006,similar to AA sequence:UniProtKB:P0A9T0;locus_tag=DEIKIFOI_00164;product=D-3-phosphoglycerate dehydrogenase
NZ_LWHQ01000002.1	Prodigal:002006	CDS	91011	91607	.	+	0	ID=DEIKIFOI_00165;Name=ypmQ;db_xref=COG:COG1999;gene=ypmQ;inference=ab initio prediction:Prodigal:002006,similar to AA sequence:UniProtKB:P54178;locus_tag=DEIKIFOI_00165;product=SCO1 protein 
NZ_LWHQ01000002.1	Prodigal:002006	CDS	91552	93441	.	-	0	ID=DEIKIFOI_00166;inference=ab initio prediction:Prodigal:002006;locus_tag=DEIKIFOI_00166;product=hypothetical protein
NZ_LWHQ01000002.1	Prodigal:002006	CDS	93500	94411	.	+	0	ID=DEIKIFOI_00167;eC_number=4.2.2.-;Name=mltF_1;gene=mltF_1;inference=ab initio prediction:Prodigal:002006,protein motif:HAMAP:MF_02016;locus_tag=DEIKIFOI_00167;product=Membrane-bound lytic murein transglycosylase F
NZ_LWHQ01000002.1	Prodigal:002006	CDS	94428	95222	.	-	0	ID=DEIKIFOI_00168;eC_number=1.1.1.-;Name=lvr;gene=lvr;inference=ab initio prediction:Prodigal:002006,similar to AA sequence:UniProtKB:Q9LBG2;locus_tag=DEIKIFOI_00168;product=Levodione reductase
NZ_LWHQ01000002.1	Prodigal:002006	CDS	95263	96060	.	-	0	ID=DEIKIFOI_00169;eC_number=1.1.1.-;Name=gno_1;gene=gno_1;inference=ab initio prediction:Prodigal:002006,similar to AA sequence:UniProtKB:P50199;locus_tag=DEIKIFOI_00169;product=Gluconate 5-dehydrogenase
NZ_LWHQ01000002.1	Prodigal:002006	CDS	96249	96509	.	+	0	ID=DEIKIFOI_00170;inference=ab initio prediction:Prodigal:002006;locus_tag=DEIKIFOI_00170;product=hypothetical protein
NZ_LWHQ01000002.1	Prodigal:002006	CDS	96499	97062	.	+	0	ID=DEIKIFOI_00171;inference=ab initio prediction:Prodigal:002006;locus_tag=DEIKIFOI_00171;product=hypothetical protein
NZ_LWHQ01000002.1	Prodigal:002006	CDS	97220	98233	.	+	0	ID=DEIKIFOI_00172;eC_number=1.1.98.2;Name=fgd;gene=fgd;inference=ab initio prediction:Prodigal:002006,protein motif:HAMAP:MF_02123;locus_tag=DEIKIFOI_00172;product=F420-dependent glucose-6-phosphate dehydrogenase
NZ_LWHQ01000002.1	Prodigal:002006	CDS	98379	100097	.	+	0	ID=DEIKIFOI_00173;eC_number=6.1.1.6;Name=lysS;db_xref=COG:COG1384;gene=lysS;inference=ab initio prediction:Prodigal:002006,similar to AA sequence:UniProtKB:O51603;locus_tag=DEIKIFOI_00173;product=Lysine--tRNA ligase
NZ_LWHQ01000003.1	Prodigal:002006	CDS	124	672	.	-	0	ID=DEIKIFOI_00174;inference=ab initio prediction:Prodigal:002006;locus_tag=DEIKIFOI_00174;product=hypothetical protein
NZ_LWHQ01000003.1	Prodigal:002006	CDS	928	3303	.	+	0	ID=DEIKIFOI_00175;db_xref=COG:COG2199;inference=ab initio prediction:Prodigal:002006,similar to AA sequence:UniProtKB:Q9ABX9;locus_tag=DEIKIFOI_00175;product=putative signaling protein
NZ_LWHQ01000004.1	Prodigal:002006	CDS	374	1522	.	-	0	ID=DEIKIFOI_00176;eC_number=3.8.1.5;Name=dhmA_1;gene=dhmA_1;inference=ab initio prediction:Prodigal:002006,protein motif:HAMAP:MF_01230;locus_tag=DEIKIFOI_00176;product=Haloalkane dehalogenase
NZ_LWHQ01000004.1	Prodigal:002006	CDS	1639	2724	.	+	0	ID=DEIKIFOI_00177;eC_number=1.1.1.83;Name=dmlA_1;db_xref=COG:COG0473;gene=dmlA_1;inference=ab initio prediction:Prodigal:002006,similar to AA sequence:UniProtKB:P76251;locus_tag=DEIKIFOI_00177;product=D-malate dehydrogenase [decarboxylating]
NZ_LWHQ01000004.1	Prodigal:002006	CDS	2752	3636	.	+	0	ID=DEIKIFOI_00178;eC_number=1.1.1.60;Name=garR;db_xref=COG:COG2084;gene=garR;inference=ab initio prediction:Prodigal:002006,similar to AA sequence:UniProtKB:P0ABQ2;locus_tag=DEIKIFOI_00178;product=2-hydroxy-3-oxopropionate reductase
NZ_LWHQ01000004.1	Prodigal:002006	CDS	3703	4407	.	+	0	ID=DEIKIFOI_00179;eC_number=1.8.4.-;Name=yfcG_1;db_xref=COG:COG0625;gene=yfcG_1;inference=ab initio prediction:Prodigal:002006,similar to AA sequence:UniProtKB:P77526;locus_tag=DEIKIFOI_00179;product=Disulfide-bond oxidoreductase YfcG
NZ_LWHQ01000004.1	Prodigal:002006	CDS	4442	4912	.	-	0	ID=DEIKIFOI_00180;inference=ab initio prediction:Prodigal:002006;locus_tag=DEIKIFOI_00180;product=hypothetical protein
NZ_LWHQ01000004.1	Prodigal:002006	CDS	4964	5905	.	-	0	ID=DEIKIFOI_00181;eC_number=1.2.1.38;Name=argC_1;db_xref=COG:COG0002;gene=argC_1;inference=ab initio prediction:Prodigal:002006,similar to AA sequence:UniProtKB:P11446;locus_tag=DEIKIFOI_00181;product=N-acetyl-gamma-glutamyl-phosphate reductase
NZ_LWHQ01000004.1	Prodigal:002006	CDS	6151	6675	.	+	0	ID=DEIKIFOI_00182;inference=ab initio prediction:Prodigal:002006;locus_tag=DEIKIFOI_00182;product=hypothetical protein
NZ_LWHQ01000004.1	Prodigal:002006	CDS	6752	7240	.	-	0	ID=DEIKIFOI_00183;Name=rpsI;db_xref=COG:COG0103;gene=rpsI;inference=ab initio prediction:Prodigal:002006,similar to AA sequence:UniProtKB:Q6N650;locus_tag=DEIKIFOI_00183;product=30S ribosomal protein S9
NZ_LWHQ01000004.1	Prodigal:002006	CDS	7242	7703	.	-	0	ID=DEIKIFOI_00184;Name=rplM;db_xref=COG:COG0102;gene=rplM;inference=ab initio prediction:Prodigal:002006,similar to AA sequence:UniProtKB:Q6N651;locus_tag=DEIKIFOI_00184;product=50S ribosomal protein L13
NZ_LWHQ01000004.1	Prodigal:002006	CDS	7889	8347	.	-	0	ID=DEIKIFOI_00185;inference=ab initio prediction:Prodigal:002006;locus_tag=DEIKIFOI_00185;product=hypothetical protein
NZ_LWHQ01000004.1	Prodigal:002006	CDS	8431	9213	.	+	0	ID=DEIKIFOI_00186;eC_number=4.2.1.17;Name=echA8_1;db_xref=COG:COG1024;gene=echA8_1;inference=ab initio prediction:Prodigal:002006,similar to AA sequence:UniProtKB:P9WNN9;locus_tag=DEIKIFOI_00186;product=putative enoyl-CoA hydratase echA8
NZ_LWHQ01000004.1	Prodigal:002006	CDS	9210	9737	.	+	0	ID=DEIKIFOI_00187;inference=ab initio prediction:Prodigal:002006;locus_tag=DEIKIFOI_00187;product=hypothetical protein
NZ_LWHQ01000004.1	Prodigal:002006	CDS	9865	11232	.	-	0	ID=DEIKIFOI_00188;db_xref=COG:COG2239;inference=ab initio prediction:Prodigal:002006,similar to AA sequence:UniProtKB:Q5SMG8;locus_tag=DEIKIFOI_00188;product=Magnesium transporter MgtE
NZ_LWHQ01000004.1	Prodigal:002006	CDS	11562	12008	.	+	0	ID=DEIKIFOI_00189;inference=ab initio prediction:Prodigal:002006;locus_tag=DEIKIFOI_00189;product=hypothetical protein
NZ_LWHQ01000004.1	Prodigal:002006	CDS	12013	12471	.	-	0	ID=DEIKIFOI_00190;Name=rssB_1;gene=rssB_1;inference=ab initio prediction:Prodigal:002006,protein motif:HAMAP:MF_00958;locus_tag=DEIKIFOI_00190;product=Regulator of RpoS
NZ_LWHQ01000004.1	Prodigal:002006	CDS	12848	13390	.	+	0	ID=DEIKIFOI_00191;Name=pal_1;gene=pal_1;inference=ab initio prediction:Prodigal:002006,similar to AA sequence:UniProtKB:P0A3S8;locus_tag=DEIKIFOI_00191;product=Peptidoglycan-associated lipoprotein
NZ_LWHQ01000004.1	Prodigal:002006	CDS	13562	14575	.	+	0	ID=DEIKIFOI_00192;Name=cpoB;gene=cpoB;inference=ab initio prediction:Prodigal:002006,protein motif:HAMAP:MF_02066;locus_tag=DEIKIFOI_00192;product=Cell division coordinator CpoB
NZ_LWHQ01000004.1	Prodigal:002006	CDS	14586	15689	.	+	0	ID=DEIKIFOI_00193;eC_number=6.3.4.19;Name=tilS;gene=tilS;inference=ab initio prediction:Prodigal:002006,protein motif:HAMAP:MF_01161;locus_tag=DEIKIFOI_00193;product=tRNA(Ile)-lysidine synthase
NZ_LWHQ01000004.1	Prodigal:002006	CDS	15838	17760	.	+	0	ID=DEIKIFOI_00194;eC_number=3.4.24.-;Name=ftsH_1;gene=ftsH_1;inference=ab initio prediction:Prodigal:002006,similar to AA sequence:UniProtKB:B8H444;locus_tag=DEIKIFOI_00194;product=ATP-dependent zinc metalloprotease FtsH
NZ_LWHQ01000004.1	Prodigal:002006	CDS	17974	19326	.	+	0	ID=DEIKIFOI_00195;eC_number=5.4.2.10;Name=glmM_1;db_xref=COG:COG1109;gene=glmM_1;inference=ab initio prediction:Prodigal:002006,similar to AA sequence:UniProtKB:P31120;locus_tag=DEIKIFOI_00195;product=Phosphoglucosamine mutase
NZ_LWHQ01000004.1	Prodigal:002006	CDS	19601	20533	.	+	0	ID=DEIKIFOI_00196;inference=ab initio prediction:Prodigal:002006;locus_tag=DEIKIFOI_00196;product=hypothetical protein
NZ_LWHQ01000004.1	Prodigal:002006	CDS	20704	21543	.	+	0	ID=DEIKIFOI_00197;inference=ab initio prediction:Prodigal:002006;locus_tag=DEIKIFOI_00197;product=hypothetical protein
NZ_LWHQ01000004.1	Prodigal:002006	CDS	21717	22634	.	+	0	ID=DEIKIFOI_00198;Name=ompA_2;gene=ompA_2;inference=ab initio prediction:Prodigal:002006,protein motif:HAMAP:MF_00842;locus_tag=DEIKIFOI_00198;product=Outer membrane protein A
NZ_LWHQ01000004.1	Prodigal:002006	CDS	22723	23493	.	+	0	ID=DEIKIFOI_00199;eC_number=1.1.1.53;Name=fabG3;gene=fabG3;inference=ab initio prediction:Prodigal:002006,similar to AA sequence:UniProtKB:P9WGT1;locus_tag=DEIKIFOI_00199;product=3-alpha-(or 20-beta)-hydroxysteroid dehydrogenase
NZ_LWHQ01000004.1	Prodigal:002006	CDS	23603	25279	.	+	0	ID=DEIKIFOI_00200;eC_number=1.3.8.12;Name=mcd;db_xref=COG:COG1960;gene=mcd;inference=ab initio prediction:Prodigal:002006,similar to AA sequence:UniProtKB:D3JV03;locus_tag=DEIKIFOI_00200;product=(2S)-methylsuccinyl-CoA dehydrogenase
NZ_LWHQ01000004.1	Prodigal:002006	CDS	25353	25544	.	-	0	ID=DEIKIFOI_00201;inference=ab initio prediction:Prodigal:002006;locus_tag=DEIKIFOI_00201;product=hypothetical protein
NZ_LWHQ01000004.1	Prodigal:002006	CDS	25693	26949	.	+	0	ID=DEIKIFOI_00202;inference=ab initio prediction:Prodigal:002006;locus_tag=DEIKIFOI_00202;product=hypothetical protein
NZ_LWHQ01000004.1	Prodigal:002006	CDS	26994	28463	.	+	0	ID=DEIKIFOI_00203;eC_number=3.4.21.107;Name=degP_1;db_xref=COG:COG0265;gene=degP_1;inference=ab initio prediction:Prodigal:002006,similar to AA sequence:UniProtKB:P0C0V0;locus_tag=DEIKIFOI_00203;product=Periplasmic serine endoprotease DegP
NZ_LWHQ01000004.1	Prodigal:002006	CDS	28696	29145	.	-	0	ID=DEIKIFOI_00204;inference=ab initio prediction:Prodigal:002006;locus_tag=DEIKIFOI_00204;product=hypothetical protein
NZ_LWHQ01000004.1	Prodigal:002006	CDS	29158	29490	.	-	0	ID=DEIKIFOI_00205;inference=ab initio prediction:Prodigal:002006;locus_tag=DEIKIFOI_00205;product=hypothetical protein
NZ_LWHQ01000004.1	Prodigal:002006	CDS	29496	29978	.	-	0	ID=DEIKIFOI_00206;inference=ab initio prediction:Prodigal:002006;locus_tag=DEIKIFOI_00206;product=hypothetical protein
NZ_LWHQ01000004.1	Prodigal:002006	CDS	30027	30443	.	-	0	ID=DEIKIFOI_00207;inference=ab initio prediction:Prodigal:002006;locus_tag=DEIKIFOI_00207;product=hypothetical protein
NZ_LWHQ01000004.1	Prodigal:002006	CDS	30443	31198	.	-	0	ID=DEIKIFOI_00208;inference=ab initio prediction:Prodigal:002006;locus_tag=DEIKIFOI_00208;product=hypothetical protein
NZ_LWHQ01000004.1	Prodigal:002006	CDS	31195	33282	.	-	0	ID=DEIKIFOI_00209;Name=flhA_1;db_xref=COG:COG1298;gene=flhA_1;inference=ab initio prediction:Prodigal:002006,similar to AA sequence:UniProtKB:Q8YDK9;locus_tag=DEIKIFOI_00209;product=Flagellar biosynthesis protein FlhA
NZ_LWHQ01000004.1	Prodigal:002006	CDS	33551	33817	.	-	0	ID=DEIKIFOI_00210;inference=ab initio prediction:Prodigal:002006;locus_tag=DEIKIFOI_00210;product=hypothetical protein
NZ_LWHQ01000004.1	Prodigal:002006	CDS	33841	34269	.	-	0	ID=DEIKIFOI_00211;inference=ab initio prediction:Prodigal:002006;locus_tag=DEIKIFOI_00211;product=hypothetical protein
NZ_LWHQ01000004.1	Prodigal:002006	CDS	34270	34824	.	-	0	ID=DEIKIFOI_00212;Name=flbT_1;gene=flbT_1;inference=ab initio prediction:Prodigal:002006,protein motif:HAMAP:MF_00783;locus_tag=DEIKIFOI_00212;product=flagellum biosynthesis repressor protein FlbT
NZ_LWHQ01000004.1	Prodigal:002006	CDS	34833	35180	.	-	0	ID=DEIKIFOI_00213;inference=ab initio prediction:Prodigal:002006;locus_tag=DEIKIFOI_00213;product=hypothetical protein
NZ_LWHQ01000004.1	Prodigal:002006	CDS	35318	36358	.	-	0	ID=DEIKIFOI_00214;inference=ab initio prediction:Prodigal:002006;locus_tag=DEIKIFOI_00214;product=hypothetical protein
NZ_LWHQ01000004.1	Prodigal:002006	CDS	36399	37862	.	-	0	ID=DEIKIFOI_00215;inference=ab initio prediction:Prodigal:002006;locus_tag=DEIKIFOI_00215;product=hypothetical protein
NZ_LWHQ01000004.1	Prodigal:002006	CDS	37956	39233	.	-	0	ID=DEIKIFOI_00216;Name=flgE_1;db_xref=COG:COG1749;gene=flgE_1;inference=ab initio prediction:Prodigal:002006,similar to AA sequence:UniProtKB:Q8YDL6;locus_tag=DEIKIFOI_00216;product=Flagellar hook protein FlgE
NZ_LWHQ01000004.1	Prodigal:002006	CDS	39397	40725	.	-	0	ID=DEIKIFOI_00217;eC_number=7.1.2.2;Name=atpB_1;gene=atpB_1;inference=ab initio prediction:Prodigal:002006,protein motif:HAMAP:MF_01347;locus_tag=DEIKIFOI_00217;product=ATP synthase subunit beta
NZ_LWHQ01000004.1	Prodigal:002006	CDS	40729	41457	.	-	0	ID=DEIKIFOI_00218;Name=flgF;db_xref=COG:COG4787;gene=flgF;inference=ab initio prediction:Prodigal:002006,similar to AA sequence:UniProtKB:P16323;locus_tag=DEIKIFOI_00218;product=Flagellar basal-body rod protein FlgF
NZ_LWHQ01000004.1	Prodigal:002006	CDS	41465	42688	.	-	0	ID=DEIKIFOI_00219;inference=ab initio prediction:Prodigal:002006;locus_tag=DEIKIFOI_00219;product=hypothetical protein
NZ_LWHQ01000004.1	Prodigal:002006	CDS	42843	43442	.	-	0	ID=DEIKIFOI_00220;inference=ab initio prediction:Prodigal:002006;locus_tag=DEIKIFOI_00220;product=hypothetical protein
NZ_LWHQ01000004.1	Prodigal:002006	CDS	43651	43986	.	+	0	ID=DEIKIFOI_00221;inference=ab initio prediction:Prodigal:002006;locus_tag=DEIKIFOI_00221;product=hypothetical protein
NZ_LWHQ01000004.1	Prodigal:002006	CDS	44069	45238	.	-	0	ID=DEIKIFOI_00222;eC_number=3.5.1.32;Name=hipO_1;db_xref=COG:COG1473;gene=hipO_1;inference=ab initio prediction:Prodigal:002006,similar to AA sequence:UniProtKB:P45493;locus_tag=DEIKIFOI_00222;product=Hippurate hydrolase
NZ_LWHQ01000004.1	Prodigal:002006	CDS	45408	46769	.	-	0	ID=DEIKIFOI_00223;db_xref=COG:COG1680;inference=ab initio prediction:Prodigal:002006,similar to AA sequence:UniProtKB:P9WLZ3;locus_tag=DEIKIFOI_00223;product=putative protein
NZ_LWHQ01000004.1	Prodigal:002006	CDS	46854	48074	.	-	0	ID=DEIKIFOI_00224;inference=ab initio prediction:Prodigal:002006;locus_tag=DEIKIFOI_00224;product=hypothetical protein
NZ_LWHQ01000004.1	Prodigal:002006	CDS	48277	48654	.	+	0	ID=DEIKIFOI_00225;inference=ab initio prediction:Prodigal:002006;locus_tag=DEIKIFOI_00225;product=hypothetical protein
NZ_LWHQ01000004.1	Prodigal:002006	CDS	48661	50067	.	-	0	ID=DEIKIFOI_00226;Name=smc_1;gene=smc_1;inference=ab initio prediction:Prodigal:002006,protein motif:HAMAP:MF_01894;locus_tag=DEIKIFOI_00226;product=Chromosome partition protein Smc
NZ_LWHQ01000004.1	Prodigal:002006	CDS	50343	51251	.	+	0	ID=DEIKIFOI_00227;inference=ab initio prediction:Prodigal:002006;locus_tag=DEIKIFOI_00227;product=hypothetical protein
NZ_LWHQ01000004.1	Prodigal:002006	CDS	51360	52580	.	+	0	ID=DEIKIFOI_00228;inference=ab initio prediction:Prodigal:002006;locus_tag=DEIKIFOI_00228;product=hypothetical protein
NZ_LWHQ01000004.1	Prodigal:002006	CDS	53007	54152	.	-	0	ID=DEIKIFOI_00229;eC_number=5.1.1.20;Name=ykfB;db_xref=COG:COG4948;gene=ykfB;inference=ab initio prediction:Prodigal:002006,similar to AA sequence:UniProtKB:O34508;locus_tag=DEIKIFOI_00229;product=L-Ala-D/L-Glu epimerase
NZ_LWHQ01000004.1	Prodigal:002006	CDS	54149	54910	.	-	0	ID=DEIKIFOI_00230;eC_number=1.1.1.100;Name=fabG_1;gene=fabG_1;inference=ab initio prediction:Prodigal:002006,similar to AA sequence:UniProtKB:Q9KQH7;locus_tag=DEIKIFOI_00230;product=3-oxoacyl-[acyl-carrier-protein] reductase FabG
NZ_LWHQ01000004.1	Prodigal:002006	CDS	54907	55713	.	-	0	ID=DEIKIFOI_00231;Name=artM_1;db_xref=COG:COG1126;gene=artM_1;inference=ab initio prediction:Prodigal:002006,similar to AA sequence:UniProtKB:P54537;locus_tag=DEIKIFOI_00231;product=Arginine transport ATP-binding protein ArtM
NZ_LWHQ01000004.1	Prodigal:002006	CDS	55722	56384	.	-	0	ID=DEIKIFOI_00232;Name=artQ;db_xref=COG:COG0765;gene=artQ;inference=ab initio prediction:Prodigal:002006,similar to AA sequence:UniProtKB:P54536;locus_tag=DEIKIFOI_00232;product=Arginine transport system permease protein ArtQ
NZ_LWHQ01000004.1	Prodigal:002006	CDS	56427	57278	.	-	0	ID=DEIKIFOI_00233;eC_number=4.2.2.-;Name=mltF_2;gene=mltF_2;inference=ab initio prediction:Prodigal:002006,protein motif:HAMAP:MF_02016;locus_tag=DEIKIFOI_00233;product=Membrane-bound lytic murein transglycosylase F
NZ_LWHQ01000004.1	Prodigal:002006	CDS	57665	58966	.	-	0	ID=DEIKIFOI_00234;eC_number=1.4.3.-;Name=puuB_1;gene=puuB_1;inference=ab initio prediction:Prodigal:002006,similar to AA sequence:UniProtKB:P37906;locus_tag=DEIKIFOI_00234;product=Gamma-glutamylputrescine oxidoreductase
NZ_LWHQ01000005.1	Prodigal:002006	CDS	9	1337	.	-	0	ID=DEIKIFOI_00235;eC_number=1.14.12.13;Name=cbdA;gene=cbdA;inference=ab initio prediction:Prodigal:002006,similar to AA sequence:UniProtKB:Q51601;locus_tag=DEIKIFOI_00235;product=2-halobenzoate 1%2C2-dioxygenase large subunit
NZ_LWHQ01000005.1	Prodigal:002006	CDS	1605	2513	.	+	0	ID=DEIKIFOI_00236;Name=benM_1;gene=benM_1;inference=ab initio prediction:Prodigal:002006,similar to AA sequence:UniProtKB:O68014;locus_tag=DEIKIFOI_00236;product=HTH-type transcriptional regulator BenM
NZ_LWHQ01000005.1	Prodigal:002006	CDS	2521	2979	.	-	0	ID=DEIKIFOI_00237;inference=ab initio prediction:Prodigal:002006;locus_tag=DEIKIFOI_00237;product=hypothetical protein
NZ_LWHQ01000005.1	Prodigal:002006	CDS	2976	4274	.	-	0	ID=DEIKIFOI_00238;eC_number=2.3.1.12;Name=aceF_1;db_xref=COG:COG0508;gene=aceF_1;inference=ab initio prediction:Prodigal:002006,similar to AA sequence:UniProtKB:P06959;locus_tag=DEIKIFOI_00238;product=Dihydrolipoyllysine-residue acetyltransferase component of pyruvate dehydrogenase complex
NZ_LWHQ01000005.1	Prodigal:002006	CDS	4456	5568	.	-	0	ID=DEIKIFOI_00239;inference=ab initio prediction:Prodigal:002006;locus_tag=DEIKIFOI_00239;product=hypothetical protein
NZ_LWHQ01000005.1	Prodigal:002006	CDS	5845	6051	.	+	0	ID=DEIKIFOI_00240;inference=ab initio prediction:Prodigal:002006;locus_tag=DEIKIFOI_00240;product=hypothetical protein
NZ_LWHQ01000005.1	Prodigal:002006	CDS	6056	6856	.	+	0	ID=DEIKIFOI_00241;inference=ab initio prediction:Prodigal:002006;locus_tag=DEIKIFOI_00241;product=hypothetical protein
NZ_LWHQ01000005.1	Prodigal:002006	CDS	6874	7455	.	-	0	ID=DEIKIFOI_00242;inference=ab initio prediction:Prodigal:002006;locus_tag=DEIKIFOI_00242;product=hypothetical protein
NZ_LWHQ01000005.1	Prodigal:002006	CDS	7452	8144	.	-	0	ID=DEIKIFOI_00243;inference=ab initio prediction:Prodigal:002006;locus_tag=DEIKIFOI_00243;product=hypothetical protein
NZ_LWHQ01000005.1	Prodigal:002006	CDS	9360	9911	.	-	0	ID=DEIKIFOI_00244;inference=ab initio prediction:Prodigal:002006;locus_tag=DEIKIFOI_00244;product=hypothetical protein
NZ_LWHQ01000005.1	Prodigal:002006	CDS	10786	13011	.	-	0	ID=DEIKIFOI_00245;eC_number=2.4.1.129;Name=mtgA_1;gene=mtgA_1;inference=ab initio prediction:Prodigal:002006,protein motif:HAMAP:MF_00766;locus_tag=DEIKIFOI_00245;product=Biosynthetic peptidoglycan transglycosylase
NZ_LWHQ01000005.1	Prodigal:002006	CDS	13264	13812	.	+	0	ID=DEIKIFOI_00246;inference=ab initio prediction:Prodigal:002006;locus_tag=DEIKIFOI_00246;product=hypothetical protein
NZ_LWHQ01000005.1	Prodigal:002006	CDS	14163	15119	.	+	0	ID=DEIKIFOI_00247;eC_number=6.3.2.3;Name=gshB;db_xref=COG:COG0189;gene=gshB;inference=ab initio prediction:Prodigal:002006,similar to AA sequence:UniProtKB:P04425;locus_tag=DEIKIFOI_00247;product=Glutathione synthetase
NZ_LWHQ01000005.1	Prodigal:002006	CDS	15144	16310	.	-	0	ID=DEIKIFOI_00248;inference=ab initio prediction:Prodigal:002006;locus_tag=DEIKIFOI_00248;product=hypothetical protein
NZ_LWHQ01000005.1	Prodigal:002006	CDS	16399	16821	.	-	0	ID=DEIKIFOI_00249;inference=ab initio prediction:Prodigal:002006;locus_tag=DEIKIFOI_00249;product=hypothetical protein
NZ_LWHQ01000005.1	Prodigal:002006	CDS	16892	17356	.	-	0	ID=DEIKIFOI_00250;eC_number=2.8.1.12;Name=moaE;db_xref=COG:COG0314;gene=moaE;inference=ab initio prediction:Prodigal:002006,similar to AA sequence:UniProtKB:P30749;locus_tag=DEIKIFOI_00250;product=Molybdopterin synthase catalytic subunit
NZ_LWHQ01000005.1	Prodigal:002006	CDS	17496	18518	.	+	0	ID=DEIKIFOI_00251;Name=caiE;gene=caiE;inference=ab initio prediction:Prodigal:002006,protein motif:HAMAP:MF_01525;locus_tag=DEIKIFOI_00251;product=Carnitine operon protein CaiE
NZ_LWHQ01000005.1	Prodigal:002006	CDS	18792	19310	.	-	0	ID=DEIKIFOI_00252;inference=ab initio prediction:Prodigal:002006;locus_tag=DEIKIFOI_00252;product=hypothetical protein
NZ_LWHQ01000005.1	Prodigal:002006	CDS	19558	20136	.	-	0	ID=DEIKIFOI_00253;eC_number=1.5.1.42;Name=sfnF_1;db_xref=COG:COG0431;gene=sfnF_1;inference=ab initio prediction:Prodigal:002006,similar to AA sequence:UniProtKB:Q3K9A2;locus_tag=DEIKIFOI_00253;product=NADH-dependent FMN reductase SfnF
NZ_LWHQ01000005.1	Prodigal:002006	CDS	20276	20974	.	-	0	ID=DEIKIFOI_00254;eC_number=3.1.3.-;Name=yieH;db_xref=COG:COG0637;gene=yieH;inference=ab initio prediction:Prodigal:002006,similar to AA sequence:UniProtKB:P31467;locus_tag=DEIKIFOI_00254;product=6-phosphogluconate phosphatase
NZ_LWHQ01000005.1	Prodigal:002006	CDS	21147	21467	.	+	0	ID=DEIKIFOI_00255;inference=ab initio prediction:Prodigal:002006;locus_tag=DEIKIFOI_00255;product=hypothetical protein
NZ_LWHQ01000005.1	Prodigal:002006	CDS	21543	22589	.	+	0	ID=DEIKIFOI_00256;inference=ab initio prediction:Prodigal:002006,similar to AA sequence:UniProtKB:P62723;locus_tag=DEIKIFOI_00256;note=UPF0324 inner membrane protein YeiH;product=hypothetical protein
NZ_LWHQ01000005.1	Prodigal:002006	CDS	22605	23978	.	-	0	ID=DEIKIFOI_00257;inference=ab initio prediction:Prodigal:002006;locus_tag=DEIKIFOI_00257;product=hypothetical protein
NZ_LWHQ01000005.1	Prodigal:002006	CDS	24372	26165	.	-	0	ID=DEIKIFOI_00258;inference=ab initio prediction:Prodigal:002006;locus_tag=DEIKIFOI_00258;product=hypothetical protein
NZ_LWHQ01000005.1	Prodigal:002006	CDS	26349	28052	.	+	0	ID=DEIKIFOI_00259;Name=fliF;db_xref=COG:COG1766;gene=fliF;inference=ab initio prediction:Prodigal:002006,similar to AA sequence:UniProtKB:Q8YDM4;locus_tag=DEIKIFOI_00259;product=Flagellar M-ring protein
NZ_LWHQ01000005.1	Prodigal:002006	CDS	28052	29026	.	+	0	ID=DEIKIFOI_00260;inference=ab initio prediction:Prodigal:002006;locus_tag=DEIKIFOI_00260;product=hypothetical protein
NZ_LWHQ01000005.1	Prodigal:002006	CDS	29028	30359	.	+	0	ID=DEIKIFOI_00261;Name=pal_2;gene=pal_2;inference=ab initio prediction:Prodigal:002006,protein motif:HAMAP:MF_02204;locus_tag=DEIKIFOI_00261;product=Peptidoglycan-associated lipoprotein
NZ_LWHQ01000005.1	Prodigal:002006	CDS	30356	31675	.	+	0	ID=DEIKIFOI_00262;inference=ab initio prediction:Prodigal:002006;locus_tag=DEIKIFOI_00262;product=hypothetical protein
NZ_LWHQ01000005.1	Prodigal:002006	CDS	31672	34227	.	+	0	ID=DEIKIFOI_00263;inference=ab initio prediction:Prodigal:002006;locus_tag=DEIKIFOI_00263;product=hypothetical protein
NZ_LWHQ01000005.1	Prodigal:002006	CDS	34181	34783	.	+	0	ID=DEIKIFOI_00264;inference=ab initio prediction:Prodigal:002006;locus_tag=DEIKIFOI_00264;product=hypothetical protein
NZ_LWHQ01000005.1	Prodigal:002006	CDS	34957	35667	.	-	0	ID=DEIKIFOI_00265;Name=ftcR_1;gene=ftcR_1;inference=ab initio prediction:Prodigal:002006,similar to AA sequence:UniProtKB:Q8YDL7;locus_tag=DEIKIFOI_00265;product=Flagellar transcriptional regulator FtcR
NZ_LWHQ01000005.1	Prodigal:002006	CDS	35973	36413	.	-	0	ID=DEIKIFOI_00266;inference=ab initio prediction:Prodigal:002006;locus_tag=DEIKIFOI_00266;product=hypothetical protein
NZ_LWHQ01000005.1	Prodigal:002006	CDS	36410	37474	.	-	0	ID=DEIKIFOI_00267;Name=flhB_1;db_xref=COG:COG1377;gene=flhB_1;inference=ab initio prediction:Prodigal:002006,similar to AA sequence:UniProtKB:P40727;locus_tag=DEIKIFOI_00267;product=Flagellar biosynthetic protein FlhB
NZ_LWHQ01000005.1	Prodigal:002006	CDS	37666	38697	.	-	0	ID=DEIKIFOI_00268;Name=fliG_1;db_xref=COG:COG1536;gene=fliG_1;inference=ab initio prediction:Prodigal:002006,similar to AA sequence:UniProtKB:Q9WY63;locus_tag=DEIKIFOI_00268;product=Flagellar motor switch protein FliG
NZ_LWHQ01000005.1	Prodigal:002006	CDS	38708	39061	.	-	0	ID=DEIKIFOI_00269;Name=fliN;db_xref=COG:COG1886;gene=fliN;inference=ab initio prediction:Prodigal:002006,similar to AA sequence:UniProtKB:P15070;locus_tag=DEIKIFOI_00269;product=Flagellar motor switch protein FliN
NZ_LWHQ01000005.1	Prodigal:002006	CDS	39293	39601	.	-	0	ID=DEIKIFOI_00270;inference=ab initio prediction:Prodigal:002006;locus_tag=DEIKIFOI_00270;product=hypothetical protein
NZ_LWHQ01000005.1	Prodigal:002006	CDS	39585	40523	.	-	0	ID=DEIKIFOI_00271;Name=fliM;db_xref=COG:COG1868;gene=fliM;inference=ab initio prediction:Prodigal:002006,similar to AA sequence:UniProtKB:P26418;locus_tag=DEIKIFOI_00271;product=Flagellar motor switch protein FliM
NZ_LWHQ01000005.1	Prodigal:002006	CDS	40543	41415	.	-	0	ID=DEIKIFOI_00272;Name=motA;db_xref=COG:COG1291;gene=motA;inference=ab initio prediction:Prodigal:002006,similar to AA sequence:UniProtKB:P09348;locus_tag=DEIKIFOI_00272;product=Motility protein A
NZ_LWHQ01000005.1	Prodigal:002006	CDS	41865	43643	.	+	0	ID=DEIKIFOI_00273;inference=ab initio prediction:Prodigal:002006;locus_tag=DEIKIFOI_00273;product=hypothetical protein
NZ_LWHQ01000005.1	Prodigal:002006	CDS	44203	45978	.	+	0	ID=DEIKIFOI_00274;inference=ab initio prediction:Prodigal:002006;locus_tag=DEIKIFOI_00274;product=hypothetical protein
NZ_LWHQ01000005.1	Prodigal:002006	CDS	46104	46790	.	-	0	ID=DEIKIFOI_00275;Name=ftcR_2;gene=ftcR_2;inference=ab initio prediction:Prodigal:002006,similar to AA sequence:UniProtKB:Q8YDL7;locus_tag=DEIKIFOI_00275;product=Flagellar transcriptional regulator FtcR
NZ_LWHQ01000005.1	Prodigal:002006	CDS	47256	47963	.	-	0	ID=DEIKIFOI_00276;inference=ab initio prediction:Prodigal:002006;locus_tag=DEIKIFOI_00276;product=hypothetical protein
NZ_LWHQ01000005.1	Prodigal:002006	CDS	48008	48757	.	-	0	ID=DEIKIFOI_00277;inference=ab initio prediction:Prodigal:002006;locus_tag=DEIKIFOI_00277;product=hypothetical protein
NZ_LWHQ01000005.1	Prodigal:002006	CDS	48837	49148	.	-	0	ID=DEIKIFOI_00278;inference=ab initio prediction:Prodigal:002006;locus_tag=DEIKIFOI_00278;product=hypothetical protein
NZ_LWHQ01000005.1	Prodigal:002006	CDS	49285	49395	.	-	0	ID=DEIKIFOI_00279;inference=ab initio prediction:Prodigal:002006;locus_tag=DEIKIFOI_00279;product=hypothetical protein
NZ_LWHQ01000005.1	Prodigal:002006	CDS	49436	49699	.	-	0	ID=DEIKIFOI_00280;inference=ab initio prediction:Prodigal:002006;locus_tag=DEIKIFOI_00280;product=hypothetical protein
NZ_LWHQ01000005.1	Prodigal:002006	CDS	50007	50402	.	+	0	ID=DEIKIFOI_00281;eC_number=4.4.1.5;Name=gloA_1;db_xref=COG:COG0346;gene=gloA_1;inference=ab initio prediction:Prodigal:002006,similar to AA sequence:UniProtKB:P0AC81;locus_tag=DEIKIFOI_00281;product=Lactoylglutathione lyase
NZ_LWHQ01000005.1	Prodigal:002006	CDS	50495	51043	.	+	0	ID=DEIKIFOI_00282;inference=ab initio prediction:Prodigal:002006;locus_tag=DEIKIFOI_00282;product=hypothetical protein
NZ_LWHQ01000005.1	Prodigal:002006	CDS	51134	52702	.	+	0	ID=DEIKIFOI_00283;eC_number=1.1.1.400;Name=mpdB_1;gene=mpdB_1;inference=ab initio prediction:Prodigal:002006,similar to AA sequence:UniProtKB:Q3YAT3;locus_tag=DEIKIFOI_00283;product=2-methyl-1%2C2-propanediol dehydrogenase
NZ_LWHQ01000005.1	Prodigal:002006	CDS	52702	53076	.	+	0	ID=DEIKIFOI_00284;inference=ab initio prediction:Prodigal:002006;locus_tag=DEIKIFOI_00284;product=hypothetical protein
NZ_LWHQ01000005.1	Prodigal:002006	CDS	53263	53562	.	-	0	ID=DEIKIFOI_00285;Name=higA-2;db_xref=COG:COG2944;gene=higA-2;inference=ab initio prediction:Prodigal:002006,similar to AA sequence:UniProtKB:Q9KMA5;locus_tag=DEIKIFOI_00285;product=Antitoxin HigA-2
NZ_LWHQ01000005.1	Prodigal:002006	CDS	53572	53898	.	-	0	ID=DEIKIFOI_00286;inference=ab initio prediction:Prodigal:002006;locus_tag=DEIKIFOI_00286;product=hypothetical protein
NZ_LWHQ01000005.1	Prodigal:002006	CDS	54408	54758	.	-	0	ID=DEIKIFOI_00287;inference=ab initio prediction:Prodigal:002006;locus_tag=DEIKIFOI_00287;product=hypothetical protein
NZ_LWHQ01000005.1	Prodigal:002006	CDS	54755	54877	.	-	0	ID=DEIKIFOI_00288;inference=ab initio prediction:Prodigal:002006;locus_tag=DEIKIFOI_00288;product=hypothetical protein
NZ_LWHQ01000005.1	Prodigal:002006	CDS	55122	55403	.	+	0	ID=DEIKIFOI_00289;inference=ab initio prediction:Prodigal:002006;locus_tag=DEIKIFOI_00289;product=hypothetical protein
NZ_LWHQ01000005.1	Prodigal:002006	CDS	55390	55881	.	-	0	ID=DEIKIFOI_00290;eC_number=1.13.11.2;Name=catE;db_xref=COG:COG2514;gene=catE;inference=ab initio prediction:Prodigal:002006,similar to AA sequence:UniProtKB:P54721;locus_tag=DEIKIFOI_00290;product=Catechol-2%2C3-dioxygenase
NZ_LWHQ01000005.1	Prodigal:002006	CDS	56004	56987	.	+	0	ID=DEIKIFOI_00291;Name=dmlR_1;gene=dmlR_1;inference=ab initio prediction:Prodigal:002006,similar to AA sequence:UniProtKB:P76250;locus_tag=DEIKIFOI_00291;product=HTH-type transcriptional regulator DmlR
NZ_LWHQ01000005.1	Prodigal:002006	CDS	56984	58084	.	+	0	ID=DEIKIFOI_00292;inference=ab initio prediction:Prodigal:002006;locus_tag=DEIKIFOI_00292;product=hypothetical protein
NZ_LWHQ01000005.1	Prodigal:002006	CDS	58143	60914	.	+	0	ID=DEIKIFOI_00293;Name=uvrB;gene=uvrB;inference=ab initio prediction:Prodigal:002006,protein motif:HAMAP:MF_00204;locus_tag=DEIKIFOI_00293;product=UvrABC system protein B
NZ_LWHQ01000005.1	Prodigal:002006	CDS	61145	61465	.	-	0	ID=DEIKIFOI_00294;inference=ab initio prediction:Prodigal:002006;locus_tag=DEIKIFOI_00294;product=hypothetical protein
NZ_LWHQ01000005.1	Prodigal:002006	CDS	61462	61842	.	-	0	ID=DEIKIFOI_00295;inference=ab initio prediction:Prodigal:002006;locus_tag=DEIKIFOI_00295;product=hypothetical protein
NZ_LWHQ01000005.1	Prodigal:002006	CDS	61872	62837	.	-	0	ID=DEIKIFOI_00296;inference=ab initio prediction:Prodigal:002006;locus_tag=DEIKIFOI_00296;product=hypothetical protein
NZ_LWHQ01000005.1	Prodigal:002006	CDS	62879	63886	.	-	0	ID=DEIKIFOI_00297;inference=ab initio prediction:Prodigal:002006;locus_tag=DEIKIFOI_00297;product=hypothetical protein
NZ_LWHQ01000005.1	Prodigal:002006	CDS	63928	64947	.	-	0	ID=DEIKIFOI_00298;inference=ab initio prediction:Prodigal:002006;locus_tag=DEIKIFOI_00298;product=hypothetical protein
NZ_LWHQ01000005.1	Prodigal:002006	CDS	66440	66763	.	+	0	ID=DEIKIFOI_00299;inference=ab initio prediction:Prodigal:002006;locus_tag=DEIKIFOI_00299;product=hypothetical protein
NZ_LWHQ01000005.1	Prodigal:002006	CDS	67695	68786	.	-	0	ID=DEIKIFOI_00300;inference=ab initio prediction:Prodigal:002006;locus_tag=DEIKIFOI_00300;product=hypothetical protein
NZ_LWHQ01000005.1	Prodigal:002006	CDS	68787	69608	.	-	0	ID=DEIKIFOI_00301;inference=ab initio prediction:Prodigal:002006;locus_tag=DEIKIFOI_00301;product=hypothetical protein
NZ_LWHQ01000005.1	Prodigal:002006	CDS	69667	70554	.	-	0	ID=DEIKIFOI_00302;inference=ab initio prediction:Prodigal:002006;locus_tag=DEIKIFOI_00302;product=hypothetical protein
NZ_LWHQ01000005.1	Prodigal:002006	CDS	70551	70856	.	-	0	ID=DEIKIFOI_00303;inference=ab initio prediction:Prodigal:002006;locus_tag=DEIKIFOI_00303;product=hypothetical protein
NZ_LWHQ01000005.1	Prodigal:002006	CDS	70849	71169	.	-	0	ID=DEIKIFOI_00304;inference=ab initio prediction:Prodigal:002006;locus_tag=DEIKIFOI_00304;product=hypothetical protein
NZ_LWHQ01000005.1	Prodigal:002006	CDS	71247	72239	.	-	0	ID=DEIKIFOI_00305;inference=ab initio prediction:Prodigal:002006;locus_tag=DEIKIFOI_00305;product=hypothetical protein
NZ_LWHQ01000005.1	Prodigal:002006	CDS	72236	73867	.	-	0	ID=DEIKIFOI_00306;inference=ab initio prediction:Prodigal:002006;locus_tag=DEIKIFOI_00306;product=hypothetical protein
NZ_LWHQ01000005.1	Prodigal:002006	CDS	75423	76166	.	+	0	ID=DEIKIFOI_00307;eC_number=3.4.21.88;Name=lexA_1;db_xref=COG:COG1974;gene=lexA_1;inference=ab initio prediction:Prodigal:002006,similar to AA sequence:UniProtKB:Q9ZFA4;locus_tag=DEIKIFOI_00307;product=LexA repressor
NZ_LWHQ01000005.1	Prodigal:002006	CDS	76595	77821	.	+	0	ID=DEIKIFOI_00308;inference=ab initio prediction:Prodigal:002006;locus_tag=DEIKIFOI_00308;product=hypothetical protein
NZ_LWHQ01000005.1	Prodigal:002006	CDS	77885	78712	.	+	0	ID=DEIKIFOI_00309;eC_number=1.-.-.-;db_xref=COG:COG0656;inference=ab initio prediction:Prodigal:002006,similar to AA sequence:UniProtKB:A0QV10;locus_tag=DEIKIFOI_00309;product=putative oxidoreductase/MSMEI_2347
NZ_LWHQ01000005.1	Prodigal:002006	CDS	78902	79339	.	+	0	ID=DEIKIFOI_00310;inference=ab initio prediction:Prodigal:002006;locus_tag=DEIKIFOI_00310;product=hypothetical protein
NZ_LWHQ01000005.1	Prodigal:002006	CDS	79336	79734	.	+	0	ID=DEIKIFOI_00311;inference=ab initio prediction:Prodigal:002006;locus_tag=DEIKIFOI_00311;product=hypothetical protein
NZ_LWHQ01000005.1	Prodigal:002006	CDS	79848	80054	.	+	0	ID=DEIKIFOI_00312;inference=ab initio prediction:Prodigal:002006;locus_tag=DEIKIFOI_00312;product=hypothetical protein
NZ_LWHQ01000005.1	Prodigal:002006	CDS	80069	80833	.	+	0	ID=DEIKIFOI_00313;inference=ab initio prediction:Prodigal:002006;locus_tag=DEIKIFOI_00313;product=hypothetical protein
NZ_LWHQ01000006.1	Prodigal:002006	CDS	51	1526	.	-	0	ID=DEIKIFOI_00314;eC_number=2.7.1.17;Name=xylB_1;db_xref=COG:COG1070;gene=xylB_1;inference=ab initio prediction:Prodigal:002006,similar to AA sequence:UniProtKB:P09099;locus_tag=DEIKIFOI_00314;product=Xylulose kinase
NZ_LWHQ01000006.1	Prodigal:002006	CDS	1587	2693	.	-	0	ID=DEIKIFOI_00315;eC_number=7.5.2.1;Name=malK_1;db_xref=COG:COG3839;gene=malK_1;inference=ab initio prediction:Prodigal:002006,similar to AA sequence:UniProtKB:P19566;locus_tag=DEIKIFOI_00315;product=Maltose/maltodextrin import ATP-binding protein MalK
NZ_LWHQ01000006.1	Prodigal:002006	CDS	2701	4317	.	-	0	ID=DEIKIFOI_00316;eC_number=2.7.1.16;Name=araB_1;db_xref=COG:COG1069;gene=araB_1;inference=ab initio prediction:Prodigal:002006,similar to AA sequence:UniProtKB:Q9KBQ3;locus_tag=DEIKIFOI_00316;product=Ribulokinase
NZ_LWHQ01000006.1	Prodigal:002006	CDS	4364	5335	.	-	0	ID=DEIKIFOI_00317;Name=deoR;db_xref=COG:COG2390;gene=deoR;inference=ab initio prediction:Prodigal:002006,similar to AA sequence:UniProtKB:P39140;locus_tag=DEIKIFOI_00317;product=Deoxyribonucleoside regulator
NZ_LWHQ01000006.1	Prodigal:002006	CDS	5332	6237	.	-	0	ID=DEIKIFOI_00318;eC_number=5.1.3.38;Name=eryC;gene=eryC;inference=ab initio prediction:Prodigal:002006,similar to AA sequence:UniProtKB:Q2YIQ3;locus_tag=DEIKIFOI_00318;product=D-erythrulose 1-phosphate 3-epimerase
NZ_LWHQ01000006.1	Prodigal:002006	CDS	6234	7052	.	-	0	ID=DEIKIFOI_00319;Name=sugB_1;db_xref=COG:COG0395;gene=sugB_1;inference=ab initio prediction:Prodigal:002006,similar to AA sequence:UniProtKB:P9WG01;locus_tag=DEIKIFOI_00319;product=Trehalose transport system permease protein SugB
NZ_LWHQ01000006.1	Prodigal:002006	CDS	7049	8023	.	-	0	ID=DEIKIFOI_00320;Name=melD_1;db_xref=COG:COG1175;gene=melD_1;inference=ab initio prediction:Prodigal:002006,similar to AA sequence:UniProtKB:O34706;locus_tag=DEIKIFOI_00320;product=Melibiose/raffinose/stachyose import permease protein MelD
NZ_LWHQ01000006.1	Prodigal:002006	CDS	8020	8592	.	-	0	ID=DEIKIFOI_00321;eC_number=5.3.1.27;Name=hxlB;db_xref=COG:COG0794;gene=hxlB;inference=ab initio prediction:Prodigal:002006,similar to AA sequence:UniProtKB:P42404;locus_tag=DEIKIFOI_00321;product=3-hexulose-6-phosphate isomerase
NZ_LWHQ01000006.1	Prodigal:002006	CDS	8788	10137	.	-	0	ID=DEIKIFOI_00322;inference=ab initio prediction:Prodigal:002006;locus_tag=DEIKIFOI_00322;product=hypothetical protein
NZ_LWHQ01000006.1	Prodigal:002006	CDS	10174	11211	.	-	0	ID=DEIKIFOI_00323;eC_number=1.1.1.-;Name=gutB_1;db_xref=COG:COG1063;gene=gutB_1;inference=ab initio prediction:Prodigal:002006,similar to AA sequence:UniProtKB:Q06004;locus_tag=DEIKIFOI_00323;product=Sorbitol dehydrogenase
NZ_LWHQ01000006.1	Prodigal:002006	CDS	11547	12290	.	-	0	ID=DEIKIFOI_00324;inference=ab initio prediction:Prodigal:002006;locus_tag=DEIKIFOI_00324;product=hypothetical protein
NZ_LWHQ01000006.1	Prodigal:002006	CDS	12361	12753	.	-	0	ID=DEIKIFOI_00325;inference=ab initio prediction:Prodigal:002006;locus_tag=DEIKIFOI_00325;product=hypothetical protein
NZ_LWHQ01000006.1	Prodigal:002006	CDS	13027	13491	.	-	0	ID=DEIKIFOI_00326;inference=ab initio prediction:Prodigal:002006;locus_tag=DEIKIFOI_00326;product=hypothetical protein
NZ_LWHQ01000006.1	Aragorn:001002	tRNA	13873	13947	.	-	.	ID=DEIKIFOI_00327;inference=COORDINATES:profile:Aragorn:001002;locus_tag=DEIKIFOI_00327;product=tRNA-Gln(ttg)
NZ_LWHQ01000006.1	Prodigal:002006	CDS	14115	14870	.	+	0	ID=DEIKIFOI_00328;inference=ab initio prediction:Prodigal:002006;locus_tag=DEIKIFOI_00328;product=hypothetical protein
NZ_LWHQ01000006.1	Prodigal:002006	CDS	15035	16648	.	+	0	ID=DEIKIFOI_00329;Name=prfC;db_xref=COG:COG4108;gene=prfC;inference=ab initio prediction:Prodigal:002006,similar to AA sequence:UniProtKB:P0A7I4;locus_tag=DEIKIFOI_00329;product=Peptide chain release factor RF3
NZ_LWHQ01000006.1	Prodigal:002006	CDS	16685	17137	.	-	0	ID=DEIKIFOI_00330;Name=rssB_2;gene=rssB_2;inference=ab initio prediction:Prodigal:002006,protein motif:HAMAP:MF_00958;locus_tag=DEIKIFOI_00330;product=Regulator of RpoS
NZ_LWHQ01000006.1	Prodigal:002006	CDS	17198	17668	.	-	0	ID=DEIKIFOI_00331;inference=ab initio prediction:Prodigal:002006;locus_tag=DEIKIFOI_00331;product=hypothetical protein
NZ_LWHQ01000006.1	Prodigal:002006	CDS	17901	19274	.	+	0	ID=DEIKIFOI_00332;Name=flgE_2;db_xref=COG:COG1749;gene=flgE_2;inference=ab initio prediction:Prodigal:002006,similar to AA sequence:UniProtKB:Q8YDL6;locus_tag=DEIKIFOI_00332;product=Flagellar hook protein FlgE
NZ_LWHQ01000006.1	Prodigal:002006	CDS	19465	21345	.	+	0	ID=DEIKIFOI_00333;inference=ab initio prediction:Prodigal:002006;locus_tag=DEIKIFOI_00333;product=hypothetical protein
NZ_LWHQ01000006.1	Prodigal:002006	CDS	21356	23152	.	+	0	ID=DEIKIFOI_00334;inference=ab initio prediction:Prodigal:002006;locus_tag=DEIKIFOI_00334;product=hypothetical protein
NZ_LWHQ01000006.1	Prodigal:002006	CDS	23212	24114	.	-	0	ID=DEIKIFOI_00335;Name=hcaR_1;gene=hcaR_1;inference=ab initio prediction:Prodigal:002006,similar to AA sequence:UniProtKB:Q47141;locus_tag=DEIKIFOI_00335;product=Hca operon transcriptional activator HcaR
NZ_LWHQ01000006.1	Prodigal:002006	CDS	24229	24819	.	-	0	ID=DEIKIFOI_00336;Name=yibF_1;db_xref=COG:COG0625;gene=yibF_1;inference=ab initio prediction:Prodigal:002006,similar to AA sequence:UniProtKB:P0ACA1;locus_tag=DEIKIFOI_00336;product=putative GST-like protein YibF
NZ_LWHQ01000006.1	Prodigal:002006	CDS	24834	26042	.	-	0	ID=DEIKIFOI_00337;inference=ab initio prediction:Prodigal:002006;locus_tag=DEIKIFOI_00337;product=hypothetical protein
NZ_LWHQ01000006.1	Prodigal:002006	CDS	26372	27577	.	+	0	ID=DEIKIFOI_00338;eC_number=1.1.1.-;Name=gbsB;db_xref=COG:COG1454;gene=gbsB;inference=ab initio prediction:Prodigal:002006,similar to AA sequence:UniProtKB:P71017;locus_tag=DEIKIFOI_00338;product=Choline dehydrogenase
NZ_LWHQ01000006.1	Prodigal:002006	CDS	27609	28346	.	-	0	ID=DEIKIFOI_00339;Name=lutR_1;db_xref=COG:COG2186;gene=lutR_1;inference=ab initio prediction:Prodigal:002006,similar to AA sequence:UniProtKB:O07007;locus_tag=DEIKIFOI_00339;product=HTH-type transcriptional regulator LutR
NZ_LWHQ01000006.1	Prodigal:002006	CDS	28385	28921	.	-	0	ID=DEIKIFOI_00340;inference=ab initio prediction:Prodigal:002006;locus_tag=DEIKIFOI_00340;product=hypothetical protein
NZ_LWHQ01000006.1	Prodigal:002006	CDS	29075	30457	.	+	0	ID=DEIKIFOI_00341;eC_number=2.6.1.113;Name=spuC_1;db_xref=COG:COG0161;gene=spuC_1;inference=ab initio prediction:Prodigal:002006,similar to AA sequence:UniProtKB:Q9I6J2;locus_tag=DEIKIFOI_00341;product=Putrescine--pyruvate aminotransferase
NZ_LWHQ01000006.1	Prodigal:002006	CDS	30867	32327	.	+	0	ID=DEIKIFOI_00342;Name=bdlA_1;db_xref=COG:COG0840;gene=bdlA_1;inference=ab initio prediction:Prodigal:002006,similar to AA sequence:UniProtKB:Q9I3S1;locus_tag=DEIKIFOI_00342;product=Biofilm dispersion protein BdlA
NZ_LWHQ01000006.1	Prodigal:002006	CDS	32679	34211	.	-	0	ID=DEIKIFOI_00343;eC_number=6.4.1.3;Name=pccB;db_xref=COG:COG4799;gene=pccB;inference=ab initio prediction:Prodigal:002006,similar to AA sequence:UniProtKB:Q3J4E3;locus_tag=DEIKIFOI_00343;product=Propionyl-CoA carboxylase beta chain
NZ_LWHQ01000006.1	Prodigal:002006	CDS	34432	35328	.	-	0	ID=DEIKIFOI_00344;eC_number=2.7.7.24;Name=rfbA;db_xref=COG:COG1209;gene=rfbA;inference=ab initio prediction:Prodigal:002006,similar to AA sequence:UniProtKB:P37744;locus_tag=DEIKIFOI_00344;product=Glucose-1-phosphate thymidylyltransferase 1
NZ_LWHQ01000006.1	Prodigal:002006	CDS	35343	36242	.	-	0	ID=DEIKIFOI_00345;eC_number=1.1.1.133;Name=rmlD;gene=rmlD;inference=ab initio prediction:Prodigal:002006,similar to AA sequence:UniProtKB:O66251;locus_tag=DEIKIFOI_00345;product=dTDP-4-dehydrorhamnose reductase
NZ_LWHQ01000006.1	Prodigal:002006	CDS	36247	37299	.	-	0	ID=DEIKIFOI_00346;eC_number=4.2.1.46;Name=rffG;db_xref=COG:COG1088;gene=rffG;inference=ab initio prediction:Prodigal:002006,similar to AA sequence:UniProtKB:P27830;locus_tag=DEIKIFOI_00346;product=dTDP-glucose 4%2C6-dehydratase 2
NZ_LWHQ01000006.1	Prodigal:002006	CDS	37408	37962	.	-	0	ID=DEIKIFOI_00347;eC_number=5.1.3.13;Name=rfbC;db_xref=COG:COG1898;gene=rfbC;inference=ab initio prediction:Prodigal:002006,similar to AA sequence:UniProtKB:P26394;locus_tag=DEIKIFOI_00347;product=dTDP-4-dehydrorhamnose 3%2C5-epimerase
NZ_LWHQ01000006.1	Prodigal:002006	CDS	38326	40992	.	-	0	ID=DEIKIFOI_00348;eC_number=6.1.1.7;Name=alaS_1;db_xref=COG:COG0013;gene=alaS_1;inference=ab initio prediction:Prodigal:002006,similar to AA sequence:UniProtKB:P00957;locus_tag=DEIKIFOI_00348;product=Alanine--tRNA ligase
NZ_LWHQ01000006.1	Prodigal:002006	CDS	41168	41581	.	+	0	ID=DEIKIFOI_00349;inference=ab initio prediction:Prodigal:002006;locus_tag=DEIKIFOI_00349;product=hypothetical protein
NZ_LWHQ01000006.1	Prodigal:002006	CDS	41795	42886	.	-	0	ID=DEIKIFOI_00350;Name=recA;gene=recA;inference=ab initio prediction:Prodigal:002006,similar to AA sequence:UniProtKB:Q2YRU7;locus_tag=DEIKIFOI_00350;product=Protein RecA
NZ_LWHQ01000006.1	Prodigal:002006	CDS	43009	43260	.	-	0	ID=DEIKIFOI_00351;inference=ab initio prediction:Prodigal:002006;locus_tag=DEIKIFOI_00351;product=hypothetical protein
NZ_LWHQ01000006.1	Prodigal:002006	CDS	43476	43718	.	-	0	ID=DEIKIFOI_00352;inference=ab initio prediction:Prodigal:002006;locus_tag=DEIKIFOI_00352;product=hypothetical protein
NZ_LWHQ01000006.1	Prodigal:002006	CDS	43792	46392	.	-	0	ID=DEIKIFOI_00353;Name=cckA_1;gene=cckA_1;inference=ab initio prediction:Prodigal:002006,similar to AA sequence:UniProtKB:P0DOA0;locus_tag=DEIKIFOI_00353;product=Sensor kinase CckA
NZ_LWHQ01000006.1	Prodigal:002006	CDS	46535	47599	.	-	0	ID=DEIKIFOI_00354;Name=flhB_2;db_xref=COG:COG1377;gene=flhB_2;inference=ab initio prediction:Prodigal:002006,similar to AA sequence:UniProtKB:P40727;locus_tag=DEIKIFOI_00354;product=Flagellar biosynthetic protein FlhB
NZ_LWHQ01000006.1	Prodigal:002006	CDS	47604	48377	.	-	0	ID=DEIKIFOI_00355;Name=fliR;db_xref=COG:COG1684;gene=fliR;inference=ab initio prediction:Prodigal:002006,similar to AA sequence:UniProtKB:P54702;locus_tag=DEIKIFOI_00355;product=Flagellar biosynthetic protein FliR
NZ_LWHQ01000006.1	Prodigal:002006	CDS	48437	48703	.	-	0	ID=DEIKIFOI_00356;inference=ab initio prediction:Prodigal:002006;locus_tag=DEIKIFOI_00356;product=hypothetical protein
NZ_LWHQ01000006.1	Prodigal:002006	CDS	48736	49041	.	-	0	ID=DEIKIFOI_00357;Name=fliE_1;gene=fliE_1;inference=ab initio prediction:Prodigal:002006,protein motif:HAMAP:MF_00724;locus_tag=DEIKIFOI_00357;product=Flagellar hook-basal body complex protein FliE
NZ_LWHQ01000006.1	Prodigal:002006	CDS	49044	49454	.	-	0	ID=DEIKIFOI_00358;Name=flgC_1;db_xref=COG:COG1558;gene=flgC_1;inference=ab initio prediction:Prodigal:002006,similar to AA sequence:UniProtKB:P0A1I7;locus_tag=DEIKIFOI_00358;product=Flagellar basal-body rod protein FlgC
NZ_LWHQ01000006.1	Prodigal:002006	CDS	49539	49943	.	-	0	ID=DEIKIFOI_00359;inference=ab initio prediction:Prodigal:002006;locus_tag=DEIKIFOI_00359;product=hypothetical protein
NZ_LWHQ01000006.1	Prodigal:002006	CDS	50162	51319	.	+	0	ID=DEIKIFOI_00360;inference=ab initio prediction:Prodigal:002006;locus_tag=DEIKIFOI_00360;product=hypothetical protein
NZ_LWHQ01000006.1	Prodigal:002006	CDS	51530	52297	.	+	0	ID=DEIKIFOI_00361;Name=fliP_1;db_xref=COG:COG1338;gene=fliP_1;inference=ab initio prediction:Prodigal:002006,similar to AA sequence:UniProtKB:P54700;locus_tag=DEIKIFOI_00361;product=Flagellar biosynthetic protein FliP
NZ_LWHQ01000006.1	Prodigal:002006	CDS	52285	52575	.	-	0	ID=DEIKIFOI_00362;inference=ab initio prediction:Prodigal:002006;locus_tag=DEIKIFOI_00362;product=hypothetical protein
NZ_LWHQ01000006.1	Prodigal:002006	CDS	52625	52987	.	-	0	ID=DEIKIFOI_00363;inference=ab initio prediction:Prodigal:002006;locus_tag=DEIKIFOI_00363;product=hypothetical protein
NZ_LWHQ01000006.1	Prodigal:002006	CDS	53094	53411	.	-	0	ID=DEIKIFOI_00364;inference=ab initio prediction:Prodigal:002006;locus_tag=DEIKIFOI_00364;product=hypothetical protein
NZ_LWHQ01000006.1	Prodigal:002006	CDS	53465	54370	.	-	0	ID=DEIKIFOI_00365;inference=ab initio prediction:Prodigal:002006;locus_tag=DEIKIFOI_00365;product=hypothetical protein
NZ_LWHQ01000006.1	Prodigal:002006	CDS	54631	55515	.	+	0	ID=DEIKIFOI_00366;inference=ab initio prediction:Prodigal:002006;locus_tag=DEIKIFOI_00366;product=hypothetical protein
NZ_LWHQ01000006.1	Prodigal:002006	CDS	55542	56798	.	-	0	ID=DEIKIFOI_00367;Name=soxC;gene=soxC;inference=ab initio prediction:Prodigal:002006,similar to AA sequence:UniProtKB:P54998;locus_tag=DEIKIFOI_00367;product=Dibenzothiophene desulfurization enzyme C
NZ_LWHQ01000006.1	Prodigal:002006	CDS	57363	58259	.	-	0	ID=DEIKIFOI_00368;eC_number=3.5.3.17;Name=gpuA_1;db_xref=COG:COG0010;gene=gpuA_1;inference=ab initio prediction:Prodigal:002006,similar to AA sequence:UniProtKB:Q9I6K2;locus_tag=DEIKIFOI_00368;product=Guanidinopropionase
NZ_LWHQ01000006.1	Prodigal:002006	CDS	59384	60415	.	+	0	ID=DEIKIFOI_00369;inference=ab initio prediction:Prodigal:002006;locus_tag=DEIKIFOI_00369;product=hypothetical protein
NZ_LWHQ01000006.1	Prodigal:002006	CDS	60412	61491	.	+	0	ID=DEIKIFOI_00370;eC_number=2.1.2.9;Name=fmt_1;gene=fmt_1;inference=ab initio prediction:Prodigal:002006,protein motif:HAMAP:MF_00182;locus_tag=DEIKIFOI_00370;product=Methionyl-tRNA formyltransferase
NZ_LWHQ01000006.1	Prodigal:002006	CDS	61664	63439	.	-	0	ID=DEIKIFOI_00371;eC_number=7.5.2.3;Name=ndvA;db_xref=COG:COG1132;gene=ndvA;inference=ab initio prediction:Prodigal:002006,similar to AA sequence:UniProtKB:P0A2V1;locus_tag=DEIKIFOI_00371;product=Beta-(1-->2)glucan export ATP-binding/permease protein NdvA
NZ_LWHQ01000006.1	Prodigal:002006	CDS	63721	64494	.	+	0	ID=DEIKIFOI_00372;Name=pomA;db_xref=COG:COG1291;gene=pomA;inference=ab initio prediction:Prodigal:002006,similar to AA sequence:UniProtKB:O06873;locus_tag=DEIKIFOI_00372;product=Chemotaxis protein PomA
NZ_LWHQ01000006.1	Prodigal:002006	CDS	64535	65368	.	+	0	ID=DEIKIFOI_00373;Name=motB;db_xref=COG:COG1360;gene=motB;inference=ab initio prediction:Prodigal:002006,similar to AA sequence:UniProtKB:P55892;locus_tag=DEIKIFOI_00373;product=Motility protein B
NZ_LWHQ01000006.1	Prodigal:002006	CDS	66012	66737	.	+	0	ID=DEIKIFOI_00374;inference=ab initio prediction:Prodigal:002006;locus_tag=DEIKIFOI_00374;product=hypothetical protein
NZ_LWHQ01000006.1	Prodigal:002006	CDS	66842	67375	.	-	0	ID=DEIKIFOI_00375;inference=ab initio prediction:Prodigal:002006;locus_tag=DEIKIFOI_00375;product=hypothetical protein
NZ_LWHQ01000006.1	Prodigal:002006	CDS	67372	70062	.	-	0	ID=DEIKIFOI_00376;inference=ab initio prediction:Prodigal:002006;locus_tag=DEIKIFOI_00376;product=hypothetical protein
NZ_LWHQ01000006.1	Prodigal:002006	CDS	70671	71222	.	+	0	ID=DEIKIFOI_00377;inference=ab initio prediction:Prodigal:002006;locus_tag=DEIKIFOI_00377;product=hypothetical protein
NZ_LWHQ01000006.1	Prodigal:002006	CDS	71254	72315	.	-	0	ID=DEIKIFOI_00378;inference=ab initio prediction:Prodigal:002006;locus_tag=DEIKIFOI_00378;product=hypothetical protein
NZ_LWHQ01000006.1	Prodigal:002006	CDS	72622	74298	.	+	0	ID=DEIKIFOI_00379;db_xref=COG:COG0840;inference=ab initio prediction:Prodigal:002006,similar to AA sequence:UniProtKB:Q2W4T8;locus_tag=DEIKIFOI_00379;product=Methyl-accepting chemotaxis protein
NZ_LWHQ01000006.1	Prodigal:002006	CDS	74595	76535	.	+	0	ID=DEIKIFOI_00380;inference=ab initio prediction:Prodigal:002006;locus_tag=DEIKIFOI_00380;product=hypothetical protein
NZ_LWHQ01000006.1	Prodigal:002006	CDS	76574	78214	.	+	0	ID=DEIKIFOI_00381;eC_number=3.4.21.-;inference=ab initio prediction:Prodigal:002006,similar to AA sequence:UniProtKB:P09489;locus_tag=DEIKIFOI_00381;product=Extracellular serine protease
NZ_LWHQ01000006.1	Prodigal:002006	CDS	78334	78531	.	-	0	ID=DEIKIFOI_00382;inference=ab initio prediction:Prodigal:002006;locus_tag=DEIKIFOI_00382;product=hypothetical protein
NZ_LWHQ01000006.1	Prodigal:002006	CDS	78932	80305	.	+	0	ID=DEIKIFOI_00383;Name=ribZ_1;gene=ribZ_1;inference=ab initio prediction:Prodigal:002006,similar to AA sequence:UniProtKB:Q180E3;locus_tag=DEIKIFOI_00383;product=Riboflavin transporter RibZ
NZ_LWHQ01000006.1	Prodigal:002006	CDS	80487	82139	.	+	0	ID=DEIKIFOI_00384;inference=ab initio prediction:Prodigal:002006;locus_tag=DEIKIFOI_00384;product=hypothetical protein
NZ_LWHQ01000006.1	Prodigal:002006	CDS	82274	82654	.	+	0	ID=DEIKIFOI_00385;inference=ab initio prediction:Prodigal:002006;locus_tag=DEIKIFOI_00385;product=hypothetical protein
NZ_LWHQ01000006.1	Prodigal:002006	CDS	82825	83520	.	+	0	ID=DEIKIFOI_00386;inference=ab initio prediction:Prodigal:002006;locus_tag=DEIKIFOI_00386;product=hypothetical protein
NZ_LWHQ01000006.1	Prodigal:002006	CDS	83584	84189	.	-	0	ID=DEIKIFOI_00387;inference=ab initio prediction:Prodigal:002006;locus_tag=DEIKIFOI_00387;product=hypothetical protein
NZ_LWHQ01000006.1	Prodigal:002006	CDS	84488	84658	.	+	0	ID=DEIKIFOI_00388;inference=ab initio prediction:Prodigal:002006;locus_tag=DEIKIFOI_00388;product=hypothetical protein
NZ_LWHQ01000006.1	Prodigal:002006	CDS	84744	85262	.	+	0	ID=DEIKIFOI_00389;inference=ab initio prediction:Prodigal:002006;locus_tag=DEIKIFOI_00389;product=hypothetical protein
NZ_LWHQ01000006.1	Prodigal:002006	CDS	85549	85875	.	+	0	ID=DEIKIFOI_00390;inference=ab initio prediction:Prodigal:002006;locus_tag=DEIKIFOI_00390;product=hypothetical protein
NZ_LWHQ01000006.1	Prodigal:002006	CDS	85967	86848	.	+	0	ID=DEIKIFOI_00391;eC_number=2.6.1.42;Name=ilvE_1;db_xref=COG:COG0115;gene=ilvE_1;inference=ab initio prediction:Prodigal:002006,similar to AA sequence:UniProtKB:O86428;locus_tag=DEIKIFOI_00391;product=Branched-chain-amino-acid aminotransferase
NZ_LWHQ01000006.1	Prodigal:002006	CDS	86928	88025	.	+	0	ID=DEIKIFOI_00392;Name=chaA;db_xref=COG:COG0387;gene=chaA;inference=ab initio prediction:Prodigal:002006,similar to AA sequence:UniProtKB:P31801;locus_tag=DEIKIFOI_00392;product=Sodium-potassium/proton antiporter ChaA
NZ_LWHQ01000006.1	Prodigal:002006	CDS	88592	89626	.	-	0	ID=DEIKIFOI_00393;eC_number=6.3.1.2;Name=glnII;db_xref=COG:COG0174;gene=glnII;inference=ab initio prediction:Prodigal:002006,similar to AA sequence:UniProtKB:P04772;locus_tag=DEIKIFOI_00393;product=Glutamine synthetase
NZ_LWHQ01000006.1	Prodigal:002006	CDS	90031	90219	.	+	0	ID=DEIKIFOI_00394;inference=ab initio prediction:Prodigal:002006;locus_tag=DEIKIFOI_00394;product=hypothetical protein
NZ_LWHQ01000006.1	Prodigal:002006	CDS	90252	91181	.	-	0	ID=DEIKIFOI_00395;eC_number=3.5.1.2;Name=glsA;db_xref=COG:COG2066;gene=glsA;inference=ab initio prediction:Prodigal:002006,similar to AA sequence:UniProtKB:O87405;locus_tag=DEIKIFOI_00395;product=Thermolabile glutaminase
NZ_LWHQ01000006.1	Prodigal:002006	CDS	91366	92355	.	+	0	ID=DEIKIFOI_00396;eC_number=1.6.3.5;db_xref=COG:COG3380;inference=ab initio prediction:Prodigal:002006,similar to AA sequence:UniProtKB:Q888A4;locus_tag=DEIKIFOI_00396;product=Renalase
NZ_LWHQ01000006.1	Prodigal:002006	CDS	92626	92769	.	+	0	ID=DEIKIFOI_00397;inference=ab initio prediction:Prodigal:002006;locus_tag=DEIKIFOI_00397;product=hypothetical protein
NZ_LWHQ01000006.1	Prodigal:002006	CDS	92814	93311	.	+	0	ID=DEIKIFOI_00398;Name=cinA_1;gene=cinA_1;inference=ab initio prediction:Prodigal:002006,protein motif:HAMAP:MF_00226_B;locus_tag=DEIKIFOI_00398;product=Putative competence-damage inducible protein
NZ_LWHQ01000006.1	Prodigal:002006	CDS	93344	94579	.	-	0	ID=DEIKIFOI_00399;Name=braC_2;db_xref=COG:COG0683;gene=braC_2;inference=ab initio prediction:Prodigal:002006,similar to AA sequence:UniProtKB:P21175;locus_tag=DEIKIFOI_00399;product=Leucine-%2C isoleucine-%2C valine-%2C threonine-%2C and alanine-binding protein
NZ_LWHQ01000006.1	Prodigal:002006	CDS	94998	96146	.	+	0	ID=DEIKIFOI_00400;inference=ab initio prediction:Prodigal:002006;locus_tag=DEIKIFOI_00400;product=hypothetical protein
NZ_LWHQ01000006.1	Prodigal:002006	CDS	96241	98463	.	+	0	ID=DEIKIFOI_00401;eC_number=6.3.5.3;Name=purL;db_xref=COG:COG0046;gene=purL;inference=ab initio prediction:Prodigal:002006,similar to AA sequence:UniProtKB:P12042;locus_tag=DEIKIFOI_00401;product=Phosphoribosylformylglycinamidine synthase subunit PurL
NZ_LWHQ01000006.1	Prodigal:002006	CDS	98858	99094	.	+	0	ID=DEIKIFOI_00402;db_xref=COG:COG0271;inference=ab initio prediction:Prodigal:002006,similar to AA sequence:UniProtKB:Q9ZCE4;locus_tag=DEIKIFOI_00402;product=putative protein RP812
NZ_LWHQ01000006.1	Prodigal:002006	CDS	99129	99650	.	+	0	ID=DEIKIFOI_00403;inference=ab initio prediction:Prodigal:002006;locus_tag=DEIKIFOI_00403;product=hypothetical protein
NZ_LWHQ01000006.1	Prodigal:002006	CDS	99676	100014	.	+	0	ID=DEIKIFOI_00404;Name=grxD;db_xref=COG:COG0278;gene=grxD;inference=ab initio prediction:Prodigal:002006,similar to AA sequence:UniProtKB:P0AC69;locus_tag=DEIKIFOI_00404;product=Glutaredoxin 4
NZ_LWHQ01000006.1	Prodigal:002006	CDS	100138	101034	.	+	0	ID=DEIKIFOI_00405;eC_number=1.8.1.9;Name=trxB_1;db_xref=COG:COG0492;gene=trxB_1;inference=ab initio prediction:Prodigal:002006,similar to AA sequence:UniProtKB:P80880;locus_tag=DEIKIFOI_00405;product=Thioredoxin reductase
NZ_LWHQ01000006.1	Prodigal:002006	CDS	101250	101432	.	+	0	ID=DEIKIFOI_00406;inference=ab initio prediction:Prodigal:002006;locus_tag=DEIKIFOI_00406;product=hypothetical protein
NZ_LWHQ01000006.1	Prodigal:002006	CDS	101888	102079	.	+	0	ID=DEIKIFOI_00407;inference=ab initio prediction:Prodigal:002006;locus_tag=DEIKIFOI_00407;product=hypothetical protein
NZ_LWHQ01000006.1	Prodigal:002006	CDS	102093	102998	.	-	0	ID=DEIKIFOI_00408;inference=ab initio prediction:Prodigal:002006;locus_tag=DEIKIFOI_00408;product=hypothetical protein
NZ_LWHQ01000006.1	Prodigal:002006	CDS	103099	104052	.	-	0	ID=DEIKIFOI_00409;eC_number=1.13.11.-;Name=mhqO;db_xref=COG:COG0346;gene=mhqO;inference=ab initio prediction:Prodigal:002006,similar to AA sequence:UniProtKB:P96693;locus_tag=DEIKIFOI_00409;product=Putative ring-cleaving dioxygenase MhqO
NZ_LWHQ01000006.1	Prodigal:002006	CDS	104182	105141	.	+	0	ID=DEIKIFOI_00410;Name=dmlR_2;gene=dmlR_2;inference=ab initio prediction:Prodigal:002006,similar to AA sequence:UniProtKB:P76250;locus_tag=DEIKIFOI_00410;product=HTH-type transcriptional regulator DmlR
NZ_LWHQ01000006.1	Prodigal:002006	CDS	105348	105617	.	+	0	ID=DEIKIFOI_00411;inference=ab initio prediction:Prodigal:002006;locus_tag=DEIKIFOI_00411;product=hypothetical protein
NZ_LWHQ01000006.1	Prodigal:002006	CDS	105820	108477	.	+	0	ID=DEIKIFOI_00412;eC_number=1.2.4.1;Name=aceE_1;db_xref=COG:COG2609;gene=aceE_1;inference=ab initio prediction:Prodigal:002006,similar to AA sequence:UniProtKB:P0AFG8;locus_tag=DEIKIFOI_00412;product=Pyruvate dehydrogenase E1 component
NZ_LWHQ01000006.1	Prodigal:002006	CDS	108833	110143	.	+	0	ID=DEIKIFOI_00413;eC_number=2.3.1.12;Name=aceF_2;db_xref=COG:COG0508;gene=aceF_2;inference=ab initio prediction:Prodigal:002006,similar to AA sequence:UniProtKB:P06959;locus_tag=DEIKIFOI_00413;product=Dihydrolipoyllysine-residue acetyltransferase component of pyruvate dehydrogenase complex
NZ_LWHQ01000006.1	Prodigal:002006	CDS	110168	111994	.	+	0	ID=DEIKIFOI_00414;eC_number=1.6.1.1;Name=sthA;gene=sthA;inference=ab initio prediction:Prodigal:002006,protein motif:HAMAP:MF_00247;locus_tag=DEIKIFOI_00414;product=Soluble pyridine nucleotide transhydrogenase
NZ_LWHQ01000006.1	Prodigal:002006	CDS	112450	114726	.	+	0	ID=DEIKIFOI_00415;eC_number=1.1.1.40;Name=maeB;db_xref=COG:COG0280;gene=maeB;inference=ab initio prediction:Prodigal:002006,similar to AA sequence:UniProtKB:P76558;locus_tag=DEIKIFOI_00415;product=NADP-dependent malic enzyme
NZ_LWHQ01000006.1	Prodigal:002006	CDS	114926	116119	.	+	0	ID=DEIKIFOI_00416;Name=fsr_1;gene=fsr_1;inference=ab initio prediction:Prodigal:002006,similar to AA sequence:UniProtKB:P52067;locus_tag=DEIKIFOI_00416;product=Fosmidomycin resistance protein
NZ_LWHQ01000006.1	Prodigal:002006	CDS	116164	117252	.	-	0	ID=DEIKIFOI_00417;eC_number=1.-.-.-;Name=paaE;db_xref=COG:COG1018;gene=paaE;inference=ab initio prediction:Prodigal:002006,similar to AA sequence:UniProtKB:P76081;locus_tag=DEIKIFOI_00417;product=1%2C2-phenylacetyl-CoA epoxidase%2C subunit E
NZ_LWHQ01000006.1	Prodigal:002006	CDS	117260	117754	.	-	0	ID=DEIKIFOI_00418;Name=paaD;db_xref=COG:COG2151;gene=paaD;inference=ab initio prediction:Prodigal:002006,similar to AA sequence:UniProtKB:P76080;locus_tag=DEIKIFOI_00418;product=Putative 1%2C2-phenylacetyl-CoA epoxidase%2C subunit D
NZ_LWHQ01000006.1	Prodigal:002006	CDS	117751	118527	.	-	0	ID=DEIKIFOI_00419;Name=paaC;db_xref=COG:COG3396;gene=paaC;inference=ab initio prediction:Prodigal:002006,similar to AA sequence:UniProtKB:P76079;locus_tag=DEIKIFOI_00419;product=1%2C2-phenylacetyl-CoA epoxidase%2C subunit C
NZ_LWHQ01000006.1	Prodigal:002006	CDS	118789	119076	.	-	0	ID=DEIKIFOI_00420;Name=paaB;db_xref=COG:COG3460;gene=paaB;inference=ab initio prediction:Prodigal:002006,similar to AA sequence:UniProtKB:P76078;locus_tag=DEIKIFOI_00420;product=1%2C2-phenylacetyl-CoA epoxidase%2C subunit B
NZ_LWHQ01000006.1	Prodigal:002006	CDS	119088	120107	.	-	0	ID=DEIKIFOI_00421;eC_number=1.14.13.149;Name=paaA;db_xref=COG:COG3396;gene=paaA;inference=ab initio prediction:Prodigal:002006,similar to AA sequence:UniProtKB:P76077;locus_tag=DEIKIFOI_00421;product=1%2C2-phenylacetyl-CoA epoxidase%2C subunit A
NZ_LWHQ01000006.1	Prodigal:002006	CDS	120216	121115	.	-	0	ID=DEIKIFOI_00422;Name=paaX;db_xref=COG:COG3327;gene=paaX;inference=ab initio prediction:Prodigal:002006,similar to AA sequence:UniProtKB:P76086;locus_tag=DEIKIFOI_00422;product=Transcriptional repressor PaaX
NZ_LWHQ01000006.1	Prodigal:002006	CDS	121231	123276	.	+	0	ID=DEIKIFOI_00423;Name=paaZ_1;db_xref=COG:COG2030;gene=paaZ_1;inference=ab initio prediction:Prodigal:002006,similar to AA sequence:UniProtKB:P77455;locus_tag=DEIKIFOI_00423;product=Bifunctional protein PaaZ
NZ_LWHQ01000006.1	Prodigal:002006	CDS	123334	124572	.	-	0	ID=DEIKIFOI_00424;eC_number=1.4.99.-;Name=dadA1_1;db_xref=COG:COG0665;gene=dadA1_1;inference=ab initio prediction:Prodigal:002006,similar to AA sequence:UniProtKB:Q9HTQ0;locus_tag=DEIKIFOI_00424;product=D-amino acid dehydrogenase 1
NZ_LWHQ01000006.1	Prodigal:002006	CDS	124583	125479	.	-	0	ID=DEIKIFOI_00425;eC_number=4.3.3.7;Name=dapA_1;db_xref=COG:COG0329;gene=dapA_1;inference=ab initio prediction:Prodigal:002006,similar to AA sequence:UniProtKB:Q04796;locus_tag=DEIKIFOI_00425;product=4-hydroxy-tetrahydrodipicolinate synthase
NZ_LWHQ01000006.1	Prodigal:002006	CDS	125613	126320	.	-	0	ID=DEIKIFOI_00426;inference=ab initio prediction:Prodigal:002006;locus_tag=DEIKIFOI_00426;product=hypothetical protein
NZ_LWHQ01000006.1	Prodigal:002006	CDS	126384	126935	.	-	0	ID=DEIKIFOI_00427;Name=puuR;gene=puuR;inference=ab initio prediction:Prodigal:002006,similar to AA sequence:UniProtKB:P0A9U6;locus_tag=DEIKIFOI_00427;product=HTH-type transcriptional regulator PuuR
NZ_LWHQ01000006.1	Prodigal:002006	CDS	127087	128418	.	+	0	ID=DEIKIFOI_00428;eC_number=2.6.1.18;Name=bauA;db_xref=COG:COG0161;gene=bauA;inference=ab initio prediction:Prodigal:002006,similar to AA sequence:UniProtKB:Q9I700;locus_tag=DEIKIFOI_00428;product=Beta-alanine--pyruvate aminotransferase
NZ_LWHQ01000006.1	Prodigal:002006	CDS	128680	130176	.	+	0	ID=DEIKIFOI_00429;eC_number=1.2.1.-;Name=bauC_1;db_xref=COG:COG1012;gene=bauC_1;inference=ab initio prediction:Prodigal:002006,similar to AA sequence:UniProtKB:Q9I702;locus_tag=DEIKIFOI_00429;product=Putative 3-oxopropanoate dehydrogenase
NZ_LWHQ01000006.1	Prodigal:002006	CDS	130840	131652	.	-	0	ID=DEIKIFOI_00430;eC_number=7.4.2.10;Name=gsiA_1;db_xref=COG:COG1123;gene=gsiA_1;inference=ab initio prediction:Prodigal:002006,similar to AA sequence:UniProtKB:P75796;locus_tag=DEIKIFOI_00430;product=Glutathione import ATP-binding protein GsiA
NZ_LWHQ01000006.1	Prodigal:002006	CDS	131649	132473	.	-	0	ID=DEIKIFOI_00431;Name=oppD_1;db_xref=COG:COG0444;gene=oppD_1;inference=ab initio prediction:Prodigal:002006,similar to AA sequence:UniProtKB:P76027;locus_tag=DEIKIFOI_00431;product=Oligopeptide transport ATP-binding protein OppD
NZ_LWHQ01000006.1	Prodigal:002006	CDS	132473	133330	.	-	0	ID=DEIKIFOI_00432;Name=gsiD_1;db_xref=COG:COG1173;gene=gsiD_1;inference=ab initio prediction:Prodigal:002006,similar to AA sequence:UniProtKB:P75799;locus_tag=DEIKIFOI_00432;product=Glutathione transport system permease protein GsiD
NZ_LWHQ01000006.1	Prodigal:002006	CDS	133327	134271	.	-	0	ID=DEIKIFOI_00433;Name=gsiC_1;db_xref=COG:COG0601;gene=gsiC_1;inference=ab initio prediction:Prodigal:002006,similar to AA sequence:UniProtKB:P75798;locus_tag=DEIKIFOI_00433;product=Glutathione transport system permease protein GsiC
NZ_LWHQ01000006.1	Prodigal:002006	CDS	134597	136138	.	-	0	ID=DEIKIFOI_00434;Name=gsiB_1;db_xref=COG:COG0747;gene=gsiB_1;inference=ab initio prediction:Prodigal:002006,similar to AA sequence:UniProtKB:P75797;locus_tag=DEIKIFOI_00434;product=Glutathione-binding protein GsiB
NZ_LWHQ01000006.1	Prodigal:002006	CDS	136266	137189	.	-	0	ID=DEIKIFOI_00435;Name=argP_1;gene=argP_1;inference=ab initio prediction:Prodigal:002006,protein motif:HAMAP:MF_00513;locus_tag=DEIKIFOI_00435;product=HTH-type transcriptional regulator ArgP
NZ_LWHQ01000006.1	Prodigal:002006	CDS	137279	137704	.	-	0	ID=DEIKIFOI_00436;inference=ab initio prediction:Prodigal:002006;locus_tag=DEIKIFOI_00436;product=hypothetical protein
NZ_LWHQ01000006.1	Prodigal:002006	CDS	137827	138909	.	-	0	ID=DEIKIFOI_00437;eC_number=5.4.99.25;Name=truB;db_xref=COG:COG0130;gene=truB;inference=ab initio prediction:Prodigal:002006,similar to AA sequence:UniProtKB:P60340;locus_tag=DEIKIFOI_00437;product=tRNA pseudouridine synthase B
NZ_LWHQ01000006.1	Prodigal:002006	CDS	139033	139446	.	-	0	ID=DEIKIFOI_00438;Name=rbfA;db_xref=COG:COG0858;gene=rbfA;inference=ab initio prediction:Prodigal:002006,similar to AA sequence:UniProtKB:Q9WZV9;locus_tag=DEIKIFOI_00438;product=Ribosome-binding factor A
NZ_LWHQ01000006.1	Prodigal:002006	CDS	139629	142625	.	-	0	ID=DEIKIFOI_00439;Name=infB;gene=infB;inference=ab initio prediction:Prodigal:002006,protein motif:HAMAP:MF_00100_B;locus_tag=DEIKIFOI_00439;product=Translation initiation factor IF-2
NZ_LWHQ01000006.1	Prodigal:002006	CDS	142740	143531	.	-	0	ID=DEIKIFOI_00440;inference=ab initio prediction:Prodigal:002006;locus_tag=DEIKIFOI_00440;product=hypothetical protein
NZ_LWHQ01000006.1	Prodigal:002006	CDS	143555	145285	.	-	0	ID=DEIKIFOI_00441;Name=nusA;db_xref=COG:COG0195;gene=nusA;inference=ab initio prediction:Prodigal:002006,similar to AA sequence:UniProtKB:P0AFF6;locus_tag=DEIKIFOI_00441;product=Transcription termination/antitermination protein NusA
NZ_LWHQ01000006.1	Prodigal:002006	CDS	145338	145955	.	-	0	ID=DEIKIFOI_00442;Name=rimP;gene=rimP;inference=ab initio prediction:Prodigal:002006,protein motif:HAMAP:MF_01077;locus_tag=DEIKIFOI_00442;product=Ribosome maturation factor RimP
NZ_LWHQ01000006.1	Prodigal:002006	CDS	146426	146587	.	+	0	ID=DEIKIFOI_00443;eC_number=3.1.4.-;db_xref=COG:COG2206;inference=ab initio prediction:Prodigal:002006,similar to AA sequence:UniProtKB:Q9KSG1;locus_tag=DEIKIFOI_00443;product=Cyclic di-GMP phosphodiesterase
NZ_LWHQ01000006.1	Prodigal:002006	CDS	146667	148196	.	+	0	ID=DEIKIFOI_00444;inference=ab initio prediction:Prodigal:002006;locus_tag=DEIKIFOI_00444;product=hypothetical protein
NZ_LWHQ01000006.1	Prodigal:002006	CDS	148423	149118	.	-	0	ID=DEIKIFOI_00445;Name=livF_3;db_xref=COG:COG0410;gene=livF_3;inference=ab initio prediction:Prodigal:002006,similar to AA sequence:UniProtKB:P22731;locus_tag=DEIKIFOI_00445;product=High-affinity branched-chain amino acid transport ATP-binding protein LivF
NZ_LWHQ01000006.1	Prodigal:002006	CDS	149133	149924	.	-	0	ID=DEIKIFOI_00446;eC_number=7.5.2.7;Name=rbsA_1;db_xref=COG:COG1129;gene=rbsA_1;inference=ab initio prediction:Prodigal:002006,similar to AA sequence:UniProtKB:P04983;locus_tag=DEIKIFOI_00446;product=Ribose import ATP-binding protein RbsA
NZ_LWHQ01000006.1	Prodigal:002006	CDS	149921	151057	.	-	0	ID=DEIKIFOI_00447;inference=ab initio prediction:Prodigal:002006;locus_tag=DEIKIFOI_00447;product=hypothetical protein
NZ_LWHQ01000006.1	Prodigal:002006	CDS	151060	152685	.	-	0	ID=DEIKIFOI_00448;inference=ab initio prediction:Prodigal:002006;locus_tag=DEIKIFOI_00448;product=hypothetical protein
NZ_LWHQ01000006.1	Prodigal:002006	CDS	152992	154284	.	-	0	ID=DEIKIFOI_00449;Name=amiC_1;gene=amiC_1;inference=ab initio prediction:Prodigal:002006,similar to AA sequence:UniProtKB:P27017;locus_tag=DEIKIFOI_00449;product=Aliphatic amidase expression-regulating protein
NZ_LWHQ01000006.1	Prodigal:002006	CDS	154545	156209	.	+	0	ID=DEIKIFOI_00450;eC_number=3.2.1.1;Name=treS;db_xref=COG:COG0366;gene=treS;inference=ab initio prediction:Prodigal:002006,similar to AA sequence:UniProtKB:A0R6E0;locus_tag=DEIKIFOI_00450;product=Trehalose synthase/amylase TreS
NZ_LWHQ01000006.1	Prodigal:002006	CDS	156406	156663	.	-	0	ID=DEIKIFOI_00451;inference=ab initio prediction:Prodigal:002006;locus_tag=DEIKIFOI_00451;product=hypothetical protein
NZ_LWHQ01000006.1	Prodigal:002006	CDS	157123	158163	.	-	0	ID=DEIKIFOI_00452;eC_number=2.5.1.47;Name=cysK;gene=cysK;inference=ab initio prediction:Prodigal:002006,similar to AA sequence:UniProtKB:P63871;locus_tag=DEIKIFOI_00452;product=Cysteine synthase
NZ_LWHQ01000006.1	Prodigal:002006	CDS	158681	162175	.	+	0	ID=DEIKIFOI_00453;inference=ab initio prediction:Prodigal:002006;locus_tag=DEIKIFOI_00453;product=hypothetical protein
NZ_LWHQ01000006.1	Prodigal:002006	CDS	162399	163250	.	+	0	ID=DEIKIFOI_00454;inference=ab initio prediction:Prodigal:002006;locus_tag=DEIKIFOI_00454;product=hypothetical protein
NZ_LWHQ01000006.1	Prodigal:002006	CDS	163259	164014	.	-	0	ID=DEIKIFOI_00455;inference=ab initio prediction:Prodigal:002006;locus_tag=DEIKIFOI_00455;product=hypothetical protein
NZ_LWHQ01000006.1	Prodigal:002006	CDS	164209	164766	.	+	0	ID=DEIKIFOI_00456;eC_number=3.1.22.4;Name=ruvC;db_xref=COG:COG0817;gene=ruvC;inference=ab initio prediction:Prodigal:002006,similar to AA sequence:UniProtKB:P0A814;locus_tag=DEIKIFOI_00456;product=Crossover junction endodeoxyribonuclease RuvC
NZ_LWHQ01000006.1	Prodigal:002006	CDS	164785	166248	.	-	0	ID=DEIKIFOI_00457;Name=bdlA_2;db_xref=COG:COG0840;gene=bdlA_2;inference=ab initio prediction:Prodigal:002006,similar to AA sequence:UniProtKB:Q9I3S1;locus_tag=DEIKIFOI_00457;product=Biofilm dispersion protein BdlA
NZ_LWHQ01000006.1	Prodigal:002006	CDS	166596	167768	.	+	0	ID=DEIKIFOI_00458;eC_number=1.3.99.-;Name=acdA_1;db_xref=COG:COG1960;gene=acdA_1;inference=ab initio prediction:Prodigal:002006,similar to AA sequence:UniProtKB:P45867;locus_tag=DEIKIFOI_00458;product=Acyl-CoA dehydrogenase
NZ_LWHQ01000006.1	Prodigal:002006	CDS	167780	169387	.	+	0	ID=DEIKIFOI_00459;eC_number=2.1.3.1;db_xref=COG:COG4799;inference=ab initio prediction:Prodigal:002006,similar to AA sequence:UniProtKB:Q8GBW6;locus_tag=DEIKIFOI_00459;product=Methylmalonyl-CoA carboxyltransferase 12S subunit
NZ_LWHQ01000006.1	Prodigal:002006	CDS	169396	171342	.	+	0	ID=DEIKIFOI_00460;Name=accA1_1;db_xref=COG:COG4770;gene=accA1_1;inference=ab initio prediction:Prodigal:002006,similar to AA sequence:UniProtKB:P9WPQ3;locus_tag=DEIKIFOI_00460;product=Acetyl-/propionyl-coenzyme A carboxylase alpha chain
NZ_LWHQ01000006.1	Prodigal:002006	CDS	171339	171833	.	+	0	ID=DEIKIFOI_00461;eC_number=4.2.1.148;Name=mch_1;db_xref=COG:COG2030;gene=mch_1;inference=ab initio prediction:Prodigal:002006,similar to AA sequence:UniProtKB:A9WC34;locus_tag=DEIKIFOI_00461;product=Beta-methylmalyl-CoA dehydratase
NZ_LWHQ01000006.1	Prodigal:002006	CDS	171838	172704	.	+	0	ID=DEIKIFOI_00462;eC_number=3.1.2.30;Name=mcl2_1;db_xref=COG:COG2301;gene=mcl2_1;inference=ab initio prediction:Prodigal:002006,similar to AA sequence:UniProtKB:D3JV05;locus_tag=DEIKIFOI_00462;product=(3S)-malyl-CoA thioesterase
NZ_LWHQ01000006.1	Prodigal:002006	CDS	172715	172936	.	+	0	ID=DEIKIFOI_00463;inference=ab initio prediction:Prodigal:002006;locus_tag=DEIKIFOI_00463;product=hypothetical protein
NZ_LWHQ01000006.1	Prodigal:002006	CDS	172959	173225	.	-	0	ID=DEIKIFOI_00464;inference=ab initio prediction:Prodigal:002006;locus_tag=DEIKIFOI_00464;product=hypothetical protein
NZ_LWHQ01000006.1	Prodigal:002006	CDS	173672	174865	.	+	0	ID=DEIKIFOI_00465;eC_number=6.2.1.30;Name=paaK_1;gene=paaK_1;inference=ab initio prediction:Prodigal:002006,similar to AA sequence:UniProtKB:Q9L9C1;locus_tag=DEIKIFOI_00465;product=Phenylacetate-coenzyme A ligase
NZ_LWHQ01000006.1	Prodigal:002006	CDS	175722	176063	.	+	0	ID=DEIKIFOI_00466;inference=ab initio prediction:Prodigal:002006;locus_tag=DEIKIFOI_00466;product=hypothetical protein
NZ_LWHQ01000006.1	Prodigal:002006	CDS	176844	177509	.	+	0	ID=DEIKIFOI_00467;inference=ab initio prediction:Prodigal:002006;locus_tag=DEIKIFOI_00467;product=hypothetical protein
NZ_LWHQ01000006.1	Prodigal:002006	CDS	177655	178374	.	+	0	ID=DEIKIFOI_00468;inference=ab initio prediction:Prodigal:002006;locus_tag=DEIKIFOI_00468;product=hypothetical protein
NZ_LWHQ01000006.1	Prodigal:002006	CDS	178527	180203	.	-	0	ID=DEIKIFOI_00469;db_xref=COG:COG0840;inference=ab initio prediction:Prodigal:002006,similar to AA sequence:UniProtKB:Q2W4T8;locus_tag=DEIKIFOI_00469;product=Methyl-accepting chemotaxis protein
NZ_LWHQ01000006.1	Prodigal:002006	CDS	180458	181132	.	-	0	ID=DEIKIFOI_00470;Name=kstR2;gene=kstR2;inference=ab initio prediction:Prodigal:002006,similar to AA sequence:UniProtKB:P9WMB9;locus_tag=DEIKIFOI_00470;product=HTH-type transcriptional repressor KstR2
NZ_LWHQ01000006.1	Prodigal:002006	CDS	181324	182133	.	+	0	ID=DEIKIFOI_00471;eC_number=7.3.2.3;Name=cysA_1;db_xref=COG:COG1118;gene=cysA_1;inference=ab initio prediction:Prodigal:002006,similar to AA sequence:UniProtKB:P14788;locus_tag=DEIKIFOI_00471;product=Sulfate/thiosulfate import ATP-binding protein CysA
NZ_LWHQ01000006.1	Prodigal:002006	CDS	182130	184064	.	+	0	ID=DEIKIFOI_00472;eC_number=6.2.1.3;db_xref=COG:COG1022;inference=ab initio prediction:Prodigal:002006,similar to AA sequence:UniProtKB:O53521;locus_tag=DEIKIFOI_00472;product=Long-chain-fatty-acid--CoA ligase FadD15
NZ_LWHQ01000006.1	Prodigal:002006	CDS	184078	184971	.	+	0	ID=DEIKIFOI_00473;Name=livH_3;db_xref=COG:COG0559;gene=livH_3;inference=ab initio prediction:Prodigal:002006,similar to AA sequence:UniProtKB:P0AEX7;locus_tag=DEIKIFOI_00473;product=High-affinity branched-chain amino acid transport system permease protein LivH
NZ_LWHQ01000006.1	Prodigal:002006	CDS	184971	186044	.	+	0	ID=DEIKIFOI_00474;inference=ab initio prediction:Prodigal:002006;locus_tag=DEIKIFOI_00474;product=hypothetical protein
NZ_LWHQ01000006.1	Prodigal:002006	CDS	186098	187381	.	+	0	ID=DEIKIFOI_00475;inference=ab initio prediction:Prodigal:002006;locus_tag=DEIKIFOI_00475;product=hypothetical protein
NZ_LWHQ01000006.1	Prodigal:002006	CDS	187702	188538	.	+	0	ID=DEIKIFOI_00476;Name=livF_4;db_xref=COG:COG0410;gene=livF_4;inference=ab initio prediction:Prodigal:002006,similar to AA sequence:UniProtKB:P22731;locus_tag=DEIKIFOI_00476;product=High-affinity branched-chain amino acid transport ATP-binding protein LivF
NZ_LWHQ01000006.1	Prodigal:002006	CDS	188742	189227	.	+	0	ID=DEIKIFOI_00477;inference=ab initio prediction:Prodigal:002006;locus_tag=DEIKIFOI_00477;product=hypothetical protein
NZ_LWHQ01000006.1	Prodigal:002006	CDS	189203	189373	.	+	0	ID=DEIKIFOI_00478;eC_number=4.-.-.-;Name=ycaC_1;db_xref=COG:COG1335;gene=ycaC_1;inference=ab initio prediction:Prodigal:002006,similar to AA sequence:UniProtKB:P21367;locus_tag=DEIKIFOI_00478;product=putative hydrolase YcaC
NZ_LWHQ01000006.1	Prodigal:002006	CDS	189393	190319	.	-	0	ID=DEIKIFOI_00479;inference=ab initio prediction:Prodigal:002006,similar to AA sequence:ISfinder:ISBsp7;locus_tag=DEIKIFOI_00479;product=IS1595 family transposase ISBsp7
NZ_LWHQ01000006.1	Prodigal:002006	CDS	190415	190645	.	-	0	ID=DEIKIFOI_00480;inference=ab initio prediction:Prodigal:002006;locus_tag=DEIKIFOI_00480;product=hypothetical protein
NZ_LWHQ01000006.1	Prodigal:002006	CDS	190774	191691	.	+	0	ID=DEIKIFOI_00481;Name=gcvA_2;gene=gcvA_2;inference=ab initio prediction:Prodigal:002006,similar to AA sequence:UniProtKB:P0A9F6;locus_tag=DEIKIFOI_00481;product=Glycine cleavage system transcriptional activator
NZ_LWHQ01000006.1	Prodigal:002006	CDS	191704	192600	.	-	0	ID=DEIKIFOI_00482;Name=dmlR_3;gene=dmlR_3;inference=ab initio prediction:Prodigal:002006,similar to AA sequence:UniProtKB:P76250;locus_tag=DEIKIFOI_00482;product=HTH-type transcriptional regulator DmlR
NZ_LWHQ01000006.1	Prodigal:002006	CDS	192708	193502	.	+	0	ID=DEIKIFOI_00483;eC_number=1.1.1.100;Name=fabG_2;gene=fabG_2;inference=ab initio prediction:Prodigal:002006,similar to AA sequence:UniProtKB:O67610;locus_tag=DEIKIFOI_00483;product=3-oxoacyl-[acyl-carrier-protein] reductase FabG
NZ_LWHQ01000006.1	Prodigal:002006	CDS	193421	193738	.	-	0	ID=DEIKIFOI_00484;inference=ab initio prediction:Prodigal:002006;locus_tag=DEIKIFOI_00484;product=hypothetical protein
NZ_LWHQ01000006.1	Prodigal:002006	CDS	193952	195442	.	-	0	ID=DEIKIFOI_00485;inference=ab initio prediction:Prodigal:002006;locus_tag=DEIKIFOI_00485;product=hypothetical protein
NZ_LWHQ01000006.1	Prodigal:002006	CDS	196017	197057	.	-	0	ID=DEIKIFOI_00486;eC_number=2.4.1.250;Name=mshA_1;gene=mshA_1;inference=ab initio prediction:Prodigal:002006,protein motif:HAMAP:MF_01695;locus_tag=DEIKIFOI_00486;product=D-inositol-3-phosphate glycosyltransferase
NZ_LWHQ01000006.1	Prodigal:002006	CDS	197054	197410	.	-	0	ID=DEIKIFOI_00487;inference=ab initio prediction:Prodigal:002006;locus_tag=DEIKIFOI_00487;product=hypothetical protein
NZ_LWHQ01000006.1	Prodigal:002006	CDS	197498	197848	.	-	0	ID=DEIKIFOI_00488;eC_number=2.7.7.9;Name=gtaB_1;db_xref=COG:COG1210;gene=gtaB_1;inference=ab initio prediction:Prodigal:002006,similar to AA sequence:UniProtKB:Q05852;locus_tag=DEIKIFOI_00488;product=UTP--glucose-1-phosphate uridylyltransferase
NZ_LWHQ01000006.1	Prodigal:002006	CDS	197855	198982	.	-	0	ID=DEIKIFOI_00489;inference=ab initio prediction:Prodigal:002006;locus_tag=DEIKIFOI_00489;product=hypothetical protein
NZ_LWHQ01000006.1	Prodigal:002006	CDS	199437	199937	.	-	0	ID=DEIKIFOI_00490;inference=ab initio prediction:Prodigal:002006;locus_tag=DEIKIFOI_00490;product=hypothetical protein
NZ_LWHQ01000006.1	Prodigal:002006	CDS	200671	201432	.	+	0	ID=DEIKIFOI_00491;inference=ab initio prediction:Prodigal:002006;locus_tag=DEIKIFOI_00491;product=hypothetical protein
NZ_LWHQ01000006.1	Prodigal:002006	CDS	201429	202421	.	+	0	ID=DEIKIFOI_00492;inference=ab initio prediction:Prodigal:002006;locus_tag=DEIKIFOI_00492;product=hypothetical protein
NZ_LWHQ01000006.1	Prodigal:002006	CDS	202465	203058	.	-	0	ID=DEIKIFOI_00493;Name=yxaF;gene=yxaF;inference=ab initio prediction:Prodigal:002006,similar to AA sequence:UniProtKB:P42105;locus_tag=DEIKIFOI_00493;product=putative HTH-type transcriptional regulator YxaF
NZ_LWHQ01000006.1	Prodigal:002006	CDS	203055	203519	.	-	0	ID=DEIKIFOI_00494;inference=ab initio prediction:Prodigal:002006;locus_tag=DEIKIFOI_00494;product=hypothetical protein
NZ_LWHQ01000006.1	Prodigal:002006	CDS	203765	205201	.	-	0	ID=DEIKIFOI_00495;eC_number=2.7.8.-;Name=clsB;gene=clsB;inference=ab initio prediction:Prodigal:002006,protein motif:HAMAP:MF_01917;locus_tag=DEIKIFOI_00495;product=Cardiolipin synthase B
NZ_LWHQ01000006.1	Prodigal:002006	CDS	205384	205914	.	-	0	ID=DEIKIFOI_00496;Name=crtK-2;db_xref=COG:COG3476;gene=crtK-2;inference=ab initio prediction:Prodigal:002006,similar to AA sequence:UniProtKB:Q8KBX2;locus_tag=DEIKIFOI_00496;product=Tryptophan-rich protein TspO
NZ_LWHQ01000006.1	Prodigal:002006	CDS	206018	207172	.	+	0	ID=DEIKIFOI_00497;eC_number=2.5.1.48;Name=metB_1;db_xref=COG:COG0626;gene=metB_1;inference=ab initio prediction:Prodigal:002006,similar to AA sequence:UniProtKB:P9WGB7;locus_tag=DEIKIFOI_00497;product=Cystathionine gamma-synthase
NZ_LWHQ01000006.1	Prodigal:002006	CDS	207358	207822	.	+	0	ID=DEIKIFOI_00498;inference=ab initio prediction:Prodigal:002006;locus_tag=DEIKIFOI_00498;product=hypothetical protein
NZ_LWHQ01000006.1	Prodigal:002006	CDS	207830	208420	.	-	0	ID=DEIKIFOI_00499;inference=ab initio prediction:Prodigal:002006;locus_tag=DEIKIFOI_00499;product=hypothetical protein
NZ_LWHQ01000006.1	Prodigal:002006	CDS	208424	208879	.	-	0	ID=DEIKIFOI_00500;inference=ab initio prediction:Prodigal:002006;locus_tag=DEIKIFOI_00500;product=hypothetical protein
NZ_LWHQ01000006.1	Prodigal:002006	CDS	208980	210926	.	-	0	ID=DEIKIFOI_00501;eC_number=2.4.1.-;Name=opgH;db_xref=COG:COG2943;gene=opgH;inference=ab initio prediction:Prodigal:002006,similar to AA sequence:UniProtKB:P20401;locus_tag=DEIKIFOI_00501;product=Glucans biosynthesis glucosyltransferase H
NZ_LWHQ01000006.1	Prodigal:002006	CDS	211130	212263	.	+	0	ID=DEIKIFOI_00502;eC_number=5.1.3.25;Name=wbiB;gene=wbiB;inference=ab initio prediction:Prodigal:002006,similar to AA sequence:UniProtKB:Q2SYH7;locus_tag=DEIKIFOI_00502;product=dTDP-L-rhamnose 4-epimerase
NZ_LWHQ01000006.1	Prodigal:002006	CDS	212263	213336	.	+	0	ID=DEIKIFOI_00503;eC_number=5.1.3.10;Name=rfbE;db_xref=COG:COG0451;gene=rfbE;inference=ab initio prediction:Prodigal:002006,similar to AA sequence:UniProtKB:P14169;locus_tag=DEIKIFOI_00503;product=CDP-paratose 2-epimerase
NZ_LWHQ01000006.1	Prodigal:002006	CDS	213554	214852	.	+	0	ID=DEIKIFOI_00504;eC_number=1.21.98.3;Name=bchE_1;db_xref=COG:COG1032;gene=bchE_1;inference=ab initio prediction:Prodigal:002006,similar to AA sequence:UniProtKB:P26168;locus_tag=DEIKIFOI_00504;product=Anaerobic magnesium-protoporphyrin IX monomethyl ester cyclase
NZ_LWHQ01000006.1	Prodigal:002006	CDS	214837	216009	.	+	0	ID=DEIKIFOI_00505;eC_number=2.4.1.250;Name=mshA_2;gene=mshA_2;inference=ab initio prediction:Prodigal:002006,protein motif:HAMAP:MF_01695;locus_tag=DEIKIFOI_00505;product=D-inositol-3-phosphate glycosyltransferase
NZ_LWHQ01000006.1	Prodigal:002006	CDS	216024	217127	.	+	0	ID=DEIKIFOI_00506;inference=ab initio prediction:Prodigal:002006;locus_tag=DEIKIFOI_00506;product=hypothetical protein
NZ_LWHQ01000006.1	Prodigal:002006	CDS	217167	217655	.	-	0	ID=DEIKIFOI_00507;inference=ab initio prediction:Prodigal:002006;locus_tag=DEIKIFOI_00507;product=hypothetical protein
NZ_LWHQ01000006.1	Prodigal:002006	CDS	217765	218145	.	-	0	ID=DEIKIFOI_00508;Name=cpdR_1;gene=cpdR_1;inference=ab initio prediction:Prodigal:002006,similar to AA sequence:UniProtKB:Q2YIF7;locus_tag=DEIKIFOI_00508;product=Response regulator receiver protein CpdR
NZ_LWHQ01000006.1	Prodigal:002006	CDS	218319	218888	.	-	0	ID=DEIKIFOI_00509;eC_number=2.4.2.8;Name=hpt;db_xref=COG:COG0634;gene=hpt;inference=ab initio prediction:Prodigal:002006,similar to AA sequence:UniProtKB:P0A9M2;locus_tag=DEIKIFOI_00509;product=Hypoxanthine phosphoribosyltransferase
NZ_LWHQ01000006.1	Prodigal:002006	CDS	218885	219646	.	-	0	ID=DEIKIFOI_00510;inference=ab initio prediction:Prodigal:002006;locus_tag=DEIKIFOI_00510;product=hypothetical protein
NZ_LWHQ01000006.1	Prodigal:002006	CDS	219787	220506	.	+	0	ID=DEIKIFOI_00511;Name=ftsE;db_xref=COG:COG2884;gene=ftsE;inference=ab initio prediction:Prodigal:002006,similar to AA sequence:UniProtKB:P0A9R7;locus_tag=DEIKIFOI_00511;product=Cell division ATP-binding protein FtsE
NZ_LWHQ01000006.1	Prodigal:002006	CDS	220503	221480	.	+	0	ID=DEIKIFOI_00512;inference=ab initio prediction:Prodigal:002006;locus_tag=DEIKIFOI_00512;product=hypothetical protein
NZ_LWHQ01000006.1	Prodigal:002006	CDS	221635	222402	.	+	0	ID=DEIKIFOI_00513;inference=ab initio prediction:Prodigal:002006;locus_tag=DEIKIFOI_00513;product=hypothetical protein
NZ_LWHQ01000006.1	Prodigal:002006	CDS	222422	222736	.	-	0	ID=DEIKIFOI_00514;inference=ab initio prediction:Prodigal:002006;locus_tag=DEIKIFOI_00514;product=hypothetical protein
NZ_LWHQ01000006.1	Prodigal:002006	CDS	222755	223219	.	-	0	ID=DEIKIFOI_00515;Name=ptsN;db_xref=COG:COG1762;gene=ptsN;inference=ab initio prediction:Prodigal:002006,similar to AA sequence:UniProtKB:P69829;locus_tag=DEIKIFOI_00515;product=Nitrogen regulatory protein
NZ_LWHQ01000006.1	Prodigal:002006	CDS	223310	223921	.	-	0	ID=DEIKIFOI_00516;Name=hpf;db_xref=COG:COG1544;gene=hpf;inference=ab initio prediction:Prodigal:002006,similar to AA sequence:UniProtKB:A2RIX0;locus_tag=DEIKIFOI_00516;product=Ribosome hibernation promotion factor
NZ_LWHQ01000006.1	Prodigal:002006	CDS	224090	225661	.	-	0	ID=DEIKIFOI_00517;Name=rpoN2;db_xref=COG:COG1508;gene=rpoN2;inference=ab initio prediction:Prodigal:002006,similar to AA sequence:UniProtKB:P30333;locus_tag=DEIKIFOI_00517;product=RNA polymerase sigma-54 factor 2
NZ_LWHQ01000006.1	Prodigal:002006	CDS	226456	227355	.	-	0	ID=DEIKIFOI_00518;eC_number=3.6.3.-;Name=lptB_2;db_xref=COG:COG1137;gene=lptB_2;inference=ab initio prediction:Prodigal:002006,similar to AA sequence:UniProtKB:P45073;locus_tag=DEIKIFOI_00518;product=Lipopolysaccharide export system ATP-binding protein LptB
NZ_LWHQ01000006.1	Prodigal:002006	CDS	227574	228818	.	+	0	ID=DEIKIFOI_00519;eC_number=3.5.1.4;Name=amiD_1;db_xref=COG:COG0154;gene=amiD_1;inference=ab initio prediction:Prodigal:002006,similar to AA sequence:UniProtKB:P9WQ93;locus_tag=DEIKIFOI_00519;product=Putative amidase AmiD
NZ_LWHQ01000006.1	Prodigal:002006	CDS	228853	231519	.	-	0	ID=DEIKIFOI_00520;inference=ab initio prediction:Prodigal:002006;locus_tag=DEIKIFOI_00520;product=hypothetical protein
NZ_LWHQ01000006.1	Prodigal:002006	CDS	232181	233467	.	-	0	ID=DEIKIFOI_00521;eC_number=1.4.3.-;Name=puuB_2;gene=puuB_2;inference=ab initio prediction:Prodigal:002006,similar to AA sequence:UniProtKB:P37906;locus_tag=DEIKIFOI_00521;product=Gamma-glutamylputrescine oxidoreductase
NZ_LWHQ01000006.1	Prodigal:002006	CDS	233481	234212	.	-	0	ID=DEIKIFOI_00522;Name=artM_2;db_xref=COG:COG1126;gene=artM_2;inference=ab initio prediction:Prodigal:002006,similar to AA sequence:UniProtKB:P54537;locus_tag=DEIKIFOI_00522;product=Arginine transport ATP-binding protein ArtM
NZ_LWHQ01000006.1	Prodigal:002006	CDS	234209	234862	.	-	0	ID=DEIKIFOI_00523;Name=yecS_1;db_xref=COG:COG0765;gene=yecS_1;inference=ab initio prediction:Prodigal:002006,similar to AA sequence:UniProtKB:P0AFT2;locus_tag=DEIKIFOI_00523;product=L-cystine transport system permease protein YecS
NZ_LWHQ01000006.1	Prodigal:002006	CDS	234880	235647	.	-	0	ID=DEIKIFOI_00524;Name=artJ;db_xref=COG:COG0834;gene=artJ;inference=ab initio prediction:Prodigal:002006,similar to AA sequence:UniProtKB:P30860;locus_tag=DEIKIFOI_00524;product=ABC transporter arginine-binding protein 1
NZ_LWHQ01000006.1	Prodigal:002006	CDS	235763	236392	.	+	0	ID=DEIKIFOI_00525;inference=ab initio prediction:Prodigal:002006;locus_tag=DEIKIFOI_00525;product=hypothetical protein
NZ_LWHQ01000006.1	Prodigal:002006	CDS	236499	237266	.	+	0	ID=DEIKIFOI_00526;Name=bluF;gene=bluF;inference=ab initio prediction:Prodigal:002006,similar to AA sequence:UniProtKB:P75990;locus_tag=DEIKIFOI_00526;product=Blue light- and temperature-regulated antirepressor BluF
NZ_LWHQ01000006.1	Prodigal:002006	CDS	237310	238290	.	-	0	ID=DEIKIFOI_00527;eC_number=1.6.5.5;Name=qorA_1;db_xref=COG:COG0604;gene=qorA_1;inference=ab initio prediction:Prodigal:002006,similar to AA sequence:UniProtKB:P28304;locus_tag=DEIKIFOI_00527;product=Quinone oxidoreductase 1
NZ_LWHQ01000006.1	Prodigal:002006	CDS	238396	239775	.	-	0	ID=DEIKIFOI_00528;Name=ydjE_1;gene=ydjE_1;inference=ab initio prediction:Prodigal:002006,similar to AA sequence:UniProtKB:P38055;locus_tag=DEIKIFOI_00528;product=Inner membrane metabolite transport protein YdjE
NZ_LWHQ01000006.1	Prodigal:002006	CDS	239855	240775	.	-	0	ID=DEIKIFOI_00529;eC_number=4.1.3.4;Name=yngG_1;db_xref=COG:COG0119;gene=yngG_1;inference=ab initio prediction:Prodigal:002006,similar to AA sequence:UniProtKB:O34873;locus_tag=DEIKIFOI_00529;product=Hydroxymethylglutaryl-CoA lyase YngG
NZ_LWHQ01000006.1	Prodigal:002006	CDS	240790	242031	.	-	0	ID=DEIKIFOI_00530;eC_number=2.8.3.22;Name=smtA_1;db_xref=COG:COG1804;gene=smtA_1;inference=ab initio prediction:Prodigal:002006,similar to AA sequence:UniProtKB:Q1KLK1;locus_tag=DEIKIFOI_00530;product=Succinyl-CoA--L-malate CoA-transferase alpha subunit
NZ_LWHQ01000006.1	Prodigal:002006	CDS	242112	242885	.	+	0	ID=DEIKIFOI_00531;Name=mngR;db_xref=COG:COG2188;gene=mngR;inference=ab initio prediction:Prodigal:002006,similar to AA sequence:UniProtKB:P13669;locus_tag=DEIKIFOI_00531;product=Mannosyl-D-glycerate transport/metabolism system repressor MngR
NZ_LWHQ01000006.1	Prodigal:002006	CDS	243377	244267	.	+	0	ID=DEIKIFOI_00532;eC_number=2.7.8.23;Name=bcpA;gene=bcpA;inference=ab initio prediction:Prodigal:002006,similar to AA sequence:UniProtKB:P11435;locus_tag=DEIKIFOI_00532;product=Carboxyvinyl-carboxyphosphonate phosphorylmutase
NZ_LWHQ01000006.1	Prodigal:002006	CDS	244273	245670	.	+	0	ID=DEIKIFOI_00533;eC_number=4.2.1.33;Name=leuC_1;db_xref=COG:COG0065;gene=leuC_1;inference=ab initio prediction:Prodigal:002006,similar to AA sequence:UniProtKB:P0A6A6;locus_tag=DEIKIFOI_00533;product=3-isopropylmalate dehydratase large subunit
NZ_LWHQ01000006.1	Prodigal:002006	CDS	245670	246275	.	+	0	ID=DEIKIFOI_00534;eC_number=4.2.1.33;Name=leuD;db_xref=COG:COG0066;gene=leuD;inference=ab initio prediction:Prodigal:002006,similar to AA sequence:UniProtKB:P30126;locus_tag=DEIKIFOI_00534;product=3-isopropylmalate dehydratase small subunit
NZ_LWHQ01000006.1	Prodigal:002006	CDS	246317	247300	.	+	0	ID=DEIKIFOI_00535;Name=ribY_1;db_xref=COG:COG0715;gene=ribY_1;inference=ab initio prediction:Prodigal:002006,similar to AA sequence:UniProtKB:A9WGD2;locus_tag=DEIKIFOI_00535;product=Riboflavin-binding protein RibY
NZ_LWHQ01000006.1	Prodigal:002006	CDS	247310	248140	.	+	0	ID=DEIKIFOI_00536;eC_number=7.3.2.4;Name=nrtD_2;db_xref=COG:COG1116;gene=nrtD_2;inference=ab initio prediction:Prodigal:002006,similar to AA sequence:UniProtKB:P38046;locus_tag=DEIKIFOI_00536;product=Nitrate import ATP-binding protein NrtD
NZ_LWHQ01000006.1	Prodigal:002006	CDS	248137	248922	.	+	0	ID=DEIKIFOI_00537;inference=ab initio prediction:Prodigal:002006;locus_tag=DEIKIFOI_00537;product=hypothetical protein
NZ_LWHQ01000006.1	Prodigal:002006	CDS	248919	249695	.	+	0	ID=DEIKIFOI_00538;inference=ab initio prediction:Prodigal:002006;locus_tag=DEIKIFOI_00538;product=hypothetical protein
NZ_LWHQ01000006.1	Prodigal:002006	CDS	250272	251138	.	-	0	ID=DEIKIFOI_00539;eC_number=4.1.3.32;Name=Dml_1;gene=Dml_1;inference=ab initio prediction:Prodigal:002006,similar to AA sequence:UniProtKB:Q0QLE4;locus_tag=DEIKIFOI_00539;product=2%2C3-dimethylmalate lyase
NZ_LWHQ01000006.1	Prodigal:002006	CDS	251388	252596	.	+	0	ID=DEIKIFOI_00540;eC_number=2.8.3.19;Name=uctC_1;gene=uctC_1;inference=ab initio prediction:Prodigal:002006,similar to AA sequence:UniProtKB:A9X6P9;locus_tag=DEIKIFOI_00540;product=Acetyl-CoA:oxalate CoA-transferase
NZ_LWHQ01000006.1	Prodigal:002006	CDS	252593	253714	.	+	0	ID=DEIKIFOI_00541;eC_number=2.8.3.19;Name=uctC_2;gene=uctC_2;inference=ab initio prediction:Prodigal:002006,similar to AA sequence:UniProtKB:A9X6P9;locus_tag=DEIKIFOI_00541;product=Acetyl-CoA:oxalate CoA-transferase
NZ_LWHQ01000006.1	Prodigal:002006	CDS	253743	254546	.	+	0	ID=DEIKIFOI_00542;eC_number=3.1.1.3;Name=lip1;gene=lip1;inference=ab initio prediction:Prodigal:002006,similar to AA sequence:UniProtKB:Q02104;locus_tag=DEIKIFOI_00542;product=Lipase 1
NZ_LWHQ01000006.1	Prodigal:002006	CDS	254700	256085	.	+	0	ID=DEIKIFOI_00543;Name=ydjE_2;gene=ydjE_2;inference=ab initio prediction:Prodigal:002006,similar to AA sequence:UniProtKB:P38055;locus_tag=DEIKIFOI_00543;product=Inner membrane metabolite transport protein YdjE
NZ_LWHQ01000006.1	Prodigal:002006	CDS	256115	256804	.	+	0	ID=DEIKIFOI_00544;eC_number=3.5.1.110;Name=rutB_1;db_xref=COG:COG1335;gene=rutB_1;inference=ab initio prediction:Prodigal:002006,similar to AA sequence:UniProtKB:P75897;locus_tag=DEIKIFOI_00544;product=Peroxyureidoacrylate/ureidoacrylate amidohydrolase RutB
NZ_LWHQ01000006.1	Prodigal:002006	CDS	256926	257492	.	+	0	ID=DEIKIFOI_00545;eC_number=4.-.-.-;Name=ycaC_2;db_xref=COG:COG1335;gene=ycaC_2;inference=ab initio prediction:Prodigal:002006,similar to AA sequence:UniProtKB:P21367;locus_tag=DEIKIFOI_00545;product=putative hydrolase YcaC
NZ_LWHQ01000006.1	Prodigal:002006	CDS	257797	258474	.	-	0	ID=DEIKIFOI_00546;eC_number=2.1.1.222;Name=COQ3_1;gene=COQ3_1;inference=ab initio prediction:Prodigal:002006,protein motif:HAMAP:MF_00472;locus_tag=DEIKIFOI_00546;product=Ubiquinone biosynthesis O-methyltransferase%2C mitochondrial
NZ_LWHQ01000006.1	Prodigal:002006	CDS	258471	259292	.	-	0	ID=DEIKIFOI_00547;eC_number=4.1.-.-;Name=citE;db_xref=COG:COG2301;gene=citE;inference=ab initio prediction:Prodigal:002006,similar to AA sequence:UniProtKB:P9WPE1;locus_tag=DEIKIFOI_00547;product=Citrate lyase subunit beta-like protein
NZ_LWHQ01000006.1	Prodigal:002006	CDS	259282	260058	.	-	0	ID=DEIKIFOI_00548;Name=nagR_1;db_xref=COG:COG2188;gene=nagR_1;inference=ab initio prediction:Prodigal:002006,similar to AA sequence:UniProtKB:O34817;locus_tag=DEIKIFOI_00548;product=HTH-type transcriptional repressor NagR
NZ_LWHQ01000006.1	Prodigal:002006	CDS	260453	261739	.	-	0	ID=DEIKIFOI_00549;eC_number=2.8.3.19;Name=uctC_3;gene=uctC_3;inference=ab initio prediction:Prodigal:002006,similar to AA sequence:UniProtKB:A9X6P9;locus_tag=DEIKIFOI_00549;product=Acetyl-CoA:oxalate CoA-transferase
NZ_LWHQ01000006.1	Prodigal:002006	CDS	261739	262905	.	-	0	ID=DEIKIFOI_00550;eC_number=1.3.99.-;Name=mmgC_1;db_xref=COG:COG1960;gene=mmgC_1;inference=ab initio prediction:Prodigal:002006,similar to AA sequence:UniProtKB:P45857;locus_tag=DEIKIFOI_00550;product=Acyl-CoA dehydrogenase
NZ_LWHQ01000006.1	Prodigal:002006	CDS	262930	264330	.	-	0	ID=DEIKIFOI_00551;Name=ydjE_3;gene=ydjE_3;inference=ab initio prediction:Prodigal:002006,similar to AA sequence:UniProtKB:P38055;locus_tag=DEIKIFOI_00551;product=Inner membrane metabolite transport protein YdjE
NZ_LWHQ01000006.1	Prodigal:002006	CDS	264401	264895	.	-	0	ID=DEIKIFOI_00552;eC_number=4.2.1.148;Name=mch_2;db_xref=COG:COG2030;gene=mch_2;inference=ab initio prediction:Prodigal:002006,similar to AA sequence:UniProtKB:Q3IZ78;locus_tag=DEIKIFOI_00552;product=Mesaconyl-CoA hydratase
NZ_LWHQ01000006.1	Prodigal:002006	CDS	265272	266456	.	-	0	ID=DEIKIFOI_00553;eC_number=3.4.17.11;Name=cpg2_1;gene=cpg2_1;inference=ab initio prediction:Prodigal:002006,similar to AA sequence:UniProtKB:P06621;locus_tag=DEIKIFOI_00553;product=Carboxypeptidase G2
NZ_LWHQ01000006.1	Prodigal:002006	CDS	266458	267351	.	-	0	ID=DEIKIFOI_00554;eC_number=3.5.1.-;Name=pgdA_1;gene=pgdA_1;inference=ab initio prediction:Prodigal:002006,similar to AA sequence:UniProtKB:B5ZA76;locus_tag=DEIKIFOI_00554;product=Peptidoglycan deacetylase
NZ_LWHQ01000006.1	Prodigal:002006	CDS	267370	268668	.	-	0	ID=DEIKIFOI_00555;Name=proP_1;gene=proP_1;inference=ab initio prediction:Prodigal:002006,similar to AA sequence:UniProtKB:P0C0L7;locus_tag=DEIKIFOI_00555;product=Proline/betaine transporter
NZ_LWHQ01000006.1	Prodigal:002006	CDS	268745	269527	.	+	0	ID=DEIKIFOI_00556;Name=kdgR_1;db_xref=COG:COG1414;gene=kdgR_1;inference=ab initio prediction:Prodigal:002006,similar to AA sequence:UniProtKB:P76268;locus_tag=DEIKIFOI_00556;product=Transcriptional regulator KdgR
NZ_LWHQ01000006.1	Prodigal:002006	CDS	269531	269671	.	-	0	ID=DEIKIFOI_00557;inference=ab initio prediction:Prodigal:002006;locus_tag=DEIKIFOI_00557;product=hypothetical protein
NZ_LWHQ01000006.1	Prodigal:002006	CDS	269921	270166	.	+	0	ID=DEIKIFOI_00558;inference=ab initio prediction:Prodigal:002006;locus_tag=DEIKIFOI_00558;product=hypothetical protein
NZ_LWHQ01000006.1	Prodigal:002006	CDS	270222	271445	.	-	0	ID=DEIKIFOI_00559;eC_number=1.1.-.-;Name=lldD;db_xref=COG:COG1304;gene=lldD;inference=ab initio prediction:Prodigal:002006,similar to AA sequence:UniProtKB:P33232;locus_tag=DEIKIFOI_00559;product=L-lactate dehydrogenase
NZ_LWHQ01000006.1	Prodigal:002006	CDS	271605	273155	.	-	0	ID=DEIKIFOI_00560;Name=nhaK;db_xref=COG:COG0025;gene=nhaK;inference=ab initio prediction:Prodigal:002006,similar to AA sequence:UniProtKB:O32212;locus_tag=DEIKIFOI_00560;product=Sodium%2C potassium%2C lithium and rubidium/H(+) antiporter
NZ_LWHQ01000006.1	Prodigal:002006	CDS	273244	273459	.	-	0	ID=DEIKIFOI_00561;inference=ab initio prediction:Prodigal:002006;locus_tag=DEIKIFOI_00561;product=hypothetical protein
NZ_LWHQ01000006.1	Prodigal:002006	CDS	273519	273923	.	-	0	ID=DEIKIFOI_00562;Name=flbT_2;gene=flbT_2;inference=ab initio prediction:Prodigal:002006,protein motif:HAMAP:MF_00783;locus_tag=DEIKIFOI_00562;product=flagellum biosynthesis repressor protein FlbT
NZ_LWHQ01000006.1	Prodigal:002006	CDS	274208	274408	.	-	0	ID=DEIKIFOI_00563;inference=ab initio prediction:Prodigal:002006;locus_tag=DEIKIFOI_00563;product=hypothetical protein
NZ_LWHQ01000007.1	Prodigal:002006	CDS	611	1222	.	+	0	ID=DEIKIFOI_00564;inference=ab initio prediction:Prodigal:002006;locus_tag=DEIKIFOI_00564;product=hypothetical protein
NZ_LWHQ01000007.1	Prodigal:002006	CDS	2425	2964	.	+	0	ID=DEIKIFOI_00565;inference=ab initio prediction:Prodigal:002006;locus_tag=DEIKIFOI_00565;product=hypothetical protein
NZ_LWHQ01000007.1	Prodigal:002006	CDS	3488	4606	.	+	0	ID=DEIKIFOI_00566;eC_number=2.3.1.189;Name=mshD_2;gene=mshD_2;inference=ab initio prediction:Prodigal:002006,protein motif:HAMAP:MF_01698;locus_tag=DEIKIFOI_00566;product=Mycothiol acetyltransferase
NZ_LWHQ01000007.1	Prodigal:002006	CDS	4603	5832	.	+	0	ID=DEIKIFOI_00567;inference=ab initio prediction:Prodigal:002006;locus_tag=DEIKIFOI_00567;product=hypothetical protein
NZ_LWHQ01000007.1	Prodigal:002006	CDS	5875	7185	.	-	0	ID=DEIKIFOI_00568;eC_number=1.4.3.-;Name=puuB_3;gene=puuB_3;inference=ab initio prediction:Prodigal:002006,similar to AA sequence:UniProtKB:P37906;locus_tag=DEIKIFOI_00568;product=Gamma-glutamylputrescine oxidoreductase
NZ_LWHQ01000007.1	Prodigal:002006	CDS	7261	8139	.	-	0	ID=DEIKIFOI_00569;Name=oppC;db_xref=COG:COG1173;gene=oppC;inference=ab initio prediction:Prodigal:002006,similar to AA sequence:UniProtKB:P08006;locus_tag=DEIKIFOI_00569;product=Oligopeptide transport system permease protein OppC
NZ_LWHQ01000007.1	Prodigal:002006	CDS	8172	9122	.	-	0	ID=DEIKIFOI_00570;Name=dppB_1;db_xref=COG:COG0601;gene=dppB_1;inference=ab initio prediction:Prodigal:002006,similar to AA sequence:UniProtKB:P0AEF8;locus_tag=DEIKIFOI_00570;product=Dipeptide transport system permease protein DppB
NZ_LWHQ01000007.1	Prodigal:002006	CDS	9555	11240	.	-	0	ID=DEIKIFOI_00571;Name=appA;gene=appA;inference=ab initio prediction:Prodigal:002006,similar to AA sequence:UniProtKB:P42061;locus_tag=DEIKIFOI_00571;product=Oligopeptide-binding protein AppA
NZ_LWHQ01000007.1	Prodigal:002006	CDS	11268	12926	.	-	0	ID=DEIKIFOI_00572;eC_number=7.4.2.10;Name=gsiA_2;db_xref=COG:COG1123;gene=gsiA_2;inference=ab initio prediction:Prodigal:002006,similar to AA sequence:UniProtKB:P75796;locus_tag=DEIKIFOI_00572;product=Glutathione import ATP-binding protein GsiA
NZ_LWHQ01000007.1	Prodigal:002006	CDS	13889	14677	.	-	0	ID=DEIKIFOI_00573;eC_number=5.3.3.7;Name=ais_1;gene=ais_1;inference=ab initio prediction:Prodigal:002006,similar to AA sequence:UniProtKB:A0A0A1H8I4;locus_tag=DEIKIFOI_00573;product=Aconitate isomerase
NZ_LWHQ01000007.1	Prodigal:002006	CDS	14746	15606	.	-	0	ID=DEIKIFOI_00574;eC_number=3.5.1.-;db_xref=COG:COG3394;inference=ab initio prediction:Prodigal:002006,similar to AA sequence:UniProtKB:P59745;locus_tag=DEIKIFOI_00574;product=Carbohydrate deacetylase
NZ_LWHQ01000007.1	Prodigal:002006	CDS	15699	17138	.	-	0	ID=DEIKIFOI_00575;eC_number=1.21.98.3;Name=bchE_2;gene=bchE_2;inference=ab initio prediction:Prodigal:002006,similar to AA sequence:UniProtKB:Q7X2C7;locus_tag=DEIKIFOI_00575;product=Anaerobic magnesium-protoporphyrin IX monomethyl ester cyclase
NZ_LWHQ01000007.1	Prodigal:002006	CDS	17213	18397	.	-	0	ID=DEIKIFOI_00576;inference=ab initio prediction:Prodigal:002006;locus_tag=DEIKIFOI_00576;product=hypothetical protein
NZ_LWHQ01000007.1	Prodigal:002006	CDS	18553	19212	.	-	0	ID=DEIKIFOI_00577;inference=ab initio prediction:Prodigal:002006;locus_tag=DEIKIFOI_00577;product=hypothetical protein
NZ_LWHQ01000007.1	Prodigal:002006	CDS	19217	20308	.	-	0	ID=DEIKIFOI_00578;inference=ab initio prediction:Prodigal:002006;locus_tag=DEIKIFOI_00578;product=hypothetical protein
NZ_LWHQ01000007.1	Prodigal:002006	CDS	20622	21806	.	+	0	ID=DEIKIFOI_00579;eC_number=2.1.4.2;Name=strB1;db_xref=COG:COG1834;gene=strB1;inference=ab initio prediction:Prodigal:002006,similar to AA sequence:UniProtKB:P08078;locus_tag=DEIKIFOI_00579;product=Inosamine-phosphate amidinotransferase 1
NZ_LWHQ01000007.1	Prodigal:002006	CDS	21930	22817	.	-	0	ID=DEIKIFOI_00580;inference=ab initio prediction:Prodigal:002006;locus_tag=DEIKIFOI_00580;product=hypothetical protein
NZ_LWHQ01000007.1	Prodigal:002006	CDS	23060	23848	.	-	0	ID=DEIKIFOI_00581;eC_number=1.-.-.-;Name=ucpA_1;gene=ucpA_1;inference=ab initio prediction:Prodigal:002006,similar to AA sequence:UniProtKB:P37440;locus_tag=DEIKIFOI_00581;product=Oxidoreductase UcpA
NZ_LWHQ01000007.1	Prodigal:002006	CDS	23965	24231	.	-	0	ID=DEIKIFOI_00582;inference=ab initio prediction:Prodigal:002006;locus_tag=DEIKIFOI_00582;product=hypothetical protein
NZ_LWHQ01000007.1	Prodigal:002006	CDS	24288	24893	.	-	0	ID=DEIKIFOI_00583;Name=yibF_2;db_xref=COG:COG0625;gene=yibF_2;inference=ab initio prediction:Prodigal:002006,similar to AA sequence:UniProtKB:P0ACA1;locus_tag=DEIKIFOI_00583;product=putative GST-like protein YibF
NZ_LWHQ01000007.1	Prodigal:002006	CDS	25010	26212	.	-	0	ID=DEIKIFOI_00584;inference=ab initio prediction:Prodigal:002006;locus_tag=DEIKIFOI_00584;product=hypothetical protein
NZ_LWHQ01000007.1	Prodigal:002006	CDS	26384	26596	.	-	0	ID=DEIKIFOI_00585;inference=ab initio prediction:Prodigal:002006;locus_tag=DEIKIFOI_00585;product=hypothetical protein
NZ_LWHQ01000007.1	Prodigal:002006	CDS	26862	27578	.	-	0	ID=DEIKIFOI_00586;inference=ab initio prediction:Prodigal:002006;locus_tag=DEIKIFOI_00586;product=hypothetical protein
NZ_LWHQ01000007.1	Prodigal:002006	CDS	27694	27999	.	-	0	ID=DEIKIFOI_00587;inference=ab initio prediction:Prodigal:002006;locus_tag=DEIKIFOI_00587;product=hypothetical protein
NZ_LWHQ01000007.1	Prodigal:002006	CDS	28149	30848	.	-	0	ID=DEIKIFOI_00588;eC_number=4.2.1.3;Name=acnA;db_xref=COG:COG1048;gene=acnA;inference=ab initio prediction:Prodigal:002006,similar to AA sequence:UniProtKB:P70920;locus_tag=DEIKIFOI_00588;product=Aconitate hydratase A
NZ_LWHQ01000007.1	Prodigal:002006	CDS	31223	31870	.	+	0	ID=DEIKIFOI_00589;eC_number=7.6.2.5;Name=ccmA;db_xref=COG:COG4133;gene=ccmA;inference=ab initio prediction:Prodigal:002006,similar to AA sequence:UniProtKB:P52218;locus_tag=DEIKIFOI_00589;product=Cytochrome c biogenesis ATP-binding export protein CcmA
NZ_LWHQ01000007.1	Prodigal:002006	CDS	31870	32538	.	+	0	ID=DEIKIFOI_00590;Name=ccmB;db_xref=COG:COG2386;gene=ccmB;inference=ab initio prediction:Prodigal:002006,similar to AA sequence:UniProtKB:P0ABL8;locus_tag=DEIKIFOI_00590;product=Heme exporter protein B
NZ_LWHQ01000007.1	Prodigal:002006	CDS	32542	32862	.	-	0	ID=DEIKIFOI_00591;inference=ab initio prediction:Prodigal:002006;locus_tag=DEIKIFOI_00591;product=hypothetical protein
NZ_LWHQ01000007.1	Prodigal:002006	CDS	32849	33115	.	-	0	ID=DEIKIFOI_00592;inference=ab initio prediction:Prodigal:002006;locus_tag=DEIKIFOI_00592;product=hypothetical protein
NZ_LWHQ01000007.1	Prodigal:002006	CDS	33213	33416	.	-	0	ID=DEIKIFOI_00593;inference=ab initio prediction:Prodigal:002006;locus_tag=DEIKIFOI_00593;product=hypothetical protein
NZ_LWHQ01000007.1	Prodigal:002006	CDS	33480	33647	.	-	0	ID=DEIKIFOI_00594;inference=ab initio prediction:Prodigal:002006;locus_tag=DEIKIFOI_00594;product=hypothetical protein
NZ_LWHQ01000007.1	Prodigal:002006	CDS	33692	33865	.	-	0	ID=DEIKIFOI_00595;inference=ab initio prediction:Prodigal:002006;locus_tag=DEIKIFOI_00595;product=hypothetical protein
NZ_LWHQ01000007.1	Prodigal:002006	CDS	34007	34768	.	+	0	ID=DEIKIFOI_00596;Name=ccmC;db_xref=COG:COG0755;gene=ccmC;inference=ab initio prediction:Prodigal:002006,similar to AA sequence:UniProtKB:P0ABM1;locus_tag=DEIKIFOI_00596;product=Heme exporter protein C
NZ_LWHQ01000007.1	Prodigal:002006	CDS	34771	34941	.	+	0	ID=DEIKIFOI_00597;inference=ab initio prediction:Prodigal:002006;locus_tag=DEIKIFOI_00597;product=hypothetical protein
NZ_LWHQ01000007.1	Prodigal:002006	CDS	34938	35567	.	+	0	ID=DEIKIFOI_00598;Name=cycY;db_xref=COG:COG0526;gene=cycY;inference=ab initio prediction:Prodigal:002006,similar to AA sequence:UniProtKB:P30960;locus_tag=DEIKIFOI_00598;product=Thiol:disulfide interchange protein CycY
NZ_LWHQ01000007.1	Prodigal:002006	CDS	35854	36615	.	-	0	ID=DEIKIFOI_00599;inference=ab initio prediction:Prodigal:002006;locus_tag=DEIKIFOI_00599;product=hypothetical protein
NZ_LWHQ01000007.1	Prodigal:002006	CDS	36817	37704	.	+	0	ID=DEIKIFOI_00600;eC_number=5.1.1.7;Name=dapF;db_xref=COG:COG0253;gene=dapF;inference=ab initio prediction:Prodigal:002006,similar to AA sequence:UniProtKB:P0A6K1;locus_tag=DEIKIFOI_00600;product=Diaminopimelate epimerase
NZ_LWHQ01000007.1	Prodigal:002006	CDS	37704	38936	.	+	0	ID=DEIKIFOI_00601;eC_number=2.8.4.5;Name=mtaB;db_xref=COG:COG0621;gene=mtaB;inference=ab initio prediction:Prodigal:002006,similar to AA sequence:UniProtKB:P54462;locus_tag=DEIKIFOI_00601;product=Threonylcarbamoyladenosine tRNA methylthiotransferase MtaB
NZ_LWHQ01000007.1	Prodigal:002006	CDS	38983	39681	.	-	0	ID=DEIKIFOI_00602;eC_number=5.4.99.24;Name=rluC;db_xref=COG:COG0564;gene=rluC;inference=ab initio prediction:Prodigal:002006,similar to AA sequence:UniProtKB:P0AA39;locus_tag=DEIKIFOI_00602;product=Ribosomal large subunit pseudouridine synthase C
NZ_LWHQ01000007.1	Prodigal:002006	CDS	39765	41180	.	+	0	ID=DEIKIFOI_00603;Name=ftsY;db_xref=COG:COG0552;gene=ftsY;inference=ab initio prediction:Prodigal:002006,similar to AA sequence:UniProtKB:P10121;locus_tag=DEIKIFOI_00603;product=Signal recognition particle receptor FtsY
NZ_LWHQ01000007.1	Prodigal:002006	CDS	41207	42091	.	-	0	ID=DEIKIFOI_00604;Name=hdfR_1;gene=hdfR_1;inference=ab initio prediction:Prodigal:002006,protein motif:HAMAP:MF_01233;locus_tag=DEIKIFOI_00604;product=HTH-type transcriptional regulator HdfR
NZ_LWHQ01000007.1	Prodigal:002006	CDS	42185	43138	.	+	0	ID=DEIKIFOI_00605;inference=ab initio prediction:Prodigal:002006;locus_tag=DEIKIFOI_00605;product=hypothetical protein
NZ_LWHQ01000007.1	Prodigal:002006	CDS	43462	44673	.	+	0	ID=DEIKIFOI_00606;inference=ab initio prediction:Prodigal:002006;locus_tag=DEIKIFOI_00606;product=hypothetical protein
NZ_LWHQ01000007.1	Prodigal:002006	CDS	44678	45928	.	+	0	ID=DEIKIFOI_00607;inference=ab initio prediction:Prodigal:002006;locus_tag=DEIKIFOI_00607;product=hypothetical protein
NZ_LWHQ01000007.1	Prodigal:002006	CDS	45925	46326	.	+	0	ID=DEIKIFOI_00608;inference=ab initio prediction:Prodigal:002006;locus_tag=DEIKIFOI_00608;product=hypothetical protein
NZ_LWHQ01000007.1	Prodigal:002006	CDS	46495	48087	.	+	0	ID=DEIKIFOI_00609;eC_number=2.7.-.-;Name=sasA_2;gene=sasA_2;inference=ab initio prediction:Prodigal:002006,protein motif:HAMAP:MF_01837;locus_tag=DEIKIFOI_00609;product=Adaptive-response sensory-kinase SasA
NZ_LWHQ01000007.1	Prodigal:002006	CDS	48110	48814	.	+	0	ID=DEIKIFOI_00610;Name=mprA_1;db_xref=COG:COG0745;gene=mprA_1;inference=ab initio prediction:Prodigal:002006,similar to AA sequence:UniProtKB:A0R3I8;locus_tag=DEIKIFOI_00610;product=Response regulator MprA
NZ_LWHQ01000007.1	Prodigal:002006	CDS	49034	49123	.	+	0	ID=DEIKIFOI_00611;Name=pqqA_1;gene=pqqA_1;inference=ab initio prediction:Prodigal:002006,protein motif:HAMAP:MF_00656;locus_tag=DEIKIFOI_00611;product=Coenzyme PQQ synthesis protein A
NZ_LWHQ01000007.1	Prodigal:002006	CDS	49263	49352	.	+	0	ID=DEIKIFOI_00612;Name=pqqA_2;gene=pqqA_2;inference=ab initio prediction:Prodigal:002006,protein motif:HAMAP:MF_00656;locus_tag=DEIKIFOI_00612;product=Coenzyme PQQ synthesis protein A
NZ_LWHQ01000007.1	Prodigal:002006	CDS	49371	50270	.	+	0	ID=DEIKIFOI_00613;Name=pqqB;db_xref=COG:COG1235;gene=pqqB;inference=ab initio prediction:Prodigal:002006,similar to AA sequence:UniProtKB:Q49149;locus_tag=DEIKIFOI_00613;product=Coenzyme PQQ synthesis protein B
NZ_LWHQ01000007.1	Prodigal:002006	CDS	50469	51260	.	+	0	ID=DEIKIFOI_00614;Name=pqqCD_1;db_xref=COG:COG5424;gene=pqqCD_1;inference=ab initio prediction:Prodigal:002006,similar to AA sequence:UniProtKB:Q49150;locus_tag=DEIKIFOI_00614;product=Bifunctional coenzyme PQQ synthesis protein C/D
NZ_LWHQ01000007.1	Prodigal:002006	CDS	51257	51544	.	+	0	ID=DEIKIFOI_00615;Name=pqqCD_2;db_xref=COG:COG5424;gene=pqqCD_2;inference=ab initio prediction:Prodigal:002006,similar to AA sequence:UniProtKB:Q49150;locus_tag=DEIKIFOI_00615;product=Bifunctional coenzyme PQQ synthesis protein C/D
NZ_LWHQ01000007.1	Prodigal:002006	CDS	51564	52703	.	+	0	ID=DEIKIFOI_00616;eC_number=1.21.98.4;Name=pqqE;db_xref=COG:COG0535;gene=pqqE;inference=ab initio prediction:Prodigal:002006,similar to AA sequence:UniProtKB:P71517;locus_tag=DEIKIFOI_00616;product=PqqA peptide cyclase
NZ_LWHQ01000007.1	Prodigal:002006	CDS	52700	53527	.	+	0	ID=DEIKIFOI_00617;inference=ab initio prediction:Prodigal:002006;locus_tag=DEIKIFOI_00617;product=hypothetical protein
NZ_LWHQ01000007.1	Prodigal:002006	CDS	53508	53876	.	+	0	ID=DEIKIFOI_00618;inference=ab initio prediction:Prodigal:002006;locus_tag=DEIKIFOI_00618;product=hypothetical protein
NZ_LWHQ01000007.1	Prodigal:002006	CDS	53950	54876	.	+	0	ID=DEIKIFOI_00619;inference=ab initio prediction:Prodigal:002006;locus_tag=DEIKIFOI_00619;product=hypothetical protein
NZ_LWHQ01000007.1	Prodigal:002006	CDS	54934	55455	.	-	0	ID=DEIKIFOI_00620;inference=ab initio prediction:Prodigal:002006;locus_tag=DEIKIFOI_00620;product=hypothetical protein
NZ_LWHQ01000007.1	Prodigal:002006	CDS	55659	56453	.	-	0	ID=DEIKIFOI_00621;inference=ab initio prediction:Prodigal:002006;locus_tag=DEIKIFOI_00621;product=hypothetical protein
NZ_LWHQ01000007.1	Prodigal:002006	CDS	56649	57500	.	+	0	ID=DEIKIFOI_00622;eC_number=2.5.1.15;Name=folP;db_xref=COG:COG0294;gene=folP;inference=ab initio prediction:Prodigal:002006,similar to AA sequence:UniProtKB:P0AC13;locus_tag=DEIKIFOI_00622;product=Dihydropteroate synthase
NZ_LWHQ01000007.1	Prodigal:002006	CDS	57505	57867	.	+	0	ID=DEIKIFOI_00623;eC_number=4.1.2.25;Name=folB;db_xref=COG:COG1539;gene=folB;inference=ab initio prediction:Prodigal:002006,similar to AA sequence:UniProtKB:P56740;locus_tag=DEIKIFOI_00623;product=Dihydroneopterin aldolase
NZ_LWHQ01000007.1	Prodigal:002006	CDS	57864	58376	.	+	0	ID=DEIKIFOI_00624;eC_number=2.7.6.3;Name=folK;db_xref=COG:COG0801;gene=folK;inference=ab initio prediction:Prodigal:002006,similar to AA sequence:UniProtKB:P26281;locus_tag=DEIKIFOI_00624;product=2-amino-4-hydroxy-6-hydroxymethyldihydropteridine pyrophosphokinase
NZ_LWHQ01000007.1	Prodigal:002006	CDS	58360	59064	.	-	0	ID=DEIKIFOI_00625;eC_number=1.1.1.100;Name=fabG_3;gene=fabG_3;inference=ab initio prediction:Prodigal:002006,similar to AA sequence:UniProtKB:P73574;locus_tag=DEIKIFOI_00625;product=3-oxoacyl-[acyl-carrier-protein] reductase
NZ_LWHQ01000007.1	Prodigal:002006	CDS	59120	59653	.	-	0	ID=DEIKIFOI_00626;inference=ab initio prediction:Prodigal:002006;locus_tag=DEIKIFOI_00626;product=hypothetical protein
NZ_LWHQ01000007.1	Prodigal:002006	CDS	59650	60537	.	-	0	ID=DEIKIFOI_00627;inference=ab initio prediction:Prodigal:002006;locus_tag=DEIKIFOI_00627;product=hypothetical protein
NZ_LWHQ01000007.1	Prodigal:002006	CDS	60537	61148	.	-	0	ID=DEIKIFOI_00628;inference=ab initio prediction:Prodigal:002006;locus_tag=DEIKIFOI_00628;product=hypothetical protein
NZ_LWHQ01000007.1	Prodigal:002006	CDS	61318	63120	.	-	0	ID=DEIKIFOI_00629;eC_number=1.1.2.7;Name=moxF_1;db_xref=COG:COG4993;gene=moxF_1;inference=ab initio prediction:Prodigal:002006,similar to AA sequence:UniProtKB:P12293;locus_tag=DEIKIFOI_00629;product=Methanol dehydrogenase [cytochrome c] subunit 1
NZ_LWHQ01000007.1	Prodigal:002006	CDS	63545	64513	.	-	0	ID=DEIKIFOI_00630;inference=ab initio prediction:Prodigal:002006;locus_tag=DEIKIFOI_00630;product=hypothetical protein
NZ_LWHQ01000007.1	Prodigal:002006	CDS	64510	65022	.	-	0	ID=DEIKIFOI_00631;db_xref=COG:COG1720;inference=ab initio prediction:Prodigal:002006,similar to AA sequence:UniProtKB:Q6NDF6;locus_tag=DEIKIFOI_00631;product=S-adenosyl-L-methionine-binding protein
NZ_LWHQ01000007.1	Prodigal:002006	CDS	65199	66200	.	-	0	ID=DEIKIFOI_00632;eC_number=3.5.1.1;Name=ansZ;db_xref=COG:COG0252;gene=ansZ;inference=ab initio prediction:Prodigal:002006,similar to AA sequence:UniProtKB:O34482;locus_tag=DEIKIFOI_00632;product=L-asparaginase 2
NZ_LWHQ01000007.1	Prodigal:002006	CDS	66210	67295	.	-	0	ID=DEIKIFOI_00633;inference=ab initio prediction:Prodigal:002006;locus_tag=DEIKIFOI_00633;product=hypothetical protein
NZ_LWHQ01000007.1	Aragorn:001002	tRNA	67343	67417	.	-	.	ID=DEIKIFOI_00634;inference=COORDINATES:profile:Aragorn:001002;locus_tag=DEIKIFOI_00634;product=tRNA-Thr(tgt)
NZ_LWHQ01000007.1	Prodigal:002006	CDS	67523	68191	.	-	0	ID=DEIKIFOI_00635;eC_number=3.6.1.41;Name=apaH;gene=apaH;inference=ab initio prediction:Prodigal:002006,protein motif:HAMAP:MF_00199;locus_tag=DEIKIFOI_00635;product=Bis(5'-nucleosyl)-tetraphosphatase%2C symmetrical
NZ_LWHQ01000007.1	Prodigal:002006	CDS	68301	68432	.	-	0	ID=DEIKIFOI_00636;inference=ab initio prediction:Prodigal:002006;locus_tag=DEIKIFOI_00636;product=hypothetical protein
NZ_LWHQ01000007.1	Prodigal:002006	CDS	68595	68834	.	+	0	ID=DEIKIFOI_00637;inference=ab initio prediction:Prodigal:002006;locus_tag=DEIKIFOI_00637;product=hypothetical protein
NZ_LWHQ01000007.1	Prodigal:002006	CDS	69019	69642	.	+	0	ID=DEIKIFOI_00638;Name=yciB;db_xref=COG:COG2917;gene=yciB;inference=ab initio prediction:Prodigal:002006,similar to AA sequence:UniProtKB:P95745;locus_tag=DEIKIFOI_00638;product=Intracellular septation protein
NZ_LWHQ01000007.1	Prodigal:002006	CDS	69696	70430	.	+	0	ID=DEIKIFOI_00639;Name=pdg;gene=pdg;inference=ab initio prediction:Prodigal:002006,similar to AA sequence:UniProtKB:P46303;locus_tag=DEIKIFOI_00639;product=Ultraviolet N-glycosylase/AP lyase
NZ_LWHQ01000007.1	Prodigal:002006	CDS	70549	71589	.	+	0	ID=DEIKIFOI_00640;eC_number=6.1.1.2;Name=trpS;db_xref=COG:COG0180;gene=trpS;inference=ab initio prediction:Prodigal:002006,similar to AA sequence:UniProtKB:P43835;locus_tag=DEIKIFOI_00640;product=Tryptophan--tRNA ligase
NZ_LWHQ01000007.1	Prodigal:002006	CDS	71882	72016	.	-	0	ID=DEIKIFOI_00641;inference=ab initio prediction:Prodigal:002006;locus_tag=DEIKIFOI_00641;product=hypothetical protein
NZ_LWHQ01000007.1	Prodigal:002006	CDS	72261	72965	.	+	0	ID=DEIKIFOI_00642;eC_number=3.8.1.2;Name=hdl IVa_1;gene=hdl IVa_1;inference=ab initio prediction:Prodigal:002006,similar to AA sequence:UniProtKB:Q51645;locus_tag=DEIKIFOI_00642;product=(S)-2-haloacid dehalogenase 4A
NZ_LWHQ01000007.1	Prodigal:002006	CDS	73023	75662	.	-	0	ID=DEIKIFOI_00643;Name=clpB;gene=clpB;inference=ab initio prediction:Prodigal:002006,similar to AA sequence:UniProtKB:Q7CEG6;locus_tag=DEIKIFOI_00643;product=Chaperone protein ClpB
NZ_LWHQ01000007.1	Prodigal:002006	CDS	75956	76765	.	+	0	ID=DEIKIFOI_00644;inference=ab initio prediction:Prodigal:002006;locus_tag=DEIKIFOI_00644;product=hypothetical protein
NZ_LWHQ01000007.1	Prodigal:002006	CDS	76781	76990	.	-	0	ID=DEIKIFOI_00645;inference=ab initio prediction:Prodigal:002006;locus_tag=DEIKIFOI_00645;product=hypothetical protein
NZ_LWHQ01000007.1	Prodigal:002006	CDS	77272	78180	.	+	0	ID=DEIKIFOI_00646;eC_number=2.7.2.8;Name=argB;db_xref=COG:COG0548;gene=argB;inference=ab initio prediction:Prodigal:002006,similar to AA sequence:UniProtKB:Q9HTN2;locus_tag=DEIKIFOI_00646;product=Acetylglutamate kinase
NZ_LWHQ01000007.1	Prodigal:002006	CDS	78323	79054	.	+	0	ID=DEIKIFOI_00647;inference=ab initio prediction:Prodigal:002006;locus_tag=DEIKIFOI_00647;product=hypothetical protein
NZ_LWHQ01000007.1	Prodigal:002006	CDS	79051	79182	.	+	0	ID=DEIKIFOI_00648;inference=ab initio prediction:Prodigal:002006;locus_tag=DEIKIFOI_00648;product=hypothetical protein
NZ_LWHQ01000007.1	Prodigal:002006	CDS	79203	79625	.	+	0	ID=DEIKIFOI_00649;inference=ab initio prediction:Prodigal:002006;locus_tag=DEIKIFOI_00649;product=hypothetical protein
NZ_LWHQ01000007.1	Prodigal:002006	CDS	79910	80242	.	+	0	ID=DEIKIFOI_00650;inference=ab initio prediction:Prodigal:002006;locus_tag=DEIKIFOI_00650;product=hypothetical protein
NZ_LWHQ01000007.1	Prodigal:002006	CDS	80166	81395	.	-	0	ID=DEIKIFOI_00651;inference=ab initio prediction:Prodigal:002006;locus_tag=DEIKIFOI_00651;product=hypothetical protein
NZ_LWHQ01000007.1	Prodigal:002006	CDS	81442	81645	.	-	0	ID=DEIKIFOI_00652;inference=ab initio prediction:Prodigal:002006;locus_tag=DEIKIFOI_00652;product=hypothetical protein
NZ_LWHQ01000007.1	Prodigal:002006	CDS	81989	82255	.	-	0	ID=DEIKIFOI_00653;inference=ab initio prediction:Prodigal:002006;locus_tag=DEIKIFOI_00653;product=hypothetical protein
NZ_LWHQ01000007.1	Prodigal:002006	CDS	82258	83271	.	-	0	ID=DEIKIFOI_00654;inference=ab initio prediction:Prodigal:002006;locus_tag=DEIKIFOI_00654;product=hypothetical protein
NZ_LWHQ01000007.1	Prodigal:002006	CDS	83525	83929	.	+	0	ID=DEIKIFOI_00655;inference=ab initio prediction:Prodigal:002006,similar to AA sequence:UniProtKB:Q881J7;locus_tag=DEIKIFOI_00655;product=Blue-light-activated protein
NZ_LWHQ01000007.1	Prodigal:002006	CDS	83967	84491	.	+	0	ID=DEIKIFOI_00656;inference=ab initio prediction:Prodigal:002006;locus_tag=DEIKIFOI_00656;product=hypothetical protein
NZ_LWHQ01000007.1	Prodigal:002006	CDS	84782	85324	.	+	0	ID=DEIKIFOI_00657;inference=ab initio prediction:Prodigal:002006;locus_tag=DEIKIFOI_00657;product=hypothetical protein
NZ_LWHQ01000007.1	Prodigal:002006	CDS	85362	86054	.	+	0	ID=DEIKIFOI_00658;Name=exbB;db_xref=COG:COG0811;gene=exbB;inference=ab initio prediction:Prodigal:002006,similar to AA sequence:UniProtKB:P0ABU7;locus_tag=DEIKIFOI_00658;product=Biopolymer transport protein ExbB
NZ_LWHQ01000007.1	Prodigal:002006	CDS	86122	86598	.	+	0	ID=DEIKIFOI_00659;Name=exbD_1;db_xref=COG:COG0848;gene=exbD_1;inference=ab initio prediction:Prodigal:002006,similar to AA sequence:UniProtKB:P0ABV2;locus_tag=DEIKIFOI_00659;product=Biopolymer transport protein ExbD
NZ_LWHQ01000007.1	Prodigal:002006	CDS	86603	87592	.	+	0	ID=DEIKIFOI_00660;inference=ab initio prediction:Prodigal:002006;locus_tag=DEIKIFOI_00660;product=hypothetical protein
NZ_LWHQ01000007.1	Prodigal:002006	CDS	87678	88190	.	+	0	ID=DEIKIFOI_00661;inference=ab initio prediction:Prodigal:002006;locus_tag=DEIKIFOI_00661;product=hypothetical protein
NZ_LWHQ01000007.1	Prodigal:002006	CDS	88364	88684	.	+	0	ID=DEIKIFOI_00662;inference=ab initio prediction:Prodigal:002006;locus_tag=DEIKIFOI_00662;product=hypothetical protein
NZ_LWHQ01000007.1	Prodigal:002006	CDS	88780	88923	.	+	0	ID=DEIKIFOI_00663;inference=ab initio prediction:Prodigal:002006;locus_tag=DEIKIFOI_00663;product=hypothetical protein
NZ_LWHQ01000007.1	Prodigal:002006	CDS	88936	89190	.	-	0	ID=DEIKIFOI_00664;inference=ab initio prediction:Prodigal:002006;locus_tag=DEIKIFOI_00664;product=hypothetical protein
NZ_LWHQ01000007.1	Prodigal:002006	CDS	89373	89738	.	+	0	ID=DEIKIFOI_00665;inference=ab initio prediction:Prodigal:002006;locus_tag=DEIKIFOI_00665;product=hypothetical protein
NZ_LWHQ01000007.1	Prodigal:002006	CDS	89904	90224	.	-	0	ID=DEIKIFOI_00666;inference=ab initio prediction:Prodigal:002006;locus_tag=DEIKIFOI_00666;product=hypothetical protein
NZ_LWHQ01000007.1	Prodigal:002006	CDS	90429	90896	.	-	0	ID=DEIKIFOI_00667;inference=ab initio prediction:Prodigal:002006;locus_tag=DEIKIFOI_00667;product=hypothetical protein
NZ_LWHQ01000007.1	Prodigal:002006	CDS	91015	91704	.	-	0	ID=DEIKIFOI_00668;inference=ab initio prediction:Prodigal:002006;locus_tag=DEIKIFOI_00668;product=hypothetical protein
NZ_LWHQ01000007.1	Prodigal:002006	CDS	91980	92978	.	+	0	ID=DEIKIFOI_00669;inference=ab initio prediction:Prodigal:002006;locus_tag=DEIKIFOI_00669;product=hypothetical protein
NZ_LWHQ01000007.1	Prodigal:002006	CDS	92968	93525	.	-	0	ID=DEIKIFOI_00670;eC_number=2.1.1.171;Name=rsmD;db_xref=COG:COG0742;gene=rsmD;inference=ab initio prediction:Prodigal:002006,similar to AA sequence:UniProtKB:P0ADX9;locus_tag=DEIKIFOI_00670;product=Ribosomal RNA small subunit methyltransferase D
NZ_LWHQ01000007.1	Prodigal:002006	CDS	93535	95541	.	-	0	ID=DEIKIFOI_00671;inference=ab initio prediction:Prodigal:002006;locus_tag=DEIKIFOI_00671;product=hypothetical protein
NZ_LWHQ01000007.1	Prodigal:002006	CDS	95586	96074	.	+	0	ID=DEIKIFOI_00672;eC_number=3.5.4.33;Name=tadA;db_xref=COG:COG0590;gene=tadA;inference=ab initio prediction:Prodigal:002006,similar to AA sequence:UniProtKB:A9CK16;locus_tag=DEIKIFOI_00672;product=tRNA-specific adenosine deaminase
NZ_LWHQ01000007.1	Prodigal:002006	CDS	96163	97488	.	+	0	ID=DEIKIFOI_00673;Name=mntH;gene=mntH;inference=ab initio prediction:Prodigal:002006,similar to AA sequence:UniProtKB:Q99UZ7;locus_tag=DEIKIFOI_00673;product=Divalent metal cation transporter MntH
NZ_LWHQ01000007.1	Prodigal:002006	CDS	97640	98446	.	+	0	ID=DEIKIFOI_00674;inference=ab initio prediction:Prodigal:002006;locus_tag=DEIKIFOI_00674;product=hypothetical protein
NZ_LWHQ01000007.1	Prodigal:002006	CDS	98605	99282	.	+	0	ID=DEIKIFOI_00675;inference=ab initio prediction:Prodigal:002006;locus_tag=DEIKIFOI_00675;product=hypothetical protein
NZ_LWHQ01000007.1	Prodigal:002006	CDS	99381	99695	.	-	0	ID=DEIKIFOI_00676;inference=ab initio prediction:Prodigal:002006;locus_tag=DEIKIFOI_00676;product=hypothetical protein
NZ_LWHQ01000007.1	Prodigal:002006	CDS	99850	100089	.	+	0	ID=DEIKIFOI_00677;inference=ab initio prediction:Prodigal:002006;locus_tag=DEIKIFOI_00677;product=hypothetical protein
NZ_LWHQ01000007.1	Prodigal:002006	CDS	100184	100705	.	-	0	ID=DEIKIFOI_00678;inference=ab initio prediction:Prodigal:002006;locus_tag=DEIKIFOI_00678;product=hypothetical protein
NZ_LWHQ01000007.1	Prodigal:002006	CDS	100974	104012	.	+	0	ID=DEIKIFOI_00679;eC_number=2.7.13.3;Name=rcsC_1;gene=rcsC_1;inference=ab initio prediction:Prodigal:002006,protein motif:HAMAP:MF_00979;locus_tag=DEIKIFOI_00679;product=Sensor histidine kinase RcsC
NZ_LWHQ01000007.1	Prodigal:002006	CDS	104090	105433	.	+	0	ID=DEIKIFOI_00680;inference=ab initio prediction:Prodigal:002006;locus_tag=DEIKIFOI_00680;product=hypothetical protein
NZ_LWHQ01000007.1	Prodigal:002006	CDS	105730	107091	.	+	0	ID=DEIKIFOI_00681;Name=kgtP_1;gene=kgtP_1;inference=ab initio prediction:Prodigal:002006,similar to AA sequence:UniProtKB:P0AEX3;locus_tag=DEIKIFOI_00681;product=Alpha-ketoglutarate permease
NZ_LWHQ01000007.1	Prodigal:002006	CDS	107204	108178	.	-	0	ID=DEIKIFOI_00682;eC_number=1.8.5.-;Name=msrP_1;db_xref=COG:COG2041;gene=msrP_1;inference=ab initio prediction:Prodigal:002006,similar to AA sequence:UniProtKB:P76342;locus_tag=DEIKIFOI_00682;product=Protein-methionine-sulfoxide reductase catalytic subunit MsrP
NZ_LWHQ01000007.1	Prodigal:002006	CDS	108324	108572	.	+	0	ID=DEIKIFOI_00683;inference=ab initio prediction:Prodigal:002006;locus_tag=DEIKIFOI_00683;product=hypothetical protein
NZ_LWHQ01000007.1	Prodigal:002006	CDS	108659	109459	.	+	0	ID=DEIKIFOI_00684;eC_number=2.8.5.2;Name=soxA_1;gene=soxA_1;inference=ab initio prediction:Prodigal:002006,similar to AA sequence:UniProtKB:Q9K4M4;locus_tag=DEIKIFOI_00684;product=L-cysteine S-thiosulfotransferase subunit SoxA
NZ_LWHQ01000007.1	Prodigal:002006	CDS	109512	110174	.	+	0	ID=DEIKIFOI_00685;eC_number=4.2.1.84;inference=ab initio prediction:Prodigal:002006,similar to AA sequence:UniProtKB:P29378;locus_tag=DEIKIFOI_00685;product=Low-molecular weight cobalt-containing nitrile hydratase subunit alpha
NZ_LWHQ01000007.1	Prodigal:002006	CDS	110171	110845	.	+	0	ID=DEIKIFOI_00686;eC_number=4.2.1.84;inference=ab initio prediction:Prodigal:002006,similar to AA sequence:UniProtKB:P29379;locus_tag=DEIKIFOI_00686;product=Low-molecular weight cobalt-containing nitrile hydratase subunit beta
NZ_LWHQ01000007.1	Prodigal:002006	CDS	110842	111144	.	+	0	ID=DEIKIFOI_00687;inference=ab initio prediction:Prodigal:002006;locus_tag=DEIKIFOI_00687;product=hypothetical protein
NZ_LWHQ01000007.1	Prodigal:002006	CDS	111158	112033	.	-	0	ID=DEIKIFOI_00688;eC_number=1.1.1.373;Name=yihU_1;db_xref=COG:COG2084;gene=yihU_1;inference=ab initio prediction:Prodigal:002006,similar to AA sequence:UniProtKB:P0A9V8;locus_tag=DEIKIFOI_00688;product=3-sulfolactaldehyde reductase
NZ_LWHQ01000007.1	Prodigal:002006	CDS	112121	112558	.	-	0	ID=DEIKIFOI_00689;inference=ab initio prediction:Prodigal:002006;locus_tag=DEIKIFOI_00689;product=hypothetical protein
NZ_LWHQ01000007.1	Prodigal:002006	CDS	112815	113945	.	-	0	ID=DEIKIFOI_00690;eC_number=1.1.1.1;Name=adhD;db_xref=COG:COG1062;gene=adhD;inference=ab initio prediction:Prodigal:002006,similar to AA sequence:UniProtKB:P9WQB9;locus_tag=DEIKIFOI_00690;product=Putative alcohol dehydrogenase D
NZ_LWHQ01000007.1	Prodigal:002006	CDS	114373	115629	.	+	0	ID=DEIKIFOI_00691;inference=ab initio prediction:Prodigal:002006;locus_tag=DEIKIFOI_00691;product=hypothetical protein
NZ_LWHQ01000007.1	Prodigal:002006	CDS	115871	116506	.	+	0	ID=DEIKIFOI_00692;Name=rhtB_1;db_xref=COG:COG1280;gene=rhtB_1;inference=ab initio prediction:Prodigal:002006,similar to AA sequence:UniProtKB:P0AG34;locus_tag=DEIKIFOI_00692;product=Homoserine/homoserine lactone efflux protein
NZ_LWHQ01000007.1	Prodigal:002006	CDS	116511	118061	.	-	0	ID=DEIKIFOI_00693;inference=ab initio prediction:Prodigal:002006;locus_tag=DEIKIFOI_00693;product=hypothetical protein
NZ_LWHQ01000007.1	Prodigal:002006	CDS	118360	118857	.	-	0	ID=DEIKIFOI_00694;inference=ab initio prediction:Prodigal:002006;locus_tag=DEIKIFOI_00694;product=hypothetical protein
NZ_LWHQ01000007.1	Prodigal:002006	CDS	118866	120185	.	-	0	ID=DEIKIFOI_00695;eC_number=2.1.1.192;Name=rlmN;db_xref=COG:COG0820;gene=rlmN;inference=ab initio prediction:Prodigal:002006,similar to AA sequence:UniProtKB:P36979;locus_tag=DEIKIFOI_00695;product=Dual-specificity RNA methyltransferase RlmN
NZ_LWHQ01000007.1	Prodigal:002006	CDS	120639	121247	.	-	0	ID=DEIKIFOI_00696;inference=ab initio prediction:Prodigal:002006;locus_tag=DEIKIFOI_00696;product=hypothetical protein
NZ_LWHQ01000007.1	Prodigal:002006	CDS	121400	122482	.	+	0	ID=DEIKIFOI_00697;eC_number=2.7.1.39;Name=thrB_1;gene=thrB_1;inference=ab initio prediction:Prodigal:002006,protein motif:HAMAP:MF_00301;locus_tag=DEIKIFOI_00697;product=Homoserine kinase
NZ_LWHQ01000007.1	Prodigal:002006	CDS	122523	122726	.	-	0	ID=DEIKIFOI_00698;inference=ab initio prediction:Prodigal:002006;locus_tag=DEIKIFOI_00698;product=hypothetical protein
NZ_LWHQ01000007.1	Prodigal:002006	CDS	122829	123398	.	-	0	ID=DEIKIFOI_00699;inference=ab initio prediction:Prodigal:002006;locus_tag=DEIKIFOI_00699;product=hypothetical protein
NZ_LWHQ01000007.1	Prodigal:002006	CDS	123597	124793	.	+	0	ID=DEIKIFOI_00700;Name=zapE;db_xref=COG:COG1485;gene=zapE;inference=ab initio prediction:Prodigal:002006,similar to AA sequence:UniProtKB:P64612;locus_tag=DEIKIFOI_00700;product=Cell division protein ZapE
NZ_LWHQ01000007.1	Prodigal:002006	CDS	124888	126024	.	+	0	ID=DEIKIFOI_00701;eC_number=3.4.17.11;Name=cpg2_2;gene=cpg2_2;inference=ab initio prediction:Prodigal:002006,similar to AA sequence:UniProtKB:P06621;locus_tag=DEIKIFOI_00701;product=Carboxypeptidase G2
NZ_LWHQ01000007.1	Prodigal:002006	CDS	126305	126688	.	+	0	ID=DEIKIFOI_00702;eC_number=3.-.-.-;Name=act;gene=act;inference=ab initio prediction:Prodigal:002006,similar to AA sequence:UniProtKB:Q8KP10;locus_tag=DEIKIFOI_00702;product=Methanol dehydrogenase activator
NZ_LWHQ01000008.1	Prodigal:002006	CDS	805	1095	.	-	0	ID=DEIKIFOI_00703;eC_number=3.1.11.6;Name=xseB;gene=xseB;inference=ab initio prediction:Prodigal:002006,protein motif:HAMAP:MF_00337;locus_tag=DEIKIFOI_00703;product=Exodeoxyribonuclease 7 small subunit
NZ_LWHQ01000008.1	Prodigal:002006	CDS	1237	1749	.	-	0	ID=DEIKIFOI_00704;inference=ab initio prediction:Prodigal:002006;locus_tag=DEIKIFOI_00704;product=hypothetical protein
NZ_LWHQ01000008.1	Prodigal:002006	CDS	1769	2395	.	-	0	ID=DEIKIFOI_00705;inference=ab initio prediction:Prodigal:002006;locus_tag=DEIKIFOI_00705;product=hypothetical protein
NZ_LWHQ01000008.1	Prodigal:002006	CDS	2392	3042	.	-	0	ID=DEIKIFOI_00706;eC_number=3.2.2.20;Name=tag;db_xref=COG:COG2818;gene=tag;inference=ab initio prediction:Prodigal:002006,similar to AA sequence:UniProtKB:P05100;locus_tag=DEIKIFOI_00706;product=DNA-3-methyladenine glycosylase 1
NZ_LWHQ01000008.1	Prodigal:002006	CDS	3196	4092	.	-	0	ID=DEIKIFOI_00707;eC_number=3.1.3.3;Name=serB2;db_xref=COG:COG0560;gene=serB2;inference=ab initio prediction:Prodigal:002006,similar to AA sequence:UniProtKB:O53289;locus_tag=DEIKIFOI_00707;product=Phosphoserine phosphatase SerB2
NZ_LWHQ01000008.1	Prodigal:002006	CDS	4154	5086	.	+	0	ID=DEIKIFOI_00708;eC_number=2.5.1.75;Name=miaA;db_xref=COG:COG0324;gene=miaA;inference=ab initio prediction:Prodigal:002006,similar to AA sequence:UniProtKB:P16384;locus_tag=DEIKIFOI_00708;product=tRNA dimethylallyltransferase
NZ_LWHQ01000008.1	Prodigal:002006	CDS	5252	7330	.	-	0	ID=DEIKIFOI_00709;inference=ab initio prediction:Prodigal:002006;locus_tag=DEIKIFOI_00709;product=hypothetical protein
NZ_LWHQ01000008.1	Prodigal:002006	CDS	7324	7758	.	-	0	ID=DEIKIFOI_00710;db_xref=COG:COG2852;inference=ab initio prediction:Prodigal:002006,similar to AA sequence:UniProtKB:P44116;locus_tag=DEIKIFOI_00710;product=putative protein
NZ_LWHQ01000008.1	Prodigal:002006	CDS	7967	10789	.	-	0	ID=DEIKIFOI_00711;inference=ab initio prediction:Prodigal:002006;locus_tag=DEIKIFOI_00711;product=hypothetical protein
NZ_LWHQ01000008.1	Prodigal:002006	CDS	10801	11715	.	-	0	ID=DEIKIFOI_00712;inference=ab initio prediction:Prodigal:002006;locus_tag=DEIKIFOI_00712;product=hypothetical protein
NZ_LWHQ01000008.1	Prodigal:002006	CDS	11720	12727	.	-	0	ID=DEIKIFOI_00713;inference=ab initio prediction:Prodigal:002006;locus_tag=DEIKIFOI_00713;product=hypothetical protein
NZ_LWHQ01000008.1	Prodigal:002006	CDS	12904	14574	.	-	0	ID=DEIKIFOI_00714;eC_number=3.1.1.102;inference=ab initio prediction:Prodigal:002006,similar to AA sequence:UniProtKB:A0A0K8P8E7;locus_tag=DEIKIFOI_00714;product=Mono(2-hydroxyethyl) terephthalate hydrolase
NZ_LWHQ01000008.1	Prodigal:002006	CDS	14749	15309	.	+	0	ID=DEIKIFOI_00715;inference=ab initio prediction:Prodigal:002006;locus_tag=DEIKIFOI_00715;product=hypothetical protein
NZ_LWHQ01000008.1	Prodigal:002006	CDS	15351	15920	.	+	0	ID=DEIKIFOI_00716;inference=ab initio prediction:Prodigal:002006;locus_tag=DEIKIFOI_00716;product=hypothetical protein
NZ_LWHQ01000008.1	Prodigal:002006	CDS	15927	17036	.	-	0	ID=DEIKIFOI_00717;eC_number=4.2.3.4;Name=aroB;db_xref=COG:COG0337;gene=aroB;inference=ab initio prediction:Prodigal:002006,similar to AA sequence:UniProtKB:Q9KNV2;locus_tag=DEIKIFOI_00717;product=3-dehydroquinate synthase
NZ_LWHQ01000008.1	Prodigal:002006	CDS	17067	17747	.	-	0	ID=DEIKIFOI_00718;eC_number=2.7.1.71;Name=aroK_1;gene=aroK_1;inference=ab initio prediction:Prodigal:002006,protein motif:HAMAP:MF_00109;locus_tag=DEIKIFOI_00718;product=Shikimate kinase
NZ_LWHQ01000008.1	Prodigal:002006	CDS	17910	18140	.	+	0	ID=DEIKIFOI_00719;inference=ab initio prediction:Prodigal:002006;locus_tag=DEIKIFOI_00719;product=hypothetical protein
NZ_LWHQ01000008.1	Prodigal:002006	CDS	18137	19057	.	+	0	ID=DEIKIFOI_00720;Name=xerD_1;gene=xerD_1;inference=ab initio prediction:Prodigal:002006,similar to AA sequence:UniProtKB:Q2YR40;locus_tag=DEIKIFOI_00720;product=Tyrosine recombinase XerD
NZ_LWHQ01000008.1	Prodigal:002006	CDS	19161	20231	.	+	0	ID=DEIKIFOI_00721;inference=ab initio prediction:Prodigal:002006;locus_tag=DEIKIFOI_00721;product=hypothetical protein
NZ_LWHQ01000008.1	Prodigal:002006	CDS	20343	21110	.	+	0	ID=DEIKIFOI_00722;Name=lutR_2;db_xref=COG:COG2186;gene=lutR_2;inference=ab initio prediction:Prodigal:002006,similar to AA sequence:UniProtKB:O07007;locus_tag=DEIKIFOI_00722;product=HTH-type transcriptional regulator LutR
NZ_LWHQ01000008.1	Prodigal:002006	CDS	21130	22080	.	+	0	ID=DEIKIFOI_00723;eC_number=4.2.1.43;Name=araD_1;gene=araD_1;inference=ab initio prediction:Prodigal:002006,similar to AA sequence:UniProtKB:Q1JUQ0;locus_tag=DEIKIFOI_00723;product=L-2-keto-3-deoxyarabonate dehydratase
NZ_LWHQ01000008.1	Prodigal:002006	CDS	22109	22456	.	-	0	ID=DEIKIFOI_00724;inference=ab initio prediction:Prodigal:002006;locus_tag=DEIKIFOI_00724;product=hypothetical protein
NZ_LWHQ01000008.1	Prodigal:002006	CDS	23400	25376	.	-	0	ID=DEIKIFOI_00725;eC_number=2.2.1.1;Name=tkt_2;gene=tkt_2;inference=ab initio prediction:Prodigal:002006,similar to AA sequence:UniProtKB:A0A0I9QGZ2;locus_tag=DEIKIFOI_00725;product=Transketolase
NZ_LWHQ01000008.1	Prodigal:002006	CDS	25506	26654	.	-	0	ID=DEIKIFOI_00726;eC_number=1.3.99.-;Name=acdA_2;db_xref=COG:COG1960;gene=acdA_2;inference=ab initio prediction:Prodigal:002006,similar to AA sequence:UniProtKB:P45867;locus_tag=DEIKIFOI_00726;product=Acyl-CoA dehydrogenase
NZ_LWHQ01000008.1	Prodigal:002006	CDS	26905	28113	.	-	0	ID=DEIKIFOI_00727;eC_number=1.3.99.-;inference=ab initio prediction:Prodigal:002006,similar to AA sequence:UniProtKB:P95280;locus_tag=DEIKIFOI_00727;product=Putative acyl-CoA dehydrogenase FadE17
NZ_LWHQ01000008.1	Prodigal:002006	CDS	28422	30512	.	-	0	ID=DEIKIFOI_00728;Name=fadB_1;gene=fadB_1;inference=ab initio prediction:Prodigal:002006,similar to AA sequence:UniProtKB:P28793;locus_tag=DEIKIFOI_00728;product=Fatty acid oxidation complex subunit alpha
NZ_LWHQ01000008.1	Prodigal:002006	CDS	30590	31792	.	-	0	ID=DEIKIFOI_00729;eC_number=2.3.1.16;Name=fadA_1;db_xref=COG:COG0183;gene=fadA_1;inference=ab initio prediction:Prodigal:002006,similar to AA sequence:UniProtKB:O32177;locus_tag=DEIKIFOI_00729;product=3-ketoacyl-CoA thiolase
NZ_LWHQ01000008.1	Prodigal:002006	CDS	32038	32811	.	+	0	ID=DEIKIFOI_00730;eC_number=1.1.1.100;Name=fabG_4;gene=fabG_4;inference=ab initio prediction:Prodigal:002006,similar to AA sequence:UniProtKB:Q9KQH7;locus_tag=DEIKIFOI_00730;product=3-oxoacyl-[acyl-carrier-protein] reductase FabG
NZ_LWHQ01000008.1	Prodigal:002006	CDS	32873	34597	.	+	0	ID=DEIKIFOI_00731;eC_number=6.2.1.3;Name=fadD_1;db_xref=COG:COG0318;gene=fadD_1;inference=ab initio prediction:Prodigal:002006,similar to AA sequence:UniProtKB:P69451;locus_tag=DEIKIFOI_00731;product=Long-chain-fatty-acid--CoA ligase
NZ_LWHQ01000008.1	Prodigal:002006	CDS	34709	35140	.	+	0	ID=DEIKIFOI_00732;inference=ab initio prediction:Prodigal:002006;locus_tag=DEIKIFOI_00732;product=hypothetical protein
NZ_LWHQ01000008.1	Prodigal:002006	CDS	35305	35922	.	-	0	ID=DEIKIFOI_00733;Name=rpsD;db_xref=COG:COG0522;gene=rpsD;inference=ab initio prediction:Prodigal:002006,similar to AA sequence:UniProtKB:Q6N9G0;locus_tag=DEIKIFOI_00733;product=30S ribosomal protein S4
NZ_LWHQ01000008.1	Prodigal:002006	CDS	36139	36963	.	-	0	ID=DEIKIFOI_00734;db_xref=COG:COG1073;inference=ab initio prediction:Prodigal:002006,similar to AA sequence:UniProtKB:P9WLC7;locus_tag=DEIKIFOI_00734;product=putative protein
NZ_LWHQ01000008.1	Prodigal:002006	CDS	36960	37835	.	-	0	ID=DEIKIFOI_00735;eC_number=5.1.1.3;Name=murI;db_xref=COG:COG0796;gene=murI;inference=ab initio prediction:Prodigal:002006,similar to AA sequence:UniProtKB:P22634;locus_tag=DEIKIFOI_00735;product=Glutamate racemase
NZ_LWHQ01000008.1	Prodigal:002006	CDS	38057	39310	.	+	0	ID=DEIKIFOI_00736;eC_number=1.14.99.50;Name=egtB;gene=egtB;inference=ab initio prediction:Prodigal:002006,protein motif:HAMAP:MF_02035;locus_tag=DEIKIFOI_00736;product=Hercynine oxygenase
NZ_LWHQ01000008.1	Prodigal:002006	CDS	39375	40361	.	+	0	ID=DEIKIFOI_00737;eC_number=2.1.1.44;Name=egtD;db_xref=COG:COG4301;gene=egtD;inference=ab initio prediction:Prodigal:002006,similar to AA sequence:UniProtKB:A0R5M8;locus_tag=DEIKIFOI_00737;product=Histidine N-alpha-methyltransferase
NZ_LWHQ01000008.1	Prodigal:002006	CDS	40369	41064	.	+	0	ID=DEIKIFOI_00738;inference=ab initio prediction:Prodigal:002006;locus_tag=DEIKIFOI_00738;product=hypothetical protein
NZ_LWHQ01000008.1	Prodigal:002006	CDS	41116	41835	.	+	0	ID=DEIKIFOI_00739;Name=djlA_1;gene=djlA_1;inference=ab initio prediction:Prodigal:002006,protein motif:HAMAP:MF_01153;locus_tag=DEIKIFOI_00739;product=Co-chaperone protein DjlA
NZ_LWHQ01000008.1	Prodigal:002006	CDS	42227	43669	.	-	0	ID=DEIKIFOI_00740;inference=ab initio prediction:Prodigal:002006;locus_tag=DEIKIFOI_00740;product=hypothetical protein
NZ_LWHQ01000008.1	Prodigal:002006	CDS	44023	44508	.	+	0	ID=DEIKIFOI_00741;inference=ab initio prediction:Prodigal:002006;locus_tag=DEIKIFOI_00741;product=hypothetical protein
NZ_LWHQ01000008.1	Prodigal:002006	CDS	44880	45161	.	+	0	ID=DEIKIFOI_00742;Name=clpS;db_xref=COG:COG2127;gene=clpS;inference=ab initio prediction:Prodigal:002006,similar to AA sequence:UniProtKB:Q9A5I0;locus_tag=DEIKIFOI_00742;product=ATP-dependent Clp protease adapter protein ClpS
NZ_LWHQ01000008.1	Prodigal:002006	CDS	45183	47648	.	+	0	ID=DEIKIFOI_00743;Name=clpA;db_xref=COG:COG0542;gene=clpA;inference=ab initio prediction:Prodigal:002006,similar to AA sequence:UniProtKB:P0ABH9;locus_tag=DEIKIFOI_00743;product=ATP-dependent Clp protease ATP-binding subunit ClpA
NZ_LWHQ01000008.1	Prodigal:002006	CDS	47825	48145	.	+	0	ID=DEIKIFOI_00744;inference=ab initio prediction:Prodigal:002006;locus_tag=DEIKIFOI_00744;product=hypothetical protein
NZ_LWHQ01000008.1	Prodigal:002006	CDS	48618	49646	.	-	0	ID=DEIKIFOI_00745;eC_number=2.5.1.90;Name=ispB;db_xref=COG:COG0142;gene=ispB;inference=ab initio prediction:Prodigal:002006,similar to AA sequence:UniProtKB:P44916;locus_tag=DEIKIFOI_00745;product=Octaprenyl diphosphate synthase
NZ_LWHQ01000008.1	Prodigal:002006	CDS	49863	50090	.	+	0	ID=DEIKIFOI_00746;inference=ab initio prediction:Prodigal:002006;locus_tag=DEIKIFOI_00746;product=hypothetical protein
NZ_LWHQ01000008.1	Prodigal:002006	CDS	50095	50862	.	+	0	ID=DEIKIFOI_00747;eC_number=2.1.1.223;Name=yfiC;gene=yfiC;inference=ab initio prediction:Prodigal:002006,protein motif:HAMAP:MF_01872;locus_tag=DEIKIFOI_00747;product=tRNA1(Val) (adenine(37)-N6)-methyltransferase
NZ_LWHQ01000008.1	Prodigal:002006	CDS	50868	52058	.	-	0	ID=DEIKIFOI_00748;inference=ab initio prediction:Prodigal:002006;locus_tag=DEIKIFOI_00748;product=hypothetical protein
NZ_LWHQ01000008.1	Prodigal:002006	CDS	52116	52715	.	-	0	ID=DEIKIFOI_00749;eC_number=2.3.1.275;Name=plsY;db_xref=COG:COG0344;gene=plsY;inference=ab initio prediction:Prodigal:002006,similar to AA sequence:UniProtKB:Q45064;locus_tag=DEIKIFOI_00749;product=Glycerol-3-phosphate acyltransferase
NZ_LWHQ01000008.1	Prodigal:002006	CDS	52712	54016	.	-	0	ID=DEIKIFOI_00750;eC_number=3.5.2.3;Name=pyrC;db_xref=COG:COG0044;gene=pyrC;inference=ab initio prediction:Prodigal:002006,similar to AA sequence:UniProtKB:O66990;locus_tag=DEIKIFOI_00750;product=Dihydroorotase
NZ_LWHQ01000008.1	Prodigal:002006	CDS	54062	54448	.	-	0	ID=DEIKIFOI_00751;inference=ab initio prediction:Prodigal:002006;locus_tag=DEIKIFOI_00751;product=hypothetical protein
NZ_LWHQ01000008.1	Prodigal:002006	CDS	54445	54663	.	-	0	ID=DEIKIFOI_00752;inference=ab initio prediction:Prodigal:002006;locus_tag=DEIKIFOI_00752;product=hypothetical protein
NZ_LWHQ01000008.1	Prodigal:002006	CDS	54676	55722	.	-	0	ID=DEIKIFOI_00753;eC_number=2.1.3.2;Name=pyrB;gene=pyrB;inference=ab initio prediction:Prodigal:002006,similar to AA sequence:UniProtKB:P56585;locus_tag=DEIKIFOI_00753;product=Aspartate carbamoyltransferase
NZ_LWHQ01000008.1	Prodigal:002006	CDS	55825	58602	.	+	0	ID=DEIKIFOI_00754;eC_number=5.6.2.1;Name=topA;db_xref=COG:COG0550;gene=topA;inference=ab initio prediction:Prodigal:002006,similar to AA sequence:UniProtKB:P9WG49;locus_tag=DEIKIFOI_00754;product=DNA topoisomerase 1
NZ_LWHQ01000008.1	Prodigal:002006	CDS	58883	60187	.	+	0	ID=DEIKIFOI_00755;Name=entS_1;gene=entS_1;inference=ab initio prediction:Prodigal:002006,protein motif:HAMAP:MF_01436;locus_tag=DEIKIFOI_00755;product=Enterobactin exporter EntS
NZ_LWHQ01000008.1	Prodigal:002006	CDS	60115	60609	.	-	0	ID=DEIKIFOI_00756;eC_number=3.1.-.-;Name=yrrK;db_xref=COG:COG0816;gene=yrrK;inference=ab initio prediction:Prodigal:002006,similar to AA sequence:UniProtKB:O34634;locus_tag=DEIKIFOI_00756;product=Putative pre-16S rRNA nuclease
NZ_LWHQ01000008.1	Prodigal:002006	CDS	60720	61421	.	+	0	ID=DEIKIFOI_00757;inference=ab initio prediction:Prodigal:002006,similar to AA sequence:UniProtKB:P99149;locus_tag=DEIKIFOI_00757;note=UPF0173 metal-dependent hydrolase SA1529;product=hypothetical protein
NZ_LWHQ01000008.1	Prodigal:002006	CDS	61567	62007	.	+	0	ID=DEIKIFOI_00758;inference=ab initio prediction:Prodigal:002006;locus_tag=DEIKIFOI_00758;product=hypothetical protein
NZ_LWHQ01000008.1	Prodigal:002006	CDS	62122	62409	.	+	0	ID=DEIKIFOI_00759;eC_number=6.3.5.-;Name=gatC;db_xref=COG:COG0721;gene=gatC;inference=ab initio prediction:Prodigal:002006,similar to AA sequence:UniProtKB:Q9HVT9;locus_tag=DEIKIFOI_00759;product=Glutamyl-tRNA(Gln) amidotransferase subunit C
NZ_LWHQ01000008.1	Prodigal:002006	CDS	62476	63984	.	+	0	ID=DEIKIFOI_00760;eC_number=6.3.5.7;Name=gatA;db_xref=COG:COG0154;gene=gatA;inference=ab initio prediction:Prodigal:002006,similar to AA sequence:UniProtKB:Q9HVT8;locus_tag=DEIKIFOI_00760;product=Glutamyl-tRNA(Gln) amidotransferase subunit A
NZ_LWHQ01000008.1	Prodigal:002006	CDS	63981	64289	.	+	0	ID=DEIKIFOI_00761;inference=ab initio prediction:Prodigal:002006;locus_tag=DEIKIFOI_00761;product=hypothetical protein
NZ_LWHQ01000008.1	Prodigal:002006	CDS	64378	65850	.	+	0	ID=DEIKIFOI_00762;eC_number=6.3.5.-;Name=gatB;db_xref=COG:COG0064;gene=gatB;inference=ab initio prediction:Prodigal:002006,similar to AA sequence:UniProtKB:Q9HVT7;locus_tag=DEIKIFOI_00762;product=Aspartyl/glutamyl-tRNA(Asn/Gln) amidotransferase subunit B
NZ_LWHQ01000008.1	Prodigal:002006	CDS	65913	66365	.	-	0	ID=DEIKIFOI_00763;inference=ab initio prediction:Prodigal:002006;locus_tag=DEIKIFOI_00763;product=hypothetical protein
NZ_LWHQ01000008.1	Prodigal:002006	CDS	66567	66956	.	-	0	ID=DEIKIFOI_00764;inference=ab initio prediction:Prodigal:002006;locus_tag=DEIKIFOI_00764;product=hypothetical protein
NZ_LWHQ01000008.1	Prodigal:002006	CDS	67046	68512	.	-	0	ID=DEIKIFOI_00765;inference=ab initio prediction:Prodigal:002006;locus_tag=DEIKIFOI_00765;product=hypothetical protein
NZ_LWHQ01000008.1	Prodigal:002006	CDS	68512	69723	.	-	0	ID=DEIKIFOI_00766;inference=ab initio prediction:Prodigal:002006;locus_tag=DEIKIFOI_00766;product=hypothetical protein
NZ_LWHQ01000008.1	Prodigal:002006	CDS	69881	70090	.	+	0	ID=DEIKIFOI_00767;inference=ab initio prediction:Prodigal:002006;locus_tag=DEIKIFOI_00767;product=hypothetical protein
NZ_LWHQ01000008.1	Prodigal:002006	CDS	70247	71602	.	+	0	ID=DEIKIFOI_00768;eC_number=1.1.1.369;Name=iolG_1;gene=iolG_1;inference=ab initio prediction:Prodigal:002006,protein motif:HAMAP:MF_01671;locus_tag=DEIKIFOI_00768;product=Inositol 2-dehydrogenase/D-chiro-inositol 3-dehydrogenase
NZ_LWHQ01000008.1	Prodigal:002006	CDS	71612	72820	.	-	0	ID=DEIKIFOI_00769;eC_number=4.3.1.27;Name=dthadh;gene=dthadh;inference=ab initio prediction:Prodigal:002006,similar to AA sequence:UniProtKB:B2DFG5;locus_tag=DEIKIFOI_00769;product=D-threo-3-hydroxyaspartate dehydratase
NZ_LWHQ01000008.1	Prodigal:002006	CDS	72857	73840	.	+	0	ID=DEIKIFOI_00770;Name=dmlR_4;gene=dmlR_4;inference=ab initio prediction:Prodigal:002006,similar to AA sequence:UniProtKB:P76250;locus_tag=DEIKIFOI_00770;product=HTH-type transcriptional regulator DmlR
NZ_LWHQ01000008.1	Prodigal:002006	CDS	73851	76022	.	+	0	ID=DEIKIFOI_00771;eC_number=1.8.1.8;Name=dsbD;gene=dsbD;inference=ab initio prediction:Prodigal:002006,protein motif:HAMAP:MF_00399;locus_tag=DEIKIFOI_00771;product=Thiol:disulfide interchange protein DsbD
NZ_LWHQ01000008.1	Prodigal:002006	CDS	76167	77357	.	+	0	ID=DEIKIFOI_00772;Name=ydhP;db_xref=COG:COG2814;gene=ydhP;inference=ab initio prediction:Prodigal:002006,similar to AA sequence:UniProtKB:P77389;locus_tag=DEIKIFOI_00772;product=Inner membrane transport protein YdhP
NZ_LWHQ01000008.1	Aragorn:001002	tRNA	77694	77774	.	+	.	ID=DEIKIFOI_00773;inference=COORDINATES:profile:Aragorn:001002;locus_tag=DEIKIFOI_00773;product=tRNA-Pro(cgg)
NZ_LWHQ01000008.1	Prodigal:002006	CDS	78410	79486	.	+	0	ID=DEIKIFOI_00774;inference=ab initio prediction:Prodigal:002006;locus_tag=DEIKIFOI_00774;product=hypothetical protein
NZ_LWHQ01000008.1	Prodigal:002006	CDS	79497	80189	.	-	0	ID=DEIKIFOI_00775;inference=ab initio prediction:Prodigal:002006;locus_tag=DEIKIFOI_00775;product=hypothetical protein
NZ_LWHQ01000008.1	Prodigal:002006	CDS	80386	80889	.	+	0	ID=DEIKIFOI_00776;inference=ab initio prediction:Prodigal:002006;locus_tag=DEIKIFOI_00776;product=hypothetical protein
NZ_LWHQ01000008.1	Prodigal:002006	CDS	80899	81666	.	-	0	ID=DEIKIFOI_00777;Name=aadR;db_xref=COG:COG0664;gene=aadR;inference=ab initio prediction:Prodigal:002006,similar to AA sequence:UniProtKB:Q01980;locus_tag=DEIKIFOI_00777;product=Transcriptional activatory protein AadR
NZ_LWHQ01000008.1	Prodigal:002006	CDS	82203	82799	.	+	0	ID=DEIKIFOI_00778;inference=ab initio prediction:Prodigal:002006;locus_tag=DEIKIFOI_00778;product=hypothetical protein
NZ_LWHQ01000008.1	Prodigal:002006	CDS	82879	83478	.	-	0	ID=DEIKIFOI_00779;inference=ab initio prediction:Prodigal:002006;locus_tag=DEIKIFOI_00779;product=hypothetical protein
NZ_LWHQ01000008.1	Prodigal:002006	CDS	83800	85212	.	-	0	ID=DEIKIFOI_00780;inference=ab initio prediction:Prodigal:002006;locus_tag=DEIKIFOI_00780;product=hypothetical protein
NZ_LWHQ01000008.1	Prodigal:002006	CDS	85489	85743	.	+	0	ID=DEIKIFOI_00781;inference=ab initio prediction:Prodigal:002006;locus_tag=DEIKIFOI_00781;product=hypothetical protein
NZ_LWHQ01000008.1	Prodigal:002006	CDS	85770	85970	.	+	0	ID=DEIKIFOI_00782;inference=ab initio prediction:Prodigal:002006;locus_tag=DEIKIFOI_00782;product=hypothetical protein
NZ_LWHQ01000008.1	Prodigal:002006	CDS	86055	87230	.	-	0	ID=DEIKIFOI_00783;inference=ab initio prediction:Prodigal:002006;locus_tag=DEIKIFOI_00783;product=hypothetical protein
NZ_LWHQ01000008.1	Prodigal:002006	CDS	87269	88468	.	-	0	ID=DEIKIFOI_00784;inference=ab initio prediction:Prodigal:002006;locus_tag=DEIKIFOI_00784;product=hypothetical protein
NZ_LWHQ01000008.1	Prodigal:002006	CDS	88783	89661	.	+	0	ID=DEIKIFOI_00785;eC_number=2.2.1.-;Name=aptA_1;db_xref=COG:COG3959;gene=aptA_1;inference=ab initio prediction:Prodigal:002006,similar to AA sequence:UniProtKB:A6KXB4;locus_tag=DEIKIFOI_00785;product=Apulose-4-phosphate transketolase subunit A
NZ_LWHQ01000008.1	Prodigal:002006	CDS	89661	90572	.	+	0	ID=DEIKIFOI_00786;eC_number=2.2.1.-;Name=aptB_1;db_xref=COG:COG3958;gene=aptB_1;inference=ab initio prediction:Prodigal:002006,similar to AA sequence:UniProtKB:A6VKQ3;locus_tag=DEIKIFOI_00786;product=Apulose-4-phosphate transketolase subunit B
NZ_LWHQ01000008.1	Prodigal:002006	CDS	90569	92536	.	+	0	ID=DEIKIFOI_00787;eC_number=2.4.2.53;Name=arnC_1;gene=arnC_1;inference=ab initio prediction:Prodigal:002006,protein motif:HAMAP:MF_01164;locus_tag=DEIKIFOI_00787;product=Undecaprenyl-phosphate 4-deoxy-4-formamido-L-arabinose transferase
NZ_LWHQ01000008.1	Prodigal:002006	CDS	92533	94086	.	+	0	ID=DEIKIFOI_00788;inference=ab initio prediction:Prodigal:002006;locus_tag=DEIKIFOI_00788;product=hypothetical protein
NZ_LWHQ01000008.1	Prodigal:002006	CDS	94332	95282	.	+	0	ID=DEIKIFOI_00789;eC_number=2.1.1.222;Name=COQ3_2;gene=COQ3_2;inference=ab initio prediction:Prodigal:002006,protein motif:HAMAP:MF_00472;locus_tag=DEIKIFOI_00789;product=Ubiquinone biosynthesis O-methyltransferase%2C mitochondrial
NZ_LWHQ01000008.1	Prodigal:002006	CDS	95295	96095	.	-	0	ID=DEIKIFOI_00790;eC_number=2.1.1.222;Name=COQ3_3;gene=COQ3_3;inference=ab initio prediction:Prodigal:002006,protein motif:HAMAP:MF_00472;locus_tag=DEIKIFOI_00790;product=Ubiquinone biosynthesis O-methyltransferase%2C mitochondrial
NZ_LWHQ01000008.1	Aragorn:001002	tRNA	96196	96272	.	-	.	ID=DEIKIFOI_00791;inference=COORDINATES:profile:Aragorn:001002;locus_tag=DEIKIFOI_00791;product=tRNA-Arg(acg)
NZ_LWHQ01000008.1	Aragorn:001002	tRNA	96354	96430	.	-	.	ID=DEIKIFOI_00792;inference=COORDINATES:profile:Aragorn:001002;locus_tag=DEIKIFOI_00792;product=tRNA-Arg(acg)
NZ_LWHQ01000008.1	Prodigal:002006	CDS	96551	97984	.	-	0	ID=DEIKIFOI_00793;eC_number=1.2.1.26;Name=araE;gene=araE;inference=ab initio prediction:Prodigal:002006,similar to AA sequence:UniProtKB:Q1JUP4;locus_tag=DEIKIFOI_00793;product=Alpha-ketoglutaric semialdehyde dehydrogenase 1
NZ_LWHQ01000008.1	Prodigal:002006	CDS	98130	98501	.	-	0	ID=DEIKIFOI_00794;inference=ab initio prediction:Prodigal:002006;locus_tag=DEIKIFOI_00794;product=hypothetical protein
NZ_LWHQ01000008.1	Prodigal:002006	CDS	98834	99430	.	-	0	ID=DEIKIFOI_00795;inference=ab initio prediction:Prodigal:002006;locus_tag=DEIKIFOI_00795;product=hypothetical protein
NZ_LWHQ01000008.1	Prodigal:002006	CDS	99871	100212	.	+	0	ID=DEIKIFOI_00796;inference=ab initio prediction:Prodigal:002006;locus_tag=DEIKIFOI_00796;product=hypothetical protein
NZ_LWHQ01000008.1	Prodigal:002006	CDS	100303	100680	.	+	0	ID=DEIKIFOI_00797;inference=ab initio prediction:Prodigal:002006;locus_tag=DEIKIFOI_00797;product=hypothetical protein
NZ_LWHQ01000008.1	Prodigal:002006	CDS	100684	102192	.	-	0	ID=DEIKIFOI_00798;inference=ab initio prediction:Prodigal:002006;locus_tag=DEIKIFOI_00798;product=hypothetical protein
NZ_LWHQ01000008.1	Prodigal:002006	CDS	102279	102968	.	-	0	ID=DEIKIFOI_00799;Name=ligE;gene=ligE;inference=ab initio prediction:Prodigal:002006,similar to AA sequence:UniProtKB:P27457;locus_tag=DEIKIFOI_00799;product=Beta-etherase
NZ_LWHQ01000008.1	Prodigal:002006	CDS	103313	104296	.	+	0	ID=DEIKIFOI_00800;Name=ssuA_1;gene=ssuA_1;inference=ab initio prediction:Prodigal:002006,similar to AA sequence:UniProtKB:P75853;locus_tag=DEIKIFOI_00800;product=Putative aliphatic sulfonates-binding protein
NZ_LWHQ01000008.1	Prodigal:002006	CDS	104421	105263	.	-	0	ID=DEIKIFOI_00801;eC_number=3.4.-.-;Name=bepA_1;gene=bepA_1;inference=ab initio prediction:Prodigal:002006,protein motif:HAMAP:MF_00997;locus_tag=DEIKIFOI_00801;product=Beta-barrel assembly-enhancing protease
NZ_LWHQ01000008.1	Prodigal:002006	CDS	105352	105537	.	-	0	ID=DEIKIFOI_00802;inference=ab initio prediction:Prodigal:002006;locus_tag=DEIKIFOI_00802;product=hypothetical protein
NZ_LWHQ01000008.1	Prodigal:002006	CDS	105703	107097	.	+	0	ID=DEIKIFOI_00803;eC_number=3.4.11.10;Name=pepA_1;gene=pepA_1;inference=ab initio prediction:Prodigal:002006,protein motif:HAMAP:MF_00181;locus_tag=DEIKIFOI_00803;product=cytosol aminopeptidase
NZ_LWHQ01000008.1	Prodigal:002006	CDS	107061	108029	.	-	0	ID=DEIKIFOI_00804;inference=ab initio prediction:Prodigal:002006;locus_tag=DEIKIFOI_00804;product=hypothetical protein
NZ_LWHQ01000008.1	Prodigal:002006	CDS	108145	109482	.	-	0	ID=DEIKIFOI_00805;Name=ampG_1;db_xref=COG:COG0477;gene=ampG_1;inference=ab initio prediction:Prodigal:002006,similar to AA sequence:UniProtKB:P0AE16;locus_tag=DEIKIFOI_00805;product=Anhydromuropeptide permease
NZ_LWHQ01000008.1	Prodigal:002006	CDS	109705	110847	.	+	0	ID=DEIKIFOI_00806;eC_number=2.7.13.3;Name=lov;gene=lov;inference=ab initio prediction:Prodigal:002006,similar to AA sequence:UniProtKB:Q1M667;locus_tag=DEIKIFOI_00806;product=Blue-light-activated histidine kinase
NZ_LWHQ01000008.1	Prodigal:002006	CDS	110844	111281	.	+	0	ID=DEIKIFOI_00807;eC_number=3.5.1.44;Name=cheB_3;gene=cheB_3;inference=ab initio prediction:Prodigal:002006,protein motif:HAMAP:MF_00099;locus_tag=DEIKIFOI_00807;product=Protein-glutamate methylesterase/protein-glutamine glutaminase
NZ_LWHQ01000008.1	Prodigal:002006	CDS	111759	112343	.	+	0	ID=DEIKIFOI_00808;inference=ab initio prediction:Prodigal:002006;locus_tag=DEIKIFOI_00808;product=hypothetical protein
NZ_LWHQ01000008.1	Prodigal:002006	CDS	112450	115230	.	-	0	ID=DEIKIFOI_00809;Name=mutS;db_xref=COG:COG0249;gene=mutS;inference=ab initio prediction:Prodigal:002006,similar to AA sequence:UniProtKB:P0A1Y0;locus_tag=DEIKIFOI_00809;product=DNA mismatch repair protein MutS
NZ_LWHQ01000008.1	Prodigal:002006	CDS	115478	117769	.	+	0	ID=DEIKIFOI_00810;eC_number=1.1.1.40;Name=tme;db_xref=COG:COG0280;gene=tme;inference=ab initio prediction:Prodigal:002006,similar to AA sequence:UniProtKB:O30808;locus_tag=DEIKIFOI_00810;product=NADP-dependent malic enzyme
NZ_LWHQ01000008.1	Prodigal:002006	CDS	117777	118376	.	-	0	ID=DEIKIFOI_00811;inference=ab initio prediction:Prodigal:002006;locus_tag=DEIKIFOI_00811;product=hypothetical protein
NZ_LWHQ01000008.1	Prodigal:002006	CDS	118514	118777	.	-	0	ID=DEIKIFOI_00812;inference=ab initio prediction:Prodigal:002006;locus_tag=DEIKIFOI_00812;product=hypothetical protein
NZ_LWHQ01000008.1	Prodigal:002006	CDS	118990	120999	.	+	0	ID=DEIKIFOI_00813;inference=ab initio prediction:Prodigal:002006;locus_tag=DEIKIFOI_00813;product=hypothetical protein
NZ_LWHQ01000008.1	Prodigal:002006	CDS	121104	122309	.	+	0	ID=DEIKIFOI_00814;inference=ab initio prediction:Prodigal:002006;locus_tag=DEIKIFOI_00814;product=hypothetical protein
NZ_LWHQ01000008.1	Prodigal:002006	CDS	122446	124545	.	+	0	ID=DEIKIFOI_00815;inference=ab initio prediction:Prodigal:002006;locus_tag=DEIKIFOI_00815;product=hypothetical protein
NZ_LWHQ01000008.1	Prodigal:002006	CDS	125118	127046	.	+	0	ID=DEIKIFOI_00816;inference=ab initio prediction:Prodigal:002006;locus_tag=DEIKIFOI_00816;product=hypothetical protein
NZ_LWHQ01000008.1	Prodigal:002006	CDS	127169	128332	.	+	0	ID=DEIKIFOI_00817;eC_number=1.3.8.10;db_xref=COG:COG1960;inference=ab initio prediction:Prodigal:002006,similar to AA sequence:UniProtKB:Q2LQN9;locus_tag=DEIKIFOI_00817;product=Cyclohex-1-ene-1-carbonyl-CoA dehydrogenase
NZ_LWHQ01000008.1	Prodigal:002006	CDS	128385	129092	.	+	0	ID=DEIKIFOI_00818;eC_number=3.5.1.-;Name=rutD_1;gene=rutD_1;inference=ab initio prediction:Prodigal:002006,protein motif:HAMAP:MF_00832;locus_tag=DEIKIFOI_00818;product=Putative aminoacrylate hydrolase RutD
NZ_LWHQ01000008.1	Prodigal:002006	CDS	129097	129738	.	-	0	ID=DEIKIFOI_00819;inference=ab initio prediction:Prodigal:002006;locus_tag=DEIKIFOI_00819;product=hypothetical protein
NZ_LWHQ01000008.1	Prodigal:002006	CDS	129812	130105	.	-	0	ID=DEIKIFOI_00820;inference=ab initio prediction:Prodigal:002006;locus_tag=DEIKIFOI_00820;product=hypothetical protein
NZ_LWHQ01000008.1	Prodigal:002006	CDS	130497	130622	.	+	0	ID=DEIKIFOI_00821;inference=ab initio prediction:Prodigal:002006;locus_tag=DEIKIFOI_00821;product=hypothetical protein
NZ_LWHQ01000009.1	Prodigal:002006	CDS	254	658	.	+	0	ID=DEIKIFOI_00822;inference=ab initio prediction:Prodigal:002006;locus_tag=DEIKIFOI_00822;product=hypothetical protein
NZ_LWHQ01000009.1	Prodigal:002006	CDS	814	1896	.	+	0	ID=DEIKIFOI_00823;eC_number=1.3.1.-;Name=nemA_1;db_xref=COG:COG1902;gene=nemA_1;inference=ab initio prediction:Prodigal:002006,similar to AA sequence:UniProtKB:P77258;locus_tag=DEIKIFOI_00823;product=N-ethylmaleimide reductase
NZ_LWHQ01000009.1	Prodigal:002006	CDS	2055	2303	.	+	0	ID=DEIKIFOI_00824;inference=ab initio prediction:Prodigal:002006;locus_tag=DEIKIFOI_00824;product=hypothetical protein
NZ_LWHQ01000009.1	Prodigal:002006	CDS	2563	3507	.	+	0	ID=DEIKIFOI_00825;eC_number=2.7.6.1;Name=prs_1;db_xref=COG:COG0462;gene=prs_1;inference=ab initio prediction:Prodigal:002006,similar to AA sequence:UniProtKB:Q63XL8;locus_tag=DEIKIFOI_00825;product=Ribose-phosphate pyrophosphokinase
NZ_LWHQ01000009.1	Prodigal:002006	CDS	3800	4519	.	+	0	ID=DEIKIFOI_00826;inference=ab initio prediction:Prodigal:002006;locus_tag=DEIKIFOI_00826;product=hypothetical protein
NZ_LWHQ01000009.1	Prodigal:002006	CDS	4620	5549	.	-	0	ID=DEIKIFOI_00827;eC_number=2.3.1.247;Name=kce_1;db_xref=COG:COG3246;gene=kce_1;inference=ab initio prediction:Prodigal:002006,similar to AA sequence:UniProtKB:Q8RHX2;locus_tag=DEIKIFOI_00827;product=3-keto-5-aminohexanoate cleavage enzyme
NZ_LWHQ01000009.1	Prodigal:002006	CDS	5561	6487	.	-	0	ID=DEIKIFOI_00828;eC_number=1.1.1.108;Name=lcdH_1;gene=lcdH_1;inference=ab initio prediction:Prodigal:002006,similar to AA sequence:UniProtKB:D7URM0;locus_tag=DEIKIFOI_00828;product=L-carnitine dehydrogenase
NZ_LWHQ01000009.1	Prodigal:002006	CDS	6672	7361	.	+	0	ID=DEIKIFOI_00829;Name=mcbR;db_xref=COG:COG1802;gene=mcbR;inference=ab initio prediction:Prodigal:002006,similar to AA sequence:UniProtKB:P76114;locus_tag=DEIKIFOI_00829;product=HTH-type transcriptional regulator McbR
NZ_LWHQ01000009.1	Prodigal:002006	CDS	7379	8146	.	+	0	ID=DEIKIFOI_00830;eC_number=1.1.1.392;Name=baiA_1;gene=baiA_1;inference=ab initio prediction:Prodigal:002006,similar to AA sequence:UniProtKB:A7B3K3;locus_tag=DEIKIFOI_00830;product=3-alpha-hydroxycholanate dehydrogenase (NADP(+))
NZ_LWHQ01000009.1	Prodigal:002006	CDS	8460	8582	.	-	0	ID=DEIKIFOI_00831;inference=ab initio prediction:Prodigal:002006;locus_tag=DEIKIFOI_00831;product=hypothetical protein
NZ_LWHQ01000009.1	Prodigal:002006	CDS	8667	9542	.	-	0	ID=DEIKIFOI_00832;Name=rarD;db_xref=COG:COG2962;gene=rarD;inference=ab initio prediction:Prodigal:002006,similar to AA sequence:UniProtKB:P27844;locus_tag=DEIKIFOI_00832;product=Protein RarD
NZ_LWHQ01000009.1	Prodigal:002006	CDS	9663	10571	.	-	0	ID=DEIKIFOI_00833;eC_number=3.8.1.3;db_xref=COG:COG0596;inference=ab initio prediction:Prodigal:002006,similar to AA sequence:UniProtKB:Q6NAM1;locus_tag=DEIKIFOI_00833;product=Fluoroacetate dehalogenase
NZ_LWHQ01000009.1	Prodigal:002006	CDS	10627	11916	.	-	0	ID=DEIKIFOI_00834;eC_number=6.3.4.13;Name=purD;db_xref=COG:COG0151;gene=purD;inference=ab initio prediction:Prodigal:002006,similar to AA sequence:UniProtKB:P15640;locus_tag=DEIKIFOI_00834;product=Phosphoribosylamine--glycine ligase
NZ_LWHQ01000009.1	Prodigal:002006	CDS	12071	13645	.	+	0	ID=DEIKIFOI_00835;eC_number=3.1.11.6;Name=xseA;db_xref=COG:COG1570;gene=xseA;inference=ab initio prediction:Prodigal:002006,similar to AA sequence:UniProtKB:P04994;locus_tag=DEIKIFOI_00835;product=Exodeoxyribonuclease 7 large subunit
NZ_LWHQ01000009.1	Prodigal:002006	CDS	13786	14805	.	-	0	ID=DEIKIFOI_00836;eC_number=3.1.1.17;Name=gnl_1;gene=gnl_1;inference=ab initio prediction:Prodigal:002006,similar to AA sequence:UniProtKB:Q01578;locus_tag=DEIKIFOI_00836;product=Gluconolactonase
NZ_LWHQ01000009.1	Prodigal:002006	CDS	14950	15174	.	+	0	ID=DEIKIFOI_00837;inference=ab initio prediction:Prodigal:002006;locus_tag=DEIKIFOI_00837;product=hypothetical protein
NZ_LWHQ01000009.1	Prodigal:002006	CDS	15178	15567	.	-	0	ID=DEIKIFOI_00838;inference=ab initio prediction:Prodigal:002006;locus_tag=DEIKIFOI_00838;product=hypothetical protein
NZ_LWHQ01000009.1	Prodigal:002006	CDS	15549	15782	.	-	0	ID=DEIKIFOI_00839;inference=ab initio prediction:Prodigal:002006;locus_tag=DEIKIFOI_00839;product=hypothetical protein
NZ_LWHQ01000009.1	Prodigal:002006	CDS	15922	16992	.	-	0	ID=DEIKIFOI_00840;eC_number=1.1.1.-;Name=hcxB;db_xref=COG:COG2055;gene=hcxB;inference=ab initio prediction:Prodigal:002006,similar to AA sequence:UniProtKB:P30178;locus_tag=DEIKIFOI_00840;product=Hydroxycarboxylate dehydrogenase B
NZ_LWHQ01000009.1	Prodigal:002006	CDS	17201	18361	.	+	0	ID=DEIKIFOI_00841;Name=braC_3;db_xref=COG:COG0683;gene=braC_3;inference=ab initio prediction:Prodigal:002006,similar to AA sequence:UniProtKB:P21175;locus_tag=DEIKIFOI_00841;product=Leucine-%2C isoleucine-%2C valine-%2C threonine-%2C and alanine-binding protein
NZ_LWHQ01000009.1	Prodigal:002006	CDS	18470	19345	.	+	0	ID=DEIKIFOI_00842;Name=livH_4;db_xref=COG:COG0559;gene=livH_4;inference=ab initio prediction:Prodigal:002006,similar to AA sequence:UniProtKB:P0AEX7;locus_tag=DEIKIFOI_00842;product=High-affinity branched-chain amino acid transport system permease protein LivH
NZ_LWHQ01000009.1	Prodigal:002006	CDS	19342	21171	.	+	0	ID=DEIKIFOI_00843;eC_number=7.6.2.8;Name=btuD_1;gene=btuD_1;inference=ab initio prediction:Prodigal:002006,protein motif:HAMAP:MF_01005;locus_tag=DEIKIFOI_00843;product=Vitamin B12 import ATP-binding protein BtuD
NZ_LWHQ01000009.1	Prodigal:002006	CDS	21186	21929	.	+	0	ID=DEIKIFOI_00844;Name=livF_5;db_xref=COG:COG0410;gene=livF_5;inference=ab initio prediction:Prodigal:002006,similar to AA sequence:UniProtKB:P22731;locus_tag=DEIKIFOI_00844;product=High-affinity branched-chain amino acid transport ATP-binding protein LivF
NZ_LWHQ01000009.1	Prodigal:002006	CDS	22199	23752	.	+	0	ID=DEIKIFOI_00845;eC_number=4.2.1.42;Name=garD_1;db_xref=COG:COG2721;gene=garD_1;inference=ab initio prediction:Prodigal:002006,similar to AA sequence:UniProtKB:P39829;locus_tag=DEIKIFOI_00845;product=Galactarate dehydratase (L-threo-forming)
NZ_LWHQ01000009.1	Prodigal:002006	CDS	23837	25138	.	+	0	ID=DEIKIFOI_00846;Name=proP_2;gene=proP_2;inference=ab initio prediction:Prodigal:002006,similar to AA sequence:UniProtKB:P0C0L7;locus_tag=DEIKIFOI_00846;product=Proline/betaine transporter
NZ_LWHQ01000009.1	Prodigal:002006	CDS	25281	25418	.	-	0	ID=DEIKIFOI_00847;inference=ab initio prediction:Prodigal:002006;locus_tag=DEIKIFOI_00847;product=hypothetical protein
NZ_LWHQ01000009.1	Prodigal:002006	CDS	25567	25713	.	-	0	ID=DEIKIFOI_00848;inference=ab initio prediction:Prodigal:002006;locus_tag=DEIKIFOI_00848;product=hypothetical protein
NZ_LWHQ01000009.1	Prodigal:002006	CDS	25993	27432	.	+	0	ID=DEIKIFOI_00849;eC_number=3.5.1.13;Name=aam_1;db_xref=COG:COG0154;gene=aam_1;inference=ab initio prediction:Prodigal:002006,similar to AA sequence:UniProtKB:K9NBS6;locus_tag=DEIKIFOI_00849;product=Acylamidase
NZ_LWHQ01000009.1	Prodigal:002006	CDS	27499	28830	.	+	0	ID=DEIKIFOI_00850;inference=ab initio prediction:Prodigal:002006;locus_tag=DEIKIFOI_00850;product=hypothetical protein
NZ_LWHQ01000009.1	Prodigal:002006	CDS	28888	29220	.	+	0	ID=DEIKIFOI_00851;inference=ab initio prediction:Prodigal:002006;locus_tag=DEIKIFOI_00851;product=hypothetical protein
NZ_LWHQ01000009.1	Prodigal:002006	CDS	29456	30571	.	-	0	ID=DEIKIFOI_00852;eC_number=3.5.2.15;Name=trzD;gene=trzD;inference=ab initio prediction:Prodigal:002006,similar to AA sequence:UniProtKB:P0A3V5;locus_tag=DEIKIFOI_00852;product=Cyanuric acid amidohydrolase
NZ_LWHQ01000009.1	Aragorn:001002	tRNA	31524	31616	.	+	.	ID=DEIKIFOI_00853;inference=COORDINATES:profile:Aragorn:001002;locus_tag=DEIKIFOI_00853;product=tRNA-Met(cat)
NZ_LWHQ01000009.1	Prodigal:002006	CDS	32057	33301	.	+	0	ID=DEIKIFOI_00854;eC_number=2.4.1.250;Name=mshA_3;gene=mshA_3;inference=ab initio prediction:Prodigal:002006,protein motif:HAMAP:MF_01695;locus_tag=DEIKIFOI_00854;product=D-inositol-3-phosphate glycosyltransferase
NZ_LWHQ01000009.1	Prodigal:002006	CDS	33298	34395	.	+	0	ID=DEIKIFOI_00855;eC_number=2.4.1.250;Name=mshA_4;gene=mshA_4;inference=ab initio prediction:Prodigal:002006,protein motif:HAMAP:MF_01695;locus_tag=DEIKIFOI_00855;product=D-inositol-3-phosphate glycosyltransferase
NZ_LWHQ01000009.1	Prodigal:002006	CDS	34392	36641	.	+	0	ID=DEIKIFOI_00856;eC_number=2.4.1.227;Name=murG_1;gene=murG_1;inference=ab initio prediction:Prodigal:002006,protein motif:HAMAP:MF_00033;locus_tag=DEIKIFOI_00856;product=UDP-N-acetylglucosamine--N-acetylmuramyl-(pentapeptide) pyrophosphoryl-undecaprenol N-acetylglucosamine transferase
NZ_LWHQ01000009.1	Prodigal:002006	CDS	36638	38515	.	+	0	ID=DEIKIFOI_00857;eC_number=7.4.2.10;Name=gsiA_3;db_xref=COG:COG1123;gene=gsiA_3;inference=ab initio prediction:Prodigal:002006,similar to AA sequence:UniProtKB:P75796;locus_tag=DEIKIFOI_00857;product=Glutathione import ATP-binding protein GsiA
NZ_LWHQ01000009.1	Prodigal:002006	CDS	38535	39416	.	+	0	ID=DEIKIFOI_00858;inference=ab initio prediction:Prodigal:002006;locus_tag=DEIKIFOI_00858;product=hypothetical protein
NZ_LWHQ01000009.1	Prodigal:002006	CDS	39413	41509	.	+	0	ID=DEIKIFOI_00859;inference=ab initio prediction:Prodigal:002006;locus_tag=DEIKIFOI_00859;product=hypothetical protein
NZ_LWHQ01000009.1	Prodigal:002006	CDS	41506	42531	.	+	0	ID=DEIKIFOI_00860;Name=dppB_2;db_xref=COG:COG0601;gene=dppB_2;inference=ab initio prediction:Prodigal:002006,similar to AA sequence:UniProtKB:P0AEF8;locus_tag=DEIKIFOI_00860;product=Dipeptide transport system permease protein DppB
NZ_LWHQ01000009.1	Prodigal:002006	CDS	42528	43694	.	+	0	ID=DEIKIFOI_00861;inference=ab initio prediction:Prodigal:002006;locus_tag=DEIKIFOI_00861;product=hypothetical protein
NZ_LWHQ01000009.1	Prodigal:002006	CDS	43702	44184	.	+	0	ID=DEIKIFOI_00862;eC_number=3.6.1.-;Name=rppH_1;gene=rppH_1;inference=ab initio prediction:Prodigal:002006,protein motif:HAMAP:MF_00298;locus_tag=DEIKIFOI_00862;product=RNA pyrophosphohydrolase
NZ_LWHQ01000009.1	Prodigal:002006	CDS	44196	44390	.	-	0	ID=DEIKIFOI_00863;inference=ab initio prediction:Prodigal:002006;locus_tag=DEIKIFOI_00863;product=hypothetical protein
NZ_LWHQ01000009.1	Prodigal:002006	CDS	44551	44859	.	-	0	ID=DEIKIFOI_00864;inference=ab initio prediction:Prodigal:002006;locus_tag=DEIKIFOI_00864;product=hypothetical protein
NZ_LWHQ01000009.1	Prodigal:002006	CDS	45186	45371	.	-	0	ID=DEIKIFOI_00865;inference=ab initio prediction:Prodigal:002006,similar to AA sequence:UniProtKB:Q7DDI1;locus_tag=DEIKIFOI_00865;note=UPF0339 protein NMB1088;product=hypothetical protein
NZ_LWHQ01000009.1	Prodigal:002006	CDS	45567	47141	.	-	0	ID=DEIKIFOI_00866;eC_number=3.6.4.13;Name=rhlE_1;gene=rhlE_1;inference=ab initio prediction:Prodigal:002006,protein motif:HAMAP:MF_00968;locus_tag=DEIKIFOI_00866;product=ATP-dependent RNA helicase RhlE
NZ_LWHQ01000009.1	Prodigal:002006	CDS	47442	48515	.	+	0	ID=DEIKIFOI_00867;eC_number=1.13.12.-;Name=pnoA;gene=pnoA;inference=ab initio prediction:Prodigal:002006,similar to AA sequence:UniProtKB:D0V3Y4;locus_tag=DEIKIFOI_00867;product=Nitronate monooxygenase
NZ_LWHQ01000009.1	Prodigal:002006	CDS	48556	50208	.	-	0	ID=DEIKIFOI_00868;inference=ab initio prediction:Prodigal:002006;locus_tag=DEIKIFOI_00868;product=hypothetical protein
NZ_LWHQ01000009.1	Prodigal:002006	CDS	50428	51876	.	-	0	ID=DEIKIFOI_00869;Name=nanT_1;gene=nanT_1;inference=ab initio prediction:Prodigal:002006,protein motif:HAMAP:MF_01238;locus_tag=DEIKIFOI_00869;product=Sialic acid transporter NanT
NZ_LWHQ01000009.1	Prodigal:002006	CDS	51971	52369	.	-	0	ID=DEIKIFOI_00870;inference=ab initio prediction:Prodigal:002006;locus_tag=DEIKIFOI_00870;product=hypothetical protein
NZ_LWHQ01000009.1	Prodigal:002006	CDS	52445	53131	.	+	0	ID=DEIKIFOI_00871;eC_number=5.4.2.-;Name=gpmB;gene=gpmB;inference=ab initio prediction:Prodigal:002006,protein motif:HAMAP:MF_01040;locus_tag=DEIKIFOI_00871;product=phosphoglycerate mutase GpmB
NZ_LWHQ01000009.1	Prodigal:002006	CDS	53280	54536	.	+	0	ID=DEIKIFOI_00872;inference=ab initio prediction:Prodigal:002006;locus_tag=DEIKIFOI_00872;product=hypothetical protein
NZ_LWHQ01000009.1	Prodigal:002006	CDS	54652	55680	.	+	0	ID=DEIKIFOI_00873;inference=ab initio prediction:Prodigal:002006;locus_tag=DEIKIFOI_00873;product=hypothetical protein
NZ_LWHQ01000009.1	Prodigal:002006	CDS	55839	56789	.	+	0	ID=DEIKIFOI_00874;eC_number=1.1.1.157;Name=hbd;db_xref=COG:COG1250;gene=hbd;inference=ab initio prediction:Prodigal:002006,similar to AA sequence:UniProtKB:P52041;locus_tag=DEIKIFOI_00874;product=3-hydroxybutyryl-CoA dehydrogenase
NZ_LWHQ01000009.1	Prodigal:002006	CDS	56858	57847	.	+	0	ID=DEIKIFOI_00875;eC_number=2.7.1.2;Name=glk;db_xref=COG:COG0837;gene=glk;inference=ab initio prediction:Prodigal:002006,similar to AA sequence:UniProtKB:P0A6V8;locus_tag=DEIKIFOI_00875;product=Glucokinase
NZ_LWHQ01000009.1	Prodigal:002006	CDS	57864	58277	.	-	0	ID=DEIKIFOI_00876;eC_number=2.5.1.-;Name=fosB;gene=fosB;inference=ab initio prediction:Prodigal:002006,protein motif:HAMAP:MF_01512;locus_tag=DEIKIFOI_00876;product=Metallothiol transferase FosB
NZ_LWHQ01000009.1	Prodigal:002006	CDS	58323	58814	.	-	0	ID=DEIKIFOI_00877;Name=yciF;db_xref=COG:COG3685;gene=yciF;inference=ab initio prediction:Prodigal:002006,similar to AA sequence:UniProtKB:P21362;locus_tag=DEIKIFOI_00877;product=Protein YciF
NZ_LWHQ01000009.1	Prodigal:002006	CDS	58980	59321	.	+	0	ID=DEIKIFOI_00878;inference=ab initio prediction:Prodigal:002006;locus_tag=DEIKIFOI_00878;product=hypothetical protein
NZ_LWHQ01000009.1	Prodigal:002006	CDS	59328	60908	.	-	0	ID=DEIKIFOI_00879;inference=ab initio prediction:Prodigal:002006;locus_tag=DEIKIFOI_00879;product=hypothetical protein
NZ_LWHQ01000009.1	Prodigal:002006	CDS	61001	62314	.	-	0	ID=DEIKIFOI_00880;inference=ab initio prediction:Prodigal:002006,similar to AA sequence:UniProtKB:P45742;locus_tag=DEIKIFOI_00880;note=Stress response UPF0229 protein YhbH;product=hypothetical protein
NZ_LWHQ01000009.1	Prodigal:002006	CDS	62432	64384	.	-	0	ID=DEIKIFOI_00881;inference=ab initio prediction:Prodigal:002006;locus_tag=DEIKIFOI_00881;product=hypothetical protein
NZ_LWHQ01000009.1	Prodigal:002006	CDS	64739	65230	.	-	0	ID=DEIKIFOI_00882;inference=ab initio prediction:Prodigal:002006;locus_tag=DEIKIFOI_00882;product=hypothetical protein
NZ_LWHQ01000009.1	Prodigal:002006	CDS	65329	65433	.	-	0	ID=DEIKIFOI_00883;inference=ab initio prediction:Prodigal:002006;locus_tag=DEIKIFOI_00883;product=hypothetical protein
NZ_LWHQ01000009.1	Prodigal:002006	CDS	65430	65882	.	-	0	ID=DEIKIFOI_00884;inference=ab initio prediction:Prodigal:002006;locus_tag=DEIKIFOI_00884;product=hypothetical protein
NZ_LWHQ01000009.1	Prodigal:002006	CDS	65928	66497	.	-	0	ID=DEIKIFOI_00885;inference=ab initio prediction:Prodigal:002006;locus_tag=DEIKIFOI_00885;product=hypothetical protein
NZ_LWHQ01000009.1	Prodigal:002006	CDS	66533	66850	.	-	0	ID=DEIKIFOI_00886;Name=ihfA;db_xref=COG:COG0776;gene=ihfA;inference=ab initio prediction:Prodigal:002006,similar to AA sequence:UniProtKB:P30787;locus_tag=DEIKIFOI_00886;product=Integration host factor subunit alpha
NZ_LWHQ01000009.1	Prodigal:002006	CDS	66971	67948	.	-	0	ID=DEIKIFOI_00887;eC_number=2.3.1.180;Name=fabH;gene=fabH;inference=ab initio prediction:Prodigal:002006,similar to AA sequence:UniProtKB:A1KRY9;locus_tag=DEIKIFOI_00887;product=3-oxoacyl-[acyl-carrier-protein] synthase 3
NZ_LWHQ01000009.1	Prodigal:002006	CDS	67978	69012	.	-	0	ID=DEIKIFOI_00888;eC_number=2.3.1.274;Name=plsX;db_xref=COG:COG0416;gene=plsX;inference=ab initio prediction:Prodigal:002006,similar to AA sequence:UniProtKB:P27247;locus_tag=DEIKIFOI_00888;product=Phosphate acyltransferase
NZ_LWHQ01000009.1	Prodigal:002006	CDS	69181	69702	.	-	0	ID=DEIKIFOI_00889;inference=ab initio prediction:Prodigal:002006;locus_tag=DEIKIFOI_00889;product=hypothetical protein
NZ_LWHQ01000009.1	Prodigal:002006	CDS	69891	70448	.	-	0	ID=DEIKIFOI_00890;inference=ab initio prediction:Prodigal:002006;locus_tag=DEIKIFOI_00890;product=hypothetical protein
NZ_LWHQ01000009.1	Prodigal:002006	CDS	70712	71176	.	+	0	ID=DEIKIFOI_00891;Name=bamE;gene=bamE;inference=ab initio prediction:Prodigal:002006,protein motif:HAMAP:MF_00925;locus_tag=DEIKIFOI_00891;product=Outer membrane protein assembly factor BamE
NZ_LWHQ01000009.1	Prodigal:002006	CDS	71225	73084	.	-	0	ID=DEIKIFOI_00892;eC_number=3.6.3.-;db_xref=COG:COG1132;inference=ab initio prediction:Prodigal:002006,similar to AA sequence:UniProtKB:Q99T13;locus_tag=DEIKIFOI_00892;product=Putative multidrug export ATP-binding/permease protein
NZ_LWHQ01000009.1	Prodigal:002006	CDS	73208	73663	.	+	0	ID=DEIKIFOI_00893;eC_number=2.1.1.207;Name=trmL;db_xref=COG:COG0219;gene=trmL;inference=ab initio prediction:Prodigal:002006,similar to AA sequence:UniProtKB:P0AGJ7;locus_tag=DEIKIFOI_00893;product=tRNA (cytidine(34)-2'-O)-methyltransferase
NZ_LWHQ01000009.1	Prodigal:002006	CDS	73704	74600	.	+	0	ID=DEIKIFOI_00894;eC_number=1.3.3.3;Name=hemF;db_xref=COG:COG0408;gene=hemF;inference=ab initio prediction:Prodigal:002006,similar to AA sequence:UniProtKB:P36553;locus_tag=DEIKIFOI_00894;product=Oxygen-dependent coproporphyrinogen-III oxidase
NZ_LWHQ01000009.1	Prodigal:002006	CDS	74613	75509	.	+	0	ID=DEIKIFOI_00895;Name=ribN_1;gene=ribN_1;inference=ab initio prediction:Prodigal:002006,similar to AA sequence:UniProtKB:A6WUW2;locus_tag=DEIKIFOI_00895;product=Riboflavin transporter
NZ_LWHQ01000009.1	Prodigal:002006	CDS	75543	76718	.	+	0	ID=DEIKIFOI_00896;inference=ab initio prediction:Prodigal:002006;locus_tag=DEIKIFOI_00896;product=hypothetical protein
NZ_LWHQ01000009.1	Prodigal:002006	CDS	76723	77859	.	-	0	ID=DEIKIFOI_00897;inference=ab initio prediction:Prodigal:002006;locus_tag=DEIKIFOI_00897;product=hypothetical protein
NZ_LWHQ01000009.1	Prodigal:002006	CDS	78152	78472	.	-	0	ID=DEIKIFOI_00898;Name=fdxE;db_xref=COG:COG0633;gene=fdxE;inference=ab initio prediction:Prodigal:002006,similar to AA sequence:UniProtKB:P80306;locus_tag=DEIKIFOI_00898;product=Ferredoxin-6
NZ_LWHQ01000009.1	Aragorn:001002	tRNA	82300	82386	.	+	.	ID=DEIKIFOI_00899;inference=COORDINATES:profile:Aragorn:001002;locus_tag=DEIKIFOI_00899;product=tRNA-Cys(gca)
NZ_LWHQ01000009.1	Prodigal:002006	CDS	89590	90084	.	+	0	ID=DEIKIFOI_00900;inference=ab initio prediction:Prodigal:002006;locus_tag=DEIKIFOI_00900;product=hypothetical protein
NZ_LWHQ01000009.1	Prodigal:002006	CDS	90128	90568	.	-	0	ID=DEIKIFOI_00901;inference=ab initio prediction:Prodigal:002006;locus_tag=DEIKIFOI_00901;product=hypothetical protein
NZ_LWHQ01000009.1	Prodigal:002006	CDS	90667	91554	.	-	0	ID=DEIKIFOI_00902;inference=ab initio prediction:Prodigal:002006;locus_tag=DEIKIFOI_00902;product=hypothetical protein
NZ_LWHQ01000009.1	Prodigal:002006	CDS	91752	92918	.	+	0	ID=DEIKIFOI_00903;Name=hcaT_2;gene=hcaT_2;inference=ab initio prediction:Prodigal:002006,similar to AA sequence:UniProtKB:Q47142;locus_tag=DEIKIFOI_00903;product=putative 3-phenylpropionic acid transporter
NZ_LWHQ01000009.1	Prodigal:002006	CDS	93025	94164	.	+	0	ID=DEIKIFOI_00904;inference=ab initio prediction:Prodigal:002006;locus_tag=DEIKIFOI_00904;product=hypothetical protein
NZ_LWHQ01000009.1	Prodigal:002006	CDS	94174	95016	.	+	0	ID=DEIKIFOI_00905;Name=mkl;db_xref=COG:COG1127;gene=mkl;inference=ab initio prediction:Prodigal:002006,similar to AA sequence:UniProtKB:P9WQL5;locus_tag=DEIKIFOI_00905;product=putative ribonucleotide transport ATP-binding protein mkl
NZ_LWHQ01000009.1	Prodigal:002006	CDS	95016	95123	.	+	0	ID=DEIKIFOI_00906;inference=ab initio prediction:Prodigal:002006;locus_tag=DEIKIFOI_00906;product=hypothetical protein
NZ_LWHQ01000009.1	Prodigal:002006	CDS	95127	96206	.	+	0	ID=DEIKIFOI_00907;inference=ab initio prediction:Prodigal:002006;locus_tag=DEIKIFOI_00907;product=hypothetical protein
NZ_LWHQ01000009.1	Prodigal:002006	CDS	96341	96961	.	+	0	ID=DEIKIFOI_00908;inference=ab initio prediction:Prodigal:002006;locus_tag=DEIKIFOI_00908;product=hypothetical protein
NZ_LWHQ01000009.1	Prodigal:002006	CDS	96984	97934	.	-	0	ID=DEIKIFOI_00909;inference=ab initio prediction:Prodigal:002006;locus_tag=DEIKIFOI_00909;product=hypothetical protein
NZ_LWHQ01000009.1	Prodigal:002006	CDS	98024	98644	.	-	0	ID=DEIKIFOI_00910;Name=sutR;db_xref=COG:COG1396;gene=sutR;inference=ab initio prediction:Prodigal:002006,similar to AA sequence:UniProtKB:P77626;locus_tag=DEIKIFOI_00910;product=HTH-type transcriptional regulator SutR
NZ_LWHQ01000009.1	Prodigal:002006	CDS	98781	99581	.	-	0	ID=DEIKIFOI_00911;eC_number=2.7.1.49;Name=thiD;db_xref=COG:COG0351;gene=thiD;inference=ab initio prediction:Prodigal:002006,similar to AA sequence:UniProtKB:P76422;locus_tag=DEIKIFOI_00911;product=Hydroxymethylpyrimidine/phosphomethylpyrimidine kinase
NZ_LWHQ01000009.1	Prodigal:002006	CDS	99578	100282	.	-	0	ID=DEIKIFOI_00912;eC_number=2.5.1.3;Name=thiE_1;db_xref=COG:COG0352;gene=thiE_1;inference=ab initio prediction:Prodigal:002006,similar to AA sequence:UniProtKB:P39594;locus_tag=DEIKIFOI_00912;product=Thiamine-phosphate synthase
NZ_LWHQ01000009.1	Prodigal:002006	CDS	100408	101388	.	-	0	ID=DEIKIFOI_00913;Name=ribN_2;gene=ribN_2;inference=ab initio prediction:Prodigal:002006,similar to AA sequence:UniProtKB:Q9KKU0;locus_tag=DEIKIFOI_00913;product=Riboflavin transporter
NZ_LWHQ01000009.1	Prodigal:002006	CDS	101655	102539	.	+	0	ID=DEIKIFOI_00914;eC_number=3.6.1.54;Name=lpxH;gene=lpxH;inference=ab initio prediction:Prodigal:002006,protein motif:HAMAP:MF_00575;locus_tag=DEIKIFOI_00914;product=UDP-2%2C3-diacylglucosamine hydrolase
NZ_LWHQ01000009.1	Prodigal:002006	CDS	102536	103639	.	+	0	ID=DEIKIFOI_00915;eC_number=2.4.1.-;Name=mgtA;db_xref=COG:COG0438;gene=mgtA;inference=ab initio prediction:Prodigal:002006,similar to AA sequence:UniProtKB:P9WMY5;locus_tag=DEIKIFOI_00915;product=GDP-mannose-dependent alpha-mannosyltransferase
NZ_LWHQ01000009.1	Prodigal:002006	CDS	104263	104619	.	-	0	ID=DEIKIFOI_00916;inference=ab initio prediction:Prodigal:002006;locus_tag=DEIKIFOI_00916;product=hypothetical protein
NZ_LWHQ01000009.1	Prodigal:002006	CDS	105158	105601	.	-	0	ID=DEIKIFOI_00917;inference=ab initio prediction:Prodigal:002006;locus_tag=DEIKIFOI_00917;product=hypothetical protein
NZ_LWHQ01000009.1	Prodigal:002006	CDS	105798	106664	.	+	0	ID=DEIKIFOI_00918;inference=ab initio prediction:Prodigal:002006;locus_tag=DEIKIFOI_00918;product=hypothetical protein
NZ_LWHQ01000009.1	Prodigal:002006	CDS	106969	107991	.	-	0	ID=DEIKIFOI_00919;eC_number=3.5.99.7;Name=acdS;gene=acdS;inference=ab initio prediction:Prodigal:002006,similar to AA sequence:UniProtKB:P30297;locus_tag=DEIKIFOI_00919;product=1-aminocyclopropane-1-carboxylate deaminase
NZ_LWHQ01000009.1	Prodigal:002006	CDS	108146	108610	.	+	0	ID=DEIKIFOI_00920;Name=lrp_1;db_xref=COG:COG1522;gene=lrp_1;inference=ab initio prediction:Prodigal:002006,similar to AA sequence:UniProtKB:P0ACJ0;locus_tag=DEIKIFOI_00920;product=Leucine-responsive regulatory protein
NZ_LWHQ01000009.1	Prodigal:002006	CDS	108827	111817	.	+	0	ID=DEIKIFOI_00921;Name=uvrA_1;db_xref=COG:COG0178;gene=uvrA_1;inference=ab initio prediction:Prodigal:002006,similar to AA sequence:UniProtKB:P0A698;locus_tag=DEIKIFOI_00921;product=UvrABC system protein A
NZ_LWHQ01000009.1	Prodigal:002006	CDS	112172	113176	.	+	0	ID=DEIKIFOI_00922;inference=ab initio prediction:Prodigal:002006;locus_tag=DEIKIFOI_00922;product=hypothetical protein
NZ_LWHQ01000009.1	Prodigal:002006	CDS	113413	114384	.	+	0	ID=DEIKIFOI_00923;inference=ab initio prediction:Prodigal:002006;locus_tag=DEIKIFOI_00923;product=hypothetical protein
NZ_LWHQ01000009.1	Prodigal:002006	CDS	114942	115091	.	+	0	ID=DEIKIFOI_00924;inference=ab initio prediction:Prodigal:002006;locus_tag=DEIKIFOI_00924;product=hypothetical protein
NZ_LWHQ01000009.1	Prodigal:002006	CDS	115197	116741	.	+	0	ID=DEIKIFOI_00925;eC_number=2.1.1.74;Name=trmFO;db_xref=COG:COG1206;gene=trmFO;inference=ab initio prediction:Prodigal:002006,similar to AA sequence:UniProtKB:P39815;locus_tag=DEIKIFOI_00925;product=Methylenetetrahydrofolate--tRNA-(uracil-5-)-methyltransferase TrmFO
NZ_LWHQ01000009.1	Prodigal:002006	CDS	116942	117808	.	-	0	ID=DEIKIFOI_00926;eC_number=2.5.1.32;Name=crtB;db_xref=COG:COG1562;gene=crtB;inference=ab initio prediction:Prodigal:002006,similar to AA sequence:UniProtKB:P37269;locus_tag=DEIKIFOI_00926;product=15-cis-phytoene synthase
NZ_LWHQ01000009.1	Prodigal:002006	CDS	117816	118220	.	-	0	ID=DEIKIFOI_00927;inference=ab initio prediction:Prodigal:002006;locus_tag=DEIKIFOI_00927;product=hypothetical protein
NZ_LWHQ01000009.1	Prodigal:002006	CDS	118220	119167	.	-	0	ID=DEIKIFOI_00928;Name=secF;gene=secF;inference=ab initio prediction:Prodigal:002006,similar to AA sequence:UniProtKB:A8GQT5;locus_tag=DEIKIFOI_00928;product=Protein translocase subunit SecF
NZ_LWHQ01000009.1	Prodigal:002006	CDS	119255	120862	.	-	0	ID=DEIKIFOI_00929;Name=secD;db_xref=COG:COG0342;gene=secD;inference=ab initio prediction:Prodigal:002006,similar to AA sequence:UniProtKB:E9RGS3;locus_tag=DEIKIFOI_00929;product=Protein translocase subunit SecD
NZ_LWHQ01000009.1	Prodigal:002006	CDS	120949	121245	.	-	0	ID=DEIKIFOI_00930;Name=yajC;db_xref=COG:COG1862;gene=yajC;inference=ab initio prediction:Prodigal:002006,similar to AA sequence:UniProtKB:P0ADZ7;locus_tag=DEIKIFOI_00930;product=Sec translocon accessory complex subunit YajC
NZ_LWHQ01000009.1	Prodigal:002006	CDS	121491	122372	.	+	0	ID=DEIKIFOI_00931;inference=ab initio prediction:Prodigal:002006;locus_tag=DEIKIFOI_00931;product=hypothetical protein
NZ_LWHQ01000009.1	Prodigal:002006	CDS	122600	124186	.	-	0	ID=DEIKIFOI_00932;inference=ab initio prediction:Prodigal:002006;locus_tag=DEIKIFOI_00932;product=hypothetical protein
NZ_LWHQ01000009.1	Prodigal:002006	CDS	124346	125047	.	-	0	ID=DEIKIFOI_00933;eC_number=2.1.1.77;Name=pcm_1;gene=pcm_1;inference=ab initio prediction:Prodigal:002006,protein motif:HAMAP:MF_00090;locus_tag=DEIKIFOI_00933;product=Protein-L-isoaspartate O-methyltransferase
NZ_LWHQ01000009.1	Prodigal:002006	CDS	125044	125805	.	-	0	ID=DEIKIFOI_00934;eC_number=3.1.3.5;Name=surE;db_xref=COG:COG0496;gene=surE;inference=ab initio prediction:Prodigal:002006,similar to AA sequence:UniProtKB:B2S5B9;locus_tag=DEIKIFOI_00934;product=5'-nucleotidase SurE
NZ_LWHQ01000009.1	Prodigal:002006	CDS	125805	127121	.	-	0	ID=DEIKIFOI_00935;eC_number=6.1.1.11;Name=serS;db_xref=COG:COG0172;gene=serS;inference=ab initio prediction:Prodigal:002006,similar to AA sequence:UniProtKB:P0A8L1;locus_tag=DEIKIFOI_00935;product=Serine--tRNA ligase
NZ_LWHQ01000009.1	Prodigal:002006	CDS	127339	129096	.	+	0	ID=DEIKIFOI_00936;eC_number=6.1.1.19;Name=argS;gene=argS;inference=ab initio prediction:Prodigal:002006,similar to AA sequence:UniProtKB:Q99W05;locus_tag=DEIKIFOI_00936;product=Arginine--tRNA ligase
NZ_LWHQ01000009.1	Prodigal:002006	CDS	129277	130665	.	+	0	ID=DEIKIFOI_00937;inference=ab initio prediction:Prodigal:002006;locus_tag=DEIKIFOI_00937;product=hypothetical protein
NZ_LWHQ01000009.1	Prodigal:002006	CDS	130879	131889	.	+	0	ID=DEIKIFOI_00938;eC_number=3.2.1.52;Name=nagZ;db_xref=COG:COG1472;gene=nagZ;inference=ab initio prediction:Prodigal:002006,similar to AA sequence:UniProtKB:Q8ZQ06;locus_tag=DEIKIFOI_00938;product=Beta-hexosaminidase
NZ_LWHQ01000009.1	Prodigal:002006	CDS	131891	132664	.	+	0	ID=DEIKIFOI_00939;Name=scpA;db_xref=COG:COG1354;gene=scpA;inference=ab initio prediction:Prodigal:002006,similar to AA sequence:UniProtKB:P35154;locus_tag=DEIKIFOI_00939;product=Segregation and condensation protein A
NZ_LWHQ01000009.1	Prodigal:002006	CDS	132669	133313	.	+	0	ID=DEIKIFOI_00940;Name=scpB;gene=scpB;inference=ab initio prediction:Prodigal:002006,protein motif:HAMAP:MF_01804;locus_tag=DEIKIFOI_00940;product=Segregation and condensation protein B
NZ_LWHQ01000009.1	Prodigal:002006	CDS	133511	133873	.	+	0	ID=DEIKIFOI_00941;Name=tatA;gene=tatA;inference=ab initio prediction:Prodigal:002006,protein motif:HAMAP:MF_00236;locus_tag=DEIKIFOI_00941;product=Sec-independent protein translocase protein TatA
NZ_LWHQ01000009.1	Prodigal:002006	CDS	134057	134629	.	+	0	ID=DEIKIFOI_00942;Name=tatB;gene=tatB;inference=ab initio prediction:Prodigal:002006,protein motif:HAMAP:MF_00237;locus_tag=DEIKIFOI_00942;product=Sec-independent protein translocase protein TatB
NZ_LWHQ01000009.1	Prodigal:002006	CDS	134626	135429	.	+	0	ID=DEIKIFOI_00943;Name=tatC;db_xref=COG:COG0805;gene=tatC;inference=ab initio prediction:Prodigal:002006,similar to AA sequence:UniProtKB:P69423;locus_tag=DEIKIFOI_00943;product=Sec-independent protein translocase protein TatC
NZ_LWHQ01000009.1	Prodigal:002006	CDS	135345	135518	.	-	0	ID=DEIKIFOI_00944;inference=ab initio prediction:Prodigal:002006;locus_tag=DEIKIFOI_00944;product=hypothetical protein
NZ_LWHQ01000009.1	Prodigal:002006	CDS	135518	136288	.	-	0	ID=DEIKIFOI_00945;inference=ab initio prediction:Prodigal:002006;locus_tag=DEIKIFOI_00945;product=hypothetical protein
NZ_LWHQ01000009.1	Prodigal:002006	CDS	136477	137082	.	-	0	ID=DEIKIFOI_00946;eC_number=2.5.1.17;Name=cobO;gene=cobO;inference=ab initio prediction:Prodigal:002006,similar to AA sequence:UniProtKB:P29930;locus_tag=DEIKIFOI_00946;product=Corrinoid adenosyltransferase
NZ_LWHQ01000009.1	Prodigal:002006	CDS	137079	137624	.	-	0	ID=DEIKIFOI_00947;eC_number=2.7.1.156;Name=cobP;gene=cobP;inference=ab initio prediction:Prodigal:002006,similar to AA sequence:UniProtKB:P29931;locus_tag=DEIKIFOI_00947;product=Bifunctional adenosylcobalamin biosynthesis protein CobP
NZ_LWHQ01000009.1	Prodigal:002006	CDS	137932	138108	.	+	0	ID=DEIKIFOI_00948;inference=ab initio prediction:Prodigal:002006;locus_tag=DEIKIFOI_00948;product=hypothetical protein
NZ_LWHQ01000009.1	Prodigal:002006	CDS	138195	138944	.	+	0	ID=DEIKIFOI_00949;inference=ab initio prediction:Prodigal:002006;locus_tag=DEIKIFOI_00949;product=hypothetical protein
NZ_LWHQ01000009.1	Prodigal:002006	CDS	138941	139318	.	+	0	ID=DEIKIFOI_00950;inference=ab initio prediction:Prodigal:002006;locus_tag=DEIKIFOI_00950;product=hypothetical protein
NZ_LWHQ01000009.1	Prodigal:002006	CDS	139315	140349	.	+	0	ID=DEIKIFOI_00951;eC_number=3.6.-.-;Name=yjiA_1;db_xref=COG:COG0523;gene=yjiA_1;inference=ab initio prediction:Prodigal:002006,similar to AA sequence:UniProtKB:P24203;locus_tag=DEIKIFOI_00951;product=P-loop guanosine triphosphatase YjiA
NZ_LWHQ01000009.1	Prodigal:002006	CDS	140535	141125	.	+	0	ID=DEIKIFOI_00952;inference=ab initio prediction:Prodigal:002006;locus_tag=DEIKIFOI_00952;product=hypothetical protein
NZ_LWHQ01000009.1	Prodigal:002006	CDS	141132	144398	.	+	0	ID=DEIKIFOI_00953;inference=ab initio prediction:Prodigal:002006;locus_tag=DEIKIFOI_00953;product=hypothetical protein
NZ_LWHQ01000009.1	Prodigal:002006	CDS	144395	145759	.	+	0	ID=DEIKIFOI_00954;inference=ab initio prediction:Prodigal:002006;locus_tag=DEIKIFOI_00954;product=hypothetical protein
NZ_LWHQ01000009.1	Prodigal:002006	CDS	145756	146388	.	+	0	ID=DEIKIFOI_00955;eC_number=5.4.99.61;Name=cobH;gene=cobH;inference=ab initio prediction:Prodigal:002006,similar to AA sequence:UniProtKB:P21638;locus_tag=DEIKIFOI_00955;product=Precorrin-8X methylmutase
NZ_LWHQ01000009.1	Prodigal:002006	CDS	146388	147200	.	+	0	ID=DEIKIFOI_00956;eC_number=2.1.1.130;Name=cobI;gene=cobI;inference=ab initio prediction:Prodigal:002006,similar to AA sequence:UniProtKB:P21639;locus_tag=DEIKIFOI_00956;product=Precorrin-2 C(20)-methyltransferase
NZ_LWHQ01000009.1	Prodigal:002006	CDS	147197	147952	.	+	0	ID=DEIKIFOI_00957;eC_number=2.1.1.131;Name=cobJ;gene=cobJ;inference=ab initio prediction:Prodigal:002006,similar to AA sequence:UniProtKB:P21640;locus_tag=DEIKIFOI_00957;product=Precorrin-3B C(17)-methyltransferase
NZ_LWHQ01000009.1	Prodigal:002006	CDS	147925	148680	.	-	0	ID=DEIKIFOI_00958;eC_number=1.3.1.54;Name=cobK;gene=cobK;inference=ab initio prediction:Prodigal:002006,similar to AA sequence:UniProtKB:P21920;locus_tag=DEIKIFOI_00958;product=Precorrin-6A reductase
NZ_LWHQ01000009.1	Prodigal:002006	CDS	148709	149935	.	+	0	ID=DEIKIFOI_00959;eC_number=2.1.1.132;Name=cobL;gene=cobL;inference=ab initio prediction:Prodigal:002006,similar to AA sequence:UniProtKB:P21921;locus_tag=DEIKIFOI_00959;product=Precorrin-6Y C(5%2C15)-methyltransferase [decarboxylating]
NZ_LWHQ01000009.1	Prodigal:002006	CDS	149935	150435	.	+	0	ID=DEIKIFOI_00960;inference=ab initio prediction:Prodigal:002006;locus_tag=DEIKIFOI_00960;product=hypothetical protein
NZ_LWHQ01000009.1	Prodigal:002006	CDS	150432	151196	.	+	0	ID=DEIKIFOI_00961;eC_number=2.1.1.133;Name=cobM;gene=cobM;inference=ab initio prediction:Prodigal:002006,similar to AA sequence:UniProtKB:P21922;locus_tag=DEIKIFOI_00961;product=Precorrin-4 C(11)-methyltransferase
NZ_LWHQ01000009.1	Prodigal:002006	CDS	151258	152361	.	-	0	ID=DEIKIFOI_00962;eC_number=2.1.1.195;Name=cbiD;db_xref=COG:COG1903;gene=cbiD;inference=ab initio prediction:Prodigal:002006,similar to AA sequence:UniProtKB:O87693;locus_tag=DEIKIFOI_00962;product=Cobalt-precorrin-5B C(1)-methyltransferase
NZ_LWHQ01000009.1	Prodigal:002006	CDS	152424	153749	.	+	0	ID=DEIKIFOI_00963;eC_number=6.3.5.9;Name=cobB_1;gene=cobB_1;inference=ab initio prediction:Prodigal:002006,similar to AA sequence:UniProtKB:P21632;locus_tag=DEIKIFOI_00963;product=Hydrogenobyrinate a%2Cc-diamide synthase
NZ_LWHQ01000009.1	Prodigal:002006	CDS	153871	154287	.	-	0	ID=DEIKIFOI_00964;inference=ab initio prediction:Prodigal:002006;locus_tag=DEIKIFOI_00964;product=hypothetical protein
NZ_LWHQ01000009.1	Prodigal:002006	CDS	154721	155041	.	+	0	ID=DEIKIFOI_00965;eC_number=1.14.14.18;Name=isdG;gene=isdG;inference=ab initio prediction:Prodigal:002006,protein motif:HAMAP:MF_01272;locus_tag=DEIKIFOI_00965;product=Heme oxygenase (staphylobilin-producing)
NZ_LWHQ01000009.1	Prodigal:002006	CDS	155104	156381	.	-	0	ID=DEIKIFOI_00966;Name=fsr_2;gene=fsr_2;inference=ab initio prediction:Prodigal:002006,similar to AA sequence:UniProtKB:P52067;locus_tag=DEIKIFOI_00966;product=Fosmidomycin resistance protein
NZ_LWHQ01000009.1	Prodigal:002006	CDS	156662	158170	.	+	0	ID=DEIKIFOI_00967;inference=ab initio prediction:Prodigal:002006;locus_tag=DEIKIFOI_00967;product=hypothetical protein
NZ_LWHQ01000009.1	Prodigal:002006	CDS	159456	159692	.	-	0	ID=DEIKIFOI_00968;inference=ab initio prediction:Prodigal:002006;locus_tag=DEIKIFOI_00968;product=hypothetical protein
NZ_LWHQ01000010.1	Prodigal:002006	CDS	440	859	.	-	0	ID=DEIKIFOI_00969;Name=ros_1;db_xref=COG:COG4957;gene=ros_1;inference=ab initio prediction:Prodigal:002006,similar to AA sequence:UniProtKB:Q04152;locus_tag=DEIKIFOI_00969;product=Transcriptional regulatory protein ros
NZ_LWHQ01000010.1	Aragorn:001002	tRNA	1546	1621	.	-	.	ID=DEIKIFOI_00970;inference=COORDINATES:profile:Aragorn:001002;locus_tag=DEIKIFOI_00970;product=tRNA-Met(cat)
NZ_LWHQ01000010.1	Prodigal:002006	CDS	1775	2530	.	-	0	ID=DEIKIFOI_00971;Name=livF_6;db_xref=COG:COG0410;gene=livF_6;inference=ab initio prediction:Prodigal:002006,similar to AA sequence:UniProtKB:P22731;locus_tag=DEIKIFOI_00971;product=High-affinity branched-chain amino acid transport ATP-binding protein LivF
NZ_LWHQ01000010.1	Prodigal:002006	CDS	2527	4305	.	-	0	ID=DEIKIFOI_00972;eC_number=7.6.2.8;Name=btuD_2;gene=btuD_2;inference=ab initio prediction:Prodigal:002006,protein motif:HAMAP:MF_01005;locus_tag=DEIKIFOI_00972;product=Vitamin B12 import ATP-binding protein BtuD
NZ_LWHQ01000010.1	Prodigal:002006	CDS	4307	5344	.	-	0	ID=DEIKIFOI_00973;inference=ab initio prediction:Prodigal:002006;locus_tag=DEIKIFOI_00973;product=hypothetical protein
NZ_LWHQ01000010.1	Prodigal:002006	CDS	5716	6888	.	-	0	ID=DEIKIFOI_00974;inference=ab initio prediction:Prodigal:002006;locus_tag=DEIKIFOI_00974;product=hypothetical protein
NZ_LWHQ01000010.1	Prodigal:002006	CDS	7133	7936	.	+	0	ID=DEIKIFOI_00975;eC_number=5.3.3.18;Name=paaG;db_xref=COG:COG1024;gene=paaG;inference=ab initio prediction:Prodigal:002006,similar to AA sequence:UniProtKB:P77467;locus_tag=DEIKIFOI_00975;product=1%2C2-epoxyphenylacetyl-CoA isomerase
NZ_LWHQ01000010.1	Prodigal:002006	CDS	7933	8394	.	+	0	ID=DEIKIFOI_00976;eC_number=3.1.2.-;Name=paaI;db_xref=COG:COG2050;gene=paaI;inference=ab initio prediction:Prodigal:002006,similar to AA sequence:UniProtKB:P76084;locus_tag=DEIKIFOI_00976;product=Acyl-coenzyme A thioesterase PaaI
NZ_LWHQ01000010.1	Prodigal:002006	CDS	8540	9874	.	+	0	ID=DEIKIFOI_00977;eC_number=6.2.1.30;Name=paaK_2;gene=paaK_2;inference=ab initio prediction:Prodigal:002006,similar to AA sequence:UniProtKB:Q9L9C1;locus_tag=DEIKIFOI_00977;product=Phenylacetate-coenzyme A ligase
NZ_LWHQ01000010.1	Prodigal:002006	CDS	9916	10590	.	+	0	ID=DEIKIFOI_00978;Name=betI_1;gene=betI_1;inference=ab initio prediction:Prodigal:002006,protein motif:HAMAP:MF_00768;locus_tag=DEIKIFOI_00978;product=HTH-type transcriptional regulator BetI
NZ_LWHQ01000010.1	Prodigal:002006	CDS	10666	11373	.	+	0	ID=DEIKIFOI_00979;inference=ab initio prediction:Prodigal:002006;locus_tag=DEIKIFOI_00979;product=hypothetical protein
NZ_LWHQ01000010.1	Prodigal:002006	CDS	11367	12374	.	+	0	ID=DEIKIFOI_00980;inference=ab initio prediction:Prodigal:002006;locus_tag=DEIKIFOI_00980;product=hypothetical protein
NZ_LWHQ01000010.1	Prodigal:002006	CDS	12473	13360	.	-	0	ID=DEIKIFOI_00981;eC_number=3.1.26.11;Name=rbn_1;gene=rbn_1;inference=ab initio prediction:Prodigal:002006,protein motif:HAMAP:MF_01818;locus_tag=DEIKIFOI_00981;product=Ribonuclease BN
NZ_LWHQ01000010.1	Prodigal:002006	CDS	13538	16252	.	-	0	ID=DEIKIFOI_00982;inference=ab initio prediction:Prodigal:002006;locus_tag=DEIKIFOI_00982;product=hypothetical protein
NZ_LWHQ01000010.1	Prodigal:002006	CDS	16680	17375	.	+	0	ID=DEIKIFOI_00983;eC_number=4.2.1.1;Name=cynT_1;db_xref=COG:COG0288;gene=cynT_1;inference=ab initio prediction:Prodigal:002006,similar to AA sequence:UniProtKB:P0ABE9;locus_tag=DEIKIFOI_00983;product=Carbonic anhydrase 1
NZ_LWHQ01000010.1	Prodigal:002006	CDS	17492	19459	.	-	0	ID=DEIKIFOI_00984;Name=pctB;db_xref=COG:COG0840;gene=pctB;inference=ab initio prediction:Prodigal:002006,similar to AA sequence:UniProtKB:Q9HW91;locus_tag=DEIKIFOI_00984;product=Methyl-accepting chemotaxis protein PctB
NZ_LWHQ01000010.1	Prodigal:002006	CDS	19682	21253	.	+	0	ID=DEIKIFOI_00985;Name=hsrA;gene=hsrA;inference=ab initio prediction:Prodigal:002006,similar to AA sequence:UniProtKB:P31474;locus_tag=DEIKIFOI_00985;product=putative transport protein HsrA
NZ_LWHQ01000010.1	Prodigal:002006	CDS	21437	21775	.	+	0	ID=DEIKIFOI_00986;inference=ab initio prediction:Prodigal:002006;locus_tag=DEIKIFOI_00986;product=hypothetical protein
NZ_LWHQ01000010.1	Prodigal:002006	CDS	21804	22427	.	+	0	ID=DEIKIFOI_00987;eC_number=2.7.7.23;Name=glmU_1;gene=glmU_1;inference=ab initio prediction:Prodigal:002006,protein motif:HAMAP:MF_01631;locus_tag=DEIKIFOI_00987;product=Bifunctional protein GlmU
NZ_LWHQ01000010.1	Prodigal:002006	CDS	22420	23829	.	-	0	ID=DEIKIFOI_00988;inference=ab initio prediction:Prodigal:002006;locus_tag=DEIKIFOI_00988;product=hypothetical protein
NZ_LWHQ01000010.1	Prodigal:002006	CDS	23888	24655	.	-	0	ID=DEIKIFOI_00989;eC_number=1.1.1.100;Name=fabG_5;gene=fabG_5;inference=ab initio prediction:Prodigal:002006,similar to AA sequence:UniProtKB:P99093;locus_tag=DEIKIFOI_00989;product=3-oxoacyl-[acyl-carrier-protein] reductase FabG
NZ_LWHQ01000010.1	Prodigal:002006	CDS	24652	25656	.	-	0	ID=DEIKIFOI_00990;Name=ribY_2;db_xref=COG:COG0715;gene=ribY_2;inference=ab initio prediction:Prodigal:002006,similar to AA sequence:UniProtKB:A9WGD2;locus_tag=DEIKIFOI_00990;product=Riboflavin-binding protein RibY
NZ_LWHQ01000010.1	Prodigal:002006	CDS	25665	26414	.	-	0	ID=DEIKIFOI_00991;Name=ribX_1;gene=ribX_1;inference=ab initio prediction:Prodigal:002006,similar to AA sequence:UniProtKB:A9WGD1;locus_tag=DEIKIFOI_00991;product=Riboflavin transport system permease protein RibX
NZ_LWHQ01000010.1	Prodigal:002006	CDS	26411	27199	.	-	0	ID=DEIKIFOI_00992;eC_number=3.6.3.-;Name=cmpD_1;gene=cmpD_1;inference=ab initio prediction:Prodigal:002006,similar to AA sequence:UniProtKB:Q55463;locus_tag=DEIKIFOI_00992;product=Bicarbonate transport ATP-binding protein CmpD
NZ_LWHQ01000010.1	Prodigal:002006	CDS	27189	28658	.	-	0	ID=DEIKIFOI_00993;inference=ab initio prediction:Prodigal:002006;locus_tag=DEIKIFOI_00993;product=hypothetical protein
NZ_LWHQ01000010.1	Prodigal:002006	CDS	28655	29731	.	-	0	ID=DEIKIFOI_00994;inference=ab initio prediction:Prodigal:002006;locus_tag=DEIKIFOI_00994;product=hypothetical protein
NZ_LWHQ01000010.1	Prodigal:002006	CDS	31177	31764	.	-	0	ID=DEIKIFOI_00995;Name=tetC;gene=tetC;inference=ab initio prediction:Prodigal:002006,similar to AA sequence:UniProtKB:P28815;locus_tag=DEIKIFOI_00995;product=Transposon Tn10 TetC protein
NZ_LWHQ01000010.1	Prodigal:002006	CDS	31876	32286	.	+	0	ID=DEIKIFOI_00996;Name=yjgH;db_xref=COG:COG0251;gene=yjgH;inference=ab initio prediction:Prodigal:002006,similar to AA sequence:UniProtKB:P39332;locus_tag=DEIKIFOI_00996;product=RutC family protein YjgH
NZ_LWHQ01000010.1	Prodigal:002006	CDS	32306	33634	.	-	0	ID=DEIKIFOI_00997;Name=ampG_2;db_xref=COG:COG0477;gene=ampG_2;inference=ab initio prediction:Prodigal:002006,similar to AA sequence:UniProtKB:P0AE16;locus_tag=DEIKIFOI_00997;product=Anhydromuropeptide permease
NZ_LWHQ01000010.1	Prodigal:002006	CDS	33789	34817	.	-	0	ID=DEIKIFOI_00998;eC_number=3.6.-.-;Name=yjiA_2;db_xref=COG:COG0523;gene=yjiA_2;inference=ab initio prediction:Prodigal:002006,similar to AA sequence:UniProtKB:P24203;locus_tag=DEIKIFOI_00998;product=P-loop guanosine triphosphatase YjiA
NZ_LWHQ01000010.1	Prodigal:002006	CDS	34814	36424	.	-	0	ID=DEIKIFOI_00999;eC_number=3.5.2.7;Name=hutI_1;gene=hutI_1;inference=ab initio prediction:Prodigal:002006,protein motif:HAMAP:MF_00372;locus_tag=DEIKIFOI_00999;product=Imidazolonepropionase
NZ_LWHQ01000010.1	Prodigal:002006	CDS	36451	37278	.	-	0	ID=DEIKIFOI_01000;Name=potB_1;db_xref=COG:COG1176;gene=potB_1;inference=ab initio prediction:Prodigal:002006,similar to AA sequence:UniProtKB:P0AFK4;locus_tag=DEIKIFOI_01000;product=Spermidine/putrescine transport system permease protein PotB
NZ_LWHQ01000010.1	Prodigal:002006	CDS	37672	38700	.	-	0	ID=DEIKIFOI_01001;inference=ab initio prediction:Prodigal:002006;locus_tag=DEIKIFOI_01001;product=hypothetical protein
NZ_LWHQ01000010.1	Prodigal:002006	CDS	38697	39758	.	-	0	ID=DEIKIFOI_01002;eC_number=7.6.2.8;Name=btuD_3;gene=btuD_3;inference=ab initio prediction:Prodigal:002006,protein motif:HAMAP:MF_01005;locus_tag=DEIKIFOI_01002;product=Vitamin B12 import ATP-binding protein BtuD
NZ_LWHQ01000010.1	Prodigal:002006	CDS	39758	40609	.	-	0	ID=DEIKIFOI_01003;Name=ngcG_1;db_xref=COG:COG0395;gene=ngcG_1;inference=ab initio prediction:Prodigal:002006,similar to AA sequence:UniProtKB:O50501;locus_tag=DEIKIFOI_01003;product=Diacetylchitobiose uptake system permease protein NgcG
NZ_LWHQ01000010.1	Prodigal:002006	CDS	40791	41480	.	-	0	ID=DEIKIFOI_01004;Name=betI_2;gene=betI_2;inference=ab initio prediction:Prodigal:002006,protein motif:HAMAP:MF_00768;locus_tag=DEIKIFOI_01004;product=HTH-type transcriptional regulator BetI
NZ_LWHQ01000010.1	Prodigal:002006	CDS	41609	42853	.	+	0	ID=DEIKIFOI_01005;eC_number=3.5.2.7;Name=hutI_2;gene=hutI_2;inference=ab initio prediction:Prodigal:002006,protein motif:HAMAP:MF_00372;locus_tag=DEIKIFOI_01005;product=Imidazolonepropionase
NZ_LWHQ01000010.1	Prodigal:002006	CDS	43138	43281	.	-	0	ID=DEIKIFOI_01006;inference=ab initio prediction:Prodigal:002006;locus_tag=DEIKIFOI_01006;product=hypothetical protein
NZ_LWHQ01000010.1	Prodigal:002006	CDS	43538	44317	.	-	0	ID=DEIKIFOI_01007;Name=srlR;db_xref=COG:COG1349;gene=srlR;inference=ab initio prediction:Prodigal:002006,similar to AA sequence:UniProtKB:P15082;locus_tag=DEIKIFOI_01007;product=Glucitol operon repressor
NZ_LWHQ01000010.1	Prodigal:002006	CDS	44323	45321	.	-	0	ID=DEIKIFOI_01008;eC_number=1.1.1.408;Name=pdxA2_1;db_xref=COG:COG1995;gene=pdxA2_1;inference=ab initio prediction:Prodigal:002006,similar to AA sequence:UniProtKB:Q0K4F5;locus_tag=DEIKIFOI_01008;product=D-threonate 4-phosphate dehydrogenase
NZ_LWHQ01000010.1	Prodigal:002006	CDS	45318	46586	.	-	0	ID=DEIKIFOI_01009;eC_number=2.7.1.219;Name=dtnK_1;db_xref=COG:COG3395;gene=dtnK_1;inference=ab initio prediction:Prodigal:002006,similar to AA sequence:UniProtKB:Q0K4F6;locus_tag=DEIKIFOI_01009;product=D-threonate kinase
NZ_LWHQ01000010.1	Prodigal:002006	CDS	46590	47603	.	-	0	ID=DEIKIFOI_01010;Name=kdgT;gene=kdgT;inference=ab initio prediction:Prodigal:002006,similar to AA sequence:UniProtKB:P50847;locus_tag=DEIKIFOI_01010;product=2-keto-3-deoxygluconate permease
NZ_LWHQ01000010.1	Prodigal:002006	CDS	47736	50054	.	-	0	ID=DEIKIFOI_01011;Name=btuB_1;gene=btuB_1;inference=ab initio prediction:Prodigal:002006,protein motif:HAMAP:MF_01531;locus_tag=DEIKIFOI_01011;product=Vitamin B12 transporter BtuB
NZ_LWHQ01000010.1	Prodigal:002006	CDS	50224	51594	.	-	0	ID=DEIKIFOI_01012;inference=ab initio prediction:Prodigal:002006;locus_tag=DEIKIFOI_01012;product=hypothetical protein
NZ_LWHQ01000010.1	Prodigal:002006	CDS	51641	52009	.	-	0	ID=DEIKIFOI_01013;inference=ab initio prediction:Prodigal:002006;locus_tag=DEIKIFOI_01013;product=hypothetical protein
NZ_LWHQ01000010.1	Prodigal:002006	CDS	52198	52530	.	+	0	ID=DEIKIFOI_01014;inference=ab initio prediction:Prodigal:002006;locus_tag=DEIKIFOI_01014;product=hypothetical protein
NZ_LWHQ01000010.1	Prodigal:002006	CDS	52543	53490	.	-	0	ID=DEIKIFOI_01015;eC_number=1.1.1.79;Name=ghrA_1;db_xref=COG:COG0111;gene=ghrA_1;inference=ab initio prediction:Prodigal:002006,similar to AA sequence:UniProtKB:P75913;locus_tag=DEIKIFOI_01015;product=Glyoxylate/hydroxypyruvate reductase A
NZ_LWHQ01000010.1	Prodigal:002006	CDS	53502	54713	.	-	0	ID=DEIKIFOI_01016;eC_number=2.6.1.1;Name=aspC_1;db_xref=COG:COG0436;gene=aspC_1;inference=ab initio prediction:Prodigal:002006,similar to AA sequence:UniProtKB:Q9X0Y2;locus_tag=DEIKIFOI_01016;product=Aspartate aminotransferase
NZ_LWHQ01000010.1	Prodigal:002006	CDS	54916	55752	.	+	0	ID=DEIKIFOI_01017;eC_number=3.8.1.5;Name=dhmA_2;gene=dhmA_2;inference=ab initio prediction:Prodigal:002006,protein motif:HAMAP:MF_01230;locus_tag=DEIKIFOI_01017;product=Haloalkane dehalogenase
NZ_LWHQ01000010.1	Prodigal:002006	CDS	55833	56297	.	-	0	ID=DEIKIFOI_01018;inference=ab initio prediction:Prodigal:002006;locus_tag=DEIKIFOI_01018;product=hypothetical protein
NZ_LWHQ01000010.1	Prodigal:002006	CDS	56396	57169	.	-	0	ID=DEIKIFOI_01019;inference=ab initio prediction:Prodigal:002006;locus_tag=DEIKIFOI_01019;product=hypothetical protein
NZ_LWHQ01000010.1	Prodigal:002006	CDS	57333	60806	.	+	0	ID=DEIKIFOI_01020;eC_number=6.3.5.5;Name=carB;db_xref=COG:COG0458;gene=carB;inference=ab initio prediction:Prodigal:002006,similar to AA sequence:UniProtKB:P00968;locus_tag=DEIKIFOI_01020;product=Carbamoyl-phosphate synthase large chain
NZ_LWHQ01000010.1	Prodigal:002006	CDS	60930	61406	.	+	0	ID=DEIKIFOI_01021;Name=greA;db_xref=COG:COG0782;gene=greA;inference=ab initio prediction:Prodigal:002006,similar to AA sequence:UniProtKB:P0A6W5;locus_tag=DEIKIFOI_01021;product=Transcription elongation factor GreA
NZ_LWHQ01000010.1	Prodigal:002006	CDS	61541	62044	.	+	0	ID=DEIKIFOI_01022;inference=ab initio prediction:Prodigal:002006;locus_tag=DEIKIFOI_01022;product=hypothetical protein
NZ_LWHQ01000010.1	Prodigal:002006	CDS	62087	62350	.	-	0	ID=DEIKIFOI_01023;inference=ab initio prediction:Prodigal:002006;locus_tag=DEIKIFOI_01023;product=hypothetical protein
NZ_LWHQ01000010.1	Prodigal:002006	CDS	62690	62830	.	-	0	ID=DEIKIFOI_01024;inference=ab initio prediction:Prodigal:002006;locus_tag=DEIKIFOI_01024;product=hypothetical protein
NZ_LWHQ01000010.1	Prodigal:002006	CDS	62902	63165	.	-	0	ID=DEIKIFOI_01025;inference=ab initio prediction:Prodigal:002006;locus_tag=DEIKIFOI_01025;product=hypothetical protein
NZ_LWHQ01000010.1	Prodigal:002006	CDS	63337	63894	.	+	0	ID=DEIKIFOI_01026;Name=sigK;db_xref=COG:COG1595;gene=sigK;inference=ab initio prediction:Prodigal:002006,similar to AA sequence:UniProtKB:P9WGH7;locus_tag=DEIKIFOI_01026;product=ECF RNA polymerase sigma factor SigK
NZ_LWHQ01000010.1	Prodigal:002006	CDS	63891	64631	.	+	0	ID=DEIKIFOI_01027;inference=ab initio prediction:Prodigal:002006;locus_tag=DEIKIFOI_01027;product=hypothetical protein
NZ_LWHQ01000010.1	Prodigal:002006	CDS	64776	65330	.	-	0	ID=DEIKIFOI_01028;inference=ab initio prediction:Prodigal:002006;locus_tag=DEIKIFOI_01028;product=hypothetical protein
NZ_LWHQ01000010.1	Prodigal:002006	CDS	65526	66425	.	+	0	ID=DEIKIFOI_01029;Name=yjiE_1;gene=yjiE_1;inference=ab initio prediction:Prodigal:002006,similar to AA sequence:UniProtKB:P39376;locus_tag=DEIKIFOI_01029;product=HTH-type transcriptional regulator YjiE
NZ_LWHQ01000010.1	Prodigal:002006	CDS	66614	68029	.	+	0	ID=DEIKIFOI_01030;eC_number=4.3.1.1;Name=aspA;db_xref=COG:COG1027;gene=aspA;inference=ab initio prediction:Prodigal:002006,similar to AA sequence:UniProtKB:P0AC38;locus_tag=DEIKIFOI_01030;product=Aspartate ammonia-lyase
NZ_LWHQ01000010.1	Prodigal:002006	CDS	68147	69469	.	+	0	ID=DEIKIFOI_01031;Name=gltT;gene=gltT;inference=ab initio prediction:Prodigal:002006,similar to AA sequence:UniProtKB:P24944;locus_tag=DEIKIFOI_01031;product=Proton/sodium-glutamate symport protein
NZ_LWHQ01000010.1	Prodigal:002006	CDS	69528	70913	.	-	0	ID=DEIKIFOI_01032;eC_number=2.4.1.250;Name=mshA_5;gene=mshA_5;inference=ab initio prediction:Prodigal:002006,protein motif:HAMAP:MF_01695;locus_tag=DEIKIFOI_01032;product=D-inositol-3-phosphate glycosyltransferase
NZ_LWHQ01000010.1	Prodigal:002006	CDS	71172	71354	.	+	0	ID=DEIKIFOI_01033;inference=ab initio prediction:Prodigal:002006;locus_tag=DEIKIFOI_01033;product=hypothetical protein
NZ_LWHQ01000010.1	Prodigal:002006	CDS	71360	72301	.	+	0	ID=DEIKIFOI_01034;inference=ab initio prediction:Prodigal:002006;locus_tag=DEIKIFOI_01034;product=hypothetical protein
NZ_LWHQ01000010.1	Prodigal:002006	CDS	72359	73834	.	+	0	ID=DEIKIFOI_01035;inference=ab initio prediction:Prodigal:002006;locus_tag=DEIKIFOI_01035;product=hypothetical protein
NZ_LWHQ01000010.1	Prodigal:002006	CDS	73922	74644	.	+	0	ID=DEIKIFOI_01036;eC_number=2.7.1.48;Name=udk;gene=udk;inference=ab initio prediction:Prodigal:002006,protein motif:HAMAP:MF_00551;locus_tag=DEIKIFOI_01036;product=Uridine kinase
NZ_LWHQ01000010.1	Prodigal:002006	CDS	74897	76378	.	-	0	ID=DEIKIFOI_01037;Name=hlyD_1;gene=hlyD_1;inference=ab initio prediction:Prodigal:002006,similar to AA sequence:UniProtKB:P06739;locus_tag=DEIKIFOI_01037;product=Hemolysin secretion protein D%2C plasmid
NZ_LWHQ01000010.1	Prodigal:002006	CDS	76375	78513	.	-	0	ID=DEIKIFOI_01038;Name=hlyB_1;db_xref=COG:COG2274;gene=hlyB_1;inference=ab initio prediction:Prodigal:002006,similar to AA sequence:UniProtKB:Q47258;locus_tag=DEIKIFOI_01038;product=Alpha-hemolysin translocation ATP-binding protein HlyB
NZ_LWHQ01000010.1	Prodigal:002006	CDS	78538	78837	.	-	0	ID=DEIKIFOI_01039;inference=ab initio prediction:Prodigal:002006;locus_tag=DEIKIFOI_01039;product=hypothetical protein
NZ_LWHQ01000010.1	Prodigal:002006	CDS	78880	84090	.	-	0	ID=DEIKIFOI_01040;inference=ab initio prediction:Prodigal:002006;locus_tag=DEIKIFOI_01040;product=hypothetical protein
NZ_LWHQ01000010.1	Prodigal:002006	CDS	84916	86307	.	+	0	ID=DEIKIFOI_01041;inference=ab initio prediction:Prodigal:002006;locus_tag=DEIKIFOI_01041;product=hypothetical protein
NZ_LWHQ01000010.1	Prodigal:002006	CDS	86475	88427	.	+	0	ID=DEIKIFOI_01042;Name=prsD;gene=prsD;inference=ab initio prediction:Prodigal:002006,similar to AA sequence:UniProtKB:Q7ANN4;locus_tag=DEIKIFOI_01042;product=Type I secretion system ATP-binding protein PrsD
NZ_LWHQ01000010.1	Prodigal:002006	CDS	88427	89752	.	+	0	ID=DEIKIFOI_01043;Name=prsE;gene=prsE;inference=ab initio prediction:Prodigal:002006,similar to AA sequence:UniProtKB:Q7ANN5;locus_tag=DEIKIFOI_01043;product=Type I secretion system membrane fusion protein PrsE
NZ_LWHQ01000010.1	Prodigal:002006	CDS	89847	89939	.	-	0	ID=DEIKIFOI_01044;inference=ab initio prediction:Prodigal:002006;locus_tag=DEIKIFOI_01044;product=hypothetical protein
NZ_LWHQ01000010.1	Prodigal:002006	CDS	90219	91985	.	-	0	ID=DEIKIFOI_01045;Name=atm1_1;db_xref=COG:COG5265;gene=atm1_1;inference=ab initio prediction:Prodigal:002006,similar to AA sequence:UniProtKB:Q2G506;locus_tag=DEIKIFOI_01045;product=ATM1-type heavy metal exporter
NZ_LWHQ01000010.1	Prodigal:002006	CDS	92226	93581	.	-	0	ID=DEIKIFOI_01046;inference=ab initio prediction:Prodigal:002006,similar to AA sequence:UniProtKB:P9WJX1;locus_tag=DEIKIFOI_01046;product=putative MFS-type transporter
NZ_LWHQ01000010.1	Prodigal:002006	CDS	93578	94567	.	-	0	ID=DEIKIFOI_01047;inference=ab initio prediction:Prodigal:002006;locus_tag=DEIKIFOI_01047;product=hypothetical protein
NZ_LWHQ01000010.1	Prodigal:002006	CDS	94851	95609	.	+	0	ID=DEIKIFOI_01048;eC_number=2.6.99.2;Name=pdxJ;db_xref=COG:COG0854;gene=pdxJ;inference=ab initio prediction:Prodigal:002006,similar to AA sequence:UniProtKB:P0A794;locus_tag=DEIKIFOI_01048;product=Pyridoxine 5'-phosphate synthase
NZ_LWHQ01000010.1	Prodigal:002006	CDS	95606	96043	.	+	0	ID=DEIKIFOI_01049;eC_number=2.7.8.7;Name=acpS;db_xref=COG:COG0736;gene=acpS;inference=ab initio prediction:Prodigal:002006,similar to AA sequence:UniProtKB:Q9KPB6;locus_tag=DEIKIFOI_01049;product=Holo-[acyl-carrier-protein] synthase
NZ_LWHQ01000010.1	Prodigal:002006	CDS	96197	96988	.	+	0	ID=DEIKIFOI_01050;eC_number=3.4.21.89;Name=lepB;db_xref=COG:COG0681;gene=lepB;inference=ab initio prediction:Prodigal:002006,similar to AA sequence:UniProtKB:Q8L2J7;locus_tag=DEIKIFOI_01050;product=Signal peptidase I
NZ_LWHQ01000010.1	Prodigal:002006	CDS	97004	97798	.	+	0	ID=DEIKIFOI_01051;eC_number=3.1.26.3;Name=rnc;db_xref=COG:COG0571;gene=rnc;inference=ab initio prediction:Prodigal:002006,similar to AA sequence:UniProtKB:Q52698;locus_tag=DEIKIFOI_01051;product=Ribonuclease 3
NZ_LWHQ01000010.1	Prodigal:002006	CDS	97795	98793	.	+	0	ID=DEIKIFOI_01052;Name=era;db_xref=COG:COG1159;gene=era;inference=ab initio prediction:Prodigal:002006,similar to AA sequence:UniProtKB:P42182;locus_tag=DEIKIFOI_01052;product=GTPase Era
NZ_LWHQ01000010.1	Prodigal:002006	CDS	98795	99718	.	+	0	ID=DEIKIFOI_01053;eC_number=2.1.1.172;Name=rsmC;gene=rsmC;inference=ab initio prediction:Prodigal:002006,protein motif:HAMAP:MF_01862;locus_tag=DEIKIFOI_01053;product=Ribosomal RNA small subunit methyltransferase C
NZ_LWHQ01000010.1	Prodigal:002006	CDS	99729	100478	.	+	0	ID=DEIKIFOI_01054;eC_number=5.4.99.19;Name=rsuA;db_xref=COG:COG1187;gene=rsuA;inference=ab initio prediction:Prodigal:002006,similar to AA sequence:UniProtKB:P0AA43;locus_tag=DEIKIFOI_01054;product=Ribosomal small subunit pseudouridine synthase A
NZ_LWHQ01000010.1	Prodigal:002006	CDS	100512	101327	.	-	0	ID=DEIKIFOI_01055;inference=ab initio prediction:Prodigal:002006;locus_tag=DEIKIFOI_01055;product=hypothetical protein
NZ_LWHQ01000010.1	Prodigal:002006	CDS	101611	103254	.	-	0	ID=DEIKIFOI_01056;Name=gsiB_2;db_xref=COG:COG0747;gene=gsiB_2;inference=ab initio prediction:Prodigal:002006,similar to AA sequence:UniProtKB:P75797;locus_tag=DEIKIFOI_01056;product=Glutathione-binding protein GsiB
NZ_LWHQ01000010.1	Prodigal:002006	CDS	103470	104876	.	+	0	ID=DEIKIFOI_01057;eC_number=3.3.1.1;Name=ahcY;gene=ahcY;inference=ab initio prediction:Prodigal:002006,similar to AA sequence:UniProtKB:A0A087WNH6;locus_tag=DEIKIFOI_01057;product=Adenosylhomocysteinase
NZ_LWHQ01000010.1	Prodigal:002006	CDS	105248	107719	.	+	0	ID=DEIKIFOI_01058;eC_number=2.7.13.3;Name=divL;gene=divL;inference=ab initio prediction:Prodigal:002006,similar to AA sequence:UniProtKB:Q9RQQ9;locus_tag=DEIKIFOI_01058;product=Sensor protein DivL
NZ_LWHQ01000010.1	Prodigal:002006	CDS	107936	109468	.	+	0	ID=DEIKIFOI_01059;inference=ab initio prediction:Prodigal:002006;locus_tag=DEIKIFOI_01059;product=hypothetical protein
NZ_LWHQ01000010.1	Prodigal:002006	CDS	109493	110236	.	+	0	ID=DEIKIFOI_01060;eC_number=2.7.7.99;Name=murU;db_xref=COG:COG1208;gene=murU;inference=ab initio prediction:Prodigal:002006,similar to AA sequence:UniProtKB:Q88QT2;locus_tag=DEIKIFOI_01060;product=N-acetylmuramate alpha-1-phosphate uridylyltransferase
NZ_LWHQ01000010.1	Prodigal:002006	CDS	110307	110804	.	+	0	ID=DEIKIFOI_01061;inference=ab initio prediction:Prodigal:002006;locus_tag=DEIKIFOI_01061;product=hypothetical protein
NZ_LWHQ01000010.1	Prodigal:002006	CDS	110801	113944	.	+	0	ID=DEIKIFOI_01062;inference=ab initio prediction:Prodigal:002006;locus_tag=DEIKIFOI_01062;product=hypothetical protein
NZ_LWHQ01000010.1	Prodigal:002006	CDS	114426	117881	.	+	0	ID=DEIKIFOI_01063;eC_number=3.1.11.5;Name=recB;gene=recB;inference=ab initio prediction:Prodigal:002006,protein motif:HAMAP:MF_01485;locus_tag=DEIKIFOI_01063;product=RecBCD enzyme subunit RecB
NZ_LWHQ01000010.1	Prodigal:002006	CDS	118023	118343	.	+	0	ID=DEIKIFOI_01064;inference=ab initio prediction:Prodigal:002006,similar to AA sequence:UniProtKB:P00275;locus_tag=DEIKIFOI_01064;product=Thioredoxin C-1
NZ_LWHQ01000010.1	Prodigal:002006	CDS	118452	118817	.	-	0	ID=DEIKIFOI_01065;inference=ab initio prediction:Prodigal:002006;locus_tag=DEIKIFOI_01065;product=hypothetical protein
NZ_LWHQ01000010.1	Prodigal:002006	CDS	118936	119295	.	-	0	ID=DEIKIFOI_01066;inference=ab initio prediction:Prodigal:002006;locus_tag=DEIKIFOI_01066;product=hypothetical protein
NZ_LWHQ01000010.1	Prodigal:002006	CDS	119444	120067	.	+	0	ID=DEIKIFOI_01067;Name=yibF_3;db_xref=COG:COG0625;gene=yibF_3;inference=ab initio prediction:Prodigal:002006,similar to AA sequence:UniProtKB:P0ACA1;locus_tag=DEIKIFOI_01067;product=putative GST-like protein YibF
NZ_LWHQ01000010.1	Prodigal:002006	CDS	120119	120970	.	-	0	ID=DEIKIFOI_01068;inference=ab initio prediction:Prodigal:002006;locus_tag=DEIKIFOI_01068;product=hypothetical protein
NZ_LWHQ01000010.1	Prodigal:002006	CDS	120957	122690	.	-	0	ID=DEIKIFOI_01069;eC_number=4.2.1.9;Name=ilvD_1;db_xref=COG:COG0129;gene=ilvD_1;inference=ab initio prediction:Prodigal:002006,similar to AA sequence:UniProtKB:P9WKJ5;locus_tag=DEIKIFOI_01069;product=Dihydroxy-acid dehydratase
NZ_LWHQ01000010.1	Prodigal:002006	CDS	123292	124443	.	-	0	ID=DEIKIFOI_01070;db_xref=COG:COG4307;inference=ab initio prediction:Prodigal:002006,similar to AA sequence:UniProtKB:P9WL95;locus_tag=DEIKIFOI_01070;product=putative protein
NZ_LWHQ01000010.1	Prodigal:002006	CDS	124726	127977	.	+	0	ID=DEIKIFOI_01071;inference=ab initio prediction:Prodigal:002006;locus_tag=DEIKIFOI_01071;product=hypothetical protein
NZ_LWHQ01000010.1	Prodigal:002006	CDS	127989	130526	.	+	0	ID=DEIKIFOI_01072;db_xref=COG:COG2307;inference=ab initio prediction:Prodigal:002006,similar to AA sequence:UniProtKB:P9WL97;locus_tag=DEIKIFOI_01072;product=putative protein
NZ_LWHQ01000010.1	Prodigal:002006	CDS	130541	131428	.	+	0	ID=DEIKIFOI_01073;db_xref=COG:COG1305;inference=ab initio prediction:Prodigal:002006,similar to AA sequence:UniProtKB:P9WL93;locus_tag=DEIKIFOI_01073;product=putative protein
NZ_LWHQ01000010.1	Prodigal:002006	CDS	131784	132059	.	+	0	ID=DEIKIFOI_01074;inference=ab initio prediction:Prodigal:002006;locus_tag=DEIKIFOI_01074;product=hypothetical protein
NZ_LWHQ01000010.1	Prodigal:002006	CDS	132025	132294	.	-	0	ID=DEIKIFOI_01075;inference=ab initio prediction:Prodigal:002006;locus_tag=DEIKIFOI_01075;product=hypothetical protein
NZ_LWHQ01000010.1	Prodigal:002006	CDS	132294	133007	.	-	0	ID=DEIKIFOI_01076;inference=ab initio prediction:Prodigal:002006;locus_tag=DEIKIFOI_01076;product=hypothetical protein
NZ_LWHQ01000010.1	Prodigal:002006	CDS	133348	133701	.	+	0	ID=DEIKIFOI_01077;inference=ab initio prediction:Prodigal:002006;locus_tag=DEIKIFOI_01077;product=hypothetical protein
NZ_LWHQ01000010.1	Prodigal:002006	CDS	133698	134498	.	+	0	ID=DEIKIFOI_01078;inference=ab initio prediction:Prodigal:002006;locus_tag=DEIKIFOI_01078;product=hypothetical protein
NZ_LWHQ01000010.1	Prodigal:002006	CDS	134508	135299	.	-	0	ID=DEIKIFOI_01079;eC_number=3.1.11.2;Name=xthA_1;db_xref=COG:COG0708;gene=xthA_1;inference=ab initio prediction:Prodigal:002006,similar to AA sequence:UniProtKB:P09030;locus_tag=DEIKIFOI_01079;product=Exodeoxyribonuclease III
NZ_LWHQ01000010.1	Prodigal:002006	CDS	135422	136090	.	+	0	ID=DEIKIFOI_01080;inference=ab initio prediction:Prodigal:002006;locus_tag=DEIKIFOI_01080;product=hypothetical protein
NZ_LWHQ01000010.1	Prodigal:002006	CDS	136218	137540	.	+	0	ID=DEIKIFOI_01081;eC_number=1.1.1.3;Name=hom;db_xref=COG:COG0460;gene=hom;inference=ab initio prediction:Prodigal:002006,similar to AA sequence:UniProtKB:P19582;locus_tag=DEIKIFOI_01081;product=Homoserine dehydrogenase
NZ_LWHQ01000010.1	Prodigal:002006	CDS	137688	138686	.	+	0	ID=DEIKIFOI_01082;eC_number=3.1.3.11;Name=glpX;db_xref=COG:COG1494;gene=glpX;inference=ab initio prediction:Prodigal:002006,similar to AA sequence:UniProtKB:Q03224;locus_tag=DEIKIFOI_01082;product=Fructose-1%2C6-bisphosphatase class 2
NZ_LWHQ01000010.1	Prodigal:002006	CDS	138801	139247	.	+	0	ID=DEIKIFOI_01083;inference=ab initio prediction:Prodigal:002006;locus_tag=DEIKIFOI_01083;product=hypothetical protein
NZ_LWHQ01000010.1	Prodigal:002006	CDS	139498	140379	.	-	0	ID=DEIKIFOI_01084;Name=ycf3;gene=ycf3;inference=ab initio prediction:Prodigal:002006,protein motif:HAMAP:MF_00439;locus_tag=DEIKIFOI_01084;product=Photosystem I assembly protein Ycf3
NZ_LWHQ01000010.1	Prodigal:002006	CDS	140630	141757	.	-	0	ID=DEIKIFOI_01085;eC_number=6.3.4.18;Name=purK;gene=purK;inference=ab initio prediction:Prodigal:002006,similar to AA sequence:UniProtKB:Q7A695;locus_tag=DEIKIFOI_01085;product=N5-carboxyaminoimidazole ribonucleotide synthase
NZ_LWHQ01000010.1	Prodigal:002006	CDS	141754	142251	.	-	0	ID=DEIKIFOI_01086;eC_number=5.4.99.18;Name=purE;db_xref=COG:COG0041;gene=purE;inference=ab initio prediction:Prodigal:002006,similar to AA sequence:UniProtKB:Q9WYS7;locus_tag=DEIKIFOI_01086;product=N5-carboxyaminoimidazole ribonucleotide mutase
NZ_LWHQ01000010.1	Prodigal:002006	CDS	142432	142650	.	-	0	ID=DEIKIFOI_01087;inference=ab initio prediction:Prodigal:002006;locus_tag=DEIKIFOI_01087;product=hypothetical protein
NZ_LWHQ01000010.1	Prodigal:002006	CDS	142864	143049	.	+	0	ID=DEIKIFOI_01088;inference=ab initio prediction:Prodigal:002006;locus_tag=DEIKIFOI_01088;product=hypothetical protein
NZ_LWHQ01000010.1	Prodigal:002006	CDS	143220	144872	.	-	0	ID=DEIKIFOI_01089;eC_number=6.2.1.3;db_xref=COG:COG0318;inference=ab initio prediction:Prodigal:002006,similar to AA sequence:UniProtKB:Q5SKN9;locus_tag=DEIKIFOI_01089;product=Long-chain-fatty-acid--CoA ligase
NZ_LWHQ01000010.1	Prodigal:002006	CDS	144971	145396	.	+	0	ID=DEIKIFOI_01090;inference=ab initio prediction:Prodigal:002006;locus_tag=DEIKIFOI_01090;product=hypothetical protein
NZ_LWHQ01000010.1	Prodigal:002006	CDS	145491	146612	.	+	0	ID=DEIKIFOI_01091;inference=ab initio prediction:Prodigal:002006;locus_tag=DEIKIFOI_01091;product=hypothetical protein
NZ_LWHQ01000010.1	Prodigal:002006	CDS	146639	148549	.	+	0	ID=DEIKIFOI_01092;eC_number=6.2.1.1;Name=acs;db_xref=COG:COG0365;gene=acs;inference=ab initio prediction:Prodigal:002006,similar to AA sequence:UniProtKB:Q8ZKF6;locus_tag=DEIKIFOI_01092;product=Acetyl-coenzyme A synthetase
NZ_LWHQ01000010.1	Prodigal:002006	CDS	148560	149789	.	-	0	ID=DEIKIFOI_01093;inference=ab initio prediction:Prodigal:002006;locus_tag=DEIKIFOI_01093;product=hypothetical protein
NZ_LWHQ01000010.1	Prodigal:002006	CDS	150201	150590	.	+	0	ID=DEIKIFOI_01094;inference=ab initio prediction:Prodigal:002006;locus_tag=DEIKIFOI_01094;product=hypothetical protein
NZ_LWHQ01000010.1	Prodigal:002006	CDS	150731	151852	.	+	0	ID=DEIKIFOI_01095;eC_number=1.6.99.1;Name=namA_1;db_xref=COG:COG1902;gene=namA_1;inference=ab initio prediction:Prodigal:002006,similar to AA sequence:UniProtKB:Q5KXG9;locus_tag=DEIKIFOI_01095;product=NADPH dehydrogenase
NZ_LWHQ01000010.1	Prodigal:002006	CDS	151874	154477	.	-	0	ID=DEIKIFOI_01096;inference=ab initio prediction:Prodigal:002006;locus_tag=DEIKIFOI_01096;product=hypothetical protein
NZ_LWHQ01000010.1	Prodigal:002006	CDS	154659	155084	.	+	0	ID=DEIKIFOI_01097;inference=ab initio prediction:Prodigal:002006;locus_tag=DEIKIFOI_01097;product=hypothetical protein
NZ_LWHQ01000010.1	Prodigal:002006	CDS	155033	155329	.	-	0	ID=DEIKIFOI_01098;inference=ab initio prediction:Prodigal:002006;locus_tag=DEIKIFOI_01098;product=hypothetical protein
NZ_LWHQ01000010.1	Prodigal:002006	CDS	155695	157197	.	-	0	ID=DEIKIFOI_01099;Name=amtB;gene=amtB;inference=ab initio prediction:Prodigal:002006,similar to AA sequence:UniProtKB:P69681;locus_tag=DEIKIFOI_01099;product=Ammonia channel
NZ_LWHQ01000010.1	Prodigal:002006	CDS	157280	157618	.	-	0	ID=DEIKIFOI_01100;Name=glnK;db_xref=COG:COG0347;gene=glnK;inference=ab initio prediction:Prodigal:002006,similar to AA sequence:UniProtKB:P0AC55;locus_tag=DEIKIFOI_01100;product=Nitrogen regulatory protein P-II 2
NZ_LWHQ01000010.1	Prodigal:002006	CDS	157876	158754	.	-	0	ID=DEIKIFOI_01101;eC_number=3.1.2.-;Name=tesB;db_xref=COG:COG1946;gene=tesB;inference=ab initio prediction:Prodigal:002006,similar to AA sequence:UniProtKB:P0AGG2;locus_tag=DEIKIFOI_01101;product=Acyl-CoA thioesterase 2
NZ_LWHQ01000010.1	Prodigal:002006	CDS	158841	160166	.	+	0	ID=DEIKIFOI_01102;eC_number=1.14.13.-;Name=ubiL_1;db_xref=COG:COG0654;gene=ubiL_1;inference=ab initio prediction:Prodigal:002006,similar to AA sequence:UniProtKB:Q2RMZ4;locus_tag=DEIKIFOI_01102;product=Ubiquinone hydroxylase UbiL
NZ_LWHQ01000010.1	Prodigal:002006	CDS	160293	160925	.	-	0	ID=DEIKIFOI_01103;Name=nreC_2;db_xref=COG:COG2197;gene=nreC_2;inference=ab initio prediction:Prodigal:002006,similar to AA sequence:UniProtKB:Q7WZY4;locus_tag=DEIKIFOI_01103;product=Oxygen regulatory protein NreC
NZ_LWHQ01000010.1	Prodigal:002006	CDS	160922	162256	.	-	0	ID=DEIKIFOI_01104;inference=ab initio prediction:Prodigal:002006;locus_tag=DEIKIFOI_01104;product=hypothetical protein
NZ_LWHQ01000010.1	Prodigal:002006	CDS	162442	164916	.	-	0	ID=DEIKIFOI_01105;Name=btuB_2;gene=btuB_2;inference=ab initio prediction:Prodigal:002006,protein motif:HAMAP:MF_01531;locus_tag=DEIKIFOI_01105;product=Vitamin B12 transporter BtuB
NZ_LWHQ01000010.1	Prodigal:002006	CDS	165166	165828	.	-	0	ID=DEIKIFOI_01106;eC_number=2.3.2.6;Name=aat;db_xref=COG:COG2360;gene=aat;inference=ab initio prediction:Prodigal:002006,similar to AA sequence:UniProtKB:P0A8P1;locus_tag=DEIKIFOI_01106;product=Leucyl/phenylalanyl-tRNA--protein transferase
NZ_LWHQ01000010.1	Prodigal:002006	CDS	165992	166258	.	-	0	ID=DEIKIFOI_01107;inference=ab initio prediction:Prodigal:002006;locus_tag=DEIKIFOI_01107;product=hypothetical protein
NZ_LWHQ01000010.1	Prodigal:002006	CDS	166508	167863	.	-	0	ID=DEIKIFOI_01108;eC_number=6.3.4.14;Name=accC_1;db_xref=COG:COG0439;gene=accC_1;inference=ab initio prediction:Prodigal:002006,similar to AA sequence:UniProtKB:P43873;locus_tag=DEIKIFOI_01108;product=Biotin carboxylase
NZ_LWHQ01000010.1	Prodigal:002006	CDS	168007	168498	.	-	0	ID=DEIKIFOI_01109;Name=accB_1;db_xref=COG:COG0511;gene=accB_1;inference=ab initio prediction:Prodigal:002006,similar to AA sequence:UniProtKB:P0ABD8;locus_tag=DEIKIFOI_01109;product=Biotin carboxyl carrier protein of acetyl-CoA carboxylase
NZ_LWHQ01000010.1	Prodigal:002006	CDS	168660	169475	.	-	0	ID=DEIKIFOI_01110;inference=ab initio prediction:Prodigal:002006;locus_tag=DEIKIFOI_01110;product=hypothetical protein
NZ_LWHQ01000010.1	Prodigal:002006	CDS	169659	170825	.	+	0	ID=DEIKIFOI_01111;eC_number=2.6.1.1;Name=aspC_2;db_xref=COG:COG0436;gene=aspC_2;inference=ab initio prediction:Prodigal:002006,similar to AA sequence:UniProtKB:Q9X0Y2;locus_tag=DEIKIFOI_01111;product=Aspartate aminotransferase
NZ_LWHQ01000010.1	Prodigal:002006	CDS	170840	171625	.	+	0	ID=DEIKIFOI_01112;eC_number=2.1.1.-;db_xref=COG:COG0500;inference=ab initio prediction:Prodigal:002006,similar to AA sequence:UniProtKB:P9WK01;locus_tag=DEIKIFOI_01112;product=putative methyltransferase
NZ_LWHQ01000010.1	Prodigal:002006	CDS	171729	173132	.	-	0	ID=DEIKIFOI_01113;eC_number=3.1.6.1;Name=atsA;db_xref=COG:COG3119;gene=atsA;inference=ab initio prediction:Prodigal:002006,similar to AA sequence:UniProtKB:P51691;locus_tag=DEIKIFOI_01113;product=Arylsulfatase
NZ_LWHQ01000010.1	Prodigal:002006	CDS	173202	173678	.	-	0	ID=DEIKIFOI_01114;inference=ab initio prediction:Prodigal:002006;locus_tag=DEIKIFOI_01114;product=hypothetical protein
NZ_LWHQ01000010.1	Prodigal:002006	CDS	173697	174161	.	-	0	ID=DEIKIFOI_01115;inference=ab initio prediction:Prodigal:002006;locus_tag=DEIKIFOI_01115;product=hypothetical protein
NZ_LWHQ01000010.1	Prodigal:002006	CDS	174226	174633	.	-	0	ID=DEIKIFOI_01116;db_xref=COG:COG2764;inference=ab initio prediction:Prodigal:002006,similar to AA sequence:UniProtKB:P9WKQ3;locus_tag=DEIKIFOI_01116;product=putative protein
NZ_LWHQ01000010.1	Prodigal:002006	CDS	174668	176008	.	-	0	ID=DEIKIFOI_01117;inference=ab initio prediction:Prodigal:002006;locus_tag=DEIKIFOI_01117;product=hypothetical protein
NZ_LWHQ01000010.1	Prodigal:002006	CDS	176005	176379	.	-	0	ID=DEIKIFOI_01118;inference=ab initio prediction:Prodigal:002006;locus_tag=DEIKIFOI_01118;product=hypothetical protein
NZ_LWHQ01000010.1	Prodigal:002006	CDS	176482	177753	.	-	0	ID=DEIKIFOI_01119;inference=ab initio prediction:Prodigal:002006;locus_tag=DEIKIFOI_01119;product=hypothetical protein
NZ_LWHQ01000010.1	Prodigal:002006	CDS	178098	181340	.	-	0	ID=DEIKIFOI_01120;eC_number=3.1.26.12;Name=rne;gene=rne;inference=ab initio prediction:Prodigal:002006,protein motif:HAMAP:MF_00970;locus_tag=DEIKIFOI_01120;product=Ribonuclease E
NZ_LWHQ01000010.1	Prodigal:002006	CDS	182130	183455	.	+	0	ID=DEIKIFOI_01121;inference=ab initio prediction:Prodigal:002006;locus_tag=DEIKIFOI_01121;product=hypothetical protein
NZ_LWHQ01000010.1	Prodigal:002006	CDS	183658	186087	.	+	0	ID=DEIKIFOI_01122;Name=mrcA;db_xref=COG:COG5009;gene=mrcA;inference=ab initio prediction:Prodigal:002006,similar to AA sequence:UniProtKB:O05131;locus_tag=DEIKIFOI_01122;product=Penicillin-binding protein 1A
NZ_LWHQ01000010.1	Prodigal:002006	CDS	186119	186850	.	-	0	ID=DEIKIFOI_01123;inference=ab initio prediction:Prodigal:002006;locus_tag=DEIKIFOI_01123;product=hypothetical protein
NZ_LWHQ01000010.1	Prodigal:002006	CDS	187043	188008	.	+	0	ID=DEIKIFOI_01124;Name=prfB;db_xref=COG:COG1186;gene=prfB;inference=ab initio prediction:Prodigal:002006,similar to AA sequence:UniProtKB:P07012;locus_tag=DEIKIFOI_01124;product=Peptide chain release factor RF2
NZ_LWHQ01000010.1	Prodigal:002006	CDS	188363	190738	.	-	0	ID=DEIKIFOI_01125;inference=ab initio prediction:Prodigal:002006;locus_tag=DEIKIFOI_01125;product=hypothetical protein
NZ_LWHQ01000010.1	Prodigal:002006	CDS	190910	192175	.	+	0	ID=DEIKIFOI_01126;Name=nupX;db_xref=COG:COG1972;gene=nupX;inference=ab initio prediction:Prodigal:002006,similar to AA sequence:UniProtKB:P33021;locus_tag=DEIKIFOI_01126;product=Putative nucleoside permease NupX
NZ_LWHQ01000010.1	Prodigal:002006	CDS	192199	195744	.	-	0	ID=DEIKIFOI_01127;inference=ab initio prediction:Prodigal:002006;locus_tag=DEIKIFOI_01127;product=hypothetical protein
NZ_LWHQ01000010.1	Prodigal:002006	CDS	195977	197725	.	+	0	ID=DEIKIFOI_01128;inference=ab initio prediction:Prodigal:002006;locus_tag=DEIKIFOI_01128;product=hypothetical protein
NZ_LWHQ01000010.1	Prodigal:002006	CDS	197787	198149	.	-	0	ID=DEIKIFOI_01129;inference=ab initio prediction:Prodigal:002006;locus_tag=DEIKIFOI_01129;product=hypothetical protein
NZ_LWHQ01000010.1	Prodigal:002006	CDS	198481	199254	.	-	0	ID=DEIKIFOI_01130;Name=rhaS_1;gene=rhaS_1;inference=ab initio prediction:Prodigal:002006,protein motif:HAMAP:MF_01534;locus_tag=DEIKIFOI_01130;product=HTH-type transcriptional activator RhaS
NZ_LWHQ01000010.1	Prodigal:002006	CDS	199477	200418	.	+	0	ID=DEIKIFOI_01131;inference=ab initio prediction:Prodigal:002006;locus_tag=DEIKIFOI_01131;product=hypothetical protein
NZ_LWHQ01000010.1	Prodigal:002006	CDS	200734	203823	.	-	0	ID=DEIKIFOI_01132;Name=putA;db_xref=COG:COG0506;gene=putA;inference=ab initio prediction:Prodigal:002006,similar to AA sequence:UniProtKB:P09546;locus_tag=DEIKIFOI_01132;product=Bifunctional protein PutA
NZ_LWHQ01000010.1	Prodigal:002006	CDS	203944	204408	.	+	0	ID=DEIKIFOI_01133;Name=lrp_2;db_xref=COG:COG1522;gene=lrp_2;inference=ab initio prediction:Prodigal:002006,similar to AA sequence:UniProtKB:P0ACJ0;locus_tag=DEIKIFOI_01133;product=Leucine-responsive regulatory protein
NZ_LWHQ01000010.1	Prodigal:002006	CDS	204570	204872	.	+	0	ID=DEIKIFOI_01134;inference=ab initio prediction:Prodigal:002006;locus_tag=DEIKIFOI_01134;product=hypothetical protein
NZ_LWHQ01000010.1	Prodigal:002006	CDS	204916	205896	.	-	0	ID=DEIKIFOI_01135;eC_number=2.5.1.47;Name=cysK1;db_xref=COG:COG0031;gene=cysK1;inference=ab initio prediction:Prodigal:002006,similar to AA sequence:UniProtKB:P9WP55;locus_tag=DEIKIFOI_01135;product=O-acetylserine sulfhydrylase
NZ_LWHQ01000010.1	Prodigal:002006	CDS	206252	207637	.	+	0	ID=DEIKIFOI_01136;eC_number=1.6.5.12;Name=ndbB;gene=ndbB;inference=ab initio prediction:Prodigal:002006,similar to AA sequence:UniProtKB:P73735;locus_tag=DEIKIFOI_01136;product=Demethylphylloquinone reductase NdbB
NZ_LWHQ01000010.1	Prodigal:002006	CDS	207847	208974	.	+	0	ID=DEIKIFOI_01137;inference=ab initio prediction:Prodigal:002006;locus_tag=DEIKIFOI_01137;product=hypothetical protein
NZ_LWHQ01000010.1	Prodigal:002006	CDS	208981	210432	.	-	0	ID=DEIKIFOI_01138;eC_number=1.14.13.-;Name=hpyO_1;db_xref=COG:COG2072;gene=hpyO_1;inference=ab initio prediction:Prodigal:002006,similar to AA sequence:UniProtKB:Q8PDQ6;locus_tag=DEIKIFOI_01138;product=FAD-dependent urate hydroxylase
NZ_LWHQ01000010.1	Prodigal:002006	CDS	210481	211113	.	+	0	ID=DEIKIFOI_01139;eC_number=5.99.1.4;Name=nsaD_1;gene=nsaD_1;inference=ab initio prediction:Prodigal:002006,similar to AA sequence:UniProtKB:Q9X9Q7;locus_tag=DEIKIFOI_01139;product=2-hydroxychromene-2-carboxylate isomerase
NZ_LWHQ01000010.1	Prodigal:002006	CDS	211218	212633	.	+	0	ID=DEIKIFOI_01140;eC_number=3.5.1.-;Name=abgB_1;db_xref=COG:COG1473;gene=abgB_1;inference=ab initio prediction:Prodigal:002006,similar to AA sequence:UniProtKB:P76052;locus_tag=DEIKIFOI_01140;product=p-aminobenzoyl-glutamate hydrolase subunit B
NZ_LWHQ01000010.1	Prodigal:002006	CDS	212656	212919	.	-	0	ID=DEIKIFOI_01141;inference=ab initio prediction:Prodigal:002006;locus_tag=DEIKIFOI_01141;product=hypothetical protein
NZ_LWHQ01000010.1	Prodigal:002006	CDS	212985	213188	.	-	0	ID=DEIKIFOI_01142;inference=ab initio prediction:Prodigal:002006;locus_tag=DEIKIFOI_01142;product=hypothetical protein
NZ_LWHQ01000010.1	Prodigal:002006	CDS	213622	214344	.	+	0	ID=DEIKIFOI_01143;Name=rspR_1;db_xref=COG:COG1802;gene=rspR_1;inference=ab initio prediction:Prodigal:002006,similar to AA sequence:UniProtKB:P0ACM2;locus_tag=DEIKIFOI_01143;product=HTH-type transcriptional repressor RspR
NZ_LWHQ01000010.1	Prodigal:002006	CDS	214490	215407	.	+	0	ID=DEIKIFOI_01144;inference=ab initio prediction:Prodigal:002006;locus_tag=DEIKIFOI_01144;product=hypothetical protein
NZ_LWHQ01000010.1	Prodigal:002006	CDS	215521	216996	.	+	0	ID=DEIKIFOI_01145;eC_number=1.1.1.49;Name=zwf_1;db_xref=COG:COG0364;gene=zwf_1;inference=ab initio prediction:Prodigal:002006,similar to AA sequence:UniProtKB:A0QP90;locus_tag=DEIKIFOI_01145;product=Glucose-6-phosphate 1-dehydrogenase
NZ_LWHQ01000010.1	Prodigal:002006	CDS	217258	217926	.	+	0	ID=DEIKIFOI_01146;inference=ab initio prediction:Prodigal:002006;locus_tag=DEIKIFOI_01146;product=hypothetical protein
NZ_LWHQ01000010.1	Prodigal:002006	CDS	217969	218163	.	+	0	ID=DEIKIFOI_01147;inference=ab initio prediction:Prodigal:002006;locus_tag=DEIKIFOI_01147;product=hypothetical protein
NZ_LWHQ01000010.1	Prodigal:002006	CDS	218444	219706	.	+	0	ID=DEIKIFOI_01148;Name=nasA_2;gene=nasA_2;inference=ab initio prediction:Prodigal:002006,similar to AA sequence:UniProtKB:P42432;locus_tag=DEIKIFOI_01148;product=Nitrate transporter
NZ_LWHQ01000010.1	Prodigal:002006	CDS	220006	220785	.	+	0	ID=DEIKIFOI_01149;Name=kpsM;db_xref=COG:COG1682;gene=kpsM;inference=ab initio prediction:Prodigal:002006,similar to AA sequence:UniProtKB:P23889;locus_tag=DEIKIFOI_01149;product=Polysialic acid transport protein KpsM
NZ_LWHQ01000010.1	Prodigal:002006	CDS	220973	221977	.	+	0	ID=DEIKIFOI_01150;inference=ab initio prediction:Prodigal:002006;locus_tag=DEIKIFOI_01150;product=hypothetical protein
NZ_LWHQ01000010.1	Prodigal:002006	CDS	222384	223157	.	-	0	ID=DEIKIFOI_01151;Name=prs_2;gene=prs_2;inference=ab initio prediction:Prodigal:002006,protein motif:HAMAP:MF_00583_A;locus_tag=DEIKIFOI_01151;product=Putative ribose-phosphate pyrophosphokinase
NZ_LWHQ01000010.1	Prodigal:002006	CDS	223249	224016	.	-	0	ID=DEIKIFOI_01152;inference=ab initio prediction:Prodigal:002006;locus_tag=DEIKIFOI_01152;product=hypothetical protein
NZ_LWHQ01000010.1	Prodigal:002006	CDS	224269	225090	.	+	0	ID=DEIKIFOI_01153;inference=ab initio prediction:Prodigal:002006;locus_tag=DEIKIFOI_01153;product=hypothetical protein
NZ_LWHQ01000010.1	Prodigal:002006	CDS	225167	225598	.	-	0	ID=DEIKIFOI_01154;Name=ros_2;db_xref=COG:COG4957;gene=ros_2;inference=ab initio prediction:Prodigal:002006,similar to AA sequence:UniProtKB:Q04152;locus_tag=DEIKIFOI_01154;product=Transcriptional regulatory protein ros
NZ_LWHQ01000010.1	Prodigal:002006	CDS	226255	227391	.	-	0	ID=DEIKIFOI_01155;inference=ab initio prediction:Prodigal:002006;locus_tag=DEIKIFOI_01155;product=hypothetical protein
NZ_LWHQ01000010.1	Prodigal:002006	CDS	227623	227856	.	+	0	ID=DEIKIFOI_01156;inference=ab initio prediction:Prodigal:002006;locus_tag=DEIKIFOI_01156;product=hypothetical protein
NZ_LWHQ01000010.1	Prodigal:002006	CDS	227902	228309	.	-	0	ID=DEIKIFOI_01157;inference=ab initio prediction:Prodigal:002006;locus_tag=DEIKIFOI_01157;product=hypothetical protein
NZ_LWHQ01000010.1	Prodigal:002006	CDS	228467	229789	.	-	0	ID=DEIKIFOI_01158;inference=ab initio prediction:Prodigal:002006,similar to AA sequence:UniProtKB:P0AE45;locus_tag=DEIKIFOI_01158;note=UPF0053 inner membrane protein YtfL;product=hypothetical protein
NZ_LWHQ01000010.1	Prodigal:002006	CDS	230081	231682	.	+	0	ID=DEIKIFOI_01159;Name=purH;db_xref=COG:COG0138;gene=purH;inference=ab initio prediction:Prodigal:002006,similar to AA sequence:UniProtKB:P15639;locus_tag=DEIKIFOI_01159;product=Bifunctional purine biosynthesis protein PurH
NZ_LWHQ01000010.1	Prodigal:002006	CDS	231855	233138	.	+	0	ID=DEIKIFOI_01160;inference=ab initio prediction:Prodigal:002006;locus_tag=DEIKIFOI_01160;product=hypothetical protein
NZ_LWHQ01000010.1	Prodigal:002006	CDS	233170	233679	.	-	0	ID=DEIKIFOI_01161;inference=ab initio prediction:Prodigal:002006;locus_tag=DEIKIFOI_01161;product=hypothetical protein
NZ_LWHQ01000010.1	Prodigal:002006	CDS	233683	233976	.	-	0	ID=DEIKIFOI_01162;inference=ab initio prediction:Prodigal:002006;locus_tag=DEIKIFOI_01162;product=hypothetical protein
NZ_LWHQ01000010.1	Prodigal:002006	CDS	234080	235771	.	-	0	ID=DEIKIFOI_01163;Name=actP_1;db_xref=COG:COG4147;gene=actP_1;inference=ab initio prediction:Prodigal:002006,similar to AA sequence:UniProtKB:P32705;locus_tag=DEIKIFOI_01163;product=Cation/acetate symporter ActP
NZ_LWHQ01000010.1	Prodigal:002006	CDS	235768	236076	.	-	0	ID=DEIKIFOI_01164;Name=yjcH;db_xref=COG:COG3162;gene=yjcH;inference=ab initio prediction:Prodigal:002006,similar to AA sequence:UniProtKB:P0AF54;locus_tag=DEIKIFOI_01164;product=Inner membrane protein YjcH
NZ_LWHQ01000010.1	Prodigal:002006	CDS	236396	238345	.	-	0	ID=DEIKIFOI_01165;eC_number=6.2.1.1;Name=acsA_1;db_xref=COG:COG0365;gene=acsA_1;inference=ab initio prediction:Prodigal:002006,similar to AA sequence:UniProtKB:Q89WV5;locus_tag=DEIKIFOI_01165;product=Acetyl-coenzyme A synthetase
NZ_LWHQ01000010.1	Prodigal:002006	CDS	238506	238772	.	-	0	ID=DEIKIFOI_01166;inference=ab initio prediction:Prodigal:002006;locus_tag=DEIKIFOI_01166;product=hypothetical protein
NZ_LWHQ01000010.1	Prodigal:002006	CDS	238894	239373	.	-	0	ID=DEIKIFOI_01167;eC_number=3.5.4.3;Name=guaD;db_xref=COG:COG0590;gene=guaD;inference=ab initio prediction:Prodigal:002006,similar to AA sequence:UniProtKB:O34598;locus_tag=DEIKIFOI_01167;product=Guanine deaminase
NZ_LWHQ01000010.1	Prodigal:002006	CDS	239457	240347	.	-	0	ID=DEIKIFOI_01168;Name=dmlR_5;gene=dmlR_5;inference=ab initio prediction:Prodigal:002006,similar to AA sequence:UniProtKB:P76250;locus_tag=DEIKIFOI_01168;product=HTH-type transcriptional regulator DmlR
NZ_LWHQ01000010.1	Prodigal:002006	CDS	240460	241452	.	-	0	ID=DEIKIFOI_01169;eC_number=1.8.1.9;Name=trxB_2;db_xref=COG:COG0492;gene=trxB_2;inference=ab initio prediction:Prodigal:002006,similar to AA sequence:UniProtKB:P0A9P4;locus_tag=DEIKIFOI_01169;product=Thioredoxin reductase
NZ_LWHQ01000010.1	Prodigal:002006	CDS	241484	242470	.	-	0	ID=DEIKIFOI_01170;inference=ab initio prediction:Prodigal:002006;locus_tag=DEIKIFOI_01170;product=hypothetical protein
NZ_LWHQ01000010.1	Prodigal:002006	CDS	242576	243922	.	+	0	ID=DEIKIFOI_01171;eC_number=6.1.1.17;Name=gltX1;db_xref=COG:COG0008;gene=gltX1;inference=ab initio prediction:Prodigal:002006,similar to AA sequence:UniProtKB:Q9X172;locus_tag=DEIKIFOI_01171;product=Glutamate--tRNA ligase 1
NZ_LWHQ01000010.1	Prodigal:002006	CDS	243996	244343	.	-	0	ID=DEIKIFOI_01172;inference=ab initio prediction:Prodigal:002006;locus_tag=DEIKIFOI_01172;product=hypothetical protein
NZ_LWHQ01000010.1	Prodigal:002006	CDS	244358	244924	.	-	0	ID=DEIKIFOI_01173;inference=ab initio prediction:Prodigal:002006;locus_tag=DEIKIFOI_01173;product=hypothetical protein
NZ_LWHQ01000010.1	Prodigal:002006	CDS	245038	246471	.	-	0	ID=DEIKIFOI_01174;eC_number=2.5.1.44;Name=hss;gene=hss;inference=ab initio prediction:Prodigal:002006,similar to AA sequence:UniProtKB:O32323;locus_tag=DEIKIFOI_01174;product=Homospermidine synthase
NZ_LWHQ01000010.1	Prodigal:002006	CDS	246809	247024	.	+	0	ID=DEIKIFOI_01175;inference=ab initio prediction:Prodigal:002006;locus_tag=DEIKIFOI_01175;product=hypothetical protein
NZ_LWHQ01000010.1	Prodigal:002006	CDS	247165	248316	.	-	0	ID=DEIKIFOI_01176;eC_number=2.7.2.11;Name=proB;gene=proB;inference=ab initio prediction:Prodigal:002006,similar to AA sequence:UniProtKB:Q2SZF9;locus_tag=DEIKIFOI_01176;product=Glutamate 5-kinase
NZ_LWHQ01000010.1	Prodigal:002006	CDS	248328	248726	.	-	0	ID=DEIKIFOI_01177;eC_number=3.1.-.-;db_xref=COG:COG3742;inference=ab initio prediction:Prodigal:002006,similar to AA sequence:UniProtKB:P9WF57;locus_tag=DEIKIFOI_01177;product=Ribonuclease VapC42
NZ_LWHQ01000010.1	Prodigal:002006	CDS	248723	248992	.	-	0	ID=DEIKIFOI_01178;inference=ab initio prediction:Prodigal:002006;locus_tag=DEIKIFOI_01178;product=hypothetical protein
NZ_LWHQ01000010.1	Prodigal:002006	CDS	249017	249304	.	-	0	ID=DEIKIFOI_01179;inference=ab initio prediction:Prodigal:002006;locus_tag=DEIKIFOI_01179;product=hypothetical protein
NZ_LWHQ01000010.1	Prodigal:002006	CDS	249354	250382	.	-	0	ID=DEIKIFOI_01180;eC_number=3.6.5.-;Name=cgtA;gene=cgtA;inference=ab initio prediction:Prodigal:002006,similar to AA sequence:UniProtKB:B8GYI7;locus_tag=DEIKIFOI_01180;product=GTPase Obg/CgtA
NZ_LWHQ01000010.1	Prodigal:002006	CDS	250448	251083	.	-	0	ID=DEIKIFOI_01181;inference=ab initio prediction:Prodigal:002006;locus_tag=DEIKIFOI_01181;product=hypothetical protein
NZ_LWHQ01000010.1	Prodigal:002006	CDS	251276	251557	.	-	0	ID=DEIKIFOI_01182;Name=rpmA;db_xref=COG:COG0211;gene=rpmA;inference=ab initio prediction:Prodigal:002006,similar to AA sequence:UniProtKB:Q6NDE9;locus_tag=DEIKIFOI_01182;product=50S ribosomal protein L27
NZ_LWHQ01000010.1	Prodigal:002006	CDS	251601	251918	.	-	0	ID=DEIKIFOI_01183;Name=rplU;db_xref=COG:COG0261;gene=rplU;inference=ab initio prediction:Prodigal:002006,similar to AA sequence:UniProtKB:A2RLA4;locus_tag=DEIKIFOI_01183;product=50S ribosomal protein L21
NZ_LWHQ01000010.1	Prodigal:002006	CDS	252192	252578	.	+	0	ID=DEIKIFOI_01184;inference=ab initio prediction:Prodigal:002006;locus_tag=DEIKIFOI_01184;product=hypothetical protein
NZ_LWHQ01000010.1	Prodigal:002006	CDS	252629	253687	.	+	0	ID=DEIKIFOI_01185;inference=ab initio prediction:Prodigal:002006;locus_tag=DEIKIFOI_01185;product=hypothetical protein
NZ_LWHQ01000010.1	Prodigal:002006	CDS	253927	254442	.	-	0	ID=DEIKIFOI_01186;inference=ab initio prediction:Prodigal:002006;locus_tag=DEIKIFOI_01186;product=hypothetical protein
NZ_LWHQ01000010.1	Prodigal:002006	CDS	254439	254651	.	-	0	ID=DEIKIFOI_01187;inference=ab initio prediction:Prodigal:002006;locus_tag=DEIKIFOI_01187;product=hypothetical protein
NZ_LWHQ01000010.1	Prodigal:002006	CDS	254686	255687	.	-	0	ID=DEIKIFOI_01188;inference=ab initio prediction:Prodigal:002006;locus_tag=DEIKIFOI_01188;product=hypothetical protein
NZ_LWHQ01000010.1	Prodigal:002006	CDS	255698	256294	.	-	0	ID=DEIKIFOI_01189;Name=fdhB1;db_xref=COG:COG0437;gene=fdhB1;inference=ab initio prediction:Prodigal:002006,similar to AA sequence:UniProtKB:P27273;locus_tag=DEIKIFOI_01189;product=Formate dehydrogenase iron-sulfur subunit
NZ_LWHQ01000010.1	Prodigal:002006	CDS	256306	259248	.	-	0	ID=DEIKIFOI_01190;eC_number=1.9.6.1;Name=napA;gene=napA;inference=ab initio prediction:Prodigal:002006,protein motif:HAMAP:MF_01630;locus_tag=DEIKIFOI_01190;product=Periplasmic nitrate reductase
NZ_LWHQ01000010.1	Prodigal:002006	CDS	259257	259526	.	-	0	ID=DEIKIFOI_01191;inference=ab initio prediction:Prodigal:002006;locus_tag=DEIKIFOI_01191;product=hypothetical protein
NZ_LWHQ01000010.1	Prodigal:002006	CDS	259579	260220	.	-	0	ID=DEIKIFOI_01192;Name=torD;gene=torD;inference=ab initio prediction:Prodigal:002006,protein motif:HAMAP:MF_01150;locus_tag=DEIKIFOI_01192;product=Chaperone protein TorD
NZ_LWHQ01000010.1	Prodigal:002006	CDS	260302	260991	.	-	0	ID=DEIKIFOI_01193;inference=ab initio prediction:Prodigal:002006;locus_tag=DEIKIFOI_01193;product=hypothetical protein
NZ_LWHQ01000010.1	Prodigal:002006	CDS	260988	261497	.	-	0	ID=DEIKIFOI_01194;inference=ab initio prediction:Prodigal:002006;locus_tag=DEIKIFOI_01194;product=hypothetical protein
NZ_LWHQ01000010.1	Prodigal:002006	CDS	261497	262504	.	-	0	ID=DEIKIFOI_01195;inference=ab initio prediction:Prodigal:002006;locus_tag=DEIKIFOI_01195;product=hypothetical protein
NZ_LWHQ01000010.1	Prodigal:002006	CDS	262514	263074	.	-	0	ID=DEIKIFOI_01196;inference=ab initio prediction:Prodigal:002006;locus_tag=DEIKIFOI_01196;product=hypothetical protein
NZ_LWHQ01000010.1	Prodigal:002006	CDS	263071	263736	.	-	0	ID=DEIKIFOI_01197;inference=ab initio prediction:Prodigal:002006;locus_tag=DEIKIFOI_01197;product=hypothetical protein
NZ_LWHQ01000010.1	Prodigal:002006	CDS	263898	265910	.	+	0	ID=DEIKIFOI_01198;eC_number=7.-.-.-;Name=rsxB_2;gene=rsxB_2;inference=ab initio prediction:Prodigal:002006,protein motif:HAMAP:MF_00463;locus_tag=DEIKIFOI_01198;product=Ion-translocating oxidoreductase complex subunit B
NZ_LWHQ01000010.1	Prodigal:002006	CDS	265914	266378	.	-	0	ID=DEIKIFOI_01199;inference=ab initio prediction:Prodigal:002006;locus_tag=DEIKIFOI_01199;product=hypothetical protein
NZ_LWHQ01000010.1	Prodigal:002006	CDS	266389	266829	.	-	0	ID=DEIKIFOI_01200;inference=ab initio prediction:Prodigal:002006;locus_tag=DEIKIFOI_01200;product=hypothetical protein
NZ_LWHQ01000010.1	Prodigal:002006	CDS	266906	268192	.	-	0	ID=DEIKIFOI_01201;inference=ab initio prediction:Prodigal:002006;locus_tag=DEIKIFOI_01201;product=hypothetical protein
NZ_LWHQ01000010.1	Prodigal:002006	CDS	268325	269554	.	+	0	ID=DEIKIFOI_01202;Name=yciC_1;db_xref=COG:COG0523;gene=yciC_1;inference=ab initio prediction:Prodigal:002006,similar to AA sequence:UniProtKB:P94400;locus_tag=DEIKIFOI_01202;product=Putative metal chaperone YciC
NZ_LWHQ01000010.1	Prodigal:002006	CDS	269558	269842	.	+	0	ID=DEIKIFOI_01203;inference=ab initio prediction:Prodigal:002006;locus_tag=DEIKIFOI_01203;product=hypothetical protein
NZ_LWHQ01000010.1	Prodigal:002006	CDS	270328	271392	.	+	0	ID=DEIKIFOI_01204;eC_number=2.10.1.1;Name=moeA_1;db_xref=COG:COG0303;gene=moeA_1;inference=ab initio prediction:Prodigal:002006,similar to AA sequence:UniProtKB:P12281;locus_tag=DEIKIFOI_01204;product=Molybdopterin molybdenumtransferase
NZ_LWHQ01000010.1	Prodigal:002006	CDS	271389	273374	.	+	0	ID=DEIKIFOI_01205;Name=cinA_2;gene=cinA_2;inference=ab initio prediction:Prodigal:002006,protein motif:HAMAP:MF_00226_B;locus_tag=DEIKIFOI_01205;product=Putative competence-damage inducible protein
NZ_LWHQ01000010.1	Prodigal:002006	CDS	273409	274017	.	+	0	ID=DEIKIFOI_01206;Name=mobB;db_xref=COG:COG1763;gene=mobB;inference=ab initio prediction:Prodigal:002006,similar to AA sequence:UniProtKB:P32125;locus_tag=DEIKIFOI_01206;product=Molybdopterin-guanine dinucleotide biosynthesis adapter protein
NZ_LWHQ01000010.1	Prodigal:002006	CDS	274001	275254	.	+	0	ID=DEIKIFOI_01207;eC_number=2.10.1.1;Name=moeA_2;db_xref=COG:COG0303;gene=moeA_2;inference=ab initio prediction:Prodigal:002006,similar to AA sequence:UniProtKB:P12281;locus_tag=DEIKIFOI_01207;product=Molybdopterin molybdenumtransferase
NZ_LWHQ01000010.1	Prodigal:002006	CDS	275359	276147	.	+	0	ID=DEIKIFOI_01208;Name=pheC_1;gene=pheC_1;inference=ab initio prediction:Prodigal:002006,similar to AA sequence:UniProtKB:Q01269;locus_tag=DEIKIFOI_01208;product=Cyclohexadienyl dehydratase
NZ_LWHQ01000010.1	Prodigal:002006	CDS	276307	276525	.	+	0	ID=DEIKIFOI_01209;inference=ab initio prediction:Prodigal:002006;locus_tag=DEIKIFOI_01209;product=hypothetical protein
NZ_LWHQ01000010.1	Prodigal:002006	CDS	276697	277302	.	-	0	ID=DEIKIFOI_01210;inference=ab initio prediction:Prodigal:002006;locus_tag=DEIKIFOI_01210;product=hypothetical protein
NZ_LWHQ01000010.1	Prodigal:002006	CDS	277732	278517	.	-	0	ID=DEIKIFOI_01211;inference=ab initio prediction:Prodigal:002006;locus_tag=DEIKIFOI_01211;product=hypothetical protein
NZ_LWHQ01000010.1	Prodigal:002006	CDS	278662	281835	.	-	0	ID=DEIKIFOI_01212;Name=mexB;db_xref=COG:COG0841;gene=mexB;inference=ab initio prediction:Prodigal:002006,similar to AA sequence:UniProtKB:P52002;locus_tag=DEIKIFOI_01212;product=Multidrug resistance protein MexB
NZ_LWHQ01000010.1	Prodigal:002006	CDS	281849	283051	.	-	0	ID=DEIKIFOI_01213;Name=mexA;gene=mexA;inference=ab initio prediction:Prodigal:002006,similar to AA sequence:UniProtKB:P52477;locus_tag=DEIKIFOI_01213;product=Multidrug resistance protein MexA
NZ_LWHQ01000010.1	Prodigal:002006	CDS	283332	283706	.	-	0	ID=DEIKIFOI_01214;inference=ab initio prediction:Prodigal:002006;locus_tag=DEIKIFOI_01214;product=hypothetical protein
NZ_LWHQ01000010.1	Prodigal:002006	CDS	283859	285073	.	+	0	ID=DEIKIFOI_01215;eC_number=2.3.1.174;Name=pcaF;gene=pcaF;inference=ab initio prediction:Prodigal:002006,similar to AA sequence:UniProtKB:Q8VPF1;locus_tag=DEIKIFOI_01215;product=Beta-ketoadipyl-CoA thiolase
NZ_LWHQ01000010.1	Prodigal:002006	CDS	285372	286331	.	+	0	ID=DEIKIFOI_01216;eC_number=2.7.1.71;Name=aroK_2;gene=aroK_2;inference=ab initio prediction:Prodigal:002006,protein motif:HAMAP:MF_00109;locus_tag=DEIKIFOI_01216;product=Shikimate kinase
NZ_LWHQ01000010.1	Prodigal:002006	CDS	286457	287497	.	+	0	ID=DEIKIFOI_01217;eC_number=5.3.1.13;Name=kdsD;db_xref=COG:COG0517;gene=kdsD;inference=ab initio prediction:Prodigal:002006,similar to AA sequence:UniProtKB:P45395;locus_tag=DEIKIFOI_01217;product=Arabinose 5-phosphate isomerase KdsD
NZ_LWHQ01000010.1	Prodigal:002006	CDS	287911	288324	.	-	0	ID=DEIKIFOI_01218;inference=ab initio prediction:Prodigal:002006;locus_tag=DEIKIFOI_01218;product=hypothetical protein
NZ_LWHQ01000010.1	Prodigal:002006	CDS	288411	288989	.	-	0	ID=DEIKIFOI_01219;inference=ab initio prediction:Prodigal:002006;locus_tag=DEIKIFOI_01219;product=hypothetical protein
NZ_LWHQ01000010.1	Prodigal:002006	CDS	289037	290362	.	-	0	ID=DEIKIFOI_01220;Name=dctM_1;db_xref=COG:COG1593;gene=dctM_1;inference=ab initio prediction:Prodigal:002006,similar to AA sequence:UniProtKB:O07838;locus_tag=DEIKIFOI_01220;product=C4-dicarboxylate TRAP transporter large permease protein DctM
NZ_LWHQ01000010.1	Prodigal:002006	CDS	290359	290961	.	-	0	ID=DEIKIFOI_01221;Name=dctQ;db_xref=COG:COG3090;gene=dctQ;inference=ab initio prediction:Prodigal:002006,similar to AA sequence:UniProtKB:O07837;locus_tag=DEIKIFOI_01221;product=C4-dicarboxylate TRAP transporter small permease protein DctQ
NZ_LWHQ01000010.1	Prodigal:002006	CDS	291001	291810	.	-	0	ID=DEIKIFOI_01222;inference=ab initio prediction:Prodigal:002006;locus_tag=DEIKIFOI_01222;product=hypothetical protein
NZ_LWHQ01000010.1	Prodigal:002006	CDS	292006	292812	.	+	0	ID=DEIKIFOI_01223;Name=modA;db_xref=COG:COG0725;gene=modA;inference=ab initio prediction:Prodigal:002006,similar to AA sequence:UniProtKB:Q8PHA1;locus_tag=DEIKIFOI_01223;product=Molybdate-binding protein ModA
NZ_LWHQ01000010.1	Prodigal:002006	CDS	292859	293860	.	-	0	ID=DEIKIFOI_01224;eC_number=5.1.1.8;db_xref=COG:COG3938;inference=ab initio prediction:Prodigal:002006,similar to AA sequence:UniProtKB:B9JHU6;locus_tag=DEIKIFOI_01224;product=4-hydroxyproline 2-epimerase 2
NZ_LWHQ01000010.1	Prodigal:002006	CDS	294134	294847	.	+	0	ID=DEIKIFOI_01225;eC_number=4.2.1.1;Name=cynT_2;db_xref=COG:COG0288;gene=cynT_2;inference=ab initio prediction:Prodigal:002006,similar to AA sequence:UniProtKB:P0ABE9;locus_tag=DEIKIFOI_01225;product=Carbonic anhydrase 1
NZ_LWHQ01000010.1	Prodigal:002006	CDS	294888	295181	.	+	0	ID=DEIKIFOI_01226;inference=ab initio prediction:Prodigal:002006;locus_tag=DEIKIFOI_01226;product=hypothetical protein
NZ_LWHQ01000010.1	Prodigal:002006	CDS	295390	296622	.	-	0	ID=DEIKIFOI_01227;inference=ab initio prediction:Prodigal:002006;locus_tag=DEIKIFOI_01227;product=hypothetical protein
NZ_LWHQ01000010.1	Prodigal:002006	CDS	297137	298345	.	-	0	ID=DEIKIFOI_01228;inference=ab initio prediction:Prodigal:002006;locus_tag=DEIKIFOI_01228;product=hypothetical protein
NZ_LWHQ01000010.1	Prodigal:002006	CDS	298613	299947	.	+	0	ID=DEIKIFOI_01229;Name=bcr;gene=bcr;inference=ab initio prediction:Prodigal:002006,similar to AA sequence:UniProtKB:P28246;locus_tag=DEIKIFOI_01229;product=Bicyclomycin resistance protein
NZ_LWHQ01000011.1	Prodigal:002006	CDS	276	926	.	-	0	ID=DEIKIFOI_01230;eC_number=3.6.-.-;Name=soj_1;db_xref=COG:COG1192;gene=soj_1;inference=ab initio prediction:Prodigal:002006,similar to AA sequence:UniProtKB:Q72H90;locus_tag=DEIKIFOI_01230;product=Chromosome-partitioning ATPase Soj
NZ_LWHQ01000011.1	Prodigal:002006	CDS	1019	1564	.	-	0	ID=DEIKIFOI_01231;inference=ab initio prediction:Prodigal:002006;locus_tag=DEIKIFOI_01231;product=hypothetical protein
NZ_LWHQ01000011.1	Prodigal:002006	CDS	1564	1776	.	-	0	ID=DEIKIFOI_01232;inference=ab initio prediction:Prodigal:002006;locus_tag=DEIKIFOI_01232;product=hypothetical protein
NZ_LWHQ01000011.1	Prodigal:002006	CDS	1797	2210	.	-	0	ID=DEIKIFOI_01233;inference=ab initio prediction:Prodigal:002006;locus_tag=DEIKIFOI_01233;product=hypothetical protein
NZ_LWHQ01000011.1	Prodigal:002006	CDS	2262	2951	.	-	0	ID=DEIKIFOI_01234;inference=ab initio prediction:Prodigal:002006;locus_tag=DEIKIFOI_01234;product=hypothetical protein
NZ_LWHQ01000011.1	Prodigal:002006	CDS	3065	3763	.	-	0	ID=DEIKIFOI_01235;inference=ab initio prediction:Prodigal:002006;locus_tag=DEIKIFOI_01235;product=hypothetical protein
NZ_LWHQ01000011.1	Prodigal:002006	CDS	3814	5487	.	-	0	ID=DEIKIFOI_01236;inference=ab initio prediction:Prodigal:002006;locus_tag=DEIKIFOI_01236;product=hypothetical protein
NZ_LWHQ01000011.1	Prodigal:002006	CDS	5487	6254	.	-	0	ID=DEIKIFOI_01237;inference=ab initio prediction:Prodigal:002006;locus_tag=DEIKIFOI_01237;product=hypothetical protein
NZ_LWHQ01000011.1	Prodigal:002006	CDS	6323	6514	.	-	0	ID=DEIKIFOI_01238;inference=ab initio prediction:Prodigal:002006;locus_tag=DEIKIFOI_01238;product=hypothetical protein
NZ_LWHQ01000011.1	Prodigal:002006	CDS	6538	7362	.	-	0	ID=DEIKIFOI_01239;inference=ab initio prediction:Prodigal:002006;locus_tag=DEIKIFOI_01239;product=hypothetical protein
NZ_LWHQ01000011.1	Prodigal:002006	CDS	7365	12215	.	-	0	ID=DEIKIFOI_01240;Name=smc_2;gene=smc_2;inference=ab initio prediction:Prodigal:002006,protein motif:HAMAP:MF_01894;locus_tag=DEIKIFOI_01240;product=Chromosome partition protein Smc
NZ_LWHQ01000011.1	Prodigal:002006	CDS	12221	12640	.	-	0	ID=DEIKIFOI_01241;inference=ab initio prediction:Prodigal:002006;locus_tag=DEIKIFOI_01241;product=hypothetical protein
NZ_LWHQ01000011.1	Prodigal:002006	CDS	12688	12834	.	-	0	ID=DEIKIFOI_01242;inference=ab initio prediction:Prodigal:002006;locus_tag=DEIKIFOI_01242;product=hypothetical protein
NZ_LWHQ01000011.1	Prodigal:002006	CDS	12834	13307	.	-	0	ID=DEIKIFOI_01243;inference=ab initio prediction:Prodigal:002006;locus_tag=DEIKIFOI_01243;product=hypothetical protein
NZ_LWHQ01000011.1	Prodigal:002006	CDS	13317	13859	.	-	0	ID=DEIKIFOI_01244;inference=ab initio prediction:Prodigal:002006;locus_tag=DEIKIFOI_01244;product=hypothetical protein
NZ_LWHQ01000011.1	Prodigal:002006	CDS	13859	14239	.	-	0	ID=DEIKIFOI_01245;inference=ab initio prediction:Prodigal:002006;locus_tag=DEIKIFOI_01245;product=hypothetical protein
NZ_LWHQ01000011.1	Prodigal:002006	CDS	14239	18678	.	-	0	ID=DEIKIFOI_01246;inference=ab initio prediction:Prodigal:002006;locus_tag=DEIKIFOI_01246;product=hypothetical protein
NZ_LWHQ01000011.1	Prodigal:002006	CDS	18692	18841	.	-	0	ID=DEIKIFOI_01247;inference=ab initio prediction:Prodigal:002006;locus_tag=DEIKIFOI_01247;product=hypothetical protein
NZ_LWHQ01000011.1	Prodigal:002006	CDS	19194	19607	.	-	0	ID=DEIKIFOI_01248;inference=ab initio prediction:Prodigal:002006;locus_tag=DEIKIFOI_01248;product=hypothetical protein
NZ_LWHQ01000011.1	Prodigal:002006	CDS	19604	19825	.	-	0	ID=DEIKIFOI_01249;inference=ab initio prediction:Prodigal:002006;locus_tag=DEIKIFOI_01249;product=hypothetical protein
NZ_LWHQ01000011.1	Prodigal:002006	CDS	19837	20772	.	-	0	ID=DEIKIFOI_01250;inference=ab initio prediction:Prodigal:002006;locus_tag=DEIKIFOI_01250;product=hypothetical protein
NZ_LWHQ01000011.1	Prodigal:002006	CDS	20802	21212	.	-	0	ID=DEIKIFOI_01251;inference=ab initio prediction:Prodigal:002006;locus_tag=DEIKIFOI_01251;product=hypothetical protein
NZ_LWHQ01000011.1	Prodigal:002006	CDS	21214	21885	.	-	0	ID=DEIKIFOI_01252;inference=ab initio prediction:Prodigal:002006;locus_tag=DEIKIFOI_01252;product=hypothetical protein
NZ_LWHQ01000011.1	Prodigal:002006	CDS	21885	22220	.	-	0	ID=DEIKIFOI_01253;inference=ab initio prediction:Prodigal:002006;locus_tag=DEIKIFOI_01253;product=hypothetical protein
NZ_LWHQ01000011.1	Prodigal:002006	CDS	22217	22828	.	-	0	ID=DEIKIFOI_01254;inference=ab initio prediction:Prodigal:002006;locus_tag=DEIKIFOI_01254;product=hypothetical protein
NZ_LWHQ01000011.1	Prodigal:002006	CDS	22891	23178	.	-	0	ID=DEIKIFOI_01255;inference=ab initio prediction:Prodigal:002006;locus_tag=DEIKIFOI_01255;product=hypothetical protein
NZ_LWHQ01000011.1	Prodigal:002006	CDS	23274	24617	.	-	0	ID=DEIKIFOI_01256;inference=ab initio prediction:Prodigal:002006;locus_tag=DEIKIFOI_01256;product=hypothetical protein
NZ_LWHQ01000011.1	Prodigal:002006	CDS	24636	25679	.	-	0	ID=DEIKIFOI_01257;eC_number=3.4.21.92;Name=clpP_1;gene=clpP_1;inference=ab initio prediction:Prodigal:002006,protein motif:HAMAP:MF_00444;locus_tag=DEIKIFOI_01257;product=ATP-dependent Clp protease proteolytic subunit
NZ_LWHQ01000011.1	Prodigal:002006	CDS	25669	26982	.	-	0	ID=DEIKIFOI_01258;inference=ab initio prediction:Prodigal:002006;locus_tag=DEIKIFOI_01258;product=hypothetical protein
NZ_LWHQ01000011.1	Prodigal:002006	CDS	26992	28629	.	-	0	ID=DEIKIFOI_01259;inference=ab initio prediction:Prodigal:002006;locus_tag=DEIKIFOI_01259;product=hypothetical protein
NZ_LWHQ01000011.1	Prodigal:002006	CDS	28872	29111	.	-	0	ID=DEIKIFOI_01260;inference=ab initio prediction:Prodigal:002006;locus_tag=DEIKIFOI_01260;product=hypothetical protein
NZ_LWHQ01000011.1	Prodigal:002006	CDS	29122	29301	.	-	0	ID=DEIKIFOI_01261;inference=ab initio prediction:Prodigal:002006;locus_tag=DEIKIFOI_01261;product=hypothetical protein
NZ_LWHQ01000011.1	Aragorn:001002	tRNA	29913	29988	.	-	.	ID=DEIKIFOI_01262;inference=COORDINATES:profile:Aragorn:001002;locus_tag=DEIKIFOI_01262;product=tRNA-Asn(gtt)
NZ_LWHQ01000011.1	Aragorn:001002	tRNA	29996	30071	.	-	.	ID=DEIKIFOI_01263;inference=COORDINATES:profile:Aragorn:001002;locus_tag=DEIKIFOI_01263;product=tRNA-Thr(tgt)
NZ_LWHQ01000011.1	Prodigal:002006	CDS	30236	30607	.	-	0	ID=DEIKIFOI_01264;inference=ab initio prediction:Prodigal:002006;locus_tag=DEIKIFOI_01264;product=hypothetical protein
NZ_LWHQ01000011.1	Prodigal:002006	CDS	30604	31152	.	-	0	ID=DEIKIFOI_01265;inference=ab initio prediction:Prodigal:002006;locus_tag=DEIKIFOI_01265;product=hypothetical protein
NZ_LWHQ01000011.1	Prodigal:002006	CDS	31423	31590	.	-	0	ID=DEIKIFOI_01266;inference=ab initio prediction:Prodigal:002006;locus_tag=DEIKIFOI_01266;product=hypothetical protein
NZ_LWHQ01000011.1	Prodigal:002006	CDS	31619	31846	.	-	0	ID=DEIKIFOI_01267;inference=ab initio prediction:Prodigal:002006;locus_tag=DEIKIFOI_01267;product=hypothetical protein
NZ_LWHQ01000011.1	Prodigal:002006	CDS	31879	32202	.	-	0	ID=DEIKIFOI_01268;inference=ab initio prediction:Prodigal:002006;locus_tag=DEIKIFOI_01268;product=hypothetical protein
NZ_LWHQ01000011.1	Prodigal:002006	CDS	32563	32820	.	-	0	ID=DEIKIFOI_01269;inference=ab initio prediction:Prodigal:002006;locus_tag=DEIKIFOI_01269;product=hypothetical protein
NZ_LWHQ01000011.1	Prodigal:002006	CDS	33311	33733	.	+	0	ID=DEIKIFOI_01270;inference=ab initio prediction:Prodigal:002006;locus_tag=DEIKIFOI_01270;product=hypothetical protein
NZ_LWHQ01000011.1	Prodigal:002006	CDS	33953	34123	.	-	0	ID=DEIKIFOI_01271;inference=ab initio prediction:Prodigal:002006;locus_tag=DEIKIFOI_01271;product=hypothetical protein
NZ_LWHQ01000011.1	Prodigal:002006	CDS	34214	34480	.	-	0	ID=DEIKIFOI_01272;inference=ab initio prediction:Prodigal:002006;locus_tag=DEIKIFOI_01272;product=hypothetical protein
NZ_LWHQ01000011.1	Prodigal:002006	CDS	34494	34700	.	-	0	ID=DEIKIFOI_01273;inference=ab initio prediction:Prodigal:002006;locus_tag=DEIKIFOI_01273;product=hypothetical protein
NZ_LWHQ01000011.1	Prodigal:002006	CDS	34803	35015	.	+	0	ID=DEIKIFOI_01274;inference=ab initio prediction:Prodigal:002006;locus_tag=DEIKIFOI_01274;product=hypothetical protein
NZ_LWHQ01000011.1	Prodigal:002006	CDS	35103	35795	.	+	0	ID=DEIKIFOI_01275;inference=ab initio prediction:Prodigal:002006;locus_tag=DEIKIFOI_01275;product=hypothetical protein
NZ_LWHQ01000011.1	Prodigal:002006	CDS	35806	35979	.	+	0	ID=DEIKIFOI_01276;inference=ab initio prediction:Prodigal:002006;locus_tag=DEIKIFOI_01276;product=hypothetical protein
NZ_LWHQ01000011.1	Prodigal:002006	CDS	36042	36572	.	+	0	ID=DEIKIFOI_01277;inference=ab initio prediction:Prodigal:002006;locus_tag=DEIKIFOI_01277;product=hypothetical protein
NZ_LWHQ01000011.1	Prodigal:002006	CDS	37290	37616	.	+	0	ID=DEIKIFOI_01278;inference=ab initio prediction:Prodigal:002006;locus_tag=DEIKIFOI_01278;product=hypothetical protein
NZ_LWHQ01000011.1	Prodigal:002006	CDS	37661	37942	.	+	0	ID=DEIKIFOI_01279;inference=ab initio prediction:Prodigal:002006;locus_tag=DEIKIFOI_01279;product=hypothetical protein
NZ_LWHQ01000011.1	Prodigal:002006	CDS	37963	38367	.	-	0	ID=DEIKIFOI_01280;inference=ab initio prediction:Prodigal:002006;locus_tag=DEIKIFOI_01280;product=hypothetical protein
NZ_LWHQ01000011.1	Prodigal:002006	CDS	38430	38639	.	-	0	ID=DEIKIFOI_01281;inference=ab initio prediction:Prodigal:002006;locus_tag=DEIKIFOI_01281;product=hypothetical protein
NZ_LWHQ01000011.1	Prodigal:002006	CDS	38848	39135	.	-	0	ID=DEIKIFOI_01282;Name=hup;gene=hup;inference=ab initio prediction:Prodigal:002006,similar to AA sequence:UniProtKB:P0A3H0;locus_tag=DEIKIFOI_01282;product=DNA-binding protein HU
NZ_LWHQ01000011.1	Prodigal:002006	CDS	39220	40044	.	-	0	ID=DEIKIFOI_01283;inference=ab initio prediction:Prodigal:002006;locus_tag=DEIKIFOI_01283;product=hypothetical protein
NZ_LWHQ01000011.1	Prodigal:002006	CDS	40068	41819	.	-	0	ID=DEIKIFOI_01284;inference=ab initio prediction:Prodigal:002006;locus_tag=DEIKIFOI_01284;product=hypothetical protein
NZ_LWHQ01000011.1	Prodigal:002006	CDS	41825	42997	.	-	0	ID=DEIKIFOI_01285;inference=ab initio prediction:Prodigal:002006;locus_tag=DEIKIFOI_01285;product=hypothetical protein
NZ_LWHQ01000011.1	Prodigal:002006	CDS	42994	43218	.	-	0	ID=DEIKIFOI_01286;inference=ab initio prediction:Prodigal:002006;locus_tag=DEIKIFOI_01286;product=hypothetical protein
NZ_LWHQ01000011.1	Prodigal:002006	CDS	43218	43595	.	-	0	ID=DEIKIFOI_01287;inference=ab initio prediction:Prodigal:002006;locus_tag=DEIKIFOI_01287;product=hypothetical protein
NZ_LWHQ01000011.1	Prodigal:002006	CDS	43592	43795	.	-	0	ID=DEIKIFOI_01288;inference=ab initio prediction:Prodigal:002006;locus_tag=DEIKIFOI_01288;product=hypothetical protein
NZ_LWHQ01000011.1	Prodigal:002006	CDS	43792	44568	.	-	0	ID=DEIKIFOI_01289;inference=ab initio prediction:Prodigal:002006;locus_tag=DEIKIFOI_01289;product=hypothetical protein
NZ_LWHQ01000011.1	Prodigal:002006	CDS	44565	45482	.	-	0	ID=DEIKIFOI_01290;inference=ab initio prediction:Prodigal:002006;locus_tag=DEIKIFOI_01290;product=hypothetical protein
NZ_LWHQ01000011.1	Prodigal:002006	CDS	45482	46702	.	-	0	ID=DEIKIFOI_01291;inference=ab initio prediction:Prodigal:002006;locus_tag=DEIKIFOI_01291;product=hypothetical protein
NZ_LWHQ01000011.1	Prodigal:002006	CDS	46797	47072	.	-	0	ID=DEIKIFOI_01292;inference=ab initio prediction:Prodigal:002006;locus_tag=DEIKIFOI_01292;product=hypothetical protein
NZ_LWHQ01000011.1	Prodigal:002006	CDS	47072	47521	.	-	0	ID=DEIKIFOI_01293;Name=ros_3;db_xref=COG:COG4957;gene=ros_3;inference=ab initio prediction:Prodigal:002006,similar to AA sequence:UniProtKB:Q04152;locus_tag=DEIKIFOI_01293;product=Transcriptional regulatory protein ros
NZ_LWHQ01000011.1	Prodigal:002006	CDS	47560	48138	.	-	0	ID=DEIKIFOI_01294;inference=ab initio prediction:Prodigal:002006;locus_tag=DEIKIFOI_01294;product=hypothetical protein
NZ_LWHQ01000011.1	Prodigal:002006	CDS	48147	48968	.	-	0	ID=DEIKIFOI_01295;inference=ab initio prediction:Prodigal:002006;locus_tag=DEIKIFOI_01295;product=hypothetical protein
NZ_LWHQ01000011.1	Prodigal:002006	CDS	49009	49155	.	-	0	ID=DEIKIFOI_01296;inference=ab initio prediction:Prodigal:002006;locus_tag=DEIKIFOI_01296;product=hypothetical protein
NZ_LWHQ01000011.1	Prodigal:002006	CDS	50005	50778	.	+	0	ID=DEIKIFOI_01297;inference=ab initio prediction:Prodigal:002006;locus_tag=DEIKIFOI_01297;product=hypothetical protein
NZ_LWHQ01000011.1	Prodigal:002006	CDS	51315	51614	.	+	0	ID=DEIKIFOI_01298;inference=ab initio prediction:Prodigal:002006;locus_tag=DEIKIFOI_01298;product=hypothetical protein
NZ_LWHQ01000011.1	Prodigal:002006	CDS	51614	52108	.	+	0	ID=DEIKIFOI_01299;inference=ab initio prediction:Prodigal:002006;locus_tag=DEIKIFOI_01299;product=hypothetical protein
NZ_LWHQ01000011.1	Prodigal:002006	CDS	52108	52515	.	+	0	ID=DEIKIFOI_01300;inference=ab initio prediction:Prodigal:002006;locus_tag=DEIKIFOI_01300;product=hypothetical protein
NZ_LWHQ01000011.1	Prodigal:002006	CDS	52532	54160	.	+	0	ID=DEIKIFOI_01301;inference=ab initio prediction:Prodigal:002006;locus_tag=DEIKIFOI_01301;product=hypothetical protein
NZ_LWHQ01000011.1	Prodigal:002006	CDS	54163	54570	.	+	0	ID=DEIKIFOI_01302;inference=ab initio prediction:Prodigal:002006;locus_tag=DEIKIFOI_01302;product=hypothetical protein
NZ_LWHQ01000011.1	Prodigal:002006	CDS	54570	54926	.	+	0	ID=DEIKIFOI_01303;inference=ab initio prediction:Prodigal:002006;locus_tag=DEIKIFOI_01303;product=hypothetical protein
NZ_LWHQ01000011.1	Prodigal:002006	CDS	54982	55380	.	+	0	ID=DEIKIFOI_01304;inference=ab initio prediction:Prodigal:002006;locus_tag=DEIKIFOI_01304;product=hypothetical protein
NZ_LWHQ01000011.1	Prodigal:002006	CDS	55385	55810	.	+	0	ID=DEIKIFOI_01305;inference=ab initio prediction:Prodigal:002006;locus_tag=DEIKIFOI_01305;product=hypothetical protein
NZ_LWHQ01000011.1	Prodigal:002006	CDS	55807	56073	.	+	0	ID=DEIKIFOI_01306;inference=ab initio prediction:Prodigal:002006;locus_tag=DEIKIFOI_01306;product=hypothetical protein
NZ_LWHQ01000011.1	Prodigal:002006	CDS	56073	56288	.	+	0	ID=DEIKIFOI_01307;inference=ab initio prediction:Prodigal:002006;locus_tag=DEIKIFOI_01307;product=hypothetical protein
NZ_LWHQ01000011.1	Prodigal:002006	CDS	56285	56665	.	+	0	ID=DEIKIFOI_01308;inference=ab initio prediction:Prodigal:002006;locus_tag=DEIKIFOI_01308;product=hypothetical protein
NZ_LWHQ01000011.1	Prodigal:002006	CDS	56662	57141	.	+	0	ID=DEIKIFOI_01309;inference=ab initio prediction:Prodigal:002006;locus_tag=DEIKIFOI_01309;product=hypothetical protein
NZ_LWHQ01000011.1	Prodigal:002006	CDS	57138	57836	.	+	0	ID=DEIKIFOI_01310;inference=ab initio prediction:Prodigal:002006;locus_tag=DEIKIFOI_01310;product=hypothetical protein
NZ_LWHQ01000011.1	Prodigal:002006	CDS	57833	58021	.	+	0	ID=DEIKIFOI_01311;inference=ab initio prediction:Prodigal:002006;locus_tag=DEIKIFOI_01311;product=hypothetical protein
NZ_LWHQ01000011.1	Prodigal:002006	CDS	58024	58305	.	+	0	ID=DEIKIFOI_01312;inference=ab initio prediction:Prodigal:002006;locus_tag=DEIKIFOI_01312;product=hypothetical protein
NZ_LWHQ01000011.1	Prodigal:002006	CDS	58371	60581	.	+	0	ID=DEIKIFOI_01313;inference=ab initio prediction:Prodigal:002006;locus_tag=DEIKIFOI_01313;product=hypothetical protein
NZ_LWHQ01000011.1	Prodigal:002006	CDS	60578	60784	.	+	0	ID=DEIKIFOI_01314;inference=ab initio prediction:Prodigal:002006;locus_tag=DEIKIFOI_01314;product=hypothetical protein
NZ_LWHQ01000011.1	Prodigal:002006	CDS	60820	61605	.	+	0	ID=DEIKIFOI_01315;inference=ab initio prediction:Prodigal:002006;locus_tag=DEIKIFOI_01315;product=hypothetical protein
NZ_LWHQ01000011.1	Prodigal:002006	CDS	61661	61972	.	+	0	ID=DEIKIFOI_01316;inference=ab initio prediction:Prodigal:002006;locus_tag=DEIKIFOI_01316;product=hypothetical protein
NZ_LWHQ01000011.1	Prodigal:002006	CDS	62162	62356	.	+	0	ID=DEIKIFOI_01317;inference=ab initio prediction:Prodigal:002006;locus_tag=DEIKIFOI_01317;product=hypothetical protein
NZ_LWHQ01000011.1	Prodigal:002006	CDS	62353	62877	.	-	0	ID=DEIKIFOI_01318;inference=ab initio prediction:Prodigal:002006;locus_tag=DEIKIFOI_01318;product=hypothetical protein
NZ_LWHQ01000012.1	Prodigal:002006	CDS	173	1744	.	-	0	ID=DEIKIFOI_01319;Name=mdoD;db_xref=COG:COG3131;gene=mdoD;inference=ab initio prediction:Prodigal:002006,similar to AA sequence:UniProtKB:P40120;locus_tag=DEIKIFOI_01319;product=Glucans biosynthesis protein D
NZ_LWHQ01000012.1	Prodigal:002006	CDS	1757	1990	.	-	0	ID=DEIKIFOI_01320;inference=ab initio prediction:Prodigal:002006;locus_tag=DEIKIFOI_01320;product=hypothetical protein
NZ_LWHQ01000012.1	Prodigal:002006	CDS	2158	3756	.	+	0	ID=DEIKIFOI_01321;eC_number=3.5.1.126;Name=hpxW;db_xref=COG:COG0405;gene=hpxW;inference=ab initio prediction:Prodigal:002006,similar to AA sequence:UniProtKB:A6T9C8;locus_tag=DEIKIFOI_01321;product=Oxamate amidohydrolase proenzyme
NZ_LWHQ01000012.1	Prodigal:002006	CDS	3875	4447	.	+	0	ID=DEIKIFOI_01322;inference=ab initio prediction:Prodigal:002006;locus_tag=DEIKIFOI_01322;product=hypothetical protein
NZ_LWHQ01000012.1	Prodigal:002006	CDS	4751	5050	.	-	0	ID=DEIKIFOI_01323;inference=ab initio prediction:Prodigal:002006;locus_tag=DEIKIFOI_01323;product=hypothetical protein
NZ_LWHQ01000012.1	Prodigal:002006	CDS	5270	5869	.	-	0	ID=DEIKIFOI_01324;Name=regA_1;db_xref=COG:COG4567;gene=regA_1;inference=ab initio prediction:Prodigal:002006,similar to AA sequence:UniProtKB:Q53228;locus_tag=DEIKIFOI_01324;product=Photosynthetic apparatus regulatory protein RegA
NZ_LWHQ01000012.1	Prodigal:002006	CDS	5912	7288	.	-	0	ID=DEIKIFOI_01325;eC_number=2.7.13.3;Name=regB_1;gene=regB_1;inference=ab initio prediction:Prodigal:002006,similar to AA sequence:UniProtKB:Q3J6C1;locus_tag=DEIKIFOI_01325;product=Sensor histidine kinase RegB
NZ_LWHQ01000012.1	Prodigal:002006	CDS	7603	8874	.	+	0	ID=DEIKIFOI_01326;inference=ab initio prediction:Prodigal:002006;locus_tag=DEIKIFOI_01326;product=hypothetical protein
NZ_LWHQ01000012.1	Prodigal:002006	CDS	8925	9773	.	+	0	ID=DEIKIFOI_01327;inference=ab initio prediction:Prodigal:002006;locus_tag=DEIKIFOI_01327;product=hypothetical protein
NZ_LWHQ01000012.1	Prodigal:002006	CDS	9781	10146	.	-	0	ID=DEIKIFOI_01328;inference=ab initio prediction:Prodigal:002006;locus_tag=DEIKIFOI_01328;product=hypothetical protein
NZ_LWHQ01000012.1	Prodigal:002006	CDS	10433	10957	.	+	0	ID=DEIKIFOI_01329;inference=ab initio prediction:Prodigal:002006;locus_tag=DEIKIFOI_01329;product=hypothetical protein
NZ_LWHQ01000012.1	Prodigal:002006	CDS	10978	11589	.	+	0	ID=DEIKIFOI_01330;inference=ab initio prediction:Prodigal:002006;locus_tag=DEIKIFOI_01330;product=hypothetical protein
NZ_LWHQ01000012.1	Prodigal:002006	CDS	11586	13568	.	+	0	ID=DEIKIFOI_01331;inference=ab initio prediction:Prodigal:002006;locus_tag=DEIKIFOI_01331;product=hypothetical protein
NZ_LWHQ01000012.1	Prodigal:002006	CDS	13565	15184	.	+	0	ID=DEIKIFOI_01332;inference=ab initio prediction:Prodigal:002006;locus_tag=DEIKIFOI_01332;product=hypothetical protein
NZ_LWHQ01000012.1	Prodigal:002006	CDS	15481	16275	.	-	0	ID=DEIKIFOI_01333;eC_number=6.3.2.6;Name=purC_1;db_xref=COG:COG0152;gene=purC_1;inference=ab initio prediction:Prodigal:002006,similar to AA sequence:UniProtKB:Q2GHH2;locus_tag=DEIKIFOI_01333;product=Phosphoribosylaminoimidazole-succinocarboxamide synthase
NZ_LWHQ01000012.1	Prodigal:002006	CDS	16639	17436	.	+	0	ID=DEIKIFOI_01334;eC_number=4.1.2.53;Name=rhmA;db_xref=COG:COG3836;gene=rhmA;inference=ab initio prediction:Prodigal:002006,similar to AA sequence:UniProtKB:P76469;locus_tag=DEIKIFOI_01334;product=2-keto-3-deoxy-L-rhamnonate aldolase
NZ_LWHQ01000012.1	Prodigal:002006	CDS	17534	18208	.	-	0	ID=DEIKIFOI_01335;eC_number=3.1.1.1;Name=estB;db_xref=COG:COG0400;gene=estB;inference=ab initio prediction:Prodigal:002006,similar to AA sequence:UniProtKB:Q53547;locus_tag=DEIKIFOI_01335;product=Carboxylesterase 2
NZ_LWHQ01000012.1	Prodigal:002006	CDS	18262	18960	.	-	0	ID=DEIKIFOI_01336;inference=ab initio prediction:Prodigal:002006;locus_tag=DEIKIFOI_01336;product=hypothetical protein
NZ_LWHQ01000012.1	Prodigal:002006	CDS	18967	19809	.	+	0	ID=DEIKIFOI_01337;eC_number=6.1.1.17;Name=gltX_1;gene=gltX_1;inference=ab initio prediction:Prodigal:002006,similar to AA sequence:UniProtKB:Q2SX36;locus_tag=DEIKIFOI_01337;product=Glutamate--tRNA ligase
NZ_LWHQ01000012.1	Prodigal:002006	CDS	19869	20537	.	+	0	ID=DEIKIFOI_01338;eC_number=4.2.1.103;Name=inhA;gene=inhA;inference=ab initio prediction:Prodigal:002006,similar to AA sequence:UniProtKB:Q8G9F9;locus_tag=DEIKIFOI_01338;product=Isonitrile hydratase
NZ_LWHQ01000012.1	Prodigal:002006	CDS	20545	22590	.	-	0	ID=DEIKIFOI_01339;inference=ab initio prediction:Prodigal:002006;locus_tag=DEIKIFOI_01339;product=hypothetical protein
NZ_LWHQ01000012.1	Prodigal:002006	CDS	22813	23643	.	-	0	ID=DEIKIFOI_01340;eC_number=2.1.1.163;Name=COQ5_1;gene=COQ5_1;inference=ab initio prediction:Prodigal:002006,protein motif:HAMAP:MF_01813;locus_tag=DEIKIFOI_01340;product=2-methoxy-6-polyprenyl-1%2C4-benzoquinol methylase%2C mitochondrial
NZ_LWHQ01000012.1	Prodigal:002006	CDS	23753	24247	.	-	0	ID=DEIKIFOI_01341;inference=ab initio prediction:Prodigal:002006;locus_tag=DEIKIFOI_01341;product=hypothetical protein
NZ_LWHQ01000012.1	Aragorn:001002	tRNA	24562	24638	.	-	.	ID=DEIKIFOI_01342;inference=COORDINATES:profile:Aragorn:001002;locus_tag=DEIKIFOI_01342;product=tRNA-Pro(cgg)
NZ_LWHQ01000012.1	Aragorn:001002	tRNA	24724	24800	.	-	.	ID=DEIKIFOI_01343;inference=COORDINATES:profile:Aragorn:001002;locus_tag=DEIKIFOI_01343;product=tRNA-Pro(cgg)
NZ_LWHQ01000012.1	Prodigal:002006	CDS	25082	26731	.	+	0	ID=DEIKIFOI_01344;inference=ab initio prediction:Prodigal:002006,similar to AA sequence:UniProtKB:Q881J7;locus_tag=DEIKIFOI_01344;product=Blue-light-activated protein
NZ_LWHQ01000012.1	Prodigal:002006	CDS	26833	28215	.	+	0	ID=DEIKIFOI_01345;inference=ab initio prediction:Prodigal:002006;locus_tag=DEIKIFOI_01345;product=hypothetical protein
NZ_LWHQ01000012.1	Prodigal:002006	CDS	28276	28656	.	-	0	ID=DEIKIFOI_01346;inference=ab initio prediction:Prodigal:002006;locus_tag=DEIKIFOI_01346;product=hypothetical protein
NZ_LWHQ01000012.1	Prodigal:002006	CDS	28745	29467	.	-	0	ID=DEIKIFOI_01347;Name=livF_7;db_xref=COG:COG0410;gene=livF_7;inference=ab initio prediction:Prodigal:002006,similar to AA sequence:UniProtKB:P22731;locus_tag=DEIKIFOI_01347;product=High-affinity branched-chain amino acid transport ATP-binding protein LivF
NZ_LWHQ01000012.1	Prodigal:002006	CDS	29472	31526	.	-	0	ID=DEIKIFOI_01348;eC_number=7.6.2.8;Name=btuD_4;gene=btuD_4;inference=ab initio prediction:Prodigal:002006,protein motif:HAMAP:MF_01005;locus_tag=DEIKIFOI_01348;product=Vitamin B12 import ATP-binding protein BtuD
NZ_LWHQ01000012.1	Prodigal:002006	CDS	31607	32479	.	-	0	ID=DEIKIFOI_01349;Name=livH_5;db_xref=COG:COG0559;gene=livH_5;inference=ab initio prediction:Prodigal:002006,similar to AA sequence:UniProtKB:P0AEX7;locus_tag=DEIKIFOI_01349;product=High-affinity branched-chain amino acid transport system permease protein LivH
NZ_LWHQ01000012.1	Prodigal:002006	CDS	32542	33756	.	-	0	ID=DEIKIFOI_01350;Name=braC_4;db_xref=COG:COG0683;gene=braC_4;inference=ab initio prediction:Prodigal:002006,similar to AA sequence:UniProtKB:P21175;locus_tag=DEIKIFOI_01350;product=Leucine-%2C isoleucine-%2C valine-%2C threonine-%2C and alanine-binding protein
NZ_LWHQ01000012.1	Prodigal:002006	CDS	33994	35139	.	-	0	ID=DEIKIFOI_01351;inference=ab initio prediction:Prodigal:002006;locus_tag=DEIKIFOI_01351;product=hypothetical protein
NZ_LWHQ01000012.1	Prodigal:002006	CDS	35203	35817	.	+	0	ID=DEIKIFOI_01352;inference=ab initio prediction:Prodigal:002006;locus_tag=DEIKIFOI_01352;product=hypothetical protein
NZ_LWHQ01000012.1	Prodigal:002006	CDS	36047	37186	.	-	0	ID=DEIKIFOI_01353;eC_number=4.1.2.48;Name=ltaE;gene=ltaE;inference=ab initio prediction:Prodigal:002006,similar to AA sequence:UniProtKB:O50584;locus_tag=DEIKIFOI_01353;product=Low specificity L-threonine aldolase
NZ_LWHQ01000012.1	Prodigal:002006	CDS	37857	42548	.	+	0	ID=DEIKIFOI_01354;eC_number=1.4.7.1;Name=gltB;gene=gltB;inference=ab initio prediction:Prodigal:002006,similar to AA sequence:UniProtKB:P55037;locus_tag=DEIKIFOI_01354;product=Ferredoxin-dependent glutamate synthase 1
NZ_LWHQ01000012.1	Prodigal:002006	CDS	42759	43361	.	+	0	ID=DEIKIFOI_01355;eC_number=2.5.1.18;Name=gst_1;db_xref=COG:COG0625;gene=gst_1;inference=ab initio prediction:Prodigal:002006,similar to AA sequence:UniProtKB:P45875;locus_tag=DEIKIFOI_01355;product=Glutathione S-transferase GST-4.5
NZ_LWHQ01000012.1	Prodigal:002006	CDS	43407	44834	.	+	0	ID=DEIKIFOI_01356;eC_number=1.4.1.13;Name=gltD;db_xref=COG:COG0493;gene=gltD;inference=ab initio prediction:Prodigal:002006,similar to AA sequence:UniProtKB:P9WN19;locus_tag=DEIKIFOI_01356;product=Glutamate synthase [NADPH] small chain
NZ_LWHQ01000012.1	Prodigal:002006	CDS	45336	47492	.	+	0	ID=DEIKIFOI_01357;Name=cntO_2;gene=cntO_2;inference=ab initio prediction:Prodigal:002006,similar to AA sequence:UniProtKB:A0A0H2ZI93;locus_tag=DEIKIFOI_01357;product=Metal-pseudopaline receptor CntO
NZ_LWHQ01000012.1	Prodigal:002006	CDS	47585	50290	.	-	0	ID=DEIKIFOI_01358;inference=ab initio prediction:Prodigal:002006;locus_tag=DEIKIFOI_01358;product=hypothetical protein
NZ_LWHQ01000012.1	Prodigal:002006	CDS	50562	51287	.	-	0	ID=DEIKIFOI_01359;Name=gntR_1;gene=gntR_1;inference=ab initio prediction:Prodigal:002006,similar to AA sequence:UniProtKB:Q8GAL4;locus_tag=DEIKIFOI_01359;product=putative D-xylose utilization operon transcriptional repressor
NZ_LWHQ01000012.1	Prodigal:002006	CDS	51318	52595	.	-	0	ID=DEIKIFOI_01360;eC_number=1.4.3.-;Name=puuB_4;gene=puuB_4;inference=ab initio prediction:Prodigal:002006,similar to AA sequence:UniProtKB:P37906;locus_tag=DEIKIFOI_01360;product=Gamma-glutamylputrescine oxidoreductase
NZ_LWHQ01000013.1	Prodigal:002006	CDS	117	683	.	+	0	ID=DEIKIFOI_01361;Name=ecfG_1;gene=ecfG_1;inference=ab initio prediction:Prodigal:002006,similar to AA sequence:UniProtKB:B3Q6P8;locus_tag=DEIKIFOI_01361;product=ECF RNA polymerase sigma factor EcfG
NZ_LWHQ01000013.1	Prodigal:002006	CDS	713	1507	.	+	0	ID=DEIKIFOI_01362;inference=ab initio prediction:Prodigal:002006;locus_tag=DEIKIFOI_01362;product=hypothetical protein
NZ_LWHQ01000013.1	Prodigal:002006	CDS	1546	2256	.	+	0	ID=DEIKIFOI_01363;Name=ybhL_1;db_xref=COG:COG0670;gene=ybhL_1;inference=ab initio prediction:Prodigal:002006,similar to AA sequence:UniProtKB:P0AAC4;locus_tag=DEIKIFOI_01363;product=Inner membrane protein YbhL
NZ_LWHQ01000013.1	Prodigal:002006	CDS	2409	3029	.	+	0	ID=DEIKIFOI_01364;eC_number=4.1.3.27;Name=trpG;db_xref=COG:COG0512;gene=trpG;inference=ab initio prediction:Prodigal:002006,similar to AA sequence:UniProtKB:P26922;locus_tag=DEIKIFOI_01364;product=Anthranilate synthase component 2
NZ_LWHQ01000013.1	Prodigal:002006	CDS	3075	4088	.	+	0	ID=DEIKIFOI_01365;eC_number=2.4.2.18;Name=trpD;db_xref=COG:COG0547;gene=trpD;inference=ab initio prediction:Prodigal:002006,similar to AA sequence:UniProtKB:Q8PD71;locus_tag=DEIKIFOI_01365;product=Anthranilate phosphoribosyltransferase
NZ_LWHQ01000013.1	Prodigal:002006	CDS	4150	4998	.	+	0	ID=DEIKIFOI_01366;eC_number=4.1.1.48;Name=trpC;gene=trpC;inference=ab initio prediction:Prodigal:002006,similar to AA sequence:UniProtKB:Q2YRR4;locus_tag=DEIKIFOI_01366;product=Indole-3-glycerol phosphate synthase
NZ_LWHQ01000013.1	Prodigal:002006	CDS	4989	5867	.	-	0	ID=DEIKIFOI_01367;eC_number=3.3.2.10;Name=ephA_1;gene=ephA_1;inference=ab initio prediction:Prodigal:002006,similar to AA sequence:UniProtKB:I6YGS0;locus_tag=DEIKIFOI_01367;product=Epoxide hydrolase A
NZ_LWHQ01000013.1	Prodigal:002006	CDS	6392	6484	.	+	0	ID=DEIKIFOI_01368;inference=ab initio prediction:Prodigal:002006;locus_tag=DEIKIFOI_01368;product=hypothetical protein
NZ_LWHQ01000013.1	Prodigal:002006	CDS	6492	7433	.	-	0	ID=DEIKIFOI_01369;eC_number=2.7.1.15;Name=rbsK_1;db_xref=COG:COG0524;gene=rbsK_1;inference=ab initio prediction:Prodigal:002006,similar to AA sequence:UniProtKB:P0A9J6;locus_tag=DEIKIFOI_01369;product=Ribokinase
NZ_LWHQ01000013.1	Prodigal:002006	CDS	7502	8281	.	+	0	ID=DEIKIFOI_01370;Name=nagR_2;db_xref=COG:COG2188;gene=nagR_2;inference=ab initio prediction:Prodigal:002006,similar to AA sequence:UniProtKB:O34817;locus_tag=DEIKIFOI_01370;product=HTH-type transcriptional repressor NagR
NZ_LWHQ01000013.1	Prodigal:002006	CDS	8257	8958	.	-	0	ID=DEIKIFOI_01371;inference=ab initio prediction:Prodigal:002006;locus_tag=DEIKIFOI_01371;product=hypothetical protein
NZ_LWHQ01000013.1	Prodigal:002006	CDS	9520	10632	.	-	0	ID=DEIKIFOI_01372;inference=ab initio prediction:Prodigal:002006;locus_tag=DEIKIFOI_01372;product=hypothetical protein
NZ_LWHQ01000013.1	Prodigal:002006	CDS	10649	12304	.	-	0	ID=DEIKIFOI_01373;eC_number=2.2.1.6;Name=budB;db_xref=COG:COG0028;gene=budB;inference=ab initio prediction:Prodigal:002006,similar to AA sequence:UniProtKB:P27696;locus_tag=DEIKIFOI_01373;product=Acetolactate synthase%2C catabolic
NZ_LWHQ01000013.1	Prodigal:002006	CDS	12506	13081	.	-	0	ID=DEIKIFOI_01374;inference=ab initio prediction:Prodigal:002006;locus_tag=DEIKIFOI_01374;product=hypothetical protein
NZ_LWHQ01000013.1	Prodigal:002006	CDS	13071	14015	.	-	0	ID=DEIKIFOI_01375;inference=ab initio prediction:Prodigal:002006;locus_tag=DEIKIFOI_01375;product=hypothetical protein
NZ_LWHQ01000013.1	Prodigal:002006	CDS	14155	14997	.	-	0	ID=DEIKIFOI_01376;inference=ab initio prediction:Prodigal:002006;locus_tag=DEIKIFOI_01376;product=hypothetical protein
NZ_LWHQ01000013.1	Prodigal:002006	CDS	15162	15794	.	-	0	ID=DEIKIFOI_01377;inference=ab initio prediction:Prodigal:002006;locus_tag=DEIKIFOI_01377;product=hypothetical protein
NZ_LWHQ01000013.1	Prodigal:002006	CDS	16283	18073	.	+	0	ID=DEIKIFOI_01378;Name=bacA;db_xref=COG:COG4178;gene=bacA;inference=ab initio prediction:Prodigal:002006,similar to AA sequence:UniProtKB:P9WQI9;locus_tag=DEIKIFOI_01378;product=Vitamin B12 transport ATP-binding protein BacA
NZ_LWHQ01000013.1	Aragorn:001002	tRNA	18143	18217	.	+	.	ID=DEIKIFOI_01379;inference=COORDINATES:profile:Aragorn:001002;locus_tag=DEIKIFOI_01379;product=tRNA-Val(cac)
NZ_LWHQ01000013.1	Aragorn:001002	tRNA	18344	18418	.	+	.	ID=DEIKIFOI_01380;inference=COORDINATES:profile:Aragorn:001002;locus_tag=DEIKIFOI_01380;product=tRNA-Val(cac)
NZ_LWHQ01000013.1	Prodigal:002006	CDS	18631	18906	.	+	0	ID=DEIKIFOI_01381;inference=ab initio prediction:Prodigal:002006;locus_tag=DEIKIFOI_01381;product=hypothetical protein
NZ_LWHQ01000013.1	Prodigal:002006	CDS	18919	19317	.	+	0	ID=DEIKIFOI_01382;inference=ab initio prediction:Prodigal:002006;locus_tag=DEIKIFOI_01382;product=hypothetical protein
NZ_LWHQ01000013.1	Prodigal:002006	CDS	19378	20085	.	-	0	ID=DEIKIFOI_01383;eC_number=3.1.3.18;Name=gph_1;db_xref=COG:COG0546;gene=gph_1;inference=ab initio prediction:Prodigal:002006,similar to AA sequence:UniProtKB:O67359;locus_tag=DEIKIFOI_01383;product=Phosphoglycolate phosphatase
NZ_LWHQ01000013.1	Prodigal:002006	CDS	20285	20701	.	+	0	ID=DEIKIFOI_01384;inference=ab initio prediction:Prodigal:002006;locus_tag=DEIKIFOI_01384;product=hypothetical protein
NZ_LWHQ01000013.1	Prodigal:002006	CDS	20920	21630	.	+	0	ID=DEIKIFOI_01385;eC_number=5.3.1.6;Name=rpiA;db_xref=COG:COG0120;gene=rpiA;inference=ab initio prediction:Prodigal:002006,similar to AA sequence:UniProtKB:Q6G3V6;locus_tag=DEIKIFOI_01385;product=Ribose-5-phosphate isomerase A
NZ_LWHQ01000013.1	Aragorn:001002	tRNA	21830	21899	.	+	.	ID=DEIKIFOI_01386;inference=COORDINATES:profile:Aragorn:001002;locus_tag=DEIKIFOI_01386;product=tRNA-Arg(cct)
NZ_LWHQ01000013.1	Prodigal:002006	CDS	22232	23488	.	+	0	ID=DEIKIFOI_01387;inference=ab initio prediction:Prodigal:002006;locus_tag=DEIKIFOI_01387;product=hypothetical protein
NZ_LWHQ01000013.1	Prodigal:002006	CDS	23494	24891	.	+	0	ID=DEIKIFOI_01388;eC_number=1.8.1.16;Name=garB;gene=garB;inference=ab initio prediction:Prodigal:002006,similar to AA sequence:UniProtKB:D0VWY5;locus_tag=DEIKIFOI_01388;product=Glutathione amide reductase
NZ_LWHQ01000013.1	Prodigal:002006	CDS	25252	26634	.	+	0	ID=DEIKIFOI_01389;eC_number=2.5.1.54;Name=aroH;db_xref=COG:COG3200;gene=aroH;inference=ab initio prediction:Prodigal:002006,similar to AA sequence:UniProtKB:P80574;locus_tag=DEIKIFOI_01389;product=Phospho-2-dehydro-3-deoxyheptonate aldolase
NZ_LWHQ01000013.1	Prodigal:002006	CDS	26973	28289	.	+	0	ID=DEIKIFOI_01390;inference=ab initio prediction:Prodigal:002006;locus_tag=DEIKIFOI_01390;product=hypothetical protein
NZ_LWHQ01000013.1	Prodigal:002006	CDS	28302	28541	.	-	0	ID=DEIKIFOI_01391;inference=ab initio prediction:Prodigal:002006;locus_tag=DEIKIFOI_01391;product=hypothetical protein
NZ_LWHQ01000013.1	Prodigal:002006	CDS	28522	30096	.	-	0	ID=DEIKIFOI_01392;inference=ab initio prediction:Prodigal:002006;locus_tag=DEIKIFOI_01392;product=hypothetical protein
NZ_LWHQ01000013.1	Aragorn:001002	tRNA	30756	30831	.	+	.	ID=DEIKIFOI_01393;inference=COORDINATES:profile:Aragorn:001002;locus_tag=DEIKIFOI_01393;product=tRNA-Glu(ctc)
NZ_LWHQ01000013.1	Prodigal:002006	CDS	31056	33230	.	+	0	ID=DEIKIFOI_01394;inference=ab initio prediction:Prodigal:002006;locus_tag=DEIKIFOI_01394;product=hypothetical protein
NZ_LWHQ01000013.1	Prodigal:002006	CDS	33344	33607	.	+	0	ID=DEIKIFOI_01395;inference=ab initio prediction:Prodigal:002006;locus_tag=DEIKIFOI_01395;product=hypothetical protein
NZ_LWHQ01000013.1	Prodigal:002006	CDS	33694	34374	.	+	0	ID=DEIKIFOI_01396;eC_number=4.1.2.4;Name=deoC2;gene=deoC2;inference=ab initio prediction:Prodigal:002006,similar to AA sequence:UniProtKB:P99174;locus_tag=DEIKIFOI_01396;product=Deoxyribose-phosphate aldolase 2
NZ_LWHQ01000013.1	Prodigal:002006	CDS	34470	34838	.	-	0	ID=DEIKIFOI_01397;inference=ab initio prediction:Prodigal:002006;locus_tag=DEIKIFOI_01397;product=hypothetical protein
NZ_LWHQ01000013.1	Prodigal:002006	CDS	34835	35146	.	-	0	ID=DEIKIFOI_01398;inference=ab initio prediction:Prodigal:002006;locus_tag=DEIKIFOI_01398;product=hypothetical protein
NZ_LWHQ01000013.1	Prodigal:002006	CDS	35235	36089	.	-	0	ID=DEIKIFOI_01399;inference=ab initio prediction:Prodigal:002006;locus_tag=DEIKIFOI_01399;product=hypothetical protein
NZ_LWHQ01000013.1	Prodigal:002006	CDS	36086	36844	.	-	0	ID=DEIKIFOI_01400;eC_number=4.2.1.17;Name=paaF_1;db_xref=COG:COG1024;gene=paaF_1;inference=ab initio prediction:Prodigal:002006,similar to AA sequence:UniProtKB:P76082;locus_tag=DEIKIFOI_01400;product=2%2C3-dehydroadipyl-CoA hydratase
NZ_LWHQ01000013.1	Prodigal:002006	CDS	37089	38861	.	-	0	ID=DEIKIFOI_01401;eC_number=1.3.8.-;Name=dmdC_1;db_xref=COG:COG1960;gene=dmdC_1;inference=ab initio prediction:Prodigal:002006,similar to AA sequence:UniProtKB:Q5LLW7;locus_tag=DEIKIFOI_01401;product=3-methylmercaptopropionyl-CoA dehydrogenase
NZ_LWHQ01000013.1	Prodigal:002006	CDS	38979	39992	.	+	0	ID=DEIKIFOI_01402;eC_number=2.7.7.87;Name=ywlC;db_xref=COG:COG0009;gene=ywlC;inference=ab initio prediction:Prodigal:002006,similar to AA sequence:UniProtKB:P39153;locus_tag=DEIKIFOI_01402;product=Threonylcarbamoyl-AMP synthase
NZ_LWHQ01000013.1	Prodigal:002006	CDS	40201	40800	.	-	0	ID=DEIKIFOI_01403;eC_number=1.6.5.2;inference=ab initio prediction:Prodigal:002006,similar to AA sequence:UniProtKB:Q2YQ23;locus_tag=DEIKIFOI_01403;product=NAD(P)H dehydrogenase (quinone)
NZ_LWHQ01000013.1	Prodigal:002006	CDS	40914	41855	.	+	0	ID=DEIKIFOI_01404;Name=hdfR_2;gene=hdfR_2;inference=ab initio prediction:Prodigal:002006,protein motif:HAMAP:MF_01233;locus_tag=DEIKIFOI_01404;product=HTH-type transcriptional regulator HdfR
NZ_LWHQ01000013.1	Prodigal:002006	CDS	41825	42286	.	-	0	ID=DEIKIFOI_01405;Name=greB;gene=greB;inference=ab initio prediction:Prodigal:002006,protein motif:HAMAP:MF_00930;locus_tag=DEIKIFOI_01405;product=Transcription elongation factor GreB
NZ_LWHQ01000013.1	Prodigal:002006	CDS	42378	43367	.	-	0	ID=DEIKIFOI_01406;eC_number=1.3.1.84;Name=acuI;db_xref=COG:COG0604;gene=acuI;inference=ab initio prediction:Prodigal:002006,similar to AA sequence:UniProtKB:Q3J6K9;locus_tag=DEIKIFOI_01406;product=Acrylyl-CoA reductase AcuI
NZ_LWHQ01000013.1	Prodigal:002006	CDS	43495	44097	.	-	0	ID=DEIKIFOI_01407;inference=ab initio prediction:Prodigal:002006;locus_tag=DEIKIFOI_01407;product=hypothetical protein
NZ_LWHQ01000013.1	Prodigal:002006	CDS	44493	45689	.	-	0	ID=DEIKIFOI_01408;inference=ab initio prediction:Prodigal:002006;locus_tag=DEIKIFOI_01408;product=hypothetical protein
NZ_LWHQ01000013.1	Prodigal:002006	CDS	45843	47600	.	-	0	ID=DEIKIFOI_01409;eC_number=7.2.1.1;Name=nqrF;gene=nqrF;inference=ab initio prediction:Prodigal:002006,protein motif:HAMAP:MF_00430;locus_tag=DEIKIFOI_01409;product=Na(+)-translocating NADH-quinone reductase subunit F
NZ_LWHQ01000013.1	Prodigal:002006	CDS	47729	50407	.	-	0	ID=DEIKIFOI_01410;eC_number=2.7.9.1;Name=ppdK;db_xref=COG:COG0574;gene=ppdK;inference=ab initio prediction:Prodigal:002006,similar to AA sequence:UniProtKB:P22983;locus_tag=DEIKIFOI_01410;product=Pyruvate%2C phosphate dikinase
NZ_LWHQ01000013.1	Prodigal:002006	CDS	50612	51313	.	-	0	ID=DEIKIFOI_01411;eC_number=3.6.3.-;Name=lolD;db_xref=COG:COG1136;gene=lolD;inference=ab initio prediction:Prodigal:002006,similar to AA sequence:UniProtKB:P75957;locus_tag=DEIKIFOI_01411;product=Lipoprotein-releasing system ATP-binding protein LolD
NZ_LWHQ01000013.1	Prodigal:002006	CDS	51425	52735	.	-	0	ID=DEIKIFOI_01412;Name=lolE;db_xref=COG:COG4591;gene=lolE;inference=ab initio prediction:Prodigal:002006,similar to AA sequence:UniProtKB:P75958;locus_tag=DEIKIFOI_01412;product=Lipoprotein-releasing system transmembrane protein LolE
NZ_LWHQ01000013.1	Prodigal:002006	CDS	52740	54074	.	-	0	ID=DEIKIFOI_01413;eC_number=6.1.1.15;Name=proS;db_xref=COG:COG0442;gene=proS;inference=ab initio prediction:Prodigal:002006,similar to AA sequence:UniProtKB:Q6N5P6;locus_tag=DEIKIFOI_01413;product=Proline--tRNA ligase
NZ_LWHQ01000013.1	Prodigal:002006	CDS	54555	54893	.	-	0	ID=DEIKIFOI_01414;inference=ab initio prediction:Prodigal:002006;locus_tag=DEIKIFOI_01414;product=hypothetical protein
NZ_LWHQ01000013.1	Prodigal:002006	CDS	54890	55294	.	-	0	ID=DEIKIFOI_01415;eC_number=5.1.99.-;Name=epi;db_xref=COG:COG0346;gene=epi;inference=ab initio prediction:Prodigal:002006,similar to AA sequence:UniProtKB:Q3IZP4;locus_tag=DEIKIFOI_01415;product=Ethylmalonyl-CoA/methylmalonyl-CoA epimerase
NZ_LWHQ01000013.1	Prodigal:002006	CDS	55610	57325	.	-	0	ID=DEIKIFOI_01416;eC_number=3.1.-.-;Name=rnj;db_xref=COG:COG0595;gene=rnj;inference=ab initio prediction:Prodigal:002006,similar to AA sequence:UniProtKB:A0QVT2;locus_tag=DEIKIFOI_01416;product=Ribonuclease J
NZ_LWHQ01000013.1	Prodigal:002006	CDS	57484	58284	.	-	0	ID=DEIKIFOI_01417;eC_number=6.3.4.15;Name=birA;db_xref=COG:COG0340;gene=birA;inference=ab initio prediction:Prodigal:002006,similar to AA sequence:UniProtKB:P0CI75;locus_tag=DEIKIFOI_01417;product=Bifunctional ligase/repressor BirA
NZ_LWHQ01000013.1	Prodigal:002006	CDS	58289	59734	.	-	0	ID=DEIKIFOI_01418;eC_number=7.1.1.-;Name=nuoN;db_xref=COG:COG1007;gene=nuoN;inference=ab initio prediction:Prodigal:002006,similar to AA sequence:UniProtKB:A1B479;locus_tag=DEIKIFOI_01418;product=NADH-quinone oxidoreductase subunit N
NZ_LWHQ01000013.1	Prodigal:002006	CDS	59745	61265	.	-	0	ID=DEIKIFOI_01419;eC_number=7.1.1.-;Name=nuoM;db_xref=COG:COG1008;gene=nuoM;inference=ab initio prediction:Prodigal:002006,similar to AA sequence:UniProtKB:P0AFE8;locus_tag=DEIKIFOI_01419;product=NADH-quinone oxidoreductase subunit M
NZ_LWHQ01000013.1	Prodigal:002006	CDS	61288	63423	.	-	0	ID=DEIKIFOI_01420;eC_number=7.1.1.-;Name=ndhB;gene=ndhB;inference=ab initio prediction:Prodigal:002006,protein motif:HAMAP:MF_00445;locus_tag=DEIKIFOI_01420;product=NAD(P)H-quinone oxidoreductase subunit 2%2C chloroplastic
NZ_LWHQ01000013.1	Prodigal:002006	CDS	63507	63812	.	-	0	ID=DEIKIFOI_01421;eC_number=7.1.1.-;Name=nuoK;db_xref=COG:COG0713;gene=nuoK;inference=ab initio prediction:Prodigal:002006,similar to AA sequence:UniProtKB:A1B482;locus_tag=DEIKIFOI_01421;product=NADH-quinone oxidoreductase subunit K
NZ_LWHQ01000013.1	Prodigal:002006	CDS	63952	64572	.	-	0	ID=DEIKIFOI_01422;eC_number=7.1.1.-;Name=nuoJ;db_xref=COG:COG0839;gene=nuoJ;inference=ab initio prediction:Prodigal:002006,similar to AA sequence:UniProtKB:P0AFE0;locus_tag=DEIKIFOI_01422;product=NADH-quinone oxidoreductase subunit J
NZ_LWHQ01000013.1	Prodigal:002006	CDS	64734	65222	.	-	0	ID=DEIKIFOI_01423;eC_number=7.1.1.-;Name=nuoI;db_xref=COG:COG1143;gene=nuoI;inference=ab initio prediction:Prodigal:002006,similar to AA sequence:UniProtKB:A1B486;locus_tag=DEIKIFOI_01423;product=NADH-quinone oxidoreductase subunit I
NZ_LWHQ01000013.1	Prodigal:002006	CDS	65247	66269	.	-	0	ID=DEIKIFOI_01424;eC_number=7.1.1.-;Name=nuoH;db_xref=COG:COG1005;gene=nuoH;inference=ab initio prediction:Prodigal:002006,similar to AA sequence:UniProtKB:P42032;locus_tag=DEIKIFOI_01424;product=NADH-quinone oxidoreductase subunit H
NZ_LWHQ01000013.1	Prodigal:002006	CDS	66283	68364	.	-	0	ID=DEIKIFOI_01425;eC_number=7.1.1.-;Name=nqo3;db_xref=COG:COG1034;gene=nqo3;inference=ab initio prediction:Prodigal:002006,similar to AA sequence:UniProtKB:P29915;locus_tag=DEIKIFOI_01425;product=NADH-quinone oxidoreductase chain 3
NZ_LWHQ01000013.1	Prodigal:002006	CDS	68464	69765	.	-	0	ID=DEIKIFOI_01426;eC_number=7.1.1.-;Name=nuoF;gene=nuoF;inference=ab initio prediction:Prodigal:002006,similar to AA sequence:UniProtKB:A8GQT6;locus_tag=DEIKIFOI_01426;product=NADH-quinone oxidoreductase subunit F
NZ_LWHQ01000013.1	Prodigal:002006	CDS	69815	70921	.	-	0	ID=DEIKIFOI_01427;inference=ab initio prediction:Prodigal:002006;locus_tag=DEIKIFOI_01427;product=hypothetical protein
NZ_LWHQ01000013.1	Prodigal:002006	CDS	70981	72171	.	-	0	ID=DEIKIFOI_01428;eC_number=7.1.1.-;Name=nuoD;db_xref=COG:COG0649;gene=nuoD;inference=ab initio prediction:Prodigal:002006,similar to AA sequence:UniProtKB:A1B495;locus_tag=DEIKIFOI_01428;product=NADH-quinone oxidoreductase subunit D
NZ_LWHQ01000013.1	Prodigal:002006	CDS	72178	72840	.	-	0	ID=DEIKIFOI_01429;eC_number=7.1.1.-;Name=nqo5;db_xref=COG:COG0852;gene=nqo5;inference=ab initio prediction:Prodigal:002006,similar to AA sequence:UniProtKB:P29917;locus_tag=DEIKIFOI_01429;product=NADH-quinone oxidoreductase chain 5
NZ_LWHQ01000013.1	Prodigal:002006	CDS	72850	73431	.	-	0	ID=DEIKIFOI_01430;eC_number=7.1.1.-;Name=nuoB;db_xref=COG:COG0377;gene=nuoB;inference=ab initio prediction:Prodigal:002006,similar to AA sequence:UniProtKB:A1B497;locus_tag=DEIKIFOI_01430;product=NADH-quinone oxidoreductase subunit B
NZ_LWHQ01000013.1	Prodigal:002006	CDS	73485	73850	.	-	0	ID=DEIKIFOI_01431;eC_number=7.1.1.-;Name=ndhC;gene=ndhC;inference=ab initio prediction:Prodigal:002006,similar to AA sequence:UniProtKB:P19045;locus_tag=DEIKIFOI_01431;product=NAD(P)H-quinone oxidoreductase subunit 3
NZ_LWHQ01000013.1	Prodigal:002006	CDS	74177	74731	.	-	0	ID=DEIKIFOI_01432;inference=ab initio prediction:Prodigal:002006;locus_tag=DEIKIFOI_01432;product=hypothetical protein
NZ_LWHQ01000013.1	Aragorn:001002	tRNA	75042	75118	.	-	.	ID=DEIKIFOI_01433;inference=COORDINATES:profile:Aragorn:001002;locus_tag=DEIKIFOI_01433;product=tRNA-Asp(gtc)
NZ_LWHQ01000013.1	Aragorn:001002	tRNA	75173	75249	.	-	.	ID=DEIKIFOI_01434;inference=COORDINATES:profile:Aragorn:001002;locus_tag=DEIKIFOI_01434;product=tRNA-Asp(gtc)
NZ_LWHQ01000013.1	Aragorn:001002	tRNA	75295	75371	.	-	.	ID=DEIKIFOI_01435;inference=COORDINATES:profile:Aragorn:001002;locus_tag=DEIKIFOI_01435;product=tRNA-Asp(gtc)
NZ_LWHQ01000013.1	Aragorn:001002	tRNA	75590	75665	.	+	.	ID=DEIKIFOI_01436;inference=COORDINATES:profile:Aragorn:001002;locus_tag=DEIKIFOI_01436;product=tRNA-Val(tac)
NZ_LWHQ01000013.1	Prodigal:002006	CDS	76060	77076	.	+	0	ID=DEIKIFOI_01437;inference=ab initio prediction:Prodigal:002006;locus_tag=DEIKIFOI_01437;product=hypothetical protein
NZ_LWHQ01000013.1	Prodigal:002006	CDS	77085	77312	.	-	0	ID=DEIKIFOI_01438;inference=ab initio prediction:Prodigal:002006;locus_tag=DEIKIFOI_01438;product=hypothetical protein
NZ_LWHQ01000013.1	Prodigal:002006	CDS	77840	78601	.	-	0	ID=DEIKIFOI_01439;eC_number=5.3.1.1;Name=tpiA;db_xref=COG:COG0149;gene=tpiA;inference=ab initio prediction:Prodigal:002006,similar to AA sequence:UniProtKB:Q8L1Z5;locus_tag=DEIKIFOI_01439;product=Triosephosphate isomerase
NZ_LWHQ01000013.1	Prodigal:002006	CDS	78784	80688	.	+	0	ID=DEIKIFOI_01440;eC_number=5.2.1.8;Name=prsA;gene=prsA;inference=ab initio prediction:Prodigal:002006,protein motif:HAMAP:MF_01145;locus_tag=DEIKIFOI_01440;product=Foldase protein PrsA
NZ_LWHQ01000013.1	Prodigal:002006	CDS	80688	82202	.	+	0	ID=DEIKIFOI_01441;eC_number=4.1.3.27;Name=trpE;db_xref=COG:COG0147;gene=trpE;inference=ab initio prediction:Prodigal:002006,similar to AA sequence:UniProtKB:P20580;locus_tag=DEIKIFOI_01441;product=Anthranilate synthase component 1
NZ_LWHQ01000013.1	Prodigal:002006	CDS	82377	82580	.	-	0	ID=DEIKIFOI_01442;inference=ab initio prediction:Prodigal:002006;locus_tag=DEIKIFOI_01442;product=hypothetical protein
NZ_LWHQ01000013.1	Prodigal:002006	CDS	83190	86288	.	-	0	ID=DEIKIFOI_01443;Name=mdtB_1;gene=mdtB_1;inference=ab initio prediction:Prodigal:002006,similar to AA sequence:UniProtKB:B7LV39;locus_tag=DEIKIFOI_01443;product=Multidrug resistance protein MdtB
NZ_LWHQ01000013.1	Prodigal:002006	CDS	86334	87572	.	-	0	ID=DEIKIFOI_01444;Name=mdtA_1;gene=mdtA_1;inference=ab initio prediction:Prodigal:002006,similar to AA sequence:UniProtKB:P76397;locus_tag=DEIKIFOI_01444;product=Multidrug resistance protein MdtA
NZ_LWHQ01000013.1	Prodigal:002006	CDS	87569	88237	.	-	0	ID=DEIKIFOI_01445;Name=yfiR;gene=yfiR;inference=ab initio prediction:Prodigal:002006,similar to AA sequence:UniProtKB:O31560;locus_tag=DEIKIFOI_01445;product=putative HTH-type transcriptional regulator YfiR
NZ_LWHQ01000013.1	Prodigal:002006	CDS	88376	88555	.	+	0	ID=DEIKIFOI_01446;inference=ab initio prediction:Prodigal:002006;locus_tag=DEIKIFOI_01446;product=hypothetical protein
NZ_LWHQ01000013.1	Prodigal:002006	CDS	88675	89946	.	-	0	ID=DEIKIFOI_01447;eC_number=1.11.1.-;Name=efeB;db_xref=COG:COG2837;gene=efeB;inference=ab initio prediction:Prodigal:002006,similar to AA sequence:UniProtKB:Q8CW71;locus_tag=DEIKIFOI_01447;product=Deferrochelatase/peroxidase EfeB
NZ_LWHQ01000013.1	Prodigal:002006	CDS	89957	91069	.	-	0	ID=DEIKIFOI_01448;Name=efeO;db_xref=COG:COG2822;gene=efeO;inference=ab initio prediction:Prodigal:002006,similar to AA sequence:UniProtKB:Q8FJ35;locus_tag=DEIKIFOI_01448;product=Iron uptake system component EfeO
NZ_LWHQ01000013.1	Prodigal:002006	CDS	91110	91949	.	-	0	ID=DEIKIFOI_01449;Name=efeU;db_xref=COG:COG0672;gene=efeU;inference=ab initio prediction:Prodigal:002006,similar to AA sequence:UniProtKB:Q8XAS8;locus_tag=DEIKIFOI_01449;product=Ferrous iron permease EfeU
NZ_LWHQ01000013.1	Prodigal:002006	CDS	92314	92967	.	+	0	ID=DEIKIFOI_01450;Name=kpsT;gene=kpsT;inference=ab initio prediction:Prodigal:002006,similar to AA sequence:UniProtKB:P23888;locus_tag=DEIKIFOI_01450;product=Polysialic acid transport ATP-binding protein KpsT
NZ_LWHQ01000013.1	Prodigal:002006	CDS	93071	94312	.	+	0	ID=DEIKIFOI_01451;Name=smc_3;gene=smc_3;inference=ab initio prediction:Prodigal:002006,protein motif:HAMAP:MF_01894;locus_tag=DEIKIFOI_01451;product=Chromosome partition protein Smc
NZ_LWHQ01000013.1	Prodigal:002006	CDS	94377	95603	.	+	0	ID=DEIKIFOI_01452;Name=entS_2;db_xref=COG:COG0477;gene=entS_2;inference=ab initio prediction:Prodigal:002006,similar to AA sequence:UniProtKB:P24077;locus_tag=DEIKIFOI_01452;product=Enterobactin exporter EntS
NZ_LWHQ01000013.1	Prodigal:002006	CDS	95629	97050	.	-	0	ID=DEIKIFOI_01453;inference=ab initio prediction:Prodigal:002006;locus_tag=DEIKIFOI_01453;product=hypothetical protein
NZ_LWHQ01000013.1	Prodigal:002006	CDS	97138	97668	.	+	0	ID=DEIKIFOI_01454;Name=recX;gene=recX;inference=ab initio prediction:Prodigal:002006,protein motif:HAMAP:MF_01114;locus_tag=DEIKIFOI_01454;product=Regulatory protein RecX
NZ_LWHQ01000013.1	Prodigal:002006	CDS	97768	98193	.	+	0	ID=DEIKIFOI_01455;eC_number=1.11.1.15;Name=osmC;db_xref=COG:COG1764;gene=osmC;inference=ab initio prediction:Prodigal:002006,similar to AA sequence:UniProtKB:P0C0L2;locus_tag=DEIKIFOI_01455;product=Peroxiredoxin OsmC
NZ_LWHQ01000013.1	Prodigal:002006	CDS	98235	99236	.	-	0	ID=DEIKIFOI_01456;eC_number=1.1.1.29;inference=ab initio prediction:Prodigal:002006,similar to AA sequence:UniProtKB:P36234;locus_tag=DEIKIFOI_01456;product=Glycerate dehydrogenase
NZ_LWHQ01000013.1	Prodigal:002006	CDS	99546	100118	.	+	0	ID=DEIKIFOI_01457;inference=ab initio prediction:Prodigal:002006;locus_tag=DEIKIFOI_01457;product=hypothetical protein
NZ_LWHQ01000013.1	Prodigal:002006	CDS	100183	100683	.	-	0	ID=DEIKIFOI_01458;inference=ab initio prediction:Prodigal:002006;locus_tag=DEIKIFOI_01458;product=hypothetical protein
NZ_LWHQ01000013.1	Prodigal:002006	CDS	100931	101488	.	+	0	ID=DEIKIFOI_01459;eC_number=4.2.1.59;Name=fabA;db_xref=COG:COG0764;gene=fabA;inference=ab initio prediction:Prodigal:002006,similar to AA sequence:UniProtKB:O33877;locus_tag=DEIKIFOI_01459;product=3-hydroxydecanoyl-[acyl-carrier-protein] dehydratase
NZ_LWHQ01000013.1	Prodigal:002006	CDS	101664	102890	.	+	0	ID=DEIKIFOI_01460;eC_number=2.3.1.41;Name=fabB;gene=fabB;inference=ab initio prediction:Prodigal:002006,similar to AA sequence:UniProtKB:Q02K94;locus_tag=DEIKIFOI_01460;product=3-oxoacyl-[acyl-carrier-protein] synthase 1
NZ_LWHQ01000013.1	Prodigal:002006	CDS	103070	103897	.	+	0	ID=DEIKIFOI_01461;eC_number=1.3.1.9;Name=fabI_1;db_xref=COG:COG0623;gene=fabI_1;inference=ab initio prediction:Prodigal:002006,similar to AA sequence:UniProtKB:P16657;locus_tag=DEIKIFOI_01461;product=Enoyl-[acyl-carrier-protein] reductase [NADH] FabI
NZ_LWHQ01000013.1	Prodigal:002006	CDS	103979	104935	.	-	0	ID=DEIKIFOI_01462;eC_number=3.1.26.11;Name=rbn_2;gene=rbn_2;inference=ab initio prediction:Prodigal:002006,protein motif:HAMAP:MF_01818;locus_tag=DEIKIFOI_01462;product=Ribonuclease BN
NZ_LWHQ01000013.1	Prodigal:002006	CDS	105066	107063	.	-	0	ID=DEIKIFOI_01463;inference=ab initio prediction:Prodigal:002006;locus_tag=DEIKIFOI_01463;product=hypothetical protein
NZ_LWHQ01000013.1	Prodigal:002006	CDS	107045	108280	.	-	0	ID=DEIKIFOI_01464;Name=aaeA_1;gene=aaeA_1;inference=ab initio prediction:Prodigal:002006,protein motif:HAMAP:MF_01544;locus_tag=DEIKIFOI_01464;product=p-hydroxybenzoic acid efflux pump subunit AaeA
NZ_LWHQ01000013.1	Prodigal:002006	CDS	108795	109844	.	-	0	ID=DEIKIFOI_01465;eC_number=3.1.4.-;Name=rpfG_1;db_xref=COG:COG3437;gene=rpfG_1;inference=ab initio prediction:Prodigal:002006,similar to AA sequence:UniProtKB:Q4UU85;locus_tag=DEIKIFOI_01465;product=Cyclic di-GMP phosphodiesterase response regulator RpfG
NZ_LWHQ01000013.1	Prodigal:002006	CDS	110123	110644	.	-	0	ID=DEIKIFOI_01466;Name=iscR;gene=iscR;inference=ab initio prediction:Prodigal:002006,protein motif:HAMAP:MF_01176;locus_tag=DEIKIFOI_01466;product=HTH-type transcriptional regulator IscR
NZ_LWHQ01000013.1	Prodigal:002006	CDS	110653	111168	.	-	0	ID=DEIKIFOI_01467;eC_number=3.6.1.23;Name=dut;gene=dut;inference=ab initio prediction:Prodigal:002006,similar to AA sequence:UniProtKB:Q2T0H6;locus_tag=DEIKIFOI_01467;product=Deoxyuridine 5'-triphosphate nucleotidohydrolase
NZ_LWHQ01000013.1	Prodigal:002006	CDS	111165	112034	.	-	0	ID=DEIKIFOI_01468;eC_number=3.1.2.30;Name=mcl2_2;db_xref=COG:COG2301;gene=mcl2_2;inference=ab initio prediction:Prodigal:002006,similar to AA sequence:UniProtKB:D3JV05;locus_tag=DEIKIFOI_01468;product=(3S)-malyl-CoA thioesterase
NZ_LWHQ01000013.1	Prodigal:002006	CDS	112090	112773	.	-	0	ID=DEIKIFOI_01469;Name=rspR_2;db_xref=COG:COG1802;gene=rspR_2;inference=ab initio prediction:Prodigal:002006,similar to AA sequence:UniProtKB:P0ACM2;locus_tag=DEIKIFOI_01469;product=HTH-type transcriptional repressor RspR
NZ_LWHQ01000013.1	Prodigal:002006	CDS	112874	114208	.	+	0	ID=DEIKIFOI_01470;Name=ttuB_1;gene=ttuB_1;inference=ab initio prediction:Prodigal:002006,similar to AA sequence:UniProtKB:Q44470;locus_tag=DEIKIFOI_01470;product=Putative tartrate transporter
NZ_LWHQ01000013.1	Prodigal:002006	CDS	114463	115143	.	+	0	ID=DEIKIFOI_01471;inference=ab initio prediction:Prodigal:002006;locus_tag=DEIKIFOI_01471;product=hypothetical protein
NZ_LWHQ01000013.1	Prodigal:002006	CDS	115151	115990	.	+	0	ID=DEIKIFOI_01472;inference=ab initio prediction:Prodigal:002006;locus_tag=DEIKIFOI_01472;product=hypothetical protein
NZ_LWHQ01000013.1	Prodigal:002006	CDS	115987	117276	.	+	0	ID=DEIKIFOI_01473;eC_number=3.5.99.5;Name=cnbH_1;gene=cnbH_1;inference=ab initio prediction:Prodigal:002006,similar to AA sequence:UniProtKB:Q38M35;locus_tag=DEIKIFOI_01473;product=2-amino-5-chloromuconic acid deaminase
NZ_LWHQ01000013.1	Prodigal:002006	CDS	117380	117565	.	-	0	ID=DEIKIFOI_01474;inference=ab initio prediction:Prodigal:002006;locus_tag=DEIKIFOI_01474;product=hypothetical protein
NZ_LWHQ01000013.1	Prodigal:002006	CDS	117766	118869	.	+	0	ID=DEIKIFOI_01475;eC_number=3.5.1.38;Name=ansB;gene=ansB;inference=ab initio prediction:Prodigal:002006,similar to AA sequence:UniProtKB:O68897;locus_tag=DEIKIFOI_01475;product=Glutaminase-asparaginase
NZ_LWHQ01000013.1	Prodigal:002006	CDS	119042	119800	.	+	0	ID=DEIKIFOI_01476;eC_number=1.1.1.100;Name=fabG_6;gene=fabG_6;inference=ab initio prediction:Prodigal:002006,similar to AA sequence:UniProtKB:P99093;locus_tag=DEIKIFOI_01476;product=3-oxoacyl-[acyl-carrier-protein] reductase FabG
NZ_LWHQ01000013.1	Prodigal:002006	CDS	119813	120691	.	+	0	ID=DEIKIFOI_01477;eC_number=2.3.1.247;Name=kce_2;db_xref=COG:COG3246;gene=kce_2;inference=ab initio prediction:Prodigal:002006,similar to AA sequence:UniProtKB:Q8RHX2;locus_tag=DEIKIFOI_01477;product=3-keto-5-aminohexanoate cleavage enzyme
NZ_LWHQ01000013.1	Prodigal:002006	CDS	120985	121773	.	+	0	ID=DEIKIFOI_01478;inference=ab initio prediction:Prodigal:002006;locus_tag=DEIKIFOI_01478;product=hypothetical protein
NZ_LWHQ01000013.1	Prodigal:002006	CDS	121846	122982	.	-	0	ID=DEIKIFOI_01479;inference=ab initio prediction:Prodigal:002006;locus_tag=DEIKIFOI_01479;product=hypothetical protein
NZ_LWHQ01000013.1	Prodigal:002006	CDS	123252	125078	.	-	0	ID=DEIKIFOI_01480;eC_number=2.6.1.16;Name=nodM;gene=nodM;inference=ab initio prediction:Prodigal:002006,similar to AA sequence:UniProtKB:P25195;locus_tag=DEIKIFOI_01480;product=Glutamine--fructose-6-phosphate aminotransferase [isomerizing]
NZ_LWHQ01000013.1	Prodigal:002006	CDS	125590	126852	.	-	0	ID=DEIKIFOI_01481;inference=ab initio prediction:Prodigal:002006;locus_tag=DEIKIFOI_01481;product=hypothetical protein
NZ_LWHQ01000013.1	Prodigal:002006	CDS	126862	127716	.	-	0	ID=DEIKIFOI_01482;inference=ab initio prediction:Prodigal:002006;locus_tag=DEIKIFOI_01482;product=hypothetical protein
NZ_LWHQ01000013.1	Prodigal:002006	CDS	128562	129323	.	+	0	ID=DEIKIFOI_01483;eC_number=2.1.1.307;Name=elmMIII;gene=elmMIII;inference=ab initio prediction:Prodigal:002006,similar to AA sequence:UniProtKB:Q9AJU0;locus_tag=DEIKIFOI_01483;product=8-demethyl-8-(2%2C3-dimethoxy-alpha-L-rhamnosyl)-tetracenomycin-C 4'-O-methyltransferase
NZ_LWHQ01000013.1	Prodigal:002006	CDS	129532	130875	.	-	0	ID=DEIKIFOI_01484;Name=glmU_2;gene=glmU_2;inference=ab initio prediction:Prodigal:002006,similar to AA sequence:UniProtKB:A4TSJ5;locus_tag=DEIKIFOI_01484;product=Bifunctional protein GlmU
NZ_LWHQ01000013.1	Prodigal:002006	CDS	131081	132664	.	+	0	ID=DEIKIFOI_01485;Name=mdoG_1;db_xref=COG:COG3131;gene=mdoG_1;inference=ab initio prediction:Prodigal:002006,similar to AA sequence:UniProtKB:P33136;locus_tag=DEIKIFOI_01485;product=Glucans biosynthesis protein G
NZ_LWHQ01000013.1	Prodigal:002006	CDS	132640	134826	.	+	0	ID=DEIKIFOI_01486;eC_number=2.4.1.-;Name=mdoH_1;gene=mdoH_1;inference=ab initio prediction:Prodigal:002006,protein motif:HAMAP:MF_01072;locus_tag=DEIKIFOI_01486;product=Glucans biosynthesis glucosyltransferase H
NZ_LWHQ01000013.1	Prodigal:002006	CDS	135173	135886	.	-	0	ID=DEIKIFOI_01487;eC_number=2.1.1.163;Name=COQ5_2;gene=COQ5_2;inference=ab initio prediction:Prodigal:002006,protein motif:HAMAP:MF_01813;locus_tag=DEIKIFOI_01487;product=2-methoxy-6-polyprenyl-1%2C4-benzoquinol methylase%2C mitochondrial
NZ_LWHQ01000013.1	Prodigal:002006	CDS	135979	136626	.	+	0	ID=DEIKIFOI_01488;Name=rspR_3;db_xref=COG:COG1802;gene=rspR_3;inference=ab initio prediction:Prodigal:002006,similar to AA sequence:UniProtKB:P0ACM2;locus_tag=DEIKIFOI_01488;product=HTH-type transcriptional repressor RspR
NZ_LWHQ01000013.1	Prodigal:002006	CDS	136730	137287	.	+	0	ID=DEIKIFOI_01489;inference=ab initio prediction:Prodigal:002006;locus_tag=DEIKIFOI_01489;product=hypothetical protein
NZ_LWHQ01000013.1	Prodigal:002006	CDS	137284	138270	.	+	0	ID=DEIKIFOI_01490;eC_number=2.8.1.6;Name=bioB;db_xref=COG:COG0502;gene=bioB;inference=ab initio prediction:Prodigal:002006,similar to AA sequence:UniProtKB:P12996;locus_tag=DEIKIFOI_01490;product=Biotin synthase
NZ_LWHQ01000013.1	Prodigal:002006	CDS	138417	138533	.	+	0	ID=DEIKIFOI_01491;inference=ab initio prediction:Prodigal:002006;locus_tag=DEIKIFOI_01491;product=hypothetical protein
NZ_LWHQ01000013.1	Prodigal:002006	CDS	138538	139758	.	-	0	ID=DEIKIFOI_01492;inference=ab initio prediction:Prodigal:002006;locus_tag=DEIKIFOI_01492;product=hypothetical protein
NZ_LWHQ01000013.1	Prodigal:002006	CDS	139796	140797	.	-	0	ID=DEIKIFOI_01493;inference=ab initio prediction:Prodigal:002006;locus_tag=DEIKIFOI_01493;product=hypothetical protein
NZ_LWHQ01000013.1	Prodigal:002006	CDS	140909	141244	.	-	0	ID=DEIKIFOI_01494;inference=ab initio prediction:Prodigal:002006;locus_tag=DEIKIFOI_01494;product=hypothetical protein
NZ_LWHQ01000013.1	Prodigal:002006	CDS	141237	141530	.	-	0	ID=DEIKIFOI_01495;inference=ab initio prediction:Prodigal:002006;locus_tag=DEIKIFOI_01495;product=hypothetical protein
NZ_LWHQ01000013.1	Prodigal:002006	CDS	141656	142282	.	-	0	ID=DEIKIFOI_01496;inference=ab initio prediction:Prodigal:002006;locus_tag=DEIKIFOI_01496;product=hypothetical protein
NZ_LWHQ01000013.1	Prodigal:002006	CDS	142381	142944	.	-	0	ID=DEIKIFOI_01497;eC_number=1.-.-.-;Name=ydjA;db_xref=COG:COG0778;gene=ydjA;inference=ab initio prediction:Prodigal:002006,similar to AA sequence:UniProtKB:P0ACY1;locus_tag=DEIKIFOI_01497;product=Putative NAD(P)H nitroreductase YdjA
NZ_LWHQ01000013.1	Prodigal:002006	CDS	143126	145558	.	+	0	ID=DEIKIFOI_01498;inference=ab initio prediction:Prodigal:002006;locus_tag=DEIKIFOI_01498;product=hypothetical protein
NZ_LWHQ01000013.1	Prodigal:002006	CDS	145530	146534	.	+	0	ID=DEIKIFOI_01499;inference=ab initio prediction:Prodigal:002006;locus_tag=DEIKIFOI_01499;product=hypothetical protein
NZ_LWHQ01000013.1	Prodigal:002006	CDS	146688	147236	.	+	0	ID=DEIKIFOI_01500;inference=ab initio prediction:Prodigal:002006;locus_tag=DEIKIFOI_01500;product=hypothetical protein
NZ_LWHQ01000013.1	Prodigal:002006	CDS	147236	147952	.	+	0	ID=DEIKIFOI_01501;inference=ab initio prediction:Prodigal:002006;locus_tag=DEIKIFOI_01501;product=hypothetical protein
NZ_LWHQ01000013.1	Prodigal:002006	CDS	147946	149382	.	+	0	ID=DEIKIFOI_01502;inference=ab initio prediction:Prodigal:002006;locus_tag=DEIKIFOI_01502;product=hypothetical protein
NZ_LWHQ01000013.1	Prodigal:002006	CDS	149372	150055	.	-	0	ID=DEIKIFOI_01503;inference=ab initio prediction:Prodigal:002006;locus_tag=DEIKIFOI_01503;product=hypothetical protein
NZ_LWHQ01000013.1	Prodigal:002006	CDS	150132	151262	.	+	0	ID=DEIKIFOI_01504;Name=emrA_1;gene=emrA_1;inference=ab initio prediction:Prodigal:002006,similar to AA sequence:UniProtKB:P0DPR6;locus_tag=DEIKIFOI_01504;product=Colistin resistance protein EmrA
NZ_LWHQ01000013.1	Prodigal:002006	CDS	151259	152818	.	+	0	ID=DEIKIFOI_01505;Name=emrB_1;gene=emrB_1;inference=ab initio prediction:Prodigal:002006,similar to AA sequence:UniProtKB:P0DPR7;locus_tag=DEIKIFOI_01505;product=Colistin resistance protein EmrB
NZ_LWHQ01000013.1	Prodigal:002006	CDS	153161	155173	.	-	0	ID=DEIKIFOI_01506;eC_number=6.1.1.3;Name=thrS;db_xref=COG:COG0441;gene=thrS;inference=ab initio prediction:Prodigal:002006,similar to AA sequence:UniProtKB:P0A8M3;locus_tag=DEIKIFOI_01506;product=Threonine--tRNA ligase
NZ_LWHQ01000013.1	Prodigal:002006	CDS	155314	155631	.	-	0	ID=DEIKIFOI_01507;Name=yidD;gene=yidD;inference=ab initio prediction:Prodigal:002006,protein motif:HAMAP:MF_00386;locus_tag=DEIKIFOI_01507;product=Putative membrane protein insertion efficiency factor
NZ_LWHQ01000013.1	Prodigal:002006	CDS	155628	156089	.	-	0	ID=DEIKIFOI_01508;inference=ab initio prediction:Prodigal:002006;locus_tag=DEIKIFOI_01508;product=hypothetical protein
NZ_LWHQ01000013.1	Prodigal:002006	CDS	156382	157041	.	+	0	ID=DEIKIFOI_01509;eC_number=3.5.4.16;Name=folE;db_xref=COG:COG0302;gene=folE;inference=ab initio prediction:Prodigal:002006,similar to AA sequence:UniProtKB:P19465;locus_tag=DEIKIFOI_01509;product=GTP cyclohydrolase 1
NZ_LWHQ01000013.1	Prodigal:002006	CDS	157038	157460	.	+	0	ID=DEIKIFOI_01510;eC_number=3.5.4.19;Name=hisI;gene=hisI;inference=ab initio prediction:Prodigal:002006,protein motif:HAMAP:MF_01021;locus_tag=DEIKIFOI_01510;product=Phosphoribosyl-AMP cyclohydrolase
NZ_LWHQ01000013.1	Prodigal:002006	CDS	157743	158159	.	-	0	ID=DEIKIFOI_01511;inference=ab initio prediction:Prodigal:002006;locus_tag=DEIKIFOI_01511;product=hypothetical protein
NZ_LWHQ01000013.1	Prodigal:002006	CDS	158177	160180	.	-	0	ID=DEIKIFOI_01512;Name=accA1_2;db_xref=COG:COG4770;gene=accA1_2;inference=ab initio prediction:Prodigal:002006,similar to AA sequence:UniProtKB:P9WPQ3;locus_tag=DEIKIFOI_01512;product=Acetyl-/propionyl-coenzyme A carboxylase alpha chain
NZ_LWHQ01000013.1	Prodigal:002006	CDS	160310	160759	.	-	0	ID=DEIKIFOI_01513;inference=ab initio prediction:Prodigal:002006;locus_tag=DEIKIFOI_01513;product=hypothetical protein
NZ_LWHQ01000013.1	Prodigal:002006	CDS	161025	161585	.	-	0	ID=DEIKIFOI_01514;inference=ab initio prediction:Prodigal:002006;locus_tag=DEIKIFOI_01514;product=hypothetical protein
NZ_LWHQ01000013.1	Prodigal:002006	CDS	161666	162265	.	-	0	ID=DEIKIFOI_01515;inference=ab initio prediction:Prodigal:002006;locus_tag=DEIKIFOI_01515;product=hypothetical protein
NZ_LWHQ01000013.1	Prodigal:002006	CDS	162470	163399	.	+	0	ID=DEIKIFOI_01516;inference=ab initio prediction:Prodigal:002006;locus_tag=DEIKIFOI_01516;product=hypothetical protein
NZ_LWHQ01000013.1	Prodigal:002006	CDS	163508	164809	.	-	0	ID=DEIKIFOI_01517;Name=ribBA;db_xref=COG:COG0108;gene=ribBA;inference=ab initio prediction:Prodigal:002006,similar to AA sequence:UniProtKB:P9WHF1;locus_tag=DEIKIFOI_01517;product=Riboflavin biosynthesis protein RibBA
NZ_LWHQ01000013.1	Prodigal:002006	CDS	164863	165978	.	-	0	ID=DEIKIFOI_01518;eC_number=4.2.3.5;Name=aroC;db_xref=COG:COG0082;gene=aroC;inference=ab initio prediction:Prodigal:002006,similar to AA sequence:UniProtKB:P12008;locus_tag=DEIKIFOI_01518;product=Chorismate synthase
NZ_LWHQ01000013.1	Prodigal:002006	CDS	166217	166675	.	-	0	ID=DEIKIFOI_01519;inference=ab initio prediction:Prodigal:002006;locus_tag=DEIKIFOI_01519;product=hypothetical protein
NZ_LWHQ01000014.1	Prodigal:002006	CDS	1843	2142	.	-	0	ID=DEIKIFOI_01520;inference=ab initio prediction:Prodigal:002006;locus_tag=DEIKIFOI_01520;product=hypothetical protein
NZ_LWHQ01000014.1	Prodigal:002006	CDS	2155	2415	.	-	0	ID=DEIKIFOI_01521;inference=ab initio prediction:Prodigal:002006;locus_tag=DEIKIFOI_01521;product=hypothetical protein
NZ_LWHQ01000014.1	Prodigal:002006	CDS	2576	3799	.	-	0	ID=DEIKIFOI_01522;inference=ab initio prediction:Prodigal:002006;locus_tag=DEIKIFOI_01522;product=hypothetical protein
NZ_LWHQ01000014.1	Prodigal:002006	CDS	3790	4752	.	-	0	ID=DEIKIFOI_01523;inference=ab initio prediction:Prodigal:002006;locus_tag=DEIKIFOI_01523;product=hypothetical protein
NZ_LWHQ01000014.1	Prodigal:002006	CDS	4749	5036	.	-	0	ID=DEIKIFOI_01524;inference=ab initio prediction:Prodigal:002006;locus_tag=DEIKIFOI_01524;product=hypothetical protein
NZ_LWHQ01000014.1	Prodigal:002006	CDS	5619	6350	.	+	0	ID=DEIKIFOI_01525;inference=ab initio prediction:Prodigal:002006;locus_tag=DEIKIFOI_01525;product=hypothetical protein
NZ_LWHQ01000014.1	Prodigal:002006	CDS	6646	7110	.	+	0	ID=DEIKIFOI_01526;inference=ab initio prediction:Prodigal:002006;locus_tag=DEIKIFOI_01526;product=hypothetical protein
NZ_LWHQ01000014.1	Prodigal:002006	CDS	7107	8675	.	+	0	ID=DEIKIFOI_01527;inference=ab initio prediction:Prodigal:002006;locus_tag=DEIKIFOI_01527;product=hypothetical protein
NZ_LWHQ01000014.1	Prodigal:002006	CDS	8672	8974	.	+	0	ID=DEIKIFOI_01528;inference=ab initio prediction:Prodigal:002006;locus_tag=DEIKIFOI_01528;product=hypothetical protein
NZ_LWHQ01000014.1	Prodigal:002006	CDS	9020	10690	.	+	0	ID=DEIKIFOI_01529;inference=ab initio prediction:Prodigal:002006;locus_tag=DEIKIFOI_01529;product=hypothetical protein
NZ_LWHQ01000014.1	Prodigal:002006	CDS	10693	14151	.	+	0	ID=DEIKIFOI_01530;inference=ab initio prediction:Prodigal:002006;locus_tag=DEIKIFOI_01530;product=hypothetical protein
NZ_LWHQ01000014.1	Prodigal:002006	CDS	14308	14517	.	+	0	ID=DEIKIFOI_01531;inference=ab initio prediction:Prodigal:002006;locus_tag=DEIKIFOI_01531;product=hypothetical protein
NZ_LWHQ01000014.1	Prodigal:002006	CDS	14837	15199	.	-	0	ID=DEIKIFOI_01532;inference=ab initio prediction:Prodigal:002006;locus_tag=DEIKIFOI_01532;product=hypothetical protein
NZ_LWHQ01000014.1	Prodigal:002006	CDS	16566	17648	.	+	0	ID=DEIKIFOI_01533;inference=ab initio prediction:Prodigal:002006;locus_tag=DEIKIFOI_01533;product=hypothetical protein
NZ_LWHQ01000014.1	Prodigal:002006	CDS	17867	18301	.	+	0	ID=DEIKIFOI_01534;inference=ab initio prediction:Prodigal:002006;locus_tag=DEIKIFOI_01534;product=hypothetical protein
NZ_LWHQ01000014.1	Prodigal:002006	CDS	18417	18569	.	+	0	ID=DEIKIFOI_01535;inference=ab initio prediction:Prodigal:002006;locus_tag=DEIKIFOI_01535;product=hypothetical protein
NZ_LWHQ01000014.1	Prodigal:002006	CDS	18706	19059	.	+	0	ID=DEIKIFOI_01536;inference=ab initio prediction:Prodigal:002006;locus_tag=DEIKIFOI_01536;product=hypothetical protein
NZ_LWHQ01000014.1	Prodigal:002006	CDS	19849	20031	.	-	0	ID=DEIKIFOI_01537;inference=ab initio prediction:Prodigal:002006;locus_tag=DEIKIFOI_01537;product=hypothetical protein
NZ_LWHQ01000014.1	Prodigal:002006	CDS	20107	20310	.	-	0	ID=DEIKIFOI_01538;inference=ab initio prediction:Prodigal:002006;locus_tag=DEIKIFOI_01538;product=hypothetical protein
NZ_LWHQ01000014.1	Prodigal:002006	CDS	20314	20934	.	-	0	ID=DEIKIFOI_01539;inference=ab initio prediction:Prodigal:002006;locus_tag=DEIKIFOI_01539;product=hypothetical protein
NZ_LWHQ01000014.1	Prodigal:002006	CDS	21010	22245	.	-	0	ID=DEIKIFOI_01540;inference=ab initio prediction:Prodigal:002006;locus_tag=DEIKIFOI_01540;product=hypothetical protein
NZ_LWHQ01000014.1	Prodigal:002006	CDS	22309	22590	.	-	0	ID=DEIKIFOI_01541;inference=ab initio prediction:Prodigal:002006;locus_tag=DEIKIFOI_01541;product=hypothetical protein
NZ_LWHQ01000014.1	Prodigal:002006	CDS	22602	23405	.	-	0	ID=DEIKIFOI_01542;inference=ab initio prediction:Prodigal:002006;locus_tag=DEIKIFOI_01542;product=hypothetical protein
NZ_LWHQ01000014.1	Prodigal:002006	CDS	23533	23727	.	-	0	ID=DEIKIFOI_01543;inference=ab initio prediction:Prodigal:002006;locus_tag=DEIKIFOI_01543;product=hypothetical protein
NZ_LWHQ01000014.1	Prodigal:002006	CDS	23774	24070	.	-	0	ID=DEIKIFOI_01544;inference=ab initio prediction:Prodigal:002006;locus_tag=DEIKIFOI_01544;product=hypothetical protein
NZ_LWHQ01000014.1	Prodigal:002006	CDS	24490	24771	.	+	0	ID=DEIKIFOI_01545;eC_number=3.1.-.-;Name=higB;gene=higB;inference=ab initio prediction:Prodigal:002006,similar to AA sequence:UniProtKB:Q7A225;locus_tag=DEIKIFOI_01545;product=Endoribonuclease HigB
NZ_LWHQ01000014.1	Prodigal:002006	CDS	24783	25136	.	+	0	ID=DEIKIFOI_01546;inference=ab initio prediction:Prodigal:002006;locus_tag=DEIKIFOI_01546;product=hypothetical protein
NZ_LWHQ01000014.1	Prodigal:002006	CDS	25383	25637	.	+	0	ID=DEIKIFOI_01547;inference=ab initio prediction:Prodigal:002006;locus_tag=DEIKIFOI_01547;product=hypothetical protein
NZ_LWHQ01000014.1	Prodigal:002006	CDS	25634	26206	.	+	0	ID=DEIKIFOI_01548;inference=ab initio prediction:Prodigal:002006;locus_tag=DEIKIFOI_01548;product=hypothetical protein
NZ_LWHQ01000014.1	Prodigal:002006	CDS	27555	27833	.	+	0	ID=DEIKIFOI_01549;inference=ab initio prediction:Prodigal:002006;locus_tag=DEIKIFOI_01549;product=hypothetical protein
NZ_LWHQ01000014.1	Prodigal:002006	CDS	28108	28701	.	+	0	ID=DEIKIFOI_01550;inference=ab initio prediction:Prodigal:002006;locus_tag=DEIKIFOI_01550;product=hypothetical protein
NZ_LWHQ01000014.1	Prodigal:002006	CDS	28701	28985	.	+	0	ID=DEIKIFOI_01551;inference=ab initio prediction:Prodigal:002006;locus_tag=DEIKIFOI_01551;product=hypothetical protein
NZ_LWHQ01000014.1	Prodigal:002006	CDS	29126	29593	.	+	0	ID=DEIKIFOI_01552;inference=ab initio prediction:Prodigal:002006;locus_tag=DEIKIFOI_01552;product=hypothetical protein
NZ_LWHQ01000014.1	Prodigal:002006	CDS	29583	30722	.	+	0	ID=DEIKIFOI_01553;Name=xerC_1;gene=xerC_1;inference=ab initio prediction:Prodigal:002006,protein motif:HAMAP:MF_01808;locus_tag=DEIKIFOI_01553;product=Tyrosine recombinase XerC
NZ_LWHQ01000014.1	Prodigal:002006	CDS	31266	31868	.	+	0	ID=DEIKIFOI_01554;inference=ab initio prediction:Prodigal:002006;locus_tag=DEIKIFOI_01554;product=hypothetical protein
NZ_LWHQ01000014.1	Prodigal:002006	CDS	32022	33284	.	-	0	ID=DEIKIFOI_01555;eC_number=2.4.1.317;Name=tylN_1;gene=tylN_1;inference=ab initio prediction:Prodigal:002006,similar to AA sequence:UniProtKB:O70023;locus_tag=DEIKIFOI_01555;product=O-mycaminosyltylonolide 6-deoxyallosyltransferase
NZ_LWHQ01000014.1	Prodigal:002006	CDS	33945	34664	.	+	0	ID=DEIKIFOI_01556;Name=degU_1;db_xref=COG:COG2197;gene=degU_1;inference=ab initio prediction:Prodigal:002006,similar to AA sequence:UniProtKB:P13800;locus_tag=DEIKIFOI_01556;product=Transcriptional regulatory protein DegU
NZ_LWHQ01000014.1	Prodigal:002006	CDS	35375	35881	.	-	0	ID=DEIKIFOI_01557;inference=ab initio prediction:Prodigal:002006;locus_tag=DEIKIFOI_01557;product=hypothetical protein
NZ_LWHQ01000014.1	Prodigal:002006	CDS	36040	36693	.	+	0	ID=DEIKIFOI_01558;inference=ab initio prediction:Prodigal:002006;locus_tag=DEIKIFOI_01558;product=hypothetical protein
NZ_LWHQ01000014.1	Prodigal:002006	CDS	37421	37591	.	-	0	ID=DEIKIFOI_01559;inference=ab initio prediction:Prodigal:002006;locus_tag=DEIKIFOI_01559;product=hypothetical protein
NZ_LWHQ01000014.1	Prodigal:002006	CDS	37875	38123	.	+	0	ID=DEIKIFOI_01560;inference=ab initio prediction:Prodigal:002006;locus_tag=DEIKIFOI_01560;product=hypothetical protein
NZ_LWHQ01000014.1	Prodigal:002006	CDS	38215	38421	.	+	0	ID=DEIKIFOI_01561;inference=ab initio prediction:Prodigal:002006;locus_tag=DEIKIFOI_01561;product=hypothetical protein
NZ_LWHQ01000014.1	Prodigal:002006	CDS	38688	38921	.	+	0	ID=DEIKIFOI_01562;inference=ab initio prediction:Prodigal:002006;locus_tag=DEIKIFOI_01562;product=hypothetical protein
NZ_LWHQ01000015.1	Prodigal:002006	CDS	30	332	.	+	0	ID=DEIKIFOI_01563;inference=ab initio prediction:Prodigal:002006;locus_tag=DEIKIFOI_01563;product=hypothetical protein
NZ_LWHQ01000015.1	Prodigal:002006	CDS	490	2145	.	+	0	ID=DEIKIFOI_01564;eC_number=3.6.4.13;Name=dbpA;gene=dbpA;inference=ab initio prediction:Prodigal:002006,protein motif:HAMAP:MF_00965;locus_tag=DEIKIFOI_01564;product=ATP-dependent RNA helicase DbpA
NZ_LWHQ01000015.1	Prodigal:002006	CDS	2151	2486	.	-	0	ID=DEIKIFOI_01565;inference=ab initio prediction:Prodigal:002006;locus_tag=DEIKIFOI_01565;product=hypothetical protein
NZ_LWHQ01000015.1	Prodigal:002006	CDS	2654	3034	.	-	0	ID=DEIKIFOI_01566;inference=ab initio prediction:Prodigal:002006;locus_tag=DEIKIFOI_01566;product=hypothetical protein
NZ_LWHQ01000015.1	Prodigal:002006	CDS	3498	4529	.	-	0	ID=DEIKIFOI_01567;eC_number=3.5.1.44;Name=cheB_4;gene=cheB_4;inference=ab initio prediction:Prodigal:002006,protein motif:HAMAP:MF_00099;locus_tag=DEIKIFOI_01567;product=Protein-glutamate methylesterase/protein-glutamine glutaminase
NZ_LWHQ01000015.1	Prodigal:002006	CDS	4579	5046	.	-	0	ID=DEIKIFOI_01568;Name=rcp1_1;gene=rcp1_1;inference=ab initio prediction:Prodigal:002006,similar to AA sequence:UniProtKB:Q55169;locus_tag=DEIKIFOI_01568;product=Response regulator rcp1
NZ_LWHQ01000015.1	Prodigal:002006	CDS	5217	7925	.	-	0	ID=DEIKIFOI_01569;eC_number=2.7.-.-;Name=sasA_3;gene=sasA_3;inference=ab initio prediction:Prodigal:002006,protein motif:HAMAP:MF_01837;locus_tag=DEIKIFOI_01569;product=Adaptive-response sensory-kinase SasA
NZ_LWHQ01000015.1	Prodigal:002006	CDS	8006	9895	.	-	0	ID=DEIKIFOI_01570;eC_number=4.1.99.17;Name=thiC;db_xref=COG:COG0422;gene=thiC;inference=ab initio prediction:Prodigal:002006,similar to AA sequence:UniProtKB:Q9A6Q5;locus_tag=DEIKIFOI_01570;product=Phosphomethylpyrimidine synthase
NZ_LWHQ01000015.1	Prodigal:002006	CDS	10204	10578	.	+	0	ID=DEIKIFOI_01571;inference=ab initio prediction:Prodigal:002006;locus_tag=DEIKIFOI_01571;product=hypothetical protein
NZ_LWHQ01000015.1	Prodigal:002006	CDS	10685	11824	.	+	0	ID=DEIKIFOI_01572;inference=ab initio prediction:Prodigal:002006;locus_tag=DEIKIFOI_01572;product=hypothetical protein
NZ_LWHQ01000015.1	Prodigal:002006	CDS	11826	12677	.	-	0	ID=DEIKIFOI_01573;eC_number=3.4.-.-;Name=ipuF;gene=ipuF;inference=ab initio prediction:Prodigal:002006,similar to AA sequence:UniProtKB:Q936S7;locus_tag=DEIKIFOI_01573;product=Gamma-glutamyl-L-1-hydroxyisopropylamide hydrolase
NZ_LWHQ01000015.1	Prodigal:002006	CDS	12901	15072	.	+	0	ID=DEIKIFOI_01574;eC_number=2.4.1.129;Name=mtgA_2;gene=mtgA_2;inference=ab initio prediction:Prodigal:002006,protein motif:HAMAP:MF_00766;locus_tag=DEIKIFOI_01574;product=Biosynthetic peptidoglycan transglycosylase
NZ_LWHQ01000015.1	Prodigal:002006	CDS	15085	16032	.	-	0	ID=DEIKIFOI_01575;eC_number=1.13.11.63;Name=blh;gene=blh;inference=ab initio prediction:Prodigal:002006,similar to AA sequence:UniProtKB:Q4PNI0;locus_tag=DEIKIFOI_01575;product=Beta-carotene 15%2C15'-dioxygenase
NZ_LWHQ01000015.1	Prodigal:002006	CDS	16038	16796	.	-	0	ID=DEIKIFOI_01576;inference=ab initio prediction:Prodigal:002006;locus_tag=DEIKIFOI_01576;product=hypothetical protein
NZ_LWHQ01000015.1	Prodigal:002006	CDS	17330	18595	.	-	0	ID=DEIKIFOI_01577;eC_number=2.4.1.317;Name=tylN_2;gene=tylN_2;inference=ab initio prediction:Prodigal:002006,similar to AA sequence:UniProtKB:O70023;locus_tag=DEIKIFOI_01577;product=O-mycaminosyltylonolide 6-deoxyallosyltransferase
NZ_LWHQ01000015.1	Prodigal:002006	CDS	18977	19630	.	-	0	ID=DEIKIFOI_01578;inference=ab initio prediction:Prodigal:002006;locus_tag=DEIKIFOI_01578;product=hypothetical protein
NZ_LWHQ01000015.1	Prodigal:002006	CDS	19787	20203	.	-	0	ID=DEIKIFOI_01579;inference=ab initio prediction:Prodigal:002006;locus_tag=DEIKIFOI_01579;product=hypothetical protein
NZ_LWHQ01000015.1	Prodigal:002006	CDS	20707	24444	.	+	0	ID=DEIKIFOI_01580;inference=ab initio prediction:Prodigal:002006;locus_tag=DEIKIFOI_01580;product=hypothetical protein
NZ_LWHQ01000015.1	Prodigal:002006	CDS	24629	25090	.	-	0	ID=DEIKIFOI_01581;Name=nikR_1;db_xref=COG:COG0864;gene=nikR_1;inference=ab initio prediction:Prodigal:002006,similar to AA sequence:UniProtKB:P0A6Z6;locus_tag=DEIKIFOI_01581;product=Nickel-responsive regulator
NZ_LWHQ01000015.1	Prodigal:002006	CDS	25094	25882	.	-	0	ID=DEIKIFOI_01582;eC_number=7.2.2.11;Name=nikE;gene=nikE;inference=ab initio prediction:Prodigal:002006,similar to AA sequence:UniProtKB:Q8FVN0;locus_tag=DEIKIFOI_01582;product=Nickel import ATP-binding protein NikE
NZ_LWHQ01000015.1	Prodigal:002006	CDS	25879	26637	.	-	0	ID=DEIKIFOI_01583;eC_number=7.2.2.11;Name=nikD;gene=nikD;inference=ab initio prediction:Prodigal:002006,similar to AA sequence:UniProtKB:Q8FVM9;locus_tag=DEIKIFOI_01583;product=Nickel import ATP-binding protein NikD
NZ_LWHQ01000015.1	Prodigal:002006	CDS	26670	27509	.	-	0	ID=DEIKIFOI_01584;Name=nikC;db_xref=COG:COG1173;gene=nikC;inference=ab initio prediction:Prodigal:002006,similar to AA sequence:UniProtKB:P0AFA9;locus_tag=DEIKIFOI_01584;product=Nickel transport system permease protein NikC
NZ_LWHQ01000015.1	Prodigal:002006	CDS	27506	28447	.	-	0	ID=DEIKIFOI_01585;Name=nikB_1;db_xref=COG:COG0601;gene=nikB_1;inference=ab initio prediction:Prodigal:002006,similar to AA sequence:UniProtKB:P33591;locus_tag=DEIKIFOI_01585;product=Nickel transport system permease protein NikB
NZ_LWHQ01000015.1	Prodigal:002006	CDS	28447	30027	.	-	0	ID=DEIKIFOI_01586;Name=nikA;db_xref=COG:COG0747;gene=nikA;inference=ab initio prediction:Prodigal:002006,similar to AA sequence:UniProtKB:P33590;locus_tag=DEIKIFOI_01586;product=Nickel-binding periplasmic protein
NZ_LWHQ01000015.1	Prodigal:002006	CDS	30254	31204	.	-	0	ID=DEIKIFOI_01587;eC_number=1.4.1.1;Name=ala_1;gene=ala_1;inference=ab initio prediction:Prodigal:002006,protein motif:HAMAP:MF_00935;locus_tag=DEIKIFOI_01587;product=Alanine dehydrogenase
NZ_LWHQ01000015.1	Prodigal:002006	CDS	31218	32675	.	-	0	ID=DEIKIFOI_01588;eC_number=1.2.1.83;Name=ald;gene=ald;inference=ab initio prediction:Prodigal:002006,similar to AA sequence:UniProtKB:H8ZPX2;locus_tag=DEIKIFOI_01588;product=3-succinoylsemialdehyde-pyridine dehydrogenase
NZ_LWHQ01000015.1	Prodigal:002006	CDS	32672	33949	.	-	0	ID=DEIKIFOI_01589;eC_number=1.4.3.-;Name=puuB_5;gene=puuB_5;inference=ab initio prediction:Prodigal:002006,similar to AA sequence:UniProtKB:P37906;locus_tag=DEIKIFOI_01589;product=Gamma-glutamylputrescine oxidoreductase
NZ_LWHQ01000015.1	Prodigal:002006	CDS	34106	34990	.	-	0	ID=DEIKIFOI_01590;inference=ab initio prediction:Prodigal:002006;locus_tag=DEIKIFOI_01590;product=hypothetical protein
NZ_LWHQ01000015.1	Prodigal:002006	CDS	35054	35986	.	-	0	ID=DEIKIFOI_01591;inference=ab initio prediction:Prodigal:002006;locus_tag=DEIKIFOI_01591;product=hypothetical protein
NZ_LWHQ01000015.1	Prodigal:002006	CDS	36271	36627	.	+	0	ID=DEIKIFOI_01592;inference=ab initio prediction:Prodigal:002006;locus_tag=DEIKIFOI_01592;product=hypothetical protein
NZ_LWHQ01000015.1	Prodigal:002006	CDS	36982	38496	.	+	0	ID=DEIKIFOI_01593;eC_number=2.7.-.-;Name=sasA_4;gene=sasA_4;inference=ab initio prediction:Prodigal:002006,protein motif:HAMAP:MF_01837;locus_tag=DEIKIFOI_01593;product=Adaptive-response sensory-kinase SasA
NZ_LWHQ01000015.1	Prodigal:002006	CDS	38472	39887	.	+	0	ID=DEIKIFOI_01594;Name=atoC_1;db_xref=COG:COG2204;gene=atoC_1;inference=ab initio prediction:Prodigal:002006,similar to AA sequence:UniProtKB:Q06065;locus_tag=DEIKIFOI_01594;product=Regulatory protein AtoC
NZ_LWHQ01000015.1	Prodigal:002006	CDS	40000	40758	.	+	0	ID=DEIKIFOI_01595;inference=ab initio prediction:Prodigal:002006;locus_tag=DEIKIFOI_01595;product=hypothetical protein
NZ_LWHQ01000015.1	Prodigal:002006	CDS	40860	42185	.	+	0	ID=DEIKIFOI_01596;inference=ab initio prediction:Prodigal:002006,similar to AA sequence:UniProtKB:P9WJX1;locus_tag=DEIKIFOI_01596;product=putative MFS-type transporter
NZ_LWHQ01000015.1	Prodigal:002006	CDS	42196	43287	.	+	0	ID=DEIKIFOI_01597;eC_number=3.1.4.53;Name=cpdA_1;gene=cpdA_1;inference=ab initio prediction:Prodigal:002006,protein motif:HAMAP:MF_00905;locus_tag=DEIKIFOI_01597;product=3'%2C5'-cyclic adenosine monophosphate phosphodiesterase CpdA
NZ_LWHQ01000015.1	Prodigal:002006	CDS	43502	44773	.	+	0	ID=DEIKIFOI_01598;Name=arsB_1;db_xref=COG:COG1055;gene=arsB_1;inference=ab initio prediction:Prodigal:002006,similar to AA sequence:UniProtKB:P0AB93;locus_tag=DEIKIFOI_01598;product=Arsenical pump membrane protein
NZ_LWHQ01000015.1	Prodigal:002006	CDS	44822	45748	.	+	0	ID=DEIKIFOI_01599;inference=ab initio prediction:Prodigal:002006;locus_tag=DEIKIFOI_01599;product=hypothetical protein
NZ_LWHQ01000015.1	Prodigal:002006	CDS	45765	47156	.	+	0	ID=DEIKIFOI_01600;inference=ab initio prediction:Prodigal:002006;locus_tag=DEIKIFOI_01600;product=hypothetical protein
NZ_LWHQ01000015.1	Prodigal:002006	CDS	47273	48430	.	+	0	ID=DEIKIFOI_01601;eC_number=2.6.1.88;Name=ybdL;db_xref=COG:COG0436;gene=ybdL;inference=ab initio prediction:Prodigal:002006,similar to AA sequence:UniProtKB:P77806;locus_tag=DEIKIFOI_01601;product=Methionine aminotransferase
NZ_LWHQ01000015.1	Prodigal:002006	CDS	48512	49051	.	+	0	ID=DEIKIFOI_01602;inference=ab initio prediction:Prodigal:002006;locus_tag=DEIKIFOI_01602;product=hypothetical protein
NZ_LWHQ01000015.1	Prodigal:002006	CDS	49080	50270	.	+	0	ID=DEIKIFOI_01603;Name=yejE;db_xref=COG:COG4239;gene=yejE;inference=ab initio prediction:Prodigal:002006,similar to AA sequence:UniProtKB:P33915;locus_tag=DEIKIFOI_01603;product=Inner membrane ABC transporter permease protein YejE
NZ_LWHQ01000015.1	Prodigal:002006	CDS	50688	51140	.	-	0	ID=DEIKIFOI_01604;inference=ab initio prediction:Prodigal:002006;locus_tag=DEIKIFOI_01604;product=hypothetical protein
NZ_LWHQ01000015.1	Prodigal:002006	CDS	51380	53014	.	+	0	ID=DEIKIFOI_01605;Name=dppA_1;db_xref=COG:COG0747;gene=dppA_1;inference=ab initio prediction:Prodigal:002006,similar to AA sequence:UniProtKB:P23847;locus_tag=DEIKIFOI_01605;product=Periplasmic dipeptide transport protein
NZ_LWHQ01000015.1	Prodigal:002006	CDS	53244	54221	.	+	0	ID=DEIKIFOI_01606;Name=gsiC_2;db_xref=COG:COG0601;gene=gsiC_2;inference=ab initio prediction:Prodigal:002006,similar to AA sequence:UniProtKB:P75798;locus_tag=DEIKIFOI_01606;product=Glutathione transport system permease protein GsiC
NZ_LWHQ01000015.1	Prodigal:002006	CDS	54226	55077	.	+	0	ID=DEIKIFOI_01607;Name=gsiD_2;db_xref=COG:COG1173;gene=gsiD_2;inference=ab initio prediction:Prodigal:002006,similar to AA sequence:UniProtKB:P75799;locus_tag=DEIKIFOI_01607;product=Glutathione transport system permease protein GsiD
NZ_LWHQ01000015.1	Prodigal:002006	CDS	55074	56702	.	+	0	ID=DEIKIFOI_01608;eC_number=7.4.2.10;Name=gsiA_4;db_xref=COG:COG1123;gene=gsiA_4;inference=ab initio prediction:Prodigal:002006,similar to AA sequence:UniProtKB:P75796;locus_tag=DEIKIFOI_01608;product=Glutathione import ATP-binding protein GsiA
NZ_LWHQ01000015.1	Prodigal:002006	CDS	56752	57543	.	+	0	ID=DEIKIFOI_01609;inference=ab initio prediction:Prodigal:002006;locus_tag=DEIKIFOI_01609;product=hypothetical protein
NZ_LWHQ01000015.1	Prodigal:002006	CDS	57772	58374	.	-	0	ID=DEIKIFOI_01610;inference=ab initio prediction:Prodigal:002006;locus_tag=DEIKIFOI_01610;product=hypothetical protein
NZ_LWHQ01000015.1	Prodigal:002006	CDS	58824	59300	.	+	0	ID=DEIKIFOI_01611;inference=ab initio prediction:Prodigal:002006;locus_tag=DEIKIFOI_01611;product=hypothetical protein
NZ_LWHQ01000015.1	Prodigal:002006	CDS	59368	59835	.	+	0	ID=DEIKIFOI_01612;inference=ab initio prediction:Prodigal:002006;locus_tag=DEIKIFOI_01612;product=hypothetical protein
NZ_LWHQ01000015.1	Prodigal:002006	CDS	59843	60874	.	+	0	ID=DEIKIFOI_01613;inference=ab initio prediction:Prodigal:002006;locus_tag=DEIKIFOI_01613;product=hypothetical protein
NZ_LWHQ01000015.1	Prodigal:002006	CDS	60930	61298	.	-	0	ID=DEIKIFOI_01614;inference=ab initio prediction:Prodigal:002006;locus_tag=DEIKIFOI_01614;product=hypothetical protein
NZ_LWHQ01000015.1	Prodigal:002006	CDS	61473	62147	.	+	0	ID=DEIKIFOI_01615;eC_number=3.1.3.-;db_xref=COG:COG0637;inference=ab initio prediction:Prodigal:002006,similar to AA sequence:UniProtKB:Q9X0Y1;locus_tag=DEIKIFOI_01615;product=Phosphorylated carbohydrates phosphatase
NZ_LWHQ01000015.1	Prodigal:002006	CDS	62227	63378	.	+	0	ID=DEIKIFOI_01616;eC_number=3.1.1.-;Name=aes_2;gene=aes_2;inference=ab initio prediction:Prodigal:002006,protein motif:HAMAP:MF_01958;locus_tag=DEIKIFOI_01616;product=Acetyl esterase
NZ_LWHQ01000015.1	Prodigal:002006	CDS	63451	64263	.	+	0	ID=DEIKIFOI_01617;inference=ab initio prediction:Prodigal:002006;locus_tag=DEIKIFOI_01617;product=hypothetical protein
NZ_LWHQ01000015.1	Prodigal:002006	CDS	64276	64764	.	+	0	ID=DEIKIFOI_01618;Name=rpsF;db_xref=COG:COG0360;gene=rpsF;inference=ab initio prediction:Prodigal:002006,similar to AA sequence:UniProtKB:Q6N5A4;locus_tag=DEIKIFOI_01618;product=30S ribosomal protein S6
NZ_LWHQ01000015.1	Prodigal:002006	CDS	64768	65019	.	+	0	ID=DEIKIFOI_01619;Name=rpsR;db_xref=COG:COG0238;gene=rpsR;inference=ab initio prediction:Prodigal:002006,similar to AA sequence:UniProtKB:Q6N5A3;locus_tag=DEIKIFOI_01619;product=30S ribosomal protein S18
NZ_LWHQ01000015.1	Prodigal:002006	CDS	65127	66104	.	+	0	ID=DEIKIFOI_01620;inference=ab initio prediction:Prodigal:002006;locus_tag=DEIKIFOI_01620;product=hypothetical protein
NZ_LWHQ01000015.1	Prodigal:002006	CDS	66212	66781	.	+	0	ID=DEIKIFOI_01621;Name=rplI;db_xref=COG:COG0359;gene=rplI;inference=ab initio prediction:Prodigal:002006,similar to AA sequence:UniProtKB:Q6N5A1;locus_tag=DEIKIFOI_01621;product=50S ribosomal protein L9
NZ_LWHQ01000015.1	Prodigal:002006	CDS	67048	68535	.	+	0	ID=DEIKIFOI_01622;eC_number=3.6.4.12;Name=dnaC;db_xref=COG:COG0305;gene=dnaC;inference=ab initio prediction:Prodigal:002006,similar to AA sequence:UniProtKB:P37469;locus_tag=DEIKIFOI_01622;product=Replicative DNA helicase
NZ_LWHQ01000015.1	Prodigal:002006	CDS	68630	69727	.	+	0	ID=DEIKIFOI_01623;eC_number=5.1.1.1;Name=alr;db_xref=COG:COG0787;gene=alr;inference=ab initio prediction:Prodigal:002006,similar to AA sequence:UniProtKB:Q9HUN4;locus_tag=DEIKIFOI_01623;product=Alanine racemase%2C biosynthetic
NZ_LWHQ01000015.1	Prodigal:002006	CDS	69872	71122	.	+	0	ID=DEIKIFOI_01624;eC_number=1.3.8.3;Name=bbsG_1;gene=bbsG_1;inference=ab initio prediction:Prodigal:002006,similar to AA sequence:UniProtKB:Q9KJE8;locus_tag=DEIKIFOI_01624;product=(R)-benzylsuccinyl-CoA dehydrogenase
NZ_LWHQ01000015.1	Prodigal:002006	CDS	71334	72434	.	+	0	ID=DEIKIFOI_01625;eC_number=1.14.14.35;Name=sfnG;gene=sfnG;inference=ab initio prediction:Prodigal:002006,similar to AA sequence:UniProtKB:Q65YW9;locus_tag=DEIKIFOI_01625;product=FMNH(2)-dependent dimethylsulfone monooxygenase
NZ_LWHQ01000015.1	Prodigal:002006	CDS	72523	72777	.	+	0	ID=DEIKIFOI_01626;inference=ab initio prediction:Prodigal:002006;locus_tag=DEIKIFOI_01626;product=hypothetical protein
NZ_LWHQ01000015.1	Prodigal:002006	CDS	72809	73279	.	+	0	ID=DEIKIFOI_01627;inference=ab initio prediction:Prodigal:002006;locus_tag=DEIKIFOI_01627;product=hypothetical protein
NZ_LWHQ01000015.1	Prodigal:002006	CDS	73276	74523	.	-	0	ID=DEIKIFOI_01628;eC_number=1.3.99.-;Name=mmgC_2;db_xref=COG:COG1960;gene=mmgC_2;inference=ab initio prediction:Prodigal:002006,similar to AA sequence:UniProtKB:P45857;locus_tag=DEIKIFOI_01628;product=Acyl-CoA dehydrogenase
NZ_LWHQ01000015.1	Prodigal:002006	CDS	74632	75168	.	-	0	ID=DEIKIFOI_01629;Name=regA_2;db_xref=COG:COG4567;gene=regA_2;inference=ab initio prediction:Prodigal:002006,similar to AA sequence:UniProtKB:Q53228;locus_tag=DEIKIFOI_01629;product=Photosynthetic apparatus regulatory protein RegA
NZ_LWHQ01000015.1	Prodigal:002006	CDS	75170	76525	.	-	0	ID=DEIKIFOI_01630;eC_number=2.7.13.3;Name=regB_2;gene=regB_2;inference=ab initio prediction:Prodigal:002006,similar to AA sequence:UniProtKB:Q3J6C1;locus_tag=DEIKIFOI_01630;product=Sensor histidine kinase RegB
NZ_LWHQ01000015.1	Prodigal:002006	CDS	76734	77492	.	-	0	ID=DEIKIFOI_01631;db_xref=COG:COG3346;inference=ab initio prediction:Prodigal:002006,similar to AA sequence:UniProtKB:P9WGA7;locus_tag=DEIKIFOI_01631;product=putative SURF1-like protein
NZ_LWHQ01000015.1	Prodigal:002006	CDS	77489	77884	.	-	0	ID=DEIKIFOI_01632;inference=ab initio prediction:Prodigal:002006;locus_tag=DEIKIFOI_01632;product=hypothetical protein
NZ_LWHQ01000015.1	Prodigal:002006	CDS	77881	78510	.	-	0	ID=DEIKIFOI_01633;Name=cyoC_1;db_xref=COG:COG1845;gene=cyoC_1;inference=ab initio prediction:Prodigal:002006,similar to AA sequence:UniProtKB:P0ABJ3;locus_tag=DEIKIFOI_01633;product=Cytochrome bo(3) ubiquinol oxidase subunit 3
NZ_LWHQ01000015.1	Prodigal:002006	CDS	78521	80548	.	-	0	ID=DEIKIFOI_01634;eC_number=7.1.1.3;Name=cyoB_1;db_xref=COG:COG0843;gene=cyoB_1;inference=ab initio prediction:Prodigal:002006,similar to AA sequence:UniProtKB:P0ABI8;locus_tag=DEIKIFOI_01634;product=Cytochrome bo(3) ubiquinol oxidase subunit 1
NZ_LWHQ01000015.1	Prodigal:002006	CDS	80593	81639	.	-	0	ID=DEIKIFOI_01635;Name=cyoA_1;db_xref=COG:COG1622;gene=cyoA_1;inference=ab initio prediction:Prodigal:002006,similar to AA sequence:UniProtKB:P0ABJ1;locus_tag=DEIKIFOI_01635;product=Cytochrome bo(3) ubiquinol oxidase subunit 2
NZ_LWHQ01000015.1	Prodigal:002006	CDS	81845	83191	.	+	0	ID=DEIKIFOI_01636;Name=yhjE;gene=yhjE;inference=ab initio prediction:Prodigal:002006,similar to AA sequence:UniProtKB:P37643;locus_tag=DEIKIFOI_01636;product=Inner membrane metabolite transport protein YhjE
NZ_LWHQ01000015.1	Prodigal:002006	CDS	83354	84196	.	-	0	ID=DEIKIFOI_01637;inference=ab initio prediction:Prodigal:002006;locus_tag=DEIKIFOI_01637;product=hypothetical protein
NZ_LWHQ01000015.1	Prodigal:002006	CDS	84458	85630	.	+	0	ID=DEIKIFOI_01638;eC_number=2.3.1.31;Name=metXA;db_xref=COG:COG2021;gene=metXA;inference=ab initio prediction:Prodigal:002006,similar to AA sequence:UniProtKB:Q9AAS1;locus_tag=DEIKIFOI_01638;product=Homoserine O-acetyltransferase
NZ_LWHQ01000015.1	Prodigal:002006	CDS	85627	86283	.	+	0	ID=DEIKIFOI_01639;inference=ab initio prediction:Prodigal:002006;locus_tag=DEIKIFOI_01639;product=hypothetical protein
NZ_LWHQ01000015.1	Prodigal:002006	CDS	86315	86725	.	-	0	ID=DEIKIFOI_01640;inference=ab initio prediction:Prodigal:002006;locus_tag=DEIKIFOI_01640;product=hypothetical protein
NZ_LWHQ01000015.1	Prodigal:002006	CDS	87036	89162	.	-	0	ID=DEIKIFOI_01641;inference=ab initio prediction:Prodigal:002006;locus_tag=DEIKIFOI_01641;product=hypothetical protein
NZ_LWHQ01000015.1	Prodigal:002006	CDS	89271	90023	.	-	0	ID=DEIKIFOI_01642;eC_number=2.5.1.-;Name=cmoB;gene=cmoB;inference=ab initio prediction:Prodigal:002006,protein motif:HAMAP:MF_01590;locus_tag=DEIKIFOI_01642;product=tRNA U34 carboxymethyltransferase
NZ_LWHQ01000015.1	Prodigal:002006	CDS	90020	90631	.	-	0	ID=DEIKIFOI_01643;eC_number=3.1.3.3;Name=pspA;db_xref=COG:COG0406;gene=pspA;inference=ab initio prediction:Prodigal:002006,similar to AA sequence:UniProtKB:D3DFG8;locus_tag=DEIKIFOI_01643;product=Phosphoserine phosphatase 1
NZ_LWHQ01000015.1	Prodigal:002006	CDS	90884	91267	.	+	0	ID=DEIKIFOI_01644;inference=ab initio prediction:Prodigal:002006;locus_tag=DEIKIFOI_01644;product=hypothetical protein
NZ_LWHQ01000015.1	Prodigal:002006	CDS	91278	92177	.	+	0	ID=DEIKIFOI_01645;eC_number=3.5.1.-;Name=pgdA_2;gene=pgdA_2;inference=ab initio prediction:Prodigal:002006,similar to AA sequence:UniProtKB:B5ZA76;locus_tag=DEIKIFOI_01645;product=Peptidoglycan deacetylase
NZ_LWHQ01000015.1	Prodigal:002006	CDS	92297	93040	.	-	0	ID=DEIKIFOI_01646;eC_number=5.1.99.5;Name=hyuA_1;gene=hyuA_1;inference=ab initio prediction:Prodigal:002006,similar to AA sequence:UniProtKB:Q9F466;locus_tag=DEIKIFOI_01646;product=Hydantoin racemase
NZ_LWHQ01000015.1	Prodigal:002006	CDS	93057	93833	.	-	0	ID=DEIKIFOI_01647;eC_number=1.18.1.2;Name=fpr;db_xref=COG:COG1018;gene=fpr;inference=ab initio prediction:Prodigal:002006,similar to AA sequence:UniProtKB:Q44532;locus_tag=DEIKIFOI_01647;product=Ferredoxin--NADP reductase
NZ_LWHQ01000015.1	Prodigal:002006	CDS	94019	95425	.	-	0	ID=DEIKIFOI_01648;eC_number=3.5.1.-;Name=scmP;db_xref=COG:COG1473;gene=scmP;inference=ab initio prediction:Prodigal:002006,similar to AA sequence:UniProtKB:P54955;locus_tag=DEIKIFOI_01648;product=N-acetylcysteine deacetylase
NZ_LWHQ01000015.1	Prodigal:002006	CDS	95592	96521	.	+	0	ID=DEIKIFOI_01649;inference=ab initio prediction:Prodigal:002006;locus_tag=DEIKIFOI_01649;product=hypothetical protein
NZ_LWHQ01000015.1	Prodigal:002006	CDS	96527	97369	.	+	0	ID=DEIKIFOI_01650;inference=ab initio prediction:Prodigal:002006;locus_tag=DEIKIFOI_01650;product=hypothetical protein
NZ_LWHQ01000015.1	Prodigal:002006	CDS	97436	97585	.	-	0	ID=DEIKIFOI_01651;inference=ab initio prediction:Prodigal:002006;locus_tag=DEIKIFOI_01651;product=hypothetical protein
NZ_LWHQ01000015.1	Prodigal:002006	CDS	97950	98279	.	+	0	ID=DEIKIFOI_01652;inference=ab initio prediction:Prodigal:002006;locus_tag=DEIKIFOI_01652;product=hypothetical protein
NZ_LWHQ01000015.1	Prodigal:002006	CDS	98342	98986	.	+	0	ID=DEIKIFOI_01653;inference=ab initio prediction:Prodigal:002006;locus_tag=DEIKIFOI_01653;product=hypothetical protein
NZ_LWHQ01000015.1	Prodigal:002006	CDS	99013	99486	.	+	0	ID=DEIKIFOI_01654;inference=ab initio prediction:Prodigal:002006;locus_tag=DEIKIFOI_01654;product=hypothetical protein
NZ_LWHQ01000015.1	Prodigal:002006	CDS	99705	100364	.	+	0	ID=DEIKIFOI_01655;inference=ab initio prediction:Prodigal:002006;locus_tag=DEIKIFOI_01655;product=hypothetical protein
NZ_LWHQ01000015.1	Prodigal:002006	CDS	100361	103351	.	+	0	ID=DEIKIFOI_01656;eC_number=7.-.-.-;Name=rsxB_3;gene=rsxB_3;inference=ab initio prediction:Prodigal:002006,protein motif:HAMAP:MF_00463;locus_tag=DEIKIFOI_01656;product=Ion-translocating oxidoreductase complex subunit B
NZ_LWHQ01000015.1	Prodigal:002006	CDS	103348	105342	.	+	0	ID=DEIKIFOI_01657;inference=ab initio prediction:Prodigal:002006;locus_tag=DEIKIFOI_01657;product=hypothetical protein
NZ_LWHQ01000015.1	Prodigal:002006	CDS	105339	105902	.	+	0	ID=DEIKIFOI_01658;inference=ab initio prediction:Prodigal:002006;locus_tag=DEIKIFOI_01658;product=hypothetical protein
NZ_LWHQ01000015.1	Prodigal:002006	CDS	105899	106957	.	+	0	ID=DEIKIFOI_01659;inference=ab initio prediction:Prodigal:002006;locus_tag=DEIKIFOI_01659;product=hypothetical protein
NZ_LWHQ01000015.1	Prodigal:002006	CDS	106954	107481	.	+	0	ID=DEIKIFOI_01660;inference=ab initio prediction:Prodigal:002006;locus_tag=DEIKIFOI_01660;product=hypothetical protein
NZ_LWHQ01000015.1	Prodigal:002006	CDS	107478	108446	.	+	0	ID=DEIKIFOI_01661;eC_number=1.9.3.1;Name=ctaC_1;db_xref=COG:COG1622;gene=ctaC_1;inference=ab initio prediction:Prodigal:002006,similar to AA sequence:UniProtKB:Q04441;locus_tag=DEIKIFOI_01661;product=Cytochrome c oxidase subunit 2
NZ_LWHQ01000015.1	Prodigal:002006	CDS	108443	110119	.	+	0	ID=DEIKIFOI_01662;eC_number=1.9.3.1;Name=ctaD_1;gene=ctaD_1;inference=ab initio prediction:Prodigal:002006,similar to AA sequence:UniProtKB:P16262;locus_tag=DEIKIFOI_01662;product=Cytochrome c oxidase subunit 1
NZ_LWHQ01000015.1	Prodigal:002006	CDS	110116	110778	.	+	0	ID=DEIKIFOI_01663;eC_number=1.9.3.1;Name=ctaE_1;db_xref=COG:COG1845;gene=ctaE_1;inference=ab initio prediction:Prodigal:002006,similar to AA sequence:UniProtKB:P9WP67;locus_tag=DEIKIFOI_01663;product=putative cytochrome c oxidase subunit 3
NZ_LWHQ01000015.1	Prodigal:002006	CDS	110789	111088	.	+	0	ID=DEIKIFOI_01664;inference=ab initio prediction:Prodigal:002006;locus_tag=DEIKIFOI_01664;product=hypothetical protein
NZ_LWHQ01000015.1	Prodigal:002006	CDS	111432	112133	.	+	0	ID=DEIKIFOI_01665;Name=rutR;db_xref=COG:COG1309;gene=rutR;inference=ab initio prediction:Prodigal:002006,similar to AA sequence:UniProtKB:P0ACU2;locus_tag=DEIKIFOI_01665;product=HTH-type transcriptional regulator RutR
NZ_LWHQ01000015.1	Prodigal:002006	CDS	112254	113750	.	-	0	ID=DEIKIFOI_01666;Name=pucI;db_xref=COG:COG1953;gene=pucI;inference=ab initio prediction:Prodigal:002006,similar to AA sequence:UniProtKB:P94575;locus_tag=DEIKIFOI_01666;product=putative allantoin permease
NZ_LWHQ01000015.1	Prodigal:002006	CDS	113955	114746	.	+	0	ID=DEIKIFOI_01667;eC_number=2.4.2.-;Name=yafJ;db_xref=COG:COG0121;gene=yafJ;inference=ab initio prediction:Prodigal:002006,similar to AA sequence:UniProtKB:Q47147;locus_tag=DEIKIFOI_01667;product=Putative glutamine amidotransferase YafJ
NZ_LWHQ01000015.1	Prodigal:002006	CDS	114863	115585	.	+	0	ID=DEIKIFOI_01668;inference=ab initio prediction:Prodigal:002006;locus_tag=DEIKIFOI_01668;product=hypothetical protein
NZ_LWHQ01000015.1	Prodigal:002006	CDS	115735	116142	.	+	0	ID=DEIKIFOI_01669;inference=ab initio prediction:Prodigal:002006;locus_tag=DEIKIFOI_01669;product=hypothetical protein
NZ_LWHQ01000015.1	Prodigal:002006	CDS	116341	116595	.	+	0	ID=DEIKIFOI_01670;inference=ab initio prediction:Prodigal:002006;locus_tag=DEIKIFOI_01670;product=hypothetical protein
NZ_LWHQ01000015.1	Prodigal:002006	CDS	116599	117009	.	-	0	ID=DEIKIFOI_01671;Name=mscL;db_xref=COG:COG1970;gene=mscL;inference=ab initio prediction:Prodigal:002006,similar to AA sequence:UniProtKB:P0A742;locus_tag=DEIKIFOI_01671;product=Large-conductance mechanosensitive channel
NZ_LWHQ01000015.1	Prodigal:002006	CDS	117129	117902	.	+	0	ID=DEIKIFOI_01672;eC_number=2.1.1.144;Name=tam_1;db_xref=COG:COG4106;gene=tam_1;inference=ab initio prediction:Prodigal:002006,similar to AA sequence:UniProtKB:P76145;locus_tag=DEIKIFOI_01672;product=Trans-aconitate 2-methyltransferase
NZ_LWHQ01000015.1	Prodigal:002006	CDS	117938	118777	.	-	0	ID=DEIKIFOI_01673;eC_number=2.7.8.5;Name=pgsA_1;gene=pgsA_1;inference=ab initio prediction:Prodigal:002006,protein motif:HAMAP:MF_01437;locus_tag=DEIKIFOI_01673;product=CDP-diacylglycerol--glycerol-3-phosphate 3-phosphatidyltransferase
NZ_LWHQ01000015.1	Prodigal:002006	CDS	118795	119508	.	-	0	ID=DEIKIFOI_01674;eC_number=4.1.1.65;Name=psd;db_xref=COG:COG0688;gene=psd;inference=ab initio prediction:Prodigal:002006,similar to AA sequence:UniProtKB:P9WHQ5;locus_tag=DEIKIFOI_01674;product=Phosphatidylserine decarboxylase proenzyme
NZ_LWHQ01000015.1	Prodigal:002006	CDS	119593	121884	.	-	0	ID=DEIKIFOI_01675;inference=ab initio prediction:Prodigal:002006;locus_tag=DEIKIFOI_01675;product=hypothetical protein
NZ_LWHQ01000015.1	Prodigal:002006	CDS	121972	123912	.	-	0	ID=DEIKIFOI_01676;Name=atm1_2;db_xref=COG:COG5265;gene=atm1_2;inference=ab initio prediction:Prodigal:002006,similar to AA sequence:UniProtKB:Q2G506;locus_tag=DEIKIFOI_01676;product=ATM1-type heavy metal exporter
NZ_LWHQ01000015.1	Prodigal:002006	CDS	124063	125463	.	-	0	ID=DEIKIFOI_01677;inference=ab initio prediction:Prodigal:002006;locus_tag=DEIKIFOI_01677;product=hypothetical protein
NZ_LWHQ01000015.1	Prodigal:002006	CDS	125724	126317	.	+	0	ID=DEIKIFOI_01678;eC_number=3.2.2.-;db_xref=COG:COG1611;inference=ab initio prediction:Prodigal:002006,similar to AA sequence:UniProtKB:P48636;locus_tag=DEIKIFOI_01678;product=Putative cytokinin riboside 5'-monophosphate phosphoribohydrolase
NZ_LWHQ01000015.1	Prodigal:002006	CDS	126418	126660	.	+	0	ID=DEIKIFOI_01679;inference=ab initio prediction:Prodigal:002006;locus_tag=DEIKIFOI_01679;product=hypothetical protein
NZ_LWHQ01000015.1	Prodigal:002006	CDS	126728	129322	.	-	0	ID=DEIKIFOI_01680;eC_number=2.4.2.53;Name=arnC_2;gene=arnC_2;inference=ab initio prediction:Prodigal:002006,protein motif:HAMAP:MF_01164;locus_tag=DEIKIFOI_01680;product=Undecaprenyl-phosphate 4-deoxy-4-formamido-L-arabinose transferase
NZ_LWHQ01000015.1	Prodigal:002006	CDS	130317	130850	.	-	0	ID=DEIKIFOI_01681;inference=ab initio prediction:Prodigal:002006,similar to AA sequence:ISfinder:ISMno10;locus_tag=DEIKIFOI_01681;product=IS1182 family transposase ISMno10
NZ_LWHQ01000015.1	Prodigal:002006	CDS	130949	131125	.	+	0	ID=DEIKIFOI_01682;inference=ab initio prediction:Prodigal:002006;locus_tag=DEIKIFOI_01682;product=hypothetical protein
NZ_LWHQ01000015.1	Prodigal:002006	CDS	131517	133010	.	-	0	ID=DEIKIFOI_01683;inference=ab initio prediction:Prodigal:002006;locus_tag=DEIKIFOI_01683;product=hypothetical protein
NZ_LWHQ01000015.1	Prodigal:002006	CDS	133186	134580	.	-	0	ID=DEIKIFOI_01684;eC_number=6.1.1.16;Name=cysS;db_xref=COG:COG0215;gene=cysS;inference=ab initio prediction:Prodigal:002006,similar to AA sequence:UniProtKB:P21888;locus_tag=DEIKIFOI_01684;product=Cysteine--tRNA ligase
NZ_LWHQ01000015.1	Prodigal:002006	CDS	134929	135243	.	+	0	ID=DEIKIFOI_01685;inference=ab initio prediction:Prodigal:002006;locus_tag=DEIKIFOI_01685;product=hypothetical protein
NZ_LWHQ01000015.1	Prodigal:002006	CDS	135475	135819	.	+	0	ID=DEIKIFOI_01686;inference=ab initio prediction:Prodigal:002006;locus_tag=DEIKIFOI_01686;product=hypothetical protein
NZ_LWHQ01000015.1	Prodigal:002006	CDS	135841	136842	.	-	0	ID=DEIKIFOI_01687;inference=ab initio prediction:Prodigal:002006;locus_tag=DEIKIFOI_01687;product=hypothetical protein
NZ_LWHQ01000015.1	Prodigal:002006	CDS	136969	137235	.	-	0	ID=DEIKIFOI_01688;inference=ab initio prediction:Prodigal:002006;locus_tag=DEIKIFOI_01688;product=hypothetical protein
NZ_LWHQ01000015.1	Prodigal:002006	CDS	137371	137832	.	+	0	ID=DEIKIFOI_01689;Name=decR_1;db_xref=COG:COG1522;gene=decR_1;inference=ab initio prediction:Prodigal:002006,similar to AA sequence:UniProtKB:P0ACJ5;locus_tag=DEIKIFOI_01689;product=DNA-binding transcriptional activator DecR
NZ_LWHQ01000015.1	Prodigal:002006	CDS	137937	139412	.	+	0	ID=DEIKIFOI_01690;Name=bmr3;gene=bmr3;inference=ab initio prediction:Prodigal:002006,similar to AA sequence:UniProtKB:P96712;locus_tag=DEIKIFOI_01690;product=Multidrug resistance protein 3
NZ_LWHQ01000015.1	Prodigal:002006	CDS	139438	140274	.	-	0	ID=DEIKIFOI_01691;Name=rssB_3;gene=rssB_3;inference=ab initio prediction:Prodigal:002006,protein motif:HAMAP:MF_00958;locus_tag=DEIKIFOI_01691;product=Regulator of RpoS
NZ_LWHQ01000015.1	Prodigal:002006	CDS	140409	141386	.	-	0	ID=DEIKIFOI_01692;Name=xerC_2;db_xref=COG:COG4973;gene=xerC_2;inference=ab initio prediction:Prodigal:002006,similar to AA sequence:UniProtKB:P44818;locus_tag=DEIKIFOI_01692;product=Tyrosine recombinase XerC
NZ_LWHQ01000015.1	Prodigal:002006	CDS	141468	142346	.	-	0	ID=DEIKIFOI_01693;Name=lacX;gene=lacX;inference=ab initio prediction:Prodigal:002006,similar to AA sequence:UniProtKB:P23496;locus_tag=DEIKIFOI_01693;product=Protein LacX%2C plasmid
NZ_LWHQ01000015.1	Prodigal:002006	CDS	142407	144080	.	-	0	ID=DEIKIFOI_01694;eC_number=3.6.4.13;Name=deaD;db_xref=COG:COG0513;gene=deaD;inference=ab initio prediction:Prodigal:002006,similar to AA sequence:UniProtKB:P0A9P6;locus_tag=DEIKIFOI_01694;product=ATP-dependent RNA helicase DeaD
NZ_LWHQ01000015.1	Prodigal:002006	CDS	144320	148165	.	-	0	ID=DEIKIFOI_01695;eC_number=2.7.13.3;Name=rcsC_2;gene=rcsC_2;inference=ab initio prediction:Prodigal:002006,protein motif:HAMAP:MF_00979;locus_tag=DEIKIFOI_01695;product=Sensor histidine kinase RcsC
NZ_LWHQ01000015.1	Prodigal:002006	CDS	148249	148791	.	-	0	ID=DEIKIFOI_01696;eC_number=2.7.1.12;Name=gntK;db_xref=COG:COG3265;gene=gntK;inference=ab initio prediction:Prodigal:002006,similar to AA sequence:UniProtKB:P46859;locus_tag=DEIKIFOI_01696;product=Thermoresistant gluconokinase
NZ_LWHQ01000015.1	Prodigal:002006	CDS	149066	150469	.	-	0	ID=DEIKIFOI_01697;eC_number=1.8.1.4;Name=lpd3;db_xref=COG:COG1249;gene=lpd3;inference=ab initio prediction:Prodigal:002006,similar to AA sequence:UniProtKB:P31046;locus_tag=DEIKIFOI_01697;product=Dihydrolipoyl dehydrogenase 3
NZ_LWHQ01000015.1	Prodigal:002006	CDS	150543	151301	.	-	0	ID=DEIKIFOI_01698;eC_number=1.-.-.-;Name=ygfF_1;gene=ygfF_1;inference=ab initio prediction:Prodigal:002006,similar to AA sequence:UniProtKB:P52037;locus_tag=DEIKIFOI_01698;product=putative oxidoreductase YgfF
NZ_LWHQ01000015.1	Prodigal:002006	CDS	151589	152854	.	-	0	ID=DEIKIFOI_01699;eC_number=2.3.1.61;Name=sucB;db_xref=COG:COG0508;gene=sucB;inference=ab initio prediction:Prodigal:002006,similar to AA sequence:UniProtKB:P0AFG6;locus_tag=DEIKIFOI_01699;product=Dihydrolipoyllysine-residue succinyltransferase component of 2-oxoglutarate dehydrogenase complex
NZ_LWHQ01000015.1	Prodigal:002006	CDS	152939	155893	.	-	0	ID=DEIKIFOI_01700;eC_number=1.2.4.2;Name=sucA;db_xref=COG:COG0567;gene=sucA;inference=ab initio prediction:Prodigal:002006,similar to AA sequence:UniProtKB:P0AFG3;locus_tag=DEIKIFOI_01700;product=2-oxoglutarate dehydrogenase E1 component
NZ_LWHQ01000015.1	Prodigal:002006	CDS	156114	156998	.	-	0	ID=DEIKIFOI_01701;eC_number=6.2.1.5;Name=sucD_1;db_xref=COG:COG0074;gene=sucD_1;inference=ab initio prediction:Prodigal:002006,similar to AA sequence:UniProtKB:P0AGE9;locus_tag=DEIKIFOI_01701;product=Succinate--CoA ligase [ADP-forming] subunit alpha
NZ_LWHQ01000015.1	Prodigal:002006	CDS	157156	158352	.	-	0	ID=DEIKIFOI_01702;eC_number=6.2.1.5;Name=sucC_1;db_xref=COG:COG0045;gene=sucC_1;inference=ab initio prediction:Prodigal:002006,similar to AA sequence:UniProtKB:P80886;locus_tag=DEIKIFOI_01702;product=Succinate--CoA ligase [ADP-forming] subunit beta
NZ_LWHQ01000015.1	Prodigal:002006	CDS	158427	159389	.	-	0	ID=DEIKIFOI_01703;eC_number=1.1.1.37;Name=mdh;db_xref=COG:COG0039;gene=mdh;inference=ab initio prediction:Prodigal:002006,similar to AA sequence:UniProtKB:A9W386;locus_tag=DEIKIFOI_01703;product=Malate dehydrogenase
NZ_LWHQ01000015.1	Prodigal:002006	CDS	159640	160341	.	-	0	ID=DEIKIFOI_01704;Name=slmA_1;gene=slmA_1;inference=ab initio prediction:Prodigal:002006,protein motif:HAMAP:MF_01839;locus_tag=DEIKIFOI_01704;product=Nucleoid occlusion factor SlmA
NZ_LWHQ01000015.1	Prodigal:002006	CDS	160445	161005	.	-	0	ID=DEIKIFOI_01705;inference=ab initio prediction:Prodigal:002006;locus_tag=DEIKIFOI_01705;product=hypothetical protein
NZ_LWHQ01000015.1	Prodigal:002006	CDS	161497	161775	.	+	0	ID=DEIKIFOI_01706;inference=ab initio prediction:Prodigal:002006;locus_tag=DEIKIFOI_01706;product=hypothetical protein
NZ_LWHQ01000015.1	Prodigal:002006	CDS	161935	162531	.	-	0	ID=DEIKIFOI_01707;inference=ab initio prediction:Prodigal:002006;locus_tag=DEIKIFOI_01707;product=hypothetical protein
NZ_LWHQ01000015.1	Prodigal:002006	CDS	162742	164508	.	+	0	ID=DEIKIFOI_01708;inference=ab initio prediction:Prodigal:002006;locus_tag=DEIKIFOI_01708;product=hypothetical protein
NZ_LWHQ01000015.1	Prodigal:002006	CDS	164605	165747	.	+	0	ID=DEIKIFOI_01709;inference=ab initio prediction:Prodigal:002006;locus_tag=DEIKIFOI_01709;product=hypothetical protein
NZ_LWHQ01000015.1	Prodigal:002006	CDS	166386	166901	.	+	0	ID=DEIKIFOI_01710;Name=ccmE;db_xref=COG:COG2332;gene=ccmE;inference=ab initio prediction:Prodigal:002006,similar to AA sequence:UniProtKB:Q9LA01;locus_tag=DEIKIFOI_01710;product=Cytochrome c-type biogenesis protein CcmE
NZ_LWHQ01000015.1	Prodigal:002006	CDS	167088	169085	.	+	0	ID=DEIKIFOI_01711;Name=ccmF;db_xref=COG:COG1138;gene=ccmF;inference=ab initio prediction:Prodigal:002006,similar to AA sequence:UniProtKB:P33927;locus_tag=DEIKIFOI_01711;product=Cytochrome c-type biogenesis protein CcmF
NZ_LWHQ01000015.1	Prodigal:002006	CDS	169090	169557	.	+	0	ID=DEIKIFOI_01712;Name=ccmH;db_xref=COG:COG3088;gene=ccmH;inference=ab initio prediction:Prodigal:002006,similar to AA sequence:UniProtKB:Q9I3N0;locus_tag=DEIKIFOI_01712;product=Cytochrome c-type biogenesis protein CcmH
NZ_LWHQ01000015.1	Prodigal:002006	CDS	169554	170549	.	+	0	ID=DEIKIFOI_01713;eC_number=3.4.11.-;db_xref=COG:COG3191;inference=ab initio prediction:Prodigal:002006,similar to AA sequence:UniProtKB:P9WM23;locus_tag=DEIKIFOI_01713;product=putative aminopeptidase
NZ_LWHQ01000015.1	Prodigal:002006	CDS	170863	173361	.	-	0	ID=DEIKIFOI_01714;inference=ab initio prediction:Prodigal:002006;locus_tag=DEIKIFOI_01714;product=hypothetical protein
NZ_LWHQ01000015.1	Prodigal:002006	CDS	173425	173919	.	+	0	ID=DEIKIFOI_01715;Name=crcB;gene=crcB;inference=ab initio prediction:Prodigal:002006,protein motif:HAMAP:MF_00454;locus_tag=DEIKIFOI_01715;product=Putative fluoride ion transporter CrcB
NZ_LWHQ01000015.1	Prodigal:002006	CDS	173993	174298	.	+	0	ID=DEIKIFOI_01716;inference=ab initio prediction:Prodigal:002006;locus_tag=DEIKIFOI_01716;product=hypothetical protein
NZ_LWHQ01000015.1	Prodigal:002006	CDS	174344	176917	.	+	0	ID=DEIKIFOI_01717;inference=ab initio prediction:Prodigal:002006;locus_tag=DEIKIFOI_01717;product=hypothetical protein
NZ_LWHQ01000015.1	Prodigal:002006	CDS	177160	177465	.	+	0	ID=DEIKIFOI_01718;inference=ab initio prediction:Prodigal:002006;locus_tag=DEIKIFOI_01718;product=hypothetical protein
NZ_LWHQ01000015.1	Prodigal:002006	CDS	177566	177943	.	-	0	ID=DEIKIFOI_01719;inference=ab initio prediction:Prodigal:002006,similar to AA sequence:UniProtKB:Q881J7;locus_tag=DEIKIFOI_01719;product=Blue-light-activated protein
NZ_LWHQ01000015.1	Prodigal:002006	CDS	177954	180299	.	-	0	ID=DEIKIFOI_01720;inference=ab initio prediction:Prodigal:002006;locus_tag=DEIKIFOI_01720;product=hypothetical protein
NZ_LWHQ01000015.1	Prodigal:002006	CDS	180764	182086	.	+	0	ID=DEIKIFOI_01721;inference=ab initio prediction:Prodigal:002006;locus_tag=DEIKIFOI_01721;product=hypothetical protein
NZ_LWHQ01000015.1	Prodigal:002006	CDS	182127	182360	.	-	0	ID=DEIKIFOI_01722;inference=ab initio prediction:Prodigal:002006;locus_tag=DEIKIFOI_01722;product=hypothetical protein
NZ_LWHQ01000015.1	Prodigal:002006	CDS	182690	184330	.	+	0	ID=DEIKIFOI_01723;Name=pitA;db_xref=COG:COG0306;gene=pitA;inference=ab initio prediction:Prodigal:002006,similar to AA sequence:UniProtKB:P0AFJ7;locus_tag=DEIKIFOI_01723;product=Low-affinity inorganic phosphate transporter 1
NZ_LWHQ01000015.1	Prodigal:002006	CDS	184357	185025	.	-	0	ID=DEIKIFOI_01724;inference=ab initio prediction:Prodigal:002006;locus_tag=DEIKIFOI_01724;product=hypothetical protein
NZ_LWHQ01000015.1	Prodigal:002006	CDS	185309	186322	.	+	0	ID=DEIKIFOI_01725;eC_number=5.1.3.2;db_xref=COG:COG1088;inference=ab initio prediction:Prodigal:002006,similar to AA sequence:UniProtKB:A0R5C5;locus_tag=DEIKIFOI_01725;product=UDP-glucose 4-epimerase
NZ_LWHQ01000015.1	Prodigal:002006	CDS	186366	187619	.	+	0	ID=DEIKIFOI_01726;Name=betI_3;gene=betI_3;inference=ab initio prediction:Prodigal:002006,protein motif:HAMAP:MF_00768;locus_tag=DEIKIFOI_01726;product=HTH-type transcriptional regulator BetI
NZ_LWHQ01000015.1	Prodigal:002006	CDS	187632	188189	.	-	0	ID=DEIKIFOI_01727;Name=yceJ_2;db_xref=COG:COG3038;gene=yceJ_2;inference=ab initio prediction:Prodigal:002006,similar to AA sequence:UniProtKB:P75925;locus_tag=DEIKIFOI_01727;product=Cytochrome b561 
NZ_LWHQ01000015.1	Prodigal:002006	CDS	188375	189829	.	+	0	ID=DEIKIFOI_01728;eC_number=3.6.4.-;Name=radA;db_xref=COG:COG1066;gene=radA;inference=ab initio prediction:Prodigal:002006,similar to AA sequence:UniProtKB:P37572;locus_tag=DEIKIFOI_01728;product=DNA repair protein RadA
NZ_LWHQ01000015.1	Prodigal:002006	CDS	189947	190540	.	+	0	ID=DEIKIFOI_01729;inference=ab initio prediction:Prodigal:002006;locus_tag=DEIKIFOI_01729;product=hypothetical protein
NZ_LWHQ01000015.1	Prodigal:002006	CDS	190773	192302	.	+	0	ID=DEIKIFOI_01730;eC_number=2.4.2.14;Name=purF;db_xref=COG:COG0034;gene=purF;inference=ab initio prediction:Prodigal:002006,similar to AA sequence:UniProtKB:P00497;locus_tag=DEIKIFOI_01730;product=Amidophosphoribosyltransferase
NZ_LWHQ01000015.1	Prodigal:002006	CDS	192323	193096	.	+	0	ID=DEIKIFOI_01731;eC_number=1.-.-.-;Name=yciK;db_xref=COG:COG1028;gene=yciK;inference=ab initio prediction:Prodigal:002006,similar to AA sequence:UniProtKB:P31808;locus_tag=DEIKIFOI_01731;product=putative oxidoreductase YciK
NZ_LWHQ01000015.1	Prodigal:002006	CDS	193467	195965	.	+	0	ID=DEIKIFOI_01732;inference=ab initio prediction:Prodigal:002006;locus_tag=DEIKIFOI_01732;product=hypothetical protein
NZ_LWHQ01000015.1	Prodigal:002006	CDS	196177	196581	.	+	0	ID=DEIKIFOI_01733;eC_number=1.5.1.47;Name=dmrA;gene=dmrA;inference=ab initio prediction:Prodigal:002006,similar to AA sequence:UniProtKB:C5B2R8;locus_tag=DEIKIFOI_01733;product=Dihydromethanopterin reductase
NZ_LWHQ01000015.1	Prodigal:002006	CDS	196705	197568	.	-	0	ID=DEIKIFOI_01734;eC_number=1.7.-.-;Name=azoB;gene=azoB;inference=ab initio prediction:Prodigal:002006,similar to AA sequence:UniProtKB:Q8KU07;locus_tag=DEIKIFOI_01734;product=NAD(P)H azoreductase
NZ_LWHQ01000015.1	Prodigal:002006	CDS	197686	198585	.	+	0	ID=DEIKIFOI_01735;Name=dmlR_6;gene=dmlR_6;inference=ab initio prediction:Prodigal:002006,similar to AA sequence:UniProtKB:P76250;locus_tag=DEIKIFOI_01735;product=HTH-type transcriptional regulator DmlR
NZ_LWHQ01000015.1	Prodigal:002006	CDS	198692	200371	.	-	0	ID=DEIKIFOI_01736;inference=ab initio prediction:Prodigal:002006;locus_tag=DEIKIFOI_01736;product=hypothetical protein
NZ_LWHQ01000015.1	Prodigal:002006	CDS	200816	200986	.	+	0	ID=DEIKIFOI_01737;inference=ab initio prediction:Prodigal:002006;locus_tag=DEIKIFOI_01737;product=hypothetical protein
NZ_LWHQ01000015.1	Prodigal:002006	CDS	201044	202390	.	-	0	ID=DEIKIFOI_01738;Name=der;db_xref=COG:COG1160;gene=der;inference=ab initio prediction:Prodigal:002006,similar to AA sequence:UniProtKB:Q9XCI8;locus_tag=DEIKIFOI_01738;product=GTPase Der
NZ_LWHQ01000015.1	Prodigal:002006	CDS	202492	203307	.	-	0	ID=DEIKIFOI_01739;inference=ab initio prediction:Prodigal:002006;locus_tag=DEIKIFOI_01739;product=hypothetical protein
NZ_LWHQ01000015.1	Prodigal:002006	CDS	203468	204100	.	-	0	ID=DEIKIFOI_01740;inference=ab initio prediction:Prodigal:002006;locus_tag=DEIKIFOI_01740;product=hypothetical protein
NZ_LWHQ01000015.1	Prodigal:002006	CDS	204203	205387	.	+	0	ID=DEIKIFOI_01741;inference=ab initio prediction:Prodigal:002006;locus_tag=DEIKIFOI_01741;product=hypothetical protein
NZ_LWHQ01000015.1	Prodigal:002006	CDS	205831	207927	.	-	0	ID=DEIKIFOI_01742;inference=ab initio prediction:Prodigal:002006;locus_tag=DEIKIFOI_01742;product=hypothetical protein
NZ_LWHQ01000015.1	Prodigal:002006	CDS	207985	208902	.	-	0	ID=DEIKIFOI_01743;Name=trpI;gene=trpI;inference=ab initio prediction:Prodigal:002006,similar to AA sequence:UniProtKB:P11720;locus_tag=DEIKIFOI_01743;product=HTH-type transcriptional regulator TrpI
NZ_LWHQ01000015.1	Prodigal:002006	CDS	209030	210046	.	+	0	ID=DEIKIFOI_01744;eC_number=1.1.1.408;Name=pdxA2_2;db_xref=COG:COG1995;gene=pdxA2_2;inference=ab initio prediction:Prodigal:002006,similar to AA sequence:UniProtKB:Q6D0N8;locus_tag=DEIKIFOI_01744;product=D-threonate 4-phosphate dehydrogenase
NZ_LWHQ01000015.1	Prodigal:002006	CDS	210115	210789	.	+	0	ID=DEIKIFOI_01745;inference=ab initio prediction:Prodigal:002006;locus_tag=DEIKIFOI_01745;product=hypothetical protein
NZ_LWHQ01000015.1	Prodigal:002006	CDS	210836	211270	.	-	0	ID=DEIKIFOI_01746;inference=ab initio prediction:Prodigal:002006;locus_tag=DEIKIFOI_01746;product=hypothetical protein
[truncated: 8,215,392 more chars]
