# Supplementary material for: Comprehensive Comparative Genomics and Phenotyping of Methylobacterium Species
Source: Front Microbiol. 2021 Oct 6;12:740610. doi: 10.3389/fmicb.2021.740610 (PMC8561711; doi:10.3389/fmicb.2021.740610)
Supplement: Supplementary file 11 [file Data_Sheet_5.ZIP]

Archive with 29 entries (28 files):
- Mic_ossetica.gff
- __MACOSX/
- __MACOSX/._Mic_ossetica.gff
- Mic_makkahensis.gff
- __MACOSX/._Mic_makkahensis.gff
- Mic_pakistanensis.gff
- __MACOSX/._Mic_pakistanensis.gff
- Mic_lotononidis.gff
- __MACOSX/._Mic_lotononidis.gff
- Mic_calopogonii.gff
- __MACOSX/._Mic_calopogonii.gff
- Mic_flocculans.gff
- __MACOSX/._Mic_flocculans.gff
- Mic_lupini.gff
- __MACOSX/._Mic_lupini.gff
- Mic_subterranea.gff
- __MACOSX/._Mic_subterranea.gff
- Mic_aerophila.gff
- __MACOSX/._Mic_aerophila.gff
- Mic_guangxiensis_.gff
- __MACOSX/._Mic_guangxiensis_.gff
- Mic_brassicacearum.gff
- __MACOSX/._Mic_brassicacearum.gff
- Mic_massiliensis.gff
- __MACOSX/._Mic_massiliensis.gff
- Mb_trifolii.gff
- __MACOSX/._Mb_trifolii.gff
- Mb_variabile.gff
- __MACOSX/._Mb_variabile.gff
