# Supplementary material for: Comprehensive Comparative Genomics and Phenotyping of Methylobacterium Species
Source: Front Microbiol. 2021 Oct 6;12:740610. doi: 10.3389/fmicb.2021.740610 (PMC8561711; doi:10.3389/fmicb.2021.740610)
Supplement: Supplementary file 11 [file Data_Sheet_5.ZIP › Mic_ossetica.gff]

##gff-version 3
##sequence-region CP016616.1 1 5843140
##sequence-region CP016617.1 1 1343367
##sequence-region CP016619.1 1 977332
##sequence-region CP016618.1 1 712299
##sequence-region CP016620.1 1 593709
##sequence-region CP016621.1 1 161204
CP016616.1	Prodigal:002006	CDS	19	624	.	+	0	ID=AIIADLMI_00001;Name=ntrC_1;db_xref=COG:COG2204;gene=ntrC_1;inference=ab initio prediction:Prodigal:002006,similar to AA sequence:UniProtKB:P10577;locus_tag=AIIADLMI_00001;product=DNA-binding transcriptional regulator NtrC
CP016616.1	Prodigal:002006	CDS	855	1109	.	+	0	ID=AIIADLMI_00002;Name=hfq_1;db_xref=COG:COG1923;gene=hfq_1;inference=ab initio prediction:Prodigal:002006,similar to AA sequence:UniProtKB:Q9A7H8;locus_tag=AIIADLMI_00002;product=RNA-binding protein Hfq
CP016616.1	Prodigal:002006	CDS	1111	2505	.	+	0	ID=AIIADLMI_00003;Name=hflX;db_xref=COG:COG2262;gene=hflX;inference=ab initio prediction:Prodigal:002006,similar to AA sequence:UniProtKB:P25519;locus_tag=AIIADLMI_00003;product=GTPase HflX
CP016616.1	Prodigal:002006	CDS	2500	3426	.	-	0	ID=AIIADLMI_00004;eC_number=3.6.1.8;Name=mazG;db_xref=COG:COG1694;gene=mazG;inference=ab initio prediction:Prodigal:002006,similar to AA sequence:UniProtKB:P0AEY3;locus_tag=AIIADLMI_00004;product=Nucleoside triphosphate pyrophosphohydrolase
CP016616.1	Prodigal:002006	CDS	3474	3908	.	+	0	ID=AIIADLMI_00005;Name=yhfA;db_xref=COG:COG1765;gene=yhfA;inference=ab initio prediction:Prodigal:002006,similar to AA sequence:UniProtKB:P0ADX1;locus_tag=AIIADLMI_00005;product=Protein YhfA
CP016616.1	Prodigal:002006	CDS	3974	4282	.	+	0	ID=AIIADLMI_00006;inference=ab initio prediction:Prodigal:002006;locus_tag=AIIADLMI_00006;product=hypothetical protein
CP016616.1	Prodigal:002006	CDS	4294	5589	.	-	0	ID=AIIADLMI_00007;inference=ab initio prediction:Prodigal:002006,similar to AA sequence:ISfinder:ISMex6;locus_tag=AIIADLMI_00007;product=ISNCY family transposase ISMex6
CP016616.1	Prodigal:002006	CDS	5798	7096	.	-	0	ID=AIIADLMI_00008;inference=ab initio prediction:Prodigal:002006,similar to AA sequence:ISfinder:ISMex6;locus_tag=AIIADLMI_00008;product=ISNCY family transposase ISMex6
CP016616.1	Prodigal:002006	CDS	7309	8109	.	-	0	ID=AIIADLMI_00009;inference=ab initio prediction:Prodigal:002006;locus_tag=AIIADLMI_00009;product=hypothetical protein
CP016616.1	Prodigal:002006	CDS	8106	8915	.	-	0	ID=AIIADLMI_00010;eC_number=3.1.-.-;Name=ycfH;db_xref=COG:COG0084;gene=ycfH;inference=ab initio prediction:Prodigal:002006,similar to AA sequence:UniProtKB:P0AFQ7;locus_tag=AIIADLMI_00010;product=putative metal-dependent hydrolase YcfH
CP016616.1	Prodigal:002006	CDS	9076	10407	.	-	0	ID=AIIADLMI_00011;inference=ab initio prediction:Prodigal:002006;locus_tag=AIIADLMI_00011;product=hypothetical protein
CP016616.1	Prodigal:002006	CDS	10455	12005	.	-	0	ID=AIIADLMI_00012;eC_number=6.1.1.10;Name=metG;gene=metG;inference=ab initio prediction:Prodigal:002006,similar to AA sequence:UniProtKB:P59078;locus_tag=AIIADLMI_00012;product=Methionine--tRNA ligase
CP016616.1	Prodigal:002006	CDS	12064	13128	.	-	0	ID=AIIADLMI_00013;inference=ab initio prediction:Prodigal:002006;locus_tag=AIIADLMI_00013;product=hypothetical protein
CP016616.1	Prodigal:002006	CDS	13118	13792	.	-	0	ID=AIIADLMI_00014;eC_number=2.7.4.9;Name=tmk;db_xref=COG:COG0125;gene=tmk;inference=ab initio prediction:Prodigal:002006,similar to AA sequence:UniProtKB:Q9HZN8;locus_tag=AIIADLMI_00014;product=Thymidylate kinase
CP016616.1	Prodigal:002006	CDS	13792	14997	.	-	0	ID=AIIADLMI_00015;eC_number=3.4.16.4;Name=dacC;db_xref=COG:COG1686;gene=dacC;inference=ab initio prediction:Prodigal:002006,similar to AA sequence:UniProtKB:P08506;locus_tag=AIIADLMI_00015;product=D-alanyl-D-alanine carboxypeptidase DacC
CP016616.1	Prodigal:002006	CDS	15126	16121	.	-	0	ID=AIIADLMI_00016;eC_number=4.2.2.-;Name=rlpA_1;gene=rlpA_1;inference=ab initio prediction:Prodigal:002006,protein motif:HAMAP:MF_02071;locus_tag=AIIADLMI_00016;product=Endolytic peptidoglycan transglycosylase RlpA
CP016616.1	Prodigal:002006	CDS	16736	17968	.	+	0	ID=AIIADLMI_00017;Name=intA_1;db_xref=COG:COG0582;gene=intA_1;inference=ab initio prediction:Prodigal:002006,similar to AA sequence:UniProtKB:P32053;locus_tag=AIIADLMI_00017;product=Prophage integrase IntA
CP016616.1	Prodigal:002006	CDS	18341	18673	.	+	0	ID=AIIADLMI_00018;inference=ab initio prediction:Prodigal:002006;locus_tag=AIIADLMI_00018;product=hypothetical protein
CP016616.1	Prodigal:002006	CDS	19005	19136	.	+	0	ID=AIIADLMI_00019;inference=ab initio prediction:Prodigal:002006;locus_tag=AIIADLMI_00019;product=hypothetical protein
CP016616.1	Prodigal:002006	CDS	19136	19342	.	+	0	ID=AIIADLMI_00020;inference=ab initio prediction:Prodigal:002006;locus_tag=AIIADLMI_00020;product=hypothetical protein
CP016616.1	Prodigal:002006	CDS	19339	20358	.	+	0	ID=AIIADLMI_00021;inference=ab initio prediction:Prodigal:002006;locus_tag=AIIADLMI_00021;product=hypothetical protein
CP016616.1	Prodigal:002006	CDS	20351	21892	.	+	0	ID=AIIADLMI_00022;inference=ab initio prediction:Prodigal:002006;locus_tag=AIIADLMI_00022;product=hypothetical protein
CP016616.1	Prodigal:002006	CDS	22615	22899	.	+	0	ID=AIIADLMI_00023;inference=ab initio prediction:Prodigal:002006;locus_tag=AIIADLMI_00023;product=hypothetical protein
CP016616.1	Prodigal:002006	CDS	22942	23715	.	-	0	ID=AIIADLMI_00024;inference=ab initio prediction:Prodigal:002006;locus_tag=AIIADLMI_00024;product=hypothetical protein
CP016616.1	Prodigal:002006	CDS	23712	24278	.	-	0	ID=AIIADLMI_00025;inference=ab initio prediction:Prodigal:002006;locus_tag=AIIADLMI_00025;product=hypothetical protein
CP016616.1	Prodigal:002006	CDS	24351	28142	.	+	0	ID=AIIADLMI_00026;inference=ab initio prediction:Prodigal:002006;locus_tag=AIIADLMI_00026;product=hypothetical protein
CP016616.1	Prodigal:002006	CDS	28842	30506	.	-	0	ID=AIIADLMI_00027;inference=ab initio prediction:Prodigal:002006;locus_tag=AIIADLMI_00027;product=hypothetical protein
CP016616.1	Prodigal:002006	CDS	30516	32171	.	-	0	ID=AIIADLMI_00028;inference=ab initio prediction:Prodigal:002006;locus_tag=AIIADLMI_00028;product=hypothetical protein
CP016616.1	Prodigal:002006	CDS	32140	33639	.	-	0	ID=AIIADLMI_00029;inference=ab initio prediction:Prodigal:002006;locus_tag=AIIADLMI_00029;product=hypothetical protein
CP016616.1	Prodigal:002006	CDS	34015	34920	.	+	0	ID=AIIADLMI_00030;inference=ab initio prediction:Prodigal:002006;locus_tag=AIIADLMI_00030;product=hypothetical protein
CP016616.1	Prodigal:002006	CDS	34966	35178	.	+	0	ID=AIIADLMI_00031;inference=ab initio prediction:Prodigal:002006;locus_tag=AIIADLMI_00031;product=hypothetical protein
CP016616.1	Prodigal:002006	CDS	35364	36605	.	-	0	ID=AIIADLMI_00032;inference=ab initio prediction:Prodigal:002006;locus_tag=AIIADLMI_00032;product=hypothetical protein
CP016616.1	Aragorn:001002	tRNA	36821	36910	.	-	.	ID=AIIADLMI_00033;inference=COORDINATES:profile:Aragorn:001002;locus_tag=AIIADLMI_00033;product=tRNA-Ser(tga)
CP016616.1	Prodigal:002006	CDS	36996	45485	.	-	0	ID=AIIADLMI_00034;inference=ab initio prediction:Prodigal:002006;locus_tag=AIIADLMI_00034;product=hypothetical protein
CP016616.1	Prodigal:002006	CDS	45498	46943	.	-	0	ID=AIIADLMI_00035;Name=hlyD_1;gene=hlyD_1;inference=ab initio prediction:Prodigal:002006,similar to AA sequence:UniProtKB:P09986;locus_tag=AIIADLMI_00035;product=Hemolysin secretion protein D%2C chromosomal
CP016616.1	Prodigal:002006	CDS	46943	49126	.	-	0	ID=AIIADLMI_00036;Name=apxIB_1;db_xref=COG:COG2274;gene=apxIB_1;inference=ab initio prediction:Prodigal:002006,similar to AA sequence:UniProtKB:P26760;locus_tag=AIIADLMI_00036;product=Toxin RTX-I translocation ATP-binding protein
CP016616.1	Prodigal:002006	CDS	49123	50784	.	-	0	ID=AIIADLMI_00037;Name=hlyB;db_xref=COG:COG2274;gene=hlyB;inference=ab initio prediction:Prodigal:002006,similar to AA sequence:UniProtKB:P08716;locus_tag=AIIADLMI_00037;product=Alpha-hemolysin translocation ATP-binding protein HlyB
CP016616.1	Prodigal:002006	CDS	51115	52062	.	-	0	ID=AIIADLMI_00038;eC_number=1.13.11.39;Name=bphC;gene=bphC;inference=ab initio prediction:Prodigal:002006,similar to AA sequence:UniProtKB:Q8GR45;locus_tag=AIIADLMI_00038;product=Manganese-dependent 2%2C3-dihydroxybiphenyl 1%2C2-dioxygenase
CP016616.1	Prodigal:002006	CDS	52145	53278	.	-	0	ID=AIIADLMI_00039;eC_number=2.1.1.14;Name=metE;db_xref=COG:COG0620;gene=metE;inference=ab initio prediction:Prodigal:002006,similar to AA sequence:UniProtKB:P80877;locus_tag=AIIADLMI_00039;product=5-methyltetrahydropteroyltriglutamate--homocysteine methyltransferase
CP016616.1	Prodigal:002006	CDS	53302	54036	.	-	0	ID=AIIADLMI_00040;Name=livF_1;db_xref=COG:COG0410;gene=livF_1;inference=ab initio prediction:Prodigal:002006,similar to AA sequence:UniProtKB:P22731;locus_tag=AIIADLMI_00040;product=High-affinity branched-chain amino acid transport ATP-binding protein LivF
CP016616.1	Prodigal:002006	CDS	54029	54781	.	-	0	ID=AIIADLMI_00041;eC_number=3.6.3.-;Name=lptB_1;db_xref=COG:COG1137;gene=lptB_1;inference=ab initio prediction:Prodigal:002006,similar to AA sequence:UniProtKB:P45073;locus_tag=AIIADLMI_00041;product=Lipopolysaccharide export system ATP-binding protein LptB
CP016616.1	Prodigal:002006	CDS	54783	55820	.	-	0	ID=AIIADLMI_00042;inference=ab initio prediction:Prodigal:002006;locus_tag=AIIADLMI_00042;product=hypothetical protein
CP016616.1	Prodigal:002006	CDS	55840	56694	.	-	0	ID=AIIADLMI_00043;Name=livH_1;db_xref=COG:COG0559;gene=livH_1;inference=ab initio prediction:Prodigal:002006,similar to AA sequence:UniProtKB:P0AEX7;locus_tag=AIIADLMI_00043;product=High-affinity branched-chain amino acid transport system permease protein LivH
CP016616.1	Prodigal:002006	CDS	56755	57930	.	-	0	ID=AIIADLMI_00044;Name=braC_1;db_xref=COG:COG0683;gene=braC_1;inference=ab initio prediction:Prodigal:002006,similar to AA sequence:UniProtKB:P21175;locus_tag=AIIADLMI_00044;product=Leucine-%2C isoleucine-%2C valine-%2C threonine-%2C and alanine-binding protein
CP016616.1	Prodigal:002006	CDS	57972	58727	.	-	0	ID=AIIADLMI_00045;Name=gntR_1;gene=gntR_1;inference=ab initio prediction:Prodigal:002006,similar to AA sequence:UniProtKB:Q8GAL4;locus_tag=AIIADLMI_00045;product=putative D-xylose utilization operon transcriptional repressor
CP016616.1	Prodigal:002006	CDS	58727	59701	.	-	0	ID=AIIADLMI_00046;eC_number=1.-.-.-;Name=pobB;gene=pobB;inference=ab initio prediction:Prodigal:002006,similar to AA sequence:UniProtKB:Q52186;locus_tag=AIIADLMI_00046;product=Phenoxybenzoate dioxygenase subunit beta
CP016616.1	Prodigal:002006	CDS	59710	60792	.	-	0	ID=AIIADLMI_00047;eC_number=1.14.14.-;Name=tsaM1;gene=tsaM1;inference=ab initio prediction:Prodigal:002006,similar to AA sequence:UniProtKB:P94679;locus_tag=AIIADLMI_00047;product=Toluene-4-sulfonate monooxygenase system iron-sulfur subunit TsaM1
CP016616.1	Prodigal:002006	CDS	60956	62131	.	-	0	ID=AIIADLMI_00048;Name=braC_2;db_xref=COG:COG0683;gene=braC_2;inference=ab initio prediction:Prodigal:002006,similar to AA sequence:UniProtKB:P21175;locus_tag=AIIADLMI_00048;product=Leucine-%2C isoleucine-%2C valine-%2C threonine-%2C and alanine-binding protein
CP016616.1	Prodigal:002006	CDS	62214	63236	.	-	0	ID=AIIADLMI_00049;inference=ab initio prediction:Prodigal:002006,similar to AA sequence:UniProtKB:B3EWP1;locus_tag=AIIADLMI_00049;note=UPF0065 protein in clcB-clcD intergenic region;product=hypothetical protein
CP016616.1	Prodigal:002006	CDS	63302	63616	.	-	0	ID=AIIADLMI_00050;inference=ab initio prediction:Prodigal:002006;locus_tag=AIIADLMI_00050;product=hypothetical protein
CP016616.1	Prodigal:002006	CDS	63621	64487	.	-	0	ID=AIIADLMI_00051;eC_number=1.13.11.8;Name=ligB;gene=ligB;inference=ab initio prediction:Prodigal:002006,similar to AA sequence:UniProtKB:P22636;locus_tag=AIIADLMI_00051;product=Protocatechuate 4%2C5-dioxygenase beta chain
CP016616.1	Prodigal:002006	CDS	64490	65590	.	-	0	ID=AIIADLMI_00052;eC_number=3.5.1.-;Name=rutD_1;gene=rutD_1;inference=ab initio prediction:Prodigal:002006,protein motif:HAMAP:MF_00832;locus_tag=AIIADLMI_00052;product=Putative aminoacrylate hydrolase RutD
CP016616.1	Prodigal:002006	CDS	65695	66678	.	-	0	ID=AIIADLMI_00053;inference=ab initio prediction:Prodigal:002006,similar to AA sequence:UniProtKB:B3EWP1;locus_tag=AIIADLMI_00053;note=UPF0065 protein in clcB-clcD intergenic region;product=hypothetical protein
CP016616.1	Prodigal:002006	CDS	66741	67619	.	-	0	ID=AIIADLMI_00054;eC_number=3.1.1.57;Name=pmdD;db_xref=COG:COG3618;gene=pmdD;inference=ab initio prediction:Prodigal:002006,similar to AA sequence:UniProtKB:Q93PS7;locus_tag=AIIADLMI_00054;product=2-pyrone-4%2C6-dicarbaxylate hydrolase
CP016616.1	Prodigal:002006	CDS	67833	68780	.	+	0	ID=AIIADLMI_00055;Name=oxyR_1;gene=oxyR_1;inference=ab initio prediction:Prodigal:002006,similar to AA sequence:UniProtKB:P0ACQ4;locus_tag=AIIADLMI_00055;product=Hydrogen peroxide-inducible genes activator
CP016616.1	Prodigal:002006	CDS	68925	69647	.	+	0	ID=AIIADLMI_00056;eC_number=4.2.1.83;Name=galB;db_xref=COG:COG2120;gene=galB;inference=ab initio prediction:Prodigal:002006,similar to AA sequence:UniProtKB:Q88JX8;locus_tag=AIIADLMI_00056;product=4-oxalmesaconate hydratase
CP016616.1	Prodigal:002006	CDS	69644	70336	.	+	0	ID=AIIADLMI_00057;eC_number=4.1.3.16;Name=proA_1;gene=proA_1;inference=ab initio prediction:Prodigal:002006,similar to AA sequence:UniProtKB:Q9AQI0;locus_tag=AIIADLMI_00057;product=4-hydroxy-4-methyl-2-oxoglutarate aldolase/4-carboxy-4-hydroxy-2-oxoadipate aldolase
CP016616.1	Prodigal:002006	CDS	70373	71194	.	+	0	ID=AIIADLMI_00058;eC_number=1.2.1.70;Name=hemA_1;gene=hemA_1;inference=ab initio prediction:Prodigal:002006,protein motif:HAMAP:MF_00087;locus_tag=AIIADLMI_00058;product=Glutamyl-tRNA reductase
CP016616.1	Prodigal:002006	CDS	71255	71647	.	+	0	ID=AIIADLMI_00059;inference=ab initio prediction:Prodigal:002006;locus_tag=AIIADLMI_00059;product=hypothetical protein
CP016616.1	Prodigal:002006	CDS	71610	72212	.	+	0	ID=AIIADLMI_00060;inference=ab initio prediction:Prodigal:002006,similar to AA sequence:ISfinder:ISSpo6;locus_tag=AIIADLMI_00060;product=IS630 family transposase ISSpo6
CP016616.1	Prodigal:002006	CDS	72497	73666	.	-	0	ID=AIIADLMI_00061;eC_number=1.14.13.2;Name=pobA;db_xref=COG:COG0654;gene=pobA;inference=ab initio prediction:Prodigal:002006,similar to AA sequence:UniProtKB:P20586;locus_tag=AIIADLMI_00061;product=p-hydroxybenzoate hydroxylase
CP016616.1	Prodigal:002006	CDS	73710	74759	.	-	0	ID=AIIADLMI_00062;eC_number=5.5.1.2;Name=pcaB;db_xref=COG:COG0015;gene=pcaB;inference=ab initio prediction:Prodigal:002006,similar to AA sequence:UniProtKB:Q59092;locus_tag=AIIADLMI_00062;product=3-carboxy-cis%2Ccis-muconate cycloisomerase
CP016616.1	Prodigal:002006	CDS	74773	75978	.	-	0	ID=AIIADLMI_00063;eC_number=2.3.1.174;Name=paaJ;db_xref=COG:COG0183;gene=paaJ;inference=ab initio prediction:Prodigal:002006,similar to AA sequence:UniProtKB:P0C7L2;locus_tag=AIIADLMI_00063;product=3-oxoadipyl-CoA/3-oxo-5%2C6-dehydrosuberyl-CoA thiolase
CP016616.1	Prodigal:002006	CDS	75980	76768	.	-	0	ID=AIIADLMI_00064;eC_number=2.8.3.6;Name=catJ;gene=catJ;inference=ab initio prediction:Prodigal:002006,similar to AA sequence:UniProtKB:Q8VPF2;locus_tag=AIIADLMI_00064;product=3-oxoadipate CoA-transferase subunit B
CP016616.1	Prodigal:002006	CDS	76771	77616	.	-	0	ID=AIIADLMI_00065;eC_number=2.8.3.6;Name=catI;gene=catI;inference=ab initio prediction:Prodigal:002006,similar to AA sequence:UniProtKB:Q8VPF3;locus_tag=AIIADLMI_00065;product=3-oxoadipate CoA-transferase subunit A
CP016616.1	Prodigal:002006	CDS	77635	78261	.	-	0	ID=AIIADLMI_00066;eC_number=1.13.11.3;Name=pcaG_1;db_xref=COG:COG3485;gene=pcaG_1;inference=ab initio prediction:Prodigal:002006,similar to AA sequence:UniProtKB:P20371;locus_tag=AIIADLMI_00066;product=Protocatechuate 3%2C4-dioxygenase alpha chain
CP016616.1	Prodigal:002006	CDS	78261	78986	.	-	0	ID=AIIADLMI_00067;eC_number=1.13.11.3;Name=pcaH_1;db_xref=COG:COG3485;gene=pcaH_1;inference=ab initio prediction:Prodigal:002006,similar to AA sequence:UniProtKB:P00437;locus_tag=AIIADLMI_00067;product=Protocatechuate 3%2C4-dioxygenase beta chain
CP016616.1	Prodigal:002006	CDS	79037	79444	.	-	0	ID=AIIADLMI_00068;inference=ab initio prediction:Prodigal:002006;locus_tag=AIIADLMI_00068;product=hypothetical protein
CP016616.1	Prodigal:002006	CDS	79437	80231	.	-	0	ID=AIIADLMI_00069;eC_number=3.1.1.24;Name=catD_1;db_xref=COG:COG0596;gene=catD_1;inference=ab initio prediction:Prodigal:002006,similar to AA sequence:UniProtKB:P00632;locus_tag=AIIADLMI_00069;product=3-oxoadipate enol-lactonase 2
CP016616.1	Prodigal:002006	CDS	80240	80956	.	-	0	ID=AIIADLMI_00070;Name=livF_2;db_xref=COG:COG0410;gene=livF_2;inference=ab initio prediction:Prodigal:002006,similar to AA sequence:UniProtKB:P22731;locus_tag=AIIADLMI_00070;product=High-affinity branched-chain amino acid transport ATP-binding protein LivF
CP016616.1	Prodigal:002006	CDS	80937	81701	.	-	0	ID=AIIADLMI_00071;eC_number=3.6.3.-;Name=lptB_2;db_xref=COG:COG1137;gene=lptB_2;inference=ab initio prediction:Prodigal:002006,similar to AA sequence:UniProtKB:P45073;locus_tag=AIIADLMI_00071;product=Lipopolysaccharide export system ATP-binding protein LptB
CP016616.1	Prodigal:002006	CDS	81698	82708	.	-	0	ID=AIIADLMI_00072;inference=ab initio prediction:Prodigal:002006;locus_tag=AIIADLMI_00072;product=hypothetical protein
CP016616.1	Prodigal:002006	CDS	82710	83573	.	-	0	ID=AIIADLMI_00073;Name=livH_2;db_xref=COG:COG0559;gene=livH_2;inference=ab initio prediction:Prodigal:002006,similar to AA sequence:UniProtKB:P0AEX7;locus_tag=AIIADLMI_00073;product=High-affinity branched-chain amino acid transport system permease protein LivH
CP016616.1	Prodigal:002006	CDS	83656	84837	.	-	0	ID=AIIADLMI_00074;Name=braC_3;db_xref=COG:COG0683;gene=braC_3;inference=ab initio prediction:Prodigal:002006,similar to AA sequence:UniProtKB:P21175;locus_tag=AIIADLMI_00074;product=Leucine-%2C isoleucine-%2C valine-%2C threonine-%2C and alanine-binding protein
CP016616.1	Prodigal:002006	CDS	85018	85800	.	+	0	ID=AIIADLMI_00075;Name=pcaR_1;db_xref=COG:COG1414;gene=pcaR_1;inference=ab initio prediction:Prodigal:002006,similar to AA sequence:UniProtKB:Q52154;locus_tag=AIIADLMI_00075;product=Pca regulon regulatory protein
CP016616.1	Prodigal:002006	CDS	85788	86636	.	-	0	ID=AIIADLMI_00076;eC_number=2.3.1.247;Name=kce_1;db_xref=COG:COG3246;gene=kce_1;inference=ab initio prediction:Prodigal:002006,similar to AA sequence:UniProtKB:Q8RHX2;locus_tag=AIIADLMI_00076;product=3-keto-5-aminohexanoate cleavage enzyme
CP016616.1	Prodigal:002006	CDS	86973	88424	.	-	0	ID=AIIADLMI_00077;eC_number=1.2.1.67;Name=vdh;gene=vdh;inference=ab initio prediction:Prodigal:002006,similar to AA sequence:UniProtKB:O05619;locus_tag=AIIADLMI_00077;product=Vanillin dehydrogenase
CP016616.1	Prodigal:002006	CDS	88441	89184	.	-	0	ID=AIIADLMI_00078;Name=livF_3;db_xref=COG:COG0410;gene=livF_3;inference=ab initio prediction:Prodigal:002006,similar to AA sequence:UniProtKB:P22731;locus_tag=AIIADLMI_00078;product=High-affinity branched-chain amino acid transport ATP-binding protein LivF
CP016616.1	Prodigal:002006	CDS	89177	89908	.	-	0	ID=AIIADLMI_00079;eC_number=3.6.3.-;Name=lptB_3;db_xref=COG:COG1137;gene=lptB_3;inference=ab initio prediction:Prodigal:002006,similar to AA sequence:UniProtKB:P45073;locus_tag=AIIADLMI_00079;product=Lipopolysaccharide export system ATP-binding protein LptB
CP016616.1	Prodigal:002006	CDS	89905	90843	.	-	0	ID=AIIADLMI_00080;inference=ab initio prediction:Prodigal:002006;locus_tag=AIIADLMI_00080;product=hypothetical protein
CP016616.1	Prodigal:002006	CDS	90840	91715	.	-	0	ID=AIIADLMI_00081;Name=livH_3;db_xref=COG:COG0559;gene=livH_3;inference=ab initio prediction:Prodigal:002006,similar to AA sequence:UniProtKB:P0AEX7;locus_tag=AIIADLMI_00081;product=High-affinity branched-chain amino acid transport system permease protein LivH
CP016616.1	Prodigal:002006	CDS	91737	92951	.	-	0	ID=AIIADLMI_00082;Name=livJ;db_xref=COG:COG0683;gene=livJ;inference=ab initio prediction:Prodigal:002006,similar to AA sequence:UniProtKB:P0AD96;locus_tag=AIIADLMI_00082;product=Leu/Ile/Val-binding protein
CP016616.1	Prodigal:002006	CDS	93078	94025	.	+	0	ID=AIIADLMI_00083;inference=ab initio prediction:Prodigal:002006;locus_tag=AIIADLMI_00083;product=hypothetical protein
CP016616.1	Prodigal:002006	CDS	94490	95422	.	-	0	ID=AIIADLMI_00084;eC_number=2.7.-.-;Name=sasA_1;gene=sasA_1;inference=ab initio prediction:Prodigal:002006,protein motif:HAMAP:MF_01837;locus_tag=AIIADLMI_00084;product=Adaptive-response sensory-kinase SasA
CP016616.1	Prodigal:002006	CDS	95367	96002	.	-	0	ID=AIIADLMI_00085;inference=ab initio prediction:Prodigal:002006;locus_tag=AIIADLMI_00085;product=hypothetical protein
CP016616.1	Prodigal:002006	CDS	96061	96846	.	-	0	ID=AIIADLMI_00086;inference=ab initio prediction:Prodigal:002006,similar to AA sequence:ISfinder:ISRel5;locus_tag=AIIADLMI_00086;product=IS21 family transposase ISRel5
CP016616.1	Prodigal:002006	CDS	96843	98372	.	-	0	ID=AIIADLMI_00087;inference=ab initio prediction:Prodigal:002006;locus_tag=AIIADLMI_00087;product=hypothetical protein
CP016616.1	Prodigal:002006	CDS	98451	98963	.	-	0	ID=AIIADLMI_00088;inference=ab initio prediction:Prodigal:002006;locus_tag=AIIADLMI_00088;product=hypothetical protein
CP016616.1	Prodigal:002006	CDS	99030	99227	.	-	0	ID=AIIADLMI_00089;inference=ab initio prediction:Prodigal:002006;locus_tag=AIIADLMI_00089;product=hypothetical protein
CP016616.1	barrnap:0.9	rRNA	100185	101668	0	+	.	ID=AIIADLMI_00090;locus_tag=AIIADLMI_00090;product=16S ribosomal RNA
CP016616.1	Aragorn:001002	tRNA	101846	101922	.	+	.	ID=AIIADLMI_00091;inference=COORDINATES:profile:Aragorn:001002;locus_tag=AIIADLMI_00091;product=tRNA-Ile(gat)
CP016616.1	Aragorn:001002	tRNA	101947	102022	.	+	.	ID=AIIADLMI_00092;inference=COORDINATES:profile:Aragorn:001002;locus_tag=AIIADLMI_00092;product=tRNA-Ala(tgc)
CP016616.1	barrnap:0.9	rRNA	102322	105118	0	+	.	ID=AIIADLMI_00093;locus_tag=AIIADLMI_00093;product=23S ribosomal RNA
CP016616.1	barrnap:0.9	rRNA	105240	105347	5.8e-09	+	.	ID=AIIADLMI_00094;locus_tag=AIIADLMI_00094;product=5S ribosomal RNA
CP016616.1	Aragorn:001002	tRNA	105484	105560	.	+	.	ID=AIIADLMI_00095;inference=COORDINATES:profile:Aragorn:001002;locus_tag=AIIADLMI_00095;product=tRNA-Met(cat)
CP016616.1	Prodigal:002006	CDS	105831	106094	.	+	0	ID=AIIADLMI_00096;inference=ab initio prediction:Prodigal:002006;locus_tag=AIIADLMI_00096;product=hypothetical protein
CP016616.1	Prodigal:002006	CDS	106248	107603	.	-	0	ID=AIIADLMI_00097;inference=ab initio prediction:Prodigal:002006,similar to AA sequence:ISfinder:ISNha3;locus_tag=AIIADLMI_00097;product=IS1380 family transposase ISNha3
CP016616.1	Prodigal:002006	CDS	107988	108872	.	+	0	ID=AIIADLMI_00098;Name=cntI_1;gene=cntI_1;inference=ab initio prediction:Prodigal:002006,similar to AA sequence:UniProtKB:A0A0H2ZHZ4;locus_tag=AIIADLMI_00098;product=Pseudopaline exporter CntI
CP016616.1	Prodigal:002006	CDS	109071	110063	.	+	0	ID=AIIADLMI_00099;Name=galR;db_xref=COG:COG1609;gene=galR;inference=ab initio prediction:Prodigal:002006,similar to AA sequence:UniProtKB:P03024;locus_tag=AIIADLMI_00099;product=HTH-type transcriptional regulator GalR
CP016616.1	Prodigal:002006	CDS	110060	111925	.	+	0	ID=AIIADLMI_00100;inference=ab initio prediction:Prodigal:002006;locus_tag=AIIADLMI_00100;product=hypothetical protein
CP016616.1	Prodigal:002006	CDS	111922	112935	.	+	0	ID=AIIADLMI_00101;eC_number=1.17.1.9;inference=ab initio prediction:Prodigal:002006,protein motif:HAMAP:MF_03210;locus_tag=AIIADLMI_00101;product=Formate dehydrogenase%2C mitochondrial
CP016616.1	Prodigal:002006	CDS	112932	113732	.	+	0	ID=AIIADLMI_00102;inference=ab initio prediction:Prodigal:002006;locus_tag=AIIADLMI_00102;product=hypothetical protein
CP016616.1	Prodigal:002006	CDS	113814	115112	.	+	0	ID=AIIADLMI_00103;Name=yesO_1;db_xref=COG:COG1653;gene=yesO_1;inference=ab initio prediction:Prodigal:002006,similar to AA sequence:UniProtKB:O31518;locus_tag=AIIADLMI_00103;product=Putative ABC transporter substrate-binding protein YesO
CP016616.1	Prodigal:002006	CDS	115175	116524	.	-	0	ID=AIIADLMI_00104;Name=prsE_1;gene=prsE_1;inference=ab initio prediction:Prodigal:002006,similar to AA sequence:UniProtKB:Q7ANN5;locus_tag=AIIADLMI_00104;product=Type I secretion system membrane fusion protein PrsE
CP016616.1	Prodigal:002006	CDS	116524	118332	.	-	0	ID=AIIADLMI_00105;Name=prsD_1;gene=prsD_1;inference=ab initio prediction:Prodigal:002006,similar to AA sequence:UniProtKB:Q7ANN4;locus_tag=AIIADLMI_00105;product=Type I secretion system ATP-binding protein PrsD
CP016616.1	Prodigal:002006	CDS	118454	118666	.	-	0	ID=AIIADLMI_00106;inference=ab initio prediction:Prodigal:002006;locus_tag=AIIADLMI_00106;product=hypothetical protein
CP016616.1	Prodigal:002006	CDS	120600	120875	.	+	0	ID=AIIADLMI_00107;inference=ab initio prediction:Prodigal:002006;locus_tag=AIIADLMI_00107;product=hypothetical protein
CP016616.1	Prodigal:002006	CDS	120872	122521	.	+	0	ID=AIIADLMI_00108;db_xref=COG:COG3039;inference=ab initio prediction:Prodigal:002006,similar to AA sequence:ISfinder:ISAcma45;locus_tag=AIIADLMI_00108;product=IS5 family transposase ISAcma45
CP016616.1	Prodigal:002006	CDS	122496	123122	.	+	0	ID=AIIADLMI_00109;Name=degU_1;db_xref=COG:COG2197;gene=degU_1;inference=ab initio prediction:Prodigal:002006,similar to AA sequence:UniProtKB:P13800;locus_tag=AIIADLMI_00109;product=Transcriptional regulatory protein DegU
CP016616.1	Prodigal:002006	CDS	123340	124500	.	+	0	ID=AIIADLMI_00110;inference=ab initio prediction:Prodigal:002006;locus_tag=AIIADLMI_00110;product=hypothetical protein
CP016616.1	Prodigal:002006	CDS	124795	126159	.	+	0	ID=AIIADLMI_00111;eC_number=1.3.1.1;Name=preT;db_xref=COG:COG0493;gene=preT;inference=ab initio prediction:Prodigal:002006,similar to AA sequence:UniProtKB:P76440;locus_tag=AIIADLMI_00111;product=NAD-dependent dihydropyrimidine dehydrogenase subunit PreT
CP016616.1	Prodigal:002006	CDS	126170	127504	.	+	0	ID=AIIADLMI_00112;eC_number=1.3.1.1;Name=preA;db_xref=COG:COG0167;gene=preA;inference=ab initio prediction:Prodigal:002006,similar to AA sequence:UniProtKB:P25889;locus_tag=AIIADLMI_00112;product=NAD-dependent dihydropyrimidine dehydrogenase subunit PreA
CP016616.1	Prodigal:002006	CDS	127579	128250	.	-	0	ID=AIIADLMI_00113;Name=rutR_1;db_xref=COG:COG1309;gene=rutR_1;inference=ab initio prediction:Prodigal:002006,similar to AA sequence:UniProtKB:P0ACU2;locus_tag=AIIADLMI_00113;product=HTH-type transcriptional regulator RutR
CP016616.1	Prodigal:002006	CDS	128505	129377	.	+	0	ID=AIIADLMI_00114;eC_number=7.6.2.7;Name=tauB_1;db_xref=COG:COG4525;gene=tauB_1;inference=ab initio prediction:Prodigal:002006,similar to AA sequence:UniProtKB:Q47538;locus_tag=AIIADLMI_00114;product=Taurine import ATP-binding protein TauB
CP016616.1	Prodigal:002006	CDS	129367	130296	.	+	0	ID=AIIADLMI_00115;inference=ab initio prediction:Prodigal:002006;locus_tag=AIIADLMI_00115;product=hypothetical protein
CP016616.1	Prodigal:002006	CDS	130293	131252	.	+	0	ID=AIIADLMI_00116;inference=ab initio prediction:Prodigal:002006;locus_tag=AIIADLMI_00116;product=hypothetical protein
CP016616.1	Prodigal:002006	CDS	131287	132276	.	+	0	ID=AIIADLMI_00117;inference=ab initio prediction:Prodigal:002006;locus_tag=AIIADLMI_00117;product=hypothetical protein
CP016616.1	Prodigal:002006	CDS	132359	133798	.	+	0	ID=AIIADLMI_00118;eC_number=3.5.2.2;Name=dht;db_xref=COG:COG0044;gene=dht;inference=ab initio prediction:Prodigal:002006,similar to AA sequence:UniProtKB:Q9I676;locus_tag=AIIADLMI_00118;product=D-hydantoinase/dihydropyrimidinase
CP016616.1	Prodigal:002006	CDS	133877	135124	.	+	0	ID=AIIADLMI_00119;eC_number=3.5.1.87;Name=hyuC_1;db_xref=COG:COG0624;gene=hyuC_1;inference=ab initio prediction:Prodigal:002006,similar to AA sequence:UniProtKB:Q6DTN4;locus_tag=AIIADLMI_00119;product=N-carbamoyl-L-amino-acid hydrolase
CP016616.1	Prodigal:002006	CDS	135669	136286	.	+	0	ID=AIIADLMI_00120;inference=ab initio prediction:Prodigal:002006;locus_tag=AIIADLMI_00120;product=hypothetical protein
CP016616.1	Prodigal:002006	CDS	136484	137500	.	+	0	ID=AIIADLMI_00121;inference=ab initio prediction:Prodigal:002006;locus_tag=AIIADLMI_00121;product=hypothetical protein
CP016616.1	Prodigal:002006	CDS	137550	139274	.	+	0	ID=AIIADLMI_00122;Name=tycC_1;gene=tycC_1;inference=ab initio prediction:Prodigal:002006,similar to AA sequence:UniProtKB:O30409;locus_tag=AIIADLMI_00122;product=Tyrocidine synthase 3
CP016616.1	Prodigal:002006	CDS	139205	139411	.	-	0	ID=AIIADLMI_00123;inference=ab initio prediction:Prodigal:002006;locus_tag=AIIADLMI_00123;product=hypothetical protein
CP016616.1	Prodigal:002006	CDS	139573	140604	.	+	0	ID=AIIADLMI_00124;inference=ab initio prediction:Prodigal:002006,similar to AA sequence:ISfinder:ISMno4;locus_tag=AIIADLMI_00124;product=IS66 family transposase ISMno4
CP016616.1	Prodigal:002006	CDS	140647	141888	.	+	0	ID=AIIADLMI_00125;eC_number=6.2.1.54;Name=dltA;gene=dltA;inference=ab initio prediction:Prodigal:002006,protein motif:HAMAP:MF_00593;locus_tag=AIIADLMI_00125;product=D-alanine--D-alanyl carrier protein ligase
CP016616.1	Prodigal:002006	CDS	141976	143145	.	+	0	ID=AIIADLMI_00126;eC_number=1.3.99.-;Name=mmgC_1;db_xref=COG:COG1960;gene=mmgC_1;inference=ab initio prediction:Prodigal:002006,similar to AA sequence:UniProtKB:P45857;locus_tag=AIIADLMI_00126;product=Acyl-CoA dehydrogenase
CP016616.1	Prodigal:002006	CDS	143142	143264	.	+	0	ID=AIIADLMI_00127;inference=ab initio prediction:Prodigal:002006;locus_tag=AIIADLMI_00127;product=hypothetical protein
CP016616.1	Prodigal:002006	CDS	143204	144667	.	-	0	ID=AIIADLMI_00128;Name=algA;db_xref=COG:COG0662;gene=algA;inference=ab initio prediction:Prodigal:002006,similar to AA sequence:UniProtKB:P07874;locus_tag=AIIADLMI_00128;product=Alginate biosynthesis protein AlgA
CP016616.1	Prodigal:002006	CDS	144837	145439	.	-	0	ID=AIIADLMI_00129;inference=ab initio prediction:Prodigal:002006,similar to AA sequence:ISfinder:ISSpo6;locus_tag=AIIADLMI_00129;product=IS630 family transposase ISSpo6
CP016616.1	Prodigal:002006	CDS	145402	145794	.	-	0	ID=AIIADLMI_00130;inference=ab initio prediction:Prodigal:002006;locus_tag=AIIADLMI_00130;product=hypothetical protein
CP016616.1	Prodigal:002006	CDS	146050	147822	.	-	0	ID=AIIADLMI_00131;inference=ab initio prediction:Prodigal:002006;locus_tag=AIIADLMI_00131;product=hypothetical protein
CP016616.1	Prodigal:002006	CDS	148992	150251	.	-	0	ID=AIIADLMI_00132;inference=ab initio prediction:Prodigal:002006;locus_tag=AIIADLMI_00132;product=hypothetical protein
CP016616.1	Prodigal:002006	CDS	150426	151814	.	-	0	ID=AIIADLMI_00133;inference=ab initio prediction:Prodigal:002006;locus_tag=AIIADLMI_00133;product=hypothetical protein
CP016616.1	Prodigal:002006	CDS	151811	153001	.	-	0	ID=AIIADLMI_00134;eC_number=2.4.1.250;Name=mshA_1;gene=mshA_1;inference=ab initio prediction:Prodigal:002006,protein motif:HAMAP:MF_01695;locus_tag=AIIADLMI_00134;product=D-inositol-3-phosphate glycosyltransferase
CP016616.1	Prodigal:002006	CDS	152998	154299	.	-	0	ID=AIIADLMI_00135;eC_number=2.4.1.250;Name=mshA_2;gene=mshA_2;inference=ab initio prediction:Prodigal:002006,protein motif:HAMAP:MF_01695;locus_tag=AIIADLMI_00135;product=D-inositol-3-phosphate glycosyltransferase
CP016616.1	Prodigal:002006	CDS	154792	157443	.	-	0	ID=AIIADLMI_00136;inference=ab initio prediction:Prodigal:002006;locus_tag=AIIADLMI_00136;product=hypothetical protein
CP016616.1	Prodigal:002006	CDS	157467	158933	.	-	0	ID=AIIADLMI_00137;Name=wzxC;db_xref=COG:COG2244;gene=wzxC;inference=ab initio prediction:Prodigal:002006,similar to AA sequence:UniProtKB:P77377;locus_tag=AIIADLMI_00137;product=Lipopolysaccharide biosynthesis protein WzxC
CP016616.1	Prodigal:002006	CDS	159520	160536	.	-	0	ID=AIIADLMI_00138;inference=ab initio prediction:Prodigal:002006;locus_tag=AIIADLMI_00138;product=hypothetical protein
CP016616.1	Prodigal:002006	CDS	160719	161837	.	-	0	ID=AIIADLMI_00139;inference=ab initio prediction:Prodigal:002006;locus_tag=AIIADLMI_00139;product=hypothetical protein
CP016616.1	Prodigal:002006	CDS	162084	163160	.	-	0	ID=AIIADLMI_00140;inference=ab initio prediction:Prodigal:002006;locus_tag=AIIADLMI_00140;product=hypothetical protein
CP016616.1	Prodigal:002006	CDS	163412	164059	.	-	0	ID=AIIADLMI_00141;eC_number=2.7.8.36;Name=pglC;db_xref=COG:COG2148;gene=pglC;inference=ab initio prediction:Prodigal:002006,similar to AA sequence:UniProtKB:Q0P9D0;locus_tag=AIIADLMI_00141;product=Undecaprenyl phosphate N%2CN'-diacetylbacillosamine 1-phosphate transferase
CP016616.1	Prodigal:002006	CDS	164507	165790	.	-	0	ID=AIIADLMI_00142;inference=ab initio prediction:Prodigal:002006,similar to AA sequence:ISfinder:ISMno4;locus_tag=AIIADLMI_00142;product=IS66 family transposase ISMno4
CP016616.1	Aragorn:001002	tRNA	165865	165949	.	-	.	ID=AIIADLMI_00143;inference=COORDINATES:profile:Aragorn:001002;locus_tag=AIIADLMI_00143;product=tRNA-Asn(gtt)
CP016616.1	Prodigal:002006	CDS	166295	166639	.	+	0	ID=AIIADLMI_00144;inference=ab initio prediction:Prodigal:002006;locus_tag=AIIADLMI_00144;product=hypothetical protein
CP016616.1	Prodigal:002006	CDS	166748	168043	.	+	0	ID=AIIADLMI_00145;inference=ab initio prediction:Prodigal:002006,similar to AA sequence:ISfinder:ISMex6;locus_tag=AIIADLMI_00145;product=ISNCY family transposase ISMex6
CP016616.1	Prodigal:002006	CDS	168177	168818	.	-	0	ID=AIIADLMI_00146;inference=ab initio prediction:Prodigal:002006;locus_tag=AIIADLMI_00146;product=hypothetical protein
CP016616.1	Prodigal:002006	CDS	168917	170185	.	+	0	ID=AIIADLMI_00147;inference=ab initio prediction:Prodigal:002006,similar to AA sequence:ISfinder:ISPye15;locus_tag=AIIADLMI_00147;product=IS701 family transposase ISPye15
CP016616.1	Prodigal:002006	CDS	170377	171360	.	+	0	ID=AIIADLMI_00148;inference=ab initio prediction:Prodigal:002006,similar to AA sequence:ISfinder:ISBxe4;locus_tag=AIIADLMI_00148;product=IS481 family transposase ISBxe4
CP016616.1	Prodigal:002006	CDS	171916	172089	.	+	0	ID=AIIADLMI_00149;inference=ab initio prediction:Prodigal:002006;locus_tag=AIIADLMI_00149;product=hypothetical protein
CP016616.1	Prodigal:002006	CDS	172571	173419	.	+	0	ID=AIIADLMI_00150;inference=ab initio prediction:Prodigal:002006;locus_tag=AIIADLMI_00150;product=hypothetical protein
CP016616.1	Prodigal:002006	CDS	173434	174597	.	+	0	ID=AIIADLMI_00151;inference=ab initio prediction:Prodigal:002006;locus_tag=AIIADLMI_00151;product=hypothetical protein
CP016616.1	Prodigal:002006	CDS	174924	175610	.	+	0	ID=AIIADLMI_00152;eC_number=2.1.1.163;Name=COQ5_1;gene=COQ5_1;inference=ab initio prediction:Prodigal:002006,protein motif:HAMAP:MF_01813;locus_tag=AIIADLMI_00152;product=2-methoxy-6-polyprenyl-1%2C4-benzoquinol methylase%2C mitochondrial
CP016616.1	Prodigal:002006	CDS	175957	177036	.	+	0	ID=AIIADLMI_00153;inference=ab initio prediction:Prodigal:002006;locus_tag=AIIADLMI_00153;product=hypothetical protein
CP016616.1	Prodigal:002006	CDS	177411	178727	.	+	0	ID=AIIADLMI_00154;eC_number=2.8.4.4;Name=rimO;db_xref=COG:COG0621;gene=rimO;inference=ab initio prediction:Prodigal:002006,similar to AA sequence:UniProtKB:P0AEI4;locus_tag=AIIADLMI_00154;product=Ribosomal protein S12 methylthiotransferase RimO
CP016616.1	Prodigal:002006	CDS	179013	180095	.	-	0	ID=AIIADLMI_00155;inference=ab initio prediction:Prodigal:002006,similar to AA sequence:UniProtKB:Q2YKI6;locus_tag=AIIADLMI_00155;product=Purine-binding protein
CP016616.1	Prodigal:002006	CDS	180199	181116	.	-	0	ID=AIIADLMI_00156;Name=rfuD_1;db_xref=COG:COG1079;gene=rfuD_1;inference=ab initio prediction:Prodigal:002006,similar to AA sequence:UniProtKB:O83324;locus_tag=AIIADLMI_00156;product=putative riboflavin import permease protein RfuD
CP016616.1	Prodigal:002006	CDS	181113	182189	.	-	0	ID=AIIADLMI_00157;inference=ab initio prediction:Prodigal:002006;locus_tag=AIIADLMI_00157;product=hypothetical protein
CP016616.1	Prodigal:002006	CDS	182179	183726	.	-	0	ID=AIIADLMI_00158;eC_number=7.5.2.11;Name=mglA_1;db_xref=COG:COG1129;gene=mglA_1;inference=ab initio prediction:Prodigal:002006,similar to AA sequence:UniProtKB:P23924;locus_tag=AIIADLMI_00158;product=Galactose/methyl galactoside import ATP-binding protein MglA
CP016616.1	Prodigal:002006	CDS	183939	185147	.	+	0	ID=AIIADLMI_00159;eC_number=1.14.13.-;Name=ubiL_1;db_xref=COG:COG0654;gene=ubiL_1;inference=ab initio prediction:Prodigal:002006,similar to AA sequence:UniProtKB:Q2RMZ4;locus_tag=AIIADLMI_00159;product=Ubiquinone hydroxylase UbiL
CP016616.1	Prodigal:002006	CDS	185339	186310	.	-	0	ID=AIIADLMI_00160;inference=ab initio prediction:Prodigal:002006;locus_tag=AIIADLMI_00160;product=hypothetical protein
CP016616.1	Prodigal:002006	CDS	186522	186851	.	+	0	ID=AIIADLMI_00161;Name=hspQ;gene=hspQ;inference=ab initio prediction:Prodigal:002006,protein motif:HAMAP:MF_01194;locus_tag=AIIADLMI_00161;product=Heat shock protein HspQ
CP016616.1	Prodigal:002006	CDS	186926	187732	.	-	0	ID=AIIADLMI_00162;inference=ab initio prediction:Prodigal:002006;locus_tag=AIIADLMI_00162;product=hypothetical protein
CP016616.1	Prodigal:002006	CDS	187948	189759	.	+	0	ID=AIIADLMI_00163;Name=appA_1;gene=appA_1;inference=ab initio prediction:Prodigal:002006,similar to AA sequence:UniProtKB:P42061;locus_tag=AIIADLMI_00163;product=Oligopeptide-binding protein AppA
CP016616.1	Prodigal:002006	CDS	189888	190232	.	+	0	ID=AIIADLMI_00164;inference=ab initio prediction:Prodigal:002006;locus_tag=AIIADLMI_00164;product=hypothetical protein
CP016616.1	Prodigal:002006	CDS	190229	191104	.	-	0	ID=AIIADLMI_00165;inference=ab initio prediction:Prodigal:002006;locus_tag=AIIADLMI_00165;product=hypothetical protein
CP016616.1	Prodigal:002006	CDS	191104	194625	.	-	0	ID=AIIADLMI_00166;eC_number=3.6.4.-;Name=mfd;db_xref=COG:COG1197;gene=mfd;inference=ab initio prediction:Prodigal:002006,similar to AA sequence:UniProtKB:P30958;locus_tag=AIIADLMI_00166;product=Transcription-repair-coupling factor
CP016616.1	Prodigal:002006	CDS	194809	195105	.	-	0	ID=AIIADLMI_00167;inference=ab initio prediction:Prodigal:002006;locus_tag=AIIADLMI_00167;product=hypothetical protein
CP016616.1	Prodigal:002006	CDS	195194	197311	.	+	0	ID=AIIADLMI_00168;eC_number=3.6.4.12;Name=recG;db_xref=COG:COG1200;gene=recG;inference=ab initio prediction:Prodigal:002006,similar to AA sequence:UniProtKB:P24230;locus_tag=AIIADLMI_00168;product=ATP-dependent DNA helicase RecG
CP016616.1	Prodigal:002006	CDS	197375	199201	.	-	0	ID=AIIADLMI_00169;eC_number=2.6.1.16;Name=nodM;gene=nodM;inference=ab initio prediction:Prodigal:002006,similar to AA sequence:UniProtKB:P25195;locus_tag=AIIADLMI_00169;product=Glutamine--fructose-6-phosphate aminotransferase [isomerizing]
CP016616.1	Prodigal:002006	CDS	199312	200688	.	-	0	ID=AIIADLMI_00170;Name=glmU;gene=glmU;inference=ab initio prediction:Prodigal:002006,similar to AA sequence:UniProtKB:Q7A7B4;locus_tag=AIIADLMI_00170;product=Bifunctional protein GlmU
CP016616.1	Prodigal:002006	CDS	200925	202445	.	+	0	ID=AIIADLMI_00171;Name=mdoD_1;db_xref=COG:COG3131;gene=mdoD_1;inference=ab initio prediction:Prodigal:002006,similar to AA sequence:UniProtKB:P40120;locus_tag=AIIADLMI_00171;product=Glucans biosynthesis protein D
CP016616.1	Prodigal:002006	CDS	202421	204616	.	+	0	ID=AIIADLMI_00172;eC_number=2.4.1.-;Name=opgH;db_xref=COG:COG2943;gene=opgH;inference=ab initio prediction:Prodigal:002006,similar to AA sequence:UniProtKB:P20401;locus_tag=AIIADLMI_00172;product=Glucans biosynthesis glucosyltransferase H
CP016616.1	Prodigal:002006	CDS	204639	205574	.	-	0	ID=AIIADLMI_00173;Name=gcvA_1;gene=gcvA_1;inference=ab initio prediction:Prodigal:002006,similar to AA sequence:UniProtKB:P0A9F6;locus_tag=AIIADLMI_00173;product=Glycine cleavage system transcriptional activator
CP016616.1	Prodigal:002006	CDS	205702	205926	.	+	0	ID=AIIADLMI_00174;inference=ab initio prediction:Prodigal:002006;locus_tag=AIIADLMI_00174;product=hypothetical protein
CP016616.1	Prodigal:002006	CDS	205936	207579	.	-	0	ID=AIIADLMI_00175;inference=ab initio prediction:Prodigal:002006;locus_tag=AIIADLMI_00175;product=hypothetical protein
CP016616.1	Prodigal:002006	CDS	207992	208330	.	+	0	ID=AIIADLMI_00176;inference=ab initio prediction:Prodigal:002006;locus_tag=AIIADLMI_00176;product=hypothetical protein
CP016616.1	Prodigal:002006	CDS	208351	209403	.	-	0	ID=AIIADLMI_00177;eC_number=3.5.1.44;Name=cheB_1;gene=cheB_1;inference=ab initio prediction:Prodigal:002006,protein motif:HAMAP:MF_00099;locus_tag=AIIADLMI_00177;product=Protein-glutamate methylesterase/protein-glutamine glutaminase
CP016616.1	Prodigal:002006	CDS	209400	209831	.	-	0	ID=AIIADLMI_00178;Name=rcp1_1;gene=rcp1_1;inference=ab initio prediction:Prodigal:002006,similar to AA sequence:UniProtKB:Q55169;locus_tag=AIIADLMI_00178;product=Response regulator rcp1
CP016616.1	Prodigal:002006	CDS	209831	211951	.	-	0	ID=AIIADLMI_00179;eC_number=2.7.-.-;Name=sasA_2;gene=sasA_2;inference=ab initio prediction:Prodigal:002006,protein motif:HAMAP:MF_01837;locus_tag=AIIADLMI_00179;product=Adaptive-response sensory-kinase SasA
CP016616.1	Prodigal:002006	CDS	212135	213307	.	-	0	ID=AIIADLMI_00180;eC_number=2.1.2.-;Name=purT;db_xref=COG:COG0027;gene=purT;inference=ab initio prediction:Prodigal:002006,similar to AA sequence:UniProtKB:P33221;locus_tag=AIIADLMI_00180;product=Formate-dependent phosphoribosylglycinamide formyltransferase
CP016616.1	Prodigal:002006	CDS	213651	213962	.	+	0	ID=AIIADLMI_00181;inference=ab initio prediction:Prodigal:002006;locus_tag=AIIADLMI_00181;product=hypothetical protein
CP016616.1	Prodigal:002006	CDS	214054	214974	.	+	0	ID=AIIADLMI_00182;Name=cntI_2;gene=cntI_2;inference=ab initio prediction:Prodigal:002006,similar to AA sequence:UniProtKB:A0A0H2ZHZ4;locus_tag=AIIADLMI_00182;product=Pseudopaline exporter CntI
CP016616.1	Prodigal:002006	CDS	215101	216183	.	+	0	ID=AIIADLMI_00183;eC_number=2.3.1.-;db_xref=COG:COG3424;inference=ab initio prediction:Prodigal:002006,similar to AA sequence:UniProtKB:P9WPF1;locus_tag=AIIADLMI_00183;product=Alpha-pyrone synthesis polyketide synthase-like Pks18
CP016616.1	Prodigal:002006	CDS	216191	216904	.	+	0	ID=AIIADLMI_00184;eC_number=2.1.1.144;Name=tam_1;gene=tam_1;inference=ab initio prediction:Prodigal:002006,protein motif:HAMAP:MF_00560;locus_tag=AIIADLMI_00184;product=Trans-aconitate 2-methyltransferase
CP016616.1	Prodigal:002006	CDS	216901	218055	.	+	0	ID=AIIADLMI_00185;inference=ab initio prediction:Prodigal:002006;locus_tag=AIIADLMI_00185;product=hypothetical protein
CP016616.1	Prodigal:002006	CDS	218052	218912	.	+	0	ID=AIIADLMI_00186;eC_number=2.1.1.222;Name=COQ3_1;gene=COQ3_1;inference=ab initio prediction:Prodigal:002006,protein motif:HAMAP:MF_00472;locus_tag=AIIADLMI_00186;product=Ubiquinone biosynthesis O-methyltransferase%2C mitochondrial
CP016616.1	Prodigal:002006	CDS	218909	219430	.	-	0	ID=AIIADLMI_00187;inference=ab initio prediction:Prodigal:002006;locus_tag=AIIADLMI_00187;product=hypothetical protein
CP016616.1	Prodigal:002006	CDS	219449	220438	.	-	0	ID=AIIADLMI_00188;eC_number=3.2.-.-;Name=rihA_1;db_xref=COG:COG1957;gene=rihA_1;inference=ab initio prediction:Prodigal:002006,similar to AA sequence:UniProtKB:P41409;locus_tag=AIIADLMI_00188;product=Pyrimidine-specific ribonucleoside hydrolase RihA
CP016616.1	Prodigal:002006	CDS	220454	222328	.	+	0	ID=AIIADLMI_00189;eC_number=3.5.4.2;Name=ade_1;db_xref=COG:COG1001;gene=ade_1;inference=ab initio prediction:Prodigal:002006,similar to AA sequence:UniProtKB:Q72EX7;locus_tag=AIIADLMI_00189;product=Adenine deaminase
CP016616.1	Prodigal:002006	CDS	222332	223657	.	-	0	ID=AIIADLMI_00190;eC_number=3.5.4.28;Name=mtaD;db_xref=COG:COG0402;gene=mtaD;inference=ab initio prediction:Prodigal:002006,similar to AA sequence:UniProtKB:Q9X034;locus_tag=AIIADLMI_00190;product=5-methylthioadenosine/S-adenosylhomocysteine deaminase
CP016616.1	Prodigal:002006	CDS	223657	224724	.	-	0	ID=AIIADLMI_00191;eC_number=7.3.2.3;Name=cysA_1;db_xref=COG:COG1118;gene=cysA_1;inference=ab initio prediction:Prodigal:002006,similar to AA sequence:UniProtKB:P14788;locus_tag=AIIADLMI_00191;product=Sulfate/thiosulfate import ATP-binding protein CysA
CP016616.1	Prodigal:002006	CDS	224731	225519	.	-	0	ID=AIIADLMI_00192;Name=ydcV_1;gene=ydcV_1;inference=ab initio prediction:Prodigal:002006,similar to AA sequence:UniProtKB:P0AFR9;locus_tag=AIIADLMI_00192;product=Inner membrane ABC transporter permease protein YdcV
CP016616.1	Prodigal:002006	CDS	225519	226367	.	-	0	ID=AIIADLMI_00193;inference=ab initio prediction:Prodigal:002006;locus_tag=AIIADLMI_00193;product=hypothetical protein
CP016616.1	Prodigal:002006	CDS	226378	227418	.	-	0	ID=AIIADLMI_00194;Name=spuD_1;db_xref=COG:COG0687;gene=spuD_1;inference=ab initio prediction:Prodigal:002006,similar to AA sequence:UniProtKB:Q9I6J1;locus_tag=AIIADLMI_00194;product=Putrescine-binding periplasmic protein SpuD
CP016616.1	Prodigal:002006	CDS	227606	228292	.	-	0	ID=AIIADLMI_00195;eC_number=2.4.2.9;Name=pyrR;gene=pyrR;inference=ab initio prediction:Prodigal:002006,protein motif:HAMAP:MF_01219;locus_tag=AIIADLMI_00195;product=Bifunctional protein PyrR
CP016616.1	Prodigal:002006	CDS	228388	229557	.	+	0	ID=AIIADLMI_00196;eC_number=3.5.1.32;Name=hipO_1;db_xref=COG:COG1473;gene=hipO_1;inference=ab initio prediction:Prodigal:002006,similar to AA sequence:UniProtKB:P45493;locus_tag=AIIADLMI_00196;product=Hippurate hydrolase
CP016616.1	Prodigal:002006	CDS	229720	232149	.	-	0	ID=AIIADLMI_00197;eC_number=3.6.4.13;Name=dbpA;gene=dbpA;inference=ab initio prediction:Prodigal:002006,protein motif:HAMAP:MF_00965;locus_tag=AIIADLMI_00197;product=ATP-dependent RNA helicase DbpA
CP016616.1	Prodigal:002006	CDS	232393	234438	.	-	0	ID=AIIADLMI_00198;inference=ab initio prediction:Prodigal:002006;locus_tag=AIIADLMI_00198;product=hypothetical protein
CP016616.1	Prodigal:002006	CDS	234597	234971	.	+	0	ID=AIIADLMI_00199;inference=ab initio prediction:Prodigal:002006;locus_tag=AIIADLMI_00199;product=hypothetical protein
CP016616.1	Prodigal:002006	CDS	235079	235360	.	+	0	ID=AIIADLMI_00200;inference=ab initio prediction:Prodigal:002006;locus_tag=AIIADLMI_00200;product=hypothetical protein
CP016616.1	Prodigal:002006	CDS	235400	235987	.	-	0	ID=AIIADLMI_00201;eC_number=1.1.1.328;Name=nboR_1;gene=nboR_1;inference=ab initio prediction:Prodigal:002006,similar to AA sequence:UniProtKB:Q93NF6;locus_tag=AIIADLMI_00201;product=Nicotine blue oxidoreductase
CP016616.1	Prodigal:002006	CDS	235984	236691	.	-	0	ID=AIIADLMI_00202;inference=ab initio prediction:Prodigal:002006;locus_tag=AIIADLMI_00202;product=hypothetical protein
CP016616.1	Prodigal:002006	CDS	236733	237056	.	-	0	ID=AIIADLMI_00203;Name=paoD_1;db_xref=COG:COG1975;gene=paoD_1;inference=ab initio prediction:Prodigal:002006,similar to AA sequence:UniProtKB:P77183;locus_tag=AIIADLMI_00203;product=Molybdenum cofactor insertion chaperone PaoD
CP016616.1	Prodigal:002006	CDS	237065	239308	.	-	0	ID=AIIADLMI_00204;eC_number=1.2.99.6;Name=paoC_1;db_xref=COG:COG1529;gene=paoC_1;inference=ab initio prediction:Prodigal:002006,similar to AA sequence:UniProtKB:P77489;locus_tag=AIIADLMI_00204;product=Aldehyde oxidoreductase molybdenum-binding subunit PaoC
CP016616.1	Prodigal:002006	CDS	239314	240330	.	-	0	ID=AIIADLMI_00205;eC_number=1.2.99.6;Name=paoB_1;db_xref=COG:COG1319;gene=paoB_1;inference=ab initio prediction:Prodigal:002006,similar to AA sequence:UniProtKB:P77324;locus_tag=AIIADLMI_00205;product=Aldehyde oxidoreductase FAD-binding subunit PaoB
CP016616.1	Prodigal:002006	CDS	240327	240839	.	-	0	ID=AIIADLMI_00206;eC_number=1.2.99.6;Name=paoA_1;db_xref=COG:COG2080;gene=paoA_1;inference=ab initio prediction:Prodigal:002006,similar to AA sequence:UniProtKB:P77165;locus_tag=AIIADLMI_00206;product=Aldehyde oxidoreductase iron-sulfur-binding subunit PaoA
CP016616.1	Prodigal:002006	CDS	241030	241557	.	-	0	ID=AIIADLMI_00207;inference=ab initio prediction:Prodigal:002006,similar to AA sequence:UniProtKB:O31533;locus_tag=AIIADLMI_00207;note=UPF0702 transmembrane protein YetF;product=hypothetical protein
CP016616.1	Prodigal:002006	CDS	241582	241941	.	-	0	ID=AIIADLMI_00208;inference=ab initio prediction:Prodigal:002006;locus_tag=AIIADLMI_00208;product=hypothetical protein
CP016616.1	Prodigal:002006	CDS	241944	244511	.	-	0	ID=AIIADLMI_00209;inference=ab initio prediction:Prodigal:002006;locus_tag=AIIADLMI_00209;product=hypothetical protein
CP016616.1	Prodigal:002006	CDS	244508	245536	.	-	0	ID=AIIADLMI_00210;eC_number=1.9.3.1;Name=ctaC_1;db_xref=COG:COG1622;gene=ctaC_1;inference=ab initio prediction:Prodigal:002006,similar to AA sequence:UniProtKB:Q04441;locus_tag=AIIADLMI_00210;product=Cytochrome c oxidase subunit 2
CP016616.1	Prodigal:002006	CDS	245576	246559	.	+	0	ID=AIIADLMI_00211;inference=ab initio prediction:Prodigal:002006;locus_tag=AIIADLMI_00211;product=hypothetical protein
CP016616.1	Prodigal:002006	CDS	246556	247101	.	+	0	ID=AIIADLMI_00212;inference=ab initio prediction:Prodigal:002006;locus_tag=AIIADLMI_00212;product=hypothetical protein
CP016616.1	Prodigal:002006	CDS	247098	248048	.	-	0	ID=AIIADLMI_00213;inference=ab initio prediction:Prodigal:002006;locus_tag=AIIADLMI_00213;product=hypothetical protein
CP016616.1	Prodigal:002006	CDS	248045	248518	.	-	0	ID=AIIADLMI_00214;inference=ab initio prediction:Prodigal:002006;locus_tag=AIIADLMI_00214;product=hypothetical protein
CP016616.1	Prodigal:002006	CDS	248509	249048	.	-	0	ID=AIIADLMI_00215;inference=ab initio prediction:Prodigal:002006;locus_tag=AIIADLMI_00215;product=hypothetical protein
CP016616.1	Prodigal:002006	CDS	249045	250355	.	-	0	ID=AIIADLMI_00216;inference=ab initio prediction:Prodigal:002006;locus_tag=AIIADLMI_00216;product=hypothetical protein
CP016616.1	Prodigal:002006	CDS	250360	253266	.	-	0	ID=AIIADLMI_00217;eC_number=7.-.-.-;Name=rsxB;gene=rsxB;inference=ab initio prediction:Prodigal:002006,protein motif:HAMAP:MF_00463;locus_tag=AIIADLMI_00217;product=Ion-translocating oxidoreductase complex subunit B
CP016616.1	Prodigal:002006	CDS	253272	253922	.	-	0	ID=AIIADLMI_00218;inference=ab initio prediction:Prodigal:002006;locus_tag=AIIADLMI_00218;product=hypothetical protein
CP016616.1	Prodigal:002006	CDS	254014	254829	.	-	0	ID=AIIADLMI_00219;Name=fdhD_1;db_xref=COG:COG1526;gene=fdhD_1;inference=ab initio prediction:Prodigal:002006,similar to AA sequence:UniProtKB:O87816;locus_tag=AIIADLMI_00219;product=Sulfur carrier protein FdhD
CP016616.1	Prodigal:002006	CDS	254826	257138	.	-	0	ID=AIIADLMI_00220;Name=ydeP;db_xref=COG:COG0243;gene=ydeP;inference=ab initio prediction:Prodigal:002006,similar to AA sequence:UniProtKB:P77561;locus_tag=AIIADLMI_00220;product=Protein YdeP
CP016616.1	Aragorn:001002	tRNA	257260	257336	.	-	.	ID=AIIADLMI_00221;inference=COORDINATES:profile:Aragorn:001002;locus_tag=AIIADLMI_00221;product=tRNA-Arg(tct)
CP016616.1	Prodigal:002006	CDS	257357	257662	.	-	0	ID=AIIADLMI_00222;inference=ab initio prediction:Prodigal:002006;locus_tag=AIIADLMI_00222;product=hypothetical protein
CP016616.1	Aragorn:001002	tRNA	257700	257776	.	-	.	ID=AIIADLMI_00223;inference=COORDINATES:profile:Aragorn:001002;locus_tag=AIIADLMI_00223;product=tRNA-Pro(tgg)
CP016616.1	Prodigal:002006	CDS	258349	259860	.	+	0	ID=AIIADLMI_00224;inference=ab initio prediction:Prodigal:002006;locus_tag=AIIADLMI_00224;product=hypothetical protein
CP016616.1	Prodigal:002006	CDS	260229	260759	.	-	0	ID=AIIADLMI_00225;inference=ab initio prediction:Prodigal:002006,similar to AA sequence:ISfinder:ISSpo6;locus_tag=AIIADLMI_00225;product=IS630 family transposase ISSpo6
CP016616.1	Prodigal:002006	CDS	260722	261180	.	-	0	ID=AIIADLMI_00226;inference=ab initio prediction:Prodigal:002006;locus_tag=AIIADLMI_00226;product=hypothetical protein
CP016616.1	Prodigal:002006	CDS	261510	261770	.	+	0	ID=AIIADLMI_00227;inference=ab initio prediction:Prodigal:002006;locus_tag=AIIADLMI_00227;product=hypothetical protein
CP016616.1	Prodigal:002006	CDS	261874	262758	.	+	0	ID=AIIADLMI_00228;inference=ab initio prediction:Prodigal:002006;locus_tag=AIIADLMI_00228;product=hypothetical protein
CP016616.1	Prodigal:002006	CDS	262770	263225	.	-	0	ID=AIIADLMI_00229;inference=ab initio prediction:Prodigal:002006;locus_tag=AIIADLMI_00229;product=hypothetical protein
CP016616.1	Prodigal:002006	CDS	263237	263857	.	-	0	ID=AIIADLMI_00230;inference=ab initio prediction:Prodigal:002006;locus_tag=AIIADLMI_00230;product=hypothetical protein
CP016616.1	Prodigal:002006	CDS	263985	264749	.	-	0	ID=AIIADLMI_00231;eC_number=2.3.1.286;Name=cobB_1;db_xref=COG:COG0846;gene=cobB_1;inference=ab initio prediction:Prodigal:002006,similar to AA sequence:UniProtKB:Q9WYW0;locus_tag=AIIADLMI_00231;product=NAD-dependent protein deacetylase
CP016616.1	Prodigal:002006	CDS	264786	265763	.	+	0	ID=AIIADLMI_00232;inference=ab initio prediction:Prodigal:002006;locus_tag=AIIADLMI_00232;product=hypothetical protein
CP016616.1	Prodigal:002006	CDS	265948	266985	.	-	0	ID=AIIADLMI_00233;eC_number=3.5.3.17;Name=gpuA_1;db_xref=COG:COG0010;gene=gpuA_1;inference=ab initio prediction:Prodigal:002006,similar to AA sequence:UniProtKB:Q9I6K2;locus_tag=AIIADLMI_00233;product=Guanidinopropionase
CP016616.1	Prodigal:002006	CDS	267005	268204	.	-	0	ID=AIIADLMI_00234;eC_number=2.6.1.13;Name=rocD;db_xref=COG:COG4992;gene=rocD;inference=ab initio prediction:Prodigal:002006,similar to AA sequence:UniProtKB:P38021;locus_tag=AIIADLMI_00234;product=Ornithine aminotransferase
CP016616.1	Prodigal:002006	CDS	268303	268818	.	-	0	ID=AIIADLMI_00235;Name=lrp_1;db_xref=COG:COG1522;gene=lrp_1;inference=ab initio prediction:Prodigal:002006,similar to AA sequence:UniProtKB:P0ACJ0;locus_tag=AIIADLMI_00235;product=Leucine-responsive regulatory protein
CP016616.1	Prodigal:002006	CDS	269166	269411	.	+	0	ID=AIIADLMI_00236;inference=ab initio prediction:Prodigal:002006;locus_tag=AIIADLMI_00236;product=hypothetical protein
CP016616.1	Prodigal:002006	CDS	269493	270119	.	+	0	ID=AIIADLMI_00237;eC_number=4.1.2.21;Name=dgoA;db_xref=COG:COG0800;gene=dgoA;inference=ab initio prediction:Prodigal:002006,similar to AA sequence:UniProtKB:Q6BF16;locus_tag=AIIADLMI_00237;product=2-dehydro-3-deoxy-6-phosphogalactonate aldolase
CP016616.1	Prodigal:002006	CDS	270207	270461	.	+	0	ID=AIIADLMI_00238;inference=ab initio prediction:Prodigal:002006;locus_tag=AIIADLMI_00238;product=hypothetical protein
CP016616.1	Prodigal:002006	CDS	270642	270875	.	-	0	ID=AIIADLMI_00239;inference=ab initio prediction:Prodigal:002006;locus_tag=AIIADLMI_00239;product=hypothetical protein
CP016616.1	Prodigal:002006	CDS	271020	271835	.	-	0	ID=AIIADLMI_00240;inference=ab initio prediction:Prodigal:002006;locus_tag=AIIADLMI_00240;product=hypothetical protein
CP016616.1	Prodigal:002006	CDS	272350	273750	.	+	0	ID=AIIADLMI_00241;Name=xerC_1;gene=xerC_1;inference=ab initio prediction:Prodigal:002006,protein motif:HAMAP:MF_01808;locus_tag=AIIADLMI_00241;product=Tyrosine recombinase XerC
CP016616.1	Prodigal:002006	CDS	274329	275264	.	-	0	ID=AIIADLMI_00242;inference=ab initio prediction:Prodigal:002006;locus_tag=AIIADLMI_00242;product=hypothetical protein
CP016616.1	Prodigal:002006	CDS	275268	275645	.	-	0	ID=AIIADLMI_00243;inference=ab initio prediction:Prodigal:002006;locus_tag=AIIADLMI_00243;product=hypothetical protein
CP016616.1	Prodigal:002006	CDS	275638	276051	.	-	0	ID=AIIADLMI_00244;inference=ab initio prediction:Prodigal:002006;locus_tag=AIIADLMI_00244;product=hypothetical protein
CP016616.1	Prodigal:002006	CDS	276871	277422	.	+	0	ID=AIIADLMI_00245;inference=ab initio prediction:Prodigal:002006;locus_tag=AIIADLMI_00245;product=hypothetical protein
CP016616.1	Prodigal:002006	CDS	278198	279142	.	-	0	ID=AIIADLMI_00246;inference=ab initio prediction:Prodigal:002006;locus_tag=AIIADLMI_00246;product=hypothetical protein
CP016616.1	Aragorn:001002	tRNA	279324	279399	.	-	.	ID=AIIADLMI_00247;inference=COORDINATES:profile:Aragorn:001002;locus_tag=AIIADLMI_00247;product=tRNA-Glu(ttc)
CP016616.1	Prodigal:002006	CDS	279475	281286	.	-	0	ID=AIIADLMI_00248;eC_number=3.1.-.-;Name=recJ;db_xref=COG:COG0608;gene=recJ;inference=ab initio prediction:Prodigal:002006,similar to AA sequence:UniProtKB:P21893;locus_tag=AIIADLMI_00248;product=Single-stranded-DNA-specific exonuclease RecJ
CP016616.1	Prodigal:002006	CDS	281314	281454	.	-	0	ID=AIIADLMI_00249;inference=ab initio prediction:Prodigal:002006;locus_tag=AIIADLMI_00249;product=hypothetical protein
CP016616.1	Prodigal:002006	CDS	281454	281897	.	-	0	ID=AIIADLMI_00250;inference=ab initio prediction:Prodigal:002006;locus_tag=AIIADLMI_00250;product=hypothetical protein
CP016616.1	Prodigal:002006	CDS	282060	283058	.	-	0	ID=AIIADLMI_00251;eC_number=3.1.3.11;Name=glpX;db_xref=COG:COG1494;gene=glpX;inference=ab initio prediction:Prodigal:002006,similar to AA sequence:UniProtKB:Q03224;locus_tag=AIIADLMI_00251;product=Fructose-1%2C6-bisphosphatase class 2
CP016616.1	Prodigal:002006	CDS	283115	284437	.	-	0	ID=AIIADLMI_00252;eC_number=1.1.1.3;Name=hom;db_xref=COG:COG0460;gene=hom;inference=ab initio prediction:Prodigal:002006,similar to AA sequence:UniProtKB:P19582;locus_tag=AIIADLMI_00252;product=Homoserine dehydrogenase
CP016616.1	Prodigal:002006	CDS	284543	285763	.	-	0	ID=AIIADLMI_00253;eC_number=2.6.1.2;Name=alaC_1;db_xref=COG:COG0436;gene=alaC_1;inference=ab initio prediction:Prodigal:002006,similar to AA sequence:UniProtKB:P77434;locus_tag=AIIADLMI_00253;product=Glutamate-pyruvate aminotransferase AlaC
CP016616.1	Prodigal:002006	CDS	285806	286219	.	-	0	ID=AIIADLMI_00254;inference=ab initio prediction:Prodigal:002006;locus_tag=AIIADLMI_00254;product=hypothetical protein
CP016616.1	Prodigal:002006	CDS	286331	288130	.	+	0	ID=AIIADLMI_00255;eC_number=2.3.1.-;Name=phaC_1;db_xref=COG:COG3243;gene=phaC_1;inference=ab initio prediction:Prodigal:002006,similar to AA sequence:UniProtKB:P23608;locus_tag=AIIADLMI_00255;product=Poly(3-hydroxyalkanoate) polymerase subunit PhaC
CP016616.1	Prodigal:002006	CDS	288211	289518	.	-	0	ID=AIIADLMI_00256;db_xref=COG:COG2067;inference=ab initio prediction:Prodigal:002006,similar to AA sequence:UniProtKB:P80603;locus_tag=AIIADLMI_00256;product=47 kDa outer membrane protein
CP016616.1	Prodigal:002006	CDS	289902	290786	.	+	0	ID=AIIADLMI_00257;eC_number=4.3.2.3;inference=ab initio prediction:Prodigal:002006,similar to AA sequence:UniProtKB:Q39BA7;locus_tag=AIIADLMI_00257;product=Ureidoglycolate lyase
CP016616.1	Prodigal:002006	CDS	291014	291982	.	-	0	ID=AIIADLMI_00258;eC_number=1.2.1.38;Name=argC;gene=argC;inference=ab initio prediction:Prodigal:002006,protein motif:HAMAP:MF_01110;locus_tag=AIIADLMI_00258;product=N-acetyl-gamma-glutamyl-phosphate reductase
CP016616.1	Prodigal:002006	CDS	292332	292808	.	-	0	ID=AIIADLMI_00259;Name=rpsI;db_xref=COG:COG0103;gene=rpsI;inference=ab initio prediction:Prodigal:002006,similar to AA sequence:UniProtKB:Q6N650;locus_tag=AIIADLMI_00259;product=30S ribosomal protein S9
CP016616.1	Prodigal:002006	CDS	292811	293275	.	-	0	ID=AIIADLMI_00260;Name=rplM;db_xref=COG:COG0102;gene=rplM;inference=ab initio prediction:Prodigal:002006,similar to AA sequence:UniProtKB:Q6N651;locus_tag=AIIADLMI_00260;product=50S ribosomal protein L13
CP016616.1	Prodigal:002006	CDS	293661	295904	.	+	0	ID=AIIADLMI_00261;inference=ab initio prediction:Prodigal:002006;locus_tag=AIIADLMI_00261;product=hypothetical protein
CP016616.1	Prodigal:002006	CDS	296085	296282	.	+	0	ID=AIIADLMI_00262;inference=ab initio prediction:Prodigal:002006;locus_tag=AIIADLMI_00262;product=hypothetical protein
CP016616.1	Prodigal:002006	CDS	296368	296994	.	+	0	ID=AIIADLMI_00263;eC_number=2.5.1.18;Name=gstB_1;db_xref=COG:COG0625;gene=gstB_1;inference=ab initio prediction:Prodigal:002006,similar to AA sequence:UniProtKB:P15214;locus_tag=AIIADLMI_00263;product=Glutathione S-transferase GST-6.0
CP016616.1	Prodigal:002006	CDS	297009	297446	.	-	0	ID=AIIADLMI_00264;inference=ab initio prediction:Prodigal:002006;locus_tag=AIIADLMI_00264;product=hypothetical protein
CP016616.1	Prodigal:002006	CDS	297456	298022	.	+	0	ID=AIIADLMI_00265;inference=ab initio prediction:Prodigal:002006;locus_tag=AIIADLMI_00265;product=hypothetical protein
CP016616.1	Prodigal:002006	CDS	298215	299498	.	+	0	ID=AIIADLMI_00266;eC_number=2.5.1.-;db_xref=COG:COG2873;inference=ab initio prediction:Prodigal:002006,similar to AA sequence:UniProtKB:Q9WZY4;locus_tag=AIIADLMI_00266;product=O-acetyl-L-homoserine sulfhydrylase
CP016616.1	Prodigal:002006	CDS	299608	300777	.	-	0	ID=AIIADLMI_00267;inference=ab initio prediction:Prodigal:002006,similar to AA sequence:ISfinder:ISRm20;locus_tag=AIIADLMI_00267;product=IS481 family transposase ISRm20
CP016616.1	Prodigal:002006	CDS	300963	301637	.	-	0	ID=AIIADLMI_00268;inference=ab initio prediction:Prodigal:002006;locus_tag=AIIADLMI_00268;product=hypothetical protein
CP016616.1	Prodigal:002006	CDS	301980	302387	.	+	0	ID=AIIADLMI_00269;inference=ab initio prediction:Prodigal:002006;locus_tag=AIIADLMI_00269;product=hypothetical protein
CP016616.1	Prodigal:002006	CDS	302442	303515	.	-	0	ID=AIIADLMI_00270;eC_number=1.3.-.-;Name=ctaA;db_xref=COG:COG1612;gene=ctaA;inference=ab initio prediction:Prodigal:002006,similar to AA sequence:UniProtKB:Q3IXW9;locus_tag=AIIADLMI_00270;product=Heme A synthase
CP016616.1	Prodigal:002006	CDS	303652	303861	.	+	0	ID=AIIADLMI_00271;inference=ab initio prediction:Prodigal:002006;locus_tag=AIIADLMI_00271;product=hypothetical protein
CP016616.1	Prodigal:002006	CDS	303950	304144	.	-	0	ID=AIIADLMI_00272;inference=ab initio prediction:Prodigal:002006;locus_tag=AIIADLMI_00272;product=hypothetical protein
CP016616.1	Prodigal:002006	CDS	304247	304609	.	-	0	ID=AIIADLMI_00273;inference=ab initio prediction:Prodigal:002006;locus_tag=AIIADLMI_00273;product=hypothetical protein
CP016616.1	Prodigal:002006	CDS	304776	305831	.	-	0	ID=AIIADLMI_00274;Name=rssB_1;gene=rssB_1;inference=ab initio prediction:Prodigal:002006,protein motif:HAMAP:MF_00958;locus_tag=AIIADLMI_00274;product=Regulator of RpoS
CP016616.1	Prodigal:002006	CDS	305832	307976	.	-	0	ID=AIIADLMI_00275;eC_number=2.7.-.-;Name=sasA_3;gene=sasA_3;inference=ab initio prediction:Prodigal:002006,protein motif:HAMAP:MF_01837;locus_tag=AIIADLMI_00275;product=Adaptive-response sensory-kinase SasA
CP016616.1	Prodigal:002006	CDS	307979	308485	.	-	0	ID=AIIADLMI_00276;inference=ab initio prediction:Prodigal:002006;locus_tag=AIIADLMI_00276;product=hypothetical protein
CP016616.1	Prodigal:002006	CDS	308897	309319	.	+	0	ID=AIIADLMI_00277;inference=ab initio prediction:Prodigal:002006;locus_tag=AIIADLMI_00277;product=hypothetical protein
CP016616.1	Prodigal:002006	CDS	309505	309777	.	+	0	ID=AIIADLMI_00278;inference=ab initio prediction:Prodigal:002006;locus_tag=AIIADLMI_00278;product=hypothetical protein
CP016616.1	Prodigal:002006	CDS	309802	310791	.	-	0	ID=AIIADLMI_00279;inference=ab initio prediction:Prodigal:002006;locus_tag=AIIADLMI_00279;product=hypothetical protein
CP016616.1	Prodigal:002006	CDS	310871	311611	.	-	0	ID=AIIADLMI_00280;inference=ab initio prediction:Prodigal:002006;locus_tag=AIIADLMI_00280;product=hypothetical protein
CP016616.1	Prodigal:002006	CDS	311746	312270	.	+	0	ID=AIIADLMI_00281;inference=ab initio prediction:Prodigal:002006;locus_tag=AIIADLMI_00281;product=hypothetical protein
CP016616.1	Prodigal:002006	CDS	312457	314733	.	+	0	ID=AIIADLMI_00282;eC_number=3.4.24.-;Name=ftsH_1;gene=ftsH_1;inference=ab initio prediction:Prodigal:002006,protein motif:HAMAP:MF_01458;locus_tag=AIIADLMI_00282;product=ATP-dependent zinc metalloprotease FtsH
CP016616.1	Prodigal:002006	CDS	314817	315254	.	-	0	ID=AIIADLMI_00283;inference=ab initio prediction:Prodigal:002006;locus_tag=AIIADLMI_00283;product=hypothetical protein
CP016616.1	Prodigal:002006	CDS	315558	316424	.	-	0	ID=AIIADLMI_00284;inference=ab initio prediction:Prodigal:002006;locus_tag=AIIADLMI_00284;product=hypothetical protein
CP016616.1	Prodigal:002006	CDS	316445	317383	.	-	0	ID=AIIADLMI_00285;eC_number=2.3.1.210;Name=wecD;gene=wecD;inference=ab initio prediction:Prodigal:002006,protein motif:HAMAP:MF_02027;locus_tag=AIIADLMI_00285;product=dTDP-fucosamine acetyltransferase
CP016616.1	Prodigal:002006	CDS	317505	318569	.	-	0	ID=AIIADLMI_00286;inference=ab initio prediction:Prodigal:002006;locus_tag=AIIADLMI_00286;product=hypothetical protein
CP016616.1	Prodigal:002006	CDS	318751	319149	.	-	0	ID=AIIADLMI_00287;Name=yjgH;db_xref=COG:COG0251;gene=yjgH;inference=ab initio prediction:Prodigal:002006,similar to AA sequence:UniProtKB:P39332;locus_tag=AIIADLMI_00287;product=RutC family protein YjgH
CP016616.1	Prodigal:002006	CDS	319180	320184	.	-	0	ID=AIIADLMI_00288;Name=oppF_1;db_xref=COG:COG4608;gene=oppF_1;inference=ab initio prediction:Prodigal:002006,similar to AA sequence:UniProtKB:P24137;locus_tag=AIIADLMI_00288;product=Oligopeptide transport ATP-binding protein OppF
CP016616.1	Prodigal:002006	CDS	320181	321173	.	-	0	ID=AIIADLMI_00289;Name=oppD_1;db_xref=COG:COG0444;gene=oppD_1;inference=ab initio prediction:Prodigal:002006,similar to AA sequence:UniProtKB:P24136;locus_tag=AIIADLMI_00289;product=Oligopeptide transport ATP-binding protein OppD
CP016616.1	Prodigal:002006	CDS	321188	322138	.	-	0	ID=AIIADLMI_00290;Name=dppC_1;db_xref=COG:COG1173;gene=dppC_1;inference=ab initio prediction:Prodigal:002006,similar to AA sequence:UniProtKB:P0AEG1;locus_tag=AIIADLMI_00290;product=Dipeptide transport system permease protein DppC
CP016616.1	Prodigal:002006	CDS	322149	323129	.	-	0	ID=AIIADLMI_00291;Name=gsiC_1;db_xref=COG:COG0601;gene=gsiC_1;inference=ab initio prediction:Prodigal:002006,similar to AA sequence:UniProtKB:P75798;locus_tag=AIIADLMI_00291;product=Glutathione transport system permease protein GsiC
CP016616.1	Prodigal:002006	CDS	323235	324833	.	-	0	ID=AIIADLMI_00292;Name=dppA_1;db_xref=COG:COG0747;gene=dppA_1;inference=ab initio prediction:Prodigal:002006,similar to AA sequence:UniProtKB:P23847;locus_tag=AIIADLMI_00292;product=Periplasmic dipeptide transport protein
CP016616.1	Prodigal:002006	CDS	324986	326140	.	-	0	ID=AIIADLMI_00293;eC_number=3.5.1.16;Name=argE_1;db_xref=COG:COG0624;gene=argE_1;inference=ab initio prediction:Prodigal:002006,similar to AA sequence:UniProtKB:P23908;locus_tag=AIIADLMI_00293;product=Acetylornithine deacetylase
CP016616.1	Prodigal:002006	CDS	326377	327348	.	+	0	ID=AIIADLMI_00294;eC_number=4.2.1.-;Name=psdht_1;gene=psdht_1;inference=ab initio prediction:Prodigal:002006,similar to AA sequence:UniProtKB:Q10725;locus_tag=AIIADLMI_00294;product=Phenylserine dehydratase
CP016616.1	Prodigal:002006	CDS	327469	327699	.	-	0	ID=AIIADLMI_00295;inference=ab initio prediction:Prodigal:002006;locus_tag=AIIADLMI_00295;product=hypothetical protein
CP016616.1	Prodigal:002006	CDS	327764	327970	.	-	0	ID=AIIADLMI_00296;inference=ab initio prediction:Prodigal:002006;locus_tag=AIIADLMI_00296;product=hypothetical protein
CP016616.1	Prodigal:002006	CDS	328094	328189	.	-	0	ID=AIIADLMI_00297;inference=ab initio prediction:Prodigal:002006;locus_tag=AIIADLMI_00297;product=hypothetical protein
CP016616.1	Aragorn:001002	tRNA	328474	328551	.	-	.	ID=AIIADLMI_00298;inference=COORDINATES:profile:Aragorn:001002;locus_tag=AIIADLMI_00298;product=tRNA-Pro(ggg)
CP016616.1	Prodigal:002006	CDS	328705	329217	.	-	0	ID=AIIADLMI_00299;inference=ab initio prediction:Prodigal:002006;locus_tag=AIIADLMI_00299;product=hypothetical protein
CP016616.1	Aragorn:001002	tRNA	329660	329735	.	-	.	ID=AIIADLMI_00300;inference=COORDINATES:profile:Aragorn:001002;locus_tag=AIIADLMI_00300;product=tRNA-Val(tac)
CP016616.1	Prodigal:002006	CDS	329874	330152	.	-	0	ID=AIIADLMI_00301;Name=hupB;db_xref=COG:COG0776;gene=hupB;inference=ab initio prediction:Prodigal:002006,similar to AA sequence:UniProtKB:P02344;locus_tag=AIIADLMI_00301;product=DNA-binding protein HRm
CP016616.1	Prodigal:002006	CDS	330347	332773	.	-	0	ID=AIIADLMI_00302;eC_number=3.4.21.53;Name=lon_1;gene=lon_1;inference=ab initio prediction:Prodigal:002006,similar to AA sequence:UniProtKB:Q2YPX3;locus_tag=AIIADLMI_00302;product=Lon protease
CP016616.1	Prodigal:002006	CDS	333004	334272	.	-	0	ID=AIIADLMI_00303;Name=clpX;gene=clpX;inference=ab initio prediction:Prodigal:002006,similar to AA sequence:UniProtKB:B8GX14;locus_tag=AIIADLMI_00303;product=ATP-dependent Clp protease ATP-binding subunit ClpX
CP016616.1	Prodigal:002006	CDS	334495	335127	.	-	0	ID=AIIADLMI_00304;eC_number=3.4.21.92;Name=clpP_1;gene=clpP_1;inference=ab initio prediction:Prodigal:002006,similar to AA sequence:UniProtKB:B8GX16;locus_tag=AIIADLMI_00304;product=ATP-dependent Clp protease proteolytic subunit
CP016616.1	Prodigal:002006	CDS	335205	336572	.	-	0	ID=AIIADLMI_00305;eC_number=5.2.1.8;Name=tig;db_xref=COG:COG0544;gene=tig;inference=ab initio prediction:Prodigal:002006,similar to AA sequence:UniProtKB:Q9KQS5;locus_tag=AIIADLMI_00305;product=Trigger factor
CP016616.1	Aragorn:001002	tRNA	336685	336770	.	-	.	ID=AIIADLMI_00306;inference=COORDINATES:profile:Aragorn:001002;locus_tag=AIIADLMI_00306;product=tRNA-Leu(tag)
CP016616.1	Prodigal:002006	CDS	336943	338280	.	+	0	ID=AIIADLMI_00307;eC_number=1.16.3.1;Name=mmcO_1;db_xref=COG:COG2132;gene=mmcO_1;inference=ab initio prediction:Prodigal:002006,similar to AA sequence:UniProtKB:I6WZK7;locus_tag=AIIADLMI_00307;product=Multicopper oxidase MmcO
CP016616.1	Prodigal:002006	CDS	338273	339760	.	-	0	ID=AIIADLMI_00308;Name=nnr;db_xref=COG:COG0062;gene=nnr;inference=ab initio prediction:Prodigal:002006,similar to AA sequence:UniProtKB:Q9X024;locus_tag=AIIADLMI_00308;product=Bifunctional NAD(P)H-hydrate repair enzyme Nnr
CP016616.1	Prodigal:002006	CDS	339944	340282	.	+	0	ID=AIIADLMI_00309;Name=glnB;db_xref=COG:COG0347;gene=glnB;inference=ab initio prediction:Prodigal:002006,similar to AA sequence:UniProtKB:O66513;locus_tag=AIIADLMI_00309;product=Nitrogen regulatory protein P-II
CP016616.1	Prodigal:002006	CDS	340355	341764	.	+	0	ID=AIIADLMI_00310;eC_number=6.3.1.2;Name=glnA_1;db_xref=COG:COG0174;gene=glnA_1;inference=ab initio prediction:Prodigal:002006,similar to AA sequence:UniProtKB:P0A9C5;locus_tag=AIIADLMI_00310;product=Glutamine synthetase
CP016616.1	Prodigal:002006	CDS	341962	342228	.	+	0	ID=AIIADLMI_00311;inference=ab initio prediction:Prodigal:002006;locus_tag=AIIADLMI_00311;product=hypothetical protein
CP016616.1	Prodigal:002006	CDS	342436	343605	.	+	0	ID=AIIADLMI_00312;inference=ab initio prediction:Prodigal:002006,similar to AA sequence:ISfinder:ISRm20;locus_tag=AIIADLMI_00312;product=IS481 family transposase ISRm20
CP016616.1	Prodigal:002006	CDS	343846	344490	.	-	0	ID=AIIADLMI_00313;inference=ab initio prediction:Prodigal:002006;locus_tag=AIIADLMI_00313;product=hypothetical protein
CP016616.1	Prodigal:002006	CDS	344800	345498	.	-	0	ID=AIIADLMI_00314;eC_number=4.2.99.20;Name=menH_1;gene=menH_1;inference=ab initio prediction:Prodigal:002006,protein motif:HAMAP:MF_01660;locus_tag=AIIADLMI_00314;product=2-succinyl-6-hydroxy-2%2C4-cyclohexadiene-1-carboxylate synthase
CP016616.1	Aragorn:001002	tRNA	347043	347130	.	-	.	ID=AIIADLMI_00315;inference=COORDINATES:profile:Aragorn:001002;locus_tag=AIIADLMI_00315;product=tRNA-Pro(cgg)
CP016616.1	Prodigal:002006	CDS	347239	347613	.	-	0	ID=AIIADLMI_00316;Name=sxy;db_xref=COG:COG3070;gene=sxy;inference=ab initio prediction:Prodigal:002006,similar to AA sequence:UniProtKB:P75869;locus_tag=AIIADLMI_00316;product=Protein Sxy
CP016616.1	Prodigal:002006	CDS	347617	347997	.	-	0	ID=AIIADLMI_00317;Name=iscA;db_xref=COG:COG0316;gene=iscA;inference=ab initio prediction:Prodigal:002006,similar to AA sequence:UniProtKB:P0AAC8;locus_tag=AIIADLMI_00317;product=Iron-binding protein IscA
CP016616.1	Prodigal:002006	CDS	348168	350057	.	+	0	ID=AIIADLMI_00318;Name=ybaL;db_xref=COG:COG1226;gene=ybaL;inference=ab initio prediction:Prodigal:002006,similar to AA sequence:UniProtKB:P39830;locus_tag=AIIADLMI_00318;product=Putative cation/proton antiporter YbaL
CP016616.1	Prodigal:002006	CDS	350291	350662	.	-	0	ID=AIIADLMI_00319;inference=ab initio prediction:Prodigal:002006;locus_tag=AIIADLMI_00319;product=hypothetical protein
CP016616.1	Prodigal:002006	CDS	350674	351909	.	-	0	ID=AIIADLMI_00320;eC_number=2.8.1.7;Name=sufS_1;db_xref=COG:COG0520;gene=sufS_1;inference=ab initio prediction:Prodigal:002006,similar to AA sequence:UniProtKB:Q9EXP2;locus_tag=AIIADLMI_00320;product=Cysteine desulfurase
CP016616.1	Prodigal:002006	CDS	352027	353340	.	-	0	ID=AIIADLMI_00321;Name=sufD;db_xref=COG:COG0719;gene=sufD;inference=ab initio prediction:Prodigal:002006,similar to AA sequence:UniProtKB:P77689;locus_tag=AIIADLMI_00321;product=FeS cluster assembly protein SufD
CP016616.1	Prodigal:002006	CDS	353342	354094	.	-	0	ID=AIIADLMI_00322;Name=sufC;db_xref=COG:COG0396;gene=sufC;inference=ab initio prediction:Prodigal:002006,similar to AA sequence:UniProtKB:P77499;locus_tag=AIIADLMI_00322;product=putative ATP-dependent transporter SufC
CP016616.1	Prodigal:002006	CDS	354217	355689	.	-	0	ID=AIIADLMI_00323;Name=sufB;db_xref=COG:COG0719;gene=sufB;inference=ab initio prediction:Prodigal:002006,similar to AA sequence:UniProtKB:P77522;locus_tag=AIIADLMI_00323;product=FeS cluster assembly protein SufB
CP016616.1	Prodigal:002006	CDS	355756	356928	.	-	0	ID=AIIADLMI_00324;eC_number=2.8.1.7;Name=nifS_1;db_xref=COG:COG1104;gene=nifS_1;inference=ab initio prediction:Prodigal:002006,similar to AA sequence:UniProtKB:P05341;locus_tag=AIIADLMI_00324;product=Cysteine desulfurase NifS
CP016616.1	Prodigal:002006	CDS	357164	357820	.	+	0	ID=AIIADLMI_00325;inference=ab initio prediction:Prodigal:002006;locus_tag=AIIADLMI_00325;product=hypothetical protein
CP016616.1	Prodigal:002006	CDS	357968	360487	.	-	0	ID=AIIADLMI_00326;inference=ab initio prediction:Prodigal:002006;locus_tag=AIIADLMI_00326;product=hypothetical protein
CP016616.1	Prodigal:002006	CDS	360865	362127	.	+	0	ID=AIIADLMI_00327;eC_number=6.1.1.1;Name=tyrS_1;gene=tyrS_1;inference=ab initio prediction:Prodigal:002006,similar to AA sequence:UniProtKB:B4RP13;locus_tag=AIIADLMI_00327;product=Tyrosine--tRNA ligase
CP016616.1	Prodigal:002006	CDS	362141	365611	.	-	0	ID=AIIADLMI_00328;inference=ab initio prediction:Prodigal:002006;locus_tag=AIIADLMI_00328;product=hypothetical protein
CP016616.1	Prodigal:002006	CDS	365818	366285	.	+	0	ID=AIIADLMI_00329;eC_number=1.11.1.15;Name=bcp;db_xref=COG:COG1225;gene=bcp;inference=ab initio prediction:Prodigal:002006,similar to AA sequence:UniProtKB:Q83CY8;locus_tag=AIIADLMI_00329;product=Putative peroxiredoxin bcp
CP016616.1	Prodigal:002006	CDS	366375	366977	.	+	0	ID=AIIADLMI_00330;eC_number=3.4.24.40;Name=prtC;gene=prtC;inference=ab initio prediction:Prodigal:002006,similar to AA sequence:UniProtKB:P19144;locus_tag=AIIADLMI_00330;product=Serralysin C
CP016616.1	Prodigal:002006	CDS	367025	368293	.	-	0	ID=AIIADLMI_00331;inference=ab initio prediction:Prodigal:002006,similar to AA sequence:ISfinder:ISPye15;locus_tag=AIIADLMI_00331;product=IS701 family transposase ISPye15
CP016616.1	Prodigal:002006	CDS	368335	368937	.	+	0	ID=AIIADLMI_00332;inference=ab initio prediction:Prodigal:002006;locus_tag=AIIADLMI_00332;product=hypothetical protein
CP016616.1	Prodigal:002006	CDS	368987	369952	.	-	0	ID=AIIADLMI_00333;Name=prfB;db_xref=COG:COG1186;gene=prfB;inference=ab initio prediction:Prodigal:002006,similar to AA sequence:UniProtKB:P07012;locus_tag=AIIADLMI_00333;product=Peptide chain release factor RF2
CP016616.1	Prodigal:002006	CDS	370369	372834	.	-	0	ID=AIIADLMI_00334;Name=mrcA;db_xref=COG:COG5009;gene=mrcA;inference=ab initio prediction:Prodigal:002006,similar to AA sequence:UniProtKB:Q07806;locus_tag=AIIADLMI_00334;product=Penicillin-binding protein 1A
CP016616.1	Prodigal:002006	CDS	372929	374170	.	-	0	ID=AIIADLMI_00335;eC_number=3.5.1.28;Name=amiC_1;db_xref=COG:COG0860;gene=amiC_1;inference=ab initio prediction:Prodigal:002006,similar to AA sequence:UniProtKB:Q9K0V3;locus_tag=AIIADLMI_00335;product=N-acetylmuramoyl-L-alanine amidase AmiC
CP016616.1	Prodigal:002006	CDS	374776	377529	.	+	0	ID=AIIADLMI_00336;eC_number=3.1.26.12;Name=rne;gene=rne;inference=ab initio prediction:Prodigal:002006,protein motif:HAMAP:MF_00970;locus_tag=AIIADLMI_00336;product=Ribonuclease E
CP016616.1	Prodigal:002006	CDS	377804	378985	.	-	0	ID=AIIADLMI_00337;eC_number=2.6.1.1;Name=aspC_1;db_xref=COG:COG0436;gene=aspC_1;inference=ab initio prediction:Prodigal:002006,similar to AA sequence:UniProtKB:Q9X0Y2;locus_tag=AIIADLMI_00337;product=Aspartate aminotransferase
CP016616.1	Prodigal:002006	CDS	379289	380068	.	+	0	ID=AIIADLMI_00338;inference=ab initio prediction:Prodigal:002006;locus_tag=AIIADLMI_00338;product=hypothetical protein
CP016616.1	Prodigal:002006	CDS	380380	380847	.	+	0	ID=AIIADLMI_00339;eC_number=4.2.1.10;Name=aroQ_1;db_xref=COG:COG0757;gene=aroQ_1;inference=ab initio prediction:Prodigal:002006,similar to AA sequence:UniProtKB:Q5SIL5;locus_tag=AIIADLMI_00339;product=3-dehydroquinate dehydratase
CP016616.1	Prodigal:002006	CDS	380871	381332	.	+	0	ID=AIIADLMI_00340;Name=accB_1;db_xref=COG:COG0511;gene=accB_1;inference=ab initio prediction:Prodigal:002006,similar to AA sequence:UniProtKB:P0ABD8;locus_tag=AIIADLMI_00340;product=Biotin carboxyl carrier protein of acetyl-CoA carboxylase
CP016616.1	Prodigal:002006	CDS	381341	382705	.	+	0	ID=AIIADLMI_00341;eC_number=6.3.4.14;Name=accC_1;db_xref=COG:COG0439;gene=accC_1;inference=ab initio prediction:Prodigal:002006,similar to AA sequence:UniProtKB:P43873;locus_tag=AIIADLMI_00341;product=Biotin carboxylase
CP016616.1	Prodigal:002006	CDS	382790	383392	.	+	0	ID=AIIADLMI_00342;inference=ab initio prediction:Prodigal:002006;locus_tag=AIIADLMI_00342;product=hypothetical protein
CP016616.1	Prodigal:002006	CDS	383452	384123	.	+	0	ID=AIIADLMI_00343;eC_number=2.3.2.6;Name=aat;db_xref=COG:COG2360;gene=aat;inference=ab initio prediction:Prodigal:002006,similar to AA sequence:UniProtKB:P0A8P1;locus_tag=AIIADLMI_00343;product=Leucyl/phenylalanyl-tRNA--protein transferase
CP016616.1	Prodigal:002006	CDS	384126	384737	.	-	0	ID=AIIADLMI_00344;inference=ab initio prediction:Prodigal:002006;locus_tag=AIIADLMI_00344;product=hypothetical protein
CP016616.1	Prodigal:002006	CDS	384987	385610	.	+	0	ID=AIIADLMI_00345;inference=ab initio prediction:Prodigal:002006;locus_tag=AIIADLMI_00345;product=hypothetical protein
CP016616.1	Prodigal:002006	CDS	385616	386416	.	+	0	ID=AIIADLMI_00346;inference=ab initio prediction:Prodigal:002006;locus_tag=AIIADLMI_00346;product=hypothetical protein
CP016616.1	Prodigal:002006	CDS	386484	387272	.	-	0	ID=AIIADLMI_00347;inference=ab initio prediction:Prodigal:002006;locus_tag=AIIADLMI_00347;product=hypothetical protein
CP016616.1	Prodigal:002006	CDS	387924	388964	.	-	0	ID=AIIADLMI_00348;inference=ab initio prediction:Prodigal:002006,similar to AA sequence:ISfinder:ISMex9;locus_tag=AIIADLMI_00348;product=IS110 family transposase ISMex9
CP016616.1	Prodigal:002006	CDS	389081	390073	.	+	0	ID=AIIADLMI_00349;inference=ab initio prediction:Prodigal:002006,similar to AA sequence:ISfinder:ISGdi9;locus_tag=AIIADLMI_00349;product=IS481 family transposase ISGdi9
CP016616.1	Prodigal:002006	CDS	390171	390392	.	-	0	ID=AIIADLMI_00350;inference=ab initio prediction:Prodigal:002006;locus_tag=AIIADLMI_00350;product=hypothetical protein
CP016616.1	Prodigal:002006	CDS	390414	390827	.	-	0	ID=AIIADLMI_00351;inference=ab initio prediction:Prodigal:002006;locus_tag=AIIADLMI_00351;product=hypothetical protein
CP016616.1	Prodigal:002006	CDS	391494	395201	.	+	0	ID=AIIADLMI_00352;inference=ab initio prediction:Prodigal:002006;locus_tag=AIIADLMI_00352;product=hypothetical protein
CP016616.1	Prodigal:002006	CDS	395520	396656	.	+	0	ID=AIIADLMI_00353;inference=ab initio prediction:Prodigal:002006;locus_tag=AIIADLMI_00353;product=hypothetical protein
CP016616.1	Prodigal:002006	CDS	396656	398944	.	+	0	ID=AIIADLMI_00354;inference=ab initio prediction:Prodigal:002006;locus_tag=AIIADLMI_00354;product=hypothetical protein
CP016616.1	Prodigal:002006	CDS	398941	400104	.	+	0	ID=AIIADLMI_00355;inference=ab initio prediction:Prodigal:002006;locus_tag=AIIADLMI_00355;product=hypothetical protein
CP016616.1	Prodigal:002006	CDS	400104	401060	.	+	0	ID=AIIADLMI_00356;inference=ab initio prediction:Prodigal:002006;locus_tag=AIIADLMI_00356;product=hypothetical protein
CP016616.1	Prodigal:002006	CDS	401468	402397	.	-	0	ID=AIIADLMI_00357;inference=ab initio prediction:Prodigal:002006;locus_tag=AIIADLMI_00357;product=hypothetical protein
CP016616.1	Prodigal:002006	CDS	402447	404627	.	-	0	ID=AIIADLMI_00358;inference=ab initio prediction:Prodigal:002006;locus_tag=AIIADLMI_00358;product=hypothetical protein
CP016616.1	Prodigal:002006	CDS	404682	408338	.	-	0	ID=AIIADLMI_00359;inference=ab initio prediction:Prodigal:002006;locus_tag=AIIADLMI_00359;product=hypothetical protein
CP016616.1	Prodigal:002006	CDS	409078	409788	.	+	0	ID=AIIADLMI_00360;inference=ab initio prediction:Prodigal:002006;locus_tag=AIIADLMI_00360;product=hypothetical protein
CP016616.1	Prodigal:002006	CDS	409785	410003	.	+	0	ID=AIIADLMI_00361;inference=ab initio prediction:Prodigal:002006;locus_tag=AIIADLMI_00361;product=hypothetical protein
CP016616.1	Prodigal:002006	CDS	410045	411343	.	+	0	ID=AIIADLMI_00362;inference=ab initio prediction:Prodigal:002006;locus_tag=AIIADLMI_00362;product=hypothetical protein
CP016616.1	Prodigal:002006	CDS	411343	413418	.	+	0	ID=AIIADLMI_00363;inference=ab initio prediction:Prodigal:002006;locus_tag=AIIADLMI_00363;product=hypothetical protein
CP016616.1	Prodigal:002006	CDS	413396	415462	.	+	0	ID=AIIADLMI_00364;inference=ab initio prediction:Prodigal:002006;locus_tag=AIIADLMI_00364;product=hypothetical protein
CP016616.1	Prodigal:002006	CDS	415446	415997	.	+	0	ID=AIIADLMI_00365;inference=ab initio prediction:Prodigal:002006;locus_tag=AIIADLMI_00365;product=hypothetical protein
CP016616.1	Prodigal:002006	CDS	415997	416467	.	+	0	ID=AIIADLMI_00366;inference=ab initio prediction:Prodigal:002006;locus_tag=AIIADLMI_00366;product=hypothetical protein
CP016616.1	Prodigal:002006	CDS	416464	418701	.	+	0	ID=AIIADLMI_00367;eC_number=3.6.4.12;Name=recD2_1;db_xref=COG:COG0507;gene=recD2_1;inference=ab initio prediction:Prodigal:002006,similar to AA sequence:UniProtKB:Q9RT63;locus_tag=AIIADLMI_00367;product=ATP-dependent RecD-like DNA helicase
CP016616.1	Prodigal:002006	CDS	418966	419142	.	+	0	ID=AIIADLMI_00368;inference=ab initio prediction:Prodigal:002006;locus_tag=AIIADLMI_00368;product=hypothetical protein
CP016616.1	Prodigal:002006	CDS	419758	420186	.	-	0	ID=AIIADLMI_00369;inference=ab initio prediction:Prodigal:002006;locus_tag=AIIADLMI_00369;product=hypothetical protein
CP016616.1	Prodigal:002006	CDS	420843	421058	.	-	0	ID=AIIADLMI_00370;inference=ab initio prediction:Prodigal:002006;locus_tag=AIIADLMI_00370;product=hypothetical protein
CP016616.1	Prodigal:002006	CDS	421123	421740	.	+	0	ID=AIIADLMI_00371;inference=ab initio prediction:Prodigal:002006;locus_tag=AIIADLMI_00371;product=hypothetical protein
CP016616.1	Prodigal:002006	CDS	421842	422702	.	+	0	ID=AIIADLMI_00372;inference=ab initio prediction:Prodigal:002006;locus_tag=AIIADLMI_00372;product=hypothetical protein
CP016616.1	Prodigal:002006	CDS	422703	422879	.	+	0	ID=AIIADLMI_00373;inference=ab initio prediction:Prodigal:002006;locus_tag=AIIADLMI_00373;product=hypothetical protein
CP016616.1	Prodigal:002006	CDS	422941	424038	.	-	0	ID=AIIADLMI_00374;eC_number=3.1.3.18;Name=gph_1;gene=gph_1;inference=ab initio prediction:Prodigal:002006,protein motif:HAMAP:MF_00495;locus_tag=AIIADLMI_00374;product=Phosphoglycolate phosphatase
CP016616.1	Prodigal:002006	CDS	424035	425261	.	-	0	ID=AIIADLMI_00375;inference=ab initio prediction:Prodigal:002006;locus_tag=AIIADLMI_00375;product=hypothetical protein
CP016616.1	Prodigal:002006	CDS	425915	426100	.	+	0	ID=AIIADLMI_00376;inference=ab initio prediction:Prodigal:002006;locus_tag=AIIADLMI_00376;product=hypothetical protein
CP016616.1	Prodigal:002006	CDS	426125	426802	.	+	0	ID=AIIADLMI_00377;eC_number=3.5.4.16;Name=folE_1;gene=folE_1;inference=ab initio prediction:Prodigal:002006,protein motif:HAMAP:MF_00223;locus_tag=AIIADLMI_00377;product=GTP cyclohydrolase 1
CP016616.1	Prodigal:002006	CDS	426857	427069	.	+	0	ID=AIIADLMI_00378;inference=ab initio prediction:Prodigal:002006;locus_tag=AIIADLMI_00378;product=hypothetical protein
CP016616.1	Prodigal:002006	CDS	427142	427567	.	+	0	ID=AIIADLMI_00379;inference=ab initio prediction:Prodigal:002006;locus_tag=AIIADLMI_00379;product=hypothetical protein
CP016616.1	Prodigal:002006	CDS	427564	427914	.	+	0	ID=AIIADLMI_00380;inference=ab initio prediction:Prodigal:002006;locus_tag=AIIADLMI_00380;product=hypothetical protein
CP016616.1	Prodigal:002006	CDS	427962	429632	.	+	0	ID=AIIADLMI_00381;inference=ab initio prediction:Prodigal:002006;locus_tag=AIIADLMI_00381;product=hypothetical protein
CP016616.1	Prodigal:002006	CDS	430311	431819	.	+	0	ID=AIIADLMI_00382;eC_number=3.4.21.107;Name=degP_1;db_xref=COG:COG0265;gene=degP_1;inference=ab initio prediction:Prodigal:002006,similar to AA sequence:UniProtKB:P0C0V0;locus_tag=AIIADLMI_00382;product=Periplasmic serine endoprotease DegP
CP016616.1	Prodigal:002006	CDS	432764	434071	.	-	0	ID=AIIADLMI_00383;Name=mntH_1;db_xref=COG:COG1914;gene=mntH_1;inference=ab initio prediction:Prodigal:002006,similar to AA sequence:UniProtKB:Q9RTP8;locus_tag=AIIADLMI_00383;product=Divalent metal cation transporter MntH
CP016616.1	Prodigal:002006	CDS	434465	434617	.	-	0	ID=AIIADLMI_00384;inference=ab initio prediction:Prodigal:002006;locus_tag=AIIADLMI_00384;product=hypothetical protein
CP016616.1	Prodigal:002006	CDS	435184	435744	.	-	0	ID=AIIADLMI_00385;inference=ab initio prediction:Prodigal:002006;locus_tag=AIIADLMI_00385;product=hypothetical protein
CP016616.1	Prodigal:002006	CDS	436185	436538	.	-	0	ID=AIIADLMI_00386;inference=ab initio prediction:Prodigal:002006;locus_tag=AIIADLMI_00386;product=hypothetical protein
CP016616.1	Prodigal:002006	CDS	436917	437459	.	-	0	ID=AIIADLMI_00387;Name=rssB_2;gene=rssB_2;inference=ab initio prediction:Prodigal:002006,protein motif:HAMAP:MF_00958;locus_tag=AIIADLMI_00387;product=Regulator of RpoS
CP016616.1	Prodigal:002006	CDS	437425	439092	.	-	0	ID=AIIADLMI_00388;eC_number=2.7.-.-;Name=sasA_4;gene=sasA_4;inference=ab initio prediction:Prodigal:002006,protein motif:HAMAP:MF_01837;locus_tag=AIIADLMI_00388;product=Adaptive-response sensory-kinase SasA
CP016616.1	Prodigal:002006	CDS	439241	440431	.	+	0	ID=AIIADLMI_00389;Name=mdtA_1;gene=mdtA_1;inference=ab initio prediction:Prodigal:002006,similar to AA sequence:UniProtKB:P76397;locus_tag=AIIADLMI_00389;product=Multidrug resistance protein MdtA
CP016616.1	Prodigal:002006	CDS	440428	443523	.	+	0	ID=AIIADLMI_00390;Name=mdtC_1;gene=mdtC_1;inference=ab initio prediction:Prodigal:002006,similar to AA sequence:UniProtKB:A7ZNP9;locus_tag=AIIADLMI_00390;product=Multidrug resistance protein MdtC
CP016616.1	Prodigal:002006	CDS	443813	444163	.	+	0	ID=AIIADLMI_00391;inference=ab initio prediction:Prodigal:002006;locus_tag=AIIADLMI_00391;product=hypothetical protein
CP016616.1	Prodigal:002006	CDS	445192	445800	.	+	0	ID=AIIADLMI_00392;inference=ab initio prediction:Prodigal:002006;locus_tag=AIIADLMI_00392;product=hypothetical protein
CP016616.1	Prodigal:002006	CDS	446269	447204	.	+	0	ID=AIIADLMI_00393;Name=rpoH_1;db_xref=COG:COG0568;gene=rpoH_1;inference=ab initio prediction:Prodigal:002006,similar to AA sequence:UniProtKB:P0CAW9;locus_tag=AIIADLMI_00393;product=RNA polymerase sigma factor RpoH
CP016616.1	Prodigal:002006	CDS	447607	448923	.	+	0	ID=AIIADLMI_00394;inference=ab initio prediction:Prodigal:002006;locus_tag=AIIADLMI_00394;product=hypothetical protein
CP016616.1	Prodigal:002006	CDS	450030	450305	.	-	0	ID=AIIADLMI_00395;inference=ab initio prediction:Prodigal:002006;locus_tag=AIIADLMI_00395;product=hypothetical protein
CP016616.1	Prodigal:002006	CDS	450679	451044	.	+	0	ID=AIIADLMI_00396;inference=ab initio prediction:Prodigal:002006;locus_tag=AIIADLMI_00396;product=hypothetical protein
CP016616.1	Prodigal:002006	CDS	451489	452097	.	+	0	ID=AIIADLMI_00397;inference=ab initio prediction:Prodigal:002006;locus_tag=AIIADLMI_00397;product=hypothetical protein
CP016616.1	Prodigal:002006	CDS	452624	452896	.	+	0	ID=AIIADLMI_00398;Name=todT_1;gene=todT_1;inference=ab initio prediction:Prodigal:002006,similar to AA sequence:UniProtKB:I7CA98;locus_tag=AIIADLMI_00398;product=Response regulator protein TodT
CP016616.1	Prodigal:002006	CDS	453191	454561	.	+	0	ID=AIIADLMI_00399;db_xref=COG:COG2239;inference=ab initio prediction:Prodigal:002006,similar to AA sequence:UniProtKB:Q5SMG8;locus_tag=AIIADLMI_00399;product=Magnesium transporter MgtE
CP016616.1	Prodigal:002006	CDS	454891	455253	.	-	0	ID=AIIADLMI_00400;inference=ab initio prediction:Prodigal:002006;locus_tag=AIIADLMI_00400;product=hypothetical protein
CP016616.1	Prodigal:002006	CDS	455414	455584	.	-	0	ID=AIIADLMI_00401;Name=csbD;db_xref=COG:COG3237;gene=csbD;inference=ab initio prediction:Prodigal:002006,similar to AA sequence:UniProtKB:P70964;locus_tag=AIIADLMI_00401;product=Stress response protein CsbD
CP016616.1	Prodigal:002006	CDS	455988	456605	.	-	0	ID=AIIADLMI_00402;inference=ab initio prediction:Prodigal:002006,similar to AA sequence:UniProtKB:P9WJX1;locus_tag=AIIADLMI_00402;product=putative MFS-type transporter
CP016616.1	Prodigal:002006	CDS	456633	456866	.	-	0	ID=AIIADLMI_00403;inference=ab initio prediction:Prodigal:002006;locus_tag=AIIADLMI_00403;product=hypothetical protein
CP016616.1	Prodigal:002006	CDS	457026	457649	.	-	0	ID=AIIADLMI_00404;inference=ab initio prediction:Prodigal:002006;locus_tag=AIIADLMI_00404;product=hypothetical protein
CP016616.1	Prodigal:002006	CDS	458645	459052	.	+	0	ID=AIIADLMI_00405;inference=ab initio prediction:Prodigal:002006;locus_tag=AIIADLMI_00405;product=hypothetical protein
CP016616.1	Prodigal:002006	CDS	459270	461933	.	+	0	ID=AIIADLMI_00406;inference=ab initio prediction:Prodigal:002006;locus_tag=AIIADLMI_00406;product=hypothetical protein
CP016616.1	Prodigal:002006	CDS	461930	463339	.	+	0	ID=AIIADLMI_00407;inference=ab initio prediction:Prodigal:002006;locus_tag=AIIADLMI_00407;product=hypothetical protein
CP016616.1	Prodigal:002006	CDS	465110	465787	.	-	0	ID=AIIADLMI_00408;inference=ab initio prediction:Prodigal:002006;locus_tag=AIIADLMI_00408;product=hypothetical protein
CP016616.1	Prodigal:002006	CDS	467899	468228	.	+	0	ID=AIIADLMI_00409;inference=ab initio prediction:Prodigal:002006;locus_tag=AIIADLMI_00409;product=hypothetical protein
CP016616.1	Prodigal:002006	CDS	468322	468564	.	-	0	ID=AIIADLMI_00410;inference=ab initio prediction:Prodigal:002006;locus_tag=AIIADLMI_00410;product=hypothetical protein
CP016616.1	Prodigal:002006	CDS	469291	469776	.	+	0	ID=AIIADLMI_00411;inference=ab initio prediction:Prodigal:002006;locus_tag=AIIADLMI_00411;product=hypothetical protein
CP016616.1	Prodigal:002006	CDS	469758	470051	.	+	0	ID=AIIADLMI_00412;inference=ab initio prediction:Prodigal:002006;locus_tag=AIIADLMI_00412;product=hypothetical protein
CP016616.1	Prodigal:002006	CDS	470064	470156	.	+	0	ID=AIIADLMI_00413;inference=ab initio prediction:Prodigal:002006;locus_tag=AIIADLMI_00413;product=hypothetical protein
CP016616.1	Prodigal:002006	CDS	470171	470443	.	+	0	ID=AIIADLMI_00414;inference=ab initio prediction:Prodigal:002006;locus_tag=AIIADLMI_00414;product=hypothetical protein
CP016616.1	Prodigal:002006	CDS	470452	470568	.	-	0	ID=AIIADLMI_00415;inference=ab initio prediction:Prodigal:002006;locus_tag=AIIADLMI_00415;product=hypothetical protein
CP016616.1	Prodigal:002006	CDS	470945	472861	.	-	0	ID=AIIADLMI_00416;Name=kup_1;gene=kup_1;inference=ab initio prediction:Prodigal:002006,protein motif:HAMAP:MF_01522;locus_tag=AIIADLMI_00416;product=Low affinity potassium transport system protein kup
CP016616.1	Prodigal:002006	CDS	472862	473329	.	-	0	ID=AIIADLMI_00417;inference=ab initio prediction:Prodigal:002006;locus_tag=AIIADLMI_00417;product=hypothetical protein
CP016616.1	Prodigal:002006	CDS	473735	473953	.	+	0	ID=AIIADLMI_00418;inference=ab initio prediction:Prodigal:002006;locus_tag=AIIADLMI_00418;product=hypothetical protein
CP016616.1	Prodigal:002006	CDS	474477	474968	.	+	0	ID=AIIADLMI_00419;inference=ab initio prediction:Prodigal:002006;locus_tag=AIIADLMI_00419;product=hypothetical protein
CP016616.1	Prodigal:002006	CDS	475213	475758	.	+	0	ID=AIIADLMI_00420;eC_number=1.1.1.30;Name=bdhA_1;gene=bdhA_1;inference=ab initio prediction:Prodigal:002006,similar to AA sequence:UniProtKB:O86034;locus_tag=AIIADLMI_00420;product=D-beta-hydroxybutyrate dehydrogenase
CP016616.1	Prodigal:002006	CDS	475831	476493	.	-	0	ID=AIIADLMI_00421;inference=ab initio prediction:Prodigal:002006,similar to AA sequence:ISfinder:ISBj7;locus_tag=AIIADLMI_00421;product=IS6 family transposase ISBj7
CP016616.1	Prodigal:002006	CDS	476662	477309	.	-	0	ID=AIIADLMI_00422;inference=ab initio prediction:Prodigal:002006;locus_tag=AIIADLMI_00422;product=hypothetical protein
CP016616.1	Prodigal:002006	CDS	477636	478118	.	-	0	ID=AIIADLMI_00423;inference=ab initio prediction:Prodigal:002006;locus_tag=AIIADLMI_00423;product=hypothetical protein
CP016616.1	Prodigal:002006	CDS	478443	479414	.	-	0	ID=AIIADLMI_00424;inference=ab initio prediction:Prodigal:002006;locus_tag=AIIADLMI_00424;product=hypothetical protein
CP016616.1	Prodigal:002006	CDS	479479	479805	.	-	0	ID=AIIADLMI_00425;inference=ab initio prediction:Prodigal:002006;locus_tag=AIIADLMI_00425;product=hypothetical protein
CP016616.1	Prodigal:002006	CDS	480136	480348	.	+	0	ID=AIIADLMI_00426;inference=ab initio prediction:Prodigal:002006;locus_tag=AIIADLMI_00426;product=hypothetical protein
CP016616.1	Prodigal:002006	CDS	480649	480846	.	+	0	ID=AIIADLMI_00427;inference=ab initio prediction:Prodigal:002006;locus_tag=AIIADLMI_00427;product=hypothetical protein
CP016616.1	Prodigal:002006	CDS	480903	481403	.	+	0	ID=AIIADLMI_00428;inference=ab initio prediction:Prodigal:002006;locus_tag=AIIADLMI_00428;product=hypothetical protein
CP016616.1	Prodigal:002006	CDS	481412	482911	.	+	0	ID=AIIADLMI_00429;inference=ab initio prediction:Prodigal:002006;locus_tag=AIIADLMI_00429;product=hypothetical protein
CP016616.1	Prodigal:002006	CDS	483081	484172	.	-	0	ID=AIIADLMI_00430;inference=ab initio prediction:Prodigal:002006;locus_tag=AIIADLMI_00430;product=hypothetical protein
CP016616.1	Prodigal:002006	CDS	484169	485572	.	-	0	ID=AIIADLMI_00431;eC_number=2.7.-.-;Name=sasA_5;gene=sasA_5;inference=ab initio prediction:Prodigal:002006,protein motif:HAMAP:MF_01837;locus_tag=AIIADLMI_00431;product=Adaptive-response sensory-kinase SasA
CP016616.1	Prodigal:002006	CDS	485569	486234	.	-	0	ID=AIIADLMI_00432;Name=qseB_1;gene=qseB_1;inference=ab initio prediction:Prodigal:002006,similar to AA sequence:UniProtKB:Q8XBS3;locus_tag=AIIADLMI_00432;product=Transcriptional regulatory protein QseB
CP016616.1	Prodigal:002006	CDS	486457	487743	.	+	0	ID=AIIADLMI_00433;inference=ab initio prediction:Prodigal:002006;locus_tag=AIIADLMI_00433;product=hypothetical protein
CP016616.1	Prodigal:002006	CDS	487779	490481	.	+	0	ID=AIIADLMI_00434;inference=ab initio prediction:Prodigal:002006;locus_tag=AIIADLMI_00434;product=hypothetical protein
CP016616.1	Prodigal:002006	CDS	490515	491168	.	+	0	ID=AIIADLMI_00435;inference=ab initio prediction:Prodigal:002006,similar to AA sequence:UniProtKB:P0AEC0;locus_tag=AIIADLMI_00435;note=UPF0053 inner membrane protein YoaE;product=hypothetical protein
CP016616.1	Prodigal:002006	CDS	491178	491564	.	+	0	ID=AIIADLMI_00436;eC_number=3.1.2.-;db_xref=COG:COG1607;inference=ab initio prediction:Prodigal:002006,similar to AA sequence:UniProtKB:P44886;locus_tag=AIIADLMI_00436;product=putative acyl-CoA thioester hydrolase
CP016616.1	Prodigal:002006	CDS	491674	492555	.	+	0	ID=AIIADLMI_00437;eC_number=2.1.1.144;Name=tam_2;db_xref=COG:COG4106;gene=tam_2;inference=ab initio prediction:Prodigal:002006,similar to AA sequence:UniProtKB:Q8UH15;locus_tag=AIIADLMI_00437;product=Trans-aconitate 2-methyltransferase
CP016616.1	Prodigal:002006	CDS	492565	494217	.	-	0	ID=AIIADLMI_00438;inference=ab initio prediction:Prodigal:002006;locus_tag=AIIADLMI_00438;product=hypothetical protein
CP016616.1	Prodigal:002006	CDS	494313	494513	.	-	0	ID=AIIADLMI_00439;eC_number=1.4.99.-;Name=dadA_1;gene=dadA_1;inference=ab initio prediction:Prodigal:002006,protein motif:HAMAP:MF_01202;locus_tag=AIIADLMI_00439;product=D-amino acid dehydrogenase
CP016616.1	Prodigal:002006	CDS	494606	494962	.	-	0	ID=AIIADLMI_00440;inference=ab initio prediction:Prodigal:002006;locus_tag=AIIADLMI_00440;product=hypothetical protein
CP016616.1	Prodigal:002006	CDS	495150	496631	.	+	0	ID=AIIADLMI_00441;inference=ab initio prediction:Prodigal:002006;locus_tag=AIIADLMI_00441;product=hypothetical protein
CP016616.1	Prodigal:002006	CDS	496999	498438	.	-	0	ID=AIIADLMI_00442;inference=ab initio prediction:Prodigal:002006,similar to AA sequence:ISfinder:ISPa7;locus_tag=AIIADLMI_00442;product=IS1182 family transposase ISPa7
CP016616.1	Prodigal:002006	CDS	498732	499640	.	+	0	ID=AIIADLMI_00443;inference=ab initio prediction:Prodigal:002006,similar to AA sequence:ISfinder:ISMno24;locus_tag=AIIADLMI_00443;product=IS91 family transposase ISMno24
CP016616.1	Prodigal:002006	CDS	499645	500847	.	+	0	ID=AIIADLMI_00444;inference=ab initio prediction:Prodigal:002006,similar to AA sequence:ISfinder:ISMno23;locus_tag=AIIADLMI_00444;product=IS91 family transposase ISMno23
CP016616.1	Prodigal:002006	CDS	501442	502953	.	-	0	ID=AIIADLMI_00445;inference=ab initio prediction:Prodigal:002006;locus_tag=AIIADLMI_00445;product=hypothetical protein
CP016616.1	Prodigal:002006	CDS	504054	504350	.	-	0	ID=AIIADLMI_00446;eC_number=1.-.-.-;db_xref=COG:COG1359;inference=ab initio prediction:Prodigal:002006,similar to AA sequence:UniProtKB:O86332;locus_tag=AIIADLMI_00446;product=Putative monooxygenase
CP016616.1	Prodigal:002006	CDS	504701	505111	.	+	0	ID=AIIADLMI_00447;eC_number=1.1.1.47;Name=gdhI;db_xref=COG:COG1028;gene=gdhI;inference=ab initio prediction:Prodigal:002006,similar to AA sequence:UniProtKB:P39482;locus_tag=AIIADLMI_00447;product=Glucose 1-dehydrogenase 1
CP016616.1	Prodigal:002006	CDS	505197	505352	.	+	0	ID=AIIADLMI_00448;eC_number=1.1.1.100;Name=fabG_1;gene=fabG_1;inference=ab initio prediction:Prodigal:002006,similar to AA sequence:UniProtKB:O54438;locus_tag=AIIADLMI_00448;product=3-oxoacyl-[acyl-carrier-protein] reductase FabG
CP016616.1	Prodigal:002006	CDS	505757	506062	.	-	0	ID=AIIADLMI_00449;inference=ab initio prediction:Prodigal:002006;locus_tag=AIIADLMI_00449;product=hypothetical protein
CP016616.1	Prodigal:002006	CDS	506224	506757	.	-	0	ID=AIIADLMI_00450;eC_number=1.1.1.163;Name=cpnA_1;gene=cpnA_1;inference=ab initio prediction:Prodigal:002006,similar to AA sequence:UniProtKB:Q8GAV9;locus_tag=AIIADLMI_00450;product=Cyclopentanol dehydrogenase
CP016616.1	Prodigal:002006	CDS	506764	506943	.	-	0	ID=AIIADLMI_00451;eC_number=1.1.1.163;Name=cpnA_2;gene=cpnA_2;inference=ab initio prediction:Prodigal:002006,similar to AA sequence:UniProtKB:Q8GAV9;locus_tag=AIIADLMI_00451;product=Cyclopentanol dehydrogenase
CP016616.1	Prodigal:002006	CDS	506991	507683	.	-	0	ID=AIIADLMI_00452;eC_number=2.8.3.5;Name=scoB_1;db_xref=COG:COG2057;gene=scoB_1;inference=ab initio prediction:Prodigal:002006,similar to AA sequence:UniProtKB:P42316;locus_tag=AIIADLMI_00452;product=putative succinyl-CoA:3-ketoacid coenzyme A transferase subunit B
CP016616.1	Prodigal:002006	CDS	507683	508417	.	-	0	ID=AIIADLMI_00453;eC_number=2.8.3.5;Name=scoA_1;db_xref=COG:COG1788;gene=scoA_1;inference=ab initio prediction:Prodigal:002006,similar to AA sequence:UniProtKB:P42315;locus_tag=AIIADLMI_00453;product=putative succinyl-CoA:3-ketoacid coenzyme A transferase subunit A
CP016616.1	Prodigal:002006	CDS	508477	509364	.	-	0	ID=AIIADLMI_00454;eC_number=2.3.1.247;Name=kce_2;db_xref=COG:COG3246;gene=kce_2;inference=ab initio prediction:Prodigal:002006,similar to AA sequence:UniProtKB:Q8RHX2;locus_tag=AIIADLMI_00454;product=3-keto-5-aminohexanoate cleavage enzyme
CP016616.1	Prodigal:002006	CDS	509463	510266	.	-	0	ID=AIIADLMI_00455;eC_number=1.1.1.-;Name=lvr_1;gene=lvr_1;inference=ab initio prediction:Prodigal:002006,similar to AA sequence:UniProtKB:Q9LBG2;locus_tag=AIIADLMI_00455;product=Levodione reductase
CP016616.1	Prodigal:002006	CDS	510365	511165	.	-	0	ID=AIIADLMI_00456;eC_number=1.1.1.163;Name=cpnA_3;gene=cpnA_3;inference=ab initio prediction:Prodigal:002006,similar to AA sequence:UniProtKB:Q8GAV9;locus_tag=AIIADLMI_00456;product=Cyclopentanol dehydrogenase
CP016616.1	Prodigal:002006	CDS	511184	512173	.	-	0	ID=AIIADLMI_00457;Name=thpA_1;db_xref=COG:COG1879;gene=thpA_1;inference=ab initio prediction:Prodigal:002006,similar to AA sequence:UniProtKB:A0QYB5;locus_tag=AIIADLMI_00457;product=D-threitol-binding protein
CP016616.1	Prodigal:002006	CDS	512327	513307	.	-	0	ID=AIIADLMI_00458;Name=araH_1;db_xref=COG:COG1172;gene=araH_1;inference=ab initio prediction:Prodigal:002006,similar to AA sequence:UniProtKB:P0AE26;locus_tag=AIIADLMI_00458;product=L-arabinose transport system permease protein AraH
CP016616.1	Prodigal:002006	CDS	513318	514340	.	-	0	ID=AIIADLMI_00459;Name=araH_2;db_xref=COG:COG1172;gene=araH_2;inference=ab initio prediction:Prodigal:002006,similar to AA sequence:UniProtKB:P0AE26;locus_tag=AIIADLMI_00459;product=L-arabinose transport system permease protein AraH
CP016616.1	Prodigal:002006	CDS	514350	515474	.	-	0	ID=AIIADLMI_00460;eC_number=7.5.2.7;Name=rbsA_1;db_xref=COG:COG1129;gene=rbsA_1;inference=ab initio prediction:Prodigal:002006,similar to AA sequence:UniProtKB:P04983;locus_tag=AIIADLMI_00460;product=Ribose import ATP-binding protein RbsA
CP016616.1	Prodigal:002006	CDS	515471	515911	.	-	0	ID=AIIADLMI_00461;eC_number=7.6.2.8;Name=btuD_1;gene=btuD_1;inference=ab initio prediction:Prodigal:002006,protein motif:HAMAP:MF_01005;locus_tag=AIIADLMI_00461;product=Vitamin B12 import ATP-binding protein BtuD
CP016616.1	Prodigal:002006	CDS	516159	517040	.	+	0	ID=AIIADLMI_00462;Name=pcaR_2;db_xref=COG:COG1414;gene=pcaR_2;inference=ab initio prediction:Prodigal:002006,similar to AA sequence:UniProtKB:Q52154;locus_tag=AIIADLMI_00462;product=Pca regulon regulatory protein
CP016616.1	Prodigal:002006	CDS	517232	517519	.	-	0	ID=AIIADLMI_00463;Name=yciI;db_xref=COG:COG2350;gene=yciI;inference=ab initio prediction:Prodigal:002006,similar to AA sequence:UniProtKB:P0AB55;locus_tag=AIIADLMI_00463;product=Protein YciI
CP016616.1	Prodigal:002006	CDS	517866	518735	.	+	0	ID=AIIADLMI_00464;Name=pcaR_3;db_xref=COG:COG1414;gene=pcaR_3;inference=ab initio prediction:Prodigal:002006,similar to AA sequence:UniProtKB:Q52154;locus_tag=AIIADLMI_00464;product=Pca regulon regulatory protein
CP016616.1	Prodigal:002006	CDS	518980	519678	.	+	0	ID=AIIADLMI_00465;db_xref=COG:COG3039;inference=ab initio prediction:Prodigal:002006,similar to AA sequence:ISfinder:ISMex40;locus_tag=AIIADLMI_00465;product=IS5 family transposase ISMex40
CP016616.1	Prodigal:002006	CDS	519496	521304	.	-	0	ID=AIIADLMI_00466;inference=ab initio prediction:Prodigal:002006;locus_tag=AIIADLMI_00466;product=hypothetical protein
CP016616.1	Prodigal:002006	CDS	521543	522493	.	-	0	ID=AIIADLMI_00467;Name=rbsB_1;db_xref=COG:COG1879;gene=rbsB_1;inference=ab initio prediction:Prodigal:002006,similar to AA sequence:UniProtKB:P0A2C5;locus_tag=AIIADLMI_00467;product=Ribose import binding protein RbsB
CP016616.1	Prodigal:002006	CDS	522556	523563	.	-	0	ID=AIIADLMI_00468;Name=rbsC_1;db_xref=COG:COG1172;gene=rbsC_1;inference=ab initio prediction:Prodigal:002006,similar to AA sequence:UniProtKB:P0AGI1;locus_tag=AIIADLMI_00468;product=Ribose import permease protein RbsC
CP016616.1	Prodigal:002006	CDS	523600	525156	.	-	0	ID=AIIADLMI_00469;eC_number=7.5.2.7;Name=rbsA_2;db_xref=COG:COG1129;gene=rbsA_2;inference=ab initio prediction:Prodigal:002006,similar to AA sequence:UniProtKB:P04983;locus_tag=AIIADLMI_00469;product=Ribose import ATP-binding protein RbsA
CP016616.1	Prodigal:002006	CDS	525242	526189	.	-	0	ID=AIIADLMI_00470;Name=rbsB_2;db_xref=COG:COG1879;gene=rbsB_2;inference=ab initio prediction:Prodigal:002006,similar to AA sequence:UniProtKB:P0A2C5;locus_tag=AIIADLMI_00470;product=Ribose import binding protein RbsB
CP016616.1	Prodigal:002006	CDS	526247	527311	.	-	0	ID=AIIADLMI_00471;eC_number=1.-.-.-;Name=ydjJ;db_xref=COG:COG1063;gene=ydjJ;inference=ab initio prediction:Prodigal:002006,similar to AA sequence:UniProtKB:P77280;locus_tag=AIIADLMI_00471;product=putative zinc-type alcohol dehydrogenase-like protein YdjJ
CP016616.1	Prodigal:002006	CDS	527457	528329	.	-	0	ID=AIIADLMI_00472;inference=ab initio prediction:Prodigal:002006;locus_tag=AIIADLMI_00472;product=hypothetical protein
CP016616.1	Prodigal:002006	CDS	528392	529303	.	-	0	ID=AIIADLMI_00473;eC_number=1.13.11.37;Name=chqB;gene=chqB;inference=ab initio prediction:Prodigal:002006,similar to AA sequence:UniProtKB:Q5PXQ6;locus_tag=AIIADLMI_00473;product=Hydroxyquinol 1%2C2-dioxygenase
CP016616.1	Prodigal:002006	CDS	529418	530488	.	-	0	ID=AIIADLMI_00474;eC_number=1.3.1.-;Name=linF;db_xref=COG:COG1454;gene=linF;inference=ab initio prediction:Prodigal:002006,similar to AA sequence:UniProtKB:Q5W9E3;locus_tag=AIIADLMI_00474;product=Maleylacetate reductase
CP016616.1	Prodigal:002006	CDS	530485	530640	.	-	0	ID=AIIADLMI_00475;inference=ab initio prediction:Prodigal:002006;locus_tag=AIIADLMI_00475;product=hypothetical protein
CP016616.1	Prodigal:002006	CDS	531063	531557	.	+	0	ID=AIIADLMI_00476;Name=lrp_2;db_xref=COG:COG1522;gene=lrp_2;inference=ab initio prediction:Prodigal:002006,similar to AA sequence:UniProtKB:P0ACJ0;locus_tag=AIIADLMI_00476;product=Leucine-responsive regulatory protein
CP016616.1	Prodigal:002006	CDS	531750	532115	.	-	0	ID=AIIADLMI_00477;inference=ab initio prediction:Prodigal:002006;locus_tag=AIIADLMI_00477;product=hypothetical protein
CP016616.1	Prodigal:002006	CDS	532168	533610	.	+	0	ID=AIIADLMI_00478;inference=ab initio prediction:Prodigal:002006;locus_tag=AIIADLMI_00478;product=hypothetical protein
CP016616.1	Prodigal:002006	CDS	533833	535005	.	-	0	ID=AIIADLMI_00479;inference=ab initio prediction:Prodigal:002006;locus_tag=AIIADLMI_00479;product=hypothetical protein
CP016616.1	Prodigal:002006	CDS	535057	536664	.	+	0	ID=AIIADLMI_00480;inference=ab initio prediction:Prodigal:002006;locus_tag=AIIADLMI_00480;product=hypothetical protein
CP016616.1	Prodigal:002006	CDS	536738	536926	.	+	0	ID=AIIADLMI_00481;inference=ab initio prediction:Prodigal:002006;locus_tag=AIIADLMI_00481;product=hypothetical protein
CP016616.1	Prodigal:002006	CDS	537694	538845	.	+	0	ID=AIIADLMI_00482;inference=ab initio prediction:Prodigal:002006,similar to AA sequence:ISfinder:ISGdi7;locus_tag=AIIADLMI_00482;product=IS110 family transposase ISGdi7
CP016616.1	Prodigal:002006	CDS	539174	539782	.	+	0	ID=AIIADLMI_00483;inference=ab initio prediction:Prodigal:002006;locus_tag=AIIADLMI_00483;product=hypothetical protein
CP016616.1	Prodigal:002006	CDS	540035	540703	.	-	0	ID=AIIADLMI_00484;inference=ab initio prediction:Prodigal:002006;locus_tag=AIIADLMI_00484;product=hypothetical protein
CP016616.1	Prodigal:002006	CDS	542162	542374	.	+	0	ID=AIIADLMI_00485;inference=ab initio prediction:Prodigal:002006;locus_tag=AIIADLMI_00485;product=hypothetical protein
CP016616.1	Prodigal:002006	CDS	542870	543118	.	-	0	ID=AIIADLMI_00486;inference=ab initio prediction:Prodigal:002006;locus_tag=AIIADLMI_00486;product=hypothetical protein
CP016616.1	Prodigal:002006	CDS	543322	543525	.	-	0	ID=AIIADLMI_00487;inference=ab initio prediction:Prodigal:002006;locus_tag=AIIADLMI_00487;product=hypothetical protein
CP016616.1	Prodigal:002006	CDS	543768	543968	.	-	0	ID=AIIADLMI_00488;inference=ab initio prediction:Prodigal:002006;locus_tag=AIIADLMI_00488;product=hypothetical protein
CP016616.1	Prodigal:002006	CDS	544788	545033	.	+	0	ID=AIIADLMI_00489;inference=ab initio prediction:Prodigal:002006;locus_tag=AIIADLMI_00489;product=hypothetical protein
CP016616.1	Prodigal:002006	CDS	545732	546718	.	+	0	ID=AIIADLMI_00490;inference=ab initio prediction:Prodigal:002006;locus_tag=AIIADLMI_00490;product=hypothetical protein
CP016616.1	Prodigal:002006	CDS	547654	547863	.	+	0	ID=AIIADLMI_00491;Name=cspA_1;db_xref=COG:COG1278;gene=cspA_1;inference=ab initio prediction:Prodigal:002006,similar to AA sequence:UniProtKB:Q9Z3S6;locus_tag=AIIADLMI_00491;product=Cold shock protein CspA
CP016616.1	Prodigal:002006	CDS	548015	548224	.	+	0	ID=AIIADLMI_00492;inference=ab initio prediction:Prodigal:002006;locus_tag=AIIADLMI_00492;product=hypothetical protein
CP016616.1	Prodigal:002006	CDS	548555	548860	.	+	0	ID=AIIADLMI_00493;inference=ab initio prediction:Prodigal:002006;locus_tag=AIIADLMI_00493;product=hypothetical protein
CP016616.1	Prodigal:002006	CDS	548902	549042	.	+	0	ID=AIIADLMI_00494;inference=ab initio prediction:Prodigal:002006;locus_tag=AIIADLMI_00494;product=hypothetical protein
CP016616.1	Prodigal:002006	CDS	549230	549910	.	+	0	ID=AIIADLMI_00495;eC_number=2.5.1.16;Name=speE_1;gene=speE_1;inference=ab initio prediction:Prodigal:002006,protein motif:HAMAP:MF_00198;locus_tag=AIIADLMI_00495;product=Polyamine aminopropyltransferase
CP016616.1	Prodigal:002006	CDS	550483	552135	.	-	0	ID=AIIADLMI_00496;eC_number=2.7.13.3;Name=rcsC_1;gene=rcsC_1;inference=ab initio prediction:Prodigal:002006,protein motif:HAMAP:MF_00979;locus_tag=AIIADLMI_00496;product=Sensor histidine kinase RcsC
CP016616.1	Prodigal:002006	CDS	552147	552956	.	-	0	ID=AIIADLMI_00497;Name=rsbQ;gene=rsbQ;inference=ab initio prediction:Prodigal:002006,similar to AA sequence:UniProtKB:O07015;locus_tag=AIIADLMI_00497;product=Sigma factor SigB regulation protein RsbQ
CP016616.1	Prodigal:002006	CDS	553427	553690	.	+	0	ID=AIIADLMI_00498;inference=ab initio prediction:Prodigal:002006;locus_tag=AIIADLMI_00498;product=hypothetical protein
CP016616.1	Prodigal:002006	CDS	553789	554010	.	-	0	ID=AIIADLMI_00499;inference=ab initio prediction:Prodigal:002006;locus_tag=AIIADLMI_00499;product=hypothetical protein
CP016616.1	Prodigal:002006	CDS	554333	555067	.	+	0	ID=AIIADLMI_00500;inference=ab initio prediction:Prodigal:002006;locus_tag=AIIADLMI_00500;product=hypothetical protein
CP016616.1	Prodigal:002006	CDS	555088	555699	.	+	0	ID=AIIADLMI_00501;inference=ab initio prediction:Prodigal:002006;locus_tag=AIIADLMI_00501;product=hypothetical protein
CP016616.1	Prodigal:002006	CDS	555720	556151	.	-	0	ID=AIIADLMI_00502;inference=ab initio prediction:Prodigal:002006;locus_tag=AIIADLMI_00502;product=hypothetical protein
CP016616.1	Prodigal:002006	CDS	556460	556762	.	-	0	ID=AIIADLMI_00503;inference=ab initio prediction:Prodigal:002006;locus_tag=AIIADLMI_00503;product=hypothetical protein
CP016616.1	Prodigal:002006	CDS	556892	557383	.	-	0	ID=AIIADLMI_00504;inference=ab initio prediction:Prodigal:002006;locus_tag=AIIADLMI_00504;product=hypothetical protein
CP016616.1	Prodigal:002006	CDS	557814	558995	.	+	0	ID=AIIADLMI_00505;eC_number=3.4.21.107;Name=degP_2;db_xref=COG:COG0265;gene=degP_2;inference=ab initio prediction:Prodigal:002006,similar to AA sequence:UniProtKB:P0C0V0;locus_tag=AIIADLMI_00505;product=Periplasmic serine endoprotease DegP
CP016616.1	Prodigal:002006	CDS	559167	560849	.	-	0	ID=AIIADLMI_00506;eC_number=3.1.6.-;db_xref=COG:COG3119;inference=ab initio prediction:Prodigal:002006,similar to AA sequence:UniProtKB:Q8A2H2;locus_tag=AIIADLMI_00506;product=N-acetylgalactosamine-6-O-sulfatase
CP016616.1	Prodigal:002006	CDS	561050	561646	.	+	0	ID=AIIADLMI_00507;Name=rhaS_1;gene=rhaS_1;inference=ab initio prediction:Prodigal:002006,protein motif:HAMAP:MF_01534;locus_tag=AIIADLMI_00507;product=HTH-type transcriptional activator RhaS
CP016616.1	Prodigal:002006	CDS	561594	562001	.	+	0	ID=AIIADLMI_00508;inference=ab initio prediction:Prodigal:002006;locus_tag=AIIADLMI_00508;product=hypothetical protein
CP016616.1	Prodigal:002006	CDS	562136	562387	.	+	0	ID=AIIADLMI_00509;inference=ab initio prediction:Prodigal:002006;locus_tag=AIIADLMI_00509;product=hypothetical protein
CP016616.1	Prodigal:002006	CDS	562632	563141	.	-	0	ID=AIIADLMI_00510;inference=ab initio prediction:Prodigal:002006;locus_tag=AIIADLMI_00510;product=hypothetical protein
CP016616.1	Prodigal:002006	CDS	563306	563689	.	-	0	ID=AIIADLMI_00511;inference=ab initio prediction:Prodigal:002006;locus_tag=AIIADLMI_00511;product=hypothetical protein
CP016616.1	Prodigal:002006	CDS	563998	564591	.	-	0	ID=AIIADLMI_00512;inference=ab initio prediction:Prodigal:002006;locus_tag=AIIADLMI_00512;product=hypothetical protein
CP016616.1	Prodigal:002006	CDS	564615	565058	.	-	0	ID=AIIADLMI_00513;inference=ab initio prediction:Prodigal:002006;locus_tag=AIIADLMI_00513;product=hypothetical protein
CP016616.1	Prodigal:002006	CDS	565260	568478	.	-	0	ID=AIIADLMI_00514;eC_number=2.7.13.3;Name=rcsC_2;gene=rcsC_2;inference=ab initio prediction:Prodigal:002006,protein motif:HAMAP:MF_00979;locus_tag=AIIADLMI_00514;product=Sensor histidine kinase RcsC
CP016616.1	Prodigal:002006	CDS	568822	570159	.	+	0	ID=AIIADLMI_00515;inference=ab initio prediction:Prodigal:002006,similar to AA sequence:ISfinder:ISMesp4;locus_tag=AIIADLMI_00515;product=ISNCY family transposase ISMesp4
CP016616.1	Prodigal:002006	CDS	570976	571797	.	-	0	ID=AIIADLMI_00516;eC_number=3.1.3.25;Name=suhB_1;db_xref=COG:COG0483;gene=suhB_1;inference=ab initio prediction:Prodigal:002006,similar to AA sequence:UniProtKB:P0ADG4;locus_tag=AIIADLMI_00516;product=Inositol-1-monophosphatase
CP016616.1	Prodigal:002006	CDS	571832	572662	.	-	0	ID=AIIADLMI_00517;eC_number=3.1.3.25;Name=suhB_2;db_xref=COG:COG0483;gene=suhB_2;inference=ab initio prediction:Prodigal:002006,similar to AA sequence:UniProtKB:P0ADG4;locus_tag=AIIADLMI_00517;product=Inositol-1-monophosphatase
CP016616.1	Prodigal:002006	CDS	572678	573301	.	-	0	ID=AIIADLMI_00518;inference=ab initio prediction:Prodigal:002006;locus_tag=AIIADLMI_00518;product=hypothetical protein
CP016616.1	Prodigal:002006	CDS	573404	574531	.	-	0	ID=AIIADLMI_00519;eC_number=7.6.2.10;Name=ugpC_1;db_xref=COG:COG3839;gene=ugpC_1;inference=ab initio prediction:Prodigal:002006,similar to AA sequence:UniProtKB:Q8ZLF4;locus_tag=AIIADLMI_00519;product=sn-glycerol-3-phosphate import ATP-binding protein UgpC
CP016616.1	Prodigal:002006	CDS	574567	575805	.	-	0	ID=AIIADLMI_00520;inference=ab initio prediction:Prodigal:002006;locus_tag=AIIADLMI_00520;product=hypothetical protein
CP016616.1	Prodigal:002006	CDS	575854	577689	.	-	0	ID=AIIADLMI_00521;inference=ab initio prediction:Prodigal:002006;locus_tag=AIIADLMI_00521;product=hypothetical protein
CP016616.1	Prodigal:002006	CDS	577890	578960	.	-	0	ID=AIIADLMI_00522;Name=cytR_1;db_xref=COG:COG1609;gene=cytR_1;inference=ab initio prediction:Prodigal:002006,similar to AA sequence:UniProtKB:P0ACN7;locus_tag=AIIADLMI_00522;product=HTH-type transcriptional repressor CytR
CP016616.1	Prodigal:002006	CDS	579104	579256	.	-	0	ID=AIIADLMI_00523;inference=ab initio prediction:Prodigal:002006;locus_tag=AIIADLMI_00523;product=hypothetical protein
CP016616.1	Prodigal:002006	CDS	579350	580054	.	+	0	ID=AIIADLMI_00524;eC_number=2.5.1.16;Name=speE_2;gene=speE_2;inference=ab initio prediction:Prodigal:002006,protein motif:HAMAP:MF_00198;locus_tag=AIIADLMI_00524;product=Polyamine aminopropyltransferase
CP016616.1	Prodigal:002006	CDS	580898	581599	.	+	0	ID=AIIADLMI_00525;inference=ab initio prediction:Prodigal:002006;locus_tag=AIIADLMI_00525;product=hypothetical protein
CP016616.1	Prodigal:002006	CDS	581988	582368	.	-	0	ID=AIIADLMI_00526;inference=ab initio prediction:Prodigal:002006;locus_tag=AIIADLMI_00526;product=hypothetical protein
CP016616.1	Prodigal:002006	CDS	583048	584265	.	+	0	ID=AIIADLMI_00527;inference=ab initio prediction:Prodigal:002006;locus_tag=AIIADLMI_00527;product=hypothetical protein
CP016616.1	Prodigal:002006	CDS	584396	584698	.	+	0	ID=AIIADLMI_00528;inference=ab initio prediction:Prodigal:002006;locus_tag=AIIADLMI_00528;product=hypothetical protein
CP016616.1	Prodigal:002006	CDS	584695	584916	.	+	0	ID=AIIADLMI_00529;inference=ab initio prediction:Prodigal:002006;locus_tag=AIIADLMI_00529;product=hypothetical protein
CP016616.1	Prodigal:002006	CDS	585003	585419	.	-	0	ID=AIIADLMI_00530;inference=ab initio prediction:Prodigal:002006;locus_tag=AIIADLMI_00530;product=hypothetical protein
CP016616.1	Prodigal:002006	CDS	585560	586054	.	-	0	ID=AIIADLMI_00531;inference=ab initio prediction:Prodigal:002006;locus_tag=AIIADLMI_00531;product=hypothetical protein
CP016616.1	Prodigal:002006	CDS	586188	586883	.	-	0	ID=AIIADLMI_00532;inference=ab initio prediction:Prodigal:002006;locus_tag=AIIADLMI_00532;product=hypothetical protein
CP016616.1	Prodigal:002006	CDS	587026	590133	.	-	0	ID=AIIADLMI_00533;Name=mdtB_1;gene=mdtB_1;inference=ab initio prediction:Prodigal:002006,similar to AA sequence:UniProtKB:B7NQB1;locus_tag=AIIADLMI_00533;product=Multidrug resistance protein MdtB
CP016616.1	Prodigal:002006	CDS	590130	591209	.	-	0	ID=AIIADLMI_00534;Name=mdtE_1;gene=mdtE_1;inference=ab initio prediction:Prodigal:002006,similar to AA sequence:UniProtKB:P37636;locus_tag=AIIADLMI_00534;product=Multidrug resistance protein MdtE
CP016616.1	Prodigal:002006	CDS	591206	592258	.	-	0	ID=AIIADLMI_00535;Name=mdtE_2;gene=mdtE_2;inference=ab initio prediction:Prodigal:002006,similar to AA sequence:UniProtKB:P37636;locus_tag=AIIADLMI_00535;product=Multidrug resistance protein MdtE
CP016616.1	Prodigal:002006	CDS	592513	594117	.	-	0	ID=AIIADLMI_00536;inference=ab initio prediction:Prodigal:002006;locus_tag=AIIADLMI_00536;product=hypothetical protein
CP016616.1	Prodigal:002006	CDS	594215	595141	.	+	0	ID=AIIADLMI_00537;Name=hcaR_1;gene=hcaR_1;inference=ab initio prediction:Prodigal:002006,similar to AA sequence:UniProtKB:Q47141;locus_tag=AIIADLMI_00537;product=Hca operon transcriptional activator HcaR
CP016616.1	Prodigal:002006	CDS	595317	596099	.	-	0	ID=AIIADLMI_00538;eC_number=1.1.1.30;Name=bdhA_2;gene=bdhA_2;inference=ab initio prediction:Prodigal:002006,similar to AA sequence:UniProtKB:O86034;locus_tag=AIIADLMI_00538;product=D-beta-hydroxybutyrate dehydrogenase
CP016616.1	Prodigal:002006	CDS	596177	596395	.	-	0	ID=AIIADLMI_00539;inference=ab initio prediction:Prodigal:002006;locus_tag=AIIADLMI_00539;product=hypothetical protein
CP016616.1	Prodigal:002006	CDS	596483	596893	.	-	0	ID=AIIADLMI_00540;inference=ab initio prediction:Prodigal:002006;locus_tag=AIIADLMI_00540;product=hypothetical protein
CP016616.1	Prodigal:002006	CDS	597034	597783	.	-	0	ID=AIIADLMI_00541;eC_number=4.1.1.4;Name=adc_1;db_xref=COG:COG4689;gene=adc_1;inference=ab initio prediction:Prodigal:002006,similar to AA sequence:UniProtKB:Q7NSA6;locus_tag=AIIADLMI_00541;product=putative acetoacetate decarboxylase
CP016616.1	Prodigal:002006	CDS	597961	599133	.	-	0	ID=AIIADLMI_00542;inference=ab initio prediction:Prodigal:002006;locus_tag=AIIADLMI_00542;product=hypothetical protein
CP016616.1	Prodigal:002006	CDS	599152	599370	.	-	0	ID=AIIADLMI_00543;inference=ab initio prediction:Prodigal:002006;locus_tag=AIIADLMI_00543;product=hypothetical protein
CP016616.1	Prodigal:002006	CDS	599674	600150	.	+	0	ID=AIIADLMI_00544;inference=ab initio prediction:Prodigal:002006;locus_tag=AIIADLMI_00544;product=hypothetical protein
CP016616.1	Prodigal:002006	CDS	600903	601892	.	-	0	ID=AIIADLMI_00545;eC_number=1.1.1.18;Name=iolG_1;db_xref=COG:COG0673;gene=iolG_1;inference=ab initio prediction:Prodigal:002006,similar to AA sequence:UniProtKB:Q8ZK57;locus_tag=AIIADLMI_00545;product=Inositol 2-dehydrogenase
CP016616.1	Prodigal:002006	CDS	602058	603077	.	-	0	ID=AIIADLMI_00546;eC_number=1.1.99.28;Name=gfo;gene=gfo;inference=ab initio prediction:Prodigal:002006,similar to AA sequence:UniProtKB:Q07982;locus_tag=AIIADLMI_00546;product=Glucose--fructose oxidoreductase
CP016616.1	Prodigal:002006	CDS	603604	604362	.	-	0	ID=AIIADLMI_00547;eC_number=1.1.1.390;inference=ab initio prediction:Prodigal:002006,similar to AA sequence:UniProtKB:P0DOV5;locus_tag=AIIADLMI_00547;product=Sulfoquinovose 1-dehydrogenase
CP016616.1	Prodigal:002006	CDS	604490	604936	.	+	0	ID=AIIADLMI_00548;eC_number=3.1.2.28;Name=menI;gene=menI;inference=ab initio prediction:Prodigal:002006,protein motif:HAMAP:MF_01936;locus_tag=AIIADLMI_00548;product=1%2C4-dihydroxy-2-naphthoyl-CoA hydrolase
CP016616.1	Prodigal:002006	CDS	605064	606077	.	-	0	ID=AIIADLMI_00549;inference=ab initio prediction:Prodigal:002006;locus_tag=AIIADLMI_00549;product=hypothetical protein
CP016616.1	Prodigal:002006	CDS	606109	607134	.	-	0	ID=AIIADLMI_00550;Name=rbsC_2;db_xref=COG:COG1172;gene=rbsC_2;inference=ab initio prediction:Prodigal:002006,similar to AA sequence:UniProtKB:P0AGI1;locus_tag=AIIADLMI_00550;product=Ribose import permease protein RbsC
CP016616.1	Prodigal:002006	CDS	607155	607895	.	-	0	ID=AIIADLMI_00551;eC_number=7.5.2.-;Name=frcA_1;db_xref=COG:COG1129;gene=frcA_1;inference=ab initio prediction:Prodigal:002006,similar to AA sequence:UniProtKB:Q9F9B0;locus_tag=AIIADLMI_00551;product=Fructose import ATP-binding protein FrcA
CP016616.1	Prodigal:002006	CDS	608659	609621	.	-	0	ID=AIIADLMI_00552;Name=thpA_2;db_xref=COG:COG1879;gene=thpA_2;inference=ab initio prediction:Prodigal:002006,similar to AA sequence:UniProtKB:A0QYB5;locus_tag=AIIADLMI_00552;product=D-threitol-binding protein
CP016616.1	Prodigal:002006	CDS	609656	610672	.	-	0	ID=AIIADLMI_00553;Name=rbsC_3;db_xref=COG:COG1172;gene=rbsC_3;inference=ab initio prediction:Prodigal:002006,similar to AA sequence:UniProtKB:P0AGI1;locus_tag=AIIADLMI_00553;product=Ribose import permease protein RbsC
CP016616.1	Prodigal:002006	CDS	610665	612248	.	-	0	ID=AIIADLMI_00554;eC_number=7.5.2.11;Name=mglA_2;db_xref=COG:COG1129;gene=mglA_2;inference=ab initio prediction:Prodigal:002006,similar to AA sequence:UniProtKB:P0AAG8;locus_tag=AIIADLMI_00554;product=Galactose/methyl galactoside import ATP-binding protein MglA
CP016616.1	Prodigal:002006	CDS	612560	613552	.	-	0	ID=AIIADLMI_00555;eC_number=1.1.1.18;Name=idhA_1;gene=idhA_1;inference=ab initio prediction:Prodigal:002006,similar to AA sequence:UniProtKB:O68965;locus_tag=AIIADLMI_00555;product=Inositol 2-dehydrogenase
CP016616.1	Prodigal:002006	CDS	613599	614588	.	-	0	ID=AIIADLMI_00556;eC_number=1.1.1.29;Name=hprA_1;db_xref=COG:COG1052;gene=hprA_1;inference=ab initio prediction:Prodigal:002006,similar to AA sequence:UniProtKB:Q59516;locus_tag=AIIADLMI_00556;product=Glycerate dehydrogenase
CP016616.1	Prodigal:002006	CDS	614590	615408	.	-	0	ID=AIIADLMI_00557;eC_number=4.1.2.20;Name=garL;db_xref=COG:COG3836;gene=garL;inference=ab initio prediction:Prodigal:002006,similar to AA sequence:UniProtKB:P23522;locus_tag=AIIADLMI_00557;product=5-keto-4-deoxy-D-glucarate aldolase
CP016616.1	Prodigal:002006	CDS	615423	616859	.	-	0	ID=AIIADLMI_00558;eC_number=1.2.1.-;Name=davD_1;db_xref=COG:COG1012;gene=davD_1;inference=ab initio prediction:Prodigal:002006,similar to AA sequence:UniProtKB:Q9I6M5;locus_tag=AIIADLMI_00558;product=Glutarate-semialdehyde dehydrogenase
CP016616.1	Prodigal:002006	CDS	617305	618252	.	+	0	ID=AIIADLMI_00559;Name=murR_1;gene=murR_1;inference=ab initio prediction:Prodigal:002006,protein motif:HAMAP:MF_02108;locus_tag=AIIADLMI_00559;product=HTH-type transcriptional regulator MurR
CP016616.1	Prodigal:002006	CDS	618368	620209	.	+	0	ID=AIIADLMI_00560;eC_number=3.7.1.22;Name=iolD_1;db_xref=COG:COG3962;gene=iolD_1;inference=ab initio prediction:Prodigal:002006,similar to AA sequence:UniProtKB:P42415;locus_tag=AIIADLMI_00560;product=3D-(3%2C5/4)-trihydroxycyclohexane-1%2C2-dione hydrolase
CP016616.1	Prodigal:002006	CDS	620255	621169	.	+	0	ID=AIIADLMI_00561;eC_number=4.2.1.44;Name=iolE_1;db_xref=COG:COG1082;gene=iolE_1;inference=ab initio prediction:Prodigal:002006,similar to AA sequence:UniProtKB:Q88S37;locus_tag=AIIADLMI_00561;product=Inosose dehydratase
CP016616.1	Prodigal:002006	CDS	621166	621975	.	+	0	ID=AIIADLMI_00562;eC_number=1.1.1.127;Name=kduD_1;gene=kduD_1;inference=ab initio prediction:Prodigal:002006,similar to AA sequence:UniProtKB:T2KLZ8;locus_tag=AIIADLMI_00562;product=2-dehydro-3-deoxy-D-gluconate 5-dehydrogenase
CP016616.1	Prodigal:002006	CDS	622300	623418	.	-	0	ID=AIIADLMI_00563;eC_number=1.1.1.361;Name=ntdC;db_xref=COG:COG0673;gene=ntdC;inference=ab initio prediction:Prodigal:002006,similar to AA sequence:UniProtKB:O07564;locus_tag=AIIADLMI_00563;product=Glucose-6-phosphate 3-dehydrogenase
CP016616.1	Prodigal:002006	CDS	624433	625278	.	+	0	ID=AIIADLMI_00564;inference=ab initio prediction:Prodigal:002006;locus_tag=AIIADLMI_00564;product=hypothetical protein
CP016616.1	Prodigal:002006	CDS	625614	626273	.	-	0	ID=AIIADLMI_00565;inference=ab initio prediction:Prodigal:002006;locus_tag=AIIADLMI_00565;product=hypothetical protein
CP016616.1	Prodigal:002006	CDS	626328	627359	.	-	0	ID=AIIADLMI_00566;eC_number=3.8.1.5;Name=dhmA_1;gene=dhmA_1;inference=ab initio prediction:Prodigal:002006,protein motif:HAMAP:MF_01230;locus_tag=AIIADLMI_00566;product=Haloalkane dehalogenase
CP016616.1	Prodigal:002006	CDS	627574	628890	.	-	0	ID=AIIADLMI_00567;eC_number=3.8.1.5;Name=dhmA_2;gene=dhmA_2;inference=ab initio prediction:Prodigal:002006,protein motif:HAMAP:MF_01230;locus_tag=AIIADLMI_00567;product=Haloalkane dehalogenase
CP016616.1	Prodigal:002006	CDS	629080	629697	.	+	0	ID=AIIADLMI_00568;eC_number=1.20.4.4;Name=arsC_1;gene=arsC_1;inference=ab initio prediction:Prodigal:002006,protein motif:HAMAP:MF_01624;locus_tag=AIIADLMI_00568;product=Arsenate reductase
CP016616.1	Prodigal:002006	CDS	629730	631073	.	-	0	ID=AIIADLMI_00569;Name=ptsJ_1;db_xref=COG:COG1167;gene=ptsJ_1;inference=ab initio prediction:Prodigal:002006,similar to AA sequence:UniProtKB:P40193;locus_tag=AIIADLMI_00569;product=Vitamin B6 salvage pathway transcriptional repressor PtsJ
CP016616.1	Prodigal:002006	CDS	631190	632602	.	-	0	ID=AIIADLMI_00570;eC_number=1.14.13.131;Name=dmoA_1;gene=dmoA_1;inference=ab initio prediction:Prodigal:002006,similar to AA sequence:UniProtKB:E9JFX9;locus_tag=AIIADLMI_00570;product=Dimethyl-sulfide monooxygenase
CP016616.1	Prodigal:002006	CDS	632641	633225	.	-	0	ID=AIIADLMI_00571;eC_number=1.5.1.42;Name=sfnF_1;db_xref=COG:COG0431;gene=sfnF_1;inference=ab initio prediction:Prodigal:002006,similar to AA sequence:UniProtKB:Q3K9A2;locus_tag=AIIADLMI_00571;product=NADH-dependent FMN reductase SfnF
CP016616.1	Prodigal:002006	CDS	633759	635135	.	+	0	ID=AIIADLMI_00572;eC_number=4.2.1.22;Name=cbs;db_xref=COG:COG0031;gene=cbs;inference=ab initio prediction:Prodigal:002006,similar to AA sequence:UniProtKB:P9WP51;locus_tag=AIIADLMI_00572;product=Putative cystathionine beta-synthase
CP016616.1	Prodigal:002006	CDS	635132	636292	.	+	0	ID=AIIADLMI_00573;eC_number=4.4.1.13;Name=metC_1;db_xref=COG:COG0626;gene=metC_1;inference=ab initio prediction:Prodigal:002006,similar to AA sequence:UniProtKB:Q83A83;locus_tag=AIIADLMI_00573;product=Cystathionine beta-lyase
CP016616.1	Prodigal:002006	CDS	636594	637316	.	-	0	ID=AIIADLMI_00574;Name=nagR_1;db_xref=COG:COG2188;gene=nagR_1;inference=ab initio prediction:Prodigal:002006,similar to AA sequence:UniProtKB:O34817;locus_tag=AIIADLMI_00574;product=HTH-type transcriptional repressor NagR
CP016616.1	Prodigal:002006	CDS	637313	638671	.	-	0	ID=AIIADLMI_00575;eC_number=3.5.4.32;db_xref=COG:COG0402;inference=ab initio prediction:Prodigal:002006,similar to AA sequence:UniProtKB:Q9I6Z0;locus_tag=AIIADLMI_00575;product=8-oxoguanine deaminase
CP016616.1	Prodigal:002006	CDS	638826	640028	.	+	0	ID=AIIADLMI_00576;eC_number=3.5.2.7;Name=hutI_1;db_xref=COG:COG1228;gene=hutI_1;inference=ab initio prediction:Prodigal:002006,similar to AA sequence:UniProtKB:Q8U8Z6;locus_tag=AIIADLMI_00576;product=Imidazolonepropionase
CP016616.1	Prodigal:002006	CDS	640025	641575	.	+	0	ID=AIIADLMI_00577;eC_number=4.3.1.3;Name=hutH_1;gene=hutH_1;inference=ab initio prediction:Prodigal:002006,similar to AA sequence:UniProtKB:O31197;locus_tag=AIIADLMI_00577;product=Histidine ammonia-lyase
CP016616.1	Prodigal:002006	CDS	641572	642402	.	+	0	ID=AIIADLMI_00578;inference=ab initio prediction:Prodigal:002006;locus_tag=AIIADLMI_00578;product=hypothetical protein
CP016616.1	Prodigal:002006	CDS	642414	644081	.	+	0	ID=AIIADLMI_00579;eC_number=4.2.1.49;Name=hutU;db_xref=COG:COG2987;gene=hutU;inference=ab initio prediction:Prodigal:002006,similar to AA sequence:UniProtKB:Q9HU83;locus_tag=AIIADLMI_00579;product=Urocanate hydratase
CP016616.1	Prodigal:002006	CDS	644078	644689	.	+	0	ID=AIIADLMI_00580;Name=ves;gene=ves;inference=ab initio prediction:Prodigal:002006,protein motif:HAMAP:MF_01591;locus_tag=AIIADLMI_00580;product=Protein Ves
CP016616.1	Prodigal:002006	CDS	645032	645973	.	+	0	ID=AIIADLMI_00581;Name=ssuA_1;db_xref=COG:COG0715;gene=ssuA_1;inference=ab initio prediction:Prodigal:002006,similar to AA sequence:UniProtKB:P40400;locus_tag=AIIADLMI_00581;product=Putative aliphatic sulfonates-binding protein
CP016616.1	Prodigal:002006	CDS	646081	646857	.	+	0	ID=AIIADLMI_00582;Name=ssuC_1;db_xref=COG:COG0600;gene=ssuC_1;inference=ab initio prediction:Prodigal:002006,similar to AA sequence:UniProtKB:P40401;locus_tag=AIIADLMI_00582;product=Putative aliphatic sulfonates transport permease protein SsuC
CP016616.1	Prodigal:002006	CDS	646854	647645	.	+	0	ID=AIIADLMI_00583;eC_number=3.6.3.-;Name=ssuB_1;db_xref=COG:COG1116;gene=ssuB_1;inference=ab initio prediction:Prodigal:002006,similar to AA sequence:UniProtKB:P97027;locus_tag=AIIADLMI_00583;product=Aliphatic sulfonates import ATP-binding protein SsuB
CP016616.1	Prodigal:002006	CDS	647763	648920	.	+	0	ID=AIIADLMI_00584;inference=ab initio prediction:Prodigal:002006;locus_tag=AIIADLMI_00584;product=hypothetical protein
CP016616.1	Prodigal:002006	CDS	648988	649356	.	-	0	ID=AIIADLMI_00585;inference=ab initio prediction:Prodigal:002006;locus_tag=AIIADLMI_00585;product=hypothetical protein
CP016616.1	Prodigal:002006	CDS	651332	652747	.	-	0	ID=AIIADLMI_00586;eC_number=6.3.5.4;Name=asnB;db_xref=COG:COG0367;gene=asnB;inference=ab initio prediction:Prodigal:002006,similar to AA sequence:UniProtKB:P54420;locus_tag=AIIADLMI_00586;product=Asparagine synthetase [glutamine-hydrolyzing] 1
CP016616.1	Prodigal:002006	CDS	653229	653828	.	+	0	ID=AIIADLMI_00587;inference=ab initio prediction:Prodigal:002006;locus_tag=AIIADLMI_00587;product=hypothetical protein
CP016616.1	Prodigal:002006	CDS	653995	654168	.	-	0	ID=AIIADLMI_00588;inference=ab initio prediction:Prodigal:002006;locus_tag=AIIADLMI_00588;product=hypothetical protein
CP016616.1	Prodigal:002006	CDS	654165	654335	.	-	0	ID=AIIADLMI_00589;inference=ab initio prediction:Prodigal:002006;locus_tag=AIIADLMI_00589;product=hypothetical protein
CP016616.1	Prodigal:002006	CDS	654445	654918	.	-	0	ID=AIIADLMI_00590;inference=ab initio prediction:Prodigal:002006;locus_tag=AIIADLMI_00590;product=hypothetical protein
CP016616.1	Prodigal:002006	CDS	655103	656869	.	+	0	ID=AIIADLMI_00591;inference=ab initio prediction:Prodigal:002006;locus_tag=AIIADLMI_00591;product=hypothetical protein
CP016616.1	Prodigal:002006	CDS	657119	657328	.	+	0	ID=AIIADLMI_00592;inference=ab initio prediction:Prodigal:002006;locus_tag=AIIADLMI_00592;product=hypothetical protein
CP016616.1	Prodigal:002006	CDS	657386	658873	.	+	0	ID=AIIADLMI_00593;inference=ab initio prediction:Prodigal:002006;locus_tag=AIIADLMI_00593;product=hypothetical protein
CP016616.1	Prodigal:002006	CDS	658870	659637	.	+	0	ID=AIIADLMI_00594;inference=ab initio prediction:Prodigal:002006,similar to AA sequence:ISfinder:ISSsp5;locus_tag=AIIADLMI_00594;product=IS21 family transposase ISSsp5
CP016616.1	Prodigal:002006	CDS	659678	659809	.	+	0	ID=AIIADLMI_00595;inference=ab initio prediction:Prodigal:002006;locus_tag=AIIADLMI_00595;product=hypothetical protein
CP016616.1	Prodigal:002006	CDS	659919	661457	.	+	0	ID=AIIADLMI_00596;inference=ab initio prediction:Prodigal:002006,similar to AA sequence:ISfinder:ISPpu7;locus_tag=AIIADLMI_00596;product=IS21 family transposase ISPpu7
CP016616.1	Prodigal:002006	CDS	661471	662217	.	+	0	ID=AIIADLMI_00597;inference=ab initio prediction:Prodigal:002006,similar to AA sequence:ISfinder:ISRel16;locus_tag=AIIADLMI_00597;product=IS21 family transposase ISRel16
CP016616.1	Prodigal:002006	CDS	662365	662733	.	-	0	ID=AIIADLMI_00598;inference=ab initio prediction:Prodigal:002006;locus_tag=AIIADLMI_00598;product=hypothetical protein
CP016616.1	Prodigal:002006	CDS	663321	663545	.	+	0	ID=AIIADLMI_00599;inference=ab initio prediction:Prodigal:002006;locus_tag=AIIADLMI_00599;product=hypothetical protein
CP016616.1	Prodigal:002006	CDS	663542	663652	.	-	0	ID=AIIADLMI_00600;inference=ab initio prediction:Prodigal:002006;locus_tag=AIIADLMI_00600;product=hypothetical protein
CP016616.1	Prodigal:002006	CDS	663873	664115	.	-	0	ID=AIIADLMI_00601;Name=hfq_2;db_xref=COG:COG1923;gene=hfq_2;inference=ab initio prediction:Prodigal:002006,similar to AA sequence:UniProtKB:Q9A7H8;locus_tag=AIIADLMI_00601;product=RNA-binding protein Hfq
CP016616.1	Prodigal:002006	CDS	665310	666329	.	-	0	ID=AIIADLMI_00602;inference=ab initio prediction:Prodigal:002006;locus_tag=AIIADLMI_00602;product=hypothetical protein
CP016616.1	Prodigal:002006	CDS	666753	667160	.	-	0	ID=AIIADLMI_00603;inference=ab initio prediction:Prodigal:002006;locus_tag=AIIADLMI_00603;product=hypothetical protein
CP016616.1	Prodigal:002006	CDS	667516	668769	.	+	0	ID=AIIADLMI_00604;inference=ab initio prediction:Prodigal:002006,similar to AA sequence:ISfinder:ISNha3;locus_tag=AIIADLMI_00604;product=IS1380 family transposase ISNha3
CP016616.1	Prodigal:002006	CDS	669958	670146	.	-	0	ID=AIIADLMI_00605;inference=ab initio prediction:Prodigal:002006;locus_tag=AIIADLMI_00605;product=hypothetical protein
CP016616.1	Prodigal:002006	CDS	670183	670587	.	-	0	ID=AIIADLMI_00606;inference=ab initio prediction:Prodigal:002006;locus_tag=AIIADLMI_00606;product=hypothetical protein
CP016616.1	Prodigal:002006	CDS	670601	670783	.	+	0	ID=AIIADLMI_00607;inference=ab initio prediction:Prodigal:002006;locus_tag=AIIADLMI_00607;product=hypothetical protein
CP016616.1	Prodigal:002006	CDS	671153	671482	.	-	0	ID=AIIADLMI_00608;inference=ab initio prediction:Prodigal:002006;locus_tag=AIIADLMI_00608;product=hypothetical protein
CP016616.1	Prodigal:002006	CDS	671530	672084	.	-	0	ID=AIIADLMI_00609;inference=ab initio prediction:Prodigal:002006;locus_tag=AIIADLMI_00609;product=hypothetical protein
CP016616.1	Prodigal:002006	CDS	672160	672375	.	-	0	ID=AIIADLMI_00610;inference=ab initio prediction:Prodigal:002006;locus_tag=AIIADLMI_00610;product=hypothetical protein
CP016616.1	Prodigal:002006	CDS	672372	672587	.	-	0	ID=AIIADLMI_00611;inference=ab initio prediction:Prodigal:002006;locus_tag=AIIADLMI_00611;product=hypothetical protein
CP016616.1	Prodigal:002006	CDS	672577	673719	.	-	0	ID=AIIADLMI_00612;inference=ab initio prediction:Prodigal:002006;locus_tag=AIIADLMI_00612;product=hypothetical protein
CP016616.1	Prodigal:002006	CDS	673833	674402	.	+	0	ID=AIIADLMI_00613;inference=ab initio prediction:Prodigal:002006;locus_tag=AIIADLMI_00613;product=hypothetical protein
CP016616.1	Prodigal:002006	CDS	674572	675726	.	+	0	ID=AIIADLMI_00614;inference=ab initio prediction:Prodigal:002006;locus_tag=AIIADLMI_00614;product=hypothetical protein
CP016616.1	Prodigal:002006	CDS	675735	676805	.	+	0	ID=AIIADLMI_00615;inference=ab initio prediction:Prodigal:002006;locus_tag=AIIADLMI_00615;product=hypothetical protein
CP016616.1	Prodigal:002006	CDS	676853	678367	.	+	0	ID=AIIADLMI_00616;inference=ab initio prediction:Prodigal:002006;locus_tag=AIIADLMI_00616;product=hypothetical protein
CP016616.1	Prodigal:002006	CDS	678379	678636	.	+	0	ID=AIIADLMI_00617;inference=ab initio prediction:Prodigal:002006;locus_tag=AIIADLMI_00617;product=hypothetical protein
CP016616.1	Prodigal:002006	CDS	678671	678970	.	+	0	ID=AIIADLMI_00618;inference=ab initio prediction:Prodigal:002006;locus_tag=AIIADLMI_00618;product=hypothetical protein
CP016616.1	Prodigal:002006	CDS	679116	679541	.	-	0	ID=AIIADLMI_00619;inference=ab initio prediction:Prodigal:002006;locus_tag=AIIADLMI_00619;product=hypothetical protein
CP016616.1	Prodigal:002006	CDS	679839	681005	.	-	0	ID=AIIADLMI_00620;inference=ab initio prediction:Prodigal:002006;locus_tag=AIIADLMI_00620;product=hypothetical protein
CP016616.1	Prodigal:002006	CDS	681285	683798	.	-	0	ID=AIIADLMI_00621;inference=ab initio prediction:Prodigal:002006;locus_tag=AIIADLMI_00621;product=hypothetical protein
CP016616.1	Prodigal:002006	CDS	684025	684390	.	-	0	ID=AIIADLMI_00622;inference=ab initio prediction:Prodigal:002006;locus_tag=AIIADLMI_00622;product=hypothetical protein
CP016616.1	Prodigal:002006	CDS	684601	684777	.	+	0	ID=AIIADLMI_00623;inference=ab initio prediction:Prodigal:002006;locus_tag=AIIADLMI_00623;product=hypothetical protein
CP016616.1	Prodigal:002006	CDS	685103	685375	.	+	0	ID=AIIADLMI_00624;inference=ab initio prediction:Prodigal:002006;locus_tag=AIIADLMI_00624;product=hypothetical protein
CP016616.1	Prodigal:002006	CDS	685422	685619	.	+	0	ID=AIIADLMI_00625;inference=ab initio prediction:Prodigal:002006;locus_tag=AIIADLMI_00625;product=hypothetical protein
CP016616.1	Prodigal:002006	CDS	685767	686303	.	+	0	ID=AIIADLMI_00626;inference=ab initio prediction:Prodigal:002006;locus_tag=AIIADLMI_00626;product=hypothetical protein
CP016616.1	Prodigal:002006	CDS	686320	686637	.	-	0	ID=AIIADLMI_00627;inference=ab initio prediction:Prodigal:002006;locus_tag=AIIADLMI_00627;product=hypothetical protein
CP016616.1	Prodigal:002006	CDS	686805	688292	.	+	0	ID=AIIADLMI_00628;inference=ab initio prediction:Prodigal:002006;locus_tag=AIIADLMI_00628;product=hypothetical protein
CP016616.1	Prodigal:002006	CDS	688289	689056	.	+	0	ID=AIIADLMI_00629;inference=ab initio prediction:Prodigal:002006,similar to AA sequence:ISfinder:ISSsp5;locus_tag=AIIADLMI_00629;product=IS21 family transposase ISSsp5
CP016616.1	Prodigal:002006	CDS	689293	690435	.	+	0	ID=AIIADLMI_00630;inference=ab initio prediction:Prodigal:002006;locus_tag=AIIADLMI_00630;product=hypothetical protein
CP016616.1	Prodigal:002006	CDS	690805	691017	.	-	0	ID=AIIADLMI_00631;inference=ab initio prediction:Prodigal:002006;locus_tag=AIIADLMI_00631;product=hypothetical protein
CP016616.1	Prodigal:002006	CDS	691175	691684	.	-	0	ID=AIIADLMI_00632;inference=ab initio prediction:Prodigal:002006;locus_tag=AIIADLMI_00632;product=hypothetical protein
CP016616.1	Prodigal:002006	CDS	691889	692158	.	+	0	ID=AIIADLMI_00633;inference=ab initio prediction:Prodigal:002006;locus_tag=AIIADLMI_00633;product=hypothetical protein
CP016616.1	Prodigal:002006	CDS	692178	692444	.	+	0	ID=AIIADLMI_00634;inference=ab initio prediction:Prodigal:002006;locus_tag=AIIADLMI_00634;product=hypothetical protein
CP016616.1	Prodigal:002006	CDS	692500	692847	.	-	0	ID=AIIADLMI_00635;inference=ab initio prediction:Prodigal:002006;locus_tag=AIIADLMI_00635;product=hypothetical protein
CP016616.1	Prodigal:002006	CDS	693519	694091	.	+	0	ID=AIIADLMI_00636;inference=ab initio prediction:Prodigal:002006;locus_tag=AIIADLMI_00636;product=hypothetical protein
CP016616.1	Prodigal:002006	CDS	694428	695048	.	+	0	ID=AIIADLMI_00637;eC_number=2.7.4.25;Name=cmk_1;gene=cmk_1;inference=ab initio prediction:Prodigal:002006,protein motif:HAMAP:MF_00239;locus_tag=AIIADLMI_00637;product=Cytidylate kinase
CP016616.1	Prodigal:002006	CDS	695244	695513	.	+	0	ID=AIIADLMI_00638;inference=ab initio prediction:Prodigal:002006;locus_tag=AIIADLMI_00638;product=hypothetical protein
CP016616.1	Prodigal:002006	CDS	695782	696426	.	-	0	ID=AIIADLMI_00639;eC_number=2.1.1.144;Name=tam_3;gene=tam_3;inference=ab initio prediction:Prodigal:002006,protein motif:HAMAP:MF_00560;locus_tag=AIIADLMI_00639;product=Trans-aconitate 2-methyltransferase
CP016616.1	Prodigal:002006	CDS	696439	696651	.	-	0	ID=AIIADLMI_00640;inference=ab initio prediction:Prodigal:002006;locus_tag=AIIADLMI_00640;product=hypothetical protein
CP016616.1	Prodigal:002006	CDS	696836	697063	.	+	0	ID=AIIADLMI_00641;inference=ab initio prediction:Prodigal:002006;locus_tag=AIIADLMI_00641;product=hypothetical protein
CP016616.1	Prodigal:002006	CDS	697440	697916	.	-	0	ID=AIIADLMI_00642;eC_number=2.3.1.-;inference=ab initio prediction:Prodigal:002006,similar to AA sequence:UniProtKB:Q5HH30;locus_tag=AIIADLMI_00642;product=Acetyltransferase
CP016616.1	Prodigal:002006	CDS	697997	698179	.	-	0	ID=AIIADLMI_00643;inference=ab initio prediction:Prodigal:002006;locus_tag=AIIADLMI_00643;product=hypothetical protein
CP016616.1	Prodigal:002006	CDS	698326	698754	.	+	0	ID=AIIADLMI_00644;inference=ab initio prediction:Prodigal:002006;locus_tag=AIIADLMI_00644;product=hypothetical protein
CP016616.1	Prodigal:002006	CDS	699109	699576	.	+	0	ID=AIIADLMI_00645;inference=ab initio prediction:Prodigal:002006;locus_tag=AIIADLMI_00645;product=hypothetical protein
CP016616.1	Prodigal:002006	CDS	699627	699803	.	+	0	ID=AIIADLMI_00646;inference=ab initio prediction:Prodigal:002006;locus_tag=AIIADLMI_00646;product=hypothetical protein
CP016616.1	Prodigal:002006	CDS	700007	700486	.	-	0	ID=AIIADLMI_00647;Name=ros_1;db_xref=COG:COG4957;gene=ros_1;inference=ab initio prediction:Prodigal:002006,similar to AA sequence:UniProtKB:Q04152;locus_tag=AIIADLMI_00647;product=Transcriptional regulatory protein ros
CP016616.1	Prodigal:002006	CDS	700840	701529	.	+	0	ID=AIIADLMI_00648;inference=ab initio prediction:Prodigal:002006;locus_tag=AIIADLMI_00648;product=hypothetical protein
CP016616.1	Prodigal:002006	CDS	701634	701801	.	-	0	ID=AIIADLMI_00649;inference=ab initio prediction:Prodigal:002006;locus_tag=AIIADLMI_00649;product=hypothetical protein
CP016616.1	Prodigal:002006	CDS	702079	702381	.	-	0	ID=AIIADLMI_00650;inference=ab initio prediction:Prodigal:002006;locus_tag=AIIADLMI_00650;product=hypothetical protein
CP016616.1	Prodigal:002006	CDS	702860	703129	.	+	0	ID=AIIADLMI_00651;inference=ab initio prediction:Prodigal:002006;locus_tag=AIIADLMI_00651;product=hypothetical protein
CP016616.1	Prodigal:002006	CDS	703126	703389	.	+	0	ID=AIIADLMI_00652;inference=ab initio prediction:Prodigal:002006;locus_tag=AIIADLMI_00652;product=hypothetical protein
CP016616.1	Prodigal:002006	CDS	703676	704443	.	-	0	ID=AIIADLMI_00653;inference=ab initio prediction:Prodigal:002006,similar to AA sequence:ISfinder:ISSsp5;locus_tag=AIIADLMI_00653;product=IS21 family transposase ISSsp5
CP016616.1	Prodigal:002006	CDS	704440	705927	.	-	0	ID=AIIADLMI_00654;inference=ab initio prediction:Prodigal:002006;locus_tag=AIIADLMI_00654;product=hypothetical protein
CP016616.1	Prodigal:002006	CDS	706005	706775	.	-	0	ID=AIIADLMI_00655;inference=ab initio prediction:Prodigal:002006;locus_tag=AIIADLMI_00655;product=hypothetical protein
CP016616.1	Prodigal:002006	CDS	707099	708865	.	+	0	ID=AIIADLMI_00656;inference=ab initio prediction:Prodigal:002006;locus_tag=AIIADLMI_00656;product=hypothetical protein
CP016616.1	Prodigal:002006	CDS	708992	710749	.	+	0	ID=AIIADLMI_00657;inference=ab initio prediction:Prodigal:002006;locus_tag=AIIADLMI_00657;product=hypothetical protein
CP016616.1	Prodigal:002006	CDS	710813	711166	.	-	0	ID=AIIADLMI_00658;inference=ab initio prediction:Prodigal:002006;locus_tag=AIIADLMI_00658;product=hypothetical protein
CP016616.1	Prodigal:002006	CDS	711426	711587	.	+	0	ID=AIIADLMI_00659;inference=ab initio prediction:Prodigal:002006;locus_tag=AIIADLMI_00659;product=hypothetical protein
CP016616.1	Prodigal:002006	CDS	711954	713219	.	+	0	ID=AIIADLMI_00660;inference=ab initio prediction:Prodigal:002006;locus_tag=AIIADLMI_00660;product=hypothetical protein
CP016616.1	Prodigal:002006	CDS	713986	714258	.	-	0	ID=AIIADLMI_00661;inference=ab initio prediction:Prodigal:002006;locus_tag=AIIADLMI_00661;product=hypothetical protein
CP016616.1	Prodigal:002006	CDS	714393	715151	.	-	0	ID=AIIADLMI_00662;inference=ab initio prediction:Prodigal:002006;locus_tag=AIIADLMI_00662;product=hypothetical protein
CP016616.1	Prodigal:002006	CDS	715251	715472	.	-	0	ID=AIIADLMI_00663;inference=ab initio prediction:Prodigal:002006;locus_tag=AIIADLMI_00663;product=hypothetical protein
CP016616.1	Prodigal:002006	CDS	715592	715747	.	-	0	ID=AIIADLMI_00664;inference=ab initio prediction:Prodigal:002006;locus_tag=AIIADLMI_00664;product=hypothetical protein
CP016616.1	Prodigal:002006	CDS	715783	715953	.	-	0	ID=AIIADLMI_00665;inference=ab initio prediction:Prodigal:002006;locus_tag=AIIADLMI_00665;product=hypothetical protein
CP016616.1	Prodigal:002006	CDS	715970	716185	.	-	0	ID=AIIADLMI_00666;inference=ab initio prediction:Prodigal:002006;locus_tag=AIIADLMI_00666;product=hypothetical protein
CP016616.1	Prodigal:002006	CDS	716234	716479	.	-	0	ID=AIIADLMI_00667;inference=ab initio prediction:Prodigal:002006;locus_tag=AIIADLMI_00667;product=hypothetical protein
CP016616.1	Prodigal:002006	CDS	716714	716971	.	-	0	ID=AIIADLMI_00668;inference=ab initio prediction:Prodigal:002006;locus_tag=AIIADLMI_00668;product=hypothetical protein
CP016616.1	Prodigal:002006	CDS	717086	717367	.	+	0	ID=AIIADLMI_00669;inference=ab initio prediction:Prodigal:002006;locus_tag=AIIADLMI_00669;product=hypothetical protein
CP016616.1	Prodigal:002006	CDS	717996	718190	.	+	0	ID=AIIADLMI_00670;inference=ab initio prediction:Prodigal:002006;locus_tag=AIIADLMI_00670;product=hypothetical protein
CP016616.1	Prodigal:002006	CDS	718273	718659	.	-	0	ID=AIIADLMI_00671;inference=ab initio prediction:Prodigal:002006;locus_tag=AIIADLMI_00671;product=hypothetical protein
CP016616.1	Prodigal:002006	CDS	718847	718951	.	+	0	ID=AIIADLMI_00672;inference=ab initio prediction:Prodigal:002006;locus_tag=AIIADLMI_00672;product=hypothetical protein
CP016616.1	Prodigal:002006	CDS	719090	719446	.	+	0	ID=AIIADLMI_00673;inference=ab initio prediction:Prodigal:002006;locus_tag=AIIADLMI_00673;product=hypothetical protein
CP016616.1	Prodigal:002006	CDS	719512	720018	.	-	0	ID=AIIADLMI_00674;eC_number=1.20.4.4;Name=arsC_2;db_xref=COG:COG0394;gene=arsC_2;inference=ab initio prediction:Prodigal:002006,similar to AA sequence:UniProtKB:P45947;locus_tag=AIIADLMI_00674;product=Arsenate reductase
CP016616.1	Prodigal:002006	CDS	720102	720557	.	-	0	ID=AIIADLMI_00675;inference=ab initio prediction:Prodigal:002006;locus_tag=AIIADLMI_00675;product=hypothetical protein
CP016616.1	Prodigal:002006	CDS	720703	721410	.	+	0	ID=AIIADLMI_00676;inference=ab initio prediction:Prodigal:002006;locus_tag=AIIADLMI_00676;product=hypothetical protein
CP016616.1	Prodigal:002006	CDS	721446	721748	.	+	0	ID=AIIADLMI_00677;inference=ab initio prediction:Prodigal:002006;locus_tag=AIIADLMI_00677;product=hypothetical protein
CP016616.1	Prodigal:002006	CDS	721805	722077	.	+	0	ID=AIIADLMI_00678;inference=ab initio prediction:Prodigal:002006;locus_tag=AIIADLMI_00678;product=hypothetical protein
CP016616.1	Prodigal:002006	CDS	722204	722482	.	+	0	ID=AIIADLMI_00679;inference=ab initio prediction:Prodigal:002006;locus_tag=AIIADLMI_00679;product=hypothetical protein
CP016616.1	Prodigal:002006	CDS	722651	724387	.	+	0	ID=AIIADLMI_00680;inference=ab initio prediction:Prodigal:002006;locus_tag=AIIADLMI_00680;product=hypothetical protein
CP016616.1	Prodigal:002006	CDS	724764	725945	.	-	0	ID=AIIADLMI_00681;inference=ab initio prediction:Prodigal:002006;locus_tag=AIIADLMI_00681;product=hypothetical protein
CP016616.1	Prodigal:002006	CDS	726002	726379	.	-	0	ID=AIIADLMI_00682;inference=ab initio prediction:Prodigal:002006;locus_tag=AIIADLMI_00682;product=hypothetical protein
CP016616.1	Prodigal:002006	CDS	726931	727155	.	+	0	ID=AIIADLMI_00683;inference=ab initio prediction:Prodigal:002006;locus_tag=AIIADLMI_00683;product=hypothetical protein
CP016616.1	Prodigal:002006	CDS	727152	727262	.	-	0	ID=AIIADLMI_00684;inference=ab initio prediction:Prodigal:002006;locus_tag=AIIADLMI_00684;product=hypothetical protein
CP016616.1	Prodigal:002006	CDS	727713	727967	.	+	0	ID=AIIADLMI_00685;inference=ab initio prediction:Prodigal:002006;locus_tag=AIIADLMI_00685;product=hypothetical protein
CP016616.1	Prodigal:002006	CDS	728193	728855	.	+	0	ID=AIIADLMI_00686;inference=ab initio prediction:Prodigal:002006;locus_tag=AIIADLMI_00686;product=hypothetical protein
CP016616.1	Prodigal:002006	CDS	729081	729473	.	+	0	ID=AIIADLMI_00687;inference=ab initio prediction:Prodigal:002006;locus_tag=AIIADLMI_00687;product=hypothetical protein
CP016616.1	Prodigal:002006	CDS	729436	730038	.	+	0	ID=AIIADLMI_00688;inference=ab initio prediction:Prodigal:002006,similar to AA sequence:ISfinder:ISSpo6;locus_tag=AIIADLMI_00688;product=IS630 family transposase ISSpo6
CP016616.1	Prodigal:002006	CDS	730276	730521	.	+	0	ID=AIIADLMI_00689;inference=ab initio prediction:Prodigal:002006;locus_tag=AIIADLMI_00689;product=hypothetical protein
CP016616.1	Prodigal:002006	CDS	730754	731017	.	+	0	ID=AIIADLMI_00690;inference=ab initio prediction:Prodigal:002006;locus_tag=AIIADLMI_00690;product=hypothetical protein
CP016616.1	Prodigal:002006	CDS	731153	731590	.	+	0	ID=AIIADLMI_00691;inference=ab initio prediction:Prodigal:002006;locus_tag=AIIADLMI_00691;product=hypothetical protein
CP016616.1	Prodigal:002006	CDS	731660	733585	.	+	0	ID=AIIADLMI_00692;eC_number=3.4.24.-;Name=ftsH_2;gene=ftsH_2;inference=ab initio prediction:Prodigal:002006,similar to AA sequence:UniProtKB:B8H444;locus_tag=AIIADLMI_00692;product=ATP-dependent zinc metalloprotease FtsH
CP016616.1	Prodigal:002006	CDS	734179	734895	.	+	0	ID=AIIADLMI_00693;Name=ybhL_1;db_xref=COG:COG0670;gene=ybhL_1;inference=ab initio prediction:Prodigal:002006,similar to AA sequence:UniProtKB:P0AAC4;locus_tag=AIIADLMI_00693;product=Inner membrane protein YbhL
CP016616.1	Prodigal:002006	CDS	734939	735520	.	+	0	ID=AIIADLMI_00694;inference=ab initio prediction:Prodigal:002006;locus_tag=AIIADLMI_00694;product=hypothetical protein
CP016616.1	Prodigal:002006	CDS	735606	735728	.	+	0	ID=AIIADLMI_00695;inference=ab initio prediction:Prodigal:002006;locus_tag=AIIADLMI_00695;product=hypothetical protein
CP016616.1	Prodigal:002006	CDS	735864	736187	.	+	0	ID=AIIADLMI_00696;inference=ab initio prediction:Prodigal:002006;locus_tag=AIIADLMI_00696;product=hypothetical protein
CP016616.1	Prodigal:002006	CDS	736396	737064	.	+	0	ID=AIIADLMI_00697;inference=ab initio prediction:Prodigal:002006;locus_tag=AIIADLMI_00697;product=hypothetical protein
CP016616.1	Prodigal:002006	CDS	737136	738428	.	+	0	ID=AIIADLMI_00698;inference=ab initio prediction:Prodigal:002006,similar to AA sequence:UniProtKB:P0AE45;locus_tag=AIIADLMI_00698;note=UPF0053 inner membrane protein YtfL;product=hypothetical protein
CP016616.1	Prodigal:002006	CDS	738431	738973	.	+	0	ID=AIIADLMI_00699;inference=ab initio prediction:Prodigal:002006;locus_tag=AIIADLMI_00699;product=hypothetical protein
CP016616.1	Prodigal:002006	CDS	738987	739445	.	+	0	ID=AIIADLMI_00700;inference=ab initio prediction:Prodigal:002006;locus_tag=AIIADLMI_00700;product=hypothetical protein
CP016616.1	Prodigal:002006	CDS	739531	740748	.	-	0	ID=AIIADLMI_00701;inference=ab initio prediction:Prodigal:002006;locus_tag=AIIADLMI_00701;product=hypothetical protein
CP016616.1	Prodigal:002006	CDS	740775	741191	.	-	0	ID=AIIADLMI_00702;eC_number=3.2.1.196;Name=glgX_1;gene=glgX_1;inference=ab initio prediction:Prodigal:002006,protein motif:HAMAP:MF_01248;locus_tag=AIIADLMI_00702;product=Glycogen debranching enzyme
CP016616.1	Prodigal:002006	CDS	741340	741774	.	-	0	ID=AIIADLMI_00703;inference=ab initio prediction:Prodigal:002006;locus_tag=AIIADLMI_00703;product=hypothetical protein
CP016616.1	Prodigal:002006	CDS	741860	742360	.	-	0	ID=AIIADLMI_00704;Name=yciF_1;db_xref=COG:COG3685;gene=yciF_1;inference=ab initio prediction:Prodigal:002006,similar to AA sequence:UniProtKB:P21362;locus_tag=AIIADLMI_00704;product=Protein YciF
CP016616.1	Prodigal:002006	CDS	742368	742772	.	-	0	ID=AIIADLMI_00705;inference=ab initio prediction:Prodigal:002006;locus_tag=AIIADLMI_00705;product=hypothetical protein
CP016616.1	Prodigal:002006	CDS	742831	743700	.	-	0	ID=AIIADLMI_00706;inference=ab initio prediction:Prodigal:002006;locus_tag=AIIADLMI_00706;product=hypothetical protein
CP016616.1	Prodigal:002006	CDS	743776	744738	.	-	0	ID=AIIADLMI_00707;inference=ab initio prediction:Prodigal:002006;locus_tag=AIIADLMI_00707;product=hypothetical protein
CP016616.1	Prodigal:002006	CDS	745121	745669	.	+	0	ID=AIIADLMI_00708;inference=ab initio prediction:Prodigal:002006;locus_tag=AIIADLMI_00708;product=hypothetical protein
CP016616.1	Prodigal:002006	CDS	745597	745917	.	-	0	ID=AIIADLMI_00709;inference=ab initio prediction:Prodigal:002006;locus_tag=AIIADLMI_00709;product=hypothetical protein
CP016616.1	Prodigal:002006	CDS	745869	746108	.	-	0	ID=AIIADLMI_00710;inference=ab initio prediction:Prodigal:002006;locus_tag=AIIADLMI_00710;product=hypothetical protein
CP016616.1	Prodigal:002006	CDS	746454	747071	.	-	0	ID=AIIADLMI_00711;inference=ab initio prediction:Prodigal:002006;locus_tag=AIIADLMI_00711;product=hypothetical protein
CP016616.1	Prodigal:002006	CDS	747688	748680	.	+	0	ID=AIIADLMI_00712;inference=ab initio prediction:Prodigal:002006;locus_tag=AIIADLMI_00712;product=hypothetical protein
CP016616.1	Prodigal:002006	CDS	749310	750410	.	-	0	ID=AIIADLMI_00713;inference=ab initio prediction:Prodigal:002006;locus_tag=AIIADLMI_00713;product=hypothetical protein
CP016616.1	Prodigal:002006	CDS	750751	750867	.	-	0	ID=AIIADLMI_00714;inference=ab initio prediction:Prodigal:002006;locus_tag=AIIADLMI_00714;product=hypothetical protein
CP016616.1	Prodigal:002006	CDS	750981	752426	.	-	0	ID=AIIADLMI_00715;eC_number=2.7.8.-;Name=clsB_1;gene=clsB_1;inference=ab initio prediction:Prodigal:002006,protein motif:HAMAP:MF_01917;locus_tag=AIIADLMI_00715;product=Cardiolipin synthase B
CP016616.1	Prodigal:002006	CDS	753084	754499	.	-	0	ID=AIIADLMI_00716;eC_number=3.5.1.13;Name=aam_1;db_xref=COG:COG0154;gene=aam_1;inference=ab initio prediction:Prodigal:002006,similar to AA sequence:UniProtKB:K9NBS6;locus_tag=AIIADLMI_00716;product=Acylamidase
CP016616.1	Prodigal:002006	CDS	754685	755824	.	-	0	ID=AIIADLMI_00717;inference=ab initio prediction:Prodigal:002006;locus_tag=AIIADLMI_00717;product=hypothetical protein
CP016616.1	Prodigal:002006	CDS	756250	757176	.	+	0	ID=AIIADLMI_00718;Name=htrA_1;gene=htrA_1;inference=ab initio prediction:Prodigal:002006,similar to AA sequence:UniProtKB:P73354;locus_tag=AIIADLMI_00718;product=Putative serine protease HtrA
CP016616.1	Prodigal:002006	CDS	757181	757735	.	+	0	ID=AIIADLMI_00719;Name=degU_2;db_xref=COG:COG2197;gene=degU_2;inference=ab initio prediction:Prodigal:002006,similar to AA sequence:UniProtKB:P13800;locus_tag=AIIADLMI_00719;product=Transcriptional regulatory protein DegU
CP016616.1	Prodigal:002006	CDS	757753	758244	.	-	0	ID=AIIADLMI_00720;inference=ab initio prediction:Prodigal:002006;locus_tag=AIIADLMI_00720;product=hypothetical protein
CP016616.1	Prodigal:002006	CDS	758335	758781	.	-	0	ID=AIIADLMI_00721;eC_number=3.5.1.28;Name=cwlM;db_xref=COG:COG0860;gene=cwlM;inference=ab initio prediction:Prodigal:002006,similar to AA sequence:UniProtKB:L7N653;locus_tag=AIIADLMI_00721;product=N-acetylmuramoyl-L-alanine amidase CwlM
CP016616.1	Prodigal:002006	CDS	759281	759583	.	-	0	ID=AIIADLMI_00722;inference=ab initio prediction:Prodigal:002006;locus_tag=AIIADLMI_00722;product=hypothetical protein
CP016616.1	Prodigal:002006	CDS	759596	761275	.	-	0	ID=AIIADLMI_00723;inference=ab initio prediction:Prodigal:002006;locus_tag=AIIADLMI_00723;product=hypothetical protein
CP016616.1	Prodigal:002006	CDS	761384	762346	.	-	0	ID=AIIADLMI_00724;inference=ab initio prediction:Prodigal:002006;locus_tag=AIIADLMI_00724;product=hypothetical protein
CP016616.1	Prodigal:002006	CDS	762424	762984	.	-	0	ID=AIIADLMI_00725;inference=ab initio prediction:Prodigal:002006;locus_tag=AIIADLMI_00725;product=hypothetical protein
CP016616.1	Prodigal:002006	CDS	763228	764478	.	+	0	ID=AIIADLMI_00726;inference=ab initio prediction:Prodigal:002006;locus_tag=AIIADLMI_00726;product=hypothetical protein
CP016616.1	Prodigal:002006	CDS	764665	765666	.	-	0	ID=AIIADLMI_00727;eC_number=3.5.1.2;Name=glsA1_1;db_xref=COG:COG2066;gene=glsA1_1;inference=ab initio prediction:Prodigal:002006,similar to AA sequence:UniProtKB:P77454;locus_tag=AIIADLMI_00727;product=Glutaminase 1
CP016616.1	Prodigal:002006	CDS	765983	766552	.	-	0	ID=AIIADLMI_00728;inference=ab initio prediction:Prodigal:002006;locus_tag=AIIADLMI_00728;product=hypothetical protein
CP016616.1	Prodigal:002006	CDS	766680	766880	.	+	0	ID=AIIADLMI_00729;inference=ab initio prediction:Prodigal:002006;locus_tag=AIIADLMI_00729;product=hypothetical protein
CP016616.1	Prodigal:002006	CDS	766885	767160	.	+	0	ID=AIIADLMI_00730;inference=ab initio prediction:Prodigal:002006;locus_tag=AIIADLMI_00730;product=hypothetical protein
CP016616.1	Prodigal:002006	CDS	767271	767903	.	+	0	ID=AIIADLMI_00731;Name=nreC_1;db_xref=COG:COG2197;gene=nreC_1;inference=ab initio prediction:Prodigal:002006,similar to AA sequence:UniProtKB:Q7WZY4;locus_tag=AIIADLMI_00731;product=Oxygen regulatory protein NreC
CP016616.1	Prodigal:002006	CDS	767958	768185	.	+	0	ID=AIIADLMI_00732;inference=ab initio prediction:Prodigal:002006;locus_tag=AIIADLMI_00732;product=hypothetical protein
CP016616.1	Prodigal:002006	CDS	768247	768969	.	+	0	ID=AIIADLMI_00733;Name=mgtC;db_xref=COG:COG1285;gene=mgtC;inference=ab initio prediction:Prodigal:002006,similar to AA sequence:UniProtKB:P0CI70;locus_tag=AIIADLMI_00733;product=Protein MgtC
CP016616.1	Prodigal:002006	CDS	769320	770321	.	+	0	ID=AIIADLMI_00734;inference=ab initio prediction:Prodigal:002006;locus_tag=AIIADLMI_00734;product=hypothetical protein
CP016616.1	Prodigal:002006	CDS	770439	771599	.	-	0	ID=AIIADLMI_00735;Name=mdtE_3;gene=mdtE_3;inference=ab initio prediction:Prodigal:002006,similar to AA sequence:UniProtKB:P37636;locus_tag=AIIADLMI_00735;product=Multidrug resistance protein MdtE
CP016616.1	Prodigal:002006	CDS	771596	774682	.	-	0	ID=AIIADLMI_00736;Name=swrC;db_xref=COG:COG0841;gene=swrC;inference=ab initio prediction:Prodigal:002006,similar to AA sequence:UniProtKB:O31501;locus_tag=AIIADLMI_00736;product=Swarming motility protein SwrC
CP016616.1	Prodigal:002006	CDS	774679	775776	.	-	0	ID=AIIADLMI_00737;Name=bepF_1;gene=bepF_1;inference=ab initio prediction:Prodigal:002006,similar to AA sequence:UniProtKB:Q8FWV8;locus_tag=AIIADLMI_00737;product=Efflux pump periplasmic linker BepF
CP016616.1	Prodigal:002006	CDS	776112	777683	.	+	0	ID=AIIADLMI_00738;Name=abgT_1;db_xref=COG:COG2978;gene=abgT_1;inference=ab initio prediction:Prodigal:002006,similar to AA sequence:UniProtKB:P46133;locus_tag=AIIADLMI_00738;product=p-aminobenzoyl-glutamate transport protein
CP016616.1	Prodigal:002006	CDS	777714	778916	.	+	0	ID=AIIADLMI_00739;eC_number=3.4.17.11;Name=cpg2_1;gene=cpg2_1;inference=ab initio prediction:Prodigal:002006,similar to AA sequence:UniProtKB:P06621;locus_tag=AIIADLMI_00739;product=Carboxypeptidase G2
CP016616.1	Prodigal:002006	CDS	779036	780865	.	+	0	ID=AIIADLMI_00740;inference=ab initio prediction:Prodigal:002006;locus_tag=AIIADLMI_00740;product=hypothetical protein
CP016616.1	Prodigal:002006	CDS	780887	781423	.	+	0	ID=AIIADLMI_00741;inference=ab initio prediction:Prodigal:002006;locus_tag=AIIADLMI_00741;product=hypothetical protein
CP016616.1	Prodigal:002006	CDS	781416	781676	.	+	0	ID=AIIADLMI_00742;Name=mrpF;db_xref=COG:COG2212;gene=mrpF;inference=ab initio prediction:Prodigal:002006,similar to AA sequence:UniProtKB:Q9RGZ0;locus_tag=AIIADLMI_00742;product=Na(+)/H(+) antiporter subunit F
CP016616.1	Prodigal:002006	CDS	781680	781928	.	+	0	ID=AIIADLMI_00743;inference=ab initio prediction:Prodigal:002006;locus_tag=AIIADLMI_00743;product=hypothetical protein
CP016616.1	Prodigal:002006	CDS	781925	782269	.	+	0	ID=AIIADLMI_00744;Name=mrpG;db_xref=COG:COG1320;gene=mrpG;inference=ab initio prediction:Prodigal:002006,similar to AA sequence:UniProtKB:Q9RGY9;locus_tag=AIIADLMI_00744;product=Na(+)/H(+) antiporter subunit G
CP016616.1	Prodigal:002006	CDS	782266	782958	.	+	0	ID=AIIADLMI_00745;inference=ab initio prediction:Prodigal:002006;locus_tag=AIIADLMI_00745;product=hypothetical protein
CP016616.1	Prodigal:002006	CDS	782971	783342	.	+	0	ID=AIIADLMI_00746;Name=mrpC;db_xref=COG:COG1006;gene=mrpC;inference=ab initio prediction:Prodigal:002006,similar to AA sequence:UniProtKB:O05260;locus_tag=AIIADLMI_00746;product=Na(+)/H(+) antiporter subunit C
CP016616.1	Prodigal:002006	CDS	783336	786440	.	+	0	ID=AIIADLMI_00747;eC_number=7.1.1.-;Name=ndhB;gene=ndhB;inference=ab initio prediction:Prodigal:002006,protein motif:HAMAP:MF_00445;locus_tag=AIIADLMI_00747;product=NAD(P)H-quinone oxidoreductase subunit 2%2C chloroplastic
CP016616.1	Prodigal:002006	CDS	786676	788496	.	+	0	ID=AIIADLMI_00748;inference=ab initio prediction:Prodigal:002006;locus_tag=AIIADLMI_00748;product=hypothetical protein
CP016616.1	Prodigal:002006	CDS	788994	789218	.	-	0	ID=AIIADLMI_00749;inference=ab initio prediction:Prodigal:002006;locus_tag=AIIADLMI_00749;product=hypothetical protein
CP016616.1	Prodigal:002006	CDS	789653	790399	.	+	0	ID=AIIADLMI_00750;eC_number=3.5.1.44;Name=cheB_2;gene=cheB_2;inference=ab initio prediction:Prodigal:002006,protein motif:HAMAP:MF_00099;locus_tag=AIIADLMI_00750;product=Protein-glutamate methylesterase/protein-glutamine glutaminase
CP016616.1	Prodigal:002006	CDS	790523	792013	.	+	0	ID=AIIADLMI_00751;eC_number=4.2.99.20;Name=menH_2;gene=menH_2;inference=ab initio prediction:Prodigal:002006,protein motif:HAMAP:MF_01660;locus_tag=AIIADLMI_00751;product=2-succinyl-6-hydroxy-2%2C4-cyclohexadiene-1-carboxylate synthase
CP016616.1	Prodigal:002006	CDS	792667	794643	.	+	0	ID=AIIADLMI_00752;inference=ab initio prediction:Prodigal:002006;locus_tag=AIIADLMI_00752;product=hypothetical protein
CP016616.1	Prodigal:002006	CDS	795180	795560	.	-	0	ID=AIIADLMI_00753;inference=ab initio prediction:Prodigal:002006;locus_tag=AIIADLMI_00753;product=hypothetical protein
CP016616.1	Prodigal:002006	CDS	795884	796921	.	-	0	ID=AIIADLMI_00754;inference=ab initio prediction:Prodigal:002006,similar to AA sequence:ISfinder:ISMex9;locus_tag=AIIADLMI_00754;product=IS110 family transposase ISMex9
CP016616.1	Prodigal:002006	CDS	797107	797802	.	+	0	ID=AIIADLMI_00755;inference=ab initio prediction:Prodigal:002006,similar to AA sequence:ISfinder:ISEas1;locus_tag=AIIADLMI_00755;product=IS6 family transposase ISEas1
CP016616.1	Prodigal:002006	CDS	798030	798809	.	-	0	ID=AIIADLMI_00756;Name=rspR_1;db_xref=COG:COG1802;gene=rspR_1;inference=ab initio prediction:Prodigal:002006,similar to AA sequence:UniProtKB:P0ACM2;locus_tag=AIIADLMI_00756;product=HTH-type transcriptional repressor RspR
CP016616.1	Prodigal:002006	CDS	799055	800332	.	+	0	ID=AIIADLMI_00757;Name=ugpB_1;db_xref=COG:COG1653;gene=ugpB_1;inference=ab initio prediction:Prodigal:002006,similar to AA sequence:UniProtKB:P0AG80;locus_tag=AIIADLMI_00757;product=sn-glycerol-3-phosphate-binding periplasmic protein UgpB
CP016616.1	Prodigal:002006	CDS	800395	801246	.	+	0	ID=AIIADLMI_00758;Name=lacF_1;gene=lacF_1;inference=ab initio prediction:Prodigal:002006,similar to AA sequence:UniProtKB:P29823;locus_tag=AIIADLMI_00758;product=Lactose transport system permease protein LacF
CP016616.1	Prodigal:002006	CDS	801257	802084	.	+	0	ID=AIIADLMI_00759;Name=sugB_1;db_xref=COG:COG0395;gene=sugB_1;inference=ab initio prediction:Prodigal:002006,similar to AA sequence:UniProtKB:P9WG01;locus_tag=AIIADLMI_00759;product=Trehalose transport system permease protein SugB
CP016616.1	Prodigal:002006	CDS	802100	803569	.	+	0	ID=AIIADLMI_00760;inference=ab initio prediction:Prodigal:002006;locus_tag=AIIADLMI_00760;product=hypothetical protein
CP016616.1	Prodigal:002006	CDS	803731	803940	.	+	0	ID=AIIADLMI_00761;inference=ab initio prediction:Prodigal:002006;locus_tag=AIIADLMI_00761;product=hypothetical protein
CP016616.1	Prodigal:002006	CDS	804196	804606	.	-	0	ID=AIIADLMI_00762;inference=ab initio prediction:Prodigal:002006;locus_tag=AIIADLMI_00762;product=hypothetical protein
CP016616.1	Prodigal:002006	CDS	804686	804919	.	-	0	ID=AIIADLMI_00763;inference=ab initio prediction:Prodigal:002006;locus_tag=AIIADLMI_00763;product=hypothetical protein
CP016616.1	Prodigal:002006	CDS	804997	805932	.	-	0	ID=AIIADLMI_00764;inference=ab initio prediction:Prodigal:002006;locus_tag=AIIADLMI_00764;product=hypothetical protein
CP016616.1	Prodigal:002006	CDS	806469	808400	.	-	0	ID=AIIADLMI_00765;Name=kup_2;gene=kup_2;inference=ab initio prediction:Prodigal:002006,protein motif:HAMAP:MF_01522;locus_tag=AIIADLMI_00765;product=Low affinity potassium transport system protein kup
CP016616.1	Prodigal:002006	CDS	808387	808854	.	-	0	ID=AIIADLMI_00766;inference=ab initio prediction:Prodigal:002006;locus_tag=AIIADLMI_00766;product=hypothetical protein
CP016616.1	Prodigal:002006	CDS	809020	809712	.	-	0	ID=AIIADLMI_00767;Name=kdpE_1;db_xref=COG:COG0745;gene=kdpE_1;inference=ab initio prediction:Prodigal:002006,similar to AA sequence:UniProtKB:P21866;locus_tag=AIIADLMI_00767;product=KDP operon transcriptional regulatory protein KdpE
CP016616.1	Prodigal:002006	CDS	809709	812390	.	-	0	ID=AIIADLMI_00768;eC_number=2.7.13.3;Name=kdpD_1;db_xref=COG:COG2205;gene=kdpD_1;inference=ab initio prediction:Prodigal:002006,similar to AA sequence:UniProtKB:P21865;locus_tag=AIIADLMI_00768;product=Sensor protein KdpD
CP016616.1	Prodigal:002006	CDS	812436	813035	.	-	0	ID=AIIADLMI_00769;Name=kdpC;db_xref=COG:COG2156;gene=kdpC;inference=ab initio prediction:Prodigal:002006,similar to AA sequence:UniProtKB:P9WKF1;locus_tag=AIIADLMI_00769;product=Potassium-transporting ATPase KdpC subunit
CP016616.1	Prodigal:002006	CDS	813050	815107	.	-	0	ID=AIIADLMI_00770;eC_number=7.2.2.6;Name=kdpB;db_xref=COG:COG2216;gene=kdpB;inference=ab initio prediction:Prodigal:002006,similar to AA sequence:UniProtKB:P03960;locus_tag=AIIADLMI_00770;product=Potassium-transporting ATPase ATP-binding subunit
CP016616.1	Prodigal:002006	CDS	815118	816827	.	-	0	ID=AIIADLMI_00771;Name=kdpA;db_xref=COG:COG2060;gene=kdpA;inference=ab initio prediction:Prodigal:002006,similar to AA sequence:UniProtKB:P9WKF3;locus_tag=AIIADLMI_00771;product=Potassium-transporting ATPase potassium-binding subunit
CP016616.1	Prodigal:002006	CDS	816837	816926	.	-	0	ID=AIIADLMI_00772;inference=ab initio prediction:Prodigal:002006;locus_tag=AIIADLMI_00772;product=hypothetical protein
CP016616.1	Prodigal:002006	CDS	817405	818379	.	-	0	ID=AIIADLMI_00773;Name=corA_1;db_xref=COG:COG0598;gene=corA_1;inference=ab initio prediction:Prodigal:002006,similar to AA sequence:UniProtKB:P0ABI4;locus_tag=AIIADLMI_00773;product=Magnesium transport protein CorA
CP016616.1	Prodigal:002006	CDS	818508	818810	.	-	0	ID=AIIADLMI_00774;inference=ab initio prediction:Prodigal:002006;locus_tag=AIIADLMI_00774;product=hypothetical protein
CP016616.1	Prodigal:002006	CDS	818804	819169	.	-	0	ID=AIIADLMI_00775;inference=ab initio prediction:Prodigal:002006;locus_tag=AIIADLMI_00775;product=hypothetical protein
CP016616.1	Prodigal:002006	CDS	819373	819564	.	+	0	ID=AIIADLMI_00776;inference=ab initio prediction:Prodigal:002006;locus_tag=AIIADLMI_00776;product=hypothetical protein
CP016616.1	Prodigal:002006	CDS	819704	821614	.	+	0	ID=AIIADLMI_00777;Name=kup_3;gene=kup_3;inference=ab initio prediction:Prodigal:002006,protein motif:HAMAP:MF_01522;locus_tag=AIIADLMI_00777;product=Low affinity potassium transport system protein kup
CP016616.1	Prodigal:002006	CDS	821637	821870	.	-	0	ID=AIIADLMI_00778;inference=ab initio prediction:Prodigal:002006;locus_tag=AIIADLMI_00778;product=hypothetical protein
CP016616.1	Prodigal:002006	CDS	822556	823425	.	+	0	ID=AIIADLMI_00779;inference=ab initio prediction:Prodigal:002006;locus_tag=AIIADLMI_00779;product=hypothetical protein
CP016616.1	Prodigal:002006	CDS	823678	824829	.	-	0	ID=AIIADLMI_00780;inference=ab initio prediction:Prodigal:002006;locus_tag=AIIADLMI_00780;product=hypothetical protein
CP016616.1	Prodigal:002006	CDS	825140	825667	.	+	0	ID=AIIADLMI_00781;eC_number=2.7.13.3;Name=rcsC_3;gene=rcsC_3;inference=ab initio prediction:Prodigal:002006,protein motif:HAMAP:MF_00979;locus_tag=AIIADLMI_00781;product=Sensor histidine kinase RcsC
CP016616.1	Prodigal:002006	CDS	825959	826297	.	-	0	ID=AIIADLMI_00782;inference=ab initio prediction:Prodigal:002006;locus_tag=AIIADLMI_00782;product=hypothetical protein
CP016616.1	Prodigal:002006	CDS	826338	826574	.	+	0	ID=AIIADLMI_00783;inference=ab initio prediction:Prodigal:002006;locus_tag=AIIADLMI_00783;product=hypothetical protein
CP016616.1	Prodigal:002006	CDS	826514	826699	.	-	0	ID=AIIADLMI_00784;inference=ab initio prediction:Prodigal:002006;locus_tag=AIIADLMI_00784;product=hypothetical protein
CP016616.1	Prodigal:002006	CDS	826818	826937	.	-	0	ID=AIIADLMI_00785;inference=ab initio prediction:Prodigal:002006;locus_tag=AIIADLMI_00785;product=hypothetical protein
CP016616.1	Prodigal:002006	CDS	827171	827911	.	-	0	ID=AIIADLMI_00786;Name=anr_1;gene=anr_1;inference=ab initio prediction:Prodigal:002006,similar to AA sequence:UniProtKB:O85222;locus_tag=AIIADLMI_00786;product=Transcriptional activator protein Anr
CP016616.1	Prodigal:002006	CDS	828808	829017	.	+	0	ID=AIIADLMI_00787;inference=ab initio prediction:Prodigal:002006;locus_tag=AIIADLMI_00787;product=hypothetical protein
CP016616.1	Prodigal:002006	CDS	829125	829355	.	+	0	ID=AIIADLMI_00788;inference=ab initio prediction:Prodigal:002006;locus_tag=AIIADLMI_00788;product=hypothetical protein
CP016616.1	Prodigal:002006	CDS	829422	829712	.	+	0	ID=AIIADLMI_00789;inference=ab initio prediction:Prodigal:002006;locus_tag=AIIADLMI_00789;product=hypothetical protein
CP016616.1	Prodigal:002006	CDS	830039	830959	.	+	0	ID=AIIADLMI_00790;inference=ab initio prediction:Prodigal:002006;locus_tag=AIIADLMI_00790;product=hypothetical protein
CP016616.1	Prodigal:002006	CDS	830992	832311	.	+	0	ID=AIIADLMI_00791;eC_number=2.7.11.1;Name=pknD_1;gene=pknD_1;inference=ab initio prediction:Prodigal:002006,protein motif:HAMAP:MF_01957;locus_tag=AIIADLMI_00791;product=Serine/threonine-protein kinase PknD
CP016616.1	Prodigal:002006	CDS	832308	833711	.	+	0	ID=AIIADLMI_00792;inference=ab initio prediction:Prodigal:002006;locus_tag=AIIADLMI_00792;product=hypothetical protein
CP016616.1	Prodigal:002006	CDS	833708	834286	.	+	0	ID=AIIADLMI_00793;inference=ab initio prediction:Prodigal:002006;locus_tag=AIIADLMI_00793;product=hypothetical protein
CP016616.1	Prodigal:002006	CDS	834746	835450	.	+	0	ID=AIIADLMI_00794;inference=ab initio prediction:Prodigal:002006;locus_tag=AIIADLMI_00794;product=hypothetical protein
CP016616.1	Prodigal:002006	CDS	835519	835713	.	+	0	ID=AIIADLMI_00795;inference=ab initio prediction:Prodigal:002006;locus_tag=AIIADLMI_00795;product=hypothetical protein
CP016616.1	Prodigal:002006	CDS	835889	836224	.	+	0	ID=AIIADLMI_00796;inference=ab initio prediction:Prodigal:002006;locus_tag=AIIADLMI_00796;product=hypothetical protein
CP016616.1	Prodigal:002006	CDS	836169	836390	.	+	0	ID=AIIADLMI_00797;inference=ab initio prediction:Prodigal:002006;locus_tag=AIIADLMI_00797;product=hypothetical protein
CP016616.1	Prodigal:002006	CDS	836344	836799	.	-	0	ID=AIIADLMI_00798;Name=rssB_3;gene=rssB_3;inference=ab initio prediction:Prodigal:002006,protein motif:HAMAP:MF_00958;locus_tag=AIIADLMI_00798;product=Regulator of RpoS
CP016616.1	Prodigal:002006	CDS	838121	838504	.	+	0	ID=AIIADLMI_00799;inference=ab initio prediction:Prodigal:002006;locus_tag=AIIADLMI_00799;product=hypothetical protein
CP016616.1	Prodigal:002006	CDS	838565	838795	.	-	0	ID=AIIADLMI_00800;inference=ab initio prediction:Prodigal:002006;locus_tag=AIIADLMI_00800;product=hypothetical protein
CP016616.1	Prodigal:002006	CDS	838843	839250	.	-	0	ID=AIIADLMI_00801;inference=ab initio prediction:Prodigal:002006;locus_tag=AIIADLMI_00801;product=hypothetical protein
CP016616.1	Prodigal:002006	CDS	839335	840456	.	-	0	ID=AIIADLMI_00802;inference=ab initio prediction:Prodigal:002006;locus_tag=AIIADLMI_00802;product=hypothetical protein
CP016616.1	Prodigal:002006	CDS	840504	840716	.	+	0	ID=AIIADLMI_00803;inference=ab initio prediction:Prodigal:002006;locus_tag=AIIADLMI_00803;product=hypothetical protein
CP016616.1	Prodigal:002006	CDS	840848	841093	.	-	0	ID=AIIADLMI_00804;inference=ab initio prediction:Prodigal:002006;locus_tag=AIIADLMI_00804;product=hypothetical protein
CP016616.1	Prodigal:002006	CDS	841140	841661	.	-	0	ID=AIIADLMI_00805;inference=ab initio prediction:Prodigal:002006;locus_tag=AIIADLMI_00805;product=hypothetical protein
CP016616.1	Prodigal:002006	CDS	841911	842237	.	-	0	ID=AIIADLMI_00806;inference=ab initio prediction:Prodigal:002006;locus_tag=AIIADLMI_00806;product=hypothetical protein
CP016616.1	Prodigal:002006	CDS	842390	842986	.	-	0	ID=AIIADLMI_00807;inference=ab initio prediction:Prodigal:002006;locus_tag=AIIADLMI_00807;product=hypothetical protein
CP016616.1	Prodigal:002006	CDS	843261	843452	.	+	0	ID=AIIADLMI_00808;inference=ab initio prediction:Prodigal:002006;locus_tag=AIIADLMI_00808;product=hypothetical protein
CP016616.1	Prodigal:002006	CDS	843449	843988	.	+	0	ID=AIIADLMI_00809;Name=ecfG_1;gene=ecfG_1;inference=ab initio prediction:Prodigal:002006,similar to AA sequence:UniProtKB:B3Q6P8;locus_tag=AIIADLMI_00809;product=ECF RNA polymerase sigma factor EcfG
CP016616.1	Prodigal:002006	CDS	844164	844829	.	-	0	ID=AIIADLMI_00810;inference=ab initio prediction:Prodigal:002006;locus_tag=AIIADLMI_00810;product=hypothetical protein
CP016616.1	Prodigal:002006	CDS	846493	847167	.	-	0	ID=AIIADLMI_00811;inference=ab initio prediction:Prodigal:002006;locus_tag=AIIADLMI_00811;product=hypothetical protein
CP016616.1	Prodigal:002006	CDS	847363	848514	.	-	0	ID=AIIADLMI_00812;inference=ab initio prediction:Prodigal:002006,similar to AA sequence:ISfinder:ISGdi7;locus_tag=AIIADLMI_00812;product=IS110 family transposase ISGdi7
CP016616.1	Prodigal:002006	CDS	848549	849079	.	-	0	ID=AIIADLMI_00813;inference=ab initio prediction:Prodigal:002006;locus_tag=AIIADLMI_00813;product=hypothetical protein
CP016616.1	Prodigal:002006	CDS	849252	849476	.	+	0	ID=AIIADLMI_00814;inference=ab initio prediction:Prodigal:002006;locus_tag=AIIADLMI_00814;product=hypothetical protein
CP016616.1	Prodigal:002006	CDS	849925	850158	.	-	0	ID=AIIADLMI_00815;inference=ab initio prediction:Prodigal:002006;locus_tag=AIIADLMI_00815;product=hypothetical protein
CP016616.1	Prodigal:002006	CDS	850570	850704	.	+	0	ID=AIIADLMI_00816;inference=ab initio prediction:Prodigal:002006;locus_tag=AIIADLMI_00816;product=hypothetical protein
CP016616.1	Prodigal:002006	CDS	850781	851551	.	-	0	ID=AIIADLMI_00817;inference=ab initio prediction:Prodigal:002006;locus_tag=AIIADLMI_00817;product=hypothetical protein
CP016616.1	Prodigal:002006	CDS	851783	852175	.	+	0	ID=AIIADLMI_00818;inference=ab initio prediction:Prodigal:002006;locus_tag=AIIADLMI_00818;product=hypothetical protein
CP016616.1	Prodigal:002006	CDS	852138	852740	.	+	0	ID=AIIADLMI_00819;inference=ab initio prediction:Prodigal:002006,similar to AA sequence:ISfinder:ISSpo6;locus_tag=AIIADLMI_00819;product=IS630 family transposase ISSpo6
CP016616.1	Prodigal:002006	CDS	853153	853518	.	+	0	ID=AIIADLMI_00820;inference=ab initio prediction:Prodigal:002006;locus_tag=AIIADLMI_00820;product=hypothetical protein
CP016616.1	Prodigal:002006	CDS	853906	854151	.	-	0	ID=AIIADLMI_00821;inference=ab initio prediction:Prodigal:002006;locus_tag=AIIADLMI_00821;product=hypothetical protein
CP016616.1	Prodigal:002006	CDS	854397	854756	.	+	0	ID=AIIADLMI_00822;inference=ab initio prediction:Prodigal:002006;locus_tag=AIIADLMI_00822;product=hypothetical protein
CP016616.1	Prodigal:002006	CDS	855054	855596	.	+	0	ID=AIIADLMI_00823;inference=ab initio prediction:Prodigal:002006;locus_tag=AIIADLMI_00823;product=hypothetical protein
CP016616.1	Prodigal:002006	CDS	855675	856826	.	-	0	ID=AIIADLMI_00824;inference=ab initio prediction:Prodigal:002006;locus_tag=AIIADLMI_00824;product=hypothetical protein
CP016616.1	Prodigal:002006	CDS	857046	857594	.	-	0	ID=AIIADLMI_00825;inference=ab initio prediction:Prodigal:002006;locus_tag=AIIADLMI_00825;product=hypothetical protein
CP016616.1	Prodigal:002006	CDS	857646	857987	.	-	0	ID=AIIADLMI_00826;inference=ab initio prediction:Prodigal:002006;locus_tag=AIIADLMI_00826;product=hypothetical protein
CP016616.1	Prodigal:002006	CDS	858104	858577	.	-	0	ID=AIIADLMI_00827;inference=ab initio prediction:Prodigal:002006;locus_tag=AIIADLMI_00827;product=hypothetical protein
CP016616.1	Prodigal:002006	CDS	858840	859874	.	-	0	ID=AIIADLMI_00828;inference=ab initio prediction:Prodigal:002006;locus_tag=AIIADLMI_00828;product=hypothetical protein
CP016616.1	Prodigal:002006	CDS	860672	860914	.	+	0	ID=AIIADLMI_00829;inference=ab initio prediction:Prodigal:002006;locus_tag=AIIADLMI_00829;product=hypothetical protein
CP016616.1	Prodigal:002006	CDS	860986	861090	.	+	0	ID=AIIADLMI_00830;inference=ab initio prediction:Prodigal:002006;locus_tag=AIIADLMI_00830;product=hypothetical protein
CP016616.1	Prodigal:002006	CDS	861637	862110	.	+	0	ID=AIIADLMI_00831;eC_number=2.3.1.189;Name=mshD_1;gene=mshD_1;inference=ab initio prediction:Prodigal:002006,protein motif:HAMAP:MF_01698;locus_tag=AIIADLMI_00831;product=Mycothiol acetyltransferase
CP016616.1	Prodigal:002006	CDS	862188	864377	.	-	0	ID=AIIADLMI_00832;eC_number=3.6.4.12;Name=recD2_2;db_xref=COG:COG0507;gene=recD2_2;inference=ab initio prediction:Prodigal:002006,similar to AA sequence:UniProtKB:Q9RT63;locus_tag=AIIADLMI_00832;product=ATP-dependent RecD-like DNA helicase
CP016616.1	Prodigal:002006	CDS	864619	865011	.	+	0	ID=AIIADLMI_00833;inference=ab initio prediction:Prodigal:002006;locus_tag=AIIADLMI_00833;product=hypothetical protein
CP016616.1	Prodigal:002006	CDS	865091	865456	.	+	0	ID=AIIADLMI_00834;inference=ab initio prediction:Prodigal:002006;locus_tag=AIIADLMI_00834;product=hypothetical protein
CP016616.1	Prodigal:002006	CDS	865755	866597	.	+	0	ID=AIIADLMI_00835;inference=ab initio prediction:Prodigal:002006;locus_tag=AIIADLMI_00835;product=hypothetical protein
CP016616.1	Prodigal:002006	CDS	866674	867771	.	+	0	ID=AIIADLMI_00836;eC_number=1.13.12.-;Name=pnoA;gene=pnoA;inference=ab initio prediction:Prodigal:002006,similar to AA sequence:UniProtKB:D0V3Y4;locus_tag=AIIADLMI_00836;product=Nitronate monooxygenase
CP016616.1	Prodigal:002006	CDS	867804	868505	.	+	0	ID=AIIADLMI_00837;eC_number=2.3.1.286;Name=cobB_2;db_xref=COG:COG0846;gene=cobB_2;inference=ab initio prediction:Prodigal:002006,similar to AA sequence:UniProtKB:P0A2F2;locus_tag=AIIADLMI_00837;product=NAD-dependent protein deacylase
CP016616.1	Prodigal:002006	CDS	868716	868898	.	-	0	ID=AIIADLMI_00838;inference=ab initio prediction:Prodigal:002006;locus_tag=AIIADLMI_00838;product=hypothetical protein
CP016616.1	Prodigal:002006	CDS	869125	870147	.	-	0	ID=AIIADLMI_00839;inference=ab initio prediction:Prodigal:002006;locus_tag=AIIADLMI_00839;product=hypothetical protein
CP016616.1	Prodigal:002006	CDS	870632	871210	.	+	0	ID=AIIADLMI_00840;inference=ab initio prediction:Prodigal:002006;locus_tag=AIIADLMI_00840;product=hypothetical protein
CP016616.1	Prodigal:002006	CDS	871277	871681	.	+	0	ID=AIIADLMI_00841;inference=ab initio prediction:Prodigal:002006;locus_tag=AIIADLMI_00841;product=hypothetical protein
CP016616.1	Prodigal:002006	CDS	871817	872365	.	+	0	ID=AIIADLMI_00842;inference=ab initio prediction:Prodigal:002006;locus_tag=AIIADLMI_00842;product=hypothetical protein
CP016616.1	Prodigal:002006	CDS	872380	872874	.	+	0	ID=AIIADLMI_00843;inference=ab initio prediction:Prodigal:002006;locus_tag=AIIADLMI_00843;product=hypothetical protein
CP016616.1	Prodigal:002006	CDS	872834	873427	.	+	0	ID=AIIADLMI_00844;inference=ab initio prediction:Prodigal:002006;locus_tag=AIIADLMI_00844;product=hypothetical protein
CP016616.1	Prodigal:002006	CDS	873475	873771	.	-	0	ID=AIIADLMI_00845;inference=ab initio prediction:Prodigal:002006;locus_tag=AIIADLMI_00845;product=hypothetical protein
CP016616.1	Prodigal:002006	CDS	874182	874949	.	-	0	ID=AIIADLMI_00846;inference=ab initio prediction:Prodigal:002006,similar to AA sequence:ISfinder:ISSsp5;locus_tag=AIIADLMI_00846;product=IS21 family transposase ISSsp5
CP016616.1	Prodigal:002006	CDS	874946	876988	.	-	0	ID=AIIADLMI_00847;inference=ab initio prediction:Prodigal:002006;locus_tag=AIIADLMI_00847;product=hypothetical protein
CP016616.1	Prodigal:002006	CDS	877198	877524	.	+	0	ID=AIIADLMI_00848;inference=ab initio prediction:Prodigal:002006;locus_tag=AIIADLMI_00848;product=hypothetical protein
CP016616.1	Prodigal:002006	CDS	877527	878762	.	+	0	ID=AIIADLMI_00849;inference=ab initio prediction:Prodigal:002006;locus_tag=AIIADLMI_00849;product=hypothetical protein
CP016616.1	Aragorn:001002	tRNA	878926	879001	.	-	.	ID=AIIADLMI_00850;inference=COORDINATES:profile:Aragorn:001002;locus_tag=AIIADLMI_00850;product=tRNA-Phe(gaa)
CP016616.1	Prodigal:002006	CDS	879105	879308	.	-	0	ID=AIIADLMI_00851;Name=yacG;gene=yacG;inference=ab initio prediction:Prodigal:002006,protein motif:HAMAP:MF_00649;locus_tag=AIIADLMI_00851;product=DNA gyrase inhibitor YacG
CP016616.1	Prodigal:002006	CDS	879392	880096	.	-	0	ID=AIIADLMI_00852;eC_number=3.6.1.9;inference=ab initio prediction:Prodigal:002006,protein motif:HAMAP:MF_00528;locus_tag=AIIADLMI_00852;product=dTTP/UTP pyrophosphatase
CP016616.1	Prodigal:002006	CDS	880125	880979	.	-	0	ID=AIIADLMI_00853;inference=ab initio prediction:Prodigal:002006;locus_tag=AIIADLMI_00853;product=hypothetical protein
CP016616.1	Prodigal:002006	CDS	881120	881821	.	-	0	ID=AIIADLMI_00854;eC_number=4.1.1.65;Name=psd;db_xref=COG:COG0688;gene=psd;inference=ab initio prediction:Prodigal:002006,similar to AA sequence:UniProtKB:P9WHQ5;locus_tag=AIIADLMI_00854;product=Phosphatidylserine decarboxylase proenzyme
CP016616.1	Prodigal:002006	CDS	881877	883790	.	-	0	ID=AIIADLMI_00855;Name=atm1;db_xref=COG:COG5265;gene=atm1;inference=ab initio prediction:Prodigal:002006,similar to AA sequence:UniProtKB:Q2G506;locus_tag=AIIADLMI_00855;product=ATM1-type heavy metal exporter
CP016616.1	Prodigal:002006	CDS	883918	885276	.	-	0	ID=AIIADLMI_00856;inference=ab initio prediction:Prodigal:002006;locus_tag=AIIADLMI_00856;product=hypothetical protein
CP016616.1	Prodigal:002006	CDS	885406	886014	.	+	0	ID=AIIADLMI_00857;inference=ab initio prediction:Prodigal:002006;locus_tag=AIIADLMI_00857;product=hypothetical protein
CP016616.1	Prodigal:002006	CDS	886029	886478	.	-	0	ID=AIIADLMI_00858;inference=ab initio prediction:Prodigal:002006;locus_tag=AIIADLMI_00858;product=hypothetical protein
CP016616.1	Prodigal:002006	CDS	886596	888191	.	-	0	ID=AIIADLMI_00859;eC_number=2.3.1.182;Name=cimA;db_xref=COG:COG0119;gene=cimA;inference=ab initio prediction:Prodigal:002006,similar to AA sequence:UniProtKB:Q74C76;locus_tag=AIIADLMI_00859;product=(R)-citramalate synthase
CP016616.1	Prodigal:002006	CDS	888188	888697	.	-	0	ID=AIIADLMI_00860;eC_number=2.3.1.-;Name=yafP;db_xref=COG:COG0454;gene=yafP;inference=ab initio prediction:Prodigal:002006,similar to AA sequence:UniProtKB:Q47158;locus_tag=AIIADLMI_00860;product=putative N-acetyltransferase YafP
CP016616.1	Prodigal:002006	CDS	888697	888876	.	-	0	ID=AIIADLMI_00861;inference=ab initio prediction:Prodigal:002006;locus_tag=AIIADLMI_00861;product=hypothetical protein
CP016616.1	Prodigal:002006	CDS	888873	890342	.	-	0	ID=AIIADLMI_00862;eC_number=6.1.1.16;Name=cysS;db_xref=COG:COG0215;gene=cysS;inference=ab initio prediction:Prodigal:002006,similar to AA sequence:UniProtKB:Q83BL7;locus_tag=AIIADLMI_00862;product=Cysteine--tRNA ligase
CP016616.1	Prodigal:002006	CDS	890636	890959	.	+	0	ID=AIIADLMI_00863;inference=ab initio prediction:Prodigal:002006;locus_tag=AIIADLMI_00863;product=hypothetical protein
CP016616.1	Prodigal:002006	CDS	890985	891881	.	-	0	ID=AIIADLMI_00864;db_xref=COG:COG0583;inference=ab initio prediction:Prodigal:002006,similar to AA sequence:UniProtKB:P9WMF5;locus_tag=AIIADLMI_00864;product=putative HTH-type transcriptional regulator
CP016616.1	Prodigal:002006	CDS	891978	892589	.	+	0	ID=AIIADLMI_00865;Name=argO;db_xref=COG:COG1279;gene=argO;inference=ab initio prediction:Prodigal:002006,similar to AA sequence:UniProtKB:P11667;locus_tag=AIIADLMI_00865;product=Arginine exporter protein ArgO
CP016616.1	Prodigal:002006	CDS	892756	893262	.	-	0	ID=AIIADLMI_00866;inference=ab initio prediction:Prodigal:002006;locus_tag=AIIADLMI_00866;product=hypothetical protein
CP016616.1	Prodigal:002006	CDS	893326	893709	.	-	0	ID=AIIADLMI_00867;inference=ab initio prediction:Prodigal:002006;locus_tag=AIIADLMI_00867;product=hypothetical protein
CP016616.1	Prodigal:002006	CDS	893715	894998	.	+	0	ID=AIIADLMI_00868;inference=ab initio prediction:Prodigal:002006;locus_tag=AIIADLMI_00868;product=hypothetical protein
CP016616.1	Prodigal:002006	CDS	895169	896140	.	+	0	ID=AIIADLMI_00869;Name=yadG;db_xref=COG:COG1131;gene=yadG;inference=ab initio prediction:Prodigal:002006,similar to AA sequence:UniProtKB:P36879;locus_tag=AIIADLMI_00869;product=putative ABC transporter ATP-binding protein YadG
CP016616.1	Prodigal:002006	CDS	896137	896898	.	+	0	ID=AIIADLMI_00870;Name=yadH;db_xref=COG:COG0842;gene=yadH;inference=ab initio prediction:Prodigal:002006,similar to AA sequence:UniProtKB:P0AFN6;locus_tag=AIIADLMI_00870;product=Inner membrane transport permease YadH
CP016616.1	Prodigal:002006	CDS	897078	898418	.	-	0	ID=AIIADLMI_00871;eC_number=6.1.1.17;Name=gltX_1;db_xref=COG:COG0008;gene=gltX_1;inference=ab initio prediction:Prodigal:002006,similar to AA sequence:UniProtKB:Q8DLI5;locus_tag=AIIADLMI_00871;product=Glutamate--tRNA ligase
CP016616.1	Prodigal:002006	CDS	898608	900377	.	-	0	ID=AIIADLMI_00872;eC_number=6.3.5.1;Name=nadE;db_xref=COG:COG0171;gene=nadE;inference=ab initio prediction:Prodigal:002006,similar to AA sequence:UniProtKB:Q03638;locus_tag=AIIADLMI_00872;product=Glutamine-dependent NAD(+) synthetase
CP016616.1	Prodigal:002006	CDS	900670	902055	.	-	0	ID=AIIADLMI_00873;eC_number=2.5.1.54;Name=aroH;db_xref=COG:COG3200;gene=aroH;inference=ab initio prediction:Prodigal:002006,similar to AA sequence:UniProtKB:P80574;locus_tag=AIIADLMI_00873;product=Phospho-2-dehydro-3-deoxyheptonate aldolase
CP016616.1	Prodigal:002006	CDS	902268	902381	.	-	0	ID=AIIADLMI_00874;inference=ab initio prediction:Prodigal:002006;locus_tag=AIIADLMI_00874;product=hypothetical protein
CP016616.1	Prodigal:002006	CDS	902385	903770	.	-	0	ID=AIIADLMI_00875;eC_number=1.8.1.16;Name=garB;gene=garB;inference=ab initio prediction:Prodigal:002006,similar to AA sequence:UniProtKB:D0VWY5;locus_tag=AIIADLMI_00875;product=Glutathione amide reductase
CP016616.1	Prodigal:002006	CDS	904001	904972	.	+	0	ID=AIIADLMI_00876;inference=ab initio prediction:Prodigal:002006;locus_tag=AIIADLMI_00876;product=hypothetical protein
CP016616.1	Prodigal:002006	CDS	905040	905513	.	+	0	ID=AIIADLMI_00877;inference=ab initio prediction:Prodigal:002006;locus_tag=AIIADLMI_00877;product=hypothetical protein
CP016616.1	Prodigal:002006	CDS	905522	907021	.	+	0	ID=AIIADLMI_00878;inference=ab initio prediction:Prodigal:002006;locus_tag=AIIADLMI_00878;product=hypothetical protein
CP016616.1	Prodigal:002006	CDS	907063	907386	.	-	0	ID=AIIADLMI_00879;inference=ab initio prediction:Prodigal:002006;locus_tag=AIIADLMI_00879;product=hypothetical protein
CP016616.1	Prodigal:002006	CDS	907583	908080	.	-	0	ID=AIIADLMI_00880;inference=ab initio prediction:Prodigal:002006;locus_tag=AIIADLMI_00880;product=hypothetical protein
CP016616.1	Prodigal:002006	CDS	908110	908805	.	-	0	ID=AIIADLMI_00881;eC_number=5.3.1.6;Name=rpiA;db_xref=COG:COG0120;gene=rpiA;inference=ab initio prediction:Prodigal:002006,similar to AA sequence:UniProtKB:Q6G3V6;locus_tag=AIIADLMI_00881;product=Ribose-5-phosphate isomerase A
CP016616.1	Prodigal:002006	CDS	908933	909502	.	-	0	ID=AIIADLMI_00882;inference=ab initio prediction:Prodigal:002006;locus_tag=AIIADLMI_00882;product=hypothetical protein
CP016616.1	Prodigal:002006	CDS	909593	910294	.	+	0	ID=AIIADLMI_00883;eC_number=3.1.3.105;Name=mupP;db_xref=COG:COG0546;gene=mupP;inference=ab initio prediction:Prodigal:002006,similar to AA sequence:UniProtKB:Q9HZ62;locus_tag=AIIADLMI_00883;product=N-acetylmuramic acid 6-phosphate phosphatase
CP016616.1	Aragorn:001002	tRNA	910362	910436	.	-	.	ID=AIIADLMI_00884;inference=COORDINATES:profile:Aragorn:001002;locus_tag=AIIADLMI_00884;product=tRNA-Val(cac)
CP016616.1	Prodigal:002006	CDS	910686	911270	.	+	0	ID=AIIADLMI_00885;inference=ab initio prediction:Prodigal:002006;locus_tag=AIIADLMI_00885;product=hypothetical protein
CP016616.1	Prodigal:002006	CDS	911495	911944	.	-	0	ID=AIIADLMI_00886;inference=ab initio prediction:Prodigal:002006;locus_tag=AIIADLMI_00886;product=hypothetical protein
CP016616.1	Prodigal:002006	CDS	911958	912995	.	+	0	ID=AIIADLMI_00887;eC_number=4.1.99.22;Name=moaA_1;db_xref=COG:COG2896;gene=moaA_1;inference=ab initio prediction:Prodigal:002006,similar to AA sequence:UniProtKB:P69848;locus_tag=AIIADLMI_00887;product=GTP 3'%2C8-cyclase
CP016616.1	Prodigal:002006	CDS	913004	913810	.	+	0	ID=AIIADLMI_00888;Name=artJ;db_xref=COG:COG0834;gene=artJ;inference=ab initio prediction:Prodigal:002006,similar to AA sequence:UniProtKB:P30860;locus_tag=AIIADLMI_00888;product=ABC transporter arginine-binding protein 1
CP016616.1	Prodigal:002006	CDS	914003	914869	.	+	0	ID=AIIADLMI_00889;eC_number=1.1.1.60;Name=glxR_1;db_xref=COG:COG2084;gene=glxR_1;inference=ab initio prediction:Prodigal:002006,similar to AA sequence:UniProtKB:P77161;locus_tag=AIIADLMI_00889;product=2-hydroxy-3-oxopropionate reductase
CP016616.1	Prodigal:002006	CDS	914943	917243	.	-	0	ID=AIIADLMI_00890;inference=ab initio prediction:Prodigal:002006;locus_tag=AIIADLMI_00890;product=hypothetical protein
CP016616.1	Prodigal:002006	CDS	917445	917639	.	-	0	ID=AIIADLMI_00891;inference=ab initio prediction:Prodigal:002006;locus_tag=AIIADLMI_00891;product=hypothetical protein
CP016616.1	Prodigal:002006	CDS	917651	918442	.	-	0	ID=AIIADLMI_00892;eC_number=5.3.3.18;Name=paaG_1;db_xref=COG:COG1024;gene=paaG_1;inference=ab initio prediction:Prodigal:002006,similar to AA sequence:UniProtKB:P77467;locus_tag=AIIADLMI_00892;product=1%2C2-epoxyphenylacetyl-CoA isomerase
CP016616.1	Prodigal:002006	CDS	918587	918808	.	-	0	ID=AIIADLMI_00893;inference=ab initio prediction:Prodigal:002006;locus_tag=AIIADLMI_00893;product=hypothetical protein
CP016616.1	Prodigal:002006	CDS	918967	919323	.	-	0	ID=AIIADLMI_00894;inference=ab initio prediction:Prodigal:002006;locus_tag=AIIADLMI_00894;product=hypothetical protein
CP016616.1	Prodigal:002006	CDS	919406	919567	.	-	0	ID=AIIADLMI_00895;inference=ab initio prediction:Prodigal:002006;locus_tag=AIIADLMI_00895;product=hypothetical protein
CP016616.1	Prodigal:002006	CDS	919732	920463	.	-	0	ID=AIIADLMI_00896;inference=ab initio prediction:Prodigal:002006;locus_tag=AIIADLMI_00896;product=hypothetical protein
CP016616.1	Prodigal:002006	CDS	920501	920923	.	+	0	ID=AIIADLMI_00897;inference=ab initio prediction:Prodigal:002006;locus_tag=AIIADLMI_00897;product=hypothetical protein
CP016616.1	Prodigal:002006	CDS	920926	921438	.	-	0	ID=AIIADLMI_00898;inference=ab initio prediction:Prodigal:002006;locus_tag=AIIADLMI_00898;product=hypothetical protein
CP016616.1	Prodigal:002006	CDS	921435	922460	.	-	0	ID=AIIADLMI_00899;eC_number=2.4.2.21;Name=cobU;gene=cobU;inference=ab initio prediction:Prodigal:002006,similar to AA sequence:UniProtKB:P29935;locus_tag=AIIADLMI_00899;product=Nicotinate-nucleotide--dimethylbenzimidazole phosphoribosyltransferase
CP016616.1	Prodigal:002006	CDS	922538	923374	.	+	0	ID=AIIADLMI_00900;eC_number=2.7.8.26;Name=cobV;gene=cobV;inference=ab initio prediction:Prodigal:002006,similar to AA sequence:UniProtKB:P29936;locus_tag=AIIADLMI_00900;product=Adenosylcobinamide-GDP ribazoletransferase
CP016616.1	Prodigal:002006	CDS	923390	923605	.	+	0	ID=AIIADLMI_00901;inference=ab initio prediction:Prodigal:002006;locus_tag=AIIADLMI_00901;product=hypothetical protein
CP016616.1	Prodigal:002006	CDS	923605	924309	.	+	0	ID=AIIADLMI_00902;inference=ab initio prediction:Prodigal:002006;locus_tag=AIIADLMI_00902;product=hypothetical protein
CP016616.1	Prodigal:002006	CDS	924574	925572	.	-	0	ID=AIIADLMI_00903;eC_number=1.3.1.-;Name=dusA;db_xref=COG:COG0042;gene=dusA;inference=ab initio prediction:Prodigal:002006,similar to AA sequence:UniProtKB:P32695;locus_tag=AIIADLMI_00903;product=tRNA-dihydrouridine(20/20a) synthase
CP016616.1	Prodigal:002006	CDS	925808	926116	.	+	0	ID=AIIADLMI_00904;inference=ab initio prediction:Prodigal:002006;locus_tag=AIIADLMI_00904;product=hypothetical protein
CP016616.1	Prodigal:002006	CDS	926184	926654	.	-	0	ID=AIIADLMI_00905;eC_number=4.2.-.-;Name=ybaK_1;db_xref=COG:COG2606;gene=ybaK_1;inference=ab initio prediction:Prodigal:002006,similar to AA sequence:UniProtKB:P45202;locus_tag=AIIADLMI_00905;product=Cys-tRNA(Pro)/Cys-tRNA(Cys) deacylase YbaK
CP016616.1	Prodigal:002006	CDS	926671	927318	.	-	0	ID=AIIADLMI_00906;Name=ureE;gene=ureE;inference=ab initio prediction:Prodigal:002006,protein motif:HAMAP:MF_00822;locus_tag=AIIADLMI_00906;product=Urease accessory protein UreE
CP016616.1	Prodigal:002006	CDS	927374	927856	.	-	0	ID=AIIADLMI_00907;eC_number=3.5.4.3;Name=guaD;db_xref=COG:COG0590;gene=guaD;inference=ab initio prediction:Prodigal:002006,similar to AA sequence:UniProtKB:O34598;locus_tag=AIIADLMI_00907;product=Guanine deaminase
CP016616.1	Prodigal:002006	CDS	927962	928930	.	-	0	ID=AIIADLMI_00908;eC_number=1.17.1.4;Name=pucA_1;db_xref=COG:COG1975;gene=pucA_1;inference=ab initio prediction:Prodigal:002006,similar to AA sequence:UniProtKB:O32147;locus_tag=AIIADLMI_00908;product=putative xanthine dehydrogenase subunit A
CP016616.1	Prodigal:002006	CDS	928927	931257	.	-	0	ID=AIIADLMI_00909;eC_number=1.17.1.4;Name=xdhA;db_xref=COG:COG1529;gene=xdhA;inference=ab initio prediction:Prodigal:002006,similar to AA sequence:UniProtKB:Q46799;locus_tag=AIIADLMI_00909;product=Putative xanthine dehydrogenase molybdenum-binding subunit XdhA
CP016616.1	Prodigal:002006	CDS	931262	932743	.	-	0	ID=AIIADLMI_00910;inference=ab initio prediction:Prodigal:002006;locus_tag=AIIADLMI_00910;product=hypothetical protein
CP016616.1	Prodigal:002006	CDS	932865	933305	.	-	0	ID=AIIADLMI_00911;eC_number=4.4.1.5;Name=gloA_1;db_xref=COG:COG0346;gene=gloA_1;inference=ab initio prediction:Prodigal:002006,similar to AA sequence:UniProtKB:P44638;locus_tag=AIIADLMI_00911;product=Lactoylglutathione lyase
CP016616.1	Prodigal:002006	CDS	933500	936151	.	+	0	ID=AIIADLMI_00912;eC_number=3.4.11.2;Name=pepN;db_xref=COG:COG0308;gene=pepN;inference=ab initio prediction:Prodigal:002006,similar to AA sequence:UniProtKB:P04825;locus_tag=AIIADLMI_00912;product=Aminopeptidase N
CP016616.1	Prodigal:002006	CDS	936343	938670	.	+	0	ID=AIIADLMI_00913;eC_number=2.7.13.3;Name=rcsC_4;gene=rcsC_4;inference=ab initio prediction:Prodigal:002006,protein motif:HAMAP:MF_00979;locus_tag=AIIADLMI_00913;product=Sensor histidine kinase RcsC
CP016616.1	Prodigal:002006	CDS	938683	939285	.	-	0	ID=AIIADLMI_00914;inference=ab initio prediction:Prodigal:002006,similar to AA sequence:ISfinder:ISSpo6;locus_tag=AIIADLMI_00914;product=IS630 family transposase ISSpo6
CP016616.1	Prodigal:002006	CDS	939248	939640	.	-	0	ID=AIIADLMI_00915;inference=ab initio prediction:Prodigal:002006;locus_tag=AIIADLMI_00915;product=hypothetical protein
CP016616.1	Prodigal:002006	CDS	939798	941261	.	-	0	ID=AIIADLMI_00916;inference=ab initio prediction:Prodigal:002006;locus_tag=AIIADLMI_00916;product=hypothetical protein
CP016616.1	Prodigal:002006	CDS	942020	943099	.	-	0	ID=AIIADLMI_00917;inference=ab initio prediction:Prodigal:002006;locus_tag=AIIADLMI_00917;product=hypothetical protein
CP016616.1	Prodigal:002006	CDS	943387	945780	.	-	0	ID=AIIADLMI_00918;inference=ab initio prediction:Prodigal:002006;locus_tag=AIIADLMI_00918;product=hypothetical protein
CP016616.1	Prodigal:002006	CDS	945972	947327	.	-	0	ID=AIIADLMI_00919;inference=ab initio prediction:Prodigal:002006,similar to AA sequence:ISfinder:ISNha3;locus_tag=AIIADLMI_00919;product=IS1380 family transposase ISNha3
CP016616.1	Prodigal:002006	CDS	947433	948350	.	-	0	ID=AIIADLMI_00920;inference=ab initio prediction:Prodigal:002006;locus_tag=AIIADLMI_00920;product=hypothetical protein
CP016616.1	Prodigal:002006	CDS	948575	951526	.	-	0	ID=AIIADLMI_00921;Name=glnE;db_xref=COG:COG1391;gene=glnE;inference=ab initio prediction:Prodigal:002006,similar to AA sequence:UniProtKB:P30870;locus_tag=AIIADLMI_00921;product=Bifunctional glutamine synthetase adenylyltransferase/adenylyl-removing enzyme
CP016616.1	Prodigal:002006	CDS	951618	953039	.	-	0	ID=AIIADLMI_00922;eC_number=2.7.-.-;Name=sasA_6;gene=sasA_6;inference=ab initio prediction:Prodigal:002006,protein motif:HAMAP:MF_01837;locus_tag=AIIADLMI_00922;product=Adaptive-response sensory-kinase SasA
CP016616.1	Prodigal:002006	CDS	953206	953904	.	-	0	ID=AIIADLMI_00923;Name=cusR;db_xref=COG:COG0745;gene=cusR;inference=ab initio prediction:Prodigal:002006,similar to AA sequence:UniProtKB:P0ACZ8;locus_tag=AIIADLMI_00923;product=Transcriptional regulatory protein CusR
CP016616.1	Prodigal:002006	CDS	954053	955264	.	-	0	ID=AIIADLMI_00924;eC_number=3.4.21.107;Name=degP_3;db_xref=COG:COG0265;gene=degP_3;inference=ab initio prediction:Prodigal:002006,similar to AA sequence:UniProtKB:P0C0V0;locus_tag=AIIADLMI_00924;product=Periplasmic serine endoprotease DegP
CP016616.1	Prodigal:002006	CDS	955394	955792	.	-	0	ID=AIIADLMI_00925;inference=ab initio prediction:Prodigal:002006;locus_tag=AIIADLMI_00925;product=hypothetical protein
CP016616.1	Prodigal:002006	CDS	955960	956418	.	-	0	ID=AIIADLMI_00926;Name=ccmH;db_xref=COG:COG3088;gene=ccmH;inference=ab initio prediction:Prodigal:002006,similar to AA sequence:UniProtKB:Q9I3N0;locus_tag=AIIADLMI_00926;product=Cytochrome c-type biogenesis protein CcmH
CP016616.1	Prodigal:002006	CDS	956423	958405	.	-	0	ID=AIIADLMI_00927;Name=ccmF;db_xref=COG:COG1138;gene=ccmF;inference=ab initio prediction:Prodigal:002006,similar to AA sequence:UniProtKB:P33927;locus_tag=AIIADLMI_00927;product=Cytochrome c-type biogenesis protein CcmF
CP016616.1	Prodigal:002006	CDS	958435	958893	.	-	0	ID=AIIADLMI_00928;Name=ccmE;db_xref=COG:COG2332;gene=ccmE;inference=ab initio prediction:Prodigal:002006,similar to AA sequence:UniProtKB:Q9LA01;locus_tag=AIIADLMI_00928;product=Cytochrome c-type biogenesis protein CcmE
CP016616.1	Prodigal:002006	CDS	958890	959981	.	-	0	ID=AIIADLMI_00929;inference=ab initio prediction:Prodigal:002006;locus_tag=AIIADLMI_00929;product=hypothetical protein
CP016616.1	Prodigal:002006	CDS	960214	961611	.	-	0	ID=AIIADLMI_00930;eC_number=2.7.-.-;Name=sasA_7;gene=sasA_7;inference=ab initio prediction:Prodigal:002006,protein motif:HAMAP:MF_01837;locus_tag=AIIADLMI_00930;product=Adaptive-response sensory-kinase SasA
CP016616.1	Prodigal:002006	CDS	961608	962279	.	-	0	ID=AIIADLMI_00931;Name=qseB_2;gene=qseB_2;inference=ab initio prediction:Prodigal:002006,similar to AA sequence:UniProtKB:P52076;locus_tag=AIIADLMI_00931;product=Transcriptional regulatory protein QseB
CP016616.1	Prodigal:002006	CDS	962294	962608	.	-	0	ID=AIIADLMI_00932;inference=ab initio prediction:Prodigal:002006;locus_tag=AIIADLMI_00932;product=hypothetical protein
CP016616.1	Prodigal:002006	CDS	962692	962901	.	-	0	ID=AIIADLMI_00933;inference=ab initio prediction:Prodigal:002006;locus_tag=AIIADLMI_00933;product=hypothetical protein
CP016616.1	Prodigal:002006	CDS	962915	963451	.	-	0	ID=AIIADLMI_00934;inference=ab initio prediction:Prodigal:002006;locus_tag=AIIADLMI_00934;product=hypothetical protein
CP016616.1	Prodigal:002006	CDS	963461	965059	.	-	0	ID=AIIADLMI_00935;inference=ab initio prediction:Prodigal:002006;locus_tag=AIIADLMI_00935;product=hypothetical protein
CP016616.1	Prodigal:002006	CDS	965152	969012	.	-	0	ID=AIIADLMI_00936;inference=ab initio prediction:Prodigal:002006;locus_tag=AIIADLMI_00936;product=hypothetical protein
CP016616.1	Prodigal:002006	CDS	969012	969440	.	-	0	ID=AIIADLMI_00937;inference=ab initio prediction:Prodigal:002006;locus_tag=AIIADLMI_00937;product=hypothetical protein
CP016616.1	Prodigal:002006	CDS	969605	970495	.	-	0	ID=AIIADLMI_00938;inference=ab initio prediction:Prodigal:002006;locus_tag=AIIADLMI_00938;product=hypothetical protein
CP016616.1	Prodigal:002006	CDS	970781	971419	.	-	0	ID=AIIADLMI_00939;inference=ab initio prediction:Prodigal:002006;locus_tag=AIIADLMI_00939;product=hypothetical protein
CP016616.1	Prodigal:002006	CDS	971499	971744	.	+	0	ID=AIIADLMI_00940;inference=ab initio prediction:Prodigal:002006;locus_tag=AIIADLMI_00940;product=hypothetical protein
CP016616.1	Prodigal:002006	CDS	971813	972499	.	-	0	ID=AIIADLMI_00941;inference=ab initio prediction:Prodigal:002006;locus_tag=AIIADLMI_00941;product=hypothetical protein
CP016616.1	Prodigal:002006	CDS	972501	972938	.	+	0	ID=AIIADLMI_00942;inference=ab initio prediction:Prodigal:002006;locus_tag=AIIADLMI_00942;product=hypothetical protein
CP016616.1	Prodigal:002006	CDS	973139	973522	.	-	0	ID=AIIADLMI_00943;inference=ab initio prediction:Prodigal:002006;locus_tag=AIIADLMI_00943;product=hypothetical protein
CP016616.1	Prodigal:002006	CDS	973680	974090	.	-	0	ID=AIIADLMI_00944;inference=ab initio prediction:Prodigal:002006;locus_tag=AIIADLMI_00944;product=hypothetical protein
CP016616.1	Prodigal:002006	CDS	974508	974918	.	-	0	ID=AIIADLMI_00945;inference=ab initio prediction:Prodigal:002006;locus_tag=AIIADLMI_00945;product=hypothetical protein
CP016616.1	Prodigal:002006	CDS	974915	975250	.	-	0	ID=AIIADLMI_00946;inference=ab initio prediction:Prodigal:002006;locus_tag=AIIADLMI_00946;product=hypothetical protein
CP016616.1	Prodigal:002006	CDS	975439	976005	.	-	0	ID=AIIADLMI_00947;inference=ab initio prediction:Prodigal:002006;locus_tag=AIIADLMI_00947;product=hypothetical protein
CP016616.1	Prodigal:002006	CDS	976030	976782	.	+	0	ID=AIIADLMI_00948;inference=ab initio prediction:Prodigal:002006;locus_tag=AIIADLMI_00948;product=hypothetical protein
CP016616.1	Prodigal:002006	CDS	976915	977712	.	+	0	ID=AIIADLMI_00949;inference=ab initio prediction:Prodigal:002006;locus_tag=AIIADLMI_00949;product=hypothetical protein
CP016616.1	Prodigal:002006	CDS	978035	979135	.	-	0	ID=AIIADLMI_00950;inference=ab initio prediction:Prodigal:002006;locus_tag=AIIADLMI_00950;product=hypothetical protein
CP016616.1	Prodigal:002006	CDS	979416	979619	.	-	0	ID=AIIADLMI_00951;inference=ab initio prediction:Prodigal:002006;locus_tag=AIIADLMI_00951;product=hypothetical protein
CP016616.1	Prodigal:002006	CDS	979729	980265	.	-	0	ID=AIIADLMI_00952;inference=ab initio prediction:Prodigal:002006;locus_tag=AIIADLMI_00952;product=hypothetical protein
CP016616.1	Prodigal:002006	CDS	980262	980537	.	-	0	ID=AIIADLMI_00953;inference=ab initio prediction:Prodigal:002006;locus_tag=AIIADLMI_00953;product=hypothetical protein
CP016616.1	Prodigal:002006	CDS	980534	980734	.	-	0	ID=AIIADLMI_00954;inference=ab initio prediction:Prodigal:002006;locus_tag=AIIADLMI_00954;product=hypothetical protein
CP016616.1	Prodigal:002006	CDS	981189	982364	.	-	0	ID=AIIADLMI_00955;inference=ab initio prediction:Prodigal:002006;locus_tag=AIIADLMI_00955;product=hypothetical protein
CP016616.1	Prodigal:002006	CDS	983304	984620	.	-	0	ID=AIIADLMI_00956;inference=ab initio prediction:Prodigal:002006;locus_tag=AIIADLMI_00956;product=hypothetical protein
CP016616.1	Prodigal:002006	CDS	984565	985116	.	-	0	ID=AIIADLMI_00957;inference=ab initio prediction:Prodigal:002006;locus_tag=AIIADLMI_00957;product=hypothetical protein
CP016616.1	Prodigal:002006	CDS	985470	986513	.	-	0	ID=AIIADLMI_00958;inference=ab initio prediction:Prodigal:002006;locus_tag=AIIADLMI_00958;product=hypothetical protein
CP016616.1	Prodigal:002006	CDS	986678	986872	.	+	0	ID=AIIADLMI_00959;inference=ab initio prediction:Prodigal:002006;locus_tag=AIIADLMI_00959;product=hypothetical protein
CP016616.1	Prodigal:002006	CDS	987147	987560	.	-	0	ID=AIIADLMI_00960;inference=ab initio prediction:Prodigal:002006;locus_tag=AIIADLMI_00960;product=hypothetical protein
CP016616.1	Prodigal:002006	CDS	987791	988255	.	-	0	ID=AIIADLMI_00961;inference=ab initio prediction:Prodigal:002006;locus_tag=AIIADLMI_00961;product=hypothetical protein
CP016616.1	Prodigal:002006	CDS	988252	988581	.	-	0	ID=AIIADLMI_00962;inference=ab initio prediction:Prodigal:002006;locus_tag=AIIADLMI_00962;product=hypothetical protein
CP016616.1	Prodigal:002006	CDS	988693	990111	.	+	0	ID=AIIADLMI_00963;inference=ab initio prediction:Prodigal:002006;locus_tag=AIIADLMI_00963;product=hypothetical protein
CP016616.1	Prodigal:002006	CDS	990335	991423	.	+	0	ID=AIIADLMI_00964;Name=takP_1;db_xref=COG:COG4663;gene=takP_1;inference=ab initio prediction:Prodigal:002006,similar to AA sequence:UniProtKB:Q3J1R2;locus_tag=AIIADLMI_00964;product=Alpha-keto acid-binding periplasmic protein TakP
CP016616.1	Prodigal:002006	CDS	991542	992123	.	+	0	ID=AIIADLMI_00965;inference=ab initio prediction:Prodigal:002006;locus_tag=AIIADLMI_00965;product=hypothetical protein
CP016616.1	Prodigal:002006	CDS	992520	993590	.	+	0	ID=AIIADLMI_00966;inference=ab initio prediction:Prodigal:002006;locus_tag=AIIADLMI_00966;product=hypothetical protein
CP016616.1	Prodigal:002006	CDS	993600	995009	.	-	0	ID=AIIADLMI_00967;inference=ab initio prediction:Prodigal:002006;locus_tag=AIIADLMI_00967;product=hypothetical protein
CP016616.1	Prodigal:002006	CDS	995006	997699	.	-	0	ID=AIIADLMI_00968;inference=ab initio prediction:Prodigal:002006;locus_tag=AIIADLMI_00968;product=hypothetical protein
CP016616.1	Prodigal:002006	CDS	997834	998265	.	-	0	ID=AIIADLMI_00969;inference=ab initio prediction:Prodigal:002006;locus_tag=AIIADLMI_00969;product=hypothetical protein
CP016616.1	Prodigal:002006	CDS	998370	999293	.	+	0	ID=AIIADLMI_00970;inference=ab initio prediction:Prodigal:002006;locus_tag=AIIADLMI_00970;product=hypothetical protein
CP016616.1	Prodigal:002006	CDS	999346	999840	.	-	0	ID=AIIADLMI_00971;inference=ab initio prediction:Prodigal:002006;locus_tag=AIIADLMI_00971;product=hypothetical protein
CP016616.1	Prodigal:002006	CDS	1000054	1002264	.	+	0	ID=AIIADLMI_00972;eC_number=2.4.1.129;Name=mtgA_1;gene=mtgA_1;inference=ab initio prediction:Prodigal:002006,protein motif:HAMAP:MF_00766;locus_tag=AIIADLMI_00972;product=Biosynthetic peptidoglycan transglycosylase
CP016616.1	Prodigal:002006	CDS	1002269	1002937	.	+	0	ID=AIIADLMI_00973;inference=ab initio prediction:Prodigal:002006;locus_tag=AIIADLMI_00973;product=hypothetical protein
CP016616.1	Prodigal:002006	CDS	1002934	1003497	.	+	0	ID=AIIADLMI_00974;inference=ab initio prediction:Prodigal:002006;locus_tag=AIIADLMI_00974;product=hypothetical protein
CP016616.1	Prodigal:002006	CDS	1003502	1003999	.	+	0	ID=AIIADLMI_00975;inference=ab initio prediction:Prodigal:002006;locus_tag=AIIADLMI_00975;product=hypothetical protein
CP016616.1	Prodigal:002006	CDS	1004033	1004236	.	-	0	ID=AIIADLMI_00976;inference=ab initio prediction:Prodigal:002006;locus_tag=AIIADLMI_00976;product=hypothetical protein
CP016616.1	Prodigal:002006	CDS	1004488	1005507	.	+	0	ID=AIIADLMI_00977;inference=ab initio prediction:Prodigal:002006;locus_tag=AIIADLMI_00977;product=hypothetical protein
CP016616.1	Prodigal:002006	CDS	1005575	1006162	.	+	0	ID=AIIADLMI_00978;inference=ab initio prediction:Prodigal:002006;locus_tag=AIIADLMI_00978;product=hypothetical protein
CP016616.1	Prodigal:002006	CDS	1006169	1006390	.	-	0	ID=AIIADLMI_00979;inference=ab initio prediction:Prodigal:002006;locus_tag=AIIADLMI_00979;product=hypothetical protein
CP016616.1	Prodigal:002006	CDS	1006415	1007803	.	-	0	ID=AIIADLMI_00980;eC_number=3.4.24.40;inference=ab initio prediction:Prodigal:002006,similar to AA sequence:UniProtKB:P07268;locus_tag=AIIADLMI_00980;product=Serralysin
CP016616.1	Prodigal:002006	CDS	1008097	1008696	.	+	0	ID=AIIADLMI_00981;inference=ab initio prediction:Prodigal:002006;locus_tag=AIIADLMI_00981;product=hypothetical protein
CP016616.1	Prodigal:002006	CDS	1008740	1009975	.	+	0	ID=AIIADLMI_00982;Name=bcr_1;gene=bcr_1;inference=ab initio prediction:Prodigal:002006,similar to AA sequence:UniProtKB:P28246;locus_tag=AIIADLMI_00982;product=Bicyclomycin resistance protein
CP016616.1	Prodigal:002006	CDS	1009979	1011025	.	+	0	ID=AIIADLMI_00983;eC_number=1.1.-.-;Name=yajO_1;db_xref=COG:COG0667;gene=yajO_1;inference=ab initio prediction:Prodigal:002006,similar to AA sequence:UniProtKB:P77735;locus_tag=AIIADLMI_00983;product=1-deoxyxylulose-5-phosphate synthase YajO
CP016616.1	Prodigal:002006	CDS	1011058	1011405	.	-	0	ID=AIIADLMI_00984;inference=ab initio prediction:Prodigal:002006;locus_tag=AIIADLMI_00984;product=hypothetical protein
CP016616.1	Prodigal:002006	CDS	1011405	1012241	.	-	0	ID=AIIADLMI_00985;inference=ab initio prediction:Prodigal:002006;locus_tag=AIIADLMI_00985;product=hypothetical protein
CP016616.1	Prodigal:002006	CDS	1012435	1012923	.	+	0	ID=AIIADLMI_00986;inference=ab initio prediction:Prodigal:002006;locus_tag=AIIADLMI_00986;product=hypothetical protein
CP016616.1	Prodigal:002006	CDS	1012992	1013420	.	+	0	ID=AIIADLMI_00987;Name=sufE;db_xref=COG:COG2166;gene=sufE;inference=ab initio prediction:Prodigal:002006,similar to AA sequence:UniProtKB:Q9EXP1;locus_tag=AIIADLMI_00987;product=Cysteine desulfuration protein SufE
CP016616.1	Prodigal:002006	CDS	1013417	1014385	.	-	0	ID=AIIADLMI_00988;inference=ab initio prediction:Prodigal:002006;locus_tag=AIIADLMI_00988;product=hypothetical protein
CP016616.1	Prodigal:002006	CDS	1014575	1015009	.	-	0	ID=AIIADLMI_00989;inference=ab initio prediction:Prodigal:002006;locus_tag=AIIADLMI_00989;product=hypothetical protein
CP016616.1	Prodigal:002006	CDS	1015068	1016081	.	+	0	ID=AIIADLMI_00990;Name=cdhR_1;db_xref=COG:COG4977;gene=cdhR_1;inference=ab initio prediction:Prodigal:002006,similar to AA sequence:UniProtKB:Q9HTH5;locus_tag=AIIADLMI_00990;product=HTH-type transcriptional regulator CdhR
CP016616.1	Prodigal:002006	CDS	1016234	1016668	.	-	0	ID=AIIADLMI_00991;Name=ros_2;db_xref=COG:COG4957;gene=ros_2;inference=ab initio prediction:Prodigal:002006,similar to AA sequence:UniProtKB:Q04152;locus_tag=AIIADLMI_00991;product=Transcriptional regulatory protein ros
CP016616.1	Prodigal:002006	CDS	1017117	1019228	.	+	0	ID=AIIADLMI_00992;eC_number=3.4.14.-;Name=dapb1;gene=dapb1;inference=ab initio prediction:Prodigal:002006,similar to AA sequence:UniProtKB:O07834;locus_tag=AIIADLMI_00992;product=Dipeptidyl aminopeptidase BI
CP016616.1	Prodigal:002006	CDS	1019258	1021705	.	+	0	ID=AIIADLMI_00993;inference=ab initio prediction:Prodigal:002006;locus_tag=AIIADLMI_00993;product=hypothetical protein
CP016616.1	Prodigal:002006	CDS	1021714	1022268	.	+	0	ID=AIIADLMI_00994;eC_number=3.3.2.15;Name=phzD;gene=phzD;inference=ab initio prediction:Prodigal:002006,similar to AA sequence:UniProtKB:Q51790;locus_tag=AIIADLMI_00994;product=Phenazine biosynthesis protein PhzD
CP016616.1	Prodigal:002006	CDS	1022261	1023211	.	-	0	ID=AIIADLMI_00995;inference=ab initio prediction:Prodigal:002006;locus_tag=AIIADLMI_00995;product=hypothetical protein
CP016616.1	Prodigal:002006	CDS	1023485	1024084	.	+	0	ID=AIIADLMI_00996;eC_number=1.15.1.1;Name=sodB;db_xref=COG:COG0605;gene=sodB;inference=ab initio prediction:Prodigal:002006,similar to AA sequence:UniProtKB:Q9XD74;locus_tag=AIIADLMI_00996;product=Superoxide dismutase [Mn]
CP016616.1	Prodigal:002006	CDS	1024157	1024636	.	+	0	ID=AIIADLMI_00997;inference=ab initio prediction:Prodigal:002006;locus_tag=AIIADLMI_00997;product=hypothetical protein
CP016616.1	Prodigal:002006	CDS	1024732	1025997	.	-	0	ID=AIIADLMI_00998;inference=ab initio prediction:Prodigal:002006;locus_tag=AIIADLMI_00998;product=hypothetical protein
CP016616.1	Prodigal:002006	CDS	1026147	1026992	.	-	0	ID=AIIADLMI_00999;eC_number=3.5.1.105;Name=chbG;db_xref=COG:COG3394;gene=chbG;inference=ab initio prediction:Prodigal:002006,similar to AA sequence:UniProtKB:P37794;locus_tag=AIIADLMI_00999;product=Chitooligosaccharide deacetylase ChbG
CP016616.1	Prodigal:002006	CDS	1027089	1028075	.	+	0	ID=AIIADLMI_01000;eC_number=2.4.-.-;inference=ab initio prediction:Prodigal:002006,similar to AA sequence:UniProtKB:Q55487;locus_tag=AIIADLMI_01000;product=putative glycosyltransferase
CP016616.1	Prodigal:002006	CDS	1028079	1029605	.	+	0	ID=AIIADLMI_01001;Name=murJ_1;db_xref=COG:COG0728;gene=murJ_1;inference=ab initio prediction:Prodigal:002006,similar to AA sequence:UniProtKB:P0AF16;locus_tag=AIIADLMI_01001;product=Lipid II flippase MurJ
CP016616.1	Prodigal:002006	CDS	1029702	1030124	.	+	0	ID=AIIADLMI_01002;inference=ab initio prediction:Prodigal:002006;locus_tag=AIIADLMI_01002;product=hypothetical protein
CP016616.1	Prodigal:002006	CDS	1030223	1030636	.	+	0	ID=AIIADLMI_01003;Name=petE_1;gene=petE_1;inference=ab initio prediction:Prodigal:002006,protein motif:HAMAP:MF_00566;locus_tag=AIIADLMI_01003;product=Plastocyanin
CP016616.1	Prodigal:002006	CDS	1030706	1031407	.	+	0	ID=AIIADLMI_01004;inference=ab initio prediction:Prodigal:002006;locus_tag=AIIADLMI_01004;product=hypothetical protein
CP016616.1	Prodigal:002006	CDS	1031408	1032586	.	-	0	ID=AIIADLMI_01005;inference=ab initio prediction:Prodigal:002006;locus_tag=AIIADLMI_01005;product=hypothetical protein
CP016616.1	Prodigal:002006	CDS	1032697	1033416	.	-	0	ID=AIIADLMI_01006;inference=ab initio prediction:Prodigal:002006;locus_tag=AIIADLMI_01006;product=hypothetical protein
CP016616.1	Prodigal:002006	CDS	1033516	1034391	.	-	0	ID=AIIADLMI_01007;eC_number=2.6.1.42;Name=ilvE_1;db_xref=COG:COG0115;gene=ilvE_1;inference=ab initio prediction:Prodigal:002006,similar to AA sequence:UniProtKB:P0AB80;locus_tag=AIIADLMI_01007;product=Branched-chain-amino-acid aminotransferase
CP016616.1	Prodigal:002006	CDS	1034533	1035648	.	-	0	ID=AIIADLMI_01008;inference=ab initio prediction:Prodigal:002006;locus_tag=AIIADLMI_01008;product=hypothetical protein
CP016616.1	Prodigal:002006	CDS	1036151	1038001	.	+	0	ID=AIIADLMI_01009;inference=ab initio prediction:Prodigal:002006;locus_tag=AIIADLMI_01009;product=hypothetical protein
CP016616.1	Prodigal:002006	CDS	1038104	1041019	.	-	0	ID=AIIADLMI_01010;inference=ab initio prediction:Prodigal:002006;locus_tag=AIIADLMI_01010;product=hypothetical protein
CP016616.1	Prodigal:002006	CDS	1041555	1042808	.	+	0	ID=AIIADLMI_01011;inference=ab initio prediction:Prodigal:002006;locus_tag=AIIADLMI_01011;product=hypothetical protein
CP016616.1	Prodigal:002006	CDS	1042814	1043548	.	-	0	ID=AIIADLMI_01012;Name=aqpZ_1;db_xref=COG:COG0580;gene=aqpZ_1;inference=ab initio prediction:Prodigal:002006,similar to AA sequence:UniProtKB:P60844;locus_tag=AIIADLMI_01012;product=Aquaporin Z
CP016616.1	Prodigal:002006	CDS	1043736	1044428	.	-	0	ID=AIIADLMI_01013;Name=nreC_2;db_xref=COG:COG2197;gene=nreC_2;inference=ab initio prediction:Prodigal:002006,similar to AA sequence:UniProtKB:Q7WZY4;locus_tag=AIIADLMI_01013;product=Oxygen regulatory protein NreC
CP016616.1	Prodigal:002006	CDS	1044443	1046872	.	-	0	ID=AIIADLMI_01014;inference=ab initio prediction:Prodigal:002006;locus_tag=AIIADLMI_01014;product=hypothetical protein
CP016616.1	Prodigal:002006	CDS	1047142	1047858	.	+	0	ID=AIIADLMI_01015;eC_number=3.8.1.2;Name=hdl IVa_1;gene=hdl IVa_1;inference=ab initio prediction:Prodigal:002006,similar to AA sequence:UniProtKB:Q51645;locus_tag=AIIADLMI_01015;product=(S)-2-haloacid dehalogenase 4A
CP016616.1	Prodigal:002006	CDS	1048017	1048370	.	-	0	ID=AIIADLMI_01016;db_xref=COG:COG2852;inference=ab initio prediction:Prodigal:002006,similar to AA sequence:UniProtKB:P44116;locus_tag=AIIADLMI_01016;product=putative protein
CP016616.1	Prodigal:002006	CDS	1048394	1049776	.	-	0	ID=AIIADLMI_01017;eC_number=3.5.1.18;Name=dapE_1;gene=dapE_1;inference=ab initio prediction:Prodigal:002006,protein motif:HAMAP:MF_01690;locus_tag=AIIADLMI_01017;product=Succinyl-diaminopimelate desuccinylase
CP016616.1	Prodigal:002006	CDS	1049863	1050318	.	-	0	ID=AIIADLMI_01018;eC_number=2.3.1.189;Name=mshD_2;gene=mshD_2;inference=ab initio prediction:Prodigal:002006,protein motif:HAMAP:MF_01698;locus_tag=AIIADLMI_01018;product=Mycothiol acetyltransferase
CP016616.1	Prodigal:002006	CDS	1050345	1051883	.	-	0	ID=AIIADLMI_01019;inference=ab initio prediction:Prodigal:002006;locus_tag=AIIADLMI_01019;product=hypothetical protein
CP016616.1	Prodigal:002006	CDS	1052005	1052388	.	+	0	ID=AIIADLMI_01020;inference=ab initio prediction:Prodigal:002006;locus_tag=AIIADLMI_01020;product=hypothetical protein
CP016616.1	Prodigal:002006	CDS	1052596	1054542	.	+	0	ID=AIIADLMI_01021;eC_number=5.4.99.2;Name=mutA;db_xref=COG:COG1884;gene=mutA;inference=ab initio prediction:Prodigal:002006,similar to AA sequence:UniProtKB:P11652;locus_tag=AIIADLMI_01021;product=Methylmalonyl-CoA mutase small subunit
CP016616.1	Prodigal:002006	CDS	1054684	1055106	.	+	0	ID=AIIADLMI_01022;inference=ab initio prediction:Prodigal:002006;locus_tag=AIIADLMI_01022;product=hypothetical protein
CP016616.1	Prodigal:002006	CDS	1055263	1057428	.	+	0	ID=AIIADLMI_01023;eC_number=5.4.99.2;Name=mutB;db_xref=COG:COG1884;gene=mutB;inference=ab initio prediction:Prodigal:002006,similar to AA sequence:UniProtKB:P9WJK5;locus_tag=AIIADLMI_01023;product=putative methylmalonyl-CoA mutase large subunit
CP016616.1	Prodigal:002006	CDS	1057605	1058663	.	-	0	ID=AIIADLMI_01024;inference=ab initio prediction:Prodigal:002006;locus_tag=AIIADLMI_01024;product=hypothetical protein
CP016616.1	Prodigal:002006	CDS	1058755	1059513	.	+	0	ID=AIIADLMI_01025;inference=ab initio prediction:Prodigal:002006;locus_tag=AIIADLMI_01025;product=hypothetical protein
CP016616.1	Prodigal:002006	CDS	1059718	1060107	.	-	0	ID=AIIADLMI_01026;inference=ab initio prediction:Prodigal:002006;locus_tag=AIIADLMI_01026;product=hypothetical protein
CP016616.1	Prodigal:002006	CDS	1060141	1060737	.	-	0	ID=AIIADLMI_01027;inference=ab initio prediction:Prodigal:002006;locus_tag=AIIADLMI_01027;product=hypothetical protein
CP016616.1	Prodigal:002006	CDS	1060928	1061914	.	+	0	ID=AIIADLMI_01028;eC_number=3.6.-.-;db_xref=COG:COG1703;inference=ab initio prediction:Prodigal:002006,similar to AA sequence:UniProtKB:P9WPZ1;locus_tag=AIIADLMI_01028;product=putative GTPase
CP016616.1	Prodigal:002006	CDS	1061945	1062874	.	+	0	ID=AIIADLMI_01029;Name=rhaS_2;gene=rhaS_2;inference=ab initio prediction:Prodigal:002006,protein motif:HAMAP:MF_01534;locus_tag=AIIADLMI_01029;product=HTH-type transcriptional activator RhaS
CP016616.1	Prodigal:002006	CDS	1062887	1063900	.	-	0	ID=AIIADLMI_01030;inference=ab initio prediction:Prodigal:002006;locus_tag=AIIADLMI_01030;product=hypothetical protein
CP016616.1	Prodigal:002006	CDS	1064070	1065374	.	+	0	ID=AIIADLMI_01031;eC_number=1.1.1.22;Name=rkpK;db_xref=COG:COG1004;gene=rkpK;inference=ab initio prediction:Prodigal:002006,similar to AA sequence:UniProtKB:O54068;locus_tag=AIIADLMI_01031;product=UDP-glucose 6-dehydrogenase
CP016616.1	Prodigal:002006	CDS	1065475	1065711	.	+	0	ID=AIIADLMI_01032;inference=ab initio prediction:Prodigal:002006;locus_tag=AIIADLMI_01032;product=hypothetical protein
CP016616.1	Prodigal:002006	CDS	1065813	1066478	.	+	0	ID=AIIADLMI_01033;inference=ab initio prediction:Prodigal:002006;locus_tag=AIIADLMI_01033;product=hypothetical protein
CP016616.1	Prodigal:002006	CDS	1066489	1067574	.	-	0	ID=AIIADLMI_01034;inference=ab initio prediction:Prodigal:002006;locus_tag=AIIADLMI_01034;product=hypothetical protein
CP016616.1	Prodigal:002006	CDS	1067747	1068193	.	-	0	ID=AIIADLMI_01035;db_xref=COG:COG0664;inference=ab initio prediction:Prodigal:002006,similar to AA sequence:UniProtKB:P9WIY7;locus_tag=AIIADLMI_01035;product=putative NTE family protein
CP016616.1	Prodigal:002006	CDS	1068190	1070922	.	-	0	ID=AIIADLMI_01036;inference=ab initio prediction:Prodigal:002006;locus_tag=AIIADLMI_01036;product=hypothetical protein
CP016616.1	Prodigal:002006	CDS	1071066	1072343	.	+	0	ID=AIIADLMI_01037;inference=ab initio prediction:Prodigal:002006;locus_tag=AIIADLMI_01037;product=hypothetical protein
CP016616.1	Prodigal:002006	CDS	1072352	1073623	.	+	0	ID=AIIADLMI_01038;eC_number=2.4.1.250;Name=mshA_3;gene=mshA_3;inference=ab initio prediction:Prodigal:002006,protein motif:HAMAP:MF_01695;locus_tag=AIIADLMI_01038;product=D-inositol-3-phosphate glycosyltransferase
CP016616.1	Prodigal:002006	CDS	1073620	1074750	.	+	0	ID=AIIADLMI_01039;eC_number=2.4.1.250;Name=mshA_4;gene=mshA_4;inference=ab initio prediction:Prodigal:002006,protein motif:HAMAP:MF_01695;locus_tag=AIIADLMI_01039;product=D-inositol-3-phosphate glycosyltransferase
CP016616.1	Prodigal:002006	CDS	1074747	1076687	.	+	0	ID=AIIADLMI_01040;eC_number=2.4.1.227;Name=murG_1;gene=murG_1;inference=ab initio prediction:Prodigal:002006,protein motif:HAMAP:MF_00033;locus_tag=AIIADLMI_01040;product=UDP-N-acetylglucosamine--N-acetylmuramyl-(pentapeptide) pyrophosphoryl-undecaprenol N-acetylglucosamine transferase
CP016616.1	Prodigal:002006	CDS	1076718	1078583	.	+	0	ID=AIIADLMI_01041;eC_number=7.4.2.10;Name=gsiA_1;db_xref=COG:COG1123;gene=gsiA_1;inference=ab initio prediction:Prodigal:002006,similar to AA sequence:UniProtKB:P75796;locus_tag=AIIADLMI_01041;product=Glutathione import ATP-binding protein GsiA
CP016616.1	Prodigal:002006	CDS	1078583	1080493	.	+	0	ID=AIIADLMI_01042;inference=ab initio prediction:Prodigal:002006;locus_tag=AIIADLMI_01042;product=hypothetical protein
CP016616.1	Prodigal:002006	CDS	1080490	1081509	.	+	0	ID=AIIADLMI_01043;Name=dppB_1;db_xref=COG:COG0601;gene=dppB_1;inference=ab initio prediction:Prodigal:002006,similar to AA sequence:UniProtKB:P26903;locus_tag=AIIADLMI_01043;product=Dipeptide transport system permease protein DppB
CP016616.1	Prodigal:002006	CDS	1081506	1082669	.	+	0	ID=AIIADLMI_01044;inference=ab initio prediction:Prodigal:002006;locus_tag=AIIADLMI_01044;product=hypothetical protein
CP016616.1	Prodigal:002006	CDS	1082766	1083152	.	+	0	ID=AIIADLMI_01045;inference=ab initio prediction:Prodigal:002006;locus_tag=AIIADLMI_01045;product=hypothetical protein
CP016616.1	Prodigal:002006	CDS	1083262	1084209	.	+	0	ID=AIIADLMI_01046;inference=ab initio prediction:Prodigal:002006;locus_tag=AIIADLMI_01046;product=hypothetical protein
CP016616.1	Prodigal:002006	CDS	1084206	1085459	.	-	0	ID=AIIADLMI_01047;inference=ab initio prediction:Prodigal:002006;locus_tag=AIIADLMI_01047;product=hypothetical protein
CP016616.1	Prodigal:002006	CDS	1085749	1087284	.	-	0	ID=AIIADLMI_01048;eC_number=3.6.4.13;Name=rhlE;gene=rhlE;inference=ab initio prediction:Prodigal:002006,protein motif:HAMAP:MF_00968;locus_tag=AIIADLMI_01048;product=ATP-dependent RNA helicase RhlE
CP016616.1	Prodigal:002006	CDS	1087531	1088712	.	+	0	ID=AIIADLMI_01049;inference=ab initio prediction:Prodigal:002006;locus_tag=AIIADLMI_01049;product=hypothetical protein
CP016616.1	Prodigal:002006	CDS	1088856	1090376	.	+	0	ID=AIIADLMI_01050;eC_number=1.1.1.402;Name=eryB_1;db_xref=COG:COG0578;gene=eryB_1;inference=ab initio prediction:Prodigal:002006,similar to AA sequence:UniProtKB:Q2YIQ2;locus_tag=AIIADLMI_01050;product=D-erythritol 1-phosphate dehydrogenase
CP016616.1	Prodigal:002006	CDS	1090392	1091888	.	+	0	ID=AIIADLMI_01051;eC_number=2.7.1.30;Name=glpK_1;db_xref=COG:COG0554;gene=glpK_1;inference=ab initio prediction:Prodigal:002006,similar to AA sequence:UniProtKB:P9WPK1;locus_tag=AIIADLMI_01051;product=Glycerol kinase
CP016616.1	Prodigal:002006	CDS	1091939	1092364	.	-	0	ID=AIIADLMI_01052;Name=hit;db_xref=COG:COG0537;gene=hit;inference=ab initio prediction:Prodigal:002006,similar to AA sequence:UniProtKB:O07513;locus_tag=AIIADLMI_01052;product=Protein hit
CP016616.1	Prodigal:002006	CDS	1092800	1092994	.	+	0	ID=AIIADLMI_01053;inference=ab initio prediction:Prodigal:002006;locus_tag=AIIADLMI_01053;product=hypothetical protein
CP016616.1	Prodigal:002006	CDS	1093063	1093959	.	-	0	ID=AIIADLMI_01054;Name=eamA_1;db_xref=COG:COG0697;gene=eamA_1;inference=ab initio prediction:Prodigal:002006,similar to AA sequence:UniProtKB:P31125;locus_tag=AIIADLMI_01054;product=putative amino-acid metabolite efflux pump
CP016616.1	Prodigal:002006	CDS	1094081	1094629	.	-	0	ID=AIIADLMI_01055;inference=ab initio prediction:Prodigal:002006;locus_tag=AIIADLMI_01055;product=hypothetical protein
CP016616.1	Prodigal:002006	CDS	1094656	1094892	.	-	0	ID=AIIADLMI_01056;inference=ab initio prediction:Prodigal:002006;locus_tag=AIIADLMI_01056;product=hypothetical protein
CP016616.1	Prodigal:002006	CDS	1095091	1095786	.	-	0	ID=AIIADLMI_01057;inference=ab initio prediction:Prodigal:002006;locus_tag=AIIADLMI_01057;product=hypothetical protein
CP016616.1	Prodigal:002006	CDS	1096145	1096843	.	-	0	ID=AIIADLMI_01058;inference=ab initio prediction:Prodigal:002006;locus_tag=AIIADLMI_01058;product=hypothetical protein
CP016616.1	Prodigal:002006	CDS	1096963	1097769	.	-	0	ID=AIIADLMI_01059;Name=phyR_1;gene=phyR_1;inference=ab initio prediction:Prodigal:002006,similar to AA sequence:UniProtKB:Q0PEV3;locus_tag=AIIADLMI_01059;product=Phyllosphere-induced regulator PhyR
CP016616.1	Prodigal:002006	CDS	1097906	1098175	.	+	0	ID=AIIADLMI_01060;inference=ab initio prediction:Prodigal:002006;locus_tag=AIIADLMI_01060;product=hypothetical protein
CP016616.1	Prodigal:002006	CDS	1098172	1098717	.	+	0	ID=AIIADLMI_01061;Name=ecfG_2;gene=ecfG_2;inference=ab initio prediction:Prodigal:002006,similar to AA sequence:UniProtKB:B3Q6P8;locus_tag=AIIADLMI_01061;product=ECF RNA polymerase sigma factor EcfG
CP016616.1	Prodigal:002006	CDS	1098816	1098989	.	-	0	ID=AIIADLMI_01062;inference=ab initio prediction:Prodigal:002006;locus_tag=AIIADLMI_01062;product=hypothetical protein
CP016616.1	Prodigal:002006	CDS	1099187	1099393	.	+	0	ID=AIIADLMI_01063;inference=ab initio prediction:Prodigal:002006;locus_tag=AIIADLMI_01063;product=hypothetical protein
CP016616.1	Prodigal:002006	CDS	1099445	1100305	.	-	0	ID=AIIADLMI_01064;eC_number=1.-.-.-;Name=ydaD_1;gene=ydaD_1;inference=ab initio prediction:Prodigal:002006,similar to AA sequence:UniProtKB:P80873;locus_tag=AIIADLMI_01064;product=General stress protein 39
CP016616.1	Prodigal:002006	CDS	1100430	1101761	.	-	0	ID=AIIADLMI_01065;Name=rutG;db_xref=COG:COG2233;gene=rutG;inference=ab initio prediction:Prodigal:002006,similar to AA sequence:UniProtKB:P75892;locus_tag=AIIADLMI_01065;product=Putative pyrimidine permease RutG
CP016616.1	Prodigal:002006	CDS	1101925	1102944	.	+	0	ID=AIIADLMI_01066;inference=ab initio prediction:Prodigal:002006;locus_tag=AIIADLMI_01066;product=hypothetical protein
CP016616.1	Prodigal:002006	CDS	1102952	1103899	.	-	0	ID=AIIADLMI_01067;eC_number=1.8.1.9;Name=trxB_1;db_xref=COG:COG0492;gene=trxB_1;inference=ab initio prediction:Prodigal:002006,similar to AA sequence:UniProtKB:P52215;locus_tag=AIIADLMI_01067;product=Thioredoxin reductase
CP016616.1	Prodigal:002006	CDS	1104118	1104672	.	+	0	ID=AIIADLMI_01068;inference=ab initio prediction:Prodigal:002006;locus_tag=AIIADLMI_01068;product=hypothetical protein
CP016616.1	Prodigal:002006	CDS	1104685	1105062	.	+	0	ID=AIIADLMI_01069;inference=ab initio prediction:Prodigal:002006;locus_tag=AIIADLMI_01069;product=hypothetical protein
CP016616.1	Prodigal:002006	CDS	1105139	1105552	.	-	0	ID=AIIADLMI_01070;eC_number=3.1.-.-;Name=vapC2;db_xref=COG:COG1487;gene=vapC2;inference=ab initio prediction:Prodigal:002006,similar to AA sequence:UniProtKB:Q4UNB2;locus_tag=AIIADLMI_01070;product=Ribonuclease VapC2
CP016616.1	Prodigal:002006	CDS	1105552	1105770	.	-	0	ID=AIIADLMI_01071;Name=vapB1;db_xref=COG:COG4456;gene=vapB1;inference=ab initio prediction:Prodigal:002006,similar to AA sequence:UniProtKB:Q57534;locus_tag=AIIADLMI_01071;product=Antitoxin VapB1
CP016616.1	Prodigal:002006	CDS	1105863	1106165	.	-	0	ID=AIIADLMI_01072;inference=ab initio prediction:Prodigal:002006;locus_tag=AIIADLMI_01072;product=hypothetical protein
CP016616.1	Prodigal:002006	CDS	1106532	1107335	.	-	0	ID=AIIADLMI_01073;inference=ab initio prediction:Prodigal:002006;locus_tag=AIIADLMI_01073;product=hypothetical protein
CP016616.1	Prodigal:002006	CDS	1110103	1110525	.	-	0	ID=AIIADLMI_01074;inference=ab initio prediction:Prodigal:002006;locus_tag=AIIADLMI_01074;product=hypothetical protein
CP016616.1	Prodigal:002006	CDS	1110948	1112129	.	+	0	ID=AIIADLMI_01075;inference=ab initio prediction:Prodigal:002006;locus_tag=AIIADLMI_01075;product=hypothetical protein
CP016616.1	Prodigal:002006	CDS	1113279	1115225	.	-	0	ID=AIIADLMI_01076;inference=ab initio prediction:Prodigal:002006;locus_tag=AIIADLMI_01076;product=hypothetical protein
CP016616.1	Prodigal:002006	CDS	1115661	1117796	.	+	0	ID=AIIADLMI_01077;eC_number=2.4.2.53;Name=arnC_1;gene=arnC_1;inference=ab initio prediction:Prodigal:002006,protein motif:HAMAP:MF_01164;locus_tag=AIIADLMI_01077;product=Undecaprenyl-phosphate 4-deoxy-4-formamido-L-arabinose transferase
CP016616.1	Prodigal:002006	CDS	1117867	1119147	.	+	0	ID=AIIADLMI_01078;eC_number=2.4.1.250;Name=mshA_5;gene=mshA_5;inference=ab initio prediction:Prodigal:002006,protein motif:HAMAP:MF_01695;locus_tag=AIIADLMI_01078;product=D-inositol-3-phosphate glycosyltransferase
CP016616.1	Prodigal:002006	CDS	1119405	1121477	.	+	0	ID=AIIADLMI_01079;eC_number=2.4.1.250;Name=mshA_6;gene=mshA_6;inference=ab initio prediction:Prodigal:002006,protein motif:HAMAP:MF_01695;locus_tag=AIIADLMI_01079;product=D-inositol-3-phosphate glycosyltransferase
CP016616.1	Prodigal:002006	CDS	1121519	1122643	.	+	0	ID=AIIADLMI_01080;inference=ab initio prediction:Prodigal:002006;locus_tag=AIIADLMI_01080;product=hypothetical protein
CP016616.1	Prodigal:002006	CDS	1123187	1124542	.	-	0	ID=AIIADLMI_01081;inference=ab initio prediction:Prodigal:002006,similar to AA sequence:ISfinder:ISNha3;locus_tag=AIIADLMI_01081;product=IS1380 family transposase ISNha3
CP016616.1	Prodigal:002006	CDS	1124757	1125707	.	+	0	ID=AIIADLMI_01082;eC_number=2.1.1.163;Name=COQ5_2;gene=COQ5_2;inference=ab initio prediction:Prodigal:002006,protein motif:HAMAP:MF_01813;locus_tag=AIIADLMI_01082;product=2-methoxy-6-polyprenyl-1%2C4-benzoquinol methylase%2C mitochondrial
CP016616.1	Prodigal:002006	CDS	1125788	1127437	.	-	0	ID=AIIADLMI_01083;db_xref=COG:COG3039;inference=ab initio prediction:Prodigal:002006,similar to AA sequence:ISfinder:ISAcma45;locus_tag=AIIADLMI_01083;product=IS5 family transposase ISAcma45
CP016616.1	Prodigal:002006	CDS	1127837	1128118	.	+	0	ID=AIIADLMI_01084;inference=ab initio prediction:Prodigal:002006;locus_tag=AIIADLMI_01084;product=hypothetical protein
CP016616.1	Prodigal:002006	CDS	1128398	1128613	.	+	0	ID=AIIADLMI_01085;inference=ab initio prediction:Prodigal:002006;locus_tag=AIIADLMI_01085;product=hypothetical protein
CP016616.1	Prodigal:002006	CDS	1128624	1129556	.	+	0	ID=AIIADLMI_01086;inference=ab initio prediction:Prodigal:002006;locus_tag=AIIADLMI_01086;product=hypothetical protein
CP016616.1	Prodigal:002006	CDS	1129535	1130122	.	+	0	ID=AIIADLMI_01087;eC_number=2.4.1.250;Name=mshA_7;gene=mshA_7;inference=ab initio prediction:Prodigal:002006,protein motif:HAMAP:MF_01695;locus_tag=AIIADLMI_01087;product=D-inositol-3-phosphate glycosyltransferase
CP016616.1	Prodigal:002006	CDS	1130299	1131414	.	+	0	ID=AIIADLMI_01088;inference=ab initio prediction:Prodigal:002006;locus_tag=AIIADLMI_01088;product=hypothetical protein
CP016616.1	Prodigal:002006	CDS	1131556	1135110	.	+	0	ID=AIIADLMI_01089;inference=ab initio prediction:Prodigal:002006;locus_tag=AIIADLMI_01089;product=hypothetical protein
CP016616.1	Prodigal:002006	CDS	1135318	1136397	.	-	0	ID=AIIADLMI_01090;inference=ab initio prediction:Prodigal:002006,similar to AA sequence:ISfinder:ISRfr1;locus_tag=AIIADLMI_01090;product=IS630 family transposase ISRfr1
CP016616.1	Prodigal:002006	CDS	1136601	1136972	.	+	0	ID=AIIADLMI_01091;inference=ab initio prediction:Prodigal:002006;locus_tag=AIIADLMI_01091;product=hypothetical protein
CP016616.1	Prodigal:002006	CDS	1136969	1137103	.	+	0	ID=AIIADLMI_01092;inference=ab initio prediction:Prodigal:002006;locus_tag=AIIADLMI_01092;product=hypothetical protein
CP016616.1	Prodigal:002006	CDS	1137182	1138042	.	+	0	ID=AIIADLMI_01093;Name=xerC_2;gene=xerC_2;inference=ab initio prediction:Prodigal:002006,protein motif:HAMAP:MF_01808;locus_tag=AIIADLMI_01093;product=Tyrosine recombinase XerC
CP016616.1	Prodigal:002006	CDS	1138039	1138497	.	+	0	ID=AIIADLMI_01094;Name=xerD_1;db_xref=COG:COG4974;gene=xerD_1;inference=ab initio prediction:Prodigal:002006,similar to AA sequence:UniProtKB:P9WF33;locus_tag=AIIADLMI_01094;product=Tyrosine recombinase XerD
CP016616.1	Prodigal:002006	CDS	1138491	1139405	.	+	0	ID=AIIADLMI_01095;Name=xerC_3;gene=xerC_3;inference=ab initio prediction:Prodigal:002006,protein motif:HAMAP:MF_01808;locus_tag=AIIADLMI_01095;product=Tyrosine recombinase XerC
CP016616.1	Prodigal:002006	CDS	1139402	1140415	.	+	0	ID=AIIADLMI_01096;Name=xerC_4;gene=xerC_4;inference=ab initio prediction:Prodigal:002006,protein motif:HAMAP:MF_01808;locus_tag=AIIADLMI_01096;product=Tyrosine recombinase XerC
CP016616.1	Prodigal:002006	CDS	1140545	1140823	.	-	0	ID=AIIADLMI_01097;inference=ab initio prediction:Prodigal:002006;locus_tag=AIIADLMI_01097;product=hypothetical protein
CP016616.1	Prodigal:002006	CDS	1141105	1141935	.	-	0	ID=AIIADLMI_01098;inference=ab initio prediction:Prodigal:002006;locus_tag=AIIADLMI_01098;product=hypothetical protein
CP016616.1	Prodigal:002006	CDS	1141996	1142166	.	+	0	ID=AIIADLMI_01099;inference=ab initio prediction:Prodigal:002006;locus_tag=AIIADLMI_01099;product=hypothetical protein
CP016616.1	Prodigal:002006	CDS	1142148	1143011	.	-	0	ID=AIIADLMI_01100;eC_number=2.1.1.222;Name=COQ3_2;gene=COQ3_2;inference=ab initio prediction:Prodigal:002006,protein motif:HAMAP:MF_00472;locus_tag=AIIADLMI_01100;product=Ubiquinone biosynthesis O-methyltransferase%2C mitochondrial
CP016616.1	Prodigal:002006	CDS	1143686	1144063	.	-	0	ID=AIIADLMI_01101;db_xref=COG:COG3039;inference=ab initio prediction:Prodigal:002006,similar to AA sequence:ISfinder:ISRhru6;locus_tag=AIIADLMI_01101;product=IS5 family transposase ISRhru6
CP016616.1	Prodigal:002006	CDS	1144063	1144527	.	-	0	ID=AIIADLMI_01102;inference=ab initio prediction:Prodigal:002006;locus_tag=AIIADLMI_01102;product=hypothetical protein
CP016616.1	Prodigal:002006	CDS	1144619	1145221	.	-	0	ID=AIIADLMI_01103;inference=ab initio prediction:Prodigal:002006,similar to AA sequence:ISfinder:ISSpo6;locus_tag=AIIADLMI_01103;product=IS630 family transposase ISSpo6
CP016616.1	Prodigal:002006	CDS	1145184	1145576	.	-	0	ID=AIIADLMI_01104;inference=ab initio prediction:Prodigal:002006;locus_tag=AIIADLMI_01104;product=hypothetical protein
CP016616.1	Prodigal:002006	CDS	1145739	1147007	.	-	0	ID=AIIADLMI_01105;inference=ab initio prediction:Prodigal:002006,similar to AA sequence:ISfinder:ISPye15;locus_tag=AIIADLMI_01105;product=IS701 family transposase ISPye15
CP016616.1	Prodigal:002006	CDS	1147175	1147732	.	-	0	ID=AIIADLMI_01106;inference=ab initio prediction:Prodigal:002006;locus_tag=AIIADLMI_01106;product=hypothetical protein
CP016616.1	Prodigal:002006	CDS	1147899	1149248	.	+	0	ID=AIIADLMI_01107;inference=ab initio prediction:Prodigal:002006;locus_tag=AIIADLMI_01107;product=hypothetical protein
CP016616.1	Prodigal:002006	CDS	1149740	1150612	.	-	0	ID=AIIADLMI_01108;eC_number=2.7.7.24;Name=rmlA;db_xref=COG:COG1209;gene=rmlA;inference=ab initio prediction:Prodigal:002006,similar to AA sequence:UniProtKB:P26393;locus_tag=AIIADLMI_01108;product=Glucose-1-phosphate thymidylyltransferase
CP016616.1	Prodigal:002006	CDS	1150668	1151252	.	-	0	ID=AIIADLMI_01109;eC_number=5.1.3.13;Name=rmlC;db_xref=COG:COG1898;gene=rmlC;inference=ab initio prediction:Prodigal:002006,similar to AA sequence:UniProtKB:Q9HU21;locus_tag=AIIADLMI_01109;product=dTDP-4-dehydrorhamnose 3%2C5-epimerase
CP016616.1	Prodigal:002006	CDS	1151293	1152354	.	-	0	ID=AIIADLMI_01110;eC_number=4.2.1.46;Name=rffG_1;db_xref=COG:COG1088;gene=rffG_1;inference=ab initio prediction:Prodigal:002006,similar to AA sequence:UniProtKB:P27830;locus_tag=AIIADLMI_01110;product=dTDP-glucose 4%2C6-dehydratase 2
CP016616.1	Prodigal:002006	CDS	1152569	1154554	.	-	0	ID=AIIADLMI_01111;inference=ab initio prediction:Prodigal:002006;locus_tag=AIIADLMI_01111;product=hypothetical protein
CP016616.1	Prodigal:002006	CDS	1154730	1155494	.	-	0	ID=AIIADLMI_01112;eC_number=7.6.2.8;Name=btuD_2;gene=btuD_2;inference=ab initio prediction:Prodigal:002006,protein motif:HAMAP:MF_01005;locus_tag=AIIADLMI_01112;product=Vitamin B12 import ATP-binding protein BtuD
CP016616.1	Prodigal:002006	CDS	1155505	1156326	.	-	0	ID=AIIADLMI_01113;inference=ab initio prediction:Prodigal:002006;locus_tag=AIIADLMI_01113;product=hypothetical protein
CP016616.1	Prodigal:002006	CDS	1156467	1157774	.	-	0	ID=AIIADLMI_01114;eC_number=1.1.1.136;Name=wbpA;db_xref=COG:COG0677;gene=wbpA;inference=ab initio prediction:Prodigal:002006,similar to AA sequence:UniProtKB:G3XD94;locus_tag=AIIADLMI_01114;product=UDP-N-acetyl-D-glucosamine 6-dehydrogenase
CP016616.1	Prodigal:002006	CDS	1158218	1159111	.	+	0	ID=AIIADLMI_01115;inference=ab initio prediction:Prodigal:002006;locus_tag=AIIADLMI_01115;product=hypothetical protein
CP016616.1	Prodigal:002006	CDS	1159123	1160580	.	-	0	ID=AIIADLMI_01116;eC_number=5.4.2.10;Name=glmM_1;db_xref=COG:COG1109;gene=glmM_1;inference=ab initio prediction:Prodigal:002006,similar to AA sequence:UniProtKB:Q8DP16;locus_tag=AIIADLMI_01116;product=Phosphoglucosamine mutase
CP016616.1	Prodigal:002006	CDS	1160769	1161773	.	-	0	ID=AIIADLMI_01117;eC_number=1.1.1.384;inference=ab initio prediction:Prodigal:002006,similar to AA sequence:UniProtKB:B3TMR8;locus_tag=AIIADLMI_01117;product=dTDP-3%2C4-didehydro-2%2C6-dideoxy-alpha-D-glucose 3-reductase
CP016616.1	Prodigal:002006	CDS	1161819	1162889	.	-	0	ID=AIIADLMI_01118;Name=ccpA_1;db_xref=COG:COG1609;gene=ccpA_1;inference=ab initio prediction:Prodigal:002006,similar to AA sequence:UniProtKB:P46828;locus_tag=AIIADLMI_01118;product=Catabolite control protein A
CP016616.1	Prodigal:002006	CDS	1163048	1164286	.	+	0	ID=AIIADLMI_01119;inference=ab initio prediction:Prodigal:002006,similar to AA sequence:UniProtKB:O06875;locus_tag=AIIADLMI_01119;product=putative sugar-binding periplasmic protein
CP016616.1	Prodigal:002006	CDS	1164370	1165305	.	+	0	ID=AIIADLMI_01120;Name=melD_1;db_xref=COG:COG1175;gene=melD_1;inference=ab initio prediction:Prodigal:002006,similar to AA sequence:UniProtKB:O34706;locus_tag=AIIADLMI_01120;product=Melibiose/raffinose/stachyose import permease protein MelD
CP016616.1	Prodigal:002006	CDS	1165302	1166186	.	+	0	ID=AIIADLMI_01121;Name=araQ_1;db_xref=COG:COG0395;gene=araQ_1;inference=ab initio prediction:Prodigal:002006,similar to AA sequence:UniProtKB:P94530;locus_tag=AIIADLMI_01121;product=L-arabinose transport system permease protein AraQ
CP016616.1	Prodigal:002006	CDS	1166190	1167269	.	+	0	ID=AIIADLMI_01122;eC_number=7.6.2.10;Name=ugpC_2;db_xref=COG:COG3839;gene=ugpC_2;inference=ab initio prediction:Prodigal:002006,similar to AA sequence:UniProtKB:P10907;locus_tag=AIIADLMI_01122;product=sn-glycerol-3-phosphate import ATP-binding protein UgpC
CP016616.1	Prodigal:002006	CDS	1167340	1168107	.	+	0	ID=AIIADLMI_01123;eC_number=4.2.1.44;Name=iolE_2;gene=iolE_2;inference=ab initio prediction:Prodigal:002006,protein motif:HAMAP:MF_01672;locus_tag=AIIADLMI_01123;product=Inosose dehydratase
CP016616.1	Prodigal:002006	CDS	1168113	1169288	.	+	0	ID=AIIADLMI_01124;eC_number=1.1.1.292;Name=afr_1;gene=afr_1;inference=ab initio prediction:Prodigal:002006,similar to AA sequence:UniProtKB:Q92KZ3;locus_tag=AIIADLMI_01124;product=1%2C5-anhydro-D-fructose reductase
CP016616.1	Prodigal:002006	CDS	1169328	1169972	.	+	0	ID=AIIADLMI_01125;inference=ab initio prediction:Prodigal:002006;locus_tag=AIIADLMI_01125;product=hypothetical protein
CP016616.1	Aragorn:001002	tRNA	1170048	1170122	.	-	.	ID=AIIADLMI_01126;inference=COORDINATES:profile:Aragorn:001002;locus_tag=AIIADLMI_01126;product=tRNA-Gln(ttg)
CP016616.1	Aragorn:001002	tRNA	1170269	1170345	.	+	.	ID=AIIADLMI_01127;inference=COORDINATES:profile:Aragorn:001002;locus_tag=AIIADLMI_01127;product=tRNA-Pro(cgg)
CP016616.1	Prodigal:002006	CDS	1171175	1171348	.	+	0	ID=AIIADLMI_01128;inference=ab initio prediction:Prodigal:002006;locus_tag=AIIADLMI_01128;product=hypothetical protein
CP016616.1	Prodigal:002006	CDS	1171363	1171785	.	-	0	ID=AIIADLMI_01129;inference=ab initio prediction:Prodigal:002006;locus_tag=AIIADLMI_01129;product=hypothetical protein
CP016616.1	Prodigal:002006	CDS	1171829	1172104	.	+	0	ID=AIIADLMI_01130;inference=ab initio prediction:Prodigal:002006;locus_tag=AIIADLMI_01130;product=hypothetical protein
CP016616.1	Prodigal:002006	CDS	1172259	1172519	.	-	0	ID=AIIADLMI_01131;inference=ab initio prediction:Prodigal:002006;locus_tag=AIIADLMI_01131;product=hypothetical protein
CP016616.1	Prodigal:002006	CDS	1173033	1174316	.	-	0	ID=AIIADLMI_01132;inference=ab initio prediction:Prodigal:002006,similar to AA sequence:ISfinder:ISMno4;locus_tag=AIIADLMI_01132;product=IS66 family transposase ISMno4
CP016616.1	Prodigal:002006	CDS	1174570	1175475	.	+	0	ID=AIIADLMI_01133;inference=ab initio prediction:Prodigal:002006;locus_tag=AIIADLMI_01133;product=hypothetical protein
CP016616.1	Prodigal:002006	CDS	1175744	1176058	.	-	0	ID=AIIADLMI_01134;inference=ab initio prediction:Prodigal:002006;locus_tag=AIIADLMI_01134;product=hypothetical protein
CP016616.1	Prodigal:002006	CDS	1176251	1177234	.	+	0	ID=AIIADLMI_01135;inference=ab initio prediction:Prodigal:002006,similar to AA sequence:UniProtKB:B3EWP1;locus_tag=AIIADLMI_01135;note=UPF0065 protein in clcB-clcD intergenic region;product=hypothetical protein
CP016616.1	Prodigal:002006	CDS	1177271	1177921	.	+	0	ID=AIIADLMI_01136;inference=ab initio prediction:Prodigal:002006;locus_tag=AIIADLMI_01136;product=hypothetical protein
CP016616.1	Prodigal:002006	CDS	1178090	1178362	.	+	0	ID=AIIADLMI_01137;inference=ab initio prediction:Prodigal:002006;locus_tag=AIIADLMI_01137;product=hypothetical protein
CP016616.1	Prodigal:002006	CDS	1178525	1178851	.	-	0	ID=AIIADLMI_01138;inference=ab initio prediction:Prodigal:002006;locus_tag=AIIADLMI_01138;product=hypothetical protein
CP016616.1	Prodigal:002006	CDS	1179218	1179463	.	+	0	ID=AIIADLMI_01139;inference=ab initio prediction:Prodigal:002006;locus_tag=AIIADLMI_01139;product=hypothetical protein
CP016616.1	Prodigal:002006	CDS	1179464	1179865	.	+	0	ID=AIIADLMI_01140;inference=ab initio prediction:Prodigal:002006;locus_tag=AIIADLMI_01140;product=hypothetical protein
CP016616.1	Prodigal:002006	CDS	1179915	1180601	.	-	0	ID=AIIADLMI_01141;inference=ab initio prediction:Prodigal:002006;locus_tag=AIIADLMI_01141;product=hypothetical protein
CP016616.1	Prodigal:002006	CDS	1180683	1181063	.	+	0	ID=AIIADLMI_01142;inference=ab initio prediction:Prodigal:002006;locus_tag=AIIADLMI_01142;product=hypothetical protein
CP016616.1	Prodigal:002006	CDS	1181135	1181743	.	-	0	ID=AIIADLMI_01143;Name=bioY;db_xref=COG:COG1268;gene=bioY;inference=ab initio prediction:Prodigal:002006,similar to AA sequence:UniProtKB:Q9WZQ6;locus_tag=AIIADLMI_01143;product=Biotin transporter BioY
CP016616.1	Prodigal:002006	CDS	1181969	1182880	.	+	0	ID=AIIADLMI_01144;eC_number=3.1.2.6;Name=gloB_1;gene=gloB_1;inference=ab initio prediction:Prodigal:002006,protein motif:HAMAP:MF_01374;locus_tag=AIIADLMI_01144;product=Hydroxyacylglutathione hydrolase
CP016616.1	Prodigal:002006	CDS	1182881	1183660	.	-	0	ID=AIIADLMI_01145;inference=ab initio prediction:Prodigal:002006;locus_tag=AIIADLMI_01145;product=hypothetical protein
CP016616.1	Prodigal:002006	CDS	1183660	1184736	.	-	0	ID=AIIADLMI_01146;eC_number=3.4.-.-;Name=bepA_1;gene=bepA_1;inference=ab initio prediction:Prodigal:002006,protein motif:HAMAP:MF_00997;locus_tag=AIIADLMI_01146;product=Beta-barrel assembly-enhancing protease
CP016616.1	Prodigal:002006	CDS	1184745	1186001	.	-	0	ID=AIIADLMI_01147;inference=ab initio prediction:Prodigal:002006;locus_tag=AIIADLMI_01147;product=hypothetical protein
CP016616.1	Prodigal:002006	CDS	1186157	1186642	.	+	0	ID=AIIADLMI_01148;inference=ab initio prediction:Prodigal:002006;locus_tag=AIIADLMI_01148;product=hypothetical protein
CP016616.1	Prodigal:002006	CDS	1186651	1187496	.	+	0	ID=AIIADLMI_01149;inference=ab initio prediction:Prodigal:002006;locus_tag=AIIADLMI_01149;product=hypothetical protein
CP016616.1	Prodigal:002006	CDS	1187565	1188032	.	+	0	ID=AIIADLMI_01150;inference=ab initio prediction:Prodigal:002006;locus_tag=AIIADLMI_01150;product=hypothetical protein
CP016616.1	Prodigal:002006	CDS	1188167	1188346	.	+	0	ID=AIIADLMI_01151;inference=ab initio prediction:Prodigal:002006;locus_tag=AIIADLMI_01151;product=hypothetical protein
CP016616.1	Prodigal:002006	CDS	1188440	1191700	.	-	0	ID=AIIADLMI_01152;inference=ab initio prediction:Prodigal:002006;locus_tag=AIIADLMI_01152;product=hypothetical protein
CP016616.1	Prodigal:002006	CDS	1192405	1192992	.	-	0	ID=AIIADLMI_01153;inference=ab initio prediction:Prodigal:002006;locus_tag=AIIADLMI_01153;product=hypothetical protein
CP016616.1	Prodigal:002006	CDS	1193181	1194122	.	+	0	ID=AIIADLMI_01154;eC_number=3.5.1.-;db_xref=COG:COG0123;inference=ab initio prediction:Prodigal:002006,similar to AA sequence:UniProtKB:Q9HXM1;locus_tag=AIIADLMI_01154;product=Histone deacetylase-like amidohydrolase
CP016616.1	Prodigal:002006	CDS	1194297	1195586	.	-	0	ID=AIIADLMI_01155;Name=ribBA;db_xref=COG:COG0108;gene=ribBA;inference=ab initio prediction:Prodigal:002006,similar to AA sequence:UniProtKB:P9WHF1;locus_tag=AIIADLMI_01155;product=Riboflavin biosynthesis protein RibBA
CP016616.1	Prodigal:002006	CDS	1195676	1196791	.	-	0	ID=AIIADLMI_01156;eC_number=4.2.3.5;Name=aroC;db_xref=COG:COG0082;gene=aroC;inference=ab initio prediction:Prodigal:002006,similar to AA sequence:UniProtKB:P12008;locus_tag=AIIADLMI_01156;product=Chorismate synthase
CP016616.1	Prodigal:002006	CDS	1196818	1197072	.	-	0	ID=AIIADLMI_01157;inference=ab initio prediction:Prodigal:002006;locus_tag=AIIADLMI_01157;product=hypothetical protein
CP016616.1	Prodigal:002006	CDS	1197710	1199620	.	-	0	ID=AIIADLMI_01158;Name=kup_4;gene=kup_4;inference=ab initio prediction:Prodigal:002006,protein motif:HAMAP:MF_01522;locus_tag=AIIADLMI_01158;product=Low affinity potassium transport system protein kup
CP016616.1	Prodigal:002006	CDS	1199742	1200161	.	-	0	ID=AIIADLMI_01159;inference=ab initio prediction:Prodigal:002006;locus_tag=AIIADLMI_01159;product=hypothetical protein
CP016616.1	Prodigal:002006	CDS	1200207	1200800	.	-	0	ID=AIIADLMI_01160;eC_number=5.4.2.11;Name=gpmA_1;gene=gpmA_1;inference=ab initio prediction:Prodigal:002006,protein motif:HAMAP:MF_01039;locus_tag=AIIADLMI_01160;product=2%2C3-bisphosphoglycerate-dependent phosphoglycerate mutase
CP016616.1	Prodigal:002006	CDS	1200824	1201648	.	-	0	ID=AIIADLMI_01161;eC_number=1.3.1.9;Name=fabI_1;db_xref=COG:COG0623;gene=fabI_1;inference=ab initio prediction:Prodigal:002006,similar to AA sequence:UniProtKB:O24990;locus_tag=AIIADLMI_01161;product=Enoyl-[acyl-carrier-protein] reductase [NADH] FabI
CP016616.1	Prodigal:002006	CDS	1201937	1202893	.	-	0	ID=AIIADLMI_01162;Name=cbpA;db_xref=COG:COG2214;gene=cbpA;inference=ab initio prediction:Prodigal:002006,similar to AA sequence:UniProtKB:P36659;locus_tag=AIIADLMI_01162;product=Curved DNA-binding protein
CP016616.1	Prodigal:002006	CDS	1203109	1203534	.	-	0	ID=AIIADLMI_01163;inference=ab initio prediction:Prodigal:002006;locus_tag=AIIADLMI_01163;product=hypothetical protein
CP016616.1	Prodigal:002006	CDS	1203632	1204240	.	+	0	ID=AIIADLMI_01164;eC_number=1.4.3.5;Name=pdxH_1;db_xref=COG:COG0259;gene=pdxH_1;inference=ab initio prediction:Prodigal:002006,similar to AA sequence:UniProtKB:P21159;locus_tag=AIIADLMI_01164;product=Pyridoxine/pyridoxamine 5'-phosphate oxidase
CP016616.1	Prodigal:002006	CDS	1204312	1205067	.	+	0	ID=AIIADLMI_01165;eC_number=1.1.1.100;Name=fabG_2;gene=fabG_2;inference=ab initio prediction:Prodigal:002006,similar to AA sequence:UniProtKB:O67610;locus_tag=AIIADLMI_01165;product=3-oxoacyl-[acyl-carrier-protein] reductase FabG
CP016616.1	Prodigal:002006	CDS	1205091	1205528	.	+	0	ID=AIIADLMI_01166;inference=ab initio prediction:Prodigal:002006;locus_tag=AIIADLMI_01166;product=hypothetical protein
CP016616.1	Prodigal:002006	CDS	1205827	1206399	.	-	0	ID=AIIADLMI_01167;inference=ab initio prediction:Prodigal:002006;locus_tag=AIIADLMI_01167;product=hypothetical protein
CP016616.1	Prodigal:002006	CDS	1207049	1207423	.	-	0	ID=AIIADLMI_01168;inference=ab initio prediction:Prodigal:002006;locus_tag=AIIADLMI_01168;product=hypothetical protein
CP016616.1	Prodigal:002006	CDS	1207595	1207909	.	-	0	ID=AIIADLMI_01169;inference=ab initio prediction:Prodigal:002006;locus_tag=AIIADLMI_01169;product=hypothetical protein
CP016616.1	Prodigal:002006	CDS	1208228	1209298	.	-	0	ID=AIIADLMI_01170;eC_number=2.3.3.16;Name=citA;db_xref=COG:COG0372;gene=citA;inference=ab initio prediction:Prodigal:002006,similar to AA sequence:UniProtKB:P39119;locus_tag=AIIADLMI_01170;product=Citrate synthase 1
CP016616.1	Prodigal:002006	CDS	1209374	1210504	.	+	0	ID=AIIADLMI_01171;inference=ab initio prediction:Prodigal:002006;locus_tag=AIIADLMI_01171;product=hypothetical protein
CP016616.1	Prodigal:002006	CDS	1210501	1210950	.	+	0	ID=AIIADLMI_01172;eC_number=3.6.1.55;Name=mutT3;db_xref=COG:COG0494;gene=mutT3;inference=ab initio prediction:Prodigal:002006,similar to AA sequence:UniProtKB:P9WIX9;locus_tag=AIIADLMI_01172;product=Putative 8-oxo-dGTP diphosphatase 3
CP016616.1	Prodigal:002006	CDS	1210947	1211525	.	+	0	ID=AIIADLMI_01173;inference=ab initio prediction:Prodigal:002006;locus_tag=AIIADLMI_01173;product=hypothetical protein
CP016616.1	Prodigal:002006	CDS	1211638	1211790	.	-	0	ID=AIIADLMI_01174;inference=ab initio prediction:Prodigal:002006;locus_tag=AIIADLMI_01174;product=hypothetical protein
CP016616.1	Prodigal:002006	CDS	1212049	1212312	.	+	0	ID=AIIADLMI_01175;inference=ab initio prediction:Prodigal:002006;locus_tag=AIIADLMI_01175;product=hypothetical protein
CP016616.1	Prodigal:002006	CDS	1212589	1213248	.	+	0	ID=AIIADLMI_01176;Name=leuE;db_xref=COG:COG1280;gene=leuE;inference=ab initio prediction:Prodigal:002006,similar to AA sequence:UniProtKB:P76249;locus_tag=AIIADLMI_01176;product=Leucine efflux protein
CP016616.1	Prodigal:002006	CDS	1213245	1214579	.	-	0	ID=AIIADLMI_01177;eC_number=3.5.2.-;Name=lhyD_1;gene=lhyD_1;inference=ab initio prediction:Prodigal:002006,similar to AA sequence:UniProtKB:P81006;locus_tag=AIIADLMI_01177;product=L-hydantoinase
CP016616.1	Prodigal:002006	CDS	1214770	1215654	.	+	0	ID=AIIADLMI_01178;Name=ygfZ;gene=ygfZ;inference=ab initio prediction:Prodigal:002006,protein motif:HAMAP:MF_01175;locus_tag=AIIADLMI_01178;product=tRNA-modifying protein YgfZ
CP016616.1	Prodigal:002006	CDS	1215651	1217702	.	+	0	ID=AIIADLMI_01179;eC_number=2.7.13.3;Name=rcsC_5;gene=rcsC_5;inference=ab initio prediction:Prodigal:002006,protein motif:HAMAP:MF_00979;locus_tag=AIIADLMI_01179;product=Sensor histidine kinase RcsC
CP016616.1	Prodigal:002006	CDS	1217807	1218454	.	+	0	ID=AIIADLMI_01180;Name=paiB;db_xref=COG:COG2808;gene=paiB;inference=ab initio prediction:Prodigal:002006,similar to AA sequence:UniProtKB:P21341;locus_tag=AIIADLMI_01180;product=Protease synthase and sporulation protein PAI 2
CP016616.1	Prodigal:002006	CDS	1218447	1218950	.	+	0	ID=AIIADLMI_01181;inference=ab initio prediction:Prodigal:002006;locus_tag=AIIADLMI_01181;product=hypothetical protein
CP016616.1	Prodigal:002006	CDS	1219163	1219771	.	+	0	ID=AIIADLMI_01182;eC_number=3.2.2.20;Name=tag;db_xref=COG:COG2818;gene=tag;inference=ab initio prediction:Prodigal:002006,similar to AA sequence:UniProtKB:P05100;locus_tag=AIIADLMI_01182;product=DNA-3-methyladenine glycosylase 1
CP016616.1	Prodigal:002006	CDS	1219771	1220403	.	+	0	ID=AIIADLMI_01183;inference=ab initio prediction:Prodigal:002006;locus_tag=AIIADLMI_01183;product=hypothetical protein
CP016616.1	Prodigal:002006	CDS	1220406	1220624	.	+	0	ID=AIIADLMI_01184;inference=ab initio prediction:Prodigal:002006;locus_tag=AIIADLMI_01184;product=hypothetical protein
CP016616.1	Prodigal:002006	CDS	1220654	1221172	.	+	0	ID=AIIADLMI_01185;inference=ab initio prediction:Prodigal:002006;locus_tag=AIIADLMI_01185;product=hypothetical protein
CP016616.1	Prodigal:002006	CDS	1221222	1223918	.	+	0	ID=AIIADLMI_01186;inference=ab initio prediction:Prodigal:002006;locus_tag=AIIADLMI_01186;product=hypothetical protein
CP016616.1	Prodigal:002006	CDS	1223954	1224202	.	+	0	ID=AIIADLMI_01187;eC_number=3.1.11.6;Name=xseB;gene=xseB;inference=ab initio prediction:Prodigal:002006,protein motif:HAMAP:MF_00337;locus_tag=AIIADLMI_01187;product=Exodeoxyribonuclease 7 small subunit
CP016616.1	Prodigal:002006	CDS	1224299	1226212	.	+	0	ID=AIIADLMI_01188;eC_number=2.2.1.7;Name=dxs_1;db_xref=COG:COG1154;gene=dxs_1;inference=ab initio prediction:Prodigal:002006,similar to AA sequence:UniProtKB:P77488;locus_tag=AIIADLMI_01188;product=1-deoxy-D-xylulose-5-phosphate synthase
CP016616.1	Prodigal:002006	CDS	1226452	1227165	.	-	0	ID=AIIADLMI_01189;eC_number=1.15.1.1;Name=sodA2;gene=sodA2;inference=ab initio prediction:Prodigal:002006,similar to AA sequence:UniProtKB:P50059;locus_tag=AIIADLMI_01189;product=Superoxide dismutase [Mn] 2
CP016616.1	Prodigal:002006	CDS	1227270	1227998	.	+	0	ID=AIIADLMI_01190;eC_number=2.1.1.226;Name=tlyA;db_xref=COG:COG1189;gene=tlyA;inference=ab initio prediction:Prodigal:002006,similar to AA sequence:UniProtKB:P9WJ63;locus_tag=AIIADLMI_01190;product=16S/23S rRNA (cytidine-2'-O)-methyltransferase TlyA
CP016616.1	Prodigal:002006	CDS	1227991	1229241	.	+	0	ID=AIIADLMI_01191;eC_number=2.1.1.190;Name=rlmD;db_xref=COG:COG2265;gene=rlmD;inference=ab initio prediction:Prodigal:002006,similar to AA sequence:UniProtKB:P55135;locus_tag=AIIADLMI_01191;product=23S rRNA (uracil(1939)-C(5))-methyltransferase RlmD
CP016616.1	Prodigal:002006	CDS	1229474	1230223	.	-	0	ID=AIIADLMI_01192;eC_number=3.4.-.-;Name=yedK;db_xref=COG:COG2135;gene=yedK;inference=ab initio prediction:Prodigal:002006,similar to AA sequence:UniProtKB:P76318;locus_tag=AIIADLMI_01192;product=SOS response-associated protein YedK
CP016616.1	Prodigal:002006	CDS	1230406	1231401	.	-	0	ID=AIIADLMI_01193;Name=corA_2;db_xref=COG:COG0598;gene=corA_2;inference=ab initio prediction:Prodigal:002006,similar to AA sequence:UniProtKB:P0A2R8;locus_tag=AIIADLMI_01193;product=Magnesium transport protein CorA
CP016616.1	Prodigal:002006	CDS	1231576	1232427	.	-	0	ID=AIIADLMI_01194;eC_number=1.1.1.47;Name=ycdF;db_xref=COG:COG1028;gene=ycdF;inference=ab initio prediction:Prodigal:002006,similar to AA sequence:UniProtKB:P80869;locus_tag=AIIADLMI_01194;product=Glucose 1-dehydrogenase 2
CP016616.1	Prodigal:002006	CDS	1232432	1234210	.	-	0	ID=AIIADLMI_01195;eC_number=1.3.8.-;Name=dmdC_1;db_xref=COG:COG1960;gene=dmdC_1;inference=ab initio prediction:Prodigal:002006,similar to AA sequence:UniProtKB:Q5LLW7;locus_tag=AIIADLMI_01195;product=3-methylmercaptopropionyl-CoA dehydrogenase
CP016616.1	Prodigal:002006	CDS	1234362	1235333	.	+	0	ID=AIIADLMI_01196;eC_number=2.7.7.87;Name=ywlC;db_xref=COG:COG0009;gene=ywlC;inference=ab initio prediction:Prodigal:002006,similar to AA sequence:UniProtKB:P39153;locus_tag=AIIADLMI_01196;product=Threonylcarbamoyl-AMP synthase
CP016616.1	Prodigal:002006	CDS	1235551	1236153	.	-	0	ID=AIIADLMI_01197;eC_number=1.6.5.2;inference=ab initio prediction:Prodigal:002006,similar to AA sequence:UniProtKB:Q2YQ23;locus_tag=AIIADLMI_01197;product=NAD(P)H dehydrogenase (quinone)
CP016616.1	Prodigal:002006	CDS	1236317	1237264	.	+	0	ID=AIIADLMI_01198;Name=hdfR_1;gene=hdfR_1;inference=ab initio prediction:Prodigal:002006,protein motif:HAMAP:MF_01233;locus_tag=AIIADLMI_01198;product=HTH-type transcriptional regulator HdfR
CP016616.1	Prodigal:002006	CDS	1237384	1238373	.	-	0	ID=AIIADLMI_01199;eC_number=1.3.1.84;Name=acuI;db_xref=COG:COG0604;gene=acuI;inference=ab initio prediction:Prodigal:002006,similar to AA sequence:UniProtKB:Q3J6K9;locus_tag=AIIADLMI_01199;product=Acrylyl-CoA reductase AcuI
CP016616.1	Prodigal:002006	CDS	1238698	1239939	.	-	0	ID=AIIADLMI_01200;inference=ab initio prediction:Prodigal:002006,similar to AA sequence:UniProtKB:A0LNN5;locus_tag=AIIADLMI_01200;product=L-lactate transporter
CP016616.1	Prodigal:002006	CDS	1240108	1241808	.	-	0	ID=AIIADLMI_01201;inference=ab initio prediction:Prodigal:002006;locus_tag=AIIADLMI_01201;product=hypothetical protein
CP016616.1	Prodigal:002006	CDS	1241924	1242244	.	-	0	ID=AIIADLMI_01202;inference=ab initio prediction:Prodigal:002006;locus_tag=AIIADLMI_01202;product=hypothetical protein
CP016616.1	Prodigal:002006	CDS	1242232	1243311	.	-	0	ID=AIIADLMI_01203;inference=ab initio prediction:Prodigal:002006;locus_tag=AIIADLMI_01203;product=hypothetical protein
CP016616.1	Prodigal:002006	CDS	1243394	1244620	.	-	0	ID=AIIADLMI_01204;inference=ab initio prediction:Prodigal:002006;locus_tag=AIIADLMI_01204;product=hypothetical protein
CP016616.1	Prodigal:002006	CDS	1244724	1245602	.	-	0	ID=AIIADLMI_01205;inference=ab initio prediction:Prodigal:002006;locus_tag=AIIADLMI_01205;product=hypothetical protein
CP016616.1	Prodigal:002006	CDS	1245693	1246094	.	+	0	ID=AIIADLMI_01206;inference=ab initio prediction:Prodigal:002006;locus_tag=AIIADLMI_01206;product=hypothetical protein
CP016616.1	Prodigal:002006	CDS	1246304	1246654	.	-	0	ID=AIIADLMI_01207;inference=ab initio prediction:Prodigal:002006;locus_tag=AIIADLMI_01207;product=hypothetical protein
CP016616.1	Prodigal:002006	CDS	1246674	1246940	.	-	0	ID=AIIADLMI_01208;inference=ab initio prediction:Prodigal:002006;locus_tag=AIIADLMI_01208;product=hypothetical protein
CP016616.1	Prodigal:002006	CDS	1246945	1249623	.	-	0	ID=AIIADLMI_01209;eC_number=2.7.9.1;Name=ppdK;db_xref=COG:COG0574;gene=ppdK;inference=ab initio prediction:Prodigal:002006,similar to AA sequence:UniProtKB:P22983;locus_tag=AIIADLMI_01209;product=Pyruvate%2C phosphate dikinase
CP016616.1	Prodigal:002006	CDS	1249931	1250218	.	-	0	ID=AIIADLMI_01210;inference=ab initio prediction:Prodigal:002006;locus_tag=AIIADLMI_01210;product=hypothetical protein
CP016616.1	Prodigal:002006	CDS	1250254	1250886	.	-	0	ID=AIIADLMI_01211;inference=ab initio prediction:Prodigal:002006;locus_tag=AIIADLMI_01211;product=hypothetical protein
CP016616.1	Prodigal:002006	CDS	1251026	1253344	.	-	0	ID=AIIADLMI_01212;eC_number=6.1.1.14;Name=glyS;db_xref=COG:COG0751;gene=glyS;inference=ab initio prediction:Prodigal:002006,similar to AA sequence:UniProtKB:P00961;locus_tag=AIIADLMI_01212;product=Glycine--tRNA ligase beta subunit
CP016616.1	Prodigal:002006	CDS	1253355	1253783	.	-	0	ID=AIIADLMI_01213;inference=ab initio prediction:Prodigal:002006;locus_tag=AIIADLMI_01213;product=hypothetical protein
CP016616.1	Prodigal:002006	CDS	1253967	1254908	.	-	0	ID=AIIADLMI_01214;eC_number=6.1.1.14;Name=glyQ;db_xref=COG:COG0752;gene=glyQ;inference=ab initio prediction:Prodigal:002006,similar to AA sequence:UniProtKB:P00960;locus_tag=AIIADLMI_01214;product=Glycine--tRNA ligase alpha subunit
CP016616.1	Prodigal:002006	CDS	1255166	1256029	.	-	0	ID=AIIADLMI_01215;inference=ab initio prediction:Prodigal:002006;locus_tag=AIIADLMI_01215;product=hypothetical protein
CP016616.1	Prodigal:002006	CDS	1256218	1256556	.	+	0	ID=AIIADLMI_01216;inference=ab initio prediction:Prodigal:002006;locus_tag=AIIADLMI_01216;product=hypothetical protein
CP016616.1	Prodigal:002006	CDS	1256589	1257329	.	-	0	ID=AIIADLMI_01217;eC_number=2.1.1.223;Name=yfiC;db_xref=COG:COG4123;gene=yfiC;inference=ab initio prediction:Prodigal:002006,similar to AA sequence:UniProtKB:P31825;locus_tag=AIIADLMI_01217;product=tRNA1(Val) (adenine(37)-N6)-methyltransferase
CP016616.1	Prodigal:002006	CDS	1257322	1257546	.	-	0	ID=AIIADLMI_01218;inference=ab initio prediction:Prodigal:002006;locus_tag=AIIADLMI_01218;product=hypothetical protein
CP016616.1	Prodigal:002006	CDS	1257649	1258674	.	+	0	ID=AIIADLMI_01219;eC_number=2.5.1.90;Name=ispB;db_xref=COG:COG0142;gene=ispB;inference=ab initio prediction:Prodigal:002006,similar to AA sequence:UniProtKB:P0AD57;locus_tag=AIIADLMI_01219;product=Octaprenyl diphosphate synthase
CP016616.1	Prodigal:002006	CDS	1259016	1259816	.	+	0	ID=AIIADLMI_01220;Name=metQ_1;db_xref=COG:COG1464;gene=metQ_1;inference=ab initio prediction:Prodigal:002006,similar to AA sequence:UniProtKB:P28635;locus_tag=AIIADLMI_01220;product=D-methionine-binding lipoprotein MetQ
CP016616.1	Prodigal:002006	CDS	1259996	1260868	.	-	0	ID=AIIADLMI_01221;eC_number=2.7.1.148;Name=ispE;db_xref=COG:COG1947;gene=ispE;inference=ab initio prediction:Prodigal:002006,similar to AA sequence:UniProtKB:P83700;locus_tag=AIIADLMI_01221;product=4-diphosphocytidyl-2-C-methyl-D-erythritol kinase
CP016616.1	Prodigal:002006	CDS	1261197	1262984	.	-	0	ID=AIIADLMI_01222;eC_number=3.4.-.-;Name=bepA_2;gene=bepA_2;inference=ab initio prediction:Prodigal:002006,protein motif:HAMAP:MF_00997;locus_tag=AIIADLMI_01222;product=Beta-barrel assembly-enhancing protease
CP016616.1	Prodigal:002006	CDS	1263305	1264969	.	-	0	ID=AIIADLMI_01223;eC_number=1.5.5.1;db_xref=COG:COG0644;inference=ab initio prediction:Prodigal:002006,similar to AA sequence:UniProtKB:Q9HZP5;locus_tag=AIIADLMI_01223;product=Electron transfer flavoprotein-ubiquinone oxidoreductase
CP016616.1	Prodigal:002006	CDS	1265237	1265800	.	+	0	ID=AIIADLMI_01224;eC_number=2.1.1.63;Name=ogt;gene=ogt;inference=ab initio prediction:Prodigal:002006,protein motif:HAMAP:MF_00772;locus_tag=AIIADLMI_01224;product=Methylated-DNA--protein-cysteine methyltransferase
CP016616.1	Prodigal:002006	CDS	1265844	1266761	.	+	0	ID=AIIADLMI_01225;inference=ab initio prediction:Prodigal:002006;locus_tag=AIIADLMI_01225;product=hypothetical protein
CP016616.1	Prodigal:002006	CDS	1266851	1267720	.	+	0	ID=AIIADLMI_01226;inference=ab initio prediction:Prodigal:002006;locus_tag=AIIADLMI_01226;product=hypothetical protein
CP016616.1	Prodigal:002006	CDS	1268018	1268572	.	+	0	ID=AIIADLMI_01227;Name=moaB;db_xref=COG:COG0521;gene=moaB;inference=ab initio prediction:Prodigal:002006,similar to AA sequence:UniProtKB:P0AEZ9;locus_tag=AIIADLMI_01227;product=Molybdenum cofactor biosynthesis protein B
CP016616.1	Prodigal:002006	CDS	1268574	1269335	.	-	0	ID=AIIADLMI_01228;inference=ab initio prediction:Prodigal:002006;locus_tag=AIIADLMI_01228;product=hypothetical protein
CP016616.1	Prodigal:002006	CDS	1269345	1269836	.	-	0	ID=AIIADLMI_01229;inference=ab initio prediction:Prodigal:002006;locus_tag=AIIADLMI_01229;product=hypothetical protein
CP016616.1	Prodigal:002006	CDS	1269963	1271144	.	+	0	ID=AIIADLMI_01230;inference=ab initio prediction:Prodigal:002006;locus_tag=AIIADLMI_01230;product=hypothetical protein
CP016616.1	Prodigal:002006	CDS	1271451	1272092	.	+	0	ID=AIIADLMI_01231;eC_number=3.1.26.4;Name=rnhB;db_xref=COG:COG0164;gene=rnhB;inference=ab initio prediction:Prodigal:002006,similar to AA sequence:UniProtKB:O31744;locus_tag=AIIADLMI_01231;product=Ribonuclease HII
CP016616.1	Prodigal:002006	CDS	1272252	1273448	.	+	0	ID=AIIADLMI_01232;inference=ab initio prediction:Prodigal:002006;locus_tag=AIIADLMI_01232;product=hypothetical protein
CP016616.1	Prodigal:002006	CDS	1273705	1274685	.	+	0	ID=AIIADLMI_01233;inference=ab initio prediction:Prodigal:002006;locus_tag=AIIADLMI_01233;product=hypothetical protein
CP016616.1	Prodigal:002006	CDS	1274682	1276493	.	+	0	ID=AIIADLMI_01234;inference=ab initio prediction:Prodigal:002006;locus_tag=AIIADLMI_01234;product=hypothetical protein
CP016616.1	Prodigal:002006	CDS	1276634	1277530	.	+	0	ID=AIIADLMI_01235;Name=hdfR_2;gene=hdfR_2;inference=ab initio prediction:Prodigal:002006,protein motif:HAMAP:MF_01233;locus_tag=AIIADLMI_01235;product=HTH-type transcriptional regulator HdfR
CP016616.1	Prodigal:002006	CDS	1277760	1278869	.	-	0	ID=AIIADLMI_01236;eC_number=3.2.2.31;Name=mutY;db_xref=COG:COG1194;gene=mutY;inference=ab initio prediction:Prodigal:002006,similar to AA sequence:UniProtKB:O31584;locus_tag=AIIADLMI_01236;product=Adenine DNA glycosylase
CP016616.1	Prodigal:002006	CDS	1278927	1279436	.	+	0	ID=AIIADLMI_01237;inference=ab initio prediction:Prodigal:002006;locus_tag=AIIADLMI_01237;product=hypothetical protein
CP016616.1	Prodigal:002006	CDS	1279509	1280147	.	+	0	ID=AIIADLMI_01238;Name=bdbD;db_xref=COG:COG1651;gene=bdbD;inference=ab initio prediction:Prodigal:002006,similar to AA sequence:UniProtKB:O32218;locus_tag=AIIADLMI_01238;product=Disulfide bond formation protein D
CP016616.1	Prodigal:002006	CDS	1280328	1283795	.	+	0	ID=AIIADLMI_01239;Name=smc_1;gene=smc_1;inference=ab initio prediction:Prodigal:002006,similar to AA sequence:UniProtKB:B8GZ28;locus_tag=AIIADLMI_01239;product=Chromosome partition protein Smc
CP016616.1	Prodigal:002006	CDS	1284001	1284372	.	+	0	ID=AIIADLMI_01240;inference=ab initio prediction:Prodigal:002006;locus_tag=AIIADLMI_01240;product=hypothetical protein
CP016616.1	Prodigal:002006	CDS	1284433	1285161	.	+	0	ID=AIIADLMI_01241;Name=atpB;db_xref=COG:COG0356;gene=atpB;inference=ab initio prediction:Prodigal:002006,similar to AA sequence:UniProtKB:O05330;locus_tag=AIIADLMI_01241;product=ATP synthase subunit a
CP016616.1	Prodigal:002006	CDS	1285218	1285442	.	+	0	ID=AIIADLMI_01242;Name=atpE;gene=atpE;inference=ab initio prediction:Prodigal:002006,similar to AA sequence:UniProtKB:O05331;locus_tag=AIIADLMI_01242;product=ATP synthase subunit c
CP016616.1	Prodigal:002006	CDS	1285670	1286218	.	+	0	ID=AIIADLMI_01243;Name=atpG_1;gene=atpG_1;inference=ab initio prediction:Prodigal:002006,similar to AA sequence:UniProtKB:O05332;locus_tag=AIIADLMI_01243;product=ATP synthase subunit b'
CP016616.1	Prodigal:002006	CDS	1286232	1286717	.	+	0	ID=AIIADLMI_01244;Name=atpF;db_xref=COG:COG0711;gene=atpF;inference=ab initio prediction:Prodigal:002006,similar to AA sequence:UniProtKB:P15013;locus_tag=AIIADLMI_01244;product=ATP synthase subunit b
CP016616.1	Prodigal:002006	CDS	1286786	1287442	.	+	0	ID=AIIADLMI_01245;eC_number=3.1.3.-;Name=yieH;db_xref=COG:COG0637;gene=yieH;inference=ab initio prediction:Prodigal:002006,similar to AA sequence:UniProtKB:P31467;locus_tag=AIIADLMI_01245;product=6-phosphogluconate phosphatase
CP016616.1	Prodigal:002006	CDS	1287636	1289204	.	-	0	ID=AIIADLMI_01246;eC_number=1.4.4.2;Name=gcvPB;gene=gcvPB;inference=ab initio prediction:Prodigal:002006,similar to AA sequence:UniProtKB:P99168;locus_tag=AIIADLMI_01246;product=putative glycine dehydrogenase (decarboxylating) subunit 2
CP016616.1	Prodigal:002006	CDS	1289204	1290544	.	-	0	ID=AIIADLMI_01247;eC_number=1.4.4.2;Name=gcvPA;gene=gcvPA;inference=ab initio prediction:Prodigal:002006,similar to AA sequence:UniProtKB:P64218;locus_tag=AIIADLMI_01247;product=putative glycine dehydrogenase (decarboxylating) subunit 1
CP016616.1	Prodigal:002006	CDS	1290653	1291129	.	-	0	ID=AIIADLMI_01248;inference=ab initio prediction:Prodigal:002006;locus_tag=AIIADLMI_01248;product=hypothetical protein
CP016616.1	Prodigal:002006	CDS	1291144	1291518	.	-	0	ID=AIIADLMI_01249;Name=gcvH;db_xref=COG:COG0509;gene=gcvH;inference=ab initio prediction:Prodigal:002006,similar to AA sequence:UniProtKB:Q9WY55;locus_tag=AIIADLMI_01249;product=Glycine cleavage system H protein
CP016616.1	Prodigal:002006	CDS	1291543	1292691	.	-	0	ID=AIIADLMI_01250;eC_number=2.1.2.10;Name=gcvT;gene=gcvT;inference=ab initio prediction:Prodigal:002006,similar to AA sequence:UniProtKB:P64225;locus_tag=AIIADLMI_01250;product=Aminomethyltransferase
CP016616.1	Prodigal:002006	CDS	1293106	1294410	.	+	0	ID=AIIADLMI_01251;inference=ab initio prediction:Prodigal:002006,similar to AA sequence:UniProtKB:P0AE45;locus_tag=AIIADLMI_01251;note=UPF0053 inner membrane protein YtfL;product=hypothetical protein
CP016616.1	Prodigal:002006	CDS	1294422	1294988	.	-	0	ID=AIIADLMI_01252;inference=ab initio prediction:Prodigal:002006;locus_tag=AIIADLMI_01252;product=hypothetical protein
CP016616.1	Prodigal:002006	CDS	1295016	1295528	.	-	0	ID=AIIADLMI_01253;inference=ab initio prediction:Prodigal:002006;locus_tag=AIIADLMI_01253;product=hypothetical protein
CP016616.1	Prodigal:002006	CDS	1295842	1296699	.	+	0	ID=AIIADLMI_01254;eC_number=1.9.3.1;Name=ctaC_2;db_xref=COG:COG1622;gene=ctaC_2;inference=ab initio prediction:Prodigal:002006,similar to AA sequence:UniProtKB:P08306;locus_tag=AIIADLMI_01254;product=Cytochrome c oxidase subunit 2
CP016616.1	Prodigal:002006	CDS	1296728	1298347	.	+	0	ID=AIIADLMI_01255;eC_number=1.9.3.1;Name=ctaD;db_xref=COG:COG0843;gene=ctaD;inference=ab initio prediction:Prodigal:002006,similar to AA sequence:UniProtKB:P31833;locus_tag=AIIADLMI_01255;product=Cytochrome c oxidase subunit 1
CP016616.1	Prodigal:002006	CDS	1298385	1299539	.	+	0	ID=AIIADLMI_01256;eC_number=2.5.1.141;Name=cyoE;gene=cyoE;inference=ab initio prediction:Prodigal:002006,protein motif:HAMAP:MF_00154;locus_tag=AIIADLMI_01256;product=Protoheme IX farnesyltransferase
CP016616.1	Prodigal:002006	CDS	1299544	1299705	.	+	0	ID=AIIADLMI_01257;inference=ab initio prediction:Prodigal:002006;locus_tag=AIIADLMI_01257;product=hypothetical protein
CP016616.1	Prodigal:002006	CDS	1299714	1300304	.	+	0	ID=AIIADLMI_01258;Name=ctaG;db_xref=COG:COG3175;gene=ctaG;inference=ab initio prediction:Prodigal:002006,similar to AA sequence:UniProtKB:Q92RG6;locus_tag=AIIADLMI_01258;product=Cytochrome c oxidase assembly protein CtaG
CP016616.1	Prodigal:002006	CDS	1300373	1301236	.	+	0	ID=AIIADLMI_01259;eC_number=1.9.3.1;Name=ctaE;db_xref=COG:COG1845;gene=ctaE;inference=ab initio prediction:Prodigal:002006,similar to AA sequence:UniProtKB:P06030;locus_tag=AIIADLMI_01259;product=Cytochrome c oxidase subunit 3
CP016616.1	Prodigal:002006	CDS	1301351	1301722	.	+	0	ID=AIIADLMI_01260;inference=ab initio prediction:Prodigal:002006;locus_tag=AIIADLMI_01260;product=hypothetical protein
CP016616.1	Prodigal:002006	CDS	1301719	1302480	.	+	0	ID=AIIADLMI_01261;inference=ab initio prediction:Prodigal:002006;locus_tag=AIIADLMI_01261;product=hypothetical protein
CP016616.1	Prodigal:002006	CDS	1302468	1302824	.	-	0	ID=AIIADLMI_01262;inference=ab initio prediction:Prodigal:002006;locus_tag=AIIADLMI_01262;product=hypothetical protein
CP016616.1	Prodigal:002006	CDS	1303061	1303501	.	+	0	ID=AIIADLMI_01263;eC_number=2.3.1.-;Name=aaaT;db_xref=COG:COG0454;gene=aaaT;inference=ab initio prediction:Prodigal:002006,similar to AA sequence:UniProtKB:P46854;locus_tag=AIIADLMI_01263;product=L-amino acid N-acetyltransferase AaaT
CP016616.1	Prodigal:002006	CDS	1303679	1305094	.	+	0	ID=AIIADLMI_01264;eC_number=4.2.3.1;Name=thrC_1;db_xref=COG:COG0498;gene=thrC_1;inference=ab initio prediction:Prodigal:002006,similar to AA sequence:UniProtKB:P23669;locus_tag=AIIADLMI_01264;product=Threonine synthase
CP016616.1	Prodigal:002006	CDS	1305091	1306374	.	+	0	ID=AIIADLMI_01265;eC_number=3.4.24.-;db_xref=COG:COG0612;inference=ab initio prediction:Prodigal:002006,similar to AA sequence:UniProtKB:P9WHT5;locus_tag=AIIADLMI_01265;product=putative zinc protease
CP016616.1	Prodigal:002006	CDS	1306575	1309454	.	+	0	ID=AIIADLMI_01266;inference=ab initio prediction:Prodigal:002006;locus_tag=AIIADLMI_01266;product=hypothetical protein
CP016616.1	Prodigal:002006	CDS	1309455	1310066	.	-	0	ID=AIIADLMI_01267;inference=ab initio prediction:Prodigal:002006,similar to AA sequence:UniProtKB:Q9KUP8;locus_tag=AIIADLMI_01267;note=UPF0301 protein VC_0467;product=hypothetical protein
CP016616.1	Prodigal:002006	CDS	1310172	1310999	.	+	0	ID=AIIADLMI_01268;inference=ab initio prediction:Prodigal:002006;locus_tag=AIIADLMI_01268;product=hypothetical protein
CP016616.1	Prodigal:002006	CDS	1311034	1311516	.	+	0	ID=AIIADLMI_01269;eC_number=1.11.1.15;inference=ab initio prediction:Prodigal:002006,similar to AA sequence:UniProtKB:P73728;locus_tag=AIIADLMI_01269;product=Peroxiredoxin
CP016616.1	Prodigal:002006	CDS	1311521	1311637	.	-	0	ID=AIIADLMI_01270;inference=ab initio prediction:Prodigal:002006;locus_tag=AIIADLMI_01270;product=hypothetical protein
CP016616.1	Prodigal:002006	CDS	1311663	1312130	.	-	0	ID=AIIADLMI_01271;eC_number=3.1.26.4;Name=rnhA_1;db_xref=COG:COG0328;gene=rnhA_1;inference=ab initio prediction:Prodigal:002006,similar to AA sequence:UniProtKB:P0A7Y4;locus_tag=AIIADLMI_01271;product=Ribonuclease HI
CP016616.1	Prodigal:002006	CDS	1312127	1313092	.	-	0	ID=AIIADLMI_01272;eC_number=2.7.1.39;Name=thrB;db_xref=COG:COG2334;gene=thrB;inference=ab initio prediction:Prodigal:002006,similar to AA sequence:UniProtKB:Q8UHA8;locus_tag=AIIADLMI_01272;product=Homoserine kinase
CP016616.1	Prodigal:002006	CDS	1313096	1314055	.	-	0	ID=AIIADLMI_01273;eC_number=1.17.7.4;Name=ispH_1;db_xref=COG:COG0761;gene=ispH_1;inference=ab initio prediction:Prodigal:002006,similar to AA sequence:UniProtKB:P62623;locus_tag=AIIADLMI_01273;product=4-hydroxy-3-methylbut-2-enyl diphosphate reductase
CP016616.1	Prodigal:002006	CDS	1314496	1316346	.	+	0	ID=AIIADLMI_01274;Name=kefC_1;db_xref=COG:COG0475;gene=kefC_1;inference=ab initio prediction:Prodigal:002006,similar to AA sequence:UniProtKB:P03819;locus_tag=AIIADLMI_01274;product=Glutathione-regulated potassium-efflux system protein KefC
CP016616.1	Prodigal:002006	CDS	1316346	1317725	.	+	0	ID=AIIADLMI_01275;inference=ab initio prediction:Prodigal:002006;locus_tag=AIIADLMI_01275;product=hypothetical protein
CP016616.1	Prodigal:002006	CDS	1317765	1318502	.	+	0	ID=AIIADLMI_01276;inference=ab initio prediction:Prodigal:002006;locus_tag=AIIADLMI_01276;product=hypothetical protein
CP016616.1	Prodigal:002006	CDS	1318509	1318835	.	-	0	ID=AIIADLMI_01277;inference=ab initio prediction:Prodigal:002006;locus_tag=AIIADLMI_01277;product=hypothetical protein
CP016616.1	Prodigal:002006	CDS	1319129	1320019	.	+	0	ID=AIIADLMI_01278;Name=hdfR_3;gene=hdfR_3;inference=ab initio prediction:Prodigal:002006,protein motif:HAMAP:MF_01233;locus_tag=AIIADLMI_01278;product=HTH-type transcriptional regulator HdfR
CP016616.1	Prodigal:002006	CDS	1320079	1321008	.	-	0	ID=AIIADLMI_01279;Name=eamA_2;db_xref=COG:COG0697;gene=eamA_2;inference=ab initio prediction:Prodigal:002006,similar to AA sequence:UniProtKB:P31125;locus_tag=AIIADLMI_01279;product=putative amino-acid metabolite efflux pump
CP016616.1	Prodigal:002006	CDS	1321650	1322270	.	+	0	ID=AIIADLMI_01280;inference=ab initio prediction:Prodigal:002006;locus_tag=AIIADLMI_01280;product=hypothetical protein
CP016616.1	Prodigal:002006	CDS	1322355	1322729	.	-	0	ID=AIIADLMI_01281;inference=ab initio prediction:Prodigal:002006;locus_tag=AIIADLMI_01281;product=hypothetical protein
CP016616.1	Prodigal:002006	CDS	1322772	1324418	.	-	0	ID=AIIADLMI_01282;inference=ab initio prediction:Prodigal:002006;locus_tag=AIIADLMI_01282;product=hypothetical protein
CP016616.1	Prodigal:002006	CDS	1324474	1325997	.	-	0	ID=AIIADLMI_01283;inference=ab initio prediction:Prodigal:002006;locus_tag=AIIADLMI_01283;product=hypothetical protein
CP016616.1	Prodigal:002006	CDS	1326695	1327456	.	-	0	ID=AIIADLMI_01284;inference=ab initio prediction:Prodigal:002006;locus_tag=AIIADLMI_01284;product=hypothetical protein
CP016616.1	Prodigal:002006	CDS	1327486	1328133	.	-	0	ID=AIIADLMI_01285;Name=nreC_3;db_xref=COG:COG2197;gene=nreC_3;inference=ab initio prediction:Prodigal:002006,similar to AA sequence:UniProtKB:Q7WZY4;locus_tag=AIIADLMI_01285;product=Oxygen regulatory protein NreC
CP016616.1	Prodigal:002006	CDS	1328184	1329377	.	-	0	ID=AIIADLMI_01286;inference=ab initio prediction:Prodigal:002006;locus_tag=AIIADLMI_01286;product=hypothetical protein
CP016616.1	Prodigal:002006	CDS	1329593	1330072	.	+	0	ID=AIIADLMI_01287;db_xref=COG:COG2335;inference=ab initio prediction:Prodigal:002006,similar to AA sequence:UniProtKB:P9WNF5;locus_tag=AIIADLMI_01287;product=Immunogenic protein MPT70
CP016616.1	Prodigal:002006	CDS	1330128	1330367	.	+	0	ID=AIIADLMI_01288;inference=ab initio prediction:Prodigal:002006;locus_tag=AIIADLMI_01288;product=hypothetical protein
CP016616.1	Prodigal:002006	CDS	1330626	1332383	.	+	0	ID=AIIADLMI_01289;inference=ab initio prediction:Prodigal:002006;locus_tag=AIIADLMI_01289;product=hypothetical protein
CP016616.1	Prodigal:002006	CDS	1332621	1333142	.	+	0	ID=AIIADLMI_01290;inference=ab initio prediction:Prodigal:002006;locus_tag=AIIADLMI_01290;product=hypothetical protein
CP016616.1	Prodigal:002006	CDS	1333254	1333952	.	-	0	ID=AIIADLMI_01291;inference=ab initio prediction:Prodigal:002006;locus_tag=AIIADLMI_01291;product=hypothetical protein
CP016616.1	Prodigal:002006	CDS	1334181	1334591	.	+	0	ID=AIIADLMI_01292;inference=ab initio prediction:Prodigal:002006;locus_tag=AIIADLMI_01292;product=hypothetical protein
CP016616.1	Prodigal:002006	CDS	1335238	1336593	.	-	0	ID=AIIADLMI_01293;inference=ab initio prediction:Prodigal:002006,similar to AA sequence:ISfinder:ISNha3;locus_tag=AIIADLMI_01293;product=IS1380 family transposase ISNha3
CP016616.1	Prodigal:002006	CDS	1336728	1337468	.	+	0	ID=AIIADLMI_01294;eC_number=2.7.13.3;Name=phoR;db_xref=COG:COG0642;gene=phoR;inference=ab initio prediction:Prodigal:002006,similar to AA sequence:UniProtKB:P23545;locus_tag=AIIADLMI_01294;product=Alkaline phosphatase synthesis sensor protein PhoR
CP016616.1	Prodigal:002006	CDS	1337453	1338442	.	+	0	ID=AIIADLMI_01295;eC_number=2.7.11.1;Name=kaiC_1;gene=kaiC_1;inference=ab initio prediction:Prodigal:002006,similar to AA sequence:UniProtKB:Q6L8J9;locus_tag=AIIADLMI_01295;product=Circadian clock protein kinase KaiC
CP016616.1	Prodigal:002006	CDS	1338423	1338968	.	+	0	ID=AIIADLMI_01296;eC_number=2.7.11.1;Name=kaiC_2;gene=kaiC_2;inference=ab initio prediction:Prodigal:002006,similar to AA sequence:UniProtKB:Q8GGL1;locus_tag=AIIADLMI_01296;product=Circadian clock protein kinase KaiC
CP016616.1	Prodigal:002006	CDS	1338973	1339359	.	+	0	ID=AIIADLMI_01297;eC_number=2.7.-.-;Name=spo0F;db_xref=COG:COG0784;gene=spo0F;inference=ab initio prediction:Prodigal:002006,similar to AA sequence:UniProtKB:P06628;locus_tag=AIIADLMI_01297;product=Sporulation initiation phosphotransferase F
CP016616.1	Prodigal:002006	CDS	1339883	1341550	.	-	0	ID=AIIADLMI_01298;eC_number=2.7.13.3;Name=rcsC_6;gene=rcsC_6;inference=ab initio prediction:Prodigal:002006,protein motif:HAMAP:MF_00979;locus_tag=AIIADLMI_01298;product=Sensor histidine kinase RcsC
CP016616.1	Prodigal:002006	CDS	1341543	1343081	.	-	0	ID=AIIADLMI_01299;eC_number=2.7.11.1;Name=kaiC_3;gene=kaiC_3;inference=ab initio prediction:Prodigal:002006,similar to AA sequence:UniProtKB:Q8GGL1;locus_tag=AIIADLMI_01299;product=Circadian clock protein kinase KaiC
CP016616.1	Prodigal:002006	CDS	1343457	1343942	.	+	0	ID=AIIADLMI_01300;inference=ab initio prediction:Prodigal:002006;locus_tag=AIIADLMI_01300;product=hypothetical protein
CP016616.1	Prodigal:002006	CDS	1344039	1344326	.	+	0	ID=AIIADLMI_01301;inference=ab initio prediction:Prodigal:002006;locus_tag=AIIADLMI_01301;product=hypothetical protein
CP016616.1	Prodigal:002006	CDS	1344191	1344454	.	-	0	ID=AIIADLMI_01302;inference=ab initio prediction:Prodigal:002006;locus_tag=AIIADLMI_01302;product=hypothetical protein
CP016616.1	Prodigal:002006	CDS	1344486	1344764	.	-	0	ID=AIIADLMI_01303;Name=infA_1;gene=infA_1;inference=ab initio prediction:Prodigal:002006,protein motif:HAMAP:MF_00075;locus_tag=AIIADLMI_01303;product=Translation initiation factor IF-1
CP016616.1	Prodigal:002006	CDS	1344859	1345068	.	-	0	ID=AIIADLMI_01304;Name=cspA_2;db_xref=COG:COG1278;gene=cspA_2;inference=ab initio prediction:Prodigal:002006,similar to AA sequence:UniProtKB:Q9Z3S6;locus_tag=AIIADLMI_01304;product=Cold shock protein CspA
CP016616.1	Prodigal:002006	CDS	1345627	1345773	.	+	0	ID=AIIADLMI_01305;inference=ab initio prediction:Prodigal:002006;locus_tag=AIIADLMI_01305;product=hypothetical protein
CP016616.1	Prodigal:002006	CDS	1346127	1347596	.	-	0	ID=AIIADLMI_01306;inference=ab initio prediction:Prodigal:002006;locus_tag=AIIADLMI_01306;product=hypothetical protein
CP016616.1	Prodigal:002006	CDS	1347942	1349363	.	+	0	ID=AIIADLMI_01307;Name=yhdG;db_xref=COG:COG0531;gene=yhdG;inference=ab initio prediction:Prodigal:002006,similar to AA sequence:UniProtKB:O07576;locus_tag=AIIADLMI_01307;product=putative amino acid permease YhdG
CP016616.1	Prodigal:002006	CDS	1349574	1349900	.	+	0	ID=AIIADLMI_01308;inference=ab initio prediction:Prodigal:002006;locus_tag=AIIADLMI_01308;product=hypothetical protein
CP016616.1	Prodigal:002006	CDS	1350177	1350365	.	+	0	ID=AIIADLMI_01309;inference=ab initio prediction:Prodigal:002006;locus_tag=AIIADLMI_01309;product=hypothetical protein
CP016616.1	Prodigal:002006	CDS	1350467	1351741	.	-	0	ID=AIIADLMI_01310;inference=ab initio prediction:Prodigal:002006;locus_tag=AIIADLMI_01310;product=hypothetical protein
CP016616.1	Prodigal:002006	CDS	1352062	1352598	.	-	0	ID=AIIADLMI_01311;inference=ab initio prediction:Prodigal:002006;locus_tag=AIIADLMI_01311;product=hypothetical protein
CP016616.1	Prodigal:002006	CDS	1352745	1353140	.	+	0	ID=AIIADLMI_01312;Name=ohrB;db_xref=COG:COG1764;gene=ohrB;inference=ab initio prediction:Prodigal:002006,similar to AA sequence:UniProtKB:P80242;locus_tag=AIIADLMI_01312;product=Organic hydroperoxide resistance protein OhrB
CP016616.1	Prodigal:002006	CDS	1353464	1353754	.	+	0	ID=AIIADLMI_01313;inference=ab initio prediction:Prodigal:002006;locus_tag=AIIADLMI_01313;product=hypothetical protein
CP016616.1	Prodigal:002006	CDS	1353845	1354825	.	-	0	ID=AIIADLMI_01314;inference=ab initio prediction:Prodigal:002006;locus_tag=AIIADLMI_01314;product=hypothetical protein
CP016616.1	Prodigal:002006	CDS	1355072	1356817	.	-	0	ID=AIIADLMI_01315;inference=ab initio prediction:Prodigal:002006;locus_tag=AIIADLMI_01315;product=hypothetical protein
CP016616.1	Prodigal:002006	CDS	1357104	1357763	.	+	0	ID=AIIADLMI_01316;inference=ab initio prediction:Prodigal:002006;locus_tag=AIIADLMI_01316;product=hypothetical protein
CP016616.1	Prodigal:002006	CDS	1357748	1357957	.	-	0	ID=AIIADLMI_01317;inference=ab initio prediction:Prodigal:002006;locus_tag=AIIADLMI_01317;product=hypothetical protein
CP016616.1	Prodigal:002006	CDS	1358034	1358807	.	+	0	ID=AIIADLMI_01318;eC_number=1.1.1.-;Name=gno_1;gene=gno_1;inference=ab initio prediction:Prodigal:002006,similar to AA sequence:UniProtKB:P50199;locus_tag=AIIADLMI_01318;product=Gluconate 5-dehydrogenase
CP016616.1	Prodigal:002006	CDS	1358817	1360181	.	-	0	ID=AIIADLMI_01319;inference=ab initio prediction:Prodigal:002006;locus_tag=AIIADLMI_01319;product=hypothetical protein
CP016616.1	Prodigal:002006	CDS	1360174	1360638	.	-	0	ID=AIIADLMI_01320;inference=ab initio prediction:Prodigal:002006;locus_tag=AIIADLMI_01320;product=hypothetical protein
CP016616.1	Prodigal:002006	CDS	1360866	1361192	.	+	0	ID=AIIADLMI_01321;inference=ab initio prediction:Prodigal:002006;locus_tag=AIIADLMI_01321;product=hypothetical protein
CP016616.1	Prodigal:002006	CDS	1361220	1362272	.	-	0	ID=AIIADLMI_01322;inference=ab initio prediction:Prodigal:002006,similar to AA sequence:UniProtKB:P9WMJ1;locus_tag=AIIADLMI_01322;product=putative HTH-type transcriptional regulator
CP016616.1	Prodigal:002006	CDS	1362484	1362831	.	+	0	ID=AIIADLMI_01323;inference=ab initio prediction:Prodigal:002006;locus_tag=AIIADLMI_01323;product=hypothetical protein
CP016616.1	Prodigal:002006	CDS	1362870	1363130	.	+	0	ID=AIIADLMI_01324;inference=ab initio prediction:Prodigal:002006;locus_tag=AIIADLMI_01324;product=hypothetical protein
CP016616.1	Prodigal:002006	CDS	1363510	1363872	.	-	0	ID=AIIADLMI_01325;inference=ab initio prediction:Prodigal:002006;locus_tag=AIIADLMI_01325;product=hypothetical protein
CP016616.1	Prodigal:002006	CDS	1364026	1364745	.	-	0	ID=AIIADLMI_01326;inference=ab initio prediction:Prodigal:002006;locus_tag=AIIADLMI_01326;product=hypothetical protein
CP016616.1	Prodigal:002006	CDS	1364766	1365626	.	-	0	ID=AIIADLMI_01327;inference=ab initio prediction:Prodigal:002006;locus_tag=AIIADLMI_01327;product=hypothetical protein
CP016616.1	Prodigal:002006	CDS	1365927	1366940	.	+	0	ID=AIIADLMI_01328;Name=corA_3;db_xref=COG:COG0598;gene=corA_3;inference=ab initio prediction:Prodigal:002006,similar to AA sequence:UniProtKB:Q9WZ31;locus_tag=AIIADLMI_01328;product=Cobalt/magnesium transport protein CorA
CP016616.1	Prodigal:002006	CDS	1367216	1368874	.	+	0	ID=AIIADLMI_01329;inference=ab initio prediction:Prodigal:002006;locus_tag=AIIADLMI_01329;product=hypothetical protein
CP016616.1	Prodigal:002006	CDS	1369066	1369860	.	+	0	ID=AIIADLMI_01330;inference=ab initio prediction:Prodigal:002006;locus_tag=AIIADLMI_01330;product=hypothetical protein
CP016616.1	Prodigal:002006	CDS	1370054	1372030	.	+	0	ID=AIIADLMI_01331;eC_number=3.6.1.1;Name=ppaX_1;gene=ppaX_1;inference=ab initio prediction:Prodigal:002006,protein motif:HAMAP:MF_01250;locus_tag=AIIADLMI_01331;product=Pyrophosphatase PpaX
CP016616.1	Prodigal:002006	CDS	1372182	1374473	.	+	0	ID=AIIADLMI_01332;inference=ab initio prediction:Prodigal:002006;locus_tag=AIIADLMI_01332;product=hypothetical protein
CP016616.1	Prodigal:002006	CDS	1374535	1375188	.	+	0	ID=AIIADLMI_01333;inference=ab initio prediction:Prodigal:002006;locus_tag=AIIADLMI_01333;product=hypothetical protein
CP016616.1	Prodigal:002006	CDS	1375213	1375755	.	-	0	ID=AIIADLMI_01334;inference=ab initio prediction:Prodigal:002006;locus_tag=AIIADLMI_01334;product=hypothetical protein
CP016616.1	Prodigal:002006	CDS	1376099	1376986	.	+	0	ID=AIIADLMI_01335;inference=ab initio prediction:Prodigal:002006;locus_tag=AIIADLMI_01335;product=hypothetical protein
CP016616.1	Prodigal:002006	CDS	1377036	1378271	.	-	0	ID=AIIADLMI_01336;eC_number=3.4.11.4;Name=pepT_1;db_xref=COG:COG2195;gene=pepT_1;inference=ab initio prediction:Prodigal:002006,similar to AA sequence:UniProtKB:Q81WU4;locus_tag=AIIADLMI_01336;product=Peptidase T
CP016616.1	Prodigal:002006	CDS	1378358	1379758	.	-	0	ID=AIIADLMI_01337;inference=ab initio prediction:Prodigal:002006;locus_tag=AIIADLMI_01337;product=hypothetical protein
CP016616.1	Prodigal:002006	CDS	1379919	1380668	.	+	0	ID=AIIADLMI_01338;inference=ab initio prediction:Prodigal:002006;locus_tag=AIIADLMI_01338;product=hypothetical protein
CP016616.1	Prodigal:002006	CDS	1380665	1381402	.	-	0	ID=AIIADLMI_01339;Name=ecfT;gene=ecfT;inference=ab initio prediction:Prodigal:002006,protein motif:HAMAP:MF_01461;locus_tag=AIIADLMI_01339;product=Energy-coupling factor transporter transmembrane protein EcfT
CP016616.1	Prodigal:002006	CDS	1381396	1383090	.	-	0	ID=AIIADLMI_01340;eC_number=3.6.3.-;Name=ykoD;db_xref=COG:COG1122;gene=ykoD;inference=ab initio prediction:Prodigal:002006,similar to AA sequence:UniProtKB:O34362;locus_tag=AIIADLMI_01340;product=Putative HMP/thiamine import ATP-binding protein YkoD
CP016616.1	Prodigal:002006	CDS	1383062	1383646	.	-	0	ID=AIIADLMI_01341;Name=ykoE;db_xref=COG:COG4721;gene=ykoE;inference=ab initio prediction:Prodigal:002006,similar to AA sequence:UniProtKB:O34738;locus_tag=AIIADLMI_01341;product=Putative HMP/thiamine permease protein YkoE
CP016616.1	Prodigal:002006	CDS	1383689	1384297	.	-	0	ID=AIIADLMI_01342;Name=ykoF;gene=ykoF;inference=ab initio prediction:Prodigal:002006,similar to AA sequence:UniProtKB:O34911;locus_tag=AIIADLMI_01342;product=Putative HMP/thiamine-binding protein YkoF
CP016616.1	Prodigal:002006	CDS	1384447	1385181	.	-	0	ID=AIIADLMI_01343;inference=ab initio prediction:Prodigal:002006;locus_tag=AIIADLMI_01343;product=hypothetical protein
CP016616.1	Prodigal:002006	CDS	1385362	1386297	.	-	0	ID=AIIADLMI_01344;inference=ab initio prediction:Prodigal:002006;locus_tag=AIIADLMI_01344;product=hypothetical protein
CP016616.1	Prodigal:002006	CDS	1386444	1386725	.	-	0	ID=AIIADLMI_01345;Name=minE_1;db_xref=COG:COG0851;gene=minE_1;inference=ab initio prediction:Prodigal:002006,similar to AA sequence:UniProtKB:P58152;locus_tag=AIIADLMI_01345;product=Cell division topological specificity factor
CP016616.1	Prodigal:002006	CDS	1386722	1387531	.	-	0	ID=AIIADLMI_01346;Name=minD_1;db_xref=COG:COG2894;gene=minD_1;inference=ab initio prediction:Prodigal:002006,similar to AA sequence:UniProtKB:Q7DDS7;locus_tag=AIIADLMI_01346;product=Septum site-determining protein MinD
CP016616.1	Prodigal:002006	CDS	1387874	1388848	.	+	0	ID=AIIADLMI_01347;Name=ssuA_2;db_xref=COG:COG0715;gene=ssuA_2;inference=ab initio prediction:Prodigal:002006,similar to AA sequence:UniProtKB:P40400;locus_tag=AIIADLMI_01347;product=Putative aliphatic sulfonates-binding protein
CP016616.1	Prodigal:002006	CDS	1388848	1389654	.	+	0	ID=AIIADLMI_01348;eC_number=7.3.2.4;Name=nrtD;db_xref=COG:COG1116;gene=nrtD;inference=ab initio prediction:Prodigal:002006,similar to AA sequence:UniProtKB:P38046;locus_tag=AIIADLMI_01348;product=Nitrate import ATP-binding protein NrtD
CP016616.1	Prodigal:002006	CDS	1389651	1390424	.	+	0	ID=AIIADLMI_01349;inference=ab initio prediction:Prodigal:002006;locus_tag=AIIADLMI_01349;product=hypothetical protein
CP016616.1	Prodigal:002006	CDS	1390542	1390736	.	+	0	ID=AIIADLMI_01350;inference=ab initio prediction:Prodigal:002006;locus_tag=AIIADLMI_01350;product=hypothetical protein
CP016616.1	Prodigal:002006	CDS	1390745	1391758	.	-	0	ID=AIIADLMI_01351;inference=ab initio prediction:Prodigal:002006;locus_tag=AIIADLMI_01351;product=hypothetical protein
CP016616.1	Prodigal:002006	CDS	1391967	1392956	.	+	0	ID=AIIADLMI_01352;eC_number=4.3.1.16;Name=thadh;gene=thadh;inference=ab initio prediction:Prodigal:002006,similar to AA sequence:UniProtKB:A4F2N8;locus_tag=AIIADLMI_01352;product=L-threo-3-hydroxyaspartate ammonia-lyase
CP016616.1	Prodigal:002006	CDS	1393129	1393803	.	-	0	ID=AIIADLMI_01353;inference=ab initio prediction:Prodigal:002006;locus_tag=AIIADLMI_01353;product=hypothetical protein
CP016616.1	Prodigal:002006	CDS	1393876	1394658	.	-	0	ID=AIIADLMI_01354;eC_number=2.1.1.163;Name=COQ5_3;gene=COQ5_3;inference=ab initio prediction:Prodigal:002006,protein motif:HAMAP:MF_01813;locus_tag=AIIADLMI_01354;product=2-methoxy-6-polyprenyl-1%2C4-benzoquinol methylase%2C mitochondrial
CP016616.1	Prodigal:002006	CDS	1395262	1395549	.	-	0	ID=AIIADLMI_01355;inference=ab initio prediction:Prodigal:002006;locus_tag=AIIADLMI_01355;product=hypothetical protein
CP016616.1	Prodigal:002006	CDS	1395672	1395914	.	-	0	ID=AIIADLMI_01356;inference=ab initio prediction:Prodigal:002006;locus_tag=AIIADLMI_01356;product=hypothetical protein
CP016616.1	Prodigal:002006	CDS	1396091	1396915	.	+	0	ID=AIIADLMI_01357;eC_number=1.13.11.11;Name=kynA;db_xref=COG:COG3483;gene=kynA;inference=ab initio prediction:Prodigal:002006,similar to AA sequence:UniProtKB:Q1LK00;locus_tag=AIIADLMI_01357;product=Tryptophan 2%2C3-dioxygenase
CP016616.1	Prodigal:002006	CDS	1396934	1398127	.	+	0	ID=AIIADLMI_01358;eC_number=4.4.-.-;Name=egtE;gene=egtE;inference=ab initio prediction:Prodigal:002006,protein motif:HAMAP:MF_02038;locus_tag=AIIADLMI_01358;product=hercynylcysteine sulfoxide lyase
CP016616.1	Prodigal:002006	CDS	1398131	1399111	.	-	0	ID=AIIADLMI_01359;eC_number=1.1.1.-;Name=iolS_1;db_xref=COG:COG0667;gene=iolS_1;inference=ab initio prediction:Prodigal:002006,similar to AA sequence:UniProtKB:P46336;locus_tag=AIIADLMI_01359;product=Aldo-keto reductase IolS
CP016616.1	Prodigal:002006	CDS	1399211	1399447	.	-	0	ID=AIIADLMI_01360;inference=ab initio prediction:Prodigal:002006;locus_tag=AIIADLMI_01360;product=hypothetical protein
CP016616.1	Prodigal:002006	CDS	1399509	1400306	.	-	0	ID=AIIADLMI_01361;inference=ab initio prediction:Prodigal:002006;locus_tag=AIIADLMI_01361;product=hypothetical protein
CP016616.1	Prodigal:002006	CDS	1400358	1400624	.	-	0	ID=AIIADLMI_01362;inference=ab initio prediction:Prodigal:002006;locus_tag=AIIADLMI_01362;product=hypothetical protein
CP016616.1	Prodigal:002006	CDS	1400846	1401112	.	-	0	ID=AIIADLMI_01363;inference=ab initio prediction:Prodigal:002006;locus_tag=AIIADLMI_01363;product=hypothetical protein
CP016616.1	Prodigal:002006	CDS	1401298	1402476	.	-	0	ID=AIIADLMI_01364;db_xref=COG:COG2081;inference=ab initio prediction:Prodigal:002006,similar to AA sequence:UniProtKB:P44941;locus_tag=AIIADLMI_01364;product=putative protein
CP016616.1	Prodigal:002006	CDS	1402697	1403170	.	+	0	ID=AIIADLMI_01365;inference=ab initio prediction:Prodigal:002006;locus_tag=AIIADLMI_01365;product=hypothetical protein
CP016616.1	Prodigal:002006	CDS	1403296	1403733	.	+	0	ID=AIIADLMI_01366;Name=yqaA_1;db_xref=COG:COG1238;gene=yqaA_1;inference=ab initio prediction:Prodigal:002006,similar to AA sequence:UniProtKB:P0ADR0;locus_tag=AIIADLMI_01366;product=Inner membrane protein YqaA
CP016616.1	Prodigal:002006	CDS	1403730	1403966	.	-	0	ID=AIIADLMI_01367;inference=ab initio prediction:Prodigal:002006;locus_tag=AIIADLMI_01367;product=hypothetical protein
CP016616.1	Prodigal:002006	CDS	1404170	1405999	.	+	0	ID=AIIADLMI_01368;eC_number=4.2.1.9;Name=ilvD_1;db_xref=COG:COG0129;gene=ilvD_1;inference=ab initio prediction:Prodigal:002006,similar to AA sequence:UniProtKB:P55186;locus_tag=AIIADLMI_01368;product=Dihydroxy-acid dehydratase
CP016616.1	Prodigal:002006	CDS	1406183	1406485	.	+	0	ID=AIIADLMI_01369;inference=ab initio prediction:Prodigal:002006;locus_tag=AIIADLMI_01369;product=hypothetical protein
CP016616.1	Prodigal:002006	CDS	1406624	1406941	.	+	0	ID=AIIADLMI_01370;Name=gdx;gene=gdx;inference=ab initio prediction:Prodigal:002006,similar to AA sequence:UniProtKB:O69279;locus_tag=AIIADLMI_01370;product=Guanidinium exporter
CP016616.1	Prodigal:002006	CDS	1406953	1408458	.	+	0	ID=AIIADLMI_01371;inference=ab initio prediction:Prodigal:002006;locus_tag=AIIADLMI_01371;product=hypothetical protein
CP016616.1	Prodigal:002006	CDS	1408691	1410061	.	-	0	ID=AIIADLMI_01372;eC_number=6.3.2.2;Name=egtA;gene=egtA;inference=ab initio prediction:Prodigal:002006,protein motif:HAMAP:MF_02034;locus_tag=AIIADLMI_01372;product=Glutamate--cysteine ligase EgtA
CP016616.1	Prodigal:002006	CDS	1410187	1411326	.	-	0	ID=AIIADLMI_01373;eC_number=6.3.2.2;db_xref=COG:COG2170;inference=ab initio prediction:Prodigal:002006,similar to AA sequence:UniProtKB:P9WPK9;locus_tag=AIIADLMI_01373;product=Putative glutamate--cysteine ligase 2
CP016616.1	Prodigal:002006	CDS	1411497	1412243	.	-	0	ID=AIIADLMI_01374;eC_number=2.1.1.193;Name=rsmE;db_xref=COG:COG1385;gene=rsmE;inference=ab initio prediction:Prodigal:002006,similar to AA sequence:UniProtKB:P0AGL7;locus_tag=AIIADLMI_01374;product=Ribosomal RNA small subunit methyltransferase E
CP016616.1	Prodigal:002006	CDS	1412452	1412925	.	+	0	ID=AIIADLMI_01375;inference=ab initio prediction:Prodigal:002006;locus_tag=AIIADLMI_01375;product=hypothetical protein
CP016616.1	Prodigal:002006	CDS	1412945	1413874	.	+	0	ID=AIIADLMI_01376;eC_number=2.5.1.39;Name=ubiA;db_xref=COG:COG0382;gene=ubiA;inference=ab initio prediction:Prodigal:002006,similar to AA sequence:UniProtKB:P0AGK1;locus_tag=AIIADLMI_01376;product=4-hydroxybenzoate octaprenyltransferase
CP016616.1	Prodigal:002006	CDS	1413986	1414789	.	+	0	ID=AIIADLMI_01377;eC_number=3.1.3.25;Name=suhB_3;db_xref=COG:COG0483;gene=suhB_3;inference=ab initio prediction:Prodigal:002006,similar to AA sequence:UniProtKB:P0ADG4;locus_tag=AIIADLMI_01377;product=Inositol-1-monophosphatase
CP016616.1	Prodigal:002006	CDS	1414851	1415084	.	+	0	ID=AIIADLMI_01378;inference=ab initio prediction:Prodigal:002006;locus_tag=AIIADLMI_01378;product=hypothetical protein
CP016616.1	Prodigal:002006	CDS	1415098	1415847	.	+	0	ID=AIIADLMI_01379;inference=ab initio prediction:Prodigal:002006;locus_tag=AIIADLMI_01379;product=hypothetical protein
CP016616.1	Prodigal:002006	CDS	1415844	1417133	.	+	0	ID=AIIADLMI_01380;eC_number=2.4.99.12;Name=waaA;db_xref=COG:COG1519;gene=waaA;inference=ab initio prediction:Prodigal:002006,similar to AA sequence:UniProtKB:P0AC75;locus_tag=AIIADLMI_01380;product=3-deoxy-D-manno-octulosonic acid transferase
CP016616.1	Prodigal:002006	CDS	1417133	1418143	.	+	0	ID=AIIADLMI_01381;eC_number=2.7.1.130;Name=lpxK;db_xref=COG:COG1663;gene=lpxK;inference=ab initio prediction:Prodigal:002006,similar to AA sequence:UniProtKB:P27300;locus_tag=AIIADLMI_01381;product=Tetraacyldisaccharide 4'-kinase
CP016616.1	Prodigal:002006	CDS	1418147	1418377	.	-	0	ID=AIIADLMI_01382;inference=ab initio prediction:Prodigal:002006;locus_tag=AIIADLMI_01382;product=hypothetical protein
CP016616.1	Prodigal:002006	CDS	1418499	1420076	.	-	0	ID=AIIADLMI_01383;eC_number=3.1.11.6;Name=xseA;db_xref=COG:COG1570;gene=xseA;inference=ab initio prediction:Prodigal:002006,similar to AA sequence:UniProtKB:P04994;locus_tag=AIIADLMI_01383;product=Exodeoxyribonuclease 7 large subunit
CP016616.1	Prodigal:002006	CDS	1420486	1421763	.	+	0	ID=AIIADLMI_01384;eC_number=6.3.4.13;Name=purD;db_xref=COG:COG0151;gene=purD;inference=ab initio prediction:Prodigal:002006,similar to AA sequence:UniProtKB:P15640;locus_tag=AIIADLMI_01384;product=Phosphoribosylamine--glycine ligase
CP016616.1	Prodigal:002006	CDS	1421913	1422821	.	+	0	ID=AIIADLMI_01385;eC_number=3.8.1.3;db_xref=COG:COG0596;inference=ab initio prediction:Prodigal:002006,similar to AA sequence:UniProtKB:Q6NAM1;locus_tag=AIIADLMI_01385;product=Fluoroacetate dehalogenase
CP016616.1	Prodigal:002006	CDS	1422827	1423255	.	-	0	ID=AIIADLMI_01386;eC_number=3.5.4.33;Name=tadA_1;db_xref=COG:COG0590;gene=tadA_1;inference=ab initio prediction:Prodigal:002006,similar to AA sequence:UniProtKB:A9CK16;locus_tag=AIIADLMI_01386;product=tRNA-specific adenosine deaminase
CP016616.1	Prodigal:002006	CDS	1423362	1425428	.	+	0	ID=AIIADLMI_01387;inference=ab initio prediction:Prodigal:002006;locus_tag=AIIADLMI_01387;product=hypothetical protein
CP016616.1	Prodigal:002006	CDS	1425596	1426153	.	+	0	ID=AIIADLMI_01388;eC_number=2.1.1.171;Name=rsmD;db_xref=COG:COG0742;gene=rsmD;inference=ab initio prediction:Prodigal:002006,similar to AA sequence:UniProtKB:P0ADX9;locus_tag=AIIADLMI_01388;product=Ribosomal RNA small subunit methyltransferase D
CP016616.1	Prodigal:002006	CDS	1426253	1428397	.	+	0	ID=AIIADLMI_01389;inference=ab initio prediction:Prodigal:002006;locus_tag=AIIADLMI_01389;product=hypothetical protein
CP016616.1	Prodigal:002006	CDS	1428659	1429702	.	+	0	ID=AIIADLMI_01390;eC_number=1.1.1.1;inference=ab initio prediction:Prodigal:002006,similar to AA sequence:UniProtKB:P42328;locus_tag=AIIADLMI_01390;product=Alcohol dehydrogenase
CP016616.1	Prodigal:002006	CDS	1429734	1430777	.	+	0	ID=AIIADLMI_01391;eC_number=1.1.1.-;Name=gpr;db_xref=COG:COG0667;gene=gpr;inference=ab initio prediction:Prodigal:002006,similar to AA sequence:UniProtKB:Q46851;locus_tag=AIIADLMI_01391;product=L-glyceraldehyde 3-phosphate reductase
CP016616.1	Prodigal:002006	CDS	1430980	1431381	.	+	0	ID=AIIADLMI_01392;inference=ab initio prediction:Prodigal:002006;locus_tag=AIIADLMI_01392;product=hypothetical protein
CP016616.1	Prodigal:002006	CDS	1431396	1433240	.	-	0	ID=AIIADLMI_01393;Name=mutL;gene=mutL;inference=ab initio prediction:Prodigal:002006,similar to AA sequence:UniProtKB:Q5F8M6;locus_tag=AIIADLMI_01393;product=DNA mismatch repair protein MutL
CP016616.1	Prodigal:002006	CDS	1433586	1434902	.	-	0	ID=AIIADLMI_01394;eC_number=5.3.1.9;Name=pgi;db_xref=COG:COG0166;gene=pgi;inference=ab initio prediction:Prodigal:002006,similar to AA sequence:UniProtKB:Q9X1A5;locus_tag=AIIADLMI_01394;product=Glucose-6-phosphate isomerase
CP016616.1	Prodigal:002006	CDS	1435027	1436304	.	-	0	ID=AIIADLMI_01395;inference=ab initio prediction:Prodigal:002006;locus_tag=AIIADLMI_01395;product=hypothetical protein
CP016616.1	Prodigal:002006	CDS	1436331	1437662	.	-	0	ID=AIIADLMI_01396;eC_number=3.4.24.-;db_xref=COG:COG0612;inference=ab initio prediction:Prodigal:002006,similar to AA sequence:UniProtKB:P9WHT5;locus_tag=AIIADLMI_01396;product=putative zinc protease
CP016616.1	Prodigal:002006	CDS	1437878	1438528	.	-	0	ID=AIIADLMI_01397;inference=ab initio prediction:Prodigal:002006;locus_tag=AIIADLMI_01397;product=hypothetical protein
CP016616.1	Prodigal:002006	CDS	1438604	1439200	.	-	0	ID=AIIADLMI_01398;eC_number=3.4.23.36;Name=lspA;gene=lspA;inference=ab initio prediction:Prodigal:002006,protein motif:HAMAP:MF_00161;locus_tag=AIIADLMI_01398;product=Lipoprotein signal peptidase
CP016616.1	Prodigal:002006	CDS	1439197	1442145	.	-	0	ID=AIIADLMI_01399;eC_number=6.1.1.5;Name=ileS;db_xref=COG:COG0060;gene=ileS;inference=ab initio prediction:Prodigal:002006,similar to AA sequence:UniProtKB:Q72AR5;locus_tag=AIIADLMI_01399;product=Isoleucine--tRNA ligase
CP016616.1	Prodigal:002006	CDS	1442455	1443579	.	+	0	ID=AIIADLMI_01400;inference=ab initio prediction:Prodigal:002006;locus_tag=AIIADLMI_01400;product=hypothetical protein
CP016616.1	Prodigal:002006	CDS	1443610	1444113	.	+	0	ID=AIIADLMI_01401;eC_number=1.8.4.12;Name=msrB_1;gene=msrB_1;inference=ab initio prediction:Prodigal:002006,protein motif:HAMAP:MF_01400;locus_tag=AIIADLMI_01401;product=Peptide methionine sulfoxide reductase MsrB
CP016616.1	Prodigal:002006	CDS	1444123	1445292	.	+	0	ID=AIIADLMI_01402;inference=ab initio prediction:Prodigal:002006;locus_tag=AIIADLMI_01402;product=hypothetical protein
CP016616.1	Prodigal:002006	CDS	1445562	1446506	.	-	0	ID=AIIADLMI_01403;Name=ribF;db_xref=COG:COG0196;gene=ribF;inference=ab initio prediction:Prodigal:002006,similar to AA sequence:UniProtKB:P0AG40;locus_tag=AIIADLMI_01403;product=Bifunctional riboflavin kinase/FMN adenylyltransferase
CP016616.1	Prodigal:002006	CDS	1446753	1447628	.	-	0	ID=AIIADLMI_01404;eC_number=3.1.3.-;Name=yutF;db_xref=COG:COG0647;gene=yutF;inference=ab initio prediction:Prodigal:002006,similar to AA sequence:UniProtKB:O32125;locus_tag=AIIADLMI_01404;product=Acid sugar phosphatase
CP016616.1	Prodigal:002006	CDS	1447679	1448953	.	-	0	ID=AIIADLMI_01405;inference=ab initio prediction:Prodigal:002006;locus_tag=AIIADLMI_01405;product=hypothetical protein
CP016616.1	Prodigal:002006	CDS	1449131	1449352	.	+	0	ID=AIIADLMI_01406;inference=ab initio prediction:Prodigal:002006;locus_tag=AIIADLMI_01406;product=hypothetical protein
CP016616.1	Prodigal:002006	CDS	1449433	1450782	.	+	0	ID=AIIADLMI_01407;eC_number=2.6.1.18;Name=bauA;db_xref=COG:COG0161;gene=bauA;inference=ab initio prediction:Prodigal:002006,similar to AA sequence:UniProtKB:Q9I700;locus_tag=AIIADLMI_01407;product=Beta-alanine--pyruvate aminotransferase
CP016616.1	Prodigal:002006	CDS	1451118	1452665	.	+	0	ID=AIIADLMI_01408;eC_number=6.1.1.21;Name=hisS;db_xref=COG:COG0124;gene=hisS;inference=ab initio prediction:Prodigal:002006,similar to AA sequence:UniProtKB:Q8YMC2;locus_tag=AIIADLMI_01408;product=Histidine--tRNA ligase
CP016616.1	Prodigal:002006	CDS	1452736	1453197	.	+	0	ID=AIIADLMI_01409;inference=ab initio prediction:Prodigal:002006;locus_tag=AIIADLMI_01409;product=hypothetical protein
CP016616.1	Prodigal:002006	CDS	1453581	1454675	.	+	0	ID=AIIADLMI_01410;Name=hisZ;db_xref=COG:COG3705;gene=hisZ;inference=ab initio prediction:Prodigal:002006,similar to AA sequence:UniProtKB:Q9K6Z0;locus_tag=AIIADLMI_01410;product=ATP phosphoribosyltransferase regulatory subunit
CP016616.1	Prodigal:002006	CDS	1454675	1455649	.	+	0	ID=AIIADLMI_01411;eC_number=2.4.2.17;Name=hisG;gene=hisG;inference=ab initio prediction:Prodigal:002006,protein motif:HAMAP:MF_00079;locus_tag=AIIADLMI_01411;product=ATP phosphoribosyltransferase
CP016616.1	Prodigal:002006	CDS	1455787	1456272	.	+	0	ID=AIIADLMI_01412;inference=ab initio prediction:Prodigal:002006;locus_tag=AIIADLMI_01412;product=hypothetical protein
CP016616.1	Prodigal:002006	CDS	1456563	1458659	.	-	0	ID=AIIADLMI_01413;eC_number=7.6.2.8;Name=btuD_3;gene=btuD_3;inference=ab initio prediction:Prodigal:002006,protein motif:HAMAP:MF_01005;locus_tag=AIIADLMI_01413;product=Vitamin B12 import ATP-binding protein BtuD
CP016616.1	Prodigal:002006	CDS	1458917	1460011	.	+	0	ID=AIIADLMI_01414;eC_number=3.6.3.-;Name=metN;db_xref=COG:COG1135;gene=metN;inference=ab initio prediction:Prodigal:002006,similar to AA sequence:UniProtKB:Q87RS1;locus_tag=AIIADLMI_01414;product=Methionine import ATP-binding protein MetN
CP016616.1	Prodigal:002006	CDS	1460001	1460666	.	+	0	ID=AIIADLMI_01415;Name=metI_1;db_xref=COG:COG2011;gene=metI_1;inference=ab initio prediction:Prodigal:002006,similar to AA sequence:UniProtKB:P31547;locus_tag=AIIADLMI_01415;product=D-methionine transport system permease protein MetI
CP016616.1	Prodigal:002006	CDS	1460702	1461490	.	+	0	ID=AIIADLMI_01416;Name=metQ_2;db_xref=COG:COG1464;gene=metQ_2;inference=ab initio prediction:Prodigal:002006,similar to AA sequence:UniProtKB:P28635;locus_tag=AIIADLMI_01416;product=D-methionine-binding lipoprotein MetQ
CP016616.1	Prodigal:002006	CDS	1461714	1463168	.	+	0	ID=AIIADLMI_01417;db_xref=COG:COG3385;inference=ab initio prediction:Prodigal:002006,similar to AA sequence:ISfinder:ISPye60;locus_tag=AIIADLMI_01417;product=IS4 family transposase ISPye60
CP016616.1	Prodigal:002006	CDS	1463488	1464516	.	+	0	ID=AIIADLMI_01418;db_xref=COG:COG1840;inference=ab initio prediction:Prodigal:002006,similar to AA sequence:UniProtKB:P43951;locus_tag=AIIADLMI_01418;product=putative protein
CP016616.1	Prodigal:002006	CDS	1464594	1465643	.	-	0	ID=AIIADLMI_01419;inference=ab initio prediction:Prodigal:002006;locus_tag=AIIADLMI_01419;product=hypothetical protein
CP016616.1	Prodigal:002006	CDS	1465814	1466893	.	-	0	ID=AIIADLMI_01420;inference=ab initio prediction:Prodigal:002006;locus_tag=AIIADLMI_01420;product=hypothetical protein
CP016616.1	Prodigal:002006	CDS	1467043	1467870	.	+	0	ID=AIIADLMI_01421;eC_number=1.1.1.274;Name=dkgA;db_xref=COG:COG0656;gene=dkgA;inference=ab initio prediction:Prodigal:002006,similar to AA sequence:UniProtKB:Q46857;locus_tag=AIIADLMI_01421;product=2%2C5-diketo-D-gluconic acid reductase A
CP016616.1	Prodigal:002006	CDS	1467880	1468686	.	-	0	ID=AIIADLMI_01422;inference=ab initio prediction:Prodigal:002006;locus_tag=AIIADLMI_01422;product=hypothetical protein
CP016616.1	Prodigal:002006	CDS	1468683	1469189	.	-	0	ID=AIIADLMI_01423;Name=ecfG_3;gene=ecfG_3;inference=ab initio prediction:Prodigal:002006,similar to AA sequence:UniProtKB:B3Q6P8;locus_tag=AIIADLMI_01423;product=ECF RNA polymerase sigma factor EcfG
CP016616.1	Prodigal:002006	CDS	1469252	1469638	.	-	0	ID=AIIADLMI_01424;inference=ab initio prediction:Prodigal:002006;locus_tag=AIIADLMI_01424;product=hypothetical protein
CP016616.1	Prodigal:002006	CDS	1469729	1470316	.	-	0	ID=AIIADLMI_01425;inference=ab initio prediction:Prodigal:002006;locus_tag=AIIADLMI_01425;product=hypothetical protein
CP016616.1	Prodigal:002006	CDS	1470510	1472156	.	-	0	ID=AIIADLMI_01426;Name=groL5_1;gene=groL5_1;inference=ab initio prediction:Prodigal:002006,similar to AA sequence:UniProtKB:P35471;locus_tag=AIIADLMI_01426;product=60 kDa chaperonin 5
CP016616.1	Prodigal:002006	CDS	1472211	1472501	.	-	0	ID=AIIADLMI_01427;Name=groS1_1;db_xref=COG:COG0234;gene=groS1_1;inference=ab initio prediction:Prodigal:002006,similar to AA sequence:UniProtKB:P35473;locus_tag=AIIADLMI_01427;product=10 kDa chaperonin 1
CP016616.1	Prodigal:002006	CDS	1472697	1473155	.	+	0	ID=AIIADLMI_01428;inference=ab initio prediction:Prodigal:002006;locus_tag=AIIADLMI_01428;product=hypothetical protein
CP016616.1	Prodigal:002006	CDS	1473203	1474342	.	-	0	ID=AIIADLMI_01429;inference=ab initio prediction:Prodigal:002006,similar to AA sequence:ISfinder:ISAzo9;locus_tag=AIIADLMI_01429;product=IS630 family transposase ISAzo9
CP016616.1	Prodigal:002006	CDS	1474401	1474679	.	+	0	ID=AIIADLMI_01430;eC_number=3.4.21.88;Name=lexA_1;gene=lexA_1;inference=ab initio prediction:Prodigal:002006,protein motif:HAMAP:MF_00015;locus_tag=AIIADLMI_01430;product=LexA repressor
CP016616.1	Prodigal:002006	CDS	1474749	1475237	.	+	0	ID=AIIADLMI_01431;inference=ab initio prediction:Prodigal:002006;locus_tag=AIIADLMI_01431;product=hypothetical protein
CP016616.1	Prodigal:002006	CDS	1475234	1476079	.	-	0	ID=AIIADLMI_01432;Name=cntI_3;gene=cntI_3;inference=ab initio prediction:Prodigal:002006,similar to AA sequence:UniProtKB:A0A0H2ZHZ4;locus_tag=AIIADLMI_01432;product=Pseudopaline exporter CntI
CP016616.1	Prodigal:002006	CDS	1476287	1477042	.	+	0	ID=AIIADLMI_01433;inference=ab initio prediction:Prodigal:002006;locus_tag=AIIADLMI_01433;product=hypothetical protein
CP016616.1	Prodigal:002006	CDS	1477159	1477488	.	+	0	ID=AIIADLMI_01434;Name=emrE;db_xref=COG:COG2076;gene=emrE;inference=ab initio prediction:Prodigal:002006,similar to AA sequence:UniProtKB:P23895;locus_tag=AIIADLMI_01434;product=Multidrug transporter EmrE
CP016616.1	Prodigal:002006	CDS	1477542	1478249	.	-	0	ID=AIIADLMI_01435;inference=ab initio prediction:Prodigal:002006;locus_tag=AIIADLMI_01435;product=hypothetical protein
CP016616.1	Prodigal:002006	CDS	1478305	1478901	.	-	0	ID=AIIADLMI_01436;inference=ab initio prediction:Prodigal:002006;locus_tag=AIIADLMI_01436;product=hypothetical protein
CP016616.1	Prodigal:002006	CDS	1478907	1479866	.	-	0	ID=AIIADLMI_01437;eC_number=1.3.1.87;Name=hcaB_1;gene=hcaB_1;inference=ab initio prediction:Prodigal:002006,protein motif:HAMAP:MF_01647;locus_tag=AIIADLMI_01437;product=3-phenylpropionate-dihydrodiol/cinnamic acid-dihydrodiol dehydrogenase
CP016616.1	Prodigal:002006	CDS	1480071	1480715	.	+	0	ID=AIIADLMI_01438;inference=ab initio prediction:Prodigal:002006;locus_tag=AIIADLMI_01438;product=hypothetical protein
CP016616.1	Prodigal:002006	CDS	1480801	1481211	.	+	0	ID=AIIADLMI_01439;Name=yqjF_1;db_xref=COG:COG2259;gene=yqjF_1;inference=ab initio prediction:Prodigal:002006,similar to AA sequence:UniProtKB:P42619;locus_tag=AIIADLMI_01439;product=Inner membrane protein YqjF
CP016616.1	Prodigal:002006	CDS	1481641	1483152	.	-	0	ID=AIIADLMI_01440;Name=smc_2;gene=smc_2;inference=ab initio prediction:Prodigal:002006,protein motif:HAMAP:MF_01894;locus_tag=AIIADLMI_01440;product=Chromosome partition protein Smc
CP016616.1	Prodigal:002006	CDS	1483252	1484607	.	-	0	ID=AIIADLMI_01441;Name=lutA_1;gene=lutA_1;inference=ab initio prediction:Prodigal:002006,protein motif:HAMAP:MF_02105;locus_tag=AIIADLMI_01441;product=Lactate utilization protein A
CP016616.1	Prodigal:002006	CDS	1484617	1485246	.	-	0	ID=AIIADLMI_01442;inference=ab initio prediction:Prodigal:002006;locus_tag=AIIADLMI_01442;product=hypothetical protein
CP016616.1	Prodigal:002006	CDS	1485233	1486417	.	-	0	ID=AIIADLMI_01443;inference=ab initio prediction:Prodigal:002006;locus_tag=AIIADLMI_01443;product=hypothetical protein
CP016616.1	Prodigal:002006	CDS	1486414	1487847	.	-	0	ID=AIIADLMI_01444;eC_number=1.-.-.-;db_xref=COG:COG0277;inference=ab initio prediction:Prodigal:002006,similar to AA sequence:UniProtKB:P9WIT1;locus_tag=AIIADLMI_01444;product=putative FAD-linked oxidoreductase
CP016616.1	Prodigal:002006	CDS	1487983	1488372	.	+	0	ID=AIIADLMI_01445;Name=cycA_1;gene=cycA_1;inference=ab initio prediction:Prodigal:002006,similar to AA sequence:UniProtKB:P00083;locus_tag=AIIADLMI_01445;product=Cytochrome c2
CP016616.1	Prodigal:002006	CDS	1488369	1489166	.	+	0	ID=AIIADLMI_01446;Name=lutA_2;db_xref=COG:COG0247;gene=lutA_2;inference=ab initio prediction:Prodigal:002006,similar to AA sequence:UniProtKB:O07020;locus_tag=AIIADLMI_01446;product=Lactate utilization protein A
CP016616.1	Prodigal:002006	CDS	1489176	1490609	.	+	0	ID=AIIADLMI_01447;Name=lutB;db_xref=COG:COG1139;gene=lutB;inference=ab initio prediction:Prodigal:002006,similar to AA sequence:UniProtKB:O07021;locus_tag=AIIADLMI_01447;product=Lactate utilization protein B
CP016616.1	Prodigal:002006	CDS	1490606	1491277	.	+	0	ID=AIIADLMI_01448;Name=lutC;gene=lutC;inference=ab initio prediction:Prodigal:002006,protein motif:HAMAP:MF_02104;locus_tag=AIIADLMI_01448;product=Lactate utilization protein C
CP016616.1	Prodigal:002006	CDS	1491255	1491401	.	+	0	ID=AIIADLMI_01449;inference=ab initio prediction:Prodigal:002006;locus_tag=AIIADLMI_01449;product=hypothetical protein
CP016616.1	Prodigal:002006	CDS	1491515	1492084	.	+	0	ID=AIIADLMI_01450;inference=ab initio prediction:Prodigal:002006;locus_tag=AIIADLMI_01450;product=hypothetical protein
CP016616.1	Prodigal:002006	CDS	1492202	1492459	.	+	0	ID=AIIADLMI_01451;inference=ab initio prediction:Prodigal:002006;locus_tag=AIIADLMI_01451;product=hypothetical protein
CP016616.1	Prodigal:002006	CDS	1492542	1493030	.	+	0	ID=AIIADLMI_01452;eC_number=1.16.3.1;Name=bfr;db_xref=COG:COG2193;gene=bfr;inference=ab initio prediction:Prodigal:002006,similar to AA sequence:UniProtKB:Q59738;locus_tag=AIIADLMI_01452;product=Bacterioferritin
CP016616.1	Prodigal:002006	CDS	1493239	1495962	.	-	0	ID=AIIADLMI_01453;eC_number=2.3.1.-;Name=patZ;db_xref=COG:COG0454;gene=patZ;inference=ab initio prediction:Prodigal:002006,similar to AA sequence:UniProtKB:P76594;locus_tag=AIIADLMI_01453;product=Peptidyl-lysine N-acetyltransferase PatZ
CP016616.1	Prodigal:002006	CDS	1496053	1496511	.	-	0	ID=AIIADLMI_01454;inference=ab initio prediction:Prodigal:002006;locus_tag=AIIADLMI_01454;product=hypothetical protein
CP016616.1	Prodigal:002006	CDS	1496511	1499219	.	-	0	ID=AIIADLMI_01455;eC_number=2.7.13.3;Name=pdhS;gene=pdhS;inference=ab initio prediction:Prodigal:002006,similar to AA sequence:UniProtKB:Q57BR6;locus_tag=AIIADLMI_01455;product=Cell-division control histidine kinase PdhS
CP016616.1	Prodigal:002006	CDS	1499420	1499800	.	+	0	ID=AIIADLMI_01456;inference=ab initio prediction:Prodigal:002006;locus_tag=AIIADLMI_01456;product=hypothetical protein
CP016616.1	Prodigal:002006	CDS	1499835	1500326	.	+	0	ID=AIIADLMI_01457;inference=ab initio prediction:Prodigal:002006;locus_tag=AIIADLMI_01457;product=hypothetical protein
CP016616.1	Prodigal:002006	CDS	1500388	1500846	.	+	0	ID=AIIADLMI_01458;eC_number=3.6.1.-;Name=rppH_1;gene=rppH_1;inference=ab initio prediction:Prodigal:002006,protein motif:HAMAP:MF_00298;locus_tag=AIIADLMI_01458;product=RNA pyrophosphohydrolase
CP016616.1	Prodigal:002006	CDS	1501127	1501834	.	+	0	ID=AIIADLMI_01459;inference=ab initio prediction:Prodigal:002006;locus_tag=AIIADLMI_01459;product=hypothetical protein
CP016616.1	Prodigal:002006	CDS	1501893	1502120	.	-	0	ID=AIIADLMI_01460;inference=ab initio prediction:Prodigal:002006;locus_tag=AIIADLMI_01460;product=hypothetical protein
CP016616.1	Prodigal:002006	CDS	1502437	1502793	.	+	0	ID=AIIADLMI_01461;inference=ab initio prediction:Prodigal:002006;locus_tag=AIIADLMI_01461;product=hypothetical protein
CP016616.1	Prodigal:002006	CDS	1502871	1504070	.	-	0	ID=AIIADLMI_01462;Name=xylH_1;db_xref=COG:COG4214;gene=xylH_1;inference=ab initio prediction:Prodigal:002006,similar to AA sequence:UniProtKB:P0AGI4;locus_tag=AIIADLMI_01462;product=Xylose transport system permease protein XylH
CP016616.1	Prodigal:002006	CDS	1504072	1505601	.	-	0	ID=AIIADLMI_01463;eC_number=7.5.2.10;Name=xylG_1;db_xref=COG:COG1129;gene=xylG_1;inference=ab initio prediction:Prodigal:002006,similar to AA sequence:UniProtKB:P37388;locus_tag=AIIADLMI_01463;product=Xylose import ATP-binding protein XylG
CP016616.1	Prodigal:002006	CDS	1505684	1506748	.	-	0	ID=AIIADLMI_01464;Name=sbpA;gene=sbpA;inference=ab initio prediction:Prodigal:002006,similar to AA sequence:UniProtKB:P54083;locus_tag=AIIADLMI_01464;product=Multiple sugar-binding periplasmic protein SbpA
CP016616.1	Prodigal:002006	CDS	1507020	1507796	.	-	0	ID=AIIADLMI_01465;Name=nanR_1;db_xref=COG:COG2186;gene=nanR_1;inference=ab initio prediction:Prodigal:002006,similar to AA sequence:UniProtKB:P0A8W0;locus_tag=AIIADLMI_01465;product=HTH-type transcriptional repressor NanR
CP016616.1	Prodigal:002006	CDS	1507815	1508774	.	-	0	ID=AIIADLMI_01466;Name=yjfF;gene=yjfF;inference=ab initio prediction:Prodigal:002006,similar to AA sequence:UniProtKB:P37772;locus_tag=AIIADLMI_01466;product=Inner membrane ABC transporter permease protein YjfF
CP016616.1	Prodigal:002006	CDS	1508771	1509775	.	-	0	ID=AIIADLMI_01467;Name=ytfT;gene=ytfT;inference=ab initio prediction:Prodigal:002006,similar to AA sequence:UniProtKB:P39328;locus_tag=AIIADLMI_01467;product=Inner membrane ABC transporter permease protein YtfT
CP016616.1	Prodigal:002006	CDS	1509776	1511284	.	-	0	ID=AIIADLMI_01468;eC_number=7.5.2.-;Name=fruK_1;db_xref=COG:COG1129;gene=fruK_1;inference=ab initio prediction:Prodigal:002006,similar to AA sequence:UniProtKB:Q8G847;locus_tag=AIIADLMI_01468;product=Fructose import ATP-binding protein FruK
CP016616.1	Prodigal:002006	CDS	1511354	1512316	.	-	0	ID=AIIADLMI_01469;Name=ytfQ_1;gene=ytfQ_1;inference=ab initio prediction:Prodigal:002006,similar to AA sequence:UniProtKB:P39325;locus_tag=AIIADLMI_01469;product=ABC transporter periplasmic-binding protein YtfQ
CP016616.1	Prodigal:002006	CDS	1512468	1514201	.	+	0	ID=AIIADLMI_01470;eC_number=4.2.1.25;Name=araC_1;gene=araC_1;inference=ab initio prediction:Prodigal:002006,similar to AA sequence:UniProtKB:Q1JUQ1;locus_tag=AIIADLMI_01470;product=L-arabonate dehydratase
CP016616.1	Prodigal:002006	CDS	1514235	1515173	.	+	0	ID=AIIADLMI_01471;eC_number=4.2.1.43;Name=araD_1;gene=araD_1;inference=ab initio prediction:Prodigal:002006,similar to AA sequence:UniProtKB:Q1JUQ0;locus_tag=AIIADLMI_01471;product=L-2-keto-3-deoxyarabonate dehydratase
CP016616.1	Prodigal:002006	CDS	1515412	1516221	.	+	0	ID=AIIADLMI_01472;inference=ab initio prediction:Prodigal:002006;locus_tag=AIIADLMI_01472;product=hypothetical protein
CP016616.1	Prodigal:002006	CDS	1516328	1516567	.	+	0	ID=AIIADLMI_01473;inference=ab initio prediction:Prodigal:002006;locus_tag=AIIADLMI_01473;product=hypothetical protein
CP016616.1	Prodigal:002006	CDS	1517015	1517686	.	-	0	ID=AIIADLMI_01474;Name=lldR_1;db_xref=COG:COG2186;gene=lldR_1;inference=ab initio prediction:Prodigal:002006,similar to AA sequence:UniProtKB:P0ACL7;locus_tag=AIIADLMI_01474;product=Putative L-lactate dehydrogenase operon regulatory protein
CP016616.1	Prodigal:002006	CDS	1517914	1518654	.	+	0	ID=AIIADLMI_01475;eC_number=7.5.2.-;Name=frcA_2;db_xref=COG:COG1129;gene=frcA_2;inference=ab initio prediction:Prodigal:002006,similar to AA sequence:UniProtKB:Q9F9B0;locus_tag=AIIADLMI_01475;product=Fructose import ATP-binding protein FrcA
CP016616.1	Prodigal:002006	CDS	1518654	1519703	.	+	0	ID=AIIADLMI_01476;Name=rbsC_4;db_xref=COG:COG1172;gene=rbsC_4;inference=ab initio prediction:Prodigal:002006,similar to AA sequence:UniProtKB:P0AGI1;locus_tag=AIIADLMI_01476;product=Ribose import permease protein RbsC
CP016616.1	Prodigal:002006	CDS	1519818	1520753	.	+	0	ID=AIIADLMI_01477;Name=rbsB_3;db_xref=COG:COG1879;gene=rbsB_3;inference=ab initio prediction:Prodigal:002006,similar to AA sequence:UniProtKB:P0A2C5;locus_tag=AIIADLMI_01477;product=Ribose import binding protein RbsB
CP016616.1	Prodigal:002006	CDS	1520838	1521749	.	-	0	ID=AIIADLMI_01478;Name=rarD;db_xref=COG:COG2962;gene=rarD;inference=ab initio prediction:Prodigal:002006,similar to AA sequence:UniProtKB:P27844;locus_tag=AIIADLMI_01478;product=Protein RarD
CP016616.1	Aragorn:001002	tRNA	1522002	1522078	.	-	.	ID=AIIADLMI_01479;inference=COORDINATES:profile:Aragorn:001002;locus_tag=AIIADLMI_01479;product=tRNA-His(gtg)
CP016616.1	Prodigal:002006	CDS	1522200	1523174	.	-	0	ID=AIIADLMI_01480;inference=ab initio prediction:Prodigal:002006,similar to AA sequence:UniProtKB:B3EWP1;locus_tag=AIIADLMI_01480;note=UPF0065 protein in clcB-clcD intergenic region;product=hypothetical protein
CP016616.1	Prodigal:002006	CDS	1523236	1524738	.	-	0	ID=AIIADLMI_01481;inference=ab initio prediction:Prodigal:002006;locus_tag=AIIADLMI_01481;product=hypothetical protein
CP016616.1	Prodigal:002006	CDS	1524738	1525409	.	-	0	ID=AIIADLMI_01482;inference=ab initio prediction:Prodigal:002006;locus_tag=AIIADLMI_01482;product=hypothetical protein
CP016616.1	Prodigal:002006	CDS	1525846	1526517	.	+	0	ID=AIIADLMI_01483;inference=ab initio prediction:Prodigal:002006,similar to AA sequence:UniProtKB:P0AEC0;locus_tag=AIIADLMI_01483;note=UPF0053 inner membrane protein YoaE;product=hypothetical protein
CP016616.1	Prodigal:002006	CDS	1526629	1527339	.	+	0	ID=AIIADLMI_01484;inference=ab initio prediction:Prodigal:002006;locus_tag=AIIADLMI_01484;product=hypothetical protein
CP016616.1	Prodigal:002006	CDS	1527336	1527656	.	+	0	ID=AIIADLMI_01485;inference=ab initio prediction:Prodigal:002006;locus_tag=AIIADLMI_01485;product=hypothetical protein
CP016616.1	Prodigal:002006	CDS	1527621	1528103	.	-	0	ID=AIIADLMI_01486;eC_number=1.20.4.4;Name=arsC_3;db_xref=COG:COG0394;gene=arsC_3;inference=ab initio prediction:Prodigal:002006,similar to AA sequence:UniProtKB:P45947;locus_tag=AIIADLMI_01486;product=Arsenate reductase
CP016616.1	Prodigal:002006	CDS	1528107	1528652	.	-	0	ID=AIIADLMI_01487;inference=ab initio prediction:Prodigal:002006;locus_tag=AIIADLMI_01487;product=hypothetical protein
CP016616.1	Prodigal:002006	CDS	1528744	1530036	.	-	0	ID=AIIADLMI_01488;eC_number=1.1.1.23;Name=hisD;gene=hisD;inference=ab initio prediction:Prodigal:002006,similar to AA sequence:UniProtKB:Q8G2R2;locus_tag=AIIADLMI_01488;product=Histidinol dehydrogenase
CP016616.1	Prodigal:002006	CDS	1530036	1530551	.	-	0	ID=AIIADLMI_01489;inference=ab initio prediction:Prodigal:002006;locus_tag=AIIADLMI_01489;product=hypothetical protein
CP016616.1	Prodigal:002006	CDS	1530638	1531927	.	-	0	ID=AIIADLMI_01490;eC_number=2.5.1.7;Name=murA;db_xref=COG:COG0766;gene=murA;inference=ab initio prediction:Prodigal:002006,similar to AA sequence:UniProtKB:Q9HVW7;locus_tag=AIIADLMI_01490;product=UDP-N-acetylglucosamine 1-carboxyvinyltransferase
CP016616.1	Prodigal:002006	CDS	1531990	1532157	.	-	0	ID=AIIADLMI_01491;inference=ab initio prediction:Prodigal:002006;locus_tag=AIIADLMI_01491;product=hypothetical protein
CP016616.1	Aragorn:001002	tRNA	1533161	1533248	.	-	.	ID=AIIADLMI_01492;inference=COORDINATES:profile:Aragorn:001002;locus_tag=AIIADLMI_01492;product=tRNA-Ser(gct)
CP016616.1	Aragorn:001002	tRNA	1533604	1533678	.	+	.	ID=AIIADLMI_01493;inference=COORDINATES:profile:Aragorn:001002;locus_tag=AIIADLMI_01493;product=tRNA-Thr(ggt)
CP016616.1	Prodigal:002006	CDS	1533889	1534167	.	+	0	ID=AIIADLMI_01494;inference=ab initio prediction:Prodigal:002006;locus_tag=AIIADLMI_01494;product=hypothetical protein
CP016616.1	Prodigal:002006	CDS	1534284	1534442	.	-	0	ID=AIIADLMI_01495;inference=ab initio prediction:Prodigal:002006;locus_tag=AIIADLMI_01495;product=hypothetical protein
CP016616.1	Aragorn:001002	tRNA	1535569	1535646	.	-	.	ID=AIIADLMI_01496;inference=COORDINATES:profile:Aragorn:001002;locus_tag=AIIADLMI_01496;product=tRNA-Lys(ctt)
CP016616.1	Prodigal:002006	CDS	1536382	1536501	.	+	0	ID=AIIADLMI_01497;inference=ab initio prediction:Prodigal:002006;locus_tag=AIIADLMI_01497;product=hypothetical protein
CP016616.1	Prodigal:002006	CDS	1536712	1537215	.	-	0	ID=AIIADLMI_01498;eC_number=1.8.4.14;Name=msrC;db_xref=COG:COG1956;gene=msrC;inference=ab initio prediction:Prodigal:002006,similar to AA sequence:UniProtKB:P76270;locus_tag=AIIADLMI_01498;product=Free methionine-R-sulfoxide reductase
CP016616.1	Prodigal:002006	CDS	1537259	1539097	.	-	0	ID=AIIADLMI_01499;eC_number=3.6.3.-;db_xref=COG:COG1132;inference=ab initio prediction:Prodigal:002006,similar to AA sequence:UniProtKB:Q99T13;locus_tag=AIIADLMI_01499;product=Putative multidrug export ATP-binding/permease protein
CP016616.1	Prodigal:002006	CDS	1539372	1539914	.	-	0	ID=AIIADLMI_01500;inference=ab initio prediction:Prodigal:002006;locus_tag=AIIADLMI_01500;product=hypothetical protein
CP016616.1	Prodigal:002006	CDS	1539959	1540408	.	-	0	ID=AIIADLMI_01501;inference=ab initio prediction:Prodigal:002006;locus_tag=AIIADLMI_01501;product=hypothetical protein
CP016616.1	Prodigal:002006	CDS	1540418	1540993	.	-	0	ID=AIIADLMI_01502;inference=ab initio prediction:Prodigal:002006;locus_tag=AIIADLMI_01502;product=hypothetical protein
CP016616.1	Prodigal:002006	CDS	1541006	1542178	.	-	0	ID=AIIADLMI_01503;eC_number=1.2.98.1;Name=fdm_1;gene=fdm_1;inference=ab initio prediction:Prodigal:002006,similar to AA sequence:UniProtKB:Q52078;locus_tag=AIIADLMI_01503;product=Formaldehyde dismutase
CP016616.1	Prodigal:002006	CDS	1542311	1542736	.	-	0	ID=AIIADLMI_01504;inference=ab initio prediction:Prodigal:002006;locus_tag=AIIADLMI_01504;product=hypothetical protein
CP016616.1	Prodigal:002006	CDS	1542931	1543719	.	+	0	ID=AIIADLMI_01505;eC_number=3.1.3.25;Name=suhB_4;db_xref=COG:COG0483;gene=suhB_4;inference=ab initio prediction:Prodigal:002006,similar to AA sequence:UniProtKB:P0ADG4;locus_tag=AIIADLMI_01505;product=Inositol-1-monophosphatase
CP016616.1	Prodigal:002006	CDS	1543847	1544893	.	+	0	ID=AIIADLMI_01506;db_xref=COG:COG1840;inference=ab initio prediction:Prodigal:002006,similar to AA sequence:UniProtKB:P43951;locus_tag=AIIADLMI_01506;product=putative protein
CP016616.1	Prodigal:002006	CDS	1545006	1547195	.	+	0	ID=AIIADLMI_01507;inference=ab initio prediction:Prodigal:002006;locus_tag=AIIADLMI_01507;product=hypothetical protein
CP016616.1	Prodigal:002006	CDS	1547192	1548307	.	+	0	ID=AIIADLMI_01508;eC_number=7.3.2.3;Name=cysA_2;db_xref=COG:COG1118;gene=cysA_2;inference=ab initio prediction:Prodigal:002006,similar to AA sequence:UniProtKB:P14788;locus_tag=AIIADLMI_01508;product=Sulfate/thiosulfate import ATP-binding protein CysA
CP016616.1	Prodigal:002006	CDS	1548311	1549078	.	-	0	ID=AIIADLMI_01509;inference=ab initio prediction:Prodigal:002006;locus_tag=AIIADLMI_01509;product=hypothetical protein
CP016616.1	Prodigal:002006	CDS	1549272	1549931	.	+	0	ID=AIIADLMI_01510;eC_number=3.1.3.101;Name=vldH;gene=vldH;inference=ab initio prediction:Prodigal:002006,similar to AA sequence:UniProtKB:Q15JF8;locus_tag=AIIADLMI_01510;product=Validoxylamine A 7'-phosphate phosphatase
CP016616.1	Prodigal:002006	CDS	1550041	1550448	.	-	0	ID=AIIADLMI_01511;inference=ab initio prediction:Prodigal:002006;locus_tag=AIIADLMI_01511;product=hypothetical protein
CP016616.1	Prodigal:002006	CDS	1550552	1551148	.	+	0	ID=AIIADLMI_01512;inference=ab initio prediction:Prodigal:002006;locus_tag=AIIADLMI_01512;product=hypothetical protein
CP016616.1	Prodigal:002006	CDS	1551221	1552384	.	-	0	ID=AIIADLMI_01513;eC_number=1.1.1.244;Name=mdh_1;gene=mdh_1;inference=ab initio prediction:Prodigal:002006,similar to AA sequence:UniProtKB:P31005;locus_tag=AIIADLMI_01513;product=NAD-dependent methanol dehydrogenase
CP016616.1	Prodigal:002006	CDS	1552396	1553787	.	-	0	ID=AIIADLMI_01514;eC_number=1.2.1.9;Name=gapN_1;db_xref=COG:COG1012;gene=gapN_1;inference=ab initio prediction:Prodigal:002006,similar to AA sequence:UniProtKB:Q3C1A6;locus_tag=AIIADLMI_01514;product=NADP-dependent glyceraldehyde-3-phosphate dehydrogenase
CP016616.1	Prodigal:002006	CDS	1554004	1555374	.	-	0	ID=AIIADLMI_01515;eC_number=6.3.2.-;Name=ipuC;gene=ipuC;inference=ab initio prediction:Prodigal:002006,similar to AA sequence:UniProtKB:Q936T0;locus_tag=AIIADLMI_01515;product=Glutamate--isopropylamine ligase
CP016616.1	Prodigal:002006	CDS	1555435	1556970	.	-	0	ID=AIIADLMI_01516;Name=potE;gene=potE;inference=ab initio prediction:Prodigal:002006,protein motif:HAMAP:MF_02073;locus_tag=AIIADLMI_01516;product=Putrescine transporter PotE
CP016616.1	Prodigal:002006	CDS	1557034	1557822	.	-	0	ID=AIIADLMI_01517;inference=ab initio prediction:Prodigal:002006;locus_tag=AIIADLMI_01517;product=hypothetical protein
CP016616.1	Prodigal:002006	CDS	1557945	1558832	.	+	0	ID=AIIADLMI_01518;Name=hexR;db_xref=COG:COG1737;gene=hexR;inference=ab initio prediction:Prodigal:002006,similar to AA sequence:UniProtKB:Q88P32;locus_tag=AIIADLMI_01518;product=HTH-type transcriptional regulator HexR
CP016616.1	Prodigal:002006	CDS	1558836	1559885	.	-	0	ID=AIIADLMI_01519;inference=ab initio prediction:Prodigal:002006;locus_tag=AIIADLMI_01519;product=hypothetical protein
CP016616.1	Prodigal:002006	CDS	1560047	1560511	.	+	0	ID=AIIADLMI_01520;eC_number=5.1.3.29;Name=fucU;db_xref=COG:COG4154;gene=fucU;inference=ab initio prediction:Prodigal:002006,similar to AA sequence:UniProtKB:P0AEN8;locus_tag=AIIADLMI_01520;product=L-fucose mutarotase
CP016616.1	Prodigal:002006	CDS	1560525	1561727	.	-	0	ID=AIIADLMI_01521;eC_number=2.6.1.1;Name=aspC_2;db_xref=COG:COG0436;gene=aspC_2;inference=ab initio prediction:Prodigal:002006,similar to AA sequence:UniProtKB:Q9X0Y2;locus_tag=AIIADLMI_01521;product=Aspartate aminotransferase
CP016616.1	Prodigal:002006	CDS	1562005	1562439	.	-	0	ID=AIIADLMI_01522;Name=mscL;db_xref=COG:COG1970;gene=mscL;inference=ab initio prediction:Prodigal:002006,similar to AA sequence:UniProtKB:P0A742;locus_tag=AIIADLMI_01522;product=Large-conductance mechanosensitive channel
CP016616.1	Prodigal:002006	CDS	1562494	1563021	.	-	0	ID=AIIADLMI_01523;eC_number=1.13.11.2;Name=catE;db_xref=COG:COG2514;gene=catE;inference=ab initio prediction:Prodigal:002006,similar to AA sequence:UniProtKB:P54721;locus_tag=AIIADLMI_01523;product=Catechol-2%2C3-dioxygenase
CP016616.1	Prodigal:002006	CDS	1563033	1563467	.	-	0	ID=AIIADLMI_01524;inference=ab initio prediction:Prodigal:002006;locus_tag=AIIADLMI_01524;product=hypothetical protein
CP016616.1	Prodigal:002006	CDS	1563569	1564486	.	+	0	ID=AIIADLMI_01525;Name=dmlR_1;gene=dmlR_1;inference=ab initio prediction:Prodigal:002006,similar to AA sequence:UniProtKB:P76250;locus_tag=AIIADLMI_01525;product=HTH-type transcriptional regulator DmlR
CP016616.1	Prodigal:002006	CDS	1564556	1568065	.	+	0	ID=AIIADLMI_01526;eC_number=2.7.13.3;Name=rcsC_7;gene=rcsC_7;inference=ab initio prediction:Prodigal:002006,protein motif:HAMAP:MF_00979;locus_tag=AIIADLMI_01526;product=Sensor histidine kinase RcsC
CP016616.1	Prodigal:002006	CDS	1568182	1568880	.	-	0	ID=AIIADLMI_01527;eC_number=5.1.1.13;Name=ygeA;gene=ygeA;inference=ab initio prediction:Prodigal:002006,similar to AA sequence:UniProtKB:A0A140N890;locus_tag=AIIADLMI_01527;product=L-aspartate/glutamate-specific racemase
CP016616.1	Prodigal:002006	CDS	1568892	1569515	.	-	0	ID=AIIADLMI_01528;eC_number=5.99.1.4;Name=nsaD;gene=nsaD;inference=ab initio prediction:Prodigal:002006,similar to AA sequence:UniProtKB:Q9X9Q7;locus_tag=AIIADLMI_01528;product=2-hydroxychromene-2-carboxylate isomerase
CP016616.1	Prodigal:002006	CDS	1569569	1570024	.	-	0	ID=AIIADLMI_01529;inference=ab initio prediction:Prodigal:002006;locus_tag=AIIADLMI_01529;product=hypothetical protein
CP016616.1	Prodigal:002006	CDS	1570077	1571963	.	+	0	ID=AIIADLMI_01530;inference=ab initio prediction:Prodigal:002006;locus_tag=AIIADLMI_01530;product=hypothetical protein
CP016616.1	Prodigal:002006	CDS	1572095	1572862	.	-	0	ID=AIIADLMI_01531;inference=ab initio prediction:Prodigal:002006,similar to AA sequence:ISfinder:ISSsp5;locus_tag=AIIADLMI_01531;product=IS21 family transposase ISSsp5
CP016616.1	Prodigal:002006	CDS	1572859	1574346	.	-	0	ID=AIIADLMI_01532;inference=ab initio prediction:Prodigal:002006;locus_tag=AIIADLMI_01532;product=hypothetical protein
CP016616.1	Prodigal:002006	CDS	1574508	1574738	.	+	0	ID=AIIADLMI_01533;inference=ab initio prediction:Prodigal:002006;locus_tag=AIIADLMI_01533;product=hypothetical protein
CP016616.1	Prodigal:002006	CDS	1574947	1575618	.	-	0	ID=AIIADLMI_01534;inference=ab initio prediction:Prodigal:002006;locus_tag=AIIADLMI_01534;product=hypothetical protein
CP016616.1	Prodigal:002006	CDS	1576021	1577022	.	+	0	ID=AIIADLMI_01535;Name=slyA_1;gene=slyA_1;inference=ab initio prediction:Prodigal:002006,protein motif:HAMAP:MF_01819;locus_tag=AIIADLMI_01535;product=Transcriptional regulator SlyA
CP016616.1	Prodigal:002006	CDS	1577870	1578661	.	+	0	ID=AIIADLMI_01536;inference=ab initio prediction:Prodigal:002006;locus_tag=AIIADLMI_01536;product=hypothetical protein
CP016616.1	Prodigal:002006	CDS	1578794	1579132	.	-	0	ID=AIIADLMI_01537;inference=ab initio prediction:Prodigal:002006;locus_tag=AIIADLMI_01537;product=hypothetical protein
CP016616.1	Prodigal:002006	CDS	1579183	1579599	.	-	0	ID=AIIADLMI_01538;inference=ab initio prediction:Prodigal:002006;locus_tag=AIIADLMI_01538;product=hypothetical protein
CP016616.1	Prodigal:002006	CDS	1579975	1580196	.	-	0	ID=AIIADLMI_01539;inference=ab initio prediction:Prodigal:002006;locus_tag=AIIADLMI_01539;product=hypothetical protein
CP016616.1	Prodigal:002006	CDS	1580485	1580712	.	+	0	ID=AIIADLMI_01540;inference=ab initio prediction:Prodigal:002006;locus_tag=AIIADLMI_01540;product=hypothetical protein
CP016616.1	Prodigal:002006	CDS	1580870	1581250	.	+	0	ID=AIIADLMI_01541;eC_number=2.8.1.1;Name=glpE_1;gene=glpE_1;inference=ab initio prediction:Prodigal:002006,protein motif:HAMAP:MF_01009;locus_tag=AIIADLMI_01541;product=Thiosulfate sulfurtransferase GlpE
CP016616.1	Prodigal:002006	CDS	1581328	1581927	.	+	0	ID=AIIADLMI_01542;inference=ab initio prediction:Prodigal:002006;locus_tag=AIIADLMI_01542;product=hypothetical protein
CP016616.1	Prodigal:002006	CDS	1582134	1582460	.	-	0	ID=AIIADLMI_01543;inference=ab initio prediction:Prodigal:002006;locus_tag=AIIADLMI_01543;product=hypothetical protein
CP016616.1	Prodigal:002006	CDS	1582648	1582863	.	-	0	ID=AIIADLMI_01544;inference=ab initio prediction:Prodigal:002006;locus_tag=AIIADLMI_01544;product=hypothetical protein
CP016616.1	Prodigal:002006	CDS	1583049	1583237	.	-	0	ID=AIIADLMI_01545;inference=ab initio prediction:Prodigal:002006;locus_tag=AIIADLMI_01545;product=hypothetical protein
CP016616.1	Prodigal:002006	CDS	1583831	1584016	.	+	0	ID=AIIADLMI_01546;inference=ab initio prediction:Prodigal:002006;locus_tag=AIIADLMI_01546;product=hypothetical protein
CP016616.1	Prodigal:002006	CDS	1584210	1584404	.	-	0	ID=AIIADLMI_01547;inference=ab initio prediction:Prodigal:002006;locus_tag=AIIADLMI_01547;product=hypothetical protein
CP016616.1	Prodigal:002006	CDS	1584560	1584724	.	+	0	ID=AIIADLMI_01548;inference=ab initio prediction:Prodigal:002006;locus_tag=AIIADLMI_01548;product=hypothetical protein
CP016616.1	Prodigal:002006	CDS	1584834	1584965	.	-	0	ID=AIIADLMI_01549;inference=ab initio prediction:Prodigal:002006;locus_tag=AIIADLMI_01549;product=hypothetical protein
CP016616.1	Prodigal:002006	CDS	1584962	1585192	.	-	0	ID=AIIADLMI_01550;inference=ab initio prediction:Prodigal:002006;locus_tag=AIIADLMI_01550;product=hypothetical protein
CP016616.1	Prodigal:002006	CDS	1585502	1585702	.	+	0	ID=AIIADLMI_01551;inference=ab initio prediction:Prodigal:002006;locus_tag=AIIADLMI_01551;product=hypothetical protein
CP016616.1	Prodigal:002006	CDS	1585728	1586477	.	-	0	ID=AIIADLMI_01552;Name=aadR;db_xref=COG:COG0664;gene=aadR;inference=ab initio prediction:Prodigal:002006,similar to AA sequence:UniProtKB:Q01980;locus_tag=AIIADLMI_01552;product=Transcriptional activatory protein AadR
CP016616.1	Prodigal:002006	CDS	1586642	1586878	.	+	0	ID=AIIADLMI_01553;inference=ab initio prediction:Prodigal:002006;locus_tag=AIIADLMI_01553;product=hypothetical protein
CP016616.1	Prodigal:002006	CDS	1586943	1587770	.	-	0	ID=AIIADLMI_01554;inference=ab initio prediction:Prodigal:002006;locus_tag=AIIADLMI_01554;product=hypothetical protein
CP016616.1	Prodigal:002006	CDS	1587957	1588130	.	-	0	ID=AIIADLMI_01555;inference=ab initio prediction:Prodigal:002006;locus_tag=AIIADLMI_01555;product=hypothetical protein
CP016616.1	Prodigal:002006	CDS	1589016	1589549	.	+	0	ID=AIIADLMI_01556;inference=ab initio prediction:Prodigal:002006;locus_tag=AIIADLMI_01556;product=hypothetical protein
CP016616.1	Prodigal:002006	CDS	1589685	1591463	.	+	0	ID=AIIADLMI_01557;inference=ab initio prediction:Prodigal:002006;locus_tag=AIIADLMI_01557;product=hypothetical protein
CP016616.1	Prodigal:002006	CDS	1591591	1591989	.	+	0	ID=AIIADLMI_01558;eC_number=2.5.1.-;Name=fosB_1;gene=fosB_1;inference=ab initio prediction:Prodigal:002006,protein motif:HAMAP:MF_01512;locus_tag=AIIADLMI_01558;product=Metallothiol transferase FosB
CP016616.1	Prodigal:002006	CDS	1592064	1592234	.	-	0	ID=AIIADLMI_01559;inference=ab initio prediction:Prodigal:002006;locus_tag=AIIADLMI_01559;product=hypothetical protein
CP016616.1	Prodigal:002006	CDS	1593406	1594560	.	-	0	ID=AIIADLMI_01560;inference=ab initio prediction:Prodigal:002006;locus_tag=AIIADLMI_01560;product=hypothetical protein
CP016616.1	Prodigal:002006	CDS	1594642	1595019	.	-	0	ID=AIIADLMI_01561;inference=ab initio prediction:Prodigal:002006;locus_tag=AIIADLMI_01561;product=hypothetical protein
CP016616.1	Prodigal:002006	CDS	1595362	1595673	.	+	0	ID=AIIADLMI_01562;inference=ab initio prediction:Prodigal:002006;locus_tag=AIIADLMI_01562;product=hypothetical protein
CP016616.1	Prodigal:002006	CDS	1595975	1596232	.	+	0	ID=AIIADLMI_01563;inference=ab initio prediction:Prodigal:002006;locus_tag=AIIADLMI_01563;product=hypothetical protein
CP016616.1	Prodigal:002006	CDS	1596356	1597042	.	-	0	ID=AIIADLMI_01564;inference=ab initio prediction:Prodigal:002006;locus_tag=AIIADLMI_01564;product=hypothetical protein
CP016616.1	Prodigal:002006	CDS	1597035	1597802	.	-	0	ID=AIIADLMI_01565;Name=degU_3;db_xref=COG:COG2197;gene=degU_3;inference=ab initio prediction:Prodigal:002006,similar to AA sequence:UniProtKB:P13800;locus_tag=AIIADLMI_01565;product=Transcriptional regulatory protein DegU
CP016616.1	Prodigal:002006	CDS	1598517	1599170	.	+	0	ID=AIIADLMI_01566;inference=ab initio prediction:Prodigal:002006;locus_tag=AIIADLMI_01566;product=hypothetical protein
CP016616.1	Prodigal:002006	CDS	1599845	1600876	.	+	0	ID=AIIADLMI_01567;eC_number=2.1.1.316;Name=mmcR_1;gene=mmcR_1;inference=ab initio prediction:Prodigal:002006,similar to AA sequence:UniProtKB:Q9X5T6;locus_tag=AIIADLMI_01567;product=Mitomycin biosynthesis 6-O-methyltransferase
CP016616.1	Prodigal:002006	CDS	1601024	1602799	.	+	0	ID=AIIADLMI_01568;inference=ab initio prediction:Prodigal:002006;locus_tag=AIIADLMI_01568;product=hypothetical protein
CP016616.1	Prodigal:002006	CDS	1602840	1603238	.	-	0	ID=AIIADLMI_01569;inference=ab initio prediction:Prodigal:002006;locus_tag=AIIADLMI_01569;product=hypothetical protein
CP016616.1	Prodigal:002006	CDS	1603414	1604205	.	-	0	ID=AIIADLMI_01570;eC_number=2.8.1.1;Name=glpE_2;gene=glpE_2;inference=ab initio prediction:Prodigal:002006,protein motif:HAMAP:MF_01009;locus_tag=AIIADLMI_01570;product=Thiosulfate sulfurtransferase GlpE
CP016616.1	Prodigal:002006	CDS	1604710	1606032	.	+	0	ID=AIIADLMI_01571;eC_number=3.5.1.-;Name=rutD_2;gene=rutD_2;inference=ab initio prediction:Prodigal:002006,protein motif:HAMAP:MF_00832;locus_tag=AIIADLMI_01571;product=Putative aminoacrylate hydrolase RutD
CP016616.1	Prodigal:002006	CDS	1606182	1606481	.	+	0	ID=AIIADLMI_01572;inference=ab initio prediction:Prodigal:002006;locus_tag=AIIADLMI_01572;product=hypothetical protein
CP016616.1	Prodigal:002006	CDS	1606733	1607224	.	+	0	ID=AIIADLMI_01573;inference=ab initio prediction:Prodigal:002006;locus_tag=AIIADLMI_01573;product=hypothetical protein
CP016616.1	Prodigal:002006	CDS	1607484	1608065	.	-	0	ID=AIIADLMI_01574;inference=ab initio prediction:Prodigal:002006;locus_tag=AIIADLMI_01574;product=hypothetical protein
CP016616.1	Prodigal:002006	CDS	1608142	1608465	.	-	0	ID=AIIADLMI_01575;inference=ab initio prediction:Prodigal:002006;locus_tag=AIIADLMI_01575;product=hypothetical protein
CP016616.1	Prodigal:002006	CDS	1609193	1610956	.	+	0	ID=AIIADLMI_01576;inference=ab initio prediction:Prodigal:002006;locus_tag=AIIADLMI_01576;product=hypothetical protein
CP016616.1	Prodigal:002006	CDS	1611094	1611792	.	+	0	ID=AIIADLMI_01577;eC_number=4.3.2.7;Name=chaC_1;db_xref=COG:COG3703;gene=chaC_1;inference=ab initio prediction:Prodigal:002006,similar to AA sequence:UniProtKB:P39163;locus_tag=AIIADLMI_01577;product=Glutathione-specific gamma-glutamylcyclotransferase
CP016616.1	Prodigal:002006	CDS	1611978	1612928	.	-	0	ID=AIIADLMI_01578;eC_number=2.1.1.316;Name=mmcR_2;gene=mmcR_2;inference=ab initio prediction:Prodigal:002006,similar to AA sequence:UniProtKB:Q9X5T6;locus_tag=AIIADLMI_01578;product=Mitomycin biosynthesis 6-O-methyltransferase
CP016616.1	Prodigal:002006	CDS	1613009	1613602	.	-	0	ID=AIIADLMI_01579;inference=ab initio prediction:Prodigal:002006;locus_tag=AIIADLMI_01579;product=hypothetical protein
CP016616.1	Prodigal:002006	CDS	1613889	1615661	.	+	0	ID=AIIADLMI_01580;inference=ab initio prediction:Prodigal:002006;locus_tag=AIIADLMI_01580;product=hypothetical protein
CP016616.1	Prodigal:002006	CDS	1615786	1616667	.	+	0	ID=AIIADLMI_01581;inference=ab initio prediction:Prodigal:002006;locus_tag=AIIADLMI_01581;product=hypothetical protein
CP016616.1	Prodigal:002006	CDS	1616899	1617564	.	+	0	ID=AIIADLMI_01582;inference=ab initio prediction:Prodigal:002006;locus_tag=AIIADLMI_01582;product=hypothetical protein
CP016616.1	Prodigal:002006	CDS	1617627	1618265	.	+	0	ID=AIIADLMI_01583;inference=ab initio prediction:Prodigal:002006;locus_tag=AIIADLMI_01583;product=hypothetical protein
CP016616.1	Prodigal:002006	CDS	1618320	1619087	.	-	0	ID=AIIADLMI_01584;inference=ab initio prediction:Prodigal:002006,similar to AA sequence:ISfinder:ISSsp5;locus_tag=AIIADLMI_01584;product=IS21 family transposase ISSsp5
CP016616.1	Prodigal:002006	CDS	1619084	1620571	.	-	0	ID=AIIADLMI_01585;inference=ab initio prediction:Prodigal:002006;locus_tag=AIIADLMI_01585;product=hypothetical protein
CP016616.1	Prodigal:002006	CDS	1620834	1622273	.	+	0	ID=AIIADLMI_01586;eC_number=4.1.1.105;db_xref=COG:COG0076;inference=ab initio prediction:Prodigal:002006,similar to AA sequence:UniProtKB:A7B1V0;locus_tag=AIIADLMI_01586;product=Tryptophan decarboxylase
CP016616.1	Prodigal:002006	CDS	1622339	1622857	.	-	0	ID=AIIADLMI_01587;inference=ab initio prediction:Prodigal:002006;locus_tag=AIIADLMI_01587;product=hypothetical protein
CP016616.1	Prodigal:002006	CDS	1623014	1623472	.	-	0	ID=AIIADLMI_01588;inference=ab initio prediction:Prodigal:002006;locus_tag=AIIADLMI_01588;product=hypothetical protein
CP016616.1	Prodigal:002006	CDS	1623848	1624339	.	-	0	ID=AIIADLMI_01589;inference=ab initio prediction:Prodigal:002006;locus_tag=AIIADLMI_01589;product=hypothetical protein
CP016616.1	Prodigal:002006	CDS	1624822	1625529	.	+	0	ID=AIIADLMI_01590;inference=ab initio prediction:Prodigal:002006;locus_tag=AIIADLMI_01590;product=hypothetical protein
CP016616.1	Prodigal:002006	CDS	1625529	1625708	.	+	0	ID=AIIADLMI_01591;inference=ab initio prediction:Prodigal:002006;locus_tag=AIIADLMI_01591;product=hypothetical protein
CP016616.1	Prodigal:002006	CDS	1626243	1626437	.	-	0	ID=AIIADLMI_01592;inference=ab initio prediction:Prodigal:002006;locus_tag=AIIADLMI_01592;product=hypothetical protein
CP016616.1	Prodigal:002006	CDS	1626675	1627085	.	-	0	ID=AIIADLMI_01593;inference=ab initio prediction:Prodigal:002006;locus_tag=AIIADLMI_01593;product=hypothetical protein
CP016616.1	Prodigal:002006	CDS	1627088	1627426	.	-	0	ID=AIIADLMI_01594;inference=ab initio prediction:Prodigal:002006;locus_tag=AIIADLMI_01594;product=hypothetical protein
CP016616.1	Prodigal:002006	CDS	1627806	1627973	.	-	0	ID=AIIADLMI_01595;inference=ab initio prediction:Prodigal:002006;locus_tag=AIIADLMI_01595;product=hypothetical protein
CP016616.1	Prodigal:002006	CDS	1628057	1628464	.	+	0	ID=AIIADLMI_01596;inference=ab initio prediction:Prodigal:002006;locus_tag=AIIADLMI_01596;product=hypothetical protein
CP016616.1	Prodigal:002006	CDS	1628508	1628654	.	-	0	ID=AIIADLMI_01597;inference=ab initio prediction:Prodigal:002006;locus_tag=AIIADLMI_01597;product=hypothetical protein
CP016616.1	Prodigal:002006	CDS	1628651	1629160	.	-	0	ID=AIIADLMI_01598;inference=ab initio prediction:Prodigal:002006;locus_tag=AIIADLMI_01598;product=hypothetical protein
CP016616.1	Prodigal:002006	CDS	1629338	1631545	.	-	0	ID=AIIADLMI_01599;Name=fadJ_1;db_xref=COG:COG1024;gene=fadJ_1;inference=ab initio prediction:Prodigal:002006,similar to AA sequence:UniProtKB:P77399;locus_tag=AIIADLMI_01599;product=Fatty acid oxidation complex subunit alpha
CP016616.1	Prodigal:002006	CDS	1631670	1632878	.	-	0	ID=AIIADLMI_01600;eC_number=2.3.1.-;Name=fadA_1;db_xref=COG:COG0183;gene=fadA_1;inference=ab initio prediction:Prodigal:002006,similar to AA sequence:UniProtKB:O53871;locus_tag=AIIADLMI_01600;product=Putative acyltransferase
CP016616.1	Prodigal:002006	CDS	1632891	1633160	.	-	0	ID=AIIADLMI_01601;inference=ab initio prediction:Prodigal:002006;locus_tag=AIIADLMI_01601;product=hypothetical protein
CP016616.1	Prodigal:002006	CDS	1633181	1634974	.	-	0	ID=AIIADLMI_01602;eC_number=1.3.8.-;Name=dmdC_2;db_xref=COG:COG1960;gene=dmdC_2;inference=ab initio prediction:Prodigal:002006,similar to AA sequence:UniProtKB:Q5LLW7;locus_tag=AIIADLMI_01602;product=3-methylmercaptopropionyl-CoA dehydrogenase
CP016616.1	Prodigal:002006	CDS	1635250	1635660	.	-	0	ID=AIIADLMI_01603;Name=zntR;db_xref=COG:COG0789;gene=zntR;inference=ab initio prediction:Prodigal:002006,similar to AA sequence:UniProtKB:P0ACS5;locus_tag=AIIADLMI_01603;product=HTH-type transcriptional regulator ZntR
CP016616.1	Prodigal:002006	CDS	1636020	1639211	.	+	0	ID=AIIADLMI_01604;inference=ab initio prediction:Prodigal:002006;locus_tag=AIIADLMI_01604;product=hypothetical protein
CP016616.1	Prodigal:002006	CDS	1639165	1640244	.	+	0	ID=AIIADLMI_01605;inference=ab initio prediction:Prodigal:002006;locus_tag=AIIADLMI_01605;product=hypothetical protein
CP016616.1	Prodigal:002006	CDS	1640241	1641005	.	+	0	ID=AIIADLMI_01606;inference=ab initio prediction:Prodigal:002006;locus_tag=AIIADLMI_01606;product=hypothetical protein
CP016616.1	Prodigal:002006	CDS	1641691	1642392	.	-	0	ID=AIIADLMI_01607;inference=ab initio prediction:Prodigal:002006;locus_tag=AIIADLMI_01607;product=hypothetical protein
CP016616.1	Prodigal:002006	CDS	1642389	1645013	.	-	0	ID=AIIADLMI_01608;eC_number=3.6.4.13;Name=srmB;gene=srmB;inference=ab initio prediction:Prodigal:002006,protein motif:HAMAP:MF_00967;locus_tag=AIIADLMI_01608;product=ATP-dependent RNA helicase SrmB
CP016616.1	Prodigal:002006	CDS	1645281	1646102	.	+	0	ID=AIIADLMI_01609;eC_number=1.1.1.163;Name=cpnA_4;gene=cpnA_4;inference=ab initio prediction:Prodigal:002006,similar to AA sequence:UniProtKB:Q8GAV9;locus_tag=AIIADLMI_01609;product=Cyclopentanol dehydrogenase
CP016616.1	Prodigal:002006	CDS	1646251	1647174	.	-	0	ID=AIIADLMI_01610;eC_number=2.1.1.144;Name=tam_4;gene=tam_4;inference=ab initio prediction:Prodigal:002006,protein motif:HAMAP:MF_00560;locus_tag=AIIADLMI_01610;product=Trans-aconitate 2-methyltransferase
CP016616.1	Prodigal:002006	CDS	1647251	1648306	.	+	0	ID=AIIADLMI_01611;inference=ab initio prediction:Prodigal:002006;locus_tag=AIIADLMI_01611;product=hypothetical protein
CP016616.1	Prodigal:002006	CDS	1648303	1650177	.	+	0	ID=AIIADLMI_01612;eC_number=6.5.1.1;Name=lig;gene=lig;inference=ab initio prediction:Prodigal:002006,protein motif:HAMAP:MF_00407;locus_tag=AIIADLMI_01612;product=DNA ligase
CP016616.1	Prodigal:002006	CDS	1650180	1650632	.	+	0	ID=AIIADLMI_01613;inference=ab initio prediction:Prodigal:002006,similar to AA sequence:UniProtKB:P9WFP9;locus_tag=AIIADLMI_01613;note=UPF0047 protein Rv2556c;product=hypothetical protein
CP016616.1	Prodigal:002006	CDS	1650869	1651540	.	+	0	ID=AIIADLMI_01614;Name=degU_4;db_xref=COG:COG2197;gene=degU_4;inference=ab initio prediction:Prodigal:002006,similar to AA sequence:UniProtKB:P13800;locus_tag=AIIADLMI_01614;product=Transcriptional regulatory protein DegU
CP016616.1	Prodigal:002006	CDS	1651537	1652478	.	-	0	ID=AIIADLMI_01615;eC_number=3.1.1.1;Name=nlhH;db_xref=COG:COG0657;gene=nlhH;inference=ab initio prediction:Prodigal:002006,similar to AA sequence:UniProtKB:P9WK87;locus_tag=AIIADLMI_01615;product=Carboxylesterase NlhH
CP016616.1	Prodigal:002006	CDS	1652575	1652838	.	+	0	ID=AIIADLMI_01616;inference=ab initio prediction:Prodigal:002006;locus_tag=AIIADLMI_01616;product=hypothetical protein
CP016616.1	Prodigal:002006	CDS	1652857	1654197	.	+	0	ID=AIIADLMI_01617;Name=dinF;db_xref=COG:COG0534;gene=dinF;inference=ab initio prediction:Prodigal:002006,similar to AA sequence:UniProtKB:P28303;locus_tag=AIIADLMI_01617;product=DNA damage-inducible protein F
CP016616.1	Prodigal:002006	CDS	1654194	1655279	.	-	0	ID=AIIADLMI_01618;eC_number=1.3.5.2;Name=pyrD;db_xref=COG:COG0167;gene=pyrD;inference=ab initio prediction:Prodigal:002006,similar to AA sequence:UniProtKB:P0A7E1;locus_tag=AIIADLMI_01618;product=Dihydroorotate dehydrogenase (quinone)
CP016616.1	Prodigal:002006	CDS	1655276	1655620	.	-	0	ID=AIIADLMI_01619;inference=ab initio prediction:Prodigal:002006;locus_tag=AIIADLMI_01619;product=hypothetical protein
CP016616.1	Prodigal:002006	CDS	1655775	1656407	.	+	0	ID=AIIADLMI_01620;inference=ab initio prediction:Prodigal:002006;locus_tag=AIIADLMI_01620;product=hypothetical protein
CP016616.1	Prodigal:002006	CDS	1656415	1658148	.	-	0	ID=AIIADLMI_01621;eC_number=6.1.1.6;Name=lysS;db_xref=COG:COG1384;gene=lysS;inference=ab initio prediction:Prodigal:002006,similar to AA sequence:UniProtKB:O51603;locus_tag=AIIADLMI_01621;product=Lysine--tRNA ligase
CP016616.1	Prodigal:002006	CDS	1658256	1659143	.	-	0	ID=AIIADLMI_01622;eC_number=4.2.2.-;Name=mltF_1;gene=mltF_1;inference=ab initio prediction:Prodigal:002006,protein motif:HAMAP:MF_02016;locus_tag=AIIADLMI_01622;product=Membrane-bound lytic murein transglycosylase F
CP016616.1	Prodigal:002006	CDS	1659211	1661037	.	+	0	ID=AIIADLMI_01623;inference=ab initio prediction:Prodigal:002006;locus_tag=AIIADLMI_01623;product=hypothetical protein
CP016616.1	Prodigal:002006	CDS	1661034	1661201	.	-	0	ID=AIIADLMI_01624;inference=ab initio prediction:Prodigal:002006;locus_tag=AIIADLMI_01624;product=hypothetical protein
CP016616.1	Prodigal:002006	CDS	1661264	1663453	.	-	0	ID=AIIADLMI_01625;eC_number=3.6.4.12;Name=recD2_3;db_xref=COG:COG0507;gene=recD2_3;inference=ab initio prediction:Prodigal:002006,similar to AA sequence:UniProtKB:Q9RT63;locus_tag=AIIADLMI_01625;product=ATP-dependent RecD-like DNA helicase
CP016616.1	Prodigal:002006	CDS	1663547	1664212	.	-	0	ID=AIIADLMI_01626;inference=ab initio prediction:Prodigal:002006;locus_tag=AIIADLMI_01626;product=hypothetical protein
CP016616.1	Prodigal:002006	CDS	1664568	1665218	.	+	0	ID=AIIADLMI_01627;inference=ab initio prediction:Prodigal:002006;locus_tag=AIIADLMI_01627;product=hypothetical protein
CP016616.1	Prodigal:002006	CDS	1665429	1666424	.	-	0	ID=AIIADLMI_01628;inference=ab initio prediction:Prodigal:002006;locus_tag=AIIADLMI_01628;product=hypothetical protein
CP016616.1	Prodigal:002006	CDS	1666421	1668256	.	-	0	ID=AIIADLMI_01629;inference=ab initio prediction:Prodigal:002006;locus_tag=AIIADLMI_01629;product=hypothetical protein
CP016616.1	Prodigal:002006	CDS	1668253	1668549	.	-	0	ID=AIIADLMI_01630;inference=ab initio prediction:Prodigal:002006;locus_tag=AIIADLMI_01630;product=hypothetical protein
CP016616.1	Prodigal:002006	CDS	1668836	1669441	.	+	0	ID=AIIADLMI_01631;inference=ab initio prediction:Prodigal:002006;locus_tag=AIIADLMI_01631;product=hypothetical protein
CP016616.1	Prodigal:002006	CDS	1669474	1669860	.	+	0	ID=AIIADLMI_01632;inference=ab initio prediction:Prodigal:002006;locus_tag=AIIADLMI_01632;product=hypothetical protein
CP016616.1	Prodigal:002006	CDS	1669889	1670164	.	+	0	ID=AIIADLMI_01633;inference=ab initio prediction:Prodigal:002006;locus_tag=AIIADLMI_01633;product=hypothetical protein
CP016616.1	Prodigal:002006	CDS	1670233	1671042	.	-	0	ID=AIIADLMI_01634;eC_number=2.1.1.163;Name=COQ5_4;gene=COQ5_4;inference=ab initio prediction:Prodigal:002006,protein motif:HAMAP:MF_01813;locus_tag=AIIADLMI_01634;product=2-methoxy-6-polyprenyl-1%2C4-benzoquinol methylase%2C mitochondrial
CP016616.1	Prodigal:002006	CDS	1671386	1671889	.	+	0	ID=AIIADLMI_01635;Name=ssb_1;gene=ssb_1;inference=ab initio prediction:Prodigal:002006,similar to AA sequence:UniProtKB:P25762;locus_tag=AIIADLMI_01635;product=Single-stranded DNA-binding protein
CP016616.1	Prodigal:002006	CDS	1671954	1672868	.	-	0	ID=AIIADLMI_01636;inference=ab initio prediction:Prodigal:002006;locus_tag=AIIADLMI_01636;product=hypothetical protein
CP016616.1	Prodigal:002006	CDS	1673032	1673307	.	-	0	ID=AIIADLMI_01637;inference=ab initio prediction:Prodigal:002006;locus_tag=AIIADLMI_01637;product=hypothetical protein
CP016616.1	Prodigal:002006	CDS	1673689	1674261	.	+	0	ID=AIIADLMI_01638;inference=ab initio prediction:Prodigal:002006;locus_tag=AIIADLMI_01638;product=hypothetical protein
CP016616.1	Prodigal:002006	CDS	1674284	1676116	.	-	0	ID=AIIADLMI_01639;inference=ab initio prediction:Prodigal:002006;locus_tag=AIIADLMI_01639;product=hypothetical protein
CP016616.1	Prodigal:002006	CDS	1676233	1677495	.	-	0	ID=AIIADLMI_01640;eC_number=3.4.11.4;Name=pepT_2;gene=pepT_2;inference=ab initio prediction:Prodigal:002006,protein motif:HAMAP:MF_00550;locus_tag=AIIADLMI_01640;product=Peptidase T
CP016616.1	Prodigal:002006	CDS	1677500	1679053	.	-	0	ID=AIIADLMI_01641;Name=abgT_2;db_xref=COG:COG2978;gene=abgT_2;inference=ab initio prediction:Prodigal:002006,similar to AA sequence:UniProtKB:P46133;locus_tag=AIIADLMI_01641;product=p-aminobenzoyl-glutamate transport protein
CP016616.1	Prodigal:002006	CDS	1679373	1680476	.	+	0	ID=AIIADLMI_01642;Name=yhhT_1;db_xref=COG:COG0628;gene=yhhT_1;inference=ab initio prediction:Prodigal:002006,similar to AA sequence:UniProtKB:P0AGM0;locus_tag=AIIADLMI_01642;product=Putative transport protein YhhT
CP016616.1	Prodigal:002006	CDS	1680370	1682289	.	-	0	ID=AIIADLMI_01643;eC_number=3.1.4.53;Name=cpdA_1;gene=cpdA_1;inference=ab initio prediction:Prodigal:002006,protein motif:HAMAP:MF_00905;locus_tag=AIIADLMI_01643;product=3'%2C5'-cyclic adenosine monophosphate phosphodiesterase CpdA
CP016616.1	Prodigal:002006	CDS	1682541	1683113	.	+	0	ID=AIIADLMI_01644;inference=ab initio prediction:Prodigal:002006;locus_tag=AIIADLMI_01644;product=hypothetical protein
CP016616.1	Prodigal:002006	CDS	1683247	1684248	.	+	0	ID=AIIADLMI_01645;eC_number=3.5.1.2;Name=glsA1_2;db_xref=COG:COG2066;gene=glsA1_2;inference=ab initio prediction:Prodigal:002006,similar to AA sequence:UniProtKB:P77454;locus_tag=AIIADLMI_01645;product=Glutaminase 1
CP016616.1	Prodigal:002006	CDS	1684304	1684549	.	+	0	ID=AIIADLMI_01646;inference=ab initio prediction:Prodigal:002006;locus_tag=AIIADLMI_01646;product=hypothetical protein
CP016616.1	Prodigal:002006	CDS	1684563	1686026	.	+	0	ID=AIIADLMI_01647;eC_number=3.5.2.7;Name=hutI_2;gene=hutI_2;inference=ab initio prediction:Prodigal:002006,protein motif:HAMAP:MF_00372;locus_tag=AIIADLMI_01647;product=Imidazolonepropionase
CP016616.1	Prodigal:002006	CDS	1686158	1686565	.	-	0	ID=AIIADLMI_01648;inference=ab initio prediction:Prodigal:002006;locus_tag=AIIADLMI_01648;product=hypothetical protein
CP016616.1	Prodigal:002006	CDS	1687192	1688031	.	+	0	ID=AIIADLMI_01649;inference=ab initio prediction:Prodigal:002006;locus_tag=AIIADLMI_01649;product=hypothetical protein
CP016616.1	Prodigal:002006	CDS	1688151	1688441	.	-	0	ID=AIIADLMI_01650;inference=ab initio prediction:Prodigal:002006;locus_tag=AIIADLMI_01650;product=hypothetical protein
CP016616.1	Prodigal:002006	CDS	1689130	1690662	.	+	0	ID=AIIADLMI_01651;inference=ab initio prediction:Prodigal:002006;locus_tag=AIIADLMI_01651;product=hypothetical protein
CP016616.1	Prodigal:002006	CDS	1690720	1691556	.	+	0	ID=AIIADLMI_01652;inference=ab initio prediction:Prodigal:002006;locus_tag=AIIADLMI_01652;product=hypothetical protein
CP016616.1	Prodigal:002006	CDS	1691907	1693280	.	+	0	ID=AIIADLMI_01653;eC_number=2.3.1.-;Name=patA;db_xref=COG:COG1696;gene=patA;inference=ab initio prediction:Prodigal:002006,similar to AA sequence:UniProtKB:O25526;locus_tag=AIIADLMI_01653;product=Peptidoglycan O-acetyltransferase
CP016616.1	Prodigal:002006	CDS	1693255	1694304	.	+	0	ID=AIIADLMI_01654;inference=ab initio prediction:Prodigal:002006;locus_tag=AIIADLMI_01654;product=hypothetical protein
CP016616.1	Aragorn:001002	tRNA	1694728	1694804	.	-	.	ID=AIIADLMI_01655;inference=COORDINATES:profile:Aragorn:001002;locus_tag=AIIADLMI_01655;product=tRNA-Met(cat)
CP016616.1	barrnap:0.9	rRNA	1694941	1695048	5.8e-09	-	.	ID=AIIADLMI_01656;locus_tag=AIIADLMI_01656;product=5S ribosomal RNA
CP016616.1	barrnap:0.9	rRNA	1695170	1697966	0	-	.	ID=AIIADLMI_01657;locus_tag=AIIADLMI_01657;product=23S ribosomal RNA
CP016616.1	Aragorn:001002	tRNA	1698266	1698341	.	-	.	ID=AIIADLMI_01658;inference=COORDINATES:profile:Aragorn:001002;locus_tag=AIIADLMI_01658;product=tRNA-Ala(tgc)
CP016616.1	Aragorn:001002	tRNA	1698366	1698442	.	-	.	ID=AIIADLMI_01659;inference=COORDINATES:profile:Aragorn:001002;locus_tag=AIIADLMI_01659;product=tRNA-Ile(gat)
CP016616.1	barrnap:0.9	rRNA	1698620	1700103	0	-	.	ID=AIIADLMI_01660;locus_tag=AIIADLMI_01660;product=16S ribosomal RNA
CP016616.1	Aragorn:001002	tRNA	1700907	1700981	.	-	.	ID=AIIADLMI_01661;inference=COORDINATES:profile:Aragorn:001002;locus_tag=AIIADLMI_01661;product=tRNA-Gly(ccc)
CP016616.1	Prodigal:002006	CDS	1701053	1702144	.	-	0	ID=AIIADLMI_01662;eC_number=3.5.4.13;Name=dcd;gene=dcd;inference=ab initio prediction:Prodigal:002006,protein motif:HAMAP:MF_00146;locus_tag=AIIADLMI_01662;product=dCTP deaminase%2C dUMP-forming
CP016616.1	Prodigal:002006	CDS	1702363	1702755	.	+	0	ID=AIIADLMI_01663;Name=apaG;db_xref=COG:COG2967;gene=apaG;inference=ab initio prediction:Prodigal:002006,similar to AA sequence:UniProtKB:Q7VU61;locus_tag=AIIADLMI_01663;product=Protein ApaG
CP016616.1	Prodigal:002006	CDS	1702763	1703935	.	+	0	ID=AIIADLMI_01664;eC_number=3.5.1.16;Name=argE_2;db_xref=COG:COG0624;gene=argE_2;inference=ab initio prediction:Prodigal:002006,similar to AA sequence:UniProtKB:P23908;locus_tag=AIIADLMI_01664;product=Acetylornithine deacetylase
CP016616.1	Prodigal:002006	CDS	1704107	1705096	.	-	0	ID=AIIADLMI_01665;Name=hslO;db_xref=COG:COG1281;gene=hslO;inference=ab initio prediction:Prodigal:002006,similar to AA sequence:UniProtKB:P0A6Y5;locus_tag=AIIADLMI_01665;product=33 kDa chaperonin
CP016616.1	Prodigal:002006	CDS	1705093	1706019	.	-	0	ID=AIIADLMI_01666;eC_number=2.1.3.3;Name=argF;db_xref=COG:COG0078;gene=argF;inference=ab initio prediction:Prodigal:002006,similar to AA sequence:UniProtKB:P11724;locus_tag=AIIADLMI_01666;product=Ornithine carbamoyltransferase%2C anabolic
CP016616.1	Prodigal:002006	CDS	1706016	1707224	.	-	0	ID=AIIADLMI_01667;eC_number=2.6.1.11;Name=aruC;db_xref=COG:COG4992;gene=aruC;inference=ab initio prediction:Prodigal:002006,similar to AA sequence:UniProtKB:O30508;locus_tag=AIIADLMI_01667;product=Succinylornithine transaminase/acetylornithine aminotransferase
CP016616.1	Prodigal:002006	CDS	1707599	1708138	.	+	0	ID=AIIADLMI_01668;inference=ab initio prediction:Prodigal:002006;locus_tag=AIIADLMI_01668;product=hypothetical protein
CP016616.1	Prodigal:002006	CDS	1708214	1708930	.	-	0	ID=AIIADLMI_01669;Name=phoB;db_xref=COG:COG0745;gene=phoB;inference=ab initio prediction:Prodigal:002006,similar to AA sequence:UniProtKB:P0AFJ5;locus_tag=AIIADLMI_01669;product=Phosphate regulon transcriptional regulatory protein PhoB
CP016616.1	Prodigal:002006	CDS	1708933	1709646	.	-	0	ID=AIIADLMI_01670;Name=phoU;db_xref=COG:COG0704;gene=phoU;inference=ab initio prediction:Prodigal:002006,similar to AA sequence:UniProtKB:Q51547;locus_tag=AIIADLMI_01670;product=Phosphate-specific transport system accessory protein PhoU 
CP016616.1	Prodigal:002006	CDS	1709676	1710494	.	-	0	ID=AIIADLMI_01671;eC_number=7.3.2.1;Name=pstB;db_xref=COG:COG1117;gene=pstB;inference=ab initio prediction:Prodigal:002006,similar to AA sequence:UniProtKB:P0AAH0;locus_tag=AIIADLMI_01671;product=Phosphate import ATP-binding protein PstB
CP016616.1	Prodigal:002006	CDS	1710491	1711393	.	-	0	ID=AIIADLMI_01672;Name=pstA;db_xref=COG:COG0581;gene=pstA;inference=ab initio prediction:Prodigal:002006,similar to AA sequence:UniProtKB:P07654;locus_tag=AIIADLMI_01672;product=Phosphate transport system permease protein PstA
CP016616.1	Prodigal:002006	CDS	1711404	1712378	.	-	0	ID=AIIADLMI_01673;Name=pstC;db_xref=COG:COG0573;gene=pstC;inference=ab initio prediction:Prodigal:002006,similar to AA sequence:UniProtKB:P0AGH8;locus_tag=AIIADLMI_01673;product=Phosphate transport system permease protein PstC
CP016616.1	Prodigal:002006	CDS	1712414	1713457	.	-	0	ID=AIIADLMI_01674;Name=pstS;db_xref=COG:COG0226;gene=pstS;inference=ab initio prediction:Prodigal:002006,similar to AA sequence:UniProtKB:P0AG82;locus_tag=AIIADLMI_01674;product=Phosphate-binding protein PstS
CP016616.1	Prodigal:002006	CDS	1713623	1714930	.	-	0	ID=AIIADLMI_01675;eC_number=2.7.-.-;Name=sasA_8;gene=sasA_8;inference=ab initio prediction:Prodigal:002006,protein motif:HAMAP:MF_01837;locus_tag=AIIADLMI_01675;product=Adaptive-response sensory-kinase SasA
CP016616.1	Prodigal:002006	CDS	1714989	1716053	.	-	0	ID=AIIADLMI_01676;Name=ybhN_1;db_xref=COG:COG0392;gene=ybhN_1;inference=ab initio prediction:Prodigal:002006,similar to AA sequence:UniProtKB:P75770;locus_tag=AIIADLMI_01676;product=Inner membrane protein YbhN
CP016616.1	Prodigal:002006	CDS	1716305	1717696	.	+	0	ID=AIIADLMI_01677;inference=ab initio prediction:Prodigal:002006;locus_tag=AIIADLMI_01677;product=hypothetical protein
CP016616.1	Prodigal:002006	CDS	1717703	1718248	.	+	0	ID=AIIADLMI_01678;eC_number=2.7.1.156;Name=cobP;gene=cobP;inference=ab initio prediction:Prodigal:002006,similar to AA sequence:UniProtKB:P29931;locus_tag=AIIADLMI_01678;product=Bifunctional adenosylcobalamin biosynthesis protein CobP
CP016616.1	Prodigal:002006	CDS	1718259	1719110	.	-	0	ID=AIIADLMI_01679;inference=ab initio prediction:Prodigal:002006;locus_tag=AIIADLMI_01679;product=hypothetical protein
CP016616.1	Prodigal:002006	CDS	1719509	1720624	.	+	0	ID=AIIADLMI_01680;inference=ab initio prediction:Prodigal:002006;locus_tag=AIIADLMI_01680;product=hypothetical protein
CP016616.1	Prodigal:002006	CDS	1720576	1721889	.	-	0	ID=AIIADLMI_01681;Name=ycaD_1;gene=ycaD_1;inference=ab initio prediction:Prodigal:002006,similar to AA sequence:UniProtKB:P21503;locus_tag=AIIADLMI_01681;product=putative MFS-type transporter YcaD
CP016616.1	Prodigal:002006	CDS	1722044	1722352	.	-	0	ID=AIIADLMI_01682;inference=ab initio prediction:Prodigal:002006;locus_tag=AIIADLMI_01682;product=hypothetical protein
CP016616.1	Prodigal:002006	CDS	1722459	1724213	.	+	0	ID=AIIADLMI_01683;eC_number=3.4.19.13;Name=ggt;db_xref=COG:COG0405;gene=ggt;inference=ab initio prediction:Prodigal:002006,similar to AA sequence:UniProtKB:P54422;locus_tag=AIIADLMI_01683;product=Glutathione hydrolase proenzyme
CP016616.1	Prodigal:002006	CDS	1724279	1725184	.	+	0	ID=AIIADLMI_01684;eC_number=1.1.1.133;Name=rmlD_1;gene=rmlD_1;inference=ab initio prediction:Prodigal:002006,similar to AA sequence:UniProtKB:Q2SYI1;locus_tag=AIIADLMI_01684;product=dTDP-4-dehydrorhamnose reductase
CP016616.1	Prodigal:002006	CDS	1725268	1726458	.	+	0	ID=AIIADLMI_01685;eC_number=2.5.1.-;Name=metZ;db_xref=COG:COG0626;gene=metZ;inference=ab initio prediction:Prodigal:002006,similar to AA sequence:UniProtKB:P9WGB5;locus_tag=AIIADLMI_01685;product=O-succinylhomoserine sulfhydrylase
CP016616.1	Prodigal:002006	CDS	1726480	1726851	.	-	0	ID=AIIADLMI_01686;inference=ab initio prediction:Prodigal:002006;locus_tag=AIIADLMI_01686;product=hypothetical protein
CP016616.1	Prodigal:002006	CDS	1727014	1728762	.	-	0	ID=AIIADLMI_01687;inference=ab initio prediction:Prodigal:002006;locus_tag=AIIADLMI_01687;product=hypothetical protein
CP016616.1	Prodigal:002006	CDS	1728759	1729427	.	-	0	ID=AIIADLMI_01688;inference=ab initio prediction:Prodigal:002006;locus_tag=AIIADLMI_01688;product=hypothetical protein
CP016616.1	Prodigal:002006	CDS	1729518	1730663	.	-	0	ID=AIIADLMI_01689;db_xref=COG:COG4663;inference=ab initio prediction:Prodigal:002006,similar to AA sequence:UniProtKB:Q8YSQ6;locus_tag=AIIADLMI_01689;product=Monocarboxylate 2-oxoacid-binding periplasmic protein
CP016616.1	Prodigal:002006	CDS	1731017	1731157	.	+	0	ID=AIIADLMI_01690;inference=ab initio prediction:Prodigal:002006;locus_tag=AIIADLMI_01690;product=hypothetical protein
CP016616.1	Prodigal:002006	CDS	1731389	1734901	.	-	0	ID=AIIADLMI_01691;inference=ab initio prediction:Prodigal:002006;locus_tag=AIIADLMI_01691;product=hypothetical protein
CP016616.1	Prodigal:002006	CDS	1735388	1735798	.	+	0	ID=AIIADLMI_01692;inference=ab initio prediction:Prodigal:002006;locus_tag=AIIADLMI_01692;product=hypothetical protein
CP016616.1	Prodigal:002006	CDS	1735841	1736818	.	-	0	ID=AIIADLMI_01693;inference=ab initio prediction:Prodigal:002006;locus_tag=AIIADLMI_01693;product=hypothetical protein
CP016616.1	Prodigal:002006	CDS	1736867	1738873	.	-	0	ID=AIIADLMI_01694;Name=hxuC;db_xref=COG:COG1629;gene=hxuC;inference=ab initio prediction:Prodigal:002006,similar to AA sequence:UniProtKB:P44600;locus_tag=AIIADLMI_01694;product=Heme/hemopexin utilization protein C
CP016616.1	Prodigal:002006	CDS	1738950	1741613	.	-	0	ID=AIIADLMI_01695;inference=ab initio prediction:Prodigal:002006;locus_tag=AIIADLMI_01695;product=hypothetical protein
CP016616.1	Prodigal:002006	CDS	1741973	1742992	.	+	0	ID=AIIADLMI_01696;Name=hemS;db_xref=COG:COG3720;gene=hemS;inference=ab initio prediction:Prodigal:002006,similar to AA sequence:UniProtKB:P31517;locus_tag=AIIADLMI_01696;product=Hemin transport protein HemS
CP016616.1	Prodigal:002006	CDS	1743008	1744243	.	-	0	ID=AIIADLMI_01697;eC_number=1.4.99.-;Name=dadA_2;db_xref=COG:COG0665;gene=dadA_2;inference=ab initio prediction:Prodigal:002006,similar to AA sequence:UniProtKB:P0A6J5;locus_tag=AIIADLMI_01697;product=D-amino acid dehydrogenase
CP016616.1	Prodigal:002006	CDS	1744313	1745335	.	-	0	ID=AIIADLMI_01698;eC_number=5.1.1.8;inference=ab initio prediction:Prodigal:002006,similar to AA sequence:UniProtKB:Q8FYS0;locus_tag=AIIADLMI_01698;product=4-hydroxyproline 2-epimerase
CP016616.1	Prodigal:002006	CDS	1745411	1746337	.	-	0	ID=AIIADLMI_01699;eC_number=4.1.2.28;Name=yjhH_1;db_xref=COG:COG0329;gene=yjhH_1;inference=ab initio prediction:Prodigal:002006,similar to AA sequence:UniProtKB:P39359;locus_tag=AIIADLMI_01699;product=putative 2-dehydro-3-deoxy-D-pentonate aldolase YjhH
CP016616.1	Prodigal:002006	CDS	1746467	1747177	.	+	0	ID=AIIADLMI_01700;Name=rspR_2;db_xref=COG:COG1802;gene=rspR_2;inference=ab initio prediction:Prodigal:002006,similar to AA sequence:UniProtKB:P0ACM2;locus_tag=AIIADLMI_01700;product=HTH-type transcriptional repressor RspR
CP016616.1	Prodigal:002006	CDS	1747589	1747777	.	+	0	ID=AIIADLMI_01701;inference=ab initio prediction:Prodigal:002006;locus_tag=AIIADLMI_01701;product=hypothetical protein
CP016616.1	Prodigal:002006	CDS	1747925	1748689	.	+	0	ID=AIIADLMI_01702;inference=ab initio prediction:Prodigal:002006;locus_tag=AIIADLMI_01702;product=hypothetical protein
CP016616.1	Prodigal:002006	CDS	1749280	1750902	.	-	0	ID=AIIADLMI_01703;eC_number=2.7.-.-;Name=sasA_9;gene=sasA_9;inference=ab initio prediction:Prodigal:002006,protein motif:HAMAP:MF_01837;locus_tag=AIIADLMI_01703;product=Adaptive-response sensory-kinase SasA
CP016616.1	Prodigal:002006	CDS	1750899	1751612	.	-	0	ID=AIIADLMI_01704;Name=baeR_1;db_xref=COG:COG0745;gene=baeR_1;inference=ab initio prediction:Prodigal:002006,similar to AA sequence:UniProtKB:P69228;locus_tag=AIIADLMI_01704;product=Transcriptional regulatory protein BaeR
CP016616.1	Prodigal:002006	CDS	1751750	1753252	.	+	0	ID=AIIADLMI_01705;inference=ab initio prediction:Prodigal:002006;locus_tag=AIIADLMI_01705;product=hypothetical protein
CP016616.1	Prodigal:002006	CDS	1753255	1755390	.	+	0	ID=AIIADLMI_01706;inference=ab initio prediction:Prodigal:002006;locus_tag=AIIADLMI_01706;product=hypothetical protein
CP016616.1	Prodigal:002006	CDS	1755735	1756610	.	+	0	ID=AIIADLMI_01707;inference=ab initio prediction:Prodigal:002006,similar to AA sequence:ISfinder:ISMno24;locus_tag=AIIADLMI_01707;product=IS91 family transposase ISMno24
CP016616.1	Prodigal:002006	CDS	1756623	1757837	.	+	0	ID=AIIADLMI_01708;inference=ab initio prediction:Prodigal:002006,similar to AA sequence:ISfinder:ISMno23;locus_tag=AIIADLMI_01708;product=IS91 family transposase ISMno23
CP016616.1	Prodigal:002006	CDS	1758670	1758807	.	+	0	ID=AIIADLMI_01709;inference=ab initio prediction:Prodigal:002006;locus_tag=AIIADLMI_01709;product=hypothetical protein
CP016616.1	Prodigal:002006	CDS	1758884	1759852	.	+	0	ID=AIIADLMI_01710;Name=rhaR_1;gene=rhaR_1;inference=ab initio prediction:Prodigal:002006,similar to AA sequence:UniProtKB:P09378;locus_tag=AIIADLMI_01710;product=HTH-type transcriptional activator RhaR
CP016616.1	Prodigal:002006	CDS	1759946	1761022	.	+	0	ID=AIIADLMI_01711;inference=ab initio prediction:Prodigal:002006;locus_tag=AIIADLMI_01711;product=hypothetical protein
CP016616.1	Prodigal:002006	CDS	1761105	1761929	.	+	0	ID=AIIADLMI_01712;eC_number=7.5.2.-;Name=frcA_3;db_xref=COG:COG1129;gene=frcA_3;inference=ab initio prediction:Prodigal:002006,similar to AA sequence:UniProtKB:Q9F9B0;locus_tag=AIIADLMI_01712;product=Fructose import ATP-binding protein FrcA
CP016616.1	Prodigal:002006	CDS	1761926	1763185	.	+	0	ID=AIIADLMI_01713;Name=xylH_2;db_xref=COG:COG4214;gene=xylH_2;inference=ab initio prediction:Prodigal:002006,similar to AA sequence:UniProtKB:P0AGI4;locus_tag=AIIADLMI_01713;product=Xylose transport system permease protein XylH
CP016616.1	Prodigal:002006	CDS	1763207	1763935	.	+	0	ID=AIIADLMI_01714;eC_number=1.1.1.56;Name=rbtD_1;gene=rbtD_1;inference=ab initio prediction:Prodigal:002006,similar to AA sequence:UniProtKB:P00335;locus_tag=AIIADLMI_01714;product=Ribitol 2-dehydrogenase
CP016616.1	Prodigal:002006	CDS	1763992	1765605	.	+	0	ID=AIIADLMI_01715;eC_number=2.7.1.16;Name=araB_1;db_xref=COG:COG1069;gene=araB_1;inference=ab initio prediction:Prodigal:002006,similar to AA sequence:UniProtKB:P94524;locus_tag=AIIADLMI_01715;product=Ribulokinase
CP016616.1	Prodigal:002006	CDS	1765766	1766506	.	-	0	ID=AIIADLMI_01716;inference=ab initio prediction:Prodigal:002006;locus_tag=AIIADLMI_01716;product=hypothetical protein
CP016616.1	Prodigal:002006	CDS	1766539	1767429	.	-	0	ID=AIIADLMI_01717;Name=lacG;gene=lacG;inference=ab initio prediction:Prodigal:002006,similar to AA sequence:UniProtKB:P29824;locus_tag=AIIADLMI_01717;product=Lactose transport system permease protein LacG
CP016616.1	Prodigal:002006	CDS	1767437	1768444	.	-	0	ID=AIIADLMI_01718;Name=ugpA_1;db_xref=COG:COG1175;gene=ugpA_1;inference=ab initio prediction:Prodigal:002006,similar to AA sequence:UniProtKB:P10905;locus_tag=AIIADLMI_01718;product=sn-glycerol-3-phosphate transport system permease protein UgpA
CP016616.1	Prodigal:002006	CDS	1768428	1769741	.	-	0	ID=AIIADLMI_01719;Name=ugpB_2;db_xref=COG:COG1653;gene=ugpB_2;inference=ab initio prediction:Prodigal:002006,similar to AA sequence:UniProtKB:P0AG80;locus_tag=AIIADLMI_01719;product=sn-glycerol-3-phosphate-binding periplasmic protein UgpB
CP016616.1	Prodigal:002006	CDS	1769895	1770842	.	-	0	ID=AIIADLMI_01720;Name=eryD;db_xref=COG:COG2390;gene=eryD;inference=ab initio prediction:Prodigal:002006,similar to AA sequence:UniProtKB:Q2YIQ4;locus_tag=AIIADLMI_01720;product=Erythritol catabolism regulatory protein EryD
CP016616.1	Prodigal:002006	CDS	1770850	1771569	.	-	0	ID=AIIADLMI_01721;eC_number=3.1.3.18;Name=gph_2;gene=gph_2;inference=ab initio prediction:Prodigal:002006,protein motif:HAMAP:MF_00495;locus_tag=AIIADLMI_01721;product=Phosphoglycolate phosphatase
CP016616.1	Prodigal:002006	CDS	1772613	1773857	.	+	0	ID=AIIADLMI_01722;Name=xerC_5;gene=xerC_5;inference=ab initio prediction:Prodigal:002006,protein motif:HAMAP:MF_01808;locus_tag=AIIADLMI_01722;product=Tyrosine recombinase XerC
CP016616.1	Prodigal:002006	CDS	1773861	1774610	.	+	0	ID=AIIADLMI_01723;inference=ab initio prediction:Prodigal:002006;locus_tag=AIIADLMI_01723;product=hypothetical protein
CP016616.1	Prodigal:002006	CDS	1774716	1774946	.	+	0	ID=AIIADLMI_01724;inference=ab initio prediction:Prodigal:002006;locus_tag=AIIADLMI_01724;product=hypothetical protein
CP016616.1	Prodigal:002006	CDS	1775027	1775608	.	+	0	ID=AIIADLMI_01725;inference=ab initio prediction:Prodigal:002006;locus_tag=AIIADLMI_01725;product=hypothetical protein
CP016616.1	Prodigal:002006	CDS	1775605	1776951	.	+	0	ID=AIIADLMI_01726;inference=ab initio prediction:Prodigal:002006;locus_tag=AIIADLMI_01726;product=hypothetical protein
CP016616.1	Prodigal:002006	CDS	1777032	1777304	.	+	0	ID=AIIADLMI_01727;inference=ab initio prediction:Prodigal:002006;locus_tag=AIIADLMI_01727;product=hypothetical protein
CP016616.1	Prodigal:002006	CDS	1777320	1777973	.	+	0	ID=AIIADLMI_01728;inference=ab initio prediction:Prodigal:002006;locus_tag=AIIADLMI_01728;product=hypothetical protein
CP016616.1	Prodigal:002006	CDS	1778064	1778288	.	+	0	ID=AIIADLMI_01729;inference=ab initio prediction:Prodigal:002006;locus_tag=AIIADLMI_01729;product=hypothetical protein
CP016616.1	Prodigal:002006	CDS	1779059	1779238	.	+	0	ID=AIIADLMI_01730;inference=ab initio prediction:Prodigal:002006;locus_tag=AIIADLMI_01730;product=hypothetical protein
CP016616.1	Prodigal:002006	CDS	1779340	1780584	.	-	0	ID=AIIADLMI_01731;eC_number=2.1.1.222;Name=COQ3_3;gene=COQ3_3;inference=ab initio prediction:Prodigal:002006,protein motif:HAMAP:MF_00472;locus_tag=AIIADLMI_01731;product=Ubiquinone biosynthesis O-methyltransferase%2C mitochondrial
CP016616.1	Prodigal:002006	CDS	1780761	1781528	.	-	0	ID=AIIADLMI_01732;eC_number=2.1.1.307;Name=elmMIII;gene=elmMIII;inference=ab initio prediction:Prodigal:002006,similar to AA sequence:UniProtKB:Q9AJU0;locus_tag=AIIADLMI_01732;product=8-demethyl-8-(2%2C3-dimethoxy-alpha-L-rhamnosyl)-tetracenomycin-C 4'-O-methyltransferase
CP016616.1	Prodigal:002006	CDS	1781872	1782090	.	-	0	ID=AIIADLMI_01733;inference=ab initio prediction:Prodigal:002006;locus_tag=AIIADLMI_01733;product=hypothetical protein
CP016616.1	Prodigal:002006	CDS	1782385	1782705	.	+	0	ID=AIIADLMI_01734;inference=ab initio prediction:Prodigal:002006;locus_tag=AIIADLMI_01734;product=hypothetical protein
CP016616.1	Prodigal:002006	CDS	1782672	1783064	.	+	0	ID=AIIADLMI_01735;inference=ab initio prediction:Prodigal:002006;locus_tag=AIIADLMI_01735;product=hypothetical protein
CP016616.1	Prodigal:002006	CDS	1783134	1783283	.	-	0	ID=AIIADLMI_01736;inference=ab initio prediction:Prodigal:002006;locus_tag=AIIADLMI_01736;product=hypothetical protein
CP016616.1	Prodigal:002006	CDS	1783353	1783592	.	+	0	ID=AIIADLMI_01737;inference=ab initio prediction:Prodigal:002006;locus_tag=AIIADLMI_01737;product=hypothetical protein
CP016616.1	Prodigal:002006	CDS	1783733	1784029	.	+	0	ID=AIIADLMI_01738;inference=ab initio prediction:Prodigal:002006;locus_tag=AIIADLMI_01738;product=hypothetical protein
CP016616.1	Prodigal:002006	CDS	1784089	1785420	.	+	0	ID=AIIADLMI_01739;inference=ab initio prediction:Prodigal:002006;locus_tag=AIIADLMI_01739;product=hypothetical protein
CP016616.1	Prodigal:002006	CDS	1785971	1786216	.	+	0	ID=AIIADLMI_01740;inference=ab initio prediction:Prodigal:002006;locus_tag=AIIADLMI_01740;product=hypothetical protein
CP016616.1	Prodigal:002006	CDS	1786632	1786883	.	+	0	ID=AIIADLMI_01741;inference=ab initio prediction:Prodigal:002006;locus_tag=AIIADLMI_01741;product=hypothetical protein
CP016616.1	Prodigal:002006	CDS	1787030	1787692	.	-	0	ID=AIIADLMI_01742;inference=ab initio prediction:Prodigal:002006;locus_tag=AIIADLMI_01742;product=hypothetical protein
CP016616.1	Prodigal:002006	CDS	1787885	1789174	.	+	0	ID=AIIADLMI_01743;inference=ab initio prediction:Prodigal:002006;locus_tag=AIIADLMI_01743;product=hypothetical protein
CP016616.1	Prodigal:002006	CDS	1789229	1789570	.	-	0	ID=AIIADLMI_01744;inference=ab initio prediction:Prodigal:002006;locus_tag=AIIADLMI_01744;product=hypothetical protein
CP016616.1	Aragorn:001002	tRNA	1789866	1789941	.	-	.	ID=AIIADLMI_01745;inference=COORDINATES:profile:Aragorn:001002;locus_tag=AIIADLMI_01745;product=tRNA-Glu(ctc)
CP016616.1	Prodigal:002006	CDS	1790036	1791034	.	+	0	ID=AIIADLMI_01746;eC_number=5.4.99.23;Name=rluD;db_xref=COG:COG0564;gene=rluD;inference=ab initio prediction:Prodigal:002006,similar to AA sequence:UniProtKB:P33643;locus_tag=AIIADLMI_01746;product=Ribosomal large subunit pseudouridine synthase D
CP016616.1	Prodigal:002006	CDS	1791223	1792113	.	+	0	ID=AIIADLMI_01747;Name=rpoH_2;db_xref=COG:COG0568;gene=rpoH_2;inference=ab initio prediction:Prodigal:002006,similar to AA sequence:UniProtKB:P0CAW9;locus_tag=AIIADLMI_01747;product=RNA polymerase sigma factor RpoH
CP016616.1	Prodigal:002006	CDS	1792246	1793439	.	-	0	ID=AIIADLMI_01748;inference=ab initio prediction:Prodigal:002006;locus_tag=AIIADLMI_01748;product=hypothetical protein
CP016616.1	Prodigal:002006	CDS	1793474	1794766	.	-	0	ID=AIIADLMI_01749;eC_number=6.3.4.4;Name=purA;db_xref=COG:COG0104;gene=purA;inference=ab initio prediction:Prodigal:002006,similar to AA sequence:UniProtKB:P0A7D4;locus_tag=AIIADLMI_01749;product=Adenylosuccinate synthetase
CP016616.1	Prodigal:002006	CDS	1796420	1796848	.	+	0	ID=AIIADLMI_01750;Name=rnk;db_xref=COG:COG0782;gene=rnk;inference=ab initio prediction:Prodigal:002006,similar to AA sequence:UniProtKB:P0AFW4;locus_tag=AIIADLMI_01750;product=Regulator of nucleoside diphosphate kinase
CP016616.1	Prodigal:002006	CDS	1796929	1797792	.	-	0	ID=AIIADLMI_01751;eC_number=3.4.-.-;Name=ipuF;gene=ipuF;inference=ab initio prediction:Prodigal:002006,similar to AA sequence:UniProtKB:Q936S7;locus_tag=AIIADLMI_01751;product=Gamma-glutamyl-L-1-hydroxyisopropylamide hydrolase
CP016616.1	Prodigal:002006	CDS	1797982	1798887	.	+	0	ID=AIIADLMI_01752;inference=ab initio prediction:Prodigal:002006;locus_tag=AIIADLMI_01752;product=hypothetical protein
CP016616.1	Prodigal:002006	CDS	1799064	1799936	.	-	0	ID=AIIADLMI_01753;eC_number=3.5.1.10;Name=purU;db_xref=COG:COG0788;gene=purU;inference=ab initio prediction:Prodigal:002006,similar to AA sequence:UniProtKB:P9WHM3;locus_tag=AIIADLMI_01753;product=Formyltetrahydrofolate deformylase
CP016616.1	Prodigal:002006	CDS	1799960	1801552	.	-	0	ID=AIIADLMI_01754;eC_number=1.1.1.95;Name=serA_1;db_xref=COG:COG0111;gene=serA_1;inference=ab initio prediction:Prodigal:002006,similar to AA sequence:UniProtKB:P9WNX3;locus_tag=AIIADLMI_01754;product=D-3-phosphoglycerate dehydrogenase
CP016616.1	Prodigal:002006	CDS	1801739	1802911	.	-	0	ID=AIIADLMI_01755;eC_number=2.6.1.52;Name=serC;db_xref=COG:COG1932;gene=serC;inference=ab initio prediction:Prodigal:002006,similar to AA sequence:UniProtKB:P9WQ73;locus_tag=AIIADLMI_01755;product=Phosphoserine aminotransferase
CP016616.1	Prodigal:002006	CDS	1803259	1804548	.	+	0	ID=AIIADLMI_01756;Name=mdtA_2;gene=mdtA_2;inference=ab initio prediction:Prodigal:002006,protein motif:HAMAP:MF_01422;locus_tag=AIIADLMI_01756;product=Multidrug resistance protein MdtA
CP016616.1	Prodigal:002006	CDS	1804696	1807857	.	+	0	ID=AIIADLMI_01757;Name=ttgB;db_xref=COG:COG0841;gene=ttgB;inference=ab initio prediction:Prodigal:002006,similar to AA sequence:UniProtKB:Q88N31;locus_tag=AIIADLMI_01757;product=putative efflux pump membrane transporter TtgB
CP016616.1	Prodigal:002006	CDS	1808063	1809418	.	-	0	ID=AIIADLMI_01758;eC_number=5.4.2.10;Name=glmM_2;db_xref=COG:COG1109;gene=glmM_2;inference=ab initio prediction:Prodigal:002006,similar to AA sequence:UniProtKB:P31120;locus_tag=AIIADLMI_01758;product=Phosphoglucosamine mutase
CP016616.1	Prodigal:002006	CDS	1809643	1811562	.	-	0	ID=AIIADLMI_01759;eC_number=3.4.24.-;Name=ftsH_3;gene=ftsH_3;inference=ab initio prediction:Prodigal:002006,similar to AA sequence:UniProtKB:B8H444;locus_tag=AIIADLMI_01759;product=ATP-dependent zinc metalloprotease FtsH
CP016616.1	Prodigal:002006	CDS	1811709	1812734	.	-	0	ID=AIIADLMI_01760;eC_number=6.3.4.19;Name=tilS;gene=tilS;inference=ab initio prediction:Prodigal:002006,protein motif:HAMAP:MF_01161;locus_tag=AIIADLMI_01760;product=tRNA(Ile)-lysidine synthase
CP016616.1	Prodigal:002006	CDS	1812765	1813736	.	-	0	ID=AIIADLMI_01761;Name=cpoB_1;gene=cpoB_1;inference=ab initio prediction:Prodigal:002006,protein motif:HAMAP:MF_02066;locus_tag=AIIADLMI_01761;product=Cell division coordinator CpoB
CP016616.1	Prodigal:002006	CDS	1813851	1814348	.	-	0	ID=AIIADLMI_01762;Name=pal_1;gene=pal_1;inference=ab initio prediction:Prodigal:002006,similar to AA sequence:UniProtKB:P0A3S8;locus_tag=AIIADLMI_01762;product=Peptidoglycan-associated lipoprotein
CP016616.1	Prodigal:002006	CDS	1814595	1816103	.	+	0	ID=AIIADLMI_01763;eC_number=2.7.8.-;inference=ab initio prediction:Prodigal:002006,protein motif:HAMAP:MF_01916;locus_tag=AIIADLMI_01763;product=Cardiolipin synthase
CP016616.1	Prodigal:002006	CDS	1816268	1816882	.	+	0	ID=AIIADLMI_01764;inference=ab initio prediction:Prodigal:002006;locus_tag=AIIADLMI_01764;product=hypothetical protein
CP016616.1	Prodigal:002006	CDS	1817138	1818463	.	-	0	ID=AIIADLMI_01765;Name=tolB_1;db_xref=COG:COG0823;gene=tolB_1;inference=ab initio prediction:Prodigal:002006,similar to AA sequence:UniProtKB:Q83F59;locus_tag=AIIADLMI_01765;product=Tol-Pal system protein TolB
CP016616.1	Prodigal:002006	CDS	1818490	1819611	.	-	0	ID=AIIADLMI_01766;inference=ab initio prediction:Prodigal:002006;locus_tag=AIIADLMI_01766;product=hypothetical protein
CP016616.1	Prodigal:002006	CDS	1819640	1820083	.	-	0	ID=AIIADLMI_01767;Name=exbD_1;db_xref=COG:COG0848;gene=exbD_1;inference=ab initio prediction:Prodigal:002006,similar to AA sequence:UniProtKB:P0ABV2;locus_tag=AIIADLMI_01767;product=Biopolymer transport protein ExbD
CP016616.1	Prodigal:002006	CDS	1820096	1820836	.	-	0	ID=AIIADLMI_01768;Name=tolQ_1;db_xref=COG:COG0811;gene=tolQ_1;inference=ab initio prediction:Prodigal:002006,similar to AA sequence:UniProtKB:P0ABU9;locus_tag=AIIADLMI_01768;product=Tol-Pal system protein TolQ
CP016616.1	Prodigal:002006	CDS	1821211	1821588	.	+	0	ID=AIIADLMI_01769;inference=ab initio prediction:Prodigal:002006;locus_tag=AIIADLMI_01769;product=hypothetical protein
CP016616.1	Prodigal:002006	CDS	1821592	1822059	.	-	0	ID=AIIADLMI_01770;eC_number=3.1.2.-;Name=ybgC_1;db_xref=COG:COG0824;gene=ybgC_1;inference=ab initio prediction:Prodigal:002006,similar to AA sequence:UniProtKB:P44679;locus_tag=AIIADLMI_01770;product=Acyl-CoA thioesterase YbgC
CP016616.1	Prodigal:002006	CDS	1822536	1824425	.	-	0	ID=AIIADLMI_01771;inference=ab initio prediction:Prodigal:002006;locus_tag=AIIADLMI_01771;product=hypothetical protein
CP016616.1	Prodigal:002006	CDS	1824649	1825251	.	-	0	ID=AIIADLMI_01772;inference=ab initio prediction:Prodigal:002006,similar to AA sequence:ISfinder:ISSpo6;locus_tag=AIIADLMI_01772;product=IS630 family transposase ISSpo6
CP016616.1	Prodigal:002006	CDS	1825214	1825606	.	-	0	ID=AIIADLMI_01773;inference=ab initio prediction:Prodigal:002006;locus_tag=AIIADLMI_01773;product=hypothetical protein
CP016616.1	Prodigal:002006	CDS	1825695	1826378	.	+	0	ID=AIIADLMI_01774;inference=ab initio prediction:Prodigal:002006;locus_tag=AIIADLMI_01774;product=hypothetical protein
CP016616.1	Prodigal:002006	CDS	1827208	1827432	.	+	0	ID=AIIADLMI_01775;inference=ab initio prediction:Prodigal:002006;locus_tag=AIIADLMI_01775;product=hypothetical protein
CP016616.1	Prodigal:002006	CDS	1827592	1829640	.	-	0	ID=AIIADLMI_01776;inference=ab initio prediction:Prodigal:002006;locus_tag=AIIADLMI_01776;product=hypothetical protein
CP016616.1	Prodigal:002006	CDS	1830056	1830658	.	-	0	ID=AIIADLMI_01777;inference=ab initio prediction:Prodigal:002006,similar to AA sequence:ISfinder:ISSpo6;locus_tag=AIIADLMI_01777;product=IS630 family transposase ISSpo6
CP016616.1	Prodigal:002006	CDS	1830621	1831013	.	-	0	ID=AIIADLMI_01778;inference=ab initio prediction:Prodigal:002006;locus_tag=AIIADLMI_01778;product=hypothetical protein
CP016616.1	Prodigal:002006	CDS	1831176	1832444	.	-	0	ID=AIIADLMI_01779;inference=ab initio prediction:Prodigal:002006,similar to AA sequence:ISfinder:ISPye15;locus_tag=AIIADLMI_01779;product=IS701 family transposase ISPye15
CP016616.1	Prodigal:002006	CDS	1833386	1835029	.	+	0	ID=AIIADLMI_01780;inference=ab initio prediction:Prodigal:002006;locus_tag=AIIADLMI_01780;product=hypothetical protein
CP016616.1	Prodigal:002006	CDS	1835620	1836912	.	+	0	ID=AIIADLMI_01781;inference=ab initio prediction:Prodigal:002006;locus_tag=AIIADLMI_01781;product=hypothetical protein
CP016616.1	Prodigal:002006	CDS	1837059	1837949	.	+	0	ID=AIIADLMI_01782;inference=ab initio prediction:Prodigal:002006;locus_tag=AIIADLMI_01782;product=hypothetical protein
CP016616.1	Prodigal:002006	CDS	1838099	1839436	.	+	0	ID=AIIADLMI_01783;inference=ab initio prediction:Prodigal:002006;locus_tag=AIIADLMI_01783;product=hypothetical protein
CP016616.1	Prodigal:002006	CDS	1839608	1840705	.	-	0	ID=AIIADLMI_01784;eC_number=2.4.1.250;Name=mshA_8;gene=mshA_8;inference=ab initio prediction:Prodigal:002006,protein motif:HAMAP:MF_01695;locus_tag=AIIADLMI_01784;product=D-inositol-3-phosphate glycosyltransferase
CP016616.1	Prodigal:002006	CDS	1840962	1843259	.	-	0	ID=AIIADLMI_01785;inference=ab initio prediction:Prodigal:002006;locus_tag=AIIADLMI_01785;product=hypothetical protein
CP016616.1	Prodigal:002006	CDS	1843547	1844110	.	-	0	ID=AIIADLMI_01786;inference=ab initio prediction:Prodigal:002006;locus_tag=AIIADLMI_01786;product=hypothetical protein
CP016616.1	Prodigal:002006	CDS	1844375	1845028	.	+	0	ID=AIIADLMI_01787;eC_number=2.7.8.31;Name=wcaJ;db_xref=COG:COG2148;gene=wcaJ;inference=ab initio prediction:Prodigal:002006,similar to AA sequence:UniProtKB:P71241;locus_tag=AIIADLMI_01787;product=UDP-glucose:undecaprenyl-phosphate glucose-1-phosphate transferase
CP016616.1	Prodigal:002006	CDS	1845082	1846338	.	+	0	ID=AIIADLMI_01788;inference=ab initio prediction:Prodigal:002006;locus_tag=AIIADLMI_01788;product=hypothetical protein
CP016616.1	Prodigal:002006	CDS	1846359	1847513	.	+	0	ID=AIIADLMI_01789;eC_number=2.4.1.342;Name=glgM;db_xref=COG:COG0438;gene=glgM;inference=ab initio prediction:Prodigal:002006,similar to AA sequence:UniProtKB:A0R2E2;locus_tag=AIIADLMI_01789;product=Alpha-maltose-1-phosphate synthase
CP016616.1	Prodigal:002006	CDS	1847494	1848633	.	-	0	ID=AIIADLMI_01790;eC_number=2.4.1.250;Name=mshA_9;gene=mshA_9;inference=ab initio prediction:Prodigal:002006,protein motif:HAMAP:MF_01695;locus_tag=AIIADLMI_01790;product=D-inositol-3-phosphate glycosyltransferase
CP016616.1	Prodigal:002006	CDS	1848735	1849502	.	-	0	ID=AIIADLMI_01791;inference=ab initio prediction:Prodigal:002006;locus_tag=AIIADLMI_01791;product=hypothetical protein
CP016616.1	Prodigal:002006	CDS	1849944	1851089	.	-	0	ID=AIIADLMI_01792;eC_number=1.3.8.14;Name=redW;db_xref=COG:COG1960;gene=redW;inference=ab initio prediction:Prodigal:002006,similar to AA sequence:UniProtKB:O54143;locus_tag=AIIADLMI_01792;product=L-prolyl-[peptidyl-carrier protein] dehydrogenase
CP016616.1	Prodigal:002006	CDS	1851093	1852640	.	-	0	ID=AIIADLMI_01793;Name=tycA;gene=tycA;inference=ab initio prediction:Prodigal:002006,similar to AA sequence:UniProtKB:P09095;locus_tag=AIIADLMI_01793;product=Tyrocidine synthase 1
CP016616.1	Prodigal:002006	CDS	1852736	1853002	.	-	0	ID=AIIADLMI_01794;Name=dltC;gene=dltC;inference=ab initio prediction:Prodigal:002006,protein motif:HAMAP:MF_00565;locus_tag=AIIADLMI_01794;product=D-alanyl carrier protein
CP016616.1	Prodigal:002006	CDS	1853558	1856212	.	+	0	ID=AIIADLMI_01795;inference=ab initio prediction:Prodigal:002006;locus_tag=AIIADLMI_01795;product=hypothetical protein
CP016616.1	Prodigal:002006	CDS	1856213	1857169	.	+	0	ID=AIIADLMI_01796;inference=ab initio prediction:Prodigal:002006;locus_tag=AIIADLMI_01796;product=hypothetical protein
CP016616.1	Prodigal:002006	CDS	1857347	1857586	.	-	0	ID=AIIADLMI_01797;inference=ab initio prediction:Prodigal:002006;locus_tag=AIIADLMI_01797;product=hypothetical protein
CP016616.1	Prodigal:002006	CDS	1858299	1858823	.	-	0	ID=AIIADLMI_01798;inference=ab initio prediction:Prodigal:002006;locus_tag=AIIADLMI_01798;product=hypothetical protein
CP016616.1	Prodigal:002006	CDS	1858874	1859392	.	-	0	ID=AIIADLMI_01799;inference=ab initio prediction:Prodigal:002006;locus_tag=AIIADLMI_01799;product=hypothetical protein
CP016616.1	Prodigal:002006	CDS	1859434	1859715	.	+	0	ID=AIIADLMI_01800;inference=ab initio prediction:Prodigal:002006;locus_tag=AIIADLMI_01800;product=hypothetical protein
CP016616.1	Prodigal:002006	CDS	1859678	1859815	.	-	0	ID=AIIADLMI_01801;inference=ab initio prediction:Prodigal:002006;locus_tag=AIIADLMI_01801;product=hypothetical protein
CP016616.1	Prodigal:002006	CDS	1860358	1861107	.	-	0	ID=AIIADLMI_01802;eC_number=2.1.1.222;Name=COQ3_4;gene=COQ3_4;inference=ab initio prediction:Prodigal:002006,protein motif:HAMAP:MF_00472;locus_tag=AIIADLMI_01802;product=Ubiquinone biosynthesis O-methyltransferase%2C mitochondrial
CP016616.1	Prodigal:002006	CDS	1861116	1861418	.	-	0	ID=AIIADLMI_01803;inference=ab initio prediction:Prodigal:002006;locus_tag=AIIADLMI_01803;product=hypothetical protein
CP016616.1	Prodigal:002006	CDS	1861842	1863011	.	+	0	ID=AIIADLMI_01804;eC_number=2.4.1.291;Name=pglJ;db_xref=COG:COG0438;gene=pglJ;inference=ab initio prediction:Prodigal:002006,similar to AA sequence:UniProtKB:Q0P9C7;locus_tag=AIIADLMI_01804;product=N-acetylgalactosamine-N%2CN'-diacetylbacillosaminyl-diphospho-undecaprenol 4-alpha-N-acetylgalactosaminyltransferase
CP016616.1	Prodigal:002006	CDS	1863173	1864684	.	+	0	ID=AIIADLMI_01805;inference=ab initio prediction:Prodigal:002006;locus_tag=AIIADLMI_01805;product=hypothetical protein
CP016616.1	Prodigal:002006	CDS	1865248	1866684	.	+	0	ID=AIIADLMI_01806;eC_number=2.4.1.15;Name=otsA_1;db_xref=COG:COG0380;gene=otsA_1;inference=ab initio prediction:Prodigal:002006,similar to AA sequence:UniProtKB:P31677;locus_tag=AIIADLMI_01806;product=Trehalose-6-phosphate synthase
CP016616.1	Prodigal:002006	CDS	1867237	1867977	.	-	0	ID=AIIADLMI_01807;inference=ab initio prediction:Prodigal:002006;locus_tag=AIIADLMI_01807;product=hypothetical protein
CP016616.1	Prodigal:002006	CDS	1868010	1868750	.	-	0	ID=AIIADLMI_01808;inference=ab initio prediction:Prodigal:002006;locus_tag=AIIADLMI_01808;product=hypothetical protein
CP016616.1	Prodigal:002006	CDS	1868786	1869994	.	-	0	ID=AIIADLMI_01809;eC_number=1.18.1.-;Name=thcD;gene=thcD;inference=ab initio prediction:Prodigal:002006,similar to AA sequence:UniProtKB:P43494;locus_tag=AIIADLMI_01809;product=Rhodocoxin reductase
CP016616.1	Prodigal:002006	CDS	1870021	1870227	.	-	0	ID=AIIADLMI_01810;Name=rubA2;db_xref=COG:COG1773;gene=rubA2;inference=ab initio prediction:Prodigal:002006,similar to AA sequence:UniProtKB:Q9HTK8;locus_tag=AIIADLMI_01810;product=Rubredoxin-2
CP016616.1	Prodigal:002006	CDS	1870352	1871248	.	+	0	ID=AIIADLMI_01811;Name=hdfR_4;gene=hdfR_4;inference=ab initio prediction:Prodigal:002006,protein motif:HAMAP:MF_01233;locus_tag=AIIADLMI_01811;product=HTH-type transcriptional regulator HdfR
CP016616.1	Prodigal:002006	CDS	1871260	1872420	.	-	0	ID=AIIADLMI_01812;Name=entS_1;gene=entS_1;inference=ab initio prediction:Prodigal:002006,protein motif:HAMAP:MF_01436;locus_tag=AIIADLMI_01812;product=Enterobactin exporter EntS
CP016616.1	Prodigal:002006	CDS	1872518	1873501	.	-	0	ID=AIIADLMI_01813;eC_number=1.1.1.81;Name=hpr_1;db_xref=COG:COG1052;gene=hpr_1;inference=ab initio prediction:Prodigal:002006,similar to AA sequence:UniProtKB:C0CMQ8;locus_tag=AIIADLMI_01813;product=Hydroxypyruvate reductase
CP016616.1	Prodigal:002006	CDS	1873562	1875253	.	-	0	ID=AIIADLMI_01814;Name=appA_2;gene=appA_2;inference=ab initio prediction:Prodigal:002006,similar to AA sequence:UniProtKB:P42061;locus_tag=AIIADLMI_01814;product=Oligopeptide-binding protein AppA
CP016616.1	Prodigal:002006	CDS	1875289	1876239	.	-	0	ID=AIIADLMI_01815;Name=gsiD_1;db_xref=COG:COG1173;gene=gsiD_1;inference=ab initio prediction:Prodigal:002006,similar to AA sequence:UniProtKB:P75799;locus_tag=AIIADLMI_01815;product=Glutathione transport system permease protein GsiD
CP016616.1	Prodigal:002006	CDS	1876236	1877189	.	-	0	ID=AIIADLMI_01816;Name=gsiC_2;db_xref=COG:COG0601;gene=gsiC_2;inference=ab initio prediction:Prodigal:002006,similar to AA sequence:UniProtKB:P75798;locus_tag=AIIADLMI_01816;product=Glutathione transport system permease protein GsiC
CP016616.1	Prodigal:002006	CDS	1877194	1878138	.	-	0	ID=AIIADLMI_01817;eC_number=7.6.2.8;Name=btuD_4;gene=btuD_4;inference=ab initio prediction:Prodigal:002006,protein motif:HAMAP:MF_01005;locus_tag=AIIADLMI_01817;product=Vitamin B12 import ATP-binding protein BtuD
CP016616.1	Prodigal:002006	CDS	1878135	1879145	.	-	0	ID=AIIADLMI_01818;Name=dppD_1;db_xref=COG:COG0444;gene=dppD_1;inference=ab initio prediction:Prodigal:002006,similar to AA sequence:UniProtKB:P0AAG0;locus_tag=AIIADLMI_01818;product=Dipeptide transport ATP-binding protein DppD
CP016616.1	Prodigal:002006	CDS	1879257	1880618	.	-	0	ID=AIIADLMI_01819;inference=ab initio prediction:Prodigal:002006;locus_tag=AIIADLMI_01819;product=hypothetical protein
CP016616.1	Prodigal:002006	CDS	1880976	1881653	.	-	0	ID=AIIADLMI_01820;Name=gntR_2;gene=gntR_2;inference=ab initio prediction:Prodigal:002006,similar to AA sequence:UniProtKB:Q8GAL4;locus_tag=AIIADLMI_01820;product=putative D-xylose utilization operon transcriptional repressor
CP016616.1	Prodigal:002006	CDS	1881819	1882547	.	+	0	ID=AIIADLMI_01821;inference=ab initio prediction:Prodigal:002006;locus_tag=AIIADLMI_01821;product=hypothetical protein
CP016616.1	Prodigal:002006	CDS	1882578	1884257	.	+	0	ID=AIIADLMI_01822;eC_number=2.2.1.6;Name=ilvG_1;gene=ilvG_1;inference=ab initio prediction:Prodigal:002006,similar to AA sequence:UniProtKB:P0DP90;locus_tag=AIIADLMI_01822;product=Acetolactate synthase isozyme 2 large subunit
CP016616.1	Prodigal:002006	CDS	1884482	1884946	.	-	0	ID=AIIADLMI_01823;eC_number=3.1.2.-;Name=ybgC_2;db_xref=COG:COG0824;gene=ybgC_2;inference=ab initio prediction:Prodigal:002006,similar to AA sequence:UniProtKB:P44679;locus_tag=AIIADLMI_01823;product=Acyl-CoA thioesterase YbgC
CP016616.1	Prodigal:002006	CDS	1884939	1885985	.	-	0	ID=AIIADLMI_01824;eC_number=3.6.4.12;Name=ruvB_1;db_xref=COG:COG2255;gene=ruvB_1;inference=ab initio prediction:Prodigal:002006,similar to AA sequence:UniProtKB:P0A812;locus_tag=AIIADLMI_01824;product=Holliday junction ATP-dependent DNA helicase RuvB
CP016616.1	Prodigal:002006	CDS	1886194	1886811	.	-	0	ID=AIIADLMI_01825;eC_number=3.6.4.12;Name=ruvA;db_xref=COG:COG0632;gene=ruvA;inference=ab initio prediction:Prodigal:002006,similar to AA sequence:UniProtKB:P0A809;locus_tag=AIIADLMI_01825;product=Holliday junction ATP-dependent DNA helicase RuvA
CP016616.1	Prodigal:002006	CDS	1887065	1887568	.	-	0	ID=AIIADLMI_01826;eC_number=3.1.22.4;Name=ruvC;db_xref=COG:COG0817;gene=ruvC;inference=ab initio prediction:Prodigal:002006,similar to AA sequence:UniProtKB:P0A814;locus_tag=AIIADLMI_01826;product=Crossover junction endodeoxyribonuclease RuvC
CP016616.1	Prodigal:002006	CDS	1887569	1888315	.	-	0	ID=AIIADLMI_01827;db_xref=COG:COG0217;inference=ab initio prediction:Prodigal:002006,similar to AA sequence:UniProtKB:O67517;locus_tag=AIIADLMI_01827;product=putative transcriptional regulatory protein
CP016616.1	Prodigal:002006	CDS	1888459	1889151	.	-	0	ID=AIIADLMI_01828;inference=ab initio prediction:Prodigal:002006;locus_tag=AIIADLMI_01828;product=hypothetical protein
CP016616.1	Prodigal:002006	CDS	1889347	1890168	.	-	0	ID=AIIADLMI_01829;eC_number=3.1.4.16;Name=ymdB;db_xref=COG:COG1692;gene=ymdB;inference=ab initio prediction:Prodigal:002006,similar to AA sequence:UniProtKB:O31775;locus_tag=AIIADLMI_01829;product=2'%2C3'-cyclic-nucleotide 2'-phosphodiesterase
CP016616.1	Prodigal:002006	CDS	1890178	1890765	.	-	0	ID=AIIADLMI_01830;eC_number=6.3.3.2;db_xref=COG:COG0212;inference=ab initio prediction:Prodigal:002006,similar to AA sequence:UniProtKB:P44905;locus_tag=AIIADLMI_01830;product=5-formyltetrahydrofolate cyclo-ligase
CP016616.1	Prodigal:002006	CDS	1891134	1891502	.	-	0	ID=AIIADLMI_01831;inference=ab initio prediction:Prodigal:002006;locus_tag=AIIADLMI_01831;product=hypothetical protein
CP016616.1	Prodigal:002006	CDS	1891505	1891801	.	-	0	ID=AIIADLMI_01832;inference=ab initio prediction:Prodigal:002006;locus_tag=AIIADLMI_01832;product=hypothetical protein
CP016616.1	Prodigal:002006	CDS	1892101	1894233	.	+	0	ID=AIIADLMI_01833;eC_number=2.2.1.1;Name=tktB;db_xref=COG:COG0021;gene=tktB;inference=ab initio prediction:Prodigal:002006,similar to AA sequence:UniProtKB:P33570;locus_tag=AIIADLMI_01833;product=Transketolase 2
CP016616.1	Prodigal:002006	CDS	1894278	1895285	.	+	0	ID=AIIADLMI_01834;eC_number=1.2.1.12;Name=gapA;db_xref=COG:COG0057;gene=gapA;inference=ab initio prediction:Prodigal:002006,similar to AA sequence:UniProtKB:P09124;locus_tag=AIIADLMI_01834;product=Glyceraldehyde-3-phosphate dehydrogenase 1
CP016616.1	Prodigal:002006	CDS	1895299	1896489	.	+	0	ID=AIIADLMI_01835;eC_number=2.7.2.3;Name=pgk;db_xref=COG:COG0126;gene=pgk;inference=ab initio prediction:Prodigal:002006,similar to AA sequence:UniProtKB:P40924;locus_tag=AIIADLMI_01835;product=Phosphoglycerate kinase
CP016616.1	Prodigal:002006	CDS	1896608	1897696	.	+	0	ID=AIIADLMI_01836;eC_number=4.1.2.13;Name=fda;db_xref=COG:COG0191;gene=fda;inference=ab initio prediction:Prodigal:002006,similar to AA sequence:UniProtKB:Q8YNK2;locus_tag=AIIADLMI_01836;product=Fructose-bisphosphate aldolase
CP016616.1	Prodigal:002006	CDS	1897990	1898640	.	+	0	ID=AIIADLMI_01837;eC_number=2.5.1.3;Name=thiE;gene=thiE;inference=ab initio prediction:Prodigal:002006,protein motif:HAMAP:MF_00097;locus_tag=AIIADLMI_01837;product=Thiamine-phosphate synthase
CP016616.1	Prodigal:002006	CDS	1898640	1899539	.	+	0	ID=AIIADLMI_01838;inference=ab initio prediction:Prodigal:002006;locus_tag=AIIADLMI_01838;product=hypothetical protein
CP016616.1	Prodigal:002006	CDS	1899669	1900463	.	+	0	ID=AIIADLMI_01839;eC_number=3.1.3.25;Name=suhB_5;db_xref=COG:COG0483;gene=suhB_5;inference=ab initio prediction:Prodigal:002006,similar to AA sequence:UniProtKB:P0ADG4;locus_tag=AIIADLMI_01839;product=Inositol-1-monophosphatase
CP016616.1	Prodigal:002006	CDS	1900578	1901540	.	+	0	ID=AIIADLMI_01840;inference=ab initio prediction:Prodigal:002006;locus_tag=AIIADLMI_01840;product=hypothetical protein
CP016616.1	Prodigal:002006	CDS	1901540	1902568	.	+	0	ID=AIIADLMI_01841;Name=pal_2;gene=pal_2;inference=ab initio prediction:Prodigal:002006,protein motif:HAMAP:MF_02204;locus_tag=AIIADLMI_01841;product=Peptidoglycan-associated lipoprotein
CP016616.1	Prodigal:002006	CDS	1902570	1903523	.	-	0	ID=AIIADLMI_01842;eC_number=3.4.11.5;Name=pip_1;gene=pip_1;inference=ab initio prediction:Prodigal:002006,similar to AA sequence:UniProtKB:P52279;locus_tag=AIIADLMI_01842;product=Proline iminopeptidase
CP016616.1	Prodigal:002006	CDS	1903723	1904145	.	+	0	ID=AIIADLMI_01843;inference=ab initio prediction:Prodigal:002006;locus_tag=AIIADLMI_01843;product=hypothetical protein
CP016616.1	Prodigal:002006	CDS	1904153	1904326	.	-	0	ID=AIIADLMI_01844;inference=ab initio prediction:Prodigal:002006;locus_tag=AIIADLMI_01844;product=hypothetical protein
CP016616.1	Prodigal:002006	CDS	1904433	1906232	.	-	0	ID=AIIADLMI_01845;eC_number=3.6.3.-;Name=bmrA;db_xref=COG:COG1132;gene=bmrA;inference=ab initio prediction:Prodigal:002006,similar to AA sequence:UniProtKB:O06967;locus_tag=AIIADLMI_01845;product=Multidrug resistance ABC transporter ATP-binding/permease protein BmrA
CP016616.1	Prodigal:002006	CDS	1906396	1906635	.	+	0	ID=AIIADLMI_01846;Name=rpmE;db_xref=COG:COG0254;gene=rpmE;inference=ab initio prediction:Prodigal:002006,similar to AA sequence:UniProtKB:Q6NBB0;locus_tag=AIIADLMI_01846;product=50S ribosomal protein L31
CP016616.1	Prodigal:002006	CDS	1906705	1907235	.	-	0	ID=AIIADLMI_01847;inference=ab initio prediction:Prodigal:002006;locus_tag=AIIADLMI_01847;product=hypothetical protein
CP016616.1	Prodigal:002006	CDS	1907527	1907733	.	-	0	ID=AIIADLMI_01848;inference=ab initio prediction:Prodigal:002006;locus_tag=AIIADLMI_01848;product=hypothetical protein
CP016616.1	Prodigal:002006	CDS	1907836	1908834	.	+	0	ID=AIIADLMI_01849;eC_number=2.3.1.41;Name=ppsC;gene=ppsC;inference=ab initio prediction:Prodigal:002006,similar to AA sequence:UniProtKB:P96202;locus_tag=AIIADLMI_01849;product=Phthiocerol synthesis polyketide synthase type I PpsC
CP016616.1	Prodigal:002006	CDS	1909097	1909813	.	+	0	ID=AIIADLMI_01850;inference=ab initio prediction:Prodigal:002006;locus_tag=AIIADLMI_01850;product=hypothetical protein
CP016616.1	Prodigal:002006	CDS	1909921	1910133	.	-	0	ID=AIIADLMI_01851;inference=ab initio prediction:Prodigal:002006;locus_tag=AIIADLMI_01851;product=hypothetical protein
CP016616.1	Prodigal:002006	CDS	1910257	1910859	.	-	0	ID=AIIADLMI_01852;inference=ab initio prediction:Prodigal:002006,similar to AA sequence:ISfinder:ISSpo6;locus_tag=AIIADLMI_01852;product=IS630 family transposase ISSpo6
CP016616.1	Prodigal:002006	CDS	1910822	1911214	.	-	0	ID=AIIADLMI_01853;inference=ab initio prediction:Prodigal:002006;locus_tag=AIIADLMI_01853;product=hypothetical protein
CP016616.1	Prodigal:002006	CDS	1911361	1911726	.	+	0	ID=AIIADLMI_01854;inference=ab initio prediction:Prodigal:002006;locus_tag=AIIADLMI_01854;product=hypothetical protein
CP016616.1	Prodigal:002006	CDS	1911760	1913688	.	-	0	ID=AIIADLMI_01855;eC_number=6.2.1.1;Name=acsA_1;db_xref=COG:COG0365;gene=acsA_1;inference=ab initio prediction:Prodigal:002006,similar to AA sequence:UniProtKB:Q89WV5;locus_tag=AIIADLMI_01855;product=Acetyl-coenzyme A synthetase
CP016616.1	Prodigal:002006	CDS	1913802	1914560	.	+	0	ID=AIIADLMI_01856;inference=ab initio prediction:Prodigal:002006;locus_tag=AIIADLMI_01856;product=hypothetical protein
CP016616.1	Prodigal:002006	CDS	1914638	1914820	.	-	0	ID=AIIADLMI_01857;inference=ab initio prediction:Prodigal:002006;locus_tag=AIIADLMI_01857;product=hypothetical protein
CP016616.1	Prodigal:002006	CDS	1914999	1915199	.	+	0	ID=AIIADLMI_01858;inference=ab initio prediction:Prodigal:002006;locus_tag=AIIADLMI_01858;product=hypothetical protein
CP016616.1	Prodigal:002006	CDS	1915421	1915912	.	+	0	ID=AIIADLMI_01859;eC_number=5.4.99.18;Name=purE;db_xref=COG:COG0041;gene=purE;inference=ab initio prediction:Prodigal:002006,similar to AA sequence:UniProtKB:P0AG18;locus_tag=AIIADLMI_01859;product=N5-carboxyaminoimidazole ribonucleotide mutase
CP016616.1	Prodigal:002006	CDS	1915920	1916999	.	+	0	ID=AIIADLMI_01860;eC_number=6.3.4.18;Name=purK;gene=purK;inference=ab initio prediction:Prodigal:002006,similar to AA sequence:UniProtKB:Q7A695;locus_tag=AIIADLMI_01860;product=N5-carboxyaminoimidazole ribonucleotide synthase
CP016616.1	Prodigal:002006	CDS	1917110	1917400	.	+	0	ID=AIIADLMI_01861;inference=ab initio prediction:Prodigal:002006;locus_tag=AIIADLMI_01861;product=hypothetical protein
CP016616.1	Prodigal:002006	CDS	1917623	1918480	.	+	0	ID=AIIADLMI_01862;Name=lapB_1;gene=lapB_1;inference=ab initio prediction:Prodigal:002006,protein motif:HAMAP:MF_00994;locus_tag=AIIADLMI_01862;product=Lipopolysaccharide assembly protein B
CP016616.1	Prodigal:002006	CDS	1918760	1919239	.	-	0	ID=AIIADLMI_01863;inference=ab initio prediction:Prodigal:002006;locus_tag=AIIADLMI_01863;product=hypothetical protein
CP016616.1	Prodigal:002006	CDS	1919375	1920772	.	-	0	ID=AIIADLMI_01864;eC_number=7.1.1.1;Name=pntB_1;db_xref=COG:COG1282;gene=pntB_1;inference=ab initio prediction:Prodigal:002006,similar to AA sequence:UniProtKB:P0C188;locus_tag=AIIADLMI_01864;product=NAD(P) transhydrogenase subunit beta
CP016616.1	Prodigal:002006	CDS	1920777	1921226	.	-	0	ID=AIIADLMI_01865;inference=ab initio prediction:Prodigal:002006;locus_tag=AIIADLMI_01865;product=hypothetical protein
CP016616.1	Prodigal:002006	CDS	1921248	1922384	.	-	0	ID=AIIADLMI_01866;eC_number=7.1.1.1;Name=pntAA;db_xref=COG:COG3288;gene=pntAA;inference=ab initio prediction:Prodigal:002006,similar to AA sequence:UniProtKB:Q2RSB2;locus_tag=AIIADLMI_01866;product=NAD(P) transhydrogenase subunit alpha part 1
CP016616.1	Prodigal:002006	CDS	1922462	1922755	.	-	0	ID=AIIADLMI_01867;inference=ab initio prediction:Prodigal:002006;locus_tag=AIIADLMI_01867;product=hypothetical protein
CP016616.1	Prodigal:002006	CDS	1922869	1924086	.	-	0	ID=AIIADLMI_01868;eC_number=2.4.1.250;Name=mshA_10;gene=mshA_10;inference=ab initio prediction:Prodigal:002006,protein motif:HAMAP:MF_01695;locus_tag=AIIADLMI_01868;product=D-inositol-3-phosphate glycosyltransferase
CP016616.1	Prodigal:002006	CDS	1924145	1925512	.	-	0	ID=AIIADLMI_01869;eC_number=2.7.-.-;Name=ubiB_1;gene=ubiB_1;inference=ab initio prediction:Prodigal:002006,protein motif:HAMAP:MF_00414;locus_tag=AIIADLMI_01869;product=protein kinase UbiB
[truncated: 11,452,611 more chars]
