# Supplementary material for: Comprehensive Comparative Genomics and Phenotyping of Methylobacterium Species
Source: Front Microbiol. 2021 Oct 6;12:740610. doi: 10.3389/fmicb.2021.740610 (PMC8561711; doi:10.3389/fmicb.2021.740610)
Supplement: Supplementary file 11 [file Data_Sheet_5.ZIP › Mic_makkahensis.gff]

##gff-version 3
##sequence-region WURB01000001.1 1 570901
##sequence-region WURB01000010.1 1 153580
##sequence-region WURB01000011.1 1 150373
##sequence-region WURB01000012.1 1 129063
##sequence-region WURB01000013.1 1 121389
##sequence-region WURB01000014.1 1 110989
##sequence-region WURB01000015.1 1 106867
##sequence-region WURB01000016.1 1 89903
##sequence-region WURB01000017.1 1 87874
##sequence-region WURB01000018.1 1 85642
##sequence-region WURB01000019.1 1 76612
##sequence-region WURB01000002.1 1 420710
##sequence-region WURB01000020.1 1 70920
##sequence-region WURB01000021.1 1 70310
##sequence-region WURB01000022.1 1 70083
##sequence-region WURB01000023.1 1 69211
##sequence-region WURB01000024.1 1 65622
##sequence-region WURB01000025.1 1 65355
##sequence-region WURB01000026.1 1 62570
##sequence-region WURB01000027.1 1 54511
##sequence-region WURB01000028.1 1 53675
##sequence-region WURB01000029.1 1 47358
##sequence-region WURB01000003.1 1 408771
##sequence-region WURB01000030.1 1 43638
##sequence-region WURB01000031.1 1 43551
##sequence-region WURB01000032.1 1 42177
##sequence-region WURB01000033.1 1 40745
##sequence-region WURB01000034.1 1 40677
##sequence-region WURB01000035.1 1 35925
##sequence-region WURB01000036.1 1 34083
##sequence-region WURB01000037.1 1 33916
##sequence-region WURB01000038.1 1 33910
##sequence-region WURB01000039.1 1 32797
##sequence-region WURB01000004.1 1 391053
##sequence-region WURB01000040.1 1 32411
##sequence-region WURB01000041.1 1 32021
##sequence-region WURB01000042.1 1 28524
##sequence-region WURB01000043.1 1 28003
##sequence-region WURB01000044.1 1 20914
##sequence-region WURB01000045.1 1 20369
##sequence-region WURB01000046.1 1 19562
##sequence-region WURB01000047.1 1 15217
##sequence-region WURB01000048.1 1 14460
##sequence-region WURB01000049.1 1 13872
##sequence-region WURB01000005.1 1 353687
##sequence-region WURB01000050.1 1 13317
##sequence-region WURB01000051.1 1 10238
##sequence-region WURB01000052.1 1 9951
##sequence-region WURB01000053.1 1 8762
##sequence-region WURB01000054.1 1 8430
##sequence-region WURB01000055.1 1 8123
##sequence-region WURB01000056.1 1 7412
##sequence-region WURB01000057.1 1 6531
##sequence-region WURB01000058.1 1 5592
##sequence-region WURB01000059.1 1 5120
##sequence-region WURB01000006.1 1 262321
##sequence-region WURB01000060.1 1 4289
##sequence-region WURB01000061.1 1 4113
##sequence-region WURB01000062.1 1 3048
##sequence-region WURB01000063.1 1 2696
##sequence-region WURB01000064.1 1 2265
##sequence-region WURB01000065.1 1 2220
##sequence-region WURB01000066.1 1 2124
##sequence-region WURB01000067.1 1 2088
##sequence-region WURB01000068.1 1 1922
##sequence-region WURB01000069.1 1 1662
##sequence-region WURB01000007.1 1 258268
##sequence-region WURB01000070.1 1 1659
##sequence-region WURB01000071.1 1 1624
##sequence-region WURB01000072.1 1 1520
##sequence-region WURB01000073.1 1 1449
##sequence-region WURB01000074.1 1 1415
##sequence-region WURB01000075.1 1 1334
##sequence-region WURB01000076.1 1 1235
##sequence-region WURB01000077.1 1 1165
##sequence-region WURB01000078.1 1 1143
##sequence-region WURB01000079.1 1 1137
##sequence-region WURB01000008.1 1 257062
##sequence-region WURB01000080.1 1 1101
##sequence-region WURB01000081.1 1 1000
##sequence-region WURB01000082.1 1 961
##sequence-region WURB01000083.1 1 849
##sequence-region WURB01000084.1 1 841
##sequence-region WURB01000085.1 1 828
##sequence-region WURB01000086.1 1 792
##sequence-region WURB01000087.1 1 744
##sequence-region WURB01000088.1 1 699
##sequence-region WURB01000089.1 1 665
##sequence-region WURB01000009.1 1 174208
##sequence-region WURB01000090.1 1 651
##sequence-region WURB01000091.1 1 628
##sequence-region WURB01000092.1 1 618
##sequence-region WURB01000093.1 1 517
##sequence-region WURB01000094.1 1 508
WURB01000001.1	Prodigal:002006	CDS	95	271	.	+	0	ID=LOPOCAKJ_00001;inference=ab initio prediction:Prodigal:002006;locus_tag=LOPOCAKJ_00001;product=hypothetical protein
WURB01000001.1	Prodigal:002006	CDS	420	797	.	+	0	ID=LOPOCAKJ_00002;inference=ab initio prediction:Prodigal:002006;locus_tag=LOPOCAKJ_00002;product=hypothetical protein
WURB01000001.1	Prodigal:002006	CDS	853	1587	.	-	0	ID=LOPOCAKJ_00003;inference=ab initio prediction:Prodigal:002006;locus_tag=LOPOCAKJ_00003;product=hypothetical protein
WURB01000001.1	Prodigal:002006	CDS	1700	2356	.	-	0	ID=LOPOCAKJ_00004;eC_number=3.6.1.1;Name=ppaX;db_xref=COG:COG0546;gene=ppaX;inference=ab initio prediction:Prodigal:002006,similar to AA sequence:UniProtKB:Q9JMQ2;locus_tag=LOPOCAKJ_00004;product=Pyrophosphatase PpaX
WURB01000001.1	Prodigal:002006	CDS	2375	2578	.	-	0	ID=LOPOCAKJ_00005;inference=ab initio prediction:Prodigal:002006;locus_tag=LOPOCAKJ_00005;product=hypothetical protein
WURB01000001.1	Prodigal:002006	CDS	3186	4958	.	-	0	ID=LOPOCAKJ_00006;eC_number=3.4.24.-;Name=ftsH_1;gene=ftsH_1;inference=ab initio prediction:Prodigal:002006,similar to AA sequence:UniProtKB:B8H444;locus_tag=LOPOCAKJ_00006;product=ATP-dependent zinc metalloprotease FtsH
WURB01000001.1	Prodigal:002006	CDS	5072	5347	.	-	0	ID=LOPOCAKJ_00007;Name=yjdJ;db_xref=COG:COG2388;gene=yjdJ;inference=ab initio prediction:Prodigal:002006,similar to AA sequence:UniProtKB:P39274;locus_tag=LOPOCAKJ_00007;product=putative protein YjdJ
WURB01000001.1	Prodigal:002006	CDS	5480	5950	.	+	0	ID=LOPOCAKJ_00008;inference=ab initio prediction:Prodigal:002006;locus_tag=LOPOCAKJ_00008;product=hypothetical protein
WURB01000001.1	Prodigal:002006	CDS	5947	6534	.	-	0	ID=LOPOCAKJ_00009;inference=ab initio prediction:Prodigal:002006;locus_tag=LOPOCAKJ_00009;product=hypothetical protein
WURB01000001.1	Prodigal:002006	CDS	6656	7117	.	-	0	ID=LOPOCAKJ_00010;inference=ab initio prediction:Prodigal:002006;locus_tag=LOPOCAKJ_00010;product=hypothetical protein
WURB01000001.1	Prodigal:002006	CDS	7233	8498	.	-	0	ID=LOPOCAKJ_00011;inference=ab initio prediction:Prodigal:002006;locus_tag=LOPOCAKJ_00011;product=hypothetical protein
WURB01000001.1	Prodigal:002006	CDS	8543	8929	.	-	0	ID=LOPOCAKJ_00012;Name=crcB;db_xref=COG:COG0239;gene=crcB;inference=ab initio prediction:Prodigal:002006,similar to AA sequence:UniProtKB:Q7VYU0;locus_tag=LOPOCAKJ_00012;product=Putative fluoride ion transporter CrcB
WURB01000001.1	Prodigal:002006	CDS	8933	10255	.	-	0	ID=LOPOCAKJ_00013;Name=rarA;db_xref=COG:COG2256;gene=rarA;inference=ab initio prediction:Prodigal:002006,similar to AA sequence:UniProtKB:P0AAZ4;locus_tag=LOPOCAKJ_00013;product=Replication-associated recombination protein A
WURB01000001.1	Prodigal:002006	CDS	10301	11707	.	-	0	ID=LOPOCAKJ_00014;eC_number=3.4.21.107;Name=degP_1;db_xref=COG:COG0265;gene=degP_1;inference=ab initio prediction:Prodigal:002006,similar to AA sequence:UniProtKB:P0C0V0;locus_tag=LOPOCAKJ_00014;product=Periplasmic serine endoprotease DegP
WURB01000001.1	Prodigal:002006	CDS	11858	12280	.	-	0	ID=LOPOCAKJ_00015;Name=rplQ;db_xref=COG:COG0203;gene=rplQ;inference=ab initio prediction:Prodigal:002006,similar to AA sequence:UniProtKB:Q6N4V8;locus_tag=LOPOCAKJ_00015;product=50S ribosomal protein L17
WURB01000001.1	Prodigal:002006	CDS	12399	13415	.	-	0	ID=LOPOCAKJ_00016;eC_number=2.7.7.6;Name=rpoA;db_xref=COG:COG0202;gene=rpoA;inference=ab initio prediction:Prodigal:002006,similar to AA sequence:UniProtKB:Q925Z2;locus_tag=LOPOCAKJ_00016;product=DNA-directed RNA polymerase subunit alpha
WURB01000001.1	Prodigal:002006	CDS	13513	13902	.	-	0	ID=LOPOCAKJ_00017;Name=rpsK;db_xref=COG:COG0100;gene=rpsK;inference=ab initio prediction:Prodigal:002006,similar to AA sequence:UniProtKB:Q6N4V6;locus_tag=LOPOCAKJ_00017;product=30S ribosomal protein S11
WURB01000001.1	Prodigal:002006	CDS	13981	14349	.	-	0	ID=LOPOCAKJ_00018;Name=rpsM;db_xref=COG:COG0099;gene=rpsM;inference=ab initio prediction:Prodigal:002006,similar to AA sequence:UniProtKB:Q6N4V5;locus_tag=LOPOCAKJ_00018;product=30S ribosomal protein S13
WURB01000001.1	Prodigal:002006	CDS	14544	15125	.	-	0	ID=LOPOCAKJ_00019;eC_number=2.7.4.3;Name=adk;gene=adk;inference=ab initio prediction:Prodigal:002006,similar to AA sequence:UniProtKB:P99062;locus_tag=LOPOCAKJ_00019;product=Adenylate kinase
WURB01000001.1	Prodigal:002006	CDS	15181	16518	.	-	0	ID=LOPOCAKJ_00020;Name=secY;db_xref=COG:COG0201;gene=secY;inference=ab initio prediction:Prodigal:002006,similar to AA sequence:UniProtKB:P0AGA2;locus_tag=LOPOCAKJ_00020;product=Protein translocase subunit SecY
WURB01000001.1	Prodigal:002006	CDS	16725	17198	.	-	0	ID=LOPOCAKJ_00021;Name=rplO;db_xref=COG:COG0200;gene=rplO;inference=ab initio prediction:Prodigal:002006,similar to AA sequence:UniProtKB:Q6N4V2;locus_tag=LOPOCAKJ_00021;product=50S ribosomal protein L15
WURB01000001.1	Prodigal:002006	CDS	17210	17410	.	-	0	ID=LOPOCAKJ_00022;Name=rpmD;db_xref=COG:COG1841;gene=rpmD;inference=ab initio prediction:Prodigal:002006,similar to AA sequence:UniProtKB:Q6N4V1;locus_tag=LOPOCAKJ_00022;product=50S ribosomal protein L30
WURB01000001.1	Prodigal:002006	CDS	17425	17994	.	-	0	ID=LOPOCAKJ_00023;Name=rpsE;db_xref=COG:COG0098;gene=rpsE;inference=ab initio prediction:Prodigal:002006,similar to AA sequence:UniProtKB:Q6N4V0;locus_tag=LOPOCAKJ_00023;product=30S ribosomal protein S5
WURB01000001.1	Prodigal:002006	CDS	18118	18480	.	-	0	ID=LOPOCAKJ_00024;Name=rplR;db_xref=COG:COG0256;gene=rplR;inference=ab initio prediction:Prodigal:002006,similar to AA sequence:UniProtKB:Q6N4U9;locus_tag=LOPOCAKJ_00024;product=50S ribosomal protein L18
WURB01000001.1	Prodigal:002006	CDS	18493	19026	.	-	0	ID=LOPOCAKJ_00025;Name=rplF;db_xref=COG:COG0097;gene=rplF;inference=ab initio prediction:Prodigal:002006,similar to AA sequence:UniProtKB:Q6N4U8;locus_tag=LOPOCAKJ_00025;product=50S ribosomal protein L6
WURB01000001.1	Prodigal:002006	CDS	19065	19460	.	-	0	ID=LOPOCAKJ_00026;Name=rpsH;db_xref=COG:COG0096;gene=rpsH;inference=ab initio prediction:Prodigal:002006,similar to AA sequence:UniProtKB:Q6N4U7;locus_tag=LOPOCAKJ_00026;product=30S ribosomal protein S8
WURB01000001.1	Prodigal:002006	CDS	19476	19781	.	-	0	ID=LOPOCAKJ_00027;Name=rpsN;db_xref=COG:COG0199;gene=rpsN;inference=ab initio prediction:Prodigal:002006,similar to AA sequence:UniProtKB:Q6N4U6;locus_tag=LOPOCAKJ_00027;product=30S ribosomal protein S14
WURB01000001.1	Prodigal:002006	CDS	19821	20387	.	-	0	ID=LOPOCAKJ_00028;Name=rplE;db_xref=COG:COG0094;gene=rplE;inference=ab initio prediction:Prodigal:002006,similar to AA sequence:UniProtKB:Q6N4U5;locus_tag=LOPOCAKJ_00028;product=50S ribosomal protein L5
WURB01000001.1	Prodigal:002006	CDS	20380	20697	.	-	0	ID=LOPOCAKJ_00029;Name=rplX;db_xref=COG:COG0198;gene=rplX;inference=ab initio prediction:Prodigal:002006,similar to AA sequence:UniProtKB:P60744;locus_tag=LOPOCAKJ_00029;product=50S ribosomal protein L24
WURB01000001.1	Prodigal:002006	CDS	20697	21065	.	-	0	ID=LOPOCAKJ_00030;Name=rplN;db_xref=COG:COG0093;gene=rplN;inference=ab initio prediction:Prodigal:002006,similar to AA sequence:UniProtKB:Q6N4U4;locus_tag=LOPOCAKJ_00030;product=50S ribosomal protein L14
WURB01000001.1	Prodigal:002006	CDS	21229	21468	.	-	0	ID=LOPOCAKJ_00031;Name=rpsQ;db_xref=COG:COG0186;gene=rpsQ;inference=ab initio prediction:Prodigal:002006,similar to AA sequence:UniProtKB:Q6N4U3;locus_tag=LOPOCAKJ_00031;product=30S ribosomal protein S17
WURB01000001.1	Prodigal:002006	CDS	21481	21693	.	-	0	ID=LOPOCAKJ_00032;Name=rpmC;db_xref=COG:COG0255;gene=rpmC;inference=ab initio prediction:Prodigal:002006,similar to AA sequence:UniProtKB:Q6N4U2;locus_tag=LOPOCAKJ_00032;product=50S ribosomal protein L29
WURB01000001.1	Prodigal:002006	CDS	21706	22119	.	-	0	ID=LOPOCAKJ_00033;Name=rplP;db_xref=COG:COG0197;gene=rplP;inference=ab initio prediction:Prodigal:002006,similar to AA sequence:UniProtKB:Q6N4U1;locus_tag=LOPOCAKJ_00033;product=50S ribosomal protein L16
WURB01000001.1	Prodigal:002006	CDS	22144	22848	.	-	0	ID=LOPOCAKJ_00034;Name=rpsC;db_xref=COG:COG0092;gene=rpsC;inference=ab initio prediction:Prodigal:002006,similar to AA sequence:UniProtKB:Q6N4U0;locus_tag=LOPOCAKJ_00034;product=30S ribosomal protein S3
WURB01000001.1	Prodigal:002006	CDS	22860	23240	.	-	0	ID=LOPOCAKJ_00035;Name=rplV;db_xref=COG:COG0091;gene=rplV;inference=ab initio prediction:Prodigal:002006,similar to AA sequence:UniProtKB:Q6N4T9;locus_tag=LOPOCAKJ_00035;product=50S ribosomal protein L22
WURB01000001.1	Prodigal:002006	CDS	23242	23520	.	-	0	ID=LOPOCAKJ_00036;Name=rpsS;db_xref=COG:COG0185;gene=rpsS;inference=ab initio prediction:Prodigal:002006,similar to AA sequence:UniProtKB:Q6N4T8;locus_tag=LOPOCAKJ_00036;product=30S ribosomal protein S19
WURB01000001.1	Prodigal:002006	CDS	23536	24372	.	-	0	ID=LOPOCAKJ_00037;Name=rplB;db_xref=COG:COG0090;gene=rplB;inference=ab initio prediction:Prodigal:002006,similar to AA sequence:UniProtKB:P60403;locus_tag=LOPOCAKJ_00037;product=50S ribosomal protein L2
WURB01000001.1	Prodigal:002006	CDS	24393	24689	.	-	0	ID=LOPOCAKJ_00038;Name=rplW;db_xref=COG:COG0089;gene=rplW;inference=ab initio prediction:Prodigal:002006,similar to AA sequence:UniProtKB:Q6N4T7;locus_tag=LOPOCAKJ_00038;product=50S ribosomal protein L23
WURB01000001.1	Prodigal:002006	CDS	24686	25306	.	-	0	ID=LOPOCAKJ_00039;Name=rplD;db_xref=COG:COG0088;gene=rplD;inference=ab initio prediction:Prodigal:002006,similar to AA sequence:UniProtKB:P61068;locus_tag=LOPOCAKJ_00039;product=50S ribosomal protein L4
WURB01000001.1	Prodigal:002006	CDS	25306	26034	.	-	0	ID=LOPOCAKJ_00040;Name=rplC;db_xref=COG:COG0087;gene=rplC;inference=ab initio prediction:Prodigal:002006,similar to AA sequence:UniProtKB:P60456;locus_tag=LOPOCAKJ_00040;product=50S ribosomal protein L3
WURB01000001.1	Prodigal:002006	CDS	26082	26390	.	-	0	ID=LOPOCAKJ_00041;Name=rpsJ;db_xref=COG:COG0051;gene=rpsJ;inference=ab initio prediction:Prodigal:002006,similar to AA sequence:UniProtKB:Q6N4T6;locus_tag=LOPOCAKJ_00041;product=30S ribosomal protein S10
WURB01000001.1	Prodigal:002006	CDS	26458	27648	.	-	0	ID=LOPOCAKJ_00042;Name=tufA_1;db_xref=COG:COG0050;gene=tufA_1;inference=ab initio prediction:Prodigal:002006,similar to AA sequence:UniProtKB:P64027;locus_tag=LOPOCAKJ_00042;product=Elongation factor Tu
WURB01000001.1	Prodigal:002006	CDS	27694	29769	.	-	0	ID=LOPOCAKJ_00043;Name=fusA_1;db_xref=COG:COG0480;gene=fusA_1;inference=ab initio prediction:Prodigal:002006,similar to AA sequence:UniProtKB:P41084;locus_tag=LOPOCAKJ_00043;product=Elongation factor G
WURB01000001.1	Prodigal:002006	CDS	29788	30258	.	-	0	ID=LOPOCAKJ_00044;Name=rpsG;db_xref=COG:COG0049;gene=rpsG;inference=ab initio prediction:Prodigal:002006,similar to AA sequence:UniProtKB:Q6N4T3;locus_tag=LOPOCAKJ_00044;product=30S ribosomal protein S7
WURB01000001.1	Prodigal:002006	CDS	30292	30663	.	-	0	ID=LOPOCAKJ_00045;Name=rpsL;db_xref=COG:COG0048;gene=rpsL;inference=ab initio prediction:Prodigal:002006,similar to AA sequence:UniProtKB:Q6N4T2;locus_tag=LOPOCAKJ_00045;product=30S ribosomal protein S12
WURB01000001.1	Prodigal:002006	CDS	31228	35403	.	-	0	ID=LOPOCAKJ_00046;eC_number=2.7.7.6;Name=rpoC;gene=rpoC;inference=ab initio prediction:Prodigal:002006,similar to AA sequence:UniProtKB:Q8KTH8;locus_tag=LOPOCAKJ_00046;product=DNA-directed RNA polymerase subunit beta'
WURB01000001.1	Prodigal:002006	CDS	35516	39676	.	-	0	ID=LOPOCAKJ_00047;eC_number=2.7.7.6;Name=rpoB;gene=rpoB;inference=ab initio prediction:Prodigal:002006,similar to AA sequence:UniProtKB:B2SQQ1;locus_tag=LOPOCAKJ_00047;product=DNA-directed RNA polymerase subunit beta
WURB01000001.1	Prodigal:002006	CDS	39918	40295	.	-	0	ID=LOPOCAKJ_00048;Name=rplL;db_xref=COG:COG0222;gene=rplL;inference=ab initio prediction:Prodigal:002006,similar to AA sequence:UniProtKB:Q6N4R8;locus_tag=LOPOCAKJ_00048;product=50S ribosomal protein L7/L12
WURB01000001.1	Prodigal:002006	CDS	40347	40865	.	-	0	ID=LOPOCAKJ_00049;Name=rplJ;db_xref=COG:COG0244;gene=rplJ;inference=ab initio prediction:Prodigal:002006,similar to AA sequence:UniProtKB:Q6N4R7;locus_tag=LOPOCAKJ_00049;product=50S ribosomal protein L10
WURB01000001.1	Prodigal:002006	CDS	42243	42941	.	-	0	ID=LOPOCAKJ_00050;Name=rplA;db_xref=COG:COG0081;gene=rplA;inference=ab initio prediction:Prodigal:002006,similar to AA sequence:UniProtKB:Q6N4R5;locus_tag=LOPOCAKJ_00050;product=50S ribosomal protein L1
WURB01000001.1	Prodigal:002006	CDS	42952	43380	.	-	0	ID=LOPOCAKJ_00051;Name=rplK;db_xref=COG:COG0080;gene=rplK;inference=ab initio prediction:Prodigal:002006,similar to AA sequence:UniProtKB:P62441;locus_tag=LOPOCAKJ_00051;product=50S ribosomal protein L11
WURB01000001.1	Prodigal:002006	CDS	43549	44082	.	-	0	ID=LOPOCAKJ_00052;Name=nusG;db_xref=COG:COG0250;gene=nusG;inference=ab initio prediction:Prodigal:002006,similar to AA sequence:UniProtKB:P0AFG0;locus_tag=LOPOCAKJ_00052;product=Transcription termination/antitermination protein NusG
WURB01000001.1	Prodigal:002006	CDS	44095	44295	.	-	0	ID=LOPOCAKJ_00053;Name=secE;gene=secE;inference=ab initio prediction:Prodigal:002006,similar to AA sequence:UniProtKB:P35874;locus_tag=LOPOCAKJ_00053;product=Protein translocase subunit SecE
WURB01000001.1	Aragorn:001002	tRNA	44455	44531	.	-	.	ID=LOPOCAKJ_00054;inference=COORDINATES:profile:Aragorn:001002;locus_tag=LOPOCAKJ_00054;product=tRNA-Trp(cca)
WURB01000001.1	Prodigal:002006	CDS	44578	45768	.	-	0	ID=LOPOCAKJ_00055;Name=tufA_2;db_xref=COG:COG0050;gene=tufA_2;inference=ab initio prediction:Prodigal:002006,similar to AA sequence:UniProtKB:P64027;locus_tag=LOPOCAKJ_00055;product=Elongation factor Tu
WURB01000001.1	Aragorn:001002	tRNA	46003	46076	.	-	.	ID=LOPOCAKJ_00056;inference=COORDINATES:profile:Aragorn:001002;locus_tag=LOPOCAKJ_00056;product=tRNA-Gly(tcc)
WURB01000001.1	Aragorn:001002	tRNA	46094	46178	.	-	.	ID=LOPOCAKJ_00057;inference=COORDINATES:profile:Aragorn:001002;locus_tag=LOPOCAKJ_00057;product=tRNA-Tyr(gta)
WURB01000001.1	Prodigal:002006	CDS	46367	47218	.	+	0	ID=LOPOCAKJ_00058;eC_number=2.1.1.-;inference=ab initio prediction:Prodigal:002006,similar to AA sequence:UniProtKB:Q7A794;locus_tag=LOPOCAKJ_00058;product=Putative TrmH family tRNA/rRNA methyltransferase
WURB01000001.1	Prodigal:002006	CDS	47416	49143	.	+	0	ID=LOPOCAKJ_00059;Name=nanT_1;gene=nanT_1;inference=ab initio prediction:Prodigal:002006,protein motif:HAMAP:MF_01238;locus_tag=LOPOCAKJ_00059;product=Sialic acid transporter NanT
WURB01000001.1	Prodigal:002006	CDS	49225	49539	.	-	0	ID=LOPOCAKJ_00060;inference=ab initio prediction:Prodigal:002006;locus_tag=LOPOCAKJ_00060;product=hypothetical protein
WURB01000001.1	Aragorn:001002	tRNA	49679	49753	.	+	.	ID=LOPOCAKJ_00061;inference=COORDINATES:profile:Aragorn:001002;locus_tag=LOPOCAKJ_00061;product=tRNA-Thr(tgt)
WURB01000001.1	Prodigal:002006	CDS	49803	49976	.	-	0	ID=LOPOCAKJ_00062;inference=ab initio prediction:Prodigal:002006;locus_tag=LOPOCAKJ_00062;product=hypothetical protein
WURB01000001.1	Prodigal:002006	CDS	50117	50917	.	+	0	ID=LOPOCAKJ_00063;eC_number=2.1.1.185;Name=rlmB;gene=rlmB;inference=ab initio prediction:Prodigal:002006,protein motif:HAMAP:MF_01887;locus_tag=LOPOCAKJ_00063;product=23S rRNA (guanosine-2'-O-)-methyltransferase RlmB
WURB01000001.1	Prodigal:002006	CDS	51014	52012	.	+	0	ID=LOPOCAKJ_00064;eC_number=3.1.26.11;Name=rbn_1;gene=rbn_1;inference=ab initio prediction:Prodigal:002006,protein motif:HAMAP:MF_01818;locus_tag=LOPOCAKJ_00064;product=Ribonuclease BN
WURB01000001.1	Prodigal:002006	CDS	52141	52470	.	-	0	ID=LOPOCAKJ_00065;Name=cutA;db_xref=COG:COG1324;gene=cutA;inference=ab initio prediction:Prodigal:002006,similar to AA sequence:UniProtKB:Q9X0E6;locus_tag=LOPOCAKJ_00065;product=Divalent-cation tolerance protein CutA
WURB01000001.1	Prodigal:002006	CDS	52521	53294	.	+	0	ID=LOPOCAKJ_00066;eC_number=2.7.1.23;Name=nadK;db_xref=COG:COG0061;gene=nadK;inference=ab initio prediction:Prodigal:002006,similar to AA sequence:UniProtKB:P65779;locus_tag=LOPOCAKJ_00066;product=NAD kinase
WURB01000001.1	Prodigal:002006	CDS	53316	53825	.	+	0	ID=LOPOCAKJ_00067;eC_number=4.2.1.148;Name=mch;db_xref=COG:COG2030;gene=mch;inference=ab initio prediction:Prodigal:002006,similar to AA sequence:UniProtKB:A9WC34;locus_tag=LOPOCAKJ_00067;product=Beta-methylmalyl-CoA dehydratase
WURB01000001.1	Prodigal:002006	CDS	53825	54697	.	+	0	ID=LOPOCAKJ_00068;eC_number=3.1.2.30;Name=mcl2_1;db_xref=COG:COG2301;gene=mcl2_1;inference=ab initio prediction:Prodigal:002006,similar to AA sequence:UniProtKB:D3JV05;locus_tag=LOPOCAKJ_00068;product=(3S)-malyl-CoA thioesterase
WURB01000001.1	Prodigal:002006	CDS	54694	55302	.	-	0	ID=LOPOCAKJ_00069;inference=ab initio prediction:Prodigal:002006;locus_tag=LOPOCAKJ_00069;product=hypothetical protein
WURB01000001.1	Prodigal:002006	CDS	55364	55927	.	-	0	ID=LOPOCAKJ_00070;eC_number=1.-.-.-;Name=ydjA;db_xref=COG:COG0778;gene=ydjA;inference=ab initio prediction:Prodigal:002006,similar to AA sequence:UniProtKB:P0ACY1;locus_tag=LOPOCAKJ_00070;product=Putative NAD(P)H nitroreductase YdjA
WURB01000001.1	Prodigal:002006	CDS	56262	58643	.	+	0	ID=LOPOCAKJ_00071;inference=ab initio prediction:Prodigal:002006;locus_tag=LOPOCAKJ_00071;product=hypothetical protein
WURB01000001.1	Prodigal:002006	CDS	58668	59603	.	+	0	ID=LOPOCAKJ_00072;inference=ab initio prediction:Prodigal:002006;locus_tag=LOPOCAKJ_00072;product=hypothetical protein
WURB01000001.1	Prodigal:002006	CDS	59735	61108	.	+	0	ID=LOPOCAKJ_00073;eC_number=1.1.1.205;Name=IMPDH_1;gene=IMPDH_1;inference=ab initio prediction:Prodigal:002006,protein motif:HAMAP:MF_01964;locus_tag=LOPOCAKJ_00073;product=Inosine-5'-monophosphate dehydrogenase
WURB01000001.1	Prodigal:002006	CDS	61235	62023	.	+	0	ID=LOPOCAKJ_00074;inference=ab initio prediction:Prodigal:002006;locus_tag=LOPOCAKJ_00074;product=hypothetical protein
WURB01000001.1	Prodigal:002006	CDS	62117	64129	.	-	0	ID=LOPOCAKJ_00075;eC_number=6.1.1.3;Name=thrS;db_xref=COG:COG0441;gene=thrS;inference=ab initio prediction:Prodigal:002006,similar to AA sequence:UniProtKB:P0A8M3;locus_tag=LOPOCAKJ_00075;product=Threonine--tRNA ligase
WURB01000001.1	Prodigal:002006	CDS	64197	64547	.	-	0	ID=LOPOCAKJ_00076;Name=yidD;gene=yidD;inference=ab initio prediction:Prodigal:002006,protein motif:HAMAP:MF_00386;locus_tag=LOPOCAKJ_00076;product=Putative membrane protein insertion efficiency factor
WURB01000001.1	Prodigal:002006	CDS	64547	64993	.	-	0	ID=LOPOCAKJ_00077;inference=ab initio prediction:Prodigal:002006;locus_tag=LOPOCAKJ_00077;product=hypothetical protein
WURB01000001.1	Prodigal:002006	CDS	65160	65795	.	+	0	ID=LOPOCAKJ_00078;eC_number=3.5.4.16;Name=folE;db_xref=COG:COG0302;gene=folE;inference=ab initio prediction:Prodigal:002006,similar to AA sequence:UniProtKB:P19465;locus_tag=LOPOCAKJ_00078;product=GTP cyclohydrolase 1
WURB01000001.1	Prodigal:002006	CDS	65825	66241	.	+	0	ID=LOPOCAKJ_00079;eC_number=3.5.4.19;Name=hisI;gene=hisI;inference=ab initio prediction:Prodigal:002006,protein motif:HAMAP:MF_01021;locus_tag=LOPOCAKJ_00079;product=Phosphoribosyl-AMP cyclohydrolase
WURB01000001.1	Prodigal:002006	CDS	66609	67619	.	+	0	ID=LOPOCAKJ_00080;db_xref=COG:COG1752;inference=ab initio prediction:Prodigal:002006,similar to AA sequence:UniProtKB:P9WIY9;locus_tag=LOPOCAKJ_00080;product=putative NTE family protein
WURB01000001.1	Prodigal:002006	CDS	67633	68064	.	-	0	ID=LOPOCAKJ_00081;eC_number=1.1.1.205;Name=IMPDH_2;gene=IMPDH_2;inference=ab initio prediction:Prodigal:002006,protein motif:HAMAP:MF_01964;locus_tag=LOPOCAKJ_00081;product=Inosine-5'-monophosphate dehydrogenase
WURB01000001.1	Prodigal:002006	CDS	68136	68954	.	-	0	ID=LOPOCAKJ_00082;inference=ab initio prediction:Prodigal:002006;locus_tag=LOPOCAKJ_00082;product=hypothetical protein
WURB01000001.1	Prodigal:002006	CDS	69249	69932	.	+	0	ID=LOPOCAKJ_00083;inference=ab initio prediction:Prodigal:002006;locus_tag=LOPOCAKJ_00083;product=hypothetical protein
WURB01000001.1	Prodigal:002006	CDS	70086	70283	.	-	0	ID=LOPOCAKJ_00084;inference=ab initio prediction:Prodigal:002006;locus_tag=LOPOCAKJ_00084;product=hypothetical protein
WURB01000001.1	Prodigal:002006	CDS	70395	71231	.	-	0	ID=LOPOCAKJ_00085;eC_number=2.3.1.30;Name=cysE_1;db_xref=COG:COG1045;gene=cysE_1;inference=ab initio prediction:Prodigal:002006,similar to AA sequence:UniProtKB:P29847;locus_tag=LOPOCAKJ_00085;product=Serine acetyltransferase
WURB01000001.1	Prodigal:002006	CDS	71309	72109	.	+	0	ID=LOPOCAKJ_00086;eC_number=4.2.1.150;Name=crt_1;db_xref=COG:COG1024;gene=crt_1;inference=ab initio prediction:Prodigal:002006,similar to AA sequence:UniProtKB:P52046;locus_tag=LOPOCAKJ_00086;product=Short-chain-enoyl-CoA hydratase
WURB01000001.1	Prodigal:002006	CDS	72114	72599	.	-	0	ID=LOPOCAKJ_00087;inference=ab initio prediction:Prodigal:002006;locus_tag=LOPOCAKJ_00087;product=hypothetical protein
WURB01000001.1	Prodigal:002006	CDS	72851	73615	.	-	0	ID=LOPOCAKJ_00088;eC_number=4.2.99.20;Name=menH_1;gene=menH_1;inference=ab initio prediction:Prodigal:002006,protein motif:HAMAP:MF_01660;locus_tag=LOPOCAKJ_00088;product=2-succinyl-6-hydroxy-2%2C4-cyclohexadiene-1-carboxylate synthase
WURB01000001.1	Prodigal:002006	CDS	74122	74385	.	+	0	ID=LOPOCAKJ_00089;inference=ab initio prediction:Prodigal:002006;locus_tag=LOPOCAKJ_00089;product=hypothetical protein
WURB01000001.1	Prodigal:002006	CDS	74387	75574	.	+	0	ID=LOPOCAKJ_00090;eC_number=1.14.13.24;Name=xlnD;gene=xlnD;inference=ab initio prediction:Prodigal:002006,similar to AA sequence:UniProtKB:Q9F131;locus_tag=LOPOCAKJ_00090;product=3-hydroxybenzoate 6-hydroxylase 1
WURB01000001.1	Aragorn:001002	tRNA	75636	75721	.	+	.	ID=LOPOCAKJ_00091;inference=COORDINATES:profile:Aragorn:001002;locus_tag=LOPOCAKJ_00091;product=tRNA-Leu(taa)
WURB01000001.1	Prodigal:002006	CDS	76436	77779	.	-	0	ID=LOPOCAKJ_00092;eC_number=3.1.6.-;Name=yjcS;db_xref=COG:COG2015;gene=yjcS;inference=ab initio prediction:Prodigal:002006,similar to AA sequence:UniProtKB:P32717;locus_tag=LOPOCAKJ_00092;product=Putative alkyl/aryl-sulfatase YjcS
WURB01000001.1	Prodigal:002006	CDS	77888	78796	.	+	0	ID=LOPOCAKJ_00093;Name=dmlR_1;gene=dmlR_1;inference=ab initio prediction:Prodigal:002006,similar to AA sequence:UniProtKB:P76250;locus_tag=LOPOCAKJ_00093;product=HTH-type transcriptional regulator DmlR
WURB01000001.1	Prodigal:002006	CDS	78825	79502	.	+	0	ID=LOPOCAKJ_00094;inference=ab initio prediction:Prodigal:002006;locus_tag=LOPOCAKJ_00094;product=hypothetical protein
WURB01000001.1	Prodigal:002006	CDS	80005	83166	.	-	0	ID=LOPOCAKJ_00095;eC_number=2.7.13.3;Name=rcsC_1;gene=rcsC_1;inference=ab initio prediction:Prodigal:002006,protein motif:HAMAP:MF_00979;locus_tag=LOPOCAKJ_00095;product=Sensor histidine kinase RcsC
WURB01000001.1	Prodigal:002006	CDS	83318	83470	.	-	0	ID=LOPOCAKJ_00096;inference=ab initio prediction:Prodigal:002006;locus_tag=LOPOCAKJ_00096;product=hypothetical protein
WURB01000001.1	Prodigal:002006	CDS	83760	83996	.	+	0	ID=LOPOCAKJ_00097;inference=ab initio prediction:Prodigal:002006;locus_tag=LOPOCAKJ_00097;product=hypothetical protein
WURB01000001.1	Prodigal:002006	CDS	84042	84455	.	-	0	ID=LOPOCAKJ_00098;inference=ab initio prediction:Prodigal:002006;locus_tag=LOPOCAKJ_00098;product=hypothetical protein
WURB01000001.1	Prodigal:002006	CDS	84549	84959	.	-	0	ID=LOPOCAKJ_00099;inference=ab initio prediction:Prodigal:002006;locus_tag=LOPOCAKJ_00099;product=hypothetical protein
WURB01000001.1	Prodigal:002006	CDS	85245	85487	.	+	0	ID=LOPOCAKJ_00100;inference=ab initio prediction:Prodigal:002006;locus_tag=LOPOCAKJ_00100;product=hypothetical protein
WURB01000001.1	Prodigal:002006	CDS	85600	85752	.	+	0	ID=LOPOCAKJ_00101;inference=ab initio prediction:Prodigal:002006;locus_tag=LOPOCAKJ_00101;product=hypothetical protein
WURB01000001.1	Prodigal:002006	CDS	86167	86445	.	-	0	ID=LOPOCAKJ_00102;inference=ab initio prediction:Prodigal:002006;locus_tag=LOPOCAKJ_00102;product=hypothetical protein
WURB01000001.1	Prodigal:002006	CDS	86640	87887	.	-	0	ID=LOPOCAKJ_00103;inference=ab initio prediction:Prodigal:002006;locus_tag=LOPOCAKJ_00103;product=hypothetical protein
WURB01000001.1	Prodigal:002006	CDS	88105	88398	.	-	0	ID=LOPOCAKJ_00104;inference=ab initio prediction:Prodigal:002006;locus_tag=LOPOCAKJ_00104;product=hypothetical protein
WURB01000001.1	Prodigal:002006	CDS	88506	90062	.	-	0	ID=LOPOCAKJ_00105;Name=aas;db_xref=COG:COG0204;gene=aas;inference=ab initio prediction:Prodigal:002006,similar to AA sequence:UniProtKB:P31119;locus_tag=LOPOCAKJ_00105;product=Bifunctional protein Aas
WURB01000001.1	Prodigal:002006	CDS	90081	90587	.	-	0	ID=LOPOCAKJ_00106;eC_number=2.4.2.22;Name=gpt;db_xref=COG:COG0503;gene=gpt;inference=ab initio prediction:Prodigal:002006,similar to AA sequence:UniProtKB:P0A9M5;locus_tag=LOPOCAKJ_00106;product=Xanthine phosphoribosyltransferase
WURB01000001.1	Prodigal:002006	CDS	90621	91367	.	-	0	ID=LOPOCAKJ_00107;Name=cinA;gene=cinA;inference=ab initio prediction:Prodigal:002006,protein motif:HAMAP:MF_00226_A;locus_tag=LOPOCAKJ_00107;product=Putative competence-damage inducible protein
WURB01000001.1	Prodigal:002006	CDS	91686	92405	.	+	0	ID=LOPOCAKJ_00108;Name=sfsA;db_xref=COG:COG1489;gene=sfsA;inference=ab initio prediction:Prodigal:002006,similar to AA sequence:UniProtKB:P0A823;locus_tag=LOPOCAKJ_00108;product=Sugar fermentation stimulation protein A
WURB01000001.1	Prodigal:002006	CDS	92480	93304	.	-	0	ID=LOPOCAKJ_00109;inference=ab initio prediction:Prodigal:002006;locus_tag=LOPOCAKJ_00109;product=hypothetical protein
WURB01000001.1	Prodigal:002006	CDS	93449	94270	.	+	0	ID=LOPOCAKJ_00110;eC_number=3.4.11.18;Name=map;db_xref=COG:COG0024;gene=map;inference=ab initio prediction:Prodigal:002006,similar to AA sequence:UniProtKB:Q9ZCD3;locus_tag=LOPOCAKJ_00110;product=Methionine aminopeptidase
WURB01000001.1	Prodigal:002006	CDS	94354	95040	.	+	0	ID=LOPOCAKJ_00111;inference=ab initio prediction:Prodigal:002006,similar to AA sequence:UniProtKB:P72255;locus_tag=LOPOCAKJ_00111;note=UPF0758 protein;product=hypothetical protein
WURB01000001.1	Prodigal:002006	CDS	95099	95638	.	+	0	ID=LOPOCAKJ_00112;inference=ab initio prediction:Prodigal:002006;locus_tag=LOPOCAKJ_00112;product=hypothetical protein
WURB01000001.1	Prodigal:002006	CDS	95899	96495	.	-	0	ID=LOPOCAKJ_00113;inference=ab initio prediction:Prodigal:002006;locus_tag=LOPOCAKJ_00113;product=hypothetical protein
WURB01000001.1	Prodigal:002006	CDS	96574	96843	.	-	0	ID=LOPOCAKJ_00114;inference=ab initio prediction:Prodigal:002006;locus_tag=LOPOCAKJ_00114;product=hypothetical protein
WURB01000001.1	Prodigal:002006	CDS	96984	97517	.	-	0	ID=LOPOCAKJ_00115;eC_number=2.3.1.-;Name=ttr;gene=ttr;inference=ab initio prediction:Prodigal:002006,similar to AA sequence:UniProtKB:P16966;locus_tag=LOPOCAKJ_00115;product=Acetyltransferase
WURB01000001.1	Prodigal:002006	CDS	97514	98158	.	-	0	ID=LOPOCAKJ_00116;Name=sutR_1;db_xref=COG:COG1396;gene=sutR_1;inference=ab initio prediction:Prodigal:002006,similar to AA sequence:UniProtKB:P77626;locus_tag=LOPOCAKJ_00116;product=HTH-type transcriptional regulator SutR
WURB01000001.1	Prodigal:002006	CDS	98518	99366	.	+	0	ID=LOPOCAKJ_00117;eC_number=2.1.2.9;Name=fmt_1;db_xref=COG:COG0223;gene=fmt_1;inference=ab initio prediction:Prodigal:002006,similar to AA sequence:UniProtKB:Q83AA8;locus_tag=LOPOCAKJ_00117;product=Methionyl-tRNA formyltransferase
WURB01000001.1	Prodigal:002006	CDS	99522	100049	.	-	0	ID=LOPOCAKJ_00118;eC_number=1.5.1.42;Name=rutF_1;db_xref=COG:COG1853;gene=rutF_1;inference=ab initio prediction:Prodigal:002006,similar to AA sequence:UniProtKB:P75893;locus_tag=LOPOCAKJ_00118;product=FMN reductase (NADH) RutF
WURB01000001.1	Prodigal:002006	CDS	100345	101265	.	+	0	ID=LOPOCAKJ_00119;Name=livH_1;db_xref=COG:COG0559;gene=livH_1;inference=ab initio prediction:Prodigal:002006,similar to AA sequence:UniProtKB:P0AEX7;locus_tag=LOPOCAKJ_00119;product=High-affinity branched-chain amino acid transport system permease protein LivH
WURB01000001.1	Prodigal:002006	CDS	101278	102690	.	+	0	ID=LOPOCAKJ_00120;inference=ab initio prediction:Prodigal:002006;locus_tag=LOPOCAKJ_00120;product=hypothetical protein
WURB01000001.1	Prodigal:002006	CDS	102690	103532	.	+	0	ID=LOPOCAKJ_00121;eC_number=3.6.3.-;Name=glnQ_1;db_xref=COG:COG1126;gene=glnQ_1;inference=ab initio prediction:Prodigal:002006,similar to AA sequence:UniProtKB:O34677;locus_tag=LOPOCAKJ_00121;product=Glutamine transport ATP-binding protein GlnQ
WURB01000001.1	Prodigal:002006	CDS	103529	104296	.	+	0	ID=LOPOCAKJ_00122;Name=livF_1;db_xref=COG:COG0410;gene=livF_1;inference=ab initio prediction:Prodigal:002006,similar to AA sequence:UniProtKB:P22731;locus_tag=LOPOCAKJ_00122;product=High-affinity branched-chain amino acid transport ATP-binding protein LivF
WURB01000001.1	Prodigal:002006	CDS	104296	104658	.	+	0	ID=LOPOCAKJ_00123;inference=ab initio prediction:Prodigal:002006;locus_tag=LOPOCAKJ_00123;product=hypothetical protein
WURB01000001.1	Prodigal:002006	CDS	104785	105912	.	+	0	ID=LOPOCAKJ_00124;db_xref=COG:COG0683;inference=ab initio prediction:Prodigal:002006,similar to AA sequence:UniProtKB:Q8YEE8;locus_tag=LOPOCAKJ_00124;product=Leu/Ile/Val-binding protein 
WURB01000001.1	Prodigal:002006	CDS	106024	106491	.	-	0	ID=LOPOCAKJ_00125;inference=ab initio prediction:Prodigal:002006;locus_tag=LOPOCAKJ_00125;product=hypothetical protein
WURB01000001.1	Prodigal:002006	CDS	106563	107291	.	-	0	ID=LOPOCAKJ_00126;Name=dipZ;db_xref=COG:COG0785;gene=dipZ;inference=ab initio prediction:Prodigal:002006,similar to AA sequence:UniProtKB:P9WG63;locus_tag=LOPOCAKJ_00126;product=Protein DipZ
WURB01000001.1	Prodigal:002006	CDS	107385	108410	.	+	0	ID=LOPOCAKJ_00127;eC_number=3.4.11.-;db_xref=COG:COG3191;inference=ab initio prediction:Prodigal:002006,similar to AA sequence:UniProtKB:P9WM23;locus_tag=LOPOCAKJ_00127;product=putative aminopeptidase
WURB01000001.1	Prodigal:002006	CDS	108558	109799	.	-	0	ID=LOPOCAKJ_00128;eC_number=1.4.99.-;Name=dadA1_1;db_xref=COG:COG0665;gene=dadA1_1;inference=ab initio prediction:Prodigal:002006,similar to AA sequence:UniProtKB:Q9HTQ0;locus_tag=LOPOCAKJ_00128;product=D-amino acid dehydrogenase 1
WURB01000001.1	Prodigal:002006	CDS	110006	110677	.	+	0	ID=LOPOCAKJ_00129;eC_number=5.1.3.1;Name=rpe;gene=rpe;inference=ab initio prediction:Prodigal:002006,similar to AA sequence:UniProtKB:P74061;locus_tag=LOPOCAKJ_00129;product=Ribulose-phosphate 3-epimerase
WURB01000001.1	Prodigal:002006	CDS	111413	112156	.	+	0	ID=LOPOCAKJ_00130;Name=fnr_1;db_xref=COG:COG0664;gene=fnr_1;inference=ab initio prediction:Prodigal:002006,similar to AA sequence:UniProtKB:P0A9E5;locus_tag=LOPOCAKJ_00130;product=Fumarate and nitrate reduction regulatory protein
WURB01000001.1	Prodigal:002006	CDS	112394	112546	.	+	0	ID=LOPOCAKJ_00131;inference=ab initio prediction:Prodigal:002006;locus_tag=LOPOCAKJ_00131;product=hypothetical protein
WURB01000001.1	Prodigal:002006	CDS	112838	114151	.	+	0	ID=LOPOCAKJ_00132;eC_number=4.3.2.2;Name=purB;db_xref=COG:COG0015;gene=purB;inference=ab initio prediction:Prodigal:002006,similar to AA sequence:UniProtKB:P12047;locus_tag=LOPOCAKJ_00132;product=Adenylosuccinate lyase
WURB01000001.1	Prodigal:002006	CDS	114193	115482	.	+	0	ID=LOPOCAKJ_00133;eC_number=2.1.1.222;Name=COQ3_1;gene=COQ3_1;inference=ab initio prediction:Prodigal:002006,protein motif:HAMAP:MF_00472;locus_tag=LOPOCAKJ_00133;product=Ubiquinone biosynthesis O-methyltransferase%2C mitochondrial
WURB01000001.1	Prodigal:002006	CDS	115514	116068	.	+	0	ID=LOPOCAKJ_00134;inference=ab initio prediction:Prodigal:002006;locus_tag=LOPOCAKJ_00134;product=hypothetical protein
WURB01000001.1	Prodigal:002006	CDS	116128	116685	.	-	0	ID=LOPOCAKJ_00135;eC_number=1.1.5.5;Name=adhB;gene=adhB;inference=ab initio prediction:Prodigal:002006,similar to AA sequence:UniProtKB:Q47945;locus_tag=LOPOCAKJ_00135;product=Alcohol dehydrogenase (quinone)%2C cytochrome c subunit
WURB01000001.1	Prodigal:002006	CDS	116696	117832	.	-	0	ID=LOPOCAKJ_00136;inference=ab initio prediction:Prodigal:002006;locus_tag=LOPOCAKJ_00136;product=hypothetical protein
WURB01000001.1	Prodigal:002006	CDS	118184	118774	.	+	0	ID=LOPOCAKJ_00137;inference=ab initio prediction:Prodigal:002006;locus_tag=LOPOCAKJ_00137;product=hypothetical protein
WURB01000001.1	Prodigal:002006	CDS	118840	119457	.	-	0	ID=LOPOCAKJ_00138;Name=rpsD;db_xref=COG:COG0522;gene=rpsD;inference=ab initio prediction:Prodigal:002006,similar to AA sequence:UniProtKB:Q6N9G0;locus_tag=LOPOCAKJ_00138;product=30S ribosomal protein S4
WURB01000001.1	Prodigal:002006	CDS	119642	120514	.	-	0	ID=LOPOCAKJ_00139;eC_number=5.1.1.3;Name=murI;db_xref=COG:COG0796;gene=murI;inference=ab initio prediction:Prodigal:002006,similar to AA sequence:UniProtKB:P22634;locus_tag=LOPOCAKJ_00139;product=Glutamate racemase
WURB01000001.1	Prodigal:002006	CDS	121001	122200	.	-	0	ID=LOPOCAKJ_00140;inference=ab initio prediction:Prodigal:002006;locus_tag=LOPOCAKJ_00140;product=hypothetical protein
WURB01000001.1	Prodigal:002006	CDS	122262	122996	.	-	0	ID=LOPOCAKJ_00141;eC_number=2.1.1.-;Name=trmJ;gene=trmJ;inference=ab initio prediction:Prodigal:002006,similar to AA sequence:UniProtKB:A0A0H2ZF87;locus_tag=LOPOCAKJ_00141;product=tRNA (cytidine/uridine/adenosine-2'-O-)-methyltransferase TrmJ
WURB01000001.1	Prodigal:002006	CDS	123063	123689	.	+	0	ID=LOPOCAKJ_00142;inference=ab initio prediction:Prodigal:002006;locus_tag=LOPOCAKJ_00142;product=hypothetical protein
WURB01000001.1	Prodigal:002006	CDS	123803	125017	.	+	0	ID=LOPOCAKJ_00143;eC_number=1.1.1.42;Name=icd;db_xref=COG:COG0538;gene=icd;inference=ab initio prediction:Prodigal:002006,similar to AA sequence:UniProtKB:P9WKL1;locus_tag=LOPOCAKJ_00143;product=Isocitrate dehydrogenase [NADP]
WURB01000001.1	Prodigal:002006	CDS	125133	126125	.	-	0	ID=LOPOCAKJ_00144;inference=ab initio prediction:Prodigal:002006;locus_tag=LOPOCAKJ_00144;product=hypothetical protein
WURB01000001.1	Prodigal:002006	CDS	126407	126868	.	+	0	ID=LOPOCAKJ_00145;eC_number=4.4.1.22;inference=ab initio prediction:Prodigal:002006,protein motif:HAMAP:MF_00723;locus_tag=LOPOCAKJ_00145;product=Putative glutathione-dependent formaldehyde-activating enzyme
WURB01000001.1	Prodigal:002006	CDS	127033	129681	.	-	0	ID=LOPOCAKJ_00146;eC_number=6.1.1.7;Name=alaS_1;db_xref=COG:COG0013;gene=alaS_1;inference=ab initio prediction:Prodigal:002006,similar to AA sequence:UniProtKB:P00957;locus_tag=LOPOCAKJ_00146;product=Alanine--tRNA ligase
WURB01000001.1	Prodigal:002006	CDS	130109	130678	.	+	0	ID=LOPOCAKJ_00147;inference=ab initio prediction:Prodigal:002006;locus_tag=LOPOCAKJ_00147;product=hypothetical protein
WURB01000001.1	Prodigal:002006	CDS	130859	131953	.	-	0	ID=LOPOCAKJ_00148;Name=recA_1;gene=recA_1;inference=ab initio prediction:Prodigal:002006,similar to AA sequence:UniProtKB:Q2YRU7;locus_tag=LOPOCAKJ_00148;product=Protein RecA
WURB01000001.1	Prodigal:002006	CDS	132125	134656	.	-	0	ID=LOPOCAKJ_00149;Name=cckA_1;gene=cckA_1;inference=ab initio prediction:Prodigal:002006,similar to AA sequence:UniProtKB:P0DOA0;locus_tag=LOPOCAKJ_00149;product=Sensor kinase CckA
WURB01000001.1	Prodigal:002006	CDS	135085	136251	.	+	0	ID=LOPOCAKJ_00150;inference=ab initio prediction:Prodigal:002006;locus_tag=LOPOCAKJ_00150;product=hypothetical protein
WURB01000001.1	Prodigal:002006	CDS	136511	136876	.	-	0	ID=LOPOCAKJ_00151;Name=dksA;db_xref=COG:COG1734;gene=dksA;inference=ab initio prediction:Prodigal:002006,similar to AA sequence:UniProtKB:P0ABS1;locus_tag=LOPOCAKJ_00151;product=RNA polymerase-binding transcription factor DksA
WURB01000001.1	Prodigal:002006	CDS	137107	138093	.	-	0	ID=LOPOCAKJ_00152;inference=ab initio prediction:Prodigal:002006;locus_tag=LOPOCAKJ_00152;product=hypothetical protein
WURB01000001.1	Prodigal:002006	CDS	138090	139538	.	-	0	ID=LOPOCAKJ_00153;Name=ycjX;db_xref=COG:COG3106;gene=ycjX;inference=ab initio prediction:Prodigal:002006,similar to AA sequence:UniProtKB:P76046;locus_tag=LOPOCAKJ_00153;product=putative protein YcjX
WURB01000001.1	Prodigal:002006	CDS	139962	140363	.	-	0	ID=LOPOCAKJ_00154;inference=ab initio prediction:Prodigal:002006;locus_tag=LOPOCAKJ_00154;product=hypothetical protein
WURB01000001.1	Prodigal:002006	CDS	140572	141144	.	-	0	ID=LOPOCAKJ_00155;inference=ab initio prediction:Prodigal:002006;locus_tag=LOPOCAKJ_00155;product=hypothetical protein
WURB01000001.1	Prodigal:002006	CDS	141161	142180	.	-	0	ID=LOPOCAKJ_00156;inference=ab initio prediction:Prodigal:002006;locus_tag=LOPOCAKJ_00156;product=hypothetical protein
WURB01000001.1	Prodigal:002006	CDS	142548	142718	.	+	0	ID=LOPOCAKJ_00157;inference=ab initio prediction:Prodigal:002006;locus_tag=LOPOCAKJ_00157;product=hypothetical protein
WURB01000001.1	Prodigal:002006	CDS	142866	143390	.	-	0	ID=LOPOCAKJ_00158;eC_number=3.1.3.-;db_xref=COG:COG2062;inference=ab initio prediction:Prodigal:002006,similar to AA sequence:UniProtKB:P9WGF9;locus_tag=LOPOCAKJ_00158;product=putative protein
WURB01000001.1	Prodigal:002006	CDS	143390	144238	.	-	0	ID=LOPOCAKJ_00159;inference=ab initio prediction:Prodigal:002006;locus_tag=LOPOCAKJ_00159;product=hypothetical protein
WURB01000001.1	Prodigal:002006	CDS	144480	145766	.	+	0	ID=LOPOCAKJ_00160;eC_number=4.4.1.11;Name=mdeA;gene=mdeA;inference=ab initio prediction:Prodigal:002006,similar to AA sequence:UniProtKB:P13254;locus_tag=LOPOCAKJ_00160;product=L-methionine gamma-lyase
WURB01000001.1	Prodigal:002006	CDS	146271	146429	.	+	0	ID=LOPOCAKJ_00161;inference=ab initio prediction:Prodigal:002006;locus_tag=LOPOCAKJ_00161;product=hypothetical protein
WURB01000001.1	Prodigal:002006	CDS	146786	148576	.	+	0	ID=LOPOCAKJ_00162;Name=kefC_1;db_xref=COG:COG0475;gene=kefC_1;inference=ab initio prediction:Prodigal:002006,similar to AA sequence:UniProtKB:P03819;locus_tag=LOPOCAKJ_00162;product=Glutathione-regulated potassium-efflux system protein KefC
WURB01000001.1	Prodigal:002006	CDS	148588	149763	.	+	0	ID=LOPOCAKJ_00163;inference=ab initio prediction:Prodigal:002006;locus_tag=LOPOCAKJ_00163;product=hypothetical protein
WURB01000001.1	Prodigal:002006	CDS	149769	150338	.	+	0	ID=LOPOCAKJ_00164;inference=ab initio prediction:Prodigal:002006;locus_tag=LOPOCAKJ_00164;product=hypothetical protein
WURB01000001.1	Prodigal:002006	CDS	150716	150829	.	+	0	ID=LOPOCAKJ_00165;inference=ab initio prediction:Prodigal:002006;locus_tag=LOPOCAKJ_00165;product=hypothetical protein
WURB01000001.1	Prodigal:002006	CDS	151044	151469	.	-	0	ID=LOPOCAKJ_00166;Name=uspG;db_xref=COG:COG0589;gene=uspG;inference=ab initio prediction:Prodigal:002006,similar to AA sequence:UniProtKB:P39177;locus_tag=LOPOCAKJ_00166;product=Universal stress protein UP12
WURB01000001.1	Prodigal:002006	CDS	151485	151805	.	-	0	ID=LOPOCAKJ_00167;Name=fdxE;db_xref=COG:COG0633;gene=fdxE;inference=ab initio prediction:Prodigal:002006,similar to AA sequence:UniProtKB:P80306;locus_tag=LOPOCAKJ_00167;product=Ferredoxin-6
WURB01000001.1	Prodigal:002006	CDS	152125	156807	.	+	0	ID=LOPOCAKJ_00168;inference=ab initio prediction:Prodigal:002006;locus_tag=LOPOCAKJ_00168;product=hypothetical protein
WURB01000001.1	Prodigal:002006	CDS	157053	157736	.	-	0	ID=LOPOCAKJ_00169;inference=ab initio prediction:Prodigal:002006;locus_tag=LOPOCAKJ_00169;product=hypothetical protein
WURB01000001.1	Prodigal:002006	CDS	157746	159083	.	-	0	ID=LOPOCAKJ_00170;Name=smc_1;gene=smc_1;inference=ab initio prediction:Prodigal:002006,protein motif:HAMAP:MF_01894;locus_tag=LOPOCAKJ_00170;product=Chromosome partition protein Smc
WURB01000001.1	Prodigal:002006	CDS	159093	159893	.	-	0	ID=LOPOCAKJ_00171;Name=mkl;db_xref=COG:COG1127;gene=mkl;inference=ab initio prediction:Prodigal:002006,similar to AA sequence:UniProtKB:P9WQL5;locus_tag=LOPOCAKJ_00171;product=putative ribonucleotide transport ATP-binding protein mkl
WURB01000001.1	Prodigal:002006	CDS	159899	161044	.	-	0	ID=LOPOCAKJ_00172;inference=ab initio prediction:Prodigal:002006;locus_tag=LOPOCAKJ_00172;product=hypothetical protein
WURB01000001.1	Prodigal:002006	CDS	161132	162115	.	+	0	ID=LOPOCAKJ_00173;eC_number=5.1.1.20;Name=ycjG;db_xref=COG:COG4948;gene=ycjG;inference=ab initio prediction:Prodigal:002006,similar to AA sequence:UniProtKB:P51981;locus_tag=LOPOCAKJ_00173;product=L-Ala-D/L-Glu epimerase
WURB01000001.1	Prodigal:002006	CDS	162085	163323	.	-	0	ID=LOPOCAKJ_00174;Name=hcaT;gene=hcaT;inference=ab initio prediction:Prodigal:002006,similar to AA sequence:UniProtKB:Q47142;locus_tag=LOPOCAKJ_00174;product=putative 3-phenylpropionic acid transporter
WURB01000001.1	Prodigal:002006	CDS	163379	164383	.	-	0	ID=LOPOCAKJ_00175;eC_number=2.4.1.-;Name=mgtA;db_xref=COG:COG0438;gene=mgtA;inference=ab initio prediction:Prodigal:002006,similar to AA sequence:UniProtKB:P9WMY5;locus_tag=LOPOCAKJ_00175;product=GDP-mannose-dependent alpha-mannosyltransferase
WURB01000001.1	Prodigal:002006	CDS	164371	165270	.	-	0	ID=LOPOCAKJ_00176;eC_number=3.6.1.54;Name=lpxH_1;gene=lpxH_1;inference=ab initio prediction:Prodigal:002006,protein motif:HAMAP:MF_00575;locus_tag=LOPOCAKJ_00176;product=UDP-2%2C3-diacylglucosamine hydrolase
WURB01000001.1	Prodigal:002006	CDS	165374	166339	.	+	0	ID=LOPOCAKJ_00177;Name=ribN_1;gene=ribN_1;inference=ab initio prediction:Prodigal:002006,similar to AA sequence:UniProtKB:Q9KKU0;locus_tag=LOPOCAKJ_00177;product=Riboflavin transporter
WURB01000001.1	Prodigal:002006	CDS	166447	167064	.	+	0	ID=LOPOCAKJ_00178;Name=sutR_2;db_xref=COG:COG1396;gene=sutR_2;inference=ab initio prediction:Prodigal:002006,similar to AA sequence:UniProtKB:P77626;locus_tag=LOPOCAKJ_00178;product=HTH-type transcriptional regulator SutR
WURB01000001.1	Prodigal:002006	CDS	167093	168043	.	-	0	ID=LOPOCAKJ_00179;eC_number=1.17.2.1;Name=nicB_1;db_xref=COG:COG1529;gene=nicB_1;inference=ab initio prediction:Prodigal:002006,similar to AA sequence:UniProtKB:Q88FX8;locus_tag=LOPOCAKJ_00179;product=Nicotinate dehydrogenase subunit B
WURB01000001.1	Prodigal:002006	CDS	168103	168540	.	-	0	ID=LOPOCAKJ_00180;Name=cycA_1;db_xref=COG:COG3909;gene=cycA_1;inference=ab initio prediction:Prodigal:002006,similar to AA sequence:UniProtKB:P00149;locus_tag=LOPOCAKJ_00180;product=Cytochrome c'
WURB01000001.1	Prodigal:002006	CDS	168664	168972	.	-	0	ID=LOPOCAKJ_00181;eC_number=2.8.1.-;db_xref=COG:COG0607;inference=ab initio prediction:Prodigal:002006,similar to AA sequence:UniProtKB:D3RPB9;locus_tag=LOPOCAKJ_00181;product=Sulfurtransferase
WURB01000001.1	Prodigal:002006	CDS	169051	169350	.	-	0	ID=LOPOCAKJ_00182;Name=kbp;db_xref=COG:COG1652;gene=kbp;inference=ab initio prediction:Prodigal:002006,similar to AA sequence:UniProtKB:P0ADE6;locus_tag=LOPOCAKJ_00182;product=Potassium binding protein Kbp
WURB01000001.1	Prodigal:002006	CDS	169553	170995	.	-	0	ID=LOPOCAKJ_00183;inference=ab initio prediction:Prodigal:002006;locus_tag=LOPOCAKJ_00183;product=hypothetical protein
WURB01000001.1	Prodigal:002006	CDS	170999	171352	.	-	0	ID=LOPOCAKJ_00184;eC_number=3.5.2.17;Name=pucM;db_xref=COG:COG2351;gene=pucM;inference=ab initio prediction:Prodigal:002006,similar to AA sequence:UniProtKB:O32142;locus_tag=LOPOCAKJ_00184;product=5-hydroxyisourate hydrolase
WURB01000001.1	Prodigal:002006	CDS	171547	172764	.	+	0	ID=LOPOCAKJ_00185;inference=ab initio prediction:Prodigal:002006;locus_tag=LOPOCAKJ_00185;product=hypothetical protein
WURB01000001.1	Prodigal:002006	CDS	172810	173244	.	+	0	ID=LOPOCAKJ_00186;inference=ab initio prediction:Prodigal:002006;locus_tag=LOPOCAKJ_00186;product=hypothetical protein
WURB01000001.1	Prodigal:002006	CDS	173414	175009	.	+	0	ID=LOPOCAKJ_00187;Name=oppA_1;db_xref=COG:COG4166;gene=oppA_1;inference=ab initio prediction:Prodigal:002006,similar to AA sequence:UniProtKB:P06202;locus_tag=LOPOCAKJ_00187;product=Periplasmic oligopeptide-binding protein
WURB01000001.1	Prodigal:002006	CDS	175094	176014	.	+	0	ID=LOPOCAKJ_00188;Name=oppB;db_xref=COG:COG0601;gene=oppB;inference=ab initio prediction:Prodigal:002006,similar to AA sequence:UniProtKB:P0AFH2;locus_tag=LOPOCAKJ_00188;product=Oligopeptide transport system permease protein OppB
WURB01000001.1	Prodigal:002006	CDS	176023	177168	.	+	0	ID=LOPOCAKJ_00189;inference=ab initio prediction:Prodigal:002006;locus_tag=LOPOCAKJ_00189;product=hypothetical protein
WURB01000001.1	Prodigal:002006	CDS	177170	178804	.	+	0	ID=LOPOCAKJ_00190;Name=yejF_1;db_xref=COG:COG4172;gene=yejF_1;inference=ab initio prediction:Prodigal:002006,similar to AA sequence:UniProtKB:P33916;locus_tag=LOPOCAKJ_00190;product=putative ABC transporter ATP-binding protein YejF
WURB01000001.1	Prodigal:002006	CDS	178847	180454	.	+	0	ID=LOPOCAKJ_00191;inference=ab initio prediction:Prodigal:002006;locus_tag=LOPOCAKJ_00191;product=hypothetical protein
WURB01000001.1	Prodigal:002006	CDS	180575	181399	.	+	0	ID=LOPOCAKJ_00192;eC_number=2.7.4.-;db_xref=COG:COG2326;inference=ab initio prediction:Prodigal:002006,similar to AA sequence:UniProtKB:M9XB82;locus_tag=LOPOCAKJ_00192;product=Polyphosphate:AMP/ADP phosphotransferase
WURB01000001.1	Prodigal:002006	CDS	181369	182298	.	+	0	ID=LOPOCAKJ_00193;inference=ab initio prediction:Prodigal:002006;locus_tag=LOPOCAKJ_00193;product=hypothetical protein
WURB01000001.1	Prodigal:002006	CDS	182315	183229	.	+	0	ID=LOPOCAKJ_00194;eC_number=3.1.1.17;Name=gnl;gene=gnl;inference=ab initio prediction:Prodigal:002006,similar to AA sequence:UniProtKB:Q01578;locus_tag=LOPOCAKJ_00194;product=Gluconolactonase
WURB01000001.1	Prodigal:002006	CDS	183226	183681	.	-	0	ID=LOPOCAKJ_00195;inference=ab initio prediction:Prodigal:002006;locus_tag=LOPOCAKJ_00195;product=hypothetical protein
WURB01000001.1	Prodigal:002006	CDS	183763	184698	.	+	0	ID=LOPOCAKJ_00196;Name=cntI_1;gene=cntI_1;inference=ab initio prediction:Prodigal:002006,similar to AA sequence:UniProtKB:Q9HUX6;locus_tag=LOPOCAKJ_00196;product=Pseudopaline exporter CntI
WURB01000001.1	Prodigal:002006	CDS	184800	185990	.	+	0	ID=LOPOCAKJ_00197;Name=braC_1;db_xref=COG:COG0683;gene=braC_1;inference=ab initio prediction:Prodigal:002006,similar to AA sequence:UniProtKB:P21175;locus_tag=LOPOCAKJ_00197;product=Leucine-%2C isoleucine-%2C valine-%2C threonine-%2C and alanine-binding protein
WURB01000001.1	Prodigal:002006	CDS	185997	186776	.	+	0	ID=LOPOCAKJ_00198;eC_number=3.6.3.-;Name=lptB_1;db_xref=COG:COG1137;gene=lptB_1;inference=ab initio prediction:Prodigal:002006,similar to AA sequence:UniProtKB:P45073;locus_tag=LOPOCAKJ_00198;product=Lipopolysaccharide export system ATP-binding protein LptB
WURB01000001.1	Prodigal:002006	CDS	186769	187494	.	+	0	ID=LOPOCAKJ_00199;Name=livF_2;db_xref=COG:COG0410;gene=livF_2;inference=ab initio prediction:Prodigal:002006,similar to AA sequence:UniProtKB:P22731;locus_tag=LOPOCAKJ_00199;product=High-affinity branched-chain amino acid transport ATP-binding protein LivF
WURB01000001.1	Prodigal:002006	CDS	187491	188516	.	+	0	ID=LOPOCAKJ_00200;Name=livH_2;db_xref=COG:COG0559;gene=livH_2;inference=ab initio prediction:Prodigal:002006,similar to AA sequence:UniProtKB:P0AEX7;locus_tag=LOPOCAKJ_00200;product=High-affinity branched-chain amino acid transport system permease protein LivH
WURB01000001.1	Prodigal:002006	CDS	188513	189631	.	+	0	ID=LOPOCAKJ_00201;inference=ab initio prediction:Prodigal:002006;locus_tag=LOPOCAKJ_00201;product=hypothetical protein
WURB01000001.1	Prodigal:002006	CDS	189696	190163	.	+	0	ID=LOPOCAKJ_00202;Name=greB;gene=greB;inference=ab initio prediction:Prodigal:002006,protein motif:HAMAP:MF_00930;locus_tag=LOPOCAKJ_00202;product=Transcription elongation factor GreB
WURB01000001.1	Prodigal:002006	CDS	190294	190521	.	-	0	ID=LOPOCAKJ_00203;inference=ab initio prediction:Prodigal:002006;locus_tag=LOPOCAKJ_00203;product=hypothetical protein
WURB01000001.1	Prodigal:002006	CDS	190616	193930	.	-	0	ID=LOPOCAKJ_00204;eC_number=3.6.4.-;Name=mfd_1;db_xref=COG:COG1197;gene=mfd_1;inference=ab initio prediction:Prodigal:002006,similar to AA sequence:UniProtKB:P30958;locus_tag=LOPOCAKJ_00204;product=Transcription-repair-coupling factor
WURB01000001.1	Prodigal:002006	CDS	194461	194658	.	-	0	ID=LOPOCAKJ_00205;inference=ab initio prediction:Prodigal:002006;locus_tag=LOPOCAKJ_00205;product=hypothetical protein
WURB01000001.1	Prodigal:002006	CDS	194995	196422	.	+	0	ID=LOPOCAKJ_00206;eC_number=2.7.7.-;Name=selO_1;gene=selO_1;inference=ab initio prediction:Prodigal:002006,protein motif:HAMAP:MF_00692;locus_tag=LOPOCAKJ_00206;product=Protein adenylyltransferase SelO
WURB01000001.1	Prodigal:002006	CDS	196479	197198	.	-	0	ID=LOPOCAKJ_00207;Name=degU_1;db_xref=COG:COG2197;gene=degU_1;inference=ab initio prediction:Prodigal:002006,similar to AA sequence:UniProtKB:P13800;locus_tag=LOPOCAKJ_00207;product=Transcriptional regulatory protein DegU
WURB01000001.1	Prodigal:002006	CDS	197482	199011	.	-	0	ID=LOPOCAKJ_00208;eC_number=2.4.1.21;Name=glgA;db_xref=COG:COG0297;gene=glgA;inference=ab initio prediction:Prodigal:002006,similar to AA sequence:UniProtKB:P0A6U8;locus_tag=LOPOCAKJ_00208;product=Glycogen synthase
WURB01000001.1	Prodigal:002006	CDS	199275	201095	.	+	0	ID=LOPOCAKJ_00209;eC_number=3.2.1.141;Name=treZ;db_xref=COG:COG0296;gene=treZ;inference=ab initio prediction:Prodigal:002006,similar to AA sequence:UniProtKB:Q9RX51;locus_tag=LOPOCAKJ_00209;product=Malto-oligosyltrehalose trehalohydrolase
WURB01000001.1	Prodigal:002006	CDS	201092	205948	.	+	0	ID=LOPOCAKJ_00210;inference=ab initio prediction:Prodigal:002006;locus_tag=LOPOCAKJ_00210;product=hypothetical protein
WURB01000001.1	Prodigal:002006	CDS	206105	208333	.	+	0	ID=LOPOCAKJ_00211;eC_number=2.4.1.18;Name=glgB_1;db_xref=COG:COG0296;gene=glgB_1;inference=ab initio prediction:Prodigal:002006,similar to AA sequence:UniProtKB:P07762;locus_tag=LOPOCAKJ_00211;product=1%2C4-alpha-glucan branching enzyme GlgB
WURB01000001.1	Prodigal:002006	CDS	208426	210633	.	+	0	ID=LOPOCAKJ_00212;eC_number=3.2.1.-;Name=glgX;db_xref=COG:COG1523;gene=glgX;inference=ab initio prediction:Prodigal:002006,similar to AA sequence:UniProtKB:P9WQ25;locus_tag=LOPOCAKJ_00212;product=Glycogen operon protein GlgX 
WURB01000001.1	Prodigal:002006	CDS	210644	212095	.	-	0	ID=LOPOCAKJ_00213;eC_number=2.4.1.21;Name=glgA1;db_xref=COG:COG0297;gene=glgA1;inference=ab initio prediction:Prodigal:002006,similar to AA sequence:UniProtKB:P0A3F3;locus_tag=LOPOCAKJ_00213;product=Glycogen synthase 1
WURB01000001.1	Prodigal:002006	CDS	212092	213330	.	-	0	ID=LOPOCAKJ_00214;eC_number=2.7.7.27;Name=glgC;db_xref=COG:COG0448;gene=glgC;inference=ab initio prediction:Prodigal:002006,similar to AA sequence:UniProtKB:P39669;locus_tag=LOPOCAKJ_00214;product=Glucose-1-phosphate adenylyltransferase
WURB01000001.1	Prodigal:002006	CDS	213525	213935	.	-	0	ID=LOPOCAKJ_00215;inference=ab initio prediction:Prodigal:002006;locus_tag=LOPOCAKJ_00215;product=hypothetical protein
WURB01000001.1	Prodigal:002006	CDS	214166	215674	.	+	0	ID=LOPOCAKJ_00216;eC_number=2.7.8.-;Name=clsA_1;gene=clsA_1;inference=ab initio prediction:Prodigal:002006,protein motif:HAMAP:MF_00190;locus_tag=LOPOCAKJ_00216;product=Cardiolipin synthase A
WURB01000001.1	Prodigal:002006	CDS	215678	216625	.	-	0	ID=LOPOCAKJ_00217;inference=ab initio prediction:Prodigal:002006;locus_tag=LOPOCAKJ_00217;product=hypothetical protein
WURB01000001.1	Prodigal:002006	CDS	216727	217620	.	-	0	ID=LOPOCAKJ_00218;inference=ab initio prediction:Prodigal:002006;locus_tag=LOPOCAKJ_00218;product=hypothetical protein
WURB01000001.1	Prodigal:002006	CDS	218021	219268	.	+	0	ID=LOPOCAKJ_00219;eC_number=1.1.1.95;Name=serA_1;db_xref=COG:COG0111;gene=serA_1;inference=ab initio prediction:Prodigal:002006,similar to AA sequence:UniProtKB:P0A9T0;locus_tag=LOPOCAKJ_00219;product=D-3-phosphoglycerate dehydrogenase
WURB01000001.1	Prodigal:002006	CDS	219332	219868	.	+	0	ID=LOPOCAKJ_00220;inference=ab initio prediction:Prodigal:002006;locus_tag=LOPOCAKJ_00220;product=hypothetical protein
WURB01000001.1	Prodigal:002006	CDS	220013	220621	.	+	0	ID=LOPOCAKJ_00221;inference=ab initio prediction:Prodigal:002006;locus_tag=LOPOCAKJ_00221;product=hypothetical protein
WURB01000001.1	Prodigal:002006	CDS	220612	221445	.	-	0	ID=LOPOCAKJ_00222;eC_number=3.1.3.7;Name=cysQ_1;gene=cysQ_1;inference=ab initio prediction:Prodigal:002006,protein motif:HAMAP:MF_02095;locus_tag=LOPOCAKJ_00222;product=3'(2')%2C5'-bisphosphate nucleotidase CysQ
WURB01000001.1	Prodigal:002006	CDS	221501	222271	.	-	0	ID=LOPOCAKJ_00223;eC_number=1.1.1.346;Name=dkgB;db_xref=COG:COG0656;gene=dkgB;inference=ab initio prediction:Prodigal:002006,similar to AA sequence:UniProtKB:P30863;locus_tag=LOPOCAKJ_00223;product=2%2C5-diketo-D-gluconic acid reductase B
WURB01000001.1	Prodigal:002006	CDS	222414	223394	.	-	0	ID=LOPOCAKJ_00224;eC_number=3.4.21.107;Name=degQ_1;db_xref=COG:COG0265;gene=degQ_1;inference=ab initio prediction:Prodigal:002006,similar to AA sequence:UniProtKB:P39099;locus_tag=LOPOCAKJ_00224;product=Periplasmic pH-dependent serine endoprotease DegQ
WURB01000001.1	Prodigal:002006	CDS	223698	224078	.	+	0	ID=LOPOCAKJ_00225;inference=ab initio prediction:Prodigal:002006;locus_tag=LOPOCAKJ_00225;product=hypothetical protein
WURB01000001.1	Prodigal:002006	CDS	224529	225113	.	-	0	ID=LOPOCAKJ_00226;inference=ab initio prediction:Prodigal:002006;locus_tag=LOPOCAKJ_00226;product=hypothetical protein
WURB01000001.1	Prodigal:002006	CDS	225218	227317	.	-	0	ID=LOPOCAKJ_00227;eC_number=2.7.13.3;Name=rcsC_2;gene=rcsC_2;inference=ab initio prediction:Prodigal:002006,protein motif:HAMAP:MF_00979;locus_tag=LOPOCAKJ_00227;product=Sensor histidine kinase RcsC
WURB01000001.1	Prodigal:002006	CDS	227320	232881	.	-	0	ID=LOPOCAKJ_00228;eC_number=2.7.13.3;Name=rcsC_3;gene=rcsC_3;inference=ab initio prediction:Prodigal:002006,protein motif:HAMAP:MF_00979;locus_tag=LOPOCAKJ_00228;product=Sensor histidine kinase RcsC
WURB01000001.1	Prodigal:002006	CDS	233108	234046	.	-	0	ID=LOPOCAKJ_00229;Name=dmlR_2;gene=dmlR_2;inference=ab initio prediction:Prodigal:002006,similar to AA sequence:UniProtKB:P76250;locus_tag=LOPOCAKJ_00229;product=HTH-type transcriptional regulator DmlR
WURB01000001.1	Prodigal:002006	CDS	234254	235627	.	+	0	ID=LOPOCAKJ_00230;eC_number=4.2.1.22;Name=cbs;db_xref=COG:COG0031;gene=cbs;inference=ab initio prediction:Prodigal:002006,similar to AA sequence:UniProtKB:P9WP51;locus_tag=LOPOCAKJ_00230;product=Putative cystathionine beta-synthase
WURB01000001.1	Prodigal:002006	CDS	235627	236787	.	+	0	ID=LOPOCAKJ_00231;eC_number=4.4.1.13;Name=metC_1;db_xref=COG:COG0626;gene=metC_1;inference=ab initio prediction:Prodigal:002006,similar to AA sequence:UniProtKB:Q83A83;locus_tag=LOPOCAKJ_00231;product=Cystathionine beta-lyase
WURB01000001.1	Prodigal:002006	CDS	236838	237107	.	-	0	ID=LOPOCAKJ_00232;inference=ab initio prediction:Prodigal:002006;locus_tag=LOPOCAKJ_00232;product=hypothetical protein
WURB01000001.1	Prodigal:002006	CDS	237250	238491	.	-	0	ID=LOPOCAKJ_00233;inference=ab initio prediction:Prodigal:002006;locus_tag=LOPOCAKJ_00233;product=hypothetical protein
WURB01000001.1	Prodigal:002006	CDS	238607	240214	.	-	0	ID=LOPOCAKJ_00234;db_xref=COG:COG1233;inference=ab initio prediction:Prodigal:002006,similar to AA sequence:UniProtKB:P9WKP7;locus_tag=LOPOCAKJ_00234;product=putative protein
WURB01000001.1	Prodigal:002006	CDS	240269	241057	.	-	0	ID=LOPOCAKJ_00235;Name=glnQ_2;gene=glnQ_2;inference=ab initio prediction:Prodigal:002006,similar to AA sequence:UniProtKB:P27675;locus_tag=LOPOCAKJ_00235;product=Glutamine transport ATP-binding protein GlnQ
WURB01000001.1	Prodigal:002006	CDS	241104	242078	.	-	0	ID=LOPOCAKJ_00236;inference=ab initio prediction:Prodigal:002006;locus_tag=LOPOCAKJ_00236;product=hypothetical protein
WURB01000001.1	Prodigal:002006	CDS	242123	243409	.	-	0	ID=LOPOCAKJ_00237;eC_number=1.4.3.-;Name=puuB_1;gene=puuB_1;inference=ab initio prediction:Prodigal:002006,similar to AA sequence:UniProtKB:P37906;locus_tag=LOPOCAKJ_00237;product=Gamma-glutamylputrescine oxidoreductase
WURB01000001.1	Prodigal:002006	CDS	243460	244287	.	-	0	ID=LOPOCAKJ_00238;Name=fliY_1;db_xref=COG:COG0834;gene=fliY_1;inference=ab initio prediction:Prodigal:002006,similar to AA sequence:UniProtKB:P0AEM9;locus_tag=LOPOCAKJ_00238;product=L-cystine-binding protein FliY
WURB01000001.1	Prodigal:002006	CDS	244920	245657	.	-	0	ID=LOPOCAKJ_00239;Name=gamR;gene=gamR;inference=ab initio prediction:Prodigal:002006,similar to AA sequence:UniProtKB:O31459;locus_tag=LOPOCAKJ_00239;product=HTH-type transcriptional repressor GamR
WURB01000001.1	Prodigal:002006	CDS	246055	248331	.	+	0	ID=LOPOCAKJ_00240;eC_number=3.4.24.-;Name=ftsH_2;gene=ftsH_2;inference=ab initio prediction:Prodigal:002006,protein motif:HAMAP:MF_01458;locus_tag=LOPOCAKJ_00240;product=ATP-dependent zinc metalloprotease FtsH
WURB01000001.1	Prodigal:002006	CDS	248335	248430	.	-	0	ID=LOPOCAKJ_00241;inference=ab initio prediction:Prodigal:002006;locus_tag=LOPOCAKJ_00241;product=hypothetical protein
WURB01000001.1	Prodigal:002006	CDS	248645	248857	.	-	0	ID=LOPOCAKJ_00242;inference=ab initio prediction:Prodigal:002006;locus_tag=LOPOCAKJ_00242;product=hypothetical protein
WURB01000001.1	Prodigal:002006	CDS	249066	249761	.	-	0	ID=LOPOCAKJ_00243;inference=ab initio prediction:Prodigal:002006;locus_tag=LOPOCAKJ_00243;product=hypothetical protein
WURB01000001.1	Aragorn:001002	tRNA	250362	250437	.	-	.	ID=LOPOCAKJ_00244;inference=COORDINATES:profile:Aragorn:001002;locus_tag=LOPOCAKJ_00244;product=tRNA-Lys(ctt)
WURB01000001.1	Prodigal:002006	CDS	250535	251392	.	-	0	ID=LOPOCAKJ_00245;eC_number=1.14.16.1;Name=phhA;db_xref=COG:COG3186;gene=phhA;inference=ab initio prediction:Prodigal:002006,similar to AA sequence:UniProtKB:P30967;locus_tag=LOPOCAKJ_00245;product=Phenylalanine-4-hydroxylase
WURB01000001.1	Prodigal:002006	CDS	251521	251991	.	+	0	ID=LOPOCAKJ_00246;Name=decR_1;db_xref=COG:COG1522;gene=decR_1;inference=ab initio prediction:Prodigal:002006,similar to AA sequence:UniProtKB:P0ACJ5;locus_tag=LOPOCAKJ_00246;product=DNA-binding transcriptional activator DecR
WURB01000001.1	Prodigal:002006	CDS	252110	253672	.	-	0	ID=LOPOCAKJ_00247;eC_number=2.3.3.13;Name=leuA;db_xref=COG:COG0119;gene=leuA;inference=ab initio prediction:Prodigal:002006,similar to AA sequence:UniProtKB:Q9JZG1;locus_tag=LOPOCAKJ_00247;product=2-isopropylmalate synthase
WURB01000001.1	Prodigal:002006	CDS	254111	254425	.	+	0	ID=LOPOCAKJ_00248;inference=ab initio prediction:Prodigal:002006;locus_tag=LOPOCAKJ_00248;product=hypothetical protein
WURB01000001.1	Prodigal:002006	CDS	254416	255072	.	-	0	ID=LOPOCAKJ_00249;inference=ab initio prediction:Prodigal:002006;locus_tag=LOPOCAKJ_00249;product=hypothetical protein
WURB01000001.1	Prodigal:002006	CDS	255126	256031	.	-	0	ID=LOPOCAKJ_00250;eC_number=5.3.3.17;Name=phzF;gene=phzF;inference=ab initio prediction:Prodigal:002006,similar to AA sequence:UniProtKB:Q51792;locus_tag=LOPOCAKJ_00250;product=Trans-2%2C3-dihydro-3-hydroxyanthranilate isomerase
WURB01000001.1	Prodigal:002006	CDS	256037	256885	.	-	0	ID=LOPOCAKJ_00251;eC_number=2.7.1.35;Name=pdxY;db_xref=COG:COG2240;gene=pdxY;inference=ab initio prediction:Prodigal:002006,similar to AA sequence:UniProtKB:Q7CIR8;locus_tag=LOPOCAKJ_00251;product=Pyridoxal kinase PdxY
WURB01000001.1	Prodigal:002006	CDS	256984	257553	.	+	0	ID=LOPOCAKJ_00252;Name=yabI_1;db_xref=COG:COG0586;gene=yabI_1;inference=ab initio prediction:Prodigal:002006,similar to AA sequence:UniProtKB:P30149;locus_tag=LOPOCAKJ_00252;product=Inner membrane protein YabI
WURB01000001.1	Prodigal:002006	CDS	257623	257778	.	+	0	ID=LOPOCAKJ_00253;inference=ab initio prediction:Prodigal:002006;locus_tag=LOPOCAKJ_00253;product=hypothetical protein
WURB01000001.1	Prodigal:002006	CDS	258122	259192	.	-	0	ID=LOPOCAKJ_00254;eC_number=1.1.1.86;Name=ilvC;db_xref=COG:COG0059;gene=ilvC;inference=ab initio prediction:Prodigal:002006,similar to AA sequence:UniProtKB:Q9HVA2;locus_tag=LOPOCAKJ_00254;product=Ketol-acid reductoisomerase (NADP(+))
WURB01000001.1	Prodigal:002006	CDS	259411	259959	.	+	0	ID=LOPOCAKJ_00255;inference=ab initio prediction:Prodigal:002006;locus_tag=LOPOCAKJ_00255;product=hypothetical protein
WURB01000001.1	Prodigal:002006	CDS	259965	260510	.	-	0	ID=LOPOCAKJ_00256;eC_number=2.2.1.6;Name=ilvH;db_xref=COG:COG0440;gene=ilvH;inference=ab initio prediction:Prodigal:002006,similar to AA sequence:UniProtKB:A0QUX7;locus_tag=LOPOCAKJ_00256;product=Acetolactate synthase small subunit
WURB01000001.1	Prodigal:002006	CDS	260539	261219	.	-	0	ID=LOPOCAKJ_00257;inference=ab initio prediction:Prodigal:002006;locus_tag=LOPOCAKJ_00257;product=hypothetical protein
WURB01000001.1	Prodigal:002006	CDS	261237	263009	.	-	0	ID=LOPOCAKJ_00258;eC_number=2.2.1.6;Name=ilvI;db_xref=COG:COG0028;gene=ilvI;inference=ab initio prediction:Prodigal:002006,similar to AA sequence:UniProtKB:P00893;locus_tag=LOPOCAKJ_00258;product=Acetolactate synthase isozyme 3 large subunit
WURB01000001.1	Prodigal:002006	CDS	263297	264127	.	+	0	ID=LOPOCAKJ_00259;inference=ab initio prediction:Prodigal:002006;locus_tag=LOPOCAKJ_00259;product=hypothetical protein
WURB01000001.1	Prodigal:002006	CDS	264084	265037	.	-	0	ID=LOPOCAKJ_00260;eC_number=2.5.1.75;Name=miaA;db_xref=COG:COG0324;gene=miaA;inference=ab initio prediction:Prodigal:002006,similar to AA sequence:UniProtKB:P16384;locus_tag=LOPOCAKJ_00260;product=tRNA dimethylallyltransferase
WURB01000001.1	Prodigal:002006	CDS	265052	265960	.	+	0	ID=LOPOCAKJ_00261;inference=ab initio prediction:Prodigal:002006;locus_tag=LOPOCAKJ_00261;product=hypothetical protein
WURB01000001.1	Prodigal:002006	CDS	266251	268191	.	-	0	ID=LOPOCAKJ_00262;eC_number=6.2.1.1;Name=acsA_1;db_xref=COG:COG0365;gene=acsA_1;inference=ab initio prediction:Prodigal:002006,similar to AA sequence:UniProtKB:Q89WV5;locus_tag=LOPOCAKJ_00262;product=Acetyl-coenzyme A synthetase
WURB01000001.1	Prodigal:002006	CDS	268370	269878	.	-	0	ID=LOPOCAKJ_00263;eC_number=3.4.21.107;Name=degP_2;db_xref=COG:COG0265;gene=degP_2;inference=ab initio prediction:Prodigal:002006,similar to AA sequence:UniProtKB:P0C0V0;locus_tag=LOPOCAKJ_00263;product=Periplasmic serine endoprotease DegP
WURB01000001.1	Prodigal:002006	CDS	269967	270158	.	-	0	ID=LOPOCAKJ_00264;inference=ab initio prediction:Prodigal:002006;locus_tag=LOPOCAKJ_00264;product=hypothetical protein
WURB01000001.1	Prodigal:002006	CDS	270165	271085	.	-	0	ID=LOPOCAKJ_00265;Name=hflC;db_xref=COG:COG0330;gene=hflC;inference=ab initio prediction:Prodigal:002006,similar to AA sequence:UniProtKB:P0ABC3;locus_tag=LOPOCAKJ_00265;product=Modulator of FtsH protease HflC
WURB01000001.1	Prodigal:002006	CDS	271082	272215	.	-	0	ID=LOPOCAKJ_00266;Name=hflK;db_xref=COG:COG0330;gene=hflK;inference=ab initio prediction:Prodigal:002006,similar to AA sequence:UniProtKB:P0ABC7;locus_tag=LOPOCAKJ_00266;product=Modulator of FtsH protease HflK
WURB01000001.1	Prodigal:002006	CDS	272353	272865	.	-	0	ID=LOPOCAKJ_00267;inference=ab initio prediction:Prodigal:002006,similar to AA sequence:ISfinder:ISSsu9;locus_tag=LOPOCAKJ_00267;product=IS1595 family transposase ISSsu9
WURB01000001.1	Prodigal:002006	CDS	272862	273344	.	-	0	ID=LOPOCAKJ_00268;inference=ab initio prediction:Prodigal:002006;locus_tag=LOPOCAKJ_00268;product=hypothetical protein
WURB01000001.1	Prodigal:002006	CDS	273377	273694	.	-	0	ID=LOPOCAKJ_00269;inference=ab initio prediction:Prodigal:002006;locus_tag=LOPOCAKJ_00269;product=hypothetical protein
WURB01000001.1	Prodigal:002006	CDS	273694	274488	.	-	0	ID=LOPOCAKJ_00270;eC_number=2.1.1.45;Name=thyA;db_xref=COG:COG0207;gene=thyA;inference=ab initio prediction:Prodigal:002006,similar to AA sequence:UniProtKB:P67042;locus_tag=LOPOCAKJ_00270;product=Thymidylate synthase
WURB01000001.1	Aragorn:001002	tmRNA	274685	275018	.	+	.	ID=LOPOCAKJ_00271;Name=ssrA;gene=ssrA;inference=COORDINATES:profile:Aragorn:001002;locus_tag=LOPOCAKJ_00271;product=transfer-messenger RNA%2C SsrA
WURB01000001.1	Prodigal:002006	CDS	275036	275635	.	+	0	ID=LOPOCAKJ_00272;inference=ab initio prediction:Prodigal:002006;locus_tag=LOPOCAKJ_00272;product=hypothetical protein
WURB01000001.1	Prodigal:002006	CDS	275805	277199	.	-	0	ID=LOPOCAKJ_00273;Name=cypB;db_xref=COG:COG0369;gene=cypB;inference=ab initio prediction:Prodigal:002006,similar to AA sequence:UniProtKB:O08336;locus_tag=LOPOCAKJ_00273;product=Bifunctional cytochrome P450/NADPH--P450 reductase 2
WURB01000001.1	Prodigal:002006	CDS	277288	278679	.	+	0	ID=LOPOCAKJ_00274;eC_number=4.2.1.2;Name=fumC;db_xref=COG:COG0114;gene=fumC;inference=ab initio prediction:Prodigal:002006,similar to AA sequence:UniProtKB:Q92PB6;locus_tag=LOPOCAKJ_00274;product=Fumarate hydratase class II
WURB01000001.1	Prodigal:002006	CDS	278697	278885	.	+	0	ID=LOPOCAKJ_00275;inference=ab initio prediction:Prodigal:002006;locus_tag=LOPOCAKJ_00275;product=hypothetical protein
WURB01000001.1	Prodigal:002006	CDS	278886	279101	.	+	0	ID=LOPOCAKJ_00276;inference=ab initio prediction:Prodigal:002006;locus_tag=LOPOCAKJ_00276;product=hypothetical protein
WURB01000001.1	Prodigal:002006	CDS	279282	282848	.	-	0	ID=LOPOCAKJ_00277;inference=ab initio prediction:Prodigal:002006;locus_tag=LOPOCAKJ_00277;product=hypothetical protein
WURB01000001.1	Prodigal:002006	CDS	282931	284346	.	-	0	ID=LOPOCAKJ_00278;eC_number=1.-.-.-;db_xref=COG:COG0277;inference=ab initio prediction:Prodigal:002006,similar to AA sequence:UniProtKB:P9WIT1;locus_tag=LOPOCAKJ_00278;product=putative FAD-linked oxidoreductase
WURB01000001.1	Prodigal:002006	CDS	284528	285070	.	+	0	ID=LOPOCAKJ_00279;eC_number=1.1.1.108;Name=lcdH_1;gene=lcdH_1;inference=ab initio prediction:Prodigal:002006,similar to AA sequence:UniProtKB:D7UNT2;locus_tag=LOPOCAKJ_00279;product=L-carnitine dehydrogenase
WURB01000001.1	Prodigal:002006	CDS	285099	286112	.	-	0	ID=LOPOCAKJ_00280;inference=ab initio prediction:Prodigal:002006;locus_tag=LOPOCAKJ_00280;product=hypothetical protein
WURB01000001.1	Prodigal:002006	CDS	286356	286628	.	-	0	ID=LOPOCAKJ_00281;inference=ab initio prediction:Prodigal:002006;locus_tag=LOPOCAKJ_00281;product=hypothetical protein
WURB01000001.1	Prodigal:002006	CDS	286757	289159	.	+	0	ID=LOPOCAKJ_00282;eC_number=3.6.4.12;Name=uvrD_1;db_xref=COG:COG0210;gene=uvrD_1;inference=ab initio prediction:Prodigal:002006,similar to AA sequence:UniProtKB:P03018;locus_tag=LOPOCAKJ_00282;product=DNA helicase II
WURB01000001.1	Prodigal:002006	CDS	289290	290171	.	-	0	ID=LOPOCAKJ_00283;eC_number=1.11.1.6;Name=ydbD;db_xref=COG:COG3546;gene=ydbD;inference=ab initio prediction:Prodigal:002006,similar to AA sequence:UniProtKB:P80878;locus_tag=LOPOCAKJ_00283;product=putative manganese catalase
WURB01000001.1	Prodigal:002006	CDS	290380	291651	.	+	0	ID=LOPOCAKJ_00284;eC_number=2.1.1.79;Name=cfa;db_xref=COG:COG2230;gene=cfa;inference=ab initio prediction:Prodigal:002006,similar to AA sequence:UniProtKB:P0A9H7;locus_tag=LOPOCAKJ_00284;product=Cyclopropane-fatty-acyl-phospholipid synthase
WURB01000001.1	Prodigal:002006	CDS	291685	292560	.	-	0	ID=LOPOCAKJ_00285;eC_number=1.-.-.-;Name=yghA_1;gene=yghA_1;inference=ab initio prediction:Prodigal:002006,similar to AA sequence:UniProtKB:P0AG84;locus_tag=LOPOCAKJ_00285;product=putative oxidoreductase YghA
WURB01000001.1	Prodigal:002006	CDS	292717	293673	.	+	0	ID=LOPOCAKJ_00286;eC_number=2.1.1.297;Name=prmC_1;gene=prmC_1;inference=ab initio prediction:Prodigal:002006,protein motif:HAMAP:MF_02126;locus_tag=LOPOCAKJ_00286;product=Release factor glutamine methyltransferase
WURB01000001.1	Prodigal:002006	CDS	293649	293753	.	-	0	ID=LOPOCAKJ_00287;inference=ab initio prediction:Prodigal:002006;locus_tag=LOPOCAKJ_00287;product=hypothetical protein
WURB01000001.1	Prodigal:002006	CDS	293789	294013	.	-	0	ID=LOPOCAKJ_00288;inference=ab initio prediction:Prodigal:002006;locus_tag=LOPOCAKJ_00288;product=hypothetical protein
WURB01000001.1	Prodigal:002006	CDS	294307	296127	.	+	0	ID=LOPOCAKJ_00289;inference=ab initio prediction:Prodigal:002006;locus_tag=LOPOCAKJ_00289;product=hypothetical protein
WURB01000001.1	Prodigal:002006	CDS	296124	296423	.	-	0	ID=LOPOCAKJ_00290;inference=ab initio prediction:Prodigal:002006;locus_tag=LOPOCAKJ_00290;product=hypothetical protein
WURB01000001.1	Prodigal:002006	CDS	296420	297136	.	-	0	ID=LOPOCAKJ_00291;Name=ygaZ_1;db_xref=COG:COG1296;gene=ygaZ_1;inference=ab initio prediction:Prodigal:002006,similar to AA sequence:UniProtKB:P76630;locus_tag=LOPOCAKJ_00291;product=Inner membrane protein YgaZ
WURB01000001.1	Prodigal:002006	CDS	297244	298122	.	-	0	ID=LOPOCAKJ_00292;Name=rhaR_1;gene=rhaR_1;inference=ab initio prediction:Prodigal:002006,protein motif:HAMAP:MF_01533;locus_tag=LOPOCAKJ_00292;product=HTH-type transcriptional activator RhaR
WURB01000001.1	Prodigal:002006	CDS	298159	300318	.	-	0	ID=LOPOCAKJ_00293;eC_number=6.5.1.2;Name=ligA;db_xref=COG:COG0272;gene=ligA;inference=ab initio prediction:Prodigal:002006,similar to AA sequence:UniProtKB:P15042;locus_tag=LOPOCAKJ_00293;product=DNA ligase
WURB01000001.1	Prodigal:002006	CDS	300717	302393	.	-	0	ID=LOPOCAKJ_00294;Name=recN;db_xref=COG:COG0497;gene=recN;inference=ab initio prediction:Prodigal:002006,similar to AA sequence:UniProtKB:P05824;locus_tag=LOPOCAKJ_00294;product=DNA repair protein RecN
WURB01000001.1	Prodigal:002006	CDS	302406	303302	.	-	0	ID=LOPOCAKJ_00295;Name=bamD;db_xref=COG:COG4105;gene=bamD;inference=ab initio prediction:Prodigal:002006,similar to AA sequence:UniProtKB:Q9K0B1;locus_tag=LOPOCAKJ_00295;product=Outer membrane protein assembly factor BamD
WURB01000001.1	Prodigal:002006	CDS	303482	304426	.	-	0	ID=LOPOCAKJ_00296;eC_number=3.5.1.108;Name=lpxC;db_xref=COG:COG0774;gene=lpxC;inference=ab initio prediction:Prodigal:002006,similar to AA sequence:UniProtKB:P0A725;locus_tag=LOPOCAKJ_00296;product=UDP-3-O-acyl-N-acetylglucosamine deacetylase
WURB01000001.1	Prodigal:002006	CDS	304695	306359	.	-	0	ID=LOPOCAKJ_00297;Name=ftsZ;gene=ftsZ;inference=ab initio prediction:Prodigal:002006,protein motif:HAMAP:MF_00909;locus_tag=LOPOCAKJ_00297;product=Cell division protein FtsZ
WURB01000001.1	Prodigal:002006	CDS	306462	307784	.	-	0	ID=LOPOCAKJ_00298;Name=ftsA;db_xref=COG:COG0849;gene=ftsA;inference=ab initio prediction:Prodigal:002006,similar to AA sequence:UniProtKB:Q9K0X8;locus_tag=LOPOCAKJ_00298;product=Cell division protein FtsA
WURB01000001.1	Prodigal:002006	CDS	307781	308743	.	-	0	ID=LOPOCAKJ_00299;Name=ftsQ;gene=ftsQ;inference=ab initio prediction:Prodigal:002006,protein motif:HAMAP:MF_00911;locus_tag=LOPOCAKJ_00299;product=Cell division protein FtsQ
WURB01000001.1	Prodigal:002006	CDS	308710	309633	.	-	0	ID=LOPOCAKJ_00300;eC_number=6.3.2.4;Name=ddlB;db_xref=COG:COG1181;gene=ddlB;inference=ab initio prediction:Prodigal:002006,similar to AA sequence:UniProtKB:P07862;locus_tag=LOPOCAKJ_00300;product=D-alanine--D-alanine ligase B
WURB01000001.1	Prodigal:002006	CDS	309699	310619	.	-	0	ID=LOPOCAKJ_00301;eC_number=1.3.1.98;Name=murB;db_xref=COG:COG0812;gene=murB;inference=ab initio prediction:Prodigal:002006,similar to AA sequence:UniProtKB:Q8Y776;locus_tag=LOPOCAKJ_00301;product=UDP-N-acetylenolpyruvoylglucosamine reductase
WURB01000001.1	Prodigal:002006	CDS	310619	312034	.	-	0	ID=LOPOCAKJ_00302;eC_number=6.3.2.8;Name=murC;db_xref=COG:COG0773;gene=murC;inference=ab initio prediction:Prodigal:002006,similar to AA sequence:UniProtKB:Q9HW02;locus_tag=LOPOCAKJ_00302;product=UDP-N-acetylmuramate--L-alanine ligase
WURB01000001.1	Prodigal:002006	CDS	312031	313149	.	-	0	ID=LOPOCAKJ_00303;eC_number=2.4.1.227;Name=murG_1;db_xref=COG:COG0707;gene=murG_1;inference=ab initio prediction:Prodigal:002006,similar to AA sequence:UniProtKB:Q9HW01;locus_tag=LOPOCAKJ_00303;product=UDP-N-acetylglucosamine--N-acetylmuramyl-(pentapeptide) pyrophosphoryl-undecaprenol N-acetylglucosamine transferase
WURB01000001.1	Prodigal:002006	CDS	313149	314291	.	-	0	ID=LOPOCAKJ_00304;eC_number=2.4.1.129;Name=ftsW;gene=ftsW;inference=ab initio prediction:Prodigal:002006,similar to AA sequence:UniProtKB:B8H092;locus_tag=LOPOCAKJ_00304;product=putative peptidoglycan glycosyltransferase FtsW
WURB01000001.1	Prodigal:002006	CDS	314294	315685	.	-	0	ID=LOPOCAKJ_00305;eC_number=6.3.2.9;Name=murD;db_xref=COG:COG0771;gene=murD;inference=ab initio prediction:Prodigal:002006,similar to AA sequence:UniProtKB:P14900;locus_tag=LOPOCAKJ_00305;product=UDP-N-acetylmuramoylalanine--D-glutamate ligase
WURB01000001.1	Prodigal:002006	CDS	315690	316775	.	-	0	ID=LOPOCAKJ_00306;eC_number=2.7.8.13;Name=mraY;db_xref=COG:COG0472;gene=mraY;inference=ab initio prediction:Prodigal:002006,similar to AA sequence:UniProtKB:P0A6W3;locus_tag=LOPOCAKJ_00306;product=Phospho-N-acetylmuramoyl-pentapeptide-transferase
WURB01000001.1	Prodigal:002006	CDS	316783	318213	.	-	0	ID=LOPOCAKJ_00307;eC_number=6.3.2.10;Name=murF;db_xref=COG:COG0770;gene=murF;inference=ab initio prediction:Prodigal:002006,similar to AA sequence:UniProtKB:P11880;locus_tag=LOPOCAKJ_00307;product=UDP-N-acetylmuramoyl-tripeptide--D-alanyl-D-alanine ligase
WURB01000001.1	Prodigal:002006	CDS	318210	319676	.	-	0	ID=LOPOCAKJ_00308;eC_number=6.3.2.13;Name=murE;db_xref=COG:COG0769;gene=murE;inference=ab initio prediction:Prodigal:002006,similar to AA sequence:UniProtKB:Q819Q0;locus_tag=LOPOCAKJ_00308;product=UDP-N-acetylmuramoyl-L-alanyl-D-glutamate--2%2C6-diaminopimelate ligase
WURB01000001.1	Prodigal:002006	CDS	319676	321439	.	-	0	ID=LOPOCAKJ_00309;eC_number=3.4.16.4;Name=ftsI;gene=ftsI;inference=ab initio prediction:Prodigal:002006,similar to AA sequence:UniProtKB:B8H0A0;locus_tag=LOPOCAKJ_00309;product=putative peptidoglycan D%2CD-transpeptidase FtsI
WURB01000001.1	Prodigal:002006	CDS	321445	321840	.	-	0	ID=LOPOCAKJ_00310;Name=ftsL;gene=ftsL;inference=ab initio prediction:Prodigal:002006,protein motif:HAMAP:MF_00910;locus_tag=LOPOCAKJ_00310;product=Cell division protein FtsL
WURB01000001.1	Prodigal:002006	CDS	321837	322886	.	-	0	ID=LOPOCAKJ_00311;eC_number=2.1.1.199;Name=rsmH;db_xref=COG:COG0275;gene=rsmH;inference=ab initio prediction:Prodigal:002006,similar to AA sequence:UniProtKB:P60390;locus_tag=LOPOCAKJ_00311;product=Ribosomal RNA small subunit methyltransferase H
WURB01000001.1	Prodigal:002006	CDS	322883	323380	.	-	0	ID=LOPOCAKJ_00312;Name=mraZ;gene=mraZ;inference=ab initio prediction:Prodigal:002006,protein motif:HAMAP:MF_01008;locus_tag=LOPOCAKJ_00312;product=Transcriptional regulator MraZ
WURB01000001.1	Prodigal:002006	CDS	324129	324824	.	-	0	ID=LOPOCAKJ_00313;inference=ab initio prediction:Prodigal:002006;locus_tag=LOPOCAKJ_00313;product=hypothetical protein
WURB01000001.1	Prodigal:002006	CDS	325148	325426	.	+	0	ID=LOPOCAKJ_00314;inference=ab initio prediction:Prodigal:002006;locus_tag=LOPOCAKJ_00314;product=hypothetical protein
WURB01000001.1	Prodigal:002006	CDS	325484	326236	.	+	0	ID=LOPOCAKJ_00315;Name=djlA_1;db_xref=COG:COG1076;gene=djlA_1;inference=ab initio prediction:Prodigal:002006,similar to AA sequence:UniProtKB:P31680;locus_tag=LOPOCAKJ_00315;product=Co-chaperone protein DjlA
WURB01000001.1	Prodigal:002006	CDS	326241	327011	.	+	0	ID=LOPOCAKJ_00316;eC_number=3.5.1.28;Name=amiD_1;db_xref=COG:COG3023;gene=amiD_1;inference=ab initio prediction:Prodigal:002006,similar to AA sequence:UniProtKB:P75820;locus_tag=LOPOCAKJ_00316;product=N-acetylmuramoyl-L-alanine amidase AmiD
WURB01000001.1	Prodigal:002006	CDS	327053	330808	.	-	0	ID=LOPOCAKJ_00317;eC_number=2.1.1.13;Name=metH;db_xref=COG:COG0646;gene=metH;inference=ab initio prediction:Prodigal:002006,similar to AA sequence:UniProtKB:P13009;locus_tag=LOPOCAKJ_00317;product=Methionine synthase
WURB01000001.1	Prodigal:002006	CDS	330902	331807	.	-	0	ID=LOPOCAKJ_00318;eC_number=1.5.1.20;Name=metF;db_xref=COG:COG0685;gene=metF;inference=ab initio prediction:Prodigal:002006,similar to AA sequence:UniProtKB:P0AEZ1;locus_tag=LOPOCAKJ_00318;product=5%2C10-methylenetetrahydrofolate reductase
WURB01000001.1	Prodigal:002006	CDS	331807	332820	.	-	0	ID=LOPOCAKJ_00319;eC_number=2.1.1.163;Name=COQ5_1;gene=COQ5_1;inference=ab initio prediction:Prodigal:002006,protein motif:HAMAP:MF_01813;locus_tag=LOPOCAKJ_00319;product=2-methoxy-6-polyprenyl-1%2C4-benzoquinol methylase%2C mitochondrial
WURB01000001.1	Prodigal:002006	CDS	333196	334674	.	-	0	ID=LOPOCAKJ_00320;eC_number=3.2.2.4;Name=amn;db_xref=COG:COG0775;gene=amn;inference=ab initio prediction:Prodigal:002006,similar to AA sequence:UniProtKB:P0AE12;locus_tag=LOPOCAKJ_00320;product=AMP nucleosidase
WURB01000001.1	Prodigal:002006	CDS	334887	335129	.	+	0	ID=LOPOCAKJ_00321;inference=ab initio prediction:Prodigal:002006;locus_tag=LOPOCAKJ_00321;product=hypothetical protein
WURB01000001.1	Prodigal:002006	CDS	335204	336856	.	-	0	ID=LOPOCAKJ_00322;Name=ettA;db_xref=COG:COG0488;gene=ettA;inference=ab initio prediction:Prodigal:002006,similar to AA sequence:UniProtKB:P0A9W3;locus_tag=LOPOCAKJ_00322;product=Energy-dependent translational throttle protein EttA
WURB01000001.1	Prodigal:002006	CDS	337091	338434	.	-	0	ID=LOPOCAKJ_00323;db_xref=COG:COG1926;inference=ab initio prediction:Prodigal:002006,similar to AA sequence:UniProtKB:P9WLM1;locus_tag=LOPOCAKJ_00323;product=putative protein
WURB01000001.1	Prodigal:002006	CDS	338503	340251	.	-	0	ID=LOPOCAKJ_00324;inference=ab initio prediction:Prodigal:002006;locus_tag=LOPOCAKJ_00324;product=hypothetical protein
WURB01000001.1	Prodigal:002006	CDS	340264	342141	.	-	0	ID=LOPOCAKJ_00325;eC_number=7.4.2.10;Name=gsiA_1;db_xref=COG:COG1123;gene=gsiA_1;inference=ab initio prediction:Prodigal:002006,similar to AA sequence:UniProtKB:P75796;locus_tag=LOPOCAKJ_00325;product=Glutathione import ATP-binding protein GsiA
WURB01000001.1	Prodigal:002006	CDS	342200	343462	.	-	0	ID=LOPOCAKJ_00326;eC_number=3.4.11.-;db_xref=COG:COG2309;inference=ab initio prediction:Prodigal:002006,similar to AA sequence:UniProtKB:P42778;locus_tag=LOPOCAKJ_00326;product=Aminopeptidase T
WURB01000001.1	Prodigal:002006	CDS	343539	344684	.	-	0	ID=LOPOCAKJ_00327;eC_number=7.6.2.8;Name=btuD_1;gene=btuD_1;inference=ab initio prediction:Prodigal:002006,protein motif:HAMAP:MF_01005;locus_tag=LOPOCAKJ_00327;product=Vitamin B12 import ATP-binding protein BtuD
WURB01000001.1	Prodigal:002006	CDS	344645	345340	.	-	0	ID=LOPOCAKJ_00328;Name=modB;db_xref=COG:COG4149;gene=modB;inference=ab initio prediction:Prodigal:002006,similar to AA sequence:UniProtKB:P0AF01;locus_tag=LOPOCAKJ_00328;product=Molybdenum transport system permease protein ModB
WURB01000001.1	Prodigal:002006	CDS	345337	346137	.	-	0	ID=LOPOCAKJ_00329;Name=modA;db_xref=COG:COG0725;gene=modA;inference=ab initio prediction:Prodigal:002006,similar to AA sequence:UniProtKB:Q8PHA1;locus_tag=LOPOCAKJ_00329;product=Molybdate-binding protein ModA
WURB01000001.1	Prodigal:002006	CDS	346193	346837	.	-	0	ID=LOPOCAKJ_00330;Name=mamZ;gene=mamZ;inference=ab initio prediction:Prodigal:002006,similar to AA sequence:UniProtKB:V6F4W4;locus_tag=LOPOCAKJ_00330;product=Magnetosome protein MamZ
WURB01000001.1	Prodigal:002006	CDS	346837	347781	.	-	0	ID=LOPOCAKJ_00331;eC_number=1.8.5.-;Name=msrP_1;db_xref=COG:COG2041;gene=msrP_1;inference=ab initio prediction:Prodigal:002006,similar to AA sequence:UniProtKB:P76342;locus_tag=LOPOCAKJ_00331;product=Protein-methionine-sulfoxide reductase catalytic subunit MsrP
WURB01000001.1	Prodigal:002006	CDS	347861	348931	.	-	0	ID=LOPOCAKJ_00332;eC_number=7.6.2.10;Name=ugpC_1;db_xref=COG:COG3839;gene=ugpC_1;inference=ab initio prediction:Prodigal:002006,similar to AA sequence:UniProtKB:Q8ZLF4;locus_tag=LOPOCAKJ_00332;product=sn-glycerol-3-phosphate import ATP-binding protein UgpC
WURB01000001.1	Prodigal:002006	CDS	348943	349623	.	-	0	ID=LOPOCAKJ_00333;eC_number=5.1.3.9;Name=nanE;gene=nanE;inference=ab initio prediction:Prodigal:002006,similar to AA sequence:UniProtKB:Q8XNZ3;locus_tag=LOPOCAKJ_00333;product=Putative N-acetylmannosamine-6-phosphate 2-epimerase
WURB01000001.1	Prodigal:002006	CDS	349633	350484	.	-	0	ID=LOPOCAKJ_00334;Name=ngcG;db_xref=COG:COG0395;gene=ngcG;inference=ab initio prediction:Prodigal:002006,similar to AA sequence:UniProtKB:O50501;locus_tag=LOPOCAKJ_00334;product=Diacetylchitobiose uptake system permease protein NgcG
WURB01000001.1	Prodigal:002006	CDS	350481	351413	.	-	0	ID=LOPOCAKJ_00335;Name=ngcF;db_xref=COG:COG1175;gene=ngcF;inference=ab initio prediction:Prodigal:002006,similar to AA sequence:UniProtKB:O50500;locus_tag=LOPOCAKJ_00335;product=Diacetylchitobiose uptake system permease protein NgcF
WURB01000001.1	Prodigal:002006	CDS	351572	352822	.	-	0	ID=LOPOCAKJ_00336;Name=msmE;db_xref=COG:COG1653;gene=msmE;inference=ab initio prediction:Prodigal:002006,similar to AA sequence:UniProtKB:Q00749;locus_tag=LOPOCAKJ_00336;product=Multiple sugar-binding protein
WURB01000001.1	Prodigal:002006	CDS	352900	353778	.	-	0	ID=LOPOCAKJ_00337;inference=ab initio prediction:Prodigal:002006;locus_tag=LOPOCAKJ_00337;product=hypothetical protein
WURB01000001.1	Prodigal:002006	CDS	353849	355018	.	-	0	ID=LOPOCAKJ_00338;eC_number=1.14.13.2;Name=pobA;gene=pobA;inference=ab initio prediction:Prodigal:002006,similar to AA sequence:UniProtKB:P00438;locus_tag=LOPOCAKJ_00338;product=p-hydroxybenzoate hydroxylase
WURB01000001.1	Prodigal:002006	CDS	355138	355305	.	+	0	ID=LOPOCAKJ_00339;Name=dnaJ_1;gene=dnaJ_1;inference=ab initio prediction:Prodigal:002006,protein motif:HAMAP:MF_01152;locus_tag=LOPOCAKJ_00339;product=Chaperone protein DnaJ
WURB01000001.1	Prodigal:002006	CDS	355302	356366	.	-	0	ID=LOPOCAKJ_00340;eC_number=5.5.1.2;Name=pcaB;db_xref=COG:COG0015;gene=pcaB;inference=ab initio prediction:Prodigal:002006,similar to AA sequence:UniProtKB:Q59092;locus_tag=LOPOCAKJ_00340;product=3-carboxy-cis%2Ccis-muconate cycloisomerase
WURB01000001.1	Prodigal:002006	CDS	356385	357590	.	-	0	ID=LOPOCAKJ_00341;eC_number=2.3.1.174;Name=paaJ;db_xref=COG:COG0183;gene=paaJ;inference=ab initio prediction:Prodigal:002006,similar to AA sequence:UniProtKB:P0C7L2;locus_tag=LOPOCAKJ_00341;product=3-oxoadipyl-CoA/3-oxo-5%2C6-dehydrosuberyl-CoA thiolase
WURB01000001.1	Prodigal:002006	CDS	357593	358381	.	-	0	ID=LOPOCAKJ_00342;eC_number=2.8.3.6;Name=catJ;gene=catJ;inference=ab initio prediction:Prodigal:002006,similar to AA sequence:UniProtKB:Q8VPF2;locus_tag=LOPOCAKJ_00342;product=3-oxoadipate CoA-transferase subunit B
WURB01000001.1	Prodigal:002006	CDS	358384	359229	.	-	0	ID=LOPOCAKJ_00343;eC_number=2.8.3.6;Name=catI;gene=catI;inference=ab initio prediction:Prodigal:002006,similar to AA sequence:UniProtKB:Q8VPF3;locus_tag=LOPOCAKJ_00343;product=3-oxoadipate CoA-transferase subunit A
WURB01000001.1	Prodigal:002006	CDS	359241	359867	.	-	0	ID=LOPOCAKJ_00344;eC_number=1.13.11.3;Name=pcaG;db_xref=COG:COG3485;gene=pcaG;inference=ab initio prediction:Prodigal:002006,similar to AA sequence:UniProtKB:P20371;locus_tag=LOPOCAKJ_00344;product=Protocatechuate 3%2C4-dioxygenase alpha chain
WURB01000001.1	Prodigal:002006	CDS	359867	360592	.	-	0	ID=LOPOCAKJ_00345;eC_number=1.13.11.3;Name=pcaH;db_xref=COG:COG3485;gene=pcaH;inference=ab initio prediction:Prodigal:002006,similar to AA sequence:UniProtKB:P00437;locus_tag=LOPOCAKJ_00345;product=Protocatechuate 3%2C4-dioxygenase beta chain
WURB01000001.1	Prodigal:002006	CDS	360616	361020	.	-	0	ID=LOPOCAKJ_00346;inference=ab initio prediction:Prodigal:002006;locus_tag=LOPOCAKJ_00346;product=hypothetical protein
WURB01000001.1	Prodigal:002006	CDS	361013	361807	.	-	0	ID=LOPOCAKJ_00347;eC_number=3.1.1.24;Name=catD_1;db_xref=COG:COG0596;gene=catD_1;inference=ab initio prediction:Prodigal:002006,similar to AA sequence:UniProtKB:P00632;locus_tag=LOPOCAKJ_00347;product=3-oxoadipate enol-lactonase 2
WURB01000001.1	Prodigal:002006	CDS	361816	362532	.	-	0	ID=LOPOCAKJ_00348;Name=livF_3;db_xref=COG:COG0410;gene=livF_3;inference=ab initio prediction:Prodigal:002006,similar to AA sequence:UniProtKB:P22731;locus_tag=LOPOCAKJ_00348;product=High-affinity branched-chain amino acid transport ATP-binding protein LivF
WURB01000001.1	Prodigal:002006	CDS	362513	363277	.	-	0	ID=LOPOCAKJ_00349;eC_number=3.6.3.-;Name=lptB_2;db_xref=COG:COG1137;gene=lptB_2;inference=ab initio prediction:Prodigal:002006,similar to AA sequence:UniProtKB:P45073;locus_tag=LOPOCAKJ_00349;product=Lipopolysaccharide export system ATP-binding protein LptB
WURB01000001.1	Prodigal:002006	CDS	363274	364275	.	-	0	ID=LOPOCAKJ_00350;inference=ab initio prediction:Prodigal:002006;locus_tag=LOPOCAKJ_00350;product=hypothetical protein
WURB01000001.1	Prodigal:002006	CDS	364277	365140	.	-	0	ID=LOPOCAKJ_00351;Name=livH_3;db_xref=COG:COG0559;gene=livH_3;inference=ab initio prediction:Prodigal:002006,similar to AA sequence:UniProtKB:P0AEX7;locus_tag=LOPOCAKJ_00351;product=High-affinity branched-chain amino acid transport system permease protein LivH
WURB01000001.1	Prodigal:002006	CDS	365230	366411	.	-	0	ID=LOPOCAKJ_00352;Name=braC_2;db_xref=COG:COG0683;gene=braC_2;inference=ab initio prediction:Prodigal:002006,similar to AA sequence:UniProtKB:P21175;locus_tag=LOPOCAKJ_00352;product=Leucine-%2C isoleucine-%2C valine-%2C threonine-%2C and alanine-binding protein
WURB01000001.1	Prodigal:002006	CDS	366588	367370	.	+	0	ID=LOPOCAKJ_00353;Name=pcaR_1;db_xref=COG:COG1414;gene=pcaR_1;inference=ab initio prediction:Prodigal:002006,similar to AA sequence:UniProtKB:Q52154;locus_tag=LOPOCAKJ_00353;product=Pca regulon regulatory protein
WURB01000001.1	Prodigal:002006	CDS	367452	367769	.	+	0	ID=LOPOCAKJ_00354;inference=ab initio prediction:Prodigal:002006;locus_tag=LOPOCAKJ_00354;product=hypothetical protein
WURB01000001.1	Prodigal:002006	CDS	367824	369665	.	+	0	ID=LOPOCAKJ_00355;eC_number=3.6.4.13;Name=deaD;db_xref=COG:COG0513;gene=deaD;inference=ab initio prediction:Prodigal:002006,similar to AA sequence:UniProtKB:P0A9P6;locus_tag=LOPOCAKJ_00355;product=ATP-dependent RNA helicase DeaD
WURB01000001.1	Prodigal:002006	CDS	369960	370199	.	+	0	ID=LOPOCAKJ_00356;inference=ab initio prediction:Prodigal:002006;locus_tag=LOPOCAKJ_00356;product=hypothetical protein
WURB01000001.1	Prodigal:002006	CDS	370326	371495	.	+	0	ID=LOPOCAKJ_00357;inference=ab initio prediction:Prodigal:002006;locus_tag=LOPOCAKJ_00357;product=hypothetical protein
WURB01000001.1	Prodigal:002006	CDS	371501	372307	.	-	0	ID=LOPOCAKJ_00358;inference=ab initio prediction:Prodigal:002006;locus_tag=LOPOCAKJ_00358;product=hypothetical protein
WURB01000001.1	Prodigal:002006	CDS	372599	372838	.	+	0	ID=LOPOCAKJ_00359;inference=ab initio prediction:Prodigal:002006;locus_tag=LOPOCAKJ_00359;product=hypothetical protein
WURB01000001.1	Prodigal:002006	CDS	372899	373228	.	+	0	ID=LOPOCAKJ_00360;inference=ab initio prediction:Prodigal:002006;locus_tag=LOPOCAKJ_00360;product=hypothetical protein
WURB01000001.1	Prodigal:002006	CDS	373655	374275	.	-	0	ID=LOPOCAKJ_00361;eC_number=2.1.1.163;Name=COQ5_2;gene=COQ5_2;inference=ab initio prediction:Prodigal:002006,protein motif:HAMAP:MF_01813;locus_tag=LOPOCAKJ_00361;product=2-methoxy-6-polyprenyl-1%2C4-benzoquinol methylase%2C mitochondrial
WURB01000001.1	Prodigal:002006	CDS	374288	374548	.	-	0	ID=LOPOCAKJ_00362;inference=ab initio prediction:Prodigal:002006;locus_tag=LOPOCAKJ_00362;product=hypothetical protein
WURB01000001.1	Prodigal:002006	CDS	374724	375425	.	+	0	ID=LOPOCAKJ_00363;Name=crp_1;db_xref=COG:COG0664;gene=crp_1;inference=ab initio prediction:Prodigal:002006,similar to AA sequence:UniProtKB:P9WMH3;locus_tag=LOPOCAKJ_00363;product=CRP-like cAMP-activated global transcriptional regulator
WURB01000001.1	Prodigal:002006	CDS	375491	376435	.	+	0	ID=LOPOCAKJ_00364;Name=yitJ;db_xref=COG:COG0646;gene=yitJ;inference=ab initio prediction:Prodigal:002006,similar to AA sequence:UniProtKB:O06745;locus_tag=LOPOCAKJ_00364;product=Bifunctional homocysteine S-methyltransferase/5%2C10-methylenetetrahydrofolate reductase
WURB01000001.1	Prodigal:002006	CDS	376669	377661	.	+	0	ID=LOPOCAKJ_00365;inference=ab initio prediction:Prodigal:002006;locus_tag=LOPOCAKJ_00365;product=hypothetical protein
WURB01000001.1	Prodigal:002006	CDS	377658	380963	.	+	0	ID=LOPOCAKJ_00366;eC_number=2.7.13.3;Name=rcsC_4;gene=rcsC_4;inference=ab initio prediction:Prodigal:002006,protein motif:HAMAP:MF_00979;locus_tag=LOPOCAKJ_00366;product=Sensor histidine kinase RcsC
WURB01000001.1	Prodigal:002006	CDS	380963	381328	.	+	0	ID=LOPOCAKJ_00367;Name=divK_1;gene=divK_1;inference=ab initio prediction:Prodigal:002006,similar to AA sequence:UniProtKB:Q7BBW0;locus_tag=LOPOCAKJ_00367;product=Polar-differentiation response regulator DivK
WURB01000001.1	Prodigal:002006	CDS	381335	382453	.	+	0	ID=LOPOCAKJ_00368;eC_number=4.6.1.1;Name=cyaB;db_xref=COG:COG2114;gene=cyaB;inference=ab initio prediction:Prodigal:002006,similar to AA sequence:UniProtKB:P40138;locus_tag=LOPOCAKJ_00368;product=Adenylate cyclase 2
WURB01000001.1	Prodigal:002006	CDS	382443	383930	.	-	0	ID=LOPOCAKJ_00369;eC_number=1.1.1.-;Name=por;db_xref=COG:COG0246;gene=por;inference=ab initio prediction:Prodigal:002006,similar to AA sequence:UniProtKB:P80354;locus_tag=LOPOCAKJ_00369;product=Polyol:NADP oxidoreductase
WURB01000001.1	Prodigal:002006	CDS	383938	384780	.	-	0	ID=LOPOCAKJ_00370;inference=ab initio prediction:Prodigal:002006;locus_tag=LOPOCAKJ_00370;product=hypothetical protein
WURB01000001.1	Prodigal:002006	CDS	384785	385693	.	-	0	ID=LOPOCAKJ_00371;inference=ab initio prediction:Prodigal:002006;locus_tag=LOPOCAKJ_00371;product=hypothetical protein
WURB01000001.1	Prodigal:002006	CDS	385693	386778	.	-	0	ID=LOPOCAKJ_00372;eC_number=7.5.2.-;Name=msmX_1;db_xref=COG:COG3839;gene=msmX_1;inference=ab initio prediction:Prodigal:002006,similar to AA sequence:UniProtKB:P94360;locus_tag=LOPOCAKJ_00372;product=Oligosaccharides import ATP-binding protein MsmX
WURB01000001.1	Prodigal:002006	CDS	386793	388034	.	-	0	ID=LOPOCAKJ_00373;inference=ab initio prediction:Prodigal:002006;locus_tag=LOPOCAKJ_00373;product=hypothetical protein
WURB01000001.1	Prodigal:002006	CDS	388031	389434	.	-	0	ID=LOPOCAKJ_00374;eC_number=5.3.1.12;Name=uxaC;db_xref=COG:COG1904;gene=uxaC;inference=ab initio prediction:Prodigal:002006,similar to AA sequence:UniProtKB:Q9A874;locus_tag=LOPOCAKJ_00374;product=Uronate isomerase
WURB01000001.1	Prodigal:002006	CDS	389553	390281	.	+	0	ID=LOPOCAKJ_00375;Name=rspR_1;db_xref=COG:COG1802;gene=rspR_1;inference=ab initio prediction:Prodigal:002006,similar to AA sequence:UniProtKB:P0ACM2;locus_tag=LOPOCAKJ_00375;product=HTH-type transcriptional repressor RspR
WURB01000001.1	Prodigal:002006	CDS	390364	391863	.	+	0	ID=LOPOCAKJ_00376;eC_number=4.2.1.42;Name=garD;db_xref=COG:COG2721;gene=garD;inference=ab initio prediction:Prodigal:002006,similar to AA sequence:UniProtKB:P39829;locus_tag=LOPOCAKJ_00376;product=Galactarate dehydratase (L-threo-forming)
WURB01000001.1	Prodigal:002006	CDS	391925	393121	.	+	0	ID=LOPOCAKJ_00377;eC_number=4.2.1.8;Name=uxuA_1;db_xref=COG:COG1312;gene=uxuA_1;inference=ab initio prediction:Prodigal:002006,similar to AA sequence:UniProtKB:P24215;locus_tag=LOPOCAKJ_00377;product=Mannonate dehydratase
WURB01000001.1	Prodigal:002006	CDS	393289	394518	.	+	0	ID=LOPOCAKJ_00378;inference=ab initio prediction:Prodigal:002006;locus_tag=LOPOCAKJ_00378;product=hypothetical protein
WURB01000001.1	Prodigal:002006	CDS	394721	396361	.	+	0	ID=LOPOCAKJ_00379;eC_number=6.2.1.3;db_xref=COG:COG0318;inference=ab initio prediction:Prodigal:002006,similar to AA sequence:UniProtKB:Q5SKN9;locus_tag=LOPOCAKJ_00379;product=Long-chain-fatty-acid--CoA ligase
WURB01000001.1	Prodigal:002006	CDS	396383	397180	.	-	0	ID=LOPOCAKJ_00380;eC_number=4.2.1.17;Name=dpgD;gene=dpgD;inference=ab initio prediction:Prodigal:002006,similar to AA sequence:UniProtKB:G4V4T7;locus_tag=LOPOCAKJ_00380;product=Enoyl-CoA-hydratase
WURB01000001.1	Prodigal:002006	CDS	397304	397897	.	+	0	ID=LOPOCAKJ_00381;inference=ab initio prediction:Prodigal:002006;locus_tag=LOPOCAKJ_00381;product=hypothetical protein
WURB01000001.1	Prodigal:002006	CDS	397938	398471	.	-	0	ID=LOPOCAKJ_00382;eC_number=1.14.12.17;Name=hmp_1;gene=hmp_1;inference=ab initio prediction:Prodigal:002006,protein motif:HAMAP:MF_01252;locus_tag=LOPOCAKJ_00382;product=Flavohemoprotein
WURB01000001.1	Prodigal:002006	CDS	398619	398741	.	-	0	ID=LOPOCAKJ_00383;inference=ab initio prediction:Prodigal:002006;locus_tag=LOPOCAKJ_00383;product=hypothetical protein
WURB01000001.1	Prodigal:002006	CDS	398803	398970	.	+	0	ID=LOPOCAKJ_00384;inference=ab initio prediction:Prodigal:002006;locus_tag=LOPOCAKJ_00384;product=hypothetical protein
WURB01000001.1	Prodigal:002006	CDS	399313	399447	.	+	0	ID=LOPOCAKJ_00385;inference=ab initio prediction:Prodigal:002006;locus_tag=LOPOCAKJ_00385;product=hypothetical protein
WURB01000001.1	Prodigal:002006	CDS	399428	400288	.	-	0	ID=LOPOCAKJ_00386;inference=ab initio prediction:Prodigal:002006;locus_tag=LOPOCAKJ_00386;product=hypothetical protein
WURB01000001.1	Prodigal:002006	CDS	400507	400683	.	-	0	ID=LOPOCAKJ_00387;eC_number=2.5.1.-;Name=speE_1;db_xref=COG:COG0421;gene=speE_1;inference=ab initio prediction:Prodigal:002006,similar to AA sequence:UniProtKB:P09158;locus_tag=LOPOCAKJ_00387;product=Polyamine aminopropyltransferase
WURB01000001.1	Prodigal:002006	CDS	400951	401379	.	-	0	ID=LOPOCAKJ_00388;Name=rnk_1;db_xref=COG:COG0782;gene=rnk_1;inference=ab initio prediction:Prodigal:002006,similar to AA sequence:UniProtKB:P0AFW4;locus_tag=LOPOCAKJ_00388;product=Regulator of nucleoside diphosphate kinase
WURB01000001.1	Prodigal:002006	CDS	401417	401977	.	-	0	ID=LOPOCAKJ_00389;inference=ab initio prediction:Prodigal:002006;locus_tag=LOPOCAKJ_00389;product=hypothetical protein
WURB01000001.1	Prodigal:002006	CDS	402125	402277	.	-	0	ID=LOPOCAKJ_00390;inference=ab initio prediction:Prodigal:002006;locus_tag=LOPOCAKJ_00390;product=hypothetical protein
WURB01000001.1	Prodigal:002006	CDS	403069	403326	.	+	0	ID=LOPOCAKJ_00391;inference=ab initio prediction:Prodigal:002006;locus_tag=LOPOCAKJ_00391;product=hypothetical protein
WURB01000001.1	Prodigal:002006	CDS	403690	404508	.	+	0	ID=LOPOCAKJ_00392;inference=ab initio prediction:Prodigal:002006;locus_tag=LOPOCAKJ_00392;product=hypothetical protein
WURB01000001.1	Prodigal:002006	CDS	404516	404938	.	+	0	ID=LOPOCAKJ_00393;inference=ab initio prediction:Prodigal:002006;locus_tag=LOPOCAKJ_00393;product=hypothetical protein
WURB01000001.1	Prodigal:002006	CDS	404877	405293	.	-	0	ID=LOPOCAKJ_00394;inference=ab initio prediction:Prodigal:002006;locus_tag=LOPOCAKJ_00394;product=hypothetical protein
WURB01000001.1	Prodigal:002006	CDS	405670	405882	.	+	0	ID=LOPOCAKJ_00395;inference=ab initio prediction:Prodigal:002006;locus_tag=LOPOCAKJ_00395;product=hypothetical protein
WURB01000001.1	Prodigal:002006	CDS	406034	406390	.	+	0	ID=LOPOCAKJ_00396;inference=ab initio prediction:Prodigal:002006;locus_tag=LOPOCAKJ_00396;product=hypothetical protein
WURB01000001.1	Prodigal:002006	CDS	406383	406844	.	+	0	ID=LOPOCAKJ_00397;eC_number=1.20.4.4;Name=arsC_1;gene=arsC_1;inference=ab initio prediction:Prodigal:002006,protein motif:HAMAP:MF_01624;locus_tag=LOPOCAKJ_00397;product=Arsenate reductase
WURB01000001.1	Prodigal:002006	CDS	406934	407359	.	+	0	ID=LOPOCAKJ_00398;eC_number=1.20.4.1;Name=arsC_2;gene=arsC_2;inference=ab initio prediction:Prodigal:002006,similar to AA sequence:UniProtKB:P08692;locus_tag=LOPOCAKJ_00398;product=Arsenate reductase
WURB01000001.1	Prodigal:002006	CDS	407371	408429	.	+	0	ID=LOPOCAKJ_00399;Name=acr3_1;db_xref=COG:COG0798;gene=acr3_1;inference=ab initio prediction:Prodigal:002006,similar to AA sequence:UniProtKB:A6TP80;locus_tag=LOPOCAKJ_00399;product=Arsenical-resistance protein Acr3
WURB01000001.1	Prodigal:002006	CDS	408422	409156	.	+	0	ID=LOPOCAKJ_00400;eC_number=1.-.-.-;Name=arsH;db_xref=COG:COG0431;gene=arsH;inference=ab initio prediction:Prodigal:002006,similar to AA sequence:UniProtKB:Q92R45;locus_tag=LOPOCAKJ_00400;product=NADPH-dependent FMN reductase ArsH
WURB01000001.1	Prodigal:002006	CDS	409175	409546	.	-	0	ID=LOPOCAKJ_00401;inference=ab initio prediction:Prodigal:002006,similar to AA sequence:UniProtKB:P00081;locus_tag=LOPOCAKJ_00401;product=Cytochrome c2
WURB01000001.1	Prodigal:002006	CDS	409558	410529	.	-	0	ID=LOPOCAKJ_00402;eC_number=4.2.99.-;Name=vgb;gene=vgb;inference=ab initio prediction:Prodigal:002006,protein motif:HAMAP:MF_01282;locus_tag=LOPOCAKJ_00402;product=Virginiamycin B lyase
WURB01000001.1	Prodigal:002006	CDS	410624	411979	.	-	0	ID=LOPOCAKJ_00403;Name=chrA;gene=chrA;inference=ab initio prediction:Prodigal:002006,similar to AA sequence:UniProtKB:P14285;locus_tag=LOPOCAKJ_00403;product=Chromate transport protein
WURB01000001.1	Prodigal:002006	CDS	412368	412586	.	+	0	ID=LOPOCAKJ_00404;inference=ab initio prediction:Prodigal:002006;locus_tag=LOPOCAKJ_00404;product=hypothetical protein
WURB01000001.1	Prodigal:002006	CDS	412611	413603	.	+	0	ID=LOPOCAKJ_00405;Name=corA_1;db_xref=COG:COG0598;gene=corA_1;inference=ab initio prediction:Prodigal:002006,similar to AA sequence:UniProtKB:P0A2R8;locus_tag=LOPOCAKJ_00405;product=Magnesium transport protein CorA
WURB01000001.1	Prodigal:002006	CDS	414003	414434	.	+	0	ID=LOPOCAKJ_00406;inference=ab initio prediction:Prodigal:002006;locus_tag=LOPOCAKJ_00406;product=hypothetical protein
WURB01000001.1	Prodigal:002006	CDS	414438	415247	.	-	0	ID=LOPOCAKJ_00407;inference=ab initio prediction:Prodigal:002006;locus_tag=LOPOCAKJ_00407;product=hypothetical protein
WURB01000001.1	Prodigal:002006	CDS	416019	416135	.	-	0	ID=LOPOCAKJ_00408;inference=ab initio prediction:Prodigal:002006;locus_tag=LOPOCAKJ_00408;product=hypothetical protein
WURB01000001.1	Prodigal:002006	CDS	416423	416764	.	+	0	ID=LOPOCAKJ_00409;inference=ab initio prediction:Prodigal:002006;locus_tag=LOPOCAKJ_00409;product=hypothetical protein
WURB01000001.1	Prodigal:002006	CDS	417090	418529	.	+	0	ID=LOPOCAKJ_00410;eC_number=1.18.1.2;inference=ab initio prediction:Prodigal:002006,protein motif:HAMAP:MF_01685;locus_tag=LOPOCAKJ_00410;product=Ferredoxin--NADP reductase
WURB01000001.1	Prodigal:002006	CDS	418539	419771	.	+	0	ID=LOPOCAKJ_00411;inference=ab initio prediction:Prodigal:002006;locus_tag=LOPOCAKJ_00411;product=hypothetical protein
WURB01000001.1	Prodigal:002006	CDS	419847	420017	.	-	0	ID=LOPOCAKJ_00412;inference=ab initio prediction:Prodigal:002006;locus_tag=LOPOCAKJ_00412;product=hypothetical protein
WURB01000001.1	Prodigal:002006	CDS	420221	420352	.	+	0	ID=LOPOCAKJ_00413;inference=ab initio prediction:Prodigal:002006;locus_tag=LOPOCAKJ_00413;product=hypothetical protein
WURB01000001.1	Prodigal:002006	CDS	420400	420951	.	+	0	ID=LOPOCAKJ_00414;inference=ab initio prediction:Prodigal:002006;locus_tag=LOPOCAKJ_00414;product=hypothetical protein
WURB01000001.1	Prodigal:002006	CDS	421080	421427	.	+	0	ID=LOPOCAKJ_00415;inference=ab initio prediction:Prodigal:002006;locus_tag=LOPOCAKJ_00415;product=hypothetical protein
WURB01000001.1	Prodigal:002006	CDS	421775	422014	.	+	0	ID=LOPOCAKJ_00416;inference=ab initio prediction:Prodigal:002006;locus_tag=LOPOCAKJ_00416;product=hypothetical protein
WURB01000001.1	Prodigal:002006	CDS	422260	423411	.	-	0	ID=LOPOCAKJ_00417;inference=ab initio prediction:Prodigal:002006;locus_tag=LOPOCAKJ_00417;product=hypothetical protein
WURB01000001.1	Prodigal:002006	CDS	423429	424367	.	-	0	ID=LOPOCAKJ_00418;eC_number=3.6.1.54;Name=lpxH_2;gene=lpxH_2;inference=ab initio prediction:Prodigal:002006,protein motif:HAMAP:MF_00575;locus_tag=LOPOCAKJ_00418;product=UDP-2%2C3-diacylglucosamine hydrolase
WURB01000001.1	Prodigal:002006	CDS	425338	425973	.	+	0	ID=LOPOCAKJ_00419;eC_number=2.7.4.1;Name=ppk_1;gene=ppk_1;inference=ab initio prediction:Prodigal:002006,protein motif:HAMAP:MF_00347;locus_tag=LOPOCAKJ_00419;product=Polyphosphate kinase
WURB01000001.1	Prodigal:002006	CDS	426222	427745	.	+	0	ID=LOPOCAKJ_00420;inference=ab initio prediction:Prodigal:002006;locus_tag=LOPOCAKJ_00420;product=hypothetical protein
WURB01000001.1	Prodigal:002006	CDS	427742	427900	.	-	0	ID=LOPOCAKJ_00421;inference=ab initio prediction:Prodigal:002006;locus_tag=LOPOCAKJ_00421;product=hypothetical protein
WURB01000001.1	Prodigal:002006	CDS	428017	428340	.	-	0	ID=LOPOCAKJ_00422;inference=ab initio prediction:Prodigal:002006;locus_tag=LOPOCAKJ_00422;product=hypothetical protein
WURB01000001.1	Prodigal:002006	CDS	428378	429196	.	+	0	ID=LOPOCAKJ_00423;eC_number=3.8.1.5;Name=dhaA;gene=dhaA;inference=ab initio prediction:Prodigal:002006,similar to AA sequence:UniProtKB:P0A3G3;locus_tag=LOPOCAKJ_00423;product=Haloalkane dehalogenase
WURB01000001.1	Prodigal:002006	CDS	429942	430175	.	-	0	ID=LOPOCAKJ_00424;inference=ab initio prediction:Prodigal:002006;locus_tag=LOPOCAKJ_00424;product=hypothetical protein
WURB01000001.1	Prodigal:002006	CDS	430695	431030	.	+	0	ID=LOPOCAKJ_00425;eC_number=3.1.4.46;Name=glpQ_1;db_xref=COG:COG0584;gene=glpQ_1;inference=ab initio prediction:Prodigal:002006,similar to AA sequence:UniProtKB:Q06282;locus_tag=LOPOCAKJ_00425;product=Glycerophosphodiester phosphodiesterase
WURB01000001.1	Prodigal:002006	CDS	431027	431395	.	+	0	ID=LOPOCAKJ_00426;inference=ab initio prediction:Prodigal:002006;locus_tag=LOPOCAKJ_00426;product=hypothetical protein
WURB01000001.1	Prodigal:002006	CDS	431392	431700	.	+	0	ID=LOPOCAKJ_00427;inference=ab initio prediction:Prodigal:002006;locus_tag=LOPOCAKJ_00427;product=hypothetical protein
WURB01000001.1	Prodigal:002006	CDS	431842	432225	.	-	0	ID=LOPOCAKJ_00428;inference=ab initio prediction:Prodigal:002006;locus_tag=LOPOCAKJ_00428;product=hypothetical protein
WURB01000001.1	Prodigal:002006	CDS	433444	433980	.	-	0	ID=LOPOCAKJ_00429;inference=ab initio prediction:Prodigal:002006;locus_tag=LOPOCAKJ_00429;product=hypothetical protein
WURB01000001.1	Prodigal:002006	CDS	434333	435022	.	+	0	ID=LOPOCAKJ_00430;inference=ab initio prediction:Prodigal:002006;locus_tag=LOPOCAKJ_00430;product=hypothetical protein
WURB01000001.1	Prodigal:002006	CDS	435824	436072	.	-	0	ID=LOPOCAKJ_00431;inference=ab initio prediction:Prodigal:002006;locus_tag=LOPOCAKJ_00431;product=hypothetical protein
WURB01000001.1	Prodigal:002006	CDS	436328	436978	.	+	0	ID=LOPOCAKJ_00432;eC_number=3.1.3.5;db_xref=COG:COG0546;inference=ab initio prediction:Prodigal:002006,similar to AA sequence:UniProtKB:Q9I767;locus_tag=LOPOCAKJ_00432;product=5'-nucleotidase
WURB01000001.1	Prodigal:002006	CDS	437032	437445	.	+	0	ID=LOPOCAKJ_00433;eC_number=2.5.1.-;Name=fosB;gene=fosB;inference=ab initio prediction:Prodigal:002006,protein motif:HAMAP:MF_01512;locus_tag=LOPOCAKJ_00433;product=Metallothiol transferase FosB
WURB01000001.1	Prodigal:002006	CDS	437486	437758	.	-	0	ID=LOPOCAKJ_00434;inference=ab initio prediction:Prodigal:002006;locus_tag=LOPOCAKJ_00434;product=hypothetical protein
WURB01000001.1	Prodigal:002006	CDS	438508	439659	.	+	0	ID=LOPOCAKJ_00435;eC_number=1.5.3.1;Name=soxA_1;gene=soxA_1;inference=ab initio prediction:Prodigal:002006,similar to AA sequence:UniProtKB:P40854;locus_tag=LOPOCAKJ_00435;product=Monomeric sarcosine oxidase
WURB01000001.1	Prodigal:002006	CDS	440271	442151	.	+	0	ID=LOPOCAKJ_00436;Name=htpG;db_xref=COG:COG0326;gene=htpG;inference=ab initio prediction:Prodigal:002006,similar to AA sequence:UniProtKB:Q83EL0;locus_tag=LOPOCAKJ_00436;product=Chaperone protein HtpG
WURB01000001.1	Prodigal:002006	CDS	442240	443277	.	-	0	ID=LOPOCAKJ_00437;eC_number=1.1.98.2;Name=fgd_1;gene=fgd_1;inference=ab initio prediction:Prodigal:002006,protein motif:HAMAP:MF_02123;locus_tag=LOPOCAKJ_00437;product=F420-dependent glucose-6-phosphate dehydrogenase
WURB01000001.1	Aragorn:001002	tRNA	443681	443756	.	-	.	ID=LOPOCAKJ_00438;inference=COORDINATES:profile:Aragorn:001002;locus_tag=LOPOCAKJ_00438;product=tRNA-Met(cat)
WURB01000001.1	Prodigal:002006	CDS	443879	445099	.	-	0	ID=LOPOCAKJ_00439;inference=ab initio prediction:Prodigal:002006;locus_tag=LOPOCAKJ_00439;product=hypothetical protein
WURB01000001.1	Prodigal:002006	CDS	445230	445850	.	+	0	ID=LOPOCAKJ_00440;inference=ab initio prediction:Prodigal:002006;locus_tag=LOPOCAKJ_00440;product=hypothetical protein
WURB01000001.1	Prodigal:002006	CDS	446006	446665	.	-	0	ID=LOPOCAKJ_00441;eC_number=1.14.11.-;db_xref=COG:COG3128;inference=ab initio prediction:Prodigal:002006,similar to AA sequence:UniProtKB:A3D8P6;locus_tag=LOPOCAKJ_00441;product=PKHD-type hydroxylase
WURB01000001.1	Prodigal:002006	CDS	446712	447029	.	-	0	ID=LOPOCAKJ_00442;inference=ab initio prediction:Prodigal:002006;locus_tag=LOPOCAKJ_00442;product=hypothetical protein
WURB01000001.1	Prodigal:002006	CDS	447085	447822	.	+	0	ID=LOPOCAKJ_00443;inference=ab initio prediction:Prodigal:002006;locus_tag=LOPOCAKJ_00443;product=hypothetical protein
WURB01000001.1	Prodigal:002006	CDS	447819	448544	.	+	0	ID=LOPOCAKJ_00444;eC_number=1.11.1.5;Name=ccp;db_xref=COG:COG1858;gene=ccp;inference=ab initio prediction:Prodigal:002006,similar to AA sequence:UniProtKB:P55929;locus_tag=LOPOCAKJ_00444;product=Cytochrome c551 peroxidase
WURB01000001.1	Prodigal:002006	CDS	448517	448978	.	+	0	ID=LOPOCAKJ_00445;inference=ab initio prediction:Prodigal:002006;locus_tag=LOPOCAKJ_00445;product=hypothetical protein
WURB01000001.1	Prodigal:002006	CDS	449093	450181	.	+	0	ID=LOPOCAKJ_00446;Name=ada;db_xref=COG:COG0350;gene=ada;inference=ab initio prediction:Prodigal:002006,similar to AA sequence:UniProtKB:P06134;locus_tag=LOPOCAKJ_00446;product=Bifunctional transcriptional activator/DNA repair enzyme Ada
WURB01000001.1	Prodigal:002006	CDS	450286	451503	.	-	0	ID=LOPOCAKJ_00447;Name=fsr;gene=fsr;inference=ab initio prediction:Prodigal:002006,similar to AA sequence:UniProtKB:P52067;locus_tag=LOPOCAKJ_00447;product=Fosmidomycin resistance protein
WURB01000001.1	Prodigal:002006	CDS	451639	452109	.	-	0	ID=LOPOCAKJ_00448;inference=ab initio prediction:Prodigal:002006;locus_tag=LOPOCAKJ_00448;product=hypothetical protein
WURB01000001.1	Prodigal:002006	CDS	452400	453566	.	+	0	ID=LOPOCAKJ_00449;inference=ab initio prediction:Prodigal:002006;locus_tag=LOPOCAKJ_00449;product=hypothetical protein
WURB01000001.1	Prodigal:002006	CDS	453685	454758	.	+	0	ID=LOPOCAKJ_00450;inference=ab initio prediction:Prodigal:002006;locus_tag=LOPOCAKJ_00450;product=hypothetical protein
WURB01000001.1	Prodigal:002006	CDS	454759	455481	.	-	0	ID=LOPOCAKJ_00451;Name=yohK;db_xref=COG:COG1346;gene=yohK;inference=ab initio prediction:Prodigal:002006,similar to AA sequence:UniProtKB:P0AD19;locus_tag=LOPOCAKJ_00451;product=Inner membrane protein YohK
WURB01000001.1	Prodigal:002006	CDS	455478	455885	.	-	0	ID=LOPOCAKJ_00452;inference=ab initio prediction:Prodigal:002006,similar to AA sequence:UniProtKB:P60632;locus_tag=LOPOCAKJ_00452;note=UPF0299 membrane protein YohJ;product=hypothetical protein
WURB01000001.1	Prodigal:002006	CDS	456101	457360	.	+	0	ID=LOPOCAKJ_00453;inference=ab initio prediction:Prodigal:002006;locus_tag=LOPOCAKJ_00453;product=hypothetical protein
WURB01000001.1	Prodigal:002006	CDS	457760	459751	.	-	0	ID=LOPOCAKJ_00454;Name=rpoD;db_xref=COG:COG0568;gene=rpoD;inference=ab initio prediction:Prodigal:002006,similar to AA sequence:UniProtKB:Q2K619;locus_tag=LOPOCAKJ_00454;product=RNA polymerase sigma factor RpoD
WURB01000001.1	Prodigal:002006	CDS	459920	461818	.	-	0	ID=LOPOCAKJ_00455;eC_number=2.7.7.-;Name=dnaG;gene=dnaG;inference=ab initio prediction:Prodigal:002006,protein motif:HAMAP:MF_00974;locus_tag=LOPOCAKJ_00455;product=DNA primase
WURB01000001.1	Prodigal:002006	CDS	462198	462629	.	-	0	ID=LOPOCAKJ_00456;Name=lrp_1;db_xref=COG:COG1522;gene=lrp_1;inference=ab initio prediction:Prodigal:002006,similar to AA sequence:UniProtKB:P0ACJ0;locus_tag=LOPOCAKJ_00456;product=Leucine-responsive regulatory protein
WURB01000001.1	Prodigal:002006	CDS	462751	463335	.	+	0	ID=LOPOCAKJ_00457;eC_number=3.5.2.19;Name=sttH_1;gene=sttH_1;inference=ab initio prediction:Prodigal:002006,similar to AA sequence:UniProtKB:C5NU54;locus_tag=LOPOCAKJ_00457;product=Streptothricin hydrolase
WURB01000001.1	Prodigal:002006	CDS	463465	464052	.	-	0	ID=LOPOCAKJ_00458;inference=ab initio prediction:Prodigal:002006;locus_tag=LOPOCAKJ_00458;product=hypothetical protein
WURB01000001.1	Prodigal:002006	CDS	464200	464955	.	+	0	ID=LOPOCAKJ_00459;eC_number=1.-.-.-;Name=dfa1;gene=dfa1;inference=ab initio prediction:Prodigal:002006,similar to AA sequence:UniProtKB:Q55393;locus_tag=LOPOCAKJ_00459;product=Diflavin flavoprotein A 1
WURB01000001.1	Prodigal:002006	CDS	465189	465647	.	-	0	ID=LOPOCAKJ_00460;Name=yqeY;db_xref=COG:COG1610;gene=yqeY;inference=ab initio prediction:Prodigal:002006,similar to AA sequence:UniProtKB:P54464;locus_tag=LOPOCAKJ_00460;product=putative protein YqeY
WURB01000001.1	Prodigal:002006	CDS	465792	466991	.	+	0	ID=LOPOCAKJ_00461;eC_number=6.3.5.5;Name=carA;db_xref=COG:COG0505;gene=carA;inference=ab initio prediction:Prodigal:002006,similar to AA sequence:UniProtKB:P0A6F1;locus_tag=LOPOCAKJ_00461;product=Carbamoyl-phosphate synthase small chain
WURB01000001.1	Prodigal:002006	CDS	467311	467685	.	+	0	ID=LOPOCAKJ_00462;inference=ab initio prediction:Prodigal:002006;locus_tag=LOPOCAKJ_00462;product=hypothetical protein
WURB01000001.1	Prodigal:002006	CDS	467760	468308	.	+	0	ID=LOPOCAKJ_00463;inference=ab initio prediction:Prodigal:002006;locus_tag=LOPOCAKJ_00463;product=hypothetical protein
WURB01000001.1	Prodigal:002006	CDS	468350	469051	.	+	0	ID=LOPOCAKJ_00464;inference=ab initio prediction:Prodigal:002006;locus_tag=LOPOCAKJ_00464;product=hypothetical protein
WURB01000001.1	Prodigal:002006	CDS	469109	469504	.	-	0	ID=LOPOCAKJ_00465;inference=ab initio prediction:Prodigal:002006;locus_tag=LOPOCAKJ_00465;product=hypothetical protein
WURB01000001.1	Prodigal:002006	CDS	469501	470322	.	-	0	ID=LOPOCAKJ_00466;inference=ab initio prediction:Prodigal:002006;locus_tag=LOPOCAKJ_00466;product=hypothetical protein
WURB01000001.1	Prodigal:002006	CDS	470526	473996	.	+	0	ID=LOPOCAKJ_00467;eC_number=6.3.5.5;Name=carB;db_xref=COG:COG0458;gene=carB;inference=ab initio prediction:Prodigal:002006,similar to AA sequence:UniProtKB:P00968;locus_tag=LOPOCAKJ_00467;product=Carbamoyl-phosphate synthase large chain
WURB01000001.1	Prodigal:002006	CDS	474104	474580	.	+	0	ID=LOPOCAKJ_00468;Name=greA;db_xref=COG:COG0782;gene=greA;inference=ab initio prediction:Prodigal:002006,similar to AA sequence:UniProtKB:P0A6W5;locus_tag=LOPOCAKJ_00468;product=Transcription elongation factor GreA
WURB01000001.1	Prodigal:002006	CDS	474600	475121	.	+	0	ID=LOPOCAKJ_00469;inference=ab initio prediction:Prodigal:002006;locus_tag=LOPOCAKJ_00469;product=hypothetical protein
WURB01000001.1	Prodigal:002006	CDS	475135	475641	.	-	0	ID=LOPOCAKJ_00470;Name=lrp_2;db_xref=COG:COG1522;gene=lrp_2;inference=ab initio prediction:Prodigal:002006,similar to AA sequence:UniProtKB:P0ACJ0;locus_tag=LOPOCAKJ_00470;product=Leucine-responsive regulatory protein
WURB01000001.1	Prodigal:002006	CDS	475787	476812	.	+	0	ID=LOPOCAKJ_00471;inference=ab initio prediction:Prodigal:002006;locus_tag=LOPOCAKJ_00471;product=hypothetical protein
WURB01000001.1	Prodigal:002006	CDS	476812	477213	.	+	0	ID=LOPOCAKJ_00472;inference=ab initio prediction:Prodigal:002006;locus_tag=LOPOCAKJ_00472;product=hypothetical protein
WURB01000001.1	Prodigal:002006	CDS	477257	478261	.	+	0	ID=LOPOCAKJ_00473;eC_number=1.8.1.9;Name=trxB_1;db_xref=COG:COG0492;gene=trxB_1;inference=ab initio prediction:Prodigal:002006,similar to AA sequence:UniProtKB:P0A9P4;locus_tag=LOPOCAKJ_00473;product=Thioredoxin reductase
WURB01000001.1	Prodigal:002006	CDS	479738	480982	.	-	0	ID=LOPOCAKJ_00474;eC_number=4.4.1.13;Name=patB;db_xref=COG:COG1168;gene=patB;inference=ab initio prediction:Prodigal:002006,similar to AA sequence:UniProtKB:Q08432;locus_tag=LOPOCAKJ_00474;product=Cystathionine beta-lyase PatB
WURB01000001.1	Prodigal:002006	CDS	481086	482309	.	-	0	ID=LOPOCAKJ_00475;Name=rfnT_1;gene=rfnT_1;inference=ab initio prediction:Prodigal:002006,similar to AA sequence:UniProtKB:A6X7E7;locus_tag=LOPOCAKJ_00475;product=Riboflavin transporter RfnT
WURB01000001.1	Prodigal:002006	CDS	482318	483637	.	-	0	ID=LOPOCAKJ_00476;inference=ab initio prediction:Prodigal:002006;locus_tag=LOPOCAKJ_00476;product=hypothetical protein
WURB01000001.1	Prodigal:002006	CDS	483783	484580	.	+	0	ID=LOPOCAKJ_00477;Name=nimR;gene=nimR;inference=ab initio prediction:Prodigal:002006,similar to AA sequence:UniProtKB:P76241;locus_tag=LOPOCAKJ_00477;product=HTH-type transcriptional regulator NimR
WURB01000001.1	Prodigal:002006	CDS	485176	485745	.	-	0	ID=LOPOCAKJ_00478;eC_number=1.4.3.5;Name=pdxH_1;gene=pdxH_1;inference=ab initio prediction:Prodigal:002006,protein motif:HAMAP:MF_01629;locus_tag=LOPOCAKJ_00478;product=Pyridoxine/pyridoxamine 5'-phosphate oxidase
WURB01000001.1	Prodigal:002006	CDS	485816	486556	.	-	0	ID=LOPOCAKJ_00479;eC_number=1.1.1.100;Name=fabG_1;gene=fabG_1;inference=ab initio prediction:Prodigal:002006,similar to AA sequence:UniProtKB:P73574;locus_tag=LOPOCAKJ_00479;product=3-oxoacyl-[acyl-carrier-protein] reductase
WURB01000001.1	Prodigal:002006	CDS	486650	487567	.	+	0	ID=LOPOCAKJ_00480;Name=gcvA_1;gene=gcvA_1;inference=ab initio prediction:Prodigal:002006,similar to AA sequence:UniProtKB:P0A9F6;locus_tag=LOPOCAKJ_00480;product=Glycine cleavage system transcriptional activator
WURB01000001.1	Prodigal:002006	CDS	487829	488578	.	-	0	ID=LOPOCAKJ_00481;eC_number=3.4.11.18;Name=mapB;db_xref=COG:COG0024;gene=mapB;inference=ab initio prediction:Prodigal:002006,similar to AA sequence:UniProtKB:O34484;locus_tag=LOPOCAKJ_00481;product=Methionine aminopeptidase 2
WURB01000001.1	Prodigal:002006	CDS	488785	489528	.	+	0	ID=LOPOCAKJ_00482;inference=ab initio prediction:Prodigal:002006;locus_tag=LOPOCAKJ_00482;product=hypothetical protein
WURB01000001.1	Prodigal:002006	CDS	489637	489777	.	+	0	ID=LOPOCAKJ_00483;inference=ab initio prediction:Prodigal:002006;locus_tag=LOPOCAKJ_00483;product=hypothetical protein
WURB01000001.1	Prodigal:002006	CDS	489883	490797	.	+	0	ID=LOPOCAKJ_00484;Name=pgrR;gene=pgrR;inference=ab initio prediction:Prodigal:002006,similar to AA sequence:UniProtKB:P77333;locus_tag=LOPOCAKJ_00484;product=HTH-type transcriptional regulator PgrR
WURB01000001.1	Prodigal:002006	CDS	491082	492806	.	-	0	ID=LOPOCAKJ_00485;eC_number=6.2.1.3;Name=fadD;db_xref=COG:COG0318;gene=fadD;inference=ab initio prediction:Prodigal:002006,similar to AA sequence:UniProtKB:P69451;locus_tag=LOPOCAKJ_00485;product=Long-chain-fatty-acid--CoA ligase
WURB01000001.1	Prodigal:002006	CDS	492950	494989	.	-	0	ID=LOPOCAKJ_00486;Name=fusA_2;db_xref=COG:COG0480;gene=fusA_2;inference=ab initio prediction:Prodigal:002006,similar to AA sequence:UniProtKB:Q72I01;locus_tag=LOPOCAKJ_00486;product=Elongation factor G
WURB01000001.1	Prodigal:002006	CDS	495141	495614	.	-	0	ID=LOPOCAKJ_00487;inference=ab initio prediction:Prodigal:002006;locus_tag=LOPOCAKJ_00487;product=hypothetical protein
WURB01000001.1	Prodigal:002006	CDS	495694	495978	.	-	0	ID=LOPOCAKJ_00488;inference=ab initio prediction:Prodigal:002006;locus_tag=LOPOCAKJ_00488;product=hypothetical protein
WURB01000001.1	Prodigal:002006	CDS	495978	497180	.	-	0	ID=LOPOCAKJ_00489;eC_number=2.6.1.1;Name=aatA;db_xref=COG:COG0436;gene=aatA;inference=ab initio prediction:Prodigal:002006,similar to AA sequence:UniProtKB:Q02635;locus_tag=LOPOCAKJ_00489;product=Aspartate/prephenate aminotransferase
WURB01000001.1	Prodigal:002006	CDS	497303	498283	.	+	0	ID=LOPOCAKJ_00490;inference=ab initio prediction:Prodigal:002006,similar to AA sequence:UniProtKB:B3EWP1;locus_tag=LOPOCAKJ_00490;note=UPF0065 protein in clcB-clcD intergenic region;product=hypothetical protein
WURB01000001.1	Prodigal:002006	CDS	498517	498702	.	+	0	ID=LOPOCAKJ_00491;inference=ab initio prediction:Prodigal:002006;locus_tag=LOPOCAKJ_00491;product=hypothetical protein
WURB01000001.1	Prodigal:002006	CDS	498783	499922	.	+	0	ID=LOPOCAKJ_00492;eC_number=1.1.5.-;Name=yliI_1;db_xref=COG:COG2133;gene=yliI_1;inference=ab initio prediction:Prodigal:002006,similar to AA sequence:UniProtKB:P75804;locus_tag=LOPOCAKJ_00492;product=Aldose sugar dehydrogenase YliI
WURB01000001.1	Prodigal:002006	CDS	499931	500251	.	-	0	ID=LOPOCAKJ_00493;inference=ab initio prediction:Prodigal:002006,similar to AA sequence:UniProtKB:P76169;locus_tag=LOPOCAKJ_00493;note=UPF0060 membrane protein YnfA;product=hypothetical protein
WURB01000001.1	Prodigal:002006	CDS	500271	500612	.	-	0	ID=LOPOCAKJ_00494;inference=ab initio prediction:Prodigal:002006;locus_tag=LOPOCAKJ_00494;product=hypothetical protein
WURB01000001.1	Prodigal:002006	CDS	500796	501185	.	+	0	ID=LOPOCAKJ_00495;inference=ab initio prediction:Prodigal:002006;locus_tag=LOPOCAKJ_00495;product=hypothetical protein
WURB01000001.1	Prodigal:002006	CDS	501407	501628	.	+	0	ID=LOPOCAKJ_00496;inference=ab initio prediction:Prodigal:002006;locus_tag=LOPOCAKJ_00496;product=hypothetical protein
WURB01000001.1	Prodigal:002006	CDS	501931	502986	.	+	0	ID=LOPOCAKJ_00497;Name=yedI;db_xref=COG:COG2354;gene=yedI;inference=ab initio prediction:Prodigal:002006,similar to AA sequence:UniProtKB:P46125;locus_tag=LOPOCAKJ_00497;product=Inner membrane protein YedI
WURB01000001.1	Prodigal:002006	CDS	503049	505232	.	-	0	ID=LOPOCAKJ_00498;inference=ab initio prediction:Prodigal:002006;locus_tag=LOPOCAKJ_00498;product=hypothetical protein
WURB01000001.1	Prodigal:002006	CDS	505359	508064	.	+	0	ID=LOPOCAKJ_00499;Name=uvrB;gene=uvrB;inference=ab initio prediction:Prodigal:002006,protein motif:HAMAP:MF_00204;locus_tag=LOPOCAKJ_00499;product=UvrABC system protein B
WURB01000001.1	Prodigal:002006	CDS	508097	508480	.	-	0	ID=LOPOCAKJ_00500;inference=ab initio prediction:Prodigal:002006;locus_tag=LOPOCAKJ_00500;product=hypothetical protein
WURB01000001.1	Prodigal:002006	CDS	509158	509316	.	-	0	ID=LOPOCAKJ_00501;inference=ab initio prediction:Prodigal:002006;locus_tag=LOPOCAKJ_00501;product=hypothetical protein
WURB01000001.1	Prodigal:002006	CDS	509596	509823	.	+	0	ID=LOPOCAKJ_00502;inference=ab initio prediction:Prodigal:002006;locus_tag=LOPOCAKJ_00502;product=hypothetical protein
WURB01000001.1	Prodigal:002006	CDS	509820	510368	.	+	0	ID=LOPOCAKJ_00503;Name=ecfG_1;gene=ecfG_1;inference=ab initio prediction:Prodigal:002006,similar to AA sequence:UniProtKB:B3Q6P8;locus_tag=LOPOCAKJ_00503;product=ECF RNA polymerase sigma factor EcfG
WURB01000001.1	Prodigal:002006	CDS	510484	510765	.	-	0	ID=LOPOCAKJ_00504;Name=infA_1;gene=infA_1;inference=ab initio prediction:Prodigal:002006,protein motif:HAMAP:MF_00075;locus_tag=LOPOCAKJ_00504;product=Translation initiation factor IF-1
WURB01000001.1	Prodigal:002006	CDS	510858	511067	.	-	0	ID=LOPOCAKJ_00505;Name=cspA_1;db_xref=COG:COG1278;gene=cspA_1;inference=ab initio prediction:Prodigal:002006,similar to AA sequence:UniProtKB:Q9Z3S6;locus_tag=LOPOCAKJ_00505;product=Cold shock protein CspA
WURB01000001.1	Prodigal:002006	CDS	511275	511535	.	-	0	ID=LOPOCAKJ_00506;inference=ab initio prediction:Prodigal:002006;locus_tag=LOPOCAKJ_00506;product=hypothetical protein
WURB01000001.1	Prodigal:002006	CDS	511709	512512	.	+	0	ID=LOPOCAKJ_00507;inference=ab initio prediction:Prodigal:002006;locus_tag=LOPOCAKJ_00507;product=hypothetical protein
WURB01000001.1	Prodigal:002006	CDS	512676	513050	.	+	0	ID=LOPOCAKJ_00508;inference=ab initio prediction:Prodigal:002006;locus_tag=LOPOCAKJ_00508;product=hypothetical protein
WURB01000001.1	Prodigal:002006	CDS	513196	514011	.	+	0	ID=LOPOCAKJ_00509;inference=ab initio prediction:Prodigal:002006;locus_tag=LOPOCAKJ_00509;product=hypothetical protein
WURB01000001.1	Prodigal:002006	CDS	513977	514726	.	+	0	ID=LOPOCAKJ_00510;eC_number=3.1.4.53;Name=cpdA_1;gene=cpdA_1;inference=ab initio prediction:Prodigal:002006,protein motif:HAMAP:MF_00905;locus_tag=LOPOCAKJ_00510;product=3'%2C5'-cyclic adenosine monophosphate phosphodiesterase CpdA
WURB01000001.1	Prodigal:002006	CDS	514737	514961	.	-	0	ID=LOPOCAKJ_00511;inference=ab initio prediction:Prodigal:002006;locus_tag=LOPOCAKJ_00511;product=hypothetical protein
WURB01000001.1	Prodigal:002006	CDS	515101	515682	.	+	0	ID=LOPOCAKJ_00512;eC_number=3.2.-.-;Name=yraA;db_xref=COG:COG0693;gene=yraA;inference=ab initio prediction:Prodigal:002006,similar to AA sequence:UniProtKB:O06006;locus_tag=LOPOCAKJ_00512;product=Putative cysteine protease YraA
WURB01000001.1	Prodigal:002006	CDS	515759	516766	.	-	0	ID=LOPOCAKJ_00513;inference=ab initio prediction:Prodigal:002006;locus_tag=LOPOCAKJ_00513;product=hypothetical protein
WURB01000001.1	Prodigal:002006	CDS	516921	517196	.	-	0	ID=LOPOCAKJ_00514;inference=ab initio prediction:Prodigal:002006;locus_tag=LOPOCAKJ_00514;product=hypothetical protein
WURB01000001.1	Prodigal:002006	CDS	517382	517780	.	+	0	ID=LOPOCAKJ_00515;eC_number=2.7.7.7;Name=dinB_1;gene=dinB_1;inference=ab initio prediction:Prodigal:002006,protein motif:HAMAP:MF_01113;locus_tag=LOPOCAKJ_00515;product=DNA polymerase IV
WURB01000001.1	Prodigal:002006	CDS	517777	518328	.	+	0	ID=LOPOCAKJ_00516;eC_number=2.7.7.7;Name=dinB_2;gene=dinB_2;inference=ab initio prediction:Prodigal:002006,protein motif:HAMAP:MF_01113;locus_tag=LOPOCAKJ_00516;product=DNA polymerase IV
WURB01000001.1	Prodigal:002006	CDS	518267	519154	.	-	0	ID=LOPOCAKJ_00517;eC_number=2.6.1.42;Name=ilvE_1;db_xref=COG:COG0115;gene=ilvE_1;inference=ab initio prediction:Prodigal:002006,similar to AA sequence:UniProtKB:O86428;locus_tag=LOPOCAKJ_00517;product=Branched-chain-amino-acid aminotransferase
WURB01000001.1	Prodigal:002006	CDS	519314	519844	.	+	0	ID=LOPOCAKJ_00518;inference=ab initio prediction:Prodigal:002006;locus_tag=LOPOCAKJ_00518;product=hypothetical protein
WURB01000001.1	Prodigal:002006	CDS	519885	520604	.	+	0	ID=LOPOCAKJ_00519;Name=ompR;gene=ompR;inference=ab initio prediction:Prodigal:002006,similar to AA sequence:UniProtKB:P0AA16;locus_tag=LOPOCAKJ_00519;product=Transcriptional regulatory protein OmpR
WURB01000001.1	Prodigal:002006	CDS	520601	521968	.	+	0	ID=LOPOCAKJ_00520;eC_number=2.7.-.-;Name=sasA_1;gene=sasA_1;inference=ab initio prediction:Prodigal:002006,protein motif:HAMAP:MF_01837;locus_tag=LOPOCAKJ_00520;product=Adaptive-response sensory-kinase SasA
WURB01000001.1	Prodigal:002006	CDS	522117	522476	.	-	0	ID=LOPOCAKJ_00521;Name=csaA;db_xref=COG:COG0073;gene=csaA;inference=ab initio prediction:Prodigal:002006,similar to AA sequence:UniProtKB:P37584;locus_tag=LOPOCAKJ_00521;product=putative chaperone CsaA
WURB01000001.1	Prodigal:002006	CDS	522496	523197	.	-	0	ID=LOPOCAKJ_00522;inference=ab initio prediction:Prodigal:002006;locus_tag=LOPOCAKJ_00522;product=hypothetical protein
WURB01000001.1	Prodigal:002006	CDS	523316	524143	.	-	0	ID=LOPOCAKJ_00523;eC_number=1.5.1.2;Name=proC;db_xref=COG:COG0345;gene=proC;inference=ab initio prediction:Prodigal:002006,similar to AA sequence:UniProtKB:P22008;locus_tag=LOPOCAKJ_00523;product=Pyrroline-5-carboxylate reductase
WURB01000001.1	Prodigal:002006	CDS	524239	524427	.	+	0	ID=LOPOCAKJ_00524;inference=ab initio prediction:Prodigal:002006;locus_tag=LOPOCAKJ_00524;product=hypothetical protein
WURB01000001.1	Prodigal:002006	CDS	524334	524834	.	-	0	ID=LOPOCAKJ_00525;inference=ab initio prediction:Prodigal:002006;locus_tag=LOPOCAKJ_00525;product=hypothetical protein
WURB01000001.1	Prodigal:002006	CDS	525081	525362	.	-	0	ID=LOPOCAKJ_00526;Name=ubiK;gene=ubiK;inference=ab initio prediction:Prodigal:002006,protein motif:HAMAP:MF_02216;locus_tag=LOPOCAKJ_00526;product=Ubiquinone biosynthesis accessory factor UbiK
WURB01000001.1	Prodigal:002006	CDS	525413	526357	.	+	0	ID=LOPOCAKJ_00527;eC_number=2.5.1.145;Name=lgt;db_xref=COG:COG0682;gene=lgt;inference=ab initio prediction:Prodigal:002006,similar to AA sequence:UniProtKB:P60959;locus_tag=LOPOCAKJ_00527;product=Phosphatidylglycerol--prolipoprotein diacylglyceryl transferase
WURB01000001.1	Prodigal:002006	CDS	526354	527430	.	+	0	ID=LOPOCAKJ_00528;inference=ab initio prediction:Prodigal:002006;locus_tag=LOPOCAKJ_00528;product=hypothetical protein
WURB01000001.1	Prodigal:002006	CDS	527443	528210	.	+	0	ID=LOPOCAKJ_00529;eC_number=1.10.3.-;db_xref=COG:COG1496;inference=ab initio prediction:Prodigal:002006,similar to AA sequence:UniProtKB:Q89ZI8;locus_tag=LOPOCAKJ_00529;product=Polyphenol oxidase
WURB01000001.1	Prodigal:002006	CDS	528200	528958	.	-	0	ID=LOPOCAKJ_00530;eC_number=1.-.-.-;Name=ydaD_1;gene=ydaD_1;inference=ab initio prediction:Prodigal:002006,similar to AA sequence:UniProtKB:P80873;locus_tag=LOPOCAKJ_00530;product=General stress protein 39
WURB01000001.1	Prodigal:002006	CDS	529254	529907	.	+	0	ID=LOPOCAKJ_00531;inference=ab initio prediction:Prodigal:002006;locus_tag=LOPOCAKJ_00531;product=hypothetical protein
WURB01000001.1	Prodigal:002006	CDS	529967	530614	.	-	0	ID=LOPOCAKJ_00532;Name=yibF_1;db_xref=COG:COG0625;gene=yibF_1;inference=ab initio prediction:Prodigal:002006,similar to AA sequence:UniProtKB:P0ACA1;locus_tag=LOPOCAKJ_00532;product=putative GST-like protein YibF
WURB01000001.1	Prodigal:002006	CDS	530645	531493	.	-	0	ID=LOPOCAKJ_00533;eC_number=2.1.1.266;Name=rlmJ;db_xref=COG:COG2961;gene=rlmJ;inference=ab initio prediction:Prodigal:002006,similar to AA sequence:UniProtKB:P31777;locus_tag=LOPOCAKJ_00533;product=Ribosomal RNA large subunit methyltransferase J
WURB01000001.1	Prodigal:002006	CDS	531817	532383	.	-	0	ID=LOPOCAKJ_00534;eC_number=3.1.27.-;inference=ab initio prediction:Prodigal:002006,similar to AA sequence:UniProtKB:Q07465;locus_tag=LOPOCAKJ_00534;product=Ribonuclease
WURB01000001.1	Prodigal:002006	CDS	532470	532922	.	-	0	ID=LOPOCAKJ_00535;inference=ab initio prediction:Prodigal:002006;locus_tag=LOPOCAKJ_00535;product=hypothetical protein
WURB01000001.1	Prodigal:002006	CDS	533006	534064	.	-	0	ID=LOPOCAKJ_00536;inference=ab initio prediction:Prodigal:002006;locus_tag=LOPOCAKJ_00536;product=hypothetical protein
WURB01000001.1	Prodigal:002006	CDS	534298	534399	.	+	0	ID=LOPOCAKJ_00537;inference=ab initio prediction:Prodigal:002006;locus_tag=LOPOCAKJ_00537;product=hypothetical protein
WURB01000001.1	Prodigal:002006	CDS	534475	534708	.	-	0	ID=LOPOCAKJ_00538;inference=ab initio prediction:Prodigal:002006;locus_tag=LOPOCAKJ_00538;product=hypothetical protein
WURB01000001.1	Prodigal:002006	CDS	534777	535235	.	-	0	ID=LOPOCAKJ_00539;eC_number=2.8.1.12;Name=moaE;db_xref=COG:COG0314;gene=moaE;inference=ab initio prediction:Prodigal:002006,similar to AA sequence:UniProtKB:P30749;locus_tag=LOPOCAKJ_00539;product=Molybdopterin synthase catalytic subunit
WURB01000001.1	Prodigal:002006	CDS	535239	535490	.	-	0	ID=LOPOCAKJ_00540;Name=moaD;db_xref=COG:COG1977;gene=moaD;inference=ab initio prediction:Prodigal:002006,similar to AA sequence:UniProtKB:P30748;locus_tag=LOPOCAKJ_00540;product=Molybdopterin synthase sulfur carrier subunit
WURB01000001.1	Prodigal:002006	CDS	535495	536073	.	-	0	ID=LOPOCAKJ_00541;eC_number=2.7.8.5;Name=pgsA_1;db_xref=COG:COG0558;gene=pgsA_1;inference=ab initio prediction:Prodigal:002006,similar to AA sequence:UniProtKB:P0ABF8;locus_tag=LOPOCAKJ_00541;product=CDP-diacylglycerol--glycerol-3-phosphate 3-phosphatidyltransferase
WURB01000001.1	Prodigal:002006	CDS	536167	538182	.	-	0	ID=LOPOCAKJ_00542;Name=uvrC;db_xref=COG:COG0322;gene=uvrC;inference=ab initio prediction:Prodigal:002006,similar to AA sequence:UniProtKB:P0A8G0;locus_tag=LOPOCAKJ_00542;product=UvrABC system protein C
WURB01000001.1	Prodigal:002006	CDS	538478	539638	.	+	0	ID=LOPOCAKJ_00543;Name=ydcO;db_xref=COG:COG3135;gene=ydcO;inference=ab initio prediction:Prodigal:002006,similar to AA sequence:UniProtKB:P76103;locus_tag=LOPOCAKJ_00543;product=Inner membrane protein YdcO
WURB01000001.1	Prodigal:002006	CDS	539701	540216	.	+	0	ID=LOPOCAKJ_00544;inference=ab initio prediction:Prodigal:002006;locus_tag=LOPOCAKJ_00544;product=hypothetical protein
WURB01000001.1	Prodigal:002006	CDS	540370	541302	.	+	0	ID=LOPOCAKJ_00545;eC_number=2.7.6.1;Name=prs_1;db_xref=COG:COG0462;gene=prs_1;inference=ab initio prediction:Prodigal:002006,similar to AA sequence:UniProtKB:Q63XL8;locus_tag=LOPOCAKJ_00545;product=Ribose-phosphate pyrophosphokinase
WURB01000001.1	Prodigal:002006	CDS	541330	542241	.	-	0	ID=LOPOCAKJ_00546;inference=ab initio prediction:Prodigal:002006;locus_tag=LOPOCAKJ_00546;product=hypothetical protein
WURB01000001.1	Prodigal:002006	CDS	542369	542908	.	+	0	ID=LOPOCAKJ_00547;inference=ab initio prediction:Prodigal:002006;locus_tag=LOPOCAKJ_00547;product=hypothetical protein
WURB01000001.1	Prodigal:002006	CDS	543067	543681	.	+	0	ID=LOPOCAKJ_00548;Name=rplY;db_xref=COG:COG1825;gene=rplY;inference=ab initio prediction:Prodigal:002006,similar to AA sequence:UniProtKB:Q6N1P8;locus_tag=LOPOCAKJ_00548;product=50S ribosomal protein L25
WURB01000001.1	Prodigal:002006	CDS	543769	544392	.	+	0	ID=LOPOCAKJ_00549;eC_number=3.1.1.29;Name=pth;gene=pth;inference=ab initio prediction:Prodigal:002006,protein motif:HAMAP:MF_00083;locus_tag=LOPOCAKJ_00549;product=Peptidyl-tRNA hydrolase
WURB01000001.1	Prodigal:002006	CDS	544397	545494	.	+	0	ID=LOPOCAKJ_00550;Name=ychF;db_xref=COG:COG0012;gene=ychF;inference=ab initio prediction:Prodigal:002006,similar to AA sequence:UniProtKB:P44681;locus_tag=LOPOCAKJ_00550;product=Ribosome-binding ATPase YchF
WURB01000001.1	Prodigal:002006	CDS	545592	545756	.	+	0	ID=LOPOCAKJ_00551;inference=ab initio prediction:Prodigal:002006;locus_tag=LOPOCAKJ_00551;product=hypothetical protein
WURB01000001.1	Prodigal:002006	CDS	545936	546613	.	+	0	ID=LOPOCAKJ_00552;eC_number=3.1.21.7;Name=nfi;db_xref=COG:COG1515;gene=nfi;inference=ab initio prediction:Prodigal:002006,similar to AA sequence:UniProtKB:Q9X2H9;locus_tag=LOPOCAKJ_00552;product=Endonuclease V
WURB01000001.1	Prodigal:002006	CDS	546651	547667	.	+	0	ID=LOPOCAKJ_00553;inference=ab initio prediction:Prodigal:002006;locus_tag=LOPOCAKJ_00553;product=hypothetical protein
WURB01000001.1	Prodigal:002006	CDS	547664	548242	.	-	0	ID=LOPOCAKJ_00554;inference=ab initio prediction:Prodigal:002006;locus_tag=LOPOCAKJ_00554;product=hypothetical protein
WURB01000001.1	Prodigal:002006	CDS	548256	548801	.	-	0	ID=LOPOCAKJ_00555;eC_number=2.4.2.7;Name=apt;gene=apt;inference=ab initio prediction:Prodigal:002006,similar to AA sequence:UniProtKB:Q66DQ2;locus_tag=LOPOCAKJ_00555;product=Adenine phosphoribosyltransferase
WURB01000001.1	Prodigal:002006	CDS	548854	549045	.	+	0	ID=LOPOCAKJ_00556;inference=ab initio prediction:Prodigal:002006;locus_tag=LOPOCAKJ_00556;product=hypothetical protein
WURB01000001.1	Prodigal:002006	CDS	549042	549926	.	-	0	ID=LOPOCAKJ_00557;eC_number=2.4.2.28;Name=mtnP;db_xref=COG:COG0005;gene=mtnP;inference=ab initio prediction:Prodigal:002006,similar to AA sequence:UniProtKB:Q2RXH9;locus_tag=LOPOCAKJ_00557;product=S-methyl-5'-thioadenosine phosphorylase
WURB01000001.1	Prodigal:002006	CDS	550214	550822	.	-	0	ID=LOPOCAKJ_00558;inference=ab initio prediction:Prodigal:002006;locus_tag=LOPOCAKJ_00558;product=hypothetical protein
WURB01000001.1	Prodigal:002006	CDS	550895	551779	.	-	0	ID=LOPOCAKJ_00559;Name=fbcH_1;db_xref=COG:COG1290;gene=fbcH_1;inference=ab initio prediction:Prodigal:002006,similar to AA sequence:UniProtKB:P51131;locus_tag=LOPOCAKJ_00559;product=Cytochrome b/c1
WURB01000001.1	Prodigal:002006	CDS	551803	553083	.	-	0	ID=LOPOCAKJ_00560;Name=fbcH_2;db_xref=COG:COG1290;gene=fbcH_2;inference=ab initio prediction:Prodigal:002006,similar to AA sequence:UniProtKB:P51131;locus_tag=LOPOCAKJ_00560;product=Cytochrome b/c1
WURB01000001.1	Prodigal:002006	CDS	553108	553656	.	-	0	ID=LOPOCAKJ_00561;eC_number=7.1.1.8;Name=petA;db_xref=COG:COG0723;gene=petA;inference=ab initio prediction:Prodigal:002006,similar to AA sequence:UniProtKB:P51130;locus_tag=LOPOCAKJ_00561;product=Ubiquinol-cytochrome c reductase iron-sulfur subunit
WURB01000001.1	Prodigal:002006	CDS	553877	555742	.	-	0	ID=LOPOCAKJ_00562;eC_number=3.6.3.-;db_xref=COG:COG1132;inference=ab initio prediction:Prodigal:002006,similar to AA sequence:UniProtKB:Q99T13;locus_tag=LOPOCAKJ_00562;product=Putative multidrug export ATP-binding/permease protein
WURB01000001.1	Prodigal:002006	CDS	555840	556319	.	+	0	ID=LOPOCAKJ_00563;eC_number=2.1.1.207;Name=trmL;db_xref=COG:COG0219;gene=trmL;inference=ab initio prediction:Prodigal:002006,similar to AA sequence:UniProtKB:P44868;locus_tag=LOPOCAKJ_00563;product=tRNA (cytidine(34)-2'-O)-methyltransferase
WURB01000001.1	Prodigal:002006	CDS	556331	557227	.	+	0	ID=LOPOCAKJ_00564;eC_number=1.3.3.3;Name=hemF;db_xref=COG:COG0408;gene=hemF;inference=ab initio prediction:Prodigal:002006,similar to AA sequence:UniProtKB:P36553;locus_tag=LOPOCAKJ_00564;product=Oxygen-dependent coproporphyrinogen-III oxidase
WURB01000001.1	Prodigal:002006	CDS	557341	558588	.	-	0	ID=LOPOCAKJ_00565;eC_number=2.7.7.72;Name=cca;gene=cca;inference=ab initio prediction:Prodigal:002006,similar to AA sequence:UniProtKB:Q7SIB1;locus_tag=LOPOCAKJ_00565;product=CCA-adding enzyme
WURB01000001.1	Prodigal:002006	CDS	558585	558842	.	-	0	ID=LOPOCAKJ_00566;inference=ab initio prediction:Prodigal:002006;locus_tag=LOPOCAKJ_00566;product=hypothetical protein
WURB01000001.1	Prodigal:002006	CDS	558839	559477	.	-	0	ID=LOPOCAKJ_00567;eC_number=3.6.1.-;Name=nudL;gene=nudL;inference=ab initio prediction:Prodigal:002006,protein motif:HAMAP:MF_01592;locus_tag=LOPOCAKJ_00567;product=putative Nudix hydrolase NudL
WURB01000001.1	Prodigal:002006	CDS	559474	560076	.	-	0	ID=LOPOCAKJ_00568;inference=ab initio prediction:Prodigal:002006;locus_tag=LOPOCAKJ_00568;product=hypothetical protein
WURB01000001.1	Prodigal:002006	CDS	560276	561292	.	+	0	ID=LOPOCAKJ_00569;eC_number=3.6.3.-;Name=ravA;gene=ravA;inference=ab initio prediction:Prodigal:002006,protein motif:HAMAP:MF_01625;locus_tag=LOPOCAKJ_00569;product=ATPase RavA
WURB01000001.1	Prodigal:002006	CDS	561303	562229	.	+	0	ID=LOPOCAKJ_00570;inference=ab initio prediction:Prodigal:002006;locus_tag=LOPOCAKJ_00570;product=hypothetical protein
WURB01000001.1	Prodigal:002006	CDS	562233	565037	.	+	0	ID=LOPOCAKJ_00571;inference=ab initio prediction:Prodigal:002006;locus_tag=LOPOCAKJ_00571;product=hypothetical protein
WURB01000001.1	Prodigal:002006	CDS	565046	567124	.	+	0	ID=LOPOCAKJ_00572;inference=ab initio prediction:Prodigal:002006;locus_tag=LOPOCAKJ_00572;product=hypothetical protein
WURB01000001.1	Prodigal:002006	CDS	567252	567761	.	-	0	ID=LOPOCAKJ_00573;eC_number=2.3.1.-;Name=eis_1;gene=eis_1;inference=ab initio prediction:Prodigal:002006,protein motif:HAMAP:MF_01812;locus_tag=LOPOCAKJ_00573;product=N-acetyltransferase Eis
WURB01000001.1	Prodigal:002006	CDS	567918	568400	.	-	0	ID=LOPOCAKJ_00574;eC_number=3.6.1.-;Name=rppH_1;gene=rppH_1;inference=ab initio prediction:Prodigal:002006,protein motif:HAMAP:MF_00298;locus_tag=LOPOCAKJ_00574;product=RNA pyrophosphohydrolase
WURB01000001.1	Prodigal:002006	CDS	568535	568654	.	+	0	ID=LOPOCAKJ_00575;inference=ab initio prediction:Prodigal:002006;locus_tag=LOPOCAKJ_00575;product=hypothetical protein
WURB01000001.1	Prodigal:002006	CDS	569064	569201	.	+	0	ID=LOPOCAKJ_00576;inference=ab initio prediction:Prodigal:002006;locus_tag=LOPOCAKJ_00576;product=hypothetical protein
WURB01000001.1	Prodigal:002006	CDS	569253	570182	.	+	0	ID=LOPOCAKJ_00577;eC_number=3.1.4.53;Name=cpdA_2;gene=cpdA_2;inference=ab initio prediction:Prodigal:002006,protein motif:HAMAP:MF_00905;locus_tag=LOPOCAKJ_00577;product=3'%2C5'-cyclic adenosine monophosphate phosphodiesterase CpdA
WURB01000010.1	Prodigal:002006	CDS	685	1734	.	-	0	ID=LOPOCAKJ_00578;eC_number=6.3.4.19;Name=tilS;gene=tilS;inference=ab initio prediction:Prodigal:002006,protein motif:HAMAP:MF_01161;locus_tag=LOPOCAKJ_00578;product=tRNA(Ile)-lysidine synthase
WURB01000010.1	Prodigal:002006	CDS	1725	2660	.	-	0	ID=LOPOCAKJ_00579;Name=cpoB_1;gene=cpoB_1;inference=ab initio prediction:Prodigal:002006,protein motif:HAMAP:MF_02066;locus_tag=LOPOCAKJ_00579;product=Cell division coordinator CpoB
WURB01000010.1	Prodigal:002006	CDS	2769	3266	.	-	0	ID=LOPOCAKJ_00580;Name=pal_1;gene=pal_1;inference=ab initio prediction:Prodigal:002006,similar to AA sequence:UniProtKB:P0A3S8;locus_tag=LOPOCAKJ_00580;product=Peptidoglycan-associated lipoprotein
WURB01000010.1	Prodigal:002006	CDS	3494	4996	.	+	0	ID=LOPOCAKJ_00581;eC_number=2.7.8.-;inference=ab initio prediction:Prodigal:002006,protein motif:HAMAP:MF_01916;locus_tag=LOPOCAKJ_00581;product=Cardiolipin synthase
WURB01000010.1	Prodigal:002006	CDS	5068	5688	.	+	0	ID=LOPOCAKJ_00582;inference=ab initio prediction:Prodigal:002006;locus_tag=LOPOCAKJ_00582;product=hypothetical protein
WURB01000010.1	Prodigal:002006	CDS	5862	7190	.	-	0	ID=LOPOCAKJ_00583;Name=tolB;db_xref=COG:COG0823;gene=tolB;inference=ab initio prediction:Prodigal:002006,similar to AA sequence:UniProtKB:Q83F59;locus_tag=LOPOCAKJ_00583;product=Tol-Pal system protein TolB
WURB01000010.1	Prodigal:002006	CDS	7224	8333	.	-	0	ID=LOPOCAKJ_00584;inference=ab initio prediction:Prodigal:002006;locus_tag=LOPOCAKJ_00584;product=hypothetical protein
WURB01000010.1	Prodigal:002006	CDS	8362	8805	.	-	0	ID=LOPOCAKJ_00585;Name=exbD_1;db_xref=COG:COG0848;gene=exbD_1;inference=ab initio prediction:Prodigal:002006,similar to AA sequence:UniProtKB:P0ABV2;locus_tag=LOPOCAKJ_00585;product=Biopolymer transport protein ExbD
WURB01000010.1	Prodigal:002006	CDS	8821	9546	.	-	0	ID=LOPOCAKJ_00586;Name=tolQ;db_xref=COG:COG0811;gene=tolQ;inference=ab initio prediction:Prodigal:002006,similar to AA sequence:UniProtKB:P0ABU9;locus_tag=LOPOCAKJ_00586;product=Tol-Pal system protein TolQ
WURB01000010.1	Prodigal:002006	CDS	10261	10713	.	-	0	ID=LOPOCAKJ_00587;eC_number=3.1.2.-;Name=ybgC;db_xref=COG:COG0824;gene=ybgC;inference=ab initio prediction:Prodigal:002006,similar to AA sequence:UniProtKB:P44679;locus_tag=LOPOCAKJ_00587;product=Acyl-CoA thioesterase YbgC
WURB01000010.1	Prodigal:002006	CDS	10706	11752	.	-	0	ID=LOPOCAKJ_00588;eC_number=3.6.4.12;Name=ruvB_1;db_xref=COG:COG2255;gene=ruvB_1;inference=ab initio prediction:Prodigal:002006,similar to AA sequence:UniProtKB:P0A812;locus_tag=LOPOCAKJ_00588;product=Holliday junction ATP-dependent DNA helicase RuvB
WURB01000010.1	Prodigal:002006	CDS	11947	12594	.	-	0	ID=LOPOCAKJ_00589;eC_number=3.6.4.12;Name=ruvA;db_xref=COG:COG0632;gene=ruvA;inference=ab initio prediction:Prodigal:002006,similar to AA sequence:UniProtKB:P0A809;locus_tag=LOPOCAKJ_00589;product=Holliday junction ATP-dependent DNA helicase RuvA
WURB01000010.1	Prodigal:002006	CDS	12786	13298	.	-	0	ID=LOPOCAKJ_00590;eC_number=3.1.22.4;Name=ruvC;db_xref=COG:COG0817;gene=ruvC;inference=ab initio prediction:Prodigal:002006,similar to AA sequence:UniProtKB:P0A814;locus_tag=LOPOCAKJ_00590;product=Crossover junction endodeoxyribonuclease RuvC
WURB01000010.1	Prodigal:002006	CDS	13354	14100	.	-	0	ID=LOPOCAKJ_00591;db_xref=COG:COG0217;inference=ab initio prediction:Prodigal:002006,similar to AA sequence:UniProtKB:O67517;locus_tag=LOPOCAKJ_00591;product=putative transcriptional regulatory protein
WURB01000010.1	Prodigal:002006	CDS	14229	14918	.	-	0	ID=LOPOCAKJ_00592;inference=ab initio prediction:Prodigal:002006;locus_tag=LOPOCAKJ_00592;product=hypothetical protein
WURB01000010.1	Prodigal:002006	CDS	15138	15959	.	-	0	ID=LOPOCAKJ_00593;eC_number=3.1.4.16;Name=ymdB;db_xref=COG:COG1692;gene=ymdB;inference=ab initio prediction:Prodigal:002006,similar to AA sequence:UniProtKB:O31775;locus_tag=LOPOCAKJ_00593;product=2'%2C3'-cyclic-nucleotide 2'-phosphodiesterase
WURB01000010.1	Prodigal:002006	CDS	15970	16554	.	-	0	ID=LOPOCAKJ_00594;eC_number=6.3.3.2;db_xref=COG:COG0212;inference=ab initio prediction:Prodigal:002006,similar to AA sequence:UniProtKB:P44905;locus_tag=LOPOCAKJ_00594;product=5-formyltetrahydrofolate cyclo-ligase
WURB01000010.1	Prodigal:002006	CDS	16918	17202	.	+	0	ID=LOPOCAKJ_00595;inference=ab initio prediction:Prodigal:002006;locus_tag=LOPOCAKJ_00595;product=hypothetical protein
WURB01000010.1	Prodigal:002006	CDS	17301	17669	.	-	0	ID=LOPOCAKJ_00596;inference=ab initio prediction:Prodigal:002006;locus_tag=LOPOCAKJ_00596;product=hypothetical protein
WURB01000010.1	Prodigal:002006	CDS	17673	17966	.	-	0	ID=LOPOCAKJ_00597;inference=ab initio prediction:Prodigal:002006;locus_tag=LOPOCAKJ_00597;product=hypothetical protein
WURB01000010.1	Prodigal:002006	CDS	18432	20435	.	+	0	ID=LOPOCAKJ_00598;eC_number=2.2.1.1;Name=tktB;db_xref=COG:COG0021;gene=tktB;inference=ab initio prediction:Prodigal:002006,similar to AA sequence:UniProtKB:P33570;locus_tag=LOPOCAKJ_00598;product=Transketolase 2
WURB01000010.1	Prodigal:002006	CDS	20479	21486	.	+	0	ID=LOPOCAKJ_00599;eC_number=1.2.1.12;Name=gapA;db_xref=COG:COG0057;gene=gapA;inference=ab initio prediction:Prodigal:002006,similar to AA sequence:UniProtKB:P09124;locus_tag=LOPOCAKJ_00599;product=Glyceraldehyde-3-phosphate dehydrogenase 1
WURB01000010.1	Prodigal:002006	CDS	21501	22691	.	+	0	ID=LOPOCAKJ_00600;eC_number=2.7.2.3;Name=pgk;db_xref=COG:COG0126;gene=pgk;inference=ab initio prediction:Prodigal:002006,similar to AA sequence:UniProtKB:Q8YPR1;locus_tag=LOPOCAKJ_00600;product=Phosphoglycerate kinase
WURB01000010.1	Prodigal:002006	CDS	22816	23904	.	+	0	ID=LOPOCAKJ_00601;eC_number=4.1.2.13;Name=fda;db_xref=COG:COG0191;gene=fda;inference=ab initio prediction:Prodigal:002006,similar to AA sequence:UniProtKB:Q8YNK2;locus_tag=LOPOCAKJ_00601;product=Fructose-bisphosphate aldolase
WURB01000010.1	Prodigal:002006	CDS	24141	24791	.	+	0	ID=LOPOCAKJ_00602;eC_number=2.5.1.3;Name=thiE_1;gene=thiE_1;inference=ab initio prediction:Prodigal:002006,protein motif:HAMAP:MF_00097;locus_tag=LOPOCAKJ_00602;product=Thiamine-phosphate synthase
WURB01000010.1	Prodigal:002006	CDS	24788	25690	.	+	0	ID=LOPOCAKJ_00603;Name=esiB;gene=esiB;inference=ab initio prediction:Prodigal:002006,similar to AA sequence:UniProtKB:A0A0H2VDN9;locus_tag=LOPOCAKJ_00603;product=Secretory immunoglobulin A-binding protein EsiB
WURB01000010.1	Prodigal:002006	CDS	25880	26674	.	+	0	ID=LOPOCAKJ_00604;eC_number=3.1.3.25;Name=suhB_1;db_xref=COG:COG0483;gene=suhB_1;inference=ab initio prediction:Prodigal:002006,similar to AA sequence:UniProtKB:P0ADG4;locus_tag=LOPOCAKJ_00604;product=Inositol-1-monophosphatase
WURB01000010.1	Prodigal:002006	CDS	26804	27763	.	+	0	ID=LOPOCAKJ_00605;inference=ab initio prediction:Prodigal:002006;locus_tag=LOPOCAKJ_00605;product=hypothetical protein
WURB01000010.1	Prodigal:002006	CDS	27763	28791	.	+	0	ID=LOPOCAKJ_00606;Name=pal_2;gene=pal_2;inference=ab initio prediction:Prodigal:002006,protein motif:HAMAP:MF_02204;locus_tag=LOPOCAKJ_00606;product=Peptidoglycan-associated lipoprotein
WURB01000010.1	Prodigal:002006	CDS	28795	28974	.	-	0	ID=LOPOCAKJ_00607;inference=ab initio prediction:Prodigal:002006;locus_tag=LOPOCAKJ_00607;product=hypothetical protein
WURB01000010.1	Prodigal:002006	CDS	29062	30861	.	-	0	ID=LOPOCAKJ_00608;eC_number=3.6.3.-;Name=bmrA;db_xref=COG:COG1132;gene=bmrA;inference=ab initio prediction:Prodigal:002006,similar to AA sequence:UniProtKB:O06967;locus_tag=LOPOCAKJ_00608;product=Multidrug resistance ABC transporter ATP-binding/permease protein BmrA
WURB01000010.1	Prodigal:002006	CDS	31025	31264	.	+	0	ID=LOPOCAKJ_00609;Name=rpmE;db_xref=COG:COG0254;gene=rpmE;inference=ab initio prediction:Prodigal:002006,similar to AA sequence:UniProtKB:Q6NBB0;locus_tag=LOPOCAKJ_00609;product=50S ribosomal protein L31
WURB01000010.1	Prodigal:002006	CDS	31331	31864	.	-	0	ID=LOPOCAKJ_00610;inference=ab initio prediction:Prodigal:002006;locus_tag=LOPOCAKJ_00610;product=hypothetical protein
WURB01000010.1	Prodigal:002006	CDS	32130	32336	.	-	0	ID=LOPOCAKJ_00611;inference=ab initio prediction:Prodigal:002006;locus_tag=LOPOCAKJ_00611;product=hypothetical protein
WURB01000010.1	Prodigal:002006	CDS	32439	33437	.	+	0	ID=LOPOCAKJ_00612;eC_number=2.3.1.41;Name=ppsC_1;gene=ppsC_1;inference=ab initio prediction:Prodigal:002006,similar to AA sequence:UniProtKB:P96202;locus_tag=LOPOCAKJ_00612;product=Phthiocerol synthesis polyketide synthase type I PpsC
WURB01000010.1	Prodigal:002006	CDS	33698	34414	.	+	0	ID=LOPOCAKJ_00613;inference=ab initio prediction:Prodigal:002006;locus_tag=LOPOCAKJ_00613;product=hypothetical protein
WURB01000010.1	Prodigal:002006	CDS	34457	35740	.	-	0	ID=LOPOCAKJ_00614;inference=ab initio prediction:Prodigal:002006;locus_tag=LOPOCAKJ_00614;product=hypothetical protein
WURB01000010.1	Prodigal:002006	CDS	35737	36168	.	-	0	ID=LOPOCAKJ_00615;inference=ab initio prediction:Prodigal:002006;locus_tag=LOPOCAKJ_00615;product=hypothetical protein
WURB01000010.1	Prodigal:002006	CDS	36373	38286	.	-	0	ID=LOPOCAKJ_00616;eC_number=6.2.1.1;Name=acsA_2;db_xref=COG:COG0365;gene=acsA_2;inference=ab initio prediction:Prodigal:002006,similar to AA sequence:UniProtKB:Q89WV5;locus_tag=LOPOCAKJ_00616;product=Acetyl-coenzyme A synthetase
WURB01000010.1	Prodigal:002006	CDS	38395	39153	.	+	0	ID=LOPOCAKJ_00617;inference=ab initio prediction:Prodigal:002006;locus_tag=LOPOCAKJ_00617;product=hypothetical protein
WURB01000010.1	Prodigal:002006	CDS	39225	39407	.	-	0	ID=LOPOCAKJ_00618;inference=ab initio prediction:Prodigal:002006;locus_tag=LOPOCAKJ_00618;product=hypothetical protein
WURB01000010.1	Prodigal:002006	CDS	39672	39872	.	+	0	ID=LOPOCAKJ_00619;inference=ab initio prediction:Prodigal:002006;locus_tag=LOPOCAKJ_00619;product=hypothetical protein
WURB01000010.1	Prodigal:002006	CDS	39970	40461	.	+	0	ID=LOPOCAKJ_00620;eC_number=5.4.99.18;Name=purE;db_xref=COG:COG0041;gene=purE;inference=ab initio prediction:Prodigal:002006,similar to AA sequence:UniProtKB:P0AG18;locus_tag=LOPOCAKJ_00620;product=N5-carboxyaminoimidazole ribonucleotide mutase
WURB01000010.1	Prodigal:002006	CDS	40468	41547	.	+	0	ID=LOPOCAKJ_00621;eC_number=6.3.4.18;Name=purK_1;gene=purK_1;inference=ab initio prediction:Prodigal:002006,similar to AA sequence:UniProtKB:Q7A695;locus_tag=LOPOCAKJ_00621;product=N5-carboxyaminoimidazole ribonucleotide synthase
WURB01000010.1	Prodigal:002006	CDS	41715	41945	.	+	0	ID=LOPOCAKJ_00622;Name=rpsU;db_xref=COG:COG0828;gene=rpsU;inference=ab initio prediction:Prodigal:002006,similar to AA sequence:UniProtKB:Q6N274;locus_tag=LOPOCAKJ_00622;product=30S ribosomal protein S21
WURB01000010.1	Prodigal:002006	CDS	42304	43170	.	+	0	ID=LOPOCAKJ_00623;Name=ycf3;gene=ycf3;inference=ab initio prediction:Prodigal:002006,protein motif:HAMAP:MF_00439;locus_tag=LOPOCAKJ_00623;product=Photosystem I assembly protein Ycf3
WURB01000010.1	Prodigal:002006	CDS	43223	43702	.	-	0	ID=LOPOCAKJ_00624;eC_number=2.3.1.189;Name=mshD_1;gene=mshD_1;inference=ab initio prediction:Prodigal:002006,protein motif:HAMAP:MF_01698;locus_tag=LOPOCAKJ_00624;product=Mycothiol acetyltransferase
WURB01000010.1	Prodigal:002006	CDS	43968	45365	.	-	0	ID=LOPOCAKJ_00625;eC_number=7.1.1.1;Name=pntB;db_xref=COG:COG1282;gene=pntB;inference=ab initio prediction:Prodigal:002006,similar to AA sequence:UniProtKB:P0C188;locus_tag=LOPOCAKJ_00625;product=NAD(P) transhydrogenase subunit beta
WURB01000010.1	Prodigal:002006	CDS	45370	45840	.	-	0	ID=LOPOCAKJ_00626;inference=ab initio prediction:Prodigal:002006;locus_tag=LOPOCAKJ_00626;product=hypothetical protein
WURB01000010.1	Prodigal:002006	CDS	45862	46998	.	-	0	ID=LOPOCAKJ_00627;eC_number=7.1.1.1;Name=pntAA;db_xref=COG:COG3288;gene=pntAA;inference=ab initio prediction:Prodigal:002006,similar to AA sequence:UniProtKB:Q2RSB2;locus_tag=LOPOCAKJ_00627;product=NAD(P) transhydrogenase subunit alpha part 1
WURB01000010.1	Prodigal:002006	CDS	47060	47353	.	-	0	ID=LOPOCAKJ_00628;inference=ab initio prediction:Prodigal:002006;locus_tag=LOPOCAKJ_00628;product=hypothetical protein
WURB01000010.1	Prodigal:002006	CDS	47465	48682	.	-	0	ID=LOPOCAKJ_00629;eC_number=2.4.1.250;Name=mshA_1;gene=mshA_1;inference=ab initio prediction:Prodigal:002006,protein motif:HAMAP:MF_01695;locus_tag=LOPOCAKJ_00629;product=D-inositol-3-phosphate glycosyltransferase
WURB01000010.1	Prodigal:002006	CDS	48743	50110	.	-	0	ID=LOPOCAKJ_00630;eC_number=2.7.-.-;Name=ubiB_1;gene=ubiB_1;inference=ab initio prediction:Prodigal:002006,protein motif:HAMAP:MF_00414;locus_tag=LOPOCAKJ_00630;product=protein kinase UbiB
WURB01000010.1	Prodigal:002006	CDS	50199	52043	.	-	0	ID=LOPOCAKJ_00631;eC_number=3.4.24.-;Name=pepF1;gene=pepF1;inference=ab initio prediction:Prodigal:002006,similar to AA sequence:UniProtKB:P54124;locus_tag=LOPOCAKJ_00631;product=Oligoendopeptidase F%2C plasmid
WURB01000010.1	Prodigal:002006	CDS	52213	53244	.	+	0	ID=LOPOCAKJ_00632;Name=zraR;db_xref=COG:COG2204;gene=zraR;inference=ab initio prediction:Prodigal:002006,similar to AA sequence:UniProtKB:P14375;locus_tag=LOPOCAKJ_00632;product=Transcriptional regulatory protein ZraR
WURB01000010.1	Prodigal:002006	CDS	53351	55126	.	+	0	ID=LOPOCAKJ_00633;inference=ab initio prediction:Prodigal:002006;locus_tag=LOPOCAKJ_00633;product=hypothetical protein
WURB01000010.1	Prodigal:002006	CDS	55316	56989	.	+	0	ID=LOPOCAKJ_00634;inference=ab initio prediction:Prodigal:002006;locus_tag=LOPOCAKJ_00634;product=hypothetical protein
WURB01000010.1	Prodigal:002006	CDS	57024	57884	.	-	0	ID=LOPOCAKJ_00635;inference=ab initio prediction:Prodigal:002006;locus_tag=LOPOCAKJ_00635;product=hypothetical protein
WURB01000010.1	Prodigal:002006	CDS	58024	58473	.	+	0	ID=LOPOCAKJ_00636;inference=ab initio prediction:Prodigal:002006;locus_tag=LOPOCAKJ_00636;product=hypothetical protein
WURB01000010.1	Prodigal:002006	CDS	58612	58752	.	+	0	ID=LOPOCAKJ_00637;inference=ab initio prediction:Prodigal:002006;locus_tag=LOPOCAKJ_00637;product=hypothetical protein
WURB01000010.1	Prodigal:002006	CDS	58896	60608	.	+	0	ID=LOPOCAKJ_00638;inference=ab initio prediction:Prodigal:002006;locus_tag=LOPOCAKJ_00638;product=hypothetical protein
WURB01000010.1	Prodigal:002006	CDS	60821	63670	.	-	0	ID=LOPOCAKJ_00639;inference=ab initio prediction:Prodigal:002006;locus_tag=LOPOCAKJ_00639;product=hypothetical protein
WURB01000010.1	Prodigal:002006	CDS	64040	64858	.	+	0	ID=LOPOCAKJ_00640;inference=ab initio prediction:Prodigal:002006;locus_tag=LOPOCAKJ_00640;product=hypothetical protein
WURB01000010.1	Prodigal:002006	CDS	65204	67264	.	+	0	ID=LOPOCAKJ_00641;eC_number=6.3.5.1;Name=nadE_1;db_xref=COG:COG0171;gene=nadE_1;inference=ab initio prediction:Prodigal:002006,similar to AA sequence:UniProtKB:P9WJJ3;locus_tag=LOPOCAKJ_00641;product=Glutamine-dependent NAD(+) synthetase
WURB01000010.1	Prodigal:002006	CDS	67261	67710	.	+	0	ID=LOPOCAKJ_00642;inference=ab initio prediction:Prodigal:002006;locus_tag=LOPOCAKJ_00642;product=hypothetical protein
WURB01000010.1	Prodigal:002006	CDS	67570	67920	.	-	0	ID=LOPOCAKJ_00643;Name=bigR_1;db_xref=COG:COG0640;gene=bigR_1;inference=ab initio prediction:Prodigal:002006,similar to AA sequence:UniProtKB:Q9PFB1;locus_tag=LOPOCAKJ_00643;product=Biofilm growth-associated repressor
WURB01000010.1	Prodigal:002006	CDS	68030	68338	.	-	0	ID=LOPOCAKJ_00644;inference=ab initio prediction:Prodigal:002006,similar to AA sequence:UniProtKB:B8H4R9;locus_tag=LOPOCAKJ_00644;note=UPF0335 protein CCNA_03428;product=hypothetical protein
WURB01000010.1	Prodigal:002006	CDS	68354	68659	.	-	0	ID=LOPOCAKJ_00645;inference=ab initio prediction:Prodigal:002006;locus_tag=LOPOCAKJ_00645;product=hypothetical protein
WURB01000010.1	Prodigal:002006	CDS	68677	69510	.	-	0	ID=LOPOCAKJ_00646;inference=ab initio prediction:Prodigal:002006;locus_tag=LOPOCAKJ_00646;product=hypothetical protein
WURB01000010.1	Prodigal:002006	CDS	69617	70540	.	+	0	ID=LOPOCAKJ_00647;inference=ab initio prediction:Prodigal:002006;locus_tag=LOPOCAKJ_00647;product=hypothetical protein
WURB01000010.1	Prodigal:002006	CDS	70631	71221	.	+	0	ID=LOPOCAKJ_00648;inference=ab initio prediction:Prodigal:002006;locus_tag=LOPOCAKJ_00648;product=hypothetical protein
WURB01000010.1	Prodigal:002006	CDS	71218	72654	.	+	0	ID=LOPOCAKJ_00649;eC_number=2.7.1.40;Name=ttuE_1;gene=ttuE_1;inference=ab initio prediction:Prodigal:002006,similar to AA sequence:UniProtKB:Q44473;locus_tag=LOPOCAKJ_00649;product=Pyruvate kinase
WURB01000010.1	Prodigal:002006	CDS	72760	73773	.	-	0	ID=LOPOCAKJ_00650;db_xref=COG:COG0596;inference=ab initio prediction:Prodigal:002006,similar to AA sequence:UniProtKB:P9WNH3;locus_tag=LOPOCAKJ_00650;product=putative protein
WURB01000010.1	Prodigal:002006	CDS	73784	74404	.	-	0	ID=LOPOCAKJ_00651;Name=cpoB_2;gene=cpoB_2;inference=ab initio prediction:Prodigal:002006,protein motif:HAMAP:MF_02066;locus_tag=LOPOCAKJ_00651;product=Cell division coordinator CpoB
WURB01000010.1	Prodigal:002006	CDS	74450	74575	.	-	0	ID=LOPOCAKJ_00652;Name=rpmJ;db_xref=COG:COG0257;gene=rpmJ;inference=ab initio prediction:Prodigal:002006,similar to AA sequence:UniProtKB:Q6N253;locus_tag=LOPOCAKJ_00652;product=50S ribosomal protein L36
WURB01000010.1	Aragorn:001002	tRNA	74618	74692	.	-	.	ID=LOPOCAKJ_00653;inference=COORDINATES:profile:Aragorn:001002;locus_tag=LOPOCAKJ_00653;product=tRNA-Val(gac)
WURB01000010.1	Prodigal:002006	CDS	74785	75141	.	-	0	ID=LOPOCAKJ_00654;Name=cpdR_1;gene=cpdR_1;inference=ab initio prediction:Prodigal:002006,similar to AA sequence:UniProtKB:Q2YIF7;locus_tag=LOPOCAKJ_00654;product=Response regulator receiver protein CpdR
WURB01000010.1	Prodigal:002006	CDS	75315	76205	.	+	0	ID=LOPOCAKJ_00655;inference=ab initio prediction:Prodigal:002006;locus_tag=LOPOCAKJ_00655;product=hypothetical protein
WURB01000010.1	Prodigal:002006	CDS	76364	77623	.	-	0	ID=LOPOCAKJ_00656;Name=nanT_2;gene=nanT_2;inference=ab initio prediction:Prodigal:002006,protein motif:HAMAP:MF_01238;locus_tag=LOPOCAKJ_00656;product=Sialic acid transporter NanT
WURB01000010.1	Prodigal:002006	CDS	77738	78520	.	+	0	ID=LOPOCAKJ_00657;eC_number=3.1.3.7;Name=cysQ_2;gene=cysQ_2;inference=ab initio prediction:Prodigal:002006,protein motif:HAMAP:MF_02095;locus_tag=LOPOCAKJ_00657;product=3'(2')%2C5'-bisphosphate nucleotidase CysQ
WURB01000010.1	Prodigal:002006	CDS	78440	79501	.	-	0	ID=LOPOCAKJ_00658;eC_number=3.1.1.5;Name=pldB;db_xref=COG:COG2267;gene=pldB;inference=ab initio prediction:Prodigal:002006,similar to AA sequence:UniProtKB:P07000;locus_tag=LOPOCAKJ_00658;product=Lysophospholipase L2
WURB01000010.1	Prodigal:002006	CDS	79692	80150	.	+	0	ID=LOPOCAKJ_00659;Name=ibpA_1;db_xref=COG:COG0071;gene=ibpA_1;inference=ab initio prediction:Prodigal:002006,similar to AA sequence:UniProtKB:P0C054;locus_tag=LOPOCAKJ_00659;product=Small heat shock protein IbpA
WURB01000010.1	Prodigal:002006	CDS	80331	81407	.	-	0	ID=LOPOCAKJ_00660;eC_number=4.1.2.48;Name=ltaE;gene=ltaE;inference=ab initio prediction:Prodigal:002006,similar to AA sequence:UniProtKB:O50584;locus_tag=LOPOCAKJ_00660;product=Low specificity L-threonine aldolase
WURB01000010.1	Prodigal:002006	CDS	82024	86742	.	+	0	ID=LOPOCAKJ_00661;eC_number=1.4.7.1;Name=gltB;gene=gltB;inference=ab initio prediction:Prodigal:002006,similar to AA sequence:UniProtKB:P55037;locus_tag=LOPOCAKJ_00661;product=Ferredoxin-dependent glutamate synthase 1
WURB01000010.1	Prodigal:002006	CDS	86760	88181	.	+	0	ID=LOPOCAKJ_00662;eC_number=1.4.1.13;Name=gltD;db_xref=COG:COG0493;gene=gltD;inference=ab initio prediction:Prodigal:002006,similar to AA sequence:UniProtKB:P9WN19;locus_tag=LOPOCAKJ_00662;product=Glutamate synthase [NADPH] small chain
WURB01000010.1	Prodigal:002006	CDS	88464	89702	.	-	0	ID=LOPOCAKJ_00663;inference=ab initio prediction:Prodigal:002006;locus_tag=LOPOCAKJ_00663;product=hypothetical protein
WURB01000010.1	Prodigal:002006	CDS	89757	90983	.	-	0	ID=LOPOCAKJ_00664;inference=ab initio prediction:Prodigal:002006,similar to AA sequence:ISfinder:TnXax1;locus_tag=LOPOCAKJ_00664;product=Tn3 family transposase TnXax1
WURB01000010.1	Prodigal:002006	CDS	91066	92052	.	-	0	ID=LOPOCAKJ_00665;eC_number=5.1.3.2;Name=galE_1;db_xref=COG:COG1087;gene=galE_1;inference=ab initio prediction:Prodigal:002006,similar to AA sequence:UniProtKB:Q7WTB1;locus_tag=LOPOCAKJ_00665;product=UDP-glucose 4-epimerase
WURB01000010.1	Prodigal:002006	CDS	92317	93183	.	+	0	ID=LOPOCAKJ_00666;eC_number=2.7.7.9;Name=gtaB;db_xref=COG:COG1210;gene=gtaB;inference=ab initio prediction:Prodigal:002006,similar to AA sequence:UniProtKB:Q05852;locus_tag=LOPOCAKJ_00666;product=UTP--glucose-1-phosphate uridylyltransferase
WURB01000010.1	Prodigal:002006	CDS	93344	94342	.	+	0	ID=LOPOCAKJ_00667;eC_number=5.3.1.13;Name=kdsD;db_xref=COG:COG0517;gene=kdsD;inference=ab initio prediction:Prodigal:002006,similar to AA sequence:UniProtKB:Q9HVW0;locus_tag=LOPOCAKJ_00667;product=Arabinose 5-phosphate isomerase KdsD
WURB01000010.1	Prodigal:002006	CDS	94568	94900	.	-	0	ID=LOPOCAKJ_00668;inference=ab initio prediction:Prodigal:002006;locus_tag=LOPOCAKJ_00668;product=hypothetical protein
WURB01000010.1	Prodigal:002006	CDS	94897	95346	.	-	0	ID=LOPOCAKJ_00669;Name=ybbJ;db_xref=COG:COG1585;gene=ybbJ;inference=ab initio prediction:Prodigal:002006,similar to AA sequence:UniProtKB:P0AAS3;locus_tag=LOPOCAKJ_00669;product=Inner membrane protein YbbJ
WURB01000010.1	Prodigal:002006	CDS	95343	96329	.	-	0	ID=LOPOCAKJ_00670;Name=qmcA;db_xref=COG:COG0330;gene=qmcA;inference=ab initio prediction:Prodigal:002006,similar to AA sequence:UniProtKB:P0AA53;locus_tag=LOPOCAKJ_00670;product=Protein QmcA
WURB01000010.1	Prodigal:002006	CDS	96557	97273	.	+	0	ID=LOPOCAKJ_00671;eC_number=6.1.1.7;Name=alaS_2;db_xref=COG:COG0013;gene=alaS_2;inference=ab initio prediction:Prodigal:002006,similar to AA sequence:UniProtKB:O67323;locus_tag=LOPOCAKJ_00671;product=Alanine--tRNA ligase
WURB01000010.1	Prodigal:002006	CDS	97274	98335	.	-	0	ID=LOPOCAKJ_00672;eC_number=4.99.1.1;Name=hemH;db_xref=COG:COG0276;gene=hemH;inference=ab initio prediction:Prodigal:002006,similar to AA sequence:UniProtKB:P23871;locus_tag=LOPOCAKJ_00672;product=Ferrochelatase
WURB01000010.1	Prodigal:002006	CDS	98447	100729	.	-	0	ID=LOPOCAKJ_00673;inference=ab initio prediction:Prodigal:002006;locus_tag=LOPOCAKJ_00673;product=hypothetical protein
WURB01000010.1	Prodigal:002006	CDS	100839	102350	.	-	0	ID=LOPOCAKJ_00674;Name=yfkN_1;db_xref=COG:COG0737;gene=yfkN_1;inference=ab initio prediction:Prodigal:002006,similar to AA sequence:UniProtKB:O34313;locus_tag=LOPOCAKJ_00674;product=Trifunctional nucleotide phosphoesterase protein YfkN
WURB01000010.1	Prodigal:002006	CDS	102548	103255	.	+	0	ID=LOPOCAKJ_00675;eC_number=3.2.2.27;Name=ung;db_xref=COG:COG0692;gene=ung;inference=ab initio prediction:Prodigal:002006,similar to AA sequence:UniProtKB:Q83CW4;locus_tag=LOPOCAKJ_00675;product=Uracil-DNA glycosylase
WURB01000010.1	Prodigal:002006	CDS	103354	104553	.	+	0	ID=LOPOCAKJ_00676;eC_number=2.6.1.57;Name=tyrB;db_xref=COG:COG1448;gene=tyrB;inference=ab initio prediction:Prodigal:002006,similar to AA sequence:UniProtKB:P04693;locus_tag=LOPOCAKJ_00676;product=Aromatic-amino-acid aminotransferase
WURB01000010.1	Prodigal:002006	CDS	104700	108203	.	-	0	ID=LOPOCAKJ_00677;inference=ab initio prediction:Prodigal:002006;locus_tag=LOPOCAKJ_00677;product=hypothetical protein
WURB01000010.1	Prodigal:002006	CDS	108428	109078	.	+	0	ID=LOPOCAKJ_00678;inference=ab initio prediction:Prodigal:002006;locus_tag=LOPOCAKJ_00678;product=hypothetical protein
WURB01000010.1	Prodigal:002006	CDS	109069	110097	.	+	0	ID=LOPOCAKJ_00679;inference=ab initio prediction:Prodigal:002006;locus_tag=LOPOCAKJ_00679;product=hypothetical protein
WURB01000010.1	Prodigal:002006	CDS	110213	110833	.	+	0	ID=LOPOCAKJ_00680;inference=ab initio prediction:Prodigal:002006;locus_tag=LOPOCAKJ_00680;product=hypothetical protein
WURB01000010.1	Prodigal:002006	CDS	110868	112463	.	-	0	ID=LOPOCAKJ_00681;eC_number=3.5.1.126;Name=hpxW;db_xref=COG:COG0405;gene=hpxW;inference=ab initio prediction:Prodigal:002006,similar to AA sequence:UniProtKB:A6T9C8;locus_tag=LOPOCAKJ_00681;product=Oxamate amidohydrolase proenzyme
WURB01000010.1	Prodigal:002006	CDS	112566	112802	.	+	0	ID=LOPOCAKJ_00682;inference=ab initio prediction:Prodigal:002006;locus_tag=LOPOCAKJ_00682;product=hypothetical protein
WURB01000010.1	Prodigal:002006	CDS	112803	113165	.	-	0	ID=LOPOCAKJ_00683;inference=ab initio prediction:Prodigal:002006;locus_tag=LOPOCAKJ_00683;product=hypothetical protein
WURB01000010.1	Prodigal:002006	CDS	113162	115456	.	-	0	ID=LOPOCAKJ_00684;inference=ab initio prediction:Prodigal:002006;locus_tag=LOPOCAKJ_00684;product=hypothetical protein
WURB01000010.1	Prodigal:002006	CDS	115549	116514	.	-	0	ID=LOPOCAKJ_00685;inference=ab initio prediction:Prodigal:002006;locus_tag=LOPOCAKJ_00685;product=hypothetical protein
WURB01000010.1	Prodigal:002006	CDS	116670	118247	.	+	0	ID=LOPOCAKJ_00686;Name=mdoD_1;db_xref=COG:COG3131;gene=mdoD_1;inference=ab initio prediction:Prodigal:002006,similar to AA sequence:UniProtKB:P40120;locus_tag=LOPOCAKJ_00686;product=Glucans biosynthesis protein D
WURB01000010.1	Prodigal:002006	CDS	118382	118495	.	+	0	ID=LOPOCAKJ_00687;inference=ab initio prediction:Prodigal:002006;locus_tag=LOPOCAKJ_00687;product=hypothetical protein
WURB01000010.1	Prodigal:002006	CDS	118500	119249	.	+	0	ID=LOPOCAKJ_00688;eC_number=7.2.2.5;Name=scaC;db_xref=COG:COG1121;gene=scaC;inference=ab initio prediction:Prodigal:002006,similar to AA sequence:UniProtKB:P42360;locus_tag=LOPOCAKJ_00688;product=Manganese import ATP-binding protein ScaC
WURB01000010.1	Prodigal:002006	CDS	119218	120126	.	+	0	ID=LOPOCAKJ_00689;Name=mntB_1;gene=mntB_1;inference=ab initio prediction:Prodigal:002006,similar to AA sequence:UniProtKB:Q55282;locus_tag=LOPOCAKJ_00689;product=Manganese transport system membrane protein MntB
WURB01000010.1	Prodigal:002006	CDS	120149	121069	.	+	0	ID=LOPOCAKJ_00690;Name=mntA_1;db_xref=COG:COG0803;gene=mntA_1;inference=ab initio prediction:Prodigal:002006,similar to AA sequence:UniProtKB:Q8Y653;locus_tag=LOPOCAKJ_00690;product=Manganese-binding lipoprotein MntA
WURB01000010.1	Prodigal:002006	CDS	121208	122188	.	+	0	ID=LOPOCAKJ_00691;eC_number=3.6.-.-;Name=yjiA_1;db_xref=COG:COG0523;gene=yjiA_1;inference=ab initio prediction:Prodigal:002006,similar to AA sequence:UniProtKB:P24203;locus_tag=LOPOCAKJ_00691;product=P-loop guanosine triphosphatase YjiA
WURB01000010.1	Prodigal:002006	CDS	122238	122501	.	-	0	ID=LOPOCAKJ_00692;inference=ab initio prediction:Prodigal:002006;locus_tag=LOPOCAKJ_00692;product=hypothetical protein
WURB01000010.1	Prodigal:002006	CDS	122686	123690	.	+	0	ID=LOPOCAKJ_00693;inference=ab initio prediction:Prodigal:002006;locus_tag=LOPOCAKJ_00693;product=hypothetical protein
WURB01000010.1	Prodigal:002006	CDS	123699	123971	.	+	0	ID=LOPOCAKJ_00694;inference=ab initio prediction:Prodigal:002006;locus_tag=LOPOCAKJ_00694;product=hypothetical protein
WURB01000010.1	Prodigal:002006	CDS	123990	124511	.	+	0	ID=LOPOCAKJ_00695;inference=ab initio prediction:Prodigal:002006;locus_tag=LOPOCAKJ_00695;product=hypothetical protein
WURB01000010.1	Prodigal:002006	CDS	124746	125084	.	-	0	ID=LOPOCAKJ_00696;inference=ab initio prediction:Prodigal:002006;locus_tag=LOPOCAKJ_00696;product=hypothetical protein
WURB01000010.1	Prodigal:002006	CDS	125141	126571	.	-	0	ID=LOPOCAKJ_00697;eC_number=2.5.1.44;Name=hss_1;gene=hss_1;inference=ab initio prediction:Prodigal:002006,similar to AA sequence:UniProtKB:O32323;locus_tag=LOPOCAKJ_00697;product=Homospermidine synthase
WURB01000010.1	Prodigal:002006	CDS	127059	127634	.	-	0	ID=LOPOCAKJ_00698;inference=ab initio prediction:Prodigal:002006;locus_tag=LOPOCAKJ_00698;product=hypothetical protein
WURB01000010.1	Prodigal:002006	CDS	127764	128918	.	-	0	ID=LOPOCAKJ_00699;eC_number=4.1.1.17;Name=ldc;gene=ldc;inference=ab initio prediction:Prodigal:002006,similar to AA sequence:UniProtKB:O50657;locus_tag=LOPOCAKJ_00699;product=Lysine/ornithine decarboxylase
WURB01000010.1	Prodigal:002006	CDS	129555	131129	.	+	0	ID=LOPOCAKJ_00700;Name=mdoG;db_xref=COG:COG3131;gene=mdoG;inference=ab initio prediction:Prodigal:002006,similar to AA sequence:UniProtKB:P33136;locus_tag=LOPOCAKJ_00700;product=Glucans biosynthesis protein G
WURB01000010.1	Prodigal:002006	CDS	131310	132323	.	+	0	ID=LOPOCAKJ_00701;inference=ab initio prediction:Prodigal:002006;locus_tag=LOPOCAKJ_00701;product=hypothetical protein
WURB01000010.1	Prodigal:002006	CDS	132357	133133	.	+	0	ID=LOPOCAKJ_00702;eC_number=3.6.3.-;Name=ssuB_1;db_xref=COG:COG1116;gene=ssuB_1;inference=ab initio prediction:Prodigal:002006,similar to AA sequence:UniProtKB:P97027;locus_tag=LOPOCAKJ_00702;product=Aliphatic sulfonates import ATP-binding protein SsuB
WURB01000010.1	Prodigal:002006	CDS	133130	133945	.	+	0	ID=LOPOCAKJ_00703;Name=ribX_1;gene=ribX_1;inference=ab initio prediction:Prodigal:002006,similar to AA sequence:UniProtKB:A9WGD1;locus_tag=LOPOCAKJ_00703;product=Riboflavin transport system permease protein RibX
WURB01000010.1	Prodigal:002006	CDS	134037	134564	.	+	0	ID=LOPOCAKJ_00704;Name=slyA_1;gene=slyA_1;inference=ab initio prediction:Prodigal:002006,protein motif:HAMAP:MF_01819;locus_tag=LOPOCAKJ_00704;product=Transcriptional regulator SlyA
WURB01000010.1	Prodigal:002006	CDS	134666	134971	.	+	0	ID=LOPOCAKJ_00705;eC_number=2.7.7.7;Name=dinB_3;gene=dinB_3;inference=ab initio prediction:Prodigal:002006,protein motif:HAMAP:MF_01113;locus_tag=LOPOCAKJ_00705;product=DNA polymerase IV
WURB01000010.1	Prodigal:002006	CDS	134991	135965	.	+	0	ID=LOPOCAKJ_00706;eC_number=1.1.1.215;db_xref=COG:COG1052;inference=ab initio prediction:Prodigal:002006,similar to AA sequence:UniProtKB:Q5FTU6;locus_tag=LOPOCAKJ_00706;product=2-ketogluconate reductase
WURB01000010.1	Prodigal:002006	CDS	135988	136926	.	-	0	ID=LOPOCAKJ_00707;Name=rhaS_1;gene=rhaS_1;inference=ab initio prediction:Prodigal:002006,protein motif:HAMAP:MF_01534;locus_tag=LOPOCAKJ_00707;product=HTH-type transcriptional activator RhaS
WURB01000010.1	Prodigal:002006	CDS	137285	137584	.	+	0	ID=LOPOCAKJ_00708;inference=ab initio prediction:Prodigal:002006;locus_tag=LOPOCAKJ_00708;product=hypothetical protein
WURB01000010.1	Prodigal:002006	CDS	137600	138346	.	-	0	ID=LOPOCAKJ_00709;eC_number=1.1.1.-;inference=ab initio prediction:Prodigal:002006,similar to AA sequence:UniProtKB:Q8P3K4;locus_tag=LOPOCAKJ_00709;product=2-keto-3-deoxy-L-fuconate dehydrogenase
WURB01000010.1	Prodigal:002006	CDS	138374	140182	.	-	0	ID=LOPOCAKJ_00710;eC_number=4.2.1.25;Name=araC;gene=araC;inference=ab initio prediction:Prodigal:002006,similar to AA sequence:UniProtKB:Q1JUQ1;locus_tag=LOPOCAKJ_00710;product=L-arabonate dehydratase
WURB01000010.1	Prodigal:002006	CDS	140485	141318	.	-	0	ID=LOPOCAKJ_00711;inference=ab initio prediction:Prodigal:002006;locus_tag=LOPOCAKJ_00711;product=hypothetical protein
WURB01000010.1	Prodigal:002006	CDS	141379	142023	.	-	0	ID=LOPOCAKJ_00712;Name=eda;db_xref=COG:COG0800;gene=eda;inference=ab initio prediction:Prodigal:002006,similar to AA sequence:UniProtKB:P0A955;locus_tag=LOPOCAKJ_00712;product=KHG/KDPG aldolase
WURB01000010.1	Prodigal:002006	CDS	142389	142952	.	+	0	ID=LOPOCAKJ_00713;inference=ab initio prediction:Prodigal:002006;locus_tag=LOPOCAKJ_00713;product=hypothetical protein
WURB01000010.1	Prodigal:002006	CDS	143429	144973	.	-	0	ID=LOPOCAKJ_00714;eC_number=1.18.1.2;inference=ab initio prediction:Prodigal:002006,protein motif:HAMAP:MF_01685;locus_tag=LOPOCAKJ_00714;product=Ferredoxin--NADP reductase
WURB01000010.1	Prodigal:002006	CDS	145084	145581	.	+	0	ID=LOPOCAKJ_00715;inference=ab initio prediction:Prodigal:002006;locus_tag=LOPOCAKJ_00715;product=hypothetical protein
WURB01000010.1	Prodigal:002006	CDS	145578	146918	.	+	0	ID=LOPOCAKJ_00716;inference=ab initio prediction:Prodigal:002006;locus_tag=LOPOCAKJ_00716;product=hypothetical protein
WURB01000010.1	Prodigal:002006	CDS	147264	147494	.	-	0	ID=LOPOCAKJ_00717;inference=ab initio prediction:Prodigal:002006;locus_tag=LOPOCAKJ_00717;product=hypothetical protein
WURB01000010.1	Prodigal:002006	CDS	147714	148679	.	+	0	ID=LOPOCAKJ_00718;Name=yidZ;gene=yidZ;inference=ab initio prediction:Prodigal:002006,protein motif:HAMAP:MF_01607;locus_tag=LOPOCAKJ_00718;product=HTH-type transcriptional regulator YidZ
WURB01000010.1	Prodigal:002006	CDS	148911	149813	.	+	0	ID=LOPOCAKJ_00719;eC_number=3.5.2.6;Name=ybxI;db_xref=COG:COG2602;gene=ybxI;inference=ab initio prediction:Prodigal:002006,similar to AA sequence:UniProtKB:P54427;locus_tag=LOPOCAKJ_00719;product=putative beta-lactamase YbxI
WURB01000010.1	Prodigal:002006	CDS	150256	151020	.	-	0	ID=LOPOCAKJ_00720;Name=glcR;db_xref=COG:COG1349;gene=glcR;inference=ab initio prediction:Prodigal:002006,similar to AA sequence:UniProtKB:P94591;locus_tag=LOPOCAKJ_00720;product=HTH-type transcriptional repressor GlcR
WURB01000010.1	Prodigal:002006	CDS	151127	151711	.	+	0	ID=LOPOCAKJ_00721;eC_number=3.6.1.-;Name=nudK;gene=nudK;inference=ab initio prediction:Prodigal:002006,similar to AA sequence:UniProtKB:P37128;locus_tag=LOPOCAKJ_00721;product=GDP-mannose pyrophosphatase NudK
WURB01000010.1	Prodigal:002006	CDS	151933	152451	.	+	0	ID=LOPOCAKJ_00722;Name=yojM;db_xref=COG:COG2032;gene=yojM;inference=ab initio prediction:Prodigal:002006,similar to AA sequence:UniProtKB:O31851;locus_tag=LOPOCAKJ_00722;product=Superoxide dismutase-like protein YojM
WURB01000010.1	Prodigal:002006	CDS	152502	153254	.	+	0	ID=LOPOCAKJ_00723;inference=ab initio prediction:Prodigal:002006;locus_tag=LOPOCAKJ_00723;product=hypothetical protein
WURB01000011.1	Prodigal:002006	CDS	337	657	.	+	0	ID=LOPOCAKJ_00724;inference=ab initio prediction:Prodigal:002006;locus_tag=LOPOCAKJ_00724;product=hypothetical protein
WURB01000011.1	Prodigal:002006	CDS	755	1558	.	+	0	ID=LOPOCAKJ_00725;inference=ab initio prediction:Prodigal:002006;locus_tag=LOPOCAKJ_00725;product=hypothetical protein
WURB01000011.1	Prodigal:002006	CDS	1797	3386	.	-	0	ID=LOPOCAKJ_00726;inference=ab initio prediction:Prodigal:002006;locus_tag=LOPOCAKJ_00726;product=hypothetical protein
WURB01000011.1	Prodigal:002006	CDS	3507	4484	.	-	0	ID=LOPOCAKJ_00727;inference=ab initio prediction:Prodigal:002006;locus_tag=LOPOCAKJ_00727;product=hypothetical protein
WURB01000011.1	Prodigal:002006	CDS	4629	5417	.	+	0	ID=LOPOCAKJ_00728;inference=ab initio prediction:Prodigal:002006;locus_tag=LOPOCAKJ_00728;product=hypothetical protein
WURB01000011.1	Prodigal:002006	CDS	5450	6436	.	+	0	ID=LOPOCAKJ_00729;eC_number=3.6.-.-;db_xref=COG:COG1703;inference=ab initio prediction:Prodigal:002006,similar to AA sequence:UniProtKB:P9WPZ1;locus_tag=LOPOCAKJ_00729;product=putative GTPase
WURB01000011.1	Prodigal:002006	CDS	6672	7679	.	-	0	ID=LOPOCAKJ_00730;inference=ab initio prediction:Prodigal:002006;locus_tag=LOPOCAKJ_00730;product=hypothetical protein
WURB01000011.1	Prodigal:002006	CDS	7838	9142	.	+	0	ID=LOPOCAKJ_00731;eC_number=1.1.1.22;Name=rkpK;db_xref=COG:COG1004;gene=rkpK;inference=ab initio prediction:Prodigal:002006,similar to AA sequence:UniProtKB:O54068;locus_tag=LOPOCAKJ_00731;product=UDP-glucose 6-dehydrogenase
WURB01000011.1	Prodigal:002006	CDS	9239	9475	.	+	0	ID=LOPOCAKJ_00732;inference=ab initio prediction:Prodigal:002006;locus_tag=LOPOCAKJ_00732;product=hypothetical protein
WURB01000011.1	Prodigal:002006	CDS	9476	10558	.	-	0	ID=LOPOCAKJ_00733;inference=ab initio prediction:Prodigal:002006;locus_tag=LOPOCAKJ_00733;product=hypothetical protein
WURB01000011.1	Prodigal:002006	CDS	10732	11178	.	-	0	ID=LOPOCAKJ_00734;db_xref=COG:COG0664;inference=ab initio prediction:Prodigal:002006,similar to AA sequence:UniProtKB:P9WIY7;locus_tag=LOPOCAKJ_00734;product=putative NTE family protein
WURB01000011.1	Prodigal:002006	CDS	11175	13949	.	-	0	ID=LOPOCAKJ_00735;inference=ab initio prediction:Prodigal:002006;locus_tag=LOPOCAKJ_00735;product=hypothetical protein
WURB01000011.1	Prodigal:002006	CDS	14038	15315	.	+	0	ID=LOPOCAKJ_00736;inference=ab initio prediction:Prodigal:002006;locus_tag=LOPOCAKJ_00736;product=hypothetical protein
WURB01000011.1	Prodigal:002006	CDS	15325	16605	.	+	0	ID=LOPOCAKJ_00737;eC_number=2.4.1.250;Name=mshA_2;gene=mshA_2;inference=ab initio prediction:Prodigal:002006,protein motif:HAMAP:MF_01695;locus_tag=LOPOCAKJ_00737;product=D-inositol-3-phosphate glycosyltransferase
WURB01000011.1	Prodigal:002006	CDS	16592	17734	.	+	0	ID=LOPOCAKJ_00738;eC_number=2.4.1.250;Name=mshA_3;gene=mshA_3;inference=ab initio prediction:Prodigal:002006,protein motif:HAMAP:MF_01695;locus_tag=LOPOCAKJ_00738;product=D-inositol-3-phosphate glycosyltransferase
WURB01000011.1	Prodigal:002006	CDS	17722	19647	.	+	0	ID=LOPOCAKJ_00739;eC_number=2.4.1.227;Name=murG_2;gene=murG_2;inference=ab initio prediction:Prodigal:002006,protein motif:HAMAP:MF_00033;locus_tag=LOPOCAKJ_00739;product=UDP-N-acetylglucosamine--N-acetylmuramyl-(pentapeptide) pyrophosphoryl-undecaprenol N-acetylglucosamine transferase
WURB01000011.1	Prodigal:002006	CDS	19647	21545	.	+	0	ID=LOPOCAKJ_00740;eC_number=7.4.2.10;Name=gsiA_2;db_xref=COG:COG1123;gene=gsiA_2;inference=ab initio prediction:Prodigal:002006,similar to AA sequence:UniProtKB:P75796;locus_tag=LOPOCAKJ_00740;product=Glutathione import ATP-binding protein GsiA
WURB01000011.1	Prodigal:002006	CDS	21545	23680	.	+	0	ID=LOPOCAKJ_00741;inference=ab initio prediction:Prodigal:002006;locus_tag=LOPOCAKJ_00741;product=hypothetical protein
WURB01000011.1	Prodigal:002006	CDS	23677	24696	.	+	0	ID=LOPOCAKJ_00742;Name=dppB_1;db_xref=COG:COG0601;gene=dppB_1;inference=ab initio prediction:Prodigal:002006,similar to AA sequence:UniProtKB:P0AEF8;locus_tag=LOPOCAKJ_00742;product=Dipeptide transport system permease protein DppB
WURB01000011.1	Prodigal:002006	CDS	24693	25856	.	+	0	ID=LOPOCAKJ_00743;inference=ab initio prediction:Prodigal:002006;locus_tag=LOPOCAKJ_00743;product=hypothetical protein
WURB01000011.1	Prodigal:002006	CDS	26024	27499	.	-	0	ID=LOPOCAKJ_00744;eC_number=3.6.4.13;Name=rhlE_1;gene=rhlE_1;inference=ab initio prediction:Prodigal:002006,protein motif:HAMAP:MF_00968;locus_tag=LOPOCAKJ_00744;product=ATP-dependent RNA helicase RhlE
WURB01000011.1	Prodigal:002006	CDS	27794	29026	.	+	0	ID=LOPOCAKJ_00745;inference=ab initio prediction:Prodigal:002006;locus_tag=LOPOCAKJ_00745;product=hypothetical protein
WURB01000011.1	Prodigal:002006	CDS	29081	30601	.	+	0	ID=LOPOCAKJ_00746;eC_number=1.1.1.402;Name=eryB;db_xref=COG:COG0578;gene=eryB;inference=ab initio prediction:Prodigal:002006,similar to AA sequence:UniProtKB:Q2YIQ2;locus_tag=LOPOCAKJ_00746;product=D-erythritol 1-phosphate dehydrogenase
WURB01000011.1	Prodigal:002006	CDS	30620	32116	.	+	0	ID=LOPOCAKJ_00747;eC_number=2.7.1.30;Name=glpK;db_xref=COG:COG0554;gene=glpK;inference=ab initio prediction:Prodigal:002006,similar to AA sequence:UniProtKB:P9WPK1;locus_tag=LOPOCAKJ_00747;product=Glycerol kinase
WURB01000011.1	Prodigal:002006	CDS	32165	32587	.	-	0	ID=LOPOCAKJ_00748;inference=ab initio prediction:Prodigal:002006;locus_tag=LOPOCAKJ_00748;product=hypothetical protein
WURB01000011.1	Prodigal:002006	CDS	33155	33349	.	+	0	ID=LOPOCAKJ_00749;inference=ab initio prediction:Prodigal:002006;locus_tag=LOPOCAKJ_00749;product=hypothetical protein
WURB01000011.1	Prodigal:002006	CDS	33523	34137	.	-	0	ID=LOPOCAKJ_00750;inference=ab initio prediction:Prodigal:002006;locus_tag=LOPOCAKJ_00750;product=hypothetical protein
WURB01000011.1	Prodigal:002006	CDS	34103	34339	.	-	0	ID=LOPOCAKJ_00751;inference=ab initio prediction:Prodigal:002006;locus_tag=LOPOCAKJ_00751;product=hypothetical protein
WURB01000011.1	Prodigal:002006	CDS	34627	35445	.	-	0	ID=LOPOCAKJ_00752;inference=ab initio prediction:Prodigal:002006;locus_tag=LOPOCAKJ_00752;product=hypothetical protein
WURB01000011.1	Prodigal:002006	CDS	35605	36120	.	-	0	ID=LOPOCAKJ_00753;inference=ab initio prediction:Prodigal:002006;locus_tag=LOPOCAKJ_00753;product=hypothetical protein
WURB01000011.1	Prodigal:002006	CDS	36421	37227	.	-	0	ID=LOPOCAKJ_00754;Name=phyR_1;gene=phyR_1;inference=ab initio prediction:Prodigal:002006,similar to AA sequence:UniProtKB:Q0PEV3;locus_tag=LOPOCAKJ_00754;product=Phyllosphere-induced regulator PhyR
WURB01000011.1	Prodigal:002006	CDS	37413	37628	.	+	0	ID=LOPOCAKJ_00755;inference=ab initio prediction:Prodigal:002006;locus_tag=LOPOCAKJ_00755;product=hypothetical protein
WURB01000011.1	Prodigal:002006	CDS	37625	38164	.	+	0	ID=LOPOCAKJ_00756;Name=ecfG_2;gene=ecfG_2;inference=ab initio prediction:Prodigal:002006,similar to AA sequence:UniProtKB:B3Q6P8;locus_tag=LOPOCAKJ_00756;product=ECF RNA polymerase sigma factor EcfG
WURB01000011.1	Prodigal:002006	CDS	38252	38425	.	-	0	ID=LOPOCAKJ_00757;inference=ab initio prediction:Prodigal:002006;locus_tag=LOPOCAKJ_00757;product=hypothetical protein
WURB01000011.1	Prodigal:002006	CDS	38622	38831	.	+	0	ID=LOPOCAKJ_00758;inference=ab initio prediction:Prodigal:002006;locus_tag=LOPOCAKJ_00758;product=hypothetical protein
WURB01000011.1	Prodigal:002006	CDS	38887	39747	.	-	0	ID=LOPOCAKJ_00759;eC_number=1.-.-.-;Name=ydaD_2;gene=ydaD_2;inference=ab initio prediction:Prodigal:002006,similar to AA sequence:UniProtKB:P80873;locus_tag=LOPOCAKJ_00759;product=General stress protein 39
WURB01000011.1	Prodigal:002006	CDS	39862	41190	.	-	0	ID=LOPOCAKJ_00760;Name=rutG;db_xref=COG:COG2233;gene=rutG;inference=ab initio prediction:Prodigal:002006,similar to AA sequence:UniProtKB:P75892;locus_tag=LOPOCAKJ_00760;product=Putative pyrimidine permease RutG
WURB01000011.1	Prodigal:002006	CDS	41357	42376	.	+	0	ID=LOPOCAKJ_00761;inference=ab initio prediction:Prodigal:002006;locus_tag=LOPOCAKJ_00761;product=hypothetical protein
WURB01000011.1	Prodigal:002006	CDS	42382	43329	.	-	0	ID=LOPOCAKJ_00762;eC_number=1.8.1.9;Name=trxB_2;db_xref=COG:COG0492;gene=trxB_2;inference=ab initio prediction:Prodigal:002006,similar to AA sequence:UniProtKB:P52215;locus_tag=LOPOCAKJ_00762;product=Thioredoxin reductase
WURB01000011.1	Prodigal:002006	CDS	43489	44364	.	+	0	ID=LOPOCAKJ_00763;Name=lacX;gene=lacX;inference=ab initio prediction:Prodigal:002006,similar to AA sequence:UniProtKB:P23496;locus_tag=LOPOCAKJ_00763;product=Protein LacX%2C plasmid
WURB01000011.1	Prodigal:002006	CDS	44327	45892	.	-	0	ID=LOPOCAKJ_00764;Name=algA_1;db_xref=COG:COG0662;gene=algA_1;inference=ab initio prediction:Prodigal:002006,similar to AA sequence:UniProtKB:P07874;locus_tag=LOPOCAKJ_00764;product=Alginate biosynthesis protein AlgA
WURB01000011.1	Prodigal:002006	CDS	46154	47251	.	-	0	ID=LOPOCAKJ_00765;inference=ab initio prediction:Prodigal:002006;locus_tag=LOPOCAKJ_00765;product=hypothetical protein
WURB01000011.1	Prodigal:002006	CDS	47717	48565	.	+	0	ID=LOPOCAKJ_00766;eC_number=2.4.2.53;Name=arnC;gene=arnC;inference=ab initio prediction:Prodigal:002006,protein motif:HAMAP:MF_01164;locus_tag=LOPOCAKJ_00766;product=Undecaprenyl-phosphate 4-deoxy-4-formamido-L-arabinose transferase
WURB01000011.1	Prodigal:002006	CDS	48716	49768	.	+	0	ID=LOPOCAKJ_00767;eC_number=5.1.3.14;Name=wecB;db_xref=COG:COG0381;gene=wecB;inference=ab initio prediction:Prodigal:002006,similar to AA sequence:UniProtKB:P27828;locus_tag=LOPOCAKJ_00767;product=UDP-N-acetylglucosamine 2-epimerase
WURB01000011.1	Prodigal:002006	CDS	49818	51074	.	+	0	ID=LOPOCAKJ_00768;eC_number=1.1.1.336;Name=wecC;db_xref=COG:COG0677;gene=wecC;inference=ab initio prediction:Prodigal:002006,similar to AA sequence:UniProtKB:P27829;locus_tag=LOPOCAKJ_00768;product=UDP-N-acetyl-D-mannosamine dehydrogenase
WURB01000011.1	Prodigal:002006	CDS	51695	52879	.	+	0	ID=LOPOCAKJ_00769;eC_number=2.4.1.250;Name=mshA_4;gene=mshA_4;inference=ab initio prediction:Prodigal:002006,protein motif:HAMAP:MF_01695;locus_tag=LOPOCAKJ_00769;product=D-inositol-3-phosphate glycosyltransferase
WURB01000011.1	Prodigal:002006	CDS	52937	54094	.	+	0	ID=LOPOCAKJ_00770;inference=ab initio prediction:Prodigal:002006;locus_tag=LOPOCAKJ_00770;product=hypothetical protein
WURB01000011.1	Prodigal:002006	CDS	54680	55255	.	+	0	ID=LOPOCAKJ_00771;inference=ab initio prediction:Prodigal:002006;locus_tag=LOPOCAKJ_00771;product=hypothetical protein
WURB01000011.1	Prodigal:002006	CDS	55502	56302	.	-	0	ID=LOPOCAKJ_00772;eC_number=2.1.2.9;Name=fmt_2;gene=fmt_2;inference=ab initio prediction:Prodigal:002006,protein motif:HAMAP:MF_00182;locus_tag=LOPOCAKJ_00772;product=Methionyl-tRNA formyltransferase
WURB01000011.1	Prodigal:002006	CDS	56299	57231	.	-	0	ID=LOPOCAKJ_00773;inference=ab initio prediction:Prodigal:002006;locus_tag=LOPOCAKJ_00773;product=hypothetical protein
WURB01000011.1	Prodigal:002006	CDS	57564	60923	.	+	0	ID=LOPOCAKJ_00774;eC_number=2.4.1.250;Name=mshA_5;gene=mshA_5;inference=ab initio prediction:Prodigal:002006,protein motif:HAMAP:MF_01695;locus_tag=LOPOCAKJ_00774;product=D-inositol-3-phosphate glycosyltransferase
WURB01000011.1	Prodigal:002006	CDS	60974	62620	.	-	0	ID=LOPOCAKJ_00775;inference=ab initio prediction:Prodigal:002006;locus_tag=LOPOCAKJ_00775;product=hypothetical protein
WURB01000011.1	Prodigal:002006	CDS	62727	63962	.	-	0	ID=LOPOCAKJ_00776;inference=ab initio prediction:Prodigal:002006;locus_tag=LOPOCAKJ_00776;product=hypothetical protein
WURB01000011.1	Prodigal:002006	CDS	64036	64755	.	-	0	ID=LOPOCAKJ_00777;eC_number=2.7.7.82;Name=neuA;db_xref=COG:COG1083;gene=neuA;inference=ab initio prediction:Prodigal:002006,similar to AA sequence:UniProtKB:Q5ZXI0;locus_tag=LOPOCAKJ_00777;product=CMP-N%2CN'-diacetyllegionaminic acid synthase
WURB01000011.1	Prodigal:002006	CDS	64919	65989	.	+	0	ID=LOPOCAKJ_00778;eC_number=2.7.7.9;Name=cugP;gene=cugP;inference=ab initio prediction:Prodigal:002006,protein motif:HAMAP:MF_02085;locus_tag=LOPOCAKJ_00778;product=UTP--glucose-1-phosphate uridylyltransferase
WURB01000011.1	Prodigal:002006	CDS	66131	67318	.	+	0	ID=LOPOCAKJ_00779;eC_number=2.6.1.-;Name=epsN;db_xref=COG:COG0399;gene=epsN;inference=ab initio prediction:Prodigal:002006,similar to AA sequence:UniProtKB:Q795J3;locus_tag=LOPOCAKJ_00779;product=Putative pyridoxal phosphate-dependent aminotransferase EpsN
WURB01000011.1	Prodigal:002006	CDS	67367	68527	.	-	0	ID=LOPOCAKJ_00780;Name=neuC;gene=neuC;inference=ab initio prediction:Prodigal:002006,similar to AA sequence:UniProtKB:Q47400;locus_tag=LOPOCAKJ_00780;product=Polysialic acid biosynthesis protein P7
WURB01000011.1	Prodigal:002006	CDS	68621	69664	.	+	0	ID=LOPOCAKJ_00781;eC_number=2.5.1.101;Name=neuB;db_xref=COG:COG2089;gene=neuB;inference=ab initio prediction:Prodigal:002006,similar to AA sequence:UniProtKB:Q5ZXH9;locus_tag=LOPOCAKJ_00781;product=N%2CN'-diacetyllegionaminic acid synthase
WURB01000011.1	Prodigal:002006	CDS	69661	70311	.	+	0	ID=LOPOCAKJ_00782;eC_number=2.3.1.-;Name=epsM;db_xref=COG:COG0110;gene=epsM;inference=ab initio prediction:Prodigal:002006,similar to AA sequence:UniProtKB:P71063;locus_tag=LOPOCAKJ_00782;product=Putative acetyltransferase EpsM
WURB01000011.1	Prodigal:002006	CDS	71032	72393	.	+	0	ID=LOPOCAKJ_00783;eC_number=1.1.1.136;Name=wbpA;db_xref=COG:COG0677;gene=wbpA;inference=ab initio prediction:Prodigal:002006,similar to AA sequence:UniProtKB:G3XD94;locus_tag=LOPOCAKJ_00783;product=UDP-N-acetyl-D-glucosamine 6-dehydrogenase
WURB01000011.1	Prodigal:002006	CDS	72558	73436	.	-	0	ID=LOPOCAKJ_00784;eC_number=2.7.7.24;Name=rfbA;db_xref=COG:COG1209;gene=rfbA;inference=ab initio prediction:Prodigal:002006,similar to AA sequence:UniProtKB:P37744;locus_tag=LOPOCAKJ_00784;product=Glucose-1-phosphate thymidylyltransferase 1
WURB01000011.1	Prodigal:002006	CDS	73569	74126	.	-	0	ID=LOPOCAKJ_00785;eC_number=5.1.3.13;Name=rfbC;db_xref=COG:COG1898;gene=rfbC;inference=ab initio prediction:Prodigal:002006,similar to AA sequence:UniProtKB:P26394;locus_tag=LOPOCAKJ_00785;product=dTDP-4-dehydrorhamnose 3%2C5-epimerase
WURB01000011.1	Prodigal:002006	CDS	74184	75245	.	-	0	ID=LOPOCAKJ_00786;eC_number=4.2.1.46;Name=rffG_1;db_xref=COG:COG1088;gene=rffG_1;inference=ab initio prediction:Prodigal:002006,similar to AA sequence:UniProtKB:P27830;locus_tag=LOPOCAKJ_00786;product=dTDP-glucose 4%2C6-dehydratase 2
WURB01000011.1	Prodigal:002006	CDS	75745	77220	.	-	0	ID=LOPOCAKJ_00787;eC_number=5.4.2.10;Name=glmM_1;db_xref=COG:COG1109;gene=glmM_1;inference=ab initio prediction:Prodigal:002006,similar to AA sequence:UniProtKB:O34824;locus_tag=LOPOCAKJ_00787;product=Phosphoglucosamine mutase
WURB01000011.1	Aragorn:001002	tRNA	77456	77530	.	-	.	ID=LOPOCAKJ_00788;inference=COORDINATES:profile:Aragorn:001002;locus_tag=LOPOCAKJ_00788;product=tRNA-Gln(ttg)
WURB01000011.1	Aragorn:001002	tRNA	77687	77763	.	+	.	ID=LOPOCAKJ_00789;inference=COORDINATES:profile:Aragorn:001002;locus_tag=LOPOCAKJ_00789;product=tRNA-Pro(cgg)
WURB01000011.1	Prodigal:002006	CDS	77835	78158	.	-	0	ID=LOPOCAKJ_00790;inference=ab initio prediction:Prodigal:002006;locus_tag=LOPOCAKJ_00790;product=hypothetical protein
WURB01000011.1	Prodigal:002006	CDS	78725	79120	.	+	0	ID=LOPOCAKJ_00791;inference=ab initio prediction:Prodigal:002006;locus_tag=LOPOCAKJ_00791;product=hypothetical protein
WURB01000011.1	Prodigal:002006	CDS	79172	79864	.	-	0	ID=LOPOCAKJ_00792;inference=ab initio prediction:Prodigal:002006;locus_tag=LOPOCAKJ_00792;product=hypothetical protein
WURB01000011.1	Prodigal:002006	CDS	80057	80347	.	+	0	ID=LOPOCAKJ_00793;inference=ab initio prediction:Prodigal:002006;locus_tag=LOPOCAKJ_00793;product=hypothetical protein
WURB01000011.1	Prodigal:002006	CDS	80535	81146	.	-	0	ID=LOPOCAKJ_00794;inference=ab initio prediction:Prodigal:002006;locus_tag=LOPOCAKJ_00794;product=hypothetical protein
WURB01000011.1	Prodigal:002006	CDS	81273	82184	.	+	0	ID=LOPOCAKJ_00795;eC_number=3.1.2.6;Name=gloB_1;gene=gloB_1;inference=ab initio prediction:Prodigal:002006,protein motif:HAMAP:MF_01374;locus_tag=LOPOCAKJ_00795;product=Hydroxyacylglutathione hydrolase
WURB01000011.1	Prodigal:002006	CDS	82235	83014	.	-	0	ID=LOPOCAKJ_00796;inference=ab initio prediction:Prodigal:002006;locus_tag=LOPOCAKJ_00796;product=hypothetical protein
WURB01000011.1	Prodigal:002006	CDS	83014	84105	.	-	0	ID=LOPOCAKJ_00797;eC_number=3.4.-.-;Name=bepA_1;gene=bepA_1;inference=ab initio prediction:Prodigal:002006,protein motif:HAMAP:MF_00997;locus_tag=LOPOCAKJ_00797;product=Beta-barrel assembly-enhancing protease
WURB01000011.1	Prodigal:002006	CDS	84117	85343	.	-	0	ID=LOPOCAKJ_00798;inference=ab initio prediction:Prodigal:002006;locus_tag=LOPOCAKJ_00798;product=hypothetical protein
WURB01000011.1	Prodigal:002006	CDS	85538	86026	.	+	0	ID=LOPOCAKJ_00799;inference=ab initio prediction:Prodigal:002006;locus_tag=LOPOCAKJ_00799;product=hypothetical protein
WURB01000011.1	Prodigal:002006	CDS	86102	86725	.	+	0	ID=LOPOCAKJ_00800;inference=ab initio prediction:Prodigal:002006;locus_tag=LOPOCAKJ_00800;product=hypothetical protein
WURB01000011.1	Prodigal:002006	CDS	86845	87036	.	+	0	ID=LOPOCAKJ_00801;inference=ab initio prediction:Prodigal:002006;locus_tag=LOPOCAKJ_00801;product=hypothetical protein
WURB01000011.1	Prodigal:002006	CDS	87151	87741	.	-	0	ID=LOPOCAKJ_00802;inference=ab initio prediction:Prodigal:002006;locus_tag=LOPOCAKJ_00802;product=hypothetical protein
WURB01000011.1	Prodigal:002006	CDS	87945	88886	.	+	0	ID=LOPOCAKJ_00803;eC_number=3.5.1.-;db_xref=COG:COG0123;inference=ab initio prediction:Prodigal:002006,similar to AA sequence:UniProtKB:Q9HXM1;locus_tag=LOPOCAKJ_00803;product=Histone deacetylase-like amidohydrolase
WURB01000011.1	Prodigal:002006	CDS	88996	90285	.	-	0	ID=LOPOCAKJ_00804;Name=ribBA;db_xref=COG:COG0108;gene=ribBA;inference=ab initio prediction:Prodigal:002006,similar to AA sequence:UniProtKB:P9WHF1;locus_tag=LOPOCAKJ_00804;product=Riboflavin biosynthesis protein RibBA
WURB01000011.1	Prodigal:002006	CDS	90618	91733	.	-	0	ID=LOPOCAKJ_00805;eC_number=4.2.3.5;Name=aroC;db_xref=COG:COG0082;gene=aroC;inference=ab initio prediction:Prodigal:002006,similar to AA sequence:UniProtKB:P12008;locus_tag=LOPOCAKJ_00805;product=Chorismate synthase
WURB01000011.1	Prodigal:002006	CDS	91860	92201	.	-	0	ID=LOPOCAKJ_00806;inference=ab initio prediction:Prodigal:002006;locus_tag=LOPOCAKJ_00806;product=hypothetical protein
WURB01000011.1	Prodigal:002006	CDS	92588	93181	.	-	0	ID=LOPOCAKJ_00807;eC_number=5.4.2.11;Name=gpmA_1;gene=gpmA_1;inference=ab initio prediction:Prodigal:002006,protein motif:HAMAP:MF_01039;locus_tag=LOPOCAKJ_00807;product=2%2C3-bisphosphoglycerate-dependent phosphoglycerate mutase
WURB01000011.1	Prodigal:002006	CDS	93193	94017	.	-	0	ID=LOPOCAKJ_00808;eC_number=1.3.1.9;Name=fabI_1;db_xref=COG:COG0623;gene=fabI_1;inference=ab initio prediction:Prodigal:002006,similar to AA sequence:UniProtKB:O24990;locus_tag=LOPOCAKJ_00808;product=Enoyl-[acyl-carrier-protein] reductase [NADH] FabI
WURB01000011.1	Prodigal:002006	CDS	94140	95081	.	-	0	ID=LOPOCAKJ_00809;Name=cbpA;db_xref=COG:COG2214;gene=cbpA;inference=ab initio prediction:Prodigal:002006,similar to AA sequence:UniProtKB:P36659;locus_tag=LOPOCAKJ_00809;product=Curved DNA-binding protein
WURB01000011.1	Prodigal:002006	CDS	95187	95735	.	-	0	ID=LOPOCAKJ_00810;inference=ab initio prediction:Prodigal:002006;locus_tag=LOPOCAKJ_00810;product=hypothetical protein
WURB01000011.1	Prodigal:002006	CDS	95765	96373	.	+	0	ID=LOPOCAKJ_00811;eC_number=1.4.3.5;Name=pdxH_2;db_xref=COG:COG0259;gene=pdxH_2;inference=ab initio prediction:Prodigal:002006,similar to AA sequence:UniProtKB:P21159;locus_tag=LOPOCAKJ_00811;product=Pyridoxine/pyridoxamine 5'-phosphate oxidase
WURB01000011.1	Prodigal:002006	CDS	96443	97198	.	+	0	ID=LOPOCAKJ_00812;eC_number=1.1.1.100;Name=fabG_2;gene=fabG_2;inference=ab initio prediction:Prodigal:002006,similar to AA sequence:UniProtKB:O67610;locus_tag=LOPOCAKJ_00812;product=3-oxoacyl-[acyl-carrier-protein] reductase FabG
WURB01000011.1	Prodigal:002006	CDS	97311	98381	.	-	0	ID=LOPOCAKJ_00813;eC_number=2.3.3.16;Name=citA;db_xref=COG:COG0372;gene=citA;inference=ab initio prediction:Prodigal:002006,similar to AA sequence:UniProtKB:P39119;locus_tag=LOPOCAKJ_00813;product=Citrate synthase 1
WURB01000011.1	Prodigal:002006	CDS	98456	99565	.	+	0	ID=LOPOCAKJ_00814;inference=ab initio prediction:Prodigal:002006;locus_tag=LOPOCAKJ_00814;product=hypothetical protein
WURB01000011.1	Prodigal:002006	CDS	99562	100011	.	+	0	ID=LOPOCAKJ_00815;eC_number=3.6.1.22;Name=nudC_1;gene=nudC_1;inference=ab initio prediction:Prodigal:002006,protein motif:HAMAP:MF_00297;locus_tag=LOPOCAKJ_00815;product=NADH pyrophosphatase
WURB01000011.1	Prodigal:002006	CDS	100008	100568	.	+	0	ID=LOPOCAKJ_00816;inference=ab initio prediction:Prodigal:002006;locus_tag=LOPOCAKJ_00816;product=hypothetical protein
WURB01000011.1	Prodigal:002006	CDS	100778	101041	.	+	0	ID=LOPOCAKJ_00817;inference=ab initio prediction:Prodigal:002006;locus_tag=LOPOCAKJ_00817;product=hypothetical protein
WURB01000011.1	Prodigal:002006	CDS	101174	102508	.	-	0	ID=LOPOCAKJ_00818;eC_number=3.5.2.-;Name=lhyD;gene=lhyD;inference=ab initio prediction:Prodigal:002006,similar to AA sequence:UniProtKB:P81006;locus_tag=LOPOCAKJ_00818;product=L-hydantoinase
WURB01000011.1	Prodigal:002006	CDS	102584	103477	.	+	0	ID=LOPOCAKJ_00819;Name=ygfZ;gene=ygfZ;inference=ab initio prediction:Prodigal:002006,protein motif:HAMAP:MF_01175;locus_tag=LOPOCAKJ_00819;product=tRNA-modifying protein YgfZ
WURB01000011.1	Prodigal:002006	CDS	103549	105534	.	+	0	ID=LOPOCAKJ_00820;eC_number=2.7.13.3;Name=rcsC_5;gene=rcsC_5;inference=ab initio prediction:Prodigal:002006,protein motif:HAMAP:MF_00979;locus_tag=LOPOCAKJ_00820;product=Sensor histidine kinase RcsC
WURB01000011.1	Prodigal:002006	CDS	105634	106269	.	+	0	ID=LOPOCAKJ_00821;Name=paiB;db_xref=COG:COG2808;gene=paiB;inference=ab initio prediction:Prodigal:002006,similar to AA sequence:UniProtKB:P21341;locus_tag=LOPOCAKJ_00821;product=Protease synthase and sporulation protein PAI 2
WURB01000011.1	Prodigal:002006	CDS	106269	106721	.	+	0	ID=LOPOCAKJ_00822;eC_number=2.3.1.82;inference=ab initio prediction:Prodigal:002006,similar to AA sequence:UniProtKB:Q54441;locus_tag=LOPOCAKJ_00822;product=Aminoglycoside N(6')-acetyltransferase type 1
WURB01000011.1	Prodigal:002006	CDS	106780	107388	.	+	0	ID=LOPOCAKJ_00823;eC_number=3.2.2.20;Name=tag;db_xref=COG:COG2818;gene=tag;inference=ab initio prediction:Prodigal:002006,similar to AA sequence:UniProtKB:P05100;locus_tag=LOPOCAKJ_00823;product=DNA-3-methyladenine glycosylase 1
WURB01000011.1	Prodigal:002006	CDS	107389	107979	.	+	0	ID=LOPOCAKJ_00824;inference=ab initio prediction:Prodigal:002006;locus_tag=LOPOCAKJ_00824;product=hypothetical protein
WURB01000011.1	Prodigal:002006	CDS	107990	108502	.	+	0	ID=LOPOCAKJ_00825;inference=ab initio prediction:Prodigal:002006;locus_tag=LOPOCAKJ_00825;product=hypothetical protein
WURB01000011.1	Prodigal:002006	CDS	108538	111246	.	+	0	ID=LOPOCAKJ_00826;inference=ab initio prediction:Prodigal:002006;locus_tag=LOPOCAKJ_00826;product=hypothetical protein
WURB01000011.1	Prodigal:002006	CDS	111284	111532	.	+	0	ID=LOPOCAKJ_00827;eC_number=3.1.11.6;Name=xseB;gene=xseB;inference=ab initio prediction:Prodigal:002006,protein motif:HAMAP:MF_00337;locus_tag=LOPOCAKJ_00827;product=Exodeoxyribonuclease 7 small subunit
WURB01000011.1	Prodigal:002006	CDS	111553	112755	.	-	0	ID=LOPOCAKJ_00828;inference=ab initio prediction:Prodigal:002006;locus_tag=LOPOCAKJ_00828;product=hypothetical protein
WURB01000011.1	Prodigal:002006	CDS	112765	114009	.	-	0	ID=LOPOCAKJ_00829;inference=ab initio prediction:Prodigal:002006;locus_tag=LOPOCAKJ_00829;product=hypothetical protein
WURB01000011.1	Prodigal:002006	CDS	114120	116066	.	+	0	ID=LOPOCAKJ_00830;eC_number=2.2.1.7;Name=dxs_1;db_xref=COG:COG1154;gene=dxs_1;inference=ab initio prediction:Prodigal:002006,similar to AA sequence:UniProtKB:Q9KGU7;locus_tag=LOPOCAKJ_00830;product=1-deoxy-D-xylulose-5-phosphate synthase
WURB01000011.1	Prodigal:002006	CDS	116190	116903	.	-	0	ID=LOPOCAKJ_00831;eC_number=1.15.1.1;Name=sodA2;gene=sodA2;inference=ab initio prediction:Prodigal:002006,similar to AA sequence:UniProtKB:P50059;locus_tag=LOPOCAKJ_00831;product=Superoxide dismutase [Mn] 2
WURB01000011.1	Prodigal:002006	CDS	117007	117735	.	+	0	ID=LOPOCAKJ_00832;eC_number=2.1.1.226;Name=tlyA;db_xref=COG:COG1189;gene=tlyA;inference=ab initio prediction:Prodigal:002006,similar to AA sequence:UniProtKB:P9WJ63;locus_tag=LOPOCAKJ_00832;product=16S/23S rRNA (cytidine-2'-O)-methyltransferase TlyA
WURB01000011.1	Prodigal:002006	CDS	117728	118978	.	+	0	ID=LOPOCAKJ_00833;eC_number=2.1.1.190;Name=rlmD;db_xref=COG:COG2265;gene=rlmD;inference=ab initio prediction:Prodigal:002006,similar to AA sequence:UniProtKB:P55135;locus_tag=LOPOCAKJ_00833;product=23S rRNA (uracil(1939)-C(5))-methyltransferase RlmD
WURB01000011.1	Prodigal:002006	CDS	119111	119869	.	-	0	ID=LOPOCAKJ_00834;eC_number=3.4.-.-;Name=yedK;db_xref=COG:COG2135;gene=yedK;inference=ab initio prediction:Prodigal:002006,similar to AA sequence:UniProtKB:P76318;locus_tag=LOPOCAKJ_00834;product=SOS response-associated protein YedK
WURB01000011.1	Prodigal:002006	CDS	119938	120933	.	-	0	ID=LOPOCAKJ_00835;Name=corA_2;db_xref=COG:COG0598;gene=corA_2;inference=ab initio prediction:Prodigal:002006,similar to AA sequence:UniProtKB:P0A2R8;locus_tag=LOPOCAKJ_00835;product=Magnesium transport protein CorA
WURB01000011.1	Prodigal:002006	CDS	120973	121824	.	-	0	ID=LOPOCAKJ_00836;eC_number=1.3.1.87;Name=hcaB_1;gene=hcaB_1;inference=ab initio prediction:Prodigal:002006,protein motif:HAMAP:MF_01647;locus_tag=LOPOCAKJ_00836;product=3-phenylpropionate-dihydrodiol/cinnamic acid-dihydrodiol dehydrogenase
WURB01000011.1	Prodigal:002006	CDS	121829	123607	.	-	0	ID=LOPOCAKJ_00837;eC_number=1.3.8.-;Name=dmdC_1;db_xref=COG:COG1960;gene=dmdC_1;inference=ab initio prediction:Prodigal:002006,similar to AA sequence:UniProtKB:Q5LLW7;locus_tag=LOPOCAKJ_00837;product=3-methylmercaptopropionyl-CoA dehydrogenase
WURB01000011.1	Prodigal:002006	CDS	123727	124698	.	+	0	ID=LOPOCAKJ_00838;eC_number=2.7.7.87;Name=ywlC;db_xref=COG:COG0009;gene=ywlC;inference=ab initio prediction:Prodigal:002006,similar to AA sequence:UniProtKB:P39153;locus_tag=LOPOCAKJ_00838;product=Threonylcarbamoyl-AMP synthase
WURB01000011.1	Prodigal:002006	CDS	124825	125427	.	-	0	ID=LOPOCAKJ_00839;eC_number=1.6.5.2;inference=ab initio prediction:Prodigal:002006,similar to AA sequence:UniProtKB:Q2YQ23;locus_tag=LOPOCAKJ_00839;product=NAD(P)H dehydrogenase (quinone)
WURB01000011.1	Prodigal:002006	CDS	125569	126537	.	+	0	ID=LOPOCAKJ_00840;Name=hdfR_1;gene=hdfR_1;inference=ab initio prediction:Prodigal:002006,protein motif:HAMAP:MF_01233;locus_tag=LOPOCAKJ_00840;product=HTH-type transcriptional regulator HdfR
WURB01000011.1	Prodigal:002006	CDS	126501	127487	.	-	0	ID=LOPOCAKJ_00841;eC_number=1.3.1.84;Name=acuI;db_xref=COG:COG0604;gene=acuI;inference=ab initio prediction:Prodigal:002006,similar to AA sequence:UniProtKB:Q3J6K9;locus_tag=LOPOCAKJ_00841;product=Acrylyl-CoA reductase AcuI
WURB01000011.1	Prodigal:002006	CDS	127576	128826	.	-	0	ID=LOPOCAKJ_00842;inference=ab initio prediction:Prodigal:002006,similar to AA sequence:UniProtKB:A0LNN5;locus_tag=LOPOCAKJ_00842;product=L-lactate transporter
WURB01000011.1	Prodigal:002006	CDS	128961	130163	.	-	0	ID=LOPOCAKJ_00843;inference=ab initio prediction:Prodigal:002006;locus_tag=LOPOCAKJ_00843;product=hypothetical protein
WURB01000011.1	Prodigal:002006	CDS	130297	131145	.	-	0	ID=LOPOCAKJ_00844;inference=ab initio prediction:Prodigal:002006;locus_tag=LOPOCAKJ_00844;product=hypothetical protein
WURB01000011.1	Prodigal:002006	CDS	131263	131664	.	+	0	ID=LOPOCAKJ_00845;inference=ab initio prediction:Prodigal:002006;locus_tag=LOPOCAKJ_00845;product=hypothetical protein
WURB01000011.1	Prodigal:002006	CDS	131717	131845	.	-	0	ID=LOPOCAKJ_00846;inference=ab initio prediction:Prodigal:002006;locus_tag=LOPOCAKJ_00846;product=hypothetical protein
WURB01000011.1	Prodigal:002006	CDS	131857	132066	.	-	0	ID=LOPOCAKJ_00847;eC_number=2.7.-.-;Name=spo0F_1;db_xref=COG:COG0784;gene=spo0F_1;inference=ab initio prediction:Prodigal:002006,similar to AA sequence:UniProtKB:P06628;locus_tag=LOPOCAKJ_00847;product=Sporulation initiation phosphotransferase F
WURB01000011.1	Prodigal:002006	CDS	132092	132412	.	-	0	ID=LOPOCAKJ_00848;Name=cckA_2;gene=cckA_2;inference=ab initio prediction:Prodigal:002006,similar to AA sequence:UniProtKB:P0DOA0;locus_tag=LOPOCAKJ_00848;product=Sensor kinase CckA
WURB01000011.1	Prodigal:002006	CDS	132513	133328	.	+	0	ID=LOPOCAKJ_00849;inference=ab initio prediction:Prodigal:002006;locus_tag=LOPOCAKJ_00849;product=hypothetical protein
WURB01000011.1	Prodigal:002006	CDS	133332	133637	.	-	0	ID=LOPOCAKJ_00850;inference=ab initio prediction:Prodigal:002006;locus_tag=LOPOCAKJ_00850;product=hypothetical protein
WURB01000011.1	Prodigal:002006	CDS	133713	134153	.	-	0	ID=LOPOCAKJ_00851;inference=ab initio prediction:Prodigal:002006;locus_tag=LOPOCAKJ_00851;product=hypothetical protein
WURB01000011.1	Prodigal:002006	CDS	134513	134863	.	-	0	ID=LOPOCAKJ_00852;inference=ab initio prediction:Prodigal:002006;locus_tag=LOPOCAKJ_00852;product=hypothetical protein
WURB01000011.1	Prodigal:002006	CDS	134889	135146	.	-	0	ID=LOPOCAKJ_00853;inference=ab initio prediction:Prodigal:002006;locus_tag=LOPOCAKJ_00853;product=hypothetical protein
WURB01000011.1	Prodigal:002006	CDS	135153	137831	.	-	0	ID=LOPOCAKJ_00854;eC_number=2.7.9.1;Name=ppdK;db_xref=COG:COG0574;gene=ppdK;inference=ab initio prediction:Prodigal:002006,similar to AA sequence:UniProtKB:P22983;locus_tag=LOPOCAKJ_00854;product=Pyruvate%2C phosphate dikinase
WURB01000011.1	Prodigal:002006	CDS	138152	138802	.	-	0	ID=LOPOCAKJ_00855;inference=ab initio prediction:Prodigal:002006;locus_tag=LOPOCAKJ_00855;product=hypothetical protein
WURB01000011.1	Prodigal:002006	CDS	138901	141156	.	-	0	ID=LOPOCAKJ_00856;eC_number=6.1.1.14;Name=glyS;db_xref=COG:COG0751;gene=glyS;inference=ab initio prediction:Prodigal:002006,similar to AA sequence:UniProtKB:P00961;locus_tag=LOPOCAKJ_00856;product=Glycine--tRNA ligase beta subunit
WURB01000011.1	Prodigal:002006	CDS	141205	142146	.	-	0	ID=LOPOCAKJ_00857;eC_number=6.1.1.14;Name=glyQ;db_xref=COG:COG0752;gene=glyQ;inference=ab initio prediction:Prodigal:002006,similar to AA sequence:UniProtKB:P00960;locus_tag=LOPOCAKJ_00857;product=Glycine--tRNA ligase alpha subunit
WURB01000011.1	Prodigal:002006	CDS	142348	143253	.	-	0	ID=LOPOCAKJ_00858;eC_number=3.4.21.-;Name=sppA;db_xref=COG:COG0616;gene=sppA;inference=ab initio prediction:Prodigal:002006,similar to AA sequence:UniProtKB:O34525;locus_tag=LOPOCAKJ_00858;product=Putative signal peptide peptidase SppA
WURB01000011.1	Prodigal:002006	CDS	143390	143713	.	+	0	ID=LOPOCAKJ_00859;inference=ab initio prediction:Prodigal:002006;locus_tag=LOPOCAKJ_00859;product=hypothetical protein
WURB01000011.1	Prodigal:002006	CDS	143785	144525	.	-	0	ID=LOPOCAKJ_00860;eC_number=2.1.1.223;Name=yfiC_1;gene=yfiC_1;inference=ab initio prediction:Prodigal:002006,protein motif:HAMAP:MF_01872;locus_tag=LOPOCAKJ_00860;product=tRNA1(Val) (adenine(37)-N6)-methyltransferase
WURB01000011.1	Prodigal:002006	CDS	144518	144742	.	-	0	ID=LOPOCAKJ_00861;inference=ab initio prediction:Prodigal:002006;locus_tag=LOPOCAKJ_00861;product=hypothetical protein
WURB01000011.1	Prodigal:002006	CDS	144855	145874	.	+	0	ID=LOPOCAKJ_00862;eC_number=2.5.1.90;Name=ispB;db_xref=COG:COG0142;gene=ispB;inference=ab initio prediction:Prodigal:002006,similar to AA sequence:UniProtKB:P0AD57;locus_tag=LOPOCAKJ_00862;product=Octaprenyl diphosphate synthase
WURB01000011.1	Prodigal:002006	CDS	146231	147040	.	+	0	ID=LOPOCAKJ_00863;Name=metQ_1;db_xref=COG:COG1464;gene=metQ_1;inference=ab initio prediction:Prodigal:002006,similar to AA sequence:UniProtKB:P28635;locus_tag=LOPOCAKJ_00863;product=D-methionine-binding lipoprotein MetQ
WURB01000011.1	Prodigal:002006	CDS	147127	148041	.	-	0	ID=LOPOCAKJ_00864;eC_number=2.7.1.148;Name=ispE;db_xref=COG:COG1947;gene=ispE;inference=ab initio prediction:Prodigal:002006,similar to AA sequence:UniProtKB:P83700;locus_tag=LOPOCAKJ_00864;product=4-diphosphocytidyl-2-C-methyl-D-erythritol kinase
WURB01000011.1	Prodigal:002006	CDS	148210	150000	.	-	0	ID=LOPOCAKJ_00865;eC_number=3.4.-.-;Name=bepA_2;gene=bepA_2;inference=ab initio prediction:Prodigal:002006,protein motif:HAMAP:MF_00997;locus_tag=LOPOCAKJ_00865;product=Beta-barrel assembly-enhancing protease
WURB01000012.1	Prodigal:002006	CDS	66	578	.	+	0	ID=LOPOCAKJ_00866;Name=groL5_1;gene=groL5_1;inference=ab initio prediction:Prodigal:002006,similar to AA sequence:UniProtKB:P35471;locus_tag=LOPOCAKJ_00866;product=60 kDa chaperonin 5
WURB01000012.1	Prodigal:002006	CDS	1623	1901	.	-	0	ID=LOPOCAKJ_00867;inference=ab initio prediction:Prodigal:002006;locus_tag=LOPOCAKJ_00867;product=hypothetical protein
WURB01000012.1	Prodigal:002006	CDS	1972	2331	.	-	0	ID=LOPOCAKJ_00868;inference=ab initio prediction:Prodigal:002006;locus_tag=LOPOCAKJ_00868;product=hypothetical protein
WURB01000012.1	Prodigal:002006	CDS	2746	3210	.	-	0	ID=LOPOCAKJ_00869;inference=ab initio prediction:Prodigal:002006;locus_tag=LOPOCAKJ_00869;product=hypothetical protein
WURB01000012.1	Prodigal:002006	CDS	4017	4415	.	+	0	ID=LOPOCAKJ_00870;inference=ab initio prediction:Prodigal:002006;locus_tag=LOPOCAKJ_00870;product=hypothetical protein
WURB01000012.1	Prodigal:002006	CDS	4654	4872	.	+	0	ID=LOPOCAKJ_00871;inference=ab initio prediction:Prodigal:002006;locus_tag=LOPOCAKJ_00871;product=hypothetical protein
WURB01000012.1	Prodigal:002006	CDS	4973	5374	.	+	0	ID=LOPOCAKJ_00872;inference=ab initio prediction:Prodigal:002006;locus_tag=LOPOCAKJ_00872;product=hypothetical protein
WURB01000012.1	Prodigal:002006	CDS	5822	6028	.	-	0	ID=LOPOCAKJ_00873;inference=ab initio prediction:Prodigal:002006;locus_tag=LOPOCAKJ_00873;product=hypothetical protein
WURB01000012.1	Prodigal:002006	CDS	6836	6952	.	-	0	ID=LOPOCAKJ_00874;inference=ab initio prediction:Prodigal:002006;locus_tag=LOPOCAKJ_00874;product=hypothetical protein
WURB01000012.1	Aragorn:001002	tRNA	7341	7417	.	+	.	ID=LOPOCAKJ_00875;inference=COORDINATES:profile:Aragorn:001002;locus_tag=LOPOCAKJ_00875;product=tRNA-Arg(ccg)
WURB01000012.1	Prodigal:002006	CDS	8163	8474	.	+	0	ID=LOPOCAKJ_00876;inference=ab initio prediction:Prodigal:002006;locus_tag=LOPOCAKJ_00876;product=hypothetical protein
WURB01000012.1	Prodigal:002006	CDS	8678	9088	.	+	0	ID=LOPOCAKJ_00877;inference=ab initio prediction:Prodigal:002006;locus_tag=LOPOCAKJ_00877;product=hypothetical protein
WURB01000012.1	Prodigal:002006	CDS	9204	10001	.	-	0	ID=LOPOCAKJ_00878;eC_number=5.3.1.30;Name=iolB;db_xref=COG:COG3718;gene=iolB;inference=ab initio prediction:Prodigal:002006,similar to AA sequence:UniProtKB:P42413;locus_tag=LOPOCAKJ_00878;product=5-deoxy-glucuronate isomerase
WURB01000012.1	Prodigal:002006	CDS	10014	10898	.	-	0	ID=LOPOCAKJ_00879;eC_number=4.2.1.44;Name=iolE_1;db_xref=COG:COG1082;gene=iolE_1;inference=ab initio prediction:Prodigal:002006,similar to AA sequence:UniProtKB:P42416;locus_tag=LOPOCAKJ_00879;product=Inosose dehydratase
WURB01000012.1	Prodigal:002006	CDS	10921	12768	.	-	0	ID=LOPOCAKJ_00880;eC_number=3.7.1.22;Name=iolD;db_xref=COG:COG3962;gene=iolD;inference=ab initio prediction:Prodigal:002006,similar to AA sequence:UniProtKB:P42415;locus_tag=LOPOCAKJ_00880;product=3D-(3%2C5/4)-trihydroxycyclohexane-1%2C2-dione hydrolase
WURB01000012.1	Prodigal:002006	CDS	12872	14785	.	-	0	ID=LOPOCAKJ_00881;eC_number=2.7.1.92;Name=iolC;gene=iolC;inference=ab initio prediction:Prodigal:002006,protein motif:HAMAP:MF_01668;locus_tag=LOPOCAKJ_00881;product=5-dehydro-2-deoxygluconokinase
WURB01000012.1	Prodigal:002006	CDS	14935	15924	.	+	0	ID=LOPOCAKJ_00882;eC_number=1.1.1.18;Name=idhA;gene=idhA;inference=ab initio prediction:Prodigal:002006,similar to AA sequence:UniProtKB:O68965;locus_tag=LOPOCAKJ_00882;product=Inositol 2-dehydrogenase
WURB01000012.1	Prodigal:002006	CDS	16162	17025	.	-	0	ID=LOPOCAKJ_00883;Name=ybbH;db_xref=COG:COG1737;gene=ybbH;inference=ab initio prediction:Prodigal:002006,similar to AA sequence:UniProtKB:Q45581;locus_tag=LOPOCAKJ_00883;product=putative HTH-type transcriptional regulator YbbH
WURB01000012.1	Prodigal:002006	CDS	17277	18218	.	+	0	ID=LOPOCAKJ_00884;inference=ab initio prediction:Prodigal:002006;locus_tag=LOPOCAKJ_00884;product=hypothetical protein
WURB01000012.1	Prodigal:002006	CDS	18298	19440	.	+	0	ID=LOPOCAKJ_00885;Name=rbsC_1;db_xref=COG:COG1172;gene=rbsC_1;inference=ab initio prediction:Prodigal:002006,similar to AA sequence:UniProtKB:P0AGI1;locus_tag=LOPOCAKJ_00885;product=Ribose import permease protein RbsC
WURB01000012.1	Prodigal:002006	CDS	19440	20225	.	+	0	ID=LOPOCAKJ_00886;eC_number=7.5.2.-;Name=frcA_1;db_xref=COG:COG1129;gene=frcA_1;inference=ab initio prediction:Prodigal:002006,similar to AA sequence:UniProtKB:Q9F9B0;locus_tag=LOPOCAKJ_00886;product=Fructose import ATP-binding protein FrcA
WURB01000012.1	Prodigal:002006	CDS	20641	21759	.	+	0	ID=LOPOCAKJ_00887;eC_number=1.1.1.369;Name=iolG_1;gene=iolG_1;inference=ab initio prediction:Prodigal:002006,protein motif:HAMAP:MF_01671;locus_tag=LOPOCAKJ_00887;product=Inositol 2-dehydrogenase/D-chiro-inositol 3-dehydrogenase
WURB01000012.1	Prodigal:002006	CDS	21856	23658	.	-	0	ID=LOPOCAKJ_00888;eC_number=3.6.4.12;Name=recQ;db_xref=COG:COG0514;gene=recQ;inference=ab initio prediction:Prodigal:002006,similar to AA sequence:UniProtKB:P15043;locus_tag=LOPOCAKJ_00888;product=ATP-dependent DNA helicase RecQ
WURB01000012.1	Prodigal:002006	CDS	23676	24923	.	-	0	ID=LOPOCAKJ_00889;eC_number=1.3.1.114;Name=baiN;db_xref=COG:COG2081;gene=baiN;inference=ab initio prediction:Prodigal:002006,similar to AA sequence:UniProtKB:B0NAQ4;locus_tag=LOPOCAKJ_00889;product=3-dehydro-bile acid delta(4%2C6)-reductase
WURB01000012.1	Prodigal:002006	CDS	25079	25543	.	+	0	ID=LOPOCAKJ_00890;inference=ab initio prediction:Prodigal:002006;locus_tag=LOPOCAKJ_00890;product=hypothetical protein
WURB01000012.1	Prodigal:002006	CDS	25609	27387	.	+	0	ID=LOPOCAKJ_00891;inference=ab initio prediction:Prodigal:002006;locus_tag=LOPOCAKJ_00891;product=hypothetical protein
WURB01000012.1	Prodigal:002006	CDS	27569	27841	.	-	0	ID=LOPOCAKJ_00892;inference=ab initio prediction:Prodigal:002006;locus_tag=LOPOCAKJ_00892;product=hypothetical protein
WURB01000012.1	Prodigal:002006	CDS	28071	29030	.	+	0	ID=LOPOCAKJ_00893;Name=eamA_1;db_xref=COG:COG0697;gene=eamA_1;inference=ab initio prediction:Prodigal:002006,similar to AA sequence:UniProtKB:P31125;locus_tag=LOPOCAKJ_00893;product=putative amino-acid metabolite efflux pump
WURB01000012.1	Prodigal:002006	CDS	28993	29955	.	-	0	ID=LOPOCAKJ_00894;inference=ab initio prediction:Prodigal:002006;locus_tag=LOPOCAKJ_00894;product=hypothetical protein
WURB01000012.1	Prodigal:002006	CDS	30175	31290	.	+	0	ID=LOPOCAKJ_00895;eC_number=3.5.4.25;Name=ribA_1;gene=ribA_1;inference=ab initio prediction:Prodigal:002006,protein motif:HAMAP:MF_00179;locus_tag=LOPOCAKJ_00895;product=GTP cyclohydrolase-2
WURB01000012.1	Prodigal:002006	CDS	31331	32500	.	-	0	ID=LOPOCAKJ_00896;eC_number=3.5.1.32;Name=hipO_1;db_xref=COG:COG1473;gene=hipO_1;inference=ab initio prediction:Prodigal:002006,similar to AA sequence:UniProtKB:P45493;locus_tag=LOPOCAKJ_00896;product=Hippurate hydrolase
WURB01000012.1	Prodigal:002006	CDS	32594	33799	.	-	0	ID=LOPOCAKJ_00897;inference=ab initio prediction:Prodigal:002006;locus_tag=LOPOCAKJ_00897;product=hypothetical protein
WURB01000012.1	Prodigal:002006	CDS	33968	34867	.	-	0	ID=LOPOCAKJ_00898;eC_number=1.1.1.31;Name=mmsB;db_xref=COG:COG2084;gene=mmsB;inference=ab initio prediction:Prodigal:002006,similar to AA sequence:UniProtKB:P9WNY5;locus_tag=LOPOCAKJ_00898;product=putative 3-hydroxyisobutyrate dehydrogenase
WURB01000012.1	Prodigal:002006	CDS	34864	35298	.	-	0	ID=LOPOCAKJ_00899;inference=ab initio prediction:Prodigal:002006;locus_tag=LOPOCAKJ_00899;product=hypothetical protein
WURB01000012.1	Prodigal:002006	CDS	35295	35672	.	-	0	ID=LOPOCAKJ_00900;inference=ab initio prediction:Prodigal:002006;locus_tag=LOPOCAKJ_00900;product=hypothetical protein
WURB01000012.1	Prodigal:002006	CDS	35818	36969	.	-	0	ID=LOPOCAKJ_00901;eC_number=1.3.99.-;Name=acdA_1;db_xref=COG:COG1960;gene=acdA_1;inference=ab initio prediction:Prodigal:002006,similar to AA sequence:UniProtKB:P45867;locus_tag=LOPOCAKJ_00901;product=Acyl-CoA dehydrogenase
WURB01000012.1	Prodigal:002006	CDS	37219	38715	.	-	0	ID=LOPOCAKJ_00902;eC_number=1.2.1.-;Name=bauC;db_xref=COG:COG1012;gene=bauC;inference=ab initio prediction:Prodigal:002006,similar to AA sequence:UniProtKB:Q9I702;locus_tag=LOPOCAKJ_00902;product=Putative 3-oxopropanoate dehydrogenase
WURB01000012.1	Prodigal:002006	CDS	38827	39717	.	+	0	ID=LOPOCAKJ_00903;Name=hdfR_2;gene=hdfR_2;inference=ab initio prediction:Prodigal:002006,protein motif:HAMAP:MF_01233;locus_tag=LOPOCAKJ_00903;product=HTH-type transcriptional regulator HdfR
WURB01000012.1	Prodigal:002006	CDS	39874	40845	.	+	0	ID=LOPOCAKJ_00904;eC_number=2.2.1.2;Name=talB;db_xref=COG:COG0176;gene=talB;inference=ab initio prediction:Prodigal:002006,similar to AA sequence:UniProtKB:P0A870;locus_tag=LOPOCAKJ_00904;product=Transaldolase B
WURB01000012.1	Prodigal:002006	CDS	41103	42782	.	-	0	ID=LOPOCAKJ_00905;eC_number=2.2.1.6;Name=ilvG;gene=ilvG;inference=ab initio prediction:Prodigal:002006,similar to AA sequence:UniProtKB:P0DP90;locus_tag=LOPOCAKJ_00905;product=Acetolactate synthase isozyme 2 large subunit
WURB01000012.1	Prodigal:002006	CDS	42862	44409	.	-	0	ID=LOPOCAKJ_00906;eC_number=1.2.1.79;Name=gabD_1;db_xref=COG:COG1012;gene=gabD_1;inference=ab initio prediction:Prodigal:002006,similar to AA sequence:UniProtKB:P25526;locus_tag=LOPOCAKJ_00906;product=Succinate-semialdehyde dehydrogenase [NADP(+)] GabD
WURB01000012.1	Prodigal:002006	CDS	44624	45757	.	-	0	ID=LOPOCAKJ_00907;eC_number=1.4.1.18;Name=lysDH;gene=lysDH;inference=ab initio prediction:Prodigal:002006,similar to AA sequence:UniProtKB:Q9AJC6;locus_tag=LOPOCAKJ_00907;product=Lysine 6-dehydrogenase
WURB01000012.1	Prodigal:002006	CDS	45875	46303	.	+	0	ID=LOPOCAKJ_00908;Name=lrp_3;db_xref=COG:COG1522;gene=lrp_3;inference=ab initio prediction:Prodigal:002006,similar to AA sequence:UniProtKB:P0ACJ0;locus_tag=LOPOCAKJ_00908;product=Leucine-responsive regulatory protein
WURB01000012.1	Prodigal:002006	CDS	46300	47508	.	+	0	ID=LOPOCAKJ_00909;eC_number=1.5.3.19;Name=abo_1;gene=abo_1;inference=ab initio prediction:Prodigal:002006,similar to AA sequence:UniProtKB:Q8GAI3;locus_tag=LOPOCAKJ_00909;product=4-methylaminobutanoate oxidase (formaldehyde-forming)
WURB01000012.1	Prodigal:002006	CDS	47505	48227	.	-	0	ID=LOPOCAKJ_00910;inference=ab initio prediction:Prodigal:002006;locus_tag=LOPOCAKJ_00910;product=hypothetical protein
WURB01000012.1	Prodigal:002006	CDS	48386	49744	.	+	0	ID=LOPOCAKJ_00911;Name=ugpB_1;db_xref=COG:COG1653;gene=ugpB_1;inference=ab initio prediction:Prodigal:002006,similar to AA sequence:UniProtKB:P0AG80;locus_tag=LOPOCAKJ_00911;product=sn-glycerol-3-phosphate-binding periplasmic protein UgpB
WURB01000012.1	Prodigal:002006	CDS	49868	50749	.	+	0	ID=LOPOCAKJ_00912;Name=ugpA;db_xref=COG:COG1175;gene=ugpA;inference=ab initio prediction:Prodigal:002006,similar to AA sequence:UniProtKB:P10905;locus_tag=LOPOCAKJ_00912;product=sn-glycerol-3-phosphate transport system permease protein UgpA
WURB01000012.1	Prodigal:002006	CDS	50749	51594	.	+	0	ID=LOPOCAKJ_00913;Name=araQ_1;db_xref=COG:COG0395;gene=araQ_1;inference=ab initio prediction:Prodigal:002006,similar to AA sequence:UniProtKB:P94530;locus_tag=LOPOCAKJ_00913;product=L-arabinose transport system permease protein AraQ
WURB01000012.1	Prodigal:002006	CDS	51710	52789	.	+	0	ID=LOPOCAKJ_00914;eC_number=7.6.2.10;Name=ugpC_2;db_xref=COG:COG3839;gene=ugpC_2;inference=ab initio prediction:Prodigal:002006,similar to AA sequence:UniProtKB:P10907;locus_tag=LOPOCAKJ_00914;product=sn-glycerol-3-phosphate import ATP-binding protein UgpC
WURB01000012.1	Prodigal:002006	CDS	52901	54532	.	+	0	ID=LOPOCAKJ_00915;eC_number=4.3.1.3;Name=hutH_1;db_xref=COG:COG2986;gene=hutH_1;inference=ab initio prediction:Prodigal:002006,similar to AA sequence:UniProtKB:P10944;locus_tag=LOPOCAKJ_00915;product=Histidine ammonia-lyase
WURB01000012.1	Prodigal:002006	CDS	54582	54887	.	-	0	ID=LOPOCAKJ_00916;inference=ab initio prediction:Prodigal:002006;locus_tag=LOPOCAKJ_00916;product=hypothetical protein
WURB01000012.1	Prodigal:002006	CDS	54966	55511	.	+	0	ID=LOPOCAKJ_00917;inference=ab initio prediction:Prodigal:002006;locus_tag=LOPOCAKJ_00917;product=hypothetical protein
WURB01000012.1	Prodigal:002006	CDS	55489	55932	.	-	0	ID=LOPOCAKJ_00918;inference=ab initio prediction:Prodigal:002006;locus_tag=LOPOCAKJ_00918;product=hypothetical protein
WURB01000012.1	Prodigal:002006	CDS	55929	57167	.	-	0	ID=LOPOCAKJ_00919;eC_number=3.5.1.87;Name=amaB;gene=amaB;inference=ab initio prediction:Prodigal:002006,similar to AA sequence:UniProtKB:P37113;locus_tag=LOPOCAKJ_00919;product=N-carbamoyl-L-amino acid hydrolase
WURB01000012.1	Prodigal:002006	CDS	57236	58279	.	-	0	ID=LOPOCAKJ_00920;eC_number=1.18.1.2;db_xref=COG:COG0492;inference=ab initio prediction:Prodigal:002006,similar to AA sequence:UniProtKB:Q6N2U4;locus_tag=LOPOCAKJ_00920;product=Ferredoxin--NADP reductase
WURB01000012.1	Prodigal:002006	CDS	58355	58669	.	-	0	ID=LOPOCAKJ_00921;Name=cndB2;gene=cndB2;inference=ab initio prediction:Prodigal:002006,similar to AA sequence:UniProtKB:X5CWH9;locus_tag=LOPOCAKJ_00921;product=Chloroacetanilide N-alkylformylase 2%2C ferredoxin component
WURB01000012.1	Prodigal:002006	CDS	58856	59041	.	+	0	ID=LOPOCAKJ_00922;inference=ab initio prediction:Prodigal:002006;locus_tag=LOPOCAKJ_00922;product=hypothetical protein
WURB01000012.1	Prodigal:002006	CDS	59038	59751	.	-	0	ID=LOPOCAKJ_00923;Name=livF_4;db_xref=COG:COG0410;gene=livF_4;inference=ab initio prediction:Prodigal:002006,similar to AA sequence:UniProtKB:P22731;locus_tag=LOPOCAKJ_00923;product=High-affinity branched-chain amino acid transport ATP-binding protein LivF
WURB01000012.1	Prodigal:002006	CDS	59748	60524	.	-	0	ID=LOPOCAKJ_00924;eC_number=3.6.3.-;Name=lptB_3;db_xref=COG:COG1137;gene=lptB_3;inference=ab initio prediction:Prodigal:002006,similar to AA sequence:UniProtKB:P45073;locus_tag=LOPOCAKJ_00924;product=Lipopolysaccharide export system ATP-binding protein LptB
WURB01000012.1	Prodigal:002006	CDS	60521	62368	.	-	0	ID=LOPOCAKJ_00925;inference=ab initio prediction:Prodigal:002006;locus_tag=LOPOCAKJ_00925;product=hypothetical protein
WURB01000012.1	Prodigal:002006	CDS	62416	63621	.	-	0	ID=LOPOCAKJ_00926;inference=ab initio prediction:Prodigal:002006;locus_tag=LOPOCAKJ_00926;product=hypothetical protein
WURB01000012.1	Prodigal:002006	CDS	63718	64968	.	+	0	ID=LOPOCAKJ_00927;eC_number=6.3.5.7;Name=gatA_1;gene=gatA_1;inference=ab initio prediction:Prodigal:002006,similar to AA sequence:UniProtKB:P63489;locus_tag=LOPOCAKJ_00927;product=Glutamyl-tRNA(Gln) amidotransferase subunit A
WURB01000012.1	Prodigal:002006	CDS	65045	65926	.	+	0	ID=LOPOCAKJ_00928;eC_number=3.1.1.15;Name=araB_1;gene=araB_1;inference=ab initio prediction:Prodigal:002006,similar to AA sequence:UniProtKB:Q1JUP5;locus_tag=LOPOCAKJ_00928;product=L-arabinolactonase
WURB01000012.1	Prodigal:002006	CDS	65930	66943	.	+	0	ID=LOPOCAKJ_00929;eC_number=5.1.3.3;Name=mro;db_xref=COG:COG2017;gene=mro;inference=ab initio prediction:Prodigal:002006,similar to AA sequence:UniProtKB:P05149;locus_tag=LOPOCAKJ_00929;product=Aldose 1-epimerase
WURB01000012.1	Prodigal:002006	CDS	67026	67223	.	+	0	ID=LOPOCAKJ_00930;inference=ab initio prediction:Prodigal:002006;locus_tag=LOPOCAKJ_00930;product=hypothetical protein
WURB01000012.1	Prodigal:002006	CDS	67252	69312	.	-	0	ID=LOPOCAKJ_00931;eC_number=3.4.15.5;Name=dcp;db_xref=COG:COG0339;gene=dcp;inference=ab initio prediction:Prodigal:002006,similar to AA sequence:UniProtKB:P24171;locus_tag=LOPOCAKJ_00931;product=Dipeptidyl carboxypeptidase
WURB01000012.1	Prodigal:002006	CDS	69465	70328	.	-	0	ID=LOPOCAKJ_00932;inference=ab initio prediction:Prodigal:002006;locus_tag=LOPOCAKJ_00932;product=hypothetical protein
WURB01000012.1	Prodigal:002006	CDS	70427	72445	.	+	0	ID=LOPOCAKJ_00933;inference=ab initio prediction:Prodigal:002006;locus_tag=LOPOCAKJ_00933;product=hypothetical protein
WURB01000012.1	Prodigal:002006	CDS	72448	73431	.	-	0	ID=LOPOCAKJ_00934;Name=ddpF_1;db_xref=COG:COG1124;gene=ddpF_1;inference=ab initio prediction:Prodigal:002006,similar to AA sequence:UniProtKB:P77622;locus_tag=LOPOCAKJ_00934;product=putative D%2CD-dipeptide transport ATP-binding protein DdpF
WURB01000012.1	Prodigal:002006	CDS	73428	74444	.	-	0	ID=LOPOCAKJ_00935;Name=dppD_1;db_xref=COG:COG0444;gene=dppD_1;inference=ab initio prediction:Prodigal:002006,similar to AA sequence:UniProtKB:P0AAG0;locus_tag=LOPOCAKJ_00935;product=Dipeptide transport ATP-binding protein DppD
WURB01000012.1	Prodigal:002006	CDS	74447	75358	.	-	0	ID=LOPOCAKJ_00936;Name=dppC_1;db_xref=COG:COG1173;gene=dppC_1;inference=ab initio prediction:Prodigal:002006,similar to AA sequence:UniProtKB:P0AEG1;locus_tag=LOPOCAKJ_00936;product=Dipeptide transport system permease protein DppC
WURB01000012.1	Prodigal:002006	CDS	75355	76365	.	-	0	ID=LOPOCAKJ_00937;Name=dppB_2;db_xref=COG:COG0601;gene=dppB_2;inference=ab initio prediction:Prodigal:002006,similar to AA sequence:UniProtKB:P0AEF8;locus_tag=LOPOCAKJ_00937;product=Dipeptide transport system permease protein DppB
WURB01000012.1	Prodigal:002006	CDS	76430	78031	.	-	0	ID=LOPOCAKJ_00938;Name=dppA_1;db_xref=COG:COG0747;gene=dppA_1;inference=ab initio prediction:Prodigal:002006,similar to AA sequence:UniProtKB:P23847;locus_tag=LOPOCAKJ_00938;product=Periplasmic dipeptide transport protein
WURB01000012.1	Prodigal:002006	CDS	78359	80431	.	-	0	ID=LOPOCAKJ_00939;eC_number=3.4.-.-;Name=bepA_3;gene=bepA_3;inference=ab initio prediction:Prodigal:002006,protein motif:HAMAP:MF_00997;locus_tag=LOPOCAKJ_00939;product=Beta-barrel assembly-enhancing protease
WURB01000012.1	Prodigal:002006	CDS	80422	81519	.	-	0	ID=LOPOCAKJ_00940;inference=ab initio prediction:Prodigal:002006;locus_tag=LOPOCAKJ_00940;product=hypothetical protein
WURB01000012.1	Prodigal:002006	CDS	81516	84038	.	-	0	ID=LOPOCAKJ_00941;inference=ab initio prediction:Prodigal:002006;locus_tag=LOPOCAKJ_00941;product=hypothetical protein
WURB01000012.1	Prodigal:002006	CDS	84048	86243	.	-	0	ID=LOPOCAKJ_00942;eC_number=2.4.1.12;Name=bcsA;db_xref=COG:COG1215;gene=bcsA;inference=ab initio prediction:Prodigal:002006,similar to AA sequence:UniProtKB:P37653;locus_tag=LOPOCAKJ_00942;product=Cellulose synthase catalytic subunit [UDP-forming]
WURB01000012.1	Prodigal:002006	CDS	86418	87380	.	-	0	ID=LOPOCAKJ_00943;inference=ab initio prediction:Prodigal:002006;locus_tag=LOPOCAKJ_00943;product=hypothetical protein
WURB01000012.1	Prodigal:002006	CDS	87725	88912	.	+	0	ID=LOPOCAKJ_00944;Name=bcr_1;gene=bcr_1;inference=ab initio prediction:Prodigal:002006,similar to AA sequence:UniProtKB:P28246;locus_tag=LOPOCAKJ_00944;product=Bicyclomycin resistance protein
WURB01000012.1	Prodigal:002006	CDS	88903	89799	.	-	0	ID=LOPOCAKJ_00945;Name=gcvA_2;gene=gcvA_2;inference=ab initio prediction:Prodigal:002006,similar to AA sequence:UniProtKB:P0A9F6;locus_tag=LOPOCAKJ_00945;product=Glycine cleavage system transcriptional activator
WURB01000012.1	Prodigal:002006	CDS	89944	91143	.	+	0	ID=LOPOCAKJ_00946;eC_number=1.3.99.-;Name=acdA_2;db_xref=COG:COG1960;gene=acdA_2;inference=ab initio prediction:Prodigal:002006,similar to AA sequence:UniProtKB:P45867;locus_tag=LOPOCAKJ_00946;product=Acyl-CoA dehydrogenase
WURB01000012.1	Prodigal:002006	CDS	91159	91965	.	+	0	ID=LOPOCAKJ_00947;eC_number=1.17.1.8;Name=dapB_1;db_xref=COG:COG0289;gene=dapB_1;inference=ab initio prediction:Prodigal:002006,similar to AA sequence:UniProtKB:Q3MFY8;locus_tag=LOPOCAKJ_00947;product=4-hydroxy-tetrahydrodipicolinate reductase
WURB01000012.1	Prodigal:002006	CDS	91972	93144	.	+	0	ID=LOPOCAKJ_00948;eC_number=2.8.3.19;Name=yfdE_1;db_xref=COG:COG1804;gene=yfdE_1;inference=ab initio prediction:Prodigal:002006,similar to AA sequence:UniProtKB:P76518;locus_tag=LOPOCAKJ_00948;product=Acetyl-CoA:oxalate CoA-transferase
WURB01000012.1	Prodigal:002006	CDS	93185	93754	.	-	0	ID=LOPOCAKJ_00949;Name=betI_1;gene=betI_1;inference=ab initio prediction:Prodigal:002006,protein motif:HAMAP:MF_00768;locus_tag=LOPOCAKJ_00949;product=HTH-type transcriptional regulator BetI
WURB01000012.1	Prodigal:002006	CDS	93899	95032	.	+	0	ID=LOPOCAKJ_00950;Name=mdtA_1;gene=mdtA_1;inference=ab initio prediction:Prodigal:002006,similar to AA sequence:UniProtKB:P76397;locus_tag=LOPOCAKJ_00950;product=Multidrug resistance protein MdtA
WURB01000012.1	Prodigal:002006	CDS	95043	98126	.	+	0	ID=LOPOCAKJ_00951;Name=bepE_1;gene=bepE_1;inference=ab initio prediction:Prodigal:002006,similar to AA sequence:UniProtKB:Q8G2M6;locus_tag=LOPOCAKJ_00951;product=Efflux pump membrane transporter BepE
WURB01000012.1	Prodigal:002006	CDS	98222	98680	.	-	0	ID=LOPOCAKJ_00952;Name=zur_1;db_xref=COG:COG0735;gene=zur_1;inference=ab initio prediction:Prodigal:002006,similar to AA sequence:UniProtKB:P0AC51;locus_tag=LOPOCAKJ_00952;product=Zinc uptake regulation protein
WURB01000012.1	Prodigal:002006	CDS	98902	99309	.	-	0	ID=LOPOCAKJ_00953;Name=zur_2;db_xref=COG:COG0735;gene=zur_2;inference=ab initio prediction:Prodigal:002006,similar to AA sequence:UniProtKB:P0AC51;locus_tag=LOPOCAKJ_00953;product=Zinc uptake regulation protein
WURB01000012.1	Prodigal:002006	CDS	99469	100644	.	-	0	ID=LOPOCAKJ_00954;eC_number=1.1.99.28;Name=gfo;gene=gfo;inference=ab initio prediction:Prodigal:002006,similar to AA sequence:UniProtKB:Q07982;locus_tag=LOPOCAKJ_00954;product=Glucose--fructose oxidoreductase
WURB01000012.1	Prodigal:002006	CDS	100659	101720	.	-	0	ID=LOPOCAKJ_00955;eC_number=4.2.1.44;Name=iolE_2;gene=iolE_2;inference=ab initio prediction:Prodigal:002006,protein motif:HAMAP:MF_01672;locus_tag=LOPOCAKJ_00955;product=Inosose dehydratase
WURB01000012.1	Prodigal:002006	CDS	101844	102794	.	-	0	ID=LOPOCAKJ_00956;Name=rbsB_1;db_xref=COG:COG1879;gene=rbsB_1;inference=ab initio prediction:Prodigal:002006,similar to AA sequence:UniProtKB:P02925;locus_tag=LOPOCAKJ_00956;product=Ribose import binding protein RbsB
WURB01000012.1	Prodigal:002006	CDS	102861	103859	.	-	0	ID=LOPOCAKJ_00957;Name=rbsC_2;db_xref=COG:COG1172;gene=rbsC_2;inference=ab initio prediction:Prodigal:002006,similar to AA sequence:UniProtKB:P0AGI1;locus_tag=LOPOCAKJ_00957;product=Ribose import permease protein RbsC
WURB01000012.1	Prodigal:002006	CDS	103856	105376	.	-	0	ID=LOPOCAKJ_00958;eC_number=7.5.2.7;Name=rbsA_1;db_xref=COG:COG1129;gene=rbsA_1;inference=ab initio prediction:Prodigal:002006,similar to AA sequence:UniProtKB:P04983;locus_tag=LOPOCAKJ_00958;product=Ribose import ATP-binding protein RbsA
WURB01000012.1	Prodigal:002006	CDS	105633	106751	.	+	0	ID=LOPOCAKJ_00959;Name=cytR_1;db_xref=COG:COG1609;gene=cytR_1;inference=ab initio prediction:Prodigal:002006,similar to AA sequence:UniProtKB:P0ACN7;locus_tag=LOPOCAKJ_00959;product=HTH-type transcriptional repressor CytR
WURB01000012.1	Prodigal:002006	CDS	106691	107071	.	-	0	ID=LOPOCAKJ_00960;inference=ab initio prediction:Prodigal:002006;locus_tag=LOPOCAKJ_00960;product=hypothetical protein
WURB01000012.1	Prodigal:002006	CDS	107426	107884	.	+	0	ID=LOPOCAKJ_00961;eC_number=2.5.1.-;Name=fosB2;db_xref=COG:COG0346;gene=fosB2;inference=ab initio prediction:Prodigal:002006,similar to AA sequence:UniProtKB:Q81W73;locus_tag=LOPOCAKJ_00961;product=Metallothiol transferase FosB 2
WURB01000012.1	Prodigal:002006	CDS	107877	109508	.	-	0	ID=LOPOCAKJ_00962;eC_number=5.4.2.2;Name=pgm;db_xref=COG:COG0033;gene=pgm;inference=ab initio prediction:Prodigal:002006,similar to AA sequence:UniProtKB:P39671;locus_tag=LOPOCAKJ_00962;product=Phosphoglucomutase
WURB01000012.1	Prodigal:002006	CDS	109795	111417	.	+	0	ID=LOPOCAKJ_00963;Name=yheS_1;db_xref=COG:COG0488;gene=yheS_1;inference=ab initio prediction:Prodigal:002006,similar to AA sequence:UniProtKB:P63389;locus_tag=LOPOCAKJ_00963;product=putative ABC transporter ATP-binding protein YheS
WURB01000012.1	Prodigal:002006	CDS	111482	112240	.	-	0	ID=LOPOCAKJ_00964;eC_number=7.2.2.-;Name=yclP;db_xref=COG:COG4604;gene=yclP;inference=ab initio prediction:Prodigal:002006,similar to AA sequence:UniProtKB:P94420;locus_tag=LOPOCAKJ_00964;product=Petrobactin import ATP-binding protein YclP
WURB01000012.1	Prodigal:002006	CDS	112237	113196	.	-	0	ID=LOPOCAKJ_00965;Name=yclO;db_xref=COG:COG4605;gene=yclO;inference=ab initio prediction:Prodigal:002006,similar to AA sequence:UniProtKB:P94419;locus_tag=LOPOCAKJ_00965;product=Petrobactin import system permease protein YclO
WURB01000012.1	Prodigal:002006	CDS	113189	114151	.	-	0	ID=LOPOCAKJ_00966;Name=yclN;db_xref=COG:COG4606;gene=yclN;inference=ab initio prediction:Prodigal:002006,similar to AA sequence:UniProtKB:P94418;locus_tag=LOPOCAKJ_00966;product=Petrobactin import system permease protein YclN
WURB01000012.1	Prodigal:002006	CDS	114272	115204	.	-	0	ID=LOPOCAKJ_00967;Name=yclQ;db_xref=COG:COG4607;gene=yclQ;inference=ab initio prediction:Prodigal:002006,similar to AA sequence:UniProtKB:P94421;locus_tag=LOPOCAKJ_00967;product=Petrobactin-binding protein YclQ
WURB01000012.1	Prodigal:002006	CDS	115250	116011	.	-	0	ID=LOPOCAKJ_00968;Name=viuB;db_xref=COG:COG2375;gene=viuB;inference=ab initio prediction:Prodigal:002006,similar to AA sequence:UniProtKB:A5F660;locus_tag=LOPOCAKJ_00968;product=Vibriobactin utilization protein ViuB
WURB01000012.1	Prodigal:002006	CDS	116078	118165	.	-	0	ID=LOPOCAKJ_00969;Name=cirA;db_xref=COG:COG4771;gene=cirA;inference=ab initio prediction:Prodigal:002006,similar to AA sequence:UniProtKB:P17315;locus_tag=LOPOCAKJ_00969;product=Colicin I receptor
WURB01000012.1	Prodigal:002006	CDS	118601	119947	.	+	0	ID=LOPOCAKJ_00970;eC_number=2.4.2.18;Name=trpD_1;gene=trpD_1;inference=ab initio prediction:Prodigal:002006,protein motif:HAMAP:MF_00211;locus_tag=LOPOCAKJ_00970;product=Anthranilate phosphoribosyltransferase
WURB01000012.1	Prodigal:002006	CDS	119944	120381	.	+	0	ID=LOPOCAKJ_00971;inference=ab initio prediction:Prodigal:002006;locus_tag=LOPOCAKJ_00971;product=hypothetical protein
WURB01000012.1	Prodigal:002006	CDS	120511	122406	.	+	0	ID=LOPOCAKJ_00972;eC_number=3.4.24.-;Name=ftsH4;gene=ftsH4;inference=ab initio prediction:Prodigal:002006,similar to AA sequence:UniProtKB:P73437;locus_tag=LOPOCAKJ_00972;product=ATP-dependent zinc metalloprotease FtsH 4
WURB01000012.1	Prodigal:002006	CDS	122551	123645	.	+	0	ID=LOPOCAKJ_00973;eC_number=2.4.1.250;Name=mshA_6;gene=mshA_6;inference=ab initio prediction:Prodigal:002006,protein motif:HAMAP:MF_01695;locus_tag=LOPOCAKJ_00973;product=D-inositol-3-phosphate glycosyltransferase
WURB01000012.1	Prodigal:002006	CDS	123660	125885	.	+	0	ID=LOPOCAKJ_00974;inference=ab initio prediction:Prodigal:002006;locus_tag=LOPOCAKJ_00974;product=hypothetical protein
WURB01000012.1	Prodigal:002006	CDS	125944	127368	.	-	0	ID=LOPOCAKJ_00975;eC_number=3.4.21.107;Name=degQ_2;db_xref=COG:COG0265;gene=degQ_2;inference=ab initio prediction:Prodigal:002006,similar to AA sequence:UniProtKB:P39099;locus_tag=LOPOCAKJ_00975;product=Periplasmic pH-dependent serine endoprotease DegQ
WURB01000013.1	Prodigal:002006	CDS	27	731	.	+	0	ID=LOPOCAKJ_00976;eC_number=2.3.1.37;Name=hemA_1;db_xref=COG:COG0156;gene=hemA_1;inference=ab initio prediction:Prodigal:002006,similar to AA sequence:UniProtKB:P18079;locus_tag=LOPOCAKJ_00976;product=5-aminolevulinate synthase
WURB01000013.1	Prodigal:002006	CDS	728	1975	.	+	0	ID=LOPOCAKJ_00977;Name=mdtA_2;gene=mdtA_2;inference=ab initio prediction:Prodigal:002006,similar to AA sequence:UniProtKB:P76397;locus_tag=LOPOCAKJ_00977;product=Multidrug resistance protein MdtA
WURB01000013.1	Prodigal:002006	CDS	1972	5055	.	+	0	ID=LOPOCAKJ_00978;Name=mdtC;db_xref=COG:COG0841;gene=mdtC;inference=ab initio prediction:Prodigal:002006,similar to AA sequence:UniProtKB:B1IYZ8;locus_tag=LOPOCAKJ_00978;product=Multidrug resistance protein MdtC
WURB01000013.1	Prodigal:002006	CDS	5721	6305	.	+	0	ID=LOPOCAKJ_00979;inference=ab initio prediction:Prodigal:002006;locus_tag=LOPOCAKJ_00979;product=hypothetical protein
WURB01000013.1	Prodigal:002006	CDS	6307	7728	.	+	0	ID=LOPOCAKJ_00980;eC_number=7.1.1.7;Name=cydA;db_xref=COG:COG1271;gene=cydA;inference=ab initio prediction:Prodigal:002006,similar to AA sequence:UniProtKB:P0ABJ9;locus_tag=LOPOCAKJ_00980;product=Cytochrome bd-I ubiquinol oxidase subunit 1
WURB01000013.1	Prodigal:002006	CDS	7732	8739	.	+	0	ID=LOPOCAKJ_00981;eC_number=7.1.1.7;Name=cydB_1;db_xref=COG:COG1294;gene=cydB_1;inference=ab initio prediction:Prodigal:002006,similar to AA sequence:UniProtKB:P0ABK2;locus_tag=LOPOCAKJ_00981;product=Cytochrome bd-I ubiquinol oxidase subunit 2
WURB01000013.1	Prodigal:002006	CDS	8739	8864	.	+	0	ID=LOPOCAKJ_00982;inference=ab initio prediction:Prodigal:002006;locus_tag=LOPOCAKJ_00982;product=hypothetical protein
WURB01000013.1	Prodigal:002006	CDS	8927	9376	.	+	0	ID=LOPOCAKJ_00983;inference=ab initio prediction:Prodigal:002006;locus_tag=LOPOCAKJ_00983;product=hypothetical protein
WURB01000013.1	Prodigal:002006	CDS	10060	10737	.	-	0	ID=LOPOCAKJ_00984;eC_number=4.1.3.16;Name=proA_1;gene=proA_1;inference=ab initio prediction:Prodigal:002006,similar to AA sequence:UniProtKB:Q9AQI0;locus_tag=LOPOCAKJ_00984;product=4-hydroxy-4-methyl-2-oxoglutarate aldolase/4-carboxy-4-hydroxy-2-oxoadipate aldolase
WURB01000013.1	Prodigal:002006	CDS	10784	12019	.	-	0	ID=LOPOCAKJ_00985;eC_number=2.8.3.22;Name=smtB;db_xref=COG:COG1804;gene=smtB;inference=ab initio prediction:Prodigal:002006,similar to AA sequence:UniProtKB:Q1KLK0;locus_tag=LOPOCAKJ_00985;product=Succinyl-CoA--L-malate CoA-transferase beta subunit
WURB01000013.1	Prodigal:002006	CDS	12021	12911	.	-	0	ID=LOPOCAKJ_00986;eC_number=3.1.2.30;Name=mcl2_2;db_xref=COG:COG2301;gene=mcl2_2;inference=ab initio prediction:Prodigal:002006,similar to AA sequence:UniProtKB:D3JV05;locus_tag=LOPOCAKJ_00986;product=(3S)-malyl-CoA thioesterase
WURB01000013.1	Prodigal:002006	CDS	13021	13986	.	-	0	ID=LOPOCAKJ_00987;inference=ab initio prediction:Prodigal:002006;locus_tag=LOPOCAKJ_00987;product=hypothetical protein
WURB01000013.1	Prodigal:002006	CDS	14135	15004	.	+	0	ID=LOPOCAKJ_00988;Name=gltR;db_xref=COG:COG0583;gene=gltR;inference=ab initio prediction:Prodigal:002006,similar to AA sequence:UniProtKB:P94501;locus_tag=LOPOCAKJ_00988;product=HTH-type transcriptional regulator GltR
WURB01000013.1	Prodigal:002006	CDS	15337	16113	.	-	0	ID=LOPOCAKJ_00989;eC_number=2.7.13.3;Name=rcsC_6;gene=rcsC_6;inference=ab initio prediction:Prodigal:002006,protein motif:HAMAP:MF_00979;locus_tag=LOPOCAKJ_00989;product=Sensor histidine kinase RcsC
WURB01000013.1	Prodigal:002006	CDS	16446	17015	.	+	0	ID=LOPOCAKJ_00990;inference=ab initio prediction:Prodigal:002006;locus_tag=LOPOCAKJ_00990;product=hypothetical protein
WURB01000013.1	Prodigal:002006	CDS	17643	18752	.	+	0	ID=LOPOCAKJ_00991;inference=ab initio prediction:Prodigal:002006;locus_tag=LOPOCAKJ_00991;product=hypothetical protein
WURB01000013.1	Prodigal:002006	CDS	18780	19553	.	+	0	ID=LOPOCAKJ_00992;inference=ab initio prediction:Prodigal:002006;locus_tag=LOPOCAKJ_00992;product=hypothetical protein
WURB01000013.1	Prodigal:002006	CDS	19573	20061	.	+	0	ID=LOPOCAKJ_00993;inference=ab initio prediction:Prodigal:002006;locus_tag=LOPOCAKJ_00993;product=hypothetical protein
WURB01000013.1	Prodigal:002006	CDS	20270	21553	.	+	0	ID=LOPOCAKJ_00994;inference=ab initio prediction:Prodigal:002006;locus_tag=LOPOCAKJ_00994;product=hypothetical protein
WURB01000013.1	Prodigal:002006	CDS	21979	22758	.	+	0	ID=LOPOCAKJ_00995;eC_number=2.7.7.47;Name=ant1;gene=ant1;inference=ab initio prediction:Prodigal:002006,similar to AA sequence:UniProtKB:P0A0D1;locus_tag=LOPOCAKJ_00995;product=Streptomycin 3''-adenylyltransferase
WURB01000013.1	Prodigal:002006	CDS	23266	23514	.	+	0	ID=LOPOCAKJ_00996;inference=ab initio prediction:Prodigal:002006;locus_tag=LOPOCAKJ_00996;product=hypothetical protein
WURB01000013.1	Prodigal:002006	CDS	23548	24192	.	-	0	ID=LOPOCAKJ_00997;inference=ab initio prediction:Prodigal:002006;locus_tag=LOPOCAKJ_00997;product=hypothetical protein
WURB01000013.1	Prodigal:002006	CDS	24495	24830	.	+	0	ID=LOPOCAKJ_00998;inference=ab initio prediction:Prodigal:002006;locus_tag=LOPOCAKJ_00998;product=hypothetical protein
WURB01000013.1	Prodigal:002006	CDS	24928	25089	.	-	0	ID=LOPOCAKJ_00999;inference=ab initio prediction:Prodigal:002006;locus_tag=LOPOCAKJ_00999;product=hypothetical protein
WURB01000013.1	Prodigal:002006	CDS	25547	25756	.	+	0	ID=LOPOCAKJ_01000;Name=cspA_2;db_xref=COG:COG1278;gene=cspA_2;inference=ab initio prediction:Prodigal:002006,similar to AA sequence:UniProtKB:Q9Z3S6;locus_tag=LOPOCAKJ_01000;product=Cold shock protein CspA
WURB01000013.1	Prodigal:002006	CDS	25853	26131	.	+	0	ID=LOPOCAKJ_01001;Name=infA_2;gene=infA_2;inference=ab initio prediction:Prodigal:002006,protein motif:HAMAP:MF_00075;locus_tag=LOPOCAKJ_01001;product=Translation initiation factor IF-1
WURB01000013.1	Prodigal:002006	CDS	26174	26437	.	+	0	ID=LOPOCAKJ_01002;inference=ab initio prediction:Prodigal:002006;locus_tag=LOPOCAKJ_01002;product=hypothetical protein
WURB01000013.1	Prodigal:002006	CDS	26457	26687	.	+	0	ID=LOPOCAKJ_01003;inference=ab initio prediction:Prodigal:002006;locus_tag=LOPOCAKJ_01003;product=hypothetical protein
WURB01000013.1	Prodigal:002006	CDS	26713	27432	.	+	0	ID=LOPOCAKJ_01004;inference=ab initio prediction:Prodigal:002006;locus_tag=LOPOCAKJ_01004;product=hypothetical protein
WURB01000013.1	Prodigal:002006	CDS	27982	28887	.	-	0	ID=LOPOCAKJ_01005;Name=cntI_2;gene=cntI_2;inference=ab initio prediction:Prodigal:002006,similar to AA sequence:UniProtKB:Q9HUX6;locus_tag=LOPOCAKJ_01005;product=Pseudopaline exporter CntI
WURB01000013.1	Prodigal:002006	CDS	28903	31299	.	-	0	ID=LOPOCAKJ_01006;eC_number=3.5.1.115;Name=mca;gene=mca;inference=ab initio prediction:Prodigal:002006,protein motif:HAMAP:MF_01482;locus_tag=LOPOCAKJ_01006;product=Mycothiol S-conjugate amidase
WURB01000013.1	Prodigal:002006	CDS	31283	32542	.	-	0	ID=LOPOCAKJ_01007;Name=nagC_1;db_xref=COG:COG1940;gene=nagC_1;inference=ab initio prediction:Prodigal:002006,similar to AA sequence:UniProtKB:P0AF20;locus_tag=LOPOCAKJ_01007;product=N-acetylglucosamine repressor
WURB01000013.1	Prodigal:002006	CDS	32711	33964	.	+	0	ID=LOPOCAKJ_01008;inference=ab initio prediction:Prodigal:002006;locus_tag=LOPOCAKJ_01008;product=hypothetical protein
WURB01000013.1	Prodigal:002006	CDS	33988	34914	.	+	0	ID=LOPOCAKJ_01009;Name=lacF_1;gene=lacF_1;inference=ab initio prediction:Prodigal:002006,similar to AA sequence:UniProtKB:P29823;locus_tag=LOPOCAKJ_01009;product=Lactose transport system permease protein LacF
WURB01000013.1	Prodigal:002006	CDS	34947	35765	.	+	0	ID=LOPOCAKJ_01010;Name=araQ_2;db_xref=COG:COG0395;gene=araQ_2;inference=ab initio prediction:Prodigal:002006,similar to AA sequence:UniProtKB:P94530;locus_tag=LOPOCAKJ_01010;product=L-arabinose transport system permease protein AraQ
WURB01000013.1	Prodigal:002006	CDS	35771	37279	.	+	0	ID=LOPOCAKJ_01011;eC_number=4.3.2.1;Name=argH_1;db_xref=COG:COG0165;gene=argH_1;inference=ab initio prediction:Prodigal:002006,similar to AA sequence:UniProtKB:Q5SLL0;locus_tag=LOPOCAKJ_01011;product=Argininosuccinate lyase
WURB01000013.1	Prodigal:002006	CDS	37279	38349	.	+	0	ID=LOPOCAKJ_01012;eC_number=7.5.2.-;Name=msmX_2;db_xref=COG:COG3839;gene=msmX_2;inference=ab initio prediction:Prodigal:002006,similar to AA sequence:UniProtKB:P94360;locus_tag=LOPOCAKJ_01012;product=Oligosaccharides import ATP-binding protein MsmX
WURB01000013.1	Prodigal:002006	CDS	38346	39239	.	+	0	ID=LOPOCAKJ_01013;eC_number=2.7.1.45;Name=kdgK_1;db_xref=COG:COG0524;gene=kdgK_1;inference=ab initio prediction:Prodigal:002006,similar to AA sequence:UniProtKB:P50845;locus_tag=LOPOCAKJ_01013;product=2-dehydro-3-deoxygluconokinase
WURB01000013.1	Prodigal:002006	CDS	39597	40325	.	+	0	ID=LOPOCAKJ_01014;Name=kipR_1;db_xref=COG:COG1414;gene=kipR_1;inference=ab initio prediction:Prodigal:002006,similar to AA sequence:UniProtKB:P42968;locus_tag=LOPOCAKJ_01014;product=HTH-type transcriptional regulator KipR
WURB01000013.1	Prodigal:002006	CDS	40350	41093	.	+	0	ID=LOPOCAKJ_01015;Name=glnH;db_xref=COG:COG0834;gene=glnH;inference=ab initio prediction:Prodigal:002006,similar to AA sequence:UniProtKB:P0AEQ3;locus_tag=LOPOCAKJ_01015;product=Glutamine-binding periplasmic protein
WURB01000013.1	Prodigal:002006	CDS	41123	41791	.	+	0	ID=LOPOCAKJ_01016;Name=glnP_1;db_xref=COG:COG0765;gene=glnP_1;inference=ab initio prediction:Prodigal:002006,similar to AA sequence:UniProtKB:P0AEQ6;locus_tag=LOPOCAKJ_01016;product=Glutamine transport system permease protein GlnP
WURB01000013.1	Prodigal:002006	CDS	41788	42555	.	+	0	ID=LOPOCAKJ_01017;Name=artM_1;db_xref=COG:COG1126;gene=artM_1;inference=ab initio prediction:Prodigal:002006,similar to AA sequence:UniProtKB:P54537;locus_tag=LOPOCAKJ_01017;product=Arginine transport ATP-binding protein ArtM
WURB01000013.1	Prodigal:002006	CDS	42562	43530	.	+	0	ID=LOPOCAKJ_01018;eC_number=3.5.3.8;Name=hutG_1;db_xref=COG:COG0010;gene=hutG_1;inference=ab initio prediction:Prodigal:002006,similar to AA sequence:UniProtKB:Q9KSQ2;locus_tag=LOPOCAKJ_01018;product=Formimidoylglutamase
WURB01000013.1	Prodigal:002006	CDS	43773	45203	.	-	0	ID=LOPOCAKJ_01019;eC_number=2.7.1.40;Name=ttuE_2;gene=ttuE_2;inference=ab initio prediction:Prodigal:002006,similar to AA sequence:UniProtKB:Q44473;locus_tag=LOPOCAKJ_01019;product=Pyruvate kinase
WURB01000013.1	Prodigal:002006	CDS	45207	46490	.	-	0	ID=LOPOCAKJ_01020;eC_number=1.1.1.81;Name=ttuD_1;gene=ttuD_1;inference=ab initio prediction:Prodigal:002006,similar to AA sequence:UniProtKB:Q44472;locus_tag=LOPOCAKJ_01020;product=Putative hydroxypyruvate reductase
WURB01000013.1	Prodigal:002006	CDS	46604	48109	.	-	0	ID=LOPOCAKJ_01021;inference=ab initio prediction:Prodigal:002006;locus_tag=LOPOCAKJ_01021;product=hypothetical protein
WURB01000013.1	Prodigal:002006	CDS	48124	48621	.	-	0	ID=LOPOCAKJ_01022;inference=ab initio prediction:Prodigal:002006;locus_tag=LOPOCAKJ_01022;product=hypothetical protein
WURB01000013.1	Prodigal:002006	CDS	48778	49851	.	-	0	ID=LOPOCAKJ_01023;eC_number=1.1.1.93;Name=ttuC'_1;gene=ttuC'_1;inference=ab initio prediction:Prodigal:002006,similar to AA sequence:UniProtKB:P70792;locus_tag=LOPOCAKJ_01023;product=putative tartrate dehydrogenase/decarboxylase TtuC'
WURB01000013.1	Prodigal:002006	CDS	49937	50908	.	-	0	ID=LOPOCAKJ_01024;inference=ab initio prediction:Prodigal:002006,similar to AA sequence:UniProtKB:B3EWP1;locus_tag=LOPOCAKJ_01024;note=UPF0065 protein in clcB-clcD intergenic region;product=hypothetical protein
WURB01000013.1	Prodigal:002006	CDS	51054	51833	.	+	0	ID=LOPOCAKJ_01025;Name=fadR;gene=fadR;inference=ab initio prediction:Prodigal:002006,protein motif:HAMAP:MF_00696;locus_tag=LOPOCAKJ_01025;product=Fatty acid metabolism regulator protein
WURB01000013.1	Prodigal:002006	CDS	51969	52178	.	-	0	ID=LOPOCAKJ_01026;inference=ab initio prediction:Prodigal:002006;locus_tag=LOPOCAKJ_01026;product=hypothetical protein
WURB01000013.1	Prodigal:002006	CDS	52336	54630	.	-	0	ID=LOPOCAKJ_01027;eC_number=1.2.5.2;inference=ab initio prediction:Prodigal:002006,similar to AA sequence:UniProtKB:P17201;locus_tag=LOPOCAKJ_01027;product=Membrane-bound aldehyde dehydrogenase [pyrroloquinoline-quinone]
WURB01000013.1	Prodigal:002006	CDS	54627	55085	.	-	0	ID=LOPOCAKJ_01028;eC_number=1.3.99.16;Name=iorA_1;gene=iorA_1;inference=ab initio prediction:Prodigal:002006,similar to AA sequence:UniProtKB:Q51697;locus_tag=LOPOCAKJ_01028;product=Isoquinoline 1-oxidoreductase subunit alpha
WURB01000013.1	Prodigal:002006	CDS	55270	55677	.	-	0	ID=LOPOCAKJ_01029;inference=ab initio prediction:Prodigal:002006;locus_tag=LOPOCAKJ_01029;product=hypothetical protein
WURB01000013.1	Prodigal:002006	CDS	56031	56336	.	+	0	ID=LOPOCAKJ_01030;db_xref=COG:COG3039;inference=ab initio prediction:Prodigal:002006,similar to AA sequence:ISfinder:ISMpo8;locus_tag=LOPOCAKJ_01030;product=IS5 family transposase ISMpo8
WURB01000013.1	Prodigal:002006	CDS	56369	56743	.	+	0	ID=LOPOCAKJ_01031;inference=ab initio prediction:Prodigal:002006;locus_tag=LOPOCAKJ_01031;product=hypothetical protein
WURB01000013.1	Prodigal:002006	CDS	57514	58092	.	-	0	ID=LOPOCAKJ_01032;inference=ab initio prediction:Prodigal:002006;locus_tag=LOPOCAKJ_01032;product=hypothetical protein
WURB01000013.1	Prodigal:002006	CDS	58288	58536	.	+	0	ID=LOPOCAKJ_01033;inference=ab initio prediction:Prodigal:002006;locus_tag=LOPOCAKJ_01033;product=hypothetical protein
WURB01000013.1	Prodigal:002006	CDS	58785	59645	.	-	0	ID=LOPOCAKJ_01034;Name=pcaR_2;db_xref=COG:COG1414;gene=pcaR_2;inference=ab initio prediction:Prodigal:002006,similar to AA sequence:UniProtKB:Q52154;locus_tag=LOPOCAKJ_01034;product=Pca regulon regulatory protein
WURB01000013.1	Prodigal:002006	CDS	59828	61426	.	+	0	ID=LOPOCAKJ_01035;Name=oppA_2;db_xref=COG:COG4166;gene=oppA_2;inference=ab initio prediction:Prodigal:002006,similar to AA sequence:UniProtKB:P06202;locus_tag=LOPOCAKJ_01035;product=Periplasmic oligopeptide-binding protein
WURB01000013.1	Prodigal:002006	CDS	61495	62472	.	+	0	ID=LOPOCAKJ_01036;Name=dppB_3;db_xref=COG:COG0601;gene=dppB_3;inference=ab initio prediction:Prodigal:002006,similar to AA sequence:UniProtKB:P0AEF8;locus_tag=LOPOCAKJ_01036;product=Dipeptide transport system permease protein DppB
WURB01000013.1	Prodigal:002006	CDS	62469	63380	.	+	0	ID=LOPOCAKJ_01037;Name=ddpC_1;db_xref=COG:COG1173;gene=ddpC_1;inference=ab initio prediction:Prodigal:002006,similar to AA sequence:UniProtKB:P77463;locus_tag=LOPOCAKJ_01037;product=putative D%2CD-dipeptide transport system permease protein DdpC
WURB01000013.1	Prodigal:002006	CDS	63391	64365	.	+	0	ID=LOPOCAKJ_01038;Name=oppD_1;db_xref=COG:COG0444;gene=oppD_1;inference=ab initio prediction:Prodigal:002006,similar to AA sequence:UniProtKB:P76027;locus_tag=LOPOCAKJ_01038;product=Oligopeptide transport ATP-binding protein OppD
WURB01000013.1	Prodigal:002006	CDS	64362	65411	.	+	0	ID=LOPOCAKJ_01039;Name=oppF_1;db_xref=COG:COG4608;gene=oppF_1;inference=ab initio prediction:Prodigal:002006,similar to AA sequence:UniProtKB:P24137;locus_tag=LOPOCAKJ_01039;product=Oligopeptide transport ATP-binding protein OppF
WURB01000013.1	Prodigal:002006	CDS	65446	66612	.	+	0	ID=LOPOCAKJ_01040;eC_number=3.5.1.16;Name=argE_1;db_xref=COG:COG0624;gene=argE_1;inference=ab initio prediction:Prodigal:002006,similar to AA sequence:UniProtKB:P23908;locus_tag=LOPOCAKJ_01040;product=Acetylornithine deacetylase
WURB01000013.1	Prodigal:002006	CDS	66738	68063	.	-	0	ID=LOPOCAKJ_01041;inference=ab initio prediction:Prodigal:002006;locus_tag=LOPOCAKJ_01041;product=hypothetical protein
WURB01000013.1	Prodigal:002006	CDS	68121	69788	.	-	0	ID=LOPOCAKJ_01042;eC_number=4.2.1.49;Name=hutU;db_xref=COG:COG2987;gene=hutU;inference=ab initio prediction:Prodigal:002006,similar to AA sequence:UniProtKB:Q9HU83;locus_tag=LOPOCAKJ_01042;product=Urocanate hydratase
WURB01000013.1	Prodigal:002006	CDS	69881	71425	.	-	0	ID=LOPOCAKJ_01043;eC_number=4.3.1.3;Name=hutH_2;gene=hutH_2;inference=ab initio prediction:Prodigal:002006,similar to AA sequence:UniProtKB:O31197;locus_tag=LOPOCAKJ_01043;product=Histidine ammonia-lyase
WURB01000013.1	Prodigal:002006	CDS	71422	72630	.	-	0	ID=LOPOCAKJ_01044;eC_number=3.5.2.7;Name=hutI;db_xref=COG:COG1228;gene=hutI;inference=ab initio prediction:Prodigal:002006,similar to AA sequence:UniProtKB:Q8U8Z6;locus_tag=LOPOCAKJ_01044;product=Imidazolonepropionase
WURB01000013.1	Prodigal:002006	CDS	72758	73573	.	+	0	ID=LOPOCAKJ_01045;inference=ab initio prediction:Prodigal:002006;locus_tag=LOPOCAKJ_01045;product=hypothetical protein
WURB01000013.1	Prodigal:002006	CDS	73724	74626	.	+	0	ID=LOPOCAKJ_01046;eC_number=3.5.3.8;Name=hutG_2;db_xref=COG:COG0010;gene=hutG_2;inference=ab initio prediction:Prodigal:002006,similar to AA sequence:UniProtKB:Q9KSQ2;locus_tag=LOPOCAKJ_01046;product=Formimidoylglutamase
WURB01000013.1	Prodigal:002006	CDS	74642	75139	.	-	0	ID=LOPOCAKJ_01047;Name=lrp_4;db_xref=COG:COG1522;gene=lrp_4;inference=ab initio prediction:Prodigal:002006,similar to AA sequence:UniProtKB:P0ACJ0;locus_tag=LOPOCAKJ_01047;product=Leucine-responsive regulatory protein
WURB01000013.1	Prodigal:002006	CDS	75203	76663	.	+	0	ID=LOPOCAKJ_01048;eC_number=2.6.1.9;Name=hisC_1;gene=hisC_1;inference=ab initio prediction:Prodigal:002006,protein motif:HAMAP:MF_01023;locus_tag=LOPOCAKJ_01048;product=Histidinol-phosphate aminotransferase
WURB01000013.1	Prodigal:002006	CDS	76977	77978	.	+	0	ID=LOPOCAKJ_01049;eC_number=4.3.1.19;Name=tdcB;gene=tdcB;inference=ab initio prediction:Prodigal:002006,similar to AA sequence:UniProtKB:Q7A5L8;locus_tag=LOPOCAKJ_01049;product=L-threonine dehydratase catabolic TdcB
WURB01000013.1	Prodigal:002006	CDS	77975	78988	.	+	0	ID=LOPOCAKJ_01050;eC_number=1.5.1.49;Name=arcB;gene=arcB;inference=ab initio prediction:Prodigal:002006,similar to AA sequence:UniProtKB:Q63FA5;locus_tag=LOPOCAKJ_01050;product=Delta(1)-pyrroline-2-carboxylate reductase
WURB01000013.1	Prodigal:002006	CDS	78985	80166	.	+	0	ID=LOPOCAKJ_01051;eC_number=3.5.4.44;Name=doeA;db_xref=COG:COG0006;gene=doeA;inference=ab initio prediction:Prodigal:002006,similar to AA sequence:UniProtKB:E1V7W1;locus_tag=LOPOCAKJ_01051;product=Ectoine hydrolase
WURB01000013.1	Prodigal:002006	CDS	80163	81182	.	+	0	ID=LOPOCAKJ_01052;eC_number=3.5.1.125;Name=doeB_1;db_xref=COG:COG3608;gene=doeB_1;inference=ab initio prediction:Prodigal:002006,similar to AA sequence:UniProtKB:E1V7W0;locus_tag=LOPOCAKJ_01052;product=N-alpha-acetyl-L-2%2C4-diaminobutyric acid deacetylase
WURB01000013.1	Prodigal:002006	CDS	81369	82220	.	+	0	ID=LOPOCAKJ_01053;Name=fliY_2;db_xref=COG:COG0834;gene=fliY_2;inference=ab initio prediction:Prodigal:002006,similar to AA sequence:UniProtKB:P0AEM9;locus_tag=LOPOCAKJ_01053;product=L-cystine-binding protein FliY
WURB01000013.1	Prodigal:002006	CDS	82294	82959	.	+	0	ID=LOPOCAKJ_01054;Name=glnP_2;db_xref=COG:COG0765;gene=glnP_2;inference=ab initio prediction:Prodigal:002006,similar to AA sequence:UniProtKB:P0AEQ6;locus_tag=LOPOCAKJ_01054;product=Glutamine transport system permease protein GlnP
WURB01000013.1	Prodigal:002006	CDS	82956	83648	.	+	0	ID=LOPOCAKJ_01055;Name=artQ;db_xref=COG:COG0765;gene=artQ;inference=ab initio prediction:Prodigal:002006,similar to AA sequence:UniProtKB:P54536;locus_tag=LOPOCAKJ_01055;product=Arginine transport system permease protein ArtQ
WURB01000013.1	Prodigal:002006	CDS	83645	84448	.	+	0	ID=LOPOCAKJ_01056;Name=glnQ_3;gene=glnQ_3;inference=ab initio prediction:Prodigal:002006,similar to AA sequence:UniProtKB:P27675;locus_tag=LOPOCAKJ_01056;product=Glutamine transport ATP-binding protein GlnQ
WURB01000013.1	Prodigal:002006	CDS	84547	86058	.	+	0	ID=LOPOCAKJ_01057;eC_number=1.2.1.-;Name=davD_1;db_xref=COG:COG1012;gene=davD_1;inference=ab initio prediction:Prodigal:002006,similar to AA sequence:UniProtKB:Q9I6M5;locus_tag=LOPOCAKJ_01057;product=Glutarate-semialdehyde dehydrogenase
WURB01000013.1	Prodigal:002006	CDS	86071	87462	.	+	0	ID=LOPOCAKJ_01058;eC_number=2.6.1.113;Name=spuC_1;db_xref=COG:COG0161;gene=spuC_1;inference=ab initio prediction:Prodigal:002006,similar to AA sequence:UniProtKB:Q9I6J2;locus_tag=LOPOCAKJ_01058;product=Putrescine--pyruvate aminotransferase
WURB01000013.1	Prodigal:002006	CDS	87664	88263	.	-	0	ID=LOPOCAKJ_01059;eC_number=1.1.1.328;Name=nboR;gene=nboR;inference=ab initio prediction:Prodigal:002006,similar to AA sequence:UniProtKB:Q93NF6;locus_tag=LOPOCAKJ_01059;product=Nicotine blue oxidoreductase
WURB01000013.1	Prodigal:002006	CDS	88260	89279	.	-	0	ID=LOPOCAKJ_01060;inference=ab initio prediction:Prodigal:002006;locus_tag=LOPOCAKJ_01060;product=hypothetical protein
WURB01000013.1	Prodigal:002006	CDS	89276	89968	.	-	0	ID=LOPOCAKJ_01061;inference=ab initio prediction:Prodigal:002006;locus_tag=LOPOCAKJ_01061;product=hypothetical protein
WURB01000013.1	Prodigal:002006	CDS	90031	90354	.	-	0	ID=LOPOCAKJ_01062;Name=paoD_1;db_xref=COG:COG1975;gene=paoD_1;inference=ab initio prediction:Prodigal:002006,similar to AA sequence:UniProtKB:P77183;locus_tag=LOPOCAKJ_01062;product=Molybdenum cofactor insertion chaperone PaoD
WURB01000013.1	Prodigal:002006	CDS	90750	91205	.	+	0	ID=LOPOCAKJ_01063;inference=ab initio prediction:Prodigal:002006;locus_tag=LOPOCAKJ_01063;product=hypothetical protein
WURB01000013.1	Prodigal:002006	CDS	91292	91753	.	+	0	ID=LOPOCAKJ_01064;inference=ab initio prediction:Prodigal:002006;locus_tag=LOPOCAKJ_01064;product=hypothetical protein
WURB01000013.1	Prodigal:002006	CDS	91940	92434	.	+	0	ID=LOPOCAKJ_01065;eC_number=1.2.5.3;Name=coxS;gene=coxS;inference=ab initio prediction:Prodigal:002006,similar to AA sequence:UniProtKB:P19921;locus_tag=LOPOCAKJ_01065;product=Carbon monoxide dehydrogenase small chain
WURB01000013.1	Prodigal:002006	CDS	92539	94902	.	+	0	ID=LOPOCAKJ_01066;eC_number=1.2.5.3;Name=coxL;gene=coxL;inference=ab initio prediction:Prodigal:002006,similar to AA sequence:UniProtKB:P19919;locus_tag=LOPOCAKJ_01066;product=Carbon monoxide dehydrogenase large chain
WURB01000013.1	Prodigal:002006	CDS	94917	95723	.	+	0	ID=LOPOCAKJ_01067;eC_number=1.2.5.3;Name=cutM;gene=cutM;inference=ab initio prediction:Prodigal:002006,similar to AA sequence:UniProtKB:P19914;locus_tag=LOPOCAKJ_01067;product=Carbon monoxide dehydrogenase medium chain
WURB01000013.1	Prodigal:002006	CDS	95924	96838	.	+	0	ID=LOPOCAKJ_01068;inference=ab initio prediction:Prodigal:002006;locus_tag=LOPOCAKJ_01068;product=hypothetical protein
WURB01000013.1	Prodigal:002006	CDS	96835	98052	.	+	0	ID=LOPOCAKJ_01069;inference=ab initio prediction:Prodigal:002006;locus_tag=LOPOCAKJ_01069;product=hypothetical protein
WURB01000013.1	Prodigal:002006	CDS	98280	98588	.	+	0	ID=LOPOCAKJ_01070;inference=ab initio prediction:Prodigal:002006;locus_tag=LOPOCAKJ_01070;product=hypothetical protein
WURB01000013.1	Prodigal:002006	CDS	99172	100335	.	+	0	ID=LOPOCAKJ_01071;eC_number=1.1.1.-;Name=gutB_1;db_xref=COG:COG1063;gene=gutB_1;inference=ab initio prediction:Prodigal:002006,similar to AA sequence:UniProtKB:Q06004;locus_tag=LOPOCAKJ_01071;product=Sorbitol dehydrogenase
WURB01000013.1	Prodigal:002006	CDS	100635	101999	.	+	0	ID=LOPOCAKJ_01072;Name=dctA;db_xref=COG:COG1301;gene=dctA;inference=ab initio prediction:Prodigal:002006,similar to AA sequence:UniProtKB:P0A830;locus_tag=LOPOCAKJ_01072;product=Aerobic C4-dicarboxylate transport protein
WURB01000013.1	Prodigal:002006	CDS	102258	103274	.	-	0	ID=LOPOCAKJ_01073;Name=cmpR;gene=cmpR;inference=ab initio prediction:Prodigal:002006,similar to AA sequence:UniProtKB:Q55459;locus_tag=LOPOCAKJ_01073;product=HTH-type transcriptional activator CmpR
WURB01000013.1	Prodigal:002006	CDS	103443	104651	.	+	0	ID=LOPOCAKJ_01074;eC_number=3.4.13.9;Name=pepQ;db_xref=COG:COG0006;gene=pepQ;inference=ab initio prediction:Prodigal:002006,similar to AA sequence:UniProtKB:Q9S6S1;locus_tag=LOPOCAKJ_01074;product=Xaa-Pro dipeptidase
WURB01000013.1	Prodigal:002006	CDS	104745	105533	.	+	0	ID=LOPOCAKJ_01075;eC_number=5.3.1.35;Name=otnI;db_xref=COG:COG3622;gene=otnI;inference=ab initio prediction:Prodigal:002006,similar to AA sequence:UniProtKB:Q46891;locus_tag=LOPOCAKJ_01075;product=2-oxo-tetronate isomerase
WURB01000013.1	Prodigal:002006	CDS	105569	106534	.	+	0	ID=LOPOCAKJ_01076;eC_number=2.2.1.2;Name=tal;gene=tal;inference=ab initio prediction:Prodigal:002006,similar to AA sequence:UniProtKB:K0BE10;locus_tag=LOPOCAKJ_01076;product=Transaldolase
WURB01000013.1	Prodigal:002006	CDS	106582	108219	.	+	0	ID=LOPOCAKJ_01077;eC_number=5.3.1.9;Name=pgi_1;db_xref=COG:COG0166;gene=pgi_1;inference=ab initio prediction:Prodigal:002006,similar to AA sequence:UniProtKB:Q8YF86;locus_tag=LOPOCAKJ_01077;product=Glucose-6-phosphate isomerase
WURB01000013.1	Prodigal:002006	CDS	108358	108996	.	-	0	ID=LOPOCAKJ_01078;eC_number=4.1.1.104;Name=otnC;db_xref=COG:COG0235;gene=otnC;inference=ab initio prediction:Prodigal:002006,similar to AA sequence:UniProtKB:Q6CZ24;locus_tag=LOPOCAKJ_01078;product=3-oxo-tetronate 4-phosphate decarboxylase
WURB01000013.1	Prodigal:002006	CDS	108993	110267	.	-	0	ID=LOPOCAKJ_01079;eC_number=2.7.1.217;Name=otnK;db_xref=COG:COG3395;gene=otnK;inference=ab initio prediction:Prodigal:002006,similar to AA sequence:UniProtKB:Q4KBD3;locus_tag=LOPOCAKJ_01079;product=3-oxo-tetronate kinase
WURB01000013.1	Prodigal:002006	CDS	110273	110941	.	-	0	ID=LOPOCAKJ_01080;inference=ab initio prediction:Prodigal:002006;locus_tag=LOPOCAKJ_01080;product=hypothetical protein
WURB01000013.1	Prodigal:002006	CDS	110954	111661	.	-	0	ID=LOPOCAKJ_01081;eC_number=5.3.3.7;Name=ais_1;gene=ais_1;inference=ab initio prediction:Prodigal:002006,similar to AA sequence:UniProtKB:A0A0A1H8I4;locus_tag=LOPOCAKJ_01081;product=Aconitate isomerase
WURB01000013.1	Prodigal:002006	CDS	111669	111869	.	-	0	ID=LOPOCAKJ_01082;inference=ab initio prediction:Prodigal:002006;locus_tag=LOPOCAKJ_01082;product=hypothetical protein
WURB01000013.1	Prodigal:002006	CDS	112014	112874	.	+	0	ID=LOPOCAKJ_01083;Name=iclR_1;db_xref=COG:COG1414;gene=iclR_1;inference=ab initio prediction:Prodigal:002006,similar to AA sequence:UniProtKB:P16528;locus_tag=LOPOCAKJ_01083;product=Transcriptional repressor IclR
WURB01000013.1	Prodigal:002006	CDS	112802	113209	.	-	0	ID=LOPOCAKJ_01084;inference=ab initio prediction:Prodigal:002006;locus_tag=LOPOCAKJ_01084;product=hypothetical protein
WURB01000013.1	Prodigal:002006	CDS	113327	114754	.	+	0	ID=LOPOCAKJ_01085;eC_number=1.1.1.44;Name=gndA;db_xref=COG:COG0362;gene=gndA;inference=ab initio prediction:Prodigal:002006,similar to AA sequence:UniProtKB:P80859;locus_tag=LOPOCAKJ_01085;product=6-phosphogluconate dehydrogenase%2C NADP(+)-dependent%2C decarboxylating
WURB01000013.1	Prodigal:002006	CDS	114772	116250	.	+	0	ID=LOPOCAKJ_01086;eC_number=1.1.1.49;Name=zwf;db_xref=COG:COG0364;gene=zwf;inference=ab initio prediction:Prodigal:002006,similar to AA sequence:UniProtKB:A0QP90;locus_tag=LOPOCAKJ_01086;product=Glucose-6-phosphate 1-dehydrogenase
WURB01000013.1	Prodigal:002006	CDS	116293	117303	.	+	0	ID=LOPOCAKJ_01087;eC_number=3.1.3.11;Name=fbp;db_xref=COG:COG0158;gene=fbp;inference=ab initio prediction:Prodigal:002006,similar to AA sequence:UniProtKB:P0A993;locus_tag=LOPOCAKJ_01087;product=Fructose-1%2C6-bisphosphatase class 1
WURB01000013.1	Prodigal:002006	CDS	117340	119370	.	+	0	ID=LOPOCAKJ_01088;eC_number=2.2.1.1;Name=tktA;db_xref=COG:COG0021;gene=tktA;inference=ab initio prediction:Prodigal:002006,similar to AA sequence:UniProtKB:P27302;locus_tag=LOPOCAKJ_01088;product=Transketolase 1
WURB01000013.1	Prodigal:002006	CDS	119367	120053	.	+	0	ID=LOPOCAKJ_01089;eC_number=3.1.1.31;Name=pgl_1;gene=pgl_1;inference=ab initio prediction:Prodigal:002006,similar to AA sequence:UniProtKB:P74618;locus_tag=LOPOCAKJ_01089;product=6-phosphogluconolactonase
WURB01000013.1	Prodigal:002006	CDS	120333	120773	.	+	0	ID=LOPOCAKJ_01090;inference=ab initio prediction:Prodigal:002006;locus_tag=LOPOCAKJ_01090;product=hypothetical protein
WURB01000013.1	Prodigal:002006	CDS	120649	121308	.	-	0	ID=LOPOCAKJ_01091;inference=ab initio prediction:Prodigal:002006;locus_tag=LOPOCAKJ_01091;product=hypothetical protein
WURB01000014.1	Prodigal:002006	CDS	23	127	.	+	0	ID=LOPOCAKJ_01092;inference=ab initio prediction:Prodigal:002006;locus_tag=LOPOCAKJ_01092;product=hypothetical protein
WURB01000014.1	Prodigal:002006	CDS	184	1896	.	-	0	ID=LOPOCAKJ_01093;inference=ab initio prediction:Prodigal:002006;locus_tag=LOPOCAKJ_01093;product=hypothetical protein
WURB01000014.1	Prodigal:002006	CDS	1967	2998	.	-	0	ID=LOPOCAKJ_01094;Name=futA1;gene=futA1;inference=ab initio prediction:Prodigal:002006,similar to AA sequence:UniProtKB:P72827;locus_tag=LOPOCAKJ_01094;product=Iron uptake protein A1
WURB01000014.1	Prodigal:002006	CDS	3146	3838	.	-	0	ID=LOPOCAKJ_01095;inference=ab initio prediction:Prodigal:002006;locus_tag=LOPOCAKJ_01095;product=hypothetical protein
WURB01000014.1	Prodigal:002006	CDS	4459	5247	.	+	0	ID=LOPOCAKJ_01096;inference=ab initio prediction:Prodigal:002006;locus_tag=LOPOCAKJ_01096;product=hypothetical protein
WURB01000014.1	Prodigal:002006	CDS	5340	5777	.	+	0	ID=LOPOCAKJ_01097;inference=ab initio prediction:Prodigal:002006;locus_tag=LOPOCAKJ_01097;product=hypothetical protein
WURB01000014.1	Prodigal:002006	CDS	6193	6969	.	+	0	ID=LOPOCAKJ_01098;inference=ab initio prediction:Prodigal:002006;locus_tag=LOPOCAKJ_01098;product=hypothetical protein
WURB01000014.1	Prodigal:002006	CDS	7303	8535	.	-	0	ID=LOPOCAKJ_01099;eC_number=6.2.1.30;Name=paaK;gene=paaK;inference=ab initio prediction:Prodigal:002006,similar to AA sequence:UniProtKB:Q9L9C1;locus_tag=LOPOCAKJ_01099;product=Phenylacetate-coenzyme A ligase
WURB01000014.1	Prodigal:002006	CDS	8563	9411	.	-	0	ID=LOPOCAKJ_01100;Name=livF_5;db_xref=COG:COG0410;gene=livF_5;inference=ab initio prediction:Prodigal:002006,similar to AA sequence:UniProtKB:P22731;locus_tag=LOPOCAKJ_01100;product=High-affinity branched-chain amino acid transport ATP-binding protein LivF
WURB01000014.1	Prodigal:002006	CDS	9579	10901	.	-	0	ID=LOPOCAKJ_01101;inference=ab initio prediction:Prodigal:002006;locus_tag=LOPOCAKJ_01101;product=hypothetical protein
WURB01000014.1	Prodigal:002006	CDS	10973	12058	.	-	0	ID=LOPOCAKJ_01102;inference=ab initio prediction:Prodigal:002006;locus_tag=LOPOCAKJ_01102;product=hypothetical protein
WURB01000014.1	Prodigal:002006	CDS	12071	13027	.	-	0	ID=LOPOCAKJ_01103;Name=livH_4;db_xref=COG:COG0559;gene=livH_4;inference=ab initio prediction:Prodigal:002006,similar to AA sequence:UniProtKB:P0AEX7;locus_tag=LOPOCAKJ_01103;product=High-affinity branched-chain amino acid transport system permease protein LivH
WURB01000014.1	Prodigal:002006	CDS	13038	13838	.	-	0	ID=LOPOCAKJ_01104;eC_number=7.3.2.3;Name=cysA;db_xref=COG:COG1118;gene=cysA;inference=ab initio prediction:Prodigal:002006,similar to AA sequence:UniProtKB:P16676;locus_tag=LOPOCAKJ_01104;product=Sulfate/thiosulfate import ATP-binding protein CysA
WURB01000014.1	Prodigal:002006	CDS	13835	15817	.	-	0	ID=LOPOCAKJ_01105;eC_number=6.2.1.3;db_xref=COG:COG1022;inference=ab initio prediction:Prodigal:002006,similar to AA sequence:UniProtKB:O53521;locus_tag=LOPOCAKJ_01105;product=Long-chain-fatty-acid--CoA ligase FadD15
WURB01000014.1	Prodigal:002006	CDS	16059	16262	.	-	0	ID=LOPOCAKJ_01106;inference=ab initio prediction:Prodigal:002006;locus_tag=LOPOCAKJ_01106;product=hypothetical protein
WURB01000014.1	Prodigal:002006	CDS	16512	16673	.	-	0	ID=LOPOCAKJ_01107;inference=ab initio prediction:Prodigal:002006;locus_tag=LOPOCAKJ_01107;product=hypothetical protein
WURB01000014.1	Prodigal:002006	CDS	16794	16895	.	+	0	ID=LOPOCAKJ_01108;inference=ab initio prediction:Prodigal:002006;locus_tag=LOPOCAKJ_01108;product=hypothetical protein
WURB01000014.1	Prodigal:002006	CDS	17303	17584	.	-	0	ID=LOPOCAKJ_01109;inference=ab initio prediction:Prodigal:002006;locus_tag=LOPOCAKJ_01109;product=hypothetical protein
WURB01000014.1	Prodigal:002006	CDS	18026	18412	.	-	0	ID=LOPOCAKJ_01110;inference=ab initio prediction:Prodigal:002006;locus_tag=LOPOCAKJ_01110;product=hypothetical protein
WURB01000014.1	Prodigal:002006	CDS	18578	19327	.	-	0	ID=LOPOCAKJ_01111;inference=ab initio prediction:Prodigal:002006;locus_tag=LOPOCAKJ_01111;product=hypothetical protein
WURB01000014.1	Prodigal:002006	CDS	19454	20323	.	+	0	ID=LOPOCAKJ_01112;inference=ab initio prediction:Prodigal:002006;locus_tag=LOPOCAKJ_01112;product=hypothetical protein
WURB01000014.1	Prodigal:002006	CDS	20320	21633	.	+	0	ID=LOPOCAKJ_01113;inference=ab initio prediction:Prodigal:002006;locus_tag=LOPOCAKJ_01113;product=hypothetical protein
WURB01000014.1	Prodigal:002006	CDS	22084	23073	.	-	0	ID=LOPOCAKJ_01114;inference=ab initio prediction:Prodigal:002006,similar to AA sequence:UniProtKB:Q1Q0T4;locus_tag=LOPOCAKJ_01114;product=Hydrazine synthase subunit beta
WURB01000014.1	Prodigal:002006	CDS	23093	24322	.	-	0	ID=LOPOCAKJ_01115;inference=ab initio prediction:Prodigal:002006;locus_tag=LOPOCAKJ_01115;product=hypothetical protein
WURB01000014.1	Prodigal:002006	CDS	24551	24976	.	-	0	ID=LOPOCAKJ_01116;inference=ab initio prediction:Prodigal:002006;locus_tag=LOPOCAKJ_01116;product=hypothetical protein
WURB01000014.1	Prodigal:002006	CDS	26234	26488	.	+	0	ID=LOPOCAKJ_01117;inference=ab initio prediction:Prodigal:002006;locus_tag=LOPOCAKJ_01117;product=hypothetical protein
WURB01000014.1	Prodigal:002006	CDS	26516	27082	.	-	0	ID=LOPOCAKJ_01118;inference=ab initio prediction:Prodigal:002006;locus_tag=LOPOCAKJ_01118;product=hypothetical protein
WURB01000014.1	Prodigal:002006	CDS	28019	28282	.	+	0	ID=LOPOCAKJ_01119;inference=ab initio prediction:Prodigal:002006;locus_tag=LOPOCAKJ_01119;product=hypothetical protein
WURB01000014.1	Prodigal:002006	CDS	28550	28756	.	-	0	ID=LOPOCAKJ_01120;inference=ab initio prediction:Prodigal:002006;locus_tag=LOPOCAKJ_01120;product=hypothetical protein
WURB01000014.1	Prodigal:002006	CDS	28781	29254	.	-	0	ID=LOPOCAKJ_01121;inference=ab initio prediction:Prodigal:002006;locus_tag=LOPOCAKJ_01121;product=hypothetical protein
WURB01000014.1	Prodigal:002006	CDS	29361	29903	.	-	0	ID=LOPOCAKJ_01122;inference=ab initio prediction:Prodigal:002006;locus_tag=LOPOCAKJ_01122;product=hypothetical protein
WURB01000014.1	Prodigal:002006	CDS	29900	30139	.	-	0	ID=LOPOCAKJ_01123;inference=ab initio prediction:Prodigal:002006;locus_tag=LOPOCAKJ_01123;product=hypothetical protein
WURB01000014.1	Prodigal:002006	CDS	30127	30264	.	-	0	ID=LOPOCAKJ_01124;inference=ab initio prediction:Prodigal:002006;locus_tag=LOPOCAKJ_01124;product=hypothetical protein
WURB01000014.1	Prodigal:002006	CDS	31283	31648	.	-	0	ID=LOPOCAKJ_01125;inference=ab initio prediction:Prodigal:002006;locus_tag=LOPOCAKJ_01125;product=hypothetical protein
WURB01000014.1	Prodigal:002006	CDS	31999	32235	.	+	0	ID=LOPOCAKJ_01126;inference=ab initio prediction:Prodigal:002006;locus_tag=LOPOCAKJ_01126;product=hypothetical protein
WURB01000014.1	Prodigal:002006	CDS	32235	32474	.	+	0	ID=LOPOCAKJ_01127;inference=ab initio prediction:Prodigal:002006;locus_tag=LOPOCAKJ_01127;product=hypothetical protein
WURB01000014.1	Prodigal:002006	CDS	32465	33322	.	+	0	ID=LOPOCAKJ_01128;inference=ab initio prediction:Prodigal:002006;locus_tag=LOPOCAKJ_01128;product=hypothetical protein
WURB01000014.1	Prodigal:002006	CDS	33360	33503	.	+	0	ID=LOPOCAKJ_01129;inference=ab initio prediction:Prodigal:002006;locus_tag=LOPOCAKJ_01129;product=hypothetical protein
WURB01000014.1	Prodigal:002006	CDS	33588	33728	.	+	0	ID=LOPOCAKJ_01130;inference=ab initio prediction:Prodigal:002006;locus_tag=LOPOCAKJ_01130;product=hypothetical protein
WURB01000014.1	Prodigal:002006	CDS	33725	33952	.	+	0	ID=LOPOCAKJ_01131;inference=ab initio prediction:Prodigal:002006;locus_tag=LOPOCAKJ_01131;product=hypothetical protein
WURB01000014.1	Prodigal:002006	CDS	34520	34855	.	-	0	ID=LOPOCAKJ_01132;inference=ab initio prediction:Prodigal:002006;locus_tag=LOPOCAKJ_01132;product=hypothetical protein
WURB01000014.1	Prodigal:002006	CDS	35407	35973	.	-	0	ID=LOPOCAKJ_01133;inference=ab initio prediction:Prodigal:002006;locus_tag=LOPOCAKJ_01133;product=hypothetical protein
WURB01000014.1	Prodigal:002006	CDS	35987	36511	.	-	0	ID=LOPOCAKJ_01134;inference=ab initio prediction:Prodigal:002006;locus_tag=LOPOCAKJ_01134;product=hypothetical protein
WURB01000014.1	Prodigal:002006	CDS	36551	36754	.	+	0	ID=LOPOCAKJ_01135;inference=ab initio prediction:Prodigal:002006;locus_tag=LOPOCAKJ_01135;product=hypothetical protein
WURB01000014.1	Prodigal:002006	CDS	36918	37085	.	+	0	ID=LOPOCAKJ_01136;inference=ab initio prediction:Prodigal:002006;locus_tag=LOPOCAKJ_01136;product=hypothetical protein
WURB01000014.1	Aragorn:001002	tRNA	37817	37890	.	-	.	ID=LOPOCAKJ_01137;inference=COORDINATES:profile:Aragorn:001002;locus_tag=LOPOCAKJ_01137;product=tRNA-Gln(ctg)
WURB01000014.1	Prodigal:002006	CDS	38062	38622	.	-	0	ID=LOPOCAKJ_01138;eC_number=3.1.-.-;Name=yqgF;gene=yqgF;inference=ab initio prediction:Prodigal:002006,protein motif:HAMAP:MF_00651;locus_tag=LOPOCAKJ_01138;product=Putative pre-16S rRNA nuclease
WURB01000014.1	Prodigal:002006	CDS	38686	39822	.	-	0	ID=LOPOCAKJ_01139;eC_number=7.5.2.1;Name=malK;db_xref=COG:COG3839;gene=malK;inference=ab initio prediction:Prodigal:002006,similar to AA sequence:UniProtKB:P19566;locus_tag=LOPOCAKJ_01139;product=Maltose/maltodextrin import ATP-binding protein MalK
WURB01000014.1	Prodigal:002006	CDS	39842	40666	.	-	0	ID=LOPOCAKJ_01140;Name=sugB_1;db_xref=COG:COG0395;gene=sugB_1;inference=ab initio prediction:Prodigal:002006,similar to AA sequence:UniProtKB:P9WG01;locus_tag=LOPOCAKJ_01140;product=Trehalose transport system permease protein SugB
WURB01000014.1	Prodigal:002006	CDS	40663	41634	.	-	0	ID=LOPOCAKJ_01141;Name=sugA;db_xref=COG:COG1175;gene=sugA;inference=ab initio prediction:Prodigal:002006,similar to AA sequence:UniProtKB:P9WG03;locus_tag=LOPOCAKJ_01141;product=Trehalose transport system permease protein SugA
WURB01000014.1	Prodigal:002006	CDS	41637	42902	.	-	0	ID=LOPOCAKJ_01142;db_xref=COG:COG1653;inference=ab initio prediction:Prodigal:002006,similar to AA sequence:UniProtKB:Q9RUE8;locus_tag=LOPOCAKJ_01142;product=putative ABC transporter-binding protein
WURB01000014.1	Prodigal:002006	CDS	43032	43733	.	+	0	ID=LOPOCAKJ_01143;inference=ab initio prediction:Prodigal:002006,similar to AA sequence:UniProtKB:P99149;locus_tag=LOPOCAKJ_01143;note=UPF0173 metal-dependent hydrolase SA1529;product=hypothetical protein
WURB01000014.1	Prodigal:002006	CDS	43909	44196	.	+	0	ID=LOPOCAKJ_01144;eC_number=6.3.5.-;Name=gatC;db_xref=COG:COG0721;gene=gatC;inference=ab initio prediction:Prodigal:002006,similar to AA sequence:UniProtKB:Q9HVT9;locus_tag=LOPOCAKJ_01144;product=Glutamyl-tRNA(Gln) amidotransferase subunit C
WURB01000014.1	Prodigal:002006	CDS	44312	45826	.	+	0	ID=LOPOCAKJ_01145;eC_number=6.3.5.7;Name=gatA_2;db_xref=COG:COG0154;gene=gatA_2;inference=ab initio prediction:Prodigal:002006,similar to AA sequence:UniProtKB:Q9HVT8;locus_tag=LOPOCAKJ_01145;product=Glutamyl-tRNA(Gln) amidotransferase subunit A
WURB01000014.1	Prodigal:002006	CDS	45823	46131	.	+	0	ID=LOPOCAKJ_01146;inference=ab initio prediction:Prodigal:002006;locus_tag=LOPOCAKJ_01146;product=hypothetical protein
WURB01000014.1	Prodigal:002006	CDS	46148	46846	.	-	0	ID=LOPOCAKJ_01147;inference=ab initio prediction:Prodigal:002006;locus_tag=LOPOCAKJ_01147;product=hypothetical protein
WURB01000014.1	Prodigal:002006	CDS	46983	47900	.	+	0	ID=LOPOCAKJ_01148;Name=yedA;gene=yedA;inference=ab initio prediction:Prodigal:002006,similar to AA sequence:UniProtKB:P0AA70;locus_tag=LOPOCAKJ_01148;product=putative inner membrane transporter YedA
WURB01000014.1	Prodigal:002006	CDS	47966	48295	.	-	0	ID=LOPOCAKJ_01149;inference=ab initio prediction:Prodigal:002006;locus_tag=LOPOCAKJ_01149;product=hypothetical protein
WURB01000014.1	Prodigal:002006	CDS	48517	49992	.	+	0	ID=LOPOCAKJ_01150;eC_number=6.3.5.-;Name=gatB;db_xref=COG:COG0064;gene=gatB;inference=ab initio prediction:Prodigal:002006,similar to AA sequence:UniProtKB:Q9HVT7;locus_tag=LOPOCAKJ_01150;product=Aspartyl/glutamyl-tRNA(Asn/Gln) amidotransferase subunit B
WURB01000014.1	Prodigal:002006	CDS	49996	50484	.	+	0	ID=LOPOCAKJ_01151;eC_number=2.3.1.189;Name=mshD_2;gene=mshD_2;inference=ab initio prediction:Prodigal:002006,protein motif:HAMAP:MF_01698;locus_tag=LOPOCAKJ_01151;product=Mycothiol acetyltransferase
WURB01000014.1	Prodigal:002006	CDS	50634	52040	.	-	0	ID=LOPOCAKJ_01152;inference=ab initio prediction:Prodigal:002006;locus_tag=LOPOCAKJ_01152;product=hypothetical protein
WURB01000014.1	Prodigal:002006	CDS	52238	52651	.	-	0	ID=LOPOCAKJ_01153;inference=ab initio prediction:Prodigal:002006;locus_tag=LOPOCAKJ_01153;product=hypothetical protein
WURB01000014.1	Prodigal:002006	CDS	52741	53382	.	+	0	ID=LOPOCAKJ_01154;eC_number=1.8.4.-;Name=yfcG_1;db_xref=COG:COG0625;gene=yfcG_1;inference=ab initio prediction:Prodigal:002006,similar to AA sequence:UniProtKB:P77526;locus_tag=LOPOCAKJ_01154;product=Disulfide-bond oxidoreductase YfcG
WURB01000014.1	Prodigal:002006	CDS	53379	53837	.	+	0	ID=LOPOCAKJ_01155;inference=ab initio prediction:Prodigal:002006;locus_tag=LOPOCAKJ_01155;product=hypothetical protein
WURB01000014.1	Prodigal:002006	CDS	53976	54227	.	-	0	ID=LOPOCAKJ_01156;inference=ab initio prediction:Prodigal:002006;locus_tag=LOPOCAKJ_01156;product=hypothetical protein
WURB01000014.1	Prodigal:002006	CDS	54415	55122	.	+	0	ID=LOPOCAKJ_01157;eC_number=1.8.4.-;Name=yfcG_2;db_xref=COG:COG0625;gene=yfcG_2;inference=ab initio prediction:Prodigal:002006,similar to AA sequence:UniProtKB:P77526;locus_tag=LOPOCAKJ_01157;product=Disulfide-bond oxidoreductase YfcG
WURB01000014.1	Prodigal:002006	CDS	55677	56099	.	+	0	ID=LOPOCAKJ_01158;eC_number=2.7.4.6;Name=ndk;gene=ndk;inference=ab initio prediction:Prodigal:002006,similar to AA sequence:UniProtKB:B4RMG0;locus_tag=LOPOCAKJ_01158;product=Nucleoside diphosphate kinase
WURB01000014.1	Prodigal:002006	CDS	56187	58340	.	+	0	ID=LOPOCAKJ_01159;eC_number=1.8.99.-;Name=ynfE;db_xref=COG:COG0243;gene=ynfE;inference=ab initio prediction:Prodigal:002006,similar to AA sequence:UniProtKB:P77374;locus_tag=LOPOCAKJ_01159;product=Putative dimethyl sulfoxide reductase chain YnfE
WURB01000014.1	Prodigal:002006	CDS	58504	59148	.	-	0	ID=LOPOCAKJ_01160;eC_number=2.1.2.2;Name=purN;db_xref=COG:COG0299;gene=purN;inference=ab initio prediction:Prodigal:002006,similar to AA sequence:UniProtKB:P08179;locus_tag=LOPOCAKJ_01160;product=Phosphoribosylglycinamide formyltransferase
WURB01000014.1	Prodigal:002006	CDS	59148	60389	.	-	0	ID=LOPOCAKJ_01161;eC_number=6.3.3.1;Name=purM;db_xref=COG:COG0150;gene=purM;inference=ab initio prediction:Prodigal:002006,similar to AA sequence:UniProtKB:P08178;locus_tag=LOPOCAKJ_01161;product=Phosphoribosylformylglycinamidine cyclo-ligase
WURB01000014.1	Prodigal:002006	CDS	60448	60978	.	+	0	ID=LOPOCAKJ_01162;eC_number=2.7.8.5;Name=pgsA_2;gene=pgsA_2;inference=ab initio prediction:Prodigal:002006,protein motif:HAMAP:MF_01437;locus_tag=LOPOCAKJ_01162;product=CDP-diacylglycerol--glycerol-3-phosphate 3-phosphatidyltransferase
WURB01000014.1	Prodigal:002006	CDS	61010	62122	.	+	0	ID=LOPOCAKJ_01163;Name=yhhT;db_xref=COG:COG0628;gene=yhhT;inference=ab initio prediction:Prodigal:002006,similar to AA sequence:UniProtKB:P0AGM0;locus_tag=LOPOCAKJ_01163;product=Putative transport protein YhhT
WURB01000014.1	Prodigal:002006	CDS	62115	62807	.	+	0	ID=LOPOCAKJ_01164;Name=dnaA_1;gene=dnaA_1;inference=ab initio prediction:Prodigal:002006,protein motif:HAMAP:MF_00377;locus_tag=LOPOCAKJ_01164;product=Chromosomal replication initiator protein DnaA
WURB01000014.1	Prodigal:002006	CDS	62873	65122	.	+	0	ID=LOPOCAKJ_01165;eC_number=2.7.4.1;Name=ppk_2;db_xref=COG:COG0855;gene=ppk_2;inference=ab initio prediction:Prodigal:002006,similar to AA sequence:UniProtKB:P9WHV9;locus_tag=LOPOCAKJ_01165;product=Polyphosphate kinase
WURB01000014.1	Prodigal:002006	CDS	65124	66647	.	+	0	ID=LOPOCAKJ_01166;eC_number=3.6.1.40;Name=gppA;gene=gppA;inference=ab initio prediction:Prodigal:002006,protein motif:HAMAP:MF_01550;locus_tag=LOPOCAKJ_01166;product=Guanosine-5'-triphosphate%2C3'-diphosphate pyrophosphatase
WURB01000014.1	Prodigal:002006	CDS	66809	67969	.	-	0	ID=LOPOCAKJ_01167;eC_number=3.1.13.5;Name=rnd_1;db_xref=COG:COG0349;gene=rnd_1;inference=ab initio prediction:Prodigal:002006,similar to AA sequence:UniProtKB:P09155;locus_tag=LOPOCAKJ_01167;product=Ribonuclease D
WURB01000014.1	Prodigal:002006	CDS	68014	68379	.	-	0	ID=LOPOCAKJ_01168;inference=ab initio prediction:Prodigal:002006;locus_tag=LOPOCAKJ_01168;product=hypothetical protein
WURB01000014.1	Prodigal:002006	CDS	68411	68560	.	-	0	ID=LOPOCAKJ_01169;inference=ab initio prediction:Prodigal:002006;locus_tag=LOPOCAKJ_01169;product=hypothetical protein
WURB01000014.1	Prodigal:002006	CDS	68680	69885	.	-	0	ID=LOPOCAKJ_01170;eC_number=1.1.5.-;Name=yliI_2;db_xref=COG:COG2133;gene=yliI_2;inference=ab initio prediction:Prodigal:002006,similar to AA sequence:UniProtKB:P75804;locus_tag=LOPOCAKJ_01170;product=Aldose sugar dehydrogenase YliI
WURB01000014.1	Prodigal:002006	CDS	69966	70337	.	-	0	ID=LOPOCAKJ_01171;inference=ab initio prediction:Prodigal:002006;locus_tag=LOPOCAKJ_01171;product=hypothetical protein
WURB01000014.1	Prodigal:002006	CDS	70410	72230	.	+	0	ID=LOPOCAKJ_01172;eC_number=6.1.1.23;Name=aspS;db_xref=COG:COG0173;gene=aspS;inference=ab initio prediction:Prodigal:002006,similar to AA sequence:UniProtKB:Q51422;locus_tag=LOPOCAKJ_01172;product=Aspartate--tRNA(Asp/Asn) ligase
WURB01000014.1	Prodigal:002006	CDS	72531	74834	.	+	0	ID=LOPOCAKJ_01173;eC_number=1.1.1.39;Name=dme;db_xref=COG:COG0280;gene=dme;inference=ab initio prediction:Prodigal:002006,similar to AA sequence:UniProtKB:O30807;locus_tag=LOPOCAKJ_01173;product=NAD-dependent malic enzyme
WURB01000014.1	Prodigal:002006	CDS	74911	76761	.	-	0	ID=LOPOCAKJ_01174;inference=ab initio prediction:Prodigal:002006;locus_tag=LOPOCAKJ_01174;product=hypothetical protein
WURB01000014.1	Prodigal:002006	CDS	76849	77175	.	-	0	ID=LOPOCAKJ_01175;Name=erpA;db_xref=COG:COG0316;gene=erpA;inference=ab initio prediction:Prodigal:002006,similar to AA sequence:UniProtKB:P45344;locus_tag=LOPOCAKJ_01175;product=Iron-sulfur cluster insertion protein ErpA
WURB01000014.1	Prodigal:002006	CDS	77270	78478	.	+	0	ID=LOPOCAKJ_01176;inference=ab initio prediction:Prodigal:002006,protein motif:HAMAP:MF_01212;locus_tag=LOPOCAKJ_01176;product=Deoxyguanosinetriphosphate triphosphohydrolase-like protein
WURB01000014.1	Prodigal:002006	CDS	78527	80287	.	+	0	ID=LOPOCAKJ_01177;eC_number=6.1.1.19;Name=argS;gene=argS;inference=ab initio prediction:Prodigal:002006,similar to AA sequence:UniProtKB:Q99W05;locus_tag=LOPOCAKJ_01177;product=Arginine--tRNA ligase
WURB01000014.1	Prodigal:002006	CDS	80395	81846	.	+	0	ID=LOPOCAKJ_01178;inference=ab initio prediction:Prodigal:002006;locus_tag=LOPOCAKJ_01178;product=hypothetical protein
WURB01000014.1	Prodigal:002006	CDS	81905	82924	.	+	0	ID=LOPOCAKJ_01179;eC_number=3.2.1.52;Name=nagZ;db_xref=COG:COG1472;gene=nagZ;inference=ab initio prediction:Prodigal:002006,similar to AA sequence:UniProtKB:Q9HZK0;locus_tag=LOPOCAKJ_01179;product=Beta-hexosaminidase
WURB01000014.1	Prodigal:002006	CDS	82963	83772	.	+	0	ID=LOPOCAKJ_01180;Name=scpA;db_xref=COG:COG1354;gene=scpA;inference=ab initio prediction:Prodigal:002006,similar to AA sequence:UniProtKB:P35154;locus_tag=LOPOCAKJ_01180;product=Segregation and condensation protein A
WURB01000014.1	Prodigal:002006	CDS	83769	84503	.	+	0	ID=LOPOCAKJ_01181;Name=scpB;gene=scpB;inference=ab initio prediction:Prodigal:002006,protein motif:HAMAP:MF_01804;locus_tag=LOPOCAKJ_01181;product=Segregation and condensation protein B
WURB01000014.1	Prodigal:002006	CDS	84500	85624	.	+	0	ID=LOPOCAKJ_01182;eC_number=7.6.2.8;Name=btuD_2;gene=btuD_2;inference=ab initio prediction:Prodigal:002006,protein motif:HAMAP:MF_01005;locus_tag=LOPOCAKJ_01182;product=Vitamin B12 import ATP-binding protein BtuD
WURB01000014.1	Prodigal:002006	CDS	85681	85929	.	+	0	ID=LOPOCAKJ_01183;Name=tatA;db_xref=COG:COG1826;gene=tatA;inference=ab initio prediction:Prodigal:002006,similar to AA sequence:UniProtKB:P69428;locus_tag=LOPOCAKJ_01183;product=Sec-independent protein translocase protein TatA
WURB01000014.1	Prodigal:002006	CDS	85990	86532	.	+	0	ID=LOPOCAKJ_01184;Name=tatB;gene=tatB;inference=ab initio prediction:Prodigal:002006,protein motif:HAMAP:MF_00237;locus_tag=LOPOCAKJ_01184;product=Sec-independent protein translocase protein TatB
WURB01000014.1	Prodigal:002006	CDS	86532	87338	.	+	0	ID=LOPOCAKJ_01185;Name=tatC;db_xref=COG:COG0805;gene=tatC;inference=ab initio prediction:Prodigal:002006,similar to AA sequence:UniProtKB:O67305;locus_tag=LOPOCAKJ_01185;product=Sec-independent protein translocase protein TatC
WURB01000014.1	Prodigal:002006	CDS	87439	88800	.	+	0	ID=LOPOCAKJ_01186;eC_number=6.1.1.11;Name=serS;db_xref=COG:COG0172;gene=serS;inference=ab initio prediction:Prodigal:002006,similar to AA sequence:UniProtKB:O66647;locus_tag=LOPOCAKJ_01186;product=Serine--tRNA ligase
WURB01000014.1	Prodigal:002006	CDS	88802	89563	.	+	0	ID=LOPOCAKJ_01187;eC_number=3.1.3.5;Name=surE;db_xref=COG:COG0496;gene=surE;inference=ab initio prediction:Prodigal:002006,similar to AA sequence:UniProtKB:B2S5B9;locus_tag=LOPOCAKJ_01187;product=5'-nucleotidase SurE
WURB01000014.1	Prodigal:002006	CDS	89575	90255	.	+	0	ID=LOPOCAKJ_01188;eC_number=2.1.1.77;Name=pcm_1;db_xref=COG:COG2518;gene=pcm_1;inference=ab initio prediction:Prodigal:002006,similar to AA sequence:UniProtKB:P0A7A5;locus_tag=LOPOCAKJ_01188;product=Protein-L-isoaspartate O-methyltransferase
WURB01000014.1	Prodigal:002006	CDS	90374	91465	.	+	0	ID=LOPOCAKJ_01189;inference=ab initio prediction:Prodigal:002006;locus_tag=LOPOCAKJ_01189;product=hypothetical protein
WURB01000014.1	Prodigal:002006	CDS	91778	92653	.	-	0	ID=LOPOCAKJ_01190;inference=ab initio prediction:Prodigal:002006;locus_tag=LOPOCAKJ_01190;product=hypothetical protein
WURB01000014.1	Prodigal:002006	CDS	92939	93223	.	+	0	ID=LOPOCAKJ_01191;Name=yajC;db_xref=COG:COG1862;gene=yajC;inference=ab initio prediction:Prodigal:002006,similar to AA sequence:UniProtKB:P0ADZ7;locus_tag=LOPOCAKJ_01191;product=Sec translocon accessory complex subunit YajC
WURB01000014.1	Prodigal:002006	CDS	93224	94918	.	+	0	ID=LOPOCAKJ_01192;Name=secD;db_xref=COG:COG0342;gene=secD;inference=ab initio prediction:Prodigal:002006,similar to AA sequence:UniProtKB:P0AG90;locus_tag=LOPOCAKJ_01192;product=Protein translocase subunit SecD
WURB01000014.1	Prodigal:002006	CDS	94931	95869	.	+	0	ID=LOPOCAKJ_01193;Name=secF;gene=secF;inference=ab initio prediction:Prodigal:002006,similar to AA sequence:UniProtKB:A8GQT5;locus_tag=LOPOCAKJ_01193;product=Protein translocase subunit SecF
WURB01000014.1	Prodigal:002006	CDS	95874	96260	.	+	0	ID=LOPOCAKJ_01194;inference=ab initio prediction:Prodigal:002006;locus_tag=LOPOCAKJ_01194;product=hypothetical protein
WURB01000014.1	Prodigal:002006	CDS	96262	97104	.	+	0	ID=LOPOCAKJ_01195;eC_number=2.5.1.32;Name=crtB;db_xref=COG:COG1562;gene=crtB;inference=ab initio prediction:Prodigal:002006,similar to AA sequence:UniProtKB:P37269;locus_tag=LOPOCAKJ_01195;product=15-cis-phytoene synthase
WURB01000014.1	Prodigal:002006	CDS	97065	97262	.	+	0	ID=LOPOCAKJ_01196;inference=ab initio prediction:Prodigal:002006;locus_tag=LOPOCAKJ_01196;product=hypothetical protein
WURB01000014.1	Prodigal:002006	CDS	97320	98738	.	-	0	ID=LOPOCAKJ_01197;eC_number=2.1.1.74;Name=trmFO;db_xref=COG:COG1206;gene=trmFO;inference=ab initio prediction:Prodigal:002006,similar to AA sequence:UniProtKB:Q9S449;locus_tag=LOPOCAKJ_01197;product=Methylenetetrahydrofolate--tRNA-(uracil-5-)-methyltransferase TrmFO
WURB01000014.1	Prodigal:002006	CDS	98929	99687	.	+	0	ID=LOPOCAKJ_01198;eC_number=1.-.-.-;Name=ygfF_1;gene=ygfF_1;inference=ab initio prediction:Prodigal:002006,similar to AA sequence:UniProtKB:P52037;locus_tag=LOPOCAKJ_01198;product=putative oxidoreductase YgfF
WURB01000014.1	Prodigal:002006	CDS	99885	100040	.	-	0	ID=LOPOCAKJ_01199;inference=ab initio prediction:Prodigal:002006;locus_tag=LOPOCAKJ_01199;product=hypothetical protein
WURB01000014.1	Prodigal:002006	CDS	100190	101296	.	-	0	ID=LOPOCAKJ_01200;inference=ab initio prediction:Prodigal:002006;locus_tag=LOPOCAKJ_01200;product=hypothetical protein
WURB01000014.1	Prodigal:002006	CDS	101399	102283	.	-	0	ID=LOPOCAKJ_01201;inference=ab initio prediction:Prodigal:002006;locus_tag=LOPOCAKJ_01201;product=hypothetical protein
WURB01000014.1	Prodigal:002006	CDS	102857	103123	.	+	0	ID=LOPOCAKJ_01202;inference=ab initio prediction:Prodigal:002006;locus_tag=LOPOCAKJ_01202;product=hypothetical protein
WURB01000014.1	Prodigal:002006	CDS	103075	103359	.	-	0	ID=LOPOCAKJ_01203;inference=ab initio prediction:Prodigal:002006;locus_tag=LOPOCAKJ_01203;product=hypothetical protein
WURB01000014.1	Prodigal:002006	CDS	103411	103962	.	-	0	ID=LOPOCAKJ_01204;inference=ab initio prediction:Prodigal:002006;locus_tag=LOPOCAKJ_01204;product=hypothetical protein
WURB01000014.1	Prodigal:002006	CDS	104210	105355	.	+	0	ID=LOPOCAKJ_01205;inference=ab initio prediction:Prodigal:002006;locus_tag=LOPOCAKJ_01205;product=hypothetical protein
WURB01000014.1	Prodigal:002006	CDS	105417	106226	.	-	0	ID=LOPOCAKJ_01206;eC_number=2.1.1.163;Name=COQ5_3;gene=COQ5_3;inference=ab initio prediction:Prodigal:002006,protein motif:HAMAP:MF_01813;locus_tag=LOPOCAKJ_01206;product=2-methoxy-6-polyprenyl-1%2C4-benzoquinol methylase%2C mitochondrial
WURB01000014.1	Prodigal:002006	CDS	106454	107251	.	+	0	ID=LOPOCAKJ_01207;inference=ab initio prediction:Prodigal:002006;locus_tag=LOPOCAKJ_01207;product=hypothetical protein
WURB01000014.1	Prodigal:002006	CDS	107297	110266	.	-	0	ID=LOPOCAKJ_01208;Name=uvrA;db_xref=COG:COG0178;gene=uvrA;inference=ab initio prediction:Prodigal:002006,similar to AA sequence:UniProtKB:P0A698;locus_tag=LOPOCAKJ_01208;product=UvrABC system protein A
WURB01000015.1	Prodigal:002006	CDS	234	1655	.	-	0	ID=LOPOCAKJ_01209;eC_number=1.-.-.-;db_xref=COG:COG0277;inference=ab initio prediction:Prodigal:002006,similar to AA sequence:UniProtKB:P9WIT1;locus_tag=LOPOCAKJ_01209;product=putative FAD-linked oxidoreductase
WURB01000015.1	Prodigal:002006	CDS	1889	2884	.	-	0	ID=LOPOCAKJ_01210;Name=rbsC_3;db_xref=COG:COG1172;gene=rbsC_3;inference=ab initio prediction:Prodigal:002006,similar to AA sequence:UniProtKB:P0AGI1;locus_tag=LOPOCAKJ_01210;product=Ribose import permease protein RbsC
WURB01000015.1	Prodigal:002006	CDS	2914	4437	.	-	0	ID=LOPOCAKJ_01211;eC_number=7.5.2.11;Name=mglA_1;db_xref=COG:COG1129;gene=mglA_1;inference=ab initio prediction:Prodigal:002006,similar to AA sequence:UniProtKB:P0AAG8;locus_tag=LOPOCAKJ_01211;product=Galactose/methyl galactoside import ATP-binding protein MglA
WURB01000015.1	Prodigal:002006	CDS	4549	5631	.	-	0	ID=LOPOCAKJ_01212;Name=rbsB_2;db_xref=COG:COG1879;gene=rbsB_2;inference=ab initio prediction:Prodigal:002006,similar to AA sequence:UniProtKB:P0A2C5;locus_tag=LOPOCAKJ_01212;product=Ribose import binding protein RbsB
WURB01000015.1	Prodigal:002006	CDS	5854	6558	.	-	0	ID=LOPOCAKJ_01213;eC_number=5.3.1.6;Name=rpiA_1;db_xref=COG:COG0120;gene=rpiA_1;inference=ab initio prediction:Prodigal:002006,similar to AA sequence:UniProtKB:Q6G3V6;locus_tag=LOPOCAKJ_01213;product=Ribose-5-phosphate isomerase A
WURB01000015.1	Prodigal:002006	CDS	6638	7477	.	-	0	ID=LOPOCAKJ_01214;Name=hexR_1;db_xref=COG:COG1737;gene=hexR_1;inference=ab initio prediction:Prodigal:002006,similar to AA sequence:UniProtKB:Q88P32;locus_tag=LOPOCAKJ_01214;product=HTH-type transcriptional regulator HexR
WURB01000015.1	Prodigal:002006	CDS	7512	8165	.	-	0	ID=LOPOCAKJ_01215;eC_number=3.1.3.18;Name=gph_1;db_xref=COG:COG0546;gene=gph_1;inference=ab initio prediction:Prodigal:002006,similar to AA sequence:UniProtKB:O67359;locus_tag=LOPOCAKJ_01215;product=Phosphoglycolate phosphatase
WURB01000015.1	Prodigal:002006	CDS	8245	9765	.	-	0	ID=LOPOCAKJ_01216;eC_number=2.7.1.17;Name=xylB_1;db_xref=COG:COG1070;gene=xylB_1;inference=ab initio prediction:Prodigal:002006,similar to AA sequence:UniProtKB:P09099;locus_tag=LOPOCAKJ_01216;product=Xylulose kinase
WURB01000015.1	Prodigal:002006	CDS	9768	11237	.	-	0	ID=LOPOCAKJ_01217;eC_number=1.2.1.79;Name=gabD_2;db_xref=COG:COG1012;gene=gabD_2;inference=ab initio prediction:Prodigal:002006,similar to AA sequence:UniProtKB:P25526;locus_tag=LOPOCAKJ_01217;product=Succinate-semialdehyde dehydrogenase [NADP(+)] GabD
WURB01000015.1	Prodigal:002006	CDS	11541	12686	.	+	0	ID=LOPOCAKJ_01218;inference=ab initio prediction:Prodigal:002006;locus_tag=LOPOCAKJ_01218;product=hypothetical protein
WURB01000015.1	Prodigal:002006	CDS	12871	13623	.	+	0	ID=LOPOCAKJ_01219;eC_number=1.1.1.16;Name=gdh_1;gene=gdh_1;inference=ab initio prediction:Prodigal:002006,similar to AA sequence:UniProtKB:Q1MLL4;locus_tag=LOPOCAKJ_01219;product=Galactitol 2-dehydrogenase
WURB01000015.1	Prodigal:002006	CDS	14291	16735	.	+	0	ID=LOPOCAKJ_01220;eC_number=5.6.2.1;Name=topA_1;gene=topA_1;inference=ab initio prediction:Prodigal:002006,protein motif:HAMAP:MF_00952;locus_tag=LOPOCAKJ_01220;product=DNA topoisomerase 1
WURB01000015.1	Prodigal:002006	CDS	16872	17228	.	-	0	ID=LOPOCAKJ_01221;inference=ab initio prediction:Prodigal:002006;locus_tag=LOPOCAKJ_01221;product=hypothetical protein
WURB01000015.1	Prodigal:002006	CDS	17551	18273	.	-	0	ID=LOPOCAKJ_01222;Name=dasR;db_xref=COG:COG2188;gene=dasR;inference=ab initio prediction:Prodigal:002006,similar to AA sequence:UniProtKB:Q8VV01;locus_tag=LOPOCAKJ_01222;product=HTH-type transcriptional repressor DasR
WURB01000015.1	Prodigal:002006	CDS	18374	18826	.	+	0	ID=LOPOCAKJ_01223;eC_number=2.7.8.37;Name=phnG;db_xref=COG:COG3624;gene=phnG;inference=ab initio prediction:Prodigal:002006,similar to AA sequence:UniProtKB:P16685;locus_tag=LOPOCAKJ_01223;product=Alpha-D-ribose 1-methylphosphonate 5-triphosphate synthase subunit PhnG
WURB01000015.1	Prodigal:002006	CDS	18826	19422	.	+	0	ID=LOPOCAKJ_01224;eC_number=2.7.8.37;Name=phnH;db_xref=COG:COG3625;gene=phnH;inference=ab initio prediction:Prodigal:002006,similar to AA sequence:UniProtKB:P16686;locus_tag=LOPOCAKJ_01224;product=Alpha-D-ribose 1-methylphosphonate 5-triphosphate synthase subunit PhnH
WURB01000015.1	Prodigal:002006	CDS	19426	20526	.	+	0	ID=LOPOCAKJ_01225;eC_number=2.7.8.37;Name=phnI;db_xref=COG:COG3626;gene=phnI;inference=ab initio prediction:Prodigal:002006,similar to AA sequence:UniProtKB:P16687;locus_tag=LOPOCAKJ_01225;product=Alpha-D-ribose 1-methylphosphonate 5-triphosphate synthase subunit PhnI
WURB01000015.1	Prodigal:002006	CDS	20523	21428	.	+	0	ID=LOPOCAKJ_01226;eC_number=4.7.1.1;Name=phnJ;db_xref=COG:COG3627;gene=phnJ;inference=ab initio prediction:Prodigal:002006,similar to AA sequence:UniProtKB:P16688;locus_tag=LOPOCAKJ_01226;product=Alpha-D-ribose 1-methylphosphonate 5-phosphate C-P lyase
WURB01000015.1	Prodigal:002006	CDS	21425	22201	.	+	0	ID=LOPOCAKJ_01227;Name=phnK;db_xref=COG:COG4107;gene=phnK;inference=ab initio prediction:Prodigal:002006,similar to AA sequence:UniProtKB:P16678;locus_tag=LOPOCAKJ_01227;product=Putative phosphonates utilization ATP-binding protein PhnK
WURB01000015.1	Prodigal:002006	CDS	22203	22943	.	+	0	ID=LOPOCAKJ_01228;eC_number=2.7.8.37;Name=phnL;db_xref=COG:COG4778;gene=phnL;inference=ab initio prediction:Prodigal:002006,similar to AA sequence:UniProtKB:P16679;locus_tag=LOPOCAKJ_01228;product=Alpha-D-ribose 1-methylphosphonate 5-triphosphate synthase subunit PhnL
WURB01000015.1	Prodigal:002006	CDS	22943	23641	.	+	0	ID=LOPOCAKJ_01229;eC_number=2.3.1.89;Name=dapH;gene=dapH;inference=ab initio prediction:Prodigal:002006,protein motif:HAMAP:MF_01691;locus_tag=LOPOCAKJ_01229;product=2%2C3%2C4%2C5-tetrahydropyridine-2%2C6-dicarboxylate N-acetyltransferase
WURB01000015.1	Prodigal:002006	CDS	23638	24486	.	+	0	ID=LOPOCAKJ_01230;eC_number=7.3.2.1;Name=phnC;db_xref=COG:COG3638;gene=phnC;inference=ab initio prediction:Prodigal:002006,similar to AA sequence:UniProtKB:A0QQ70;locus_tag=LOPOCAKJ_01230;product=Phosphate-import ATP-binding protein PhnC
WURB01000015.1	Prodigal:002006	CDS	24519	25508	.	+	0	ID=LOPOCAKJ_01231;inference=ab initio prediction:Prodigal:002006;locus_tag=LOPOCAKJ_01231;product=hypothetical protein
WURB01000015.1	Prodigal:002006	CDS	25790	26431	.	+	0	ID=LOPOCAKJ_01232;Name=phnE;db_xref=COG:COG3639;gene=phnE;inference=ab initio prediction:Prodigal:002006,similar to AA sequence:UniProtKB:A0QQ68;locus_tag=LOPOCAKJ_01232;product=Phosphate-import permease protein PhnE
WURB01000015.1	Prodigal:002006	CDS	26431	27129	.	+	0	ID=LOPOCAKJ_01233;inference=ab initio prediction:Prodigal:002006;locus_tag=LOPOCAKJ_01233;product=hypothetical protein
WURB01000015.1	Prodigal:002006	CDS	27126	28265	.	+	0	ID=LOPOCAKJ_01234;eC_number=3.6.1.63;Name=phnM;db_xref=COG:COG3454;gene=phnM;inference=ab initio prediction:Prodigal:002006,similar to AA sequence:UniProtKB:P16689;locus_tag=LOPOCAKJ_01234;product=Alpha-D-ribose 1-methylphosphonate 5-triphosphate diphosphatase
WURB01000015.1	Prodigal:002006	CDS	29217	29966	.	+	0	ID=LOPOCAKJ_01235;inference=ab initio prediction:Prodigal:002006;locus_tag=LOPOCAKJ_01235;product=hypothetical protein
WURB01000015.1	Prodigal:002006	CDS	30220	30762	.	+	0	ID=LOPOCAKJ_01236;inference=ab initio prediction:Prodigal:002006;locus_tag=LOPOCAKJ_01236;product=hypothetical protein
WURB01000015.1	Prodigal:002006	CDS	30795	31025	.	-	0	ID=LOPOCAKJ_01237;inference=ab initio prediction:Prodigal:002006;locus_tag=LOPOCAKJ_01237;product=hypothetical protein
WURB01000015.1	Prodigal:002006	CDS	31209	32111	.	+	0	ID=LOPOCAKJ_01238;Name=rhaR_2;gene=rhaR_2;inference=ab initio prediction:Prodigal:002006,protein motif:HAMAP:MF_01533;locus_tag=LOPOCAKJ_01238;product=HTH-type transcriptional activator RhaR
WURB01000015.1	Prodigal:002006	CDS	32179	33069	.	-	0	ID=LOPOCAKJ_01239;Name=dmlR_3;gene=dmlR_3;inference=ab initio prediction:Prodigal:002006,similar to AA sequence:UniProtKB:P76250;locus_tag=LOPOCAKJ_01239;product=HTH-type transcriptional regulator DmlR
WURB01000015.1	Prodigal:002006	CDS	33185	33814	.	+	0	ID=LOPOCAKJ_01240;eC_number=1.7.1.17;Name=azoR;db_xref=COG:COG1182;gene=azoR;inference=ab initio prediction:Prodigal:002006,similar to AA sequence:UniProtKB:P63462;locus_tag=LOPOCAKJ_01240;product=FMN-dependent NADH-azoreductase
WURB01000015.1	Prodigal:002006	CDS	33930	34496	.	+	0	ID=LOPOCAKJ_01241;inference=ab initio prediction:Prodigal:002006;locus_tag=LOPOCAKJ_01241;product=hypothetical protein
WURB01000015.1	Prodigal:002006	CDS	34771	34887	.	+	0	ID=LOPOCAKJ_01242;inference=ab initio prediction:Prodigal:002006;locus_tag=LOPOCAKJ_01242;product=hypothetical protein
WURB01000015.1	Prodigal:002006	CDS	35017	37236	.	-	0	ID=LOPOCAKJ_01243;eC_number=1.2.99.6;Name=paoC;db_xref=COG:COG1529;gene=paoC;inference=ab initio prediction:Prodigal:002006,similar to AA sequence:UniProtKB:P77489;locus_tag=LOPOCAKJ_01243;product=Aldehyde oxidoreductase molybdenum-binding subunit PaoC
WURB01000015.1	Prodigal:002006	CDS	37233	38210	.	-	0	ID=LOPOCAKJ_01244;eC_number=1.2.99.6;Name=paoB;db_xref=COG:COG1319;gene=paoB;inference=ab initio prediction:Prodigal:002006,similar to AA sequence:UniProtKB:P77324;locus_tag=LOPOCAKJ_01244;product=Aldehyde oxidoreductase FAD-binding subunit PaoB
WURB01000015.1	Prodigal:002006	CDS	38213	38857	.	-	0	ID=LOPOCAKJ_01245;inference=ab initio prediction:Prodigal:002006;locus_tag=LOPOCAKJ_01245;product=hypothetical protein
WURB01000015.1	Prodigal:002006	CDS	39062	39991	.	+	0	ID=LOPOCAKJ_01246;Name=rhaR_3;gene=rhaR_3;inference=ab initio prediction:Prodigal:002006,protein motif:HAMAP:MF_01533;locus_tag=LOPOCAKJ_01246;product=HTH-type transcriptional activator RhaR
WURB01000015.1	Prodigal:002006	CDS	40564	40776	.	-	0	ID=LOPOCAKJ_01247;inference=ab initio prediction:Prodigal:002006;locus_tag=LOPOCAKJ_01247;product=hypothetical protein
WURB01000015.1	Prodigal:002006	CDS	42478	42897	.	-	0	ID=LOPOCAKJ_01248;inference=ab initio prediction:Prodigal:002006;locus_tag=LOPOCAKJ_01248;product=hypothetical protein
WURB01000015.1	Prodigal:002006	CDS	43348	44760	.	-	0	ID=LOPOCAKJ_01249;Name=chrA1;gene=chrA1;inference=ab initio prediction:Prodigal:002006,similar to AA sequence:UniProtKB:P17551;locus_tag=LOPOCAKJ_01249;product=Chromate transport protein
WURB01000015.1	Prodigal:002006	CDS	44762	45586	.	-	0	ID=LOPOCAKJ_01250;inference=ab initio prediction:Prodigal:002006;locus_tag=LOPOCAKJ_01250;product=hypothetical protein
WURB01000015.1	Prodigal:002006	CDS	46471	47388	.	-	0	ID=LOPOCAKJ_01251;eC_number=1.1.1.60;Name=garR_1;gene=garR_1;inference=ab initio prediction:Prodigal:002006,protein motif:HAMAP:MF_02032;locus_tag=LOPOCAKJ_01251;product=2-hydroxy-3-oxopropionate reductase
WURB01000015.1	Prodigal:002006	CDS	47531	47872	.	+	0	ID=LOPOCAKJ_01252;Name=ytcD;db_xref=COG:COG1733;gene=ytcD;inference=ab initio prediction:Prodigal:002006,similar to AA sequence:UniProtKB:O34533;locus_tag=LOPOCAKJ_01252;product=putative HTH-type transcriptional regulator YtcD
WURB01000015.1	Prodigal:002006	CDS	48240	48740	.	-	0	ID=LOPOCAKJ_01253;inference=ab initio prediction:Prodigal:002006;locus_tag=LOPOCAKJ_01253;product=hypothetical protein
WURB01000015.1	Prodigal:002006	CDS	48841	49494	.	+	0	ID=LOPOCAKJ_01254;Name=sspA;db_xref=COG:COG0625;gene=sspA;inference=ab initio prediction:Prodigal:002006,similar to AA sequence:UniProtKB:P45207;locus_tag=LOPOCAKJ_01254;product=Stringent starvation protein A 
WURB01000015.1	Prodigal:002006	CDS	49948	52395	.	-	0	ID=LOPOCAKJ_01255;eC_number=3.6.4.13;Name=dbpA;gene=dbpA;inference=ab initio prediction:Prodigal:002006,protein motif:HAMAP:MF_00965;locus_tag=LOPOCAKJ_01255;product=ATP-dependent RNA helicase DbpA
WURB01000015.1	Prodigal:002006	CDS	52831	52974	.	-	0	ID=LOPOCAKJ_01256;inference=ab initio prediction:Prodigal:002006;locus_tag=LOPOCAKJ_01256;product=hypothetical protein
WURB01000015.1	Prodigal:002006	CDS	53261	53641	.	-	0	ID=LOPOCAKJ_01257;inference=ab initio prediction:Prodigal:002006;locus_tag=LOPOCAKJ_01257;product=hypothetical protein
WURB01000015.1	Prodigal:002006	CDS	53646	53981	.	-	0	ID=LOPOCAKJ_01258;inference=ab initio prediction:Prodigal:002006;locus_tag=LOPOCAKJ_01258;product=hypothetical protein
WURB01000015.1	Prodigal:002006	CDS	56012	56821	.	+	0	ID=LOPOCAKJ_01259;inference=ab initio prediction:Prodigal:002006;locus_tag=LOPOCAKJ_01259;product=hypothetical protein
WURB01000015.1	Prodigal:002006	CDS	57074	58291	.	+	0	ID=LOPOCAKJ_01260;inference=ab initio prediction:Prodigal:002006;locus_tag=LOPOCAKJ_01260;product=hypothetical protein
WURB01000015.1	Prodigal:002006	CDS	58288	59304	.	+	0	ID=LOPOCAKJ_01261;Name=noc;gene=noc;inference=ab initio prediction:Prodigal:002006,protein motif:HAMAP:MF_02015;locus_tag=LOPOCAKJ_01261;product=Nucleoid occlusion protein
WURB01000015.1	Prodigal:002006	CDS	59476	60624	.	+	0	ID=LOPOCAKJ_01262;inference=ab initio prediction:Prodigal:002006;locus_tag=LOPOCAKJ_01262;product=hypothetical protein
WURB01000015.1	Prodigal:002006	CDS	61690	61953	.	+	0	ID=LOPOCAKJ_01263;inference=ab initio prediction:Prodigal:002006;locus_tag=LOPOCAKJ_01263;product=hypothetical protein
WURB01000015.1	Prodigal:002006	CDS	62295	62528	.	+	0	ID=LOPOCAKJ_01264;inference=ab initio prediction:Prodigal:002006;locus_tag=LOPOCAKJ_01264;product=hypothetical protein
WURB01000015.1	Prodigal:002006	CDS	62589	63575	.	+	0	ID=LOPOCAKJ_01265;Name=mntA_2;db_xref=COG:COG0803;gene=mntA_2;inference=ab initio prediction:Prodigal:002006,similar to AA sequence:UniProtKB:O34385;locus_tag=LOPOCAKJ_01265;product=Manganese-binding lipoprotein MntA
WURB01000015.1	Prodigal:002006	CDS	63586	64401	.	+	0	ID=LOPOCAKJ_01266;Name=mntB_2;db_xref=COG:COG1121;gene=mntB_2;inference=ab initio prediction:Prodigal:002006,similar to AA sequence:UniProtKB:O34338;locus_tag=LOPOCAKJ_01266;product=Manganese transport system ATP-binding protein MntB
WURB01000015.1	Prodigal:002006	CDS	64406	65626	.	+	0	ID=LOPOCAKJ_01267;inference=ab initio prediction:Prodigal:002006;locus_tag=LOPOCAKJ_01267;product=hypothetical protein
WURB01000015.1	Prodigal:002006	CDS	65626	66561	.	+	0	ID=LOPOCAKJ_01268;Name=mntD;db_xref=COG:COG1108;gene=mntD;inference=ab initio prediction:Prodigal:002006,similar to AA sequence:UniProtKB:O34500;locus_tag=LOPOCAKJ_01268;product=Manganese transport system membrane protein MntD
WURB01000015.1	Prodigal:002006	CDS	66715	68088	.	+	0	ID=LOPOCAKJ_01269;inference=ab initio prediction:Prodigal:002006;locus_tag=LOPOCAKJ_01269;product=hypothetical protein
WURB01000015.1	Prodigal:002006	CDS	68085	69989	.	+	0	ID=LOPOCAKJ_01270;eC_number=2.7.-.-;Name=sasA_2;gene=sasA_2;inference=ab initio prediction:Prodigal:002006,protein motif:HAMAP:MF_01837;locus_tag=LOPOCAKJ_01270;product=Adaptive-response sensory-kinase SasA
WURB01000015.1	Prodigal:002006	CDS	69986	71335	.	+	0	ID=LOPOCAKJ_01271;Name=dctD;gene=dctD;inference=ab initio prediction:Prodigal:002006,similar to AA sequence:UniProtKB:P13632;locus_tag=LOPOCAKJ_01271;product=C4-dicarboxylate transport transcriptional regulatory protein DctD
WURB01000015.1	Prodigal:002006	CDS	71540	72862	.	+	0	ID=LOPOCAKJ_01272;Name=pgtC;db_xref=COG:COG1840;gene=pgtC;inference=ab initio prediction:Prodigal:002006,similar to AA sequence:UniProtKB:P0A233;locus_tag=LOPOCAKJ_01272;product=Phosphoglycerate transport regulatory protein PgtC
WURB01000015.1	Prodigal:002006	CDS	72935	74674	.	+	0	ID=LOPOCAKJ_01273;inference=ab initio prediction:Prodigal:002006;locus_tag=LOPOCAKJ_01273;product=hypothetical protein
WURB01000015.1	Prodigal:002006	CDS	74705	75802	.	+	0	ID=LOPOCAKJ_01274;eC_number=7.6.2.8;Name=btuD_3;gene=btuD_3;inference=ab initio prediction:Prodigal:002006,protein motif:HAMAP:MF_01005;locus_tag=LOPOCAKJ_01274;product=Vitamin B12 import ATP-binding protein BtuD
WURB01000015.1	Prodigal:002006	CDS	75863	76585	.	+	0	ID=LOPOCAKJ_01275;eC_number=3.1.3.18;Name=gph_2;gene=gph_2;inference=ab initio prediction:Prodigal:002006,protein motif:HAMAP:MF_00495;locus_tag=LOPOCAKJ_01275;product=Phosphoglycolate phosphatase
WURB01000015.1	Prodigal:002006	CDS	76612	77241	.	+	0	ID=LOPOCAKJ_01276;eC_number=5.4.2.-;Name=gpmB;gene=gpmB;inference=ab initio prediction:Prodigal:002006,protein motif:HAMAP:MF_01040;locus_tag=LOPOCAKJ_01276;product=phosphoglycerate mutase GpmB
WURB01000015.1	Prodigal:002006	CDS	77426	79543	.	+	0	ID=LOPOCAKJ_01277;eC_number=2.7.13.3;Name=rcsC_7;gene=rcsC_7;inference=ab initio prediction:Prodigal:002006,protein motif:HAMAP:MF_00979;locus_tag=LOPOCAKJ_01277;product=Sensor histidine kinase RcsC
WURB01000015.1	Prodigal:002006	CDS	79575	80420	.	-	0	ID=LOPOCAKJ_01278;eC_number=3.6.3.-;Name=hmuV;gene=hmuV;inference=ab initio prediction:Prodigal:002006,similar to AA sequence:UniProtKB:O70014;locus_tag=LOPOCAKJ_01278;product=Hemin import ATP-binding protein HmuV
WURB01000015.1	Prodigal:002006	CDS	80417	81499	.	-	0	ID=LOPOCAKJ_01279;Name=hmuU_1;db_xref=COG:COG0609;gene=hmuU_1;inference=ab initio prediction:Prodigal:002006,similar to AA sequence:UniProtKB:Q56992;locus_tag=LOPOCAKJ_01279;product=Hemin transport system permease protein HmuU
WURB01000015.1	Prodigal:002006	CDS	81496	82359	.	-	0	ID=LOPOCAKJ_01280;Name=hmuT;db_xref=COG:COG4558;gene=hmuT;inference=ab initio prediction:Prodigal:002006,similar to AA sequence:UniProtKB:Q56991;locus_tag=LOPOCAKJ_01280;product=Hemin-binding periplasmic protein HmuT
WURB01000015.1	Prodigal:002006	CDS	82374	82550	.	-	0	ID=LOPOCAKJ_01281;inference=ab initio prediction:Prodigal:002006;locus_tag=LOPOCAKJ_01281;product=hypothetical protein
WURB01000015.1	Prodigal:002006	CDS	82788	84914	.	+	0	ID=LOPOCAKJ_01282;Name=hemR;db_xref=COG:COG1629;gene=hemR;inference=ab initio prediction:Prodigal:002006,similar to AA sequence:UniProtKB:P31499;locus_tag=LOPOCAKJ_01282;product=Hemin receptor
WURB01000015.1	Prodigal:002006	CDS	84953	85291	.	+	0	ID=LOPOCAKJ_01283;eC_number=1.14.14.18;Name=isdG;gene=isdG;inference=ab initio prediction:Prodigal:002006,protein motif:HAMAP:MF_01272;locus_tag=LOPOCAKJ_01283;product=Heme oxygenase (staphylobilin-producing)
WURB01000015.1	Prodigal:002006	CDS	85440	86597	.	+	0	ID=LOPOCAKJ_01284;inference=ab initio prediction:Prodigal:002006;locus_tag=LOPOCAKJ_01284;product=hypothetical protein
WURB01000015.1	Prodigal:002006	CDS	86698	87066	.	+	0	ID=LOPOCAKJ_01285;inference=ab initio prediction:Prodigal:002006;locus_tag=LOPOCAKJ_01285;product=hypothetical protein
WURB01000015.1	Prodigal:002006	CDS	87176	87877	.	-	0	ID=LOPOCAKJ_01286;Name=betI_2;gene=betI_2;inference=ab initio prediction:Prodigal:002006,protein motif:HAMAP:MF_00768;locus_tag=LOPOCAKJ_01286;product=HTH-type transcriptional regulator BetI
WURB01000015.1	Prodigal:002006	CDS	88080	89240	.	+	0	ID=LOPOCAKJ_01287;Name=bepD_1;gene=bepD_1;inference=ab initio prediction:Prodigal:002006,similar to AA sequence:UniProtKB:Q8G2M7;locus_tag=LOPOCAKJ_01287;product=Efflux pump periplasmic linker BepD
WURB01000015.1	Prodigal:002006	CDS	89240	92386	.	+	0	ID=LOPOCAKJ_01288;Name=bepE_2;gene=bepE_2;inference=ab initio prediction:Prodigal:002006,similar to AA sequence:UniProtKB:Q8G2M6;locus_tag=LOPOCAKJ_01288;product=Efflux pump membrane transporter BepE
WURB01000015.1	Prodigal:002006	CDS	92455	93225	.	-	0	ID=LOPOCAKJ_01289;inference=ab initio prediction:Prodigal:002006,similar to AA sequence:ISfinder:ISEas1;locus_tag=LOPOCAKJ_01289;product=IS6 family transposase ISEas1
WURB01000015.1	Prodigal:002006	CDS	93363	94091	.	+	0	ID=LOPOCAKJ_01290;inference=ab initio prediction:Prodigal:002006;locus_tag=LOPOCAKJ_01290;product=hypothetical protein
WURB01000015.1	Prodigal:002006	CDS	94499	95266	.	-	0	ID=LOPOCAKJ_01291;eC_number=1.1.1.47;Name=gdhI_1;db_xref=COG:COG1028;gene=gdhI_1;inference=ab initio prediction:Prodigal:002006,similar to AA sequence:UniProtKB:P39482;locus_tag=LOPOCAKJ_01291;product=Glucose 1-dehydrogenase 1
WURB01000015.1	Prodigal:002006	CDS	95281	96339	.	-	0	ID=LOPOCAKJ_01292;eC_number=4.1.2.40;Name=lacD2;db_xref=COG:COG3684;gene=lacD2;inference=ab initio prediction:Prodigal:002006,similar to AA sequence:UniProtKB:Q8DWE5;locus_tag=LOPOCAKJ_01292;product=Tagatose 1%2C6-diphosphate aldolase 2
WURB01000015.1	Prodigal:002006	CDS	96414	97211	.	-	0	ID=LOPOCAKJ_01293;eC_number=4.1.2.53;Name=rhmA;db_xref=COG:COG3836;gene=rhmA;inference=ab initio prediction:Prodigal:002006,similar to AA sequence:UniProtKB:P76469;locus_tag=LOPOCAKJ_01293;product=2-keto-3-deoxy-L-rhamnonate aldolase
WURB01000015.1	Prodigal:002006	CDS	97262	98179	.	-	0	ID=LOPOCAKJ_01294;eC_number=2.7.1.184;Name=yihV_1;gene=yihV_1;inference=ab initio prediction:Prodigal:002006,similar to AA sequence:UniProtKB:P32143;locus_tag=LOPOCAKJ_01294;product=Sulfofructose kinase
WURB01000015.1	Prodigal:002006	CDS	98328	99146	.	+	0	ID=LOPOCAKJ_01295;Name=xynR_1;db_xref=COG:COG1414;gene=xynR_1;inference=ab initio prediction:Prodigal:002006,similar to AA sequence:UniProtKB:P77300;locus_tag=LOPOCAKJ_01295;product=HTH-type transcriptional regulator XynR
WURB01000015.1	Prodigal:002006	CDS	99170	100051	.	+	0	ID=LOPOCAKJ_01296;eC_number=4.3.3.7;Name=dapA_1;db_xref=COG:COG0329;gene=dapA_1;inference=ab initio prediction:Prodigal:002006,similar to AA sequence:UniProtKB:Q04796;locus_tag=LOPOCAKJ_01296;product=4-hydroxy-tetrahydrodipicolinate synthase
WURB01000015.1	Prodigal:002006	CDS	99946	100227	.	-	0	ID=LOPOCAKJ_01297;inference=ab initio prediction:Prodigal:002006;locus_tag=LOPOCAKJ_01297;product=hypothetical protein
WURB01000015.1	Prodigal:002006	CDS	100348	101166	.	+	0	ID=LOPOCAKJ_01298;Name=fliY_3;db_xref=COG:COG0834;gene=fliY_3;inference=ab initio prediction:Prodigal:002006,similar to AA sequence:UniProtKB:P0AEM9;locus_tag=LOPOCAKJ_01298;product=L-cystine-binding protein FliY
WURB01000015.1	Prodigal:002006	CDS	101295	102014	.	+	0	ID=LOPOCAKJ_01299;Name=glnP_3;db_xref=COG:COG0765;gene=glnP_3;inference=ab initio prediction:Prodigal:002006,similar to AA sequence:UniProtKB:P0AEQ6;locus_tag=LOPOCAKJ_01299;product=Glutamine transport system permease protein GlnP
WURB01000015.1	Prodigal:002006	CDS	102011	102667	.	+	0	ID=LOPOCAKJ_01300;Name=yecS_1;db_xref=COG:COG0765;gene=yecS_1;inference=ab initio prediction:Prodigal:002006,similar to AA sequence:UniProtKB:P0AFT2;locus_tag=LOPOCAKJ_01300;product=L-cystine transport system permease protein YecS
WURB01000015.1	Prodigal:002006	CDS	102648	103379	.	+	0	ID=LOPOCAKJ_01301;Name=glnQ_4;gene=glnQ_4;inference=ab initio prediction:Prodigal:002006,similar to AA sequence:UniProtKB:P27675;locus_tag=LOPOCAKJ_01301;product=Glutamine transport ATP-binding protein GlnQ
WURB01000015.1	Prodigal:002006	CDS	103616	104578	.	+	0	ID=LOPOCAKJ_01302;inference=ab initio prediction:Prodigal:002006,similar to AA sequence:UniProtKB:B3EWP1;locus_tag=LOPOCAKJ_01302;note=UPF0065 protein in clcB-clcD intergenic region;product=hypothetical protein
WURB01000015.1	Prodigal:002006	CDS	104602	105099	.	+	0	ID=LOPOCAKJ_01303;inference=ab initio prediction:Prodigal:002006;locus_tag=LOPOCAKJ_01303;product=hypothetical protein
WURB01000015.1	Prodigal:002006	CDS	105107	106627	.	+	0	ID=LOPOCAKJ_01304;inference=ab initio prediction:Prodigal:002006;locus_tag=LOPOCAKJ_01304;product=hypothetical protein
WURB01000016.1	Prodigal:002006	CDS	357	2942	.	-	0	ID=LOPOCAKJ_01305;inference=ab initio prediction:Prodigal:002006;locus_tag=LOPOCAKJ_01305;product=hypothetical protein
WURB01000016.1	Prodigal:002006	CDS	2955	3647	.	-	0	ID=LOPOCAKJ_01306;eC_number=3.6.3.-;Name=lolD_1;db_xref=COG:COG1136;gene=lolD_1;inference=ab initio prediction:Prodigal:002006,similar to AA sequence:UniProtKB:P75957;locus_tag=LOPOCAKJ_01306;product=Lipoprotein-releasing system ATP-binding protein LolD
WURB01000016.1	Prodigal:002006	CDS	3721	4383	.	+	0	ID=LOPOCAKJ_01307;eC_number=3.1.1.1;Name=tesA;db_xref=COG:COG2755;gene=tesA;inference=ab initio prediction:Prodigal:002006,similar to AA sequence:UniProtKB:Q9HZY8;locus_tag=LOPOCAKJ_01307;product=Esterase TesA
WURB01000016.1	Prodigal:002006	CDS	4454	5497	.	+	0	ID=LOPOCAKJ_01308;Name=tas;db_xref=COG:COG0667;gene=tas;inference=ab initio prediction:Prodigal:002006,similar to AA sequence:UniProtKB:P0A9T4;locus_tag=LOPOCAKJ_01308;product=Protein tas
WURB01000016.1	Prodigal:002006	CDS	5692	6228	.	+	0	ID=LOPOCAKJ_01309;eC_number=3.1.4.58;Name=thpR_1;gene=thpR_1;inference=ab initio prediction:Prodigal:002006,protein motif:HAMAP:MF_01940;locus_tag=LOPOCAKJ_01309;product=RNA 2'%2C3'-cyclic phosphodiesterase
WURB01000016.1	Prodigal:002006	CDS	6267	6857	.	+	0	ID=LOPOCAKJ_01310;inference=ab initio prediction:Prodigal:002006;locus_tag=LOPOCAKJ_01310;product=hypothetical protein
WURB01000016.1	Prodigal:002006	CDS	6936	7238	.	+	0	ID=LOPOCAKJ_01311;eC_number=4.2.1.96;Name=phhB;db_xref=COG:COG2154;gene=phhB;inference=ab initio prediction:Prodigal:002006,similar to AA sequence:UniProtKB:P65722;locus_tag=LOPOCAKJ_01311;product=Putative pterin-4-alpha-carbinolamine dehydratase
WURB01000016.1	Prodigal:002006	CDS	7244	7651	.	+	0	ID=LOPOCAKJ_01312;inference=ab initio prediction:Prodigal:002006;locus_tag=LOPOCAKJ_01312;product=hypothetical protein
WURB01000016.1	Prodigal:002006	CDS	7654	8439	.	-	0	ID=LOPOCAKJ_01313;eC_number=1.-.-.-;inference=ab initio prediction:Prodigal:002006,similar to AA sequence:UniProtKB:P9WGQ7;locus_tag=LOPOCAKJ_01313;product=putative oxidoreductase
WURB01000016.1	Prodigal:002006	CDS	8519	8908	.	+	0	ID=LOPOCAKJ_01314;inference=ab initio prediction:Prodigal:002006;locus_tag=LOPOCAKJ_01314;product=hypothetical protein
WURB01000016.1	Prodigal:002006	CDS	9177	9884	.	+	0	ID=LOPOCAKJ_01315;inference=ab initio prediction:Prodigal:002006;locus_tag=LOPOCAKJ_01315;product=hypothetical protein
WURB01000016.1	Prodigal:002006	CDS	10028	11353	.	+	0	ID=LOPOCAKJ_01316;eC_number=2.1.1.192;Name=rlmN;db_xref=COG:COG0820;gene=rlmN;inference=ab initio prediction:Prodigal:002006,similar to AA sequence:UniProtKB:P36979;locus_tag=LOPOCAKJ_01316;product=Dual-specificity RNA methyltransferase RlmN
WURB01000016.1	Prodigal:002006	CDS	11456	11644	.	+	0	ID=LOPOCAKJ_01317;inference=ab initio prediction:Prodigal:002006;locus_tag=LOPOCAKJ_01317;product=hypothetical protein
WURB01000016.1	Prodigal:002006	CDS	11881	12396	.	+	0	ID=LOPOCAKJ_01318;inference=ab initio prediction:Prodigal:002006;locus_tag=LOPOCAKJ_01318;product=hypothetical protein
WURB01000016.1	Prodigal:002006	CDS	12615	13256	.	-	0	ID=LOPOCAKJ_01319;Name=rhtB_1;db_xref=COG:COG1280;gene=rhtB_1;inference=ab initio prediction:Prodigal:002006,similar to AA sequence:UniProtKB:P0AG34;locus_tag=LOPOCAKJ_01319;product=Homoserine/homoserine lactone efflux protein
WURB01000016.1	Prodigal:002006	CDS	13403	14008	.	+	0	ID=LOPOCAKJ_01320;Name=lemA_1;db_xref=COG:COG1704;gene=lemA_1;inference=ab initio prediction:Prodigal:002006,similar to AA sequence:UniProtKB:A8AVK0;locus_tag=LOPOCAKJ_01320;product=Protein LemA
WURB01000016.1	Prodigal:002006	CDS	14055	14813	.	+	0	ID=LOPOCAKJ_01321;inference=ab initio prediction:Prodigal:002006;locus_tag=LOPOCAKJ_01321;product=hypothetical protein
WURB01000016.1	Prodigal:002006	CDS	14814	15422	.	+	0	ID=LOPOCAKJ_01322;inference=ab initio prediction:Prodigal:002006;locus_tag=LOPOCAKJ_01322;product=hypothetical protein
WURB01000016.1	Prodigal:002006	CDS	15439	16176	.	-	0	ID=LOPOCAKJ_01323;inference=ab initio prediction:Prodigal:002006;locus_tag=LOPOCAKJ_01323;product=hypothetical protein
WURB01000016.1	Prodigal:002006	CDS	16206	17111	.	-	0	ID=LOPOCAKJ_01324;eC_number=2.3.1.243;Name=lpxM1;db_xref=COG:COG1560;gene=lpxM1;inference=ab initio prediction:Prodigal:002006,similar to AA sequence:UniProtKB:P59198;locus_tag=LOPOCAKJ_01324;product=Lipid A biosynthesis myristoyltransferase 1
WURB01000016.1	Prodigal:002006	CDS	17267	18289	.	-	0	ID=LOPOCAKJ_01325;eC_number=1.6.5.5;Name=qorA_1;db_xref=COG:COG0604;gene=qorA_1;inference=ab initio prediction:Prodigal:002006,similar to AA sequence:UniProtKB:P28304;locus_tag=LOPOCAKJ_01325;product=Quinone oxidoreductase 1
WURB01000016.1	Prodigal:002006	CDS	18650	19396	.	-	0	ID=LOPOCAKJ_01326;eC_number=1.1.1.100;Name=fabG_3;gene=fabG_3;inference=ab initio prediction:Prodigal:002006,similar to AA sequence:UniProtKB:P0A2C9;locus_tag=LOPOCAKJ_01326;product=3-oxoacyl-[acyl-carrier-protein] reductase FabG
WURB01000016.1	Prodigal:002006	CDS	19401	20681	.	-	0	ID=LOPOCAKJ_01327;eC_number=2.3.1.179;Name=fabF_1;db_xref=COG:COG0304;gene=fabF_1;inference=ab initio prediction:Prodigal:002006,similar to AA sequence:UniProtKB:O34340;locus_tag=LOPOCAKJ_01327;product=3-oxoacyl-[acyl-carrier-protein] synthase 2
WURB01000016.1	Prodigal:002006	CDS	20694	21812	.	-	0	ID=LOPOCAKJ_01328;inference=ab initio prediction:Prodigal:002006;locus_tag=LOPOCAKJ_01328;product=hypothetical protein
WURB01000016.1	Prodigal:002006	CDS	21805	22272	.	-	0	ID=LOPOCAKJ_01329;inference=ab initio prediction:Prodigal:002006;locus_tag=LOPOCAKJ_01329;product=hypothetical protein
WURB01000016.1	Prodigal:002006	CDS	22408	22689	.	-	0	ID=LOPOCAKJ_01330;Name=acpXL;db_xref=COG:COG0236;gene=acpXL;inference=ab initio prediction:Prodigal:002006,similar to AA sequence:UniProtKB:P0A2W5;locus_tag=LOPOCAKJ_01330;product=Acyl carrier protein AcpXL
WURB01000016.1	Prodigal:002006	CDS	22893	23735	.	+	0	ID=LOPOCAKJ_01331;inference=ab initio prediction:Prodigal:002006;locus_tag=LOPOCAKJ_01331;product=hypothetical protein
WURB01000016.1	Prodigal:002006	CDS	23878	25662	.	-	0	ID=LOPOCAKJ_01332;eC_number=3.6.3.-;db_xref=COG:COG1132;inference=ab initio prediction:Prodigal:002006,similar to AA sequence:UniProtKB:Q99T13;locus_tag=LOPOCAKJ_01332;product=Putative multidrug export ATP-binding/permease protein
WURB01000016.1	Prodigal:002006	CDS	25834	26460	.	+	0	ID=LOPOCAKJ_01333;Name=rhtB_2;db_xref=COG:COG1280;gene=rhtB_2;inference=ab initio prediction:Prodigal:002006,similar to AA sequence:UniProtKB:P0AG34;locus_tag=LOPOCAKJ_01333;product=Homoserine/homoserine lactone efflux protein
WURB01000016.1	Prodigal:002006	CDS	26614	29010	.	-	0	ID=LOPOCAKJ_01334;eC_number=1.2.4.1;Name=aceE;db_xref=COG:COG2609;gene=aceE;inference=ab initio prediction:Prodigal:002006,similar to AA sequence:UniProtKB:A0R0B0;locus_tag=LOPOCAKJ_01334;product=Pyruvate dehydrogenase E1 component
WURB01000016.1	Prodigal:002006	CDS	29247	30410	.	-	0	ID=LOPOCAKJ_01335;inference=ab initio prediction:Prodigal:002006;locus_tag=LOPOCAKJ_01335;product=hypothetical protein
WURB01000016.1	Aragorn:001002	tRNA	30534	30608	.	-	.	ID=LOPOCAKJ_01336;inference=COORDINATES:profile:Aragorn:001002;locus_tag=LOPOCAKJ_01336;product=tRNA-Gly(gcc)
WURB01000016.1	Prodigal:002006	CDS	30773	31300	.	+	0	ID=LOPOCAKJ_01337;Name=proX;db_xref=COG:COG3760;gene=proX;inference=ab initio prediction:Prodigal:002006,similar to AA sequence:UniProtKB:Q9L4Q7;locus_tag=LOPOCAKJ_01337;product=Prolyl-tRNA editing protein ProX
WURB01000016.1	Prodigal:002006	CDS	31352	32257	.	+	0	ID=LOPOCAKJ_01338;Name=cnoX;db_xref=COG:COG3118;gene=cnoX;inference=ab initio prediction:Prodigal:002006,similar to AA sequence:UniProtKB:P77395;locus_tag=LOPOCAKJ_01338;product=Chaperedoxin
WURB01000016.1	Prodigal:002006	CDS	32289	32960	.	+	0	ID=LOPOCAKJ_01339;eC_number=3.4.21.53;Name=lon2;db_xref=COG:COG0466;gene=lon2;inference=ab initio prediction:Prodigal:002006,similar to AA sequence:UniProtKB:P36774;locus_tag=LOPOCAKJ_01339;product=Lon protease 2
WURB01000016.1	Prodigal:002006	CDS	32969	33199	.	+	0	ID=LOPOCAKJ_01340;inference=ab initio prediction:Prodigal:002006;locus_tag=LOPOCAKJ_01340;product=hypothetical protein
WURB01000016.1	Prodigal:002006	CDS	33406	34149	.	+	0	ID=LOPOCAKJ_01341;inference=ab initio prediction:Prodigal:002006;locus_tag=LOPOCAKJ_01341;product=hypothetical protein
WURB01000016.1	Prodigal:002006	CDS	34146	35090	.	+	0	ID=LOPOCAKJ_01342;eC_number=4.2.1.-;Name=psdht;gene=psdht;inference=ab initio prediction:Prodigal:002006,similar to AA sequence:UniProtKB:Q10725;locus_tag=LOPOCAKJ_01342;product=Phenylserine dehydratase
WURB01000016.1	Prodigal:002006	CDS	35108	35788	.	+	0	ID=LOPOCAKJ_01343;eC_number=4.2.1.1;Name=cynT;db_xref=COG:COG0288;gene=cynT;inference=ab initio prediction:Prodigal:002006,similar to AA sequence:UniProtKB:P0ABE9;locus_tag=LOPOCAKJ_01343;product=Carbonic anhydrase 1
WURB01000016.1	Prodigal:002006	CDS	36080	36748	.	-	0	ID=LOPOCAKJ_01344;inference=ab initio prediction:Prodigal:002006;locus_tag=LOPOCAKJ_01344;product=hypothetical protein
WURB01000016.1	Prodigal:002006	CDS	36822	37853	.	-	0	ID=LOPOCAKJ_01345;eC_number=1.2.1.11;Name=asd2;db_xref=COG:COG0136;gene=asd2;inference=ab initio prediction:Prodigal:002006,similar to AA sequence:UniProtKB:P23247;locus_tag=LOPOCAKJ_01345;product=Aspartate-semialdehyde dehydrogenase 2
WURB01000016.1	Prodigal:002006	CDS	38257	39045	.	+	0	ID=LOPOCAKJ_01346;inference=ab initio prediction:Prodigal:002006;locus_tag=LOPOCAKJ_01346;product=hypothetical protein
WURB01000016.1	Prodigal:002006	CDS	39023	40144	.	-	0	ID=LOPOCAKJ_01347;eC_number=1.8.5.-;Name=msrP_2;gene=msrP_2;inference=ab initio prediction:Prodigal:002006,protein motif:HAMAP:MF_01206;locus_tag=LOPOCAKJ_01347;product=Protein-methionine-sulfoxide reductase catalytic subunit MsrP
WURB01000016.1	Prodigal:002006	CDS	40282	40617	.	+	0	ID=LOPOCAKJ_01348;inference=ab initio prediction:Prodigal:002006;locus_tag=LOPOCAKJ_01348;product=hypothetical protein
WURB01000016.1	Prodigal:002006	CDS	40731	41870	.	-	0	ID=LOPOCAKJ_01349;eC_number=1.1.1.85;Name=leuB;gene=leuB;inference=ab initio prediction:Prodigal:002006,similar to AA sequence:UniProtKB:Q2T7H6;locus_tag=LOPOCAKJ_01349;product=3-isopropylmalate dehydrogenase
WURB01000016.1	Prodigal:002006	CDS	42032	43441	.	-	0	ID=LOPOCAKJ_01350;eC_number=2.7.11.1;Name=pknD_1;gene=pknD_1;inference=ab initio prediction:Prodigal:002006,protein motif:HAMAP:MF_01957;locus_tag=LOPOCAKJ_01350;product=Serine/threonine-protein kinase PknD
WURB01000016.1	Prodigal:002006	CDS	43444	44184	.	-	0	ID=LOPOCAKJ_01351;inference=ab initio prediction:Prodigal:002006;locus_tag=LOPOCAKJ_01351;product=hypothetical protein
WURB01000016.1	Prodigal:002006	CDS	44254	44874	.	-	0	ID=LOPOCAKJ_01352;inference=ab initio prediction:Prodigal:002006;locus_tag=LOPOCAKJ_01352;product=hypothetical protein
WURB01000016.1	Prodigal:002006	CDS	44881	46068	.	-	0	ID=LOPOCAKJ_01353;inference=ab initio prediction:Prodigal:002006,similar to AA sequence:ISfinder:TnXax1;locus_tag=LOPOCAKJ_01353;product=Tn3 family transposase TnXax1
WURB01000016.1	Prodigal:002006	CDS	46255	46857	.	-	0	ID=LOPOCAKJ_01354;eC_number=4.2.1.33;Name=leuD;db_xref=COG:COG0066;gene=leuD;inference=ab initio prediction:Prodigal:002006,similar to AA sequence:UniProtKB:P30126;locus_tag=LOPOCAKJ_01354;product=3-isopropylmalate dehydratase small subunit
WURB01000016.1	Prodigal:002006	CDS	46989	47795	.	-	0	ID=LOPOCAKJ_01355;Name=leuO;gene=leuO;inference=ab initio prediction:Prodigal:002006,similar to AA sequence:UniProtKB:P10151;locus_tag=LOPOCAKJ_01355;product=HTH-type transcriptional regulator LeuO
WURB01000016.1	Prodigal:002006	CDS	47949	48323	.	+	0	ID=LOPOCAKJ_01356;inference=ab initio prediction:Prodigal:002006;locus_tag=LOPOCAKJ_01356;product=hypothetical protein
WURB01000016.1	Prodigal:002006	CDS	48533	48940	.	-	0	ID=LOPOCAKJ_01357;inference=ab initio prediction:Prodigal:002006;locus_tag=LOPOCAKJ_01357;product=hypothetical protein
WURB01000016.1	Prodigal:002006	CDS	48944	49207	.	-	0	ID=LOPOCAKJ_01358;inference=ab initio prediction:Prodigal:002006;locus_tag=LOPOCAKJ_01358;product=hypothetical protein
WURB01000016.1	Prodigal:002006	CDS	49331	49624	.	+	0	ID=LOPOCAKJ_01359;inference=ab initio prediction:Prodigal:002006;locus_tag=LOPOCAKJ_01359;product=hypothetical protein
WURB01000016.1	Prodigal:002006	CDS	49702	51108	.	-	0	ID=LOPOCAKJ_01360;eC_number=4.2.1.33;Name=leuC;db_xref=COG:COG0065;gene=leuC;inference=ab initio prediction:Prodigal:002006,similar to AA sequence:UniProtKB:P0A6A6;locus_tag=LOPOCAKJ_01360;product=3-isopropylmalate dehydratase large subunit
WURB01000016.1	Prodigal:002006	CDS	51330	51713	.	-	0	ID=LOPOCAKJ_01361;Name=rplS;db_xref=COG:COG0335;gene=rplS;inference=ab initio prediction:Prodigal:002006,similar to AA sequence:UniProtKB:Q6ND68;locus_tag=LOPOCAKJ_01361;product=50S ribosomal protein L19
WURB01000016.1	Prodigal:002006	CDS	51854	52525	.	-	0	ID=LOPOCAKJ_01362;inference=ab initio prediction:Prodigal:002006;locus_tag=LOPOCAKJ_01362;product=hypothetical protein
WURB01000016.1	Prodigal:002006	CDS	52640	53593	.	+	0	ID=LOPOCAKJ_01363;eC_number=2.5.1.47;Name=cysK_1;gene=cysK_1;inference=ab initio prediction:Prodigal:002006,similar to AA sequence:UniProtKB:P63871;locus_tag=LOPOCAKJ_01363;product=Cysteine synthase
WURB01000016.1	Prodigal:002006	CDS	53607	54290	.	-	0	ID=LOPOCAKJ_01364;eC_number=2.1.1.228;Name=trmD;db_xref=COG:COG0336;gene=trmD;inference=ab initio prediction:Prodigal:002006,similar to AA sequence:UniProtKB:Q6G1R9;locus_tag=LOPOCAKJ_01364;product=tRNA (guanine-N(1)-)-methyltransferase
WURB01000016.1	Prodigal:002006	CDS	54287	54718	.	-	0	ID=LOPOCAKJ_01365;inference=ab initio prediction:Prodigal:002006;locus_tag=LOPOCAKJ_01365;product=hypothetical protein
WURB01000016.1	Prodigal:002006	CDS	54726	55442	.	-	0	ID=LOPOCAKJ_01366;Name=rimM;gene=rimM;inference=ab initio prediction:Prodigal:002006,protein motif:HAMAP:MF_00014;locus_tag=LOPOCAKJ_01366;product=Ribosome maturation factor RimM
WURB01000016.1	Prodigal:002006	CDS	55448	55807	.	-	0	ID=LOPOCAKJ_01367;Name=rpsP;db_xref=COG:COG0228;gene=rpsP;inference=ab initio prediction:Prodigal:002006,similar to AA sequence:UniProtKB:P62236;locus_tag=LOPOCAKJ_01367;product=30S ribosomal protein S16
WURB01000016.1	Prodigal:002006	CDS	55875	57428	.	-	0	ID=LOPOCAKJ_01368;Name=ffh;db_xref=COG:COG0541;gene=ffh;inference=ab initio prediction:Prodigal:002006,similar to AA sequence:UniProtKB:P0AGD7;locus_tag=LOPOCAKJ_01368;product=Signal recognition particle protein
WURB01000016.1	Prodigal:002006	CDS	57431	57646	.	-	0	ID=LOPOCAKJ_01369;inference=ab initio prediction:Prodigal:002006;locus_tag=LOPOCAKJ_01369;product=hypothetical protein
WURB01000016.1	Prodigal:002006	CDS	58019	58777	.	-	0	ID=LOPOCAKJ_01370;inference=ab initio prediction:Prodigal:002006;locus_tag=LOPOCAKJ_01370;product=hypothetical protein
WURB01000016.1	Prodigal:002006	CDS	59677	59784	.	+	0	ID=LOPOCAKJ_01371;inference=ab initio prediction:Prodigal:002006;locus_tag=LOPOCAKJ_01371;product=hypothetical protein
WURB01000016.1	Prodigal:002006	CDS	59756	60103	.	+	0	ID=LOPOCAKJ_01372;inference=ab initio prediction:Prodigal:002006;locus_tag=LOPOCAKJ_01372;product=hypothetical protein
WURB01000016.1	Prodigal:002006	CDS	60288	61352	.	+	0	ID=LOPOCAKJ_01373;db_xref=COG:COG2220;inference=ab initio prediction:Prodigal:002006,similar to AA sequence:UniProtKB:P9WKP3;locus_tag=LOPOCAKJ_01373;product=putative protein
WURB01000016.1	Prodigal:002006	CDS	61485	62225	.	-	0	ID=LOPOCAKJ_01374;inference=ab initio prediction:Prodigal:002006;locus_tag=LOPOCAKJ_01374;product=hypothetical protein
WURB01000016.1	Prodigal:002006	CDS	62402	63286	.	+	0	ID=LOPOCAKJ_01375;eC_number=5.1.1.7;Name=dapF;db_xref=COG:COG0253;gene=dapF;inference=ab initio prediction:Prodigal:002006,similar to AA sequence:UniProtKB:P0A6K1;locus_tag=LOPOCAKJ_01375;product=Diaminopimelate epimerase
WURB01000016.1	Prodigal:002006	CDS	63286	64539	.	+	0	ID=LOPOCAKJ_01376;eC_number=2.8.4.5;Name=mtaB;db_xref=COG:COG0621;gene=mtaB;inference=ab initio prediction:Prodigal:002006,similar to AA sequence:UniProtKB:P54462;locus_tag=LOPOCAKJ_01376;product=Threonylcarbamoyladenosine tRNA methylthiotransferase MtaB
WURB01000016.1	Prodigal:002006	CDS	64710	65411	.	-	0	ID=LOPOCAKJ_01377;eC_number=5.4.99.28;Name=rluA;db_xref=COG:COG0564;gene=rluA;inference=ab initio prediction:Prodigal:002006,similar to AA sequence:UniProtKB:P0AA37;locus_tag=LOPOCAKJ_01377;product=Dual-specificity RNA pseudouridine synthase RluA
WURB01000016.1	Prodigal:002006	CDS	65552	66973	.	+	0	ID=LOPOCAKJ_01378;Name=ftsY;gene=ftsY;inference=ab initio prediction:Prodigal:002006,protein motif:HAMAP:MF_00920;locus_tag=LOPOCAKJ_01378;product=Signal recognition particle receptor FtsY
WURB01000016.1	Prodigal:002006	CDS	66970	67566	.	+	0	ID=LOPOCAKJ_01379;Name=yciB;db_xref=COG:COG2917;gene=yciB;inference=ab initio prediction:Prodigal:002006,similar to AA sequence:UniProtKB:P95745;locus_tag=LOPOCAKJ_01379;product=Intracellular septation protein
WURB01000016.1	Prodigal:002006	CDS	67680	69080	.	-	0	ID=LOPOCAKJ_01380;inference=ab initio prediction:Prodigal:002006;locus_tag=LOPOCAKJ_01380;product=hypothetical protein
WURB01000016.1	Prodigal:002006	CDS	69130	69606	.	+	0	ID=LOPOCAKJ_01381;inference=ab initio prediction:Prodigal:002006,similar to AA sequence:UniProtKB:P0A8D3;locus_tag=LOPOCAKJ_01381;note=UPF0178 protein YaiI;product=hypothetical protein
WURB01000016.1	Prodigal:002006	CDS	69584	70162	.	-	0	ID=LOPOCAKJ_01382;Name=cycY;db_xref=COG:COG0526;gene=cycY;inference=ab initio prediction:Prodigal:002006,similar to AA sequence:UniProtKB:P30960;locus_tag=LOPOCAKJ_01382;product=Thiol:disulfide interchange protein CycY
WURB01000016.1	Prodigal:002006	CDS	70155	70310	.	-	0	ID=LOPOCAKJ_01383;inference=ab initio prediction:Prodigal:002006;locus_tag=LOPOCAKJ_01383;product=hypothetical protein
WURB01000016.1	Prodigal:002006	CDS	70310	71074	.	-	0	ID=LOPOCAKJ_01384;Name=ccmC;db_xref=COG:COG0755;gene=ccmC;inference=ab initio prediction:Prodigal:002006,similar to AA sequence:UniProtKB:P0ABM1;locus_tag=LOPOCAKJ_01384;product=Heme exporter protein C
WURB01000016.1	Prodigal:002006	CDS	71438	72430	.	+	0	ID=LOPOCAKJ_01385;inference=ab initio prediction:Prodigal:002006;locus_tag=LOPOCAKJ_01385;product=hypothetical protein
WURB01000016.1	Prodigal:002006	CDS	72431	73099	.	-	0	ID=LOPOCAKJ_01386;Name=ccmB;db_xref=COG:COG2386;gene=ccmB;inference=ab initio prediction:Prodigal:002006,similar to AA sequence:UniProtKB:P0ABL8;locus_tag=LOPOCAKJ_01386;product=Heme exporter protein B
WURB01000016.1	Prodigal:002006	CDS	73096	73734	.	-	0	ID=LOPOCAKJ_01387;eC_number=7.6.2.5;Name=ccmA;db_xref=COG:COG4133;gene=ccmA;inference=ab initio prediction:Prodigal:002006,similar to AA sequence:UniProtKB:P33931;locus_tag=LOPOCAKJ_01387;product=Cytochrome c biogenesis ATP-binding export protein CcmA
WURB01000016.1	Prodigal:002006	CDS	73953	76658	.	+	0	ID=LOPOCAKJ_01388;eC_number=4.2.1.3;Name=acnA;db_xref=COG:COG1048;gene=acnA;inference=ab initio prediction:Prodigal:002006,similar to AA sequence:UniProtKB:P70920;locus_tag=LOPOCAKJ_01388;product=Aconitate hydratase A
WURB01000016.1	Prodigal:002006	CDS	76961	77467	.	+	0	ID=LOPOCAKJ_01389;eC_number=2.3.1.189;Name=mshD_3;gene=mshD_3;inference=ab initio prediction:Prodigal:002006,protein motif:HAMAP:MF_01698;locus_tag=LOPOCAKJ_01389;product=Mycothiol acetyltransferase
WURB01000016.1	Prodigal:002006	CDS	77651	78181	.	+	0	ID=LOPOCAKJ_01390;eC_number=3.6.1.1;Name=ppa;db_xref=COG:COG0221;gene=ppa;inference=ab initio prediction:Prodigal:002006,similar to AA sequence:UniProtKB:P0A7A9;locus_tag=LOPOCAKJ_01390;product=Inorganic pyrophosphatase
WURB01000016.1	Prodigal:002006	CDS	78271	80730	.	-	0	ID=LOPOCAKJ_01391;inference=ab initio prediction:Prodigal:002006;locus_tag=LOPOCAKJ_01391;product=hypothetical protein
WURB01000016.1	Prodigal:002006	CDS	80978	82240	.	-	0	ID=LOPOCAKJ_01392;eC_number=1.14.13.-;Name=ubiL_1;db_xref=COG:COG0654;gene=ubiL_1;inference=ab initio prediction:Prodigal:002006,similar to AA sequence:UniProtKB:Q2RMZ4;locus_tag=LOPOCAKJ_01392;product=Ubiquinone hydroxylase UbiL
WURB01000016.1	Prodigal:002006	CDS	82407	83267	.	+	0	ID=LOPOCAKJ_01393;eC_number=3.1.2.-;Name=tesB;db_xref=COG:COG1946;gene=tesB;inference=ab initio prediction:Prodigal:002006,similar to AA sequence:UniProtKB:P0AGG2;locus_tag=LOPOCAKJ_01393;product=Acyl-CoA thioesterase 2
WURB01000016.1	Prodigal:002006	CDS	83363	83674	.	-	0	ID=LOPOCAKJ_01394;inference=ab initio prediction:Prodigal:002006;locus_tag=LOPOCAKJ_01394;product=hypothetical protein
WURB01000016.1	Prodigal:002006	CDS	83771	84109	.	+	0	ID=LOPOCAKJ_01395;Name=glnK;db_xref=COG:COG0347;gene=glnK;inference=ab initio prediction:Prodigal:002006,similar to AA sequence:UniProtKB:P0AC55;locus_tag=LOPOCAKJ_01395;product=Nitrogen regulatory protein P-II 2
WURB01000016.1	Prodigal:002006	CDS	84144	85499	.	+	0	ID=LOPOCAKJ_01396;Name=amtB;gene=amtB;inference=ab initio prediction:Prodigal:002006,similar to AA sequence:UniProtKB:P69681;locus_tag=LOPOCAKJ_01396;product=Ammonia channel
WURB01000016.1	Prodigal:002006	CDS	85737	86339	.	-	0	ID=LOPOCAKJ_01397;inference=ab initio prediction:Prodigal:002006;locus_tag=LOPOCAKJ_01397;product=hypothetical protein
WURB01000016.1	Prodigal:002006	CDS	86355	87302	.	-	0	ID=LOPOCAKJ_01398;inference=ab initio prediction:Prodigal:002006;locus_tag=LOPOCAKJ_01398;product=hypothetical protein
WURB01000016.1	Prodigal:002006	CDS	87347	87727	.	-	0	ID=LOPOCAKJ_01399;inference=ab initio prediction:Prodigal:002006;locus_tag=LOPOCAKJ_01399;product=hypothetical protein
WURB01000016.1	Prodigal:002006	CDS	88053	88433	.	-	0	ID=LOPOCAKJ_01400;inference=ab initio prediction:Prodigal:002006;locus_tag=LOPOCAKJ_01400;product=hypothetical protein
WURB01000016.1	Prodigal:002006	CDS	88399	88578	.	-	0	ID=LOPOCAKJ_01401;inference=ab initio prediction:Prodigal:002006;locus_tag=LOPOCAKJ_01401;product=hypothetical protein
WURB01000016.1	Prodigal:002006	CDS	89100	89372	.	-	0	ID=LOPOCAKJ_01402;inference=ab initio prediction:Prodigal:002006;locus_tag=LOPOCAKJ_01402;product=hypothetical protein
WURB01000017.1	Prodigal:002006	CDS	13	297	.	+	0	ID=LOPOCAKJ_01403;inference=ab initio prediction:Prodigal:002006;locus_tag=LOPOCAKJ_01403;product=hypothetical protein
WURB01000017.1	Prodigal:002006	CDS	2326	3276	.	-	0	ID=LOPOCAKJ_01404;inference=ab initio prediction:Prodigal:002006;locus_tag=LOPOCAKJ_01404;product=hypothetical protein
WURB01000017.1	Prodigal:002006	CDS	3675	3890	.	+	0	ID=LOPOCAKJ_01405;inference=ab initio prediction:Prodigal:002006;locus_tag=LOPOCAKJ_01405;product=hypothetical protein
WURB01000017.1	Prodigal:002006	CDS	4507	5067	.	+	0	ID=LOPOCAKJ_01406;inference=ab initio prediction:Prodigal:002006;locus_tag=LOPOCAKJ_01406;product=hypothetical protein
WURB01000017.1	Prodigal:002006	CDS	5147	5251	.	+	0	ID=LOPOCAKJ_01407;inference=ab initio prediction:Prodigal:002006;locus_tag=LOPOCAKJ_01407;product=hypothetical protein
WURB01000017.1	Prodigal:002006	CDS	5526	5804	.	+	0	ID=LOPOCAKJ_01408;inference=ab initio prediction:Prodigal:002006,similar to AA sequence:ISfinder:ISMdi16;locus_tag=LOPOCAKJ_01408;product=IS3 family transposase ISMdi16
WURB01000017.1	Prodigal:002006	CDS	5837	6097	.	+	0	ID=LOPOCAKJ_01409;inference=ab initio prediction:Prodigal:002006,similar to AA sequence:ISfinder:ISPmar2;locus_tag=LOPOCAKJ_01409;product=IS3 family transposase ISPmar2
WURB01000017.1	Prodigal:002006	CDS	6079	6534	.	+	0	ID=LOPOCAKJ_01410;inference=ab initio prediction:Prodigal:002006,similar to AA sequence:ISfinder:ISPmar2;locus_tag=LOPOCAKJ_01410;product=IS3 family transposase ISPmar2
WURB01000017.1	Prodigal:002006	CDS	6952	7791	.	-	0	ID=LOPOCAKJ_01411;inference=ab initio prediction:Prodigal:002006;locus_tag=LOPOCAKJ_01411;product=hypothetical protein
WURB01000017.1	Prodigal:002006	CDS	7874	8491	.	+	0	ID=LOPOCAKJ_01412;Name=fixK_1;db_xref=COG:COG0664;gene=fixK_1;inference=ab initio prediction:Prodigal:002006,similar to AA sequence:UniProtKB:P29286;locus_tag=LOPOCAKJ_01412;product=Nitrogen fixation regulation protein FixK
WURB01000017.1	Prodigal:002006	CDS	8562	9125	.	+	0	ID=LOPOCAKJ_01413;inference=ab initio prediction:Prodigal:002006;locus_tag=LOPOCAKJ_01413;product=hypothetical protein
WURB01000017.1	Prodigal:002006	CDS	9246	9761	.	-	0	ID=LOPOCAKJ_01414;Name=cpoB_3;gene=cpoB_3;inference=ab initio prediction:Prodigal:002006,protein motif:HAMAP:MF_02066;locus_tag=LOPOCAKJ_01414;product=Cell division coordinator CpoB
WURB01000017.1	Prodigal:002006	CDS	9942	11588	.	+	0	ID=LOPOCAKJ_01415;inference=ab initio prediction:Prodigal:002006;locus_tag=LOPOCAKJ_01415;product=hypothetical protein
WURB01000017.1	Prodigal:002006	CDS	11817	12209	.	-	0	ID=LOPOCAKJ_01416;inference=ab initio prediction:Prodigal:002006;locus_tag=LOPOCAKJ_01416;product=hypothetical protein
WURB01000017.1	Prodigal:002006	CDS	12576	13178	.	+	0	ID=LOPOCAKJ_01417;inference=ab initio prediction:Prodigal:002006;locus_tag=LOPOCAKJ_01417;product=hypothetical protein
WURB01000017.1	Prodigal:002006	CDS	13601	14416	.	-	0	ID=LOPOCAKJ_01418;eC_number=1.17.7.4;Name=ispH_1;db_xref=COG:COG0761;gene=ispH_1;inference=ab initio prediction:Prodigal:002006,similar to AA sequence:UniProtKB:P62623;locus_tag=LOPOCAKJ_01418;product=4-hydroxy-3-methylbut-2-enyl diphosphate reductase
WURB01000017.1	Prodigal:002006	CDS	14933	16216	.	+	0	ID=LOPOCAKJ_01419;eC_number=1.3.1.87;Name=hcaB_2;gene=hcaB_2;inference=ab initio prediction:Prodigal:002006,protein motif:HAMAP:MF_01647;locus_tag=LOPOCAKJ_01419;product=3-phenylpropionate-dihydrodiol/cinnamic acid-dihydrodiol dehydrogenase
WURB01000017.1	Prodigal:002006	CDS	16672	17319	.	-	0	ID=LOPOCAKJ_01420;inference=ab initio prediction:Prodigal:002006;locus_tag=LOPOCAKJ_01420;product=hypothetical protein
WURB01000017.1	Prodigal:002006	CDS	17767	17937	.	+	0	ID=LOPOCAKJ_01421;inference=ab initio prediction:Prodigal:002006;locus_tag=LOPOCAKJ_01421;product=hypothetical protein
WURB01000017.1	Prodigal:002006	CDS	18491	19000	.	-	0	ID=LOPOCAKJ_01422;Name=yciE_1;db_xref=COG:COG3685;gene=yciE_1;inference=ab initio prediction:Prodigal:002006,similar to AA sequence:UniProtKB:P21363;locus_tag=LOPOCAKJ_01422;product=Protein YciE
WURB01000017.1	Prodigal:002006	CDS	19069	20187	.	-	0	ID=LOPOCAKJ_01423;eC_number=4.1.99.14;Name=splG;gene=splG;inference=ab initio prediction:Prodigal:002006,similar to AA sequence:UniProtKB:C9RZ55;locus_tag=LOPOCAKJ_01423;product=Spore photoproduct lyase
WURB01000017.1	Prodigal:002006	CDS	20432	20794	.	+	0	ID=LOPOCAKJ_01424;eC_number=1.3.1.87;Name=hcaB_3;gene=hcaB_3;inference=ab initio prediction:Prodigal:002006,protein motif:HAMAP:MF_01647;locus_tag=LOPOCAKJ_01424;product=3-phenylpropionate-dihydrodiol/cinnamic acid-dihydrodiol dehydrogenase
WURB01000017.1	Prodigal:002006	CDS	20802	21140	.	+	0	ID=LOPOCAKJ_01425;inference=ab initio prediction:Prodigal:002006;locus_tag=LOPOCAKJ_01425;product=hypothetical protein
WURB01000017.1	Prodigal:002006	CDS	21166	21444	.	+	0	ID=LOPOCAKJ_01426;inference=ab initio prediction:Prodigal:002006;locus_tag=LOPOCAKJ_01426;product=hypothetical protein
WURB01000017.1	Prodigal:002006	CDS	21467	21820	.	-	0	ID=LOPOCAKJ_01427;inference=ab initio prediction:Prodigal:002006;locus_tag=LOPOCAKJ_01427;product=hypothetical protein
WURB01000017.1	Prodigal:002006	CDS	21869	22123	.	-	0	ID=LOPOCAKJ_01428;eC_number=2.7.1.113;Name=dgk;db_xref=COG:COG1428;gene=dgk;inference=ab initio prediction:Prodigal:002006,similar to AA sequence:UniProtKB:P37530;locus_tag=LOPOCAKJ_01428;product=Deoxyguanosine kinase
WURB01000017.1	Prodigal:002006	CDS	22178	22360	.	+	0	ID=LOPOCAKJ_01429;inference=ab initio prediction:Prodigal:002006;locus_tag=LOPOCAKJ_01429;product=hypothetical protein
WURB01000017.1	Prodigal:002006	CDS	22367	23425	.	+	0	ID=LOPOCAKJ_01430;inference=ab initio prediction:Prodigal:002006;locus_tag=LOPOCAKJ_01430;product=hypothetical protein
WURB01000017.1	Prodigal:002006	CDS	23422	24468	.	+	0	ID=LOPOCAKJ_01431;eC_number=3.-.-.-;Name=uvsE_1;gene=uvsE_1;inference=ab initio prediction:Prodigal:002006,protein motif:HAMAP:MF_00606;locus_tag=LOPOCAKJ_01431;product=UV DNA damage endonuclease
WURB01000017.1	Prodigal:002006	CDS	24649	25716	.	+	0	ID=LOPOCAKJ_01432;eC_number=4.1.99.14;Name=splB;db_xref=COG:COG1533;gene=splB;inference=ab initio prediction:Prodigal:002006,similar to AA sequence:UniProtKB:P37956;locus_tag=LOPOCAKJ_01432;product=Spore photoproduct lyase
WURB01000017.1	Prodigal:002006	CDS	25996	27528	.	-	0	ID=LOPOCAKJ_01433;inference=ab initio prediction:Prodigal:002006,similar to AA sequence:ISfinder:ISXau4;locus_tag=LOPOCAKJ_01433;product=IS66 family transposase ISXau4
WURB01000017.1	Prodigal:002006	CDS	27542	27943	.	-	0	ID=LOPOCAKJ_01434;inference=ab initio prediction:Prodigal:002006;locus_tag=LOPOCAKJ_01434;product=hypothetical protein
WURB01000017.1	Prodigal:002006	CDS	28404	29027	.	+	0	ID=LOPOCAKJ_01435;inference=ab initio prediction:Prodigal:002006;locus_tag=LOPOCAKJ_01435;product=hypothetical protein
WURB01000017.1	Prodigal:002006	CDS	29187	29933	.	+	0	ID=LOPOCAKJ_01436;inference=ab initio prediction:Prodigal:002006;locus_tag=LOPOCAKJ_01436;product=hypothetical protein
WURB01000017.1	Prodigal:002006	CDS	29884	30396	.	+	0	ID=LOPOCAKJ_01437;inference=ab initio prediction:Prodigal:002006;locus_tag=LOPOCAKJ_01437;product=hypothetical protein
WURB01000017.1	Prodigal:002006	CDS	30797	31969	.	-	0	ID=LOPOCAKJ_01438;inference=ab initio prediction:Prodigal:002006;locus_tag=LOPOCAKJ_01438;product=hypothetical protein
WURB01000017.1	Prodigal:002006	CDS	31998	32942	.	-	0	ID=LOPOCAKJ_01439;eC_number=1.5.1.49;db_xref=COG:COG2423;inference=ab initio prediction:Prodigal:002006,similar to AA sequence:UniProtKB:A1B196;locus_tag=LOPOCAKJ_01439;product=Delta(1)-pyrroline-2-carboxylate reductase
WURB01000017.1	Prodigal:002006	CDS	32973	33386	.	-	0	ID=LOPOCAKJ_01440;inference=ab initio prediction:Prodigal:002006;locus_tag=LOPOCAKJ_01440;product=hypothetical protein
WURB01000017.1	Prodigal:002006	CDS	33383	34534	.	-	0	ID=LOPOCAKJ_01441;inference=ab initio prediction:Prodigal:002006;locus_tag=LOPOCAKJ_01441;product=hypothetical protein
WURB01000017.1	Prodigal:002006	CDS	34542	35762	.	-	0	ID=LOPOCAKJ_01442;eC_number=2.8.3.22;Name=smtA;db_xref=COG:COG1804;gene=smtA;inference=ab initio prediction:Prodigal:002006,similar to AA sequence:UniProtKB:Q1KLK1;locus_tag=LOPOCAKJ_01442;product=Succinyl-CoA--L-malate CoA-transferase alpha subunit
WURB01000017.1	Prodigal:002006	CDS	35825	36634	.	-	0	ID=LOPOCAKJ_01443;Name=ydcV_1;gene=ydcV_1;inference=ab initio prediction:Prodigal:002006,similar to AA sequence:UniProtKB:P0AFR9;locus_tag=LOPOCAKJ_01443;product=Inner membrane ABC transporter permease protein YdcV
WURB01000017.1	Prodigal:002006	CDS	36631	37485	.	-	0	ID=LOPOCAKJ_01444;Name=potB_1;db_xref=COG:COG1176;gene=potB_1;inference=ab initio prediction:Prodigal:002006,similar to AA sequence:UniProtKB:P0AFK4;locus_tag=LOPOCAKJ_01444;product=Spermidine/putrescine transport system permease protein PotB
WURB01000017.1	Prodigal:002006	CDS	37577	38650	.	-	0	ID=LOPOCAKJ_01445;eC_number=7.6.2.11;Name=potA_1;db_xref=COG:COG3842;gene=potA_1;inference=ab initio prediction:Prodigal:002006,similar to AA sequence:UniProtKB:P69874;locus_tag=LOPOCAKJ_01445;product=Spermidine/putrescine import ATP-binding protein PotA
WURB01000017.1	Prodigal:002006	CDS	38683	39006	.	-	0	ID=LOPOCAKJ_01446;inference=ab initio prediction:Prodigal:002006;locus_tag=LOPOCAKJ_01446;product=hypothetical protein
WURB01000017.1	Prodigal:002006	CDS	39008	40351	.	-	0	ID=LOPOCAKJ_01447;inference=ab initio prediction:Prodigal:002006;locus_tag=LOPOCAKJ_01447;product=hypothetical protein
WURB01000017.1	Prodigal:002006	CDS	40487	41452	.	-	0	ID=LOPOCAKJ_01448;Name=occR_1;gene=occR_1;inference=ab initio prediction:Prodigal:002006,similar to AA sequence:UniProtKB:P0A4T3;locus_tag=LOPOCAKJ_01448;product=Octopine catabolism/uptake operon regulatory protein OccR
WURB01000017.1	Prodigal:002006	CDS	41560	42609	.	+	0	ID=LOPOCAKJ_01449;inference=ab initio prediction:Prodigal:002006;locus_tag=LOPOCAKJ_01449;product=hypothetical protein
WURB01000017.1	Prodigal:002006	CDS	42769	43086	.	+	0	ID=LOPOCAKJ_01450;Name=xerC_1;gene=xerC_1;inference=ab initio prediction:Prodigal:002006,protein motif:HAMAP:MF_01808;locus_tag=LOPOCAKJ_01450;product=Tyrosine recombinase XerC
WURB01000017.1	Prodigal:002006	CDS	43566	44939	.	+	0	ID=LOPOCAKJ_01451;eC_number=3.5.1.16;Name=argE_2;gene=argE_2;inference=ab initio prediction:Prodigal:002006,protein motif:HAMAP:MF_01108;locus_tag=LOPOCAKJ_01451;product=Acetylornithine deacetylase
WURB01000017.1	Prodigal:002006	CDS	45381	46025	.	+	0	ID=LOPOCAKJ_01452;inference=ab initio prediction:Prodigal:002006;locus_tag=LOPOCAKJ_01452;product=hypothetical protein
WURB01000017.1	Prodigal:002006	CDS	46022	46852	.	+	0	ID=LOPOCAKJ_01453;inference=ab initio prediction:Prodigal:002006;locus_tag=LOPOCAKJ_01453;product=hypothetical protein
WURB01000017.1	Prodigal:002006	CDS	46985	47959	.	-	0	ID=LOPOCAKJ_01454;eC_number=1.6.5.5;Name=qorA_2;db_xref=COG:COG0604;gene=qorA_2;inference=ab initio prediction:Prodigal:002006,similar to AA sequence:UniProtKB:P28304;locus_tag=LOPOCAKJ_01454;product=Quinone oxidoreductase 1
WURB01000017.1	Prodigal:002006	CDS	48144	49073	.	-	0	ID=LOPOCAKJ_01455;eC_number=4.3.3.7;Name=dapA_2;db_xref=COG:COG0329;gene=dapA_2;inference=ab initio prediction:Prodigal:002006,similar to AA sequence:UniProtKB:Q9JZR4;locus_tag=LOPOCAKJ_01455;product=4-hydroxy-tetrahydrodipicolinate synthase
WURB01000017.1	Prodigal:002006	CDS	49070	49702	.	-	0	ID=LOPOCAKJ_01456;Name=rhtC;db_xref=COG:COG1280;gene=rhtC;inference=ab initio prediction:Prodigal:002006,similar to AA sequence:UniProtKB:P0AG38;locus_tag=LOPOCAKJ_01456;product=Threonine efflux protein
WURB01000017.1	Prodigal:002006	CDS	49740	50093	.	-	0	ID=LOPOCAKJ_01457;inference=ab initio prediction:Prodigal:002006;locus_tag=LOPOCAKJ_01457;product=hypothetical protein
WURB01000017.1	Prodigal:002006	CDS	50132	50389	.	-	0	ID=LOPOCAKJ_01458;inference=ab initio prediction:Prodigal:002006;locus_tag=LOPOCAKJ_01458;product=hypothetical protein
WURB01000017.1	Prodigal:002006	CDS	50545	51159	.	+	0	ID=LOPOCAKJ_01459;db_xref=COG:COG0583;inference=ab initio prediction:Prodigal:002006,similar to AA sequence:UniProtKB:P9WMF5;locus_tag=LOPOCAKJ_01459;product=putative HTH-type transcriptional regulator
WURB01000017.1	Prodigal:002006	CDS	51169	51465	.	+	0	ID=LOPOCAKJ_01460;Name=argP_1;gene=argP_1;inference=ab initio prediction:Prodigal:002006,protein motif:HAMAP:MF_00513;locus_tag=LOPOCAKJ_01460;product=HTH-type transcriptional regulator ArgP
WURB01000017.1	Prodigal:002006	CDS	51644	51988	.	-	0	ID=LOPOCAKJ_01461;inference=ab initio prediction:Prodigal:002006;locus_tag=LOPOCAKJ_01461;product=hypothetical protein
WURB01000017.1	Prodigal:002006	CDS	52036	53703	.	-	0	ID=LOPOCAKJ_01462;inference=ab initio prediction:Prodigal:002006;locus_tag=LOPOCAKJ_01462;product=hypothetical protein
WURB01000017.1	Prodigal:002006	CDS	54062	55078	.	+	0	ID=LOPOCAKJ_01463;eC_number=1.1.98.2;Name=fgd_2;gene=fgd_2;inference=ab initio prediction:Prodigal:002006,protein motif:HAMAP:MF_02123;locus_tag=LOPOCAKJ_01463;product=F420-dependent glucose-6-phosphate dehydrogenase
WURB01000017.1	Prodigal:002006	CDS	55299	55421	.	+	0	ID=LOPOCAKJ_01464;inference=ab initio prediction:Prodigal:002006;locus_tag=LOPOCAKJ_01464;product=hypothetical protein
WURB01000017.1	Prodigal:002006	CDS	55796	55930	.	+	0	ID=LOPOCAKJ_01465;inference=ab initio prediction:Prodigal:002006;locus_tag=LOPOCAKJ_01465;product=hypothetical protein
WURB01000017.1	Prodigal:002006	CDS	56099	58723	.	-	0	ID=LOPOCAKJ_01466;inference=ab initio prediction:Prodigal:002006;locus_tag=LOPOCAKJ_01466;product=hypothetical protein
WURB01000017.1	Prodigal:002006	CDS	59130	59363	.	+	0	ID=LOPOCAKJ_01467;inference=ab initio prediction:Prodigal:002006;locus_tag=LOPOCAKJ_01467;product=hypothetical protein
WURB01000017.1	Prodigal:002006	CDS	59508	60110	.	+	0	ID=LOPOCAKJ_01468;inference=ab initio prediction:Prodigal:002006;locus_tag=LOPOCAKJ_01468;product=hypothetical protein
WURB01000017.1	Prodigal:002006	CDS	60652	61419	.	-	0	ID=LOPOCAKJ_01469;inference=ab initio prediction:Prodigal:002006;locus_tag=LOPOCAKJ_01469;product=hypothetical protein
WURB01000017.1	Prodigal:002006	CDS	61579	68187	.	-	0	ID=LOPOCAKJ_01470;inference=ab initio prediction:Prodigal:002006;locus_tag=LOPOCAKJ_01470;product=hypothetical protein
WURB01000017.1	Prodigal:002006	CDS	68997	70277	.	+	0	ID=LOPOCAKJ_01471;Name=intA_1;db_xref=COG:COG0582;gene=intA_1;inference=ab initio prediction:Prodigal:002006,similar to AA sequence:UniProtKB:P32053;locus_tag=LOPOCAKJ_01471;product=Prophage integrase IntA
WURB01000017.1	Prodigal:002006	CDS	71271	73703	.	+	0	ID=LOPOCAKJ_01472;inference=ab initio prediction:Prodigal:002006;locus_tag=LOPOCAKJ_01472;product=hypothetical protein
WURB01000017.1	Prodigal:002006	CDS	73696	74079	.	+	0	ID=LOPOCAKJ_01473;inference=ab initio prediction:Prodigal:002006;locus_tag=LOPOCAKJ_01473;product=hypothetical protein
WURB01000017.1	Prodigal:002006	CDS	74470	74595	.	-	0	ID=LOPOCAKJ_01474;inference=ab initio prediction:Prodigal:002006;locus_tag=LOPOCAKJ_01474;product=hypothetical protein
WURB01000017.1	Prodigal:002006	CDS	74946	75311	.	-	0	ID=LOPOCAKJ_01475;inference=ab initio prediction:Prodigal:002006;locus_tag=LOPOCAKJ_01475;product=hypothetical protein
WURB01000017.1	Prodigal:002006	CDS	75374	75928	.	+	0	ID=LOPOCAKJ_01476;inference=ab initio prediction:Prodigal:002006;locus_tag=LOPOCAKJ_01476;product=hypothetical protein
WURB01000017.1	Prodigal:002006	CDS	76267	76479	.	+	0	ID=LOPOCAKJ_01477;inference=ab initio prediction:Prodigal:002006;locus_tag=LOPOCAKJ_01477;product=hypothetical protein
WURB01000017.1	Prodigal:002006	CDS	76534	78210	.	+	0	ID=LOPOCAKJ_01478;inference=ab initio prediction:Prodigal:002006;locus_tag=LOPOCAKJ_01478;product=hypothetical protein
WURB01000017.1	Prodigal:002006	CDS	78773	79795	.	+	0	ID=LOPOCAKJ_01479;inference=ab initio prediction:Prodigal:002006;locus_tag=LOPOCAKJ_01479;product=hypothetical protein
WURB01000017.1	Prodigal:002006	CDS	79874	80452	.	+	0	ID=LOPOCAKJ_01480;eC_number=2.1.1.-;Name=cmoM;gene=cmoM;inference=ab initio prediction:Prodigal:002006,protein motif:HAMAP:MF_02057;locus_tag=LOPOCAKJ_01480;product=tRNA 5-carboxymethoxyuridine methyltransferase
WURB01000017.1	Prodigal:002006	CDS	80479	81012	.	+	0	ID=LOPOCAKJ_01481;inference=ab initio prediction:Prodigal:002006;locus_tag=LOPOCAKJ_01481;product=hypothetical protein
WURB01000017.1	Prodigal:002006	CDS	81026	81238	.	+	0	ID=LOPOCAKJ_01482;Name=yttA;gene=yttA;inference=ab initio prediction:Prodigal:002006,similar to AA sequence:UniProtKB:Q795Q5;locus_tag=LOPOCAKJ_01482;product=putative membrane protein YttA
WURB01000017.1	Prodigal:002006	CDS	81274	81438	.	-	0	ID=LOPOCAKJ_01483;inference=ab initio prediction:Prodigal:002006;locus_tag=LOPOCAKJ_01483;product=hypothetical protein
WURB01000017.1	Prodigal:002006	CDS	82372	83505	.	+	0	ID=LOPOCAKJ_01484;inference=ab initio prediction:Prodigal:002006;locus_tag=LOPOCAKJ_01484;product=hypothetical protein
WURB01000017.1	Prodigal:002006	CDS	83502	83993	.	+	0	ID=LOPOCAKJ_01485;inference=ab initio prediction:Prodigal:002006;locus_tag=LOPOCAKJ_01485;product=hypothetical protein
WURB01000017.1	Prodigal:002006	CDS	83994	85931	.	+	0	ID=LOPOCAKJ_01486;inference=ab initio prediction:Prodigal:002006;locus_tag=LOPOCAKJ_01486;product=hypothetical protein
WURB01000017.1	Prodigal:002006	CDS	86787	87632	.	-	0	ID=LOPOCAKJ_01487;eC_number=3.1.2.6;Name=gloB_2;gene=gloB_2;inference=ab initio prediction:Prodigal:002006,protein motif:HAMAP:MF_01374;locus_tag=LOPOCAKJ_01487;product=Hydroxyacylglutathione hydrolase
WURB01000018.1	Prodigal:002006	CDS	517	693	.	-	0	ID=LOPOCAKJ_01488;inference=ab initio prediction:Prodigal:002006;locus_tag=LOPOCAKJ_01488;product=hypothetical protein
WURB01000018.1	Prodigal:002006	CDS	654	1025	.	-	0	ID=LOPOCAKJ_01489;inference=ab initio prediction:Prodigal:002006;locus_tag=LOPOCAKJ_01489;product=hypothetical protein
WURB01000018.1	Prodigal:002006	CDS	1022	1498	.	-	0	ID=LOPOCAKJ_01490;inference=ab initio prediction:Prodigal:002006;locus_tag=LOPOCAKJ_01490;product=hypothetical protein
WURB01000018.1	Prodigal:002006	CDS	1756	2529	.	+	0	ID=LOPOCAKJ_01491;inference=ab initio prediction:Prodigal:002006;locus_tag=LOPOCAKJ_01491;product=hypothetical protein
WURB01000018.1	Prodigal:002006	CDS	2510	2659	.	+	0	ID=LOPOCAKJ_01492;inference=ab initio prediction:Prodigal:002006;locus_tag=LOPOCAKJ_01492;product=hypothetical protein
WURB01000018.1	Prodigal:002006	CDS	2650	2745	.	+	0	ID=LOPOCAKJ_01493;inference=ab initio prediction:Prodigal:002006;locus_tag=LOPOCAKJ_01493;product=hypothetical protein
WURB01000018.1	Prodigal:002006	CDS	3092	3232	.	-	0	ID=LOPOCAKJ_01494;inference=ab initio prediction:Prodigal:002006;locus_tag=LOPOCAKJ_01494;product=hypothetical protein
WURB01000018.1	Prodigal:002006	CDS	3493	5130	.	+	0	ID=LOPOCAKJ_01495;inference=ab initio prediction:Prodigal:002006;locus_tag=LOPOCAKJ_01495;product=hypothetical protein
WURB01000018.1	Prodigal:002006	CDS	6288	7580	.	+	0	ID=LOPOCAKJ_01496;inference=ab initio prediction:Prodigal:002006;locus_tag=LOPOCAKJ_01496;product=hypothetical protein
WURB01000018.1	Prodigal:002006	CDS	7729	8619	.	+	0	ID=LOPOCAKJ_01497;inference=ab initio prediction:Prodigal:002006;locus_tag=LOPOCAKJ_01497;product=hypothetical protein
WURB01000018.1	Prodigal:002006	CDS	8705	10075	.	+	0	ID=LOPOCAKJ_01498;inference=ab initio prediction:Prodigal:002006;locus_tag=LOPOCAKJ_01498;product=hypothetical protein
WURB01000018.1	Prodigal:002006	CDS	10079	11263	.	-	0	ID=LOPOCAKJ_01499;eC_number=2.4.1.250;Name=mshA_7;gene=mshA_7;inference=ab initio prediction:Prodigal:002006,protein motif:HAMAP:MF_01695;locus_tag=LOPOCAKJ_01499;product=D-inositol-3-phosphate glycosyltransferase
WURB01000018.1	Prodigal:002006	CDS	11395	13842	.	-	0	ID=LOPOCAKJ_01500;inference=ab initio prediction:Prodigal:002006;locus_tag=LOPOCAKJ_01500;product=hypothetical protein
WURB01000018.1	Prodigal:002006	CDS	14800	15453	.	+	0	ID=LOPOCAKJ_01501;eC_number=2.7.8.31;Name=wcaJ_1;db_xref=COG:COG2148;gene=wcaJ_1;inference=ab initio prediction:Prodigal:002006,similar to AA sequence:UniProtKB:P71241;locus_tag=LOPOCAKJ_01501;product=UDP-glucose:undecaprenyl-phosphate glucose-1-phosphate transferase
WURB01000018.1	Prodigal:002006	CDS	15508	16821	.	+	0	ID=LOPOCAKJ_01502;inference=ab initio prediction:Prodigal:002006;locus_tag=LOPOCAKJ_01502;product=hypothetical protein
WURB01000018.1	Prodigal:002006	CDS	16842	17996	.	+	0	ID=LOPOCAKJ_01503;eC_number=2.4.1.250;Name=mshA_8;gene=mshA_8;inference=ab initio prediction:Prodigal:002006,protein motif:HAMAP:MF_01695;locus_tag=LOPOCAKJ_01503;product=D-inositol-3-phosphate glycosyltransferase
WURB01000018.1	Prodigal:002006	CDS	17977	19116	.	-	0	ID=LOPOCAKJ_01504;eC_number=2.4.1.250;Name=mshA_9;gene=mshA_9;inference=ab initio prediction:Prodigal:002006,protein motif:HAMAP:MF_01695;locus_tag=LOPOCAKJ_01504;product=D-inositol-3-phosphate glycosyltransferase
WURB01000018.1	Prodigal:002006	CDS	19219	19986	.	-	0	ID=LOPOCAKJ_01505;inference=ab initio prediction:Prodigal:002006;locus_tag=LOPOCAKJ_01505;product=hypothetical protein
WURB01000018.1	Prodigal:002006	CDS	20382	21527	.	-	0	ID=LOPOCAKJ_01506;eC_number=1.3.8.14;Name=redW;db_xref=COG:COG1960;gene=redW;inference=ab initio prediction:Prodigal:002006,similar to AA sequence:UniProtKB:O54143;locus_tag=LOPOCAKJ_01506;product=L-prolyl-[peptidyl-carrier protein] dehydrogenase
WURB01000018.1	Prodigal:002006	CDS	21531	23081	.	-	0	ID=LOPOCAKJ_01507;Name=tycC;gene=tycC;inference=ab initio prediction:Prodigal:002006,similar to AA sequence:UniProtKB:O30409;locus_tag=LOPOCAKJ_01507;product=Tyrocidine synthase 3
WURB01000018.1	Prodigal:002006	CDS	23151	23417	.	-	0	ID=LOPOCAKJ_01508;Name=pigG;gene=pigG;inference=ab initio prediction:Prodigal:002006,similar to AA sequence:UniProtKB:Q5W265;locus_tag=LOPOCAKJ_01508;product=putative acyl carrier protein PigG
WURB01000018.1	Prodigal:002006	CDS	23752	26418	.	+	0	ID=LOPOCAKJ_01509;inference=ab initio prediction:Prodigal:002006;locus_tag=LOPOCAKJ_01509;product=hypothetical protein
WURB01000018.1	Prodigal:002006	CDS	26440	27375	.	+	0	ID=LOPOCAKJ_01510;eC_number=2.-.-.-;Name=mftF;db_xref=COG:COG0463;gene=mftF;inference=ab initio prediction:Prodigal:002006,similar to AA sequence:UniProtKB:P9WMX1;locus_tag=LOPOCAKJ_01510;product=Putative mycofactocin biosynthesis glycosyltransferase MftF
WURB01000018.1	Prodigal:002006	CDS	27475	28104	.	-	0	ID=LOPOCAKJ_01511;inference=ab initio prediction:Prodigal:002006;locus_tag=LOPOCAKJ_01511;product=hypothetical protein
WURB01000018.1	Prodigal:002006	CDS	28381	28620	.	-	0	ID=LOPOCAKJ_01512;inference=ab initio prediction:Prodigal:002006;locus_tag=LOPOCAKJ_01512;product=hypothetical protein
WURB01000018.1	Prodigal:002006	CDS	28998	29660	.	-	0	ID=LOPOCAKJ_01513;inference=ab initio prediction:Prodigal:002006;locus_tag=LOPOCAKJ_01513;product=hypothetical protein
WURB01000018.1	Prodigal:002006	CDS	30089	31267	.	+	0	ID=LOPOCAKJ_01514;eC_number=2.4.1.291;Name=pglJ;db_xref=COG:COG0438;gene=pglJ;inference=ab initio prediction:Prodigal:002006,similar to AA sequence:UniProtKB:Q0P9C7;locus_tag=LOPOCAKJ_01514;product=N-acetylgalactosamine-N%2CN'-diacetylbacillosaminyl-diphospho-undecaprenol 4-alpha-N-acetylgalactosaminyltransferase
WURB01000018.1	Prodigal:002006	CDS	31423	32898	.	+	0	ID=LOPOCAKJ_01515;inference=ab initio prediction:Prodigal:002006;locus_tag=LOPOCAKJ_01515;product=hypothetical protein
WURB01000018.1	Prodigal:002006	CDS	32824	33525	.	-	0	ID=LOPOCAKJ_01516;inference=ab initio prediction:Prodigal:002006;locus_tag=LOPOCAKJ_01516;product=hypothetical protein
WURB01000018.1	Prodigal:002006	CDS	33473	33862	.	-	0	ID=LOPOCAKJ_01517;eC_number=1.1.1.79;Name=ghrA_1;db_xref=COG:COG0111;gene=ghrA_1;inference=ab initio prediction:Prodigal:002006,similar to AA sequence:UniProtKB:P75913;locus_tag=LOPOCAKJ_01517;product=Glyoxylate/hydroxypyruvate reductase A
WURB01000018.1	Prodigal:002006	CDS	33965	34453	.	-	0	ID=LOPOCAKJ_01518;eC_number=1.1.1.79;Name=ghrA_2;db_xref=COG:COG0111;gene=ghrA_2;inference=ab initio prediction:Prodigal:002006,similar to AA sequence:UniProtKB:Q8ZQ30;locus_tag=LOPOCAKJ_01518;product=Glyoxylate/hydroxypyruvate reductase A
WURB01000018.1	Prodigal:002006	CDS	34405	34758	.	-	0	ID=LOPOCAKJ_01519;inference=ab initio prediction:Prodigal:002006;locus_tag=LOPOCAKJ_01519;product=hypothetical protein
WURB01000018.1	Prodigal:002006	CDS	35227	36051	.	-	0	ID=LOPOCAKJ_01520;Name=gsiD_1;db_xref=COG:COG1173;gene=gsiD_1;inference=ab initio prediction:Prodigal:002006,similar to AA sequence:UniProtKB:P75799;locus_tag=LOPOCAKJ_01520;product=Glutathione transport system permease protein GsiD
WURB01000018.1	Prodigal:002006	CDS	36120	37076	.	-	0	ID=LOPOCAKJ_01521;Name=dppB_4;db_xref=COG:COG0601;gene=dppB_4;inference=ab initio prediction:Prodigal:002006,similar to AA sequence:UniProtKB:P0AEF8;locus_tag=LOPOCAKJ_01521;product=Dipeptide transport system permease protein DppB
WURB01000018.1	Prodigal:002006	CDS	37109	38770	.	-	0	ID=LOPOCAKJ_01522;Name=appA_1;gene=appA_1;inference=ab initio prediction:Prodigal:002006,similar to AA sequence:UniProtKB:P42061;locus_tag=LOPOCAKJ_01522;product=Oligopeptide-binding protein AppA
WURB01000018.1	Prodigal:002006	CDS	39202	39825	.	+	0	ID=LOPOCAKJ_01523;Name=puuR_1;gene=puuR_1;inference=ab initio prediction:Prodigal:002006,similar to AA sequence:UniProtKB:P0A9U6;locus_tag=LOPOCAKJ_01523;product=HTH-type transcriptional regulator PuuR
WURB01000018.1	Prodigal:002006	CDS	39926	40270	.	+	0	ID=LOPOCAKJ_01524;eC_number=3.5.99.10;Name=yabJ_1;db_xref=COG:COG0251;gene=yabJ_1;inference=ab initio prediction:Prodigal:002006,similar to AA sequence:UniProtKB:P37552;locus_tag=LOPOCAKJ_01524;product=2-iminobutanoate/2-iminopropanoate deaminase
WURB01000018.1	Prodigal:002006	CDS	40356	41792	.	+	0	ID=LOPOCAKJ_01525;eC_number=1.4.3.-;Name=puuB_2;gene=puuB_2;inference=ab initio prediction:Prodigal:002006,similar to AA sequence:UniProtKB:P37906;locus_tag=LOPOCAKJ_01525;product=Gamma-glutamylputrescine oxidoreductase
WURB01000018.1	Prodigal:002006	CDS	41841	43667	.	+	0	ID=LOPOCAKJ_01526;eC_number=7.4.2.10;Name=gsiA_3;db_xref=COG:COG1123;gene=gsiA_3;inference=ab initio prediction:Prodigal:002006,similar to AA sequence:UniProtKB:P75796;locus_tag=LOPOCAKJ_01526;product=Glutathione import ATP-binding protein GsiA
WURB01000018.1	Prodigal:002006	CDS	44299	44502	.	+	0	ID=LOPOCAKJ_01527;inference=ab initio prediction:Prodigal:002006;locus_tag=LOPOCAKJ_01527;product=hypothetical protein
WURB01000018.1	Prodigal:002006	CDS	44495	44686	.	+	0	ID=LOPOCAKJ_01528;inference=ab initio prediction:Prodigal:002006;locus_tag=LOPOCAKJ_01528;product=hypothetical protein
WURB01000018.1	Prodigal:002006	CDS	44855	45034	.	+	0	ID=LOPOCAKJ_01529;inference=ab initio prediction:Prodigal:002006;locus_tag=LOPOCAKJ_01529;product=hypothetical protein
WURB01000018.1	Prodigal:002006	CDS	45521	47197	.	+	0	ID=LOPOCAKJ_01530;inference=ab initio prediction:Prodigal:002006;locus_tag=LOPOCAKJ_01530;product=hypothetical protein
WURB01000018.1	Prodigal:002006	CDS	47487	49943	.	+	0	ID=LOPOCAKJ_01531;inference=ab initio prediction:Prodigal:002006;locus_tag=LOPOCAKJ_01531;product=hypothetical protein
WURB01000018.1	Prodigal:002006	CDS	50514	51209	.	+	0	ID=LOPOCAKJ_01532;inference=ab initio prediction:Prodigal:002006;locus_tag=LOPOCAKJ_01532;product=hypothetical protein
WURB01000018.1	Prodigal:002006	CDS	51284	51895	.	+	0	ID=LOPOCAKJ_01533;eC_number=2.5.1.18;Name=gstB_1;db_xref=COG:COG0625;gene=gstB_1;inference=ab initio prediction:Prodigal:002006,similar to AA sequence:UniProtKB:P15214;locus_tag=LOPOCAKJ_01533;product=Glutathione S-transferase GST-6.0
WURB01000018.1	Prodigal:002006	CDS	51955	52134	.	+	0	ID=LOPOCAKJ_01534;inference=ab initio prediction:Prodigal:002006;locus_tag=LOPOCAKJ_01534;product=hypothetical protein
WURB01000018.1	Prodigal:002006	CDS	52226	52492	.	-	0	ID=LOPOCAKJ_01535;inference=ab initio prediction:Prodigal:002006;locus_tag=LOPOCAKJ_01535;product=hypothetical protein
WURB01000018.1	Prodigal:002006	CDS	52852	53178	.	+	0	ID=LOPOCAKJ_01536;inference=ab initio prediction:Prodigal:002006;locus_tag=LOPOCAKJ_01536;product=hypothetical protein
WURB01000018.1	Prodigal:002006	CDS	53707	54906	.	-	0	ID=LOPOCAKJ_01537;Name=ydhC;gene=ydhC;inference=ab initio prediction:Prodigal:002006,similar to AA sequence:UniProtKB:P37597;locus_tag=LOPOCAKJ_01537;product=Inner membrane transport protein YdhC
WURB01000018.1	Prodigal:002006	CDS	55245	55694	.	-	0	ID=LOPOCAKJ_01538;inference=ab initio prediction:Prodigal:002006;locus_tag=LOPOCAKJ_01538;product=hypothetical protein
WURB01000018.1	Prodigal:002006	CDS	56113	59007	.	+	0	ID=LOPOCAKJ_01539;inference=ab initio prediction:Prodigal:002006;locus_tag=LOPOCAKJ_01539;product=hypothetical protein
WURB01000018.1	Prodigal:002006	CDS	59319	60341	.	-	0	ID=LOPOCAKJ_01540;inference=ab initio prediction:Prodigal:002006;locus_tag=LOPOCAKJ_01540;product=hypothetical protein
WURB01000018.1	Prodigal:002006	CDS	60971	62398	.	-	0	ID=LOPOCAKJ_01541;eC_number=3.5.1.13;Name=aam_1;db_xref=COG:COG0154;gene=aam_1;inference=ab initio prediction:Prodigal:002006,similar to AA sequence:UniProtKB:K9NBS6;locus_tag=LOPOCAKJ_01541;product=Acylamidase
WURB01000018.1	Prodigal:002006	CDS	62398	63681	.	-	0	ID=LOPOCAKJ_01542;eC_number=3.5.1.-;Name=ylmB_1;db_xref=COG:COG0624;gene=ylmB_1;inference=ab initio prediction:Prodigal:002006,similar to AA sequence:UniProtKB:Q9K9G9;locus_tag=LOPOCAKJ_01542;product=N-formyl-4-amino-5-aminomethyl-2-methylpyrimidine deformylase
WURB01000018.1	Prodigal:002006	CDS	63797	64801	.	-	0	ID=LOPOCAKJ_01543;inference=ab initio prediction:Prodigal:002006;locus_tag=LOPOCAKJ_01543;product=hypothetical protein
WURB01000018.1	Prodigal:002006	CDS	64806	65690	.	-	0	ID=LOPOCAKJ_01544;Name=livH_5;db_xref=COG:COG0559;gene=livH_5;inference=ab initio prediction:Prodigal:002006,similar to AA sequence:UniProtKB:P0AEX7;locus_tag=LOPOCAKJ_01544;product=High-affinity branched-chain amino acid transport system permease protein LivH
WURB01000018.1	Prodigal:002006	CDS	65716	66426	.	-	0	ID=LOPOCAKJ_01545;Name=livF_6;db_xref=COG:COG0410;gene=livF_6;inference=ab initio prediction:Prodigal:002006,similar to AA sequence:UniProtKB:P22731;locus_tag=LOPOCAKJ_01545;product=High-affinity branched-chain amino acid transport ATP-binding protein LivF
WURB01000018.1	Prodigal:002006	CDS	66413	67159	.	-	0	ID=LOPOCAKJ_01546;eC_number=3.6.3.-;Name=lptB_4;db_xref=COG:COG1137;gene=lptB_4;inference=ab initio prediction:Prodigal:002006,similar to AA sequence:UniProtKB:P0A9V1;locus_tag=LOPOCAKJ_01546;product=Lipopolysaccharide export system ATP-binding protein LptB
WURB01000018.1	Prodigal:002006	CDS	67242	68495	.	-	0	ID=LOPOCAKJ_01547;inference=ab initio prediction:Prodigal:002006;locus_tag=LOPOCAKJ_01547;product=hypothetical protein
WURB01000018.1	Prodigal:002006	CDS	68718	70001	.	-	0	ID=LOPOCAKJ_01548;eC_number=3.5.1.-;Name=ylmB_2;db_xref=COG:COG0624;gene=ylmB_2;inference=ab initio prediction:Prodigal:002006,similar to AA sequence:UniProtKB:Q9K9G9;locus_tag=LOPOCAKJ_01548;product=N-formyl-4-amino-5-aminomethyl-2-methylpyrimidine deformylase
WURB01000018.1	Prodigal:002006	CDS	70136	70927	.	+	0	ID=LOPOCAKJ_01549;Name=xynR_2;db_xref=COG:COG1414;gene=xynR_2;inference=ab initio prediction:Prodigal:002006,similar to AA sequence:UniProtKB:P77300;locus_tag=LOPOCAKJ_01549;product=HTH-type transcriptional regulator XynR
WURB01000018.1	Prodigal:002006	CDS	71241	71876	.	+	0	ID=LOPOCAKJ_01550;inference=ab initio prediction:Prodigal:002006;locus_tag=LOPOCAKJ_01550;product=hypothetical protein
WURB01000018.1	Prodigal:002006	CDS	72395	72550	.	+	0	ID=LOPOCAKJ_01551;inference=ab initio prediction:Prodigal:002006;locus_tag=LOPOCAKJ_01551;product=hypothetical protein
WURB01000018.1	Prodigal:002006	CDS	73133	73306	.	+	0	ID=LOPOCAKJ_01552;Name=ompA_1;gene=ompA_1;inference=ab initio prediction:Prodigal:002006,protein motif:HAMAP:MF_00842;locus_tag=LOPOCAKJ_01552;product=Outer membrane protein A
WURB01000018.1	Prodigal:002006	CDS	73432	74703	.	+	0	ID=LOPOCAKJ_01553;inference=ab initio prediction:Prodigal:002006;locus_tag=LOPOCAKJ_01553;product=hypothetical protein
WURB01000018.1	Prodigal:002006	CDS	74769	75170	.	+	0	ID=LOPOCAKJ_01554;eC_number=3.4.21.-;inference=ab initio prediction:Prodigal:002006,similar to AA sequence:UniProtKB:P09489;locus_tag=LOPOCAKJ_01554;product=Extracellular serine protease
WURB01000018.1	Prodigal:002006	CDS	75578	75865	.	+	0	ID=LOPOCAKJ_01555;inference=ab initio prediction:Prodigal:002006;locus_tag=LOPOCAKJ_01555;product=hypothetical protein
WURB01000018.1	Prodigal:002006	CDS	76038	76745	.	-	0	ID=LOPOCAKJ_01556;eC_number=2.5.1.18;Name=gst;db_xref=COG:COG0625;gene=gst;inference=ab initio prediction:Prodigal:002006,similar to AA sequence:UniProtKB:P45875;locus_tag=LOPOCAKJ_01556;product=Glutathione S-transferase GST-4.5
WURB01000018.1	Prodigal:002006	CDS	76850	77731	.	+	0	ID=LOPOCAKJ_01557;Name=dmlR_4;gene=dmlR_4;inference=ab initio prediction:Prodigal:002006,similar to AA sequence:UniProtKB:P76250;locus_tag=LOPOCAKJ_01557;product=HTH-type transcriptional regulator DmlR
WURB01000018.1	Prodigal:002006	CDS	78138	78506	.	-	0	ID=LOPOCAKJ_01558;inference=ab initio prediction:Prodigal:002006;locus_tag=LOPOCAKJ_01558;product=hypothetical protein
WURB01000018.1	Prodigal:002006	CDS	79325	79792	.	+	0	ID=LOPOCAKJ_01559;inference=ab initio prediction:Prodigal:002006;locus_tag=LOPOCAKJ_01559;product=hypothetical protein
WURB01000018.1	Prodigal:002006	CDS	79843	80019	.	+	0	ID=LOPOCAKJ_01560;inference=ab initio prediction:Prodigal:002006;locus_tag=LOPOCAKJ_01560;product=hypothetical protein
WURB01000018.1	Prodigal:002006	CDS	80169	80699	.	-	0	ID=LOPOCAKJ_01561;inference=ab initio prediction:Prodigal:002006;locus_tag=LOPOCAKJ_01561;product=hypothetical protein
WURB01000018.1	Prodigal:002006	CDS	80803	80979	.	-	0	ID=LOPOCAKJ_01562;inference=ab initio prediction:Prodigal:002006;locus_tag=LOPOCAKJ_01562;product=hypothetical protein
WURB01000018.1	Prodigal:002006	CDS	81260	81949	.	-	0	ID=LOPOCAKJ_01563;inference=ab initio prediction:Prodigal:002006;locus_tag=LOPOCAKJ_01563;product=hypothetical protein
WURB01000018.1	Prodigal:002006	CDS	82368	82499	.	+	0	ID=LOPOCAKJ_01564;inference=ab initio prediction:Prodigal:002006;locus_tag=LOPOCAKJ_01564;product=hypothetical protein
WURB01000018.1	Prodigal:002006	CDS	82637	82753	.	+	0	ID=LOPOCAKJ_01565;inference=ab initio prediction:Prodigal:002006;locus_tag=LOPOCAKJ_01565;product=hypothetical protein
WURB01000018.1	Prodigal:002006	CDS	82817	83368	.	+	0	ID=LOPOCAKJ_01566;inference=ab initio prediction:Prodigal:002006,similar to AA sequence:ISfinder:ISSme2;locus_tag=LOPOCAKJ_01566;product=IS21 family transposase ISSme2
WURB01000018.1	Prodigal:002006	CDS	83700	84722	.	+	0	ID=LOPOCAKJ_01567;Name=alx_1;db_xref=COG:COG0861;gene=alx_1;inference=ab initio prediction:Prodigal:002006,similar to AA sequence:UniProtKB:P42601;locus_tag=LOPOCAKJ_01567;product=Putative membrane-bound redox modulator Alx
WURB01000018.1	Prodigal:002006	CDS	84794	85162	.	-	0	ID=LOPOCAKJ_01568;inference=ab initio prediction:Prodigal:002006;locus_tag=LOPOCAKJ_01568;product=hypothetical protein
WURB01000019.1	Prodigal:002006	CDS	487	1608	.	+	0	ID=LOPOCAKJ_01569;inference=ab initio prediction:Prodigal:002006;locus_tag=LOPOCAKJ_01569;product=hypothetical protein
WURB01000019.1	Prodigal:002006	CDS	1867	3696	.	-	0	ID=LOPOCAKJ_01570;eC_number=4.2.1.9;Name=ilvD;db_xref=COG:COG0129;gene=ilvD;inference=ab initio prediction:Prodigal:002006,similar to AA sequence:UniProtKB:P55186;locus_tag=LOPOCAKJ_01570;product=Dihydroxy-acid dehydratase
WURB01000019.1	Prodigal:002006	CDS	3925	4170	.	+	0	ID=LOPOCAKJ_01571;inference=ab initio prediction:Prodigal:002006;locus_tag=LOPOCAKJ_01571;product=hypothetical protein
WURB01000019.1	Prodigal:002006	CDS	4179	4616	.	-	0	ID=LOPOCAKJ_01572;Name=yqaA;db_xref=COG:COG1238;gene=yqaA;inference=ab initio prediction:Prodigal:002006,similar to AA sequence:UniProtKB:P0ADR0;locus_tag=LOPOCAKJ_01572;product=Inner membrane protein YqaA
WURB01000019.1	Prodigal:002006	CDS	4893	6071	.	+	0	ID=LOPOCAKJ_01573;db_xref=COG:COG2081;inference=ab initio prediction:Prodigal:002006,similar to AA sequence:UniProtKB:P44941;locus_tag=LOPOCAKJ_01573;product=putative protein
WURB01000019.1	Prodigal:002006	CDS	6281	7447	.	-	0	ID=LOPOCAKJ_01574;eC_number=3.7.1.3;Name=kynu;gene=kynu;inference=ab initio prediction:Prodigal:002006,protein motif:HAMAP:MF_01970;locus_tag=LOPOCAKJ_01574;product=Kynureninase
WURB01000019.1	Prodigal:002006	CDS	7463	8287	.	-	0	ID=LOPOCAKJ_01575;eC_number=1.13.11.11;Name=kynA;db_xref=COG:COG3483;gene=kynA;inference=ab initio prediction:Prodigal:002006,similar to AA sequence:UniProtKB:Q1LK00;locus_tag=LOPOCAKJ_01575;product=Tryptophan 2%2C3-dioxygenase
WURB01000019.1	Prodigal:002006	CDS	8554	8796	.	+	0	ID=LOPOCAKJ_01576;inference=ab initio prediction:Prodigal:002006;locus_tag=LOPOCAKJ_01576;product=hypothetical protein
WURB01000019.1	Prodigal:002006	CDS	8826	9089	.	-	0	ID=LOPOCAKJ_01577;inference=ab initio prediction:Prodigal:002006;locus_tag=LOPOCAKJ_01577;product=hypothetical protein
WURB01000019.1	Prodigal:002006	CDS	9264	10046	.	-	0	ID=LOPOCAKJ_01578;db_xref=COG:COG3324;inference=ab initio prediction:Prodigal:002006,similar to AA sequence:UniProtKB:P9WIR3;locus_tag=LOPOCAKJ_01578;product=Putative glyoxylase CFP32
WURB01000019.1	Prodigal:002006	CDS	10059	10412	.	-	0	ID=LOPOCAKJ_01579;Name=ybaA;db_xref=COG:COG5507;gene=ybaA;inference=ab initio prediction:Prodigal:002006,similar to AA sequence:UniProtKB:P0AAQ9;locus_tag=LOPOCAKJ_01579;product=putative protein YbaA
WURB01000019.1	Prodigal:002006	CDS	10474	10947	.	+	0	ID=LOPOCAKJ_01580;Name=slyA_2;gene=slyA_2;inference=ab initio prediction:Prodigal:002006,protein motif:HAMAP:MF_01819;locus_tag=LOPOCAKJ_01580;product=Transcriptional regulator SlyA
WURB01000019.1	Prodigal:002006	CDS	11147	11488	.	+	0	ID=LOPOCAKJ_01581;inference=ab initio prediction:Prodigal:002006;locus_tag=LOPOCAKJ_01581;product=hypothetical protein
WURB01000019.1	Prodigal:002006	CDS	11485	12171	.	+	0	ID=LOPOCAKJ_01582;inference=ab initio prediction:Prodigal:002006;locus_tag=LOPOCAKJ_01582;product=hypothetical protein
WURB01000019.1	Prodigal:002006	CDS	12377	13390	.	-	0	ID=LOPOCAKJ_01583;eC_number=4.3.1.16;Name=thadh;gene=thadh;inference=ab initio prediction:Prodigal:002006,similar to AA sequence:UniProtKB:A4F2N8;locus_tag=LOPOCAKJ_01583;product=L-threo-3-hydroxyaspartate ammonia-lyase
WURB01000019.1	Prodigal:002006	CDS	13560	14642	.	+	0	ID=LOPOCAKJ_01584;inference=ab initio prediction:Prodigal:002006;locus_tag=LOPOCAKJ_01584;product=hypothetical protein
WURB01000019.1	Prodigal:002006	CDS	14869	15642	.	-	0	ID=LOPOCAKJ_01585;inference=ab initio prediction:Prodigal:002006;locus_tag=LOPOCAKJ_01585;product=hypothetical protein
WURB01000019.1	Prodigal:002006	CDS	15639	16445	.	-	0	ID=LOPOCAKJ_01586;eC_number=7.3.2.4;Name=nrtD_1;db_xref=COG:COG1116;gene=nrtD_1;inference=ab initio prediction:Prodigal:002006,similar to AA sequence:UniProtKB:P38046;locus_tag=LOPOCAKJ_01586;product=Nitrate import ATP-binding protein NrtD
WURB01000019.1	Prodigal:002006	CDS	16445	17419	.	-	0	ID=LOPOCAKJ_01587;inference=ab initio prediction:Prodigal:002006;locus_tag=LOPOCAKJ_01587;product=hypothetical protein
WURB01000019.1	Prodigal:002006	CDS	17845	18600	.	+	0	ID=LOPOCAKJ_01588;inference=ab initio prediction:Prodigal:002006;locus_tag=LOPOCAKJ_01588;product=hypothetical protein
WURB01000019.1	Prodigal:002006	CDS	19026	19349	.	+	0	ID=LOPOCAKJ_01589;db_xref=COG:COG3039;inference=ab initio prediction:Prodigal:002006,similar to AA sequence:ISfinder:ISMra6;locus_tag=LOPOCAKJ_01589;product=IS5 family transposase ISMra6
WURB01000019.1	Prodigal:002006	CDS	19407	20195	.	-	0	ID=LOPOCAKJ_01590;inference=ab initio prediction:Prodigal:002006;locus_tag=LOPOCAKJ_01590;product=hypothetical protein
WURB01000019.1	Prodigal:002006	CDS	20291	20926	.	+	0	ID=LOPOCAKJ_01591;Name=yxaF_1;gene=yxaF_1;inference=ab initio prediction:Prodigal:002006,similar to AA sequence:UniProtKB:P42105;locus_tag=LOPOCAKJ_01591;product=putative HTH-type transcriptional regulator YxaF
WURB01000019.1	Prodigal:002006	CDS	20955	21581	.	-	0	ID=LOPOCAKJ_01592;inference=ab initio prediction:Prodigal:002006;locus_tag=LOPOCAKJ_01592;product=hypothetical protein
WURB01000019.1	Prodigal:002006	CDS	22049	22978	.	+	0	ID=LOPOCAKJ_01593;inference=ab initio prediction:Prodigal:002006;locus_tag=LOPOCAKJ_01593;product=hypothetical protein
WURB01000019.1	Prodigal:002006	CDS	22982	23872	.	-	0	ID=LOPOCAKJ_01594;Name=hdfR_3;gene=hdfR_3;inference=ab initio prediction:Prodigal:002006,protein motif:HAMAP:MF_01233;locus_tag=LOPOCAKJ_01594;product=HTH-type transcriptional regulator HdfR
WURB01000019.1	Prodigal:002006	CDS	24119	24430	.	+	0	ID=LOPOCAKJ_01595;inference=ab initio prediction:Prodigal:002006;locus_tag=LOPOCAKJ_01595;product=hypothetical protein
WURB01000019.1	Prodigal:002006	CDS	24427	25164	.	-	0	ID=LOPOCAKJ_01596;inference=ab initio prediction:Prodigal:002006;locus_tag=LOPOCAKJ_01596;product=hypothetical protein
WURB01000019.1	Prodigal:002006	CDS	25203	26582	.	-	0	ID=LOPOCAKJ_01597;inference=ab initio prediction:Prodigal:002006;locus_tag=LOPOCAKJ_01597;product=hypothetical protein
WURB01000019.1	Prodigal:002006	CDS	26582	28432	.	-	0	ID=LOPOCAKJ_01598;Name=kefC_2;db_xref=COG:COG0475;gene=kefC_2;inference=ab initio prediction:Prodigal:002006,similar to AA sequence:UniProtKB:P03819;locus_tag=LOPOCAKJ_01598;product=Glutathione-regulated potassium-efflux system protein KefC
WURB01000019.1	Prodigal:002006	CDS	28594	29553	.	+	0	ID=LOPOCAKJ_01599;eC_number=1.17.7.4;Name=ispH_2;db_xref=COG:COG0761;gene=ispH_2;inference=ab initio prediction:Prodigal:002006,similar to AA sequence:UniProtKB:P62623;locus_tag=LOPOCAKJ_01599;product=4-hydroxy-3-methylbut-2-enyl diphosphate reductase
WURB01000019.1	Prodigal:002006	CDS	29557	30522	.	+	0	ID=LOPOCAKJ_01600;eC_number=2.7.1.39;Name=thrB_1;db_xref=COG:COG2334;gene=thrB_1;inference=ab initio prediction:Prodigal:002006,similar to AA sequence:UniProtKB:Q8UHA8;locus_tag=LOPOCAKJ_01600;product=Homoserine kinase
WURB01000019.1	Prodigal:002006	CDS	30519	30977	.	+	0	ID=LOPOCAKJ_01601;eC_number=3.1.26.4;Name=rnhA;db_xref=COG:COG0328;gene=rnhA;inference=ab initio prediction:Prodigal:002006,similar to AA sequence:UniProtKB:P0A7Y4;locus_tag=LOPOCAKJ_01601;product=Ribonuclease HI
WURB01000019.1	Prodigal:002006	CDS	31033	31515	.	-	0	ID=LOPOCAKJ_01602;eC_number=1.11.1.15;inference=ab initio prediction:Prodigal:002006,similar to AA sequence:UniProtKB:P73728;locus_tag=LOPOCAKJ_01602;product=Peroxiredoxin
WURB01000019.1	Prodigal:002006	CDS	31554	32381	.	-	0	ID=LOPOCAKJ_01603;inference=ab initio prediction:Prodigal:002006;locus_tag=LOPOCAKJ_01603;product=hypothetical protein
WURB01000019.1	Prodigal:002006	CDS	32487	33098	.	+	0	ID=LOPOCAKJ_01604;inference=ab initio prediction:Prodigal:002006,similar to AA sequence:UniProtKB:Q9KUP8;locus_tag=LOPOCAKJ_01604;note=UPF0301 protein VC_0467;product=hypothetical protein
WURB01000019.1	Prodigal:002006	CDS	33204	36041	.	-	0	ID=LOPOCAKJ_01605;inference=ab initio prediction:Prodigal:002006;locus_tag=LOPOCAKJ_01605;product=hypothetical protein
WURB01000019.1	Prodigal:002006	CDS	36285	37568	.	-	0	ID=LOPOCAKJ_01606;eC_number=3.4.24.-;db_xref=COG:COG0612;inference=ab initio prediction:Prodigal:002006,similar to AA sequence:UniProtKB:P9WHT5;locus_tag=LOPOCAKJ_01606;product=putative zinc protease
WURB01000019.1	Prodigal:002006	CDS	37565	38980	.	-	0	ID=LOPOCAKJ_01607;eC_number=4.2.3.1;Name=thrC;db_xref=COG:COG0498;gene=thrC;inference=ab initio prediction:Prodigal:002006,similar to AA sequence:UniProtKB:P23669;locus_tag=LOPOCAKJ_01607;product=Threonine synthase
WURB01000019.1	Prodigal:002006	CDS	39054	39800	.	-	0	ID=LOPOCAKJ_01608;inference=ab initio prediction:Prodigal:002006;locus_tag=LOPOCAKJ_01608;product=hypothetical protein
WURB01000019.1	Prodigal:002006	CDS	39800	40171	.	-	0	ID=LOPOCAKJ_01609;inference=ab initio prediction:Prodigal:002006;locus_tag=LOPOCAKJ_01609;product=hypothetical protein
WURB01000019.1	Prodigal:002006	CDS	40270	41127	.	-	0	ID=LOPOCAKJ_01610;eC_number=1.9.3.1;Name=ctaE_1;db_xref=COG:COG1845;gene=ctaE_1;inference=ab initio prediction:Prodigal:002006,similar to AA sequence:UniProtKB:P06030;locus_tag=LOPOCAKJ_01610;product=Cytochrome c oxidase subunit 3
WURB01000019.1	Prodigal:002006	CDS	41196	41786	.	-	0	ID=LOPOCAKJ_01611;Name=ctaG;db_xref=COG:COG3175;gene=ctaG;inference=ab initio prediction:Prodigal:002006,similar to AA sequence:UniProtKB:Q92RG6;locus_tag=LOPOCAKJ_01611;product=Cytochrome c oxidase assembly protein CtaG
WURB01000019.1	Prodigal:002006	CDS	41794	41955	.	-	0	ID=LOPOCAKJ_01612;inference=ab initio prediction:Prodigal:002006;locus_tag=LOPOCAKJ_01612;product=hypothetical protein
WURB01000019.1	Prodigal:002006	CDS	41960	42916	.	-	0	ID=LOPOCAKJ_01613;eC_number=2.5.1.141;Name=ctaB;db_xref=COG:COG0109;gene=ctaB;inference=ab initio prediction:Prodigal:002006,similar to AA sequence:UniProtKB:Q3J5F9;locus_tag=LOPOCAKJ_01613;product=Protoheme IX farnesyltransferase
WURB01000019.1	Prodigal:002006	CDS	43050	44666	.	-	0	ID=LOPOCAKJ_01614;eC_number=1.9.3.1;Name=ctaD_1;db_xref=COG:COG0843;gene=ctaD_1;inference=ab initio prediction:Prodigal:002006,similar to AA sequence:UniProtKB:P31833;locus_tag=LOPOCAKJ_01614;product=Cytochrome c oxidase subunit 1
WURB01000019.1	Prodigal:002006	CDS	44699	45553	.	-	0	ID=LOPOCAKJ_01615;eC_number=1.9.3.1;Name=ctaC_1;db_xref=COG:COG1622;gene=ctaC_1;inference=ab initio prediction:Prodigal:002006,similar to AA sequence:UniProtKB:Q03736;locus_tag=LOPOCAKJ_01615;product=Cytochrome c oxidase subunit 2
WURB01000019.1	Prodigal:002006	CDS	45868	46380	.	+	0	ID=LOPOCAKJ_01616;inference=ab initio prediction:Prodigal:002006;locus_tag=LOPOCAKJ_01616;product=hypothetical protein
WURB01000019.1	Prodigal:002006	CDS	46512	46976	.	+	0	ID=LOPOCAKJ_01617;inference=ab initio prediction:Prodigal:002006;locus_tag=LOPOCAKJ_01617;product=hypothetical protein
WURB01000019.1	Prodigal:002006	CDS	47045	47290	.	+	0	ID=LOPOCAKJ_01618;inference=ab initio prediction:Prodigal:002006;locus_tag=LOPOCAKJ_01618;product=hypothetical protein
WURB01000019.1	Prodigal:002006	CDS	47422	48723	.	-	0	ID=LOPOCAKJ_01619;inference=ab initio prediction:Prodigal:002006,similar to AA sequence:UniProtKB:P0AE45;locus_tag=LOPOCAKJ_01619;note=UPF0053 inner membrane protein YtfL;product=hypothetical protein
WURB01000019.1	Prodigal:002006	CDS	48835	49014	.	+	0	ID=LOPOCAKJ_01620;inference=ab initio prediction:Prodigal:002006;locus_tag=LOPOCAKJ_01620;product=hypothetical protein
WURB01000019.1	Prodigal:002006	CDS	49147	50283	.	+	0	ID=LOPOCAKJ_01621;eC_number=2.1.2.10;Name=gcvT;db_xref=COG:COG0404;gene=gcvT;inference=ab initio prediction:Prodigal:002006,similar to AA sequence:UniProtKB:P54378;locus_tag=LOPOCAKJ_01621;product=Aminomethyltransferase
WURB01000019.1	Prodigal:002006	CDS	50304	50678	.	+	0	ID=LOPOCAKJ_01622;Name=gcvH;gene=gcvH;inference=ab initio prediction:Prodigal:002006,similar to AA sequence:UniProtKB:P64214;locus_tag=LOPOCAKJ_01622;product=Glycine cleavage system H protein
WURB01000019.1	Prodigal:002006	CDS	50693	51181	.	+	0	ID=LOPOCAKJ_01623;inference=ab initio prediction:Prodigal:002006;locus_tag=LOPOCAKJ_01623;product=hypothetical protein
WURB01000019.1	Prodigal:002006	CDS	51185	52525	.	+	0	ID=LOPOCAKJ_01624;eC_number=1.4.4.2;Name=gcvPA;gene=gcvPA;inference=ab initio prediction:Prodigal:002006,similar to AA sequence:UniProtKB:P64218;locus_tag=LOPOCAKJ_01624;product=putative glycine dehydrogenase (decarboxylating) subunit 1
WURB01000019.1	Prodigal:002006	CDS	52525	54171	.	+	0	ID=LOPOCAKJ_01625;eC_number=1.4.4.2;Name=gcvPB;gene=gcvPB;inference=ab initio prediction:Prodigal:002006,similar to AA sequence:UniProtKB:P99168;locus_tag=LOPOCAKJ_01625;product=putative glycine dehydrogenase (decarboxylating) subunit 2
WURB01000019.1	Prodigal:002006	CDS	54403	55053	.	-	0	ID=LOPOCAKJ_01626;eC_number=3.1.3.-;Name=yieH;db_xref=COG:COG0637;gene=yieH;inference=ab initio prediction:Prodigal:002006,similar to AA sequence:UniProtKB:P31467;locus_tag=LOPOCAKJ_01626;product=6-phosphogluconate phosphatase
WURB01000019.1	Prodigal:002006	CDS	55122	55616	.	-	0	ID=LOPOCAKJ_01627;Name=atpF_1;db_xref=COG:COG0711;gene=atpF_1;inference=ab initio prediction:Prodigal:002006,similar to AA sequence:UniProtKB:P15013;locus_tag=LOPOCAKJ_01627;product=ATP synthase subunit b
WURB01000019.1	Prodigal:002006	CDS	55627	56178	.	-	0	ID=LOPOCAKJ_01628;Name=atpF_2;gene=atpF_2;inference=ab initio prediction:Prodigal:002006,protein motif:HAMAP:MF_01398;locus_tag=LOPOCAKJ_01628;product=ATP synthase subunit b
WURB01000019.1	Prodigal:002006	CDS	56284	56508	.	-	0	ID=LOPOCAKJ_01629;Name=atpE;gene=atpE;inference=ab initio prediction:Prodigal:002006,similar to AA sequence:UniProtKB:O05331;locus_tag=LOPOCAKJ_01629;product=ATP synthase subunit c
WURB01000019.1	Prodigal:002006	CDS	56565	57293	.	-	0	ID=LOPOCAKJ_01630;Name=atpB;db_xref=COG:COG0356;gene=atpB;inference=ab initio prediction:Prodigal:002006,similar to AA sequence:UniProtKB:O05330;locus_tag=LOPOCAKJ_01630;product=ATP synthase subunit a
WURB01000019.1	Prodigal:002006	CDS	57356	57727	.	-	0	ID=LOPOCAKJ_01631;inference=ab initio prediction:Prodigal:002006;locus_tag=LOPOCAKJ_01631;product=hypothetical protein
WURB01000019.1	Prodigal:002006	CDS	57933	61391	.	-	0	ID=LOPOCAKJ_01632;Name=smc_2;gene=smc_2;inference=ab initio prediction:Prodigal:002006,protein motif:HAMAP:MF_01894;locus_tag=LOPOCAKJ_01632;product=Chromosome partition protein Smc
WURB01000019.1	Prodigal:002006	CDS	61437	62075	.	-	0	ID=LOPOCAKJ_01633;inference=ab initio prediction:Prodigal:002006;locus_tag=LOPOCAKJ_01633;product=hypothetical protein
WURB01000019.1	Prodigal:002006	CDS	62188	62688	.	-	0	ID=LOPOCAKJ_01634;inference=ab initio prediction:Prodigal:002006;locus_tag=LOPOCAKJ_01634;product=hypothetical protein
WURB01000019.1	Prodigal:002006	CDS	62766	63887	.	+	0	ID=LOPOCAKJ_01635;eC_number=3.2.2.31;Name=mutY;db_xref=COG:COG1194;gene=mutY;inference=ab initio prediction:Prodigal:002006,similar to AA sequence:UniProtKB:O31584;locus_tag=LOPOCAKJ_01635;product=Adenine DNA glycosylase
WURB01000019.1	Prodigal:002006	CDS	64198	65094	.	-	0	ID=LOPOCAKJ_01636;Name=hdfR_4;gene=hdfR_4;inference=ab initio prediction:Prodigal:002006,protein motif:HAMAP:MF_01233;locus_tag=LOPOCAKJ_01636;product=HTH-type transcriptional regulator HdfR
WURB01000019.1	Prodigal:002006	CDS	65296	66138	.	+	0	ID=LOPOCAKJ_01637;eC_number=3.5.1.-;Name=rutD_1;gene=rutD_1;inference=ab initio prediction:Prodigal:002006,protein motif:HAMAP:MF_00832;locus_tag=LOPOCAKJ_01637;product=Putative aminoacrylate hydrolase RutD
WURB01000019.1	Prodigal:002006	CDS	66139	67968	.	-	0	ID=LOPOCAKJ_01638;inference=ab initio prediction:Prodigal:002006;locus_tag=LOPOCAKJ_01638;product=hypothetical protein
WURB01000019.1	Prodigal:002006	CDS	67965	68945	.	-	0	ID=LOPOCAKJ_01639;db_xref=COG:COG1840;inference=ab initio prediction:Prodigal:002006,similar to AA sequence:UniProtKB:P43951;locus_tag=LOPOCAKJ_01639;product=putative protein
WURB01000019.1	Prodigal:002006	CDS	69085	70281	.	-	0	ID=LOPOCAKJ_01640;inference=ab initio prediction:Prodigal:002006;locus_tag=LOPOCAKJ_01640;product=hypothetical protein
WURB01000019.1	Prodigal:002006	CDS	70441	71082	.	-	0	ID=LOPOCAKJ_01641;eC_number=3.1.26.4;Name=rnhB;db_xref=COG:COG0164;gene=rnhB;inference=ab initio prediction:Prodigal:002006,similar to AA sequence:UniProtKB:O31744;locus_tag=LOPOCAKJ_01641;product=Ribonuclease HII
WURB01000019.1	Prodigal:002006	CDS	71256	72428	.	-	0	ID=LOPOCAKJ_01642;inference=ab initio prediction:Prodigal:002006;locus_tag=LOPOCAKJ_01642;product=hypothetical protein
WURB01000019.1	Prodigal:002006	CDS	72529	73041	.	+	0	ID=LOPOCAKJ_01643;inference=ab initio prediction:Prodigal:002006;locus_tag=LOPOCAKJ_01643;product=hypothetical protein
WURB01000019.1	Prodigal:002006	CDS	73043	73597	.	-	0	ID=LOPOCAKJ_01644;Name=moaB;db_xref=COG:COG0521;gene=moaB;inference=ab initio prediction:Prodigal:002006,similar to AA sequence:UniProtKB:P0AEZ9;locus_tag=LOPOCAKJ_01644;product=Molybdenum cofactor biosynthesis protein B
WURB01000019.1	Prodigal:002006	CDS	73785	74648	.	-	0	ID=LOPOCAKJ_01645;inference=ab initio prediction:Prodigal:002006;locus_tag=LOPOCAKJ_01645;product=hypothetical protein
WURB01000019.1	Prodigal:002006	CDS	74737	75579	.	-	0	ID=LOPOCAKJ_01646;inference=ab initio prediction:Prodigal:002006;locus_tag=LOPOCAKJ_01646;product=hypothetical protein
WURB01000019.1	Prodigal:002006	CDS	75671	76237	.	-	0	ID=LOPOCAKJ_01647;eC_number=2.1.1.63;Name=ogt_1;db_xref=COG:COG0350;gene=ogt_1;inference=ab initio prediction:Prodigal:002006,similar to AA sequence:UniProtKB:P9WJW5;locus_tag=LOPOCAKJ_01647;product=Methylated-DNA--protein-cysteine methyltransferase
WURB01000002.1	Prodigal:002006	CDS	574	981	.	+	0	ID=LOPOCAKJ_01648;inference=ab initio prediction:Prodigal:002006;locus_tag=LOPOCAKJ_01648;product=hypothetical protein
WURB01000002.1	Prodigal:002006	CDS	1342	2082	.	-	0	ID=LOPOCAKJ_01649;Name=malT_1;gene=malT_1;inference=ab initio prediction:Prodigal:002006,protein motif:HAMAP:MF_01247;locus_tag=LOPOCAKJ_01649;product=HTH-type transcriptional regulator MalT
WURB01000002.1	Prodigal:002006	CDS	2139	2510	.	-	0	ID=LOPOCAKJ_01650;inference=ab initio prediction:Prodigal:002006;locus_tag=LOPOCAKJ_01650;product=hypothetical protein
WURB01000002.1	Prodigal:002006	CDS	2608	3363	.	-	0	ID=LOPOCAKJ_01651;inference=ab initio prediction:Prodigal:002006;locus_tag=LOPOCAKJ_01651;product=hypothetical protein
WURB01000002.1	Prodigal:002006	CDS	3428	3919	.	-	0	ID=LOPOCAKJ_01652;Name=ecfG_3;gene=ecfG_3;inference=ab initio prediction:Prodigal:002006,similar to AA sequence:UniProtKB:B3Q6P8;locus_tag=LOPOCAKJ_01652;product=ECF RNA polymerase sigma factor EcfG
WURB01000002.1	Prodigal:002006	CDS	4218	6320	.	+	0	ID=LOPOCAKJ_01653;inference=ab initio prediction:Prodigal:002006;locus_tag=LOPOCAKJ_01653;product=hypothetical protein
WURB01000002.1	Prodigal:002006	CDS	6516	6995	.	-	0	ID=LOPOCAKJ_01654;Name=lrp_5;db_xref=COG:COG1522;gene=lrp_5;inference=ab initio prediction:Prodigal:002006,similar to AA sequence:UniProtKB:P0ACJ0;locus_tag=LOPOCAKJ_01654;product=Leucine-responsive regulatory protein
WURB01000002.1	Prodigal:002006	CDS	7170	7442	.	+	0	ID=LOPOCAKJ_01655;inference=ab initio prediction:Prodigal:002006;locus_tag=LOPOCAKJ_01655;product=hypothetical protein
WURB01000002.1	Prodigal:002006	CDS	7467	8699	.	+	0	ID=LOPOCAKJ_01656;eC_number=1.2.4.4;Name=bkdA1;db_xref=COG:COG1071;gene=bkdA1;inference=ab initio prediction:Prodigal:002006,similar to AA sequence:UniProtKB:P09060;locus_tag=LOPOCAKJ_01656;product=2-oxoisovalerate dehydrogenase subunit alpha
WURB01000002.1	Prodigal:002006	CDS	8712	9716	.	+	0	ID=LOPOCAKJ_01657;eC_number=1.2.4.4;Name=bkdA2;db_xref=COG:COG0022;gene=bkdA2;inference=ab initio prediction:Prodigal:002006,similar to AA sequence:UniProtKB:P09061;locus_tag=LOPOCAKJ_01657;product=2-oxoisovalerate dehydrogenase subunit beta
WURB01000002.1	Prodigal:002006	CDS	9718	11046	.	+	0	ID=LOPOCAKJ_01658;eC_number=2.3.1.168;Name=bkdB;db_xref=COG:COG0508;gene=bkdB;inference=ab initio prediction:Prodigal:002006,similar to AA sequence:UniProtKB:Q9I1M0;locus_tag=LOPOCAKJ_01658;product=Lipoamide acyltransferase component of branched-chain alpha-keto acid dehydrogenase complex
WURB01000002.1	Prodigal:002006	CDS	11051	12448	.	+	0	ID=LOPOCAKJ_01659;eC_number=1.8.1.4;Name=lpdV;db_xref=COG:COG1249;gene=lpdV;inference=ab initio prediction:Prodigal:002006,similar to AA sequence:UniProtKB:Q9I1L9;locus_tag=LOPOCAKJ_01659;product=Dihydrolipoyl dehydrogenase
WURB01000002.1	Prodigal:002006	CDS	12750	14276	.	+	0	ID=LOPOCAKJ_01660;eC_number=4.3.1.19;Name=ilvA;db_xref=COG:COG1171;gene=ilvA;inference=ab initio prediction:Prodigal:002006,similar to AA sequence:UniProtKB:P04968;locus_tag=LOPOCAKJ_01660;product=L-threonine dehydratase biosynthetic IlvA
WURB01000002.1	Prodigal:002006	CDS	14300	15544	.	-	0	ID=LOPOCAKJ_01661;Name=ybjJ;gene=ybjJ;inference=ab initio prediction:Prodigal:002006,similar to AA sequence:UniProtKB:P75810;locus_tag=LOPOCAKJ_01661;product=Inner membrane protein YbjJ
WURB01000002.1	Prodigal:002006	CDS	15641	16705	.	-	0	ID=LOPOCAKJ_01662;eC_number=3.5.1.87;Name=hyuC_1;db_xref=COG:COG0624;gene=hyuC_1;inference=ab initio prediction:Prodigal:002006,similar to AA sequence:UniProtKB:Q6DTN4;locus_tag=LOPOCAKJ_01662;product=N-carbamoyl-L-amino-acid hydrolase
WURB01000002.1	Prodigal:002006	CDS	16789	18081	.	-	0	ID=LOPOCAKJ_01663;eC_number=4.3.1.15;Name=ygeX;db_xref=COG:COG1171;gene=ygeX;inference=ab initio prediction:Prodigal:002006,similar to AA sequence:UniProtKB:P66899;locus_tag=LOPOCAKJ_01663;product=Diaminopropionate ammonia-lyase
WURB01000002.1	Prodigal:002006	CDS	18535	18675	.	+	0	ID=LOPOCAKJ_01664;inference=ab initio prediction:Prodigal:002006;locus_tag=LOPOCAKJ_01664;product=hypothetical protein
WURB01000002.1	Prodigal:002006	CDS	18821	19888	.	+	0	ID=LOPOCAKJ_01665;Name=rhaS_2;gene=rhaS_2;inference=ab initio prediction:Prodigal:002006,protein motif:HAMAP:MF_01534;locus_tag=LOPOCAKJ_01665;product=HTH-type transcriptional activator RhaS
WURB01000002.1	Prodigal:002006	CDS	19942	20373	.	+	0	ID=LOPOCAKJ_01666;inference=ab initio prediction:Prodigal:002006;locus_tag=LOPOCAKJ_01666;product=hypothetical protein
WURB01000002.1	Prodigal:002006	CDS	20557	21195	.	+	0	ID=LOPOCAKJ_01667;inference=ab initio prediction:Prodigal:002006;locus_tag=LOPOCAKJ_01667;product=hypothetical protein
WURB01000002.1	Prodigal:002006	CDS	21245	21655	.	+	0	ID=LOPOCAKJ_01668;inference=ab initio prediction:Prodigal:002006;locus_tag=LOPOCAKJ_01668;product=hypothetical protein
WURB01000002.1	Prodigal:002006	CDS	22182	22532	.	-	0	ID=LOPOCAKJ_01669;inference=ab initio prediction:Prodigal:002006;locus_tag=LOPOCAKJ_01669;product=hypothetical protein
WURB01000002.1	Prodigal:002006	CDS	22846	23061	.	-	0	ID=LOPOCAKJ_01670;inference=ab initio prediction:Prodigal:002006;locus_tag=LOPOCAKJ_01670;product=hypothetical protein
WURB01000002.1	Prodigal:002006	CDS	23108	25144	.	+	0	ID=LOPOCAKJ_01671;inference=ab initio prediction:Prodigal:002006,similar to AA sequence:ISfinder:ISAzs17;locus_tag=LOPOCAKJ_01671;product=Tn3 family transposase ISAzs17
WURB01000002.1	Prodigal:002006	CDS	25141	25722	.	+	0	ID=LOPOCAKJ_01672;inference=ab initio prediction:Prodigal:002006,similar to AA sequence:ISfinder:ISArsp6;locus_tag=LOPOCAKJ_01672;product=Tn3 family transposase ISArsp6
WURB01000002.1	Prodigal:002006	CDS	25699	26415	.	-	0	ID=LOPOCAKJ_01673;inference=ab initio prediction:Prodigal:002006,similar to AA sequence:ISfinder:ISEas1;locus_tag=LOPOCAKJ_01673;product=IS6 family transposase ISEas1
WURB01000002.1	Prodigal:002006	CDS	26599	26871	.	+	0	ID=LOPOCAKJ_01674;inference=ab initio prediction:Prodigal:002006;locus_tag=LOPOCAKJ_01674;product=hypothetical protein
WURB01000002.1	Prodigal:002006	CDS	26941	27546	.	-	0	ID=LOPOCAKJ_01675;inference=ab initio prediction:Prodigal:002006;locus_tag=LOPOCAKJ_01675;product=hypothetical protein
WURB01000002.1	Prodigal:002006	CDS	27623	28960	.	-	0	ID=LOPOCAKJ_01676;inference=ab initio prediction:Prodigal:002006;locus_tag=LOPOCAKJ_01676;product=hypothetical protein
WURB01000002.1	Prodigal:002006	CDS	29581	30468	.	-	0	ID=LOPOCAKJ_01677;inference=ab initio prediction:Prodigal:002006;locus_tag=LOPOCAKJ_01677;product=hypothetical protein
WURB01000002.1	Prodigal:002006	CDS	31072	31890	.	-	0	ID=LOPOCAKJ_01678;inference=ab initio prediction:Prodigal:002006;locus_tag=LOPOCAKJ_01678;product=hypothetical protein
WURB01000002.1	Prodigal:002006	CDS	32537	32872	.	-	0	ID=LOPOCAKJ_01679;inference=ab initio prediction:Prodigal:002006;locus_tag=LOPOCAKJ_01679;product=hypothetical protein
WURB01000002.1	Prodigal:002006	CDS	32869	33348	.	-	0	ID=LOPOCAKJ_01680;inference=ab initio prediction:Prodigal:002006;locus_tag=LOPOCAKJ_01680;product=hypothetical protein
WURB01000002.1	Prodigal:002006	CDS	33447	33680	.	+	0	ID=LOPOCAKJ_01681;inference=ab initio prediction:Prodigal:002006;locus_tag=LOPOCAKJ_01681;product=hypothetical protein
WURB01000002.1	Prodigal:002006	CDS	33964	34221	.	-	0	ID=LOPOCAKJ_01682;inference=ab initio prediction:Prodigal:002006;locus_tag=LOPOCAKJ_01682;product=hypothetical protein
WURB01000002.1	Prodigal:002006	CDS	34826	35164	.	-	0	ID=LOPOCAKJ_01683;inference=ab initio prediction:Prodigal:002006;locus_tag=LOPOCAKJ_01683;product=hypothetical protein
WURB01000002.1	Prodigal:002006	CDS	35252	35635	.	-	0	ID=LOPOCAKJ_01684;inference=ab initio prediction:Prodigal:002006;locus_tag=LOPOCAKJ_01684;product=hypothetical protein
WURB01000002.1	Prodigal:002006	CDS	36449	38248	.	+	0	ID=LOPOCAKJ_01685;inference=ab initio prediction:Prodigal:002006;locus_tag=LOPOCAKJ_01685;product=hypothetical protein
WURB01000002.1	Prodigal:002006	CDS	38417	38725	.	+	0	ID=LOPOCAKJ_01686;inference=ab initio prediction:Prodigal:002006;locus_tag=LOPOCAKJ_01686;product=hypothetical protein
WURB01000002.1	Prodigal:002006	CDS	38774	39121	.	+	0	ID=LOPOCAKJ_01687;inference=ab initio prediction:Prodigal:002006;locus_tag=LOPOCAKJ_01687;product=hypothetical protein
WURB01000002.1	Prodigal:002006	CDS	39201	40739	.	+	0	ID=LOPOCAKJ_01688;eC_number=3.4.21.53;Name=lon_1;gene=lon_1;inference=ab initio prediction:Prodigal:002006,protein motif:HAMAP:MF_01973;locus_tag=LOPOCAKJ_01688;product=Lon protease
WURB01000002.1	Prodigal:002006	CDS	40754	41137	.	+	0	ID=LOPOCAKJ_01689;inference=ab initio prediction:Prodigal:002006;locus_tag=LOPOCAKJ_01689;product=hypothetical protein
WURB01000002.1	Prodigal:002006	CDS	41140	41934	.	+	0	ID=LOPOCAKJ_01690;inference=ab initio prediction:Prodigal:002006;locus_tag=LOPOCAKJ_01690;product=hypothetical protein
WURB01000002.1	Prodigal:002006	CDS	41937	42236	.	+	0	ID=LOPOCAKJ_01691;inference=ab initio prediction:Prodigal:002006;locus_tag=LOPOCAKJ_01691;product=hypothetical protein
WURB01000002.1	Prodigal:002006	CDS	42781	43509	.	-	0	ID=LOPOCAKJ_01692;inference=ab initio prediction:Prodigal:002006;locus_tag=LOPOCAKJ_01692;product=hypothetical protein
WURB01000002.1	Prodigal:002006	CDS	43718	44179	.	-	0	ID=LOPOCAKJ_01693;inference=ab initio prediction:Prodigal:002006;locus_tag=LOPOCAKJ_01693;product=hypothetical protein
WURB01000002.1	Prodigal:002006	CDS	44807	45268	.	+	0	ID=LOPOCAKJ_01694;inference=ab initio prediction:Prodigal:002006;locus_tag=LOPOCAKJ_01694;product=hypothetical protein
WURB01000002.1	Prodigal:002006	CDS	46848	48686	.	-	0	ID=LOPOCAKJ_01695;inference=ab initio prediction:Prodigal:002006;locus_tag=LOPOCAKJ_01695;product=hypothetical protein
WURB01000002.1	Prodigal:002006	CDS	48790	49644	.	-	0	ID=LOPOCAKJ_01696;inference=ab initio prediction:Prodigal:002006;locus_tag=LOPOCAKJ_01696;product=hypothetical protein
WURB01000002.1	Prodigal:002006	CDS	50330	51064	.	-	0	ID=LOPOCAKJ_01697;inference=ab initio prediction:Prodigal:002006;locus_tag=LOPOCAKJ_01697;product=hypothetical protein
WURB01000002.1	Prodigal:002006	CDS	51039	51437	.	-	0	ID=LOPOCAKJ_01698;inference=ab initio prediction:Prodigal:002006;locus_tag=LOPOCAKJ_01698;product=hypothetical protein
WURB01000002.1	Prodigal:002006	CDS	52291	53199	.	+	0	ID=LOPOCAKJ_01699;inference=ab initio prediction:Prodigal:002006;locus_tag=LOPOCAKJ_01699;product=hypothetical protein
WURB01000002.1	Prodigal:002006	CDS	53254	53922	.	-	0	ID=LOPOCAKJ_01700;inference=ab initio prediction:Prodigal:002006;locus_tag=LOPOCAKJ_01700;product=hypothetical protein
WURB01000002.1	Prodigal:002006	CDS	54434	54940	.	+	0	ID=LOPOCAKJ_01701;inference=ab initio prediction:Prodigal:002006;locus_tag=LOPOCAKJ_01701;product=hypothetical protein
WURB01000002.1	Prodigal:002006	CDS	55579	56517	.	+	0	ID=LOPOCAKJ_01702;Name=xerD_1;gene=xerD_1;inference=ab initio prediction:Prodigal:002006,similar to AA sequence:UniProtKB:Q2YR40;locus_tag=LOPOCAKJ_01702;product=Tyrosine recombinase XerD
WURB01000002.1	Prodigal:002006	CDS	56689	57435	.	+	0	ID=LOPOCAKJ_01703;inference=ab initio prediction:Prodigal:002006;locus_tag=LOPOCAKJ_01703;product=hypothetical protein
WURB01000002.1	Prodigal:002006	CDS	57623	58141	.	+	0	ID=LOPOCAKJ_01704;eC_number=1.6.5.2;inference=ab initio prediction:Prodigal:002006,protein motif:HAMAP:MF_01017;locus_tag=LOPOCAKJ_01704;product=NAD(P)H dehydrogenase (quinone)
WURB01000002.1	Prodigal:002006	CDS	58232	58465	.	-	0	ID=LOPOCAKJ_01705;inference=ab initio prediction:Prodigal:002006;locus_tag=LOPOCAKJ_01705;product=hypothetical protein
WURB01000002.1	Prodigal:002006	CDS	58552	59241	.	-	0	ID=LOPOCAKJ_01706;inference=ab initio prediction:Prodigal:002006;locus_tag=LOPOCAKJ_01706;product=hypothetical protein
WURB01000002.1	Prodigal:002006	CDS	59371	60774	.	-	0	ID=LOPOCAKJ_01707;inference=ab initio prediction:Prodigal:002006,similar to AA sequence:ISfinder:ISAra2;locus_tag=LOPOCAKJ_01707;product=ISKra4 family transposase ISAra2
WURB01000002.1	Prodigal:002006	CDS	60836	61438	.	-	0	ID=LOPOCAKJ_01708;inference=ab initio prediction:Prodigal:002006;locus_tag=LOPOCAKJ_01708;product=hypothetical protein
WURB01000002.1	Prodigal:002006	CDS	61617	61961	.	+	0	ID=LOPOCAKJ_01709;inference=ab initio prediction:Prodigal:002006;locus_tag=LOPOCAKJ_01709;product=hypothetical protein
WURB01000002.1	Prodigal:002006	CDS	61961	62086	.	+	0	ID=LOPOCAKJ_01710;inference=ab initio prediction:Prodigal:002006;locus_tag=LOPOCAKJ_01710;product=hypothetical protein
WURB01000002.1	Prodigal:002006	CDS	62148	62540	.	+	0	ID=LOPOCAKJ_01711;inference=ab initio prediction:Prodigal:002006;locus_tag=LOPOCAKJ_01711;product=hypothetical protein
WURB01000002.1	Prodigal:002006	CDS	62790	63908	.	-	0	ID=LOPOCAKJ_01712;eC_number=5.5.1.1;Name=catB;db_xref=COG:COG4948;gene=catB;inference=ab initio prediction:Prodigal:002006,similar to AA sequence:UniProtKB:P95608;locus_tag=LOPOCAKJ_01712;product=Muconate cycloisomerase 1
WURB01000002.1	Prodigal:002006	CDS	64477	65823	.	-	0	ID=LOPOCAKJ_01713;eC_number=1.4.3.-;Name=puuB_3;gene=puuB_3;inference=ab initio prediction:Prodigal:002006,similar to AA sequence:UniProtKB:P37906;locus_tag=LOPOCAKJ_01713;product=Gamma-glutamylputrescine oxidoreductase
WURB01000002.1	Prodigal:002006	CDS	65938	66726	.	-	0	ID=LOPOCAKJ_01714;eC_number=7.3.2.4;Name=nrtD_2;db_xref=COG:COG1116;gene=nrtD_2;inference=ab initio prediction:Prodigal:002006,similar to AA sequence:UniProtKB:P38046;locus_tag=LOPOCAKJ_01714;product=Nitrate import ATP-binding protein NrtD
WURB01000002.1	Prodigal:002006	CDS	66714	67517	.	-	0	ID=LOPOCAKJ_01715;Name=ssuC_1;db_xref=COG:COG0600;gene=ssuC_1;inference=ab initio prediction:Prodigal:002006,similar to AA sequence:UniProtKB:P40401;locus_tag=LOPOCAKJ_01715;product=Putative aliphatic sulfonates transport permease protein SsuC
WURB01000002.1	Prodigal:002006	CDS	67529	68539	.	-	0	ID=LOPOCAKJ_01716;Name=ssuA_1;db_xref=COG:COG0715;gene=ssuA_1;inference=ab initio prediction:Prodigal:002006,similar to AA sequence:UniProtKB:P40400;locus_tag=LOPOCAKJ_01716;product=Putative aliphatic sulfonates-binding protein
WURB01000002.1	Prodigal:002006	CDS	68915	69952	.	+	0	ID=LOPOCAKJ_01717;Name=hdfR_5;gene=hdfR_5;inference=ab initio prediction:Prodigal:002006,protein motif:HAMAP:MF_01233;locus_tag=LOPOCAKJ_01717;product=HTH-type transcriptional regulator HdfR
WURB01000002.1	Prodigal:002006	CDS	70013	70147	.	+	0	ID=LOPOCAKJ_01718;inference=ab initio prediction:Prodigal:002006;locus_tag=LOPOCAKJ_01718;product=hypothetical protein
WURB01000002.1	Prodigal:002006	CDS	70343	71683	.	-	0	ID=LOPOCAKJ_01719;Name=proP;gene=proP;inference=ab initio prediction:Prodigal:002006,similar to AA sequence:UniProtKB:P0C0L7;locus_tag=LOPOCAKJ_01719;product=Proline/betaine transporter
WURB01000002.1	Prodigal:002006	CDS	71747	72583	.	-	0	ID=LOPOCAKJ_01720;eC_number=3.5.1.128;Name=ybeM;gene=ybeM;inference=ab initio prediction:Prodigal:002006,similar to AA sequence:UniProtKB:A0A140NCB4;locus_tag=LOPOCAKJ_01720;product=Deaminated glutathione amidase
WURB01000002.1	Prodigal:002006	CDS	72735	73667	.	+	0	ID=LOPOCAKJ_01721;Name=benM;gene=benM;inference=ab initio prediction:Prodigal:002006,similar to AA sequence:UniProtKB:O68014;locus_tag=LOPOCAKJ_01721;product=HTH-type transcriptional regulator BenM
WURB01000002.1	Prodigal:002006	CDS	73729	73974	.	-	0	ID=LOPOCAKJ_01722;inference=ab initio prediction:Prodigal:002006;locus_tag=LOPOCAKJ_01722;product=hypothetical protein
WURB01000002.1	Prodigal:002006	CDS	73999	74289	.	-	0	ID=LOPOCAKJ_01723;inference=ab initio prediction:Prodigal:002006;locus_tag=LOPOCAKJ_01723;product=hypothetical protein
WURB01000002.1	Prodigal:002006	CDS	74352	75053	.	-	0	ID=LOPOCAKJ_01724;inference=ab initio prediction:Prodigal:002006,similar to AA sequence:ISfinder:ISRH1;locus_tag=LOPOCAKJ_01724;product=IS6 family transposase ISRH1
WURB01000002.1	Prodigal:002006	CDS	75119	75412	.	+	0	ID=LOPOCAKJ_01725;Name=ecfG_4;gene=ecfG_4;inference=ab initio prediction:Prodigal:002006,similar to AA sequence:UniProtKB:B3Q6P8;locus_tag=LOPOCAKJ_01725;product=ECF RNA polymerase sigma factor EcfG
WURB01000002.1	Prodigal:002006	CDS	75562	75789	.	+	0	ID=LOPOCAKJ_01726;inference=ab initio prediction:Prodigal:002006;locus_tag=LOPOCAKJ_01726;product=hypothetical protein
WURB01000002.1	Prodigal:002006	CDS	76089	76958	.	-	0	ID=LOPOCAKJ_01727;inference=ab initio prediction:Prodigal:002006;locus_tag=LOPOCAKJ_01727;product=hypothetical protein
WURB01000002.1	Prodigal:002006	CDS	77216	78271	.	+	0	ID=LOPOCAKJ_01728;Name=alx_2;db_xref=COG:COG0861;gene=alx_2;inference=ab initio prediction:Prodigal:002006,similar to AA sequence:UniProtKB:P42601;locus_tag=LOPOCAKJ_01728;product=Putative membrane-bound redox modulator Alx
WURB01000002.1	Prodigal:002006	CDS	78434	78955	.	-	0	ID=LOPOCAKJ_01729;inference=ab initio prediction:Prodigal:002006;locus_tag=LOPOCAKJ_01729;product=hypothetical protein
WURB01000002.1	Prodigal:002006	CDS	79004	79342	.	-	0	ID=LOPOCAKJ_01730;inference=ab initio prediction:Prodigal:002006;locus_tag=LOPOCAKJ_01730;product=hypothetical protein
WURB01000002.1	Prodigal:002006	CDS	79357	79665	.	-	0	ID=LOPOCAKJ_01731;inference=ab initio prediction:Prodigal:002006;locus_tag=LOPOCAKJ_01731;product=hypothetical protein
WURB01000002.1	Prodigal:002006	CDS	79746	80204	.	-	0	ID=LOPOCAKJ_01732;Name=ibpA_2;db_xref=COG:COG0071;gene=ibpA_2;inference=ab initio prediction:Prodigal:002006,similar to AA sequence:UniProtKB:P0C054;locus_tag=LOPOCAKJ_01732;product=Small heat shock protein IbpA
WURB01000002.1	Prodigal:002006	CDS	80334	80753	.	-	0	ID=LOPOCAKJ_01733;inference=ab initio prediction:Prodigal:002006;locus_tag=LOPOCAKJ_01733;product=hypothetical protein
WURB01000002.1	Prodigal:002006	CDS	80844	81014	.	-	0	ID=LOPOCAKJ_01734;inference=ab initio prediction:Prodigal:002006;locus_tag=LOPOCAKJ_01734;product=hypothetical protein
WURB01000002.1	Prodigal:002006	CDS	81116	81559	.	-	0	ID=LOPOCAKJ_01735;Name=hpf_1;gene=hpf_1;inference=ab initio prediction:Prodigal:002006,protein motif:HAMAP:MF_00839;locus_tag=LOPOCAKJ_01735;product=Ribosome hibernation promoting factor
WURB01000002.1	Prodigal:002006	CDS	81806	81949	.	-	0	ID=LOPOCAKJ_01736;inference=ab initio prediction:Prodigal:002006;locus_tag=LOPOCAKJ_01736;product=hypothetical protein
WURB01000002.1	Prodigal:002006	CDS	82155	83162	.	-	0	ID=LOPOCAKJ_01737;eC_number=1.3.1.103;inference=ab initio prediction:Prodigal:002006,similar to AA sequence:UniProtKB:Q59I44;locus_tag=LOPOCAKJ_01737;product=2-haloacrylate reductase
WURB01000002.1	Prodigal:002006	CDS	83479	84213	.	+	0	ID=LOPOCAKJ_01738;eC_number=3.1.2.-;Name=hchA;gene=hchA;inference=ab initio prediction:Prodigal:002006,similar to AA sequence:UniProtKB:P64313;locus_tag=LOPOCAKJ_01738;product=Protein/nucleic acid deglycase HchA
WURB01000002.1	Prodigal:002006	CDS	84247	84879	.	+	0	ID=LOPOCAKJ_01739;inference=ab initio prediction:Prodigal:002006;locus_tag=LOPOCAKJ_01739;product=hypothetical protein
WURB01000002.1	Prodigal:002006	CDS	85154	86251	.	-	0	ID=LOPOCAKJ_01740;inference=ab initio prediction:Prodigal:002006;locus_tag=LOPOCAKJ_01740;product=hypothetical protein
[truncated: 6,501,012 more chars]
