# Supplementary material for: Comprehensive Comparative Genomics and Phenotyping of Methylobacterium Species
Source: Front Microbiol. 2021 Oct 6;12:740610. doi: 10.3389/fmicb.2021.740610 (PMC8561711; doi:10.3389/fmicb.2021.740610)
Supplement: Supplementary file 11 [file Data_Sheet_5.ZIP › Mic_pakistanensis.gff]

##gff-version 3
##sequence-region SPJX01000669.1 1 223
##sequence-region SPJX01000540.1 1 223
##sequence-region SPJX01000657.1 1 223
##sequence-region SPJX01000480.1 1 223
##sequence-region SPJX01000372.1 1 223
##sequence-region SPJX01000721.1 1 223
##sequence-region SPJX01000281.1 1 223
##sequence-region SPJX01000498.1 1 223
##sequence-region SPJX01000605.1 1 223
##sequence-region SPJX01000212.1 1 223
##sequence-region SPJX01000230.1 1 223
##sequence-region SPJX01000436.1 1 223
##sequence-region SPJX01000115.1 1 223
##sequence-region SPJX01000462.1 1 223
##sequence-region SPJX01000675.1 1 223
##sequence-region SPJX01000183.1 1 223
##sequence-region SPJX01000350.1 1 223
##sequence-region SPJX01000095.1 1 223
##sequence-region SPJX01000208.1 1 223
##sequence-region SPJX01000453.1 1 223
##sequence-region SPJX01000099.1 1 223
##sequence-region SPJX01000601.1 1 223
##sequence-region SPJX01000409.1 1 223
##sequence-region SPJX01000418.1 1 223
##sequence-region SPJX01000262.1 1 223
##sequence-region SPJX01000377.1 1 223
##sequence-region SPJX01000383.1 1 223
##sequence-region SPJX01000490.1 1 223
##sequence-region SPJX01000294.1 1 223
##sequence-region SPJX01000206.1 1 223
##sequence-region SPJX01000396.1 1 223
##sequence-region SPJX01000110.1 1 223
##sequence-region SPJX01000037.1 1 223
##sequence-region SPJX01000682.1 1 223
##sequence-region SPJX01000240.1 1 223
##sequence-region SPJX01000576.1 1 223
##sequence-region SPJX01000552.1 1 223
##sequence-region SPJX01000145.1 1 223
##sequence-region SPJX01000572.1 1 223
##sequence-region SPJX01000216.1 1 223
##sequence-region SPJX01000569.1 1 223
##sequence-region SPJX01000481.1 1 223
##sequence-region SPJX01000524.1 1 223
##sequence-region SPJX01000082.1 1 223
##sequence-region SPJX01000046.1 1 223
##sequence-region SPJX01000426.1 1 223
##sequence-region SPJX01000709.1 1 223
##sequence-region SPJX01000514.1 1 223
##sequence-region SPJX01000098.1 1 223
##sequence-region SPJX01000543.1 1 223
##sequence-region SPJX01000073.1 1 223
##sequence-region SPJX01000136.1 1 223
##sequence-region SPJX01000307.1 1 223
##sequence-region SPJX01000007.1 1 223
##sequence-region SPJX01000578.1 1 223
##sequence-region SPJX01000129.1 1 223
##sequence-region SPJX01000531.1 1 223
##sequence-region SPJX01000609.1 1 223
##sequence-region SPJX01000604.1 1 223
##sequence-region SPJX01000112.1 1 223
##sequence-region SPJX01000425.1 1 223
##sequence-region SPJX01000189.1 1 223
##sequence-region SPJX01000349.1 1 223
##sequence-region SPJX01000587.1 1 223
##sequence-region SPJX01000533.1 1 223
##sequence-region SPJX01000474.1 1 223
##sequence-region SPJX01000607.1 1 223
##sequence-region SPJX01000065.1 1 223
##sequence-region SPJX01000177.1 1 223
##sequence-region SPJX01000502.1 1 223
##sequence-region SPJX01000043.1 1 223
##sequence-region SPJX01000318.1 1 223
##sequence-region SPJX01000538.1 1 223
##sequence-region SPJX01000199.1 1 223
##sequence-region SPJX01000002.1 1 223
##sequence-region SPJX01000465.1 1 223
##sequence-region SPJX01000435.1 1 223
##sequence-region SPJX01000592.1 1 223
##sequence-region SPJX01000094.1 1 223
##sequence-region SPJX01000024.1 1 223
##sequence-region SPJX01000399.1 1 223
##sequence-region SPJX01000563.1 1 223
##sequence-region SPJX01000518.1 1 223
##sequence-region SPJX01000169.1 1 223
##sequence-region SPJX01000451.1 1 223
##sequence-region SPJX01000361.1 1 223
##sequence-region SPJX01000565.1 1 223
##sequence-region SPJX01000011.1 1 223
##sequence-region SPJX01000639.1 1 223
##sequence-region SPJX01000404.1 1 223
##sequence-region SPJX01000687.1 1 223
##sequence-region SPJX01000051.1 1 223
##sequence-region SPJX01000484.1 1 223
##sequence-region SPJX01000412.1 1 223
##sequence-region SPJX01000150.1 1 223
##sequence-region SPJX01000140.1 1 223
##sequence-region SPJX01000520.1 1 223
##sequence-region SPJX01000532.1 1 223
##sequence-region SPJX01000023.1 1 223
##sequence-region SPJX01000360.1 1 223
##sequence-region SPJX01000245.1 1 223
##sequence-region SPJX01000660.1 1 223
##sequence-region SPJX01000722.1 1 223
##sequence-region SPJX01000434.1 1 223
##sequence-region SPJX01000042.1 1 223
##sequence-region SPJX01000711.1 1 223
##sequence-region SPJX01000585.1 1 223
##sequence-region SPJX01000316.1 1 223
##sequence-region SPJX01000591.1 1 223
##sequence-region SPJX01000255.1 1 223
##sequence-region SPJX01000238.1 1 223
##sequence-region SPJX01000217.1 1 223
##sequence-region SPJX01000428.1 1 223
##sequence-region SPJX01000487.1 1 223
##sequence-region SPJX01000053.1 1 223
##sequence-region SPJX01000236.1 1 223
##sequence-region SPJX01000122.1 1 223
##sequence-region SPJX01000390.1 1 223
##sequence-region SPJX01000328.1 1 223
##sequence-region SPJX01000448.1 1 223
##sequence-region SPJX01000289.1 1 223
##sequence-region SPJX01000131.1 1 223
##sequence-region SPJX01000078.1 1 223
##sequence-region SPJX01000160.1 1 223
##sequence-region SPJX01000688.1 1 223
##sequence-region SPJX01000324.1 1 223
##sequence-region SPJX01000285.1 1 223
##sequence-region SPJX01000347.1 1 223
##sequence-region SPJX01000260.1 1 223
##sequence-region SPJX01000676.1 1 223
##sequence-region SPJX01000092.1 1 223
##sequence-region SPJX01000486.1 1 223
##sequence-region SPJX01000408.1 1 223
##sequence-region SPJX01000612.1 1 223
##sequence-region SPJX01000220.1 1 223
##sequence-region SPJX01000084.1 1 223
##sequence-region SPJX01000125.1 1 223
##sequence-region SPJX01000632.1 1 223
##sequence-region SPJX01000326.1 1 223
##sequence-region SPJX01000703.1 1 223
##sequence-region SPJX01000485.1 1 223
##sequence-region SPJX01000403.1 1 223
##sequence-region SPJX01000668.1 1 223
##sequence-region SPJX01000545.1 1 223
##sequence-region SPJX01000627.1 1 223
##sequence-region SPJX01000359.1 1 223
##sequence-region SPJX01000080.1 1 223
##sequence-region SPJX01000536.1 1 223
##sequence-region SPJX01000149.1 1 223
##sequence-region SPJX01000577.1 1 223
##sequence-region SPJX01000478.1 1 223
##sequence-region SPJX01000381.1 1 223
##sequence-region SPJX01000419.1 1 223
##sequence-region SPJX01000662.1 1 223
##sequence-region SPJX01000523.1 1 223
##sequence-region SPJX01000519.1 1 223
##sequence-region SPJX01000600.1 1 223
##sequence-region SPJX01000594.1 1 223
##sequence-region SPJX01000433.1 1 223
##sequence-region SPJX01000130.1 1 223
##sequence-region SPJX01000482.1 1 223
##sequence-region SPJX01000323.1 1 223
##sequence-region SPJX01000590.1 1 223
##sequence-region SPJX01000106.1 1 223
##sequence-region SPJX01000468.1 1 223
##sequence-region SPJX01000014.1 1 223
##sequence-region SPJX01000369.1 1 223
##sequence-region SPJX01000644.1 1 223
##sequence-region SPJX01000311.1 1 223
##sequence-region SPJX01000621.1 1 223
##sequence-region SPJX01000298.1 1 223
##sequence-region SPJX01000634.1 1 223
##sequence-region SPJX01000460.1 1 223
##sequence-region SPJX01000335.1 1 223
##sequence-region SPJX01000542.1 1 223
##sequence-region SPJX01000611.1 1 223
##sequence-region SPJX01000430.1 1 223
##sequence-region SPJX01000299.1 1 223
##sequence-region SPJX01000495.1 1 223
##sequence-region SPJX01000548.1 1 223
##sequence-region SPJX01000496.1 1 223
##sequence-region SPJX01000124.1 1 223
##sequence-region SPJX01000132.1 1 223
##sequence-region SPJX01000559.1 1 223
##sequence-region SPJX01000247.1 1 223
##sequence-region SPJX01000188.1 1 223
##sequence-region SPJX01000356.1 1 223
##sequence-region SPJX01000497.1 1 223
##sequence-region SPJX01000148.1 1 223
##sequence-region SPJX01000458.1 1 223
##sequence-region SPJX01000302.1 1 223
##sequence-region SPJX01000551.1 1 224
##sequence-region SPJX01000172.1 1 225
##sequence-region SPJX01000702.1 1 229
##sequence-region SPJX01000544.1 1 230
##sequence-region SPJX01000636.1 1 232
##sequence-region SPJX01000610.1 1 235
##sequence-region SPJX01000021.1 1 239
##sequence-region SPJX01000276.1 1 242
##sequence-region SPJX01000214.1 1 249
##sequence-region SPJX01000067.1 1 257
##sequence-region SPJX01000382.1 1 259
##sequence-region SPJX01000440.1 1 266
##sequence-region SPJX01000618.1 1 267
##sequence-region SPJX01000045.1 1 270
##sequence-region SPJX01000091.1 1 276
##sequence-region SPJX01000070.1 1 282
##sequence-region SPJX01000010.1 1 290
##sequence-region SPJX01000340.1 1 307
##sequence-region SPJX01000221.1 1 310
##sequence-region SPJX01000489.1 1 322
##sequence-region SPJX01000506.1 1 322
##sequence-region SPJX01000249.1 1 326
##sequence-region SPJX01000266.1 1 339
##sequence-region SPJX01000547.1 1 341
##sequence-region SPJX01000398.1 1 342
##sequence-region SPJX01000114.1 1 362
##sequence-region SPJX01000222.1 1 386
##sequence-region SPJX01000353.1 1 386
##sequence-region SPJX01000013.1 1 390
##sequence-region SPJX01000541.1 1 415
##sequence-region SPJX01000228.1 1 431
##sequence-region SPJX01000401.1 1 432
##sequence-region SPJX01000154.1 1 442
##sequence-region SPJX01000461.1 1 445
##sequence-region SPJX01000139.1 1 447
##sequence-region SPJX01000499.1 1 486
##sequence-region SPJX01000257.1 1 494
##sequence-region SPJX01000420.1 1 507
##sequence-region SPJX01000698.1 1 526
##sequence-region SPJX01000052.1 1 533
##sequence-region SPJX01000696.1 1 547
##sequence-region SPJX01000380.1 1 588
##sequence-region SPJX01000087.1 1 610
##sequence-region SPJX01000602.1 1 650
##sequence-region SPJX01000470.1 1 722
##sequence-region SPJX01000431.1 1 815
##sequence-region SPJX01000447.1 1 828
##sequence-region SPJX01000219.1 1 845
##sequence-region SPJX01000161.1 1 869
##sequence-region SPJX01000407.1 1 1018
##sequence-region SPJX01000357.1 1 1087
##sequence-region SPJX01000556.1 1 1103
##sequence-region SPJX01000443.1 1 1169
##sequence-region SPJX01000650.1 1 1191
##sequence-region SPJX01000016.1 1 1235
##sequence-region SPJX01000575.1 1 203
##sequence-region SPJX01000265.1 1 204
##sequence-region SPJX01000685.1 1 1420
##sequence-region SPJX01000535.1 1 1578
##sequence-region SPJX01000629.1 1 205
##sequence-region SPJX01000068.1 1 1723
##sequence-region SPJX01000111.1 1 1855
##sequence-region SPJX01000723.1 1 210
##sequence-region SPJX01000628.1 1 210
##sequence-region SPJX01000423.1 1 211
##sequence-region SPJX01000638.1 1 2529
##sequence-region SPJX01000504.1 1 211
##sequence-region SPJX01000096.1 1 212
##sequence-region SPJX01000159.1 1 212
##sequence-region SPJX01000384.1 1 213
##sequence-region SPJX01000560.1 1 213
##sequence-region SPJX01000162.1 1 4660
##sequence-region SPJX01000179.1 1 214
##sequence-region SPJX01000665.1 1 218
##sequence-region SPJX01000237.1 1 6398
##sequence-region SPJX01000312.1 1 218
##sequence-region SPJX01000233.1 1 220
##sequence-region SPJX01000671.1 1 222
##sequence-region SPJX01000259.1 1 222
##sequence-region SPJX01000457.1 1 223
##sequence-region SPJX01000608.1 1 223
##sequence-region SPJX01000041.1 1 223
##sequence-region SPJX01000432.1 1 13348
##sequence-region SPJX01000375.1 1 223
##sequence-region SPJX01000456.1 1 14445
##sequence-region SPJX01000391.1 1 223
##sequence-region SPJX01000306.1 1 16301
##sequence-region SPJX01000006.1 1 223
##sequence-region SPJX01000588.1 1 223
##sequence-region SPJX01000378.1 1 18365
##sequence-region SPJX01000503.1 1 223
##sequence-region SPJX01000317.1 1 20928
##sequence-region SPJX01000333.1 1 21346
##sequence-region SPJX01000633.1 1 223
##sequence-region SPJX01000464.1 1 24051
##sequence-region SPJX01000242.1 1 223
##sequence-region SPJX01000018.1 1 25341
##sequence-region SPJX01000163.1 1 223
##sequence-region SPJX01000718.1 1 29289
##sequence-region SPJX01000090.1 1 32300
##sequence-region SPJX01000330.1 1 32964
##sequence-region SPJX01000661.1 1 223
##sequence-region SPJX01000666.1 1 223
##sequence-region SPJX01000387.1 1 45500
##sequence-region SPJX01000158.1 1 223
##sequence-region SPJX01000225.1 1 223
##sequence-region SPJX01000371.1 1 223
##sequence-region SPJX01000104.1 1 223
##sequence-region SPJX01000283.1 1 223
##sequence-region SPJX01000028.1 1 223
##sequence-region SPJX01000637.1 1 223
##sequence-region SPJX01000339.1 1 223
##sequence-region SPJX01000057.1 1 223
##sequence-region SPJX01000566.1 1 223
##sequence-region SPJX01000444.1 1 223
##sequence-region SPJX01000654.1 1 223
##sequence-region SPJX01000304.1 1 223
##sequence-region SPJX01000320.1 1 223
##sequence-region SPJX01000086.1 1 223
##sequence-region SPJX01000062.1 1 223
##sequence-region SPJX01000415.1 1 223
##sequence-region SPJX01000670.1 1 223
##sequence-region SPJX01000081.1 1 223
##sequence-region SPJX01000182.1 1 223
##sequence-region SPJX01000211.1 1 223
##sequence-region SPJX01000614.1 1 223
##sequence-region SPJX01000143.1 1 223
##sequence-region SPJX01000351.1 1 223
##sequence-region SPJX01000581.1 1 223
##sequence-region SPJX01000034.1 1 223
##sequence-region SPJX01000707.1 1 223
##sequence-region SPJX01000416.1 1 223
##sequence-region SPJX01000195.1 1 223
##sequence-region SPJX01000003.1 1 223
##sequence-region SPJX01000642.1 1 223
##sequence-region SPJX01000322.1 1 223
##sequence-region SPJX01000663.1 1 223
##sequence-region SPJX01000617.1 1 223
##sequence-region SPJX01000291.1 1 223
##sequence-region SPJX01000352.1 1 223
##sequence-region SPJX01000507.1 1 223
##sequence-region SPJX01000712.1 1 223
##sequence-region SPJX01000593.1 1 223
##sequence-region SPJX01000395.1 1 223
##sequence-region SPJX01000263.1 1 223
##sequence-region SPJX01000171.1 1 223
##sequence-region SPJX01000069.1 1 223
##sequence-region SPJX01000213.1 1 223
##sequence-region SPJX01000292.1 1 223
##sequence-region SPJX01000427.1 1 223
##sequence-region SPJX01000077.1 1 223
##sequence-region SPJX01000054.1 1 223
##sequence-region SPJX01000511.1 1 223
##sequence-region SPJX01000598.1 1 223
##sequence-region SPJX01000623.1 1 223
##sequence-region SPJX01000367.1 1 223
##sequence-region SPJX01000193.1 1 223
##sequence-region SPJX01000402.1 1 223
##sequence-region SPJX01000035.1 1 223
##sequence-region SPJX01000516.1 1 223
##sequence-region SPJX01000133.1 1 223
##sequence-region SPJX01000071.1 1 223
##sequence-region SPJX01000341.1 1 223
##sequence-region SPJX01000400.1 1 223
##sequence-region SPJX01000337.1 1 223
##sequence-region SPJX01000716.1 1 223
##sequence-region SPJX01000050.1 1 223
##sequence-region SPJX01000272.1 1 223
##sequence-region SPJX01000580.1 1 223
##sequence-region SPJX01000438.1 1 223
##sequence-region SPJX01000235.1 1 223
##sequence-region SPJX01000015.1 1 223
##sequence-region SPJX01000269.1 1 223
##sequence-region SPJX01000672.1 1 223
##sequence-region SPJX01000626.1 1 223
##sequence-region SPJX01000026.1 1 223
##sequence-region SPJX01000678.1 1 223
##sequence-region SPJX01000121.1 1 223
##sequence-region SPJX01000529.1 1 223
##sequence-region SPJX01000116.1 1 223
##sequence-region SPJX01000274.1 1 223
##sequence-region SPJX01000616.1 1 223
##sequence-region SPJX01000684.1 1 223
##sequence-region SPJX01000413.1 1 223
##sequence-region SPJX01000358.1 1 223
##sequence-region SPJX01000505.1 1 223
##sequence-region SPJX01000582.1 1 223
##sequence-region SPJX01000109.1 1 223
##sequence-region SPJX01000573.1 1 223
##sequence-region SPJX01000055.1 1 223
##sequence-region SPJX01000586.1 1 223
##sequence-region SPJX01000392.1 1 223
##sequence-region SPJX01000205.1 1 223
##sequence-region SPJX01000653.1 1 223
##sequence-region SPJX01000275.1 1 223
##sequence-region SPJX01000342.1 1 223
##sequence-region SPJX01000584.1 1 223
##sequence-region SPJX01000290.1 1 223
##sequence-region SPJX01000093.1 1 223
##sequence-region SPJX01000346.1 1 223
##sequence-region SPJX01000689.1 1 223
##sequence-region SPJX01000309.1 1 223
##sequence-region SPJX01000284.1 1 223
##sequence-region SPJX01000064.1 1 223
##sequence-region SPJX01000555.1 1 223
##sequence-region SPJX01000561.1 1 223
##sequence-region SPJX01000017.1 1 223
##sequence-region SPJX01000348.1 1 223
##sequence-region SPJX01000097.1 1 223
##sequence-region SPJX01000500.1 1 223
##sequence-region SPJX01000424.1 1 223
##sequence-region SPJX01000119.1 1 223
##sequence-region SPJX01000192.1 1 223
##sequence-region SPJX01000181.1 1 223
##sequence-region SPJX01000564.1 1 223
##sequence-region SPJX01000076.1 1 223
##sequence-region SPJX01000454.1 1 223
##sequence-region SPJX01000386.1 1 223
##sequence-region SPJX01000624.1 1 223
##sequence-region SPJX01000693.1 1 223
##sequence-region SPJX01000204.1 1 223
##sequence-region SPJX01000180.1 1 223
##sequence-region SPJX01000414.1 1 223
##sequence-region SPJX01000366.1 1 223
##sequence-region SPJX01000394.1 1 223
##sequence-region SPJX01000374.1 1 223
##sequence-region SPJX01000370.1 1 223
##sequence-region SPJX01000227.1 1 223
##sequence-region SPJX01000074.1 1 223
##sequence-region SPJX01000153.1 1 223
##sequence-region SPJX01000648.1 1 223
##sequence-region SPJX01000354.1 1 223
##sequence-region SPJX01000658.1 1 223
##sequence-region SPJX01000717.1 1 223
##sequence-region SPJX01000557.1 1 223
##sequence-region SPJX01000305.1 1 223
##sequence-region SPJX01000574.1 1 223
##sequence-region SPJX01000314.1 1 223
##sequence-region SPJX01000079.1 1 223
##sequence-region SPJX01000417.1 1 223
##sequence-region SPJX01000001.1 1 223
##sequence-region SPJX01000651.1 1 223
##sequence-region SPJX01000508.1 1 223
##sequence-region SPJX01000719.1 1 223
##sequence-region SPJX01000331.1 1 223
##sequence-region SPJX01000147.1 1 223
##sequence-region SPJX01000270.1 1 223
##sequence-region SPJX01000570.1 1 223
##sequence-region SPJX01000031.1 1 223
##sequence-region SPJX01000135.1 1 223
##sequence-region SPJX01000526.1 1 223
##sequence-region SPJX01000705.1 1 223
##sequence-region SPJX01000256.1 1 223
##sequence-region SPJX01000656.1 1 223
##sequence-region SPJX01000343.1 1 223
##sequence-region SPJX01000327.1 1 223
##sequence-region SPJX01000004.1 1 223
##sequence-region SPJX01000501.1 1 223
##sequence-region SPJX01000103.1 1 223
##sequence-region SPJX01000215.1 1 223
##sequence-region SPJX01000173.1 1 223
##sequence-region SPJX01000142.1 1 223
##sequence-region SPJX01000479.1 1 223
##sequence-region SPJX01000280.1 1 223
##sequence-region SPJX01000713.1 1 223
##sequence-region SPJX01000009.1 1 223
##sequence-region SPJX01000345.1 1 223
##sequence-region SPJX01000277.1 1 223
##sequence-region SPJX01000405.1 1 223
##sequence-region SPJX01000411.1 1 223
##sequence-region SPJX01000088.1 1 223
##sequence-region SPJX01000691.1 1 223
##sequence-region SPJX01000477.1 1 223
##sequence-region SPJX01000226.1 1 223
##sequence-region SPJX01000517.1 1 223
##sequence-region SPJX01000244.1 1 223
##sequence-region SPJX01000313.1 1 223
##sequence-region SPJX01000178.1 1 223
##sequence-region SPJX01000202.1 1 223
##sequence-region SPJX01000252.1 1 223
##sequence-region SPJX01000155.1 1 223
##sequence-region SPJX01000105.1 1 223
##sequence-region SPJX01000365.1 1 223
##sequence-region SPJX01000118.1 1 223
##sequence-region SPJX01000020.1 1 223
##sequence-region SPJX01000630.1 1 223
##sequence-region SPJX01000203.1 1 223
##sequence-region SPJX01000258.1 1 223
##sequence-region SPJX01000697.1 1 223
##sequence-region SPJX01000194.1 1 223
##sequence-region SPJX01000232.1 1 223
##sequence-region SPJX01000376.1 1 223
##sequence-region SPJX01000175.1 1 223
##sequence-region SPJX01000530.1 1 223
##sequence-region SPJX01000039.1 1 223
##sequence-region SPJX01000165.1 1 223
##sequence-region SPJX01000279.1 1 223
##sequence-region SPJX01000527.1 1 223
##sequence-region SPJX01000075.1 1 223
##sequence-region SPJX01000243.1 1 223
##sequence-region SPJX01000679.1 1 223
##sequence-region SPJX01000200.1 1 223
##sequence-region SPJX01000201.1 1 223
##sequence-region SPJX01000579.1 1 223
##sequence-region SPJX01000622.1 1 223
##sequence-region SPJX01000301.1 1 223
##sequence-region SPJX01000363.1 1 223
##sequence-region SPJX01000264.1 1 223
##sequence-region SPJX01000455.1 1 223
##sequence-region SPJX01000329.1 1 223
##sequence-region SPJX01000144.1 1 223
##sequence-region SPJX01000191.1 1 223
##sequence-region SPJX01000170.1 1 223
##sequence-region SPJX01000271.1 1 223
##sequence-region SPJX01000681.1 1 223
##sequence-region SPJX01000606.1 1 223
##sequence-region SPJX01000315.1 1 223
##sequence-region SPJX01000101.1 1 223
##sequence-region SPJX01000120.1 1 223
##sequence-region SPJX01000701.1 1 223
##sequence-region SPJX01000134.1 1 223
##sequence-region SPJX01000625.1 1 223
##sequence-region SPJX01000549.1 1 223
##sequence-region SPJX01000152.1 1 223
##sequence-region SPJX01000044.1 1 223
##sequence-region SPJX01000421.1 1 223
##sequence-region SPJX01000209.1 1 223
##sequence-region SPJX01000473.1 1 223
##sequence-region SPJX01000164.1 1 223
##sequence-region SPJX01000126.1 1 223
##sequence-region SPJX01000597.1 1 223
##sequence-region SPJX01000197.1 1 223
##sequence-region SPJX01000157.1 1 223
##sequence-region SPJX01000513.1 1 223
##sequence-region SPJX01000049.1 1 223
##sequence-region SPJX01000680.1 1 223
##sequence-region SPJX01000715.1 1 223
##sequence-region SPJX01000674.1 1 223
##sequence-region SPJX01000100.1 1 223
##sequence-region SPJX01000027.1 1 223
##sequence-region SPJX01000422.1 1 223
##sequence-region SPJX01000303.1 1 223
##sequence-region SPJX01000450.1 1 223
##sequence-region SPJX01000720.1 1 223
##sequence-region SPJX01000040.1 1 223
##sequence-region SPJX01000128.1 1 223
##sequence-region SPJX01000174.1 1 223
##sequence-region SPJX01000596.1 1 223
##sequence-region SPJX01000647.1 1 223
##sequence-region SPJX01000338.1 1 223
##sequence-region SPJX01000336.1 1 223
##sequence-region SPJX01000310.1 1 223
##sequence-region SPJX01000704.1 1 223
##sequence-region SPJX01000146.1 1 223
##sequence-region SPJX01000620.1 1 223
##sequence-region SPJX01000036.1 1 223
##sequence-region SPJX01000066.1 1 223
##sequence-region SPJX01000166.1 1 223
##sequence-region SPJX01000695.1 1 223
##sequence-region SPJX01000168.1 1 223
##sequence-region SPJX01000207.1 1 223
##sequence-region SPJX01000089.1 1 223
##sequence-region SPJX01000278.1 1 223
##sequence-region SPJX01000534.1 1 223
##sequence-region SPJX01000694.1 1 223
##sequence-region SPJX01000038.1 1 223
##sequence-region SPJX01000466.1 1 223
##sequence-region SPJX01000224.1 1 223
##sequence-region SPJX01000379.1 1 223
##sequence-region SPJX01000319.1 1 223
##sequence-region SPJX01000295.1 1 223
##sequence-region SPJX01000047.1 1 223
##sequence-region SPJX01000646.1 1 223
##sequence-region SPJX01000231.1 1 223
##sequence-region SPJX01000493.1 1 223
##sequence-region SPJX01000667.1 1 223
##sequence-region SPJX01000515.1 1 223
##sequence-region SPJX01000437.1 1 223
##sequence-region SPJX01000325.1 1 223
##sequence-region SPJX01000141.1 1 223
##sequence-region SPJX01000492.1 1 223
##sequence-region SPJX01000261.1 1 223
##sequence-region SPJX01000509.1 1 223
##sequence-region SPJX01000293.1 1 223
##sequence-region SPJX01000439.1 1 223
##sequence-region SPJX01000553.1 1 223
##sequence-region SPJX01000198.1 1 223
##sequence-region SPJX01000494.1 1 223
##sequence-region SPJX01000223.1 1 223
##sequence-region SPJX01000445.1 1 223
##sequence-region SPJX01000308.1 1 223
##sequence-region SPJX01000459.1 1 223
##sequence-region SPJX01000127.1 1 223
##sequence-region SPJX01000655.1 1 223
##sequence-region SPJX01000334.1 1 223
##sequence-region SPJX01000060.1 1 223
##sequence-region SPJX01000388.1 1 223
##sequence-region SPJX01000613.1 1 223
##sequence-region SPJX01000659.1 1 223
##sequence-region SPJX01000571.1 1 223
##sequence-region SPJX01000708.1 1 223
##sequence-region SPJX01000568.1 1 223
##sequence-region SPJX01000355.1 1 223
##sequence-region SPJX01000603.1 1 223
##sequence-region SPJX01000562.1 1 223
##sequence-region SPJX01000690.1 1 223
##sequence-region SPJX01000389.1 1 223
##sequence-region SPJX01000554.1 1 223
##sequence-region SPJX01000273.1 1 223
##sequence-region SPJX01000615.1 1 223
##sequence-region SPJX01000190.1 1 223
##sequence-region SPJX01000025.1 1 223
##sequence-region SPJX01000250.1 1 223
##sequence-region SPJX01000476.1 1 223
##sequence-region SPJX01000033.1 1 223
##sequence-region SPJX01000030.1 1 223
##sequence-region SPJX01000056.1 1 223
##sequence-region SPJX01000528.1 1 223
##sequence-region SPJX01000631.1 1 223
##sequence-region SPJX01000248.1 1 223
##sequence-region SPJX01000467.1 1 223
##sequence-region SPJX01000022.1 1 223
##sequence-region SPJX01000176.1 1 223
##sequence-region SPJX01000083.1 1 223
##sequence-region SPJX01000546.1 1 223
##sequence-region SPJX01000706.1 1 223
##sequence-region SPJX01000471.1 1 223
##sequence-region SPJX01000254.1 1 223
##sequence-region SPJX01000385.1 1 223
##sequence-region SPJX01000599.1 1 223
##sequence-region SPJX01000643.1 1 223
##sequence-region SPJX01000635.1 1 223
##sequence-region SPJX01000449.1 1 223
##sequence-region SPJX01000137.1 1 223
##sequence-region SPJX01000234.1 1 223
##sequence-region SPJX01000589.1 1 223
##sequence-region SPJX01000472.1 1 223
##sequence-region SPJX01000683.1 1 223
##sequence-region SPJX01000522.1 1 223
##sequence-region SPJX01000558.1 1 223
##sequence-region SPJX01000373.1 1 223
##sequence-region SPJX01000286.1 1 223
##sequence-region SPJX01000368.1 1 223
##sequence-region SPJX01000229.1 1 223
##sequence-region SPJX01000218.1 1 223
##sequence-region SPJX01000005.1 1 223
##sequence-region SPJX01000641.1 1 223
##sequence-region SPJX01000692.1 1 223
##sequence-region SPJX01000268.1 1 223
##sequence-region SPJX01000239.1 1 223
##sequence-region SPJX01000488.1 1 223
##sequence-region SPJX01000102.1 1 223
##sequence-region SPJX01000032.1 1 223
##sequence-region SPJX01000362.1 1 223
##sequence-region SPJX01000123.1 1 223
##sequence-region SPJX01000246.1 1 223
##sequence-region SPJX01000061.1 1 223
##sequence-region SPJX01000107.1 1 223
##sequence-region SPJX01000441.1 1 223
##sequence-region SPJX01000210.1 1 223
##sequence-region SPJX01000677.1 1 223
##sequence-region SPJX01000344.1 1 223
##sequence-region SPJX01000151.1 1 223
##sequence-region SPJX01000714.1 1 223
##sequence-region SPJX01000619.1 1 223
##sequence-region SPJX01000700.1 1 223
##sequence-region SPJX01000397.1 1 223
##sequence-region SPJX01000446.1 1 223
##sequence-region SPJX01000595.1 1 223
##sequence-region SPJX01000649.1 1 223
##sequence-region SPJX01000406.1 1 223
##sequence-region SPJX01000539.1 1 223
##sequence-region SPJX01000567.1 1 223
##sequence-region SPJX01000550.1 1 223
##sequence-region SPJX01000537.1 1 223
##sequence-region SPJX01000483.1 1 223
##sequence-region SPJX01000525.1 1 223
##sequence-region SPJX01000512.1 1 223
##sequence-region SPJX01000282.1 1 223
##sequence-region SPJX01000085.1 1 223
##sequence-region SPJX01000196.1 1 223
##sequence-region SPJX01000475.1 1 223
##sequence-region SPJX01000393.1 1 223
##sequence-region SPJX01000019.1 1 223
##sequence-region SPJX01000699.1 1 223
##sequence-region SPJX01000008.1 1 223
##sequence-region SPJX01000113.1 1 223
##sequence-region SPJX01000686.1 1 223
##sequence-region SPJX01000297.1 1 223
##sequence-region SPJX01000059.1 1 223
##sequence-region SPJX01000442.1 1 223
##sequence-region SPJX01000072.1 1 223
##sequence-region SPJX01000058.1 1 223
##sequence-region SPJX01000710.1 1 374687
##sequence-region SPJX01000288.1 1 103064
##sequence-region SPJX01000332.1 1 137665
##sequence-region SPJX01000469.1 1 365839
##sequence-region SPJX01000652.1 1 269293
##sequence-region SPJX01000583.1 1 20847
##sequence-region SPJX01000321.1 1 51681
##sequence-region SPJX01000463.1 1 2864
##sequence-region SPJX01000510.1 1 248155
##sequence-region SPJX01000287.1 1 43351
##sequence-region SPJX01000296.1 1 125964
##sequence-region SPJX01000184.1 1 481370
##sequence-region SPJX01000063.1 1 23096
##sequence-region SPJX01000673.1 1 74278
##sequence-region SPJX01000645.1 1 69516
##sequence-region SPJX01000521.1 1 6978
##sequence-region SPJX01000138.1 1 59537
##sequence-region SPJX01000452.1 1 9285
##sequence-region SPJX01000029.1 1 176741
##sequence-region SPJX01000167.1 1 340568
##sequence-region SPJX01000491.1 1 75392
##sequence-region SPJX01000187.1 1 475367
##sequence-region SPJX01000640.1 1 50716
##sequence-region SPJX01000253.1 1 79202
##sequence-region SPJX01000048.1 1 9337
##sequence-region SPJX01000156.1 1 239978
##sequence-region SPJX01000664.1 1 54009
##sequence-region SPJX01000251.1 1 50392
##sequence-region SPJX01000108.1 1 212475
##sequence-region SPJX01000267.1 1 85359
##sequence-region SPJX01000117.1 1 33069
##sequence-region SPJX01000364.1 1 70182
##sequence-region SPJX01000185.1 1 175589
##sequence-region SPJX01000012.1 1 305481
##sequence-region SPJX01000241.1 1 5895
##sequence-region SPJX01000410.1 1 151573
##sequence-region SPJX01000300.1 1 37356
##sequence-region SPJX01000429.1 1 5266
##sequence-region SPJX01000186.1 1 185591
SPJX01000150.1	Aragorn:001002	tRNA	113	188	.	-	.	ID=JHJAFNDM_00001;inference=COORDINATES:profile:Aragorn:001002;locus_tag=JHJAFNDM_00001;product=tRNA-Ala(tgc)
SPJX01000434.1	Aragorn:001002	tRNA	26	102	.	+	.	ID=JHJAFNDM_00002;inference=COORDINATES:profile:Aragorn:001002;locus_tag=JHJAFNDM_00002;product=tRNA-Met(cat)
SPJX01000092.1	Aragorn:001002	tRNA	1	77	.	-	.	ID=JHJAFNDM_00003;inference=COORDINATES:profile:Aragorn:001002;locus_tag=JHJAFNDM_00003;product=tRNA-Met(cat)
SPJX01000125.1	Prodigal:002006	CDS	73	219	.	+	0	ID=JHJAFNDM_00004;inference=ab initio prediction:Prodigal:002006;locus_tag=JHJAFNDM_00004;product=hypothetical protein
SPJX01000632.1	Prodigal:002006	CDS	73	219	.	+	0	ID=JHJAFNDM_00005;inference=ab initio prediction:Prodigal:002006;locus_tag=JHJAFNDM_00005;product=hypothetical protein
SPJX01000621.1	Prodigal:002006	CDS	14	187	.	-	0	ID=JHJAFNDM_00006;inference=ab initio prediction:Prodigal:002006;locus_tag=JHJAFNDM_00006;product=hypothetical protein
SPJX01000298.1	Prodigal:002006	CDS	14	187	.	-	0	ID=JHJAFNDM_00007;inference=ab initio prediction:Prodigal:002006;locus_tag=JHJAFNDM_00007;product=hypothetical protein
SPJX01000302.1	Aragorn:001002	tRNA	149	223	.	-	.	ID=JHJAFNDM_00008;inference=COORDINATES:profile:Aragorn:001002;locus_tag=JHJAFNDM_00008;product=tRNA-Ala(tgc)
SPJX01000067.1	Prodigal:002006	CDS	38	205	.	+	0	ID=JHJAFNDM_00009;inference=ab initio prediction:Prodigal:002006;locus_tag=JHJAFNDM_00009;product=hypothetical protein
SPJX01000010.1	Prodigal:002006	CDS	14	277	.	-	0	ID=JHJAFNDM_00010;inference=ab initio prediction:Prodigal:002006;locus_tag=JHJAFNDM_00010;product=hypothetical protein
SPJX01000266.1	Aragorn:001002	tRNA	42	118	.	+	.	ID=JHJAFNDM_00011;inference=COORDINATES:profile:Aragorn:001002;locus_tag=JHJAFNDM_00011;product=tRNA-Ile(gat)
SPJX01000266.1	Aragorn:001002	tRNA	163	238	.	+	.	ID=JHJAFNDM_00012;inference=COORDINATES:profile:Aragorn:001002;locus_tag=JHJAFNDM_00012;product=tRNA-Ala(tgc)
SPJX01000228.1	Prodigal:002006	CDS	72	281	.	-	0	ID=JHJAFNDM_00013;Name=cspA_1;db_xref=COG:COG1278;gene=cspA_1;inference=ab initio prediction:Prodigal:002006,similar to AA sequence:UniProtKB:Q9Z3S6;locus_tag=JHJAFNDM_00013;product=Cold shock protein CspA
SPJX01000401.1	Prodigal:002006	CDS	14	400	.	+	0	ID=JHJAFNDM_00014;inference=ab initio prediction:Prodigal:002006;locus_tag=JHJAFNDM_00014;product=hypothetical protein
SPJX01000257.1	Prodigal:002006	CDS	163	447	.	+	0	ID=JHJAFNDM_00015;inference=ab initio prediction:Prodigal:002006;locus_tag=JHJAFNDM_00015;product=hypothetical protein
SPJX01000420.1	Prodigal:002006	CDS	52	453	.	+	0	ID=JHJAFNDM_00016;inference=ab initio prediction:Prodigal:002006,similar to AA sequence:ISfinder:ISBj7;locus_tag=JHJAFNDM_00016;product=IS6 family transposase ISBj7
SPJX01000698.1	Prodigal:002006	CDS	74	370	.	-	0	ID=JHJAFNDM_00017;inference=ab initio prediction:Prodigal:002006;locus_tag=JHJAFNDM_00017;product=hypothetical protein
SPJX01000696.1	Prodigal:002006	CDS	130	546	.	-	0	ID=JHJAFNDM_00018;Name=malT_1;gene=malT_1;inference=ab initio prediction:Prodigal:002006,protein motif:HAMAP:MF_01247;locus_tag=JHJAFNDM_00018;product=HTH-type transcriptional regulator MalT
SPJX01000087.1	Prodigal:002006	CDS	8	328	.	-	0	ID=JHJAFNDM_00019;inference=ab initio prediction:Prodigal:002006;locus_tag=JHJAFNDM_00019;product=hypothetical protein
SPJX01000470.1	Prodigal:002006	CDS	165	668	.	-	0	ID=JHJAFNDM_00020;inference=ab initio prediction:Prodigal:002006;locus_tag=JHJAFNDM_00020;product=hypothetical protein
SPJX01000431.1	Prodigal:002006	CDS	53	367	.	+	0	ID=JHJAFNDM_00021;inference=ab initio prediction:Prodigal:002006;locus_tag=JHJAFNDM_00021;product=hypothetical protein
SPJX01000431.1	Prodigal:002006	CDS	306	755	.	+	0	ID=JHJAFNDM_00022;inference=ab initio prediction:Prodigal:002006,similar to AA sequence:ISfinder:ISRH1;locus_tag=JHJAFNDM_00022;product=IS6 family transposase ISRH1
SPJX01000447.1	Prodigal:002006	CDS	280	489	.	-	0	ID=JHJAFNDM_00023;inference=ab initio prediction:Prodigal:002006;locus_tag=JHJAFNDM_00023;product=hypothetical protein
SPJX01000219.1	barrnap:0.9	rRNA	52	145	3.3e-09	-	.	ID=JHJAFNDM_00024;locus_tag=JHJAFNDM_00024;note=aligned only 78 percent of the 5S ribosomal RNA;product=5S ribosomal RNA (partial)
SPJX01000219.1	Prodigal:002006	CDS	208	468	.	+	0	ID=JHJAFNDM_00025;inference=ab initio prediction:Prodigal:002006;locus_tag=JHJAFNDM_00025;product=hypothetical protein
SPJX01000161.1	Prodigal:002006	CDS	5	754	.	+	0	ID=JHJAFNDM_00026;Name=etfB;gene=etfB;inference=ab initio prediction:Prodigal:002006,similar to AA sequence:UniProtKB:P38975;locus_tag=JHJAFNDM_00026;product=Electron transfer flavoprotein subunit beta
SPJX01000407.1	Prodigal:002006	CDS	17	583	.	-	0	ID=JHJAFNDM_00027;inference=ab initio prediction:Prodigal:002006,similar to AA sequence:ISfinder:ISAzs37;locus_tag=JHJAFNDM_00027;product=IS630 family transposase ISAzs37
SPJX01000407.1	Prodigal:002006	CDS	610	963	.	-	0	ID=JHJAFNDM_00028;inference=ab initio prediction:Prodigal:002006;locus_tag=JHJAFNDM_00028;product=hypothetical protein
SPJX01000357.1	Prodigal:002006	CDS	634	741	.	-	0	ID=JHJAFNDM_00029;inference=ab initio prediction:Prodigal:002006;locus_tag=JHJAFNDM_00029;product=hypothetical protein
SPJX01000443.1	Prodigal:002006	CDS	117	809	.	+	0	ID=JHJAFNDM_00030;inference=ab initio prediction:Prodigal:002006;locus_tag=JHJAFNDM_00030;product=hypothetical protein
SPJX01000650.1	Prodigal:002006	CDS	1	1191	.	+	0	ID=JHJAFNDM_00031;Name=tufA_1;db_xref=COG:COG0050;gene=tufA_1;inference=ab initio prediction:Prodigal:002006,similar to AA sequence:UniProtKB:P09591;locus_tag=JHJAFNDM_00031;product=Elongation factor Tu
SPJX01000016.1	Prodigal:002006	CDS	63	341	.	+	0	ID=JHJAFNDM_00032;inference=ab initio prediction:Prodigal:002006,similar to AA sequence:ISfinder:ISMdi3;locus_tag=JHJAFNDM_00032;product=IS3 family transposase ISMdi3
SPJX01000016.1	Prodigal:002006	CDS	990	1202	.	+	0	ID=JHJAFNDM_00033;inference=ab initio prediction:Prodigal:002006;locus_tag=JHJAFNDM_00033;product=hypothetical protein
SPJX01000685.1	Prodigal:002006	CDS	49	960	.	+	0	ID=JHJAFNDM_00034;eC_number=1.1.1.284;Name=flhA_1;db_xref=COG:COG1062;gene=flhA_1;inference=ab initio prediction:Prodigal:002006,similar to AA sequence:UniProtKB:P45382;locus_tag=JHJAFNDM_00034;product=S-(hydroxymethyl)glutathione dehydrogenase
SPJX01000535.1	Prodigal:002006	CDS	85	1458	.	+	0	ID=JHJAFNDM_00035;inference=ab initio prediction:Prodigal:002006,similar to AA sequence:ISfinder:ISCfr1;locus_tag=JHJAFNDM_00035;product=IS1182 family transposase ISCfr1
SPJX01000068.1	Prodigal:002006	CDS	175	609	.	-	0	ID=JHJAFNDM_00036;inference=ab initio prediction:Prodigal:002006;locus_tag=JHJAFNDM_00036;product=hypothetical protein
SPJX01000068.1	Prodigal:002006	CDS	596	1297	.	-	0	ID=JHJAFNDM_00037;inference=ab initio prediction:Prodigal:002006;locus_tag=JHJAFNDM_00037;product=hypothetical protein
SPJX01000111.1	Prodigal:002006	CDS	103	972	.	+	0	ID=JHJAFNDM_00038;inference=ab initio prediction:Prodigal:002006;locus_tag=JHJAFNDM_00038;product=hypothetical protein
SPJX01000111.1	Prodigal:002006	CDS	1114	1389	.	+	0	ID=JHJAFNDM_00039;inference=ab initio prediction:Prodigal:002006;locus_tag=JHJAFNDM_00039;product=hypothetical protein
SPJX01000638.1	Prodigal:002006	CDS	760	1665	.	-	0	ID=JHJAFNDM_00040;inference=ab initio prediction:Prodigal:002006;locus_tag=JHJAFNDM_00040;product=hypothetical protein
SPJX01000638.1	Prodigal:002006	CDS	1723	2523	.	-	0	ID=JHJAFNDM_00041;inference=ab initio prediction:Prodigal:002006;locus_tag=JHJAFNDM_00041;product=hypothetical protein
SPJX01000162.1	Prodigal:002006	CDS	1164	2057	.	-	0	ID=JHJAFNDM_00042;Name=argP_1;gene=argP_1;inference=ab initio prediction:Prodigal:002006,protein motif:HAMAP:MF_00513;locus_tag=JHJAFNDM_00042;product=HTH-type transcriptional regulator ArgP
SPJX01000162.1	Prodigal:002006	CDS	2154	3167	.	+	0	ID=JHJAFNDM_00043;eC_number=1.1.1.1;Name=adh;gene=adh;inference=ab initio prediction:Prodigal:002006,similar to AA sequence:UniProtKB:P42327;locus_tag=JHJAFNDM_00043;product=Alcohol dehydrogenase
SPJX01000162.1	Prodigal:002006	CDS	3436	3552	.	+	0	ID=JHJAFNDM_00044;inference=ab initio prediction:Prodigal:002006;locus_tag=JHJAFNDM_00044;product=hypothetical protein
SPJX01000162.1	Prodigal:002006	CDS	3671	4105	.	+	0	ID=JHJAFNDM_00045;inference=ab initio prediction:Prodigal:002006,similar to AA sequence:ISfinder:ISRel7;locus_tag=JHJAFNDM_00045;product=IS110 family transposase ISRel7
SPJX01000162.1	Prodigal:002006	CDS	4102	4482	.	+	0	ID=JHJAFNDM_00046;inference=ab initio prediction:Prodigal:002006;locus_tag=JHJAFNDM_00046;product=hypothetical protein
SPJX01000237.1	Prodigal:002006	CDS	145	453	.	+	0	ID=JHJAFNDM_00047;eC_number=1.14.15.32;Name=ptlI;db_xref=COG:COG2124;gene=ptlI;inference=ab initio prediction:Prodigal:002006,similar to AA sequence:UniProtKB:Q82IY3;locus_tag=JHJAFNDM_00047;product=Pentalenene oxygenase
SPJX01000237.1	Prodigal:002006	CDS	621	995	.	+	0	ID=JHJAFNDM_00048;inference=ab initio prediction:Prodigal:002006;locus_tag=JHJAFNDM_00048;product=hypothetical protein
SPJX01000237.1	Prodigal:002006	CDS	1189	1548	.	+	0	ID=JHJAFNDM_00049;inference=ab initio prediction:Prodigal:002006;locus_tag=JHJAFNDM_00049;product=hypothetical protein
SPJX01000237.1	Prodigal:002006	CDS	1623	2519	.	-	0	ID=JHJAFNDM_00050;inference=ab initio prediction:Prodigal:002006;locus_tag=JHJAFNDM_00050;product=hypothetical protein
SPJX01000237.1	Prodigal:002006	CDS	2489	3358	.	-	0	ID=JHJAFNDM_00051;eC_number=5.6.2.1;Name=topA_1;gene=topA_1;inference=ab initio prediction:Prodigal:002006,protein motif:HAMAP:MF_00952;locus_tag=JHJAFNDM_00051;product=DNA topoisomerase 1
SPJX01000237.1	Prodigal:002006	CDS	3377	4051	.	-	0	ID=JHJAFNDM_00052;eC_number=5.6.2.1;Name=topB;db_xref=COG:COG0550;gene=topB;inference=ab initio prediction:Prodigal:002006,similar to AA sequence:UniProtKB:P14294;locus_tag=JHJAFNDM_00052;product=DNA topoisomerase 3
SPJX01000237.1	Prodigal:002006	CDS	4426	4686	.	+	0	ID=JHJAFNDM_00053;inference=ab initio prediction:Prodigal:002006;locus_tag=JHJAFNDM_00053;product=hypothetical protein
SPJX01000237.1	Prodigal:002006	CDS	5055	5240	.	+	0	ID=JHJAFNDM_00054;inference=ab initio prediction:Prodigal:002006;locus_tag=JHJAFNDM_00054;product=hypothetical protein
SPJX01000237.1	Prodigal:002006	CDS	5372	6157	.	+	0	ID=JHJAFNDM_00055;inference=ab initio prediction:Prodigal:002006;locus_tag=JHJAFNDM_00055;product=hypothetical protein
SPJX01000432.1	Prodigal:002006	CDS	49	678	.	-	0	ID=JHJAFNDM_00056;eC_number=3.1.22.-;Name=pinR;db_xref=COG:COG1961;gene=pinR;inference=ab initio prediction:Prodigal:002006,similar to AA sequence:UniProtKB:P0ADI0;locus_tag=JHJAFNDM_00056;product=Serine recombinase PinR
SPJX01000432.1	Prodigal:002006	CDS	1242	1682	.	+	0	ID=JHJAFNDM_00057;inference=ab initio prediction:Prodigal:002006;locus_tag=JHJAFNDM_00057;product=hypothetical protein
SPJX01000432.1	Prodigal:002006	CDS	2393	2743	.	+	0	ID=JHJAFNDM_00058;inference=ab initio prediction:Prodigal:002006;locus_tag=JHJAFNDM_00058;product=hypothetical protein
SPJX01000432.1	Prodigal:002006	CDS	2788	3045	.	+	0	ID=JHJAFNDM_00059;inference=ab initio prediction:Prodigal:002006;locus_tag=JHJAFNDM_00059;product=hypothetical protein
SPJX01000432.1	Prodigal:002006	CDS	3123	3401	.	+	0	ID=JHJAFNDM_00060;inference=ab initio prediction:Prodigal:002006;locus_tag=JHJAFNDM_00060;product=hypothetical protein
SPJX01000432.1	Prodigal:002006	CDS	3370	3948	.	-	0	ID=JHJAFNDM_00061;inference=ab initio prediction:Prodigal:002006;locus_tag=JHJAFNDM_00061;product=hypothetical protein
SPJX01000432.1	Prodigal:002006	CDS	4231	4695	.	-	0	ID=JHJAFNDM_00062;inference=ab initio prediction:Prodigal:002006;locus_tag=JHJAFNDM_00062;product=hypothetical protein
SPJX01000432.1	Prodigal:002006	CDS	4762	5139	.	-	0	ID=JHJAFNDM_00063;inference=ab initio prediction:Prodigal:002006;locus_tag=JHJAFNDM_00063;product=hypothetical protein
SPJX01000432.1	Prodigal:002006	CDS	5174	5536	.	-	0	ID=JHJAFNDM_00064;inference=ab initio prediction:Prodigal:002006;locus_tag=JHJAFNDM_00064;product=hypothetical protein
SPJX01000432.1	Prodigal:002006	CDS	5682	6383	.	-	0	ID=JHJAFNDM_00065;eC_number=2.3.1.286;Name=cobB_1;db_xref=COG:COG0846;gene=cobB_1;inference=ab initio prediction:Prodigal:002006,similar to AA sequence:UniProtKB:P0A2F2;locus_tag=JHJAFNDM_00065;product=NAD-dependent protein deacylase
SPJX01000432.1	Prodigal:002006	CDS	6405	7871	.	-	0	ID=JHJAFNDM_00066;inference=ab initio prediction:Prodigal:002006;locus_tag=JHJAFNDM_00066;product=hypothetical protein
SPJX01000432.1	Prodigal:002006	CDS	8259	9386	.	+	0	ID=JHJAFNDM_00067;inference=ab initio prediction:Prodigal:002006;locus_tag=JHJAFNDM_00067;product=hypothetical protein
SPJX01000432.1	Prodigal:002006	CDS	9482	10042	.	-	0	ID=JHJAFNDM_00068;inference=ab initio prediction:Prodigal:002006;locus_tag=JHJAFNDM_00068;product=hypothetical protein
SPJX01000432.1	Prodigal:002006	CDS	10450	10752	.	+	0	ID=JHJAFNDM_00069;inference=ab initio prediction:Prodigal:002006;locus_tag=JHJAFNDM_00069;product=hypothetical protein
SPJX01000432.1	Prodigal:002006	CDS	10900	11289	.	-	0	ID=JHJAFNDM_00070;inference=ab initio prediction:Prodigal:002006;locus_tag=JHJAFNDM_00070;product=hypothetical protein
SPJX01000432.1	Prodigal:002006	CDS	11984	12751	.	+	0	ID=JHJAFNDM_00071;Name=degU_1;db_xref=COG:COG2197;gene=degU_1;inference=ab initio prediction:Prodigal:002006,similar to AA sequence:UniProtKB:P13800;locus_tag=JHJAFNDM_00071;product=Transcriptional regulatory protein DegU
SPJX01000456.1	Prodigal:002006	CDS	323	901	.	+	0	ID=JHJAFNDM_00072;eC_number=4.4.1.22;Name=gfa;db_xref=COG:COG3791;gene=gfa;inference=ab initio prediction:Prodigal:002006,similar to AA sequence:UniProtKB:Q51669;locus_tag=JHJAFNDM_00072;product=Glutathione-dependent formaldehyde-activating enzyme
SPJX01000456.1	Prodigal:002006	CDS	1107	1583	.	+	0	ID=JHJAFNDM_00073;eC_number=1.12.1.3;Name=hndA;db_xref=COG:COG1905;gene=hndA;inference=ab initio prediction:Prodigal:002006,similar to AA sequence:UniProtKB:Q46505;locus_tag=JHJAFNDM_00073;product=NADP-reducing hydrogenase subunit HndA
SPJX01000456.1	Prodigal:002006	CDS	1580	3136	.	+	0	ID=JHJAFNDM_00074;eC_number=7.-.-.-;Name=rsxC;gene=rsxC;inference=ab initio prediction:Prodigal:002006,protein motif:HAMAP:MF_00461;locus_tag=JHJAFNDM_00074;product=Ion-translocating oxidoreductase complex subunit C
SPJX01000456.1	Prodigal:002006	CDS	3150	5987	.	+	0	ID=JHJAFNDM_00075;eC_number=1.17.1.9;inference=ab initio prediction:Prodigal:002006,similar to AA sequence:UniProtKB:Q99RW4;locus_tag=JHJAFNDM_00075;product=Putative formate dehydrogenase
SPJX01000456.1	Prodigal:002006	CDS	6126	6404	.	+	0	ID=JHJAFNDM_00076;inference=ab initio prediction:Prodigal:002006;locus_tag=JHJAFNDM_00076;product=hypothetical protein
SPJX01000456.1	Prodigal:002006	CDS	6853	7101	.	+	0	ID=JHJAFNDM_00077;inference=ab initio prediction:Prodigal:002006;locus_tag=JHJAFNDM_00077;product=hypothetical protein
SPJX01000456.1	Prodigal:002006	CDS	7146	7808	.	+	0	ID=JHJAFNDM_00078;eC_number=1.11.1.15;db_xref=COG:COG0450;inference=ab initio prediction:Prodigal:002006,similar to AA sequence:UniProtKB:O67024;locus_tag=JHJAFNDM_00078;product=Peroxiredoxin
SPJX01000456.1	Prodigal:002006	CDS	7940	8860	.	+	0	ID=JHJAFNDM_00079;eC_number=3.-.-.-;Name=blh;db_xref=COG:COG0491;gene=blh;inference=ab initio prediction:Prodigal:002006,similar to AA sequence:UniProtKB:Q9PFB0;locus_tag=JHJAFNDM_00079;product=Beta-lactamase hydrolase-like protein
SPJX01000456.1	Prodigal:002006	CDS	8955	10064	.	+	0	ID=JHJAFNDM_00080;eC_number=2.3.1.41;Name=ppsC_1;gene=ppsC_1;inference=ab initio prediction:Prodigal:002006,similar to AA sequence:UniProtKB:P96202;locus_tag=JHJAFNDM_00080;product=Phthiocerol synthesis polyketide synthase type I PpsC
SPJX01000456.1	Prodigal:002006	CDS	10120	10692	.	-	0	ID=JHJAFNDM_00081;inference=ab initio prediction:Prodigal:002006;locus_tag=JHJAFNDM_00081;product=hypothetical protein
SPJX01000456.1	Prodigal:002006	CDS	10895	12733	.	+	0	ID=JHJAFNDM_00082;inference=ab initio prediction:Prodigal:002006;locus_tag=JHJAFNDM_00082;product=hypothetical protein
SPJX01000456.1	Prodigal:002006	CDS	12807	13526	.	-	0	ID=JHJAFNDM_00083;inference=ab initio prediction:Prodigal:002006;locus_tag=JHJAFNDM_00083;product=hypothetical protein
SPJX01000456.1	Prodigal:002006	CDS	13619	13918	.	-	0	ID=JHJAFNDM_00084;inference=ab initio prediction:Prodigal:002006;locus_tag=JHJAFNDM_00084;product=hypothetical protein
SPJX01000306.1	Prodigal:002006	CDS	1	111	.	+	0	ID=JHJAFNDM_00085;Name=tufA_2;db_xref=COG:COG0050;gene=tufA_2;inference=ab initio prediction:Prodigal:002006,similar to AA sequence:UniProtKB:P64027;locus_tag=JHJAFNDM_00085;product=Elongation factor Tu
SPJX01000306.1	Aragorn:001002	tRNA	159	234	.	+	.	ID=JHJAFNDM_00086;inference=COORDINATES:profile:Aragorn:001002;locus_tag=JHJAFNDM_00086;product=tRNA-Trp(cca)
SPJX01000306.1	Prodigal:002006	CDS	393	593	.	+	0	ID=JHJAFNDM_00087;Name=secE;gene=secE;inference=ab initio prediction:Prodigal:002006,protein motif:HAMAP:MF_00422;locus_tag=JHJAFNDM_00087;product=Protein translocase subunit SecE
SPJX01000306.1	Prodigal:002006	CDS	606	1139	.	+	0	ID=JHJAFNDM_00088;Name=nusG;db_xref=COG:COG0250;gene=nusG;inference=ab initio prediction:Prodigal:002006,similar to AA sequence:UniProtKB:P0AFG0;locus_tag=JHJAFNDM_00088;product=Transcription termination/antitermination protein NusG
SPJX01000306.1	Prodigal:002006	CDS	1309	1737	.	+	0	ID=JHJAFNDM_00089;Name=rplK;db_xref=COG:COG0080;gene=rplK;inference=ab initio prediction:Prodigal:002006,similar to AA sequence:UniProtKB:P62441;locus_tag=JHJAFNDM_00089;product=50S ribosomal protein L11
SPJX01000306.1	Prodigal:002006	CDS	1748	2446	.	+	0	ID=JHJAFNDM_00090;Name=rplA;db_xref=COG:COG0081;gene=rplA;inference=ab initio prediction:Prodigal:002006,similar to AA sequence:UniProtKB:Q6N4R5;locus_tag=JHJAFNDM_00090;product=50S ribosomal protein L1
SPJX01000306.1	Prodigal:002006	CDS	2986	3504	.	+	0	ID=JHJAFNDM_00091;Name=rplJ;db_xref=COG:COG0244;gene=rplJ;inference=ab initio prediction:Prodigal:002006,similar to AA sequence:UniProtKB:Q6N4R7;locus_tag=JHJAFNDM_00091;product=50S ribosomal protein L10
SPJX01000306.1	Prodigal:002006	CDS	3557	3931	.	+	0	ID=JHJAFNDM_00092;Name=rplL;db_xref=COG:COG0222;gene=rplL;inference=ab initio prediction:Prodigal:002006,similar to AA sequence:UniProtKB:Q6N4R8;locus_tag=JHJAFNDM_00092;product=50S ribosomal protein L7/L12
SPJX01000306.1	Prodigal:002006	CDS	4171	8331	.	+	0	ID=JHJAFNDM_00093;eC_number=2.7.7.6;Name=rpoB;gene=rpoB;inference=ab initio prediction:Prodigal:002006,similar to AA sequence:UniProtKB:B2SQQ1;locus_tag=JHJAFNDM_00093;product=DNA-directed RNA polymerase subunit beta
SPJX01000306.1	Prodigal:002006	CDS	8437	12612	.	+	0	ID=JHJAFNDM_00094;eC_number=2.7.7.6;Name=rpoC;gene=rpoC;inference=ab initio prediction:Prodigal:002006,similar to AA sequence:UniProtKB:Q8KTH8;locus_tag=JHJAFNDM_00094;product=DNA-directed RNA polymerase subunit beta'
SPJX01000306.1	Prodigal:002006	CDS	13176	13547	.	+	0	ID=JHJAFNDM_00095;Name=rpsL;db_xref=COG:COG0048;gene=rpsL;inference=ab initio prediction:Prodigal:002006,similar to AA sequence:UniProtKB:Q6N4T2;locus_tag=JHJAFNDM_00095;product=30S ribosomal protein S12
SPJX01000306.1	Prodigal:002006	CDS	13581	14051	.	+	0	ID=JHJAFNDM_00096;Name=rpsG;db_xref=COG:COG0049;gene=rpsG;inference=ab initio prediction:Prodigal:002006,similar to AA sequence:UniProtKB:Q6N4T3;locus_tag=JHJAFNDM_00096;product=30S ribosomal protein S7
SPJX01000306.1	Prodigal:002006	CDS	14070	16145	.	+	0	ID=JHJAFNDM_00097;Name=fusA_1;db_xref=COG:COG0480;gene=fusA_1;inference=ab initio prediction:Prodigal:002006,similar to AA sequence:UniProtKB:P41084;locus_tag=JHJAFNDM_00097;product=Elongation factor G
SPJX01000378.1	Prodigal:002006	CDS	4	120	.	+	0	ID=JHJAFNDM_00098;inference=ab initio prediction:Prodigal:002006;locus_tag=JHJAFNDM_00098;product=hypothetical protein
SPJX01000378.1	Prodigal:002006	CDS	146	907	.	-	0	ID=JHJAFNDM_00099;eC_number=1.1.1.-;Name=gno;gene=gno;inference=ab initio prediction:Prodigal:002006,similar to AA sequence:UniProtKB:P50199;locus_tag=JHJAFNDM_00099;product=Gluconate 5-dehydrogenase
SPJX01000378.1	Prodigal:002006	CDS	1085	1348	.	+	0	ID=JHJAFNDM_00100;inference=ab initio prediction:Prodigal:002006;locus_tag=JHJAFNDM_00100;product=hypothetical protein
SPJX01000378.1	Prodigal:002006	CDS	1499	1963	.	+	0	ID=JHJAFNDM_00101;inference=ab initio prediction:Prodigal:002006;locus_tag=JHJAFNDM_00101;product=hypothetical protein
SPJX01000378.1	Prodigal:002006	CDS	1903	2040	.	+	0	ID=JHJAFNDM_00102;inference=ab initio prediction:Prodigal:002006;locus_tag=JHJAFNDM_00102;product=hypothetical protein
SPJX01000378.1	Prodigal:002006	CDS	2167	2958	.	-	0	ID=JHJAFNDM_00103;eC_number=1.-.-.-;inference=ab initio prediction:Prodigal:002006,similar to AA sequence:UniProtKB:Q7A3L9;locus_tag=JHJAFNDM_00103;product=putative oxidoreductase
SPJX01000378.1	Prodigal:002006	CDS	3243	4259	.	+	0	ID=JHJAFNDM_00104;eC_number=1.1.1.384;inference=ab initio prediction:Prodigal:002006,similar to AA sequence:UniProtKB:B3TMR8;locus_tag=JHJAFNDM_00104;product=dTDP-3%2C4-didehydro-2%2C6-dideoxy-alpha-D-glucose 3-reductase
SPJX01000378.1	Prodigal:002006	CDS	4523	4684	.	+	0	ID=JHJAFNDM_00105;inference=ab initio prediction:Prodigal:002006;locus_tag=JHJAFNDM_00105;product=hypothetical protein
SPJX01000378.1	Prodigal:002006	CDS	5104	5316	.	+	0	ID=JHJAFNDM_00106;inference=ab initio prediction:Prodigal:002006;locus_tag=JHJAFNDM_00106;product=hypothetical protein
SPJX01000378.1	Prodigal:002006	CDS	5804	6631	.	+	0	ID=JHJAFNDM_00107;Name=fliY_1;db_xref=COG:COG0834;gene=fliY_1;inference=ab initio prediction:Prodigal:002006,similar to AA sequence:UniProtKB:P0AEM9;locus_tag=JHJAFNDM_00107;product=L-cystine-binding protein FliY
SPJX01000378.1	Prodigal:002006	CDS	6682	7968	.	+	0	ID=JHJAFNDM_00108;eC_number=1.4.3.-;Name=puuB_1;gene=puuB_1;inference=ab initio prediction:Prodigal:002006,similar to AA sequence:UniProtKB:P37906;locus_tag=JHJAFNDM_00108;product=Gamma-glutamylputrescine oxidoreductase
SPJX01000378.1	Prodigal:002006	CDS	8014	8988	.	+	0	ID=JHJAFNDM_00109;inference=ab initio prediction:Prodigal:002006;locus_tag=JHJAFNDM_00109;product=hypothetical protein
SPJX01000378.1	Prodigal:002006	CDS	9035	9823	.	+	0	ID=JHJAFNDM_00110;Name=glnQ_1;gene=glnQ_1;inference=ab initio prediction:Prodigal:002006,similar to AA sequence:UniProtKB:P27675;locus_tag=JHJAFNDM_00110;product=Glutamine transport ATP-binding protein GlnQ
SPJX01000378.1	Prodigal:002006	CDS	9964	11571	.	+	0	ID=JHJAFNDM_00111;db_xref=COG:COG1233;inference=ab initio prediction:Prodigal:002006,similar to AA sequence:UniProtKB:P9WKP7;locus_tag=JHJAFNDM_00111;product=putative protein
SPJX01000378.1	Prodigal:002006	CDS	11735	12796	.	+	0	ID=JHJAFNDM_00112;inference=ab initio prediction:Prodigal:002006;locus_tag=JHJAFNDM_00112;product=hypothetical protein
SPJX01000378.1	Prodigal:002006	CDS	12856	14097	.	+	0	ID=JHJAFNDM_00113;inference=ab initio prediction:Prodigal:002006;locus_tag=JHJAFNDM_00113;product=hypothetical protein
SPJX01000378.1	Prodigal:002006	CDS	14224	14508	.	+	0	ID=JHJAFNDM_00114;inference=ab initio prediction:Prodigal:002006;locus_tag=JHJAFNDM_00114;product=hypothetical protein
SPJX01000378.1	Prodigal:002006	CDS	14557	15717	.	-	0	ID=JHJAFNDM_00115;eC_number=4.4.1.13;Name=metC_1;db_xref=COG:COG0626;gene=metC_1;inference=ab initio prediction:Prodigal:002006,similar to AA sequence:UniProtKB:Q83A83;locus_tag=JHJAFNDM_00115;product=Cystathionine beta-lyase
SPJX01000378.1	Prodigal:002006	CDS	15717	17090	.	-	0	ID=JHJAFNDM_00116;eC_number=4.2.1.22;Name=cbs;db_xref=COG:COG0031;gene=cbs;inference=ab initio prediction:Prodigal:002006,similar to AA sequence:UniProtKB:P9WP51;locus_tag=JHJAFNDM_00116;product=Putative cystathionine beta-synthase
SPJX01000378.1	Prodigal:002006	CDS	17561	18115	.	-	0	ID=JHJAFNDM_00117;inference=ab initio prediction:Prodigal:002006;locus_tag=JHJAFNDM_00117;product=hypothetical protein
SPJX01000317.1	Prodigal:002006	CDS	143	1534	.	-	0	ID=JHJAFNDM_00118;eC_number=3.5.99.5;Name=cnbH_1;gene=cnbH_1;inference=ab initio prediction:Prodigal:002006,similar to AA sequence:UniProtKB:Q38M35;locus_tag=JHJAFNDM_00118;product=2-amino-5-chloromuconic acid deaminase
SPJX01000317.1	Prodigal:002006	CDS	1758	2948	.	+	0	ID=JHJAFNDM_00119;inference=ab initio prediction:Prodigal:002006;locus_tag=JHJAFNDM_00119;product=hypothetical protein
SPJX01000317.1	Prodigal:002006	CDS	3071	3955	.	+	0	ID=JHJAFNDM_00120;Name=livH_1;db_xref=COG:COG0559;gene=livH_1;inference=ab initio prediction:Prodigal:002006,similar to AA sequence:UniProtKB:P0AEX7;locus_tag=JHJAFNDM_00120;product=High-affinity branched-chain amino acid transport system permease protein LivH
SPJX01000317.1	Prodigal:002006	CDS	3952	4905	.	+	0	ID=JHJAFNDM_00121;inference=ab initio prediction:Prodigal:002006;locus_tag=JHJAFNDM_00121;product=hypothetical protein
SPJX01000317.1	Prodigal:002006	CDS	4883	5599	.	+	0	ID=JHJAFNDM_00122;eC_number=3.6.3.-;Name=lptB_1;db_xref=COG:COG1137;gene=lptB_1;inference=ab initio prediction:Prodigal:002006,similar to AA sequence:UniProtKB:P45073;locus_tag=JHJAFNDM_00122;product=Lipopolysaccharide export system ATP-binding protein LptB
SPJX01000317.1	Prodigal:002006	CDS	5599	6315	.	+	0	ID=JHJAFNDM_00123;Name=livF_1;db_xref=COG:COG0410;gene=livF_1;inference=ab initio prediction:Prodigal:002006,similar to AA sequence:UniProtKB:P22731;locus_tag=JHJAFNDM_00123;product=High-affinity branched-chain amino acid transport ATP-binding protein LivF
SPJX01000317.1	Prodigal:002006	CDS	6809	7945	.	+	0	ID=JHJAFNDM_00124;inference=ab initio prediction:Prodigal:002006;locus_tag=JHJAFNDM_00124;product=hypothetical protein
SPJX01000317.1	Prodigal:002006	CDS	8099	8980	.	+	0	ID=JHJAFNDM_00125;Name=livH_2;db_xref=COG:COG0559;gene=livH_2;inference=ab initio prediction:Prodigal:002006,similar to AA sequence:UniProtKB:P0AEX7;locus_tag=JHJAFNDM_00125;product=High-affinity branched-chain amino acid transport system permease protein LivH
SPJX01000317.1	Prodigal:002006	CDS	8980	9960	.	+	0	ID=JHJAFNDM_00126;inference=ab initio prediction:Prodigal:002006;locus_tag=JHJAFNDM_00126;product=hypothetical protein
SPJX01000317.1	Prodigal:002006	CDS	9957	10703	.	+	0	ID=JHJAFNDM_00127;eC_number=3.6.3.-;Name=lptB_2;db_xref=COG:COG1137;gene=lptB_2;inference=ab initio prediction:Prodigal:002006,similar to AA sequence:UniProtKB:P45073;locus_tag=JHJAFNDM_00127;product=Lipopolysaccharide export system ATP-binding protein LptB
SPJX01000317.1	Prodigal:002006	CDS	10707	11444	.	+	0	ID=JHJAFNDM_00128;Name=livF_2;db_xref=COG:COG0410;gene=livF_2;inference=ab initio prediction:Prodigal:002006,similar to AA sequence:UniProtKB:P22731;locus_tag=JHJAFNDM_00128;product=High-affinity branched-chain amino acid transport ATP-binding protein LivF
SPJX01000317.1	Prodigal:002006	CDS	11995	12354	.	+	0	ID=JHJAFNDM_00129;inference=ab initio prediction:Prodigal:002006,similar to AA sequence:ISfinder:ISEsa1;locus_tag=JHJAFNDM_00129;product=ISNCY family transposase ISEsa1
SPJX01000317.1	Prodigal:002006	CDS	12382	13227	.	+	0	ID=JHJAFNDM_00130;inference=ab initio prediction:Prodigal:002006,similar to AA sequence:ISfinder:ISMex6;locus_tag=JHJAFNDM_00130;product=ISNCY family transposase ISMex6
SPJX01000317.1	Prodigal:002006	CDS	13313	14509	.	-	0	ID=JHJAFNDM_00131;inference=ab initio prediction:Prodigal:002006;locus_tag=JHJAFNDM_00131;product=hypothetical protein
SPJX01000317.1	Prodigal:002006	CDS	15026	15124	.	+	0	ID=JHJAFNDM_00132;inference=ab initio prediction:Prodigal:002006;locus_tag=JHJAFNDM_00132;product=hypothetical protein
SPJX01000317.1	Prodigal:002006	CDS	15602	16582	.	-	0	ID=JHJAFNDM_00133;eC_number=4.4.1.25;Name=cuyA;db_xref=COG:COG2515;gene=cuyA;inference=ab initio prediction:Prodigal:002006,similar to AA sequence:UniProtKB:A3SQG3;locus_tag=JHJAFNDM_00133;product=L-cysteate sulfo-lyase
SPJX01000317.1	Prodigal:002006	CDS	16587	17273	.	-	0	ID=JHJAFNDM_00134;Name=tcyB;db_xref=COG:COG0765;gene=tcyB;inference=ab initio prediction:Prodigal:002006,similar to AA sequence:UniProtKB:P42200;locus_tag=JHJAFNDM_00134;product=L-cystine transport system permease protein TcyB
SPJX01000317.1	Prodigal:002006	CDS	17278	17973	.	-	0	ID=JHJAFNDM_00135;inference=ab initio prediction:Prodigal:002006;locus_tag=JHJAFNDM_00135;product=hypothetical protein
SPJX01000317.1	Prodigal:002006	CDS	18043	18834	.	-	0	ID=JHJAFNDM_00136;db_xref=COG:COG0834;inference=ab initio prediction:Prodigal:002006,similar to AA sequence:UniProtKB:P45024;locus_tag=JHJAFNDM_00136;product=putative amino-acid ABC transporter-binding protein
SPJX01000317.1	Prodigal:002006	CDS	18883	19641	.	-	0	ID=JHJAFNDM_00137;eC_number=3.6.3.-;Name=glnQ_2;db_xref=COG:COG1126;gene=glnQ_2;inference=ab initio prediction:Prodigal:002006,similar to AA sequence:UniProtKB:O34677;locus_tag=JHJAFNDM_00137;product=Glutamine transport ATP-binding protein GlnQ
SPJX01000317.1	Prodigal:002006	CDS	19638	20453	.	-	0	ID=JHJAFNDM_00138;eC_number=5.1.1.7;Name=dapF_1;db_xref=COG:COG0253;gene=dapF_1;inference=ab initio prediction:Prodigal:002006,similar to AA sequence:UniProtKB:P0A6K1;locus_tag=JHJAFNDM_00138;product=Diaminopimelate epimerase
SPJX01000333.1	Prodigal:002006	CDS	419	1237	.	-	0	ID=JHJAFNDM_00139;inference=ab initio prediction:Prodigal:002006;locus_tag=JHJAFNDM_00139;product=hypothetical protein
SPJX01000333.1	Prodigal:002006	CDS	1298	1942	.	-	0	ID=JHJAFNDM_00140;Name=eda;db_xref=COG:COG0800;gene=eda;inference=ab initio prediction:Prodigal:002006,similar to AA sequence:UniProtKB:P0A955;locus_tag=JHJAFNDM_00140;product=KHG/KDPG aldolase
SPJX01000333.1	Prodigal:002006	CDS	2375	3736	.	+	0	ID=JHJAFNDM_00141;eC_number=1.1.1.136;Name=wbpA_1;db_xref=COG:COG0677;gene=wbpA_1;inference=ab initio prediction:Prodigal:002006,similar to AA sequence:UniProtKB:G3XD94;locus_tag=JHJAFNDM_00141;product=UDP-N-acetyl-D-glucosamine 6-dehydrogenase
SPJX01000333.1	Prodigal:002006	CDS	3816	4901	.	+	0	ID=JHJAFNDM_00142;eC_number=5.1.3.7;Name=wbgU_1;gene=wbgU_1;inference=ab initio prediction:Prodigal:002006,similar to AA sequence:UniProtKB:Q7BJX9;locus_tag=JHJAFNDM_00142;product=UDP-N-acetylglucosamine 4-epimerase
SPJX01000333.1	Prodigal:002006	CDS	5043	6431	.	-	0	ID=JHJAFNDM_00143;inference=ab initio prediction:Prodigal:002006;locus_tag=JHJAFNDM_00143;product=hypothetical protein
SPJX01000333.1	Prodigal:002006	CDS	6436	7824	.	-	0	ID=JHJAFNDM_00144;inference=ab initio prediction:Prodigal:002006;locus_tag=JHJAFNDM_00144;product=hypothetical protein
SPJX01000333.1	Prodigal:002006	CDS	7924	9201	.	+	0	ID=JHJAFNDM_00145;inference=ab initio prediction:Prodigal:002006;locus_tag=JHJAFNDM_00145;product=hypothetical protein
SPJX01000333.1	Prodigal:002006	CDS	9252	10145	.	-	0	ID=JHJAFNDM_00146;eC_number=2.1.1.163;Name=COQ5_1;gene=COQ5_1;inference=ab initio prediction:Prodigal:002006,protein motif:HAMAP:MF_01813;locus_tag=JHJAFNDM_00146;product=2-methoxy-6-polyprenyl-1%2C4-benzoquinol methylase%2C mitochondrial
SPJX01000333.1	Prodigal:002006	CDS	10217	10894	.	-	0	ID=JHJAFNDM_00147;inference=ab initio prediction:Prodigal:002006;locus_tag=JHJAFNDM_00147;product=hypothetical protein
SPJX01000333.1	Prodigal:002006	CDS	10926	12143	.	-	0	ID=JHJAFNDM_00148;inference=ab initio prediction:Prodigal:002006;locus_tag=JHJAFNDM_00148;product=hypothetical protein
SPJX01000333.1	Prodigal:002006	CDS	12211	13380	.	-	0	ID=JHJAFNDM_00149;inference=ab initio prediction:Prodigal:002006;locus_tag=JHJAFNDM_00149;product=hypothetical protein
SPJX01000333.1	Prodigal:002006	CDS	13820	15019	.	+	0	ID=JHJAFNDM_00150;eC_number=2.4.1.250;Name=mshA_1;gene=mshA_1;inference=ab initio prediction:Prodigal:002006,protein motif:HAMAP:MF_01695;locus_tag=JHJAFNDM_00150;product=D-inositol-3-phosphate glycosyltransferase
SPJX01000333.1	Prodigal:002006	CDS	15016	16164	.	+	0	ID=JHJAFNDM_00151;eC_number=2.4.1.250;Name=mshA_2;gene=mshA_2;inference=ab initio prediction:Prodigal:002006,protein motif:HAMAP:MF_01695;locus_tag=JHJAFNDM_00151;product=D-inositol-3-phosphate glycosyltransferase
SPJX01000333.1	Prodigal:002006	CDS	16167	18086	.	+	0	ID=JHJAFNDM_00152;eC_number=6.3.5.4;Name=asnB;db_xref=COG:COG0367;gene=asnB;inference=ab initio prediction:Prodigal:002006,similar to AA sequence:UniProtKB:P54420;locus_tag=JHJAFNDM_00152;product=Asparagine synthetase [glutamine-hydrolyzing] 1
SPJX01000333.1	Prodigal:002006	CDS	18132	19649	.	-	0	ID=JHJAFNDM_00153;inference=ab initio prediction:Prodigal:002006;locus_tag=JHJAFNDM_00153;product=hypothetical protein
SPJX01000333.1	Prodigal:002006	CDS	19704	20396	.	-	0	ID=JHJAFNDM_00154;eC_number=2.7.8.40;Name=wecA_1;gene=wecA_1;inference=ab initio prediction:Prodigal:002006,similar to AA sequence:UniProtKB:B3FN88;locus_tag=JHJAFNDM_00154;product=UDP-N-acetylgalactosamine-undecaprenyl-phosphate N-acetylgalactosaminephosphotransferase
SPJX01000464.1	Prodigal:002006	CDS	1	111	.	+	0	ID=JHJAFNDM_00155;Name=tufA_3;db_xref=COG:COG0050;gene=tufA_3;inference=ab initio prediction:Prodigal:002006,similar to AA sequence:UniProtKB:P64027;locus_tag=JHJAFNDM_00155;product=Elongation factor Tu
SPJX01000464.1	Prodigal:002006	CDS	179	487	.	+	0	ID=JHJAFNDM_00156;Name=rpsJ;db_xref=COG:COG0051;gene=rpsJ;inference=ab initio prediction:Prodigal:002006,similar to AA sequence:UniProtKB:Q6N4T6;locus_tag=JHJAFNDM_00156;product=30S ribosomal protein S10
SPJX01000464.1	Prodigal:002006	CDS	535	1263	.	+	0	ID=JHJAFNDM_00157;Name=rplC;db_xref=COG:COG0087;gene=rplC;inference=ab initio prediction:Prodigal:002006,similar to AA sequence:UniProtKB:P60456;locus_tag=JHJAFNDM_00157;product=50S ribosomal protein L3
SPJX01000464.1	Prodigal:002006	CDS	1263	1883	.	+	0	ID=JHJAFNDM_00158;Name=rplD;db_xref=COG:COG0088;gene=rplD;inference=ab initio prediction:Prodigal:002006,similar to AA sequence:UniProtKB:P61068;locus_tag=JHJAFNDM_00158;product=50S ribosomal protein L4
SPJX01000464.1	Prodigal:002006	CDS	1880	2176	.	+	0	ID=JHJAFNDM_00159;Name=rplW;db_xref=COG:COG0089;gene=rplW;inference=ab initio prediction:Prodigal:002006,similar to AA sequence:UniProtKB:Q6N4T7;locus_tag=JHJAFNDM_00159;product=50S ribosomal protein L23
SPJX01000464.1	Prodigal:002006	CDS	2197	3033	.	+	0	ID=JHJAFNDM_00160;Name=rplB;db_xref=COG:COG0090;gene=rplB;inference=ab initio prediction:Prodigal:002006,similar to AA sequence:UniProtKB:P60403;locus_tag=JHJAFNDM_00160;product=50S ribosomal protein L2
SPJX01000464.1	Prodigal:002006	CDS	3049	3327	.	+	0	ID=JHJAFNDM_00161;Name=rpsS;db_xref=COG:COG0185;gene=rpsS;inference=ab initio prediction:Prodigal:002006,similar to AA sequence:UniProtKB:Q6N4T8;locus_tag=JHJAFNDM_00161;product=30S ribosomal protein S19
SPJX01000464.1	Prodigal:002006	CDS	3329	3709	.	+	0	ID=JHJAFNDM_00162;Name=rplV;db_xref=COG:COG0091;gene=rplV;inference=ab initio prediction:Prodigal:002006,similar to AA sequence:UniProtKB:Q6N4T9;locus_tag=JHJAFNDM_00162;product=50S ribosomal protein L22
SPJX01000464.1	Prodigal:002006	CDS	3721	4425	.	+	0	ID=JHJAFNDM_00163;Name=rpsC;db_xref=COG:COG0092;gene=rpsC;inference=ab initio prediction:Prodigal:002006,similar to AA sequence:UniProtKB:Q6N4U0;locus_tag=JHJAFNDM_00163;product=30S ribosomal protein S3
SPJX01000464.1	Prodigal:002006	CDS	4450	4863	.	+	0	ID=JHJAFNDM_00164;Name=rplP;db_xref=COG:COG0197;gene=rplP;inference=ab initio prediction:Prodigal:002006,similar to AA sequence:UniProtKB:Q6N4U1;locus_tag=JHJAFNDM_00164;product=50S ribosomal protein L16
SPJX01000464.1	Prodigal:002006	CDS	4876	5088	.	+	0	ID=JHJAFNDM_00165;Name=rpmC;db_xref=COG:COG0255;gene=rpmC;inference=ab initio prediction:Prodigal:002006,similar to AA sequence:UniProtKB:Q6N4U2;locus_tag=JHJAFNDM_00165;product=50S ribosomal protein L29
SPJX01000464.1	Prodigal:002006	CDS	5101	5340	.	+	0	ID=JHJAFNDM_00166;Name=rpsQ;db_xref=COG:COG0186;gene=rpsQ;inference=ab initio prediction:Prodigal:002006,similar to AA sequence:UniProtKB:Q6N4U3;locus_tag=JHJAFNDM_00166;product=30S ribosomal protein S17
SPJX01000464.1	Prodigal:002006	CDS	5504	5872	.	+	0	ID=JHJAFNDM_00167;Name=rplN;db_xref=COG:COG0093;gene=rplN;inference=ab initio prediction:Prodigal:002006,similar to AA sequence:UniProtKB:Q6N4U4;locus_tag=JHJAFNDM_00167;product=50S ribosomal protein L14
SPJX01000464.1	Prodigal:002006	CDS	5872	6189	.	+	0	ID=JHJAFNDM_00168;Name=rplX;db_xref=COG:COG0198;gene=rplX;inference=ab initio prediction:Prodigal:002006,similar to AA sequence:UniProtKB:P60744;locus_tag=JHJAFNDM_00168;product=50S ribosomal protein L24
SPJX01000464.1	Prodigal:002006	CDS	6182	6748	.	+	0	ID=JHJAFNDM_00169;Name=rplE;db_xref=COG:COG0094;gene=rplE;inference=ab initio prediction:Prodigal:002006,similar to AA sequence:UniProtKB:Q6N4U5;locus_tag=JHJAFNDM_00169;product=50S ribosomal protein L5
SPJX01000464.1	Prodigal:002006	CDS	6788	7093	.	+	0	ID=JHJAFNDM_00170;Name=rpsN;db_xref=COG:COG0199;gene=rpsN;inference=ab initio prediction:Prodigal:002006,similar to AA sequence:UniProtKB:Q6N4U6;locus_tag=JHJAFNDM_00170;product=30S ribosomal protein S14
SPJX01000464.1	Prodigal:002006	CDS	7109	7504	.	+	0	ID=JHJAFNDM_00171;Name=rpsH;db_xref=COG:COG0096;gene=rpsH;inference=ab initio prediction:Prodigal:002006,similar to AA sequence:UniProtKB:Q6N4U7;locus_tag=JHJAFNDM_00171;product=30S ribosomal protein S8
SPJX01000464.1	Prodigal:002006	CDS	7543	8076	.	+	0	ID=JHJAFNDM_00172;Name=rplF;db_xref=COG:COG0097;gene=rplF;inference=ab initio prediction:Prodigal:002006,similar to AA sequence:UniProtKB:Q6N4U8;locus_tag=JHJAFNDM_00172;product=50S ribosomal protein L6
SPJX01000464.1	Prodigal:002006	CDS	8089	8451	.	+	0	ID=JHJAFNDM_00173;Name=rplR;db_xref=COG:COG0256;gene=rplR;inference=ab initio prediction:Prodigal:002006,similar to AA sequence:UniProtKB:Q6N4U9;locus_tag=JHJAFNDM_00173;product=50S ribosomal protein L18
SPJX01000464.1	Prodigal:002006	CDS	8576	9145	.	+	0	ID=JHJAFNDM_00174;Name=rpsE;db_xref=COG:COG0098;gene=rpsE;inference=ab initio prediction:Prodigal:002006,similar to AA sequence:UniProtKB:Q6N4V0;locus_tag=JHJAFNDM_00174;product=30S ribosomal protein S5
SPJX01000464.1	Prodigal:002006	CDS	9160	9357	.	+	0	ID=JHJAFNDM_00175;Name=rpmD;db_xref=COG:COG1841;gene=rpmD;inference=ab initio prediction:Prodigal:002006,similar to AA sequence:UniProtKB:Q6N4V1;locus_tag=JHJAFNDM_00175;product=50S ribosomal protein L30
SPJX01000464.1	Prodigal:002006	CDS	9369	9842	.	+	0	ID=JHJAFNDM_00176;Name=rplO;db_xref=COG:COG0200;gene=rplO;inference=ab initio prediction:Prodigal:002006,similar to AA sequence:UniProtKB:Q6N4V2;locus_tag=JHJAFNDM_00176;product=50S ribosomal protein L15
SPJX01000464.1	Prodigal:002006	CDS	10051	11388	.	+	0	ID=JHJAFNDM_00177;Name=secY;db_xref=COG:COG0201;gene=secY;inference=ab initio prediction:Prodigal:002006,similar to AA sequence:UniProtKB:P0AGA2;locus_tag=JHJAFNDM_00177;product=Protein translocase subunit SecY
SPJX01000464.1	Prodigal:002006	CDS	11445	12026	.	+	0	ID=JHJAFNDM_00178;eC_number=2.7.4.3;Name=adk;gene=adk;inference=ab initio prediction:Prodigal:002006,similar to AA sequence:UniProtKB:P99062;locus_tag=JHJAFNDM_00178;product=Adenylate kinase
SPJX01000464.1	Prodigal:002006	CDS	12221	12589	.	+	0	ID=JHJAFNDM_00179;Name=rpsM;db_xref=COG:COG0099;gene=rpsM;inference=ab initio prediction:Prodigal:002006,similar to AA sequence:UniProtKB:Q6N4V5;locus_tag=JHJAFNDM_00179;product=30S ribosomal protein S13
SPJX01000464.1	Prodigal:002006	CDS	12667	13056	.	+	0	ID=JHJAFNDM_00180;Name=rpsK;db_xref=COG:COG0100;gene=rpsK;inference=ab initio prediction:Prodigal:002006,similar to AA sequence:UniProtKB:Q6N4V6;locus_tag=JHJAFNDM_00180;product=30S ribosomal protein S11
SPJX01000464.1	Prodigal:002006	CDS	13155	14171	.	+	0	ID=JHJAFNDM_00181;eC_number=2.7.7.6;Name=rpoA;db_xref=COG:COG0202;gene=rpoA;inference=ab initio prediction:Prodigal:002006,similar to AA sequence:UniProtKB:Q925Z2;locus_tag=JHJAFNDM_00181;product=DNA-directed RNA polymerase subunit alpha
SPJX01000464.1	Prodigal:002006	CDS	14292	14714	.	+	0	ID=JHJAFNDM_00182;Name=rplQ;db_xref=COG:COG0203;gene=rplQ;inference=ab initio prediction:Prodigal:002006,similar to AA sequence:UniProtKB:Q6N4V8;locus_tag=JHJAFNDM_00182;product=50S ribosomal protein L17
SPJX01000464.1	Prodigal:002006	CDS	14862	16283	.	+	0	ID=JHJAFNDM_00183;eC_number=3.4.21.107;Name=degP_1;db_xref=COG:COG0265;gene=degP_1;inference=ab initio prediction:Prodigal:002006,similar to AA sequence:UniProtKB:P0C0V0;locus_tag=JHJAFNDM_00183;product=Periplasmic serine endoprotease DegP
SPJX01000464.1	Prodigal:002006	CDS	16280	16726	.	+	0	ID=JHJAFNDM_00184;inference=ab initio prediction:Prodigal:002006;locus_tag=JHJAFNDM_00184;product=hypothetical protein
SPJX01000464.1	Prodigal:002006	CDS	16723	18045	.	+	0	ID=JHJAFNDM_00185;Name=rarA;db_xref=COG:COG2256;gene=rarA;inference=ab initio prediction:Prodigal:002006,similar to AA sequence:UniProtKB:P0AAZ4;locus_tag=JHJAFNDM_00185;product=Replication-associated recombination protein A
SPJX01000464.1	Prodigal:002006	CDS	18049	18435	.	+	0	ID=JHJAFNDM_00186;Name=crcB;db_xref=COG:COG0239;gene=crcB;inference=ab initio prediction:Prodigal:002006,similar to AA sequence:UniProtKB:Q7VYU0;locus_tag=JHJAFNDM_00186;product=Putative fluoride ion transporter CrcB
SPJX01000464.1	Prodigal:002006	CDS	18480	19742	.	+	0	ID=JHJAFNDM_00187;inference=ab initio prediction:Prodigal:002006;locus_tag=JHJAFNDM_00187;product=hypothetical protein
SPJX01000464.1	Prodigal:002006	CDS	19860	20321	.	+	0	ID=JHJAFNDM_00188;inference=ab initio prediction:Prodigal:002006;locus_tag=JHJAFNDM_00188;product=hypothetical protein
SPJX01000464.1	Prodigal:002006	CDS	20444	21031	.	+	0	ID=JHJAFNDM_00189;inference=ab initio prediction:Prodigal:002006;locus_tag=JHJAFNDM_00189;product=hypothetical protein
SPJX01000464.1	Prodigal:002006	CDS	21138	21614	.	-	0	ID=JHJAFNDM_00190;inference=ab initio prediction:Prodigal:002006;locus_tag=JHJAFNDM_00190;product=hypothetical protein
SPJX01000464.1	Prodigal:002006	CDS	21758	22033	.	+	0	ID=JHJAFNDM_00191;inference=ab initio prediction:Prodigal:002006;locus_tag=JHJAFNDM_00191;product=hypothetical protein
SPJX01000464.1	Prodigal:002006	CDS	22160	23932	.	+	0	ID=JHJAFNDM_00192;eC_number=3.4.24.-;Name=ftsH_1;gene=ftsH_1;inference=ab initio prediction:Prodigal:002006,similar to AA sequence:UniProtKB:B8H444;locus_tag=JHJAFNDM_00192;product=ATP-dependent zinc metalloprotease FtsH
SPJX01000018.1	Prodigal:002006	CDS	747	1130	.	-	0	ID=JHJAFNDM_00193;inference=ab initio prediction:Prodigal:002006;locus_tag=JHJAFNDM_00193;product=hypothetical protein
SPJX01000018.1	Prodigal:002006	CDS	1299	2186	.	-	0	ID=JHJAFNDM_00194;inference=ab initio prediction:Prodigal:002006;locus_tag=JHJAFNDM_00194;product=hypothetical protein
SPJX01000018.1	Prodigal:002006	CDS	2339	2917	.	+	0	ID=JHJAFNDM_00195;inference=ab initio prediction:Prodigal:002006;locus_tag=JHJAFNDM_00195;product=hypothetical protein
SPJX01000018.1	Prodigal:002006	CDS	3112	3297	.	-	0	ID=JHJAFNDM_00196;inference=ab initio prediction:Prodigal:002006;locus_tag=JHJAFNDM_00196;product=hypothetical protein
SPJX01000018.1	Prodigal:002006	CDS	3593	4558	.	-	0	ID=JHJAFNDM_00197;inference=ab initio prediction:Prodigal:002006;locus_tag=JHJAFNDM_00197;product=hypothetical protein
SPJX01000018.1	Prodigal:002006	CDS	4649	5806	.	-	0	ID=JHJAFNDM_00198;inference=ab initio prediction:Prodigal:002006;locus_tag=JHJAFNDM_00198;product=hypothetical protein
SPJX01000018.1	Prodigal:002006	CDS	5793	7277	.	-	0	ID=JHJAFNDM_00199;eC_number=1.3.5.4;Name=ifcA;db_xref=COG:COG1053;gene=ifcA;inference=ab initio prediction:Prodigal:002006,similar to AA sequence:UniProtKB:Q9Z4P0;locus_tag=JHJAFNDM_00199;product=Fumarate reductase flavoprotein subunit
SPJX01000018.1	Prodigal:002006	CDS	7715	8947	.	-	0	ID=JHJAFNDM_00200;inference=ab initio prediction:Prodigal:002006;locus_tag=JHJAFNDM_00200;product=hypothetical protein
SPJX01000018.1	Prodigal:002006	CDS	9754	11007	.	+	0	ID=JHJAFNDM_00201;inference=ab initio prediction:Prodigal:002006;locus_tag=JHJAFNDM_00201;product=hypothetical protein
SPJX01000018.1	Prodigal:002006	CDS	11657	13444	.	+	0	ID=JHJAFNDM_00202;inference=ab initio prediction:Prodigal:002006;locus_tag=JHJAFNDM_00202;product=hypothetical protein
SPJX01000018.1	Prodigal:002006	CDS	13554	15077	.	+	0	ID=JHJAFNDM_00203;eC_number=2.4.1.33;Name=alg8;db_xref=COG:COG1215;gene=alg8;inference=ab initio prediction:Prodigal:002006,similar to AA sequence:UniProtKB:Q52463;locus_tag=JHJAFNDM_00203;product=Mannuronan synthase
SPJX01000018.1	Prodigal:002006	CDS	15074	15943	.	+	0	ID=JHJAFNDM_00204;inference=ab initio prediction:Prodigal:002006;locus_tag=JHJAFNDM_00204;product=hypothetical protein
SPJX01000018.1	Prodigal:002006	CDS	16106	16405	.	+	0	ID=JHJAFNDM_00205;inference=ab initio prediction:Prodigal:002006;locus_tag=JHJAFNDM_00205;product=hypothetical protein
SPJX01000018.1	Prodigal:002006	CDS	16429	16686	.	+	0	ID=JHJAFNDM_00206;inference=ab initio prediction:Prodigal:002006;locus_tag=JHJAFNDM_00206;product=hypothetical protein
SPJX01000018.1	Aragorn:001002	tRNA	16905	16979	.	-	.	ID=JHJAFNDM_00207;inference=COORDINATES:profile:Aragorn:001002;locus_tag=JHJAFNDM_00207;product=tRNA-Gly(ccc)
SPJX01000018.1	Prodigal:002006	CDS	17913	18758	.	+	0	ID=JHJAFNDM_00208;eC_number=2.7.7.33;Name=rfbF_1;db_xref=COG:COG1208;gene=rfbF_1;inference=ab initio prediction:Prodigal:002006,similar to AA sequence:UniProtKB:Q8Z5I4;locus_tag=JHJAFNDM_00208;product=Glucose-1-phosphate cytidylyltransferase
SPJX01000018.1	Prodigal:002006	CDS	18912	19541	.	+	0	ID=JHJAFNDM_00209;eC_number=5.1.3.13;Name=rfbC_1;db_xref=COG:COG1898;gene=rfbC_1;inference=ab initio prediction:Prodigal:002006,similar to AA sequence:UniProtKB:P26394;locus_tag=JHJAFNDM_00209;product=dTDP-4-dehydrorhamnose 3%2C5-epimerase
SPJX01000018.1	Prodigal:002006	CDS	19525	20916	.	+	0	ID=JHJAFNDM_00210;inference=ab initio prediction:Prodigal:002006;locus_tag=JHJAFNDM_00210;product=hypothetical protein
SPJX01000018.1	Prodigal:002006	CDS	20996	21829	.	+	0	ID=JHJAFNDM_00211;inference=ab initio prediction:Prodigal:002006;locus_tag=JHJAFNDM_00211;product=hypothetical protein
SPJX01000018.1	Prodigal:002006	CDS	21856	22029	.	+	0	ID=JHJAFNDM_00212;inference=ab initio prediction:Prodigal:002006;locus_tag=JHJAFNDM_00212;product=hypothetical protein
SPJX01000018.1	Prodigal:002006	CDS	22045	23190	.	+	0	ID=JHJAFNDM_00213;inference=ab initio prediction:Prodigal:002006;locus_tag=JHJAFNDM_00213;product=hypothetical protein
SPJX01000018.1	Prodigal:002006	CDS	23309	24349	.	+	0	ID=JHJAFNDM_00214;inference=ab initio prediction:Prodigal:002006;locus_tag=JHJAFNDM_00214;product=hypothetical protein
SPJX01000018.1	Prodigal:002006	CDS	24898	25341	.	-	0	ID=JHJAFNDM_00215;inference=ab initio prediction:Prodigal:002006;locus_tag=JHJAFNDM_00215;product=hypothetical protein
SPJX01000718.1	Prodigal:002006	CDS	249	614	.	-	0	ID=JHJAFNDM_00216;inference=ab initio prediction:Prodigal:002006;locus_tag=JHJAFNDM_00216;product=hypothetical protein
SPJX01000718.1	Prodigal:002006	CDS	745	2241	.	-	0	ID=JHJAFNDM_00217;eC_number=3.5.1.4;Name=amiC_1;db_xref=COG:COG0154;gene=amiC_1;inference=ab initio prediction:Prodigal:002006,similar to AA sequence:UniProtKB:P9WQ95;locus_tag=JHJAFNDM_00217;product=Putative amidase AmiC
SPJX01000718.1	Prodigal:002006	CDS	2342	2947	.	-	0	ID=JHJAFNDM_00218;Name=betI_1;gene=betI_1;inference=ab initio prediction:Prodigal:002006,protein motif:HAMAP:MF_00768;locus_tag=JHJAFNDM_00218;product=HTH-type transcriptional regulator BetI
SPJX01000718.1	Prodigal:002006	CDS	2947	3864	.	-	0	ID=JHJAFNDM_00219;Name=hdfR_1;gene=hdfR_1;inference=ab initio prediction:Prodigal:002006,protein motif:HAMAP:MF_01233;locus_tag=JHJAFNDM_00219;product=HTH-type transcriptional regulator HdfR
SPJX01000718.1	Prodigal:002006	CDS	3957	4238	.	+	0	ID=JHJAFNDM_00220;inference=ab initio prediction:Prodigal:002006;locus_tag=JHJAFNDM_00220;product=hypothetical protein
SPJX01000718.1	Prodigal:002006	CDS	4526	4813	.	+	0	ID=JHJAFNDM_00221;inference=ab initio prediction:Prodigal:002006;locus_tag=JHJAFNDM_00221;product=hypothetical protein
SPJX01000718.1	Prodigal:002006	CDS	5163	6485	.	-	0	ID=JHJAFNDM_00222;eC_number=2.6.1.9;Name=hisC_1;gene=hisC_1;inference=ab initio prediction:Prodigal:002006,protein motif:HAMAP:MF_01023;locus_tag=JHJAFNDM_00222;product=Histidinol-phosphate aminotransferase
SPJX01000718.1	Prodigal:002006	CDS	6542	7216	.	+	0	ID=JHJAFNDM_00223;Name=leuE;db_xref=COG:COG1280;gene=leuE;inference=ab initio prediction:Prodigal:002006,similar to AA sequence:UniProtKB:P76249;locus_tag=JHJAFNDM_00223;product=Leucine efflux protein
SPJX01000718.1	Prodigal:002006	CDS	7328	8368	.	-	0	ID=JHJAFNDM_00224;inference=ab initio prediction:Prodigal:002006;locus_tag=JHJAFNDM_00224;product=hypothetical protein
SPJX01000718.1	Prodigal:002006	CDS	8460	9722	.	+	0	ID=JHJAFNDM_00225;Name=ybjJ_1;gene=ybjJ_1;inference=ab initio prediction:Prodigal:002006,similar to AA sequence:UniProtKB:P75810;locus_tag=JHJAFNDM_00225;product=Inner membrane protein YbjJ
SPJX01000718.1	Prodigal:002006	CDS	9778	10434	.	-	0	ID=JHJAFNDM_00226;inference=ab initio prediction:Prodigal:002006;locus_tag=JHJAFNDM_00226;product=hypothetical protein
SPJX01000718.1	Prodigal:002006	CDS	10630	10920	.	-	0	ID=JHJAFNDM_00227;inference=ab initio prediction:Prodigal:002006;locus_tag=JHJAFNDM_00227;product=hypothetical protein
SPJX01000718.1	Prodigal:002006	CDS	10920	11495	.	-	0	ID=JHJAFNDM_00228;inference=ab initio prediction:Prodigal:002006;locus_tag=JHJAFNDM_00228;product=hypothetical protein
SPJX01000718.1	Prodigal:002006	CDS	11824	12852	.	-	0	ID=JHJAFNDM_00229;inference=ab initio prediction:Prodigal:002006,similar to AA sequence:ISfinder:ISCc4;locus_tag=JHJAFNDM_00229;product=IS110 family transposase ISCc4
SPJX01000718.1	Prodigal:002006	CDS	12834	13094	.	-	0	ID=JHJAFNDM_00230;inference=ab initio prediction:Prodigal:002006;locus_tag=JHJAFNDM_00230;product=hypothetical protein
SPJX01000718.1	Prodigal:002006	CDS	13243	14256	.	-	0	ID=JHJAFNDM_00231;eC_number=2.3.1.31;Name=metXA_1;db_xref=COG:COG2021;gene=metXA_1;inference=ab initio prediction:Prodigal:002006,similar to AA sequence:UniProtKB:Q3M5Q6;locus_tag=JHJAFNDM_00231;product=Homoserine O-acetyltransferase
SPJX01000718.1	Prodigal:002006	CDS	14316	15479	.	-	0	ID=JHJAFNDM_00232;eC_number=3.5.99.5;Name=cnbH_2;gene=cnbH_2;inference=ab initio prediction:Prodigal:002006,similar to AA sequence:UniProtKB:Q38M35;locus_tag=JHJAFNDM_00232;product=2-amino-5-chloromuconic acid deaminase
SPJX01000718.1	Prodigal:002006	CDS	15517	16128	.	-	0	ID=JHJAFNDM_00233;Name=amiR_1;db_xref=COG:COG3707;gene=amiR_1;inference=ab initio prediction:Prodigal:002006,similar to AA sequence:UniProtKB:P10932;locus_tag=JHJAFNDM_00233;product=Aliphatic amidase regulator
SPJX01000718.1	Prodigal:002006	CDS	16153	17316	.	-	0	ID=JHJAFNDM_00234;Name=amiC_2;gene=amiC_2;inference=ab initio prediction:Prodigal:002006,similar to AA sequence:UniProtKB:P27017;locus_tag=JHJAFNDM_00234;product=Aliphatic amidase expression-regulating protein
SPJX01000718.1	Prodigal:002006	CDS	17316	18689	.	-	0	ID=JHJAFNDM_00235;eC_number=6.3.5.7;Name=gatA_1;gene=gatA_1;inference=ab initio prediction:Prodigal:002006,similar to AA sequence:UniProtKB:P63489;locus_tag=JHJAFNDM_00235;product=Glutamyl-tRNA(Gln) amidotransferase subunit A
SPJX01000718.1	Prodigal:002006	CDS	18682	18852	.	-	0	ID=JHJAFNDM_00236;inference=ab initio prediction:Prodigal:002006;locus_tag=JHJAFNDM_00236;product=hypothetical protein
SPJX01000718.1	Prodigal:002006	CDS	18873	19571	.	-	0	ID=JHJAFNDM_00237;Name=livF_3;db_xref=COG:COG0410;gene=livF_3;inference=ab initio prediction:Prodigal:002006,similar to AA sequence:UniProtKB:P22731;locus_tag=JHJAFNDM_00237;product=High-affinity branched-chain amino acid transport ATP-binding protein LivF
SPJX01000718.1	Prodigal:002006	CDS	19555	21414	.	-	0	ID=JHJAFNDM_00238;eC_number=7.6.2.8;Name=btuD_1;gene=btuD_1;inference=ab initio prediction:Prodigal:002006,protein motif:HAMAP:MF_01005;locus_tag=JHJAFNDM_00238;product=Vitamin B12 import ATP-binding protein BtuD
SPJX01000718.1	Prodigal:002006	CDS	21438	22304	.	-	0	ID=JHJAFNDM_00239;Name=livH_3;db_xref=COG:COG0559;gene=livH_3;inference=ab initio prediction:Prodigal:002006,similar to AA sequence:UniProtKB:P0AEX7;locus_tag=JHJAFNDM_00239;product=High-affinity branched-chain amino acid transport system permease protein LivH
SPJX01000718.1	Prodigal:002006	CDS	22348	23583	.	-	0	ID=JHJAFNDM_00240;Name=amiC_3;gene=amiC_3;inference=ab initio prediction:Prodigal:002006,similar to AA sequence:UniProtKB:P27017;locus_tag=JHJAFNDM_00240;product=Aliphatic amidase expression-regulating protein
SPJX01000718.1	Prodigal:002006	CDS	23937	24224	.	-	0	ID=JHJAFNDM_00241;inference=ab initio prediction:Prodigal:002006;locus_tag=JHJAFNDM_00241;product=hypothetical protein
SPJX01000718.1	Prodigal:002006	CDS	24678	25481	.	-	0	ID=JHJAFNDM_00242;eC_number=1.1.1.-;Name=linC;db_xref=COG:COG1028;gene=linC;inference=ab initio prediction:Prodigal:002006,similar to AA sequence:UniProtKB:D4YYG1;locus_tag=JHJAFNDM_00242;product=2%2C5-dichloro-2%2C5-cyclohexadiene-1%2C4-diol dehydrogenase
SPJX01000718.1	Prodigal:002006	CDS	25714	26478	.	-	0	ID=JHJAFNDM_00243;eC_number=1.-.-.-;Name=ygfF_1;gene=ygfF_1;inference=ab initio prediction:Prodigal:002006,similar to AA sequence:UniProtKB:P52037;locus_tag=JHJAFNDM_00243;product=putative oxidoreductase YgfF
SPJX01000718.1	Prodigal:002006	CDS	26518	27459	.	-	0	ID=JHJAFNDM_00244;Name=benM;gene=benM;inference=ab initio prediction:Prodigal:002006,similar to AA sequence:UniProtKB:O68014;locus_tag=JHJAFNDM_00244;product=HTH-type transcriptional regulator BenM
SPJX01000718.1	Prodigal:002006	CDS	27611	28537	.	+	0	ID=JHJAFNDM_00245;eC_number=3.3.2.10;inference=ab initio prediction:Prodigal:002006,similar to AA sequence:UniProtKB:O52866;locus_tag=JHJAFNDM_00245;product=Soluble epoxide hydrolase
SPJX01000090.1	Prodigal:002006	CDS	220	969	.	-	0	ID=JHJAFNDM_00246;eC_number=1.1.1.401;Name=LRA5_1;gene=LRA5_1;inference=ab initio prediction:Prodigal:002006,similar to AA sequence:UniProtKB:Q1NEI6;locus_tag=JHJAFNDM_00246;product=2-dehydro-3-deoxy-L-rhamnonate dehydrogenase (NAD(+))
SPJX01000090.1	Prodigal:002006	CDS	956	1882	.	-	0	ID=JHJAFNDM_00247;inference=ab initio prediction:Prodigal:002006;locus_tag=JHJAFNDM_00247;product=hypothetical protein
SPJX01000090.1	Prodigal:002006	CDS	1943	3133	.	-	0	ID=JHJAFNDM_00248;eC_number=5.5.1.27;Name=gci_1;db_xref=COG:COG4948;gene=gci_1;inference=ab initio prediction:Prodigal:002006,similar to AA sequence:UniProtKB:A9CEQ8;locus_tag=JHJAFNDM_00248;product=D-galactarolactone cycloisomerase
SPJX01000090.1	Prodigal:002006	CDS	3158	4645	.	-	0	ID=JHJAFNDM_00249;inference=ab initio prediction:Prodigal:002006;locus_tag=JHJAFNDM_00249;product=hypothetical protein
SPJX01000090.1	Prodigal:002006	CDS	4655	5659	.	-	0	ID=JHJAFNDM_00250;Name=oppF_1;db_xref=COG:COG4608;gene=oppF_1;inference=ab initio prediction:Prodigal:002006,similar to AA sequence:UniProtKB:P24137;locus_tag=JHJAFNDM_00250;product=Oligopeptide transport ATP-binding protein OppF
SPJX01000090.1	Prodigal:002006	CDS	5656	6645	.	-	0	ID=JHJAFNDM_00251;Name=oppD;db_xref=COG:COG0444;gene=oppD;inference=ab initio prediction:Prodigal:002006,similar to AA sequence:UniProtKB:P76027;locus_tag=JHJAFNDM_00251;product=Oligopeptide transport ATP-binding protein OppD
SPJX01000090.1	Prodigal:002006	CDS	6656	7528	.	-	0	ID=JHJAFNDM_00252;Name=gsiD_1;db_xref=COG:COG1173;gene=gsiD_1;inference=ab initio prediction:Prodigal:002006,similar to AA sequence:UniProtKB:P75799;locus_tag=JHJAFNDM_00252;product=Glutathione transport system permease protein GsiD
SPJX01000090.1	Prodigal:002006	CDS	7525	8469	.	-	0	ID=JHJAFNDM_00253;Name=gsiC_1;db_xref=COG:COG0601;gene=gsiC_1;inference=ab initio prediction:Prodigal:002006,similar to AA sequence:UniProtKB:P75798;locus_tag=JHJAFNDM_00253;product=Glutathione transport system permease protein GsiC
SPJX01000090.1	Prodigal:002006	CDS	8520	10064	.	-	0	ID=JHJAFNDM_00254;Name=sgrR;gene=sgrR;inference=ab initio prediction:Prodigal:002006,protein motif:HAMAP:MF_01449;locus_tag=JHJAFNDM_00254;product=HTH-type transcriptional regulator SgrR
SPJX01000090.1	Prodigal:002006	CDS	10214	11254	.	-	0	ID=JHJAFNDM_00255;eC_number=3.5.1.125;Name=doeB_1;db_xref=COG:COG3608;gene=doeB_1;inference=ab initio prediction:Prodigal:002006,similar to AA sequence:UniProtKB:E1V7W0;locus_tag=JHJAFNDM_00255;product=N-alpha-acetyl-L-2%2C4-diaminobutyric acid deacetylase
SPJX01000090.1	Prodigal:002006	CDS	11522	12205	.	+	0	ID=JHJAFNDM_00256;Name=gntR_1;gene=gntR_1;inference=ab initio prediction:Prodigal:002006,similar to AA sequence:UniProtKB:Q8GAL4;locus_tag=JHJAFNDM_00256;product=putative D-xylose utilization operon transcriptional repressor
SPJX01000090.1	Prodigal:002006	CDS	12253	13443	.	+	0	ID=JHJAFNDM_00257;eC_number=5.5.1.27;Name=gci_2;db_xref=COG:COG4948;gene=gci_2;inference=ab initio prediction:Prodigal:002006,similar to AA sequence:UniProtKB:A9CEQ8;locus_tag=JHJAFNDM_00257;product=D-galactarolactone cycloisomerase
SPJX01000090.1	Prodigal:002006	CDS	13641	14492	.	+	0	ID=JHJAFNDM_00258;inference=ab initio prediction:Prodigal:002006;locus_tag=JHJAFNDM_00258;product=hypothetical protein
SPJX01000090.1	Prodigal:002006	CDS	14545	15270	.	+	0	ID=JHJAFNDM_00259;Name=yecS_1;db_xref=COG:COG0765;gene=yecS_1;inference=ab initio prediction:Prodigal:002006,similar to AA sequence:UniProtKB:P0AFT2;locus_tag=JHJAFNDM_00259;product=L-cystine transport system permease protein YecS
SPJX01000090.1	Prodigal:002006	CDS	15288	15872	.	+	0	ID=JHJAFNDM_00260;inference=ab initio prediction:Prodigal:002006;locus_tag=JHJAFNDM_00260;product=hypothetical protein
SPJX01000090.1	Prodigal:002006	CDS	16264	17304	.	-	0	ID=JHJAFNDM_00261;Name=recA_1;gene=recA_1;inference=ab initio prediction:Prodigal:002006,similar to AA sequence:UniProtKB:Q2YRU7;locus_tag=JHJAFNDM_00261;product=Protein RecA
SPJX01000090.1	Prodigal:002006	CDS	17474	17914	.	+	0	ID=JHJAFNDM_00262;eC_number=3.6.4.12;Name=rep;gene=rep;inference=ab initio prediction:Prodigal:002006,protein motif:HAMAP:MF_01920;locus_tag=JHJAFNDM_00262;product=ATP-dependent DNA helicase Rep
SPJX01000090.1	Prodigal:002006	CDS	17914	18087	.	+	0	ID=JHJAFNDM_00263;inference=ab initio prediction:Prodigal:002006;locus_tag=JHJAFNDM_00263;product=hypothetical protein
SPJX01000090.1	Prodigal:002006	CDS	18184	20763	.	-	0	ID=JHJAFNDM_00264;Name=ligD;db_xref=COG:COG1793;gene=ligD;inference=ab initio prediction:Prodigal:002006,similar to AA sequence:UniProtKB:Q9I1X7;locus_tag=JHJAFNDM_00264;product=Multifunctional non-homologous end joining protein LigD
SPJX01000090.1	Prodigal:002006	CDS	20796	21677	.	-	0	ID=JHJAFNDM_00265;Name=ku;db_xref=COG:COG1273;gene=ku;inference=ab initio prediction:Prodigal:002006,similar to AA sequence:UniProtKB:Q9I1W5;locus_tag=JHJAFNDM_00265;product=Non-homologous end joining protein Ku
SPJX01000090.1	Prodigal:002006	CDS	22033	22848	.	+	0	ID=JHJAFNDM_00266;inference=ab initio prediction:Prodigal:002006;locus_tag=JHJAFNDM_00266;product=hypothetical protein
SPJX01000090.1	Prodigal:002006	CDS	23088	23402	.	-	0	ID=JHJAFNDM_00267;inference=ab initio prediction:Prodigal:002006;locus_tag=JHJAFNDM_00267;product=hypothetical protein
SPJX01000090.1	Prodigal:002006	CDS	23744	24970	.	+	0	ID=JHJAFNDM_00268;eC_number=2.4.1.310;Name=gtfB;gene=gtfB;inference=ab initio prediction:Prodigal:002006,similar to AA sequence:UniProtKB:P96559;locus_tag=JHJAFNDM_00268;product=Vancomycin aglycone glucosyltransferase
SPJX01000090.1	Prodigal:002006	CDS	25383	25889	.	+	0	ID=JHJAFNDM_00269;inference=ab initio prediction:Prodigal:002006;locus_tag=JHJAFNDM_00269;product=hypothetical protein
SPJX01000090.1	Prodigal:002006	CDS	26010	26432	.	-	0	ID=JHJAFNDM_00270;inference=ab initio prediction:Prodigal:002006;locus_tag=JHJAFNDM_00270;product=hypothetical protein
SPJX01000090.1	Prodigal:002006	CDS	26621	27139	.	+	0	ID=JHJAFNDM_00271;eC_number=3.6.4.12;Name=uvrD1;db_xref=COG:COG0210;gene=uvrD1;inference=ab initio prediction:Prodigal:002006,similar to AA sequence:UniProtKB:P9WMQ1;locus_tag=JHJAFNDM_00271;product=ATP-dependent DNA helicase UvrD1
SPJX01000090.1	Prodigal:002006	CDS	27172	27870	.	-	0	ID=JHJAFNDM_00272;inference=ab initio prediction:Prodigal:002006,similar to AA sequence:ISfinder:ISYps1;locus_tag=JHJAFNDM_00272;product=IS6 family transposase ISYps1
SPJX01000090.1	Prodigal:002006	CDS	28253	29071	.	+	0	ID=JHJAFNDM_00273;eC_number=3.6.3.-;Name=cmpD_1;gene=cmpD_1;inference=ab initio prediction:Prodigal:002006,similar to AA sequence:UniProtKB:Q55463;locus_tag=JHJAFNDM_00273;product=Bicarbonate transport ATP-binding protein CmpD
SPJX01000090.1	Prodigal:002006	CDS	29068	29859	.	+	0	ID=JHJAFNDM_00274;Name=ssuC_1;db_xref=COG:COG0600;gene=ssuC_1;inference=ab initio prediction:Prodigal:002006,similar to AA sequence:UniProtKB:P40401;locus_tag=JHJAFNDM_00274;product=Putative aliphatic sulfonates transport permease protein SsuC
SPJX01000090.1	Prodigal:002006	CDS	29905	30927	.	+	0	ID=JHJAFNDM_00275;inference=ab initio prediction:Prodigal:002006;locus_tag=JHJAFNDM_00275;product=hypothetical protein
SPJX01000330.1	Prodigal:002006	CDS	185	2344	.	-	0	ID=JHJAFNDM_00276;inference=ab initio prediction:Prodigal:002006;locus_tag=JHJAFNDM_00276;product=hypothetical protein
SPJX01000330.1	Prodigal:002006	CDS	2963	3859	.	-	0	ID=JHJAFNDM_00277;Name=pgrR_1;gene=pgrR_1;inference=ab initio prediction:Prodigal:002006,similar to AA sequence:UniProtKB:P77333;locus_tag=JHJAFNDM_00277;product=HTH-type transcriptional regulator PgrR
SPJX01000330.1	Prodigal:002006	CDS	3966	4289	.	+	0	ID=JHJAFNDM_00278;inference=ab initio prediction:Prodigal:002006;locus_tag=JHJAFNDM_00278;product=hypothetical protein
SPJX01000330.1	Prodigal:002006	CDS	4286	5065	.	+	0	ID=JHJAFNDM_00279;eC_number=1.1.1.100;Name=fabG_1;gene=fabG_1;inference=ab initio prediction:Prodigal:002006,similar to AA sequence:UniProtKB:Q9KQH7;locus_tag=JHJAFNDM_00279;product=3-oxoacyl-[acyl-carrier-protein] reductase FabG
SPJX01000330.1	Prodigal:002006	CDS	5388	6317	.	-	0	ID=JHJAFNDM_00280;Name=rhaR_1;gene=rhaR_1;inference=ab initio prediction:Prodigal:002006,protein motif:HAMAP:MF_01533;locus_tag=JHJAFNDM_00280;product=HTH-type transcriptional activator RhaR
SPJX01000330.1	Prodigal:002006	CDS	6521	7165	.	+	0	ID=JHJAFNDM_00281;eC_number=1.2.99.6;Name=paoA_1;db_xref=COG:COG2080;gene=paoA_1;inference=ab initio prediction:Prodigal:002006,similar to AA sequence:UniProtKB:P77165;locus_tag=JHJAFNDM_00281;product=Aldehyde oxidoreductase iron-sulfur-binding subunit PaoA
SPJX01000330.1	Prodigal:002006	CDS	7168	8145	.	+	0	ID=JHJAFNDM_00282;eC_number=1.2.99.6;Name=paoB_1;db_xref=COG:COG1319;gene=paoB_1;inference=ab initio prediction:Prodigal:002006,similar to AA sequence:UniProtKB:P77324;locus_tag=JHJAFNDM_00282;product=Aldehyde oxidoreductase FAD-binding subunit PaoB
SPJX01000330.1	Prodigal:002006	CDS	8142	10361	.	+	0	ID=JHJAFNDM_00283;eC_number=1.2.99.6;Name=paoC_1;db_xref=COG:COG1529;gene=paoC_1;inference=ab initio prediction:Prodigal:002006,similar to AA sequence:UniProtKB:P77489;locus_tag=JHJAFNDM_00283;product=Aldehyde oxidoreductase molybdenum-binding subunit PaoC
SPJX01000330.1	Prodigal:002006	CDS	10434	10787	.	+	0	ID=JHJAFNDM_00284;Name=paoD_1;db_xref=COG:COG1975;gene=paoD_1;inference=ab initio prediction:Prodigal:002006,similar to AA sequence:UniProtKB:P77183;locus_tag=JHJAFNDM_00284;product=Molybdenum cofactor insertion chaperone PaoD
SPJX01000330.1	Prodigal:002006	CDS	11146	11775	.	-	0	ID=JHJAFNDM_00285;eC_number=1.7.1.17;Name=azoR;db_xref=COG:COG1182;gene=azoR;inference=ab initio prediction:Prodigal:002006,similar to AA sequence:UniProtKB:P41407;locus_tag=JHJAFNDM_00285;product=FMN-dependent NADH-azoreductase
SPJX01000330.1	Prodigal:002006	CDS	11891	12814	.	+	0	ID=JHJAFNDM_00286;Name=dmlR_1;gene=dmlR_1;inference=ab initio prediction:Prodigal:002006,similar to AA sequence:UniProtKB:P76250;locus_tag=JHJAFNDM_00286;product=HTH-type transcriptional regulator DmlR
SPJX01000330.1	Prodigal:002006	CDS	12849	13751	.	-	0	ID=JHJAFNDM_00287;Name=rhaR_2;gene=rhaR_2;inference=ab initio prediction:Prodigal:002006,protein motif:HAMAP:MF_01533;locus_tag=JHJAFNDM_00287;product=HTH-type transcriptional activator RhaR
SPJX01000330.1	Prodigal:002006	CDS	13929	14810	.	+	0	ID=JHJAFNDM_00288;inference=ab initio prediction:Prodigal:002006;locus_tag=JHJAFNDM_00288;product=hypothetical protein
SPJX01000330.1	Prodigal:002006	CDS	14759	14989	.	+	0	ID=JHJAFNDM_00289;inference=ab initio prediction:Prodigal:002006;locus_tag=JHJAFNDM_00289;product=hypothetical protein
SPJX01000330.1	Prodigal:002006	CDS	14943	16442	.	+	0	ID=JHJAFNDM_00290;Name=cnrA;gene=cnrA;inference=ab initio prediction:Prodigal:002006,similar to AA sequence:UniProtKB:P37972;locus_tag=JHJAFNDM_00290;product=Nickel and cobalt resistance protein CnrA
SPJX01000330.1	Prodigal:002006	CDS	16521	16940	.	+	0	ID=JHJAFNDM_00291;Name=slyA_1;gene=slyA_1;inference=ab initio prediction:Prodigal:002006,protein motif:HAMAP:MF_01819;locus_tag=JHJAFNDM_00291;product=Transcriptional regulator SlyA
SPJX01000330.1	Prodigal:002006	CDS	16969	17178	.	-	0	ID=JHJAFNDM_00292;inference=ab initio prediction:Prodigal:002006;locus_tag=JHJAFNDM_00292;product=hypothetical protein
SPJX01000330.1	Prodigal:002006	CDS	17803	18285	.	-	0	ID=JHJAFNDM_00293;inference=ab initio prediction:Prodigal:002006;locus_tag=JHJAFNDM_00293;product=hypothetical protein
SPJX01000330.1	Prodigal:002006	CDS	18883	21840	.	-	0	ID=JHJAFNDM_00294;eC_number=2.7.13.3;Name=rcsC_1;gene=rcsC_1;inference=ab initio prediction:Prodigal:002006,protein motif:HAMAP:MF_00979;locus_tag=JHJAFNDM_00294;product=Sensor histidine kinase RcsC
SPJX01000330.1	Prodigal:002006	CDS	22886	23989	.	-	0	ID=JHJAFNDM_00295;inference=ab initio prediction:Prodigal:002006;locus_tag=JHJAFNDM_00295;product=hypothetical protein
SPJX01000330.1	Prodigal:002006	CDS	24313	25134	.	-	0	ID=JHJAFNDM_00296;inference=ab initio prediction:Prodigal:002006;locus_tag=JHJAFNDM_00296;product=hypothetical protein
SPJX01000330.1	Prodigal:002006	CDS	25131	25226	.	-	0	ID=JHJAFNDM_00297;inference=ab initio prediction:Prodigal:002006;locus_tag=JHJAFNDM_00297;product=hypothetical protein
SPJX01000330.1	Prodigal:002006	CDS	25223	26080	.	-	0	ID=JHJAFNDM_00298;inference=ab initio prediction:Prodigal:002006;locus_tag=JHJAFNDM_00298;product=hypothetical protein
SPJX01000330.1	Prodigal:002006	CDS	26176	26424	.	+	0	ID=JHJAFNDM_00299;inference=ab initio prediction:Prodigal:002006;locus_tag=JHJAFNDM_00299;product=hypothetical protein
SPJX01000330.1	Prodigal:002006	CDS	26681	29764	.	-	0	ID=JHJAFNDM_00300;Name=mdtC;gene=mdtC;inference=ab initio prediction:Prodigal:002006,similar to AA sequence:UniProtKB:B7UTB4;locus_tag=JHJAFNDM_00300;product=Multidrug resistance protein MdtC
SPJX01000330.1	Prodigal:002006	CDS	29761	30792	.	-	0	ID=JHJAFNDM_00301;Name=mdtA_1;gene=mdtA_1;inference=ab initio prediction:Prodigal:002006,similar to AA sequence:UniProtKB:P76397;locus_tag=JHJAFNDM_00301;product=Multidrug resistance protein MdtA
SPJX01000330.1	Prodigal:002006	CDS	31011	32456	.	-	0	ID=JHJAFNDM_00302;eC_number=2.3.1.37;Name=hemA_1;db_xref=COG:COG0156;gene=hemA_1;inference=ab initio prediction:Prodigal:002006,similar to AA sequence:UniProtKB:P18079;locus_tag=JHJAFNDM_00302;product=5-aminolevulinate synthase
SPJX01000387.1	Prodigal:002006	CDS	522	1901	.	+	0	ID=JHJAFNDM_00303;Name=trkA;db_xref=COG:COG0569;gene=trkA;inference=ab initio prediction:Prodigal:002006,similar to AA sequence:UniProtKB:P0AGI8;locus_tag=JHJAFNDM_00303;product=Trk system potassium uptake protein TrkA
SPJX01000387.1	Prodigal:002006	CDS	1916	3406	.	+	0	ID=JHJAFNDM_00304;Name=trkI;db_xref=COG:COG0168;gene=trkI;inference=ab initio prediction:Prodigal:002006,similar to AA sequence:UniProtKB:E1V6K4;locus_tag=JHJAFNDM_00304;product=Trk system potassium uptake protein TrkI
SPJX01000387.1	Prodigal:002006	CDS	3768	4871	.	-	0	ID=JHJAFNDM_00305;inference=ab initio prediction:Prodigal:002006;locus_tag=JHJAFNDM_00305;product=hypothetical protein
SPJX01000387.1	Prodigal:002006	CDS	5225	5458	.	+	0	ID=JHJAFNDM_00306;inference=ab initio prediction:Prodigal:002006;locus_tag=JHJAFNDM_00306;product=hypothetical protein
SPJX01000387.1	Prodigal:002006	CDS	5873	6790	.	+	0	ID=JHJAFNDM_00307;Name=gltC;gene=gltC;inference=ab initio prediction:Prodigal:002006,similar to AA sequence:UniProtKB:P20668;locus_tag=JHJAFNDM_00307;product=HTH-type transcriptional regulator GltC
SPJX01000387.1	Prodigal:002006	CDS	6856	8709	.	-	0	ID=JHJAFNDM_00308;eC_number=7.4.2.10;Name=gsiA_1;db_xref=COG:COG1123;gene=gsiA_1;inference=ab initio prediction:Prodigal:002006,similar to AA sequence:UniProtKB:P75796;locus_tag=JHJAFNDM_00308;product=Glutathione import ATP-binding protein GsiA
SPJX01000387.1	Prodigal:002006	CDS	8777	9664	.	-	0	ID=JHJAFNDM_00309;Name=ddpC_1;db_xref=COG:COG1173;gene=ddpC_1;inference=ab initio prediction:Prodigal:002006,similar to AA sequence:UniProtKB:P77463;locus_tag=JHJAFNDM_00309;product=putative D%2CD-dipeptide transport system permease protein DdpC
SPJX01000387.1	Prodigal:002006	CDS	9657	10577	.	-	0	ID=JHJAFNDM_00310;Name=gsiC_2;db_xref=COG:COG0601;gene=gsiC_2;inference=ab initio prediction:Prodigal:002006,similar to AA sequence:UniProtKB:P75798;locus_tag=JHJAFNDM_00310;product=Glutathione transport system permease protein GsiC
SPJX01000387.1	Prodigal:002006	CDS	10628	12160	.	-	0	ID=JHJAFNDM_00311;Name=hbpA_1;db_xref=COG:COG0747;gene=hbpA_1;inference=ab initio prediction:Prodigal:002006,similar to AA sequence:UniProtKB:P33950;locus_tag=JHJAFNDM_00311;product=Heme-binding protein A
SPJX01000387.1	Prodigal:002006	CDS	12177	13610	.	-	0	ID=JHJAFNDM_00312;eC_number=3.5.1.18;Name=dapE_1;gene=dapE_1;inference=ab initio prediction:Prodigal:002006,protein motif:HAMAP:MF_01690;locus_tag=JHJAFNDM_00312;product=Succinyl-diaminopimelate desuccinylase
SPJX01000387.1	Prodigal:002006	CDS	14361	14603	.	-	0	ID=JHJAFNDM_00313;inference=ab initio prediction:Prodigal:002006;locus_tag=JHJAFNDM_00313;product=hypothetical protein
SPJX01000387.1	Prodigal:002006	CDS	14649	15113	.	-	0	ID=JHJAFNDM_00314;inference=ab initio prediction:Prodigal:002006;locus_tag=JHJAFNDM_00314;product=hypothetical protein
SPJX01000387.1	Prodigal:002006	CDS	15278	15625	.	-	0	ID=JHJAFNDM_00315;inference=ab initio prediction:Prodigal:002006;locus_tag=JHJAFNDM_00315;product=hypothetical protein
SPJX01000387.1	Prodigal:002006	CDS	15662	16984	.	-	0	ID=JHJAFNDM_00316;eC_number=1.8.5.-;Name=msrP_1;gene=msrP_1;inference=ab initio prediction:Prodigal:002006,protein motif:HAMAP:MF_01206;locus_tag=JHJAFNDM_00316;product=Protein-methionine-sulfoxide reductase catalytic subunit MsrP
SPJX01000387.1	Prodigal:002006	CDS	17088	17945	.	-	0	ID=JHJAFNDM_00317;eC_number=4.2.1.153;Name=meh;db_xref=COG:COG3777;gene=meh;inference=ab initio prediction:Prodigal:002006,similar to AA sequence:UniProtKB:A9WC41;locus_tag=JHJAFNDM_00317;product=Mesaconyl-C(4)-CoA hydratase
SPJX01000387.1	Prodigal:002006	CDS	18033	18254	.	+	0	ID=JHJAFNDM_00318;Name=yngHB;db_xref=COG:COG0511;gene=yngHB;inference=ab initio prediction:Prodigal:002006,similar to AA sequence:UniProtKB:C0H419;locus_tag=JHJAFNDM_00318;product=Biotin/lipoyl attachment protein
SPJX01000387.1	Prodigal:002006	CDS	18260	19624	.	+	0	ID=JHJAFNDM_00319;eC_number=6.3.4.14;Name=accC_1;db_xref=COG:COG0439;gene=accC_1;inference=ab initio prediction:Prodigal:002006,similar to AA sequence:UniProtKB:P37798;locus_tag=JHJAFNDM_00319;product=Biotin carboxylase
SPJX01000387.1	Prodigal:002006	CDS	19643	20215	.	+	0	ID=JHJAFNDM_00320;Name=bioY_1;db_xref=COG:COG1268;gene=bioY_1;inference=ab initio prediction:Prodigal:002006,similar to AA sequence:UniProtKB:Q9WZQ6;locus_tag=JHJAFNDM_00320;product=Biotin transporter BioY
SPJX01000387.1	Prodigal:002006	CDS	20302	21168	.	+	0	ID=JHJAFNDM_00321;inference=ab initio prediction:Prodigal:002006;locus_tag=JHJAFNDM_00321;product=hypothetical protein
SPJX01000387.1	Prodigal:002006	CDS	21196	23397	.	-	0	ID=JHJAFNDM_00322;inference=ab initio prediction:Prodigal:002006;locus_tag=JHJAFNDM_00322;product=hypothetical protein
SPJX01000387.1	Prodigal:002006	CDS	23406	24941	.	-	0	ID=JHJAFNDM_00323;eC_number=6.4.1.3;Name=pccB_1;db_xref=COG:COG4799;gene=pccB_1;inference=ab initio prediction:Prodigal:002006,similar to AA sequence:UniProtKB:Q3J4E3;locus_tag=JHJAFNDM_00323;product=Propionyl-CoA carboxylase beta chain
SPJX01000387.1	Prodigal:002006	CDS	24959	26035	.	-	0	ID=JHJAFNDM_00324;eC_number=4.2.1.113;Name=menC;gene=menC;inference=ab initio prediction:Prodigal:002006,protein motif:HAMAP:MF_00470;locus_tag=JHJAFNDM_00324;product=o-succinylbenzoate synthase
SPJX01000387.1	Prodigal:002006	CDS	26660	27562	.	+	0	ID=JHJAFNDM_00325;eC_number=3.1.2.30;Name=mcl2;db_xref=COG:COG2301;gene=mcl2;inference=ab initio prediction:Prodigal:002006,similar to AA sequence:UniProtKB:D3JV05;locus_tag=JHJAFNDM_00325;product=(3S)-malyl-CoA thioesterase
SPJX01000387.1	Prodigal:002006	CDS	27555	28304	.	+	0	ID=JHJAFNDM_00326;eC_number=1.1.1.100;Name=fabG_2;gene=fabG_2;inference=ab initio prediction:Prodigal:002006,similar to AA sequence:UniProtKB:P99093;locus_tag=JHJAFNDM_00326;product=3-oxoacyl-[acyl-carrier-protein] reductase FabG
SPJX01000387.1	Prodigal:002006	CDS	28570	29541	.	+	0	ID=JHJAFNDM_00327;inference=ab initio prediction:Prodigal:002006;locus_tag=JHJAFNDM_00327;product=hypothetical protein
SPJX01000387.1	Prodigal:002006	CDS	29547	30074	.	+	0	ID=JHJAFNDM_00328;inference=ab initio prediction:Prodigal:002006;locus_tag=JHJAFNDM_00328;product=hypothetical protein
SPJX01000387.1	Prodigal:002006	CDS	30085	31599	.	+	0	ID=JHJAFNDM_00329;inference=ab initio prediction:Prodigal:002006;locus_tag=JHJAFNDM_00329;product=hypothetical protein
SPJX01000387.1	Prodigal:002006	CDS	31688	32857	.	+	0	ID=JHJAFNDM_00330;eC_number=2.5.1.6;Name=metK_1;db_xref=COG:COG0192;gene=metK_1;inference=ab initio prediction:Prodigal:002006,similar to AA sequence:UniProtKB:P0A817;locus_tag=JHJAFNDM_00330;product=S-adenosylmethionine synthase
SPJX01000387.1	Prodigal:002006	CDS	32899	33978	.	+	0	ID=JHJAFNDM_00331;inference=ab initio prediction:Prodigal:002006,similar to AA sequence:UniProtKB:P62723;locus_tag=JHJAFNDM_00331;note=UPF0324 inner membrane protein YeiH;product=hypothetical protein
SPJX01000387.1	Prodigal:002006	CDS	34400	35332	.	+	0	ID=JHJAFNDM_00332;inference=ab initio prediction:Prodigal:002006;locus_tag=JHJAFNDM_00332;product=hypothetical protein
SPJX01000387.1	Prodigal:002006	CDS	35394	36083	.	-	0	ID=JHJAFNDM_00333;eC_number=1.1.1.205;Name=IMPDH_1;gene=IMPDH_1;inference=ab initio prediction:Prodigal:002006,protein motif:HAMAP:MF_01964;locus_tag=JHJAFNDM_00333;product=Inosine-5'-monophosphate dehydrogenase
SPJX01000387.1	Prodigal:002006	CDS	37048	37458	.	-	0	ID=JHJAFNDM_00334;inference=ab initio prediction:Prodigal:002006,similar to AA sequence:ISfinder:ISBmu21;locus_tag=JHJAFNDM_00334;product=IS6 family transposase ISBmu21
SPJX01000387.1	Prodigal:002006	CDS	38069	40558	.	+	0	ID=JHJAFNDM_00335;Name=ycf3;gene=ycf3;inference=ab initio prediction:Prodigal:002006,protein motif:HAMAP:MF_00439;locus_tag=JHJAFNDM_00335;product=Photosystem I assembly protein Ycf3
SPJX01000387.1	Prodigal:002006	CDS	40785	41369	.	+	0	ID=JHJAFNDM_00336;inference=ab initio prediction:Prodigal:002006;locus_tag=JHJAFNDM_00336;product=hypothetical protein
SPJX01000387.1	Prodigal:002006	CDS	41603	41815	.	-	0	ID=JHJAFNDM_00337;inference=ab initio prediction:Prodigal:002006;locus_tag=JHJAFNDM_00337;product=hypothetical protein
SPJX01000387.1	Prodigal:002006	CDS	42034	43953	.	+	0	ID=JHJAFNDM_00338;Name=pbpF;db_xref=COG:COG0744;gene=pbpF;inference=ab initio prediction:Prodigal:002006,similar to AA sequence:UniProtKB:P38050;locus_tag=JHJAFNDM_00338;product=Penicillin-binding protein 1F
SPJX01000387.1	Prodigal:002006	CDS	44317	44880	.	+	0	ID=JHJAFNDM_00339;inference=ab initio prediction:Prodigal:002006;locus_tag=JHJAFNDM_00339;product=hypothetical protein
SPJX01000387.1	Prodigal:002006	CDS	44974	45306	.	+	0	ID=JHJAFNDM_00340;inference=ab initio prediction:Prodigal:002006;locus_tag=JHJAFNDM_00340;product=hypothetical protein
SPJX01000235.1	Prodigal:002006	CDS	44	208	.	+	0	ID=JHJAFNDM_00341;inference=ab initio prediction:Prodigal:002006;locus_tag=JHJAFNDM_00341;product=hypothetical protein
SPJX01000015.1	Prodigal:002006	CDS	44	208	.	+	0	ID=JHJAFNDM_00342;inference=ab initio prediction:Prodigal:002006;locus_tag=JHJAFNDM_00342;product=hypothetical protein
SPJX01000097.1	Prodigal:002006	CDS	62	214	.	-	0	ID=JHJAFNDM_00343;inference=ab initio prediction:Prodigal:002006;locus_tag=JHJAFNDM_00343;product=hypothetical protein
SPJX01000370.1	Prodigal:002006	CDS	1	132	.	+	0	ID=JHJAFNDM_00344;inference=ab initio prediction:Prodigal:002006;locus_tag=JHJAFNDM_00344;product=hypothetical protein
SPJX01000227.1	Prodigal:002006	CDS	1	132	.	+	0	ID=JHJAFNDM_00345;inference=ab initio prediction:Prodigal:002006;locus_tag=JHJAFNDM_00345;product=hypothetical protein
SPJX01000570.1	Prodigal:002006	CDS	112	204	.	-	0	ID=JHJAFNDM_00346;inference=ab initio prediction:Prodigal:002006;locus_tag=JHJAFNDM_00346;product=hypothetical protein
SPJX01000405.1	Prodigal:002006	CDS	15	131	.	+	0	ID=JHJAFNDM_00347;eC_number=1.8.1.4;Name=lpdG_1;db_xref=COG:COG1249;gene=lpdG_1;inference=ab initio prediction:Prodigal:002006,similar to AA sequence:UniProtKB:P31052;locus_tag=JHJAFNDM_00347;product=Dihydrolipoyl dehydrogenase
SPJX01000411.1	Prodigal:002006	CDS	15	131	.	+	0	ID=JHJAFNDM_00348;eC_number=1.8.1.4;Name=lpdG_2;db_xref=COG:COG1249;gene=lpdG_2;inference=ab initio prediction:Prodigal:002006,similar to AA sequence:UniProtKB:P31052;locus_tag=JHJAFNDM_00348;product=Dihydrolipoyl dehydrogenase
SPJX01000243.1	Prodigal:002006	CDS	2	178	.	+	0	ID=JHJAFNDM_00349;inference=ab initio prediction:Prodigal:002006;locus_tag=JHJAFNDM_00349;product=hypothetical protein
SPJX01000679.1	Prodigal:002006	CDS	2	178	.	+	0	ID=JHJAFNDM_00350;inference=ab initio prediction:Prodigal:002006;locus_tag=JHJAFNDM_00350;product=hypothetical protein
SPJX01000271.1	Prodigal:002006	CDS	54	215	.	+	0	ID=JHJAFNDM_00351;inference=ab initio prediction:Prodigal:002006;locus_tag=JHJAFNDM_00351;product=hypothetical protein
SPJX01000681.1	Prodigal:002006	CDS	54	215	.	+	0	ID=JHJAFNDM_00352;inference=ab initio prediction:Prodigal:002006;locus_tag=JHJAFNDM_00352;product=hypothetical protein
SPJX01000152.1	Prodigal:002006	CDS	24	173	.	+	0	ID=JHJAFNDM_00353;inference=ab initio prediction:Prodigal:002006;locus_tag=JHJAFNDM_00353;product=hypothetical protein
SPJX01000044.1	Prodigal:002006	CDS	24	173	.	+	0	ID=JHJAFNDM_00354;inference=ab initio prediction:Prodigal:002006;locus_tag=JHJAFNDM_00354;product=hypothetical protein
SPJX01000308.1	Prodigal:002006	CDS	19	150	.	+	0	ID=JHJAFNDM_00355;inference=ab initio prediction:Prodigal:002006;locus_tag=JHJAFNDM_00355;product=hypothetical protein
SPJX01000635.1	Prodigal:002006	CDS	44	214	.	+	0	ID=JHJAFNDM_00356;inference=ab initio prediction:Prodigal:002006;locus_tag=JHJAFNDM_00356;product=hypothetical protein
SPJX01000449.1	Prodigal:002006	CDS	44	214	.	+	0	ID=JHJAFNDM_00357;inference=ab initio prediction:Prodigal:002006;locus_tag=JHJAFNDM_00357;product=hypothetical protein
SPJX01000710.1	Prodigal:002006	CDS	297	1100	.	+	0	ID=JHJAFNDM_00358;inference=ab initio prediction:Prodigal:002006;locus_tag=JHJAFNDM_00358;product=hypothetical protein
SPJX01000710.1	Prodigal:002006	CDS	1303	1536	.	+	0	ID=JHJAFNDM_00359;inference=ab initio prediction:Prodigal:002006;locus_tag=JHJAFNDM_00359;product=hypothetical protein
SPJX01000710.1	Prodigal:002006	CDS	1537	3039	.	-	0	ID=JHJAFNDM_00360;Name=mdtD_1;gene=mdtD_1;inference=ab initio prediction:Prodigal:002006,protein motif:HAMAP:MF_01577;locus_tag=JHJAFNDM_00360;product=Putative multidrug resistance protein MdtD
SPJX01000710.1	Prodigal:002006	CDS	3267	4460	.	+	0	ID=JHJAFNDM_00361;inference=ab initio prediction:Prodigal:002006;locus_tag=JHJAFNDM_00361;product=hypothetical protein
SPJX01000710.1	Prodigal:002006	CDS	4462	5256	.	+	0	ID=JHJAFNDM_00362;inference=ab initio prediction:Prodigal:002006;locus_tag=JHJAFNDM_00362;product=hypothetical protein
SPJX01000710.1	Prodigal:002006	CDS	5253	5798	.	+	0	ID=JHJAFNDM_00363;Name=recX;gene=recX;inference=ab initio prediction:Prodigal:002006,protein motif:HAMAP:MF_01114;locus_tag=JHJAFNDM_00363;product=Regulatory protein RecX
SPJX01000710.1	Prodigal:002006	CDS	5795	6343	.	-	0	ID=JHJAFNDM_00364;eC_number=2.3.1.-;db_xref=COG:COG1670;inference=ab initio prediction:Prodigal:002006,similar to AA sequence:UniProtKB:Q9HX72;locus_tag=JHJAFNDM_00364;product=Acetyltransferase
SPJX01000710.1	Prodigal:002006	CDS	6495	7136	.	-	0	ID=JHJAFNDM_00365;inference=ab initio prediction:Prodigal:002006;locus_tag=JHJAFNDM_00365;product=hypothetical protein
SPJX01000710.1	Prodigal:002006	CDS	7260	7682	.	+	0	ID=JHJAFNDM_00366;eC_number=1.11.1.15;Name=osmC;db_xref=COG:COG1764;gene=osmC;inference=ab initio prediction:Prodigal:002006,similar to AA sequence:UniProtKB:P0C0L2;locus_tag=JHJAFNDM_00366;product=Peroxiredoxin OsmC
SPJX01000710.1	Prodigal:002006	CDS	7839	8477	.	+	0	ID=JHJAFNDM_00367;inference=ab initio prediction:Prodigal:002006;locus_tag=JHJAFNDM_00367;product=hypothetical protein
SPJX01000710.1	Prodigal:002006	CDS	8789	10003	.	+	0	ID=JHJAFNDM_00368;inference=ab initio prediction:Prodigal:002006;locus_tag=JHJAFNDM_00368;product=hypothetical protein
SPJX01000710.1	Prodigal:002006	CDS	10000	11442	.	+	0	ID=JHJAFNDM_00369;inference=ab initio prediction:Prodigal:002006;locus_tag=JHJAFNDM_00369;product=hypothetical protein
SPJX01000710.1	Prodigal:002006	CDS	11446	12687	.	-	0	ID=JHJAFNDM_00370;Name=nhaP2;gene=nhaP2;inference=ab initio prediction:Prodigal:002006,protein motif:HAMAP:MF_01075;locus_tag=JHJAFNDM_00370;product=K(+)/H(+) antiporter NhaP2
SPJX01000710.1	Prodigal:002006	CDS	12938	14971	.	+	0	ID=JHJAFNDM_00371;Name=pbpG;db_xref=COG:COG0744;gene=pbpG;inference=ab initio prediction:Prodigal:002006,similar to AA sequence:UniProtKB:P70997;locus_tag=JHJAFNDM_00371;product=Penicillin-binding protein 2D
SPJX01000710.1	Prodigal:002006	CDS	15353	16600	.	-	0	ID=JHJAFNDM_00372;Name=bcr_1;gene=bcr_1;inference=ab initio prediction:Prodigal:002006,similar to AA sequence:UniProtKB:P28246;locus_tag=JHJAFNDM_00372;product=Bicyclomycin resistance protein
SPJX01000710.1	Prodigal:002006	CDS	16729	16971	.	-	0	ID=JHJAFNDM_00373;inference=ab initio prediction:Prodigal:002006;locus_tag=JHJAFNDM_00373;product=hypothetical protein
SPJX01000710.1	Prodigal:002006	CDS	17113	17856	.	-	0	ID=JHJAFNDM_00374;inference=ab initio prediction:Prodigal:002006;locus_tag=JHJAFNDM_00374;product=hypothetical protein
SPJX01000710.1	Prodigal:002006	CDS	17966	19309	.	-	0	ID=JHJAFNDM_00375;inference=ab initio prediction:Prodigal:002006;locus_tag=JHJAFNDM_00375;product=hypothetical protein
SPJX01000710.1	Prodigal:002006	CDS	19427	20803	.	+	0	ID=JHJAFNDM_00376;eC_number=2.7.13.3;Name=regB;gene=regB;inference=ab initio prediction:Prodigal:002006,similar to AA sequence:UniProtKB:Q3J6C1;locus_tag=JHJAFNDM_00376;product=Sensor histidine kinase RegB
SPJX01000710.1	Prodigal:002006	CDS	20863	21420	.	+	0	ID=JHJAFNDM_00377;Name=regA;db_xref=COG:COG4567;gene=regA;inference=ab initio prediction:Prodigal:002006,similar to AA sequence:UniProtKB:Q53228;locus_tag=JHJAFNDM_00377;product=Photosynthetic apparatus regulatory protein RegA
SPJX01000710.1	Prodigal:002006	CDS	21433	21930	.	-	0	ID=JHJAFNDM_00378;inference=ab initio prediction:Prodigal:002006;locus_tag=JHJAFNDM_00378;product=hypothetical protein
SPJX01000710.1	Prodigal:002006	CDS	22239	22793	.	-	0	ID=JHJAFNDM_00379;inference=ab initio prediction:Prodigal:002006;locus_tag=JHJAFNDM_00379;product=hypothetical protein
SPJX01000710.1	Prodigal:002006	CDS	23110	25629	.	+	0	ID=JHJAFNDM_00380;inference=ab initio prediction:Prodigal:002006;locus_tag=JHJAFNDM_00380;product=hypothetical protein
SPJX01000710.1	Prodigal:002006	CDS	25810	26625	.	+	0	ID=JHJAFNDM_00381;eC_number=3.1.26.11;Name=rbn_1;gene=rbn_1;inference=ab initio prediction:Prodigal:002006,protein motif:HAMAP:MF_01818;locus_tag=JHJAFNDM_00381;product=Ribonuclease BN
SPJX01000710.1	Prodigal:002006	CDS	26719	27726	.	+	0	ID=JHJAFNDM_00382;eC_number=5.1.3.7;Name=wbgU_2;gene=wbgU_2;inference=ab initio prediction:Prodigal:002006,similar to AA sequence:UniProtKB:Q7BJX9;locus_tag=JHJAFNDM_00382;product=UDP-N-acetylglucosamine 4-epimerase
SPJX01000710.1	Prodigal:002006	CDS	27728	28819	.	+	0	ID=JHJAFNDM_00383;eC_number=2.7.8.33;Name=wecA_2;gene=wecA_2;inference=ab initio prediction:Prodigal:002006,protein motif:HAMAP:MF_02030;locus_tag=JHJAFNDM_00383;product=Undecaprenyl-phosphate alpha-N-acetylglucosaminyl 1-phosphate transferase
SPJX01000710.1	Prodigal:002006	CDS	28816	29757	.	+	0	ID=JHJAFNDM_00384;eC_number=5.1.3.20;Name=hldD_1;gene=hldD_1;inference=ab initio prediction:Prodigal:002006,protein motif:HAMAP:MF_01601;locus_tag=JHJAFNDM_00384;product=ADP-L-glycero-D-manno-heptose-6-epimerase
SPJX01000710.1	Prodigal:002006	CDS	29690	31657	.	-	0	ID=JHJAFNDM_00385;eC_number=4.2.1.135;Name=pglF;db_xref=COG:COG1086;gene=pglF;inference=ab initio prediction:Prodigal:002006,similar to AA sequence:UniProtKB:Q0P9D4;locus_tag=JHJAFNDM_00385;product=UDP-N-acetyl-alpha-D-glucosamine C6 dehydratase
SPJX01000710.1	Prodigal:002006	CDS	31736	32533	.	-	0	ID=JHJAFNDM_00386;eC_number=3.6.3.-;Name=hmuV_1;db_xref=COG:COG4559;gene=hmuV_1;inference=ab initio prediction:Prodigal:002006,similar to AA sequence:UniProtKB:Q8L1U3;locus_tag=JHJAFNDM_00386;product=Hemin import ATP-binding protein HmuV
SPJX01000710.1	Prodigal:002006	CDS	32530	33534	.	-	0	ID=JHJAFNDM_00387;Name=hmuU_1;db_xref=COG:COG0609;gene=hmuU_1;inference=ab initio prediction:Prodigal:002006,similar to AA sequence:UniProtKB:Q56992;locus_tag=JHJAFNDM_00387;product=Hemin transport system permease protein HmuU
SPJX01000710.1	Prodigal:002006	CDS	33668	34822	.	+	0	ID=JHJAFNDM_00388;eC_number=2.6.1.88;Name=ybdL;db_xref=COG:COG0436;gene=ybdL;inference=ab initio prediction:Prodigal:002006,similar to AA sequence:UniProtKB:P77806;locus_tag=JHJAFNDM_00388;product=Methionine aminotransferase
SPJX01000710.1	Prodigal:002006	CDS	34982	36067	.	+	0	ID=JHJAFNDM_00389;Name=spuD_1;db_xref=COG:COG0687;gene=spuD_1;inference=ab initio prediction:Prodigal:002006,similar to AA sequence:UniProtKB:Q9I6J1;locus_tag=JHJAFNDM_00389;product=Putrescine-binding periplasmic protein SpuD
SPJX01000710.1	Prodigal:002006	CDS	36158	36886	.	+	0	ID=JHJAFNDM_00390;db_xref=COG:COG2968;inference=ab initio prediction:Prodigal:002006,similar to AA sequence:UniProtKB:Q44642;locus_tag=JHJAFNDM_00390;product=26 kDa periplasmic immunogenic protein
SPJX01000710.1	Prodigal:002006	CDS	37089	37496	.	+	0	ID=JHJAFNDM_00391;inference=ab initio prediction:Prodigal:002006;locus_tag=JHJAFNDM_00391;product=hypothetical protein
SPJX01000710.1	Prodigal:002006	CDS	37576	39567	.	-	0	ID=JHJAFNDM_00392;inference=ab initio prediction:Prodigal:002006;locus_tag=JHJAFNDM_00392;product=hypothetical protein
SPJX01000710.1	Prodigal:002006	CDS	39642	40100	.	-	0	ID=JHJAFNDM_00393;Name=ptsN;db_xref=COG:COG1762;gene=ptsN;inference=ab initio prediction:Prodigal:002006,similar to AA sequence:UniProtKB:P69829;locus_tag=JHJAFNDM_00393;product=Nitrogen regulatory protein
SPJX01000710.1	Prodigal:002006	CDS	40183	40758	.	-	0	ID=JHJAFNDM_00394;Name=yvyD;db_xref=COG:COG1544;gene=yvyD;inference=ab initio prediction:Prodigal:002006,similar to AA sequence:UniProtKB:P28368;locus_tag=JHJAFNDM_00394;product=Ribosome hibernation promotion factor
SPJX01000710.1	Prodigal:002006	CDS	40849	42273	.	-	0	ID=JHJAFNDM_00395;Name=rpoN1;db_xref=COG:COG1508;gene=rpoN1;inference=ab initio prediction:Prodigal:002006,similar to AA sequence:UniProtKB:P30332;locus_tag=JHJAFNDM_00395;product=RNA polymerase sigma-54 factor 1
SPJX01000710.1	Prodigal:002006	CDS	42405	43259	.	-	0	ID=JHJAFNDM_00396;eC_number=3.6.3.-;Name=lptB_3;db_xref=COG:COG1137;gene=lptB_3;inference=ab initio prediction:Prodigal:002006,similar to AA sequence:UniProtKB:P45073;locus_tag=JHJAFNDM_00396;product=Lipopolysaccharide export system ATP-binding protein LptB
SPJX01000710.1	Prodigal:002006	CDS	43305	43928	.	-	0	ID=JHJAFNDM_00397;Name=lptA;gene=lptA;inference=ab initio prediction:Prodigal:002006,protein motif:HAMAP:MF_01914;locus_tag=JHJAFNDM_00397;product=Lipopolysaccharide export system protein LptA
SPJX01000710.1	Prodigal:002006	CDS	43925	44671	.	-	0	ID=JHJAFNDM_00398;inference=ab initio prediction:Prodigal:002006;locus_tag=JHJAFNDM_00398;product=hypothetical protein
SPJX01000710.1	Prodigal:002006	CDS	44800	45414	.	-	0	ID=JHJAFNDM_00399;eC_number=3.1.13.5;Name=rnd_1;gene=rnd_1;inference=ab initio prediction:Prodigal:002006,protein motif:HAMAP:MF_01899;locus_tag=JHJAFNDM_00399;product=Ribonuclease D
SPJX01000710.1	Prodigal:002006	CDS	45535	46044	.	-	0	ID=JHJAFNDM_00400;inference=ab initio prediction:Prodigal:002006;locus_tag=JHJAFNDM_00400;product=hypothetical protein
SPJX01000710.1	Prodigal:002006	CDS	46143	46556	.	-	0	ID=JHJAFNDM_00401;inference=ab initio prediction:Prodigal:002006;locus_tag=JHJAFNDM_00401;product=hypothetical protein
SPJX01000710.1	Prodigal:002006	CDS	46942	47493	.	+	0	ID=JHJAFNDM_00402;Name=ecfG_1;gene=ecfG_1;inference=ab initio prediction:Prodigal:002006,similar to AA sequence:UniProtKB:B3Q6P8;locus_tag=JHJAFNDM_00402;product=ECF RNA polymerase sigma factor EcfG
SPJX01000710.1	Prodigal:002006	CDS	47731	48198	.	-	0	ID=JHJAFNDM_00403;Name=ibpA_1;db_xref=COG:COG0071;gene=ibpA_1;inference=ab initio prediction:Prodigal:002006,similar to AA sequence:UniProtKB:P0C054;locus_tag=JHJAFNDM_00403;product=Small heat shock protein IbpA
SPJX01000710.1	Prodigal:002006	CDS	48464	48628	.	+	0	ID=JHJAFNDM_00404;inference=ab initio prediction:Prodigal:002006;locus_tag=JHJAFNDM_00404;product=hypothetical protein
SPJX01000710.1	Prodigal:002006	CDS	48629	49528	.	-	0	ID=JHJAFNDM_00405;inference=ab initio prediction:Prodigal:002006;locus_tag=JHJAFNDM_00405;product=hypothetical protein
SPJX01000710.1	Prodigal:002006	CDS	49892	52060	.	+	0	ID=JHJAFNDM_00406;inference=ab initio prediction:Prodigal:002006;locus_tag=JHJAFNDM_00406;product=hypothetical protein
SPJX01000710.1	Prodigal:002006	CDS	52163	52903	.	-	0	ID=JHJAFNDM_00407;inference=ab initio prediction:Prodigal:002006;locus_tag=JHJAFNDM_00407;product=hypothetical protein
SPJX01000710.1	Prodigal:002006	CDS	53007	53537	.	-	0	ID=JHJAFNDM_00408;Name=hutX_1;db_xref=COG:COG3721;gene=hutX_1;inference=ab initio prediction:Prodigal:002006,similar to AA sequence:UniProtKB:Q9KL40;locus_tag=JHJAFNDM_00408;product=Intracellular heme transport protein HutX
SPJX01000710.1	Prodigal:002006	CDS	53537	53872	.	-	0	ID=JHJAFNDM_00409;eC_number=1.14.14.18;Name=isdG;gene=isdG;inference=ab initio prediction:Prodigal:002006,protein motif:HAMAP:MF_01272;locus_tag=JHJAFNDM_00409;product=Heme oxygenase (staphylobilin-producing)
SPJX01000710.1	Prodigal:002006	CDS	53912	56065	.	-	0	ID=JHJAFNDM_00410;Name=hemR;db_xref=COG:COG1629;gene=hemR;inference=ab initio prediction:Prodigal:002006,similar to AA sequence:UniProtKB:P31499;locus_tag=JHJAFNDM_00410;product=Hemin receptor
SPJX01000710.1	Prodigal:002006	CDS	56309	56476	.	+	0	ID=JHJAFNDM_00411;inference=ab initio prediction:Prodigal:002006;locus_tag=JHJAFNDM_00411;product=hypothetical protein
SPJX01000710.1	Prodigal:002006	CDS	56487	57356	.	+	0	ID=JHJAFNDM_00412;Name=hmuT;db_xref=COG:COG4558;gene=hmuT;inference=ab initio prediction:Prodigal:002006,similar to AA sequence:UniProtKB:Q56991;locus_tag=JHJAFNDM_00412;product=Hemin-binding periplasmic protein HmuT
SPJX01000710.1	Prodigal:002006	CDS	57353	58420	.	+	0	ID=JHJAFNDM_00413;Name=hmuU_2;db_xref=COG:COG0609;gene=hmuU_2;inference=ab initio prediction:Prodigal:002006,similar to AA sequence:UniProtKB:Q56992;locus_tag=JHJAFNDM_00413;product=Hemin transport system permease protein HmuU
SPJX01000710.1	Prodigal:002006	CDS	58417	59208	.	+	0	ID=JHJAFNDM_00414;eC_number=3.6.3.-;Name=hmuV_2;db_xref=COG:COG4559;gene=hmuV_2;inference=ab initio prediction:Prodigal:002006,similar to AA sequence:UniProtKB:Q56993;locus_tag=JHJAFNDM_00414;product=Hemin import ATP-binding protein HmuV
SPJX01000710.1	Prodigal:002006	CDS	59308	59940	.	+	0	ID=JHJAFNDM_00415;inference=ab initio prediction:Prodigal:002006;locus_tag=JHJAFNDM_00415;product=hypothetical protein
SPJX01000710.1	Prodigal:002006	CDS	59940	60734	.	+	0	ID=JHJAFNDM_00416;inference=ab initio prediction:Prodigal:002006;locus_tag=JHJAFNDM_00416;product=hypothetical protein
SPJX01000710.1	Prodigal:002006	CDS	60961	63828	.	+	0	ID=JHJAFNDM_00417;eC_number=6.3.2.29;Name=cphA_1;gene=cphA_1;inference=ab initio prediction:Prodigal:002006,similar to AA sequence:UniProtKB:P56947;locus_tag=JHJAFNDM_00417;product=Cyanophycin synthetase
SPJX01000710.1	Prodigal:002006	CDS	63941	64792	.	+	0	ID=JHJAFNDM_00418;eC_number=3.4.15.6;Name=cphB;gene=cphB;inference=ab initio prediction:Prodigal:002006,similar to AA sequence:UniProtKB:P73832;locus_tag=JHJAFNDM_00418;product=Cyanophycinase
SPJX01000710.1	Prodigal:002006	CDS	64899	65189	.	+	0	ID=JHJAFNDM_00419;inference=ab initio prediction:Prodigal:002006;locus_tag=JHJAFNDM_00419;product=hypothetical protein
SPJX01000710.1	Prodigal:002006	CDS	65880	66551	.	-	0	ID=JHJAFNDM_00420;inference=ab initio prediction:Prodigal:002006;locus_tag=JHJAFNDM_00420;product=hypothetical protein
SPJX01000710.1	Prodigal:002006	CDS	67116	67424	.	-	0	ID=JHJAFNDM_00421;inference=ab initio prediction:Prodigal:002006;locus_tag=JHJAFNDM_00421;product=hypothetical protein
SPJX01000710.1	Prodigal:002006	CDS	67437	72989	.	-	0	ID=JHJAFNDM_00422;inference=ab initio prediction:Prodigal:002006;locus_tag=JHJAFNDM_00422;product=hypothetical protein
SPJX01000710.1	Prodigal:002006	CDS	72989	82537	.	-	0	ID=JHJAFNDM_00423;inference=ab initio prediction:Prodigal:002006;locus_tag=JHJAFNDM_00423;product=hypothetical protein
SPJX01000710.1	Prodigal:002006	CDS	82723	82950	.	+	0	ID=JHJAFNDM_00424;inference=ab initio prediction:Prodigal:002006;locus_tag=JHJAFNDM_00424;product=hypothetical protein
SPJX01000710.1	Prodigal:002006	CDS	82972	83226	.	+	0	ID=JHJAFNDM_00425;inference=ab initio prediction:Prodigal:002006;locus_tag=JHJAFNDM_00425;product=hypothetical protein
SPJX01000710.1	Prodigal:002006	CDS	83375	84043	.	+	0	ID=JHJAFNDM_00426;inference=ab initio prediction:Prodigal:002006;locus_tag=JHJAFNDM_00426;product=hypothetical protein
SPJX01000710.1	Prodigal:002006	CDS	84564	85739	.	+	0	ID=JHJAFNDM_00427;inference=ab initio prediction:Prodigal:002006;locus_tag=JHJAFNDM_00427;product=hypothetical protein
SPJX01000710.1	Prodigal:002006	CDS	86020	87063	.	-	0	ID=JHJAFNDM_00428;eC_number=1.1.98.2;Name=fgd_1;gene=fgd_1;inference=ab initio prediction:Prodigal:002006,protein motif:HAMAP:MF_02123;locus_tag=JHJAFNDM_00428;product=F420-dependent glucose-6-phosphate dehydrogenase
SPJX01000710.1	Prodigal:002006	CDS	87097	88437	.	-	0	ID=JHJAFNDM_00429;inference=ab initio prediction:Prodigal:002006;locus_tag=JHJAFNDM_00429;product=hypothetical protein
SPJX01000710.1	Prodigal:002006	CDS	89259	89780	.	-	0	ID=JHJAFNDM_00430;inference=ab initio prediction:Prodigal:002006;locus_tag=JHJAFNDM_00430;product=hypothetical protein
SPJX01000710.1	Prodigal:002006	CDS	90151	93669	.	+	0	ID=JHJAFNDM_00431;Name=uvrB_1;gene=uvrB_1;inference=ab initio prediction:Prodigal:002006,protein motif:HAMAP:MF_00204;locus_tag=JHJAFNDM_00431;product=UvrABC system protein B
SPJX01000710.1	Prodigal:002006	CDS	94327	95322	.	-	0	ID=JHJAFNDM_00432;inference=ab initio prediction:Prodigal:002006;locus_tag=JHJAFNDM_00432;product=hypothetical protein
SPJX01000710.1	Prodigal:002006	CDS	95558	97174	.	-	0	ID=JHJAFNDM_00433;inference=ab initio prediction:Prodigal:002006;locus_tag=JHJAFNDM_00433;product=hypothetical protein
SPJX01000710.1	Prodigal:002006	CDS	97178	100294	.	-	0	ID=JHJAFNDM_00434;eC_number=3.6.4.-;Name=rapA;gene=rapA;inference=ab initio prediction:Prodigal:002006,protein motif:HAMAP:MF_01821;locus_tag=JHJAFNDM_00434;product=RNA polymerase-associated protein RapA
SPJX01000710.1	Prodigal:002006	CDS	100363	104073	.	-	0	ID=JHJAFNDM_00435;eC_number=3.6.4.12;Name=recD2_1;gene=recD2_1;inference=ab initio prediction:Prodigal:002006,protein motif:HAMAP:MF_01488;locus_tag=JHJAFNDM_00435;product=ATP-dependent RecD-like DNA helicase
SPJX01000710.1	Prodigal:002006	CDS	104371	104598	.	+	0	ID=JHJAFNDM_00436;inference=ab initio prediction:Prodigal:002006;locus_tag=JHJAFNDM_00436;product=hypothetical protein
SPJX01000710.1	Prodigal:002006	CDS	104825	105454	.	+	0	ID=JHJAFNDM_00437;inference=ab initio prediction:Prodigal:002006;locus_tag=JHJAFNDM_00437;product=hypothetical protein
SPJX01000710.1	Prodigal:002006	CDS	106021	107346	.	-	0	ID=JHJAFNDM_00438;inference=ab initio prediction:Prodigal:002006;locus_tag=JHJAFNDM_00438;product=hypothetical protein
SPJX01000710.1	Prodigal:002006	CDS	107426	108595	.	-	0	ID=JHJAFNDM_00439;inference=ab initio prediction:Prodigal:002006;locus_tag=JHJAFNDM_00439;product=hypothetical protein
SPJX01000710.1	Prodigal:002006	CDS	109243	110358	.	+	0	ID=JHJAFNDM_00440;inference=ab initio prediction:Prodigal:002006;locus_tag=JHJAFNDM_00440;product=hypothetical protein
SPJX01000710.1	Prodigal:002006	CDS	110452	110802	.	+	0	ID=JHJAFNDM_00441;inference=ab initio prediction:Prodigal:002006;locus_tag=JHJAFNDM_00441;product=hypothetical protein
SPJX01000710.1	Prodigal:002006	CDS	110799	111728	.	+	0	ID=JHJAFNDM_00442;eC_number=3.2.2.19;Name=tri1_1;db_xref=COG:COG1397;gene=tri1_1;inference=ab initio prediction:Prodigal:002006,similar to AA sequence:UniProtKB:A8GG79;locus_tag=JHJAFNDM_00442;product=ADP-ribosylarginine hydrolase Tri1
SPJX01000710.1	Prodigal:002006	CDS	112344	113336	.	-	0	ID=JHJAFNDM_00443;eC_number=3.2.2.19;Name=tri1_2;db_xref=COG:COG1397;gene=tri1_2;inference=ab initio prediction:Prodigal:002006,similar to AA sequence:UniProtKB:A8GG79;locus_tag=JHJAFNDM_00443;product=ADP-ribosylarginine hydrolase Tri1
SPJX01000710.1	Prodigal:002006	CDS	113476	114084	.	+	0	ID=JHJAFNDM_00444;inference=ab initio prediction:Prodigal:002006;locus_tag=JHJAFNDM_00444;product=hypothetical protein
SPJX01000710.1	Prodigal:002006	CDS	114127	114432	.	-	0	ID=JHJAFNDM_00445;inference=ab initio prediction:Prodigal:002006;locus_tag=JHJAFNDM_00445;product=hypothetical protein
SPJX01000710.1	Prodigal:002006	CDS	114707	120622	.	-	0	ID=JHJAFNDM_00446;eC_number=3.6.4.13;Name=srmB_1;gene=srmB_1;inference=ab initio prediction:Prodigal:002006,protein motif:HAMAP:MF_00967;locus_tag=JHJAFNDM_00446;product=ATP-dependent RNA helicase SrmB
SPJX01000710.1	Prodigal:002006	CDS	120619	123747	.	-	0	ID=JHJAFNDM_00447;inference=ab initio prediction:Prodigal:002006;locus_tag=JHJAFNDM_00447;product=hypothetical protein
SPJX01000710.1	Prodigal:002006	CDS	124148	126229	.	-	0	ID=JHJAFNDM_00448;eC_number=3.6.4.13;Name=cshA;gene=cshA;inference=ab initio prediction:Prodigal:002006,protein motif:HAMAP:MF_01493;locus_tag=JHJAFNDM_00448;product=DEAD-box ATP-dependent RNA helicase CshA
SPJX01000710.1	Prodigal:002006	CDS	126226	127542	.	-	0	ID=JHJAFNDM_00449;inference=ab initio prediction:Prodigal:002006;locus_tag=JHJAFNDM_00449;product=hypothetical protein
SPJX01000710.1	Prodigal:002006	CDS	127539	130223	.	-	0	ID=JHJAFNDM_00450;inference=ab initio prediction:Prodigal:002006;locus_tag=JHJAFNDM_00450;product=hypothetical protein
SPJX01000710.1	Prodigal:002006	CDS	130220	133945	.	-	0	ID=JHJAFNDM_00451;inference=ab initio prediction:Prodigal:002006;locus_tag=JHJAFNDM_00451;product=hypothetical protein
SPJX01000710.1	Prodigal:002006	CDS	133942	137682	.	-	0	ID=JHJAFNDM_00452;inference=ab initio prediction:Prodigal:002006;locus_tag=JHJAFNDM_00452;product=hypothetical protein
SPJX01000710.1	Prodigal:002006	CDS	137776	141936	.	-	0	ID=JHJAFNDM_00453;eC_number=2.7.11.1;Name=pknD_1;gene=pknD_1;inference=ab initio prediction:Prodigal:002006,protein motif:HAMAP:MF_01957;locus_tag=JHJAFNDM_00453;product=Serine/threonine-protein kinase PknD
SPJX01000710.1	Prodigal:002006	CDS	142260	143048	.	+	0	ID=JHJAFNDM_00454;inference=ab initio prediction:Prodigal:002006;locus_tag=JHJAFNDM_00454;product=hypothetical protein
SPJX01000710.1	Prodigal:002006	CDS	143867	148201	.	-	0	ID=JHJAFNDM_00455;inference=ab initio prediction:Prodigal:002006;locus_tag=JHJAFNDM_00455;product=hypothetical protein
SPJX01000710.1	Aragorn:001002	tRNA	148587	148663	.	+	.	ID=JHJAFNDM_00456;inference=COORDINATES:profile:Aragorn:001002;locus_tag=JHJAFNDM_00456;product=tRNA-Cys(gca)
SPJX01000710.1	Prodigal:002006	CDS	149133	150770	.	-	0	ID=JHJAFNDM_00457;Name=xerC_1;gene=xerC_1;inference=ab initio prediction:Prodigal:002006,protein motif:HAMAP:MF_01808;locus_tag=JHJAFNDM_00457;product=Tyrosine recombinase XerC
SPJX01000710.1	Aragorn:001002	tRNA	150856	150940	.	-	.	ID=JHJAFNDM_00458;inference=COORDINATES:profile:Aragorn:001002;locus_tag=JHJAFNDM_00458;product=tRNA-Leu(cag)
SPJX01000710.1	Prodigal:002006	CDS	151154	152269	.	+	0	ID=JHJAFNDM_00459;inference=ab initio prediction:Prodigal:002006;locus_tag=JHJAFNDM_00459;product=hypothetical protein
SPJX01000710.1	Prodigal:002006	CDS	152266	152997	.	-	0	ID=JHJAFNDM_00460;Name=cysZ;gene=cysZ;inference=ab initio prediction:Prodigal:002006,protein motif:HAMAP:MF_00468;locus_tag=JHJAFNDM_00460;product=Sulfate transporter CysZ
SPJX01000710.1	Prodigal:002006	CDS	153162	154433	.	+	0	ID=JHJAFNDM_00461;eC_number=2.4.2.59;Name=thi4_1;gene=thi4_1;inference=ab initio prediction:Prodigal:002006,protein motif:HAMAP:MF_00304;locus_tag=JHJAFNDM_00461;product=Thiamine thiazole synthase
SPJX01000710.1	Prodigal:002006	CDS	154425	154718	.	-	0	ID=JHJAFNDM_00462;inference=ab initio prediction:Prodigal:002006;locus_tag=JHJAFNDM_00462;product=hypothetical protein
SPJX01000710.1	Prodigal:002006	CDS	154719	155441	.	-	0	ID=JHJAFNDM_00463;Name=fnr_1;db_xref=COG:COG0664;gene=fnr_1;inference=ab initio prediction:Prodigal:002006,similar to AA sequence:UniProtKB:Q9EXQ1;locus_tag=JHJAFNDM_00463;product=Anaerobic regulatory protein
SPJX01000710.1	Prodigal:002006	CDS	155771	156868	.	-	0	ID=JHJAFNDM_00464;eC_number=1.1.1.29;inference=ab initio prediction:Prodigal:002006,similar to AA sequence:UniProtKB:P36234;locus_tag=JHJAFNDM_00464;product=Glycerate dehydrogenase
SPJX01000710.1	Prodigal:002006	CDS	156927	157475	.	+	0	ID=JHJAFNDM_00465;inference=ab initio prediction:Prodigal:002006;locus_tag=JHJAFNDM_00465;product=hypothetical protein
SPJX01000710.1	Prodigal:002006	CDS	157565	157711	.	+	0	ID=JHJAFNDM_00466;inference=ab initio prediction:Prodigal:002006;locus_tag=JHJAFNDM_00466;product=hypothetical protein
SPJX01000710.1	Prodigal:002006	CDS	157719	158597	.	-	0	ID=JHJAFNDM_00467;Name=eamA_1;db_xref=COG:COG0697;gene=eamA_1;inference=ab initio prediction:Prodigal:002006,similar to AA sequence:UniProtKB:P31125;locus_tag=JHJAFNDM_00467;product=putative amino-acid metabolite efflux pump
SPJX01000710.1	Prodigal:002006	CDS	158771	159244	.	-	0	ID=JHJAFNDM_00468;inference=ab initio prediction:Prodigal:002006;locus_tag=JHJAFNDM_00468;product=hypothetical protein
SPJX01000710.1	Prodigal:002006	CDS	159495	160016	.	+	0	ID=JHJAFNDM_00469;eC_number=4.2.1.59;Name=fabA;db_xref=COG:COG0764;gene=fabA;inference=ab initio prediction:Prodigal:002006,similar to AA sequence:UniProtKB:O33877;locus_tag=JHJAFNDM_00469;product=3-hydroxydecanoyl-[acyl-carrier-protein] dehydratase
SPJX01000710.1	Prodigal:002006	CDS	160247	161470	.	+	0	ID=JHJAFNDM_00470;eC_number=2.3.1.41;Name=fabB;gene=fabB;inference=ab initio prediction:Prodigal:002006,similar to AA sequence:UniProtKB:Q02K94;locus_tag=JHJAFNDM_00470;product=3-oxoacyl-[acyl-carrier-protein] synthase 1
SPJX01000710.1	Prodigal:002006	CDS	161530	162456	.	+	0	ID=JHJAFNDM_00471;eC_number=1.3.1.9;Name=fabI_1;db_xref=COG:COG0623;gene=fabI_1;inference=ab initio prediction:Prodigal:002006,similar to AA sequence:UniProtKB:P16657;locus_tag=JHJAFNDM_00471;product=Enoyl-[acyl-carrier-protein] reductase [NADH] FabI
SPJX01000710.1	Prodigal:002006	CDS	162476	163378	.	-	0	ID=JHJAFNDM_00472;eC_number=2.1.1.77;Name=pcm_1;gene=pcm_1;inference=ab initio prediction:Prodigal:002006,protein motif:HAMAP:MF_00090;locus_tag=JHJAFNDM_00472;product=Protein-L-isoaspartate O-methyltransferase
SPJX01000710.1	Prodigal:002006	CDS	163567	164193	.	+	0	ID=JHJAFNDM_00473;inference=ab initio prediction:Prodigal:002006;locus_tag=JHJAFNDM_00473;product=hypothetical protein
SPJX01000710.1	Prodigal:002006	CDS	164247	165770	.	+	0	ID=JHJAFNDM_00474;Name=murJ_1;db_xref=COG:COG0728;gene=murJ_1;inference=ab initio prediction:Prodigal:002006,similar to AA sequence:UniProtKB:P37169;locus_tag=JHJAFNDM_00474;product=putative lipid II flippase MurJ
SPJX01000710.1	Prodigal:002006	CDS	165876	166916	.	+	0	ID=JHJAFNDM_00475;eC_number=6.1.1.2;Name=trpS;db_xref=COG:COG0180;gene=trpS;inference=ab initio prediction:Prodigal:002006,similar to AA sequence:UniProtKB:P43835;locus_tag=JHJAFNDM_00475;product=Tryptophan--tRNA ligase
SPJX01000710.1	Prodigal:002006	CDS	167068	167565	.	+	0	ID=JHJAFNDM_00476;inference=ab initio prediction:Prodigal:002006;locus_tag=JHJAFNDM_00476;product=hypothetical protein
SPJX01000710.1	Prodigal:002006	CDS	167747	168307	.	+	0	ID=JHJAFNDM_00477;Name=nfuA;gene=nfuA;inference=ab initio prediction:Prodigal:002006,protein motif:HAMAP:MF_01637;locus_tag=JHJAFNDM_00477;product=Fe/S biogenesis protein NfuA
SPJX01000710.1	Prodigal:002006	CDS	168473	169063	.	+	0	ID=JHJAFNDM_00478;eC_number=1.1.1.298;Name=rutE;db_xref=COG:COG0778;gene=rutE;inference=ab initio prediction:Prodigal:002006,similar to AA sequence:UniProtKB:P75894;locus_tag=JHJAFNDM_00478;product=putative malonic semialdehyde reductase RutE
SPJX01000710.1	Prodigal:002006	CDS	169241	169627	.	+	0	ID=JHJAFNDM_00479;inference=ab initio prediction:Prodigal:002006;locus_tag=JHJAFNDM_00479;product=hypothetical protein
SPJX01000710.1	Prodigal:002006	CDS	169723	170409	.	+	0	ID=JHJAFNDM_00480;eC_number=2.3.1.234;Name=OSGEPL1;gene=OSGEPL1;inference=ab initio prediction:Prodigal:002006,protein motif:HAMAP:MF_01445;locus_tag=JHJAFNDM_00480;product=tRNA N6-adenosine threonylcarbamoyltransferase%2C mitochondrial
SPJX01000710.1	Prodigal:002006	CDS	170406	170891	.	+	0	ID=JHJAFNDM_00481;eC_number=2.3.1.266;Name=rimI;db_xref=COG:COG0456;gene=rimI;inference=ab initio prediction:Prodigal:002006,similar to AA sequence:UniProtKB:P0A944;locus_tag=JHJAFNDM_00481;product=[Ribosomal protein S18]-alanine N-acetyltransferase
SPJX01000710.1	Prodigal:002006	CDS	171052	171507	.	+	0	ID=JHJAFNDM_00482;Name=fur;db_xref=COG:COG0735;gene=fur;inference=ab initio prediction:Prodigal:002006,similar to AA sequence:UniProtKB:O07315;locus_tag=JHJAFNDM_00482;product=Ferric uptake regulation protein
SPJX01000710.1	Prodigal:002006	CDS	171504	172271	.	+	0	ID=JHJAFNDM_00483;inference=ab initio prediction:Prodigal:002006;locus_tag=JHJAFNDM_00483;product=hypothetical protein
SPJX01000710.1	Prodigal:002006	CDS	172421	173104	.	+	0	ID=JHJAFNDM_00484;Name=ligF;gene=ligF;inference=ab initio prediction:Prodigal:002006,similar to AA sequence:UniProtKB:P30347;locus_tag=JHJAFNDM_00484;product=Protein LigF
SPJX01000710.1	Prodigal:002006	CDS	173198	174556	.	+	0	ID=JHJAFNDM_00485;eC_number=2.8.4.3;Name=miaB;db_xref=COG:COG0621;gene=miaB;inference=ab initio prediction:Prodigal:002006,similar to AA sequence:UniProtKB:P0AEI1;locus_tag=JHJAFNDM_00485;product=tRNA-2-methylthio-N(6)-dimethylallyladenosine synthase
SPJX01000710.1	Prodigal:002006	CDS	174622	175716	.	+	0	ID=JHJAFNDM_00486;db_xref=COG:COG1702;inference=ab initio prediction:Prodigal:002006,similar to AA sequence:UniProtKB:P9WIA3;locus_tag=JHJAFNDM_00486;product=PhoH-like protein
SPJX01000710.1	Prodigal:002006	CDS	175713	176189	.	+	0	ID=JHJAFNDM_00487;eC_number=3.1.-.-;Name=ybeY;db_xref=COG:COG0319;gene=ybeY;inference=ab initio prediction:Prodigal:002006,similar to AA sequence:UniProtKB:P71335;locus_tag=JHJAFNDM_00487;product=Endoribonuclease YbeY
SPJX01000710.1	Prodigal:002006	CDS	176221	177249	.	+	0	ID=JHJAFNDM_00488;inference=ab initio prediction:Prodigal:002006;locus_tag=JHJAFNDM_00488;product=hypothetical protein
SPJX01000710.1	Prodigal:002006	CDS	177257	178948	.	+	0	ID=JHJAFNDM_00489;eC_number=2.3.1.269;Name=lnt;db_xref=COG:COG0815;gene=lnt;inference=ab initio prediction:Prodigal:002006,similar to AA sequence:UniProtKB:P23930;locus_tag=JHJAFNDM_00489;product=Apolipoprotein N-acyltransferase
SPJX01000710.1	Prodigal:002006	CDS	178920	179333	.	+	0	ID=JHJAFNDM_00490;inference=ab initio prediction:Prodigal:002006;locus_tag=JHJAFNDM_00490;product=hypothetical protein
SPJX01000710.1	Prodigal:002006	CDS	179436	180614	.	+	0	ID=JHJAFNDM_00491;eC_number=2.5.1.6;Name=metK_2;db_xref=COG:COG0192;gene=metK_2;inference=ab initio prediction:Prodigal:002006,similar to AA sequence:UniProtKB:P0A817;locus_tag=JHJAFNDM_00491;product=S-adenosylmethionine synthase
SPJX01000710.1	Prodigal:002006	CDS	180620	181303	.	+	0	ID=JHJAFNDM_00492;eC_number=2.1.1.33;Name=trmB;db_xref=COG:COG0220;gene=trmB;inference=ab initio prediction:Prodigal:002006,similar to AA sequence:UniProtKB:P0A8I5;locus_tag=JHJAFNDM_00492;product=tRNA (guanine-N(7)-)-methyltransferase
SPJX01000710.1	Prodigal:002006	CDS	181309	182010	.	-	0	ID=JHJAFNDM_00493;eC_number=3.6.3.-;Name=lolD_1;db_xref=COG:COG1136;gene=lolD_1;inference=ab initio prediction:Prodigal:002006,similar to AA sequence:UniProtKB:O66646;locus_tag=JHJAFNDM_00493;product=Lipoprotein-releasing system ATP-binding protein LolD
SPJX01000710.1	Prodigal:002006	CDS	182007	183254	.	-	0	ID=JHJAFNDM_00494;Name=lolC;db_xref=COG:COG4591;gene=lolC;inference=ab initio prediction:Prodigal:002006,similar to AA sequence:UniProtKB:P0ADC3;locus_tag=JHJAFNDM_00494;product=Lipoprotein-releasing system transmembrane protein LolC
SPJX01000710.1	Prodigal:002006	CDS	183259	184257	.	-	0	ID=JHJAFNDM_00495;Name=macA_1;db_xref=COG:COG0845;gene=macA_1;inference=ab initio prediction:Prodigal:002006,similar to AA sequence:UniProtKB:P75830;locus_tag=JHJAFNDM_00495;product=Macrolide export protein MacA
SPJX01000710.1	Prodigal:002006	CDS	184501	185124	.	+	0	ID=JHJAFNDM_00496;Name=rimP;gene=rimP;inference=ab initio prediction:Prodigal:002006,protein motif:HAMAP:MF_01077;locus_tag=JHJAFNDM_00496;product=Ribosome maturation factor RimP
SPJX01000710.1	Prodigal:002006	CDS	185137	186756	.	+	0	ID=JHJAFNDM_00497;Name=nusA;db_xref=COG:COG0195;gene=nusA;inference=ab initio prediction:Prodigal:002006,similar to AA sequence:UniProtKB:Q83BS0;locus_tag=JHJAFNDM_00497;product=Transcription termination/antitermination protein NusA
SPJX01000710.1	Prodigal:002006	CDS	186787	187458	.	+	0	ID=JHJAFNDM_00498;inference=ab initio prediction:Prodigal:002006;locus_tag=JHJAFNDM_00498;product=hypothetical protein
SPJX01000710.1	Prodigal:002006	CDS	187455	190493	.	+	0	ID=JHJAFNDM_00499;Name=infB;gene=infB;inference=ab initio prediction:Prodigal:002006,protein motif:HAMAP:MF_00100_B;locus_tag=JHJAFNDM_00499;product=Translation initiation factor IF-2
SPJX01000710.1	Prodigal:002006	CDS	190646	191074	.	+	0	ID=JHJAFNDM_00500;Name=rbfA;db_xref=COG:COG0858;gene=rbfA;inference=ab initio prediction:Prodigal:002006,similar to AA sequence:UniProtKB:P0A7G2;locus_tag=JHJAFNDM_00500;product=30S ribosome-binding factor
SPJX01000710.1	Prodigal:002006	CDS	191080	192012	.	+	0	ID=JHJAFNDM_00501;eC_number=5.4.99.25;Name=truB;db_xref=COG:COG0130;gene=truB;inference=ab initio prediction:Prodigal:002006,similar to AA sequence:UniProtKB:P60340;locus_tag=JHJAFNDM_00501;product=tRNA pseudouridine synthase B
SPJX01000710.1	Prodigal:002006	CDS	192140	192685	.	-	0	ID=JHJAFNDM_00502;Name=yciE_1;db_xref=COG:COG3685;gene=yciE_1;inference=ab initio prediction:Prodigal:002006,similar to AA sequence:UniProtKB:P21363;locus_tag=JHJAFNDM_00502;product=Protein YciE
SPJX01000710.1	Prodigal:002006	CDS	193000	193269	.	+	0	ID=JHJAFNDM_00503;Name=rpsO;db_xref=COG:COG0184;gene=rpsO;inference=ab initio prediction:Prodigal:002006,similar to AA sequence:UniProtKB:Q6NCN7;locus_tag=JHJAFNDM_00503;product=30S ribosomal protein S15
SPJX01000710.1	Prodigal:002006	CDS	193565	195745	.	+	0	ID=JHJAFNDM_00504;eC_number=2.7.7.8;Name=pnp;db_xref=COG:COG1185;gene=pnp;inference=ab initio prediction:Prodigal:002006,similar to AA sequence:UniProtKB:Q9AC32;locus_tag=JHJAFNDM_00504;product=Polyribonucleotide nucleotidyltransferase
SPJX01000710.1	Prodigal:002006	CDS	195819	196250	.	-	0	ID=JHJAFNDM_00505;Name=sbmC;gene=sbmC;inference=ab initio prediction:Prodigal:002006,protein motif:HAMAP:MF_01896;locus_tag=JHJAFNDM_00505;product=DNA gyrase inhibitor
SPJX01000710.1	Prodigal:002006	CDS	196405	196770	.	+	0	ID=JHJAFNDM_00506;inference=ab initio prediction:Prodigal:002006;locus_tag=JHJAFNDM_00506;product=hypothetical protein
SPJX01000710.1	Prodigal:002006	CDS	196745	197776	.	-	0	ID=JHJAFNDM_00507;inference=ab initio prediction:Prodigal:002006;locus_tag=JHJAFNDM_00507;product=hypothetical protein
SPJX01000710.1	Prodigal:002006	CDS	197908	198522	.	+	0	ID=JHJAFNDM_00508;inference=ab initio prediction:Prodigal:002006;locus_tag=JHJAFNDM_00508;product=hypothetical protein
SPJX01000710.1	Prodigal:002006	CDS	198591	198941	.	+	0	ID=JHJAFNDM_00509;eC_number=3.5.99.10;Name=yabJ_1;db_xref=COG:COG0251;gene=yabJ_1;inference=ab initio prediction:Prodigal:002006,similar to AA sequence:UniProtKB:P37552;locus_tag=JHJAFNDM_00509;product=2-iminobutanoate/2-iminopropanoate deaminase
SPJX01000710.1	Prodigal:002006	CDS	199034	200455	.	+	0	ID=JHJAFNDM_00510;inference=ab initio prediction:Prodigal:002006;locus_tag=JHJAFNDM_00510;product=hypothetical protein
SPJX01000710.1	Prodigal:002006	CDS	200548	200994	.	-	0	ID=JHJAFNDM_00511;inference=ab initio prediction:Prodigal:002006;locus_tag=JHJAFNDM_00511;product=hypothetical protein
SPJX01000710.1	Prodigal:002006	CDS	201076	201852	.	-	0	ID=JHJAFNDM_00512;eC_number=4.2.99.18;Name=nth_1;db_xref=COG:COG0177;gene=nth_1;inference=ab initio prediction:Prodigal:002006,similar to AA sequence:UniProtKB:P0AB83;locus_tag=JHJAFNDM_00512;product=Endonuclease III
SPJX01000710.1	Prodigal:002006	CDS	201951	203261	.	-	0	ID=JHJAFNDM_00513;Name=hslU;db_xref=COG:COG1220;gene=hslU;inference=ab initio prediction:Prodigal:002006,similar to AA sequence:UniProtKB:P0A6H5;locus_tag=JHJAFNDM_00513;product=ATP-dependent protease ATPase subunit HslU
SPJX01000710.1	Prodigal:002006	CDS	203375	204067	.	-	0	ID=JHJAFNDM_00514;eC_number=3.4.25.2;Name=hslV;gene=hslV;inference=ab initio prediction:Prodigal:002006,protein motif:HAMAP:MF_00248;locus_tag=JHJAFNDM_00514;product=ATP-dependent protease subunit HslV
SPJX01000710.1	Prodigal:002006	CDS	204069	204656	.	+	0	ID=JHJAFNDM_00515;eC_number=4.2.1.19;Name=hisB;db_xref=COG:COG0131;gene=hisB;inference=ab initio prediction:Prodigal:002006,similar to AA sequence:UniProtKB:A0QX83;locus_tag=JHJAFNDM_00515;product=Imidazoleglycerol-phosphate dehydratase
SPJX01000710.1	Prodigal:002006	CDS	204784	205278	.	+	0	ID=JHJAFNDM_00516;inference=ab initio prediction:Prodigal:002006;locus_tag=JHJAFNDM_00516;product=hypothetical protein
SPJX01000710.1	Prodigal:002006	CDS	205275	205925	.	+	0	ID=JHJAFNDM_00517;eC_number=4.3.2.10;Name=hisH;db_xref=COG:COG0118;gene=hisH;inference=ab initio prediction:Prodigal:002006,similar to AA sequence:UniProtKB:Q7SIC0;locus_tag=JHJAFNDM_00517;product=Imidazole glycerol phosphate synthase subunit HisH
SPJX01000710.1	Prodigal:002006	CDS	205922	206665	.	+	0	ID=JHJAFNDM_00518;eC_number=5.3.1.16;Name=hisA;db_xref=COG:COG0106;gene=hisA;inference=ab initio prediction:Prodigal:002006,similar to AA sequence:UniProtKB:A1R562;locus_tag=JHJAFNDM_00518;product=1-(5-phosphoribosyl)-5-[(5-phosphoribosylamino)methylideneamino] imidazole-4-carboxamide isomerase
SPJX01000710.1	Prodigal:002006	CDS	206665	207468	.	+	0	ID=JHJAFNDM_00519;eC_number=4.3.2.10;Name=hisF;db_xref=COG:COG0107;gene=hisF;inference=ab initio prediction:Prodigal:002006,similar to AA sequence:UniProtKB:Q7SIB9;locus_tag=JHJAFNDM_00519;product=Imidazole glycerol phosphate synthase subunit HisF
SPJX01000710.1	Prodigal:002006	CDS	207521	208270	.	+	0	ID=JHJAFNDM_00520;eC_number=3.4.11.18;Name=mapB;db_xref=COG:COG0024;gene=mapB;inference=ab initio prediction:Prodigal:002006,similar to AA sequence:UniProtKB:O34484;locus_tag=JHJAFNDM_00520;product=Methionine aminopeptidase 2
SPJX01000710.1	Prodigal:002006	CDS	208278	208598	.	+	0	ID=JHJAFNDM_00521;eC_number=3.6.1.31;Name=hisE;gene=hisE;inference=ab initio prediction:Prodigal:002006,protein motif:HAMAP:MF_01020;locus_tag=JHJAFNDM_00521;product=Phosphoribosyl-ATP pyrophosphatase
SPJX01000710.1	Prodigal:002006	CDS	208633	209607	.	+	0	ID=JHJAFNDM_00522;eC_number=2.7.1.33;Name=coaA;gene=coaA;inference=ab initio prediction:Prodigal:002006,similar to AA sequence:UniProtKB:B5XYG3;locus_tag=JHJAFNDM_00522;product=Pantothenate kinase
SPJX01000710.1	Prodigal:002006	CDS	209661	210182	.	+	0	ID=JHJAFNDM_00523;inference=ab initio prediction:Prodigal:002006;locus_tag=JHJAFNDM_00523;product=hypothetical protein
SPJX01000710.1	Prodigal:002006	CDS	210240	211241	.	-	0	ID=JHJAFNDM_00524;eC_number=2.7.1.15;Name=RBKS_1;gene=RBKS_1;inference=ab initio prediction:Prodigal:002006,protein motif:HAMAP:MF_01987;locus_tag=JHJAFNDM_00524;product=Ribokinase
SPJX01000710.1	Prodigal:002006	CDS	211315	211722	.	-	0	ID=JHJAFNDM_00525;inference=ab initio prediction:Prodigal:002006;locus_tag=JHJAFNDM_00525;product=hypothetical protein
SPJX01000710.1	Prodigal:002006	CDS	211727	212302	.	-	0	ID=JHJAFNDM_00526;eC_number=3.1.-.-;Name=mutS2;gene=mutS2;inference=ab initio prediction:Prodigal:002006,protein motif:HAMAP:MF_00092;locus_tag=JHJAFNDM_00526;product=Endonuclease MutS2
SPJX01000710.1	Prodigal:002006	CDS	212299	213417	.	-	0	ID=JHJAFNDM_00527;inference=ab initio prediction:Prodigal:002006;locus_tag=JHJAFNDM_00527;product=hypothetical protein
SPJX01000710.1	Prodigal:002006	CDS	213468	214196	.	-	0	ID=JHJAFNDM_00528;inference=ab initio prediction:Prodigal:002006;locus_tag=JHJAFNDM_00528;product=hypothetical protein
SPJX01000710.1	Prodigal:002006	CDS	214463	214948	.	+	0	ID=JHJAFNDM_00529;Name=secB;db_xref=COG:COG1952;gene=secB;inference=ab initio prediction:Prodigal:002006,similar to AA sequence:UniProtKB:P0AG86;locus_tag=JHJAFNDM_00529;product=Protein-export protein SecB
SPJX01000710.1	Prodigal:002006	CDS	215014	215739	.	-	0	ID=JHJAFNDM_00530;eC_number=2.7.7.7;Name=dnaQ;db_xref=COG:COG0847;gene=dnaQ;inference=ab initio prediction:Prodigal:002006,similar to AA sequence:UniProtKB:P03007;locus_tag=JHJAFNDM_00530;product=DNA polymerase III subunit epsilon
SPJX01000710.1	Prodigal:002006	CDS	215754	216356	.	-	0	ID=JHJAFNDM_00531;eC_number=2.7.1.24;Name=coaE;db_xref=COG:COG0237;gene=coaE;inference=ab initio prediction:Prodigal:002006,similar to AA sequence:UniProtKB:O67792;locus_tag=JHJAFNDM_00531;product=Dephospho-CoA kinase
SPJX01000710.1	Prodigal:002006	CDS	216353	217201	.	-	0	ID=JHJAFNDM_00532;eC_number=1.1.1.25;Name=aroE_1;db_xref=COG:COG0169;gene=aroE_1;inference=ab initio prediction:Prodigal:002006,similar to AA sequence:UniProtKB:Q5HNV1;locus_tag=JHJAFNDM_00532;product=Shikimate dehydrogenase (NADP(+))
SPJX01000710.1	Prodigal:002006	CDS	217214	217831	.	-	0	ID=JHJAFNDM_00533;eC_number=3.6.1.-;Name=yceF;db_xref=COG:COG0424;gene=yceF;inference=ab initio prediction:Prodigal:002006,similar to AA sequence:UniProtKB:P0A729;locus_tag=JHJAFNDM_00533;product=7-methyl-GTP pyrophosphatase
SPJX01000710.1	Prodigal:002006	CDS	217835	218668	.	-	0	ID=JHJAFNDM_00534;eC_number=2.7.11.32;Name=yqfL;db_xref=COG:COG1806;gene=yqfL;inference=ab initio prediction:Prodigal:002006,similar to AA sequence:UniProtKB:P54470;locus_tag=JHJAFNDM_00534;product=Putative pyruvate%2C phosphate dikinase regulatory protein
SPJX01000710.1	Prodigal:002006	CDS	219208	220245	.	+	0	ID=JHJAFNDM_00535;eC_number=4.1.1.37;Name=hemE;db_xref=COG:COG0407;gene=hemE;inference=ab initio prediction:Prodigal:002006,similar to AA sequence:UniProtKB:P32920;locus_tag=JHJAFNDM_00535;product=Uroporphyrinogen decarboxylase
SPJX01000710.1	Prodigal:002006	CDS	220251	220676	.	+	0	ID=JHJAFNDM_00536;inference=ab initio prediction:Prodigal:002006;locus_tag=JHJAFNDM_00536;product=hypothetical protein
SPJX01000710.1	Prodigal:002006	CDS	220936	222201	.	+	0	ID=JHJAFNDM_00537;eC_number=3.6.4.-;Name=rho;db_xref=COG:COG1158;gene=rho;inference=ab initio prediction:Prodigal:002006,similar to AA sequence:UniProtKB:P0AG30;locus_tag=JHJAFNDM_00537;product=Transcription termination factor Rho
SPJX01000710.1	Prodigal:002006	CDS	222274	222372	.	-	0	ID=JHJAFNDM_00538;inference=ab initio prediction:Prodigal:002006;locus_tag=JHJAFNDM_00538;product=hypothetical protein
SPJX01000710.1	Prodigal:002006	CDS	222398	223327	.	-	0	ID=JHJAFNDM_00539;inference=ab initio prediction:Prodigal:002006;locus_tag=JHJAFNDM_00539;product=hypothetical protein
SPJX01000710.1	Prodigal:002006	CDS	223437	223964	.	+	0	ID=JHJAFNDM_00540;Name=lrp_1;db_xref=COG:COG1522;gene=lrp_1;inference=ab initio prediction:Prodigal:002006,similar to AA sequence:UniProtKB:P0ACJ0;locus_tag=JHJAFNDM_00540;product=Leucine-responsive regulatory protein
SPJX01000710.1	Prodigal:002006	CDS	223957	225975	.	-	0	ID=JHJAFNDM_00541;inference=ab initio prediction:Prodigal:002006;locus_tag=JHJAFNDM_00541;product=hypothetical protein
SPJX01000710.1	Prodigal:002006	CDS	226116	227441	.	+	0	ID=JHJAFNDM_00542;eC_number=3.6.-.-;Name=mnmE;db_xref=COG:COG0486;gene=mnmE;inference=ab initio prediction:Prodigal:002006,similar to AA sequence:UniProtKB:P25522;locus_tag=JHJAFNDM_00542;product=tRNA modification GTPase MnmE
SPJX01000710.1	Prodigal:002006	CDS	227644	229548	.	+	0	ID=JHJAFNDM_00543;Name=mnmG;db_xref=COG:COG0445;gene=mnmG;inference=ab initio prediction:Prodigal:002006,similar to AA sequence:UniProtKB:P0A6U3;locus_tag=JHJAFNDM_00543;product=tRNA uridine 5-carboxymethylaminomethyl modification enzyme MnmG
SPJX01000710.1	Prodigal:002006	CDS	229545	230171	.	+	0	ID=JHJAFNDM_00544;eC_number=2.1.1.170;Name=rsmG;gene=rsmG;inference=ab initio prediction:Prodigal:002006,protein motif:HAMAP:MF_00074;locus_tag=JHJAFNDM_00544;product=Ribosomal RNA small subunit methyltransferase G
SPJX01000710.1	Prodigal:002006	CDS	230168	231007	.	+	0	ID=JHJAFNDM_00545;Name=parA;gene=parA;inference=ab initio prediction:Prodigal:002006,similar to AA sequence:UniProtKB:B8GW31;locus_tag=JHJAFNDM_00545;product=Chromosome partitioning protein ParA
SPJX01000710.1	Prodigal:002006	CDS	231026	231904	.	+	0	ID=JHJAFNDM_00546;Name=parB;gene=parB;inference=ab initio prediction:Prodigal:002006,similar to AA sequence:UniProtKB:B8GW30;locus_tag=JHJAFNDM_00546;product=Chromosome-partitioning protein ParB
SPJX01000710.1	Prodigal:002006	CDS	231914	232048	.	-	0	ID=JHJAFNDM_00547;inference=ab initio prediction:Prodigal:002006;locus_tag=JHJAFNDM_00547;product=hypothetical protein
SPJX01000710.1	Prodigal:002006	CDS	232121	233140	.	-	0	ID=JHJAFNDM_00548;inference=ab initio prediction:Prodigal:002006;locus_tag=JHJAFNDM_00548;product=hypothetical protein
SPJX01000710.1	Prodigal:002006	CDS	233236	233784	.	-	0	ID=JHJAFNDM_00549;inference=ab initio prediction:Prodigal:002006;locus_tag=JHJAFNDM_00549;product=hypothetical protein
SPJX01000710.1	Prodigal:002006	CDS	233771	236440	.	-	0	ID=JHJAFNDM_00550;eC_number=6.1.1.4;Name=leuS;gene=leuS;inference=ab initio prediction:Prodigal:002006,similar to AA sequence:UniProtKB:B4RNT1;locus_tag=JHJAFNDM_00550;product=Leucine--tRNA ligase
SPJX01000710.1	Prodigal:002006	CDS	236609	237289	.	+	0	ID=JHJAFNDM_00551;Name=yggS;db_xref=COG:COG0325;gene=yggS;inference=ab initio prediction:Prodigal:002006,similar to AA sequence:UniProtKB:P67080;locus_tag=JHJAFNDM_00551;product=Pyridoxal phosphate homeostasis protein
SPJX01000710.1	Prodigal:002006	CDS	237391	237924	.	-	0	ID=JHJAFNDM_00552;inference=ab initio prediction:Prodigal:002006;locus_tag=JHJAFNDM_00552;product=hypothetical protein
SPJX01000710.1	Prodigal:002006	CDS	238143	238829	.	+	0	ID=JHJAFNDM_00553;Name=walR;db_xref=COG:COG0745;gene=walR;inference=ab initio prediction:Prodigal:002006,similar to AA sequence:UniProtKB:P37478;locus_tag=JHJAFNDM_00553;product=Transcriptional regulatory protein WalR
SPJX01000710.1	Prodigal:002006	CDS	238837	239331	.	+	0	ID=JHJAFNDM_00554;inference=ab initio prediction:Prodigal:002006;locus_tag=JHJAFNDM_00554;product=hypothetical protein
SPJX01000710.1	Prodigal:002006	CDS	239399	241480	.	-	0	ID=JHJAFNDM_00555;inference=ab initio prediction:Prodigal:002006;locus_tag=JHJAFNDM_00555;product=hypothetical protein
SPJX01000710.1	Prodigal:002006	CDS	241624	242439	.	-	0	ID=JHJAFNDM_00556;eC_number=3.1.11.2;Name=xthA_1;db_xref=COG:COG0708;gene=xthA_1;inference=ab initio prediction:Prodigal:002006,similar to AA sequence:UniProtKB:P09030;locus_tag=JHJAFNDM_00556;product=Exodeoxyribonuclease III
SPJX01000710.1	Prodigal:002006	CDS	242532	243473	.	-	0	ID=JHJAFNDM_00557;Name=lolA_1;gene=lolA_1;inference=ab initio prediction:Prodigal:002006,protein motif:HAMAP:MF_00240;locus_tag=JHJAFNDM_00557;product=Outer-membrane lipoprotein carrier protein
SPJX01000710.1	Prodigal:002006	CDS	243573	246149	.	-	0	ID=JHJAFNDM_00558;inference=ab initio prediction:Prodigal:002006;locus_tag=JHJAFNDM_00558;product=hypothetical protein
SPJX01000710.1	Prodigal:002006	CDS	246327	246776	.	+	0	ID=JHJAFNDM_00559;inference=ab initio prediction:Prodigal:002006;locus_tag=JHJAFNDM_00559;product=hypothetical protein
SPJX01000710.1	Prodigal:002006	CDS	246821	247780	.	+	0	ID=JHJAFNDM_00560;inference=ab initio prediction:Prodigal:002006;locus_tag=JHJAFNDM_00560;product=hypothetical protein
SPJX01000710.1	Prodigal:002006	CDS	247796	248395	.	+	0	ID=JHJAFNDM_00561;inference=ab initio prediction:Prodigal:002006;locus_tag=JHJAFNDM_00561;product=hypothetical protein
SPJX01000710.1	Prodigal:002006	CDS	248623	249987	.	-	0	ID=JHJAFNDM_00562;Name=amtB;gene=amtB;inference=ab initio prediction:Prodigal:002006,similar to AA sequence:UniProtKB:P69681;locus_tag=JHJAFNDM_00562;product=Ammonia channel
SPJX01000710.1	Prodigal:002006	CDS	250026	250364	.	-	0	ID=JHJAFNDM_00563;Name=glnK;db_xref=COG:COG0347;gene=glnK;inference=ab initio prediction:Prodigal:002006,similar to AA sequence:UniProtKB:P0AC55;locus_tag=JHJAFNDM_00563;product=Nitrogen regulatory protein P-II 2
SPJX01000710.1	Prodigal:002006	CDS	250722	251582	.	-	0	ID=JHJAFNDM_00564;eC_number=3.1.2.-;Name=tesB;db_xref=COG:COG1946;gene=tesB;inference=ab initio prediction:Prodigal:002006,similar to AA sequence:UniProtKB:P0AGG2;locus_tag=JHJAFNDM_00564;product=Acyl-CoA thioesterase 2
SPJX01000710.1	Prodigal:002006	CDS	251751	253013	.	+	0	ID=JHJAFNDM_00565;eC_number=1.14.13.-;Name=ubiL_1;db_xref=COG:COG0654;gene=ubiL_1;inference=ab initio prediction:Prodigal:002006,similar to AA sequence:UniProtKB:Q2RMZ4;locus_tag=JHJAFNDM_00565;product=Ubiquinone hydroxylase UbiL
SPJX01000710.1	Prodigal:002006	CDS	253256	255748	.	+	0	ID=JHJAFNDM_00566;inference=ab initio prediction:Prodigal:002006;locus_tag=JHJAFNDM_00566;product=hypothetical protein
SPJX01000710.1	Prodigal:002006	CDS	255836	256366	.	-	0	ID=JHJAFNDM_00567;eC_number=3.6.1.1;Name=ppa;db_xref=COG:COG0221;gene=ppa;inference=ab initio prediction:Prodigal:002006,similar to AA sequence:UniProtKB:P0A7A9;locus_tag=JHJAFNDM_00567;product=Inorganic pyrophosphatase
SPJX01000710.1	Prodigal:002006	CDS	256550	257056	.	-	0	ID=JHJAFNDM_00568;eC_number=2.3.1.-;Name=mnaT;db_xref=COG:COG1247;gene=mnaT;inference=ab initio prediction:Prodigal:002006,similar to AA sequence:UniProtKB:P76112;locus_tag=JHJAFNDM_00568;product=L-amino acid N-acyltransferase MnaT
SPJX01000710.1	Prodigal:002006	CDS	257885	258130	.	+	0	ID=JHJAFNDM_00569;inference=ab initio prediction:Prodigal:002006;locus_tag=JHJAFNDM_00569;product=hypothetical protein
SPJX01000710.1	Prodigal:002006	CDS	258273	260978	.	-	0	ID=JHJAFNDM_00570;eC_number=4.2.1.3;Name=acnA;db_xref=COG:COG1048;gene=acnA;inference=ab initio prediction:Prodigal:002006,similar to AA sequence:UniProtKB:P70920;locus_tag=JHJAFNDM_00570;product=Aconitate hydratase A
SPJX01000710.1	Prodigal:002006	CDS	261232	261837	.	+	0	ID=JHJAFNDM_00571;eC_number=7.6.2.5;Name=ccmA;db_xref=COG:COG4133;gene=ccmA;inference=ab initio prediction:Prodigal:002006,similar to AA sequence:UniProtKB:P33931;locus_tag=JHJAFNDM_00571;product=Cytochrome c biogenesis ATP-binding export protein CcmA
SPJX01000710.1	Prodigal:002006	CDS	261834	262502	.	+	0	ID=JHJAFNDM_00572;Name=ccmB;db_xref=COG:COG2386;gene=ccmB;inference=ab initio prediction:Prodigal:002006,similar to AA sequence:UniProtKB:P0ABL8;locus_tag=JHJAFNDM_00572;product=Heme exporter protein B
SPJX01000710.1	Prodigal:002006	CDS	262691	263734	.	-	0	ID=JHJAFNDM_00573;inference=ab initio prediction:Prodigal:002006;locus_tag=JHJAFNDM_00573;product=hypothetical protein
SPJX01000710.1	Prodigal:002006	CDS	264186	264926	.	+	0	ID=JHJAFNDM_00574;Name=ccmC;db_xref=COG:COG0755;gene=ccmC;inference=ab initio prediction:Prodigal:002006,similar to AA sequence:UniProtKB:P0ABM1;locus_tag=JHJAFNDM_00574;product=Heme exporter protein C
SPJX01000710.1	Prodigal:002006	CDS	264926	265081	.	+	0	ID=JHJAFNDM_00575;inference=ab initio prediction:Prodigal:002006;locus_tag=JHJAFNDM_00575;product=hypothetical protein
SPJX01000710.1	Prodigal:002006	CDS	265074	265649	.	+	0	ID=JHJAFNDM_00576;Name=cycY;db_xref=COG:COG0526;gene=cycY;inference=ab initio prediction:Prodigal:002006,similar to AA sequence:UniProtKB:P30960;locus_tag=JHJAFNDM_00576;product=Thiol:disulfide interchange protein CycY
SPJX01000710.1	Prodigal:002006	CDS	265615	266103	.	-	0	ID=JHJAFNDM_00577;inference=ab initio prediction:Prodigal:002006,similar to AA sequence:UniProtKB:P0A8D3;locus_tag=JHJAFNDM_00577;note=UPF0178 protein YaiI;product=hypothetical protein
SPJX01000710.1	Prodigal:002006	CDS	266382	267659	.	+	0	ID=JHJAFNDM_00578;inference=ab initio prediction:Prodigal:002006;locus_tag=JHJAFNDM_00578;product=hypothetical protein
SPJX01000710.1	Prodigal:002006	CDS	267807	268403	.	-	0	ID=JHJAFNDM_00579;Name=yciB;db_xref=COG:COG2917;gene=yciB;inference=ab initio prediction:Prodigal:002006,similar to AA sequence:UniProtKB:P95745;locus_tag=JHJAFNDM_00579;product=Intracellular septation protein
SPJX01000710.1	Prodigal:002006	CDS	268400	269770	.	-	0	ID=JHJAFNDM_00580;Name=ftsY;gene=ftsY;inference=ab initio prediction:Prodigal:002006,protein motif:HAMAP:MF_00920;locus_tag=JHJAFNDM_00580;product=Signal recognition particle receptor FtsY
SPJX01000710.1	Prodigal:002006	CDS	269836	270537	.	+	0	ID=JHJAFNDM_00581;eC_number=5.4.99.28;Name=rluA;db_xref=COG:COG0564;gene=rluA;inference=ab initio prediction:Prodigal:002006,similar to AA sequence:UniProtKB:P0AA37;locus_tag=JHJAFNDM_00581;product=Dual-specificity RNA pseudouridine synthase RluA
SPJX01000710.1	Prodigal:002006	CDS	270631	271884	.	-	0	ID=JHJAFNDM_00582;eC_number=2.8.4.5;Name=mtaB;db_xref=COG:COG0621;gene=mtaB;inference=ab initio prediction:Prodigal:002006,similar to AA sequence:UniProtKB:P54462;locus_tag=JHJAFNDM_00582;product=Threonylcarbamoyladenosine tRNA methylthiotransferase MtaB
SPJX01000710.1	Prodigal:002006	CDS	271884	272768	.	-	0	ID=JHJAFNDM_00583;eC_number=5.1.1.7;Name=dapF_2;db_xref=COG:COG0253;gene=dapF_2;inference=ab initio prediction:Prodigal:002006,similar to AA sequence:UniProtKB:P0A6K1;locus_tag=JHJAFNDM_00583;product=Diaminopimelate epimerase
SPJX01000710.1	Prodigal:002006	CDS	272943	273656	.	+	0	ID=JHJAFNDM_00584;inference=ab initio prediction:Prodigal:002006;locus_tag=JHJAFNDM_00584;product=hypothetical protein
SPJX01000710.1	Prodigal:002006	CDS	273695	274366	.	+	0	ID=JHJAFNDM_00585;eC_number=3.1.3.5;db_xref=COG:COG0546;inference=ab initio prediction:Prodigal:002006,similar to AA sequence:UniProtKB:Q9I767;locus_tag=JHJAFNDM_00585;product=5'-nucleotidase
SPJX01000710.1	Prodigal:002006	CDS	274323	275531	.	-	0	ID=JHJAFNDM_00586;inference=ab initio prediction:Prodigal:002006;locus_tag=JHJAFNDM_00586;product=hypothetical protein
SPJX01000710.1	Prodigal:002006	CDS	275666	275995	.	-	0	ID=JHJAFNDM_00587;inference=ab initio prediction:Prodigal:002006;locus_tag=JHJAFNDM_00587;product=hypothetical protein
SPJX01000710.1	Prodigal:002006	CDS	277073	277831	.	+	0	ID=JHJAFNDM_00588;inference=ab initio prediction:Prodigal:002006;locus_tag=JHJAFNDM_00588;product=hypothetical protein
SPJX01000710.1	Prodigal:002006	CDS	278262	278477	.	+	0	ID=JHJAFNDM_00589;inference=ab initio prediction:Prodigal:002006;locus_tag=JHJAFNDM_00589;product=hypothetical protein
SPJX01000710.1	Prodigal:002006	CDS	278480	280030	.	+	0	ID=JHJAFNDM_00590;Name=ffh;db_xref=COG:COG0541;gene=ffh;inference=ab initio prediction:Prodigal:002006,similar to AA sequence:UniProtKB:P0AGD7;locus_tag=JHJAFNDM_00590;product=Signal recognition particle protein
SPJX01000710.1	Prodigal:002006	CDS	280099	280452	.	+	0	ID=JHJAFNDM_00591;Name=rpsP;db_xref=COG:COG0228;gene=rpsP;inference=ab initio prediction:Prodigal:002006,similar to AA sequence:UniProtKB:P62236;locus_tag=JHJAFNDM_00591;product=30S ribosomal protein S16
SPJX01000710.1	Prodigal:002006	CDS	280458	281171	.	+	0	ID=JHJAFNDM_00592;Name=rimM;gene=rimM;inference=ab initio prediction:Prodigal:002006,protein motif:HAMAP:MF_00014;locus_tag=JHJAFNDM_00592;product=Ribosome maturation factor RimM
SPJX01000710.1	Prodigal:002006	CDS	281168	281851	.	+	0	ID=JHJAFNDM_00593;eC_number=2.1.1.228;Name=trmD;db_xref=COG:COG0336;gene=trmD;inference=ab initio prediction:Prodigal:002006,similar to AA sequence:UniProtKB:Q6G1R9;locus_tag=JHJAFNDM_00593;product=tRNA (guanine-N(1)-)-methyltransferase
SPJX01000710.1	Prodigal:002006	CDS	281896	282810	.	-	0	ID=JHJAFNDM_00594;inference=ab initio prediction:Prodigal:002006;locus_tag=JHJAFNDM_00594;product=hypothetical protein
SPJX01000710.1	Prodigal:002006	CDS	282909	283385	.	+	0	ID=JHJAFNDM_00595;Name=lrpC;db_xref=COG:COG1522;gene=lrpC;inference=ab initio prediction:Prodigal:002006,similar to AA sequence:UniProtKB:P96582;locus_tag=JHJAFNDM_00595;product=HTH-type transcriptional regulator LrpC
SPJX01000710.1	Prodigal:002006	CDS	283520	283903	.	+	0	ID=JHJAFNDM_00596;Name=rplS;db_xref=COG:COG0335;gene=rplS;inference=ab initio prediction:Prodigal:002006,similar to AA sequence:UniProtKB:Q6ND68;locus_tag=JHJAFNDM_00596;product=50S ribosomal protein L19
SPJX01000710.1	Prodigal:002006	CDS	284127	285533	.	+	0	ID=JHJAFNDM_00597;eC_number=4.2.1.33;Name=leuC;db_xref=COG:COG0065;gene=leuC;inference=ab initio prediction:Prodigal:002006,similar to AA sequence:UniProtKB:P9WQF5;locus_tag=JHJAFNDM_00597;product=3-isopropylmalate dehydratase large subunit
SPJX01000710.1	Prodigal:002006	CDS	285673	285975	.	-	0	ID=JHJAFNDM_00598;inference=ab initio prediction:Prodigal:002006;locus_tag=JHJAFNDM_00598;product=hypothetical protein
SPJX01000710.1	Prodigal:002006	CDS	286101	286364	.	+	0	ID=JHJAFNDM_00599;inference=ab initio prediction:Prodigal:002006;locus_tag=JHJAFNDM_00599;product=hypothetical protein
SPJX01000710.1	Prodigal:002006	CDS	286368	286772	.	+	0	ID=JHJAFNDM_00600;inference=ab initio prediction:Prodigal:002006;locus_tag=JHJAFNDM_00600;product=hypothetical protein
SPJX01000710.1	Prodigal:002006	CDS	286954	287472	.	-	0	ID=JHJAFNDM_00601;eC_number=1.13.11.24;Name=qdoI;db_xref=COG:COG1917;gene=qdoI;inference=ab initio prediction:Prodigal:002006,similar to AA sequence:UniProtKB:P42106;locus_tag=JHJAFNDM_00601;product=Quercetin 2%2C3-dioxygenase
SPJX01000710.1	Prodigal:002006	CDS	287454	287699	.	-	0	ID=JHJAFNDM_00602;inference=ab initio prediction:Prodigal:002006;locus_tag=JHJAFNDM_00602;product=hypothetical protein
SPJX01000710.1	Prodigal:002006	CDS	287800	288729	.	+	0	ID=JHJAFNDM_00603;Name=leuO;gene=leuO;inference=ab initio prediction:Prodigal:002006,similar to AA sequence:UniProtKB:P10151;locus_tag=JHJAFNDM_00603;product=HTH-type transcriptional regulator LeuO
SPJX01000710.1	Prodigal:002006	CDS	288986	289588	.	+	0	ID=JHJAFNDM_00604;eC_number=4.2.1.33;Name=leuD;db_xref=COG:COG0066;gene=leuD;inference=ab initio prediction:Prodigal:002006,similar to AA sequence:UniProtKB:P30126;locus_tag=JHJAFNDM_00604;product=3-isopropylmalate dehydratase small subunit
SPJX01000710.1	Prodigal:002006	CDS	289705	290955	.	+	0	ID=JHJAFNDM_00605;inference=ab initio prediction:Prodigal:002006;locus_tag=JHJAFNDM_00605;product=hypothetical protein
SPJX01000710.1	Prodigal:002006	CDS	290963	291586	.	+	0	ID=JHJAFNDM_00606;Name=rhtB_1;db_xref=COG:COG1280;gene=rhtB_1;inference=ab initio prediction:Prodigal:002006,similar to AA sequence:UniProtKB:P0AG34;locus_tag=JHJAFNDM_00606;product=Homoserine/homoserine lactone efflux protein
SPJX01000710.1	Prodigal:002006	CDS	291656	292396	.	+	0	ID=JHJAFNDM_00607;inference=ab initio prediction:Prodigal:002006;locus_tag=JHJAFNDM_00607;product=hypothetical protein
SPJX01000710.1	Prodigal:002006	CDS	292399	293808	.	+	0	ID=JHJAFNDM_00608;eC_number=2.7.11.1;Name=pknD_2;gene=pknD_2;inference=ab initio prediction:Prodigal:002006,protein motif:HAMAP:MF_01957;locus_tag=JHJAFNDM_00608;product=Serine/threonine-protein kinase PknD
SPJX01000710.1	Prodigal:002006	CDS	293893	295110	.	+	0	ID=JHJAFNDM_00609;eC_number=1.1.1.85;Name=leuB;gene=leuB;inference=ab initio prediction:Prodigal:002006,similar to AA sequence:UniProtKB:Q2T7H6;locus_tag=JHJAFNDM_00609;product=3-isopropylmalate dehydrogenase
SPJX01000710.1	Prodigal:002006	CDS	295173	295508	.	-	0	ID=JHJAFNDM_00610;inference=ab initio prediction:Prodigal:002006;locus_tag=JHJAFNDM_00610;product=hypothetical protein
SPJX01000710.1	Prodigal:002006	CDS	295648	296769	.	+	0	ID=JHJAFNDM_00611;eC_number=1.8.5.-;Name=msrP_2;gene=msrP_2;inference=ab initio prediction:Prodigal:002006,protein motif:HAMAP:MF_01206;locus_tag=JHJAFNDM_00611;product=Protein-methionine-sulfoxide reductase catalytic subunit MsrP
SPJX01000710.1	Prodigal:002006	CDS	296747	297538	.	-	0	ID=JHJAFNDM_00612;inference=ab initio prediction:Prodigal:002006;locus_tag=JHJAFNDM_00612;product=hypothetical protein
SPJX01000710.1	Prodigal:002006	CDS	297926	298957	.	+	0	ID=JHJAFNDM_00613;eC_number=1.2.1.11;Name=asd2;db_xref=COG:COG0136;gene=asd2;inference=ab initio prediction:Prodigal:002006,similar to AA sequence:UniProtKB:P23247;locus_tag=JHJAFNDM_00613;product=Aspartate-semialdehyde dehydrogenase 2
SPJX01000710.1	Prodigal:002006	CDS	299035	299844	.	-	0	ID=JHJAFNDM_00614;inference=ab initio prediction:Prodigal:002006;locus_tag=JHJAFNDM_00614;product=hypothetical protein
SPJX01000710.1	Prodigal:002006	CDS	299958	300638	.	-	0	ID=JHJAFNDM_00615;eC_number=4.2.1.1;Name=cynT;db_xref=COG:COG0288;gene=cynT;inference=ab initio prediction:Prodigal:002006,similar to AA sequence:UniProtKB:P0ABE9;locus_tag=JHJAFNDM_00615;product=Carbonic anhydrase 1
SPJX01000710.1	Prodigal:002006	CDS	300656	301594	.	-	0	ID=JHJAFNDM_00616;eC_number=4.2.1.-;Name=psdht;gene=psdht;inference=ab initio prediction:Prodigal:002006,similar to AA sequence:UniProtKB:Q10725;locus_tag=JHJAFNDM_00616;product=Phenylserine dehydratase
SPJX01000710.1	Prodigal:002006	CDS	301591	302334	.	-	0	ID=JHJAFNDM_00617;inference=ab initio prediction:Prodigal:002006;locus_tag=JHJAFNDM_00617;product=hypothetical protein
SPJX01000710.1	Prodigal:002006	CDS	302437	302931	.	+	0	ID=JHJAFNDM_00618;inference=ab initio prediction:Prodigal:002006;locus_tag=JHJAFNDM_00618;product=hypothetical protein
SPJX01000710.1	Prodigal:002006	CDS	303001	303231	.	-	0	ID=JHJAFNDM_00619;inference=ab initio prediction:Prodigal:002006;locus_tag=JHJAFNDM_00619;product=hypothetical protein
SPJX01000710.1	Prodigal:002006	CDS	303240	303911	.	-	0	ID=JHJAFNDM_00620;eC_number=3.4.21.53;Name=lon2_1;db_xref=COG:COG0466;gene=lon2_1;inference=ab initio prediction:Prodigal:002006,similar to AA sequence:UniProtKB:P36774;locus_tag=JHJAFNDM_00620;product=Lon protease 2
SPJX01000710.1	Prodigal:002006	CDS	303941	304846	.	-	0	ID=JHJAFNDM_00621;Name=cnoX;db_xref=COG:COG3118;gene=cnoX;inference=ab initio prediction:Prodigal:002006,similar to AA sequence:UniProtKB:P77395;locus_tag=JHJAFNDM_00621;product=Chaperedoxin
SPJX01000710.1	Prodigal:002006	CDS	304898	305425	.	-	0	ID=JHJAFNDM_00622;Name=proX_1;db_xref=COG:COG3760;gene=proX_1;inference=ab initio prediction:Prodigal:002006,similar to AA sequence:UniProtKB:Q9L4Q7;locus_tag=JHJAFNDM_00622;product=Prolyl-tRNA editing protein ProX
SPJX01000710.1	Aragorn:001002	tRNA	305577	305651	.	+	.	ID=JHJAFNDM_00623;inference=COORDINATES:profile:Aragorn:001002;locus_tag=JHJAFNDM_00623;product=tRNA-Gly(gcc)
SPJX01000710.1	Prodigal:002006	CDS	305774	306937	.	+	0	ID=JHJAFNDM_00624;inference=ab initio prediction:Prodigal:002006;locus_tag=JHJAFNDM_00624;product=hypothetical protein
SPJX01000710.1	Prodigal:002006	CDS	307069	309465	.	+	0	ID=JHJAFNDM_00625;eC_number=1.2.4.1;Name=aceE;db_xref=COG:COG2609;gene=aceE;inference=ab initio prediction:Prodigal:002006,similar to AA sequence:UniProtKB:Q8NNF6;locus_tag=JHJAFNDM_00625;product=Pyruvate dehydrogenase E1 component
SPJX01000710.1	Prodigal:002006	CDS	309475	310101	.	-	0	ID=JHJAFNDM_00626;Name=rhtB_2;db_xref=COG:COG1280;gene=rhtB_2;inference=ab initio prediction:Prodigal:002006,similar to AA sequence:UniProtKB:P0AG34;locus_tag=JHJAFNDM_00626;product=Homoserine/homoserine lactone efflux protein
SPJX01000710.1	Prodigal:002006	CDS	310277	312061	.	+	0	ID=JHJAFNDM_00627;eC_number=7.5.2.6;Name=msbA;db_xref=COG:COG1132;gene=msbA;inference=ab initio prediction:Prodigal:002006,similar to AA sequence:UniProtKB:Q9KQW9;locus_tag=JHJAFNDM_00627;product=Lipid A export ATP-binding/permease protein MsbA
SPJX01000710.1	Prodigal:002006	CDS	312100	312777	.	-	0	ID=JHJAFNDM_00628;inference=ab initio prediction:Prodigal:002006;locus_tag=JHJAFNDM_00628;product=hypothetical protein
SPJX01000710.1	Prodigal:002006	CDS	313136	313417	.	+	0	ID=JHJAFNDM_00629;Name=acpXL;db_xref=COG:COG0236;gene=acpXL;inference=ab initio prediction:Prodigal:002006,similar to AA sequence:UniProtKB:P0A2W5;locus_tag=JHJAFNDM_00629;product=Acyl carrier protein AcpXL
SPJX01000710.1	Prodigal:002006	CDS	313552	314019	.	+	0	ID=JHJAFNDM_00630;inference=ab initio prediction:Prodigal:002006;locus_tag=JHJAFNDM_00630;product=hypothetical protein
SPJX01000710.1	Prodigal:002006	CDS	314012	315130	.	+	0	ID=JHJAFNDM_00631;inference=ab initio prediction:Prodigal:002006;locus_tag=JHJAFNDM_00631;product=hypothetical protein
SPJX01000710.1	Prodigal:002006	CDS	315144	316418	.	+	0	ID=JHJAFNDM_00632;eC_number=2.3.1.179;Name=fabF_1;db_xref=COG:COG0304;gene=fabF_1;inference=ab initio prediction:Prodigal:002006,similar to AA sequence:UniProtKB:O34340;locus_tag=JHJAFNDM_00632;product=3-oxoacyl-[acyl-carrier-protein] synthase 2
SPJX01000710.1	Prodigal:002006	CDS	316570	317316	.	+	0	ID=JHJAFNDM_00633;eC_number=1.1.1.100;Name=fabG_3;gene=fabG_3;inference=ab initio prediction:Prodigal:002006,similar to AA sequence:UniProtKB:P0A2C9;locus_tag=JHJAFNDM_00633;product=3-oxoacyl-[acyl-carrier-protein] reductase FabG
SPJX01000710.1	Prodigal:002006	CDS	317493	318515	.	+	0	ID=JHJAFNDM_00634;eC_number=1.6.5.5;Name=qorA_1;db_xref=COG:COG0604;gene=qorA_1;inference=ab initio prediction:Prodigal:002006,similar to AA sequence:UniProtKB:P28304;locus_tag=JHJAFNDM_00634;product=Quinone oxidoreductase 1
SPJX01000710.1	Prodigal:002006	CDS	318671	319576	.	+	0	ID=JHJAFNDM_00635;eC_number=2.3.1.243;Name=lpxM;db_xref=COG:COG1560;gene=lpxM;inference=ab initio prediction:Prodigal:002006,similar to AA sequence:UniProtKB:P24205;locus_tag=JHJAFNDM_00635;product=Lipid A biosynthesis myristoyltransferase
SPJX01000710.1	Prodigal:002006	CDS	319606	320343	.	+	0	ID=JHJAFNDM_00636;inference=ab initio prediction:Prodigal:002006;locus_tag=JHJAFNDM_00636;product=hypothetical protein
SPJX01000710.1	Prodigal:002006	CDS	320463	321071	.	-	0	ID=JHJAFNDM_00637;inference=ab initio prediction:Prodigal:002006;locus_tag=JHJAFNDM_00637;product=hypothetical protein
SPJX01000710.1	Prodigal:002006	CDS	321072	321878	.	-	0	ID=JHJAFNDM_00638;inference=ab initio prediction:Prodigal:002006;locus_tag=JHJAFNDM_00638;product=hypothetical protein
SPJX01000710.1	Prodigal:002006	CDS	321883	322488	.	-	0	ID=JHJAFNDM_00639;Name=lemA;db_xref=COG:COG1704;gene=lemA;inference=ab initio prediction:Prodigal:002006,similar to AA sequence:UniProtKB:A8AVK0;locus_tag=JHJAFNDM_00639;product=Protein LemA
SPJX01000710.1	Prodigal:002006	CDS	322601	323275	.	+	0	ID=JHJAFNDM_00640;Name=rhtB_3;db_xref=COG:COG1280;gene=rhtB_3;inference=ab initio prediction:Prodigal:002006,similar to AA sequence:UniProtKB:P0AG34;locus_tag=JHJAFNDM_00640;product=Homoserine/homoserine lactone efflux protein
SPJX01000710.1	Prodigal:002006	CDS	323247	323756	.	-	0	ID=JHJAFNDM_00641;inference=ab initio prediction:Prodigal:002006;locus_tag=JHJAFNDM_00641;product=hypothetical protein
SPJX01000710.1	Prodigal:002006	CDS	324306	325631	.	-	0	ID=JHJAFNDM_00642;eC_number=2.1.1.192;Name=rlmN;db_xref=COG:COG0820;gene=rlmN;inference=ab initio prediction:Prodigal:002006,similar to AA sequence:UniProtKB:P36979;locus_tag=JHJAFNDM_00642;product=Dual-specificity RNA methyltransferase RlmN
SPJX01000710.1	Prodigal:002006	CDS	325779	326468	.	-	0	ID=JHJAFNDM_00643;inference=ab initio prediction:Prodigal:002006;locus_tag=JHJAFNDM_00643;product=hypothetical protein
SPJX01000710.1	Prodigal:002006	CDS	326751	327140	.	-	0	ID=JHJAFNDM_00644;inference=ab initio prediction:Prodigal:002006;locus_tag=JHJAFNDM_00644;product=hypothetical protein
SPJX01000710.1	Prodigal:002006	CDS	327220	328005	.	+	0	ID=JHJAFNDM_00645;eC_number=1.-.-.-;inference=ab initio prediction:Prodigal:002006,similar to AA sequence:UniProtKB:P9WGQ7;locus_tag=JHJAFNDM_00645;product=putative oxidoreductase
SPJX01000710.1	Prodigal:002006	CDS	328144	328560	.	-	0	ID=JHJAFNDM_00646;inference=ab initio prediction:Prodigal:002006;locus_tag=JHJAFNDM_00646;product=hypothetical protein
SPJX01000710.1	Prodigal:002006	CDS	328557	328877	.	-	0	ID=JHJAFNDM_00647;eC_number=4.2.1.96;Name=phhB;db_xref=COG:COG2154;gene=phhB;inference=ab initio prediction:Prodigal:002006,similar to AA sequence:UniProtKB:P65722;locus_tag=JHJAFNDM_00647;product=Putative pterin-4-alpha-carbinolamine dehydratase
SPJX01000710.1	Prodigal:002006	CDS	328992	329576	.	-	0	ID=JHJAFNDM_00648;inference=ab initio prediction:Prodigal:002006;locus_tag=JHJAFNDM_00648;product=hypothetical protein
SPJX01000710.1	Prodigal:002006	CDS	329616	330152	.	-	0	ID=JHJAFNDM_00649;eC_number=3.1.4.58;Name=thpR_1;gene=thpR_1;inference=ab initio prediction:Prodigal:002006,protein motif:HAMAP:MF_01940;locus_tag=JHJAFNDM_00649;product=RNA 2'%2C3'-cyclic phosphodiesterase
SPJX01000710.1	Prodigal:002006	CDS	330275	331318	.	-	0	ID=JHJAFNDM_00650;Name=tas;db_xref=COG:COG0667;gene=tas;inference=ab initio prediction:Prodigal:002006,similar to AA sequence:UniProtKB:P0A9T4;locus_tag=JHJAFNDM_00650;product=Protein tas
SPJX01000710.1	Prodigal:002006	CDS	331384	332046	.	-	0	ID=JHJAFNDM_00651;eC_number=3.1.1.1;Name=tesA;db_xref=COG:COG2755;gene=tesA;inference=ab initio prediction:Prodigal:002006,similar to AA sequence:UniProtKB:Q9HZY8;locus_tag=JHJAFNDM_00651;product=Esterase TesA
SPJX01000710.1	Prodigal:002006	CDS	332119	332811	.	+	0	ID=JHJAFNDM_00652;Name=ytrE;db_xref=COG:COG1136;gene=ytrE;inference=ab initio prediction:Prodigal:002006,similar to AA sequence:UniProtKB:O34392;locus_tag=JHJAFNDM_00652;product=ABC transporter ATP-binding protein YtrE
SPJX01000710.1	Prodigal:002006	CDS	332824	335409	.	+	0	ID=JHJAFNDM_00653;inference=ab initio prediction:Prodigal:002006;locus_tag=JHJAFNDM_00653;product=hypothetical protein
SPJX01000710.1	Prodigal:002006	CDS	335639	336421	.	+	0	ID=JHJAFNDM_00654;Name=ybhL_1;db_xref=COG:COG0670;gene=ybhL_1;inference=ab initio prediction:Prodigal:002006,similar to AA sequence:UniProtKB:P0AAC4;locus_tag=JHJAFNDM_00654;product=Inner membrane protein YbhL
SPJX01000710.1	Prodigal:002006	CDS	336519	337055	.	+	0	ID=JHJAFNDM_00655;eC_number=2.3.1.-;Name=yncA;db_xref=COG:COG1247;gene=yncA;inference=ab initio prediction:Prodigal:002006,similar to AA sequence:UniProtKB:Q8ZPD3;locus_tag=JHJAFNDM_00655;product=L-methionine sulfoximine/L-methionine sulfone acetyltransferase
SPJX01000710.1	Prodigal:002006	CDS	337122	338117	.	-	0	ID=JHJAFNDM_00656;eC_number=1.3.1.87;Name=hcaB_1;gene=hcaB_1;inference=ab initio prediction:Prodigal:002006,protein motif:HAMAP:MF_01647;locus_tag=JHJAFNDM_00656;product=3-phenylpropionate-dihydrodiol/cinnamic acid-dihydrodiol dehydrogenase
SPJX01000710.1	Prodigal:002006	CDS	338319	338699	.	-	0	ID=JHJAFNDM_00657;inference=ab initio prediction:Prodigal:002006;locus_tag=JHJAFNDM_00657;product=hypothetical protein
SPJX01000710.1	Prodigal:002006	CDS	338985	340001	.	-	0	ID=JHJAFNDM_00658;inference=ab initio prediction:Prodigal:002006,similar to AA sequence:UniProtKB:P99173;locus_tag=JHJAFNDM_00658;product=Zinc-type alcohol dehydrogenase-like protein
SPJX01000710.1	Prodigal:002006	CDS	340097	340444	.	+	0	ID=JHJAFNDM_00659;Name=yybR;db_xref=COG:COG1733;gene=yybR;inference=ab initio prediction:Prodigal:002006,similar to AA sequence:UniProtKB:P37486;locus_tag=JHJAFNDM_00659;product=putative HTH-type transcriptional regulator YybR
SPJX01000710.1	Prodigal:002006	CDS	340558	345387	.	+	0	ID=JHJAFNDM_00660;eC_number=1.4.1.2;Name=gdh_1;db_xref=COG:COG2902;gene=gdh_1;inference=ab initio prediction:Prodigal:002006,similar to AA sequence:UniProtKB:E1V4J5;locus_tag=JHJAFNDM_00660;product=NAD-specific glutamate dehydrogenase
SPJX01000710.1	Prodigal:002006	CDS	345391	346794	.	+	0	ID=JHJAFNDM_00661;inference=ab initio prediction:Prodigal:002006;locus_tag=JHJAFNDM_00661;product=hypothetical protein
SPJX01000710.1	Prodigal:002006	CDS	346800	347120	.	-	0	ID=JHJAFNDM_00662;inference=ab initio prediction:Prodigal:002006,similar to AA sequence:UniProtKB:P0A8C1;locus_tag=JHJAFNDM_00662;note=UPF0145 protein YbjQ;product=hypothetical protein
SPJX01000710.1	Prodigal:002006	CDS	347163	348755	.	-	0	ID=JHJAFNDM_00663;Name=purH;db_xref=COG:COG0138;gene=purH;inference=ab initio prediction:Prodigal:002006,similar to AA sequence:UniProtKB:P15639;locus_tag=JHJAFNDM_00663;product=Bifunctional purine biosynthesis protein PurH
SPJX01000710.1	Prodigal:002006	CDS	349470	351230	.	-	0	ID=JHJAFNDM_00664;Name=fzlC;gene=fzlC;inference=ab initio prediction:Prodigal:002006,similar to AA sequence:UniProtKB:A0A0H3C3S1;locus_tag=JHJAFNDM_00664;product=FtsZ-localized protein C
SPJX01000710.1	Prodigal:002006	CDS	351458	352768	.	-	0	ID=JHJAFNDM_00665;eC_number=2.1.1.176;Name=rsmB_1;db_xref=COG:COG0144;gene=rsmB_1;inference=ab initio prediction:Prodigal:002006,similar to AA sequence:UniProtKB:P36929;locus_tag=JHJAFNDM_00665;product=Ribosomal RNA small subunit methyltransferase B
SPJX01000710.1	Prodigal:002006	CDS	352774	353781	.	-	0	ID=JHJAFNDM_00666;eC_number=3.4.24.-;Name=htpX;db_xref=COG:COG0501;gene=htpX;inference=ab initio prediction:Prodigal:002006,similar to AA sequence:UniProtKB:P9WHS5;locus_tag=JHJAFNDM_00666;product=Protease HtpX 
SPJX01000710.1	Prodigal:002006	CDS	353849	354085	.	+	0	ID=JHJAFNDM_00667;inference=ab initio prediction:Prodigal:002006;locus_tag=JHJAFNDM_00667;product=hypothetical protein
SPJX01000710.1	Prodigal:002006	CDS	354173	355471	.	+	0	ID=JHJAFNDM_00668;eC_number=2.1.1.-;db_xref=COG:COG2230;inference=ab initio prediction:Prodigal:002006,similar to AA sequence:UniProtKB:O69687;locus_tag=JHJAFNDM_00668;product=putative fatty acid methyltransferase
SPJX01000710.1	Prodigal:002006	CDS	355468	355974	.	-	0	ID=JHJAFNDM_00669;eC_number=2.-.-.-;Name=ybiS;db_xref=COG:COG1376;gene=ybiS;inference=ab initio prediction:Prodigal:002006,similar to AA sequence:UniProtKB:P0AAX8;locus_tag=JHJAFNDM_00669;product=putative L%2CD-transpeptidase YbiS
SPJX01000710.1	Prodigal:002006	CDS	356200	358158	.	-	0	ID=JHJAFNDM_00670;eC_number=6.2.1.1;Name=acsA_1;db_xref=COG:COG0365;gene=acsA_1;inference=ab initio prediction:Prodigal:002006,similar to AA sequence:UniProtKB:Q89WV5;locus_tag=JHJAFNDM_00670;product=Acetyl-coenzyme A synthetase
SPJX01000710.1	Prodigal:002006	CDS	358441	358647	.	+	0	ID=JHJAFNDM_00671;inference=ab initio prediction:Prodigal:002006;locus_tag=JHJAFNDM_00671;product=hypothetical protein
SPJX01000710.1	Prodigal:002006	CDS	358746	359489	.	-	0	ID=JHJAFNDM_00672;Name=ompA_1;gene=ompA_1;inference=ab initio prediction:Prodigal:002006,protein motif:HAMAP:MF_00842;locus_tag=JHJAFNDM_00672;product=Outer membrane protein A
SPJX01000710.1	Prodigal:002006	CDS	359943	360356	.	-	0	ID=JHJAFNDM_00673;inference=ab initio prediction:Prodigal:002006;locus_tag=JHJAFNDM_00673;product=hypothetical protein
SPJX01000710.1	Prodigal:002006	CDS	360371	361366	.	-	0	ID=JHJAFNDM_00674;eC_number=1.1.1.94;Name=gpsA;db_xref=COG:COG0240;gene=gpsA;inference=ab initio prediction:Prodigal:002006,similar to AA sequence:UniProtKB:P9WN77;locus_tag=JHJAFNDM_00674;product=Glycerol-3-phosphate dehydrogenase [NAD(P)+]
SPJX01000710.1	Prodigal:002006	CDS	361366	362436	.	-	0	ID=JHJAFNDM_00675;eC_number=2.3.1.234;Name=tsaD;db_xref=COG:COG0533;gene=tsaD;inference=ab initio prediction:Prodigal:002006,similar to AA sequence:UniProtKB:O05518;locus_tag=JHJAFNDM_00675;product=tRNA N6-adenosine threonylcarbamoyltransferase
SPJX01000710.1	Prodigal:002006	CDS	362562	363488	.	+	0	ID=JHJAFNDM_00676;eC_number=2.5.1.61;Name=hemC;db_xref=COG:COG0181;gene=hemC;inference=ab initio prediction:Prodigal:002006,similar to AA sequence:UniProtKB:P06983;locus_tag=JHJAFNDM_00676;product=Porphobilinogen deaminase
SPJX01000710.1	Prodigal:002006	CDS	363488	364186	.	+	0	ID=JHJAFNDM_00677;inference=ab initio prediction:Prodigal:002006;locus_tag=JHJAFNDM_00677;product=hypothetical protein
SPJX01000710.1	Prodigal:002006	CDS	364378	365883	.	+	0	ID=JHJAFNDM_00678;inference=ab initio prediction:Prodigal:002006;locus_tag=JHJAFNDM_00678;product=hypothetical protein
SPJX01000710.1	Prodigal:002006	CDS	365899	367518	.	+	0	ID=JHJAFNDM_00679;Name=lapB_1;gene=lapB_1;inference=ab initio prediction:Prodigal:002006,protein motif:HAMAP:MF_00994;locus_tag=JHJAFNDM_00679;product=Lipopolysaccharide assembly protein B
SPJX01000710.1	Aragorn:001002	tRNA	367601	367676	.	+	.	ID=JHJAFNDM_00680;inference=COORDINATES:profile:Aragorn:001002;locus_tag=JHJAFNDM_00680;product=tRNA-Thr(cgt)
SPJX01000710.1	Aragorn:001002	tRNA	367784	367859	.	+	.	ID=JHJAFNDM_00681;inference=COORDINATES:profile:Aragorn:001002;locus_tag=JHJAFNDM_00681;product=tRNA-Ala(ggc)
SPJX01000710.1	Aragorn:001002	tRNA	367883	367957	.	+	.	ID=JHJAFNDM_00682;inference=COORDINATES:profile:Aragorn:001002;locus_tag=JHJAFNDM_00682;product=tRNA-Gly(gcc)
SPJX01000710.1	Prodigal:002006	CDS	368588	369475	.	-	0	ID=JHJAFNDM_00683;Name=fieF;db_xref=COG:COG0053;gene=fieF;inference=ab initio prediction:Prodigal:002006,similar to AA sequence:UniProtKB:P69380;locus_tag=JHJAFNDM_00683;product=Ferrous-iron efflux pump FieF
SPJX01000710.1	Prodigal:002006	CDS	369588	371501	.	-	0	ID=JHJAFNDM_00684;inference=ab initio prediction:Prodigal:002006;locus_tag=JHJAFNDM_00684;product=hypothetical protein
SPJX01000710.1	Prodigal:002006	CDS	371567	374662	.	-	0	ID=JHJAFNDM_00685;eC_number=3.4.-.-;Name=bepA_1;gene=bepA_1;inference=ab initio prediction:Prodigal:002006,protein motif:HAMAP:MF_00997;locus_tag=JHJAFNDM_00685;product=Beta-barrel assembly-enhancing protease
SPJX01000288.1	Prodigal:002006	CDS	263	1108	.	-	0	ID=JHJAFNDM_00686;inference=ab initio prediction:Prodigal:002006;locus_tag=JHJAFNDM_00686;product=hypothetical protein
SPJX01000288.1	Prodigal:002006	CDS	1181	1870	.	-	0	ID=JHJAFNDM_00687;inference=ab initio prediction:Prodigal:002006;locus_tag=JHJAFNDM_00687;product=hypothetical protein
SPJX01000288.1	Prodigal:002006	CDS	1993	2247	.	+	0	ID=JHJAFNDM_00688;db_xref=COG:COG4095;inference=ab initio prediction:Prodigal:002006,similar to AA sequence:UniProtKB:Q89G85;locus_tag=JHJAFNDM_00688;product=Sugar transporter SemiSWEET
SPJX01000288.1	Prodigal:002006	CDS	2251	2919	.	+	0	ID=JHJAFNDM_00689;eC_number=3.1.3.18;Name=gph_1;db_xref=COG:COG0546;gene=gph_1;inference=ab initio prediction:Prodigal:002006,similar to AA sequence:UniProtKB:O67359;locus_tag=JHJAFNDM_00689;product=Phosphoglycolate phosphatase
SPJX01000288.1	Prodigal:002006	CDS	2956	3510	.	-	0	ID=JHJAFNDM_00690;inference=ab initio prediction:Prodigal:002006;locus_tag=JHJAFNDM_00690;product=hypothetical protein
SPJX01000288.1	Prodigal:002006	CDS	3571	3843	.	+	0	ID=JHJAFNDM_00691;inference=ab initio prediction:Prodigal:002006;locus_tag=JHJAFNDM_00691;product=hypothetical protein
SPJX01000288.1	Prodigal:002006	CDS	3910	4089	.	+	0	ID=JHJAFNDM_00692;inference=ab initio prediction:Prodigal:002006;locus_tag=JHJAFNDM_00692;product=hypothetical protein
SPJX01000288.1	Prodigal:002006	CDS	4168	5253	.	-	0	ID=JHJAFNDM_00693;inference=ab initio prediction:Prodigal:002006;locus_tag=JHJAFNDM_00693;product=hypothetical protein
SPJX01000288.1	Prodigal:002006	CDS	5318	6022	.	-	0	ID=JHJAFNDM_00694;inference=ab initio prediction:Prodigal:002006;locus_tag=JHJAFNDM_00694;product=hypothetical protein
SPJX01000288.1	Prodigal:002006	CDS	6080	6511	.	+	0	ID=JHJAFNDM_00695;inference=ab initio prediction:Prodigal:002006;locus_tag=JHJAFNDM_00695;product=hypothetical protein
SPJX01000288.1	Prodigal:002006	CDS	6579	7001	.	+	0	ID=JHJAFNDM_00696;inference=ab initio prediction:Prodigal:002006;locus_tag=JHJAFNDM_00696;product=hypothetical protein
SPJX01000288.1	Prodigal:002006	CDS	7074	7430	.	+	0	ID=JHJAFNDM_00697;Name=ybaA_1;db_xref=COG:COG5507;gene=ybaA_1;inference=ab initio prediction:Prodigal:002006,similar to AA sequence:UniProtKB:P0AAQ9;locus_tag=JHJAFNDM_00697;product=putative protein YbaA
SPJX01000288.1	Prodigal:002006	CDS	7430	7915	.	+	0	ID=JHJAFNDM_00698;inference=ab initio prediction:Prodigal:002006;locus_tag=JHJAFNDM_00698;product=hypothetical protein
SPJX01000288.1	Prodigal:002006	CDS	7952	8647	.	-	0	ID=JHJAFNDM_00699;Name=rspR_1;db_xref=COG:COG1802;gene=rspR_1;inference=ab initio prediction:Prodigal:002006,similar to AA sequence:UniProtKB:P0ACM2;locus_tag=JHJAFNDM_00699;product=HTH-type transcriptional repressor RspR
SPJX01000288.1	Prodigal:002006	CDS	8788	9717	.	+	0	ID=JHJAFNDM_00700;eC_number=4.-.-.-;Name=dapAL;gene=dapAL;inference=ab initio prediction:Prodigal:002006,similar to AA sequence:UniProtKB:O69782;locus_tag=JHJAFNDM_00700;product=putative DapA-like lyase
SPJX01000288.1	Prodigal:002006	CDS	9801	10823	.	+	0	ID=JHJAFNDM_00701;eC_number=5.1.1.8;inference=ab initio prediction:Prodigal:002006,similar to AA sequence:UniProtKB:Q8FYS0;locus_tag=JHJAFNDM_00701;product=4-hydroxyproline 2-epimerase
SPJX01000288.1	Prodigal:002006	CDS	10899	12134	.	+	0	ID=JHJAFNDM_00702;eC_number=1.4.99.-;Name=dadA;db_xref=COG:COG0665;gene=dadA;inference=ab initio prediction:Prodigal:002006,similar to AA sequence:UniProtKB:P0A6J5;locus_tag=JHJAFNDM_00702;product=D-amino acid dehydrogenase
SPJX01000288.1	Prodigal:002006	CDS	12473	13279	.	+	0	ID=JHJAFNDM_00703;Name=fliY_2;db_xref=COG:COG0834;gene=fliY_2;inference=ab initio prediction:Prodigal:002006,similar to AA sequence:UniProtKB:P0AEM9;locus_tag=JHJAFNDM_00703;product=L-cystine-binding protein FliY
SPJX01000288.1	Prodigal:002006	CDS	13357	14022	.	+	0	ID=JHJAFNDM_00704;Name=yecS_2;db_xref=COG:COG0765;gene=yecS_2;inference=ab initio prediction:Prodigal:002006,similar to AA sequence:UniProtKB:P0AFT2;locus_tag=JHJAFNDM_00704;product=L-cystine transport system permease protein YecS
SPJX01000288.1	Prodigal:002006	CDS	14033	14686	.	+	0	ID=JHJAFNDM_00705;Name=occM_1;gene=occM_1;inference=ab initio prediction:Prodigal:002006,similar to AA sequence:UniProtKB:P35114;locus_tag=JHJAFNDM_00705;product=Octopine transport system permease protein OccM
SPJX01000288.1	Prodigal:002006	CDS	14679	15401	.	+	0	ID=JHJAFNDM_00706;Name=glnQ_3;gene=glnQ_3;inference=ab initio prediction:Prodigal:002006,similar to AA sequence:UniProtKB:P27675;locus_tag=JHJAFNDM_00706;product=Glutamine transport ATP-binding protein GlnQ
SPJX01000288.1	Prodigal:002006	CDS	15464	16492	.	+	0	ID=JHJAFNDM_00707;eC_number=4.2.1.77;db_xref=COG:COG3938;inference=ab initio prediction:Prodigal:002006,similar to AA sequence:UniProtKB:A1B195;locus_tag=JHJAFNDM_00707;product=Trans-3-hydroxy-L-proline dehydratase
SPJX01000288.1	Prodigal:002006	CDS	16545	17564	.	+	0	ID=JHJAFNDM_00708;eC_number=1.5.1.49;db_xref=COG:COG2055;inference=ab initio prediction:Prodigal:002006,similar to AA sequence:UniProtKB:Q0B9S2;locus_tag=JHJAFNDM_00708;product=Delta(1)-pyrroline-2-carboxylate reductase 1
SPJX01000288.1	Prodigal:002006	CDS	17576	19318	.	+	0	ID=JHJAFNDM_00709;inference=ab initio prediction:Prodigal:002006;locus_tag=JHJAFNDM_00709;product=hypothetical protein
SPJX01000288.1	Prodigal:002006	CDS	19571	20377	.	-	0	ID=JHJAFNDM_00710;Name=nimR_1;gene=nimR_1;inference=ab initio prediction:Prodigal:002006,similar to AA sequence:UniProtKB:P76241;locus_tag=JHJAFNDM_00710;product=HTH-type transcriptional regulator NimR
SPJX01000288.1	Prodigal:002006	CDS	20506	21825	.	+	0	ID=JHJAFNDM_00711;inference=ab initio prediction:Prodigal:002006;locus_tag=JHJAFNDM_00711;product=hypothetical protein
SPJX01000288.1	Prodigal:002006	CDS	21834	23057	.	+	0	ID=JHJAFNDM_00712;Name=rfnT_1;gene=rfnT_1;inference=ab initio prediction:Prodigal:002006,similar to AA sequence:UniProtKB:A6X7E7;locus_tag=JHJAFNDM_00712;product=Riboflavin transporter RfnT
SPJX01000288.1	Prodigal:002006	CDS	23598	24041	.	-	0	ID=JHJAFNDM_00713;inference=ab initio prediction:Prodigal:002006;locus_tag=JHJAFNDM_00713;product=hypothetical protein
SPJX01000288.1	Prodigal:002006	CDS	24115	25398	.	+	0	ID=JHJAFNDM_00714;Name=yhhS;gene=yhhS;inference=ab initio prediction:Prodigal:002006,protein motif:HAMAP:MF_01118;locus_tag=JHJAFNDM_00714;product=putative MFS-type transporter YhhS
SPJX01000288.1	Prodigal:002006	CDS	25743	28169	.	-	0	ID=JHJAFNDM_00715;eC_number=5.6.2.2;Name=gyrB;gene=gyrB;inference=ab initio prediction:Prodigal:002006,similar to AA sequence:UniProtKB:B8GXQ0;locus_tag=JHJAFNDM_00715;product=DNA gyrase subunit B
SPJX01000288.1	Prodigal:002006	CDS	28334	28699	.	+	0	ID=JHJAFNDM_00716;inference=ab initio prediction:Prodigal:002006;locus_tag=JHJAFNDM_00716;product=hypothetical protein
SPJX01000288.1	Prodigal:002006	CDS	28579	29193	.	-	0	ID=JHJAFNDM_00717;Name=rhtB_4;db_xref=COG:COG1280;gene=rhtB_4;inference=ab initio prediction:Prodigal:002006,similar to AA sequence:UniProtKB:P0AG34;locus_tag=JHJAFNDM_00717;product=Homoserine/homoserine lactone efflux protein
SPJX01000288.1	Prodigal:002006	CDS	29355	30515	.	-	0	ID=JHJAFNDM_00718;Name=recF;db_xref=COG:COG1195;gene=recF;inference=ab initio prediction:Prodigal:002006,similar to AA sequence:UniProtKB:P0A7H0;locus_tag=JHJAFNDM_00718;product=DNA replication and repair protein RecF
SPJX01000288.1	Prodigal:002006	CDS	30836	31954	.	-	0	ID=JHJAFNDM_00719;Name=dnaN;gene=dnaN;inference=ab initio prediction:Prodigal:002006,similar to AA sequence:UniProtKB:B8GXP6;locus_tag=JHJAFNDM_00719;product=Beta sliding clamp
SPJX01000288.1	Prodigal:002006	CDS	32097	33596	.	-	0	ID=JHJAFNDM_00720;Name=dnaA_1;gene=dnaA_1;inference=ab initio prediction:Prodigal:002006,similar to AA sequence:UniProtKB:P68866;locus_tag=JHJAFNDM_00720;product=Chromosomal replication initiator protein DnaA
SPJX01000288.1	Prodigal:002006	CDS	34696	34962	.	-	0	ID=JHJAFNDM_00721;Name=rpsT;db_xref=COG:COG0268;gene=rpsT;inference=ab initio prediction:Prodigal:002006,similar to AA sequence:UniProtKB:Q6N0C7;locus_tag=JHJAFNDM_00721;product=30S ribosomal protein S20
SPJX01000288.1	Prodigal:002006	CDS	35129	35881	.	-	0	ID=JHJAFNDM_00722;Name=yfcA_1;db_xref=COG:COG0730;gene=yfcA_1;inference=ab initio prediction:Prodigal:002006,similar to AA sequence:UniProtKB:P0AD30;locus_tag=JHJAFNDM_00722;product=putative membrane transporter protein YfcA
SPJX01000288.1	Prodigal:002006	CDS	35948	36721	.	-	0	ID=JHJAFNDM_00723;eC_number=4.2.1.17;Name=echA8;db_xref=COG:COG1024;gene=echA8;inference=ab initio prediction:Prodigal:002006,similar to AA sequence:UniProtKB:P9WNN9;locus_tag=JHJAFNDM_00723;product=putative enoyl-CoA hydratase echA8
SPJX01000288.1	Prodigal:002006	CDS	36959	37756	.	-	0	ID=JHJAFNDM_00724;inference=ab initio prediction:Prodigal:002006;locus_tag=JHJAFNDM_00724;product=hypothetical protein
SPJX01000288.1	Prodigal:002006	CDS	37899	38795	.	-	0	ID=JHJAFNDM_00725;eC_number=3.2.2.23;Name=mutM;db_xref=COG:COG0266;gene=mutM;inference=ab initio prediction:Prodigal:002006,similar to AA sequence:UniProtKB:P05523;locus_tag=JHJAFNDM_00725;product=Formamidopyrimidine-DNA glycosylase
SPJX01000288.1	Prodigal:002006	CDS	38895	39644	.	+	0	ID=JHJAFNDM_00726;eC_number=2.1.1.163;Name=ubiE;db_xref=COG:COG2226;gene=ubiE;inference=ab initio prediction:Prodigal:002006,similar to AA sequence:UniProtKB:P0A887;locus_tag=JHJAFNDM_00726;product=Ubiquinone/menaquinone biosynthesis C-methyltransferase UbiE
SPJX01000288.1	Prodigal:002006	CDS	39648	41222	.	+	0	ID=JHJAFNDM_00727;eC_number=2.7.-.-;Name=ubiB_1;gene=ubiB_1;inference=ab initio prediction:Prodigal:002006,protein motif:HAMAP:MF_00414;locus_tag=JHJAFNDM_00727;product=protein kinase UbiB
SPJX01000288.1	Prodigal:002006	CDS	41219	42433	.	+	0	ID=JHJAFNDM_00728;Name=coaBC;db_xref=COG:COG0452;gene=coaBC;inference=ab initio prediction:Prodigal:002006,similar to AA sequence:UniProtKB:P0ABQ0;locus_tag=JHJAFNDM_00728;product=Coenzyme A biosynthesis bifunctional protein CoaBC
SPJX01000288.1	Prodigal:002006	CDS	42430	42885	.	+	0	ID=JHJAFNDM_00729;eC_number=3.6.1.23;Name=dut;gene=dut;inference=ab initio prediction:Prodigal:002006,similar to AA sequence:UniProtKB:Q2YRG4;locus_tag=JHJAFNDM_00729;product=Deoxyuridine 5'-triphosphate nucleotidohydrolase
SPJX01000288.1	Prodigal:002006	CDS	42896	43345	.	+	0	ID=JHJAFNDM_00730;Name=cymR;gene=cymR;inference=ab initio prediction:Prodigal:002006,similar to AA sequence:UniProtKB:O34527;locus_tag=JHJAFNDM_00730;product=HTH-type transcriptional regulator CymR
SPJX01000288.1	Prodigal:002006	CDS	43420	44400	.	+	0	ID=JHJAFNDM_00731;eC_number=2.5.1.47;Name=cysK1;db_xref=COG:COG0031;gene=cysK1;inference=ab initio prediction:Prodigal:002006,similar to AA sequence:UniProtKB:P9WP55;locus_tag=JHJAFNDM_00731;product=O-acetylserine sulfhydrylase
SPJX01000288.1	Prodigal:002006	CDS	44573	44929	.	+	0	ID=JHJAFNDM_00732;inference=ab initio prediction:Prodigal:002006;locus_tag=JHJAFNDM_00732;product=hypothetical protein
SPJX01000288.1	Prodigal:002006	CDS	44942	45175	.	+	0	ID=JHJAFNDM_00733;inference=ab initio prediction:Prodigal:002006;locus_tag=JHJAFNDM_00733;product=hypothetical protein
SPJX01000288.1	Prodigal:002006	CDS	45188	45508	.	+	0	ID=JHJAFNDM_00734;inference=ab initio prediction:Prodigal:002006;locus_tag=JHJAFNDM_00734;product=hypothetical protein
SPJX01000288.1	Prodigal:002006	CDS	45528	45692	.	+	0	ID=JHJAFNDM_00735;inference=ab initio prediction:Prodigal:002006;locus_tag=JHJAFNDM_00735;product=hypothetical protein
SPJX01000288.1	Prodigal:002006	CDS	45804	47630	.	-	0	ID=JHJAFNDM_00736;Name=typA;db_xref=COG:COG1217;gene=typA;inference=ab initio prediction:Prodigal:002006,similar to AA sequence:UniProtKB:P32132;locus_tag=JHJAFNDM_00736;product=GTP-binding protein TypA/BipA
SPJX01000288.1	Prodigal:002006	CDS	48048	49910	.	+	0	ID=JHJAFNDM_00737;inference=ab initio prediction:Prodigal:002006;locus_tag=JHJAFNDM_00737;product=hypothetical protein
SPJX01000288.1	Prodigal:002006	CDS	50121	50663	.	-	0	ID=JHJAFNDM_00738;inference=ab initio prediction:Prodigal:002006;locus_tag=JHJAFNDM_00738;product=hypothetical protein
SPJX01000288.1	Prodigal:002006	CDS	50668	51900	.	-	0	ID=JHJAFNDM_00739;eC_number=6.3.4.5;Name=argG;db_xref=COG:COG0137;gene=argG;inference=ab initio prediction:Prodigal:002006,similar to AA sequence:UniProtKB:Q9PHK7;locus_tag=JHJAFNDM_00739;product=Argininosuccinate synthase
SPJX01000288.1	Prodigal:002006	CDS	52285	52914	.	+	0	ID=JHJAFNDM_00740;eC_number=5.99.1.4;Name=nsaD_1;gene=nsaD_1;inference=ab initio prediction:Prodigal:002006,similar to AA sequence:UniProtKB:Q9X9Q7;locus_tag=JHJAFNDM_00740;product=2-hydroxychromene-2-carboxylate isomerase
SPJX01000288.1	Prodigal:002006	CDS	53034	54380	.	+	0	ID=JHJAFNDM_00741;Name=kgtP;gene=kgtP;inference=ab initio prediction:Prodigal:002006,similar to AA sequence:UniProtKB:P0AEX3;locus_tag=JHJAFNDM_00741;product=Alpha-ketoglutarate permease
SPJX01000288.1	Prodigal:002006	CDS	54468	54680	.	-	0	ID=JHJAFNDM_00742;inference=ab initio prediction:Prodigal:002006;locus_tag=JHJAFNDM_00742;product=hypothetical protein
SPJX01000288.1	Prodigal:002006	CDS	54813	55739	.	+	0	ID=JHJAFNDM_00743;Name=gcvA_1;gene=gcvA_1;inference=ab initio prediction:Prodigal:002006,similar to AA sequence:UniProtKB:P0A9F6;locus_tag=JHJAFNDM_00743;product=Glycine cleavage system transcriptional activator
SPJX01000288.1	Prodigal:002006	CDS	56045	57742	.	+	0	ID=JHJAFNDM_00744;Name=rpsA;db_xref=COG:COG0539;gene=rpsA;inference=ab initio prediction:Prodigal:002006,similar to AA sequence:UniProtKB:Q6NDP1;locus_tag=JHJAFNDM_00744;product=30S ribosomal protein S1
SPJX01000288.1	Prodigal:002006	CDS	58192	59157	.	+	0	ID=JHJAFNDM_00745;inference=ab initio prediction:Prodigal:002006;locus_tag=JHJAFNDM_00745;product=hypothetical protein
SPJX01000288.1	Prodigal:002006	CDS	59184	59498	.	+	0	ID=JHJAFNDM_00746;Name=ihfB;db_xref=COG:COG0776;gene=ihfB;inference=ab initio prediction:Prodigal:002006,similar to AA sequence:UniProtKB:Q06607;locus_tag=JHJAFNDM_00746;product=Integration host factor subunit beta
SPJX01000288.1	Prodigal:002006	CDS	59515	59865	.	+	0	ID=JHJAFNDM_00747;Name=lapA;gene=lapA;inference=ab initio prediction:Prodigal:002006,protein motif:HAMAP:MF_01948;locus_tag=JHJAFNDM_00747;product=Lipopolysaccharide assembly protein A
SPJX01000288.1	Prodigal:002006	CDS	59890	60861	.	+	0	ID=JHJAFNDM_00748;eC_number=1.5.1.49;Name=lhpI;db_xref=COG:COG2423;gene=lhpI;inference=ab initio prediction:Prodigal:002006,similar to AA sequence:UniProtKB:Q485R8;locus_tag=JHJAFNDM_00748;product=Delta(1)-pyrroline-2-carboxylate reductase
SPJX01000288.1	Prodigal:002006	CDS	60871	61530	.	+	0	ID=JHJAFNDM_00749;eC_number=5.3.1.24;Name=trpF;db_xref=COG:COG0135;gene=trpF;inference=ab initio prediction:Prodigal:002006,similar to AA sequence:UniProtKB:Q56320;locus_tag=JHJAFNDM_00749;product=N-(5'-phosphoribosyl)anthranilate isomerase
SPJX01000288.1	Prodigal:002006	CDS	61580	62824	.	+	0	ID=JHJAFNDM_00750;eC_number=4.2.1.20;Name=trpB_1;db_xref=COG:COG0133;gene=trpB_1;inference=ab initio prediction:Prodigal:002006,similar to AA sequence:UniProtKB:Q2KE82;locus_tag=JHJAFNDM_00750;product=Tryptophan synthase beta chain
SPJX01000288.1	Prodigal:002006	CDS	62994	63833	.	+	0	ID=JHJAFNDM_00751;eC_number=4.2.1.20;Name=trpA;db_xref=COG:COG0159;gene=trpA;inference=ab initio prediction:Prodigal:002006,similar to AA sequence:UniProtKB:Q5ZVY3;locus_tag=JHJAFNDM_00751;product=Tryptophan synthase alpha chain
SPJX01000288.1	Prodigal:002006	CDS	63943	64848	.	+	0	ID=JHJAFNDM_00752;eC_number=2.1.3.15;Name=accD;db_xref=COG:COG0777;gene=accD;inference=ab initio prediction:Prodigal:002006,similar to AA sequence:UniProtKB:P0A9Q5;locus_tag=JHJAFNDM_00752;product=Acetyl-coenzyme A carboxylase carboxyl transferase subunit beta
SPJX01000288.1	Prodigal:002006	CDS	64863	66188	.	+	0	ID=JHJAFNDM_00753;eC_number=6.3.2.17;Name=fpgS;gene=fpgS;inference=ab initio prediction:Prodigal:002006,similar to AA sequence:UniProtKB:P15925;locus_tag=JHJAFNDM_00753;product=Folylpolyglutamate synthase
SPJX01000288.1	Prodigal:002006	CDS	66200	66601	.	+	0	ID=JHJAFNDM_00754;inference=ab initio prediction:Prodigal:002006;locus_tag=JHJAFNDM_00754;product=hypothetical protein
SPJX01000288.1	Prodigal:002006	CDS	66757	67002	.	+	0	ID=JHJAFNDM_00755;inference=ab initio prediction:Prodigal:002006;locus_tag=JHJAFNDM_00755;product=hypothetical protein
SPJX01000288.1	Prodigal:002006	CDS	67070	67390	.	-	0	ID=JHJAFNDM_00756;inference=ab initio prediction:Prodigal:002006,similar to AA sequence:UniProtKB:P00275;locus_tag=JHJAFNDM_00756;product=Thioredoxin C-1
SPJX01000288.1	Prodigal:002006	CDS	67497	70934	.	-	0	ID=JHJAFNDM_00757;eC_number=3.1.11.5;Name=recB;gene=recB;inference=ab initio prediction:Prodigal:002006,protein motif:HAMAP:MF_01485;locus_tag=JHJAFNDM_00757;product=RecBCD enzyme subunit RecB
SPJX01000288.1	Prodigal:002006	CDS	70931	74092	.	-	0	ID=JHJAFNDM_00758;inference=ab initio prediction:Prodigal:002006;locus_tag=JHJAFNDM_00758;product=hypothetical protein
SPJX01000288.1	Prodigal:002006	CDS	74102	74836	.	-	0	ID=JHJAFNDM_00759;eC_number=2.7.7.99;Name=murU;db_xref=COG:COG1208;gene=murU;inference=ab initio prediction:Prodigal:002006,similar to AA sequence:UniProtKB:Q88QT2;locus_tag=JHJAFNDM_00759;product=N-acetylmuramate alpha-1-phosphate uridylyltransferase
SPJX01000288.1	Prodigal:002006	CDS	74846	76426	.	-	0	ID=JHJAFNDM_00760;inference=ab initio prediction:Prodigal:002006;locus_tag=JHJAFNDM_00760;product=hypothetical protein
SPJX01000288.1	Prodigal:002006	CDS	76435	79002	.	-	0	ID=JHJAFNDM_00761;eC_number=2.7.-.-;Name=sasA_1;gene=sasA_1;inference=ab initio prediction:Prodigal:002006,protein motif:HAMAP:MF_01837;locus_tag=JHJAFNDM_00761;product=Adaptive-response sensory-kinase SasA
SPJX01000288.1	Prodigal:002006	CDS	79373	80773	.	-	0	ID=JHJAFNDM_00762;eC_number=3.3.1.1;Name=ahcY;gene=ahcY;inference=ab initio prediction:Prodigal:002006,similar to AA sequence:UniProtKB:A0A087WNH6;locus_tag=JHJAFNDM_00762;product=Adenosylhomocysteinase
SPJX01000288.1	Prodigal:002006	CDS	80892	81212	.	-	0	ID=JHJAFNDM_00763;inference=ab initio prediction:Prodigal:002006;locus_tag=JHJAFNDM_00763;product=hypothetical protein
SPJX01000288.1	Prodigal:002006	CDS	81218	81619	.	-	0	ID=JHJAFNDM_00764;eC_number=2.7.1.191;Name=manX;db_xref=COG:COG2893;gene=manX;inference=ab initio prediction:Prodigal:002006,similar to AA sequence:UniProtKB:P69797;locus_tag=JHJAFNDM_00764;product=PTS system mannose-specific EIIAB component
SPJX01000288.1	Prodigal:002006	CDS	81708	82163	.	-	0	ID=JHJAFNDM_00765;eC_number=2.7.11.-;Name=hprK;gene=hprK;inference=ab initio prediction:Prodigal:002006,similar to AA sequence:UniProtKB:Q9ZA98;locus_tag=JHJAFNDM_00765;product=HPr kinase/phosphorylase
SPJX01000288.1	Prodigal:002006	CDS	82160	84025	.	-	0	ID=JHJAFNDM_00766;eC_number=2.7.-.-;Name=sasA_2;gene=sasA_2;inference=ab initio prediction:Prodigal:002006,protein motif:HAMAP:MF_01837;locus_tag=JHJAFNDM_00766;product=Adaptive-response sensory-kinase SasA
SPJX01000288.1	Prodigal:002006	CDS	84176	84874	.	-	0	ID=JHJAFNDM_00767;Name=baeR;db_xref=COG:COG0745;gene=baeR;inference=ab initio prediction:Prodigal:002006,similar to AA sequence:UniProtKB:P69228;locus_tag=JHJAFNDM_00767;product=Transcriptional regulatory protein BaeR
SPJX01000288.1	Prodigal:002006	CDS	84939	85139	.	-	0	ID=JHJAFNDM_00768;inference=ab initio prediction:Prodigal:002006;locus_tag=JHJAFNDM_00768;product=hypothetical protein
SPJX01000288.1	Prodigal:002006	CDS	85387	86997	.	+	0	ID=JHJAFNDM_00769;eC_number=4.1.1.49;Name=pckA;db_xref=COG:COG1866;gene=pckA;inference=ab initio prediction:Prodigal:002006,similar to AA sequence:UniProtKB:Q9ZNH4;locus_tag=JHJAFNDM_00769;product=Phosphoenolpyruvate carboxykinase (ATP)
SPJX01000288.1	Prodigal:002006	CDS	87063	88157	.	+	0	ID=JHJAFNDM_00770;eC_number=1.1.5.-;Name=lhgD;db_xref=COG:COG0579;gene=lhgD;inference=ab initio prediction:Prodigal:002006,similar to AA sequence:UniProtKB:P37339;locus_tag=JHJAFNDM_00770;product=L-2-hydroxyglutarate dehydrogenase
SPJX01000288.1	Prodigal:002006	CDS	88317	89723	.	-	0	ID=JHJAFNDM_00771;inference=ab initio prediction:Prodigal:002006;locus_tag=JHJAFNDM_00771;product=hypothetical protein
SPJX01000288.1	Prodigal:002006	CDS	89895	90686	.	+	0	ID=JHJAFNDM_00772;eC_number=3.5.1.118;Name=egtC;db_xref=COG:COG0121;gene=egtC;inference=ab initio prediction:Prodigal:002006,similar to AA sequence:UniProtKB:A0R5M9;locus_tag=JHJAFNDM_00772;product=Gamma-glutamyl-hercynylcysteine sulfoxide hydrolase
SPJX01000288.1	Prodigal:002006	CDS	90758	91039	.	-	0	ID=JHJAFNDM_00773;inference=ab initio prediction:Prodigal:002006;locus_tag=JHJAFNDM_00773;product=hypothetical protein
SPJX01000288.1	Prodigal:002006	CDS	91218	91928	.	-	0	ID=JHJAFNDM_00774;inference=ab initio prediction:Prodigal:002006;locus_tag=JHJAFNDM_00774;product=hypothetical protein
SPJX01000288.1	Prodigal:002006	CDS	92099	95146	.	-	0	ID=JHJAFNDM_00775;eC_number=2.7.7.7;Name=polA;db_xref=COG:COG0258;gene=polA;inference=ab initio prediction:Prodigal:002006,similar to AA sequence:UniProtKB:P00582;locus_tag=JHJAFNDM_00775;product=DNA polymerase I
SPJX01000288.1	Prodigal:002006	CDS	95223	96356	.	-	0	ID=JHJAFNDM_00776;Name=nagC;db_xref=COG:COG1940;gene=nagC;inference=ab initio prediction:Prodigal:002006,similar to AA sequence:UniProtKB:P0AF20;locus_tag=JHJAFNDM_00776;product=N-acetylglucosamine repressor
SPJX01000288.1	Prodigal:002006	CDS	96655	97701	.	+	0	ID=JHJAFNDM_00777;Name=xylF_1;db_xref=COG:COG4213;gene=xylF_1;inference=ab initio prediction:Prodigal:002006,similar to AA sequence:UniProtKB:P37387;locus_tag=JHJAFNDM_00777;product=D-xylose-binding periplasmic protein
SPJX01000288.1	Prodigal:002006	CDS	97789	99087	.	+	0	ID=JHJAFNDM_00778;Name=xylH_1;db_xref=COG:COG4214;gene=xylH_1;inference=ab initio prediction:Prodigal:002006,similar to AA sequence:UniProtKB:P0AGI4;locus_tag=JHJAFNDM_00778;product=Xylose transport system permease protein XylH
SPJX01000288.1	Prodigal:002006	CDS	99100	99879	.	+	0	ID=JHJAFNDM_00779;eC_number=7.5.2.-;Name=frcA_1;db_xref=COG:COG1129;gene=frcA_1;inference=ab initio prediction:Prodigal:002006,similar to AA sequence:UniProtKB:Q9F9B0;locus_tag=JHJAFNDM_00779;product=Fructose import ATP-binding protein FrcA
SPJX01000288.1	Prodigal:002006	CDS	99999	101327	.	-	0	ID=JHJAFNDM_00780;Name=ampG_1;db_xref=COG:COG0477;gene=ampG_1;inference=ab initio prediction:Prodigal:002006,similar to AA sequence:UniProtKB:P0AE16;locus_tag=JHJAFNDM_00780;product=Anhydromuropeptide permease
SPJX01000288.1	Prodigal:002006	CDS	101397	102221	.	-	0	ID=JHJAFNDM_00781;inference=ab initio prediction:Prodigal:002006;locus_tag=JHJAFNDM_00781;product=hypothetical protein
SPJX01000288.1	Prodigal:002006	CDS	102357	102932	.	+	0	ID=JHJAFNDM_00782;inference=ab initio prediction:Prodigal:002006;locus_tag=JHJAFNDM_00782;product=hypothetical protein
SPJX01000332.1	Prodigal:002006	CDS	143	868	.	-	0	ID=JHJAFNDM_00783;Name=aadR_1;db_xref=COG:COG0664;gene=aadR_1;inference=ab initio prediction:Prodigal:002006,similar to AA sequence:UniProtKB:Q01980;locus_tag=JHJAFNDM_00783;product=Transcriptional activatory protein AadR
SPJX01000332.1	Prodigal:002006	CDS	1398	2144	.	+	0	ID=JHJAFNDM_00784;Name=fnr_2;db_xref=COG:COG0664;gene=fnr_2;inference=ab initio prediction:Prodigal:002006,similar to AA sequence:UniProtKB:Q9EXQ1;locus_tag=JHJAFNDM_00784;product=Anaerobic regulatory protein
SPJX01000332.1	Prodigal:002006	CDS	2152	3360	.	-	0	ID=JHJAFNDM_00785;inference=ab initio prediction:Prodigal:002006;locus_tag=JHJAFNDM_00785;product=hypothetical protein
SPJX01000332.1	Prodigal:002006	CDS	3669	4982	.	+	0	ID=JHJAFNDM_00786;eC_number=4.3.2.2;Name=purB;db_xref=COG:COG0015;gene=purB;inference=ab initio prediction:Prodigal:002006,similar to AA sequence:UniProtKB:P12047;locus_tag=JHJAFNDM_00786;product=Adenylosuccinate lyase
SPJX01000332.1	Prodigal:002006	CDS	5024	6319	.	+	0	ID=JHJAFNDM_00787;eC_number=2.1.1.222;Name=COQ3_1;gene=COQ3_1;inference=ab initio prediction:Prodigal:002006,protein motif:HAMAP:MF_00472;locus_tag=JHJAFNDM_00787;product=Ubiquinone biosynthesis O-methyltransferase%2C mitochondrial
SPJX01000332.1	Prodigal:002006	CDS	6351	6905	.	+	0	ID=JHJAFNDM_00788;inference=ab initio prediction:Prodigal:002006;locus_tag=JHJAFNDM_00788;product=hypothetical protein
SPJX01000332.1	Prodigal:002006	CDS	6963	7520	.	-	0	ID=JHJAFNDM_00789;eC_number=1.1.5.5;Name=adhB_1;gene=adhB_1;inference=ab initio prediction:Prodigal:002006,similar to AA sequence:UniProtKB:Q47945;locus_tag=JHJAFNDM_00789;product=Alcohol dehydrogenase (quinone)%2C cytochrome c subunit
SPJX01000332.1	Prodigal:002006	CDS	7517	8653	.	-	0	ID=JHJAFNDM_00790;inference=ab initio prediction:Prodigal:002006;locus_tag=JHJAFNDM_00790;product=hypothetical protein
SPJX01000332.1	Prodigal:002006	CDS	9021	9581	.	+	0	ID=JHJAFNDM_00791;inference=ab initio prediction:Prodigal:002006;locus_tag=JHJAFNDM_00791;product=hypothetical protein
SPJX01000332.1	Prodigal:002006	CDS	9649	10266	.	-	0	ID=JHJAFNDM_00792;Name=rpsD;db_xref=COG:COG0522;gene=rpsD;inference=ab initio prediction:Prodigal:002006,similar to AA sequence:UniProtKB:Q6N9G0;locus_tag=JHJAFNDM_00792;product=30S ribosomal protein S4
SPJX01000332.1	Prodigal:002006	CDS	10454	11326	.	-	0	ID=JHJAFNDM_00793;eC_number=5.1.1.3;Name=murI;db_xref=COG:COG0796;gene=murI;inference=ab initio prediction:Prodigal:002006,similar to AA sequence:UniProtKB:P22634;locus_tag=JHJAFNDM_00793;product=Glutamate racemase
SPJX01000332.1	Prodigal:002006	CDS	11500	11760	.	+	0	ID=JHJAFNDM_00794;inference=ab initio prediction:Prodigal:002006;locus_tag=JHJAFNDM_00794;product=hypothetical protein
SPJX01000332.1	Prodigal:002006	CDS	11757	11948	.	+	0	ID=JHJAFNDM_00795;inference=ab initio prediction:Prodigal:002006;locus_tag=JHJAFNDM_00795;product=hypothetical protein
SPJX01000332.1	Prodigal:002006	CDS	12033	13232	.	-	0	ID=JHJAFNDM_00796;inference=ab initio prediction:Prodigal:002006;locus_tag=JHJAFNDM_00796;product=hypothetical protein
SPJX01000332.1	Prodigal:002006	CDS	13295	14101	.	-	0	ID=JHJAFNDM_00797;eC_number=2.1.1.-;Name=trmJ;gene=trmJ;inference=ab initio prediction:Prodigal:002006,similar to AA sequence:UniProtKB:A0A0H2ZF87;locus_tag=JHJAFNDM_00797;product=tRNA (cytidine/uridine/adenosine-2'-O-)-methyltransferase TrmJ
SPJX01000332.1	Prodigal:002006	CDS	14280	14789	.	+	0	ID=JHJAFNDM_00798;inference=ab initio prediction:Prodigal:002006;locus_tag=JHJAFNDM_00798;product=hypothetical protein
SPJX01000332.1	Prodigal:002006	CDS	14902	16119	.	+	0	ID=JHJAFNDM_00799;eC_number=1.1.1.42;Name=icd;db_xref=COG:COG0538;gene=icd;inference=ab initio prediction:Prodigal:002006,similar to AA sequence:UniProtKB:P9WKL1;locus_tag=JHJAFNDM_00799;product=Isocitrate dehydrogenase [NADP]
SPJX01000332.1	Prodigal:002006	CDS	16147	16338	.	+	0	ID=JHJAFNDM_00800;inference=ab initio prediction:Prodigal:002006;locus_tag=JHJAFNDM_00800;product=hypothetical protein
SPJX01000332.1	Prodigal:002006	CDS	16284	16445	.	-	0	ID=JHJAFNDM_00801;inference=ab initio prediction:Prodigal:002006;locus_tag=JHJAFNDM_00801;product=hypothetical protein
SPJX01000332.1	Prodigal:002006	CDS	16866	17333	.	+	0	ID=JHJAFNDM_00802;eC_number=4.4.1.22;inference=ab initio prediction:Prodigal:002006,protein motif:HAMAP:MF_00723;locus_tag=JHJAFNDM_00802;product=Putative glutathione-dependent formaldehyde-activating enzyme
SPJX01000332.1	Prodigal:002006	CDS	17759	20407	.	-	0	ID=JHJAFNDM_00803;eC_number=6.1.1.7;Name=alaS_1;db_xref=COG:COG0013;gene=alaS_1;inference=ab initio prediction:Prodigal:002006,similar to AA sequence:UniProtKB:P00957;locus_tag=JHJAFNDM_00803;product=Alanine--tRNA ligase
SPJX01000332.1	Prodigal:002006	CDS	20765	21463	.	+	0	ID=JHJAFNDM_00804;inference=ab initio prediction:Prodigal:002006;locus_tag=JHJAFNDM_00804;product=hypothetical protein
SPJX01000332.1	Prodigal:002006	CDS	21557	22651	.	-	0	ID=JHJAFNDM_00805;Name=recA_2;gene=recA_2;inference=ab initio prediction:Prodigal:002006,similar to AA sequence:UniProtKB:Q2YRU7;locus_tag=JHJAFNDM_00805;product=Protein RecA
SPJX01000332.1	Prodigal:002006	CDS	22823	25354	.	-	0	ID=JHJAFNDM_00806;Name=cckA;gene=cckA;inference=ab initio prediction:Prodigal:002006,similar to AA sequence:UniProtKB:P0DOA0;locus_tag=JHJAFNDM_00806;product=Sensor kinase CckA
SPJX01000332.1	Prodigal:002006	CDS	25858	27123	.	+	0	ID=JHJAFNDM_00807;inference=ab initio prediction:Prodigal:002006;locus_tag=JHJAFNDM_00807;product=hypothetical protein
SPJX01000332.1	Prodigal:002006	CDS	27211	27576	.	-	0	ID=JHJAFNDM_00808;Name=dksA;db_xref=COG:COG1734;gene=dksA;inference=ab initio prediction:Prodigal:002006,similar to AA sequence:UniProtKB:P0ABS1;locus_tag=JHJAFNDM_00808;product=RNA polymerase-binding transcription factor DksA
SPJX01000332.1	Prodigal:002006	CDS	27809	28795	.	-	0	ID=JHJAFNDM_00809;inference=ab initio prediction:Prodigal:002006;locus_tag=JHJAFNDM_00809;product=hypothetical protein
SPJX01000332.1	Prodigal:002006	CDS	28792	30240	.	-	0	ID=JHJAFNDM_00810;Name=ycjX;db_xref=COG:COG3106;gene=ycjX;inference=ab initio prediction:Prodigal:002006,similar to AA sequence:UniProtKB:P76046;locus_tag=JHJAFNDM_00810;product=putative protein YcjX
SPJX01000332.1	Prodigal:002006	CDS	30385	32202	.	-	0	ID=JHJAFNDM_00811;inference=ab initio prediction:Prodigal:002006;locus_tag=JHJAFNDM_00811;product=hypothetical protein
SPJX01000332.1	Prodigal:002006	CDS	32409	32855	.	-	0	ID=JHJAFNDM_00812;inference=ab initio prediction:Prodigal:002006;locus_tag=JHJAFNDM_00812;product=hypothetical protein
SPJX01000332.1	Prodigal:002006	CDS	33003	34034	.	-	0	ID=JHJAFNDM_00813;inference=ab initio prediction:Prodigal:002006;locus_tag=JHJAFNDM_00813;product=hypothetical protein
SPJX01000332.1	Prodigal:002006	CDS	34094	34717	.	+	0	ID=JHJAFNDM_00814;eC_number=2.3.1.189;Name=mshD_1;gene=mshD_1;inference=ab initio prediction:Prodigal:002006,protein motif:HAMAP:MF_01698;locus_tag=JHJAFNDM_00814;product=Mycothiol acetyltransferase
SPJX01000332.1	Prodigal:002006	CDS	34754	35278	.	-	0	ID=JHJAFNDM_00815;eC_number=3.1.3.-;db_xref=COG:COG2062;inference=ab initio prediction:Prodigal:002006,similar to AA sequence:UniProtKB:P9WGF9;locus_tag=JHJAFNDM_00815;product=putative protein
SPJX01000332.1	Prodigal:002006	CDS	35278	36126	.	-	0	ID=JHJAFNDM_00816;inference=ab initio prediction:Prodigal:002006;locus_tag=JHJAFNDM_00816;product=hypothetical protein
SPJX01000332.1	Prodigal:002006	CDS	36231	37517	.	+	0	ID=JHJAFNDM_00817;eC_number=4.4.1.11;Name=mdeA;gene=mdeA;inference=ab initio prediction:Prodigal:002006,similar to AA sequence:UniProtKB:P13254;locus_tag=JHJAFNDM_00817;product=L-methionine gamma-lyase
SPJX01000332.1	Prodigal:002006	CDS	37719	39509	.	+	0	ID=JHJAFNDM_00818;Name=kefC_1;db_xref=COG:COG0475;gene=kefC_1;inference=ab initio prediction:Prodigal:002006,similar to AA sequence:UniProtKB:P03819;locus_tag=JHJAFNDM_00818;product=Glutathione-regulated potassium-efflux system protein KefC
SPJX01000332.1	Prodigal:002006	CDS	39563	40738	.	+	0	ID=JHJAFNDM_00819;inference=ab initio prediction:Prodigal:002006;locus_tag=JHJAFNDM_00819;product=hypothetical protein
SPJX01000332.1	Prodigal:002006	CDS	40744	41313	.	+	0	ID=JHJAFNDM_00820;inference=ab initio prediction:Prodigal:002006;locus_tag=JHJAFNDM_00820;product=hypothetical protein
SPJX01000332.1	Prodigal:002006	CDS	41320	41892	.	+	0	ID=JHJAFNDM_00821;eC_number=3.6.1.13;Name=nudF;db_xref=COG:COG0494;gene=nudF;inference=ab initio prediction:Prodigal:002006,similar to AA sequence:UniProtKB:P54570;locus_tag=JHJAFNDM_00821;product=ADP-ribose pyrophosphatase
SPJX01000332.1	Prodigal:002006	CDS	41994	42419	.	-	0	ID=JHJAFNDM_00822;Name=uspF;db_xref=COG:COG0589;gene=uspF;inference=ab initio prediction:Prodigal:002006,similar to AA sequence:UniProtKB:P67091;locus_tag=JHJAFNDM_00822;product=Universal stress protein F
SPJX01000332.1	Prodigal:002006	CDS	42435	42755	.	-	0	ID=JHJAFNDM_00823;Name=fdxE;db_xref=COG:COG0633;gene=fdxE;inference=ab initio prediction:Prodigal:002006,similar to AA sequence:UniProtKB:P80306;locus_tag=JHJAFNDM_00823;product=Ferredoxin-6
SPJX01000332.1	Prodigal:002006	CDS	43075	47751	.	+	0	ID=JHJAFNDM_00824;inference=ab initio prediction:Prodigal:002006;locus_tag=JHJAFNDM_00824;product=hypothetical protein
SPJX01000332.1	Prodigal:002006	CDS	47886	47975	.	+	0	ID=JHJAFNDM_00825;inference=ab initio prediction:Prodigal:002006;locus_tag=JHJAFNDM_00825;product=hypothetical protein
SPJX01000332.1	Prodigal:002006	CDS	48087	48767	.	-	0	ID=JHJAFNDM_00826;inference=ab initio prediction:Prodigal:002006;locus_tag=JHJAFNDM_00826;product=hypothetical protein
SPJX01000332.1	Prodigal:002006	CDS	48777	50114	.	-	0	ID=JHJAFNDM_00827;Name=smc_1;gene=smc_1;inference=ab initio prediction:Prodigal:002006,protein motif:HAMAP:MF_01894;locus_tag=JHJAFNDM_00827;product=Chromosome partition protein Smc
SPJX01000332.1	Prodigal:002006	CDS	50124	50924	.	-	0	ID=JHJAFNDM_00828;Name=mkl;db_xref=COG:COG1127;gene=mkl;inference=ab initio prediction:Prodigal:002006,similar to AA sequence:UniProtKB:P9WQL5;locus_tag=JHJAFNDM_00828;product=putative ribonucleotide transport ATP-binding protein mkl
SPJX01000332.1	Prodigal:002006	CDS	50930	52075	.	-	0	ID=JHJAFNDM_00829;inference=ab initio prediction:Prodigal:002006;locus_tag=JHJAFNDM_00829;product=hypothetical protein
SPJX01000332.1	Prodigal:002006	CDS	52163	53146	.	+	0	ID=JHJAFNDM_00830;eC_number=5.1.1.20;Name=ycjG;db_xref=COG:COG4948;gene=ycjG;inference=ab initio prediction:Prodigal:002006,similar to AA sequence:UniProtKB:P51981;locus_tag=JHJAFNDM_00830;product=L-Ala-D/L-Glu epimerase
SPJX01000332.1	Prodigal:002006	CDS	53116	54300	.	-	0	ID=JHJAFNDM_00831;Name=hcaT;gene=hcaT;inference=ab initio prediction:Prodigal:002006,similar to AA sequence:UniProtKB:Q47142;locus_tag=JHJAFNDM_00831;product=putative 3-phenylpropionic acid transporter
SPJX01000332.1	Prodigal:002006	CDS	54413	55420	.	-	0	ID=JHJAFNDM_00832;eC_number=2.4.1.-;Name=mgtA;db_xref=COG:COG0438;gene=mgtA;inference=ab initio prediction:Prodigal:002006,similar to AA sequence:UniProtKB:P9WMY5;locus_tag=JHJAFNDM_00832;product=GDP-mannose-dependent alpha-mannosyltransferase
SPJX01000332.1	Prodigal:002006	CDS	55420	56247	.	-	0	ID=JHJAFNDM_00833;eC_number=3.6.1.54;Name=lpxH;gene=lpxH;inference=ab initio prediction:Prodigal:002006,protein motif:HAMAP:MF_00575;locus_tag=JHJAFNDM_00833;product=UDP-2%2C3-diacylglucosamine hydrolase
SPJX01000332.1	Prodigal:002006	CDS	56412	57377	.	+	0	ID=JHJAFNDM_00834;Name=ribN_1;gene=ribN_1;inference=ab initio prediction:Prodigal:002006,similar to AA sequence:UniProtKB:Q9KKU0;locus_tag=JHJAFNDM_00834;product=Riboflavin transporter
SPJX01000332.1	Prodigal:002006	CDS	57486	58103	.	+	0	ID=JHJAFNDM_00835;Name=sutR_1;db_xref=COG:COG1396;gene=sutR_1;inference=ab initio prediction:Prodigal:002006,similar to AA sequence:UniProtKB:P77626;locus_tag=JHJAFNDM_00835;product=HTH-type transcriptional regulator SutR
SPJX01000332.1	Prodigal:002006	CDS	58127	59074	.	-	0	ID=JHJAFNDM_00836;Name=fdhC;gene=fdhC;inference=ab initio prediction:Prodigal:002006,similar to AA sequence:UniProtKB:M1V1V5;locus_tag=JHJAFNDM_00836;product=Fructose dehydrogenase cytochrome subunit
SPJX01000332.1	Prodigal:002006	CDS	59140	59574	.	-	0	ID=JHJAFNDM_00837;Name=cycA_1;db_xref=COG:COG3909;gene=cycA_1;inference=ab initio prediction:Prodigal:002006,similar to AA sequence:UniProtKB:P00149;locus_tag=JHJAFNDM_00837;product=Cytochrome c'
SPJX01000332.1	Prodigal:002006	CDS	59713	60033	.	-	0	ID=JHJAFNDM_00838;eC_number=2.8.1.-;db_xref=COG:COG0607;inference=ab initio prediction:Prodigal:002006,similar to AA sequence:UniProtKB:D3RPB9;locus_tag=JHJAFNDM_00838;product=Sulfurtransferase
SPJX01000332.1	Prodigal:002006	CDS	60103	60549	.	-	0	ID=JHJAFNDM_00839;Name=kbp;db_xref=COG:COG1652;gene=kbp;inference=ab initio prediction:Prodigal:002006,similar to AA sequence:UniProtKB:P0ADE6;locus_tag=JHJAFNDM_00839;product=Potassium binding protein Kbp
SPJX01000332.1	Prodigal:002006	CDS	60625	62067	.	-	0	ID=JHJAFNDM_00840;inference=ab initio prediction:Prodigal:002006;locus_tag=JHJAFNDM_00840;product=hypothetical protein
SPJX01000332.1	Prodigal:002006	CDS	62071	62424	.	-	0	ID=JHJAFNDM_00841;eC_number=3.5.2.17;Name=pucM;db_xref=COG:COG2351;gene=pucM;inference=ab initio prediction:Prodigal:002006,similar to AA sequence:UniProtKB:O32142;locus_tag=JHJAFNDM_00841;product=5-hydroxyisourate hydrolase
SPJX01000332.1	Prodigal:002006	CDS	62618	63835	.	+	0	ID=JHJAFNDM_00842;inference=ab initio prediction:Prodigal:002006;locus_tag=JHJAFNDM_00842;product=hypothetical protein
SPJX01000332.1	Prodigal:002006	CDS	63882	64316	.	+	0	ID=JHJAFNDM_00843;inference=ab initio prediction:Prodigal:002006;locus_tag=JHJAFNDM_00843;product=hypothetical protein
SPJX01000332.1	Prodigal:002006	CDS	64487	66082	.	+	0	ID=JHJAFNDM_00844;Name=oppA;db_xref=COG:COG4166;gene=oppA;inference=ab initio prediction:Prodigal:002006,similar to AA sequence:UniProtKB:P06202;locus_tag=JHJAFNDM_00844;product=Periplasmic oligopeptide-binding protein
SPJX01000332.1	Prodigal:002006	CDS	66167	67087	.	+	0	ID=JHJAFNDM_00845;Name=oppB;db_xref=COG:COG0601;gene=oppB;inference=ab initio prediction:Prodigal:002006,similar to AA sequence:UniProtKB:P0AFH2;locus_tag=JHJAFNDM_00845;product=Oligopeptide transport system permease protein OppB
SPJX01000332.1	Prodigal:002006	CDS	67096	68241	.	+	0	ID=JHJAFNDM_00846;inference=ab initio prediction:Prodigal:002006;locus_tag=JHJAFNDM_00846;product=hypothetical protein
SPJX01000332.1	Prodigal:002006	CDS	68243	69877	.	+	0	ID=JHJAFNDM_00847;Name=yejF_1;db_xref=COG:COG4172;gene=yejF_1;inference=ab initio prediction:Prodigal:002006,similar to AA sequence:UniProtKB:P33916;locus_tag=JHJAFNDM_00847;product=putative ABC transporter ATP-binding protein YejF
SPJX01000332.1	Prodigal:002006	CDS	69920	71515	.	+	0	ID=JHJAFNDM_00848;inference=ab initio prediction:Prodigal:002006;locus_tag=JHJAFNDM_00848;product=hypothetical protein
SPJX01000332.1	Prodigal:002006	CDS	71497	72132	.	-	0	ID=JHJAFNDM_00849;eC_number=2.5.1.18;Name=gst_1;db_xref=COG:COG0625;gene=gst_1;inference=ab initio prediction:Prodigal:002006,similar to AA sequence:UniProtKB:P45875;locus_tag=JHJAFNDM_00849;product=Glutathione S-transferase GST-4.5
SPJX01000332.1	Prodigal:002006	CDS	72272	73096	.	+	0	ID=JHJAFNDM_00850;eC_number=2.7.4.-;db_xref=COG:COG2326;inference=ab initio prediction:Prodigal:002006,similar to AA sequence:UniProtKB:M9XB82;locus_tag=JHJAFNDM_00850;product=Polyphosphate:AMP/ADP phosphotransferase
SPJX01000332.1	Prodigal:002006	CDS	73102	73995	.	+	0	ID=JHJAFNDM_00851;inference=ab initio prediction:Prodigal:002006;locus_tag=JHJAFNDM_00851;product=hypothetical protein
SPJX01000332.1	Prodigal:002006	CDS	74105	75019	.	+	0	ID=JHJAFNDM_00852;eC_number=3.1.1.17;Name=gnl;gene=gnl;inference=ab initio prediction:Prodigal:002006,similar to AA sequence:UniProtKB:Q01578;locus_tag=JHJAFNDM_00852;product=Gluconolactonase
SPJX01000332.1	Prodigal:002006	CDS	75107	75562	.	-	0	ID=JHJAFNDM_00853;inference=ab initio prediction:Prodigal:002006;locus_tag=JHJAFNDM_00853;product=hypothetical protein
SPJX01000332.1	Prodigal:002006	CDS	75646	76581	.	+	0	ID=JHJAFNDM_00854;inference=ab initio prediction:Prodigal:002006;locus_tag=JHJAFNDM_00854;product=hypothetical protein
SPJX01000332.1	Prodigal:002006	CDS	76683	77873	.	+	0	ID=JHJAFNDM_00855;Name=braC_1;db_xref=COG:COG0683;gene=braC_1;inference=ab initio prediction:Prodigal:002006,similar to AA sequence:UniProtKB:P21175;locus_tag=JHJAFNDM_00855;product=Leucine-%2C isoleucine-%2C valine-%2C threonine-%2C and alanine-binding protein
SPJX01000332.1	Prodigal:002006	CDS	77880	78653	.	+	0	ID=JHJAFNDM_00856;Name=artM_1;db_xref=COG:COG1126;gene=artM_1;inference=ab initio prediction:Prodigal:002006,similar to AA sequence:UniProtKB:P54537;locus_tag=JHJAFNDM_00856;product=Arginine transport ATP-binding protein ArtM
SPJX01000332.1	Prodigal:002006	CDS	78646	79371	.	+	0	ID=JHJAFNDM_00857;Name=livF_4;db_xref=COG:COG0410;gene=livF_4;inference=ab initio prediction:Prodigal:002006,similar to AA sequence:UniProtKB:P22731;locus_tag=JHJAFNDM_00857;product=High-affinity branched-chain amino acid transport ATP-binding protein LivF
SPJX01000332.1	Prodigal:002006	CDS	79368	80393	.	+	0	ID=JHJAFNDM_00858;Name=livH_4;db_xref=COG:COG0559;gene=livH_4;inference=ab initio prediction:Prodigal:002006,similar to AA sequence:UniProtKB:P0AEX7;locus_tag=JHJAFNDM_00858;product=High-affinity branched-chain amino acid transport system permease protein LivH
SPJX01000332.1	Prodigal:002006	CDS	80390	81508	.	+	0	ID=JHJAFNDM_00859;inference=ab initio prediction:Prodigal:002006;locus_tag=JHJAFNDM_00859;product=hypothetical protein
SPJX01000332.1	Prodigal:002006	CDS	81572	82039	.	+	0	ID=JHJAFNDM_00860;Name=greB;gene=greB;inference=ab initio prediction:Prodigal:002006,protein motif:HAMAP:MF_00930;locus_tag=JHJAFNDM_00860;product=Transcription elongation factor GreB
SPJX01000332.1	Prodigal:002006	CDS	82050	83471	.	-	0	ID=JHJAFNDM_00861;inference=ab initio prediction:Prodigal:002006;locus_tag=JHJAFNDM_00861;product=hypothetical protein
SPJX01000332.1	Prodigal:002006	CDS	83772	83999	.	-	0	ID=JHJAFNDM_00862;inference=ab initio prediction:Prodigal:002006;locus_tag=JHJAFNDM_00862;product=hypothetical protein
SPJX01000332.1	Prodigal:002006	CDS	84095	87409	.	-	0	ID=JHJAFNDM_00863;eC_number=3.6.4.-;Name=mfd_1;db_xref=COG:COG1197;gene=mfd_1;inference=ab initio prediction:Prodigal:002006,similar to AA sequence:UniProtKB:P30958;locus_tag=JHJAFNDM_00863;product=Transcription-repair-coupling factor
SPJX01000332.1	Prodigal:002006	CDS	87941	88138	.	-	0	ID=JHJAFNDM_00864;inference=ab initio prediction:Prodigal:002006;locus_tag=JHJAFNDM_00864;product=hypothetical protein
SPJX01000332.1	Prodigal:002006	CDS	88460	89887	.	+	0	ID=JHJAFNDM_00865;eC_number=2.7.7.-;Name=selO_1;gene=selO_1;inference=ab initio prediction:Prodigal:002006,protein motif:HAMAP:MF_00692;locus_tag=JHJAFNDM_00865;product=Protein adenylyltransferase SelO
SPJX01000332.1	Prodigal:002006	CDS	89943	90668	.	-	0	ID=JHJAFNDM_00866;Name=degU_2;db_xref=COG:COG2197;gene=degU_2;inference=ab initio prediction:Prodigal:002006,similar to AA sequence:UniProtKB:P13800;locus_tag=JHJAFNDM_00866;product=Transcriptional regulatory protein DegU
SPJX01000332.1	Prodigal:002006	CDS	90869	91441	.	-	0	ID=JHJAFNDM_00867;inference=ab initio prediction:Prodigal:002006;locus_tag=JHJAFNDM_00867;product=hypothetical protein
SPJX01000332.1	Prodigal:002006	CDS	91470	92093	.	-	0	ID=JHJAFNDM_00868;Name=ureG;db_xref=COG:COG0378;gene=ureG;inference=ab initio prediction:Prodigal:002006,similar to AA sequence:UniProtKB:Q06206;locus_tag=JHJAFNDM_00868;product=Urease accessory protein UreG
SPJX01000332.1	Prodigal:002006	CDS	92090	92779	.	-	0	ID=JHJAFNDM_00869;Name=ureF;db_xref=COG:COG0830;gene=ureF;inference=ab initio prediction:Prodigal:002006,similar to AA sequence:UniProtKB:P17091;locus_tag=JHJAFNDM_00869;product=Urease accessory protein UreF
SPJX01000332.1	Prodigal:002006	CDS	92784	93254	.	-	0	ID=JHJAFNDM_00870;Name=ureE1;gene=ureE1;inference=ab initio prediction:Prodigal:002006,similar to AA sequence:UniProtKB:Q8G2P7;locus_tag=JHJAFNDM_00870;product=Urease accessory protein UreE 1
SPJX01000332.1	Prodigal:002006	CDS	93259	94986	.	-	0	ID=JHJAFNDM_00871;eC_number=3.5.1.5;Name=ureC1;gene=ureC1;inference=ab initio prediction:Prodigal:002006,similar to AA sequence:UniProtKB:Q2YPD5;locus_tag=JHJAFNDM_00871;product=Urease subunit alpha 1
SPJX01000332.1	Prodigal:002006	CDS	94986	95606	.	-	0	ID=JHJAFNDM_00872;eC_number=3.5.1.5;Name=ureA;db_xref=COG:COG0831;gene=ureA;inference=ab initio prediction:Prodigal:002006,similar to AA sequence:UniProtKB:P14916;locus_tag=JHJAFNDM_00872;product=Urease subunit alpha
SPJX01000332.1	Prodigal:002006	CDS	95616	96470	.	-	0	ID=JHJAFNDM_00873;Name=ureD;gene=ureD;inference=ab initio prediction:Prodigal:002006,similar to AA sequence:UniProtKB:Q03285;locus_tag=JHJAFNDM_00873;product=Urease accessory protein UreD
SPJX01000332.1	Prodigal:002006	CDS	96445	97146	.	-	0	ID=JHJAFNDM_00874;Name=livF_5;db_xref=COG:COG0410;gene=livF_5;inference=ab initio prediction:Prodigal:002006,similar to AA sequence:UniProtKB:P22731;locus_tag=JHJAFNDM_00874;product=High-affinity branched-chain amino acid transport ATP-binding protein LivF
SPJX01000332.1	Prodigal:002006	CDS	97143	97895	.	-	0	ID=JHJAFNDM_00875;eC_number=3.6.3.-;Name=lptB_4;db_xref=COG:COG1137;gene=lptB_4;inference=ab initio prediction:Prodigal:002006,similar to AA sequence:UniProtKB:P45073;locus_tag=JHJAFNDM_00875;product=Lipopolysaccharide export system ATP-binding protein LptB
SPJX01000332.1	Prodigal:002006	CDS	97900	99036	.	-	0	ID=JHJAFNDM_00876;inference=ab initio prediction:Prodigal:002006;locus_tag=JHJAFNDM_00876;product=hypothetical protein
SPJX01000332.1	Prodigal:002006	CDS	99033	100622	.	-	0	ID=JHJAFNDM_00877;inference=ab initio prediction:Prodigal:002006;locus_tag=JHJAFNDM_00877;product=hypothetical protein
SPJX01000332.1	Prodigal:002006	CDS	100687	101976	.	-	0	ID=JHJAFNDM_00878;Name=amiC_4;gene=amiC_4;inference=ab initio prediction:Prodigal:002006,similar to AA sequence:UniProtKB:P27017;locus_tag=JHJAFNDM_00878;product=Aliphatic amidase expression-regulating protein
SPJX01000332.1	Prodigal:002006	CDS	102242	103726	.	-	0	ID=JHJAFNDM_00879;eC_number=2.4.1.21;Name=glgA;db_xref=COG:COG0297;gene=glgA;inference=ab initio prediction:Prodigal:002006,similar to AA sequence:UniProtKB:P0A6U8;locus_tag=JHJAFNDM_00879;product=Glycogen synthase
SPJX01000332.1	Prodigal:002006	CDS	104055	105875	.	+	0	ID=JHJAFNDM_00880;eC_number=3.2.1.141;Name=treZ;db_xref=COG:COG0296;gene=treZ;inference=ab initio prediction:Prodigal:002006,similar to AA sequence:UniProtKB:Q9RX51;locus_tag=JHJAFNDM_00880;product=Malto-oligosyltrehalose trehalohydrolase
SPJX01000332.1	Prodigal:002006	CDS	105872	110725	.	+	0	ID=JHJAFNDM_00881;inference=ab initio prediction:Prodigal:002006;locus_tag=JHJAFNDM_00881;product=hypothetical protein
SPJX01000332.1	Prodigal:002006	CDS	110867	113095	.	+	0	ID=JHJAFNDM_00882;eC_number=2.4.1.18;Name=glgB_1;db_xref=COG:COG0296;gene=glgB_1;inference=ab initio prediction:Prodigal:002006,similar to AA sequence:UniProtKB:P07762;locus_tag=JHJAFNDM_00882;product=1%2C4-alpha-glucan branching enzyme GlgB
SPJX01000332.1	Prodigal:002006	CDS	113188	115395	.	+	0	ID=JHJAFNDM_00883;eC_number=3.2.1.-;Name=glgX_1;db_xref=COG:COG1523;gene=glgX_1;inference=ab initio prediction:Prodigal:002006,similar to AA sequence:UniProtKB:P9WQ25;locus_tag=JHJAFNDM_00883;product=Glycogen operon protein GlgX 
SPJX01000332.1	Prodigal:002006	CDS	115405	116856	.	-	0	ID=JHJAFNDM_00884;eC_number=2.4.1.21;Name=glgA1;db_xref=COG:COG0297;gene=glgA1;inference=ab initio prediction:Prodigal:002006,similar to AA sequence:UniProtKB:P0A3F3;locus_tag=JHJAFNDM_00884;product=Glycogen synthase 1
SPJX01000332.1	Prodigal:002006	CDS	116853	118136	.	-	0	ID=JHJAFNDM_00885;eC_number=2.7.7.27;Name=glgC;db_xref=COG:COG0448;gene=glgC;inference=ab initio prediction:Prodigal:002006,similar to AA sequence:UniProtKB:P39669;locus_tag=JHJAFNDM_00885;product=Glucose-1-phosphate adenylyltransferase
SPJX01000332.1	Prodigal:002006	CDS	118285	118665	.	-	0	ID=JHJAFNDM_00886;inference=ab initio prediction:Prodigal:002006;locus_tag=JHJAFNDM_00886;product=hypothetical protein
SPJX01000332.1	Prodigal:002006	CDS	118920	120419	.	+	0	ID=JHJAFNDM_00887;eC_number=2.7.8.-;Name=clsB;gene=clsB;inference=ab initio prediction:Prodigal:002006,protein motif:HAMAP:MF_01917;locus_tag=JHJAFNDM_00887;product=Cardiolipin synthase B
SPJX01000332.1	Prodigal:002006	CDS	120426	121373	.	-	0	ID=JHJAFNDM_00888;inference=ab initio prediction:Prodigal:002006;locus_tag=JHJAFNDM_00888;product=hypothetical protein
SPJX01000332.1	Prodigal:002006	CDS	121474	122247	.	-	0	ID=JHJAFNDM_00889;inference=ab initio prediction:Prodigal:002006;locus_tag=JHJAFNDM_00889;product=hypothetical protein
SPJX01000332.1	Prodigal:002006	CDS	122743	124017	.	+	0	ID=JHJAFNDM_00890;eC_number=1.1.1.95;Name=serA_1;db_xref=COG:COG0111;gene=serA_1;inference=ab initio prediction:Prodigal:002006,similar to AA sequence:UniProtKB:P0A9T0;locus_tag=JHJAFNDM_00890;product=D-3-phosphoglycerate dehydrogenase
SPJX01000332.1	Prodigal:002006	CDS	124081	124617	.	+	0	ID=JHJAFNDM_00891;inference=ab initio prediction:Prodigal:002006;locus_tag=JHJAFNDM_00891;product=hypothetical protein
SPJX01000332.1	Prodigal:002006	CDS	124753	125361	.	+	0	ID=JHJAFNDM_00892;inference=ab initio prediction:Prodigal:002006;locus_tag=JHJAFNDM_00892;product=hypothetical protein
SPJX01000332.1	Prodigal:002006	CDS	125352	126185	.	-	0	ID=JHJAFNDM_00893;eC_number=3.1.3.7;Name=cysQ_1;gene=cysQ_1;inference=ab initio prediction:Prodigal:002006,protein motif:HAMAP:MF_02095;locus_tag=JHJAFNDM_00893;product=3'(2')%2C5'-bisphosphate nucleotidase CysQ
SPJX01000332.1	Prodigal:002006	CDS	126238	127074	.	-	0	ID=JHJAFNDM_00894;eC_number=1.-.-.-;db_xref=COG:COG0656;inference=ab initio prediction:Prodigal:002006,similar to AA sequence:UniProtKB:A0QV10;locus_tag=JHJAFNDM_00894;product=putative oxidoreductase/MSMEI_2347
SPJX01000332.1	Prodigal:002006	CDS	127146	128126	.	-	0	ID=JHJAFNDM_00895;inference=ab initio prediction:Prodigal:002006;locus_tag=JHJAFNDM_00895;product=hypothetical protein
SPJX01000332.1	Prodigal:002006	CDS	128198	129205	.	+	0	ID=JHJAFNDM_00896;inference=ab initio prediction:Prodigal:002006;locus_tag=JHJAFNDM_00896;product=hypothetical protein
SPJX01000332.1	Prodigal:002006	CDS	129339	129587	.	+	0	ID=JHJAFNDM_00897;inference=ab initio prediction:Prodigal:002006;locus_tag=JHJAFNDM_00897;product=hypothetical protein
SPJX01000332.1	Prodigal:002006	CDS	129681	130178	.	+	0	ID=JHJAFNDM_00898;Name=fixK;db_xref=COG:COG0664;gene=fixK;inference=ab initio prediction:Prodigal:002006,similar to AA sequence:UniProtKB:P26488;locus_tag=JHJAFNDM_00898;product=Nitrogen fixation regulation protein FixK
SPJX01000332.1	Prodigal:002006	CDS	130203	130775	.	-	0	ID=JHJAFNDM_00899;inference=ab initio prediction:Prodigal:002006;locus_tag=JHJAFNDM_00899;product=hypothetical protein
SPJX01000332.1	Prodigal:002006	CDS	130880	132979	.	-	0	ID=JHJAFNDM_00900;eC_number=2.7.13.3;Name=rcsC_2;gene=rcsC_2;inference=ab initio prediction:Prodigal:002006,protein motif:HAMAP:MF_00979;locus_tag=JHJAFNDM_00900;product=Sensor histidine kinase RcsC
SPJX01000332.1	Prodigal:002006	CDS	132976	137664	.	-	0	ID=JHJAFNDM_00901;eC_number=2.7.13.3;Name=rcsC_3;gene=rcsC_3;inference=ab initio prediction:Prodigal:002006,protein motif:HAMAP:MF_00979;locus_tag=JHJAFNDM_00901;product=Sensor histidine kinase RcsC
SPJX01000469.1	Prodigal:002006	CDS	254	526	.	+	0	ID=JHJAFNDM_00902;inference=ab initio prediction:Prodigal:002006;locus_tag=JHJAFNDM_00902;product=hypothetical protein
SPJX01000469.1	Prodigal:002006	CDS	640	1383	.	-	0	ID=JHJAFNDM_00903;eC_number=1.-.-.-;Name=yciK;db_xref=COG:COG1028;gene=yciK;inference=ab initio prediction:Prodigal:002006,similar to AA sequence:UniProtKB:P31808;locus_tag=JHJAFNDM_00903;product=putative oxidoreductase YciK
SPJX01000469.1	Prodigal:002006	CDS	1400	2887	.	-	0	ID=JHJAFNDM_00904;eC_number=2.4.2.14;Name=purF;db_xref=COG:COG0034;gene=purF;inference=ab initio prediction:Prodigal:002006,similar to AA sequence:UniProtKB:P00497;locus_tag=JHJAFNDM_00904;product=Amidophosphoribosyltransferase
SPJX01000469.1	Prodigal:002006	CDS	2999	3616	.	-	0	ID=JHJAFNDM_00905;inference=ab initio prediction:Prodigal:002006;locus_tag=JHJAFNDM_00905;product=hypothetical protein
SPJX01000469.1	Prodigal:002006	CDS	3911	5311	.	-	0	ID=JHJAFNDM_00906;eC_number=3.6.4.-;Name=radA;db_xref=COG:COG1066;gene=radA;inference=ab initio prediction:Prodigal:002006,similar to AA sequence:UniProtKB:P37572;locus_tag=JHJAFNDM_00906;product=DNA repair protein RadA
SPJX01000469.1	Prodigal:002006	CDS	5311	6474	.	-	0	ID=JHJAFNDM_00907;eC_number=5.1.1.1;Name=alr;db_xref=COG:COG0787;gene=alr;inference=ab initio prediction:Prodigal:002006,similar to AA sequence:UniProtKB:Q9HUN4;locus_tag=JHJAFNDM_00907;product=Alanine racemase%2C biosynthetic
SPJX01000469.1	Prodigal:002006	CDS	6471	7964	.	-	0	ID=JHJAFNDM_00908;eC_number=3.6.4.12;Name=dnaC;db_xref=COG:COG0305;gene=dnaC;inference=ab initio prediction:Prodigal:002006,similar to AA sequence:UniProtKB:P37469;locus_tag=JHJAFNDM_00908;product=Replicative DNA helicase
SPJX01000469.1	Prodigal:002006	CDS	8232	8795	.	-	0	ID=JHJAFNDM_00909;Name=rplI;db_xref=COG:COG0359;gene=rplI;inference=ab initio prediction:Prodigal:002006,similar to AA sequence:UniProtKB:Q6N5A1;locus_tag=JHJAFNDM_00909;product=50S ribosomal protein L9
SPJX01000469.1	Prodigal:002006	CDS	8821	9783	.	-	0	ID=JHJAFNDM_00910;inference=ab initio prediction:Prodigal:002006;locus_tag=JHJAFNDM_00910;product=hypothetical protein
SPJX01000469.1	Prodigal:002006	CDS	9912	10166	.	-	0	ID=JHJAFNDM_00911;Name=rpsR;db_xref=COG:COG0238;gene=rpsR;inference=ab initio prediction:Prodigal:002006,similar to AA sequence:UniProtKB:Q6N5A3;locus_tag=JHJAFNDM_00911;product=30S ribosomal protein S18
SPJX01000469.1	Prodigal:002006	CDS	10169	10567	.	-	0	ID=JHJAFNDM_00912;Name=rpsF;db_xref=COG:COG0360;gene=rpsF;inference=ab initio prediction:Prodigal:002006,similar to AA sequence:UniProtKB:Q6N5A4;locus_tag=JHJAFNDM_00912;product=30S ribosomal protein S6
SPJX01000469.1	Prodigal:002006	CDS	10816	11064	.	-	0	ID=JHJAFNDM_00913;inference=ab initio prediction:Prodigal:002006;locus_tag=JHJAFNDM_00913;product=hypothetical protein
SPJX01000469.1	Prodigal:002006	CDS	11200	11958	.	+	0	ID=JHJAFNDM_00914;eC_number=2.6.99.2;Name=pdxJ;db_xref=COG:COG0854;gene=pdxJ;inference=ab initio prediction:Prodigal:002006,similar to AA sequence:UniProtKB:P0A794;locus_tag=JHJAFNDM_00914;product=Pyridoxine 5'-phosphate synthase
SPJX01000469.1	Prodigal:002006	CDS	11955	12386	.	+	0	ID=JHJAFNDM_00915;eC_number=2.7.8.7;Name=acpS;db_xref=COG:COG0736;gene=acpS;inference=ab initio prediction:Prodigal:002006,similar to AA sequence:UniProtKB:Q9KPB6;locus_tag=JHJAFNDM_00915;product=Holo-[acyl-carrier-protein] synthase
SPJX01000469.1	Prodigal:002006	CDS	12424	13335	.	+	0	ID=JHJAFNDM_00916;eC_number=3.4.21.89;Name=lepB;gene=lepB;inference=ab initio prediction:Prodigal:002006,similar to AA sequence:UniProtKB:A8GQT7;locus_tag=JHJAFNDM_00916;product=Signal peptidase I
SPJX01000469.1	Prodigal:002006	CDS	13339	14049	.	+	0	ID=JHJAFNDM_00917;eC_number=3.1.26.3;Name=rnc;db_xref=COG:COG0571;gene=rnc;inference=ab initio prediction:Prodigal:002006,similar to AA sequence:UniProtKB:Q52698;locus_tag=JHJAFNDM_00917;product=Ribonuclease 3
SPJX01000469.1	Prodigal:002006	CDS	14036	14950	.	+	0	ID=JHJAFNDM_00918;Name=era;db_xref=COG:COG1159;gene=era;inference=ab initio prediction:Prodigal:002006,similar to AA sequence:UniProtKB:P42182;locus_tag=JHJAFNDM_00918;product=GTPase Era
SPJX01000469.1	Prodigal:002006	CDS	14965	16716	.	-	0	ID=JHJAFNDM_00919;inference=ab initio prediction:Prodigal:002006;locus_tag=JHJAFNDM_00919;product=hypothetical protein
SPJX01000469.1	Prodigal:002006	CDS	16854	17771	.	-	0	ID=JHJAFNDM_00920;Name=pal_1;gene=pal_1;inference=ab initio prediction:Prodigal:002006,protein motif:HAMAP:MF_02204;locus_tag=JHJAFNDM_00920;product=Peptidoglycan-associated lipoprotein
SPJX01000469.1	Prodigal:002006	CDS	18011	18667	.	+	0	ID=JHJAFNDM_00921;inference=ab initio prediction:Prodigal:002006;locus_tag=JHJAFNDM_00921;product=hypothetical protein
SPJX01000469.1	Prodigal:002006	CDS	18667	18978	.	+	0	ID=JHJAFNDM_00922;inference=ab initio prediction:Prodigal:002006;locus_tag=JHJAFNDM_00922;product=hypothetical protein
SPJX01000469.1	Prodigal:002006	CDS	18962	19693	.	+	0	ID=JHJAFNDM_00923;Name=recO;gene=recO;inference=ab initio prediction:Prodigal:002006,protein motif:HAMAP:MF_00201;locus_tag=JHJAFNDM_00923;product=DNA repair protein RecO
SPJX01000469.1	Prodigal:002006	CDS	19761	22007	.	+	0	ID=JHJAFNDM_00924;eC_number=5.6.2.2;Name=parC;db_xref=COG:COG0188;gene=parC;inference=ab initio prediction:Prodigal:002006,similar to AA sequence:UniProtKB:P0AFI2;locus_tag=JHJAFNDM_00924;product=DNA topoisomerase 4 subunit A
SPJX01000469.1	Prodigal:002006	CDS	22010	22621	.	+	0	ID=JHJAFNDM_00925;eC_number=1.8.4.-;Name=yfcG_1;db_xref=COG:COG0625;gene=yfcG_1;inference=ab initio prediction:Prodigal:002006,similar to AA sequence:UniProtKB:P77526;locus_tag=JHJAFNDM_00925;product=Disulfide-bond oxidoreductase YfcG
SPJX01000469.1	Prodigal:002006	CDS	22703	23383	.	-	0	ID=JHJAFNDM_00926;eC_number=1.6.5.6;Name=pnpB;gene=pnpB;inference=ab initio prediction:Prodigal:002006,similar to AA sequence:UniProtKB:C1I202;locus_tag=JHJAFNDM_00926;product=p-benzoquinone reductase
SPJX01000469.1	Prodigal:002006	CDS	23475	24221	.	-	0	ID=JHJAFNDM_00927;eC_number=2.3.2.29;Name=bpt;db_xref=COG:COG2935;gene=bpt;inference=ab initio prediction:Prodigal:002006,similar to AA sequence:UniProtKB:Q983E4;locus_tag=JHJAFNDM_00927;product=Aspartate/glutamate leucyltransferase
SPJX01000469.1	Prodigal:002006	CDS	24325	24810	.	-	0	ID=JHJAFNDM_00928;inference=ab initio prediction:Prodigal:002006;locus_tag=JHJAFNDM_00928;product=hypothetical protein
SPJX01000469.1	Prodigal:002006	CDS	24821	26062	.	-	0	ID=JHJAFNDM_00929;eC_number=4.2.1.20;Name=trpB_2;gene=trpB_2;inference=ab initio prediction:Prodigal:002006,protein motif:HAMAP:MF_00133;locus_tag=JHJAFNDM_00929;product=Tryptophan synthase beta chain
SPJX01000469.1	Prodigal:002006	CDS	26093	27448	.	-	0	ID=JHJAFNDM_00930;inference=ab initio prediction:Prodigal:002006;locus_tag=JHJAFNDM_00930;product=hypothetical protein
SPJX01000469.1	Prodigal:002006	CDS	27465	28562	.	-	0	ID=JHJAFNDM_00931;eC_number=4.2.1.24;Name=hemB;db_xref=COG:COG0113;gene=hemB;inference=ab initio prediction:Prodigal:002006,similar to AA sequence:UniProtKB:P45622;locus_tag=JHJAFNDM_00931;product=Delta-aminolevulinic acid dehydratase
SPJX01000469.1	Prodigal:002006	CDS	28706	29758	.	+	0	ID=JHJAFNDM_00932;eC_number=4.2.1.149;Name=caiD;gene=caiD;inference=ab initio prediction:Prodigal:002006,protein motif:HAMAP:MF_01051;locus_tag=JHJAFNDM_00932;product=Carnitinyl-CoA dehydratase
SPJX01000469.1	Prodigal:002006	CDS	29758	30216	.	+	0	ID=JHJAFNDM_00933;inference=ab initio prediction:Prodigal:002006;locus_tag=JHJAFNDM_00933;product=hypothetical protein
SPJX01000469.1	Prodigal:002006	CDS	30569	31828	.	+	0	ID=JHJAFNDM_00934;inference=ab initio prediction:Prodigal:002006;locus_tag=JHJAFNDM_00934;product=hypothetical protein
SPJX01000469.1	Prodigal:002006	CDS	31939	32328	.	-	0	ID=JHJAFNDM_00935;inference=ab initio prediction:Prodigal:002006;locus_tag=JHJAFNDM_00935;product=hypothetical protein
SPJX01000469.1	Prodigal:002006	CDS	32460	33764	.	+	0	ID=JHJAFNDM_00936;eC_number=2.1.2.1;Name=glyA2;gene=glyA2;inference=ab initio prediction:Prodigal:002006,similar to AA sequence:UniProtKB:Q3JGP5;locus_tag=JHJAFNDM_00936;product=Serine hydroxymethyltransferase 2
SPJX01000469.1	Prodigal:002006	CDS	33779	34276	.	+	0	ID=JHJAFNDM_00937;Name=nrdR;db_xref=COG:COG1327;gene=nrdR;inference=ab initio prediction:Prodigal:002006,similar to AA sequence:UniProtKB:P0A8D0;locus_tag=JHJAFNDM_00937;product=Transcriptional repressor NrdR
SPJX01000469.1	Prodigal:002006	CDS	34276	35412	.	+	0	ID=JHJAFNDM_00938;Name=ribD;db_xref=COG:COG0117;gene=ribD;inference=ab initio prediction:Prodigal:002006,similar to AA sequence:UniProtKB:P25539;locus_tag=JHJAFNDM_00938;product=Riboflavin biosynthesis protein RibD
SPJX01000469.1	Prodigal:002006	CDS	35412	36047	.	+	0	ID=JHJAFNDM_00939;eC_number=2.5.1.9;Name=ribE;gene=ribE;inference=ab initio prediction:Prodigal:002006,similar to AA sequence:UniProtKB:Q2YN92;locus_tag=JHJAFNDM_00939;product=Riboflavin synthase
SPJX01000469.1	Prodigal:002006	CDS	36144	36632	.	+	0	ID=JHJAFNDM_00940;eC_number=2.5.1.78;Name=ribH1;db_xref=COG:COG0054;gene=ribH1;inference=ab initio prediction:Prodigal:002006,similar to AA sequence:UniProtKB:Q8YGH2;locus_tag=JHJAFNDM_00940;product=6%2C7-dimethyl-8-ribityllumazine synthase 1
SPJX01000469.1	Prodigal:002006	CDS	36635	37117	.	+	0	ID=JHJAFNDM_00941;Name=nusB;db_xref=COG:COG0781;gene=nusB;inference=ab initio prediction:Prodigal:002006,similar to AA sequence:UniProtKB:P0A780;locus_tag=JHJAFNDM_00941;product=Transcription antitermination protein NusB
SPJX01000469.1	Prodigal:002006	CDS	37146	38135	.	+	0	ID=JHJAFNDM_00942;eC_number=2.7.4.16;Name=thiL;db_xref=COG:COG0611;gene=thiL;inference=ab initio prediction:Prodigal:002006,similar to AA sequence:UniProtKB:P0AGG0;locus_tag=JHJAFNDM_00942;product=Thiamine-monophosphate kinase
SPJX01000469.1	Prodigal:002006	CDS	38092	39309	.	+	0	ID=JHJAFNDM_00943;Name=rfnT_2;gene=rfnT_2;inference=ab initio prediction:Prodigal:002006,similar to AA sequence:UniProtKB:A6X7E7;locus_tag=JHJAFNDM_00943;product=Riboflavin transporter RfnT
SPJX01000469.1	Prodigal:002006	CDS	39469	41592	.	+	0	ID=JHJAFNDM_00944;eC_number=7.1.3.1;Name=hppA;db_xref=COG:COG3808;gene=hppA;inference=ab initio prediction:Prodigal:002006,similar to AA sequence:UniProtKB:Q8UG67;locus_tag=JHJAFNDM_00944;product=K(+)-insensitive pyrophosphate-energized proton pump
SPJX01000469.1	Prodigal:002006	CDS	41714	42169	.	-	0	ID=JHJAFNDM_00945;Name=bamE;gene=bamE;inference=ab initio prediction:Prodigal:002006,protein motif:HAMAP:MF_00925;locus_tag=JHJAFNDM_00945;product=Outer membrane protein assembly factor BamE
SPJX01000469.1	Prodigal:002006	CDS	42270	42815	.	+	0	ID=JHJAFNDM_00946;inference=ab initio prediction:Prodigal:002006;locus_tag=JHJAFNDM_00946;product=hypothetical protein
SPJX01000469.1	Prodigal:002006	CDS	42812	43327	.	+	0	ID=JHJAFNDM_00947;inference=ab initio prediction:Prodigal:002006;locus_tag=JHJAFNDM_00947;product=hypothetical protein
SPJX01000469.1	Prodigal:002006	CDS	43474	44508	.	+	0	ID=JHJAFNDM_00948;eC_number=2.3.1.274;Name=plsX;db_xref=COG:COG0416;gene=plsX;inference=ab initio prediction:Prodigal:002006,similar to AA sequence:UniProtKB:P27247;locus_tag=JHJAFNDM_00948;product=Phosphate acyltransferase
SPJX01000469.1	Prodigal:002006	CDS	44483	45499	.	+	0	ID=JHJAFNDM_00949;eC_number=2.3.1.180;Name=fabH;gene=fabH;inference=ab initio prediction:Prodigal:002006,similar to AA sequence:UniProtKB:A1KRY9;locus_tag=JHJAFNDM_00949;product=3-oxoacyl-[acyl-carrier-protein] synthase 3
SPJX01000469.1	Prodigal:002006	CDS	45628	45939	.	+	0	ID=JHJAFNDM_00950;Name=ihfA_1;db_xref=COG:COG0776;gene=ihfA_1;inference=ab initio prediction:Prodigal:002006,similar to AA sequence:UniProtKB:P30787;locus_tag=JHJAFNDM_00950;product=Integration host factor subunit alpha
SPJX01000469.1	Prodigal:002006	CDS	45948	46454	.	+	0	ID=JHJAFNDM_00951;inference=ab initio prediction:Prodigal:002006;locus_tag=JHJAFNDM_00951;product=hypothetical protein
SPJX01000469.1	Aragorn:001002	tRNA	46712	46788	.	+	.	ID=JHJAFNDM_00952;inference=COORDINATES:profile:Aragorn:001002;locus_tag=JHJAFNDM_00952;product=tRNA-Asp(gtc)
SPJX01000469.1	Prodigal:002006	CDS	46950	47375	.	+	0	ID=JHJAFNDM_00953;inference=ab initio prediction:Prodigal:002006;locus_tag=JHJAFNDM_00953;product=hypothetical protein
SPJX01000469.1	Prodigal:002006	CDS	47552	47917	.	+	0	ID=JHJAFNDM_00954;eC_number=7.1.1.-;Name=ndhC;gene=ndhC;inference=ab initio prediction:Prodigal:002006,similar to AA sequence:UniProtKB:P19045;locus_tag=JHJAFNDM_00954;product=NAD(P)H-quinone oxidoreductase subunit 3
SPJX01000469.1	Prodigal:002006	CDS	47908	48492	.	+	0	ID=JHJAFNDM_00955;eC_number=7.1.1.-;Name=nuoB;db_xref=COG:COG0377;gene=nuoB;inference=ab initio prediction:Prodigal:002006,similar to AA sequence:UniProtKB:A1B497;locus_tag=JHJAFNDM_00955;product=NADH-quinone oxidoreductase subunit B
SPJX01000469.1	Prodigal:002006	CDS	48508	49110	.	+	0	ID=JHJAFNDM_00956;eC_number=7.1.1.-;Name=nqo5;db_xref=COG:COG0852;gene=nqo5;inference=ab initio prediction:Prodigal:002006,similar to AA sequence:UniProtKB:P29917;locus_tag=JHJAFNDM_00956;product=NADH-quinone oxidoreductase chain 5
SPJX01000469.1	Prodigal:002006	CDS	49128	50318	.	+	0	ID=JHJAFNDM_00957;eC_number=7.1.1.-;Name=nuoD;db_xref=COG:COG0649;gene=nuoD;inference=ab initio prediction:Prodigal:002006,similar to AA sequence:UniProtKB:A1B495;locus_tag=JHJAFNDM_00957;product=NADH-quinone oxidoreductase subunit D
SPJX01000469.1	Prodigal:002006	CDS	50435	51487	.	+	0	ID=JHJAFNDM_00958;inference=ab initio prediction:Prodigal:002006;locus_tag=JHJAFNDM_00958;product=hypothetical protein
SPJX01000469.1	Prodigal:002006	CDS	51503	52804	.	+	0	ID=JHJAFNDM_00959;eC_number=7.1.1.-;Name=nqo1;db_xref=COG:COG1894;gene=nqo1;inference=ab initio prediction:Prodigal:002006,similar to AA sequence:UniProtKB:P29913;locus_tag=JHJAFNDM_00959;product=NADH-quinone oxidoreductase chain 1
SPJX01000469.1	Prodigal:002006	CDS	52813	54891	.	+	0	ID=JHJAFNDM_00960;eC_number=7.1.1.-;Name=nqo3;db_xref=COG:COG1034;gene=nqo3;inference=ab initio prediction:Prodigal:002006,similar to AA sequence:UniProtKB:P29915;locus_tag=JHJAFNDM_00960;product=NADH-quinone oxidoreductase chain 3
SPJX01000469.1	Prodigal:002006	CDS	54906	55931	.	+	0	ID=JHJAFNDM_00961;eC_number=7.1.1.-;Name=nuoH;db_xref=COG:COG1005;gene=nuoH;inference=ab initio prediction:Prodigal:002006,similar to AA sequence:UniProtKB:P42032;locus_tag=JHJAFNDM_00961;product=NADH-quinone oxidoreductase subunit H
SPJX01000469.1	Prodigal:002006	CDS	55942	56430	.	+	0	ID=JHJAFNDM_00962;eC_number=7.1.1.-;Name=nuoI;db_xref=COG:COG1143;gene=nuoI;inference=ab initio prediction:Prodigal:002006,similar to AA sequence:UniProtKB:A1B486;locus_tag=JHJAFNDM_00962;product=NADH-quinone oxidoreductase subunit I
SPJX01000469.1	Prodigal:002006	CDS	56663	57283	.	+	0	ID=JHJAFNDM_00963;eC_number=7.1.1.-;Name=nuoJ;db_xref=COG:COG0839;gene=nuoJ;inference=ab initio prediction:Prodigal:002006,similar to AA sequence:UniProtKB:P0AFE0;locus_tag=JHJAFNDM_00963;product=NADH-quinone oxidoreductase subunit J
SPJX01000469.1	Prodigal:002006	CDS	57295	57603	.	+	0	ID=JHJAFNDM_00964;eC_number=7.1.1.-;Name=nuoK;db_xref=COG:COG0713;gene=nuoK;inference=ab initio prediction:Prodigal:002006,similar to AA sequence:UniProtKB:A1B482;locus_tag=JHJAFNDM_00964;product=NADH-quinone oxidoreductase subunit K
SPJX01000469.1	Prodigal:002006	CDS	57687	59717	.	+	0	ID=JHJAFNDM_00965;eC_number=7.1.1.-;Name=nuoL;db_xref=COG:COG1009;gene=nuoL;inference=ab initio prediction:Prodigal:002006,similar to AA sequence:UniProtKB:P9WIW1;locus_tag=JHJAFNDM_00965;product=NADH-quinone oxidoreductase subunit L
SPJX01000469.1	Prodigal:002006	CDS	59720	61231	.	+	0	ID=JHJAFNDM_00966;eC_number=7.1.1.-;Name=ndhD1;db_xref=COG:COG1008;gene=ndhD1;inference=ab initio prediction:Prodigal:002006,similar to AA sequence:UniProtKB:Q8DKY0;locus_tag=JHJAFNDM_00966;product=NAD(P)H-quinone oxidoreductase chain 4 1
SPJX01000469.1	Prodigal:002006	CDS	61239	62678	.	+	0	ID=JHJAFNDM_00967;eC_number=7.1.1.-;Name=nuoN;db_xref=COG:COG1007;gene=nuoN;inference=ab initio prediction:Prodigal:002006,similar to AA sequence:UniProtKB:A1B479;locus_tag=JHJAFNDM_00967;product=NADH-quinone oxidoreductase subunit N
SPJX01000469.1	Prodigal:002006	CDS	62678	63484	.	+	0	ID=JHJAFNDM_00968;eC_number=6.3.4.15;Name=birA;db_xref=COG:COG0340;gene=birA;inference=ab initio prediction:Prodigal:002006,similar to AA sequence:UniProtKB:P0CI75;locus_tag=JHJAFNDM_00968;product=Bifunctional ligase/repressor BirA
SPJX01000469.1	Prodigal:002006	CDS	63513	65186	.	+	0	ID=JHJAFNDM_00969;eC_number=3.1.-.-;Name=rnj;db_xref=COG:COG0595;gene=rnj;inference=ab initio prediction:Prodigal:002006,similar to AA sequence:UniProtKB:A0QVT2;locus_tag=JHJAFNDM_00969;product=Ribonuclease J
SPJX01000469.1	Prodigal:002006	CDS	65218	65622	.	+	0	ID=JHJAFNDM_00970;eC_number=5.1.99.-;Name=epi;db_xref=COG:COG0346;gene=epi;inference=ab initio prediction:Prodigal:002006,similar to AA sequence:UniProtKB:Q3IZP4;locus_tag=JHJAFNDM_00970;product=Ethylmalonyl-CoA/methylmalonyl-CoA epimerase
SPJX01000469.1	Prodigal:002006	CDS	65681	65968	.	+	0	ID=JHJAFNDM_00971;inference=ab initio prediction:Prodigal:002006;locus_tag=JHJAFNDM_00971;product=hypothetical protein
SPJX01000469.1	Prodigal:002006	CDS	66014	66439	.	-	0	ID=JHJAFNDM_00972;eC_number=2.8.1.1;Name=glpE_1;gene=glpE_1;inference=ab initio prediction:Prodigal:002006,protein motif:HAMAP:MF_01009;locus_tag=JHJAFNDM_00972;product=Thiosulfate sulfurtransferase GlpE
SPJX01000469.1	Prodigal:002006	CDS	66528	67529	.	+	0	ID=JHJAFNDM_00973;Name=cdhR_1;db_xref=COG:COG4977;gene=cdhR_1;inference=ab initio prediction:Prodigal:002006,similar to AA sequence:UniProtKB:Q9HTH5;locus_tag=JHJAFNDM_00973;product=HTH-type transcriptional regulator CdhR
SPJX01000469.1	Prodigal:002006	CDS	67925	69253	.	+	0	ID=JHJAFNDM_00974;eC_number=6.1.1.15;Name=proS;db_xref=COG:COG0442;gene=proS;inference=ab initio prediction:Prodigal:002006,similar to AA sequence:UniProtKB:Q6N5P6;locus_tag=JHJAFNDM_00974;product=Proline--tRNA ligase
SPJX01000469.1	Prodigal:002006	CDS	69260	70534	.	+	0	ID=JHJAFNDM_00975;Name=lolE;db_xref=COG:COG4591;gene=lolE;inference=ab initio prediction:Prodigal:002006,similar to AA sequence:UniProtKB:P75958;locus_tag=JHJAFNDM_00975;product=Lipoprotein-releasing system transmembrane protein LolE
SPJX01000469.1	Prodigal:002006	CDS	70537	71232	.	+	0	ID=JHJAFNDM_00976;eC_number=3.6.3.-;Name=lolD_2;db_xref=COG:COG1136;gene=lolD_2;inference=ab initio prediction:Prodigal:002006,similar to AA sequence:UniProtKB:P75957;locus_tag=JHJAFNDM_00976;product=Lipoprotein-releasing system ATP-binding protein LolD
SPJX01000469.1	Prodigal:002006	CDS	71717	71818	.	+	0	ID=JHJAFNDM_00977;inference=ab initio prediction:Prodigal:002006;locus_tag=JHJAFNDM_00977;product=hypothetical protein
SPJX01000469.1	Prodigal:002006	CDS	71952	75425	.	+	0	ID=JHJAFNDM_00978;eC_number=2.7.7.7;Name=dnaE1;gene=dnaE1;inference=ab initio prediction:Prodigal:002006,similar to AA sequence:UniProtKB:B8GWS6;locus_tag=JHJAFNDM_00978;product=DNA polymerase III subunit alpha
SPJX01000469.1	Prodigal:002006	CDS	75781	76407	.	+	0	ID=JHJAFNDM_00979;inference=ab initio prediction:Prodigal:002006;locus_tag=JHJAFNDM_00979;product=hypothetical protein
SPJX01000469.1	Prodigal:002006	CDS	76698	77714	.	+	0	ID=JHJAFNDM_00980;Name=rpsB;db_xref=COG:COG0052;gene=rpsB;inference=ab initio prediction:Prodigal:002006,similar to AA sequence:UniProtKB:Q6N5Q2;locus_tag=JHJAFNDM_00980;product=30S ribosomal protein S2
SPJX01000469.1	Prodigal:002006	CDS	77819	78748	.	+	0	ID=JHJAFNDM_00981;Name=tsf;gene=tsf;inference=ab initio prediction:Prodigal:002006,similar to AA sequence:UniProtKB:P99171;locus_tag=JHJAFNDM_00981;product=Elongation factor Ts
SPJX01000469.1	Prodigal:002006	CDS	78878	79543	.	+	0	ID=JHJAFNDM_00982;eC_number=2.7.4.22;Name=pyrH;db_xref=COG:COG0528;gene=pyrH;inference=ab initio prediction:Prodigal:002006,similar to AA sequence:UniProtKB:P59009;locus_tag=JHJAFNDM_00982;product=Uridylate kinase
SPJX01000469.1	Prodigal:002006	CDS	79714	80274	.	+	0	ID=JHJAFNDM_00983;Name=frr;db_xref=COG:COG0233;gene=frr;inference=ab initio prediction:Prodigal:002006,similar to AA sequence:UniProtKB:P81101;locus_tag=JHJAFNDM_00983;product=Ribosome-recycling factor
SPJX01000469.1	Prodigal:002006	CDS	80318	81085	.	+	0	ID=JHJAFNDM_00984;eC_number=2.5.1.31;Name=uppS;gene=uppS;inference=ab initio prediction:Prodigal:002006,similar to AA sequence:UniProtKB:O82827;locus_tag=JHJAFNDM_00984;product=Ditrans%2Cpolycis-undecaprenyl-diphosphate synthase ((2E%2C6E)-farnesyl-diphosphate specific)
SPJX01000469.1	Prodigal:002006	CDS	81088	81936	.	+	0	ID=JHJAFNDM_00985;inference=ab initio prediction:Prodigal:002006;locus_tag=JHJAFNDM_00985;product=hypothetical protein
SPJX01000469.1	Prodigal:002006	CDS	81943	83109	.	+	0	ID=JHJAFNDM_00986;eC_number=1.1.1.267;Name=dxr;gene=dxr;inference=ab initio prediction:Prodigal:002006,similar to AA sequence:UniProtKB:Q9X5F2;locus_tag=JHJAFNDM_00986;product=1-deoxy-D-xylulose 5-phosphate reductoisomerase
SPJX01000469.1	Prodigal:002006	CDS	83141	84283	.	+	0	ID=JHJAFNDM_00987;eC_number=3.4.24.-;Name=mmpA;db_xref=COG:COG0750;gene=mmpA;inference=ab initio prediction:Prodigal:002006,similar to AA sequence:UniProtKB:Q9A710;locus_tag=JHJAFNDM_00987;product=Metalloprotease MmpA
SPJX01000469.1	Prodigal:002006	CDS	84496	86853	.	+	0	ID=JHJAFNDM_00988;Name=bamA_1;db_xref=COG:COG4775;gene=bamA_1;inference=ab initio prediction:Prodigal:002006,similar to AA sequence:UniProtKB:D5CHY0;locus_tag=JHJAFNDM_00988;product=Outer membrane protein assembly factor BamA
SPJX01000469.1	Prodigal:002006	CDS	86892	87956	.	+	0	ID=JHJAFNDM_00989;eC_number=2.3.1.-;Name=lpxD;db_xref=COG:COG1044;gene=lpxD;inference=ab initio prediction:Prodigal:002006,similar to AA sequence:UniProtKB:P0CD76;locus_tag=JHJAFNDM_00989;product=UDP-3-O-acylglucosamine N-acyltransferase
SPJX01000469.1	Prodigal:002006	CDS	87993	88457	.	+	0	ID=JHJAFNDM_00990;eC_number=4.2.1.59;Name=fabZ;db_xref=COG:COG0764;gene=fabZ;inference=ab initio prediction:Prodigal:002006,similar to AA sequence:UniProtKB:O25928;locus_tag=JHJAFNDM_00990;product=3-hydroxyacyl-[acyl-carrier-protein] dehydratase FabZ
SPJX01000469.1	Prodigal:002006	CDS	88457	89266	.	+	0	ID=JHJAFNDM_00991;eC_number=2.3.1.129;Name=lpxA;db_xref=COG:COG1043;gene=lpxA;inference=ab initio prediction:Prodigal:002006,similar to AA sequence:UniProtKB:P0A722;locus_tag=JHJAFNDM_00991;product=Acyl-[acyl-carrier-protein]--UDP-N-acetylglucosamine O-acyltransferase
SPJX01000469.1	Prodigal:002006	CDS	89273	90190	.	+	0	ID=JHJAFNDM_00992;eC_number=3.6.1.54;Name=lpxI;db_xref=COG:COG3494;gene=lpxI;inference=ab initio prediction:Prodigal:002006,similar to AA sequence:UniProtKB:Q9A716;locus_tag=JHJAFNDM_00992;product=UDP-2%2C3-diacylglucosamine pyrophosphatase LpxI
SPJX01000469.1	Prodigal:002006	CDS	90183	91364	.	+	0	ID=JHJAFNDM_00993;eC_number=2.4.1.182;Name=lpxB;db_xref=COG:COG0763;gene=lpxB;inference=ab initio prediction:Prodigal:002006,similar to AA sequence:UniProtKB:P10441;locus_tag=JHJAFNDM_00993;product=Lipid-A-disaccharide synthase
SPJX01000469.1	Prodigal:002006	CDS	91633	91947	.	+	0	ID=JHJAFNDM_00994;inference=ab initio prediction:Prodigal:002006;locus_tag=JHJAFNDM_00994;product=hypothetical protein
SPJX01000469.1	Prodigal:002006	CDS	92043	93332	.	-	0	ID=JHJAFNDM_00995;eC_number=2.3.3.16;Name=aarA;gene=aarA;inference=ab initio prediction:Prodigal:002006,similar to AA sequence:UniProtKB:P20901;locus_tag=JHJAFNDM_00995;product=Citrate synthase
SPJX01000469.1	Prodigal:002006	CDS	93508	94935	.	-	0	ID=JHJAFNDM_00996;eC_number=6.1.1.17;Name=gltX_1;gene=gltX_1;inference=ab initio prediction:Prodigal:002006,similar to AA sequence:UniProtKB:Q5H2R3;locus_tag=JHJAFNDM_00996;product=Glutamate--tRNA ligase
SPJX01000469.1	Prodigal:002006	CDS	95079	97349	.	+	0	ID=JHJAFNDM_00997;inference=ab initio prediction:Prodigal:002006;locus_tag=JHJAFNDM_00997;product=hypothetical protein
SPJX01000469.1	Prodigal:002006	CDS	97327	98031	.	-	0	ID=JHJAFNDM_00998;eC_number=3.4.21.88;Name=lexA_1;db_xref=COG:COG1974;gene=lexA_1;inference=ab initio prediction:Prodigal:002006,similar to AA sequence:UniProtKB:Q9ZFA4;locus_tag=JHJAFNDM_00998;product=LexA repressor
SPJX01000469.1	Prodigal:002006	CDS	98733	106595	.	+	0	ID=JHJAFNDM_00999;inference=ab initio prediction:Prodigal:002006;locus_tag=JHJAFNDM_00999;product=hypothetical protein
SPJX01000469.1	Prodigal:002006	CDS	106753	109899	.	+	0	ID=JHJAFNDM_01000;inference=ab initio prediction:Prodigal:002006;locus_tag=JHJAFNDM_01000;product=hypothetical protein
SPJX01000469.1	Prodigal:002006	CDS	110367	111623	.	-	0	ID=JHJAFNDM_01001;eC_number=2.10.1.1;Name=moeA;db_xref=COG:COG0303;gene=moeA;inference=ab initio prediction:Prodigal:002006,similar to AA sequence:UniProtKB:P12281;locus_tag=JHJAFNDM_01001;product=Molybdopterin molybdenumtransferase
SPJX01000469.1	Prodigal:002006	CDS	111623	112099	.	-	0	ID=JHJAFNDM_01002;eC_number=4.6.1.17;Name=moaC;db_xref=COG:COG0315;gene=moaC;inference=ab initio prediction:Prodigal:002006,similar to AA sequence:UniProtKB:P0A738;locus_tag=JHJAFNDM_01002;product=Cyclic pyranopterin monophosphate synthase
SPJX01000469.1	Prodigal:002006	CDS	112096	112896	.	-	0	ID=JHJAFNDM_01003;eC_number=4.1.1.48;Name=trpC;gene=trpC;inference=ab initio prediction:Prodigal:002006,similar to AA sequence:UniProtKB:Q2YRR4;locus_tag=JHJAFNDM_01003;product=Indole-3-glycerol phosphate synthase
SPJX01000469.1	Prodigal:002006	CDS	112906	113919	.	-	0	ID=JHJAFNDM_01004;eC_number=2.4.2.18;Name=trpD_1;db_xref=COG:COG0547;gene=trpD_1;inference=ab initio prediction:Prodigal:002006,similar to AA sequence:UniProtKB:Q8PD71;locus_tag=JHJAFNDM_01004;product=Anthranilate phosphoribosyltransferase
SPJX01000469.1	Prodigal:002006	CDS	113948	114565	.	-	0	ID=JHJAFNDM_01005;eC_number=4.1.3.27;Name=trpG;db_xref=COG:COG0512;gene=trpG;inference=ab initio prediction:Prodigal:002006,similar to AA sequence:UniProtKB:P26922;locus_tag=JHJAFNDM_01005;product=Anthranilate synthase component 2
SPJX01000469.1	Prodigal:002006	CDS	114627	116147	.	-	0	ID=JHJAFNDM_01006;eC_number=4.1.3.27;Name=trpE;db_xref=COG:COG0147;gene=trpE;inference=ab initio prediction:Prodigal:002006,similar to AA sequence:UniProtKB:P20580;locus_tag=JHJAFNDM_01006;product=Anthranilate synthase component 1
SPJX01000469.1	Prodigal:002006	CDS	116169	118067	.	-	0	ID=JHJAFNDM_01007;eC_number=5.2.1.8;Name=ppiD;db_xref=COG:COG0760;gene=ppiD;inference=ab initio prediction:Prodigal:002006,similar to AA sequence:UniProtKB:P0ADY1;locus_tag=JHJAFNDM_01007;product=Peptidyl-prolyl cis-trans isomerase D
SPJX01000469.1	Prodigal:002006	CDS	118203	118970	.	+	0	ID=JHJAFNDM_01008;eC_number=5.3.1.1;Name=tpiA;db_xref=COG:COG0149;gene=tpiA;inference=ab initio prediction:Prodigal:002006,similar to AA sequence:UniProtKB:Q8L1Z5;locus_tag=JHJAFNDM_01008;product=Triosephosphate isomerase
SPJX01000469.1	Prodigal:002006	CDS	119242	119649	.	+	0	ID=JHJAFNDM_01009;inference=ab initio prediction:Prodigal:002006;locus_tag=JHJAFNDM_01009;product=hypothetical protein
SPJX01000469.1	Prodigal:002006	CDS	119757	121385	.	+	0	ID=JHJAFNDM_01010;eC_number=6.3.4.2;Name=pyrG;db_xref=COG:COG0504;gene=pyrG;inference=ab initio prediction:Prodigal:002006,similar to AA sequence:UniProtKB:P0A7E5;locus_tag=JHJAFNDM_01010;product=CTP synthase
SPJX01000469.1	Prodigal:002006	CDS	121490	122356	.	+	0	ID=JHJAFNDM_01011;inference=ab initio prediction:Prodigal:002006;locus_tag=JHJAFNDM_01011;product=hypothetical protein
SPJX01000469.1	Prodigal:002006	CDS	122407	122808	.	+	0	ID=JHJAFNDM_01012;inference=ab initio prediction:Prodigal:002006,similar to AA sequence:UniProtKB:P0AF80;locus_tag=JHJAFNDM_01012;note=UPF0719 inner membrane protein YjfL;product=hypothetical protein
SPJX01000469.1	Prodigal:002006	CDS	122919	123767	.	+	0	ID=JHJAFNDM_01013;eC_number=2.5.1.55;Name=kdsA;db_xref=COG:COG2877;gene=kdsA;inference=ab initio prediction:Prodigal:002006,similar to AA sequence:UniProtKB:Q8YHF1;locus_tag=JHJAFNDM_01013;product=2-dehydro-3-deoxyphosphooctonate aldolase
SPJX01000469.1	Prodigal:002006	CDS	123893	125062	.	+	0	ID=JHJAFNDM_01014;Name=ynfM_1;gene=ynfM_1;inference=ab initio prediction:Prodigal:002006,similar to AA sequence:UniProtKB:P43531;locus_tag=JHJAFNDM_01014;product=Inner membrane transport protein YnfM
SPJX01000469.1	Prodigal:002006	CDS	125047	125496	.	-	0	ID=JHJAFNDM_01015;eC_number=1.7.1.13;Name=queF;gene=queF;inference=ab initio prediction:Prodigal:002006,protein motif:HAMAP:MF_00818;locus_tag=JHJAFNDM_01015;product=NADPH-dependent 7-cyano-7-deazaguanine reductase
SPJX01000469.1	Prodigal:002006	CDS	125643	126926	.	+	0	ID=JHJAFNDM_01016;eC_number=4.2.1.11;Name=eno;gene=eno;inference=ab initio prediction:Prodigal:002006,similar to AA sequence:UniProtKB:P33675;locus_tag=JHJAFNDM_01016;product=Enolase
SPJX01000469.1	Prodigal:002006	CDS	127111	127455	.	+	0	ID=JHJAFNDM_01017;inference=ab initio prediction:Prodigal:002006;locus_tag=JHJAFNDM_01017;product=hypothetical protein
SPJX01000469.1	Prodigal:002006	CDS	127618	128679	.	+	0	ID=JHJAFNDM_01018;eC_number=1.1.1.-;Name=acoA;db_xref=COG:COG1071;gene=acoA;inference=ab initio prediction:Prodigal:002006,similar to AA sequence:UniProtKB:O31404;locus_tag=JHJAFNDM_01018;product=Acetoin:2%2C6-dichlorophenolindophenol oxidoreductase subunit alpha
SPJX01000469.1	Prodigal:002006	CDS	128798	130243	.	+	0	ID=JHJAFNDM_01019;eC_number=2.2.1.7;Name=dxs_1;gene=dxs_1;inference=ab initio prediction:Prodigal:002006,protein motif:HAMAP:MF_00315;locus_tag=JHJAFNDM_01019;product=1-deoxy-D-xylulose-5-phosphate synthase
SPJX01000469.1	Prodigal:002006	CDS	130248	130544	.	+	0	ID=JHJAFNDM_01020;inference=ab initio prediction:Prodigal:002006;locus_tag=JHJAFNDM_01020;product=hypothetical protein
SPJX01000469.1	Prodigal:002006	CDS	130629	132050	.	+	0	ID=JHJAFNDM_01021;eC_number=2.3.1.12;Name=pdhC;gene=pdhC;inference=ab initio prediction:Prodigal:002006,similar to AA sequence:UniProtKB:P65636;locus_tag=JHJAFNDM_01021;product=Dihydrolipoyllysine-residue acetyltransferase component of pyruvate dehydrogenase complex
SPJX01000469.1	Prodigal:002006	CDS	132158	133597	.	+	0	ID=JHJAFNDM_01022;eC_number=1.8.1.4;Name=lpd;db_xref=COG:COG1249;gene=lpd;inference=ab initio prediction:Prodigal:002006,similar to AA sequence:UniProtKB:Q8NTE1;locus_tag=JHJAFNDM_01022;product=Dihydrolipoyl dehydrogenase
SPJX01000469.1	Prodigal:002006	CDS	133766	135736	.	-	0	ID=JHJAFNDM_01023;inference=ab initio prediction:Prodigal:002006;locus_tag=JHJAFNDM_01023;product=hypothetical protein
SPJX01000469.1	Prodigal:002006	CDS	135923	137449	.	+	0	ID=JHJAFNDM_01024;inference=ab initio prediction:Prodigal:002006;locus_tag=JHJAFNDM_01024;product=hypothetical protein
SPJX01000469.1	Prodigal:002006	CDS	137469	137741	.	+	0	ID=JHJAFNDM_01025;inference=ab initio prediction:Prodigal:002006;locus_tag=JHJAFNDM_01025;product=hypothetical protein
SPJX01000469.1	Prodigal:002006	CDS	137833	138228	.	+	0	ID=JHJAFNDM_01026;inference=ab initio prediction:Prodigal:002006;locus_tag=JHJAFNDM_01026;product=hypothetical protein
SPJX01000469.1	Prodigal:002006	CDS	138441	139778	.	+	0	ID=JHJAFNDM_01027;Name=dctA;db_xref=COG:COG1301;gene=dctA;inference=ab initio prediction:Prodigal:002006,similar to AA sequence:UniProtKB:P0A830;locus_tag=JHJAFNDM_01027;product=Aerobic C4-dicarboxylate transport protein
SPJX01000469.1	Prodigal:002006	CDS	140025	140984	.	+	0	ID=JHJAFNDM_01028;eC_number=2.8.1.8;Name=lipA;db_xref=COG:COG0320;gene=lipA;inference=ab initio prediction:Prodigal:002006,similar to AA sequence:UniProtKB:P60716;locus_tag=JHJAFNDM_01028;product=Lipoyl synthase
SPJX01000469.1	Prodigal:002006	CDS	141052	141576	.	+	0	ID=JHJAFNDM_01029;eC_number=2.7.1.71;Name=aroK_1;gene=aroK_1;inference=ab initio prediction:Prodigal:002006,protein motif:HAMAP:MF_00109;locus_tag=JHJAFNDM_01029;product=Shikimate kinase
SPJX01000469.1	Prodigal:002006	CDS	141580	142029	.	+	0	ID=JHJAFNDM_01030;Name=pasT;db_xref=COG:COG2867;gene=pasT;inference=ab initio prediction:Prodigal:002006,similar to AA sequence:UniProtKB:Q8FEY4;locus_tag=JHJAFNDM_01030;product=Persistence and stress-resistance toxin PasT
SPJX01000469.1	Prodigal:002006	CDS	142035	142529	.	-	0	ID=JHJAFNDM_01031;eC_number=3.5.1.42;Name=pncC;db_xref=COG:COG1546;gene=pncC;inference=ab initio prediction:Prodigal:002006,similar to AA sequence:UniProtKB:P0A6G3;locus_tag=JHJAFNDM_01031;product=Nicotinamide-nucleotide amidohydrolase PncC
SPJX01000469.1	Prodigal:002006	CDS	142526	143722	.	-	0	ID=JHJAFNDM_01032;eC_number=4.6.1.12;Name=ispDF;gene=ispDF;inference=ab initio prediction:Prodigal:002006,protein motif:HAMAP:MF_01520;locus_tag=JHJAFNDM_01032;product=Bifunctional enzyme IspD/IspF
SPJX01000469.1	Prodigal:002006	CDS	143862	144848	.	+	0	ID=JHJAFNDM_01033;eC_number=1.3.1.-;Name=dusB;db_xref=COG:COG0042;gene=dusB;inference=ab initio prediction:Prodigal:002006,similar to AA sequence:UniProtKB:P0ABT5;locus_tag=JHJAFNDM_01033;product=tRNA-dihydrouridine synthase B
SPJX01000469.1	Prodigal:002006	CDS	144845	145945	.	+	0	ID=JHJAFNDM_01034;eC_number=2.7.13.3;Name=glnL;db_xref=COG:COG3852;gene=glnL;inference=ab initio prediction:Prodigal:002006,similar to AA sequence:UniProtKB:P0AFB5;locus_tag=JHJAFNDM_01034;product=Sensory histidine kinase/phosphatase NtrB
SPJX01000469.1	Prodigal:002006	CDS	145958	147421	.	+	0	ID=JHJAFNDM_01035;Name=ntrC;db_xref=COG:COG2204;gene=ntrC;inference=ab initio prediction:Prodigal:002006,similar to AA sequence:UniProtKB:P10577;locus_tag=JHJAFNDM_01035;product=DNA-binding transcriptional regulator NtrC
SPJX01000469.1	Prodigal:002006	CDS	147552	149768	.	+	0	ID=JHJAFNDM_01036;eC_number=2.7.-.-;Name=sasA_3;gene=sasA_3;inference=ab initio prediction:Prodigal:002006,protein motif:HAMAP:MF_01837;locus_tag=JHJAFNDM_01036;product=Adaptive-response sensory-kinase SasA
SPJX01000469.1	Prodigal:002006	CDS	149765	151135	.	+	0	ID=JHJAFNDM_01037;Name=glnG;db_xref=COG:COG2204;gene=glnG;inference=ab initio prediction:Prodigal:002006,similar to AA sequence:UniProtKB:P0AFB8;locus_tag=JHJAFNDM_01037;product=DNA-binding transcriptional regulator NtrC
SPJX01000469.1	Prodigal:002006	CDS	151368	151622	.	+	0	ID=JHJAFNDM_01038;Name=hfq;db_xref=COG:COG1923;gene=hfq;inference=ab initio prediction:Prodigal:002006,similar to AA sequence:UniProtKB:Q9A7H8;locus_tag=JHJAFNDM_01038;product=RNA-binding protein Hfq
SPJX01000469.1	Prodigal:002006	CDS	151624	153021	.	+	0	ID=JHJAFNDM_01039;Name=hflX;db_xref=COG:COG2262;gene=hflX;inference=ab initio prediction:Prodigal:002006,similar to AA sequence:UniProtKB:P25519;locus_tag=JHJAFNDM_01039;product=GTPase HflX
SPJX01000469.1	Prodigal:002006	CDS	153018	153851	.	-	0	ID=JHJAFNDM_01040;eC_number=3.6.1.8;Name=mazG;db_xref=COG:COG1694;gene=mazG;inference=ab initio prediction:Prodigal:002006,similar to AA sequence:UniProtKB:P0AEY3;locus_tag=JHJAFNDM_01040;product=Nucleoside triphosphate pyrophosphohydrolase
SPJX01000469.1	Prodigal:002006	CDS	153952	154392	.	+	0	ID=JHJAFNDM_01041;Name=yhfA;db_xref=COG:COG1765;gene=yhfA;inference=ab initio prediction:Prodigal:002006,similar to AA sequence:UniProtKB:P0ADX1;locus_tag=JHJAFNDM_01041;product=Protein YhfA
SPJX01000469.1	Prodigal:002006	CDS	154550	155347	.	-	0	ID=JHJAFNDM_01042;inference=ab initio prediction:Prodigal:002006;locus_tag=JHJAFNDM_01042;product=hypothetical protein
SPJX01000469.1	Prodigal:002006	CDS	155344	156153	.	-	0	ID=JHJAFNDM_01043;eC_number=3.1.-.-;Name=ycfH;db_xref=COG:COG0084;gene=ycfH;inference=ab initio prediction:Prodigal:002006,similar to AA sequence:UniProtKB:P0AFQ7;locus_tag=JHJAFNDM_01043;product=putative metal-dependent hydrolase YcfH
SPJX01000469.1	Prodigal:002006	CDS	156221	157552	.	-	0	ID=JHJAFNDM_01044;inference=ab initio prediction:Prodigal:002006;locus_tag=JHJAFNDM_01044;product=hypothetical protein
SPJX01000469.1	Prodigal:002006	CDS	157600	159150	.	-	0	ID=JHJAFNDM_01045;eC_number=6.1.1.10;Name=metG;gene=metG;inference=ab initio prediction:Prodigal:002006,similar to AA sequence:UniProtKB:P59078;locus_tag=JHJAFNDM_01045;product=Methionine--tRNA ligase
SPJX01000469.1	Prodigal:002006	CDS	159199	160263	.	-	0	ID=JHJAFNDM_01046;inference=ab initio prediction:Prodigal:002006;locus_tag=JHJAFNDM_01046;product=hypothetical protein
SPJX01000469.1	Prodigal:002006	CDS	160253	160927	.	-	0	ID=JHJAFNDM_01047;eC_number=2.7.4.9;Name=tmk;db_xref=COG:COG0125;gene=tmk;inference=ab initio prediction:Prodigal:002006,similar to AA sequence:UniProtKB:Q9HZN8;locus_tag=JHJAFNDM_01047;product=Thymidylate kinase
SPJX01000469.1	Prodigal:002006	CDS	160927	162141	.	-	0	ID=JHJAFNDM_01048;eC_number=3.4.16.4;Name=dacC;db_xref=COG:COG1686;gene=dacC;inference=ab initio prediction:Prodigal:002006,similar to AA sequence:UniProtKB:P08506;locus_tag=JHJAFNDM_01048;product=D-alanyl-D-alanine carboxypeptidase DacC
SPJX01000469.1	Prodigal:002006	CDS	162281	163330	.	-	0	ID=JHJAFNDM_01049;eC_number=4.2.2.-;Name=rlpA_1;gene=rlpA_1;inference=ab initio prediction:Prodigal:002006,protein motif:HAMAP:MF_02071;locus_tag=JHJAFNDM_01049;product=Endolytic peptidoglycan transglycosylase RlpA
SPJX01000469.1	Aragorn:001002	tRNA	163774	163863	.	+	.	ID=JHJAFNDM_01050;inference=COORDINATES:profile:Aragorn:001002;locus_tag=JHJAFNDM_01050;product=tRNA-Ser(tga)
SPJX01000469.1	Prodigal:002006	CDS	164127	164546	.	-	0	ID=JHJAFNDM_01051;eC_number=2.7.13.3;db_xref=COG:COG2202;inference=ab initio prediction:Prodigal:002006,similar to AA sequence:UniProtKB:Q2NCA3;locus_tag=JHJAFNDM_01051;product=Blue-light-activated histidine kinase 1
SPJX01000469.1	Prodigal:002006	CDS	164685	165131	.	+	0	ID=JHJAFNDM_01052;inference=ab initio prediction:Prodigal:002006;locus_tag=JHJAFNDM_01052;product=hypothetical protein
SPJX01000469.1	Prodigal:002006	CDS	165545	165787	.	-	0	ID=JHJAFNDM_01053;inference=ab initio prediction:Prodigal:002006;locus_tag=JHJAFNDM_01053;product=hypothetical protein
SPJX01000469.1	Prodigal:002006	CDS	165784	166530	.	-	0	ID=JHJAFNDM_01054;inference=ab initio prediction:Prodigal:002006;locus_tag=JHJAFNDM_01054;product=hypothetical protein
SPJX01000469.1	Prodigal:002006	CDS	166764	166976	.	-	0	ID=JHJAFNDM_01055;inference=ab initio prediction:Prodigal:002006;locus_tag=JHJAFNDM_01055;product=hypothetical protein
SPJX01000469.1	Prodigal:002006	CDS	167137	167688	.	-	0	ID=JHJAFNDM_01056;Name=ecfG_2;gene=ecfG_2;inference=ab initio prediction:Prodigal:002006,similar to AA sequence:UniProtKB:B3Q6P8;locus_tag=JHJAFNDM_01056;product=ECF RNA polymerase sigma factor EcfG
SPJX01000469.1	Prodigal:002006	CDS	167678	167911	.	-	0	ID=JHJAFNDM_01057;inference=ab initio prediction:Prodigal:002006;locus_tag=JHJAFNDM_01057;product=hypothetical protein
SPJX01000469.1	Prodigal:002006	CDS	168203	168565	.	+	0	ID=JHJAFNDM_01058;inference=ab initio prediction:Prodigal:002006;locus_tag=JHJAFNDM_01058;product=hypothetical protein
SPJX01000469.1	Prodigal:002006	CDS	168594	168920	.	+	0	ID=JHJAFNDM_01059;inference=ab initio prediction:Prodigal:002006;locus_tag=JHJAFNDM_01059;product=hypothetical protein
SPJX01000469.1	Prodigal:002006	CDS	169083	169340	.	+	0	ID=JHJAFNDM_01060;inference=ab initio prediction:Prodigal:002006;locus_tag=JHJAFNDM_01060;product=hypothetical protein
SPJX01000469.1	Prodigal:002006	CDS	169586	169864	.	+	0	ID=JHJAFNDM_01061;inference=ab initio prediction:Prodigal:002006;locus_tag=JHJAFNDM_01061;product=hypothetical protein
SPJX01000469.1	Prodigal:002006	CDS	169974	172178	.	-	0	ID=JHJAFNDM_01062;eC_number=1.1.1.271;Name=fcl_1;gene=fcl_1;inference=ab initio prediction:Prodigal:002006,protein motif:HAMAP:MF_00956;locus_tag=JHJAFNDM_01062;product=GDP-L-fucose synthase
SPJX01000469.1	Prodigal:002006	CDS	172610	172972	.	+	0	ID=JHJAFNDM_01063;inference=ab initio prediction:Prodigal:002006;locus_tag=JHJAFNDM_01063;product=hypothetical protein
SPJX01000469.1	Prodigal:002006	CDS	173029	173349	.	+	0	ID=JHJAFNDM_01064;inference=ab initio prediction:Prodigal:002006;locus_tag=JHJAFNDM_01064;product=hypothetical protein
SPJX01000469.1	Prodigal:002006	CDS	173651	173890	.	-	0	ID=JHJAFNDM_01065;inference=ab initio prediction:Prodigal:002006;locus_tag=JHJAFNDM_01065;product=hypothetical protein
SPJX01000469.1	Prodigal:002006	CDS	173938	174945	.	-	0	ID=JHJAFNDM_01066;eC_number=1.3.1.103;inference=ab initio prediction:Prodigal:002006,similar to AA sequence:UniProtKB:Q59I44;locus_tag=JHJAFNDM_01066;product=2-haloacrylate reductase
SPJX01000469.1	Prodigal:002006	CDS	175265	175999	.	+	0	ID=JHJAFNDM_01067;eC_number=3.1.2.-;Name=hchA;gene=hchA;inference=ab initio prediction:Prodigal:002006,similar to AA sequence:UniProtKB:P64313;locus_tag=JHJAFNDM_01067;product=Protein/nucleic acid deglycase HchA
SPJX01000469.1	Prodigal:002006	CDS	176013	176645	.	+	0	ID=JHJAFNDM_01068;inference=ab initio prediction:Prodigal:002006;locus_tag=JHJAFNDM_01068;product=hypothetical protein
SPJX01000469.1	Prodigal:002006	CDS	176877	177986	.	-	0	ID=JHJAFNDM_01069;inference=ab initio prediction:Prodigal:002006;locus_tag=JHJAFNDM_01069;product=hypothetical protein
SPJX01000469.1	Prodigal:002006	CDS	178106	178360	.	-	0	ID=JHJAFNDM_01070;inference=ab initio prediction:Prodigal:002006;locus_tag=JHJAFNDM_01070;product=hypothetical protein
SPJX01000469.1	Prodigal:002006	CDS	178690	178887	.	-	0	ID=JHJAFNDM_01071;inference=ab initio prediction:Prodigal:002006;locus_tag=JHJAFNDM_01071;product=hypothetical protein
SPJX01000469.1	Prodigal:002006	CDS	179157	179411	.	-	0	ID=JHJAFNDM_01072;inference=ab initio prediction:Prodigal:002006;locus_tag=JHJAFNDM_01072;product=hypothetical protein
SPJX01000469.1	Prodigal:002006	CDS	179501	179806	.	-	0	ID=JHJAFNDM_01073;inference=ab initio prediction:Prodigal:002006;locus_tag=JHJAFNDM_01073;product=hypothetical protein
SPJX01000469.1	Prodigal:002006	CDS	180317	181216	.	-	0	ID=JHJAFNDM_01074;eC_number=3.1.1.95;Name=rdmC;gene=rdmC;inference=ab initio prediction:Prodigal:002006,similar to AA sequence:UniProtKB:Q54528;locus_tag=JHJAFNDM_01074;product=Aclacinomycin methylesterase RdmC
SPJX01000469.1	Prodigal:002006	CDS	181221	181889	.	-	0	ID=JHJAFNDM_01075;inference=ab initio prediction:Prodigal:002006;locus_tag=JHJAFNDM_01075;product=hypothetical protein
SPJX01000469.1	Prodigal:002006	CDS	182022	182357	.	+	0	ID=JHJAFNDM_01076;inference=ab initio prediction:Prodigal:002006;locus_tag=JHJAFNDM_01076;product=hypothetical protein
SPJX01000469.1	Prodigal:002006	CDS	183336	183596	.	-	0	ID=JHJAFNDM_01077;inference=ab initio prediction:Prodigal:002006;locus_tag=JHJAFNDM_01077;product=hypothetical protein
SPJX01000469.1	Prodigal:002006	CDS	184635	184931	.	-	0	ID=JHJAFNDM_01078;inference=ab initio prediction:Prodigal:002006;locus_tag=JHJAFNDM_01078;product=hypothetical protein
SPJX01000469.1	Prodigal:002006	CDS	185255	185905	.	-	0	ID=JHJAFNDM_01079;inference=ab initio prediction:Prodigal:002006;locus_tag=JHJAFNDM_01079;product=hypothetical protein
SPJX01000469.1	Prodigal:002006	CDS	186279	186647	.	+	0	ID=JHJAFNDM_01080;inference=ab initio prediction:Prodigal:002006;locus_tag=JHJAFNDM_01080;product=hypothetical protein
SPJX01000469.1	Prodigal:002006	CDS	186825	187835	.	+	0	ID=JHJAFNDM_01081;inference=ab initio prediction:Prodigal:002006;locus_tag=JHJAFNDM_01081;product=hypothetical protein
SPJX01000469.1	Prodigal:002006	CDS	187950	188684	.	-	0	ID=JHJAFNDM_01082;inference=ab initio prediction:Prodigal:002006;locus_tag=JHJAFNDM_01082;product=hypothetical protein
SPJX01000469.1	Prodigal:002006	CDS	188702	189868	.	-	0	ID=JHJAFNDM_01083;inference=ab initio prediction:Prodigal:002006;locus_tag=JHJAFNDM_01083;product=hypothetical protein
SPJX01000469.1	Prodigal:002006	CDS	190112	190423	.	-	0	ID=JHJAFNDM_01084;inference=ab initio prediction:Prodigal:002006;locus_tag=JHJAFNDM_01084;product=hypothetical protein
SPJX01000469.1	Prodigal:002006	CDS	190542	190805	.	-	0	ID=JHJAFNDM_01085;inference=ab initio prediction:Prodigal:002006;locus_tag=JHJAFNDM_01085;product=hypothetical protein
SPJX01000469.1	Prodigal:002006	CDS	191252	191488	.	+	0	ID=JHJAFNDM_01086;inference=ab initio prediction:Prodigal:002006;locus_tag=JHJAFNDM_01086;product=hypothetical protein
SPJX01000469.1	Prodigal:002006	CDS	191537	192952	.	-	0	ID=JHJAFNDM_01087;inference=ab initio prediction:Prodigal:002006;locus_tag=JHJAFNDM_01087;product=hypothetical protein
SPJX01000469.1	Prodigal:002006	CDS	192954	193778	.	-	0	ID=JHJAFNDM_01088;inference=ab initio prediction:Prodigal:002006;locus_tag=JHJAFNDM_01088;product=hypothetical protein
SPJX01000469.1	Prodigal:002006	CDS	194067	194294	.	+	0	ID=JHJAFNDM_01089;inference=ab initio prediction:Prodigal:002006;locus_tag=JHJAFNDM_01089;product=hypothetical protein
SPJX01000469.1	Prodigal:002006	CDS	194370	196586	.	-	0	ID=JHJAFNDM_01090;eC_number=2.4.1.18;Name=glgB_2;db_xref=COG:COG0296;gene=glgB_2;inference=ab initio prediction:Prodigal:002006,similar to AA sequence:UniProtKB:P07762;locus_tag=JHJAFNDM_01090;product=1%2C4-alpha-glucan branching enzyme GlgB
SPJX01000469.1	Prodigal:002006	CDS	196583	199897	.	-	0	ID=JHJAFNDM_01091;eC_number=2.7.1.8;inference=ab initio prediction:Prodigal:002006,protein motif:HAMAP:MF_02218;locus_tag=JHJAFNDM_01091;product=Glucosamine kinase
SPJX01000469.1	Prodigal:002006	CDS	199900	203187	.	-	0	ID=JHJAFNDM_01092;eC_number=2.4.99.16;Name=glgE;gene=glgE;inference=ab initio prediction:Prodigal:002006,protein motif:HAMAP:MF_02124;locus_tag=JHJAFNDM_01092;product=Alpha-1%2C4-glucan:maltose-1-phosphate maltosyltransferase
SPJX01000469.1	Prodigal:002006	CDS	203393	204976	.	-	0	ID=JHJAFNDM_01093;eC_number=2.4.1.15;Name=otsA;db_xref=COG:COG0380;gene=otsA;inference=ab initio prediction:Prodigal:002006,similar to AA sequence:UniProtKB:P31677;locus_tag=JHJAFNDM_01093;product=Trehalose-6-phosphate synthase
SPJX01000469.1	Prodigal:002006	CDS	205244	207754	.	+	0	ID=JHJAFNDM_01094;eC_number=2.4.1.1;Name=malP;db_xref=COG:COG0058;gene=malP;inference=ab initio prediction:Prodigal:002006,similar to AA sequence:UniProtKB:P00490;locus_tag=JHJAFNDM_01094;product=Maltodextrin phosphorylase
SPJX01000469.1	Prodigal:002006	CDS	207757	209355	.	-	0	ID=JHJAFNDM_01095;eC_number=3.2.1.10;Name=malL;db_xref=COG:COG0366;gene=malL;inference=ab initio prediction:Prodigal:002006,similar to AA sequence:UniProtKB:O06994;locus_tag=JHJAFNDM_01095;product=Oligo-1%2C6-glucosidase 1
SPJX01000469.1	Prodigal:002006	CDS	209626	209883	.	+	0	ID=JHJAFNDM_01096;inference=ab initio prediction:Prodigal:002006;locus_tag=JHJAFNDM_01096;product=hypothetical protein
SPJX01000469.1	Prodigal:002006	CDS	209899	210057	.	-	0	ID=JHJAFNDM_01097;inference=ab initio prediction:Prodigal:002006;locus_tag=JHJAFNDM_01097;product=hypothetical protein
SPJX01000469.1	Prodigal:002006	CDS	210198	212483	.	-	0	ID=JHJAFNDM_01098;eC_number=3.2.1.-;Name=glgX_2;db_xref=COG:COG1523;gene=glgX_2;inference=ab initio prediction:Prodigal:002006,similar to AA sequence:UniProtKB:P9WQ25;locus_tag=JHJAFNDM_01098;product=Glycogen operon protein GlgX 
SPJX01000469.1	Prodigal:002006	CDS	212698	213984	.	-	0	ID=JHJAFNDM_01099;inference=ab initio prediction:Prodigal:002006;locus_tag=JHJAFNDM_01099;product=hypothetical protein
SPJX01000469.1	Prodigal:002006	CDS	213997	215046	.	-	0	ID=JHJAFNDM_01100;eC_number=7.5.2.-;Name=msmX_1;db_xref=COG:COG3839;gene=msmX_1;inference=ab initio prediction:Prodigal:002006,similar to AA sequence:UniProtKB:P94360;locus_tag=JHJAFNDM_01100;product=Oligosaccharides import ATP-binding protein MsmX
SPJX01000469.1	Prodigal:002006	CDS	215058	215912	.	-	0	ID=JHJAFNDM_01101;inference=ab initio prediction:Prodigal:002006;locus_tag=JHJAFNDM_01101;product=hypothetical protein
SPJX01000469.1	Prodigal:002006	CDS	215909	216760	.	-	0	ID=JHJAFNDM_01102;Name=sugA_1;db_xref=COG:COG1175;gene=sugA_1;inference=ab initio prediction:Prodigal:002006,similar to AA sequence:UniProtKB:P9WG03;locus_tag=JHJAFNDM_01102;product=Trehalose transport system permease protein SugA
SPJX01000469.1	Prodigal:002006	CDS	216827	218110	.	-	0	ID=JHJAFNDM_01103;inference=ab initio prediction:Prodigal:002006;locus_tag=JHJAFNDM_01103;product=hypothetical protein
SPJX01000469.1	Prodigal:002006	CDS	218555	219052	.	-	0	ID=JHJAFNDM_01104;inference=ab initio prediction:Prodigal:002006;locus_tag=JHJAFNDM_01104;product=hypothetical protein
SPJX01000469.1	Prodigal:002006	CDS	219268	219885	.	-	0	ID=JHJAFNDM_01105;inference=ab initio prediction:Prodigal:002006;locus_tag=JHJAFNDM_01105;product=hypothetical protein
SPJX01000469.1	Prodigal:002006	CDS	220173	220775	.	+	0	ID=JHJAFNDM_01106;inference=ab initio prediction:Prodigal:002006;locus_tag=JHJAFNDM_01106;product=hypothetical protein
SPJX01000469.1	Prodigal:002006	CDS	220957	221430	.	+	0	ID=JHJAFNDM_01107;inference=ab initio prediction:Prodigal:002006;locus_tag=JHJAFNDM_01107;product=hypothetical protein
SPJX01000469.1	Prodigal:002006	CDS	221617	221733	.	+	0	ID=JHJAFNDM_01108;inference=ab initio prediction:Prodigal:002006;locus_tag=JHJAFNDM_01108;product=hypothetical protein
SPJX01000469.1	Prodigal:002006	CDS	221714	222049	.	-	0	ID=JHJAFNDM_01109;inference=ab initio prediction:Prodigal:002006;locus_tag=JHJAFNDM_01109;product=hypothetical protein
SPJX01000469.1	Prodigal:002006	CDS	222078	228356	.	-	0	ID=JHJAFNDM_01110;inference=ab initio prediction:Prodigal:002006;locus_tag=JHJAFNDM_01110;product=hypothetical protein
SPJX01000469.1	Prodigal:002006	CDS	228554	229306	.	-	0	ID=JHJAFNDM_01111;eC_number=1.1.1.390;inference=ab initio prediction:Prodigal:002006,similar to AA sequence:UniProtKB:P0DOV5;locus_tag=JHJAFNDM_01111;product=Sulfoquinovose 1-dehydrogenase
SPJX01000469.1	Prodigal:002006	CDS	229391	230866	.	-	0	ID=JHJAFNDM_01112;eC_number=1.2.1.26;Name=gucD_1;db_xref=COG:COG1012;gene=gucD_1;inference=ab initio prediction:Prodigal:002006,similar to AA sequence:UniProtKB:P42236;locus_tag=JHJAFNDM_01112;product=Alpha-ketoglutaric semialdehyde dehydrogenase
SPJX01000469.1	Prodigal:002006	CDS	230966	232162	.	-	0	ID=JHJAFNDM_01113;Name=xylH_2;db_xref=COG:COG4214;gene=xylH_2;inference=ab initio prediction:Prodigal:002006,similar to AA sequence:UniProtKB:P0AGI4;locus_tag=JHJAFNDM_01113;product=Xylose transport system permease protein XylH
SPJX01000469.1	Prodigal:002006	CDS	232164	233693	.	-	0	ID=JHJAFNDM_01114;eC_number=7.5.2.10;Name=xylG;db_xref=COG:COG1129;gene=xylG;inference=ab initio prediction:Prodigal:002006,similar to AA sequence:UniProtKB:P37388;locus_tag=JHJAFNDM_01114;product=Xylose import ATP-binding protein XylG
SPJX01000469.1	Prodigal:002006	CDS	233794	234858	.	-	0	ID=JHJAFNDM_01115;Name=sbpA;gene=sbpA;inference=ab initio prediction:Prodigal:002006,similar to AA sequence:UniProtKB:P54083;locus_tag=JHJAFNDM_01115;product=Multiple sugar-binding periplasmic protein SbpA
SPJX01000469.1	Prodigal:002006	CDS	235159	235932	.	-	0	ID=JHJAFNDM_01116;Name=nanR_1;db_xref=COG:COG2186;gene=nanR_1;inference=ab initio prediction:Prodigal:002006,similar to AA sequence:UniProtKB:P0A8W0;locus_tag=JHJAFNDM_01116;product=HTH-type transcriptional repressor NanR
SPJX01000469.1	Prodigal:002006	CDS	235951	236907	.	-	0	ID=JHJAFNDM_01117;Name=yjfF;gene=yjfF;inference=ab initio prediction:Prodigal:002006,similar to AA sequence:UniProtKB:P37772;locus_tag=JHJAFNDM_01117;product=Inner membrane ABC transporter permease protein YjfF
SPJX01000469.1	Prodigal:002006	CDS	236907	237902	.	-	0	ID=JHJAFNDM_01118;Name=ytfT;gene=ytfT;inference=ab initio prediction:Prodigal:002006,similar to AA sequence:UniProtKB:P39328;locus_tag=JHJAFNDM_01118;product=Inner membrane ABC transporter permease protein YtfT
SPJX01000469.1	Prodigal:002006	CDS	237911	239422	.	-	0	ID=JHJAFNDM_01119;eC_number=7.5.2.-;Name=fruK_1;db_xref=COG:COG1129;gene=fruK_1;inference=ab initio prediction:Prodigal:002006,similar to AA sequence:UniProtKB:Q8G847;locus_tag=JHJAFNDM_01119;product=Fructose import ATP-binding protein FruK
SPJX01000469.1	Prodigal:002006	CDS	239508	240470	.	-	0	ID=JHJAFNDM_01120;Name=ytfQ;gene=ytfQ;inference=ab initio prediction:Prodigal:002006,similar to AA sequence:UniProtKB:P39325;locus_tag=JHJAFNDM_01120;product=ABC transporter periplasmic-binding protein YtfQ
SPJX01000469.1	Prodigal:002006	CDS	240629	242362	.	+	0	ID=JHJAFNDM_01121;eC_number=4.2.1.25;Name=araC;gene=araC;inference=ab initio prediction:Prodigal:002006,similar to AA sequence:UniProtKB:Q1JUQ1;locus_tag=JHJAFNDM_01121;product=L-arabonate dehydratase
SPJX01000469.1	Prodigal:002006	CDS	242515	243453	.	+	0	ID=JHJAFNDM_01122;eC_number=4.2.1.43;Name=araD_1;gene=araD_1;inference=ab initio prediction:Prodigal:002006,similar to AA sequence:UniProtKB:Q1JUQ0;locus_tag=JHJAFNDM_01122;product=L-2-keto-3-deoxyarabonate dehydratase
SPJX01000469.1	Prodigal:002006	CDS	244013	245329	.	+	0	ID=JHJAFNDM_01123;eC_number=2.8.4.4;Name=rimO;db_xref=COG:COG0621;gene=rimO;inference=ab initio prediction:Prodigal:002006,similar to AA sequence:UniProtKB:P0AEI4;locus_tag=JHJAFNDM_01123;product=Ribosomal protein S12 methylthiotransferase RimO
SPJX01000469.1	Prodigal:002006	CDS	245501	246154	.	-	0	ID=JHJAFNDM_01124;eC_number=3.5.1.19;Name=pncA;db_xref=COG:COG1335;gene=pncA;inference=ab initio prediction:Prodigal:002006,similar to AA sequence:UniProtKB:P21369;locus_tag=JHJAFNDM_01124;product=Nicotinamidase
SPJX01000469.1	Prodigal:002006	CDS	246255	247337	.	-	0	ID=JHJAFNDM_01125;inference=ab initio prediction:Prodigal:002006,similar to AA sequence:UniProtKB:Q2YKI6;locus_tag=JHJAFNDM_01125;product=Purine-binding protein
SPJX01000469.1	Prodigal:002006	CDS	247543	248460	.	-	0	ID=JHJAFNDM_01126;inference=ab initio prediction:Prodigal:002006;locus_tag=JHJAFNDM_01126;product=hypothetical protein
SPJX01000469.1	Prodigal:002006	CDS	248457	249533	.	-	0	ID=JHJAFNDM_01127;inference=ab initio prediction:Prodigal:002006;locus_tag=JHJAFNDM_01127;product=hypothetical protein
SPJX01000469.1	Prodigal:002006	CDS	249523	251070	.	-	0	ID=JHJAFNDM_01128;eC_number=7.5.2.11;Name=mglA_1;db_xref=COG:COG1129;gene=mglA_1;inference=ab initio prediction:Prodigal:002006,similar to AA sequence:UniProtKB:P23924;locus_tag=JHJAFNDM_01128;product=Galactose/methyl galactoside import ATP-binding protein MglA
SPJX01000469.1	Prodigal:002006	CDS	251227	252429	.	+	0	ID=JHJAFNDM_01129;eC_number=1.14.13.-;Name=ubiL_2;db_xref=COG:COG0654;gene=ubiL_2;inference=ab initio prediction:Prodigal:002006,similar to AA sequence:UniProtKB:Q2RMZ4;locus_tag=JHJAFNDM_01129;product=Ubiquinone hydroxylase UbiL
SPJX01000469.1	Prodigal:002006	CDS	252426	253397	.	-	0	ID=JHJAFNDM_01130;inference=ab initio prediction:Prodigal:002006;locus_tag=JHJAFNDM_01130;product=hypothetical protein
SPJX01000469.1	Prodigal:002006	CDS	253768	254103	.	+	0	ID=JHJAFNDM_01131;Name=hspQ;gene=hspQ;inference=ab initio prediction:Prodigal:002006,protein motif:HAMAP:MF_01194;locus_tag=JHJAFNDM_01131;product=Heat shock protein HspQ
SPJX01000469.1	Prodigal:002006	CDS	254275	255036	.	-	0	ID=JHJAFNDM_01132;inference=ab initio prediction:Prodigal:002006;locus_tag=JHJAFNDM_01132;product=hypothetical protein
SPJX01000469.1	Prodigal:002006	CDS	255270	257087	.	+	0	ID=JHJAFNDM_01133;inference=ab initio prediction:Prodigal:002006;locus_tag=JHJAFNDM_01133;product=hypothetical protein
SPJX01000469.1	Prodigal:002006	CDS	257213	257557	.	+	0	ID=JHJAFNDM_01134;inference=ab initio prediction:Prodigal:002006;locus_tag=JHJAFNDM_01134;product=hypothetical protein
SPJX01000469.1	Prodigal:002006	CDS	257562	258440	.	-	0	ID=JHJAFNDM_01135;eC_number=3.4.16.4;inference=ab initio prediction:Prodigal:002006,similar to AA sequence:UniProtKB:P15555;locus_tag=JHJAFNDM_01135;product=D-alanyl-D-alanine carboxypeptidase
SPJX01000469.1	Prodigal:002006	CDS	258446	261970	.	-	0	ID=JHJAFNDM_01136;eC_number=3.6.4.-;Name=mfd_2;db_xref=COG:COG1197;gene=mfd_2;inference=ab initio prediction:Prodigal:002006,similar to AA sequence:UniProtKB:P30958;locus_tag=JHJAFNDM_01136;product=Transcription-repair-coupling factor
SPJX01000469.1	Prodigal:002006	CDS	262046	262342	.	-	0	ID=JHJAFNDM_01137;inference=ab initio prediction:Prodigal:002006;locus_tag=JHJAFNDM_01137;product=hypothetical protein
SPJX01000469.1	Prodigal:002006	CDS	262431	264548	.	+	0	ID=JHJAFNDM_01138;eC_number=3.6.4.12;Name=recG;db_xref=COG:COG1200;gene=recG;inference=ab initio prediction:Prodigal:002006,similar to AA sequence:UniProtKB:P24230;locus_tag=JHJAFNDM_01138;product=ATP-dependent DNA helicase RecG
SPJX01000469.1	Prodigal:002006	CDS	264664	266490	.	-	0	ID=JHJAFNDM_01139;eC_number=2.6.1.16;Name=nodM;gene=nodM;inference=ab initio prediction:Prodigal:002006,similar to AA sequence:UniProtKB:P25195;locus_tag=JHJAFNDM_01139;product=Glutamine--fructose-6-phosphate aminotransferase [isomerizing]
SPJX01000469.1	Prodigal:002006	CDS	266615	267910	.	-	0	ID=JHJAFNDM_01140;Name=glmU;gene=glmU;inference=ab initio prediction:Prodigal:002006,similar to AA sequence:UniProtKB:Q7A7B4;locus_tag=JHJAFNDM_01140;product=Bifunctional protein GlmU
SPJX01000469.1	Prodigal:002006	CDS	268120	269745	.	+	0	ID=JHJAFNDM_01141;Name=mdoD_1;db_xref=COG:COG3131;gene=mdoD_1;inference=ab initio prediction:Prodigal:002006,similar to AA sequence:UniProtKB:P40120;locus_tag=JHJAFNDM_01141;product=Glucans biosynthesis protein D
SPJX01000469.1	Prodigal:002006	CDS	269721	271913	.	+	0	ID=JHJAFNDM_01142;eC_number=2.4.1.-;Name=mdoH;gene=mdoH;inference=ab initio prediction:Prodigal:002006,protein motif:HAMAP:MF_01072;locus_tag=JHJAFNDM_01142;product=Glucans biosynthesis glucosyltransferase H
SPJX01000469.1	Prodigal:002006	CDS	271936	272871	.	-	0	ID=JHJAFNDM_01143;Name=gcvA_2;gene=gcvA_2;inference=ab initio prediction:Prodigal:002006,similar to AA sequence:UniProtKB:P0A9F6;locus_tag=JHJAFNDM_01143;product=Glycine cleavage system transcriptional activator
SPJX01000469.1	Prodigal:002006	CDS	272987	273205	.	+	0	ID=JHJAFNDM_01144;inference=ab initio prediction:Prodigal:002006;locus_tag=JHJAFNDM_01144;product=hypothetical protein
SPJX01000469.1	Prodigal:002006	CDS	273211	274854	.	-	0	ID=JHJAFNDM_01145;inference=ab initio prediction:Prodigal:002006;locus_tag=JHJAFNDM_01145;product=hypothetical protein
SPJX01000469.1	Prodigal:002006	CDS	275766	276152	.	+	0	ID=JHJAFNDM_01146;inference=ab initio prediction:Prodigal:002006;locus_tag=JHJAFNDM_01146;product=hypothetical protein
SPJX01000469.1	Prodigal:002006	CDS	276301	278874	.	+	0	ID=JHJAFNDM_01147;inference=ab initio prediction:Prodigal:002006;locus_tag=JHJAFNDM_01147;product=hypothetical protein
SPJX01000469.1	Prodigal:002006	CDS	279031	280071	.	-	0	ID=JHJAFNDM_01148;eC_number=3.5.1.44;Name=cheB_1;gene=cheB_1;inference=ab initio prediction:Prodigal:002006,protein motif:HAMAP:MF_00099;locus_tag=JHJAFNDM_01148;product=Protein-glutamate methylesterase/protein-glutamine glutaminase
SPJX01000469.1	Prodigal:002006	CDS	280068	280499	.	-	0	ID=JHJAFNDM_01149;Name=rcp1_1;gene=rcp1_1;inference=ab initio prediction:Prodigal:002006,similar to AA sequence:UniProtKB:Q55169;locus_tag=JHJAFNDM_01149;product=Response regulator rcp1
SPJX01000469.1	Prodigal:002006	CDS	280501	282699	.	-	0	ID=JHJAFNDM_01150;eC_number=2.7.-.-;Name=sasA_4;gene=sasA_4;inference=ab initio prediction:Prodigal:002006,protein motif:HAMAP:MF_01837;locus_tag=JHJAFNDM_01150;product=Adaptive-response sensory-kinase SasA
SPJX01000469.1	Prodigal:002006	CDS	282819	284357	.	+	0	ID=JHJAFNDM_01151;eC_number=6.3.2.-;Name=besA;gene=besA;inference=ab initio prediction:Prodigal:002006,similar to AA sequence:UniProtKB:G8XHD8;locus_tag=JHJAFNDM_01151;product=L-propargylglycine--L-glutamate ligase
SPJX01000469.1	Prodigal:002006	CDS	284364	285638	.	-	0	ID=JHJAFNDM_01152;eC_number=2.1.2.-;Name=purT;db_xref=COG:COG0027;gene=purT;inference=ab initio prediction:Prodigal:002006,similar to AA sequence:UniProtKB:P33221;locus_tag=JHJAFNDM_01152;product=Formate-dependent phosphoribosylglycinamide formyltransferase
SPJX01000469.1	Prodigal:002006	CDS	285736	286038	.	+	0	ID=JHJAFNDM_01153;inference=ab initio prediction:Prodigal:002006;locus_tag=JHJAFNDM_01153;product=hypothetical protein
SPJX01000469.1	Prodigal:002006	CDS	286108	287025	.	+	0	ID=JHJAFNDM_01154;Name=cntI_1;gene=cntI_1;inference=ab initio prediction:Prodigal:002006,similar to AA sequence:UniProtKB:Q9HUX6;locus_tag=JHJAFNDM_01154;product=Pseudopaline exporter CntI
SPJX01000469.1	Prodigal:002006	CDS	287318	289300	.	+	0	ID=JHJAFNDM_01155;inference=ab initio prediction:Prodigal:002006;locus_tag=JHJAFNDM_01155;product=hypothetical protein
SPJX01000469.1	Prodigal:002006	CDS	289322	289549	.	+	0	ID=JHJAFNDM_01156;inference=ab initio prediction:Prodigal:002006;locus_tag=JHJAFNDM_01156;product=hypothetical protein
SPJX01000469.1	Prodigal:002006	CDS	290208	290657	.	-	0	ID=JHJAFNDM_01157;inference=ab initio prediction:Prodigal:002006;locus_tag=JHJAFNDM_01157;product=hypothetical protein
SPJX01000469.1	Prodigal:002006	CDS	291011	291562	.	+	0	ID=JHJAFNDM_01158;inference=ab initio prediction:Prodigal:002006;locus_tag=JHJAFNDM_01158;product=hypothetical protein
SPJX01000469.1	Prodigal:002006	CDS	292002	292199	.	+	0	ID=JHJAFNDM_01159;inference=ab initio prediction:Prodigal:002006;locus_tag=JHJAFNDM_01159;product=hypothetical protein
SPJX01000469.1	Prodigal:002006	CDS	292763	292975	.	+	0	ID=JHJAFNDM_01160;inference=ab initio prediction:Prodigal:002006;locus_tag=JHJAFNDM_01160;product=hypothetical protein
SPJX01000469.1	Aragorn:001002	tRNA	293102	293178	.	-	.	ID=JHJAFNDM_01161;inference=COORDINATES:profile:Aragorn:001002;locus_tag=JHJAFNDM_01161;product=tRNA-Arg(tct)
SPJX01000469.1	Prodigal:002006	CDS	293200	293505	.	-	0	ID=JHJAFNDM_01162;inference=ab initio prediction:Prodigal:002006;locus_tag=JHJAFNDM_01162;product=hypothetical protein
SPJX01000469.1	Aragorn:001002	tRNA	293545	293621	.	-	.	ID=JHJAFNDM_01163;inference=COORDINATES:profile:Aragorn:001002;locus_tag=JHJAFNDM_01163;product=tRNA-Pro(tgg)
SPJX01000469.1	Prodigal:002006	CDS	294655	295110	.	-	0	ID=JHJAFNDM_01164;inference=ab initio prediction:Prodigal:002006;locus_tag=JHJAFNDM_01164;product=hypothetical protein
SPJX01000469.1	Prodigal:002006	CDS	295123	295743	.	-	0	ID=JHJAFNDM_01165;inference=ab initio prediction:Prodigal:002006;locus_tag=JHJAFNDM_01165;product=hypothetical protein
SPJX01000469.1	Prodigal:002006	CDS	295873	296628	.	-	0	ID=JHJAFNDM_01166;eC_number=2.3.1.286;Name=cobB_2;db_xref=COG:COG0846;gene=cobB_2;inference=ab initio prediction:Prodigal:002006,similar to AA sequence:UniProtKB:Q9WYW0;locus_tag=JHJAFNDM_01166;product=NAD-dependent protein deacetylase
SPJX01000469.1	Prodigal:002006	CDS	296693	297718	.	+	0	ID=JHJAFNDM_01167;inference=ab initio prediction:Prodigal:002006;locus_tag=JHJAFNDM_01167;product=hypothetical protein
SPJX01000469.1	Prodigal:002006	CDS	297941	298474	.	+	0	ID=JHJAFNDM_01168;inference=ab initio prediction:Prodigal:002006;locus_tag=JHJAFNDM_01168;product=hypothetical protein
SPJX01000469.1	Prodigal:002006	CDS	298775	299401	.	+	0	ID=JHJAFNDM_01169;eC_number=4.1.2.21;Name=dgoA;db_xref=COG:COG0800;gene=dgoA;inference=ab initio prediction:Prodigal:002006,similar to AA sequence:UniProtKB:Q6BF16;locus_tag=JHJAFNDM_01169;product=2-dehydro-3-deoxy-6-phosphogalactonate aldolase
SPJX01000469.1	Prodigal:002006	CDS	299480	299731	.	+	0	ID=JHJAFNDM_01170;inference=ab initio prediction:Prodigal:002006;locus_tag=JHJAFNDM_01170;product=hypothetical protein
SPJX01000469.1	Prodigal:002006	CDS	299892	300125	.	-	0	ID=JHJAFNDM_01171;inference=ab initio prediction:Prodigal:002006;locus_tag=JHJAFNDM_01171;product=hypothetical protein
SPJX01000469.1	Prodigal:002006	CDS	300345	300647	.	+	0	ID=JHJAFNDM_01172;inference=ab initio prediction:Prodigal:002006;locus_tag=JHJAFNDM_01172;product=hypothetical protein
SPJX01000469.1	Prodigal:002006	CDS	301866	302375	.	+	0	ID=JHJAFNDM_01173;inference=ab initio prediction:Prodigal:002006;locus_tag=JHJAFNDM_01173;product=hypothetical protein
SPJX01000469.1	Prodigal:002006	CDS	302490	303860	.	+	0	ID=JHJAFNDM_01174;Name=macA_2;db_xref=COG:COG0845;gene=macA_2;inference=ab initio prediction:Prodigal:002006,similar to AA sequence:UniProtKB:P75830;locus_tag=JHJAFNDM_01174;product=Macrolide export protein MacA
SPJX01000469.1	Prodigal:002006	CDS	303845	304597	.	+	0	ID=JHJAFNDM_01175;eC_number=3.6.3.-;Name=yknY;db_xref=COG:COG1136;gene=yknY;inference=ab initio prediction:Prodigal:002006,similar to AA sequence:UniProtKB:O31711;locus_tag=JHJAFNDM_01175;product=putative ABC transporter ATP-binding protein YknY
SPJX01000469.1	Prodigal:002006	CDS	304594	305829	.	+	0	ID=JHJAFNDM_01176;eC_number=3.6.3.-;Name=macB_1;db_xref=COG:COG0577;gene=macB_1;inference=ab initio prediction:Prodigal:002006,similar to AA sequence:UniProtKB:Q5MK06;locus_tag=JHJAFNDM_01176;product=Macrolide export ATP-binding/permease protein MacB
SPJX01000469.1	Aragorn:001002	tRNA	306136	306210	.	-	.	ID=JHJAFNDM_01177;inference=COORDINATES:profile:Aragorn:001002;locus_tag=JHJAFNDM_01177;product=tRNA-Glu(ttc)
SPJX01000469.1	Prodigal:002006	CDS	306290	308101	.	-	0	ID=JHJAFNDM_01178;eC_number=3.1.-.-;Name=recJ;db_xref=COG:COG0608;gene=recJ;inference=ab initio prediction:Prodigal:002006,similar to AA sequence:UniProtKB:P21893;locus_tag=JHJAFNDM_01178;product=Single-stranded-DNA-specific exonuclease RecJ
SPJX01000469.1	Prodigal:002006	CDS	308202	309200	.	-	0	ID=JHJAFNDM_01179;eC_number=3.1.3.11;Name=glpX;db_xref=COG:COG1494;gene=glpX;inference=ab initio prediction:Prodigal:002006,similar to AA sequence:UniProtKB:Q03224;locus_tag=JHJAFNDM_01179;product=Fructose-1%2C6-bisphosphatase class 2
SPJX01000469.1	Prodigal:002006	CDS	309257	310579	.	-	0	ID=JHJAFNDM_01180;eC_number=1.1.1.3;Name=hom;db_xref=COG:COG0460;gene=hom;inference=ab initio prediction:Prodigal:002006,similar to AA sequence:UniProtKB:P19582;locus_tag=JHJAFNDM_01180;product=Homoserine dehydrogenase
SPJX01000469.1	Prodigal:002006	CDS	310689	311909	.	-	0	ID=JHJAFNDM_01181;eC_number=2.6.1.2;Name=alaC;db_xref=COG:COG0436;gene=alaC;inference=ab initio prediction:Prodigal:002006,similar to AA sequence:UniProtKB:P77434;locus_tag=JHJAFNDM_01181;product=Glutamate-pyruvate aminotransferase AlaC
SPJX01000469.1	Prodigal:002006	CDS	311952	312365	.	-	0	ID=JHJAFNDM_01182;inference=ab initio prediction:Prodigal:002006;locus_tag=JHJAFNDM_01182;product=hypothetical protein
SPJX01000469.1	Prodigal:002006	CDS	312468	314273	.	+	0	ID=JHJAFNDM_01183;eC_number=2.3.1.-;Name=phaC;db_xref=COG:COG3243;gene=phaC;inference=ab initio prediction:Prodigal:002006,similar to AA sequence:UniProtKB:P23608;locus_tag=JHJAFNDM_01183;product=Poly(3-hydroxyalkanoate) polymerase subunit PhaC
SPJX01000469.1	Prodigal:002006	CDS	314364	315668	.	-	0	ID=JHJAFNDM_01184;db_xref=COG:COG2067;inference=ab initio prediction:Prodigal:002006,similar to AA sequence:UniProtKB:P80603;locus_tag=JHJAFNDM_01184;product=47 kDa outer membrane protein
SPJX01000469.1	Prodigal:002006	CDS	316048	316932	.	+	0	ID=JHJAFNDM_01185;eC_number=4.3.2.3;inference=ab initio prediction:Prodigal:002006,similar to AA sequence:UniProtKB:Q39BA7;locus_tag=JHJAFNDM_01185;product=Ureidoglycolate lyase
SPJX01000469.1	Prodigal:002006	CDS	317079	318047	.	-	0	ID=JHJAFNDM_01186;eC_number=1.2.1.38;Name=argC;db_xref=COG:COG0002;gene=argC;inference=ab initio prediction:Prodigal:002006,similar to AA sequence:UniProtKB:Q8ZKL8;locus_tag=JHJAFNDM_01186;product=N-acetyl-gamma-glutamyl-phosphate reductase
SPJX01000469.1	Prodigal:002006	CDS	318167	318259	.	-	0	ID=JHJAFNDM_01187;inference=ab initio prediction:Prodigal:002006;locus_tag=JHJAFNDM_01187;product=hypothetical protein
SPJX01000469.1	Prodigal:002006	CDS	318340	318816	.	-	0	ID=JHJAFNDM_01188;Name=rpsI;db_xref=COG:COG0103;gene=rpsI;inference=ab initio prediction:Prodigal:002006,similar to AA sequence:UniProtKB:Q6N650;locus_tag=JHJAFNDM_01188;product=30S ribosomal protein S9
SPJX01000469.1	Prodigal:002006	CDS	318820	319284	.	-	0	ID=JHJAFNDM_01189;Name=rplM;db_xref=COG:COG0102;gene=rplM;inference=ab initio prediction:Prodigal:002006,similar to AA sequence:UniProtKB:Q6N651;locus_tag=JHJAFNDM_01189;product=50S ribosomal protein L13
SPJX01000469.1	Prodigal:002006	CDS	319565	320203	.	+	0	ID=JHJAFNDM_01190;eC_number=2.5.1.18;Name=gstB_1;db_xref=COG:COG0625;gene=gstB_1;inference=ab initio prediction:Prodigal:002006,similar to AA sequence:UniProtKB:P15214;locus_tag=JHJAFNDM_01190;product=Glutathione S-transferase GST-6.0
SPJX01000469.1	Prodigal:002006	CDS	320216	320650	.	-	0	ID=JHJAFNDM_01191;inference=ab initio prediction:Prodigal:002006;locus_tag=JHJAFNDM_01191;product=hypothetical protein
SPJX01000469.1	Prodigal:002006	CDS	320700	321224	.	+	0	ID=JHJAFNDM_01192;inference=ab initio prediction:Prodigal:002006;locus_tag=JHJAFNDM_01192;product=hypothetical protein
SPJX01000469.1	Prodigal:002006	CDS	321321	322604	.	+	0	ID=JHJAFNDM_01193;eC_number=2.5.1.-;db_xref=COG:COG2873;inference=ab initio prediction:Prodigal:002006,similar to AA sequence:UniProtKB:Q9WZY4;locus_tag=JHJAFNDM_01193;product=O-acetyl-L-homoserine sulfhydrylase
SPJX01000469.1	Prodigal:002006	CDS	322768	323442	.	-	0	ID=JHJAFNDM_01194;inference=ab initio prediction:Prodigal:002006;locus_tag=JHJAFNDM_01194;product=hypothetical protein
SPJX01000469.1	Prodigal:002006	CDS	323869	324285	.	+	0	ID=JHJAFNDM_01195;inference=ab initio prediction:Prodigal:002006;locus_tag=JHJAFNDM_01195;product=hypothetical protein
SPJX01000469.1	Prodigal:002006	CDS	324336	325421	.	-	0	ID=JHJAFNDM_01196;eC_number=1.3.-.-;Name=ctaA;db_xref=COG:COG1612;gene=ctaA;inference=ab initio prediction:Prodigal:002006,similar to AA sequence:UniProtKB:Q3IXW9;locus_tag=JHJAFNDM_01196;product=Heme A synthase
SPJX01000469.1	Prodigal:002006	CDS	325502	325759	.	+	0	ID=JHJAFNDM_01197;inference=ab initio prediction:Prodigal:002006;locus_tag=JHJAFNDM_01197;product=hypothetical protein
SPJX01000469.1	Prodigal:002006	CDS	326059	326430	.	-	0	ID=JHJAFNDM_01198;inference=ab initio prediction:Prodigal:002006;locus_tag=JHJAFNDM_01198;product=hypothetical protein
SPJX01000469.1	Prodigal:002006	CDS	326604	327647	.	-	0	ID=JHJAFNDM_01199;eC_number=2.7.13.3;Name=rcsC_4;gene=rcsC_4;inference=ab initio prediction:Prodigal:002006,protein motif:HAMAP:MF_00979;locus_tag=JHJAFNDM_01199;product=Sensor histidine kinase RcsC
SPJX01000469.1	Prodigal:002006	CDS	327660	329804	.	-	0	ID=JHJAFNDM_01200;eC_number=2.7.-.-;Name=sasA_5;gene=sasA_5;inference=ab initio prediction:Prodigal:002006,protein motif:HAMAP:MF_01837;locus_tag=JHJAFNDM_01200;product=Adaptive-response sensory-kinase SasA
SPJX01000469.1	Prodigal:002006	CDS	329807	330313	.	-	0	ID=JHJAFNDM_01201;inference=ab initio prediction:Prodigal:002006;locus_tag=JHJAFNDM_01201;product=hypothetical protein
SPJX01000469.1	Prodigal:002006	CDS	330668	331108	.	+	0	ID=JHJAFNDM_01202;inference=ab initio prediction:Prodigal:002006;locus_tag=JHJAFNDM_01202;product=hypothetical protein
SPJX01000469.1	Prodigal:002006	CDS	331373	331648	.	+	0	ID=JHJAFNDM_01203;inference=ab initio prediction:Prodigal:002006;locus_tag=JHJAFNDM_01203;product=hypothetical protein
SPJX01000469.1	Prodigal:002006	CDS	331669	332655	.	-	0	ID=JHJAFNDM_01204;inference=ab initio prediction:Prodigal:002006;locus_tag=JHJAFNDM_01204;product=hypothetical protein
SPJX01000469.1	Prodigal:002006	CDS	332734	333447	.	-	0	ID=JHJAFNDM_01205;inference=ab initio prediction:Prodigal:002006;locus_tag=JHJAFNDM_01205;product=hypothetical protein
SPJX01000469.1	Prodigal:002006	CDS	333660	334043	.	+	0	ID=JHJAFNDM_01206;inference=ab initio prediction:Prodigal:002006;locus_tag=JHJAFNDM_01206;product=hypothetical protein
SPJX01000469.1	Prodigal:002006	CDS	334088	334402	.	-	0	ID=JHJAFNDM_01207;inference=ab initio prediction:Prodigal:002006;locus_tag=JHJAFNDM_01207;product=hypothetical protein
SPJX01000469.1	Prodigal:002006	CDS	334511	334882	.	-	0	ID=JHJAFNDM_01208;eC_number=3.5.99.10;Name=yabJ_2;db_xref=COG:COG0251;gene=yabJ_2;inference=ab initio prediction:Prodigal:002006,similar to AA sequence:UniProtKB:P37552;locus_tag=JHJAFNDM_01208;product=2-iminobutanoate/2-iminopropanoate deaminase
SPJX01000469.1	Prodigal:002006	CDS	334910	335737	.	-	0	ID=JHJAFNDM_01209;Name=dasC_1;db_xref=COG:COG0395;gene=dasC_1;inference=ab initio prediction:Prodigal:002006,similar to AA sequence:UniProtKB:Q9K489;locus_tag=JHJAFNDM_01209;product=Diacetylchitobiose uptake system permease protein DasC
SPJX01000469.1	Prodigal:002006	CDS	335734	336612	.	-	0	ID=JHJAFNDM_01210;Name=ugpA_1;db_xref=COG:COG1175;gene=ugpA_1;inference=ab initio prediction:Prodigal:002006,similar to AA sequence:UniProtKB:P10905;locus_tag=JHJAFNDM_01210;product=sn-glycerol-3-phosphate transport system permease protein UgpA
SPJX01000469.1	Prodigal:002006	CDS	336682	337938	.	-	0	ID=JHJAFNDM_01211;inference=ab initio prediction:Prodigal:002006;locus_tag=JHJAFNDM_01211;product=hypothetical protein
SPJX01000469.1	Prodigal:002006	CDS	338121	338876	.	+	0	ID=JHJAFNDM_01212;eC_number=1.-.-.-;Name=ucpA_1;gene=ucpA_1;inference=ab initio prediction:Prodigal:002006,similar to AA sequence:UniProtKB:P37440;locus_tag=JHJAFNDM_01212;product=Oxidoreductase UcpA
SPJX01000469.1	Prodigal:002006	CDS	338889	339962	.	+	0	ID=JHJAFNDM_01213;eC_number=7.6.2.10;Name=ugpC_1;db_xref=COG:COG3839;gene=ugpC_1;inference=ab initio prediction:Prodigal:002006,similar to AA sequence:UniProtKB:P10907;locus_tag=JHJAFNDM_01213;product=sn-glycerol-3-phosphate import ATP-binding protein UgpC
SPJX01000469.1	Prodigal:002006	CDS	339959	340846	.	+	0	ID=JHJAFNDM_01214;Name=hexR_1;db_xref=COG:COG1737;gene=hexR_1;inference=ab initio prediction:Prodigal:002006,similar to AA sequence:UniProtKB:Q88P32;locus_tag=JHJAFNDM_01214;product=HTH-type transcriptional regulator HexR
SPJX01000469.1	Prodigal:002006	CDS	340864	341925	.	+	0	ID=JHJAFNDM_01215;eC_number=4.1.2.42;inference=ab initio prediction:Prodigal:002006,similar to AA sequence:UniProtKB:O82872;locus_tag=JHJAFNDM_01215;product=D-threonine aldolase
SPJX01000469.1	Prodigal:002006	CDS	341972	342469	.	+	0	ID=JHJAFNDM_01216;inference=ab initio prediction:Prodigal:002006;locus_tag=JHJAFNDM_01216;product=hypothetical protein
SPJX01000469.1	Prodigal:002006	CDS	342512	344113	.	+	0	ID=JHJAFNDM_01217;eC_number=3.5.1.82;Name=dag;gene=dag;inference=ab initio prediction:Prodigal:002006,similar to AA sequence:UniProtKB:P94211;locus_tag=JHJAFNDM_01217;product=N-acyl-D-glutamate deacylase
SPJX01000469.1	Prodigal:002006	CDS	344276	347038	.	-	0	ID=JHJAFNDM_01218;eC_number=2.7.13.3;Name=rcsC_5;gene=rcsC_5;inference=ab initio prediction:Prodigal:002006,protein motif:HAMAP:MF_00979;locus_tag=JHJAFNDM_01218;product=Sensor histidine kinase RcsC
SPJX01000469.1	Prodigal:002006	CDS	347084	347725	.	-	0	ID=JHJAFNDM_01219;inference=ab initio prediction:Prodigal:002006;locus_tag=JHJAFNDM_01219;product=hypothetical protein
SPJX01000469.1	Prodigal:002006	CDS	347725	348108	.	-	0	ID=JHJAFNDM_01220;eC_number=2.7.13.3;Name=rcsC_6;gene=rcsC_6;inference=ab initio prediction:Prodigal:002006,similar to AA sequence:UniProtKB:P0DMC5;locus_tag=JHJAFNDM_01220;product=Sensor histidine kinase RcsC
SPJX01000469.1	Prodigal:002006	CDS	348210	348479	.	-	0	ID=JHJAFNDM_01221;inference=ab initio prediction:Prodigal:002006;locus_tag=JHJAFNDM_01221;product=hypothetical protein
SPJX01000469.1	Prodigal:002006	CDS	348476	350467	.	-	0	ID=JHJAFNDM_01222;eC_number=2.7.13.3;Name=cheA;db_xref=COG:COG0643;gene=cheA;inference=ab initio prediction:Prodigal:002006,similar to AA sequence:UniProtKB:P07363;locus_tag=JHJAFNDM_01222;product=Chemotaxis protein CheA
SPJX01000469.1	Prodigal:002006	CDS	350460	351332	.	-	0	ID=JHJAFNDM_01223;eC_number=2.1.1.80;Name=cheR;gene=cheR;inference=ab initio prediction:Prodigal:002006,similar to AA sequence:UniProtKB:P07801;locus_tag=JHJAFNDM_01223;product=Chemotaxis protein methyltransferase
SPJX01000469.1	Prodigal:002006	CDS	351329	352429	.	-	0	ID=JHJAFNDM_01224;eC_number=3.1.1.61;Name=cheB_2;db_xref=COG:COG2201;gene=cheB_2;inference=ab initio prediction:Prodigal:002006,similar to AA sequence:UniProtKB:Q9WYN9;locus_tag=JHJAFNDM_01224;product=Protein-glutamate methylesterase/protein-glutamine glutaminase
SPJX01000469.1	Prodigal:002006	CDS	352426	353862	.	-	0	ID=JHJAFNDM_01225;inference=ab initio prediction:Prodigal:002006;locus_tag=JHJAFNDM_01225;product=hypothetical protein
SPJX01000469.1	Prodigal:002006	CDS	353867	355813	.	-	0	ID=JHJAFNDM_01226;inference=ab initio prediction:Prodigal:002006;locus_tag=JHJAFNDM_01226;product=hypothetical protein
SPJX01000469.1	Prodigal:002006	CDS	356242	357213	.	+	0	ID=JHJAFNDM_01227;Name=rhaR_3;gene=rhaR_3;inference=ab initio prediction:Prodigal:002006,protein motif:HAMAP:MF_01533;locus_tag=JHJAFNDM_01227;product=HTH-type transcriptional activator RhaR
SPJX01000469.1	Prodigal:002006	CDS	357313	358389	.	+	0	ID=JHJAFNDM_01228;Name=xylF_2;db_xref=COG:COG4213;gene=xylF_2;inference=ab initio prediction:Prodigal:002006,similar to AA sequence:UniProtKB:P37387;locus_tag=JHJAFNDM_01228;product=D-xylose-binding periplasmic protein
SPJX01000469.1	Prodigal:002006	CDS	358473	359297	.	+	0	ID=JHJAFNDM_01229;eC_number=7.5.2.-;Name=frcA_2;db_xref=COG:COG1129;gene=frcA_2;inference=ab initio prediction:Prodigal:002006,similar to AA sequence:UniProtKB:Q9F9B0;locus_tag=JHJAFNDM_01229;product=Fructose import ATP-binding protein FrcA
SPJX01000469.1	Prodigal:002006	CDS	359294	360553	.	+	0	ID=JHJAFNDM_01230;Name=xylH_3;db_xref=COG:COG4214;gene=xylH_3;inference=ab initio prediction:Prodigal:002006,similar to AA sequence:UniProtKB:P0AGI4;locus_tag=JHJAFNDM_01230;product=Xylose transport system permease protein XylH
SPJX01000469.1	Prodigal:002006	CDS	360579	361307	.	+	0	ID=JHJAFNDM_01231;eC_number=1.1.1.56;Name=rbtD;gene=rbtD;inference=ab initio prediction:Prodigal:002006,similar to AA sequence:UniProtKB:P00335;locus_tag=JHJAFNDM_01231;product=Ribitol 2-dehydrogenase
SPJX01000469.1	Prodigal:002006	CDS	361364	362977	.	+	0	ID=JHJAFNDM_01232;eC_number=2.7.1.16;Name=araB_1;db_xref=COG:COG1069;gene=araB_1;inference=ab initio prediction:Prodigal:002006,similar to AA sequence:UniProtKB:P94524;locus_tag=JHJAFNDM_01232;product=Ribulokinase
SPJX01000469.1	Prodigal:002006	CDS	363118	363384	.	+	0	ID=JHJAFNDM_01233;inference=ab initio prediction:Prodigal:002006;locus_tag=JHJAFNDM_01233;product=hypothetical protein
SPJX01000469.1	Prodigal:002006	CDS	363454	363882	.	-	0	ID=JHJAFNDM_01234;Name=rnk;db_xref=COG:COG0782;gene=rnk;inference=ab initio prediction:Prodigal:002006,similar to AA sequence:UniProtKB:P0AFW4;locus_tag=JHJAFNDM_01234;product=Regulator of nucleoside diphosphate kinase
SPJX01000469.1	Prodigal:002006	CDS	363920	364276	.	-	0	ID=JHJAFNDM_01235;inference=ab initio prediction:Prodigal:002006;locus_tag=JHJAFNDM_01235;product=hypothetical protein
SPJX01000469.1	Prodigal:002006	CDS	364692	364889	.	+	0	ID=JHJAFNDM_01236;inference=ab initio prediction:Prodigal:002006;locus_tag=JHJAFNDM_01236;product=hypothetical protein
SPJX01000469.1	Prodigal:002006	CDS	364938	365207	.	+	0	ID=JHJAFNDM_01237;inference=ab initio prediction:Prodigal:002006;locus_tag=JHJAFNDM_01237;product=hypothetical protein
SPJX01000469.1	Prodigal:002006	CDS	365220	365414	.	+	0	ID=JHJAFNDM_01238;inference=ab initio prediction:Prodigal:002006;locus_tag=JHJAFNDM_01238;product=hypothetical protein
SPJX01000652.1	Prodigal:002006	CDS	346	738	.	-	0	ID=JHJAFNDM_01239;inference=ab initio prediction:Prodigal:002006;locus_tag=JHJAFNDM_01239;product=hypothetical protein
SPJX01000652.1	Prodigal:002006	CDS	1387	2130	.	+	0	ID=JHJAFNDM_01240;inference=ab initio prediction:Prodigal:002006;locus_tag=JHJAFNDM_01240;product=hypothetical protein
SPJX01000652.1	Prodigal:002006	CDS	2167	3600	.	-	0	ID=JHJAFNDM_01241;Name=ramB;db_xref=COG:COG1396;gene=ramB;inference=ab initio prediction:Prodigal:002006,similar to AA sequence:UniProtKB:P9WMI1;locus_tag=JHJAFNDM_01241;product=HTH-type transcriptional regulator RamB
SPJX01000652.1	Prodigal:002006	CDS	3820	4029	.	+	0	ID=JHJAFNDM_01242;inference=ab initio prediction:Prodigal:002006;locus_tag=JHJAFNDM_01242;product=hypothetical protein
SPJX01000652.1	Prodigal:002006	CDS	4209	5123	.	+	0	ID=JHJAFNDM_01243;Name=yehZ;db_xref=COG:COG1732;gene=yehZ;inference=ab initio prediction:Prodigal:002006,similar to AA sequence:UniProtKB:P33362;locus_tag=JHJAFNDM_01243;product=Glycine betaine-binding protein YehZ
SPJX01000652.1	Prodigal:002006	CDS	5219	6385	.	+	0	ID=JHJAFNDM_01244;Name=yehY;db_xref=COG:COG1174;gene=yehY;inference=ab initio prediction:Prodigal:002006,similar to AA sequence:UniProtKB:P33361;locus_tag=JHJAFNDM_01244;product=Glycine betaine uptake system permease protein YehY
SPJX01000652.1	Prodigal:002006	CDS	6382	7320	.	+	0	ID=JHJAFNDM_01245;eC_number=3.6.3.-;Name=yehX;db_xref=COG:COG1125;gene=yehX;inference=ab initio prediction:Prodigal:002006,similar to AA sequence:UniProtKB:P33360;locus_tag=JHJAFNDM_01245;product=Glycine betaine uptake system ATP-binding protein YehX
SPJX01000652.1	Prodigal:002006	CDS	7317	8069	.	+	0	ID=JHJAFNDM_01246;Name=yehW;db_xref=COG:COG1174;gene=yehW;inference=ab initio prediction:Prodigal:002006,similar to AA sequence:UniProtKB:P33359;locus_tag=JHJAFNDM_01246;product=Glycine betaine uptake system permease protein YehW
SPJX01000652.1	Prodigal:002006	CDS	8066	8632	.	+	0	ID=JHJAFNDM_01247;inference=ab initio prediction:Prodigal:002006;locus_tag=JHJAFNDM_01247;product=hypothetical protein
SPJX01000652.1	Prodigal:002006	CDS	8629	10869	.	+	0	ID=JHJAFNDM_01248;eC_number=2.7.13.3;Name=cph1;gene=cph1;inference=ab initio prediction:Prodigal:002006,similar to AA sequence:UniProtKB:Q55168;locus_tag=JHJAFNDM_01248;product=Phytochrome-like protein cph1
SPJX01000652.1	Prodigal:002006	CDS	10870	11319	.	+	0	ID=JHJAFNDM_01249;Name=rcp1_2;gene=rcp1_2;inference=ab initio prediction:Prodigal:002006,similar to AA sequence:UniProtKB:Q55169;locus_tag=JHJAFNDM_01249;product=Response regulator rcp1
SPJX01000652.1	Prodigal:002006	CDS	11329	12378	.	+	0	ID=JHJAFNDM_01250;eC_number=3.5.1.44;Name=cheB_3;gene=cheB_3;inference=ab initio prediction:Prodigal:002006,protein motif:HAMAP:MF_00099;locus_tag=JHJAFNDM_01250;product=Protein-glutamate methylesterase/protein-glutamine glutaminase
SPJX01000652.1	Prodigal:002006	CDS	12323	14524	.	+	0	ID=JHJAFNDM_01251;inference=ab initio prediction:Prodigal:002006;locus_tag=JHJAFNDM_01251;product=hypothetical protein
SPJX01000652.1	Prodigal:002006	CDS	14615	15907	.	+	0	ID=JHJAFNDM_01252;eC_number=3.5.99.5;Name=cnbH_3;gene=cnbH_3;inference=ab initio prediction:Prodigal:002006,similar to AA sequence:UniProtKB:Q38M35;locus_tag=JHJAFNDM_01252;product=2-amino-5-chloromuconic acid deaminase
SPJX01000652.1	Prodigal:002006	CDS	15978	16367	.	+	0	ID=JHJAFNDM_01253;Name=ybaN;db_xref=COG:COG2832;gene=ybaN;inference=ab initio prediction:Prodigal:002006,similar to AA sequence:UniProtKB:P0AAR5;locus_tag=JHJAFNDM_01253;product=Inner membrane protein YbaN
SPJX01000652.1	Prodigal:002006	CDS	16739	18328	.	+	0	ID=JHJAFNDM_01254;eC_number=4.1.3.1;db_xref=COG:COG2224;inference=ab initio prediction:Prodigal:002006,similar to AA sequence:UniProtKB:Q9I0K4;locus_tag=JHJAFNDM_01254;product=Isocitrate lyase
SPJX01000652.1	Prodigal:002006	CDS	18579	19826	.	+	0	ID=JHJAFNDM_01255;Name=bepD;gene=bepD;inference=ab initio prediction:Prodigal:002006,similar to AA sequence:UniProtKB:Q8G2M7;locus_tag=JHJAFNDM_01255;product=Efflux pump periplasmic linker BepD
SPJX01000652.1	Prodigal:002006	CDS	19823	22960	.	+	0	ID=JHJAFNDM_01256;Name=bepE_1;gene=bepE_1;inference=ab initio prediction:Prodigal:002006,similar to AA sequence:UniProtKB:Q8G2M6;locus_tag=JHJAFNDM_01256;product=Efflux pump membrane transporter BepE
SPJX01000652.1	Prodigal:002006	CDS	23262	24023	.	+	0	ID=JHJAFNDM_01257;Name=degU_3;db_xref=COG:COG2197;gene=degU_3;inference=ab initio prediction:Prodigal:002006,similar to AA sequence:UniProtKB:P13800;locus_tag=JHJAFNDM_01257;product=Transcriptional regulatory protein DegU
SPJX01000652.1	Prodigal:002006	CDS	24091	25053	.	-	0	ID=JHJAFNDM_01258;eC_number=2.1.1.72;Name=hindIIIM;gene=hindIIIM;inference=ab initio prediction:Prodigal:002006,similar to AA sequence:UniProtKB:P43871;locus_tag=JHJAFNDM_01258;product=Modification methylase HindIII
SPJX01000652.1	Prodigal:002006	CDS	25361	25762	.	-	0	ID=JHJAFNDM_01259;inference=ab initio prediction:Prodigal:002006;locus_tag=JHJAFNDM_01259;product=hypothetical protein
SPJX01000652.1	Prodigal:002006	CDS	26244	26375	.	+	0	ID=JHJAFNDM_01260;inference=ab initio prediction:Prodigal:002006;locus_tag=JHJAFNDM_01260;product=hypothetical protein
SPJX01000652.1	Prodigal:002006	CDS	26541	26810	.	+	0	ID=JHJAFNDM_01261;inference=ab initio prediction:Prodigal:002006;locus_tag=JHJAFNDM_01261;product=hypothetical protein
SPJX01000652.1	Prodigal:002006	CDS	27010	27816	.	-	0	ID=JHJAFNDM_01262;Name=gamR_1;gene=gamR_1;inference=ab initio prediction:Prodigal:002006,similar to AA sequence:UniProtKB:O31459;locus_tag=JHJAFNDM_01262;product=HTH-type transcriptional repressor GamR
SPJX01000652.1	Prodigal:002006	CDS	27980	28990	.	+	0	ID=JHJAFNDM_01263;inference=ab initio prediction:Prodigal:002006;locus_tag=JHJAFNDM_01263;product=hypothetical protein
SPJX01000652.1	Prodigal:002006	CDS	29011	29463	.	+	0	ID=JHJAFNDM_01264;inference=ab initio prediction:Prodigal:002006;locus_tag=JHJAFNDM_01264;product=hypothetical protein
SPJX01000652.1	Prodigal:002006	CDS	29484	31016	.	+	0	ID=JHJAFNDM_01265;inference=ab initio prediction:Prodigal:002006;locus_tag=JHJAFNDM_01265;product=hypothetical protein
SPJX01000652.1	Prodigal:002006	CDS	31025	32059	.	+	0	ID=JHJAFNDM_01266;inference=ab initio prediction:Prodigal:002006;locus_tag=JHJAFNDM_01266;product=hypothetical protein
SPJX01000652.1	Prodigal:002006	CDS	32172	33359	.	+	0	ID=JHJAFNDM_01267;inference=ab initio prediction:Prodigal:002006,similar to AA sequence:UniProtKB:P9WJW7;locus_tag=JHJAFNDM_01267;product=putative MFS-type transporter
SPJX01000652.1	Prodigal:002006	CDS	33372	33524	.	-	0	ID=JHJAFNDM_01268;inference=ab initio prediction:Prodigal:002006;locus_tag=JHJAFNDM_01268;product=hypothetical protein
SPJX01000652.1	Prodigal:002006	CDS	33673	34587	.	-	0	ID=JHJAFNDM_01269;Name=cynR;gene=cynR;inference=ab initio prediction:Prodigal:002006,similar to AA sequence:UniProtKB:P27111;locus_tag=JHJAFNDM_01269;product=HTH-type transcriptional regulator CynR
SPJX01000652.1	Prodigal:002006	CDS	34662	35297	.	+	0	ID=JHJAFNDM_01270;eC_number=1.5.1.42;Name=rutF_1;gene=rutF_1;inference=ab initio prediction:Prodigal:002006,protein motif:HAMAP:MF_00833;locus_tag=JHJAFNDM_01270;product=FMN reductase (NADH) RutF
SPJX01000652.1	Prodigal:002006	CDS	35294	36397	.	+	0	ID=JHJAFNDM_01271;eC_number=1.14.13.107;Name=limB;gene=limB;inference=ab initio prediction:Prodigal:002006,similar to AA sequence:UniProtKB:Q9EUT9;locus_tag=JHJAFNDM_01271;product=Limonene 1%2C2-monooxygenase
SPJX01000652.1	Prodigal:002006	CDS	36394	37197	.	+	0	ID=JHJAFNDM_01272;eC_number=3.1.1.24;Name=catD_1;db_xref=COG:COG0596;gene=catD_1;inference=ab initio prediction:Prodigal:002006,similar to AA sequence:UniProtKB:P00632;locus_tag=JHJAFNDM_01272;product=3-oxoadipate enol-lactonase 2
SPJX01000652.1	Prodigal:002006	CDS	37223	38257	.	+	0	ID=JHJAFNDM_01273;eC_number=1.1.1.370;Name=iolX;db_xref=COG:COG0673;gene=iolX;inference=ab initio prediction:Prodigal:002006,similar to AA sequence:UniProtKB:P40332;locus_tag=JHJAFNDM_01273;product=scyllo-inositol 2-dehydrogenase (NAD(+))
SPJX01000652.1	Prodigal:002006	CDS	38269	38844	.	+	0	ID=JHJAFNDM_01274;inference=ab initio prediction:Prodigal:002006;locus_tag=JHJAFNDM_01274;product=hypothetical protein
SPJX01000652.1	Prodigal:002006	CDS	38889	39977	.	+	0	ID=JHJAFNDM_01275;eC_number=1.1.1.369;Name=iolG_1;gene=iolG_1;inference=ab initio prediction:Prodigal:002006,protein motif:HAMAP:MF_01671;locus_tag=JHJAFNDM_01275;product=Inositol 2-dehydrogenase/D-chiro-inositol 3-dehydrogenase
SPJX01000652.1	Prodigal:002006	CDS	39961	41076	.	+	0	ID=JHJAFNDM_01276;eC_number=1.1.1.18;Name=iolG_2;db_xref=COG:COG0673;gene=iolG_2;inference=ab initio prediction:Prodigal:002006,similar to AA sequence:UniProtKB:Q9WYP5;locus_tag=JHJAFNDM_01276;product=Myo-inositol 2-dehydrogenase
SPJX01000652.1	Prodigal:002006	CDS	41236	41535	.	-	0	ID=JHJAFNDM_01277;inference=ab initio prediction:Prodigal:002006;locus_tag=JHJAFNDM_01277;product=hypothetical protein
SPJX01000652.1	Prodigal:002006	CDS	41584	42666	.	-	0	ID=JHJAFNDM_01278;eC_number=1.1.1.-;Name=yjmC_1;db_xref=COG:COG2055;gene=yjmC_1;inference=ab initio prediction:Prodigal:002006,similar to AA sequence:UniProtKB:O34736;locus_tag=JHJAFNDM_01278;product=putative oxidoreductase YjmC
SPJX01000652.1	Prodigal:002006	CDS	42663	43091	.	-	0	ID=JHJAFNDM_01279;inference=ab initio prediction:Prodigal:002006;locus_tag=JHJAFNDM_01279;product=hypothetical protein
SPJX01000652.1	Prodigal:002006	CDS	43114	44541	.	-	0	ID=JHJAFNDM_01280;eC_number=1.2.1.16;Name=sad;db_xref=COG:COG1012;gene=sad;inference=ab initio prediction:Prodigal:002006,similar to AA sequence:UniProtKB:P76149;locus_tag=JHJAFNDM_01280;product=Succinate semialdehyde dehydrogenase [NAD(P)+] Sad
SPJX01000652.1	Prodigal:002006	CDS	44877	46157	.	+	0	ID=JHJAFNDM_01281;inference=ab initio prediction:Prodigal:002006;locus_tag=JHJAFNDM_01281;product=hypothetical protein
SPJX01000652.1	Prodigal:002006	CDS	46252	46758	.	-	0	ID=JHJAFNDM_01282;inference=ab initio prediction:Prodigal:002006;locus_tag=JHJAFNDM_01282;product=hypothetical protein
SPJX01000652.1	Prodigal:002006	CDS	46898	47971	.	-	0	ID=JHJAFNDM_01283;Name=cex;db_xref=COG:COG3693;gene=cex;inference=ab initio prediction:Prodigal:002006,similar to AA sequence:UniProtKB:P07986;locus_tag=JHJAFNDM_01283;product=Exoglucanase/xylanase
SPJX01000652.1	Prodigal:002006	CDS	48043	50037	.	+	0	ID=JHJAFNDM_01284;inference=ab initio prediction:Prodigal:002006;locus_tag=JHJAFNDM_01284;product=hypothetical protein
SPJX01000652.1	Prodigal:002006	CDS	50024	50359	.	+	0	ID=JHJAFNDM_01285;Name=rsbV;db_xref=COG:COG1366;gene=rsbV;inference=ab initio prediction:Prodigal:002006,similar to AA sequence:UniProtKB:Q9WVX8;locus_tag=JHJAFNDM_01285;product=Anti-sigma-B factor antagonist
SPJX01000652.1	Prodigal:002006	CDS	50392	50835	.	+	0	ID=JHJAFNDM_01286;eC_number=2.7.11.1;Name=rsbW;gene=rsbW;inference=ab initio prediction:Prodigal:002006,protein motif:HAMAP:MF_00638;locus_tag=JHJAFNDM_01286;product=Serine-protein kinase RsbW
SPJX01000652.1	Prodigal:002006	CDS	50847	51311	.	-	0	ID=JHJAFNDM_01287;inference=ab initio prediction:Prodigal:002006;locus_tag=JHJAFNDM_01287;product=hypothetical protein
SPJX01000652.1	Prodigal:002006	CDS	51341	53188	.	-	0	ID=JHJAFNDM_01288;inference=ab initio prediction:Prodigal:002006;locus_tag=JHJAFNDM_01288;product=hypothetical protein
SPJX01000652.1	Prodigal:002006	CDS	53375	56518	.	+	0	ID=JHJAFNDM_01289;eC_number=3.4.-.-;Name=bepA_2;gene=bepA_2;inference=ab initio prediction:Prodigal:002006,protein motif:HAMAP:MF_00997;locus_tag=JHJAFNDM_01289;product=Beta-barrel assembly-enhancing protease
SPJX01000652.1	Prodigal:002006	CDS	56605	57033	.	-	0	ID=JHJAFNDM_01290;inference=ab initio prediction:Prodigal:002006;locus_tag=JHJAFNDM_01290;product=hypothetical protein
SPJX01000652.1	Prodigal:002006	CDS	57379	58158	.	+	0	ID=JHJAFNDM_01291;inference=ab initio prediction:Prodigal:002006;locus_tag=JHJAFNDM_01291;product=hypothetical protein
SPJX01000652.1	Prodigal:002006	CDS	58251	58523	.	-	0	ID=JHJAFNDM_01292;inference=ab initio prediction:Prodigal:002006;locus_tag=JHJAFNDM_01292;product=hypothetical protein
SPJX01000652.1	Prodigal:002006	CDS	58820	59071	.	+	0	ID=JHJAFNDM_01293;inference=ab initio prediction:Prodigal:002006;locus_tag=JHJAFNDM_01293;product=hypothetical protein
SPJX01000652.1	Prodigal:002006	CDS	59181	59573	.	-	0	ID=JHJAFNDM_01294;inference=ab initio prediction:Prodigal:002006;locus_tag=JHJAFNDM_01294;product=hypothetical protein
SPJX01000652.1	Prodigal:002006	CDS	59903	60031	.	+	0	ID=JHJAFNDM_01295;inference=ab initio prediction:Prodigal:002006;locus_tag=JHJAFNDM_01295;product=hypothetical protein
SPJX01000652.1	Prodigal:002006	CDS	60200	60772	.	+	0	ID=JHJAFNDM_01296;inference=ab initio prediction:Prodigal:002006;locus_tag=JHJAFNDM_01296;product=hypothetical protein
SPJX01000652.1	Prodigal:002006	CDS	60878	61120	.	-	0	ID=JHJAFNDM_01297;inference=ab initio prediction:Prodigal:002006;locus_tag=JHJAFNDM_01297;product=hypothetical protein
SPJX01000652.1	Prodigal:002006	CDS	61541	61744	.	+	0	ID=JHJAFNDM_01298;inference=ab initio prediction:Prodigal:002006;locus_tag=JHJAFNDM_01298;product=hypothetical protein
SPJX01000652.1	Prodigal:002006	CDS	62819	63466	.	-	0	ID=JHJAFNDM_01299;inference=ab initio prediction:Prodigal:002006,similar to AA sequence:UniProtKB:P67153;locus_tag=JHJAFNDM_01299;note=UPF0073 inner membrane protein YqfA;product=hypothetical protein
SPJX01000652.1	Prodigal:002006	CDS	63625	63807	.	-	0	ID=JHJAFNDM_01300;inference=ab initio prediction:Prodigal:002006;locus_tag=JHJAFNDM_01300;product=hypothetical protein
SPJX01000652.1	Prodigal:002006	CDS	63877	64887	.	-	0	ID=JHJAFNDM_01301;inference=ab initio prediction:Prodigal:002006;locus_tag=JHJAFNDM_01301;product=hypothetical protein
SPJX01000652.1	Prodigal:002006	CDS	65236	65931	.	+	0	ID=JHJAFNDM_01302;inference=ab initio prediction:Prodigal:002006;locus_tag=JHJAFNDM_01302;product=hypothetical protein
SPJX01000652.1	Prodigal:002006	CDS	65947	66291	.	-	0	ID=JHJAFNDM_01303;inference=ab initio prediction:Prodigal:002006;locus_tag=JHJAFNDM_01303;product=hypothetical protein
SPJX01000652.1	Prodigal:002006	CDS	66288	66896	.	-	0	ID=JHJAFNDM_01304;inference=ab initio prediction:Prodigal:002006;locus_tag=JHJAFNDM_01304;product=hypothetical protein
SPJX01000652.1	Prodigal:002006	CDS	66928	67353	.	+	0	ID=JHJAFNDM_01305;inference=ab initio prediction:Prodigal:002006;locus_tag=JHJAFNDM_01305;product=hypothetical protein
SPJX01000652.1	Prodigal:002006	CDS	67429	68580	.	-	0	ID=JHJAFNDM_01306;inference=ab initio prediction:Prodigal:002006;locus_tag=JHJAFNDM_01306;product=hypothetical protein
SPJX01000652.1	Prodigal:002006	CDS	68904	69356	.	+	0	ID=JHJAFNDM_01307;inference=ab initio prediction:Prodigal:002006;locus_tag=JHJAFNDM_01307;product=hypothetical protein
SPJX01000652.1	Prodigal:002006	CDS	69650	70015	.	+	0	ID=JHJAFNDM_01308;eC_number=3.5.1.44;Name=cheB_4;gene=cheB_4;inference=ab initio prediction:Prodigal:002006,protein motif:HAMAP:MF_00099;locus_tag=JHJAFNDM_01308;product=Protein-glutamate methylesterase/protein-glutamine glutaminase
SPJX01000652.1	Prodigal:002006	CDS	70232	70639	.	+	0	ID=JHJAFNDM_01309;eC_number=3.2.1.196;Name=glgX_3;db_xref=COG:COG1523;gene=glgX_3;inference=ab initio prediction:Prodigal:002006,similar to AA sequence:UniProtKB:P15067;locus_tag=JHJAFNDM_01309;product=Glycogen debranching enzyme
SPJX01000652.1	Prodigal:002006	CDS	70605	70997	.	-	0	ID=JHJAFNDM_01310;inference=ab initio prediction:Prodigal:002006;locus_tag=JHJAFNDM_01310;product=hypothetical protein
SPJX01000652.1	Prodigal:002006	CDS	71009	71389	.	-	0	ID=JHJAFNDM_01311;inference=ab initio prediction:Prodigal:002006;locus_tag=JHJAFNDM_01311;product=hypothetical protein
SPJX01000652.1	Prodigal:002006	CDS	71462	71986	.	-	0	ID=JHJAFNDM_01312;Name=ibpA_2;gene=ibpA_2;inference=ab initio prediction:Prodigal:002006,protein motif:HAMAP:MF_02000;locus_tag=JHJAFNDM_01312;product=Small heat shock protein IbpA
SPJX01000652.1	Prodigal:002006	CDS	72081	72575	.	-	0	ID=JHJAFNDM_01313;Name=ibpA_3;db_xref=COG:COG0071;gene=ibpA_3;inference=ab initio prediction:Prodigal:002006,similar to AA sequence:UniProtKB:P0C054;locus_tag=JHJAFNDM_01313;product=Small heat shock protein IbpA
SPJX01000652.1	Prodigal:002006	CDS	73008	73217	.	+	0	ID=JHJAFNDM_01314;inference=ab initio prediction:Prodigal:002006;locus_tag=JHJAFNDM_01314;product=hypothetical protein
SPJX01000652.1	Prodigal:002006	CDS	73224	74258	.	+	0	ID=JHJAFNDM_01315;inference=ab initio prediction:Prodigal:002006;locus_tag=JHJAFNDM_01315;product=hypothetical protein
SPJX01000652.1	Prodigal:002006	CDS	75122	76336	.	-	0	ID=JHJAFNDM_01316;Name=ynfM_2;gene=ynfM_2;inference=ab initio prediction:Prodigal:002006,similar to AA sequence:UniProtKB:P43531;locus_tag=JHJAFNDM_01316;product=Inner membrane transport protein YnfM
SPJX01000652.1	Prodigal:002006	CDS	77017	77223	.	+	0	ID=JHJAFNDM_01317;inference=ab initio prediction:Prodigal:002006;locus_tag=JHJAFNDM_01317;product=hypothetical protein
SPJX01000652.1	Prodigal:002006	CDS	77423	77764	.	-	0	ID=JHJAFNDM_01318;inference=ab initio prediction:Prodigal:002006;locus_tag=JHJAFNDM_01318;product=hypothetical protein
SPJX01000652.1	Prodigal:002006	CDS	77915	78025	.	-	0	ID=JHJAFNDM_01319;inference=ab initio prediction:Prodigal:002006;locus_tag=JHJAFNDM_01319;product=hypothetical protein
SPJX01000652.1	Prodigal:002006	CDS	78985	79320	.	-	0	ID=JHJAFNDM_01320;inference=ab initio prediction:Prodigal:002006;locus_tag=JHJAFNDM_01320;product=hypothetical protein
SPJX01000652.1	Prodigal:002006	CDS	79271	80416	.	-	0	ID=JHJAFNDM_01321;inference=ab initio prediction:Prodigal:002006;locus_tag=JHJAFNDM_01321;product=hypothetical protein
SPJX01000652.1	Aragorn:001002	tRNA	81404	81489	.	+	.	ID=JHJAFNDM_01322;inference=COORDINATES:profile:Aragorn:001002;locus_tag=JHJAFNDM_01322;product=tRNA-Leu(cag)
SPJX01000652.1	Prodigal:002006	CDS	81630	83510	.	-	0	ID=JHJAFNDM_01323;Name=htpG;db_xref=COG:COG0326;gene=htpG;inference=ab initio prediction:Prodigal:002006,similar to AA sequence:UniProtKB:Q83EL0;locus_tag=JHJAFNDM_01323;product=Chaperone protein HtpG
SPJX01000652.1	Prodigal:002006	CDS	83644	84645	.	-	0	ID=JHJAFNDM_01324;eC_number=3.1.-.-;Name=dinG;gene=dinG;inference=ab initio prediction:Prodigal:002006,protein motif:HAMAP:MF_02206;locus_tag=JHJAFNDM_01324;product=3'-5' exonuclease DinG
SPJX01000652.1	Prodigal:002006	CDS	84917	86395	.	+	0	ID=JHJAFNDM_01325;eC_number=2.7.7.-;Name=selO_2;db_xref=COG:COG0397;gene=selO_2;inference=ab initio prediction:Prodigal:002006,similar to AA sequence:UniProtKB:P77649;locus_tag=JHJAFNDM_01325;product=Protein adenylyltransferase SelO
SPJX01000652.1	Prodigal:002006	CDS	86561	86752	.	-	0	ID=JHJAFNDM_01326;inference=ab initio prediction:Prodigal:002006;locus_tag=JHJAFNDM_01326;product=hypothetical protein
SPJX01000652.1	Prodigal:002006	CDS	86734	87234	.	-	0	ID=JHJAFNDM_01327;eC_number=1.8.4.-;Name=yfcG_2;db_xref=COG:COG0625;gene=yfcG_2;inference=ab initio prediction:Prodigal:002006,similar to AA sequence:UniProtKB:P77526;locus_tag=JHJAFNDM_01327;product=Disulfide-bond oxidoreductase YfcG
SPJX01000652.1	Prodigal:002006	CDS	87424	88188	.	+	0	ID=JHJAFNDM_01328;Name=kipR_1;db_xref=COG:COG1414;gene=kipR_1;inference=ab initio prediction:Prodigal:002006,similar to AA sequence:UniProtKB:P42968;locus_tag=JHJAFNDM_01328;product=HTH-type transcriptional regulator KipR
SPJX01000652.1	Prodigal:002006	CDS	88238	89194	.	-	0	ID=JHJAFNDM_01329;eC_number=1.1.1.373;Name=yihU;db_xref=COG:COG2084;gene=yihU;inference=ab initio prediction:Prodigal:002006,similar to AA sequence:UniProtKB:P0A9V8;locus_tag=JHJAFNDM_01329;product=3-sulfolactaldehyde reductase
SPJX01000652.1	Prodigal:002006	CDS	89382	90821	.	+	0	ID=JHJAFNDM_01330;eC_number=1.2.1.3;Name=aldA;gene=aldA;inference=ab initio prediction:Prodigal:002006,similar to AA sequence:UniProtKB:Q7A825;locus_tag=JHJAFNDM_01330;product=Putative aldehyde dehydrogenase AldA
SPJX01000652.1	Prodigal:002006	CDS	90818	91750	.	+	0	ID=JHJAFNDM_01331;eC_number=1.1.1.291;Name=Hgd_1;gene=Hgd_1;inference=ab initio prediction:Prodigal:002006,similar to AA sequence:UniProtKB:Q0QLF5;locus_tag=JHJAFNDM_01331;product=2-(hydroxymethyl)glutarate dehydrogenase
SPJX01000652.1	Prodigal:002006	CDS	91791	93008	.	+	0	ID=JHJAFNDM_01332;Name=betI_2;gene=betI_2;inference=ab initio prediction:Prodigal:002006,protein motif:HAMAP:MF_00768;locus_tag=JHJAFNDM_01332;product=HTH-type transcriptional regulator BetI
SPJX01000652.1	Prodigal:002006	CDS	93098	95179	.	-	0	ID=JHJAFNDM_01333;Name=fadJ_1;db_xref=COG:COG1024;gene=fadJ_1;inference=ab initio prediction:Prodigal:002006,similar to AA sequence:UniProtKB:P77399;locus_tag=JHJAFNDM_01333;product=Fatty acid oxidation complex subunit alpha
SPJX01000652.1	Prodigal:002006	CDS	95208	96410	.	-	0	ID=JHJAFNDM_01334;eC_number=2.3.1.16;Name=fadA_1;db_xref=COG:COG0183;gene=fadA_1;inference=ab initio prediction:Prodigal:002006,similar to AA sequence:UniProtKB:O32177;locus_tag=JHJAFNDM_01334;product=3-ketoacyl-CoA thiolase
SPJX01000652.1	Prodigal:002006	CDS	96594	97766	.	+	0	ID=JHJAFNDM_01335;eC_number=1.3.99.-;inference=ab initio prediction:Prodigal:002006,similar to AA sequence:UniProtKB:P95280;locus_tag=JHJAFNDM_01335;product=Putative acyl-CoA dehydrogenase FadE17
SPJX01000652.1	Prodigal:002006	CDS	97763	98845	.	+	0	ID=JHJAFNDM_01336;eC_number=1.3.1.95;Name=acrC;gene=acrC;inference=ab initio prediction:Prodigal:002006,similar to AA sequence:UniProtKB:G3KIM8;locus_tag=JHJAFNDM_01336;product=Acryloyl-CoA reductase (NADH)
SPJX01000652.1	Prodigal:002006	CDS	98936	99445	.	-	0	ID=JHJAFNDM_01337;inference=ab initio prediction:Prodigal:002006;locus_tag=JHJAFNDM_01337;product=hypothetical protein
SPJX01000652.1	Prodigal:002006	CDS	99586	101187	.	+	0	ID=JHJAFNDM_01338;eC_number=6.2.1.44;Name=dmdB;db_xref=COG:COG0318;gene=dmdB;inference=ab initio prediction:Prodigal:002006,similar to AA sequence:UniProtKB:Q5LRT0;locus_tag=JHJAFNDM_01338;product=3-methylmercaptopropionyl-CoA ligase
SPJX01000652.1	Prodigal:002006	CDS	101184	101723	.	+	0	ID=JHJAFNDM_01339;inference=ab initio prediction:Prodigal:002006;locus_tag=JHJAFNDM_01339;product=hypothetical protein
SPJX01000652.1	Prodigal:002006	CDS	101720	102790	.	+	0	ID=JHJAFNDM_01340;eC_number=1.1.1.6;Name=gldA;db_xref=COG:COG0371;gene=gldA;inference=ab initio prediction:Prodigal:002006,similar to AA sequence:UniProtKB:P0A9S5;locus_tag=JHJAFNDM_01340;product=Glycerol dehydrogenase
SPJX01000652.1	Prodigal:002006	CDS	103527	104897	.	+	0	ID=JHJAFNDM_01341;inference=ab initio prediction:Prodigal:002006;locus_tag=JHJAFNDM_01341;product=hypothetical protein
SPJX01000652.1	Prodigal:002006	CDS	104913	105836	.	+	0	ID=JHJAFNDM_01342;Name=melD_1;db_xref=COG:COG1175;gene=melD_1;inference=ab initio prediction:Prodigal:002006,similar to AA sequence:UniProtKB:O34706;locus_tag=JHJAFNDM_01342;product=Melibiose/raffinose/stachyose import permease protein MelD
SPJX01000652.1	Prodigal:002006	CDS	105863	106693	.	+	0	ID=JHJAFNDM_01343;Name=dasC_2;db_xref=COG:COG0395;gene=dasC_2;inference=ab initio prediction:Prodigal:002006,similar to AA sequence:UniProtKB:Q9K489;locus_tag=JHJAFNDM_01343;product=Diacetylchitobiose uptake system permease protein DasC
SPJX01000652.1	Prodigal:002006	CDS	106784	107833	.	+	0	ID=JHJAFNDM_01344;eC_number=7.6.2.10;Name=ugpC_2;db_xref=COG:COG3839;gene=ugpC_2;inference=ab initio prediction:Prodigal:002006,similar to AA sequence:UniProtKB:P10907;locus_tag=JHJAFNDM_01344;product=sn-glycerol-3-phosphate import ATP-binding protein UgpC
SPJX01000652.1	Prodigal:002006	CDS	107935	108909	.	-	0	ID=JHJAFNDM_01345;Name=gcvA_3;gene=gcvA_3;inference=ab initio prediction:Prodigal:002006,similar to AA sequence:UniProtKB:P0A9F6;locus_tag=JHJAFNDM_01345;product=Glycine cleavage system transcriptional activator
SPJX01000652.1	Prodigal:002006	CDS	109111	110277	.	+	0	ID=JHJAFNDM_01346;eC_number=1.3.8.1;Name=bcd;db_xref=COG:COG1960;gene=bcd;inference=ab initio prediction:Prodigal:002006,similar to AA sequence:UniProtKB:P52042;locus_tag=JHJAFNDM_01346;product=Acyl-CoA dehydrogenase%2C short-chain specific
SPJX01000652.1	Prodigal:002006	CDS	110274	112361	.	+	0	ID=JHJAFNDM_01347;eC_number=6.2.1.34;Name=FCS1;gene=FCS1;inference=ab initio prediction:Prodigal:002006,similar to AA sequence:UniProtKB:A0A2P1BT06;locus_tag=JHJAFNDM_01347;product=Trans-feruloyl-CoA synthase FCS1
SPJX01000652.1	Prodigal:002006	CDS	112408	113862	.	+	0	ID=JHJAFNDM_01348;eC_number=1.2.1.26;Name=araE;gene=araE;inference=ab initio prediction:Prodigal:002006,similar to AA sequence:UniProtKB:Q1JUP4;locus_tag=JHJAFNDM_01348;product=Alpha-ketoglutaric semialdehyde dehydrogenase 1
SPJX01000652.1	Prodigal:002006	CDS	113864	115840	.	+	0	ID=JHJAFNDM_01349;Name=fadB;gene=fadB;inference=ab initio prediction:Prodigal:002006,similar to AA sequence:UniProtKB:P28793;locus_tag=JHJAFNDM_01349;product=Fatty acid oxidation complex subunit alpha
SPJX01000652.1	Prodigal:002006	CDS	116096	116476	.	-	0	ID=JHJAFNDM_01350;inference=ab initio prediction:Prodigal:002006;locus_tag=JHJAFNDM_01350;product=hypothetical protein
SPJX01000652.1	Prodigal:002006	CDS	116607	116927	.	+	0	ID=JHJAFNDM_01351;inference=ab initio prediction:Prodigal:002006;locus_tag=JHJAFNDM_01351;product=hypothetical protein
SPJX01000652.1	Prodigal:002006	CDS	116894	117082	.	-	0	ID=JHJAFNDM_01352;inference=ab initio prediction:Prodigal:002006;locus_tag=JHJAFNDM_01352;product=hypothetical protein
SPJX01000652.1	Aragorn:001002	tRNA	117669	117744	.	-	.	ID=JHJAFNDM_01353;inference=COORDINATES:profile:Aragorn:001002;locus_tag=JHJAFNDM_01353;product=tRNA-Ala(cgc)
SPJX01000652.1	Prodigal:002006	CDS	117924	118214	.	+	0	ID=JHJAFNDM_01354;inference=ab initio prediction:Prodigal:002006;locus_tag=JHJAFNDM_01354;product=hypothetical protein
SPJX01000652.1	Prodigal:002006	CDS	118272	118529	.	+	0	ID=JHJAFNDM_01355;inference=ab initio prediction:Prodigal:002006;locus_tag=JHJAFNDM_01355;product=hypothetical protein
SPJX01000652.1	Prodigal:002006	CDS	118659	119561	.	+	0	ID=JHJAFNDM_01356;Name=folD;db_xref=COG:COG0190;gene=folD;inference=ab initio prediction:Prodigal:002006,similar to AA sequence:UniProtKB:Q9I2U6;locus_tag=JHJAFNDM_01356;product=Bifunctional protein FolD protein
SPJX01000652.1	Prodigal:002006	CDS	119773	120447	.	-	0	ID=JHJAFNDM_01357;inference=ab initio prediction:Prodigal:002006;locus_tag=JHJAFNDM_01357;product=hypothetical protein
SPJX01000652.1	Prodigal:002006	CDS	120569	121456	.	-	0	ID=JHJAFNDM_01358;Name=cysL;db_xref=COG:COG0583;gene=cysL;inference=ab initio prediction:Prodigal:002006,similar to AA sequence:UniProtKB:P39647;locus_tag=JHJAFNDM_01358;product=HTH-type transcriptional regulator CysL
SPJX01000652.1	Prodigal:002006	CDS	121655	122050	.	+	0	ID=JHJAFNDM_01359;Name=sdhC;db_xref=COG:COG2009;gene=sdhC;inference=ab initio prediction:Prodigal:002006,similar to AA sequence:UniProtKB:P69054;locus_tag=JHJAFNDM_01359;product=Succinate dehydrogenase cytochrome b556 subunit
SPJX01000652.1	Prodigal:002006	CDS	122061	122480	.	+	0	ID=JHJAFNDM_01360;inference=ab initio prediction:Prodigal:002006;locus_tag=JHJAFNDM_01360;product=hypothetical protein
SPJX01000652.1	Prodigal:002006	CDS	122492	124315	.	+	0	ID=JHJAFNDM_01361;eC_number=1.3.5.1;Name=sdhA;gene=sdhA;inference=ab initio prediction:Prodigal:002006,similar to AA sequence:UniProtKB:G4V4G6;locus_tag=JHJAFNDM_01361;product=Succinate dehydrogenase flavoprotein subunit
SPJX01000652.1	Prodigal:002006	CDS	124441	125223	.	+	0	ID=JHJAFNDM_01362;eC_number=1.3.5.1;Name=sdhB;db_xref=COG:COG0479;gene=sdhB;inference=ab initio prediction:Prodigal:002006,similar to AA sequence:UniProtKB:P07014;locus_tag=JHJAFNDM_01362;product=Succinate dehydrogenase iron-sulfur subunit
SPJX01000652.1	Prodigal:002006	CDS	125459	125713	.	+	0	ID=JHJAFNDM_01363;inference=ab initio prediction:Prodigal:002006;locus_tag=JHJAFNDM_01363;product=hypothetical protein
SPJX01000652.1	Prodigal:002006	CDS	125790	126392	.	+	0	ID=JHJAFNDM_01364;inference=ab initio prediction:Prodigal:002006;locus_tag=JHJAFNDM_01364;product=hypothetical protein
SPJX01000652.1	Prodigal:002006	CDS	126434	127618	.	+	0	ID=JHJAFNDM_01365;Name=zapE;db_xref=COG:COG1485;gene=zapE;inference=ab initio prediction:Prodigal:002006,similar to AA sequence:UniProtKB:P64612;locus_tag=JHJAFNDM_01365;product=Cell division protein ZapE
SPJX01000652.1	Prodigal:002006	CDS	127615	128247	.	+	0	ID=JHJAFNDM_01366;inference=ab initio prediction:Prodigal:002006;locus_tag=JHJAFNDM_01366;product=hypothetical protein
SPJX01000652.1	Prodigal:002006	CDS	128477	129439	.	+	0	ID=JHJAFNDM_01367;eC_number=1.1.1.37;Name=mdh_1;db_xref=COG:COG0039;gene=mdh_1;inference=ab initio prediction:Prodigal:002006,similar to AA sequence:UniProtKB:A9W386;locus_tag=JHJAFNDM_01367;product=Malate dehydrogenase
SPJX01000652.1	Prodigal:002006	CDS	129548	130747	.	+	0	ID=JHJAFNDM_01368;eC_number=6.2.1.5;Name=sucC;db_xref=COG:COG0045;gene=sucC;inference=ab initio prediction:Prodigal:002006,similar to AA sequence:UniProtKB:P80886;locus_tag=JHJAFNDM_01368;product=Succinate--CoA ligase [ADP-forming] subunit beta
SPJX01000652.1	Prodigal:002006	CDS	130760	131647	.	+	0	ID=JHJAFNDM_01369;eC_number=6.2.1.5;Name=sucD;db_xref=COG:COG0074;gene=sucD;inference=ab initio prediction:Prodigal:002006,similar to AA sequence:UniProtKB:P0AGE9;locus_tag=JHJAFNDM_01369;product=Succinate--CoA ligase [ADP-forming] subunit alpha
SPJX01000652.1	Prodigal:002006	CDS	131709	134669	.	+	0	ID=JHJAFNDM_01370;eC_number=1.2.4.2;Name=sucA;db_xref=COG:COG0567;gene=sucA;inference=ab initio prediction:Prodigal:002006,similar to AA sequence:UniProtKB:P0AFG3;locus_tag=JHJAFNDM_01370;product=2-oxoglutarate dehydrogenase E1 component
SPJX01000652.1	Prodigal:002006	CDS	134734	135966	.	+	0	ID=JHJAFNDM_01371;eC_number=2.3.1.61;Name=sucB;db_xref=COG:COG0508;gene=sucB;inference=ab initio prediction:Prodigal:002006,similar to AA sequence:UniProtKB:P20708;locus_tag=JHJAFNDM_01371;product=Dihydrolipoyllysine-residue succinyltransferase component of 2-oxoglutarate dehydrogenase complex
SPJX01000652.1	Prodigal:002006	CDS	136088	137485	.	+	0	ID=JHJAFNDM_01372;eC_number=1.8.1.4;Name=lpd3;db_xref=COG:COG1249;gene=lpd3;inference=ab initio prediction:Prodigal:002006,similar to AA sequence:UniProtKB:P31046;locus_tag=JHJAFNDM_01372;product=Dihydrolipoyl dehydrogenase 3
SPJX01000652.1	Prodigal:002006	CDS	137495	138121	.	+	0	ID=JHJAFNDM_01373;eC_number=2.7.1.21;Name=tdk;db_xref=COG:COG1435;gene=tdk;inference=ab initio prediction:Prodigal:002006,similar to AA sequence:UniProtKB:Q9PPP5;locus_tag=JHJAFNDM_01373;product=Thymidine kinase
SPJX01000652.1	Prodigal:002006	CDS	138201	139232	.	-	0	ID=JHJAFNDM_01374;Name=xerC_2;db_xref=COG:COG4973;gene=xerC_2;inference=ab initio prediction:Prodigal:002006,similar to AA sequence:UniProtKB:P0A8P6;locus_tag=JHJAFNDM_01374;product=Tyrosine recombinase XerC
SPJX01000652.1	Prodigal:002006	CDS	139250	141412	.	+	0	ID=JHJAFNDM_01375;eC_number=3.6.4.-;Name=priA;db_xref=COG:COG1198;gene=priA;inference=ab initio prediction:Prodigal:002006,similar to AA sequence:UniProtKB:P17888;locus_tag=JHJAFNDM_01375;product=Primosomal protein N'
SPJX01000652.1	Prodigal:002006	CDS	141381	141608	.	-	0	ID=JHJAFNDM_01376;inference=ab initio prediction:Prodigal:002006;locus_tag=JHJAFNDM_01376;product=hypothetical protein
SPJX01000652.1	Prodigal:002006	CDS	141816	142397	.	+	0	ID=JHJAFNDM_01377;inference=ab initio prediction:Prodigal:002006;locus_tag=JHJAFNDM_01377;product=hypothetical protein
SPJX01000652.1	Prodigal:002006	CDS	142608	143180	.	+	0	ID=JHJAFNDM_01378;Name=atpH;db_xref=COG:COG0712;gene=atpH;inference=ab initio prediction:Prodigal:002006,similar to AA sequence:UniProtKB:P72244;locus_tag=JHJAFNDM_01378;product=ATP synthase subunit delta
SPJX01000652.1	Prodigal:002006	CDS	143180	144709	.	+	0	ID=JHJAFNDM_01379;eC_number=7.1.2.2;Name=atpA;db_xref=COG:COG0056;gene=atpA;inference=ab initio prediction:Prodigal:002006,similar to AA sequence:UniProtKB:P05036;locus_tag=JHJAFNDM_01379;product=ATP synthase subunit alpha
SPJX01000652.1	Prodigal:002006	CDS	144747	145619	.	+	0	ID=JHJAFNDM_01380;Name=atpG;db_xref=COG:COG0224;gene=atpG;inference=ab initio prediction:Prodigal:002006,similar to AA sequence:UniProtKB:P72246;locus_tag=JHJAFNDM_01380;product=ATP synthase gamma chain
SPJX01000652.1	Prodigal:002006	CDS	145641	147095	.	+	0	ID=JHJAFNDM_01381;eC_number=7.1.2.2;Name=atpD;db_xref=COG:COG0055;gene=atpD;inference=ab initio prediction:Prodigal:002006,similar to AA sequence:UniProtKB:A1B8P0;locus_tag=JHJAFNDM_01381;product=ATP synthase subunit beta
SPJX01000652.1	Prodigal:002006	CDS	147211	147612	.	+	0	ID=JHJAFNDM_01382;Name=atpC;gene=atpC;inference=ab initio prediction:Prodigal:002006,protein motif:HAMAP:MF_00530;locus_tag=JHJAFNDM_01382;product=ATP synthase epsilon chain
SPJX01000652.1	Prodigal:002006	CDS	147633	148184	.	+	0	ID=JHJAFNDM_01383;eC_number=3.1.4.58;Name=thpR_2;gene=thpR_2;inference=ab initio prediction:Prodigal:002006,protein motif:HAMAP:MF_01940;locus_tag=JHJAFNDM_01383;product=RNA 2'%2C3'-cyclic phosphodiesterase
SPJX01000652.1	Prodigal:002006	CDS	148296	151391	.	-	0	ID=JHJAFNDM_01384;Name=putA;db_xref=COG:COG0506;gene=putA;inference=ab initio prediction:Prodigal:002006,similar to AA sequence:UniProtKB:P09546;locus_tag=JHJAFNDM_01384;product=Bifunctional protein PutA
SPJX01000652.1	Prodigal:002006	CDS	151505	151966	.	+	0	ID=JHJAFNDM_01385;Name=lrp_2;db_xref=COG:COG1522;gene=lrp_2;inference=ab initio prediction:Prodigal:002006,similar to AA sequence:UniProtKB:P0ACJ0;locus_tag=JHJAFNDM_01385;product=Leucine-responsive regulatory protein
SPJX01000652.1	Prodigal:002006	CDS	152042	153049	.	-	0	ID=JHJAFNDM_01386;Name=alx;db_xref=COG:COG0861;gene=alx;inference=ab initio prediction:Prodigal:002006,similar to AA sequence:UniProtKB:P42601;locus_tag=JHJAFNDM_01386;product=Putative membrane-bound redox modulator Alx
SPJX01000652.1	Prodigal:002006	CDS	153341	154378	.	+	0	ID=JHJAFNDM_01387;Name=ribY_1;db_xref=COG:COG0715;gene=ribY_1;inference=ab initio prediction:Prodigal:002006,similar to AA sequence:UniProtKB:A9WGD2;locus_tag=JHJAFNDM_01387;product=Riboflavin-binding protein RibY
SPJX01000652.1	Prodigal:002006	CDS	154445	155236	.	+	0	ID=JHJAFNDM_01388;eC_number=3.6.3.-;Name=cmpD_2;gene=cmpD_2;inference=ab initio prediction:Prodigal:002006,similar to AA sequence:UniProtKB:Q55463;locus_tag=JHJAFNDM_01388;product=Bicarbonate transport ATP-binding protein CmpD
SPJX01000652.1	Prodigal:002006	CDS	155245	156012	.	+	0	ID=JHJAFNDM_01389;Name=ribX_1;gene=ribX_1;inference=ab initio prediction:Prodigal:002006,similar to AA sequence:UniProtKB:A9WGD1;locus_tag=JHJAFNDM_01389;product=Riboflavin transport system permease protein RibX
SPJX01000652.1	Prodigal:002006	CDS	156009	157166	.	-	0	ID=JHJAFNDM_01390;eC_number=3.6.-.-;Name=yjiA_1;db_xref=COG:COG0523;gene=yjiA_1;inference=ab initio prediction:Prodigal:002006,similar to AA sequence:UniProtKB:P24203;locus_tag=JHJAFNDM_01390;product=P-loop guanosine triphosphatase YjiA
SPJX01000652.1	Prodigal:002006	CDS	157169	158074	.	-	0	ID=JHJAFNDM_01391;Name=rhtA;db_xref=COG:COG5006;gene=rhtA;inference=ab initio prediction:Prodigal:002006,similar to AA sequence:UniProtKB:P0AA67;locus_tag=JHJAFNDM_01391;product=Threonine/homoserine exporter RhtA
SPJX01000652.1	Prodigal:002006	CDS	158188	159522	.	-	0	ID=JHJAFNDM_01392;inference=ab initio prediction:Prodigal:002006;locus_tag=JHJAFNDM_01392;product=hypothetical protein
SPJX01000652.1	Prodigal:002006	CDS	159808	160959	.	+	0	ID=JHJAFNDM_01393;eC_number=1.14.11.-;Name=ybiX;gene=ybiX;inference=ab initio prediction:Prodigal:002006,protein motif:HAMAP:MF_00657;locus_tag=JHJAFNDM_01393;product=PKHD-type hydroxylase YbiX
SPJX01000652.1	Prodigal:002006	CDS	160947	161351	.	-	0	ID=JHJAFNDM_01394;eC_number=3.6.1.12;Name=nudI;gene=nudI;inference=ab initio prediction:Prodigal:002006,protein motif:HAMAP:MF_01846;locus_tag=JHJAFNDM_01394;product=Nucleoside triphosphatase NudI
SPJX01000652.1	Prodigal:002006	CDS	161348	162055	.	-	0	ID=JHJAFNDM_01395;inference=ab initio prediction:Prodigal:002006;locus_tag=JHJAFNDM_01395;product=hypothetical protein
SPJX01000652.1	Prodigal:002006	CDS	162094	163260	.	+	0	ID=JHJAFNDM_01396;eC_number=2.3.1.174;Name=pcaF_1;gene=pcaF_1;inference=ab initio prediction:Prodigal:002006,similar to AA sequence:UniProtKB:Q8VPF1;locus_tag=JHJAFNDM_01396;product=Beta-ketoadipyl-CoA thiolase
SPJX01000652.1	Prodigal:002006	CDS	163379	163645	.	-	0	ID=JHJAFNDM_01397;Name=bolA;db_xref=COG:COG0271;gene=bolA;inference=ab initio prediction:Prodigal:002006,similar to AA sequence:UniProtKB:P0ABE2;locus_tag=JHJAFNDM_01397;product=DNA-binding transcriptional regulator BolA
SPJX01000652.1	Prodigal:002006	CDS	163733	164362	.	+	0	ID=JHJAFNDM_01398;Name=dnaJ_1;gene=dnaJ_1;inference=ab initio prediction:Prodigal:002006,protein motif:HAMAP:MF_01152;locus_tag=JHJAFNDM_01398;product=Chaperone protein DnaJ
SPJX01000652.1	Prodigal:002006	CDS	164477	165466	.	+	0	ID=JHJAFNDM_01399;eC_number=6.6.1.2;Name=cobS;gene=cobS;inference=ab initio prediction:Prodigal:002006,similar to AA sequence:UniProtKB:P29933;locus_tag=JHJAFNDM_01399;product=Aerobic cobaltochelatase subunit CobS
SPJX01000652.1	Prodigal:002006	CDS	165550	167445	.	+	0	ID=JHJAFNDM_01400;eC_number=6.6.1.2;Name=cobT;gene=cobT;inference=ab initio prediction:Prodigal:002006,similar to AA sequence:UniProtKB:P29934;locus_tag=JHJAFNDM_01400;product=Aerobic cobaltochelatase subunit CobT
SPJX01000652.1	Prodigal:002006	CDS	167442	168449	.	+	0	ID=JHJAFNDM_01401;inference=ab initio prediction:Prodigal:002006;locus_tag=JHJAFNDM_01401;product=hypothetical protein
SPJX01000652.1	Prodigal:002006	CDS	168590	170044	.	+	0	ID=JHJAFNDM_01402;db_xref=COG:COG2308;inference=ab initio prediction:Prodigal:002006,similar to AA sequence:UniProtKB:P9WLA9;locus_tag=JHJAFNDM_01402;product=putative protein
SPJX01000652.1	Prodigal:002006	CDS	170061	171005	.	+	0	ID=JHJAFNDM_01403;inference=ab initio prediction:Prodigal:002006;locus_tag=JHJAFNDM_01403;product=hypothetical protein
SPJX01000652.1	Prodigal:002006	CDS	171021	171839	.	+	0	ID=JHJAFNDM_01404;db_xref=COG:COG1305;inference=ab initio prediction:Prodigal:002006,similar to AA sequence:UniProtKB:P9WL93;locus_tag=JHJAFNDM_01404;product=putative protein
SPJX01000652.1	Prodigal:002006	CDS	171891	172640	.	+	0	ID=JHJAFNDM_01405;Name=prcB;gene=prcB;inference=ab initio prediction:Prodigal:002006,protein motif:HAMAP:MF_02113_A;locus_tag=JHJAFNDM_01405;product=Proteasome subunit beta
SPJX01000652.1	Prodigal:002006	CDS	172669	173295	.	-	0	ID=JHJAFNDM_01406;Name=yhhQ;db_xref=COG:COG1738;gene=yhhQ;inference=ab initio prediction:Prodigal:002006,similar to AA sequence:UniProtKB:P37619;locus_tag=JHJAFNDM_01406;product=Queuosine precursor transporter
SPJX01000652.1	Prodigal:002006	CDS	173393	173683	.	-	0	ID=JHJAFNDM_01407;Name=rpmB;db_xref=COG:COG0227;gene=rpmB;inference=ab initio prediction:Prodigal:002006,similar to AA sequence:UniProtKB:Q6NCH9;locus_tag=JHJAFNDM_01407;product=50S ribosomal protein L28
SPJX01000652.1	Prodigal:002006	CDS	173916	174782	.	+	0	ID=JHJAFNDM_01408;inference=ab initio prediction:Prodigal:002006;locus_tag=JHJAFNDM_01408;product=hypothetical protein
SPJX01000652.1	Prodigal:002006	CDS	174926	178102	.	+	0	ID=JHJAFNDM_01409;inference=ab initio prediction:Prodigal:002006;locus_tag=JHJAFNDM_01409;product=hypothetical protein
SPJX01000652.1	Prodigal:002006	CDS	178112	178414	.	+	0	ID=JHJAFNDM_01410;inference=ab initio prediction:Prodigal:002006;locus_tag=JHJAFNDM_01410;product=hypothetical protein
SPJX01000652.1	Prodigal:002006	CDS	178468	178806	.	+	0	ID=JHJAFNDM_01411;Name=fdxA;db_xref=COG:COG1146;gene=fdxA;inference=ab initio prediction:Prodigal:002006,similar to AA sequence:UniProtKB:D5AP15;locus_tag=JHJAFNDM_01411;product=Ferredoxin-2
SPJX01000652.1	Prodigal:002006	CDS	179246	179830	.	+	0	ID=JHJAFNDM_01412;Name=carD;db_xref=COG:COG1329;gene=carD;inference=ab initio prediction:Prodigal:002006,similar to AA sequence:UniProtKB:A0R561;locus_tag=JHJAFNDM_01412;product=RNA polymerase-binding transcription factor CarD
SPJX01000652.1	Prodigal:002006	CDS	179994	180866	.	+	0	ID=JHJAFNDM_01413;Name=rpoH_1;db_xref=COG:COG0568;gene=rpoH_1;inference=ab initio prediction:Prodigal:002006,similar to AA sequence:UniProtKB:P0CAW9;locus_tag=JHJAFNDM_01413;product=RNA polymerase sigma factor RpoH
SPJX01000652.1	Prodigal:002006	CDS	181036	182457	.	-	0	ID=JHJAFNDM_01414;eC_number=3.4.-.-;Name=bepA_3;gene=bepA_3;inference=ab initio prediction:Prodigal:002006,protein motif:HAMAP:MF_00997;locus_tag=JHJAFNDM_01414;product=Beta-barrel assembly-enhancing protease
SPJX01000652.1	Prodigal:002006	CDS	182464	183297	.	-	0	ID=JHJAFNDM_01415;inference=ab initio prediction:Prodigal:002006;locus_tag=JHJAFNDM_01415;product=hypothetical protein
SPJX01000652.1	Prodigal:002006	CDS	183367	183588	.	-	0	ID=JHJAFNDM_01416;inference=ab initio prediction:Prodigal:002006;locus_tag=JHJAFNDM_01416;product=hypothetical protein
SPJX01000652.1	Prodigal:002006	CDS	183585	183731	.	-	0	ID=JHJAFNDM_01417;inference=ab initio prediction:Prodigal:002006;locus_tag=JHJAFNDM_01417;product=hypothetical protein
SPJX01000652.1	Prodigal:002006	CDS	183863	184075	.	-	0	ID=JHJAFNDM_01418;inference=ab initio prediction:Prodigal:002006;locus_tag=JHJAFNDM_01418;product=hypothetical protein
SPJX01000652.1	Aragorn:001002	tRNA	184298	184374	.	+	.	ID=JHJAFNDM_01419;inference=COORDINATES:profile:Aragorn:001002;locus_tag=JHJAFNDM_01419;product=tRNA-Arg(cct)
SPJX01000652.1	Prodigal:002006	CDS	184822	185841	.	-	0	ID=JHJAFNDM_01420;inference=ab initio prediction:Prodigal:002006;locus_tag=JHJAFNDM_01420;product=hypothetical protein
SPJX01000652.1	Prodigal:002006	CDS	185856	187229	.	-	0	ID=JHJAFNDM_01421;eC_number=2.3.1.-;Name=patA;db_xref=COG:COG1696;gene=patA;inference=ab initio prediction:Prodigal:002006,similar to AA sequence:UniProtKB:O25526;locus_tag=JHJAFNDM_01421;product=Peptidoglycan O-acetyltransferase
SPJX01000652.1	Prodigal:002006	CDS	188040	188354	.	+	0	ID=JHJAFNDM_01422;Name=groS3_1;db_xref=COG:COG0234;gene=groS3_1;inference=ab initio prediction:Prodigal:002006,similar to AA sequence:UniProtKB:P35864;locus_tag=JHJAFNDM_01422;product=10 kDa chaperonin 3
SPJX01000652.1	Prodigal:002006	CDS	188400	190046	.	+	0	ID=JHJAFNDM_01423;Name=groL5_1;gene=groL5_1;inference=ab initio prediction:Prodigal:002006,similar to AA sequence:UniProtKB:P35471;locus_tag=JHJAFNDM_01423;product=60 kDa chaperonin 5
SPJX01000652.1	Prodigal:002006	CDS	191144	193405	.	-	0	ID=JHJAFNDM_01424;inference=ab initio prediction:Prodigal:002006;locus_tag=JHJAFNDM_01424;product=hypothetical protein
SPJX01000652.1	Prodigal:002006	CDS	193638	194561	.	-	0	ID=JHJAFNDM_01425;inference=ab initio prediction:Prodigal:002006;locus_tag=JHJAFNDM_01425;product=hypothetical protein
SPJX01000652.1	Prodigal:002006	CDS	194577	195020	.	-	0	ID=JHJAFNDM_01426;Name=exbD_1;db_xref=COG:COG0848;gene=exbD_1;inference=ab initio prediction:Prodigal:002006,similar to AA sequence:UniProtKB:P0ABV2;locus_tag=JHJAFNDM_01426;product=Biopolymer transport protein ExbD
SPJX01000652.1	Prodigal:002006	CDS	195020	195706	.	-	0	ID=JHJAFNDM_01427;Name=exbB;db_xref=COG:COG0811;gene=exbB;inference=ab initio prediction:Prodigal:002006,similar to AA sequence:UniProtKB:P0ABU7;locus_tag=JHJAFNDM_01427;product=Biopolymer transport protein ExbB
SPJX01000652.1	Prodigal:002006	CDS	195716	196180	.	-	0	ID=JHJAFNDM_01428;inference=ab initio prediction:Prodigal:002006;locus_tag=JHJAFNDM_01428;product=hypothetical protein
SPJX01000652.1	Prodigal:002006	CDS	196842	197063	.	+	0	ID=JHJAFNDM_01429;inference=ab initio prediction:Prodigal:002006;locus_tag=JHJAFNDM_01429;product=hypothetical protein
SPJX01000652.1	Prodigal:002006	CDS	197200	197481	.	+	0	ID=JHJAFNDM_01430;inference=ab initio prediction:Prodigal:002006;locus_tag=JHJAFNDM_01430;product=hypothetical protein
SPJX01000652.1	Prodigal:002006	CDS	198228	199403	.	+	0	ID=JHJAFNDM_01431;Name=braC_2;db_xref=COG:COG0683;gene=braC_2;inference=ab initio prediction:Prodigal:002006,similar to AA sequence:UniProtKB:P21175;locus_tag=JHJAFNDM_01431;product=Leucine-%2C isoleucine-%2C valine-%2C threonine-%2C and alanine-binding protein
SPJX01000652.1	Prodigal:002006	CDS	199468	200322	.	+	0	ID=JHJAFNDM_01432;Name=livH_5;db_xref=COG:COG0559;gene=livH_5;inference=ab initio prediction:Prodigal:002006,similar to AA sequence:UniProtKB:P0AEX7;locus_tag=JHJAFNDM_01432;product=High-affinity branched-chain amino acid transport system permease protein LivH
SPJX01000652.1	Prodigal:002006	CDS	200312	201376	.	+	0	ID=JHJAFNDM_01433;inference=ab initio prediction:Prodigal:002006;locus_tag=JHJAFNDM_01433;product=hypothetical protein
SPJX01000652.1	Prodigal:002006	CDS	201378	202130	.	+	0	ID=JHJAFNDM_01434;eC_number=3.6.3.-;Name=lptB_5;db_xref=COG:COG1137;gene=lptB_5;inference=ab initio prediction:Prodigal:002006,similar to AA sequence:UniProtKB:P45073;locus_tag=JHJAFNDM_01434;product=Lipopolysaccharide export system ATP-binding protein LptB
SPJX01000652.1	Prodigal:002006	CDS	202123	202857	.	+	0	ID=JHJAFNDM_01435;Name=livF_6;db_xref=COG:COG0410;gene=livF_6;inference=ab initio prediction:Prodigal:002006,similar to AA sequence:UniProtKB:P22731;locus_tag=JHJAFNDM_01435;product=High-affinity branched-chain amino acid transport ATP-binding protein LivF
SPJX01000652.1	Prodigal:002006	CDS	202880	203980	.	+	0	ID=JHJAFNDM_01436;eC_number=2.1.1.14;Name=metE;db_xref=COG:COG0620;gene=metE;inference=ab initio prediction:Prodigal:002006,similar to AA sequence:UniProtKB:P80877;locus_tag=JHJAFNDM_01436;product=5-methyltetrahydropteroyltriglutamate--homocysteine methyltransferase
SPJX01000652.1	Prodigal:002006	CDS	204097	204936	.	-	0	ID=JHJAFNDM_01437;inference=ab initio prediction:Prodigal:002006;locus_tag=JHJAFNDM_01437;product=hypothetical protein
SPJX01000652.1	Prodigal:002006	CDS	205164	207398	.	-	0	ID=JHJAFNDM_01438;eC_number=3.2.1.-;inference=ab initio prediction:Prodigal:002006,similar to AA sequence:UniProtKB:T2KMH0;locus_tag=JHJAFNDM_01438;product=Beta-xylosidase
SPJX01000652.1	Prodigal:002006	CDS	207541	209025	.	+	0	ID=JHJAFNDM_01439;eC_number=2.7.13.3;Name=rcsC_7;gene=rcsC_7;inference=ab initio prediction:Prodigal:002006,protein motif:HAMAP:MF_00979;locus_tag=JHJAFNDM_01439;product=Sensor histidine kinase RcsC
SPJX01000652.1	Prodigal:002006	CDS	209032	209733	.	-	0	ID=JHJAFNDM_01440;eC_number=2.4.2.-;db_xref=COG:COG2071;inference=ab initio prediction:Prodigal:002006,similar to AA sequence:UniProtKB:O33341;locus_tag=JHJAFNDM_01440;product=Putative glutamine amidotransferase
SPJX01000652.1	Prodigal:002006	CDS	209730	210707	.	-	0	ID=JHJAFNDM_01441;inference=ab initio prediction:Prodigal:002006;locus_tag=JHJAFNDM_01441;product=hypothetical protein
SPJX01000652.1	Prodigal:002006	CDS	210845	212266	.	+	0	ID=JHJAFNDM_01442;Name=mdtK;db_xref=COG:COG0534;gene=mdtK;inference=ab initio prediction:Prodigal:002006,similar to AA sequence:UniProtKB:P37340;locus_tag=JHJAFNDM_01442;product=Multidrug resistance protein MdtK
SPJX01000652.1	Prodigal:002006	CDS	212245	213213	.	-	0	ID=JHJAFNDM_01443;eC_number=1.17.7.4;Name=ispH_1;db_xref=COG:COG0761;gene=ispH_1;inference=ab initio prediction:Prodigal:002006,similar to AA sequence:UniProtKB:P62623;locus_tag=JHJAFNDM_01443;product=4-hydroxy-3-methylbut-2-enyl diphosphate reductase
SPJX01000652.1	Prodigal:002006	CDS	213210	214496	.	-	0	ID=JHJAFNDM_01444;eC_number=1.17.8.1;Name=hpnE;db_xref=COG:COG2907;gene=hpnE;inference=ab initio prediction:Prodigal:002006,similar to AA sequence:UniProtKB:Q5NP65;locus_tag=JHJAFNDM_01444;product=Hydroxysqualene dehydroxylase
SPJX01000652.1	Prodigal:002006	CDS	214493	216151	.	-	0	ID=JHJAFNDM_01445;inference=ab initio prediction:Prodigal:002006;locus_tag=JHJAFNDM_01445;product=hypothetical protein
SPJX01000652.1	Prodigal:002006	CDS	216156	217259	.	-	0	ID=JHJAFNDM_01446;eC_number=2.4.1.-;Name=crtQ;gene=crtQ;inference=ab initio prediction:Prodigal:002006,similar to AA sequence:UniProtKB:Q7A3E0;locus_tag=JHJAFNDM_01446;product=4%2C4'-diaponeurosporenoate glycosyltransferase
SPJX01000652.1	Prodigal:002006	CDS	217256	218092	.	-	0	ID=JHJAFNDM_01447;inference=ab initio prediction:Prodigal:002006;locus_tag=JHJAFNDM_01447;product=hypothetical protein
SPJX01000652.1	Prodigal:002006	CDS	218092	219627	.	-	0	ID=JHJAFNDM_01448;eC_number=1.14.99.44;Name=crtNb;gene=crtNb;inference=ab initio prediction:Prodigal:002006,similar to AA sequence:UniProtKB:Q4VKU9;locus_tag=JHJAFNDM_01448;product=4%2C4'-diapolycopene oxygenase
SPJX01000652.1	Prodigal:002006	CDS	219746	220828	.	-	0	ID=JHJAFNDM_01449;inference=ab initio prediction:Prodigal:002006;locus_tag=JHJAFNDM_01449;product=hypothetical protein
SPJX01000652.1	Prodigal:002006	CDS	220835	221233	.	-	0	ID=JHJAFNDM_01450;inference=ab initio prediction:Prodigal:002006;locus_tag=JHJAFNDM_01450;product=hypothetical protein
SPJX01000652.1	Prodigal:002006	CDS	221244	222794	.	-	0	ID=JHJAFNDM_01451;eC_number=1.3.8.2;Name=crtN;gene=crtN;inference=ab initio prediction:Prodigal:002006,similar to AA sequence:UniProtKB:Q4VKV1;locus_tag=JHJAFNDM_01451;product=4%2C4'-diapophytoene desaturase (4%2C4'-diapolycopene-forming)
SPJX01000652.1	Prodigal:002006	CDS	223096	223509	.	+	0	ID=JHJAFNDM_01452;eC_number=4.2.2.-;Name=rlpA_2;gene=rlpA_2;inference=ab initio prediction:Prodigal:002006,protein motif:HAMAP:MF_02071;locus_tag=JHJAFNDM_01452;product=Endolytic peptidoglycan transglycosylase RlpA
SPJX01000652.1	Prodigal:002006	CDS	223587	223940	.	+	0	ID=JHJAFNDM_01453;inference=ab initio prediction:Prodigal:002006;locus_tag=JHJAFNDM_01453;product=hypothetical protein
SPJX01000652.1	Prodigal:002006	CDS	224036	224341	.	+	0	ID=JHJAFNDM_01454;inference=ab initio prediction:Prodigal:002006;locus_tag=JHJAFNDM_01454;product=hypothetical protein
SPJX01000652.1	Prodigal:002006	CDS	224458	224769	.	+	0	ID=JHJAFNDM_01455;inference=ab initio prediction:Prodigal:002006;locus_tag=JHJAFNDM_01455;product=hypothetical protein
SPJX01000652.1	Prodigal:002006	CDS	224963	226183	.	+	0	ID=JHJAFNDM_01456;inference=ab initio prediction:Prodigal:002006;locus_tag=JHJAFNDM_01456;product=hypothetical protein
SPJX01000652.1	Prodigal:002006	CDS	226189	227343	.	+	0	ID=JHJAFNDM_01457;eC_number=5.4.99.9;Name=rfbD_1;gene=rfbD_1;inference=ab initio prediction:Prodigal:002006,similar to AA sequence:UniProtKB:Q48485;locus_tag=JHJAFNDM_01457;product=UDP-galactopyranose mutase
SPJX01000652.1	Prodigal:002006	CDS	227419	229593	.	+	0	ID=JHJAFNDM_01458;eC_number=1.1.1.271;Name=fcl_2;gene=fcl_2;inference=ab initio prediction:Prodigal:002006,protein motif:HAMAP:MF_00956;locus_tag=JHJAFNDM_01458;product=GDP-L-fucose synthase
SPJX01000652.1	Prodigal:002006	CDS	229668	232418	.	-	0	ID=JHJAFNDM_01459;eC_number=3.2.1.23;Name=lacZ;gene=lacZ;inference=ab initio prediction:Prodigal:002006,protein motif:HAMAP:MF_01687;locus_tag=JHJAFNDM_01459;product=Beta-galactosidase
SPJX01000652.1	Prodigal:002006	CDS	232754	233044	.	+	0	ID=JHJAFNDM_01460;inference=ab initio prediction:Prodigal:002006;locus_tag=JHJAFNDM_01460;product=hypothetical protein
SPJX01000652.1	Prodigal:002006	CDS	233186	235732	.	+	0	ID=JHJAFNDM_01461;inference=ab initio prediction:Prodigal:002006;locus_tag=JHJAFNDM_01461;product=hypothetical protein
SPJX01000652.1	Prodigal:002006	CDS	235729	236226	.	+	0	ID=JHJAFNDM_01462;inference=ab initio prediction:Prodigal:002006;locus_tag=JHJAFNDM_01462;product=hypothetical protein
SPJX01000652.1	Prodigal:002006	CDS	236331	238310	.	+	0	ID=JHJAFNDM_01463;inference=ab initio prediction:Prodigal:002006;locus_tag=JHJAFNDM_01463;product=hypothetical protein
SPJX01000652.1	Prodigal:002006	CDS	238419	240221	.	+	0	ID=JHJAFNDM_01464;eC_number=7.5.2.3;Name=ndvA;gene=ndvA;inference=ab initio prediction:Prodigal:002006,similar to AA sequence:UniProtKB:Q2YQ73;locus_tag=JHJAFNDM_01464;product=Beta-(1-->2)glucan export ATP-binding/permease protein NdvA
SPJX01000652.1	Prodigal:002006	CDS	240256	241128	.	+	0	ID=JHJAFNDM_01465;eC_number=3.3.2.10;Name=ephA;gene=ephA;inference=ab initio prediction:Prodigal:002006,similar to AA sequence:UniProtKB:I6YGS0;locus_tag=JHJAFNDM_01465;product=Epoxide hydrolase A
SPJX01000652.1	Prodigal:002006	CDS	241130	242431	.	-	0	ID=JHJAFNDM_01466;inference=ab initio prediction:Prodigal:002006,similar to AA sequence:UniProtKB:Q57017;locus_tag=JHJAFNDM_01466;note=UPF0053 protein HI_0107;product=hypothetical protein
SPJX01000652.1	Prodigal:002006	CDS	242428	243576	.	-	0	ID=JHJAFNDM_01467;eC_number=4.2.3.4;Name=aroB;db_xref=COG:COG0337;gene=aroB;inference=ab initio prediction:Prodigal:002006,similar to AA sequence:UniProtKB:Q9KNV2;locus_tag=JHJAFNDM_01467;product=3-dehydroquinate synthase
SPJX01000652.1	Prodigal:002006	CDS	243573	244202	.	-	0	ID=JHJAFNDM_01468;eC_number=2.7.1.71;Name=aroK_2;gene=aroK_2;inference=ab initio prediction:Prodigal:002006,protein motif:HAMAP:MF_00109;locus_tag=JHJAFNDM_01468;product=Shikimate kinase
SPJX01000652.1	Prodigal:002006	CDS	244300	244488	.	+	0	ID=JHJAFNDM_01469;inference=ab initio prediction:Prodigal:002006;locus_tag=JHJAFNDM_01469;product=hypothetical protein
SPJX01000652.1	Prodigal:002006	CDS	244485	245411	.	+	0	ID=JHJAFNDM_01470;Name=xerD;gene=xerD;inference=ab initio prediction:Prodigal:002006,similar to AA sequence:UniProtKB:Q2YR40;locus_tag=JHJAFNDM_01470;product=Tyrosine recombinase XerD
SPJX01000652.1	Prodigal:002006	CDS	245580	246224	.	-	0	ID=JHJAFNDM_01471;Name=metXA_2;db_xref=COG:COG0500;gene=metXA_2;inference=ab initio prediction:Prodigal:002006,similar to AA sequence:UniProtKB:Q7UG04;locus_tag=JHJAFNDM_01471;product=Bifunctional methionine biosynthesis protein MetXA/MetW
SPJX01000652.1	Prodigal:002006	CDS	246224	247462	.	-	0	ID=JHJAFNDM_01472;eC_number=2.3.1.31;Name=metXA_3;db_xref=COG:COG2021;gene=metXA_3;inference=ab initio prediction:Prodigal:002006,similar to AA sequence:UniProtKB:Q9AAS1;locus_tag=JHJAFNDM_01472;product=Homoserine O-acetyltransferase
SPJX01000652.1	Prodigal:002006	CDS	247555	248394	.	+	0	ID=JHJAFNDM_01473;inference=ab initio prediction:Prodigal:002006;locus_tag=JHJAFNDM_01473;product=hypothetical protein
SPJX01000652.1	Prodigal:002006	CDS	248613	249716	.	+	0	ID=JHJAFNDM_01474;eC_number=2.6.1.9;Name=hisC_2;gene=hisC_2;inference=ab initio prediction:Prodigal:002006,similar to AA sequence:UniProtKB:P34037;locus_tag=JHJAFNDM_01474;product=Histidinol-phosphate aminotransferase
SPJX01000652.1	Prodigal:002006	CDS	249709	250659	.	+	0	ID=JHJAFNDM_01475;eC_number=1.3.1.43;Name=tyrC;gene=tyrC;inference=ab initio prediction:Prodigal:002006,similar to AA sequence:UniProtKB:Q04983;locus_tag=JHJAFNDM_01475;product=Cyclohexadienyl dehydrogenase
SPJX01000652.1	Prodigal:002006	CDS	250789	251838	.	-	0	ID=JHJAFNDM_01476;inference=ab initio prediction:Prodigal:002006;locus_tag=JHJAFNDM_01476;product=hypothetical protein
SPJX01000652.1	Prodigal:002006	CDS	251956	252501	.	+	0	ID=JHJAFNDM_01477;eC_number=4.3.2.7;Name=chaC;db_xref=COG:COG3703;gene=chaC;inference=ab initio prediction:Prodigal:002006,similar to AA sequence:UniProtKB:P39163;locus_tag=JHJAFNDM_01477;product=Glutathione-specific gamma-glutamylcyclotransferase
SPJX01000652.1	Prodigal:002006	CDS	252489	252887	.	-	0	ID=JHJAFNDM_01478;inference=ab initio prediction:Prodigal:002006;locus_tag=JHJAFNDM_01478;product=hypothetical protein
SPJX01000652.1	Prodigal:002006	CDS	252984	253754	.	-	0	ID=JHJAFNDM_01479;inference=ab initio prediction:Prodigal:002006;locus_tag=JHJAFNDM_01479;product=hypothetical protein
SPJX01000652.1	Prodigal:002006	CDS	253876	254652	.	-	0	ID=JHJAFNDM_01480;inference=ab initio prediction:Prodigal:002006;locus_tag=JHJAFNDM_01480;product=hypothetical protein
SPJX01000652.1	Prodigal:002006	CDS	254721	255701	.	-	0	ID=JHJAFNDM_01481;inference=ab initio prediction:Prodigal:002006;locus_tag=JHJAFNDM_01481;product=hypothetical protein
SPJX01000652.1	Prodigal:002006	CDS	255707	256414	.	-	0	ID=JHJAFNDM_01482;Name=ftsE;db_xref=COG:COG2884;gene=ftsE;inference=ab initio prediction:Prodigal:002006,similar to AA sequence:UniProtKB:P0A9R7;locus_tag=JHJAFNDM_01482;product=Cell division ATP-binding protein FtsE
SPJX01000652.1	Prodigal:002006	CDS	256697	257266	.	+	0	ID=JHJAFNDM_01483;eC_number=2.4.2.8;Name=hpt;db_xref=COG:COG0634;gene=hpt;inference=ab initio prediction:Prodigal:002006,similar to AA sequence:UniProtKB:P0A9M2;locus_tag=JHJAFNDM_01483;product=Hypoxanthine phosphoribosyltransferase
SPJX01000652.1	Prodigal:002006	CDS	257267	257776	.	-	0	ID=JHJAFNDM_01484;Name=crtK-2;db_xref=COG:COG3476;gene=crtK-2;inference=ab initio prediction:Prodigal:002006,similar to AA sequence:UniProtKB:Q8KBX2;locus_tag=JHJAFNDM_01484;product=Tryptophan-rich protein TspO
SPJX01000652.1	Prodigal:002006	CDS	257849	259003	.	+	0	ID=JHJAFNDM_01485;eC_number=2.5.1.48;Name=metB;db_xref=COG:COG0626;gene=metB;inference=ab initio prediction:Prodigal:002006,similar to AA sequence:UniProtKB:P9WGB7;locus_tag=JHJAFNDM_01485;product=Cystathionine gamma-synthase
SPJX01000652.1	Prodigal:002006	CDS	259214	261157	.	+	0	ID=JHJAFNDM_01486;Name=yfkN_1;db_xref=COG:COG0737;gene=yfkN_1;inference=ab initio prediction:Prodigal:002006,similar to AA sequence:UniProtKB:O34313;locus_tag=JHJAFNDM_01486;product=Trifunctional nucleotide phosphoesterase protein YfkN
SPJX01000652.1	Prodigal:002006	CDS	261428	262150	.	+	0	ID=JHJAFNDM_01487;inference=ab initio prediction:Prodigal:002006;locus_tag=JHJAFNDM_01487;product=hypothetical protein
SPJX01000652.1	Prodigal:002006	CDS	262168	263058	.	-	0	ID=JHJAFNDM_01488;inference=ab initio prediction:Prodigal:002006;locus_tag=JHJAFNDM_01488;product=hypothetical protein
SPJX01000652.1	Prodigal:002006	CDS	263362	264216	.	+	0	ID=JHJAFNDM_01489;inference=ab initio prediction:Prodigal:002006;locus_tag=JHJAFNDM_01489;product=hypothetical protein
SPJX01000652.1	Prodigal:002006	CDS	264270	264434	.	-	0	ID=JHJAFNDM_01490;inference=ab initio prediction:Prodigal:002006;locus_tag=JHJAFNDM_01490;product=hypothetical protein
SPJX01000652.1	Prodigal:002006	CDS	264544	265632	.	-	0	ID=JHJAFNDM_01491;Name=takP_1;db_xref=COG:COG4663;gene=takP_1;inference=ab initio prediction:Prodigal:002006,similar to AA sequence:UniProtKB:Q3J1R2;locus_tag=JHJAFNDM_01491;product=Alpha-keto acid-binding periplasmic protein TakP
SPJX01000652.1	Prodigal:002006	CDS	265816	266430	.	-	0	ID=JHJAFNDM_01492;inference=ab initio prediction:Prodigal:002006;locus_tag=JHJAFNDM_01492;product=hypothetical protein
SPJX01000652.1	Prodigal:002006	CDS	266574	267299	.	-	0	ID=JHJAFNDM_01493;inference=ab initio prediction:Prodigal:002006;locus_tag=JHJAFNDM_01493;product=hypothetical protein
SPJX01000652.1	Prodigal:002006	CDS	267433	268539	.	+	0	ID=JHJAFNDM_01494;inference=ab initio prediction:Prodigal:002006;locus_tag=JHJAFNDM_01494;product=hypothetical protein
SPJX01000652.1	Prodigal:002006	CDS	268634	269038	.	+	0	ID=JHJAFNDM_01495;Name=hpf_1;gene=hpf_1;inference=ab initio prediction:Prodigal:002006,protein motif:HAMAP:MF_00839;locus_tag=JHJAFNDM_01495;product=Ribosome hibernation promoting factor
SPJX01000652.1	Prodigal:002006	CDS	269105	269281	.	-	0	ID=JHJAFNDM_01496;inference=ab initio prediction:Prodigal:002006;locus_tag=JHJAFNDM_01496;product=hypothetical protein
SPJX01000583.1	Prodigal:002006	CDS	550	1317	.	-	0	ID=JHJAFNDM_01497;Name=livF_7;db_xref=COG:COG0410;gene=livF_7;inference=ab initio prediction:Prodigal:002006,similar to AA sequence:UniProtKB:P22731;locus_tag=JHJAFNDM_01497;product=High-affinity branched-chain amino acid transport ATP-binding protein LivF
SPJX01000583.1	Prodigal:002006	CDS	1406	2746	.	-	0	ID=JHJAFNDM_01498;inference=ab initio prediction:Prodigal:002006;locus_tag=JHJAFNDM_01498;product=hypothetical protein
SPJX01000583.1	Prodigal:002006	CDS	2783	3853	.	-	0	ID=JHJAFNDM_01499;inference=ab initio prediction:Prodigal:002006;locus_tag=JHJAFNDM_01499;product=hypothetical protein
SPJX01000583.1	Prodigal:002006	CDS	3857	4738	.	-	0	ID=JHJAFNDM_01500;Name=livH_6;db_xref=COG:COG0559;gene=livH_6;inference=ab initio prediction:Prodigal:002006,similar to AA sequence:UniProtKB:P0AEX7;locus_tag=JHJAFNDM_01500;product=High-affinity branched-chain amino acid transport system permease protein LivH
SPJX01000583.1	Prodigal:002006	CDS	4735	5517	.	-	0	ID=JHJAFNDM_01501;eC_number=7.3.2.3;Name=cysA_1;db_xref=COG:COG1118;gene=cysA_1;inference=ab initio prediction:Prodigal:002006,similar to AA sequence:UniProtKB:P14788;locus_tag=JHJAFNDM_01501;product=Sulfate/thiosulfate import ATP-binding protein CysA
SPJX01000583.1	Prodigal:002006	CDS	5521	6954	.	-	0	ID=JHJAFNDM_01502;eC_number=1.14.13.131;Name=dmoA;gene=dmoA;inference=ab initio prediction:Prodigal:002006,similar to AA sequence:UniProtKB:E9JFX9;locus_tag=JHJAFNDM_01502;product=Dimethyl-sulfide monooxygenase
SPJX01000583.1	Prodigal:002006	CDS	7030	8301	.	-	0	ID=JHJAFNDM_01503;Name=soxC;gene=soxC;inference=ab initio prediction:Prodigal:002006,similar to AA sequence:UniProtKB:P54998;locus_tag=JHJAFNDM_01503;product=Dibenzothiophene desulfurization enzyme C
SPJX01000583.1	Prodigal:002006	CDS	8803	9357	.	-	0	ID=JHJAFNDM_01504;eC_number=1.5.1.42;Name=sfnF;db_xref=COG:COG0431;gene=sfnF;inference=ab initio prediction:Prodigal:002006,similar to AA sequence:UniProtKB:Q3K9A2;locus_tag=JHJAFNDM_01504;product=NADH-dependent FMN reductase SfnF
SPJX01000583.1	Prodigal:002006	CDS	9567	10034	.	-	0	ID=JHJAFNDM_01505;Name=decR_1;db_xref=COG:COG1522;gene=decR_1;inference=ab initio prediction:Prodigal:002006,similar to AA sequence:UniProtKB:P0ACJ5;locus_tag=JHJAFNDM_01505;product=DNA-binding transcriptional activator DecR
SPJX01000583.1	Prodigal:002006	CDS	10367	10816	.	-	0	ID=JHJAFNDM_01506;inference=ab initio prediction:Prodigal:002006;locus_tag=JHJAFNDM_01506;product=hypothetical protein
SPJX01000583.1	Prodigal:002006	CDS	11164	11337	.	+	0	ID=JHJAFNDM_01507;inference=ab initio prediction:Prodigal:002006;locus_tag=JHJAFNDM_01507;product=hypothetical protein
SPJX01000583.1	Prodigal:002006	CDS	11444	11836	.	+	0	ID=JHJAFNDM_01508;inference=ab initio prediction:Prodigal:002006;locus_tag=JHJAFNDM_01508;product=hypothetical protein
SPJX01000583.1	Prodigal:002006	CDS	11909	12241	.	-	0	ID=JHJAFNDM_01509;inference=ab initio prediction:Prodigal:002006;locus_tag=JHJAFNDM_01509;product=hypothetical protein
SPJX01000583.1	Prodigal:002006	CDS	12548	12838	.	-	0	ID=JHJAFNDM_01510;inference=ab initio prediction:Prodigal:002006;locus_tag=JHJAFNDM_01510;product=hypothetical protein
SPJX01000583.1	Prodigal:002006	CDS	13040	14200	.	-	0	ID=JHJAFNDM_01511;inference=ab initio prediction:Prodigal:002006;locus_tag=JHJAFNDM_01511;product=hypothetical protein
SPJX01000583.1	Prodigal:002006	CDS	14505	15653	.	-	0	ID=JHJAFNDM_01512;inference=ab initio prediction:Prodigal:002006;locus_tag=JHJAFNDM_01512;product=hypothetical protein
SPJX01000583.1	Prodigal:002006	CDS	15819	16865	.	-	0	ID=JHJAFNDM_01513;Name=noc;gene=noc;inference=ab initio prediction:Prodigal:002006,protein motif:HAMAP:MF_02015;locus_tag=JHJAFNDM_01513;product=Nucleoid occlusion protein
SPJX01000583.1	Prodigal:002006	CDS	16865	18076	.	-	0	ID=JHJAFNDM_01514;inference=ab initio prediction:Prodigal:002006;locus_tag=JHJAFNDM_01514;product=hypothetical protein
SPJX01000583.1	Prodigal:002006	CDS	20488	20691	.	+	0	ID=JHJAFNDM_01515;inference=ab initio prediction:Prodigal:002006;locus_tag=JHJAFNDM_01515;product=hypothetical protein
SPJX01000321.1	Prodigal:002006	CDS	297	833	.	+	0	ID=JHJAFNDM_01516;inference=ab initio prediction:Prodigal:002006;locus_tag=JHJAFNDM_01516;product=hypothetical protein
SPJX01000321.1	Prodigal:002006	CDS	1453	1722	.	+	0	ID=JHJAFNDM_01517;inference=ab initio prediction:Prodigal:002006;locus_tag=JHJAFNDM_01517;product=hypothetical protein
SPJX01000321.1	Prodigal:002006	CDS	1719	2507	.	+	0	ID=JHJAFNDM_01518;eC_number=1.7.-.-;Name=azoB_1;gene=azoB_1;inference=ab initio prediction:Prodigal:002006,similar to AA sequence:UniProtKB:Q8KU07;locus_tag=JHJAFNDM_01518;product=NAD(P)H azoreductase
SPJX01000321.1	Prodigal:002006	CDS	2589	3494	.	-	0	ID=JHJAFNDM_01519;Name=dmlR_2;gene=dmlR_2;inference=ab initio prediction:Prodigal:002006,similar to AA sequence:UniProtKB:P76250;locus_tag=JHJAFNDM_01519;product=HTH-type transcriptional regulator DmlR
SPJX01000321.1	Prodigal:002006	CDS	3656	4840	.	+	0	ID=JHJAFNDM_01520;Name=ydhP_1;db_xref=COG:COG2814;gene=ydhP_1;inference=ab initio prediction:Prodigal:002006,similar to AA sequence:UniProtKB:P77389;locus_tag=JHJAFNDM_01520;product=Inner membrane transport protein YdhP
SPJX01000321.1	Prodigal:002006	CDS	4952	5785	.	+	0	ID=JHJAFNDM_01521;eC_number=1.1.1.346;Name=dkgB;db_xref=COG:COG0656;gene=dkgB;inference=ab initio prediction:Prodigal:002006,similar to AA sequence:UniProtKB:P30863;locus_tag=JHJAFNDM_01521;product=2%2C5-diketo-D-gluconic acid reductase B
SPJX01000321.1	Prodigal:002006	CDS	5845	6342	.	+	0	ID=JHJAFNDM_01522;inference=ab initio prediction:Prodigal:002006;locus_tag=JHJAFNDM_01522;product=hypothetical protein
SPJX01000321.1	Prodigal:002006	CDS	6326	6418	.	-	0	ID=JHJAFNDM_01523;inference=ab initio prediction:Prodigal:002006;locus_tag=JHJAFNDM_01523;product=hypothetical protein
SPJX01000321.1	Prodigal:002006	CDS	6473	6748	.	-	0	ID=JHJAFNDM_01524;inference=ab initio prediction:Prodigal:002006;locus_tag=JHJAFNDM_01524;product=hypothetical protein
SPJX01000321.1	Prodigal:002006	CDS	6749	7489	.	-	0	ID=JHJAFNDM_01525;Name=cbpA_1;db_xref=COG:COG2214;gene=cbpA_1;inference=ab initio prediction:Prodigal:002006,similar to AA sequence:UniProtKB:P36659;locus_tag=JHJAFNDM_01525;product=Curved DNA-binding protein
SPJX01000321.1	Prodigal:002006	CDS	8112	8426	.	+	0	ID=JHJAFNDM_01526;inference=ab initio prediction:Prodigal:002006;locus_tag=JHJAFNDM_01526;product=hypothetical protein
SPJX01000321.1	Prodigal:002006	CDS	8584	9369	.	-	0	ID=JHJAFNDM_01527;inference=ab initio prediction:Prodigal:002006;locus_tag=JHJAFNDM_01527;product=hypothetical protein
SPJX01000321.1	Prodigal:002006	CDS	9591	9872	.	+	0	ID=JHJAFNDM_01528;inference=ab initio prediction:Prodigal:002006;locus_tag=JHJAFNDM_01528;product=hypothetical protein
SPJX01000321.1	Prodigal:002006	CDS	9930	11357	.	-	0	ID=JHJAFNDM_01529;eC_number=3.4.21.107;Name=degP_2;db_xref=COG:COG0265;gene=degP_2;inference=ab initio prediction:Prodigal:002006,similar to AA sequence:UniProtKB:P0C0V0;locus_tag=JHJAFNDM_01529;product=Periplasmic serine endoprotease DegP
SPJX01000321.1	Prodigal:002006	CDS	12086	12355	.	-	0	ID=JHJAFNDM_01530;inference=ab initio prediction:Prodigal:002006;locus_tag=JHJAFNDM_01530;product=hypothetical protein
SPJX01000321.1	Prodigal:002006	CDS	12400	12609	.	-	0	ID=JHJAFNDM_01531;inference=ab initio prediction:Prodigal:002006;locus_tag=JHJAFNDM_01531;product=hypothetical protein
SPJX01000321.1	Prodigal:002006	CDS	12874	13155	.	+	0	ID=JHJAFNDM_01532;inference=ab initio prediction:Prodigal:002006;locus_tag=JHJAFNDM_01532;product=hypothetical protein
SPJX01000321.1	Prodigal:002006	CDS	13249	14097	.	+	0	ID=JHJAFNDM_01533;eC_number=1.-.-.-;Name=ydaD_1;gene=ydaD_1;inference=ab initio prediction:Prodigal:002006,similar to AA sequence:UniProtKB:P80873;locus_tag=JHJAFNDM_01533;product=General stress protein 39
SPJX01000321.1	Prodigal:002006	CDS	14445	15086	.	+	0	ID=JHJAFNDM_01534;eC_number=3.4.-.-;Name=ipuF_1;gene=ipuF_1;inference=ab initio prediction:Prodigal:002006,similar to AA sequence:UniProtKB:Q936S7;locus_tag=JHJAFNDM_01534;product=Gamma-glutamyl-L-1-hydroxyisopropylamide hydrolase
SPJX01000321.1	Prodigal:002006	CDS	16206	16718	.	-	0	ID=JHJAFNDM_01535;Name=puuR_1;gene=puuR_1;inference=ab initio prediction:Prodigal:002006,similar to AA sequence:UniProtKB:P0A9U6;locus_tag=JHJAFNDM_01535;product=HTH-type transcriptional regulator PuuR
SPJX01000321.1	Prodigal:002006	CDS	16963	17721	.	+	0	ID=JHJAFNDM_01536;Name=artP;db_xref=COG:COG0834;gene=artP;inference=ab initio prediction:Prodigal:002006,similar to AA sequence:UniProtKB:P54535;locus_tag=JHJAFNDM_01536;product=Arginine-binding extracellular protein ArtP
SPJX01000321.1	Prodigal:002006	CDS	17798	18451	.	+	0	ID=JHJAFNDM_01537;Name=yecS_3;db_xref=COG:COG0765;gene=yecS_3;inference=ab initio prediction:Prodigal:002006,similar to AA sequence:UniProtKB:P0AFT2;locus_tag=JHJAFNDM_01537;product=L-cystine transport system permease protein YecS
SPJX01000321.1	Prodigal:002006	CDS	18448	19179	.	+	0	ID=JHJAFNDM_01538;Name=artM_2;db_xref=COG:COG1126;gene=artM_2;inference=ab initio prediction:Prodigal:002006,similar to AA sequence:UniProtKB:P54537;locus_tag=JHJAFNDM_01538;product=Arginine transport ATP-binding protein ArtM
SPJX01000321.1	Prodigal:002006	CDS	19245	20531	.	+	0	ID=JHJAFNDM_01539;eC_number=1.4.3.-;Name=puuB_2;gene=puuB_2;inference=ab initio prediction:Prodigal:002006,similar to AA sequence:UniProtKB:P37906;locus_tag=JHJAFNDM_01539;product=Gamma-glutamylputrescine oxidoreductase
SPJX01000321.1	Prodigal:002006	CDS	20652	21383	.	+	0	ID=JHJAFNDM_01540;inference=ab initio prediction:Prodigal:002006;locus_tag=JHJAFNDM_01540;product=hypothetical protein
SPJX01000321.1	Prodigal:002006	CDS	21463	22749	.	+	0	ID=JHJAFNDM_01541;eC_number=1.4.3.-;Name=puuB_3;gene=puuB_3;inference=ab initio prediction:Prodigal:002006,similar to AA sequence:UniProtKB:P37906;locus_tag=JHJAFNDM_01541;product=Gamma-glutamylputrescine oxidoreductase
SPJX01000321.1	Prodigal:002006	CDS	23217	23831	.	+	0	ID=JHJAFNDM_01542;inference=ab initio prediction:Prodigal:002006;locus_tag=JHJAFNDM_01542;product=hypothetical protein
SPJX01000321.1	Prodigal:002006	CDS	23966	24616	.	+	0	ID=JHJAFNDM_01543;inference=ab initio prediction:Prodigal:002006;locus_tag=JHJAFNDM_01543;product=hypothetical protein
SPJX01000321.1	Prodigal:002006	CDS	24460	25086	.	-	0	ID=JHJAFNDM_01544;inference=ab initio prediction:Prodigal:002006;locus_tag=JHJAFNDM_01544;product=hypothetical protein
SPJX01000321.1	Prodigal:002006	CDS	25201	25578	.	+	0	ID=JHJAFNDM_01545;inference=ab initio prediction:Prodigal:002006;locus_tag=JHJAFNDM_01545;product=hypothetical protein
SPJX01000321.1	Prodigal:002006	CDS	25706	25936	.	+	0	ID=JHJAFNDM_01546;inference=ab initio prediction:Prodigal:002006;locus_tag=JHJAFNDM_01546;product=hypothetical protein
SPJX01000321.1	Prodigal:002006	CDS	25954	27129	.	-	0	ID=JHJAFNDM_01547;inference=ab initio prediction:Prodigal:002006;locus_tag=JHJAFNDM_01547;product=hypothetical protein
SPJX01000321.1	Prodigal:002006	CDS	27261	28160	.	-	0	ID=JHJAFNDM_01548;Name=pgrR_2;gene=pgrR_2;inference=ab initio prediction:Prodigal:002006,similar to AA sequence:UniProtKB:P77333;locus_tag=JHJAFNDM_01548;product=HTH-type transcriptional regulator PgrR
SPJX01000321.1	Prodigal:002006	CDS	28286	29026	.	+	0	ID=JHJAFNDM_01549;eC_number=1.1.1.100;Name=fabG_4;gene=fabG_4;inference=ab initio prediction:Prodigal:002006,similar to AA sequence:UniProtKB:P99093;locus_tag=JHJAFNDM_01549;product=3-oxoacyl-[acyl-carrier-protein] reductase FabG
SPJX01000321.1	Prodigal:002006	CDS	29058	29951	.	+	0	ID=JHJAFNDM_01550;eC_number=1.3.1.87;Name=hcaB_2;gene=hcaB_2;inference=ab initio prediction:Prodigal:002006,protein motif:HAMAP:MF_01647;locus_tag=JHJAFNDM_01550;product=3-phenylpropionate-dihydrodiol/cinnamic acid-dihydrodiol dehydrogenase
SPJX01000321.1	Prodigal:002006	CDS	30027	30494	.	+	0	ID=JHJAFNDM_01551;inference=ab initio prediction:Prodigal:002006;locus_tag=JHJAFNDM_01551;product=hypothetical protein
SPJX01000321.1	Prodigal:002006	CDS	30568	31137	.	+	0	ID=JHJAFNDM_01552;inference=ab initio prediction:Prodigal:002006;locus_tag=JHJAFNDM_01552;product=hypothetical protein
SPJX01000321.1	Prodigal:002006	CDS	31406	31831	.	-	0	ID=JHJAFNDM_01553;inference=ab initio prediction:Prodigal:002006;locus_tag=JHJAFNDM_01553;product=hypothetical protein
SPJX01000321.1	Prodigal:002006	CDS	31889	32521	.	-	0	ID=JHJAFNDM_01554;inference=ab initio prediction:Prodigal:002006;locus_tag=JHJAFNDM_01554;product=hypothetical protein
SPJX01000321.1	Prodigal:002006	CDS	32696	33721	.	-	0	ID=JHJAFNDM_01555;Name=argP_2;gene=argP_2;inference=ab initio prediction:Prodigal:002006,protein motif:HAMAP:MF_00513;locus_tag=JHJAFNDM_01555;product=HTH-type transcriptional regulator ArgP
SPJX01000321.1	Prodigal:002006	CDS	33808	33957	.	-	0	ID=JHJAFNDM_01556;inference=ab initio prediction:Prodigal:002006;locus_tag=JHJAFNDM_01556;product=hypothetical protein
SPJX01000321.1	Prodigal:002006	CDS	34342	35223	.	-	0	ID=JHJAFNDM_01557;Name=dmlR_3;gene=dmlR_3;inference=ab initio prediction:Prodigal:002006,similar to AA sequence:UniProtKB:P76250;locus_tag=JHJAFNDM_01557;product=HTH-type transcriptional regulator DmlR
SPJX01000321.1	Prodigal:002006	CDS	35328	36035	.	+	0	ID=JHJAFNDM_01558;eC_number=2.5.1.18;Name=gst_2;db_xref=COG:COG0625;gene=gst_2;inference=ab initio prediction:Prodigal:002006,similar to AA sequence:UniProtKB:P45875;locus_tag=JHJAFNDM_01558;product=Glutathione S-transferase GST-4.5
SPJX01000321.1	Prodigal:002006	CDS	36288	37169	.	-	0	ID=JHJAFNDM_01559;Name=pgrR_3;gene=pgrR_3;inference=ab initio prediction:Prodigal:002006,similar to AA sequence:UniProtKB:P77333;locus_tag=JHJAFNDM_01559;product=HTH-type transcriptional regulator PgrR
SPJX01000321.1	Prodigal:002006	CDS	37254	38264	.	+	0	ID=JHJAFNDM_01560;inference=ab initio prediction:Prodigal:002006;locus_tag=JHJAFNDM_01560;product=hypothetical protein
SPJX01000321.1	Prodigal:002006	CDS	38393	38521	.	+	0	ID=JHJAFNDM_01561;inference=ab initio prediction:Prodigal:002006;locus_tag=JHJAFNDM_01561;product=hypothetical protein
SPJX01000321.1	Prodigal:002006	CDS	39065	39526	.	-	0	ID=JHJAFNDM_01562;inference=ab initio prediction:Prodigal:002006,similar to AA sequence:ISfinder:ISRH1;locus_tag=JHJAFNDM_01562;product=IS6 family transposase ISRH1
SPJX01000321.1	Prodigal:002006	CDS	40050	40649	.	-	0	ID=JHJAFNDM_01563;Name=betI_3;gene=betI_3;inference=ab initio prediction:Prodigal:002006,protein motif:HAMAP:MF_00768;locus_tag=JHJAFNDM_01563;product=HTH-type transcriptional regulator BetI
SPJX01000321.1	Prodigal:002006	CDS	40779	41798	.	+	0	ID=JHJAFNDM_01564;inference=ab initio prediction:Prodigal:002006;locus_tag=JHJAFNDM_01564;product=hypothetical protein
SPJX01000321.1	Prodigal:002006	CDS	41800	42810	.	+	0	ID=JHJAFNDM_01565;inference=ab initio prediction:Prodigal:002006;locus_tag=JHJAFNDM_01565;product=hypothetical protein
SPJX01000321.1	Prodigal:002006	CDS	43016	43765	.	-	0	ID=JHJAFNDM_01566;Name=yfcA_2;db_xref=COG:COG0730;gene=yfcA_2;inference=ab initio prediction:Prodigal:002006,similar to AA sequence:UniProtKB:P0AD30;locus_tag=JHJAFNDM_01566;product=putative membrane transporter protein YfcA
SPJX01000321.1	Prodigal:002006	CDS	44092	45225	.	-	0	ID=JHJAFNDM_01567;Name=fsr_1;gene=fsr_1;inference=ab initio prediction:Prodigal:002006,similar to AA sequence:UniProtKB:P52067;locus_tag=JHJAFNDM_01567;product=Fosmidomycin resistance protein
SPJX01000321.1	Prodigal:002006	CDS	45434	46282	.	+	0	ID=JHJAFNDM_01568;Name=nimR_2;gene=nimR_2;inference=ab initio prediction:Prodigal:002006,similar to AA sequence:UniProtKB:P76241;locus_tag=JHJAFNDM_01568;product=HTH-type transcriptional regulator NimR
SPJX01000321.1	Prodigal:002006	CDS	46453	46899	.	-	0	ID=JHJAFNDM_01569;inference=ab initio prediction:Prodigal:002006,similar to AA sequence:ISfinder:ISEas1;locus_tag=JHJAFNDM_01569;product=IS6 family transposase ISEas1
SPJX01000321.1	Prodigal:002006	CDS	46874	47170	.	-	0	ID=JHJAFNDM_01570;inference=ab initio prediction:Prodigal:002006,similar to AA sequence:ISfinder:ISBmu21;locus_tag=JHJAFNDM_01570;product=IS6 family transposase ISBmu21
SPJX01000321.1	Prodigal:002006	CDS	48178	48873	.	+	0	ID=JHJAFNDM_01571;eC_number=2.1.1.163;Name=COQ5_2;gene=COQ5_2;inference=ab initio prediction:Prodigal:002006,protein motif:HAMAP:MF_01813;locus_tag=JHJAFNDM_01571;product=2-methoxy-6-polyprenyl-1%2C4-benzoquinol methylase%2C mitochondrial
SPJX01000321.1	Prodigal:002006	CDS	48870	50018	.	+	0	ID=JHJAFNDM_01572;inference=ab initio prediction:Prodigal:002006;locus_tag=JHJAFNDM_01572;product=hypothetical protein
SPJX01000321.1	Prodigal:002006	CDS	50118	51056	.	+	0	ID=JHJAFNDM_01573;eC_number=2.4.2.53;Name=arnC_1;gene=arnC_1;inference=ab initio prediction:Prodigal:002006,protein motif:HAMAP:MF_01164;locus_tag=JHJAFNDM_01573;product=Undecaprenyl-phosphate 4-deoxy-4-formamido-L-arabinose transferase
SPJX01000321.1	Prodigal:002006	CDS	51124	51681	.	-	0	ID=JHJAFNDM_01574;inference=ab initio prediction:Prodigal:002006;locus_tag=JHJAFNDM_01574;product=hypothetical protein
SPJX01000463.1	Aragorn:001002	tRNA	362	438	.	+	.	ID=JHJAFNDM_01575;inference=COORDINATES:profile:Aragorn:001002;locus_tag=JHJAFNDM_01575;product=tRNA-Ile(gat)
SPJX01000463.1	Aragorn:001002	tRNA	447	522	.	+	.	ID=JHJAFNDM_01576;inference=COORDINATES:profile:Aragorn:001002;locus_tag=JHJAFNDM_01576;product=tRNA-Ala(tgc)
SPJX01000463.1	barrnap:0.9	rRNA	681	2864	0	+	.	ID=JHJAFNDM_01577;locus_tag=JHJAFNDM_01577;note=aligned only 67 percent of the 23S ribosomal RNA;product=23S ribosomal RNA (partial)
SPJX01000510.1	Prodigal:002006	CDS	1428	2021	.	-	0	ID=JHJAFNDM_01578;Name=rhaS_1;gene=rhaS_1;inference=ab initio prediction:Prodigal:002006,protein motif:HAMAP:MF_01534;locus_tag=JHJAFNDM_01578;product=HTH-type transcriptional activator RhaS
SPJX01000510.1	Prodigal:002006	CDS	3073	3216	.	+	0	ID=JHJAFNDM_01579;inference=ab initio prediction:Prodigal:002006;locus_tag=JHJAFNDM_01579;product=hypothetical protein
SPJX01000510.1	Prodigal:002006	CDS	3509	4417	.	-	0	ID=JHJAFNDM_01580;eC_number=1.1.1.31;Name=mmsB_1;db_xref=COG:COG2084;gene=mmsB_1;inference=ab initio prediction:Prodigal:002006,similar to AA sequence:UniProtKB:P28811;locus_tag=JHJAFNDM_01580;product=3-hydroxyisobutyrate dehydrogenase
SPJX01000510.1	Prodigal:002006	CDS	4523	5470	.	-	0	ID=JHJAFNDM_01581;eC_number=4.3.2.3;inference=ab initio prediction:Prodigal:002006,similar to AA sequence:UniProtKB:Q39BA7;locus_tag=JHJAFNDM_01581;product=Ureidoglycolate lyase
SPJX01000510.1	Prodigal:002006	CDS	5467	6168	.	-	0	ID=JHJAFNDM_01582;Name=glaR_1;db_xref=COG:COG1802;gene=glaR_1;inference=ab initio prediction:Prodigal:002006,similar to AA sequence:UniProtKB:P37338;locus_tag=JHJAFNDM_01582;product=HTH-type transcriptional repressor GlaR
SPJX01000510.1	Prodigal:002006	CDS	6253	7122	.	-	0	ID=JHJAFNDM_01583;inference=ab initio prediction:Prodigal:002006;locus_tag=JHJAFNDM_01583;product=hypothetical protein
SPJX01000510.1	Prodigal:002006	CDS	7119	7937	.	-	0	ID=JHJAFNDM_01584;eC_number=3.6.3.-;Name=ssuB_1;db_xref=COG:COG1116;gene=ssuB_1;inference=ab initio prediction:Prodigal:002006,similar to AA sequence:UniProtKB:P97027;locus_tag=JHJAFNDM_01584;product=Aliphatic sulfonates import ATP-binding protein SsuB
SPJX01000510.1	Prodigal:002006	CDS	7937	8959	.	-	0	ID=JHJAFNDM_01585;Name=ribY_2;db_xref=COG:COG0715;gene=ribY_2;inference=ab initio prediction:Prodigal:002006,similar to AA sequence:UniProtKB:A9WGD2;locus_tag=JHJAFNDM_01585;product=Riboflavin-binding protein RibY
SPJX01000510.1	Prodigal:002006	CDS	9324	10022	.	+	0	ID=JHJAFNDM_01586;eC_number=3.7.1.20;Name=nagK_1;gene=nagK_1;inference=ab initio prediction:Prodigal:002006,similar to AA sequence:UniProtKB:O86042;locus_tag=JHJAFNDM_01586;product=Fumarylpyruvate hydrolase
SPJX01000510.1	Prodigal:002006	CDS	10823	11173	.	-	0	ID=JHJAFNDM_01587;inference=ab initio prediction:Prodigal:002006;locus_tag=JHJAFNDM_01587;product=hypothetical protein
SPJX01000510.1	Prodigal:002006	CDS	11318	11599	.	-	0	ID=JHJAFNDM_01588;inference=ab initio prediction:Prodigal:002006;locus_tag=JHJAFNDM_01588;product=hypothetical protein
SPJX01000510.1	Prodigal:002006	CDS	12147	12371	.	-	0	ID=JHJAFNDM_01589;inference=ab initio prediction:Prodigal:002006;locus_tag=JHJAFNDM_01589;product=hypothetical protein
SPJX01000510.1	Prodigal:002006	CDS	12498	13613	.	+	0	ID=JHJAFNDM_01590;Name=mdtL;gene=mdtL;inference=ab initio prediction:Prodigal:002006,protein motif:HAMAP:MF_01530;locus_tag=JHJAFNDM_01590;product=Multidrug resistance protein MdtL
SPJX01000510.1	Prodigal:002006	CDS	13658	14062	.	+	0	ID=JHJAFNDM_01591;inference=ab initio prediction:Prodigal:002006;locus_tag=JHJAFNDM_01591;product=hypothetical protein
SPJX01000510.1	Prodigal:002006	CDS	14304	15896	.	+	0	ID=JHJAFNDM_01592;Name=uup_1;db_xref=COG:COG0488;gene=uup_1;inference=ab initio prediction:Prodigal:002006,similar to AA sequence:UniProtKB:P43672;locus_tag=JHJAFNDM_01592;product=ABC transporter ATP-binding protein uup
SPJX01000510.1	Prodigal:002006	CDS	16118	16558	.	+	0	ID=JHJAFNDM_01593;inference=ab initio prediction:Prodigal:002006;locus_tag=JHJAFNDM_01593;product=hypothetical protein
SPJX01000510.1	Prodigal:002006	CDS	16711	17493	.	+	0	ID=JHJAFNDM_01594;inference=ab initio prediction:Prodigal:002006;locus_tag=JHJAFNDM_01594;product=hypothetical protein
SPJX01000510.1	Prodigal:002006	CDS	17578	18000	.	+	0	ID=JHJAFNDM_01595;inference=ab initio prediction:Prodigal:002006;locus_tag=JHJAFNDM_01595;product=hypothetical protein
SPJX01000510.1	Prodigal:002006	CDS	18333	18947	.	-	0	ID=JHJAFNDM_01596;eC_number=1.6.5.2;Name=kefF;gene=kefF;inference=ab initio prediction:Prodigal:002006,protein motif:HAMAP:MF_01414;locus_tag=JHJAFNDM_01596;product=Glutathione-regulated potassium-efflux system ancillary protein KefF
SPJX01000510.1	Prodigal:002006	CDS	19026	19649	.	+	0	ID=JHJAFNDM_01597;Name=betI_4;gene=betI_4;inference=ab initio prediction:Prodigal:002006,protein motif:HAMAP:MF_00768;locus_tag=JHJAFNDM_01597;product=HTH-type transcriptional regulator BetI
SPJX01000510.1	Prodigal:002006	CDS	19988	20197	.	+	0	ID=JHJAFNDM_01598;Name=cspA_2;db_xref=COG:COG1278;gene=cspA_2;inference=ab initio prediction:Prodigal:002006,similar to AA sequence:UniProtKB:Q9Z3S6;locus_tag=JHJAFNDM_01598;product=Cold shock protein CspA
SPJX01000510.1	Prodigal:002006	CDS	20312	20539	.	+	0	ID=JHJAFNDM_01599;inference=ab initio prediction:Prodigal:002006;locus_tag=JHJAFNDM_01599;product=hypothetical protein
SPJX01000510.1	Prodigal:002006	CDS	20943	21152	.	+	0	ID=JHJAFNDM_01600;Name=cspA_3;db_xref=COG:COG1278;gene=cspA_3;inference=ab initio prediction:Prodigal:002006,similar to AA sequence:UniProtKB:Q9Z3S6;locus_tag=JHJAFNDM_01600;product=Cold shock protein CspA
SPJX01000510.1	Prodigal:002006	CDS	21260	21460	.	+	0	ID=JHJAFNDM_01601;inference=ab initio prediction:Prodigal:002006;locus_tag=JHJAFNDM_01601;product=hypothetical protein
SPJX01000510.1	Prodigal:002006	CDS	22004	22684	.	+	0	ID=JHJAFNDM_01602;eC_number=2.5.1.16;Name=speE;gene=speE;inference=ab initio prediction:Prodigal:002006,protein motif:HAMAP:MF_00198;locus_tag=JHJAFNDM_01602;product=Polyamine aminopropyltransferase
SPJX01000510.1	Prodigal:002006	CDS	22723	23829	.	+	0	ID=JHJAFNDM_01603;Name=chaA;db_xref=COG:COG0387;gene=chaA;inference=ab initio prediction:Prodigal:002006,similar to AA sequence:UniProtKB:P31801;locus_tag=JHJAFNDM_01603;product=Sodium-potassium/proton antiporter ChaA
SPJX01000510.1	Prodigal:002006	CDS	24067	24420	.	-	0	ID=JHJAFNDM_01604;inference=ab initio prediction:Prodigal:002006;locus_tag=JHJAFNDM_01604;product=hypothetical protein
SPJX01000510.1	Prodigal:002006	CDS	24461	24970	.	-	0	ID=JHJAFNDM_01605;inference=ab initio prediction:Prodigal:002006;locus_tag=JHJAFNDM_01605;product=hypothetical protein
SPJX01000510.1	Prodigal:002006	CDS	26216	26425	.	+	0	ID=JHJAFNDM_01606;Name=cspA_4;db_xref=COG:COG1278;gene=cspA_4;inference=ab initio prediction:Prodigal:002006,similar to AA sequence:UniProtKB:Q9Z3S6;locus_tag=JHJAFNDM_01606;product=Cold shock protein CspA
SPJX01000510.1	Prodigal:002006	CDS	26579	26779	.	+	0	ID=JHJAFNDM_01607;inference=ab initio prediction:Prodigal:002006;locus_tag=JHJAFNDM_01607;product=hypothetical protein
SPJX01000510.1	Prodigal:002006	CDS	27162	27467	.	+	0	ID=JHJAFNDM_01608;inference=ab initio prediction:Prodigal:002006;locus_tag=JHJAFNDM_01608;product=hypothetical protein
SPJX01000510.1	Prodigal:002006	CDS	27681	27965	.	+	0	ID=JHJAFNDM_01609;inference=ab initio prediction:Prodigal:002006;locus_tag=JHJAFNDM_01609;product=hypothetical protein
SPJX01000510.1	Prodigal:002006	CDS	27962	28738	.	+	0	ID=JHJAFNDM_01610;inference=ab initio prediction:Prodigal:002006;locus_tag=JHJAFNDM_01610;product=hypothetical protein
SPJX01000510.1	Prodigal:002006	CDS	29055	29411	.	-	0	ID=JHJAFNDM_01611;inference=ab initio prediction:Prodigal:002006;locus_tag=JHJAFNDM_01611;product=hypothetical protein
SPJX01000510.1	Prodigal:002006	CDS	29783	30544	.	-	0	ID=JHJAFNDM_01612;Name=nreC;db_xref=COG:COG2197;gene=nreC;inference=ab initio prediction:Prodigal:002006,similar to AA sequence:UniProtKB:Q7WZY4;locus_tag=JHJAFNDM_01612;product=Oxygen regulatory protein NreC
SPJX01000510.1	Prodigal:002006	CDS	30546	32267	.	-	0	ID=JHJAFNDM_01613;eC_number=2.7.13.3;Name=rcsC_8;gene=rcsC_8;inference=ab initio prediction:Prodigal:002006,protein motif:HAMAP:MF_00979;locus_tag=JHJAFNDM_01613;product=Sensor histidine kinase RcsC
SPJX01000510.1	Prodigal:002006	CDS	32558	32806	.	-	0	ID=JHJAFNDM_01614;inference=ab initio prediction:Prodigal:002006;locus_tag=JHJAFNDM_01614;product=hypothetical protein
SPJX01000510.1	Prodigal:002006	CDS	33454	35001	.	-	0	ID=JHJAFNDM_01615;Name=qacA;db_xref=COG:COG0477;gene=qacA;inference=ab initio prediction:Prodigal:002006,similar to AA sequence:UniProtKB:P0A0J9;locus_tag=JHJAFNDM_01615;product=Antiseptic resistance protein
SPJX01000510.1	Prodigal:002006	CDS	35349	35999	.	+	0	ID=JHJAFNDM_01616;inference=ab initio prediction:Prodigal:002006;locus_tag=JHJAFNDM_01616;product=hypothetical protein
SPJX01000510.1	Prodigal:002006	CDS	36005	38911	.	+	0	ID=JHJAFNDM_01617;eC_number=7.-.-.-;Name=rsxB;gene=rsxB;inference=ab initio prediction:Prodigal:002006,protein motif:HAMAP:MF_00463;locus_tag=JHJAFNDM_01617;product=Ion-translocating oxidoreductase complex subunit B
SPJX01000510.1	Prodigal:002006	CDS	38916	40229	.	+	0	ID=JHJAFNDM_01618;inference=ab initio prediction:Prodigal:002006;locus_tag=JHJAFNDM_01618;product=hypothetical protein
SPJX01000510.1	Prodigal:002006	CDS	40226	40765	.	+	0	ID=JHJAFNDM_01619;inference=ab initio prediction:Prodigal:002006;locus_tag=JHJAFNDM_01619;product=hypothetical protein
SPJX01000510.1	Prodigal:002006	CDS	40756	41253	.	+	0	ID=JHJAFNDM_01620;inference=ab initio prediction:Prodigal:002006;locus_tag=JHJAFNDM_01620;product=hypothetical protein
SPJX01000510.1	Prodigal:002006	CDS	41250	42200	.	+	0	ID=JHJAFNDM_01621;inference=ab initio prediction:Prodigal:002006;locus_tag=JHJAFNDM_01621;product=hypothetical protein
SPJX01000510.1	Prodigal:002006	CDS	42197	42736	.	-	0	ID=JHJAFNDM_01622;inference=ab initio prediction:Prodigal:002006;locus_tag=JHJAFNDM_01622;product=hypothetical protein
SPJX01000510.1	Prodigal:002006	CDS	42733	43722	.	-	0	ID=JHJAFNDM_01623;inference=ab initio prediction:Prodigal:002006;locus_tag=JHJAFNDM_01623;product=hypothetical protein
SPJX01000510.1	Prodigal:002006	CDS	43828	44790	.	+	0	ID=JHJAFNDM_01624;eC_number=1.9.3.1;Name=ctaC_1;db_xref=COG:COG1622;gene=ctaC_1;inference=ab initio prediction:Prodigal:002006,similar to AA sequence:UniProtKB:Q04441;locus_tag=JHJAFNDM_01624;product=Cytochrome c oxidase subunit 2
SPJX01000510.1	Prodigal:002006	CDS	44787	47354	.	+	0	ID=JHJAFNDM_01625;inference=ab initio prediction:Prodigal:002006;locus_tag=JHJAFNDM_01625;product=hypothetical protein
SPJX01000510.1	Prodigal:002006	CDS	47356	47715	.	+	0	ID=JHJAFNDM_01626;inference=ab initio prediction:Prodigal:002006;locus_tag=JHJAFNDM_01626;product=hypothetical protein
SPJX01000510.1	Prodigal:002006	CDS	47739	48266	.	+	0	ID=JHJAFNDM_01627;inference=ab initio prediction:Prodigal:002006,similar to AA sequence:UniProtKB:O31533;locus_tag=JHJAFNDM_01627;note=UPF0702 transmembrane protein YetF;product=hypothetical protein
SPJX01000510.1	Prodigal:002006	CDS	48452	49735	.	-	0	ID=JHJAFNDM_01628;inference=ab initio prediction:Prodigal:002006;locus_tag=JHJAFNDM_01628;product=hypothetical protein
SPJX01000510.1	Prodigal:002006	CDS	49732	50163	.	-	0	ID=JHJAFNDM_01629;inference=ab initio prediction:Prodigal:002006;locus_tag=JHJAFNDM_01629;product=hypothetical protein
SPJX01000510.1	Prodigal:002006	CDS	51141	52085	.	-	0	ID=JHJAFNDM_01630;inference=ab initio prediction:Prodigal:002006;locus_tag=JHJAFNDM_01630;product=hypothetical protein
SPJX01000510.1	Prodigal:002006	CDS	52207	53946	.	-	0	ID=JHJAFNDM_01631;Name=smc_2;gene=smc_2;inference=ab initio prediction:Prodigal:002006,protein motif:HAMAP:MF_01894;locus_tag=JHJAFNDM_01631;product=Chromosome partition protein Smc
SPJX01000510.1	Prodigal:002006	CDS	54256	55140	.	-	0	ID=JHJAFNDM_01632;Name=fdhD;gene=fdhD;inference=ab initio prediction:Prodigal:002006,protein motif:HAMAP:MF_00187;locus_tag=JHJAFNDM_01632;product=Sulfur carrier protein FdhD
SPJX01000510.1	Prodigal:002006	CDS	55335	56381	.	+	0	ID=JHJAFNDM_01633;eC_number=2.7.9.3;Name=selD;db_xref=COG:COG0709;gene=selD;inference=ab initio prediction:Prodigal:002006,similar to AA sequence:UniProtKB:P16456;locus_tag=JHJAFNDM_01633;product=Selenide%2C water dikinase
SPJX01000510.1	Prodigal:002006	CDS	56450	56779	.	+	0	ID=JHJAFNDM_01634;inference=ab initio prediction:Prodigal:002006;locus_tag=JHJAFNDM_01634;product=hypothetical protein
SPJX01000510.1	Aragorn:001002	tRNA	56834	56930	.	-	.	ID=JHJAFNDM_01635;inference=COORDINATES:profile:Aragorn:001002;locus_tag=JHJAFNDM_01635;product=tRNA-SeC(tca)
SPJX01000510.1	Prodigal:002006	CDS	58876	60276	.	-	0	ID=JHJAFNDM_01636;eC_number=2.9.1.1;Name=selA;db_xref=COG:COG1921;gene=selA;inference=ab initio prediction:Prodigal:002006,similar to AA sequence:UniProtKB:P0A821;locus_tag=JHJAFNDM_01636;product=L-seryl-tRNA(Sec) selenium transferase
SPJX01000510.1	Prodigal:002006	CDS	60279	61196	.	-	0	ID=JHJAFNDM_01637;Name=fdhE;db_xref=COG:COG3058;gene=fdhE;inference=ab initio prediction:Prodigal:002006,similar to AA sequence:UniProtKB:P13024;locus_tag=JHJAFNDM_01637;product=Protein FdhE
SPJX01000510.1	Prodigal:002006	CDS	61238	61933	.	-	0	ID=JHJAFNDM_01638;Name=fdoI;db_xref=COG:COG2864;gene=fdoI;inference=ab initio prediction:Prodigal:002006,similar to AA sequence:UniProtKB:P0AEL0;locus_tag=JHJAFNDM_01638;product=Formate dehydrogenase%2C cytochrome b556(fdo) subunit
SPJX01000510.1	Prodigal:002006	CDS	61933	62883	.	-	0	ID=JHJAFNDM_01639;Name=fdoH;db_xref=COG:COG0437;gene=fdoH;inference=ab initio prediction:Prodigal:002006,similar to AA sequence:UniProtKB:P0AAJ5;locus_tag=JHJAFNDM_01639;product=Formate dehydrogenase-O iron-sulfur subunit
[truncated: 6,708,154 more chars]
