# Supplementary material for: Comprehensive Comparative Genomics and Phenotyping of Methylobacterium Species
Source: Front Microbiol. 2021 Oct 6;12:740610. doi: 10.3389/fmicb.2021.740610 (PMC8561711; doi:10.3389/fmicb.2021.740610)
Supplement: Supplementary file 11 [file Data_Sheet_5.ZIP › Mic_lotononidis.gff]

##gff-version 3
##sequence-region JH660633.1 1 233383
##sequence-region JH660634.1 1 26102
##sequence-region JH660635.1 1 184839
##sequence-region JH660636.1 1 146360
##sequence-region JH660637.1 1 204925
##sequence-region JH660638.1 1 98732
##sequence-region JH660639.1 1 132596
##sequence-region JH660640.1 1 371598
##sequence-region JH660641.1 1 825734
##sequence-region JH660642.1 1 437907
##sequence-region JH660643.1 1 11267
##sequence-region JH660644.1 1 66298
##sequence-region JH660645.1 1 2401580
##sequence-region JH660646.1 1 32503
##sequence-region JH660647.1 1 1785913
##sequence-region JH660648.1 1 61362
##sequence-region JH660649.1 1 57499
##sequence-region JH660650.1 1 3940
JH660633.1	Prodigal:002006	CDS	26	295	.	+	0	ID=MHFJDPFK_00001;inference=ab initio prediction:Prodigal:002006;locus_tag=MHFJDPFK_00001;product=hypothetical protein
JH660633.1	Prodigal:002006	CDS	412	1677	.	+	0	ID=MHFJDPFK_00002;inference=ab initio prediction:Prodigal:002006,similar to AA sequence:ISfinder:ISNha2;locus_tag=MHFJDPFK_00002;product=IS701 family transposase ISNha2
JH660633.1	Prodigal:002006	CDS	1872	2171	.	-	0	ID=MHFJDPFK_00003;Name=fixX;db_xref=COG:COG2440;gene=fixX;inference=ab initio prediction:Prodigal:002006,similar to AA sequence:UniProtKB:P68646;locus_tag=MHFJDPFK_00003;product=Ferredoxin-like protein FixX
JH660633.1	Prodigal:002006	CDS	2187	3494	.	-	0	ID=MHFJDPFK_00004;eC_number=1.5.5.1;db_xref=COG:COG0644;inference=ab initio prediction:Prodigal:002006,similar to AA sequence:UniProtKB:Q9HZP5;locus_tag=MHFJDPFK_00004;product=Electron transfer flavoprotein-ubiquinone oxidoreductase
JH660633.1	Prodigal:002006	CDS	3506	4615	.	-	0	ID=MHFJDPFK_00005;eC_number=1.3.1.108;Name=carE;db_xref=COG:COG2025;gene=carE;inference=ab initio prediction:Prodigal:002006,similar to AA sequence:UniProtKB:H6LGM8;locus_tag=MHFJDPFK_00005;product=Caffeyl-CoA reductase-Etf complex subunit CarE
JH660633.1	Prodigal:002006	CDS	4632	5483	.	-	0	ID=MHFJDPFK_00006;eC_number=1.3.1.108;Name=carD_1;db_xref=COG:COG2086;gene=carD_1;inference=ab initio prediction:Prodigal:002006,similar to AA sequence:UniProtKB:H6LGM7;locus_tag=MHFJDPFK_00006;product=Caffeyl-CoA reductase-Etf complex subunit CarD
JH660633.1	Prodigal:002006	CDS	5675	6058	.	-	0	ID=MHFJDPFK_00007;Name=nifW;gene=nifW;inference=ab initio prediction:Prodigal:002006,similar to AA sequence:UniProtKB:P14888;locus_tag=MHFJDPFK_00007;product=Nitrogenase-stabilizing/protective protein NifW
JH660633.1	Prodigal:002006	CDS	6055	6768	.	-	0	ID=MHFJDPFK_00008;eC_number=2.3.1.30;Name=cysE_1;db_xref=COG:COG1045;gene=cysE_1;inference=ab initio prediction:Prodigal:002006,similar to AA sequence:UniProtKB:Q06750;locus_tag=MHFJDPFK_00008;product=Serine acetyltransferase
JH660633.1	Prodigal:002006	CDS	6777	8009	.	-	0	ID=MHFJDPFK_00009;eC_number=2.3.3.19;Name=frbC;gene=frbC;inference=ab initio prediction:Prodigal:002006,similar to AA sequence:UniProtKB:Q0ZQ46;locus_tag=MHFJDPFK_00009;product=2-phosphonomethylmalate synthase
JH660633.1	Prodigal:002006	CDS	8041	8382	.	-	0	ID=MHFJDPFK_00010;eC_number=2.8.1.7;Name=iscS;gene=iscS;inference=ab initio prediction:Prodigal:002006,protein motif:HAMAP:MF_00331;locus_tag=MHFJDPFK_00010;product=Cysteine desulfurase IscS
JH660633.1	Prodigal:002006	CDS	8407	8727	.	-	0	ID=MHFJDPFK_00011;db_xref=COG:COG0316;inference=ab initio prediction:Prodigal:002006,similar to AA sequence:UniProtKB:O67709;locus_tag=MHFJDPFK_00011;product=Protein
JH660633.1	Prodigal:002006	CDS	9276	9530	.	+	0	ID=MHFJDPFK_00012;inference=ab initio prediction:Prodigal:002006;locus_tag=MHFJDPFK_00012;product=hypothetical protein
JH660633.1	Prodigal:002006	CDS	9656	9949	.	+	0	ID=MHFJDPFK_00013;inference=ab initio prediction:Prodigal:002006;locus_tag=MHFJDPFK_00013;product=hypothetical protein
JH660633.1	Prodigal:002006	CDS	10002	10181	.	+	0	ID=MHFJDPFK_00014;inference=ab initio prediction:Prodigal:002006;locus_tag=MHFJDPFK_00014;product=hypothetical protein
JH660633.1	Prodigal:002006	CDS	10174	10386	.	+	0	ID=MHFJDPFK_00015;inference=ab initio prediction:Prodigal:002006;locus_tag=MHFJDPFK_00015;product=hypothetical protein
JH660633.1	Prodigal:002006	CDS	10383	10652	.	+	0	ID=MHFJDPFK_00016;inference=ab initio prediction:Prodigal:002006;locus_tag=MHFJDPFK_00016;product=hypothetical protein
JH660633.1	Prodigal:002006	CDS	10768	11229	.	+	0	ID=MHFJDPFK_00017;inference=ab initio prediction:Prodigal:002006;locus_tag=MHFJDPFK_00017;product=hypothetical protein
JH660633.1	Prodigal:002006	CDS	11204	12643	.	-	0	ID=MHFJDPFK_00018;inference=ab initio prediction:Prodigal:002006;locus_tag=MHFJDPFK_00018;product=hypothetical protein
JH660633.1	Prodigal:002006	CDS	12983	13588	.	+	0	ID=MHFJDPFK_00019;db_xref=COG:COG3039;inference=ab initio prediction:Prodigal:002006,similar to AA sequence:ISfinder:ISRpa9;locus_tag=MHFJDPFK_00019;product=IS5 family transposase ISRpa9
JH660633.1	Prodigal:002006	CDS	13585	13803	.	+	0	ID=MHFJDPFK_00020;inference=ab initio prediction:Prodigal:002006;locus_tag=MHFJDPFK_00020;product=hypothetical protein
JH660633.1	Prodigal:002006	CDS	13989	15224	.	-	0	ID=MHFJDPFK_00021;inference=ab initio prediction:Prodigal:002006;locus_tag=MHFJDPFK_00021;product=hypothetical protein
JH660633.1	Prodigal:002006	CDS	15217	15855	.	-	0	ID=MHFJDPFK_00022;inference=ab initio prediction:Prodigal:002006;locus_tag=MHFJDPFK_00022;product=hypothetical protein
JH660633.1	Prodigal:002006	CDS	16372	17403	.	-	0	ID=MHFJDPFK_00023;inference=ab initio prediction:Prodigal:002006,similar to AA sequence:ISfinder:ISMex9;locus_tag=MHFJDPFK_00023;product=IS110 family transposase ISMex9
JH660633.1	Prodigal:002006	CDS	17459	17617	.	-	0	ID=MHFJDPFK_00024;inference=ab initio prediction:Prodigal:002006;locus_tag=MHFJDPFK_00024;product=hypothetical protein
JH660633.1	Prodigal:002006	CDS	17690	17830	.	+	0	ID=MHFJDPFK_00025;inference=ab initio prediction:Prodigal:002006;locus_tag=MHFJDPFK_00025;product=hypothetical protein
JH660633.1	Prodigal:002006	CDS	17820	18902	.	-	0	ID=MHFJDPFK_00026;inference=ab initio prediction:Prodigal:002006,similar to AA sequence:ISfinder:ISMch6;locus_tag=MHFJDPFK_00026;product=IS110 family transposase ISMch6
JH660633.1	Prodigal:002006	CDS	19316	21190	.	-	0	ID=MHFJDPFK_00027;inference=ab initio prediction:Prodigal:002006;locus_tag=MHFJDPFK_00027;product=hypothetical protein
JH660633.1	Prodigal:002006	CDS	21523	21846	.	+	0	ID=MHFJDPFK_00028;inference=ab initio prediction:Prodigal:002006;locus_tag=MHFJDPFK_00028;product=hypothetical protein
JH660633.1	Prodigal:002006	CDS	22313	22600	.	+	0	ID=MHFJDPFK_00029;inference=ab initio prediction:Prodigal:002006;locus_tag=MHFJDPFK_00029;product=hypothetical protein
JH660633.1	Prodigal:002006	CDS	22600	23805	.	+	0	ID=MHFJDPFK_00030;eC_number=3.4.24.-;db_xref=COG:COG0612;inference=ab initio prediction:Prodigal:002006,similar to AA sequence:UniProtKB:P9WHT5;locus_tag=MHFJDPFK_00030;product=putative zinc protease
JH660633.1	Prodigal:002006	CDS	23929	24522	.	-	0	ID=MHFJDPFK_00031;inference=ab initio prediction:Prodigal:002006;locus_tag=MHFJDPFK_00031;product=hypothetical protein
JH660633.1	Prodigal:002006	CDS	25084	25764	.	+	0	ID=MHFJDPFK_00032;db_xref=COG:COG3385;inference=ab initio prediction:Prodigal:002006,similar to AA sequence:ISfinder:ISPye60;locus_tag=MHFJDPFK_00032;product=IS4 family transposase ISPye60
JH660633.1	Prodigal:002006	CDS	25807	27213	.	+	0	ID=MHFJDPFK_00033;inference=ab initio prediction:Prodigal:002006,similar to AA sequence:ISfinder:ISRel26;locus_tag=MHFJDPFK_00033;product=ISNCY family transposase ISRel26
JH660633.1	Prodigal:002006	CDS	27234	27632	.	+	0	ID=MHFJDPFK_00034;db_xref=COG:COG3385;inference=ab initio prediction:Prodigal:002006,similar to AA sequence:ISfinder:ISPye60;locus_tag=MHFJDPFK_00034;product=IS4 family transposase ISPye60
JH660633.1	Prodigal:002006	CDS	27702	28073	.	+	0	ID=MHFJDPFK_00035;eC_number=1.-.-.-;Name=yodC;db_xref=COG:COG0778;gene=yodC;inference=ab initio prediction:Prodigal:002006,similar to AA sequence:UniProtKB:P81102;locus_tag=MHFJDPFK_00035;product=Putative NAD(P)H nitroreductase YodC
JH660633.1	Prodigal:002006	CDS	28077	28355	.	+	0	ID=MHFJDPFK_00036;eC_number=1.-.-.-;Name=mhqN;db_xref=COG:COG0778;gene=mhqN;inference=ab initio prediction:Prodigal:002006,similar to AA sequence:UniProtKB:P96692;locus_tag=MHFJDPFK_00036;product=Putative NAD(P)H nitroreductase MhqN
JH660633.1	Prodigal:002006	CDS	28390	28950	.	+	0	ID=MHFJDPFK_00037;inference=ab initio prediction:Prodigal:002006;locus_tag=MHFJDPFK_00037;product=hypothetical protein
JH660633.1	Prodigal:002006	CDS	28882	29868	.	-	0	ID=MHFJDPFK_00038;inference=ab initio prediction:Prodigal:002006,similar to AA sequence:ISfinder:ISBxe4;locus_tag=MHFJDPFK_00038;product=IS481 family transposase ISBxe4
JH660633.1	Prodigal:002006	CDS	30015	30299	.	-	0	ID=MHFJDPFK_00039;inference=ab initio prediction:Prodigal:002006;locus_tag=MHFJDPFK_00039;product=hypothetical protein
JH660633.1	Prodigal:002006	CDS	30588	30776	.	-	0	ID=MHFJDPFK_00040;inference=ab initio prediction:Prodigal:002006;locus_tag=MHFJDPFK_00040;product=hypothetical protein
JH660633.1	Prodigal:002006	CDS	30809	30916	.	+	0	ID=MHFJDPFK_00041;inference=ab initio prediction:Prodigal:002006;locus_tag=MHFJDPFK_00041;product=hypothetical protein
JH660633.1	Prodigal:002006	CDS	31048	31332	.	+	0	ID=MHFJDPFK_00042;inference=ab initio prediction:Prodigal:002006,similar to AA sequence:ISfinder:ISMno14;locus_tag=MHFJDPFK_00042;product=IS110 family transposase ISMno14
JH660633.1	Prodigal:002006	CDS	32134	33336	.	-	0	ID=MHFJDPFK_00043;eC_number=2.6.1.1;Name=aatB;db_xref=COG:COG0436;gene=aatB;inference=ab initio prediction:Prodigal:002006,similar to AA sequence:UniProtKB:P58350;locus_tag=MHFJDPFK_00043;product=Aspartate aminotransferase
JH660633.1	Prodigal:002006	CDS	33333	34925	.	-	0	ID=MHFJDPFK_00044;eC_number=1.2.1.26;inference=ab initio prediction:Prodigal:002006,similar to AA sequence:UniProtKB:Q08IC0;locus_tag=MHFJDPFK_00044;product=Alpha-ketoglutaric semialdehyde dehydrogenase 2
JH660633.1	Prodigal:002006	CDS	34976	36613	.	-	0	ID=MHFJDPFK_00045;eC_number=6.4.1.8;Name=apc4;db_xref=COG:COG0146;gene=apc4;inference=ab initio prediction:Prodigal:002006,similar to AA sequence:UniProtKB:Q5P5G5;locus_tag=MHFJDPFK_00045;product=Acetophenone carboxylase delta subunit
JH660633.1	Prodigal:002006	CDS	36628	38718	.	-	0	ID=MHFJDPFK_00046;eC_number=6.4.1.8;Name=apc3;db_xref=COG:COG0145;gene=apc3;inference=ab initio prediction:Prodigal:002006,similar to AA sequence:UniProtKB:Q5P5G4;locus_tag=MHFJDPFK_00046;product=Acetophenone carboxylase gamma subunit
JH660633.1	Prodigal:002006	CDS	38904	39698	.	-	0	ID=MHFJDPFK_00047;Name=fliY_1;db_xref=COG:COG0834;gene=fliY_1;inference=ab initio prediction:Prodigal:002006,similar to AA sequence:UniProtKB:P0AEM9;locus_tag=MHFJDPFK_00047;product=L-cystine-binding protein FliY
JH660633.1	Prodigal:002006	CDS	39787	40437	.	-	0	ID=MHFJDPFK_00048;Name=yecS_1;db_xref=COG:COG0765;gene=yecS_1;inference=ab initio prediction:Prodigal:002006,similar to AA sequence:UniProtKB:P0AFT2;locus_tag=MHFJDPFK_00048;product=L-cystine transport system permease protein YecS
JH660633.1	Prodigal:002006	CDS	40447	41115	.	-	0	ID=MHFJDPFK_00049;Name=yecS_2;db_xref=COG:COG0765;gene=yecS_2;inference=ab initio prediction:Prodigal:002006,similar to AA sequence:UniProtKB:P0AFT2;locus_tag=MHFJDPFK_00049;product=L-cystine transport system permease protein YecS
JH660633.1	Prodigal:002006	CDS	41157	41957	.	-	0	ID=MHFJDPFK_00050;Name=glnQ_1;gene=glnQ_1;inference=ab initio prediction:Prodigal:002006,similar to AA sequence:UniProtKB:P27675;locus_tag=MHFJDPFK_00050;product=Glutamine transport ATP-binding protein GlnQ
JH660633.1	Prodigal:002006	CDS	41954	42421	.	-	0	ID=MHFJDPFK_00051;inference=ab initio prediction:Prodigal:002006;locus_tag=MHFJDPFK_00051;product=hypothetical protein
JH660633.1	Prodigal:002006	CDS	42865	43605	.	+	0	ID=MHFJDPFK_00052;Name=lutR_1;db_xref=COG:COG2186;gene=lutR_1;inference=ab initio prediction:Prodigal:002006,similar to AA sequence:UniProtKB:O07007;locus_tag=MHFJDPFK_00052;product=HTH-type transcriptional regulator LutR
JH660633.1	Prodigal:002006	CDS	43653	44558	.	-	0	ID=MHFJDPFK_00053;eC_number=4.2.1.41;db_xref=COG:COG0329;inference=ab initio prediction:Prodigal:002006,similar to AA sequence:UniProtKB:Q8UB77;locus_tag=MHFJDPFK_00053;product=putative 5-dehydro-4-deoxyglucarate dehydratase
JH660633.1	Prodigal:002006	CDS	44634	45374	.	-	0	ID=MHFJDPFK_00054;Name=lutR_2;db_xref=COG:COG2186;gene=lutR_2;inference=ab initio prediction:Prodigal:002006,similar to AA sequence:UniProtKB:O07007;locus_tag=MHFJDPFK_00054;product=HTH-type transcriptional regulator LutR
JH660633.1	Prodigal:002006	CDS	46609	47355	.	+	0	ID=MHFJDPFK_00055;Name=lutR_3;db_xref=COG:COG2186;gene=lutR_3;inference=ab initio prediction:Prodigal:002006,similar to AA sequence:UniProtKB:O07007;locus_tag=MHFJDPFK_00055;product=HTH-type transcriptional regulator LutR
JH660633.1	Prodigal:002006	CDS	47545	48126	.	+	0	ID=MHFJDPFK_00056;inference=ab initio prediction:Prodigal:002006;locus_tag=MHFJDPFK_00056;product=hypothetical protein
JH660633.1	Prodigal:002006	CDS	48123	49403	.	+	0	ID=MHFJDPFK_00057;Name=siaM_1;db_xref=COG:COG1593;gene=siaM_1;inference=ab initio prediction:Prodigal:002006,similar to AA sequence:UniProtKB:Q9KR66;locus_tag=MHFJDPFK_00057;product=Sialic acid TRAP transporter large permease protein SiaM
JH660633.1	Prodigal:002006	CDS	49442	50440	.	+	0	ID=MHFJDPFK_00058;inference=ab initio prediction:Prodigal:002006;locus_tag=MHFJDPFK_00058;product=hypothetical protein
JH660633.1	Prodigal:002006	CDS	50502	51332	.	+	0	ID=MHFJDPFK_00059;eC_number=3.5.1.100;Name=ramA_1;gene=ramA_1;inference=ab initio prediction:Prodigal:002006,similar to AA sequence:UniProtKB:Q75SP7;locus_tag=MHFJDPFK_00059;product=(R)-stereoselective amidase
JH660633.1	Prodigal:002006	CDS	51344	52141	.	+	0	ID=MHFJDPFK_00060;eC_number=4.1.2.53;Name=rhmA;db_xref=COG:COG3836;gene=rhmA;inference=ab initio prediction:Prodigal:002006,similar to AA sequence:UniProtKB:P76469;locus_tag=MHFJDPFK_00060;product=2-keto-3-deoxy-L-rhamnonate aldolase
JH660633.1	Prodigal:002006	CDS	52138	52785	.	+	0	ID=MHFJDPFK_00061;eC_number=4.1.3.17;Name=ligK;db_xref=COG:COG0684;gene=ligK;inference=ab initio prediction:Prodigal:002006,similar to AA sequence:UniProtKB:G2IQQ8;locus_tag=MHFJDPFK_00061;product=4-carboxy-4-hydroxy-2-oxoadipate aldolase
JH660633.1	Prodigal:002006	CDS	53246	53524	.	+	0	ID=MHFJDPFK_00062;inference=ab initio prediction:Prodigal:002006;locus_tag=MHFJDPFK_00062;product=hypothetical protein
JH660633.1	Prodigal:002006	CDS	53830	54192	.	+	0	ID=MHFJDPFK_00063;Name=ihfA_1;gene=ihfA_1;inference=ab initio prediction:Prodigal:002006,protein motif:HAMAP:MF_00380;locus_tag=MHFJDPFK_00063;product=Integration host factor subunit alpha
JH660633.1	Prodigal:002006	CDS	54254	54427	.	+	0	ID=MHFJDPFK_00064;inference=ab initio prediction:Prodigal:002006;locus_tag=MHFJDPFK_00064;product=hypothetical protein
JH660633.1	Prodigal:002006	CDS	54433	54666	.	+	0	ID=MHFJDPFK_00065;inference=ab initio prediction:Prodigal:002006;locus_tag=MHFJDPFK_00065;product=hypothetical protein
JH660633.1	Prodigal:002006	CDS	54666	55013	.	+	0	ID=MHFJDPFK_00066;inference=ab initio prediction:Prodigal:002006;locus_tag=MHFJDPFK_00066;product=hypothetical protein
JH660633.1	Prodigal:002006	CDS	55010	55141	.	+	0	ID=MHFJDPFK_00067;inference=ab initio prediction:Prodigal:002006;locus_tag=MHFJDPFK_00067;product=hypothetical protein
JH660633.1	Prodigal:002006	CDS	55381	56058	.	+	0	ID=MHFJDPFK_00068;inference=ab initio prediction:Prodigal:002006;locus_tag=MHFJDPFK_00068;product=hypothetical protein
JH660633.1	Aragorn:001002	tRNA	56118	56193	.	+	.	ID=MHFJDPFK_00069;inference=COORDINATES:profile:Aragorn:001002;locus_tag=MHFJDPFK_00069;product=tRNA-Met(cat)
JH660633.1	Prodigal:002006	CDS	56270	56482	.	+	0	ID=MHFJDPFK_00070;inference=ab initio prediction:Prodigal:002006;locus_tag=MHFJDPFK_00070;product=hypothetical protein
JH660633.1	Prodigal:002006	CDS	56479	56742	.	+	0	ID=MHFJDPFK_00071;inference=ab initio prediction:Prodigal:002006;locus_tag=MHFJDPFK_00071;product=hypothetical protein
JH660633.1	Prodigal:002006	CDS	57019	57150	.	+	0	ID=MHFJDPFK_00072;inference=ab initio prediction:Prodigal:002006;locus_tag=MHFJDPFK_00072;product=hypothetical protein
JH660633.1	Prodigal:002006	CDS	57456	58331	.	-	0	ID=MHFJDPFK_00073;eC_number=2.4.2.19;Name=nadC;db_xref=COG:COG0157;gene=nadC;inference=ab initio prediction:Prodigal:002006,similar to AA sequence:UniProtKB:P39666;locus_tag=MHFJDPFK_00073;product=putative nicotinate-nucleotide pyrophosphorylase [carboxylating]
JH660633.1	Prodigal:002006	CDS	58328	59923	.	-	0	ID=MHFJDPFK_00074;eC_number=1.4.3.16;Name=nadB;db_xref=COG:COG0029;gene=nadB;inference=ab initio prediction:Prodigal:002006,similar to AA sequence:UniProtKB:Q8ZMX9;locus_tag=MHFJDPFK_00074;product=L-aspartate oxidase
JH660633.1	Prodigal:002006	CDS	59933	60925	.	-	0	ID=MHFJDPFK_00075;eC_number=2.5.1.72;Name=nadA;db_xref=COG:COG0379;gene=nadA;inference=ab initio prediction:Prodigal:002006,similar to AA sequence:UniProtKB:Q9X1X7;locus_tag=MHFJDPFK_00075;product=Quinolinate synthase A
JH660633.1	Prodigal:002006	CDS	61084	62070	.	-	0	ID=MHFJDPFK_00076;inference=ab initio prediction:Prodigal:002006;locus_tag=MHFJDPFK_00076;product=hypothetical protein
JH660633.1	Prodigal:002006	CDS	62557	63150	.	-	0	ID=MHFJDPFK_00077;inference=ab initio prediction:Prodigal:002006;locus_tag=MHFJDPFK_00077;product=hypothetical protein
JH660633.1	Prodigal:002006	CDS	63174	63617	.	-	0	ID=MHFJDPFK_00078;inference=ab initio prediction:Prodigal:002006;locus_tag=MHFJDPFK_00078;product=hypothetical protein
JH660633.1	Prodigal:002006	CDS	63820	64428	.	+	0	ID=MHFJDPFK_00079;eC_number=1.5.1.42;Name=sfnF_1;db_xref=COG:COG0431;gene=sfnF_1;inference=ab initio prediction:Prodigal:002006,similar to AA sequence:UniProtKB:Q3K9A2;locus_tag=MHFJDPFK_00079;product=NADH-dependent FMN reductase SfnF
JH660633.1	Prodigal:002006	CDS	64425	65231	.	+	0	ID=MHFJDPFK_00080;Name=ssuC_1;db_xref=COG:COG0600;gene=ssuC_1;inference=ab initio prediction:Prodigal:002006,similar to AA sequence:UniProtKB:P75851;locus_tag=MHFJDPFK_00080;product=Putative aliphatic sulfonates transport permease protein SsuC
JH660633.1	Prodigal:002006	CDS	65236	66087	.	+	0	ID=MHFJDPFK_00081;eC_number=3.6.3.-;Name=ssuB_1;db_xref=COG:COG1116;gene=ssuB_1;inference=ab initio prediction:Prodigal:002006,similar to AA sequence:UniProtKB:Q8NR42;locus_tag=MHFJDPFK_00081;product=Aliphatic sulfonates import ATP-binding protein SsuB
JH660633.1	Prodigal:002006	CDS	66103	67206	.	+	0	ID=MHFJDPFK_00082;eC_number=1.14.14.5;Name=ssuD_1;db_xref=COG:COG2141;gene=ssuD_1;inference=ab initio prediction:Prodigal:002006,similar to AA sequence:UniProtKB:P40402;locus_tag=MHFJDPFK_00082;product=Alkanesulfonate monooxygenase
JH660633.1	Prodigal:002006	CDS	67219	68178	.	+	0	ID=MHFJDPFK_00083;Name=ssuA_1;gene=ssuA_1;inference=ab initio prediction:Prodigal:002006,similar to AA sequence:UniProtKB:P75853;locus_tag=MHFJDPFK_00083;product=Putative aliphatic sulfonates-binding protein
JH660633.1	Prodigal:002006	CDS	68285	68809	.	+	0	ID=MHFJDPFK_00084;inference=ab initio prediction:Prodigal:002006;locus_tag=MHFJDPFK_00084;product=hypothetical protein
JH660633.1	Prodigal:002006	CDS	68916	69488	.	+	0	ID=MHFJDPFK_00085;inference=ab initio prediction:Prodigal:002006;locus_tag=MHFJDPFK_00085;product=hypothetical protein
JH660633.1	Prodigal:002006	CDS	69529	70938	.	+	0	ID=MHFJDPFK_00086;eC_number=1.14.13.131;Name=dmoA_1;gene=dmoA_1;inference=ab initio prediction:Prodigal:002006,similar to AA sequence:UniProtKB:E9JFX9;locus_tag=MHFJDPFK_00086;product=Dimethyl-sulfide monooxygenase
JH660633.1	Prodigal:002006	CDS	70983	71813	.	+	0	ID=MHFJDPFK_00087;Name=metQ_1;db_xref=COG:COG1464;gene=metQ_1;inference=ab initio prediction:Prodigal:002006,similar to AA sequence:UniProtKB:P28635;locus_tag=MHFJDPFK_00087;product=D-methionine-binding lipoprotein MetQ
JH660633.1	Prodigal:002006	CDS	72119	72808	.	+	0	ID=MHFJDPFK_00088;inference=ab initio prediction:Prodigal:002006;locus_tag=MHFJDPFK_00088;product=hypothetical protein
JH660633.1	Prodigal:002006	CDS	72825	73079	.	+	0	ID=MHFJDPFK_00089;inference=ab initio prediction:Prodigal:002006;locus_tag=MHFJDPFK_00089;product=hypothetical protein
JH660633.1	Prodigal:002006	CDS	73232	73666	.	+	0	ID=MHFJDPFK_00090;inference=ab initio prediction:Prodigal:002006;locus_tag=MHFJDPFK_00090;product=hypothetical protein
JH660633.1	Prodigal:002006	CDS	73615	73737	.	-	0	ID=MHFJDPFK_00091;inference=ab initio prediction:Prodigal:002006;locus_tag=MHFJDPFK_00091;product=hypothetical protein
JH660633.1	Prodigal:002006	CDS	73734	74144	.	-	0	ID=MHFJDPFK_00092;Name=xerD_1;db_xref=COG:COG4974;gene=xerD_1;inference=ab initio prediction:Prodigal:002006,similar to AA sequence:UniProtKB:O31206;locus_tag=MHFJDPFK_00092;product=Tyrosine recombinase XerD
JH660633.1	Prodigal:002006	CDS	74128	74535	.	-	0	ID=MHFJDPFK_00093;Name=xerD_2;gene=xerD_2;inference=ab initio prediction:Prodigal:002006,similar to AA sequence:UniProtKB:P0A0P0;locus_tag=MHFJDPFK_00093;product=Tyrosine recombinase XerD
JH660633.1	Prodigal:002006	CDS	74820	74990	.	+	0	ID=MHFJDPFK_00094;inference=ab initio prediction:Prodigal:002006;locus_tag=MHFJDPFK_00094;product=hypothetical protein
JH660633.1	Prodigal:002006	CDS	75430	76329	.	+	0	ID=MHFJDPFK_00095;inference=ab initio prediction:Prodigal:002006;locus_tag=MHFJDPFK_00095;product=hypothetical protein
JH660633.1	Prodigal:002006	CDS	76326	76583	.	+	0	ID=MHFJDPFK_00096;inference=ab initio prediction:Prodigal:002006;locus_tag=MHFJDPFK_00096;product=hypothetical protein
JH660633.1	Prodigal:002006	CDS	77240	77527	.	+	0	ID=MHFJDPFK_00097;inference=ab initio prediction:Prodigal:002006;locus_tag=MHFJDPFK_00097;product=hypothetical protein
JH660633.1	Prodigal:002006	CDS	77527	79005	.	+	0	ID=MHFJDPFK_00098;eC_number=4.3.99.3;Name=queE_1;gene=queE_1;inference=ab initio prediction:Prodigal:002006,protein motif:HAMAP:MF_00917;locus_tag=MHFJDPFK_00098;product=7-carboxy-7-deazaguanine synthase
JH660633.1	Prodigal:002006	CDS	79010	80185	.	+	0	ID=MHFJDPFK_00099;Name=moaA_1;gene=moaA_1;inference=ab initio prediction:Prodigal:002006,protein motif:HAMAP:MF_01225_B;locus_tag=MHFJDPFK_00099;product=GTP 3'%2C8-cyclase
JH660633.1	Prodigal:002006	CDS	80182	80976	.	+	0	ID=MHFJDPFK_00100;inference=ab initio prediction:Prodigal:002006;locus_tag=MHFJDPFK_00100;product=hypothetical protein
JH660633.1	Prodigal:002006	CDS	80990	82498	.	+	0	ID=MHFJDPFK_00101;inference=ab initio prediction:Prodigal:002006;locus_tag=MHFJDPFK_00101;product=hypothetical protein
JH660633.1	Prodigal:002006	CDS	82671	83522	.	+	0	ID=MHFJDPFK_00102;inference=ab initio prediction:Prodigal:002006;locus_tag=MHFJDPFK_00102;product=hypothetical protein
JH660633.1	Prodigal:002006	CDS	83509	84459	.	+	0	ID=MHFJDPFK_00103;inference=ab initio prediction:Prodigal:002006;locus_tag=MHFJDPFK_00103;product=hypothetical protein
JH660633.1	Prodigal:002006	CDS	84544	84708	.	-	0	ID=MHFJDPFK_00104;inference=ab initio prediction:Prodigal:002006;locus_tag=MHFJDPFK_00104;product=hypothetical protein
JH660633.1	Prodigal:002006	CDS	84874	86010	.	+	0	ID=MHFJDPFK_00105;inference=ab initio prediction:Prodigal:002006;locus_tag=MHFJDPFK_00105;product=hypothetical protein
JH660633.1	Prodigal:002006	CDS	86074	86421	.	+	0	ID=MHFJDPFK_00106;inference=ab initio prediction:Prodigal:002006;locus_tag=MHFJDPFK_00106;product=hypothetical protein
JH660633.1	Prodigal:002006	CDS	86266	86664	.	-	0	ID=MHFJDPFK_00107;inference=ab initio prediction:Prodigal:002006;locus_tag=MHFJDPFK_00107;product=hypothetical protein
JH660633.1	Prodigal:002006	CDS	86937	87431	.	+	0	ID=MHFJDPFK_00108;inference=ab initio prediction:Prodigal:002006;locus_tag=MHFJDPFK_00108;product=hypothetical protein
JH660633.1	Prodigal:002006	CDS	87883	88491	.	-	0	ID=MHFJDPFK_00109;inference=ab initio prediction:Prodigal:002006;locus_tag=MHFJDPFK_00109;product=hypothetical protein
JH660633.1	Prodigal:002006	CDS	89044	89319	.	+	0	ID=MHFJDPFK_00110;inference=ab initio prediction:Prodigal:002006;locus_tag=MHFJDPFK_00110;product=hypothetical protein
JH660633.1	Prodigal:002006	CDS	89321	89605	.	-	0	ID=MHFJDPFK_00111;inference=ab initio prediction:Prodigal:002006;locus_tag=MHFJDPFK_00111;product=hypothetical protein
JH660633.1	Prodigal:002006	CDS	89819	90031	.	+	0	ID=MHFJDPFK_00112;inference=ab initio prediction:Prodigal:002006;locus_tag=MHFJDPFK_00112;product=hypothetical protein
JH660633.1	Prodigal:002006	CDS	90062	90313	.	-	0	ID=MHFJDPFK_00113;inference=ab initio prediction:Prodigal:002006;locus_tag=MHFJDPFK_00113;product=hypothetical protein
JH660633.1	Prodigal:002006	CDS	90469	91623	.	-	0	ID=MHFJDPFK_00114;inference=ab initio prediction:Prodigal:002006;locus_tag=MHFJDPFK_00114;product=hypothetical protein
JH660633.1	Prodigal:002006	CDS	91800	92021	.	-	0	ID=MHFJDPFK_00115;inference=ab initio prediction:Prodigal:002006;locus_tag=MHFJDPFK_00115;product=hypothetical protein
JH660633.1	Prodigal:002006	CDS	92448	93158	.	-	0	ID=MHFJDPFK_00116;inference=ab initio prediction:Prodigal:002006,similar to AA sequence:ISfinder:ISRH1;locus_tag=MHFJDPFK_00116;product=IS6 family transposase ISRH1
JH660633.1	Prodigal:002006	CDS	93233	93718	.	+	0	ID=MHFJDPFK_00117;inference=ab initio prediction:Prodigal:002006;locus_tag=MHFJDPFK_00117;product=hypothetical protein
JH660633.1	Prodigal:002006	CDS	93715	94068	.	+	0	ID=MHFJDPFK_00118;inference=ab initio prediction:Prodigal:002006;locus_tag=MHFJDPFK_00118;product=hypothetical protein
JH660633.1	Prodigal:002006	CDS	94130	95692	.	+	0	ID=MHFJDPFK_00119;inference=ab initio prediction:Prodigal:002006,similar to AA sequence:ISfinder:ISAzs18;locus_tag=MHFJDPFK_00119;product=IS66 family transposase ISAzs18
JH660633.1	Prodigal:002006	CDS	95784	96215	.	+	0	ID=MHFJDPFK_00120;inference=ab initio prediction:Prodigal:002006;locus_tag=MHFJDPFK_00120;product=hypothetical protein
JH660633.1	Prodigal:002006	CDS	96537	98780	.	-	0	ID=MHFJDPFK_00121;inference=ab initio prediction:Prodigal:002006;locus_tag=MHFJDPFK_00121;product=hypothetical protein
JH660633.1	Prodigal:002006	CDS	99079	99501	.	+	0	ID=MHFJDPFK_00122;inference=ab initio prediction:Prodigal:002006;locus_tag=MHFJDPFK_00122;product=hypothetical protein
JH660633.1	Prodigal:002006	CDS	100032	100247	.	+	0	ID=MHFJDPFK_00123;inference=ab initio prediction:Prodigal:002006;locus_tag=MHFJDPFK_00123;product=hypothetical protein
JH660633.1	Prodigal:002006	CDS	100333	101799	.	+	0	ID=MHFJDPFK_00124;inference=ab initio prediction:Prodigal:002006;locus_tag=MHFJDPFK_00124;product=hypothetical protein
JH660633.1	Prodigal:002006	CDS	102139	102849	.	+	0	ID=MHFJDPFK_00125;inference=ab initio prediction:Prodigal:002006;locus_tag=MHFJDPFK_00125;product=hypothetical protein
JH660633.1	Prodigal:002006	CDS	103096	103572	.	-	0	ID=MHFJDPFK_00126;inference=ab initio prediction:Prodigal:002006,similar to AA sequence:ISfinder:ISEas1;locus_tag=MHFJDPFK_00126;product=IS6 family transposase ISEas1
JH660633.1	Prodigal:002006	CDS	103609	104868	.	-	0	ID=MHFJDPFK_00127;inference=ab initio prediction:Prodigal:002006;locus_tag=MHFJDPFK_00127;product=hypothetical protein
JH660633.1	Prodigal:002006	CDS	105385	105630	.	-	0	ID=MHFJDPFK_00128;inference=ab initio prediction:Prodigal:002006;locus_tag=MHFJDPFK_00128;product=hypothetical protein
JH660633.1	Prodigal:002006	CDS	105776	105982	.	+	0	ID=MHFJDPFK_00129;inference=ab initio prediction:Prodigal:002006;locus_tag=MHFJDPFK_00129;product=hypothetical protein
JH660633.1	Prodigal:002006	CDS	106204	107049	.	-	0	ID=MHFJDPFK_00130;inference=ab initio prediction:Prodigal:002006;locus_tag=MHFJDPFK_00130;product=hypothetical protein
JH660633.1	Prodigal:002006	CDS	107234	107833	.	-	0	ID=MHFJDPFK_00131;inference=ab initio prediction:Prodigal:002006;locus_tag=MHFJDPFK_00131;product=hypothetical protein
JH660633.1	Prodigal:002006	CDS	107830	108645	.	-	0	ID=MHFJDPFK_00132;eC_number=3.1.3.7;Name=cysQ_1;gene=cysQ_1;inference=ab initio prediction:Prodigal:002006,protein motif:HAMAP:MF_02095;locus_tag=MHFJDPFK_00132;product=3'(2')%2C5'-bisphosphate nucleotidase CysQ
JH660633.1	Prodigal:002006	CDS	108685	110043	.	-	0	ID=MHFJDPFK_00133;eC_number=3.1.4.53;Name=cpdA_1;gene=cpdA_1;inference=ab initio prediction:Prodigal:002006,protein motif:HAMAP:MF_00905;locus_tag=MHFJDPFK_00133;product=3'%2C5'-cyclic adenosine monophosphate phosphodiesterase CpdA
JH660633.1	Prodigal:002006	CDS	110173	111036	.	-	0	ID=MHFJDPFK_00134;eC_number=4.1.1.23;Name=pyrF_1;db_xref=COG:COG0284;gene=pyrF_1;inference=ab initio prediction:Prodigal:002006,similar to AA sequence:UniProtKB:P9WIU3;locus_tag=MHFJDPFK_00134;product=Orotidine 5'-phosphate decarboxylase
JH660633.1	Prodigal:002006	CDS	111143	112069	.	+	0	ID=MHFJDPFK_00135;Name=trpI;gene=trpI;inference=ab initio prediction:Prodigal:002006,similar to AA sequence:UniProtKB:P11720;locus_tag=MHFJDPFK_00135;product=HTH-type transcriptional regulator TrpI
JH660633.1	Prodigal:002006	CDS	112287	114836	.	+	0	ID=MHFJDPFK_00136;inference=ab initio prediction:Prodigal:002006;locus_tag=MHFJDPFK_00136;product=hypothetical protein
JH660633.1	Prodigal:002006	CDS	115151	115639	.	+	0	ID=MHFJDPFK_00137;Name=ibpA_1;db_xref=COG:COG0071;gene=ibpA_1;inference=ab initio prediction:Prodigal:002006,similar to AA sequence:UniProtKB:P0C054;locus_tag=MHFJDPFK_00137;product=Small heat shock protein IbpA
JH660633.1	Prodigal:002006	CDS	115715	115981	.	+	0	ID=MHFJDPFK_00138;inference=ab initio prediction:Prodigal:002006;locus_tag=MHFJDPFK_00138;product=hypothetical protein
JH660633.1	Prodigal:002006	CDS	116858	117970	.	-	0	ID=MHFJDPFK_00139;eC_number=1.-.-.-;Name=lodB;db_xref=COG:COG0644;gene=lodB;inference=ab initio prediction:Prodigal:002006,similar to AA sequence:UniProtKB:F2JXJ2;locus_tag=MHFJDPFK_00139;product=Putative FAD-dependent oxidoreductase LodB
JH660633.1	Prodigal:002006	CDS	117971	119956	.	-	0	ID=MHFJDPFK_00140;inference=ab initio prediction:Prodigal:002006;locus_tag=MHFJDPFK_00140;product=hypothetical protein
JH660633.1	Prodigal:002006	CDS	119980	120669	.	-	0	ID=MHFJDPFK_00141;inference=ab initio prediction:Prodigal:002006;locus_tag=MHFJDPFK_00141;product=hypothetical protein
JH660633.1	Prodigal:002006	CDS	120708	122099	.	-	0	ID=MHFJDPFK_00142;inference=ab initio prediction:Prodigal:002006;locus_tag=MHFJDPFK_00142;product=hypothetical protein
JH660633.1	Prodigal:002006	CDS	122158	124881	.	-	0	ID=MHFJDPFK_00143;inference=ab initio prediction:Prodigal:002006;locus_tag=MHFJDPFK_00143;product=hypothetical protein
JH660633.1	Prodigal:002006	CDS	125491	126477	.	-	0	ID=MHFJDPFK_00144;inference=ab initio prediction:Prodigal:002006;locus_tag=MHFJDPFK_00144;product=hypothetical protein
JH660633.1	Prodigal:002006	CDS	126602	128335	.	-	0	ID=MHFJDPFK_00145;inference=ab initio prediction:Prodigal:002006;locus_tag=MHFJDPFK_00145;product=hypothetical protein
JH660633.1	Prodigal:002006	CDS	128332	129675	.	-	0	ID=MHFJDPFK_00146;Name=moaA_2;gene=moaA_2;inference=ab initio prediction:Prodigal:002006,protein motif:HAMAP:MF_01225_B;locus_tag=MHFJDPFK_00146;product=GTP 3'%2C8-cyclase
JH660633.1	Prodigal:002006	CDS	129672	131276	.	-	0	ID=MHFJDPFK_00147;inference=ab initio prediction:Prodigal:002006;locus_tag=MHFJDPFK_00147;product=hypothetical protein
JH660633.1	Prodigal:002006	CDS	131948	132319	.	-	0	ID=MHFJDPFK_00148;inference=ab initio prediction:Prodigal:002006,similar to AA sequence:ISfinder:IS1312;locus_tag=MHFJDPFK_00148;product=IS3 family transposase IS1312
JH660633.1	Prodigal:002006	CDS	132710	135502	.	-	0	ID=MHFJDPFK_00149;inference=ab initio prediction:Prodigal:002006;locus_tag=MHFJDPFK_00149;product=hypothetical protein
JH660633.1	Prodigal:002006	CDS	135493	135822	.	-	0	ID=MHFJDPFK_00150;inference=ab initio prediction:Prodigal:002006;locus_tag=MHFJDPFK_00150;product=hypothetical protein
JH660633.1	Prodigal:002006	CDS	136644	137543	.	-	0	ID=MHFJDPFK_00151;inference=ab initio prediction:Prodigal:002006;locus_tag=MHFJDPFK_00151;product=hypothetical protein
JH660633.1	Prodigal:002006	CDS	137572	139413	.	-	0	ID=MHFJDPFK_00152;eC_number=1.1.99.1;Name=betA;gene=betA;inference=ab initio prediction:Prodigal:002006,similar to AA sequence:UniProtKB:P60337;locus_tag=MHFJDPFK_00152;product=Oxygen-dependent choline dehydrogenase
JH660633.1	Prodigal:002006	CDS	139443	141185	.	-	0	ID=MHFJDPFK_00153;inference=ab initio prediction:Prodigal:002006;locus_tag=MHFJDPFK_00153;product=hypothetical protein
JH660633.1	Prodigal:002006	CDS	141239	142378	.	-	0	ID=MHFJDPFK_00154;inference=ab initio prediction:Prodigal:002006;locus_tag=MHFJDPFK_00154;product=hypothetical protein
JH660633.1	Prodigal:002006	CDS	142961	143083	.	-	0	ID=MHFJDPFK_00155;inference=ab initio prediction:Prodigal:002006;locus_tag=MHFJDPFK_00155;product=hypothetical protein
JH660633.1	Prodigal:002006	CDS	144284	145249	.	+	0	ID=MHFJDPFK_00156;Name=fieF_1;db_xref=COG:COG0053;gene=fieF_1;inference=ab initio prediction:Prodigal:002006,similar to AA sequence:UniProtKB:P69380;locus_tag=MHFJDPFK_00156;product=Ferrous-iron efflux pump FieF
JH660633.1	Prodigal:002006	CDS	145272	145700	.	-	0	ID=MHFJDPFK_00157;eC_number=2.7.13.3;Name=rcsC_1;gene=rcsC_1;inference=ab initio prediction:Prodigal:002006,protein motif:HAMAP:MF_00979;locus_tag=MHFJDPFK_00157;product=Sensor histidine kinase RcsC
JH660633.1	Prodigal:002006	CDS	145914	146405	.	+	0	ID=MHFJDPFK_00158;inference=ab initio prediction:Prodigal:002006;locus_tag=MHFJDPFK_00158;product=hypothetical protein
JH660633.1	Prodigal:002006	CDS	146438	146629	.	+	0	ID=MHFJDPFK_00159;inference=ab initio prediction:Prodigal:002006;locus_tag=MHFJDPFK_00159;product=hypothetical protein
JH660633.1	Prodigal:002006	CDS	146764	148083	.	+	0	ID=MHFJDPFK_00160;db_xref=COG:COG2256;inference=ab initio prediction:Prodigal:002006,similar to AA sequence:UniProtKB:P9WQN1;locus_tag=MHFJDPFK_00160;product=putative AAA domain-containing protein
JH660633.1	Prodigal:002006	CDS	148211	148420	.	+	0	ID=MHFJDPFK_00161;Name=cspA_1;db_xref=COG:COG1278;gene=cspA_1;inference=ab initio prediction:Prodigal:002006,similar to AA sequence:UniProtKB:Q9Z3S6;locus_tag=MHFJDPFK_00161;product=Cold shock protein CspA
JH660633.1	Prodigal:002006	CDS	148515	148820	.	+	0	ID=MHFJDPFK_00162;inference=ab initio prediction:Prodigal:002006;locus_tag=MHFJDPFK_00162;product=hypothetical protein
JH660633.1	Prodigal:002006	CDS	148912	149139	.	+	0	ID=MHFJDPFK_00163;inference=ab initio prediction:Prodigal:002006;locus_tag=MHFJDPFK_00163;product=hypothetical protein
JH660633.1	Prodigal:002006	CDS	149260	150051	.	+	0	ID=MHFJDPFK_00164;inference=ab initio prediction:Prodigal:002006;locus_tag=MHFJDPFK_00164;product=hypothetical protein
JH660633.1	Prodigal:002006	CDS	150065	150538	.	-	0	ID=MHFJDPFK_00165;inference=ab initio prediction:Prodigal:002006;locus_tag=MHFJDPFK_00165;product=hypothetical protein
JH660633.1	Prodigal:002006	CDS	150920	151225	.	-	0	ID=MHFJDPFK_00166;Name=ihfA_2;db_xref=COG:COG0776;gene=ihfA_2;inference=ab initio prediction:Prodigal:002006,similar to AA sequence:UniProtKB:P30787;locus_tag=MHFJDPFK_00166;product=Integration host factor subunit alpha
JH660633.1	Prodigal:002006	CDS	151270	151455	.	-	0	ID=MHFJDPFK_00167;inference=ab initio prediction:Prodigal:002006;locus_tag=MHFJDPFK_00167;product=hypothetical protein
JH660633.1	Prodigal:002006	CDS	152015	152224	.	+	0	ID=MHFJDPFK_00168;inference=ab initio prediction:Prodigal:002006;locus_tag=MHFJDPFK_00168;product=hypothetical protein
JH660633.1	Prodigal:002006	CDS	152231	152437	.	-	0	ID=MHFJDPFK_00169;inference=ab initio prediction:Prodigal:002006;locus_tag=MHFJDPFK_00169;product=hypothetical protein
JH660633.1	Prodigal:002006	CDS	152742	153173	.	+	0	ID=MHFJDPFK_00170;inference=ab initio prediction:Prodigal:002006;locus_tag=MHFJDPFK_00170;product=hypothetical protein
JH660633.1	Prodigal:002006	CDS	153341	153553	.	-	0	ID=MHFJDPFK_00171;inference=ab initio prediction:Prodigal:002006;locus_tag=MHFJDPFK_00171;product=hypothetical protein
JH660633.1	Prodigal:002006	CDS	153739	154491	.	+	0	ID=MHFJDPFK_00172;inference=ab initio prediction:Prodigal:002006;locus_tag=MHFJDPFK_00172;product=hypothetical protein
JH660633.1	Prodigal:002006	CDS	154597	155064	.	-	0	ID=MHFJDPFK_00173;inference=ab initio prediction:Prodigal:002006;locus_tag=MHFJDPFK_00173;product=hypothetical protein
JH660633.1	Prodigal:002006	CDS	155541	156065	.	+	0	ID=MHFJDPFK_00174;eC_number=2.7.13.3;Name=rcsC_2;gene=rcsC_2;inference=ab initio prediction:Prodigal:002006,protein motif:HAMAP:MF_00979;locus_tag=MHFJDPFK_00174;product=Sensor histidine kinase RcsC
JH660633.1	Prodigal:002006	CDS	156121	156510	.	+	0	ID=MHFJDPFK_00175;Name=cpdR_1;gene=cpdR_1;inference=ab initio prediction:Prodigal:002006,similar to AA sequence:UniProtKB:Q2YIF7;locus_tag=MHFJDPFK_00175;product=Response regulator receiver protein CpdR
JH660633.1	Prodigal:002006	CDS	156676	156912	.	+	0	ID=MHFJDPFK_00176;inference=ab initio prediction:Prodigal:002006;locus_tag=MHFJDPFK_00176;product=hypothetical protein
JH660633.1	Prodigal:002006	CDS	157012	157260	.	+	0	ID=MHFJDPFK_00177;inference=ab initio prediction:Prodigal:002006;locus_tag=MHFJDPFK_00177;product=hypothetical protein
JH660633.1	Prodigal:002006	CDS	157491	157844	.	-	0	ID=MHFJDPFK_00178;eC_number=2.7.13.3;Name=rcsC_3;gene=rcsC_3;inference=ab initio prediction:Prodigal:002006,protein motif:HAMAP:MF_00979;locus_tag=MHFJDPFK_00178;product=Sensor histidine kinase RcsC
JH660633.1	Prodigal:002006	CDS	157955	158350	.	+	0	ID=MHFJDPFK_00179;inference=ab initio prediction:Prodigal:002006;locus_tag=MHFJDPFK_00179;product=hypothetical protein
JH660633.1	Prodigal:002006	CDS	158920	159189	.	+	0	ID=MHFJDPFK_00180;Name=noc_1;gene=noc_1;inference=ab initio prediction:Prodigal:002006,protein motif:HAMAP:MF_02015;locus_tag=MHFJDPFK_00180;product=Nucleoid occlusion protein
JH660633.1	Prodigal:002006	CDS	159193	160518	.	+	0	ID=MHFJDPFK_00181;inference=ab initio prediction:Prodigal:002006;locus_tag=MHFJDPFK_00181;product=hypothetical protein
JH660633.1	Prodigal:002006	CDS	160564	160968	.	+	0	ID=MHFJDPFK_00182;inference=ab initio prediction:Prodigal:002006;locus_tag=MHFJDPFK_00182;product=hypothetical protein
JH660633.1	Prodigal:002006	CDS	161066	162112	.	-	0	ID=MHFJDPFK_00183;inference=ab initio prediction:Prodigal:002006,similar to AA sequence:ISfinder:ISCARN25;locus_tag=MHFJDPFK_00183;product=IS630 family transposase ISCARN25
JH660633.1	Prodigal:002006	CDS	162340	162942	.	-	0	ID=MHFJDPFK_00184;inference=ab initio prediction:Prodigal:002006;locus_tag=MHFJDPFK_00184;product=hypothetical protein
JH660633.1	Prodigal:002006	CDS	163238	163804	.	-	0	ID=MHFJDPFK_00185;eC_number=2.7.13.3;Name=rcsC_4;gene=rcsC_4;inference=ab initio prediction:Prodigal:002006,protein motif:HAMAP:MF_00979;locus_tag=MHFJDPFK_00185;product=Sensor histidine kinase RcsC
JH660633.1	Prodigal:002006	CDS	164172	165434	.	-	0	ID=MHFJDPFK_00186;inference=ab initio prediction:Prodigal:002006,similar to AA sequence:ISfinder:IS1354;locus_tag=MHFJDPFK_00186;product=IS256 family transposase IS1354
JH660633.1	Prodigal:002006	CDS	165668	166006	.	+	0	ID=MHFJDPFK_00187;inference=ab initio prediction:Prodigal:002006;locus_tag=MHFJDPFK_00187;product=hypothetical protein
JH660633.1	Prodigal:002006	CDS	166154	166375	.	+	0	ID=MHFJDPFK_00188;inference=ab initio prediction:Prodigal:002006;locus_tag=MHFJDPFK_00188;product=hypothetical protein
JH660633.1	Prodigal:002006	CDS	166490	166774	.	+	0	ID=MHFJDPFK_00189;inference=ab initio prediction:Prodigal:002006;locus_tag=MHFJDPFK_00189;product=hypothetical protein
JH660633.1	Prodigal:002006	CDS	166910	167122	.	+	0	ID=MHFJDPFK_00190;inference=ab initio prediction:Prodigal:002006;locus_tag=MHFJDPFK_00190;product=hypothetical protein
JH660633.1	Prodigal:002006	CDS	167240	167743	.	-	0	ID=MHFJDPFK_00191;inference=ab initio prediction:Prodigal:002006;locus_tag=MHFJDPFK_00191;product=hypothetical protein
JH660633.1	Prodigal:002006	CDS	167959	168075	.	-	0	ID=MHFJDPFK_00192;inference=ab initio prediction:Prodigal:002006;locus_tag=MHFJDPFK_00192;product=hypothetical protein
JH660633.1	Prodigal:002006	CDS	168388	168642	.	-	0	ID=MHFJDPFK_00193;inference=ab initio prediction:Prodigal:002006;locus_tag=MHFJDPFK_00193;product=hypothetical protein
JH660633.1	Prodigal:002006	CDS	168639	169376	.	-	0	ID=MHFJDPFK_00194;inference=ab initio prediction:Prodigal:002006;locus_tag=MHFJDPFK_00194;product=hypothetical protein
JH660633.1	Prodigal:002006	CDS	169592	169762	.	-	0	ID=MHFJDPFK_00195;inference=ab initio prediction:Prodigal:002006;locus_tag=MHFJDPFK_00195;product=hypothetical protein
JH660633.1	Prodigal:002006	CDS	169817	170236	.	-	0	ID=MHFJDPFK_00196;inference=ab initio prediction:Prodigal:002006;locus_tag=MHFJDPFK_00196;product=hypothetical protein
JH660633.1	Prodigal:002006	CDS	170300	170536	.	-	0	ID=MHFJDPFK_00197;inference=ab initio prediction:Prodigal:002006;locus_tag=MHFJDPFK_00197;product=hypothetical protein
JH660633.1	Prodigal:002006	CDS	170705	171103	.	+	0	ID=MHFJDPFK_00198;inference=ab initio prediction:Prodigal:002006;locus_tag=MHFJDPFK_00198;product=hypothetical protein
JH660633.1	Prodigal:002006	CDS	171208	171426	.	+	0	ID=MHFJDPFK_00199;inference=ab initio prediction:Prodigal:002006;locus_tag=MHFJDPFK_00199;product=hypothetical protein
JH660633.1	Prodigal:002006	CDS	171460	171759	.	+	0	ID=MHFJDPFK_00200;inference=ab initio prediction:Prodigal:002006;locus_tag=MHFJDPFK_00200;product=hypothetical protein
JH660633.1	Prodigal:002006	CDS	171899	172087	.	-	0	ID=MHFJDPFK_00201;inference=ab initio prediction:Prodigal:002006;locus_tag=MHFJDPFK_00201;product=hypothetical protein
JH660633.1	Prodigal:002006	CDS	172123	172572	.	-	0	ID=MHFJDPFK_00202;inference=ab initio prediction:Prodigal:002006;locus_tag=MHFJDPFK_00202;product=hypothetical protein
JH660633.1	Prodigal:002006	CDS	172721	172954	.	-	0	ID=MHFJDPFK_00203;inference=ab initio prediction:Prodigal:002006;locus_tag=MHFJDPFK_00203;product=hypothetical protein
JH660633.1	Prodigal:002006	CDS	173384	173728	.	+	0	ID=MHFJDPFK_00204;inference=ab initio prediction:Prodigal:002006;locus_tag=MHFJDPFK_00204;product=hypothetical protein
JH660633.1	Prodigal:002006	CDS	173640	174350	.	-	0	ID=MHFJDPFK_00205;inference=ab initio prediction:Prodigal:002006,similar to AA sequence:ISfinder:ISBj7;locus_tag=MHFJDPFK_00205;product=IS6 family transposase ISBj7
JH660633.1	Prodigal:002006	CDS	174537	174791	.	-	0	ID=MHFJDPFK_00206;inference=ab initio prediction:Prodigal:002006;locus_tag=MHFJDPFK_00206;product=hypothetical protein
JH660633.1	Prodigal:002006	CDS	175270	175746	.	+	0	ID=MHFJDPFK_00207;inference=ab initio prediction:Prodigal:002006,similar to AA sequence:ISfinder:IS6100;locus_tag=MHFJDPFK_00207;product=IS6 family transposase IS6100
JH660633.1	Prodigal:002006	CDS	175966	176346	.	-	0	ID=MHFJDPFK_00208;inference=ab initio prediction:Prodigal:002006;locus_tag=MHFJDPFK_00208;product=hypothetical protein
JH660633.1	Prodigal:002006	CDS	176621	176899	.	-	0	ID=MHFJDPFK_00209;inference=ab initio prediction:Prodigal:002006;locus_tag=MHFJDPFK_00209;product=hypothetical protein
JH660633.1	Prodigal:002006	CDS	176860	177780	.	-	0	ID=MHFJDPFK_00210;Name=fdhD_1;gene=fdhD_1;inference=ab initio prediction:Prodigal:002006,protein motif:HAMAP:MF_00187;locus_tag=MHFJDPFK_00210;product=Sulfur carrier protein FdhD
JH660633.1	Prodigal:002006	CDS	177725	180568	.	-	0	ID=MHFJDPFK_00211;eC_number=1.17.1.9;inference=ab initio prediction:Prodigal:002006,similar to AA sequence:UniProtKB:Q99RW4;locus_tag=MHFJDPFK_00211;product=Putative formate dehydrogenase
JH660633.1	Prodigal:002006	CDS	180581	182137	.	-	0	ID=MHFJDPFK_00212;eC_number=7.-.-.-;Name=rsxC;gene=rsxC;inference=ab initio prediction:Prodigal:002006,protein motif:HAMAP:MF_00461;locus_tag=MHFJDPFK_00212;product=Ion-translocating oxidoreductase complex subunit C
JH660633.1	Prodigal:002006	CDS	182134	182610	.	-	0	ID=MHFJDPFK_00213;eC_number=1.12.1.3;Name=hndA;db_xref=COG:COG1905;gene=hndA;inference=ab initio prediction:Prodigal:002006,similar to AA sequence:UniProtKB:Q46505;locus_tag=MHFJDPFK_00213;product=NADP-reducing hydrogenase subunit HndA
JH660633.1	Prodigal:002006	CDS	182756	183340	.	-	0	ID=MHFJDPFK_00214;eC_number=4.4.1.22;Name=gfa;db_xref=COG:COG3791;gene=gfa;inference=ab initio prediction:Prodigal:002006,similar to AA sequence:UniProtKB:Q51669;locus_tag=MHFJDPFK_00214;product=Glutathione-dependent formaldehyde-activating enzyme
JH660633.1	Prodigal:002006	CDS	183519	184631	.	-	0	ID=MHFJDPFK_00215;eC_number=1.1.1.284;Name=flhA_1;db_xref=COG:COG1062;gene=flhA_1;inference=ab initio prediction:Prodigal:002006,similar to AA sequence:UniProtKB:P45382;locus_tag=MHFJDPFK_00215;product=S-(hydroxymethyl)glutathione dehydrogenase
JH660633.1	Prodigal:002006	CDS	184769	185131	.	-	0	ID=MHFJDPFK_00216;inference=ab initio prediction:Prodigal:002006;locus_tag=MHFJDPFK_00216;product=hypothetical protein
JH660633.1	Prodigal:002006	CDS	185246	185455	.	-	0	ID=MHFJDPFK_00217;inference=ab initio prediction:Prodigal:002006;locus_tag=MHFJDPFK_00217;product=hypothetical protein
JH660633.1	Prodigal:002006	CDS	185595	186335	.	-	0	ID=MHFJDPFK_00218;eC_number=3.6.3.-;Name=ssuB_2;db_xref=COG:COG1116;gene=ssuB_2;inference=ab initio prediction:Prodigal:002006,similar to AA sequence:UniProtKB:P97027;locus_tag=MHFJDPFK_00218;product=Aliphatic sulfonates import ATP-binding protein SsuB
JH660633.1	Prodigal:002006	CDS	186323	187087	.	-	0	ID=MHFJDPFK_00219;Name=ssuC_2;db_xref=COG:COG0600;gene=ssuC_2;inference=ab initio prediction:Prodigal:002006,similar to AA sequence:UniProtKB:P40401;locus_tag=MHFJDPFK_00219;product=Putative aliphatic sulfonates transport permease protein SsuC
JH660633.1	Prodigal:002006	CDS	187089	188036	.	-	0	ID=MHFJDPFK_00220;inference=ab initio prediction:Prodigal:002006;locus_tag=MHFJDPFK_00220;product=hypothetical protein
JH660633.1	Prodigal:002006	CDS	188265	189086	.	+	0	ID=MHFJDPFK_00221;Name=yadG_1;db_xref=COG:COG1131;gene=yadG_1;inference=ab initio prediction:Prodigal:002006,similar to AA sequence:UniProtKB:P36879;locus_tag=MHFJDPFK_00221;product=putative ABC transporter ATP-binding protein YadG
JH660633.1	Prodigal:002006	CDS	189083	189925	.	+	0	ID=MHFJDPFK_00222;inference=ab initio prediction:Prodigal:002006;locus_tag=MHFJDPFK_00222;product=hypothetical protein
JH660633.1	Prodigal:002006	CDS	189941	190540	.	+	0	ID=MHFJDPFK_00223;inference=ab initio prediction:Prodigal:002006;locus_tag=MHFJDPFK_00223;product=hypothetical protein
JH660633.1	Prodigal:002006	CDS	190682	191536	.	-	0	ID=MHFJDPFK_00224;inference=ab initio prediction:Prodigal:002006;locus_tag=MHFJDPFK_00224;product=hypothetical protein
JH660633.1	Prodigal:002006	CDS	191505	192032	.	-	0	ID=MHFJDPFK_00225;inference=ab initio prediction:Prodigal:002006;locus_tag=MHFJDPFK_00225;product=hypothetical protein
JH660633.1	Prodigal:002006	CDS	192147	194021	.	-	0	ID=MHFJDPFK_00226;eC_number=1.1.2.7;Name=moxF_1;db_xref=COG:COG4993;gene=moxF_1;inference=ab initio prediction:Prodigal:002006,similar to AA sequence:UniProtKB:P12293;locus_tag=MHFJDPFK_00226;product=Methanol dehydrogenase [cytochrome c] subunit 1
JH660633.1	Prodigal:002006	CDS	194336	194815	.	-	0	ID=MHFJDPFK_00227;inference=ab initio prediction:Prodigal:002006;locus_tag=MHFJDPFK_00227;product=hypothetical protein
JH660633.1	Prodigal:002006	CDS	194900	195889	.	-	0	ID=MHFJDPFK_00228;eC_number=4.2.99.-;Name=vgb;gene=vgb;inference=ab initio prediction:Prodigal:002006,protein motif:HAMAP:MF_01282;locus_tag=MHFJDPFK_00228;product=Virginiamycin B lyase
JH660633.1	Prodigal:002006	CDS	195909	197138	.	-	0	ID=MHFJDPFK_00229;inference=ab initio prediction:Prodigal:002006;locus_tag=MHFJDPFK_00229;product=hypothetical protein
JH660633.1	Prodigal:002006	CDS	197929	198249	.	-	0	ID=MHFJDPFK_00230;inference=ab initio prediction:Prodigal:002006;locus_tag=MHFJDPFK_00230;product=hypothetical protein
JH660633.1	Prodigal:002006	CDS	198598	198735	.	+	0	ID=MHFJDPFK_00231;inference=ab initio prediction:Prodigal:002006;locus_tag=MHFJDPFK_00231;product=hypothetical protein
JH660633.1	Prodigal:002006	CDS	198841	199809	.	+	0	ID=MHFJDPFK_00232;db_xref=COG:COG3039;inference=ab initio prediction:Prodigal:002006,similar to AA sequence:ISfinder:ISRm33;locus_tag=MHFJDPFK_00232;product=IS5 family transposase ISRm33
JH660633.1	Prodigal:002006	CDS	200019	200816	.	-	0	ID=MHFJDPFK_00233;eC_number=1.1.1.47;Name=gdhI;db_xref=COG:COG1028;gene=gdhI;inference=ab initio prediction:Prodigal:002006,similar to AA sequence:UniProtKB:P39482;locus_tag=MHFJDPFK_00233;product=Glucose 1-dehydrogenase 1
JH660633.1	Prodigal:002006	CDS	200953	201426	.	-	0	ID=MHFJDPFK_00234;inference=ab initio prediction:Prodigal:002006;locus_tag=MHFJDPFK_00234;product=hypothetical protein
JH660633.1	Prodigal:002006	CDS	201366	202091	.	-	0	ID=MHFJDPFK_00235;inference=ab initio prediction:Prodigal:002006;locus_tag=MHFJDPFK_00235;product=hypothetical protein
JH660633.1	Prodigal:002006	CDS	202498	202728	.	+	0	ID=MHFJDPFK_00236;inference=ab initio prediction:Prodigal:002006;locus_tag=MHFJDPFK_00236;product=hypothetical protein
JH660633.1	Prodigal:002006	CDS	202725	203156	.	+	0	ID=MHFJDPFK_00237;eC_number=3.1.-.-;Name=vapC_1;gene=vapC_1;inference=ab initio prediction:Prodigal:002006,protein motif:HAMAP:MF_00265;locus_tag=MHFJDPFK_00237;product=tRNA(fMet)-specific endonuclease VapC
JH660633.1	Prodigal:002006	CDS	203123	204139	.	+	0	ID=MHFJDPFK_00238;inference=ab initio prediction:Prodigal:002006;locus_tag=MHFJDPFK_00238;product=hypothetical protein
JH660633.1	Prodigal:002006	CDS	204744	205451	.	-	0	ID=MHFJDPFK_00239;inference=ab initio prediction:Prodigal:002006;locus_tag=MHFJDPFK_00239;product=hypothetical protein
JH660633.1	Prodigal:002006	CDS	206953	208161	.	+	0	ID=MHFJDPFK_00240;inference=ab initio prediction:Prodigal:002006;locus_tag=MHFJDPFK_00240;product=hypothetical protein
JH660633.1	Prodigal:002006	CDS	208161	209309	.	+	0	ID=MHFJDPFK_00241;Name=noc_2;gene=noc_2;inference=ab initio prediction:Prodigal:002006,protein motif:HAMAP:MF_02015;locus_tag=MHFJDPFK_00241;product=Nucleoid occlusion protein
JH660633.1	Prodigal:002006	CDS	209879	210889	.	+	0	ID=MHFJDPFK_00242;inference=ab initio prediction:Prodigal:002006;locus_tag=MHFJDPFK_00242;product=hypothetical protein
JH660633.1	Prodigal:002006	CDS	211007	211525	.	+	0	ID=MHFJDPFK_00243;inference=ab initio prediction:Prodigal:002006;locus_tag=MHFJDPFK_00243;product=hypothetical protein
JH660633.1	Prodigal:002006	CDS	211703	212071	.	+	0	ID=MHFJDPFK_00244;db_xref=COG:COG3039;inference=ab initio prediction:Prodigal:002006,similar to AA sequence:ISfinder:ISAzs9;locus_tag=MHFJDPFK_00244;product=IS5 family transposase ISAzs9
JH660633.1	Prodigal:002006	CDS	212068	212454	.	+	0	ID=MHFJDPFK_00245;db_xref=COG:COG3039;inference=ab initio prediction:Prodigal:002006,similar to AA sequence:ISfinder:ISAzs9;locus_tag=MHFJDPFK_00245;product=IS5 family transposase ISAzs9
JH660633.1	Prodigal:002006	CDS	212421	213314	.	-	0	ID=MHFJDPFK_00246;inference=ab initio prediction:Prodigal:002006;locus_tag=MHFJDPFK_00246;product=hypothetical protein
JH660633.1	Prodigal:002006	CDS	214120	214704	.	+	0	ID=MHFJDPFK_00247;inference=ab initio prediction:Prodigal:002006;locus_tag=MHFJDPFK_00247;product=hypothetical protein
JH660633.1	Prodigal:002006	CDS	214741	215466	.	-	0	ID=MHFJDPFK_00248;inference=ab initio prediction:Prodigal:002006,similar to AA sequence:ISfinder:ISBj7;locus_tag=MHFJDPFK_00248;product=IS6 family transposase ISBj7
JH660633.1	Prodigal:002006	CDS	216335	216475	.	+	0	ID=MHFJDPFK_00249;inference=ab initio prediction:Prodigal:002006;locus_tag=MHFJDPFK_00249;product=hypothetical protein
JH660633.1	Prodigal:002006	CDS	216486	217244	.	+	0	ID=MHFJDPFK_00250;inference=ab initio prediction:Prodigal:002006;locus_tag=MHFJDPFK_00250;product=hypothetical protein
JH660633.1	Prodigal:002006	CDS	218219	218491	.	-	0	ID=MHFJDPFK_00251;inference=ab initio prediction:Prodigal:002006;locus_tag=MHFJDPFK_00251;product=hypothetical protein
JH660633.1	Prodigal:002006	CDS	218962	221772	.	+	0	ID=MHFJDPFK_00252;inference=ab initio prediction:Prodigal:002006;locus_tag=MHFJDPFK_00252;product=hypothetical protein
JH660633.1	Prodigal:002006	CDS	221912	222022	.	+	0	ID=MHFJDPFK_00253;inference=ab initio prediction:Prodigal:002006;locus_tag=MHFJDPFK_00253;product=hypothetical protein
JH660633.1	Prodigal:002006	CDS	222164	222718	.	+	0	ID=MHFJDPFK_00254;inference=ab initio prediction:Prodigal:002006;locus_tag=MHFJDPFK_00254;product=hypothetical protein
JH660633.1	Prodigal:002006	CDS	222855	223475	.	-	0	ID=MHFJDPFK_00255;Name=rhtC;db_xref=COG:COG1280;gene=rhtC;inference=ab initio prediction:Prodigal:002006,similar to AA sequence:UniProtKB:P0AG38;locus_tag=MHFJDPFK_00255;product=Threonine efflux protein
JH660633.1	Prodigal:002006	CDS	223494	224861	.	-	0	ID=MHFJDPFK_00256;Name=ptsJ_1;db_xref=COG:COG1167;gene=ptsJ_1;inference=ab initio prediction:Prodigal:002006,similar to AA sequence:UniProtKB:P40193;locus_tag=MHFJDPFK_00256;product=Vitamin B6 salvage pathway transcriptional repressor PtsJ
JH660633.1	Prodigal:002006	CDS	225062	226207	.	+	0	ID=MHFJDPFK_00257;eC_number=2.6.1.37;Name=phnW;db_xref=COG:COG0075;gene=phnW;inference=ab initio prediction:Prodigal:002006,similar to AA sequence:UniProtKB:Q9I434;locus_tag=MHFJDPFK_00257;product=2-aminoethylphosphonate--pyruvate transaminase
JH660633.1	Prodigal:002006	CDS	226191	227525	.	+	0	ID=MHFJDPFK_00258;eC_number=2.5.1.-;db_xref=COG:COG2873;inference=ab initio prediction:Prodigal:002006,similar to AA sequence:UniProtKB:Q9WZY4;locus_tag=MHFJDPFK_00258;product=O-acetyl-L-homoserine sulfhydrylase
JH660633.1	Prodigal:002006	CDS	227555	228619	.	+	0	ID=MHFJDPFK_00259;inference=ab initio prediction:Prodigal:002006;locus_tag=MHFJDPFK_00259;product=hypothetical protein
JH660633.1	Prodigal:002006	CDS	228628	229428	.	+	0	ID=MHFJDPFK_00260;eC_number=3.5.1.94;Name=puuD_1;db_xref=COG:COG2071;gene=puuD_1;inference=ab initio prediction:Prodigal:002006,similar to AA sequence:UniProtKB:P76038;locus_tag=MHFJDPFK_00260;product=Gamma-glutamyl-gamma-aminobutyrate hydrolase PuuD
JH660633.1	Prodigal:002006	CDS	229816	230109	.	+	0	ID=MHFJDPFK_00261;inference=ab initio prediction:Prodigal:002006;locus_tag=MHFJDPFK_00261;product=hypothetical protein
JH660633.1	Prodigal:002006	CDS	230055	230609	.	-	0	ID=MHFJDPFK_00262;inference=ab initio prediction:Prodigal:002006,similar to AA sequence:ISfinder:ISMno21;locus_tag=MHFJDPFK_00262;product=IS630 family transposase ISMno21
JH660633.1	Prodigal:002006	CDS	230698	231753	.	+	0	ID=MHFJDPFK_00263;inference=ab initio prediction:Prodigal:002006,similar to AA sequence:ISfinder:ISBj4;locus_tag=MHFJDPFK_00263;product=IS110 family transposase ISBj4
JH660633.1	Prodigal:002006	CDS	231899	232513	.	-	0	ID=MHFJDPFK_00264;inference=ab initio prediction:Prodigal:002006;locus_tag=MHFJDPFK_00264;product=hypothetical protein
JH660633.1	Prodigal:002006	CDS	232728	233216	.	-	0	ID=MHFJDPFK_00265;inference=ab initio prediction:Prodigal:002006,similar to AA sequence:ISfinder:ISAzs25;locus_tag=MHFJDPFK_00265;product=IS1380 family transposase ISAzs25
JH660634.1	Prodigal:002006	CDS	51	938	.	-	0	ID=MHFJDPFK_00266;inference=ab initio prediction:Prodigal:002006;locus_tag=MHFJDPFK_00266;product=hypothetical protein
JH660634.1	Prodigal:002006	CDS	889	1524	.	-	0	ID=MHFJDPFK_00267;inference=ab initio prediction:Prodigal:002006;locus_tag=MHFJDPFK_00267;product=hypothetical protein
JH660634.1	Prodigal:002006	CDS	1614	2504	.	-	0	ID=MHFJDPFK_00268;inference=ab initio prediction:Prodigal:002006;locus_tag=MHFJDPFK_00268;product=hypothetical protein
JH660634.1	Prodigal:002006	CDS	2621	2890	.	+	0	ID=MHFJDPFK_00269;inference=ab initio prediction:Prodigal:002006;locus_tag=MHFJDPFK_00269;product=hypothetical protein
JH660634.1	Prodigal:002006	CDS	2821	3261	.	-	0	ID=MHFJDPFK_00270;db_xref=COG:COG3039;inference=ab initio prediction:Prodigal:002006,similar to AA sequence:ISfinder:ISAli12A;locus_tag=MHFJDPFK_00270;product=IS5 family transposase ISAli12A
JH660634.1	Prodigal:002006	CDS	3236	3574	.	-	0	ID=MHFJDPFK_00271;db_xref=COG:COG3039;inference=ab initio prediction:Prodigal:002006,similar to AA sequence:ISfinder:ISRel13;locus_tag=MHFJDPFK_00271;product=IS5 family transposase ISRel13
JH660634.1	Prodigal:002006	CDS	3838	3948	.	+	0	ID=MHFJDPFK_00272;inference=ab initio prediction:Prodigal:002006;locus_tag=MHFJDPFK_00272;product=hypothetical protein
JH660634.1	Prodigal:002006	CDS	4104	4322	.	+	0	ID=MHFJDPFK_00273;inference=ab initio prediction:Prodigal:002006;locus_tag=MHFJDPFK_00273;product=hypothetical protein
JH660634.1	Prodigal:002006	CDS	4385	5329	.	+	0	ID=MHFJDPFK_00274;inference=ab initio prediction:Prodigal:002006;locus_tag=MHFJDPFK_00274;product=hypothetical protein
JH660634.1	Prodigal:002006	CDS	5508	5840	.	+	0	ID=MHFJDPFK_00275;inference=ab initio prediction:Prodigal:002006;locus_tag=MHFJDPFK_00275;product=hypothetical protein
JH660634.1	Prodigal:002006	CDS	5899	8010	.	+	0	ID=MHFJDPFK_00276;Name=mxiA;db_xref=COG:COG4789;gene=mxiA;inference=ab initio prediction:Prodigal:002006,similar to AA sequence:UniProtKB:P0A1I5;locus_tag=MHFJDPFK_00276;product=Protein MxiA
JH660634.1	Prodigal:002006	CDS	8804	9094	.	+	0	ID=MHFJDPFK_00277;inference=ab initio prediction:Prodigal:002006,similar to AA sequence:ISfinder:ISMra4;locus_tag=MHFJDPFK_00277;product=IS3 family transposase ISMra4
JH660634.1	Prodigal:002006	CDS	9225	10148	.	+	0	ID=MHFJDPFK_00278;inference=ab initio prediction:Prodigal:002006;locus_tag=MHFJDPFK_00278;product=hypothetical protein
JH660634.1	Prodigal:002006	CDS	10099	10740	.	+	0	ID=MHFJDPFK_00279;inference=ab initio prediction:Prodigal:002006,similar to AA sequence:ISfinder:ISMch6;locus_tag=MHFJDPFK_00279;product=IS110 family transposase ISMch6
JH660634.1	Prodigal:002006	CDS	11118	11501	.	+	0	ID=MHFJDPFK_00280;inference=ab initio prediction:Prodigal:002006;locus_tag=MHFJDPFK_00280;product=hypothetical protein
JH660634.1	Prodigal:002006	CDS	12272	12472	.	+	0	ID=MHFJDPFK_00281;inference=ab initio prediction:Prodigal:002006;locus_tag=MHFJDPFK_00281;product=hypothetical protein
JH660634.1	Prodigal:002006	CDS	12451	13488	.	-	0	ID=MHFJDPFK_00282;Name=yscU;gene=yscU;inference=ab initio prediction:Prodigal:002006,similar to AA sequence:UniProtKB:P69987;locus_tag=MHFJDPFK_00282;product=Yop proteins translocation protein U
JH660634.1	Prodigal:002006	CDS	13485	14303	.	-	0	ID=MHFJDPFK_00283;inference=ab initio prediction:Prodigal:002006;locus_tag=MHFJDPFK_00283;product=hypothetical protein
JH660634.1	Prodigal:002006	CDS	14300	14545	.	-	0	ID=MHFJDPFK_00284;inference=ab initio prediction:Prodigal:002006;locus_tag=MHFJDPFK_00284;product=hypothetical protein
JH660634.1	Prodigal:002006	CDS	14590	15255	.	-	0	ID=MHFJDPFK_00285;Name=spaP;db_xref=COG:COG4790;gene=spaP;inference=ab initio prediction:Prodigal:002006,similar to AA sequence:UniProtKB:P0A1L3;locus_tag=MHFJDPFK_00285;product=Surface presentation of antigens protein SpaP
JH660634.1	Prodigal:002006	CDS	15248	16309	.	-	0	ID=MHFJDPFK_00286;inference=ab initio prediction:Prodigal:002006;locus_tag=MHFJDPFK_00286;product=hypothetical protein
JH660634.1	Prodigal:002006	CDS	16363	16890	.	-	0	ID=MHFJDPFK_00287;inference=ab initio prediction:Prodigal:002006;locus_tag=MHFJDPFK_00287;product=hypothetical protein
JH660634.1	Prodigal:002006	CDS	16866	18227	.	-	0	ID=MHFJDPFK_00288;eC_number=7.1.2.2;Name=yscN;gene=yscN;inference=ab initio prediction:Prodigal:002006,similar to AA sequence:UniProtKB:P40290;locus_tag=MHFJDPFK_00288;product=putative ATP synthase YscN
JH660634.1	Prodigal:002006	CDS	18221	18844	.	-	0	ID=MHFJDPFK_00289;inference=ab initio prediction:Prodigal:002006;locus_tag=MHFJDPFK_00289;product=hypothetical protein
JH660634.1	Prodigal:002006	CDS	19081	19386	.	+	0	ID=MHFJDPFK_00290;inference=ab initio prediction:Prodigal:002006;locus_tag=MHFJDPFK_00290;product=hypothetical protein
JH660634.1	Prodigal:002006	CDS	19482	20351	.	-	0	ID=MHFJDPFK_00291;Name=nolT;gene=nolT;inference=ab initio prediction:Prodigal:002006,similar to AA sequence:UniProtKB:P33209;locus_tag=MHFJDPFK_00291;product=Nodulation protein NolT
JH660634.1	Prodigal:002006	CDS	20361	20855	.	-	0	ID=MHFJDPFK_00292;Name=nolB;gene=nolB;inference=ab initio prediction:Prodigal:002006,similar to AA sequence:UniProtKB:P55713;locus_tag=MHFJDPFK_00292;product=Nodulation protein NolB
JH660634.1	Prodigal:002006	CDS	21039	21734	.	+	0	ID=MHFJDPFK_00293;Name=sctC_1;gene=sctC_1;inference=ab initio prediction:Prodigal:002006,protein motif:HAMAP:MF_02219;locus_tag=MHFJDPFK_00293;product=Type 3 secretion system secretin
JH660634.1	Prodigal:002006	CDS	21833	22375	.	+	0	ID=MHFJDPFK_00294;inference=ab initio prediction:Prodigal:002006;locus_tag=MHFJDPFK_00294;product=hypothetical protein
JH660634.1	Prodigal:002006	CDS	22372	22947	.	+	0	ID=MHFJDPFK_00295;inference=ab initio prediction:Prodigal:002006;locus_tag=MHFJDPFK_00295;product=hypothetical protein
JH660634.1	Prodigal:002006	CDS	23638	25449	.	+	0	ID=MHFJDPFK_00296;Name=nopX;gene=nopX;inference=ab initio prediction:Prodigal:002006,similar to AA sequence:UniProtKB:P55711;locus_tag=MHFJDPFK_00296;product=Nodulation outer protein X
JH660635.1	Prodigal:002006	CDS	458	1252	.	+	0	ID=MHFJDPFK_00297;Name=xynR_1;db_xref=COG:COG1414;gene=xynR_1;inference=ab initio prediction:Prodigal:002006,similar to AA sequence:UniProtKB:P77300;locus_tag=MHFJDPFK_00297;product=HTH-type transcriptional regulator XynR
JH660635.1	Prodigal:002006	CDS	1293	5234	.	+	0	ID=MHFJDPFK_00298;inference=ab initio prediction:Prodigal:002006;locus_tag=MHFJDPFK_00298;product=hypothetical protein
JH660635.1	Prodigal:002006	CDS	5316	6968	.	+	0	ID=MHFJDPFK_00299;inference=ab initio prediction:Prodigal:002006;locus_tag=MHFJDPFK_00299;product=hypothetical protein
JH660635.1	Prodigal:002006	CDS	7540	7725	.	-	0	ID=MHFJDPFK_00300;inference=ab initio prediction:Prodigal:002006;locus_tag=MHFJDPFK_00300;product=hypothetical protein
JH660635.1	Prodigal:002006	CDS	7749	9053	.	-	0	ID=MHFJDPFK_00301;Name=mntH_1;db_xref=COG:COG1914;gene=mntH_1;inference=ab initio prediction:Prodigal:002006,similar to AA sequence:UniProtKB:Q9RPF4;locus_tag=MHFJDPFK_00301;product=Divalent metal cation transporter MntH
JH660635.1	Prodigal:002006	CDS	9199	9405	.	-	0	ID=MHFJDPFK_00302;inference=ab initio prediction:Prodigal:002006;locus_tag=MHFJDPFK_00302;product=hypothetical protein
JH660635.1	Prodigal:002006	CDS	9545	10534	.	-	0	ID=MHFJDPFK_00303;inference=ab initio prediction:Prodigal:002006,similar to AA sequence:UniProtKB:B3EWP1;locus_tag=MHFJDPFK_00303;note=UPF0065 protein in clcB-clcD intergenic region;product=hypothetical protein
JH660635.1	Prodigal:002006	CDS	10696	10827	.	+	0	ID=MHFJDPFK_00304;inference=ab initio prediction:Prodigal:002006;locus_tag=MHFJDPFK_00304;product=hypothetical protein
JH660635.1	Prodigal:002006	CDS	11151	11369	.	+	0	ID=MHFJDPFK_00305;inference=ab initio prediction:Prodigal:002006;locus_tag=MHFJDPFK_00305;product=hypothetical protein
JH660635.1	Prodigal:002006	CDS	11295	11609	.	-	0	ID=MHFJDPFK_00306;inference=ab initio prediction:Prodigal:002006;locus_tag=MHFJDPFK_00306;product=hypothetical protein
JH660635.1	Prodigal:002006	CDS	11641	11838	.	+	0	ID=MHFJDPFK_00307;inference=ab initio prediction:Prodigal:002006;locus_tag=MHFJDPFK_00307;product=hypothetical protein
JH660635.1	Prodigal:002006	CDS	11818	13983	.	-	0	ID=MHFJDPFK_00308;inference=ab initio prediction:Prodigal:002006;locus_tag=MHFJDPFK_00308;product=hypothetical protein
JH660635.1	Prodigal:002006	CDS	14511	14705	.	+	0	ID=MHFJDPFK_00309;inference=ab initio prediction:Prodigal:002006;locus_tag=MHFJDPFK_00309;product=hypothetical protein
JH660635.1	Prodigal:002006	CDS	14680	14931	.	+	0	ID=MHFJDPFK_00310;inference=ab initio prediction:Prodigal:002006;locus_tag=MHFJDPFK_00310;product=hypothetical protein
JH660635.1	Prodigal:002006	CDS	15092	15394	.	+	0	ID=MHFJDPFK_00311;inference=ab initio prediction:Prodigal:002006;locus_tag=MHFJDPFK_00311;product=hypothetical protein
JH660635.1	Prodigal:002006	CDS	15318	15842	.	-	0	ID=MHFJDPFK_00312;inference=ab initio prediction:Prodigal:002006;locus_tag=MHFJDPFK_00312;product=hypothetical protein
JH660635.1	Prodigal:002006	CDS	16265	16927	.	+	0	ID=MHFJDPFK_00313;inference=ab initio prediction:Prodigal:002006;locus_tag=MHFJDPFK_00313;product=hypothetical protein
JH660635.1	Prodigal:002006	CDS	17023	17997	.	+	0	ID=MHFJDPFK_00314;Name=corA_1;db_xref=COG:COG0598;gene=corA_1;inference=ab initio prediction:Prodigal:002006,similar to AA sequence:UniProtKB:P0A2R8;locus_tag=MHFJDPFK_00314;product=Magnesium transport protein CorA
JH660635.1	Prodigal:002006	CDS	18129	18305	.	-	0	ID=MHFJDPFK_00315;Name=csbD;db_xref=COG:COG3237;gene=csbD;inference=ab initio prediction:Prodigal:002006,similar to AA sequence:UniProtKB:P70964;locus_tag=MHFJDPFK_00315;product=Stress response protein CsbD
JH660635.1	Prodigal:002006	CDS	18400	18636	.	+	0	ID=MHFJDPFK_00316;inference=ab initio prediction:Prodigal:002006;locus_tag=MHFJDPFK_00316;product=hypothetical protein
JH660635.1	Prodigal:002006	CDS	19073	20242	.	+	0	ID=MHFJDPFK_00317;inference=ab initio prediction:Prodigal:002006;locus_tag=MHFJDPFK_00317;product=hypothetical protein
JH660635.1	Prodigal:002006	CDS	21008	21187	.	+	0	ID=MHFJDPFK_00318;inference=ab initio prediction:Prodigal:002006;locus_tag=MHFJDPFK_00318;product=hypothetical protein
JH660635.1	Prodigal:002006	CDS	21171	22196	.	+	0	ID=MHFJDPFK_00319;inference=ab initio prediction:Prodigal:002006;locus_tag=MHFJDPFK_00319;product=hypothetical protein
JH660635.1	Prodigal:002006	CDS	22334	22693	.	+	0	ID=MHFJDPFK_00320;inference=ab initio prediction:Prodigal:002006;locus_tag=MHFJDPFK_00320;product=hypothetical protein
JH660635.1	Prodigal:002006	CDS	22657	23178	.	+	0	ID=MHFJDPFK_00321;inference=ab initio prediction:Prodigal:002006;locus_tag=MHFJDPFK_00321;product=hypothetical protein
JH660635.1	Prodigal:002006	CDS	23482	27474	.	+	0	ID=MHFJDPFK_00322;eC_number=2.7.13.3;Name=rcsC_5;gene=rcsC_5;inference=ab initio prediction:Prodigal:002006,protein motif:HAMAP:MF_00979;locus_tag=MHFJDPFK_00322;product=Sensor histidine kinase RcsC
JH660635.1	Prodigal:002006	CDS	27573	27881	.	+	0	ID=MHFJDPFK_00323;inference=ab initio prediction:Prodigal:002006,similar to AA sequence:UniProtKB:Q881J7;locus_tag=MHFJDPFK_00323;product=Blue-light-activated protein
JH660635.1	Prodigal:002006	CDS	28118	28603	.	-	0	ID=MHFJDPFK_00324;inference=ab initio prediction:Prodigal:002006;locus_tag=MHFJDPFK_00324;product=hypothetical protein
JH660635.1	Prodigal:002006	CDS	28616	28921	.	-	0	ID=MHFJDPFK_00325;inference=ab initio prediction:Prodigal:002006;locus_tag=MHFJDPFK_00325;product=hypothetical protein
JH660635.1	Prodigal:002006	CDS	29089	29850	.	-	0	ID=MHFJDPFK_00326;inference=ab initio prediction:Prodigal:002006;locus_tag=MHFJDPFK_00326;product=hypothetical protein
JH660635.1	Prodigal:002006	CDS	30068	30265	.	+	0	ID=MHFJDPFK_00327;inference=ab initio prediction:Prodigal:002006;locus_tag=MHFJDPFK_00327;product=hypothetical protein
JH660635.1	Prodigal:002006	CDS	30371	31330	.	-	0	ID=MHFJDPFK_00328;Name=nphR;gene=nphR;inference=ab initio prediction:Prodigal:002006,similar to AA sequence:UniProtKB:B1Q2A8;locus_tag=MHFJDPFK_00328;product=Transcriptional activator NphR
JH660635.1	Prodigal:002006	CDS	31790	32509	.	+	0	ID=MHFJDPFK_00329;inference=ab initio prediction:Prodigal:002006;locus_tag=MHFJDPFK_00329;product=hypothetical protein
JH660635.1	Prodigal:002006	CDS	32617	33207	.	-	0	ID=MHFJDPFK_00330;inference=ab initio prediction:Prodigal:002006;locus_tag=MHFJDPFK_00330;product=hypothetical protein
JH660635.1	Prodigal:002006	CDS	33498	33743	.	+	0	ID=MHFJDPFK_00331;inference=ab initio prediction:Prodigal:002006;locus_tag=MHFJDPFK_00331;product=hypothetical protein
JH660635.1	Prodigal:002006	CDS	33971	34255	.	+	0	ID=MHFJDPFK_00332;inference=ab initio prediction:Prodigal:002006;locus_tag=MHFJDPFK_00332;product=hypothetical protein
JH660635.1	Prodigal:002006	CDS	34198	34707	.	-	0	ID=MHFJDPFK_00333;inference=ab initio prediction:Prodigal:002006;locus_tag=MHFJDPFK_00333;product=hypothetical protein
JH660635.1	Prodigal:002006	CDS	34905	35588	.	+	0	ID=MHFJDPFK_00334;eC_number=3.1.3.18;Name=gph_1;gene=gph_1;inference=ab initio prediction:Prodigal:002006,protein motif:HAMAP:MF_00495;locus_tag=MHFJDPFK_00334;product=Phosphoglycolate phosphatase
JH660635.1	Prodigal:002006	CDS	35681	36670	.	-	0	ID=MHFJDPFK_00335;inference=ab initio prediction:Prodigal:002006;locus_tag=MHFJDPFK_00335;product=hypothetical protein
JH660635.1	Prodigal:002006	CDS	37514	38428	.	-	0	ID=MHFJDPFK_00336;Name=metR;gene=metR;inference=ab initio prediction:Prodigal:002006,similar to AA sequence:UniProtKB:P0A9F9;locus_tag=MHFJDPFK_00336;product=HTH-type transcriptional regulator MetR
JH660635.1	Prodigal:002006	CDS	38552	39664	.	+	0	ID=MHFJDPFK_00337;eC_number=1.6.3.5;inference=ab initio prediction:Prodigal:002006,protein motif:HAMAP:MF_02074;locus_tag=MHFJDPFK_00337;product=Renalase
JH660635.1	Prodigal:002006	CDS	39619	40368	.	+	0	ID=MHFJDPFK_00338;inference=ab initio prediction:Prodigal:002006;locus_tag=MHFJDPFK_00338;product=hypothetical protein
JH660635.1	Prodigal:002006	CDS	40451	41611	.	-	0	ID=MHFJDPFK_00339;eC_number=3.5.1.32;Name=hipO_1;db_xref=COG:COG1473;gene=hipO_1;inference=ab initio prediction:Prodigal:002006,similar to AA sequence:UniProtKB:P45493;locus_tag=MHFJDPFK_00339;product=Hippurate hydrolase
JH660635.1	Prodigal:002006	CDS	41622	41852	.	-	0	ID=MHFJDPFK_00340;eC_number=3.5.3.9;Name=pucF;db_xref=COG:COG0624;gene=pucF;inference=ab initio prediction:Prodigal:002006,similar to AA sequence:UniProtKB:O32149;locus_tag=MHFJDPFK_00340;product=Allantoate amidohydrolase
JH660635.1	Prodigal:002006	CDS	41849	42856	.	-	0	ID=MHFJDPFK_00341;eC_number=3.5.1.87;Name=hyuC;db_xref=COG:COG0624;gene=hyuC;inference=ab initio prediction:Prodigal:002006,similar to AA sequence:UniProtKB:Q6DTN4;locus_tag=MHFJDPFK_00341;product=N-carbamoyl-L-amino-acid hydrolase
JH660635.1	Prodigal:002006	CDS	42853	44061	.	-	0	ID=MHFJDPFK_00342;eC_number=4.3.1.15;Name=dpaL;db_xref=COG:COG1171;gene=dpaL;inference=ab initio prediction:Prodigal:002006,similar to AA sequence:UniProtKB:P40817;locus_tag=MHFJDPFK_00342;product=Diaminopropionate ammonia-lyase
JH660635.1	Prodigal:002006	CDS	44167	44655	.	+	0	ID=MHFJDPFK_00343;Name=lrp_1;db_xref=COG:COG1522;gene=lrp_1;inference=ab initio prediction:Prodigal:002006,similar to AA sequence:UniProtKB:P0ACJ0;locus_tag=MHFJDPFK_00343;product=Leucine-responsive regulatory protein
JH660635.1	Prodigal:002006	CDS	44784	45842	.	+	0	ID=MHFJDPFK_00344;inference=ab initio prediction:Prodigal:002006,similar to AA sequence:ISfinder:ISBj4;locus_tag=MHFJDPFK_00344;product=IS110 family transposase ISBj4
JH660635.1	Prodigal:002006	CDS	46899	48872	.	+	0	ID=MHFJDPFK_00345;inference=ab initio prediction:Prodigal:002006;locus_tag=MHFJDPFK_00345;product=hypothetical protein
JH660635.1	Prodigal:002006	CDS	49318	49548	.	+	0	ID=MHFJDPFK_00346;inference=ab initio prediction:Prodigal:002006;locus_tag=MHFJDPFK_00346;product=hypothetical protein
JH660635.1	Prodigal:002006	CDS	50166	51062	.	+	0	ID=MHFJDPFK_00347;inference=ab initio prediction:Prodigal:002006;locus_tag=MHFJDPFK_00347;product=hypothetical protein
JH660635.1	Prodigal:002006	CDS	51499	52953	.	+	0	ID=MHFJDPFK_00348;inference=ab initio prediction:Prodigal:002006;locus_tag=MHFJDPFK_00348;product=hypothetical protein
JH660635.1	Prodigal:002006	CDS	53064	54473	.	+	0	ID=MHFJDPFK_00349;inference=ab initio prediction:Prodigal:002006;locus_tag=MHFJDPFK_00349;product=hypothetical protein
JH660635.1	Prodigal:002006	CDS	54497	54736	.	+	0	ID=MHFJDPFK_00350;inference=ab initio prediction:Prodigal:002006;locus_tag=MHFJDPFK_00350;product=hypothetical protein
JH660635.1	Prodigal:002006	CDS	54733	54984	.	+	0	ID=MHFJDPFK_00351;inference=ab initio prediction:Prodigal:002006;locus_tag=MHFJDPFK_00351;product=hypothetical protein
JH660635.1	Prodigal:002006	CDS	54927	55283	.	+	0	ID=MHFJDPFK_00352;Name=yiaV_1;db_xref=COG:COG1566;gene=yiaV_1;inference=ab initio prediction:Prodigal:002006,similar to AA sequence:UniProtKB:P37683;locus_tag=MHFJDPFK_00352;product=Inner membrane protein YiaV
JH660635.1	Prodigal:002006	CDS	55727	55870	.	-	0	ID=MHFJDPFK_00353;inference=ab initio prediction:Prodigal:002006;locus_tag=MHFJDPFK_00353;product=hypothetical protein
JH660635.1	Prodigal:002006	CDS	56031	56279	.	-	0	ID=MHFJDPFK_00354;inference=ab initio prediction:Prodigal:002006;locus_tag=MHFJDPFK_00354;product=hypothetical protein
JH660635.1	Prodigal:002006	CDS	56721	56933	.	+	0	ID=MHFJDPFK_00355;inference=ab initio prediction:Prodigal:002006;locus_tag=MHFJDPFK_00355;product=hypothetical protein
JH660635.1	Prodigal:002006	CDS	57178	57276	.	-	0	ID=MHFJDPFK_00356;inference=ab initio prediction:Prodigal:002006;locus_tag=MHFJDPFK_00356;product=hypothetical protein
JH660635.1	Prodigal:002006	CDS	58483	60180	.	+	0	ID=MHFJDPFK_00357;inference=ab initio prediction:Prodigal:002006;locus_tag=MHFJDPFK_00357;product=hypothetical protein
JH660635.1	Prodigal:002006	CDS	61160	61969	.	-	0	ID=MHFJDPFK_00358;inference=ab initio prediction:Prodigal:002006;locus_tag=MHFJDPFK_00358;product=hypothetical protein
JH660635.1	Prodigal:002006	CDS	63863	64453	.	+	0	ID=MHFJDPFK_00359;inference=ab initio prediction:Prodigal:002006;locus_tag=MHFJDPFK_00359;product=hypothetical protein
JH660635.1	Prodigal:002006	CDS	64446	65981	.	+	0	ID=MHFJDPFK_00360;inference=ab initio prediction:Prodigal:002006;locus_tag=MHFJDPFK_00360;product=hypothetical protein
JH660635.1	Prodigal:002006	CDS	66062	66232	.	+	0	ID=MHFJDPFK_00361;inference=ab initio prediction:Prodigal:002006;locus_tag=MHFJDPFK_00361;product=hypothetical protein
JH660635.1	Prodigal:002006	CDS	66214	66525	.	+	0	ID=MHFJDPFK_00362;inference=ab initio prediction:Prodigal:002006,similar to AA sequence:ISfinder:ISBj7;locus_tag=MHFJDPFK_00362;product=IS6 family transposase ISBj7
JH660635.1	Prodigal:002006	CDS	66530	66691	.	-	0	ID=MHFJDPFK_00363;inference=ab initio prediction:Prodigal:002006;locus_tag=MHFJDPFK_00363;product=hypothetical protein
JH660635.1	Prodigal:002006	CDS	67388	69277	.	-	0	ID=MHFJDPFK_00364;inference=ab initio prediction:Prodigal:002006;locus_tag=MHFJDPFK_00364;product=hypothetical protein
JH660635.1	Prodigal:002006	CDS	69320	70297	.	-	0	ID=MHFJDPFK_00365;inference=ab initio prediction:Prodigal:002006;locus_tag=MHFJDPFK_00365;product=hypothetical protein
JH660635.1	Prodigal:002006	CDS	70334	70696	.	-	0	ID=MHFJDPFK_00366;inference=ab initio prediction:Prodigal:002006;locus_tag=MHFJDPFK_00366;product=hypothetical protein
JH660635.1	Prodigal:002006	CDS	70903	71292	.	+	0	ID=MHFJDPFK_00367;inference=ab initio prediction:Prodigal:002006;locus_tag=MHFJDPFK_00367;product=hypothetical protein
JH660635.1	Prodigal:002006	CDS	71561	71896	.	+	0	ID=MHFJDPFK_00368;inference=ab initio prediction:Prodigal:002006;locus_tag=MHFJDPFK_00368;product=hypothetical protein
JH660635.1	Prodigal:002006	CDS	72166	72933	.	+	0	ID=MHFJDPFK_00369;Name=degU_1;db_xref=COG:COG2197;gene=degU_1;inference=ab initio prediction:Prodigal:002006,similar to AA sequence:UniProtKB:P13800;locus_tag=MHFJDPFK_00369;product=Transcriptional regulatory protein DegU
JH660635.1	Prodigal:002006	CDS	72926	73441	.	+	0	ID=MHFJDPFK_00370;inference=ab initio prediction:Prodigal:002006;locus_tag=MHFJDPFK_00370;product=hypothetical protein
JH660635.1	Prodigal:002006	CDS	73928	74095	.	+	0	ID=MHFJDPFK_00371;inference=ab initio prediction:Prodigal:002006;locus_tag=MHFJDPFK_00371;product=hypothetical protein
JH660635.1	Prodigal:002006	CDS	76074	76517	.	-	0	ID=MHFJDPFK_00372;inference=ab initio prediction:Prodigal:002006;locus_tag=MHFJDPFK_00372;product=hypothetical protein
JH660635.1	Prodigal:002006	CDS	76986	77363	.	+	0	ID=MHFJDPFK_00373;inference=ab initio prediction:Prodigal:002006;locus_tag=MHFJDPFK_00373;product=hypothetical protein
JH660635.1	Prodigal:002006	CDS	77446	78600	.	+	0	ID=MHFJDPFK_00374;inference=ab initio prediction:Prodigal:002006;locus_tag=MHFJDPFK_00374;product=hypothetical protein
JH660635.1	Prodigal:002006	CDS	78632	78832	.	-	0	ID=MHFJDPFK_00375;inference=ab initio prediction:Prodigal:002006;locus_tag=MHFJDPFK_00375;product=hypothetical protein
JH660635.1	Prodigal:002006	CDS	78898	79275	.	-	0	ID=MHFJDPFK_00376;inference=ab initio prediction:Prodigal:002006;locus_tag=MHFJDPFK_00376;product=hypothetical protein
JH660635.1	Prodigal:002006	CDS	79435	79605	.	+	0	ID=MHFJDPFK_00377;inference=ab initio prediction:Prodigal:002006;locus_tag=MHFJDPFK_00377;product=hypothetical protein
JH660635.1	Prodigal:002006	CDS	79664	80374	.	+	0	ID=MHFJDPFK_00378;inference=ab initio prediction:Prodigal:002006,similar to AA sequence:ISfinder:ISRssp3;locus_tag=MHFJDPFK_00378;product=IS6 family transposase ISRssp3
JH660635.1	Prodigal:002006	CDS	80902	81204	.	+	0	ID=MHFJDPFK_00379;inference=ab initio prediction:Prodigal:002006;locus_tag=MHFJDPFK_00379;product=hypothetical protein
JH660635.1	Prodigal:002006	CDS	81674	81868	.	+	0	ID=MHFJDPFK_00380;inference=ab initio prediction:Prodigal:002006;locus_tag=MHFJDPFK_00380;product=hypothetical protein
JH660635.1	Prodigal:002006	CDS	82650	83927	.	-	0	ID=MHFJDPFK_00381;inference=ab initio prediction:Prodigal:002006;locus_tag=MHFJDPFK_00381;product=hypothetical protein
JH660635.1	Prodigal:002006	CDS	84398	85174	.	+	0	ID=MHFJDPFK_00382;inference=ab initio prediction:Prodigal:002006;locus_tag=MHFJDPFK_00382;product=hypothetical protein
JH660635.1	Prodigal:002006	CDS	85261	85458	.	+	0	ID=MHFJDPFK_00383;inference=ab initio prediction:Prodigal:002006;locus_tag=MHFJDPFK_00383;product=hypothetical protein
JH660635.1	Prodigal:002006	CDS	86348	86551	.	-	0	ID=MHFJDPFK_00384;inference=ab initio prediction:Prodigal:002006;locus_tag=MHFJDPFK_00384;product=hypothetical protein
JH660635.1	Prodigal:002006	CDS	86812	87030	.	+	0	ID=MHFJDPFK_00385;inference=ab initio prediction:Prodigal:002006;locus_tag=MHFJDPFK_00385;product=hypothetical protein
JH660635.1	Prodigal:002006	CDS	86990	87280	.	-	0	ID=MHFJDPFK_00386;inference=ab initio prediction:Prodigal:002006;locus_tag=MHFJDPFK_00386;product=hypothetical protein
JH660635.1	Prodigal:002006	CDS	87368	87679	.	-	0	ID=MHFJDPFK_00387;inference=ab initio prediction:Prodigal:002006;locus_tag=MHFJDPFK_00387;product=hypothetical protein
JH660635.1	Prodigal:002006	CDS	87713	88420	.	-	0	ID=MHFJDPFK_00388;inference=ab initio prediction:Prodigal:002006;locus_tag=MHFJDPFK_00388;product=hypothetical protein
JH660635.1	Prodigal:002006	CDS	88576	89037	.	+	0	ID=MHFJDPFK_00389;inference=ab initio prediction:Prodigal:002006;locus_tag=MHFJDPFK_00389;product=hypothetical protein
JH660635.1	Prodigal:002006	CDS	89122	89289	.	+	0	ID=MHFJDPFK_00390;inference=ab initio prediction:Prodigal:002006;locus_tag=MHFJDPFK_00390;product=hypothetical protein
JH660635.1	Prodigal:002006	CDS	89466	89768	.	+	0	ID=MHFJDPFK_00391;eC_number=1.20.4.4;Name=arsC_1;gene=arsC_1;inference=ab initio prediction:Prodigal:002006,protein motif:HAMAP:MF_01624;locus_tag=MHFJDPFK_00391;product=Arsenate reductase
JH660635.1	Prodigal:002006	CDS	89845	90162	.	-	0	ID=MHFJDPFK_00392;inference=ab initio prediction:Prodigal:002006;locus_tag=MHFJDPFK_00392;product=hypothetical protein
JH660635.1	Prodigal:002006	CDS	91041	91610	.	-	0	ID=MHFJDPFK_00393;inference=ab initio prediction:Prodigal:002006;locus_tag=MHFJDPFK_00393;product=hypothetical protein
JH660635.1	Prodigal:002006	CDS	91993	92460	.	+	0	ID=MHFJDPFK_00394;inference=ab initio prediction:Prodigal:002006;locus_tag=MHFJDPFK_00394;product=hypothetical protein
JH660635.1	Prodigal:002006	CDS	92540	92881	.	+	0	ID=MHFJDPFK_00395;inference=ab initio prediction:Prodigal:002006;locus_tag=MHFJDPFK_00395;product=hypothetical protein
JH660635.1	Prodigal:002006	CDS	93469	93888	.	+	0	ID=MHFJDPFK_00396;inference=ab initio prediction:Prodigal:002006;locus_tag=MHFJDPFK_00396;product=hypothetical protein
JH660635.1	Prodigal:002006	CDS	93885	94238	.	+	0	ID=MHFJDPFK_00397;inference=ab initio prediction:Prodigal:002006;locus_tag=MHFJDPFK_00397;product=hypothetical protein
JH660635.1	Prodigal:002006	CDS	94284	95969	.	+	0	ID=MHFJDPFK_00398;inference=ab initio prediction:Prodigal:002006;locus_tag=MHFJDPFK_00398;product=hypothetical protein
JH660635.1	Prodigal:002006	CDS	95988	96236	.	+	0	ID=MHFJDPFK_00399;inference=ab initio prediction:Prodigal:002006;locus_tag=MHFJDPFK_00399;product=hypothetical protein
JH660635.1	Prodigal:002006	CDS	96250	97302	.	-	0	ID=MHFJDPFK_00400;eC_number=1.2.1.83;Name=ald_1;gene=ald_1;inference=ab initio prediction:Prodigal:002006,similar to AA sequence:UniProtKB:H8ZPX2;locus_tag=MHFJDPFK_00400;product=3-succinoylsemialdehyde-pyridine dehydrogenase
JH660635.1	Prodigal:002006	CDS	98016	99164	.	+	0	ID=MHFJDPFK_00401;eC_number=2.6.1.85;Name=pabB_1;db_xref=COG:COG0147;gene=pabB_1;inference=ab initio prediction:Prodigal:002006,similar to AA sequence:UniProtKB:P05041;locus_tag=MHFJDPFK_00401;product=Aminodeoxychorismate synthase component 1
JH660635.1	Prodigal:002006	CDS	99519	100157	.	+	0	ID=MHFJDPFK_00402;inference=ab initio prediction:Prodigal:002006;locus_tag=MHFJDPFK_00402;product=hypothetical protein
JH660635.1	Prodigal:002006	CDS	100617	101396	.	-	0	ID=MHFJDPFK_00403;inference=ab initio prediction:Prodigal:002006;locus_tag=MHFJDPFK_00403;product=hypothetical protein
JH660635.1	Prodigal:002006	CDS	101902	102489	.	+	0	ID=MHFJDPFK_00404;inference=ab initio prediction:Prodigal:002006;locus_tag=MHFJDPFK_00404;product=hypothetical protein
JH660635.1	Prodigal:002006	CDS	102543	102998	.	+	0	ID=MHFJDPFK_00405;eC_number=1.1.1.205;Name=IMPDH_1;gene=IMPDH_1;inference=ab initio prediction:Prodigal:002006,protein motif:HAMAP:MF_01964;locus_tag=MHFJDPFK_00405;product=Inosine-5'-monophosphate dehydrogenase
JH660635.1	Prodigal:002006	CDS	103013	103444	.	+	0	ID=MHFJDPFK_00406;inference=ab initio prediction:Prodigal:002006;locus_tag=MHFJDPFK_00406;product=hypothetical protein
JH660635.1	Prodigal:002006	CDS	103360	103545	.	-	0	ID=MHFJDPFK_00407;inference=ab initio prediction:Prodigal:002006;locus_tag=MHFJDPFK_00407;product=hypothetical protein
JH660635.1	Prodigal:002006	CDS	103632	104309	.	+	0	ID=MHFJDPFK_00408;db_xref=COG:COG1926;inference=ab initio prediction:Prodigal:002006,similar to AA sequence:UniProtKB:P9WHK1;locus_tag=MHFJDPFK_00408;product=Putative phosphoribosyl transferase
JH660635.1	Prodigal:002006	CDS	104395	104754	.	+	0	ID=MHFJDPFK_00409;Name=yciF_1;db_xref=COG:COG3685;gene=yciF_1;inference=ab initio prediction:Prodigal:002006,similar to AA sequence:UniProtKB:P21362;locus_tag=MHFJDPFK_00409;product=Protein YciF
JH660635.1	Prodigal:002006	CDS	104773	105234	.	+	0	ID=MHFJDPFK_00410;inference=ab initio prediction:Prodigal:002006,similar to AA sequence:UniProtKB:P12994;locus_tag=MHFJDPFK_00410;note=UPF0098 protein YbhB;product=hypothetical protein
JH660635.1	Prodigal:002006	CDS	105338	105535	.	+	0	ID=MHFJDPFK_00411;inference=ab initio prediction:Prodigal:002006;locus_tag=MHFJDPFK_00411;product=hypothetical protein
JH660635.1	Prodigal:002006	CDS	105842	105970	.	-	0	ID=MHFJDPFK_00412;inference=ab initio prediction:Prodigal:002006;locus_tag=MHFJDPFK_00412;product=hypothetical protein
JH660635.1	Prodigal:002006	CDS	106826	107077	.	-	0	ID=MHFJDPFK_00413;inference=ab initio prediction:Prodigal:002006;locus_tag=MHFJDPFK_00413;product=hypothetical protein
JH660635.1	Prodigal:002006	CDS	107099	107434	.	-	0	ID=MHFJDPFK_00414;inference=ab initio prediction:Prodigal:002006;locus_tag=MHFJDPFK_00414;product=hypothetical protein
JH660635.1	Prodigal:002006	CDS	107529	107810	.	-	0	ID=MHFJDPFK_00415;inference=ab initio prediction:Prodigal:002006;locus_tag=MHFJDPFK_00415;product=hypothetical protein
JH660635.1	Prodigal:002006	CDS	107924	108439	.	+	0	ID=MHFJDPFK_00416;inference=ab initio prediction:Prodigal:002006;locus_tag=MHFJDPFK_00416;product=hypothetical protein
JH660635.1	Prodigal:002006	CDS	108561	109067	.	+	0	ID=MHFJDPFK_00417;inference=ab initio prediction:Prodigal:002006;locus_tag=MHFJDPFK_00417;product=hypothetical protein
JH660635.1	Prodigal:002006	CDS	109156	109377	.	+	0	ID=MHFJDPFK_00418;inference=ab initio prediction:Prodigal:002006;locus_tag=MHFJDPFK_00418;product=hypothetical protein
JH660635.1	Prodigal:002006	CDS	109673	109879	.	+	0	ID=MHFJDPFK_00419;inference=ab initio prediction:Prodigal:002006;locus_tag=MHFJDPFK_00419;product=hypothetical protein
JH660635.1	Prodigal:002006	CDS	109961	110245	.	+	0	ID=MHFJDPFK_00420;Name=hfq_1;db_xref=COG:COG1923;gene=hfq_1;inference=ab initio prediction:Prodigal:002006,similar to AA sequence:UniProtKB:Q9A7H8;locus_tag=MHFJDPFK_00420;product=RNA-binding protein Hfq
JH660635.1	Prodigal:002006	CDS	110599	110856	.	+	0	ID=MHFJDPFK_00421;inference=ab initio prediction:Prodigal:002006;locus_tag=MHFJDPFK_00421;product=hypothetical protein
JH660635.1	Prodigal:002006	CDS	110859	111503	.	-	0	ID=MHFJDPFK_00422;inference=ab initio prediction:Prodigal:002006;locus_tag=MHFJDPFK_00422;product=hypothetical protein
JH660635.1	Prodigal:002006	CDS	112981	113550	.	+	0	ID=MHFJDPFK_00423;inference=ab initio prediction:Prodigal:002006;locus_tag=MHFJDPFK_00423;product=hypothetical protein
JH660635.1	Prodigal:002006	CDS	113519	113755	.	+	0	ID=MHFJDPFK_00424;inference=ab initio prediction:Prodigal:002006;locus_tag=MHFJDPFK_00424;product=hypothetical protein
JH660635.1	Prodigal:002006	CDS	114635	114778	.	-	0	ID=MHFJDPFK_00425;inference=ab initio prediction:Prodigal:002006;locus_tag=MHFJDPFK_00425;product=hypothetical protein
JH660635.1	Prodigal:002006	CDS	114896	115021	.	+	0	ID=MHFJDPFK_00426;inference=ab initio prediction:Prodigal:002006;locus_tag=MHFJDPFK_00426;product=hypothetical protein
JH660635.1	Prodigal:002006	CDS	115681	116904	.	-	0	ID=MHFJDPFK_00427;inference=ab initio prediction:Prodigal:002006;locus_tag=MHFJDPFK_00427;product=hypothetical protein
JH660635.1	Prodigal:002006	CDS	117159	117464	.	+	0	ID=MHFJDPFK_00428;inference=ab initio prediction:Prodigal:002006;locus_tag=MHFJDPFK_00428;product=hypothetical protein
JH660635.1	Prodigal:002006	CDS	117624	118328	.	-	0	ID=MHFJDPFK_00429;inference=ab initio prediction:Prodigal:002006,similar to AA sequence:ISfinder:ISAzs6;locus_tag=MHFJDPFK_00429;product=IS701 family transposase ISAzs6
JH660635.1	Prodigal:002006	CDS	118554	118706	.	+	0	ID=MHFJDPFK_00430;inference=ab initio prediction:Prodigal:002006;locus_tag=MHFJDPFK_00430;product=hypothetical protein
JH660635.1	Prodigal:002006	CDS	118745	119692	.	-	0	ID=MHFJDPFK_00431;inference=ab initio prediction:Prodigal:002006;locus_tag=MHFJDPFK_00431;product=hypothetical protein
JH660635.1	Prodigal:002006	CDS	119936	120178	.	-	0	ID=MHFJDPFK_00432;inference=ab initio prediction:Prodigal:002006;locus_tag=MHFJDPFK_00432;product=hypothetical protein
JH660635.1	Prodigal:002006	CDS	120358	121002	.	+	0	ID=MHFJDPFK_00433;inference=ab initio prediction:Prodigal:002006;locus_tag=MHFJDPFK_00433;product=hypothetical protein
JH660635.1	Prodigal:002006	CDS	121130	121621	.	+	0	ID=MHFJDPFK_00434;inference=ab initio prediction:Prodigal:002006,similar to AA sequence:ISfinder:ISStau6;locus_tag=MHFJDPFK_00434;product=ISAzo13 family transposase ISStau6
JH660635.1	Prodigal:002006	CDS	121575	121964	.	+	0	ID=MHFJDPFK_00435;eC_number=2.6.1.85;Name=pabB_2;db_xref=COG:COG0147;gene=pabB_2;inference=ab initio prediction:Prodigal:002006,similar to AA sequence:UniProtKB:P05041;locus_tag=MHFJDPFK_00435;product=Aminodeoxychorismate synthase component 1
JH660635.1	Prodigal:002006	CDS	121974	122573	.	+	0	ID=MHFJDPFK_00436;eC_number=2.6.1.85;Name=pabA;db_xref=COG:COG0512;gene=pabA;inference=ab initio prediction:Prodigal:002006,similar to AA sequence:UniProtKB:P00903;locus_tag=MHFJDPFK_00436;product=Aminodeoxychorismate synthase component 2
JH660635.1	Prodigal:002006	CDS	122560	123405	.	+	0	ID=MHFJDPFK_00437;eC_number=2.6.1.21;Name=dat_1;gene=dat_1;inference=ab initio prediction:Prodigal:002006,similar to AA sequence:UniProtKB:P19938;locus_tag=MHFJDPFK_00437;product=D-alanine aminotransferase
JH660635.1	Prodigal:002006	CDS	123343	125016	.	-	0	ID=MHFJDPFK_00438;inference=ab initio prediction:Prodigal:002006;locus_tag=MHFJDPFK_00438;product=hypothetical protein
JH660635.1	Prodigal:002006	CDS	125064	125414	.	-	0	ID=MHFJDPFK_00439;inference=ab initio prediction:Prodigal:002006;locus_tag=MHFJDPFK_00439;product=hypothetical protein
JH660635.1	Prodigal:002006	CDS	125411	126016	.	-	0	ID=MHFJDPFK_00440;inference=ab initio prediction:Prodigal:002006;locus_tag=MHFJDPFK_00440;product=hypothetical protein
JH660635.1	Prodigal:002006	CDS	126108	126581	.	-	0	ID=MHFJDPFK_00441;Name=sulD_1;db_xref=COG:COG0801;gene=sulD_1;inference=ab initio prediction:Prodigal:002006,similar to AA sequence:UniProtKB:P22291;locus_tag=MHFJDPFK_00441;product=Bifunctional folate synthesis protein
JH660635.1	Prodigal:002006	CDS	126574	126942	.	-	0	ID=MHFJDPFK_00442;eC_number=4.1.2.25;Name=folB_1;db_xref=COG:COG1539;gene=folB_1;inference=ab initio prediction:Prodigal:002006,similar to AA sequence:UniProtKB:P56740;locus_tag=MHFJDPFK_00442;product=Dihydroneopterin aldolase
JH660635.1	Prodigal:002006	CDS	126939	127754	.	-	0	ID=MHFJDPFK_00443;eC_number=2.5.1.15;Name=folP_1;gene=folP_1;inference=ab initio prediction:Prodigal:002006,similar to AA sequence:UniProtKB:Q5XCA8;locus_tag=MHFJDPFK_00443;product=Dihydropteroate synthase
JH660635.1	Prodigal:002006	CDS	127951	128076	.	+	0	ID=MHFJDPFK_00444;inference=ab initio prediction:Prodigal:002006;locus_tag=MHFJDPFK_00444;product=hypothetical protein
JH660635.1	Prodigal:002006	CDS	128288	128920	.	+	0	ID=MHFJDPFK_00445;eC_number=4.3.99.3;Name=queE_2;gene=queE_2;inference=ab initio prediction:Prodigal:002006,similar to AA sequence:UniProtKB:A0A0H3KB22;locus_tag=MHFJDPFK_00445;product=7-carboxy-7-deazaguanine synthase
JH660635.1	Prodigal:002006	CDS	128920	129297	.	+	0	ID=MHFJDPFK_00446;eC_number=4.1.2.50;Name=queD_1;db_xref=COG:COG0720;gene=queD_1;inference=ab initio prediction:Prodigal:002006,similar to AA sequence:UniProtKB:P65870;locus_tag=MHFJDPFK_00446;product=6-carboxy-5%2C6%2C7%2C8-tetrahydropterin synthase
JH660635.1	Prodigal:002006	CDS	129284	129997	.	+	0	ID=MHFJDPFK_00447;eC_number=6.3.4.20;Name=queC_1;db_xref=COG:COG0603;gene=queC_1;inference=ab initio prediction:Prodigal:002006,similar to AA sequence:UniProtKB:P77756;locus_tag=MHFJDPFK_00447;product=7-cyano-7-deazaguanine synthase
JH660635.1	Prodigal:002006	CDS	130315	131115	.	-	0	ID=MHFJDPFK_00448;eC_number=2.7.1.49;Name=thiD;db_xref=COG:COG0351;gene=thiD;inference=ab initio prediction:Prodigal:002006,similar to AA sequence:UniProtKB:P55882;locus_tag=MHFJDPFK_00448;product=Hydroxymethylpyrimidine/phosphomethylpyrimidine kinase
JH660635.1	Prodigal:002006	CDS	131112	131768	.	-	0	ID=MHFJDPFK_00449;eC_number=2.7.1.50;Name=thiM;db_xref=COG:COG2145;gene=thiM;inference=ab initio prediction:Prodigal:002006,similar to AA sequence:UniProtKB:P76423;locus_tag=MHFJDPFK_00449;product=Hydroxyethylthiazole kinase
JH660635.1	Prodigal:002006	CDS	132111	133961	.	+	0	ID=MHFJDPFK_00450;eC_number=4.1.99.17;Name=thiC;db_xref=COG:COG0422;gene=thiC;inference=ab initio prediction:Prodigal:002006,similar to AA sequence:UniProtKB:Q9A6Q5;locus_tag=MHFJDPFK_00450;product=Phosphomethylpyrimidine synthase
JH660635.1	Prodigal:002006	CDS	133966	134925	.	+	0	ID=MHFJDPFK_00451;eC_number=1.4.99.-;Name=dadA_1;gene=dadA_1;inference=ab initio prediction:Prodigal:002006,protein motif:HAMAP:MF_01202;locus_tag=MHFJDPFK_00451;product=D-amino acid dehydrogenase
JH660635.1	Prodigal:002006	CDS	134945	135142	.	+	0	ID=MHFJDPFK_00452;inference=ab initio prediction:Prodigal:002006;locus_tag=MHFJDPFK_00452;product=hypothetical protein
JH660635.1	Prodigal:002006	CDS	135146	135916	.	+	0	ID=MHFJDPFK_00453;eC_number=2.8.1.10;Name=thiG;db_xref=COG:COG2022;gene=thiG;inference=ab initio prediction:Prodigal:002006,similar to AA sequence:UniProtKB:Q5SKG7;locus_tag=MHFJDPFK_00453;product=Thiazole synthase
JH660635.1	Prodigal:002006	CDS	135913	136524	.	+	0	ID=MHFJDPFK_00454;eC_number=2.5.1.3;Name=thiE_1;db_xref=COG:COG0352;gene=thiE_1;inference=ab initio prediction:Prodigal:002006,similar to AA sequence:UniProtKB:P30137;locus_tag=MHFJDPFK_00454;product=Thiamine-phosphate synthase
JH660635.1	Prodigal:002006	CDS	136521	137522	.	+	0	ID=MHFJDPFK_00455;inference=ab initio prediction:Prodigal:002006;locus_tag=MHFJDPFK_00455;product=hypothetical protein
JH660635.1	Prodigal:002006	CDS	137545	138006	.	-	0	ID=MHFJDPFK_00456;inference=ab initio prediction:Prodigal:002006;locus_tag=MHFJDPFK_00456;product=hypothetical protein
JH660635.1	Prodigal:002006	CDS	138376	138648	.	-	0	ID=MHFJDPFK_00457;inference=ab initio prediction:Prodigal:002006;locus_tag=MHFJDPFK_00457;product=hypothetical protein
JH660635.1	Prodigal:002006	CDS	138702	139028	.	+	0	ID=MHFJDPFK_00458;inference=ab initio prediction:Prodigal:002006,similar to AA sequence:ISfinder:ISAzs24;locus_tag=MHFJDPFK_00458;product=IS3 family transposase ISAzs24
JH660635.1	Prodigal:002006	CDS	139200	139373	.	+	0	ID=MHFJDPFK_00459;inference=ab initio prediction:Prodigal:002006;locus_tag=MHFJDPFK_00459;product=hypothetical protein
JH660635.1	Prodigal:002006	CDS	139412	140038	.	-	0	ID=MHFJDPFK_00460;inference=ab initio prediction:Prodigal:002006;locus_tag=MHFJDPFK_00460;product=hypothetical protein
JH660635.1	Prodigal:002006	CDS	140031	140210	.	-	0	ID=MHFJDPFK_00461;inference=ab initio prediction:Prodigal:002006;locus_tag=MHFJDPFK_00461;product=hypothetical protein
JH660635.1	Prodigal:002006	CDS	140574	140684	.	+	0	ID=MHFJDPFK_00462;inference=ab initio prediction:Prodigal:002006;locus_tag=MHFJDPFK_00462;product=hypothetical protein
JH660635.1	Prodigal:002006	CDS	140672	140800	.	-	0	ID=MHFJDPFK_00463;inference=ab initio prediction:Prodigal:002006;locus_tag=MHFJDPFK_00463;product=hypothetical protein
JH660635.1	Prodigal:002006	CDS	141008	142132	.	+	0	ID=MHFJDPFK_00464;db_xref=COG:COG3385;inference=ab initio prediction:Prodigal:002006,similar to AA sequence:ISfinder:ISPye60;locus_tag=MHFJDPFK_00464;product=IS4 family transposase ISPye60
JH660635.1	Prodigal:002006	CDS	142339	142782	.	-	0	ID=MHFJDPFK_00465;inference=ab initio prediction:Prodigal:002006;locus_tag=MHFJDPFK_00465;product=hypothetical protein
JH660635.1	Prodigal:002006	CDS	142866	144395	.	+	0	ID=MHFJDPFK_00466;inference=ab initio prediction:Prodigal:002006;locus_tag=MHFJDPFK_00466;product=hypothetical protein
JH660635.1	Prodigal:002006	CDS	144392	145177	.	+	0	ID=MHFJDPFK_00467;inference=ab initio prediction:Prodigal:002006,similar to AA sequence:ISfinder:ISRel5;locus_tag=MHFJDPFK_00467;product=IS21 family transposase ISRel5
JH660635.1	Prodigal:002006	CDS	145236	145871	.	+	0	ID=MHFJDPFK_00468;inference=ab initio prediction:Prodigal:002006,similar to AA sequence:ISfinder:ISPre3;locus_tag=MHFJDPFK_00468;product=IS66 family transposase ISPre3
JH660635.1	Prodigal:002006	CDS	145840	146451	.	-	0	ID=MHFJDPFK_00469;inference=ab initio prediction:Prodigal:002006,similar to AA sequence:ISfinder:ISAzo9;locus_tag=MHFJDPFK_00469;product=IS630 family transposase ISAzo9
JH660635.1	Prodigal:002006	CDS	146510	146788	.	+	0	ID=MHFJDPFK_00470;eC_number=3.4.21.88;Name=lexA_1;gene=lexA_1;inference=ab initio prediction:Prodigal:002006,protein motif:HAMAP:MF_00015;locus_tag=MHFJDPFK_00470;product=LexA repressor
JH660635.1	Prodigal:002006	CDS	146994	147404	.	-	0	ID=MHFJDPFK_00471;inference=ab initio prediction:Prodigal:002006;locus_tag=MHFJDPFK_00471;product=hypothetical protein
JH660635.1	Prodigal:002006	CDS	147629	148072	.	+	0	ID=MHFJDPFK_00472;inference=ab initio prediction:Prodigal:002006,similar to AA sequence:ISfinder:ISNha3;locus_tag=MHFJDPFK_00472;product=IS1380 family transposase ISNha3
JH660635.1	Prodigal:002006	CDS	148670	149557	.	+	0	ID=MHFJDPFK_00473;inference=ab initio prediction:Prodigal:002006;locus_tag=MHFJDPFK_00473;product=hypothetical protein
JH660635.1	Prodigal:002006	CDS	149554	149811	.	+	0	ID=MHFJDPFK_00474;inference=ab initio prediction:Prodigal:002006;locus_tag=MHFJDPFK_00474;product=hypothetical protein
JH660635.1	Prodigal:002006	CDS	150058	150387	.	-	0	ID=MHFJDPFK_00475;eC_number=1.-.-.-;Name=rutC_1;gene=rutC_1;inference=ab initio prediction:Prodigal:002006,protein motif:HAMAP:MF_00831;locus_tag=MHFJDPFK_00475;product=Putative aminoacrylate peracid reductase RutC
JH660635.1	Prodigal:002006	CDS	150652	150978	.	+	0	ID=MHFJDPFK_00476;inference=ab initio prediction:Prodigal:002006,similar to AA sequence:ISfinder:ISAzs24;locus_tag=MHFJDPFK_00476;product=IS3 family transposase ISAzs24
JH660635.1	Prodigal:002006	CDS	150975	151250	.	+	0	ID=MHFJDPFK_00477;inference=ab initio prediction:Prodigal:002006;locus_tag=MHFJDPFK_00477;product=hypothetical protein
JH660635.1	Prodigal:002006	CDS	151540	152610	.	+	0	ID=MHFJDPFK_00478;inference=ab initio prediction:Prodigal:002006,similar to AA sequence:ISfinder:ISBli6;locus_tag=MHFJDPFK_00478;product=IS110 family transposase ISBli6
JH660635.1	Prodigal:002006	CDS	152555	152842	.	+	0	ID=MHFJDPFK_00479;inference=ab initio prediction:Prodigal:002006;locus_tag=MHFJDPFK_00479;product=hypothetical protein
JH660635.1	Prodigal:002006	CDS	152855	153193	.	-	0	ID=MHFJDPFK_00480;inference=ab initio prediction:Prodigal:002006;locus_tag=MHFJDPFK_00480;product=hypothetical protein
JH660635.1	Prodigal:002006	CDS	153305	153985	.	-	0	ID=MHFJDPFK_00481;inference=ab initio prediction:Prodigal:002006;locus_tag=MHFJDPFK_00481;product=hypothetical protein
JH660635.1	Prodigal:002006	CDS	154237	154962	.	-	0	ID=MHFJDPFK_00482;eC_number=1.1.1.36;Name=phaB_1;gene=phaB_1;inference=ab initio prediction:Prodigal:002006,similar to AA sequence:UniProtKB:P14697;locus_tag=MHFJDPFK_00482;product=Acetoacetyl-CoA reductase
JH660635.1	Prodigal:002006	CDS	155474	156016	.	+	0	ID=MHFJDPFK_00483;inference=ab initio prediction:Prodigal:002006;locus_tag=MHFJDPFK_00483;product=hypothetical protein
JH660635.1	Prodigal:002006	CDS	157060	157527	.	+	0	ID=MHFJDPFK_00484;inference=ab initio prediction:Prodigal:002006;locus_tag=MHFJDPFK_00484;product=hypothetical protein
JH660635.1	Prodigal:002006	CDS	157855	157986	.	-	0	ID=MHFJDPFK_00485;inference=ab initio prediction:Prodigal:002006;locus_tag=MHFJDPFK_00485;product=hypothetical protein
JH660635.1	Prodigal:002006	CDS	158261	158524	.	-	0	ID=MHFJDPFK_00486;inference=ab initio prediction:Prodigal:002006;locus_tag=MHFJDPFK_00486;product=hypothetical protein
JH660635.1	Prodigal:002006	CDS	158521	158736	.	-	0	ID=MHFJDPFK_00487;inference=ab initio prediction:Prodigal:002006;locus_tag=MHFJDPFK_00487;product=hypothetical protein
JH660635.1	Prodigal:002006	CDS	158984	160795	.	-	0	ID=MHFJDPFK_00488;Name=ltrA_1;db_xref=COG:COG3344;gene=ltrA_1;inference=ab initio prediction:Prodigal:002006,similar to AA sequence:UniProtKB:P0A3U1;locus_tag=MHFJDPFK_00488;product=Group II intron-encoded protein LtrA
JH660635.1	Prodigal:002006	CDS	161100	161246	.	-	0	ID=MHFJDPFK_00489;inference=ab initio prediction:Prodigal:002006;locus_tag=MHFJDPFK_00489;product=hypothetical protein
JH660635.1	Aragorn:001002	tRNA	161352	161427	.	-	.	ID=MHFJDPFK_00490;inference=COORDINATES:profile:Aragorn:001002;locus_tag=MHFJDPFK_00490;product=tRNA-Met(cat)
JH660635.1	Prodigal:002006	CDS	163710	164405	.	-	0	ID=MHFJDPFK_00491;inference=ab initio prediction:Prodigal:002006;locus_tag=MHFJDPFK_00491;product=hypothetical protein
JH660635.1	Prodigal:002006	CDS	164521	164862	.	-	0	ID=MHFJDPFK_00492;inference=ab initio prediction:Prodigal:002006;locus_tag=MHFJDPFK_00492;product=hypothetical protein
JH660635.1	Prodigal:002006	CDS	164905	165180	.	-	0	ID=MHFJDPFK_00493;inference=ab initio prediction:Prodigal:002006;locus_tag=MHFJDPFK_00493;product=hypothetical protein
JH660635.1	Prodigal:002006	CDS	165167	165505	.	-	0	ID=MHFJDPFK_00494;Name=ltrA_2;db_xref=COG:COG3344;gene=ltrA_2;inference=ab initio prediction:Prodigal:002006,similar to AA sequence:UniProtKB:P0A3U1;locus_tag=MHFJDPFK_00494;product=Group II intron-encoded protein LtrA
JH660635.1	Prodigal:002006	CDS	166195	166872	.	-	0	ID=MHFJDPFK_00495;inference=ab initio prediction:Prodigal:002006;locus_tag=MHFJDPFK_00495;product=hypothetical protein
JH660635.1	Prodigal:002006	CDS	167011	167238	.	-	0	ID=MHFJDPFK_00496;inference=ab initio prediction:Prodigal:002006;locus_tag=MHFJDPFK_00496;product=hypothetical protein
JH660635.1	Prodigal:002006	CDS	167235	167774	.	-	0	ID=MHFJDPFK_00497;inference=ab initio prediction:Prodigal:002006;locus_tag=MHFJDPFK_00497;product=hypothetical protein
JH660635.1	Prodigal:002006	CDS	168152	168295	.	-	0	ID=MHFJDPFK_00498;inference=ab initio prediction:Prodigal:002006;locus_tag=MHFJDPFK_00498;product=hypothetical protein
JH660635.1	Prodigal:002006	CDS	168392	168598	.	-	0	ID=MHFJDPFK_00499;inference=ab initio prediction:Prodigal:002006;locus_tag=MHFJDPFK_00499;product=hypothetical protein
JH660635.1	Prodigal:002006	CDS	168638	168850	.	-	0	ID=MHFJDPFK_00500;inference=ab initio prediction:Prodigal:002006;locus_tag=MHFJDPFK_00500;product=hypothetical protein
JH660635.1	Prodigal:002006	CDS	169367	170743	.	+	0	ID=MHFJDPFK_00501;inference=ab initio prediction:Prodigal:002006;locus_tag=MHFJDPFK_00501;product=hypothetical protein
JH660635.1	Prodigal:002006	CDS	170836	171768	.	-	0	ID=MHFJDPFK_00502;inference=ab initio prediction:Prodigal:002006,similar to AA sequence:ISfinder:ISMex3;locus_tag=MHFJDPFK_00502;product=IS256 family transposase ISMex3
JH660635.1	Prodigal:002006	CDS	172516	175122	.	+	0	ID=MHFJDPFK_00503;eC_number=2.7.-.-;Name=sasA_1;gene=sasA_1;inference=ab initio prediction:Prodigal:002006,protein motif:HAMAP:MF_01837;locus_tag=MHFJDPFK_00503;product=Adaptive-response sensory-kinase SasA
JH660635.1	Prodigal:002006	CDS	175494	175664	.	+	0	ID=MHFJDPFK_00504;inference=ab initio prediction:Prodigal:002006;locus_tag=MHFJDPFK_00504;product=hypothetical protein
JH660635.1	Prodigal:002006	CDS	176029	177255	.	+	0	ID=MHFJDPFK_00505;inference=ab initio prediction:Prodigal:002006;locus_tag=MHFJDPFK_00505;product=hypothetical protein
JH660635.1	Prodigal:002006	CDS	177255	177839	.	+	0	ID=MHFJDPFK_00506;inference=ab initio prediction:Prodigal:002006,similar to AA sequence:ISfinder:ISSme2;locus_tag=MHFJDPFK_00506;product=IS21 family transposase ISSme2
JH660635.1	Prodigal:002006	CDS	178349	179173	.	-	0	ID=MHFJDPFK_00507;db_xref=COG:COG3039;inference=ab initio prediction:Prodigal:002006,similar to AA sequence:ISfinder:ISAtu2;locus_tag=MHFJDPFK_00507;product=IS5 family transposase ISAtu2
JH660635.1	Prodigal:002006	CDS	179307	179408	.	-	0	ID=MHFJDPFK_00508;inference=ab initio prediction:Prodigal:002006;locus_tag=MHFJDPFK_00508;product=hypothetical protein
JH660635.1	Prodigal:002006	CDS	179431	179616	.	-	0	ID=MHFJDPFK_00509;inference=ab initio prediction:Prodigal:002006;locus_tag=MHFJDPFK_00509;product=hypothetical protein
JH660635.1	Prodigal:002006	CDS	180346	180927	.	+	0	ID=MHFJDPFK_00510;eC_number=2.3.1.79;Name=maa;db_xref=COG:COG0110;gene=maa;inference=ab initio prediction:Prodigal:002006,similar to AA sequence:UniProtKB:P77791;locus_tag=MHFJDPFK_00510;product=Maltose O-acetyltransferase
JH660635.1	Prodigal:002006	CDS	181612	182952	.	-	0	ID=MHFJDPFK_00511;inference=ab initio prediction:Prodigal:002006,similar to AA sequence:ISfinder:ISAzs25;locus_tag=MHFJDPFK_00511;product=IS1380 family transposase ISAzs25
JH660635.1	Prodigal:002006	CDS	183041	183292	.	+	0	ID=MHFJDPFK_00512;inference=ab initio prediction:Prodigal:002006,similar to AA sequence:ISfinder:ISMex33;locus_tag=MHFJDPFK_00512;product=IS3 family transposase ISMex33
JH660635.1	Prodigal:002006	CDS	183903	184709	.	+	0	ID=MHFJDPFK_00513;inference=ab initio prediction:Prodigal:002006,similar to AA sequence:ISfinder:ISPpu7;locus_tag=MHFJDPFK_00513;product=IS21 family transposase ISPpu7
JH660636.1	Prodigal:002006	CDS	19	327	.	+	0	ID=MHFJDPFK_00514;Name=insK_1;db_xref=COG:COG2801;gene=insK_1;inference=ab initio prediction:Prodigal:002006,similar to AA sequence:UniProtKB:P19769;locus_tag=MHFJDPFK_00514;product=Putative transposase InsK for insertion sequence element IS150
JH660636.1	Prodigal:002006	CDS	296	1504	.	-	0	ID=MHFJDPFK_00515;db_xref=COG:COG2826;inference=ab initio prediction:Prodigal:002006,similar to AA sequence:ISfinder:ISMdi25;locus_tag=MHFJDPFK_00515;product=IS30 family transposase ISMdi25
JH660636.1	Prodigal:002006	CDS	2520	3266	.	+	0	ID=MHFJDPFK_00516;inference=ab initio prediction:Prodigal:002006,similar to AA sequence:ISfinder:ISPpu7;locus_tag=MHFJDPFK_00516;product=IS21 family transposase ISPpu7
JH660636.1	Prodigal:002006	CDS	3280	4005	.	+	0	ID=MHFJDPFK_00517;inference=ab initio prediction:Prodigal:002006,similar to AA sequence:ISfinder:ISRel16;locus_tag=MHFJDPFK_00517;product=IS21 family transposase ISRel16
JH660636.1	Prodigal:002006	CDS	4083	4721	.	-	0	ID=MHFJDPFK_00518;inference=ab initio prediction:Prodigal:002006;locus_tag=MHFJDPFK_00518;product=hypothetical protein
JH660636.1	Prodigal:002006	CDS	5231	5758	.	+	0	ID=MHFJDPFK_00519;inference=ab initio prediction:Prodigal:002006,similar to AA sequence:ISfinder:ISWpi13;locus_tag=MHFJDPFK_00519;product=IS110 family transposase ISWpi13
JH660636.1	Prodigal:002006	CDS	6140	7729	.	-	0	ID=MHFJDPFK_00520;eC_number=2.7.7.4;Name=cysN;gene=cysN;inference=ab initio prediction:Prodigal:002006,protein motif:HAMAP:MF_00062;locus_tag=MHFJDPFK_00520;product=Sulfate adenylyltransferase subunit 1
JH660636.1	Prodigal:002006	CDS	7729	8712	.	-	0	ID=MHFJDPFK_00521;eC_number=2.7.7.4;Name=cysD;db_xref=COG:COG0175;gene=cysD;inference=ab initio prediction:Prodigal:002006,similar to AA sequence:UniProtKB:P21156;locus_tag=MHFJDPFK_00521;product=Sulfate adenylyltransferase subunit 2
JH660636.1	Prodigal:002006	CDS	8827	9033	.	+	0	ID=MHFJDPFK_00522;inference=ab initio prediction:Prodigal:002006;locus_tag=MHFJDPFK_00522;product=hypothetical protein
JH660636.1	Prodigal:002006	CDS	9127	9909	.	-	0	ID=MHFJDPFK_00523;eC_number=2.7.1.25;Name=cysC;gene=cysC;inference=ab initio prediction:Prodigal:002006,protein motif:HAMAP:MF_00065;locus_tag=MHFJDPFK_00523;product=Adenylyl-sulfate kinase
JH660636.1	Prodigal:002006	CDS	9924	10481	.	-	0	ID=MHFJDPFK_00524;inference=ab initio prediction:Prodigal:002006;locus_tag=MHFJDPFK_00524;product=hypothetical protein
JH660636.1	Prodigal:002006	CDS	10474	10935	.	-	0	ID=MHFJDPFK_00525;inference=ab initio prediction:Prodigal:002006;locus_tag=MHFJDPFK_00525;product=hypothetical protein
JH660636.1	Prodigal:002006	CDS	10932	11678	.	-	0	ID=MHFJDPFK_00526;inference=ab initio prediction:Prodigal:002006;locus_tag=MHFJDPFK_00526;product=hypothetical protein
JH660636.1	Prodigal:002006	CDS	11788	12582	.	-	0	ID=MHFJDPFK_00527;Name=yadH_1;db_xref=COG:COG0842;gene=yadH_1;inference=ab initio prediction:Prodigal:002006,similar to AA sequence:UniProtKB:P0AFN6;locus_tag=MHFJDPFK_00527;product=Inner membrane transport permease YadH
JH660636.1	Prodigal:002006	CDS	12579	13493	.	-	0	ID=MHFJDPFK_00528;eC_number=3.6.3.-;Name=lnrL;db_xref=COG:COG1131;gene=lnrL;inference=ab initio prediction:Prodigal:002006,similar to AA sequence:UniProtKB:P94440;locus_tag=MHFJDPFK_00528;product=Linearmycin resistance ATP-binding protein LnrL
JH660636.1	Prodigal:002006	CDS	13651	14934	.	-	0	ID=MHFJDPFK_00529;eC_number=2.4.2.53;Name=arnC_1;gene=arnC_1;inference=ab initio prediction:Prodigal:002006,protein motif:HAMAP:MF_01164;locus_tag=MHFJDPFK_00529;product=Undecaprenyl-phosphate 4-deoxy-4-formamido-L-arabinose transferase
JH660636.1	Prodigal:002006	CDS	14950	15609	.	-	0	ID=MHFJDPFK_00530;eC_number=3.5.1.104;db_xref=COG:COG0726;inference=ab initio prediction:Prodigal:002006,similar to AA sequence:UniProtKB:Q81AF4;locus_tag=MHFJDPFK_00530;product=Peptidoglycan-N-acetylglucosamine deacetylase
JH660636.1	Prodigal:002006	CDS	15606	16235	.	-	0	ID=MHFJDPFK_00531;eC_number=2.3.1.-;Name=nodA;gene=nodA;inference=ab initio prediction:Prodigal:002006,similar to AA sequence:UniProtKB:P02962;locus_tag=MHFJDPFK_00531;product=Nodulation protein A
JH660636.1	Prodigal:002006	CDS	16232	16567	.	-	0	ID=MHFJDPFK_00532;Name=rssB_1;gene=rssB_1;inference=ab initio prediction:Prodigal:002006,protein motif:HAMAP:MF_00958;locus_tag=MHFJDPFK_00532;product=Regulator of RpoS
JH660636.1	Prodigal:002006	CDS	17637	19421	.	-	0	ID=MHFJDPFK_00533;inference=ab initio prediction:Prodigal:002006;locus_tag=MHFJDPFK_00533;product=hypothetical protein
JH660636.1	Prodigal:002006	CDS	19711	19977	.	-	0	ID=MHFJDPFK_00534;db_xref=COG:COG3039;inference=ab initio prediction:Prodigal:002006,similar to AA sequence:ISfinder:ISMex42;locus_tag=MHFJDPFK_00534;product=IS5 family transposase ISMex42
JH660636.1	Prodigal:002006	CDS	19974	20114	.	-	0	ID=MHFJDPFK_00535;inference=ab initio prediction:Prodigal:002006;locus_tag=MHFJDPFK_00535;product=hypothetical protein
JH660636.1	Prodigal:002006	CDS	20111	20365	.	-	0	ID=MHFJDPFK_00536;inference=ab initio prediction:Prodigal:002006;locus_tag=MHFJDPFK_00536;product=hypothetical protein
JH660636.1	Prodigal:002006	CDS	20921	21040	.	+	0	ID=MHFJDPFK_00537;inference=ab initio prediction:Prodigal:002006;locus_tag=MHFJDPFK_00537;product=hypothetical protein
JH660636.1	Prodigal:002006	CDS	21477	22316	.	+	0	ID=MHFJDPFK_00538;inference=ab initio prediction:Prodigal:002006;locus_tag=MHFJDPFK_00538;product=hypothetical protein
JH660636.1	Prodigal:002006	CDS	22571	23530	.	+	0	ID=MHFJDPFK_00539;Name=nodD2;gene=nodD2;inference=ab initio prediction:Prodigal:002006,similar to AA sequence:UniProtKB:P55700;locus_tag=MHFJDPFK_00539;product=Nodulation protein D 2
JH660636.1	Prodigal:002006	CDS	23512	23667	.	-	0	ID=MHFJDPFK_00540;inference=ab initio prediction:Prodigal:002006;locus_tag=MHFJDPFK_00540;product=hypothetical protein
JH660636.1	Prodigal:002006	CDS	23867	24361	.	-	0	ID=MHFJDPFK_00541;inference=ab initio prediction:Prodigal:002006,similar to AA sequence:ISfinder:ISAzs14;locus_tag=MHFJDPFK_00541;product=IS630 family transposase ISAzs14
JH660636.1	Prodigal:002006	CDS	24564	24932	.	-	0	ID=MHFJDPFK_00542;inference=ab initio prediction:Prodigal:002006;locus_tag=MHFJDPFK_00542;product=hypothetical protein
JH660636.1	Prodigal:002006	CDS	25130	26512	.	-	0	ID=MHFJDPFK_00543;Name=dctD;gene=dctD;inference=ab initio prediction:Prodigal:002006,similar to AA sequence:UniProtKB:P13632;locus_tag=MHFJDPFK_00543;product=C4-dicarboxylate transport transcriptional regulatory protein DctD
JH660636.1	Prodigal:002006	CDS	26509	28398	.	-	0	ID=MHFJDPFK_00544;eC_number=2.7.13.3;Name=dctB;gene=dctB;inference=ab initio prediction:Prodigal:002006,similar to AA sequence:UniProtKB:P13633;locus_tag=MHFJDPFK_00544;product=C4-dicarboxylate transport sensor protein DctB
JH660636.1	Prodigal:002006	CDS	28632	30056	.	+	0	ID=MHFJDPFK_00545;Name=dctA_1;gene=dctA_1;inference=ab initio prediction:Prodigal:002006,similar to AA sequence:UniProtKB:P20672;locus_tag=MHFJDPFK_00545;product=C4-dicarboxylate transport protein
JH660636.1	Prodigal:002006	CDS	30157	31185	.	+	0	ID=MHFJDPFK_00546;eC_number=1.14.14.5;Name=ssuD_2;gene=ssuD_2;inference=ab initio prediction:Prodigal:002006,protein motif:HAMAP:MF_01229;locus_tag=MHFJDPFK_00546;product=Alkanesulfonate monooxygenase
JH660636.1	Prodigal:002006	CDS	31949	32158	.	+	0	ID=MHFJDPFK_00547;inference=ab initio prediction:Prodigal:002006;locus_tag=MHFJDPFK_00547;product=hypothetical protein
JH660636.1	Prodigal:002006	CDS	32246	32521	.	+	0	ID=MHFJDPFK_00548;inference=ab initio prediction:Prodigal:002006;locus_tag=MHFJDPFK_00548;product=hypothetical protein
JH660636.1	Prodigal:002006	CDS	32567	33610	.	+	0	ID=MHFJDPFK_00549;inference=ab initio prediction:Prodigal:002006,similar to AA sequence:ISfinder:ISMdi12;locus_tag=MHFJDPFK_00549;product=IS110 family transposase ISMdi12
JH660636.1	Prodigal:002006	CDS	33965	35233	.	+	0	ID=MHFJDPFK_00550;inference=ab initio prediction:Prodigal:002006,similar to AA sequence:ISfinder:ISMex3;locus_tag=MHFJDPFK_00550;product=IS256 family transposase ISMex3
JH660636.1	Prodigal:002006	CDS	35302	35571	.	-	0	ID=MHFJDPFK_00551;inference=ab initio prediction:Prodigal:002006;locus_tag=MHFJDPFK_00551;product=hypothetical protein
JH660636.1	Prodigal:002006	CDS	35809	36183	.	+	0	ID=MHFJDPFK_00552;inference=ab initio prediction:Prodigal:002006;locus_tag=MHFJDPFK_00552;product=hypothetical protein
JH660636.1	Prodigal:002006	CDS	36222	36761	.	+	0	ID=MHFJDPFK_00553;inference=ab initio prediction:Prodigal:002006;locus_tag=MHFJDPFK_00553;product=hypothetical protein
JH660636.1	Prodigal:002006	CDS	36784	37092	.	+	0	ID=MHFJDPFK_00554;inference=ab initio prediction:Prodigal:002006;locus_tag=MHFJDPFK_00554;product=hypothetical protein
JH660636.1	Prodigal:002006	CDS	37127	38041	.	-	0	ID=MHFJDPFK_00555;inference=ab initio prediction:Prodigal:002006;locus_tag=MHFJDPFK_00555;product=hypothetical protein
JH660636.1	Prodigal:002006	CDS	38511	40070	.	+	0	ID=MHFJDPFK_00556;inference=ab initio prediction:Prodigal:002006;locus_tag=MHFJDPFK_00556;product=hypothetical protein
JH660636.1	Prodigal:002006	CDS	40106	40999	.	-	0	ID=MHFJDPFK_00557;inference=ab initio prediction:Prodigal:002006,similar to AA sequence:ISfinder:ISArch16;locus_tag=MHFJDPFK_00557;product=ISAzo13 family transposase ISArch16
JH660636.1	Prodigal:002006	CDS	41117	41368	.	-	0	ID=MHFJDPFK_00558;inference=ab initio prediction:Prodigal:002006;locus_tag=MHFJDPFK_00558;product=hypothetical protein
JH660636.1	Prodigal:002006	CDS	42545	44020	.	+	0	ID=MHFJDPFK_00559;inference=ab initio prediction:Prodigal:002006;locus_tag=MHFJDPFK_00559;product=hypothetical protein
JH660636.1	Prodigal:002006	CDS	44037	45083	.	+	0	ID=MHFJDPFK_00560;inference=ab initio prediction:Prodigal:002006,similar to AA sequence:ISfinder:ISMlo2;locus_tag=MHFJDPFK_00560;product=IS110 family transposase ISMlo2
JH660636.1	Prodigal:002006	CDS	45341	45901	.	-	0	ID=MHFJDPFK_00561;inference=ab initio prediction:Prodigal:002006;locus_tag=MHFJDPFK_00561;product=hypothetical protein
JH660636.1	Prodigal:002006	CDS	45976	46830	.	-	0	ID=MHFJDPFK_00562;db_xref=COG:COG0840;inference=ab initio prediction:Prodigal:002006,similar to AA sequence:UniProtKB:Q2W4T8;locus_tag=MHFJDPFK_00562;product=Methyl-accepting chemotaxis protein
JH660636.1	Prodigal:002006	CDS	46962	47489	.	-	0	ID=MHFJDPFK_00563;inference=ab initio prediction:Prodigal:002006;locus_tag=MHFJDPFK_00563;product=hypothetical protein
JH660636.1	Prodigal:002006	CDS	47687	48157	.	+	0	ID=MHFJDPFK_00564;inference=ab initio prediction:Prodigal:002006;locus_tag=MHFJDPFK_00564;product=hypothetical protein
JH660636.1	Prodigal:002006	CDS	48301	48573	.	+	0	ID=MHFJDPFK_00565;inference=ab initio prediction:Prodigal:002006;locus_tag=MHFJDPFK_00565;product=hypothetical protein
JH660636.1	Prodigal:002006	CDS	48762	48980	.	-	0	ID=MHFJDPFK_00566;db_xref=COG:COG3360;inference=ab initio prediction:Prodigal:002006,similar to AA sequence:UniProtKB:A1WUH0;locus_tag=MHFJDPFK_00566;product=Dodecin
JH660636.1	Prodigal:002006	CDS	48952	49560	.	-	0	ID=MHFJDPFK_00567;inference=ab initio prediction:Prodigal:002006;locus_tag=MHFJDPFK_00567;product=hypothetical protein
JH660636.1	Prodigal:002006	CDS	49608	50483	.	+	0	ID=MHFJDPFK_00568;inference=ab initio prediction:Prodigal:002006;locus_tag=MHFJDPFK_00568;product=hypothetical protein
JH660636.1	Prodigal:002006	CDS	51368	51682	.	+	0	ID=MHFJDPFK_00569;Name=groS1_1;db_xref=COG:COG0234;gene=groS1_1;inference=ab initio prediction:Prodigal:002006,similar to AA sequence:UniProtKB:P35473;locus_tag=MHFJDPFK_00569;product=10 kDa chaperonin 1
JH660636.1	Prodigal:002006	CDS	51728	53368	.	+	0	ID=MHFJDPFK_00570;Name=groL5_1;gene=groL5_1;inference=ab initio prediction:Prodigal:002006,similar to AA sequence:UniProtKB:P35471;locus_tag=MHFJDPFK_00570;product=60 kDa chaperonin 5
JH660636.1	Prodigal:002006	CDS	53542	54249	.	+	0	ID=MHFJDPFK_00571;inference=ab initio prediction:Prodigal:002006;locus_tag=MHFJDPFK_00571;product=hypothetical protein
JH660636.1	Prodigal:002006	CDS	54755	55159	.	-	0	ID=MHFJDPFK_00572;Name=spoIIIE;db_xref=COG:COG1674;gene=spoIIIE;inference=ab initio prediction:Prodigal:002006,similar to AA sequence:UniProtKB:P21458;locus_tag=MHFJDPFK_00572;product=DNA translocase SpoIIIE
JH660636.1	Prodigal:002006	CDS	55649	56230	.	+	0	ID=MHFJDPFK_00573;inference=ab initio prediction:Prodigal:002006;locus_tag=MHFJDPFK_00573;product=hypothetical protein
JH660636.1	Prodigal:002006	CDS	57384	57590	.	+	0	ID=MHFJDPFK_00574;Name=cspA_2;db_xref=COG:COG1278;gene=cspA_2;inference=ab initio prediction:Prodigal:002006,similar to AA sequence:UniProtKB:Q9Z3S6;locus_tag=MHFJDPFK_00574;product=Cold shock protein CspA
JH660636.1	Prodigal:002006	CDS	57852	58043	.	-	0	ID=MHFJDPFK_00575;inference=ab initio prediction:Prodigal:002006;locus_tag=MHFJDPFK_00575;product=hypothetical protein
JH660636.1	Prodigal:002006	CDS	58137	58478	.	-	0	ID=MHFJDPFK_00576;inference=ab initio prediction:Prodigal:002006;locus_tag=MHFJDPFK_00576;product=hypothetical protein
JH660636.1	Prodigal:002006	CDS	58638	58958	.	-	0	ID=MHFJDPFK_00577;inference=ab initio prediction:Prodigal:002006,similar to AA sequence:ISfinder:ISMdi13;locus_tag=MHFJDPFK_00577;product=IS256 family transposase ISMdi13
JH660636.1	Prodigal:002006	CDS	59485	59958	.	+	0	ID=MHFJDPFK_00578;inference=ab initio prediction:Prodigal:002006;locus_tag=MHFJDPFK_00578;product=hypothetical protein
JH660636.1	Prodigal:002006	CDS	60217	61497	.	+	0	ID=MHFJDPFK_00579;inference=ab initio prediction:Prodigal:002006;locus_tag=MHFJDPFK_00579;product=hypothetical protein
JH660636.1	Prodigal:002006	CDS	61436	62293	.	+	0	ID=MHFJDPFK_00580;inference=ab initio prediction:Prodigal:002006;locus_tag=MHFJDPFK_00580;product=hypothetical protein
JH660636.1	Prodigal:002006	CDS	62264	63079	.	-	0	ID=MHFJDPFK_00581;inference=ab initio prediction:Prodigal:002006,similar to AA sequence:ISfinder:ISPpu7;locus_tag=MHFJDPFK_00581;product=IS21 family transposase ISPpu7
JH660636.1	Prodigal:002006	CDS	63298	63852	.	+	0	ID=MHFJDPFK_00582;inference=ab initio prediction:Prodigal:002006,similar to AA sequence:ISfinder:ISWpi13;locus_tag=MHFJDPFK_00582;product=IS110 family transposase ISWpi13
JH660636.1	Prodigal:002006	CDS	63889	64299	.	+	0	ID=MHFJDPFK_00583;inference=ab initio prediction:Prodigal:002006,similar to AA sequence:ISfinder:ISMdi5;locus_tag=MHFJDPFK_00583;product=IS3 family transposase ISMdi5
JH660636.1	Prodigal:002006	CDS	64321	64524	.	+	0	ID=MHFJDPFK_00584;inference=ab initio prediction:Prodigal:002006;locus_tag=MHFJDPFK_00584;product=hypothetical protein
JH660636.1	Prodigal:002006	CDS	64852	65307	.	-	0	ID=MHFJDPFK_00585;Name=bcp_1;gene=bcp_1;inference=ab initio prediction:Prodigal:002006,similar to AA sequence:UniProtKB:P19567;locus_tag=MHFJDPFK_00585;product=Pseudoazurin
JH660636.1	Prodigal:002006	CDS	65937	66095	.	-	0	ID=MHFJDPFK_00586;inference=ab initio prediction:Prodigal:002006;locus_tag=MHFJDPFK_00586;product=hypothetical protein
JH660636.1	Prodigal:002006	CDS	66265	66489	.	-	0	ID=MHFJDPFK_00587;inference=ab initio prediction:Prodigal:002006;locus_tag=MHFJDPFK_00587;product=hypothetical protein
JH660636.1	Prodigal:002006	CDS	66578	67141	.	+	0	ID=MHFJDPFK_00588;inference=ab initio prediction:Prodigal:002006,similar to AA sequence:ISfinder:ISRhru3;locus_tag=MHFJDPFK_00588;product=IS110 family transposase ISRhru3
JH660636.1	Prodigal:002006	CDS	67269	67445	.	-	0	ID=MHFJDPFK_00589;inference=ab initio prediction:Prodigal:002006,similar to AA sequence:ISfinder:ISMdi5;locus_tag=MHFJDPFK_00589;product=IS3 family transposase ISMdi5
JH660636.1	Prodigal:002006	CDS	67471	67704	.	-	0	ID=MHFJDPFK_00590;inference=ab initio prediction:Prodigal:002006;locus_tag=MHFJDPFK_00590;product=hypothetical protein
JH660636.1	Prodigal:002006	CDS	67733	68320	.	+	0	ID=MHFJDPFK_00591;inference=ab initio prediction:Prodigal:002006,similar to AA sequence:ISfinder:ISMno14;locus_tag=MHFJDPFK_00591;product=IS110 family transposase ISMno14
JH660636.1	Prodigal:002006	CDS	69251	71419	.	-	0	ID=MHFJDPFK_00592;eC_number=3.4.22.-;Name=lagD;gene=lagD;inference=ab initio prediction:Prodigal:002006,similar to AA sequence:UniProtKB:P59852;locus_tag=MHFJDPFK_00592;product=Lactococcin-G-processing and transport ATP-binding protein LagD
JH660636.1	Prodigal:002006	CDS	71452	72537	.	-	0	ID=MHFJDPFK_00593;inference=ab initio prediction:Prodigal:002006;locus_tag=MHFJDPFK_00593;product=hypothetical protein
JH660636.1	Prodigal:002006	CDS	73348	74574	.	+	0	ID=MHFJDPFK_00594;inference=ab initio prediction:Prodigal:002006,similar to AA sequence:ISfinder:ISCARN96;locus_tag=MHFJDPFK_00594;product=IS1182 family transposase ISCARN96
JH660636.1	Prodigal:002006	CDS	74793	75080	.	-	0	ID=MHFJDPFK_00595;inference=ab initio prediction:Prodigal:002006;locus_tag=MHFJDPFK_00595;product=hypothetical protein
JH660636.1	Prodigal:002006	CDS	75120	75389	.	-	0	ID=MHFJDPFK_00596;inference=ab initio prediction:Prodigal:002006;locus_tag=MHFJDPFK_00596;product=hypothetical protein
JH660636.1	Prodigal:002006	CDS	75386	75577	.	-	0	ID=MHFJDPFK_00597;inference=ab initio prediction:Prodigal:002006;locus_tag=MHFJDPFK_00597;product=hypothetical protein
JH660636.1	Prodigal:002006	CDS	75574	76536	.	-	0	ID=MHFJDPFK_00598;inference=ab initio prediction:Prodigal:002006,similar to AA sequence:ISfinder:ISMtsp15;locus_tag=MHFJDPFK_00598;product=IS481 family transposase ISMtsp15
JH660636.1	Prodigal:002006	CDS	76696	78435	.	-	0	ID=MHFJDPFK_00599;inference=ab initio prediction:Prodigal:002006;locus_tag=MHFJDPFK_00599;product=hypothetical protein
JH660636.1	Prodigal:002006	CDS	78432	78704	.	-	0	ID=MHFJDPFK_00600;inference=ab initio prediction:Prodigal:002006,similar to AA sequence:ISfinder:IS1354;locus_tag=MHFJDPFK_00600;product=IS256 family transposase IS1354
JH660636.1	Prodigal:002006	CDS	78832	79542	.	-	0	ID=MHFJDPFK_00601;inference=ab initio prediction:Prodigal:002006,similar to AA sequence:ISfinder:ISBj7;locus_tag=MHFJDPFK_00601;product=IS6 family transposase ISBj7
JH660636.1	Prodigal:002006	CDS	79653	79931	.	-	0	ID=MHFJDPFK_00602;inference=ab initio prediction:Prodigal:002006;locus_tag=MHFJDPFK_00602;product=hypothetical protein
JH660636.1	Prodigal:002006	CDS	80043	80243	.	-	0	ID=MHFJDPFK_00603;inference=ab initio prediction:Prodigal:002006;locus_tag=MHFJDPFK_00603;product=hypothetical protein
JH660636.1	Prodigal:002006	CDS	80269	80658	.	-	0	ID=MHFJDPFK_00604;inference=ab initio prediction:Prodigal:002006;locus_tag=MHFJDPFK_00604;product=hypothetical protein
JH660636.1	Prodigal:002006	CDS	81676	82260	.	-	0	ID=MHFJDPFK_00605;inference=ab initio prediction:Prodigal:002006,similar to AA sequence:ISfinder:ISSme2;locus_tag=MHFJDPFK_00605;product=IS21 family transposase ISSme2
JH660636.1	Prodigal:002006	CDS	82260	83549	.	-	0	ID=MHFJDPFK_00606;inference=ab initio prediction:Prodigal:002006;locus_tag=MHFJDPFK_00606;product=hypothetical protein
JH660636.1	Prodigal:002006	CDS	83687	85264	.	+	0	ID=MHFJDPFK_00607;inference=ab initio prediction:Prodigal:002006,similar to AA sequence:ISfinder:ISBj12;locus_tag=MHFJDPFK_00607;product=ISNCY family transposase ISBj12
JH660636.1	Prodigal:002006	CDS	85348	85818	.	+	0	ID=MHFJDPFK_00608;inference=ab initio prediction:Prodigal:002006;locus_tag=MHFJDPFK_00608;product=hypothetical protein
JH660636.1	Prodigal:002006	CDS	86356	87507	.	+	0	ID=MHFJDPFK_00609;inference=ab initio prediction:Prodigal:002006,similar to AA sequence:ISfinder:ISGdi7;locus_tag=MHFJDPFK_00609;product=IS110 family transposase ISGdi7
JH660636.1	Prodigal:002006	CDS	87535	87714	.	-	0	ID=MHFJDPFK_00610;inference=ab initio prediction:Prodigal:002006;locus_tag=MHFJDPFK_00610;product=hypothetical protein
JH660636.1	Prodigal:002006	CDS	87967	88233	.	-	0	ID=MHFJDPFK_00611;inference=ab initio prediction:Prodigal:002006;locus_tag=MHFJDPFK_00611;product=hypothetical protein
JH660636.1	Prodigal:002006	CDS	88285	89013	.	-	0	ID=MHFJDPFK_00612;inference=ab initio prediction:Prodigal:002006,similar to AA sequence:ISfinder:ISMdi27;locus_tag=MHFJDPFK_00612;product=IS21 family transposase ISMdi27
JH660636.1	Prodigal:002006	CDS	89013	90512	.	-	0	ID=MHFJDPFK_00613;inference=ab initio prediction:Prodigal:002006;locus_tag=MHFJDPFK_00613;product=hypothetical protein
JH660636.1	Prodigal:002006	CDS	90577	91062	.	+	0	ID=MHFJDPFK_00614;inference=ab initio prediction:Prodigal:002006;locus_tag=MHFJDPFK_00614;product=hypothetical protein
JH660636.1	Prodigal:002006	CDS	91155	91883	.	-	0	ID=MHFJDPFK_00615;inference=ab initio prediction:Prodigal:002006;locus_tag=MHFJDPFK_00615;product=hypothetical protein
JH660636.1	Prodigal:002006	CDS	94328	95137	.	+	0	ID=MHFJDPFK_00616;inference=ab initio prediction:Prodigal:002006,similar to AA sequence:ISfinder:ISAzs3;locus_tag=MHFJDPFK_00616;product=IS1380 family transposase ISAzs3
JH660636.1	Prodigal:002006	CDS	95255	95743	.	+	0	ID=MHFJDPFK_00617;inference=ab initio prediction:Prodigal:002006,similar to AA sequence:ISfinder:ISAzs25;locus_tag=MHFJDPFK_00617;product=IS1380 family transposase ISAzs25
JH660636.1	Prodigal:002006	CDS	96057	97118	.	-	0	ID=MHFJDPFK_00618;Name=purR;gene=purR;inference=ab initio prediction:Prodigal:002006,protein motif:HAMAP:MF_01277;locus_tag=MHFJDPFK_00618;product=HTH-type transcriptional repressor PurR
JH660636.1	Prodigal:002006	CDS	97649	98365	.	+	0	ID=MHFJDPFK_00619;inference=ab initio prediction:Prodigal:002006;locus_tag=MHFJDPFK_00619;product=hypothetical protein
JH660636.1	Prodigal:002006	CDS	98409	100103	.	+	0	ID=MHFJDPFK_00620;Name=nifA;db_xref=COG:COG3604;gene=nifA;inference=ab initio prediction:Prodigal:002006,similar to AA sequence:UniProtKB:P09133;locus_tag=MHFJDPFK_00620;product=Nif-specific regulatory protein
JH660636.1	Prodigal:002006	CDS	100346	101827	.	+	0	ID=MHFJDPFK_00621;eC_number=4.-.-.-;Name=nifB;db_xref=COG:COG0535;gene=nifB;inference=ab initio prediction:Prodigal:002006,similar to AA sequence:UniProtKB:P27714;locus_tag=MHFJDPFK_00621;product=FeMo cofactor biosynthesis protein NifB
JH660636.1	Prodigal:002006	CDS	101862	102056	.	+	0	ID=MHFJDPFK_00622;Name=fer1;gene=fer1;inference=ab initio prediction:Prodigal:002006,similar to AA sequence:UniProtKB:P00207;locus_tag=MHFJDPFK_00622;product=Ferredoxin-1
JH660636.1	Prodigal:002006	CDS	102151	102477	.	+	0	ID=MHFJDPFK_00623;inference=ab initio prediction:Prodigal:002006;locus_tag=MHFJDPFK_00623;product=hypothetical protein
JH660636.1	Prodigal:002006	CDS	102474	102686	.	+	0	ID=MHFJDPFK_00624;inference=ab initio prediction:Prodigal:002006;locus_tag=MHFJDPFK_00624;product=hypothetical protein
JH660636.1	Prodigal:002006	CDS	102729	103430	.	+	0	ID=MHFJDPFK_00625;inference=ab initio prediction:Prodigal:002006;locus_tag=MHFJDPFK_00625;product=hypothetical protein
JH660636.1	Prodigal:002006	CDS	103907	104644	.	-	0	ID=MHFJDPFK_00626;inference=ab initio prediction:Prodigal:002006;locus_tag=MHFJDPFK_00626;product=hypothetical protein
JH660636.1	Prodigal:002006	CDS	105184	106119	.	+	0	ID=MHFJDPFK_00627;inference=ab initio prediction:Prodigal:002006;locus_tag=MHFJDPFK_00627;product=hypothetical protein
JH660636.1	Prodigal:002006	CDS	106180	107283	.	+	0	ID=MHFJDPFK_00628;eC_number=3.4.21.-;inference=ab initio prediction:Prodigal:002006,similar to AA sequence:UniProtKB:P09489;locus_tag=MHFJDPFK_00628;product=Extracellular serine protease
JH660636.1	Prodigal:002006	CDS	107291	107830	.	+	0	ID=MHFJDPFK_00629;eC_number=3.4.21.-;inference=ab initio prediction:Prodigal:002006,similar to AA sequence:UniProtKB:P09489;locus_tag=MHFJDPFK_00629;product=Extracellular serine protease
JH660636.1	Prodigal:002006	CDS	108213	109043	.	-	0	ID=MHFJDPFK_00630;inference=ab initio prediction:Prodigal:002006;locus_tag=MHFJDPFK_00630;product=hypothetical protein
JH660636.1	Prodigal:002006	CDS	109059	109889	.	-	0	ID=MHFJDPFK_00631;inference=ab initio prediction:Prodigal:002006;locus_tag=MHFJDPFK_00631;product=hypothetical protein
JH660636.1	Prodigal:002006	CDS	110190	111161	.	-	0	ID=MHFJDPFK_00632;inference=ab initio prediction:Prodigal:002006,similar to AA sequence:ISfinder:ISMpo4;locus_tag=MHFJDPFK_00632;product=IS110 family transposase ISMpo4
JH660636.1	Prodigal:002006	CDS	111351	111527	.	-	0	ID=MHFJDPFK_00633;inference=ab initio prediction:Prodigal:002006;locus_tag=MHFJDPFK_00633;product=hypothetical protein
JH660636.1	Prodigal:002006	CDS	111835	112077	.	+	0	ID=MHFJDPFK_00634;inference=ab initio prediction:Prodigal:002006;locus_tag=MHFJDPFK_00634;product=hypothetical protein
JH660636.1	Prodigal:002006	CDS	111974	112690	.	-	0	ID=MHFJDPFK_00635;eC_number=3.5.99.7;Name=acdS;gene=acdS;inference=ab initio prediction:Prodigal:002006,similar to AA sequence:UniProtKB:Q5PWZ8;locus_tag=MHFJDPFK_00635;product=1-aminocyclopropane-1-carboxylate deaminase
JH660636.1	Prodigal:002006	CDS	112891	113091	.	-	0	ID=MHFJDPFK_00636;inference=ab initio prediction:Prodigal:002006;locus_tag=MHFJDPFK_00636;product=hypothetical protein
JH660636.1	Prodigal:002006	CDS	113120	113437	.	-	0	ID=MHFJDPFK_00637;Name=fdxB;db_xref=COG:COG1145;gene=fdxB;inference=ab initio prediction:Prodigal:002006,similar to AA sequence:UniProtKB:P20624;locus_tag=MHFJDPFK_00637;product=Ferredoxin-3
JH660636.1	Prodigal:002006	CDS	113434	113637	.	-	0	ID=MHFJDPFK_00638;inference=ab initio prediction:Prodigal:002006;locus_tag=MHFJDPFK_00638;product=hypothetical protein
JH660636.1	Prodigal:002006	CDS	113665	114144	.	-	0	ID=MHFJDPFK_00639;inference=ab initio prediction:Prodigal:002006;locus_tag=MHFJDPFK_00639;product=hypothetical protein
JH660636.1	Prodigal:002006	CDS	114162	114653	.	-	0	ID=MHFJDPFK_00640;inference=ab initio prediction:Prodigal:002006;locus_tag=MHFJDPFK_00640;product=hypothetical protein
JH660636.1	Prodigal:002006	CDS	114619	116001	.	-	0	ID=MHFJDPFK_00641;eC_number=1.18.6.1;Name=nifK_1;gene=nifK_1;inference=ab initio prediction:Prodigal:002006,similar to AA sequence:UniProtKB:P11347;locus_tag=MHFJDPFK_00641;product=Nitrogenase molybdenum-iron protein beta chain
JH660636.1	Prodigal:002006	CDS	116011	117501	.	-	0	ID=MHFJDPFK_00642;eC_number=1.18.6.1;Name=nifD_1;gene=nifD_1;inference=ab initio prediction:Prodigal:002006,similar to AA sequence:UniProtKB:P00466;locus_tag=MHFJDPFK_00642;product=Nitrogenase molybdenum-iron protein alpha chain
JH660636.1	Prodigal:002006	CDS	117563	119104	.	-	0	ID=MHFJDPFK_00643;eC_number=1.18.6.1;Name=nifK_2;db_xref=COG:COG2710;gene=nifK_2;inference=ab initio prediction:Prodigal:002006,similar to AA sequence:UniProtKB:P07329;locus_tag=MHFJDPFK_00643;product=Nitrogenase molybdenum-iron protein beta chain
JH660636.1	Prodigal:002006	CDS	119229	120731	.	-	0	ID=MHFJDPFK_00644;eC_number=1.18.6.1;Name=nifD_2;db_xref=COG:COG2710;gene=nifD_2;inference=ab initio prediction:Prodigal:002006,similar to AA sequence:UniProtKB:P07328;locus_tag=MHFJDPFK_00644;product=Nitrogenase molybdenum-iron protein alpha chain
JH660636.1	Prodigal:002006	CDS	120835	121728	.	-	0	ID=MHFJDPFK_00645;eC_number=1.18.6.1;Name=nifH;db_xref=COG:COG1348;gene=nifH;inference=ab initio prediction:Prodigal:002006,similar to AA sequence:UniProtKB:P22921;locus_tag=MHFJDPFK_00645;product=Nitrogenase iron protein
JH660636.1	Prodigal:002006	CDS	122198	122491	.	+	0	ID=MHFJDPFK_00646;inference=ab initio prediction:Prodigal:002006;locus_tag=MHFJDPFK_00646;product=hypothetical protein
JH660636.1	Prodigal:002006	CDS	122759	123136	.	-	0	ID=MHFJDPFK_00647;db_xref=COG:COG3039;inference=ab initio prediction:Prodigal:002006,similar to AA sequence:ISfinder:ISRhru6;locus_tag=MHFJDPFK_00647;product=IS5 family transposase ISRhru6
JH660636.1	Prodigal:002006	CDS	123136	123600	.	-	0	ID=MHFJDPFK_00648;inference=ab initio prediction:Prodigal:002006;locus_tag=MHFJDPFK_00648;product=hypothetical protein
JH660636.1	Prodigal:002006	CDS	123756	124913	.	+	0	ID=MHFJDPFK_00649;inference=ab initio prediction:Prodigal:002006,similar to AA sequence:ISfinder:ISRel9;locus_tag=MHFJDPFK_00649;product=IS110 family transposase ISRel9
JH660636.1	Prodigal:002006	CDS	125248	126072	.	-	0	ID=MHFJDPFK_00650;db_xref=COG:COG3039;inference=ab initio prediction:Prodigal:002006,similar to AA sequence:ISfinder:ISAli1;locus_tag=MHFJDPFK_00650;product=IS5 family transposase ISAli1
JH660636.1	Prodigal:002006	CDS	126176	127045	.	+	0	ID=MHFJDPFK_00651;inference=ab initio prediction:Prodigal:002006;locus_tag=MHFJDPFK_00651;product=hypothetical protein
JH660636.1	Prodigal:002006	CDS	127018	127365	.	-	0	ID=MHFJDPFK_00652;inference=ab initio prediction:Prodigal:002006;locus_tag=MHFJDPFK_00652;product=hypothetical protein
JH660636.1	Prodigal:002006	CDS	127409	127993	.	-	0	ID=MHFJDPFK_00653;inference=ab initio prediction:Prodigal:002006;locus_tag=MHFJDPFK_00653;product=hypothetical protein
JH660636.1	Prodigal:002006	CDS	128192	128488	.	+	0	ID=MHFJDPFK_00654;inference=ab initio prediction:Prodigal:002006;locus_tag=MHFJDPFK_00654;product=hypothetical protein
JH660636.1	Prodigal:002006	CDS	128497	128889	.	+	0	ID=MHFJDPFK_00655;inference=ab initio prediction:Prodigal:002006,similar to AA sequence:ISfinder:ISOur1;locus_tag=MHFJDPFK_00655;product=IS6 family transposase ISOur1
JH660636.1	Prodigal:002006	CDS	128914	129303	.	+	0	ID=MHFJDPFK_00656;Name=mntB_1;gene=mntB_1;inference=ab initio prediction:Prodigal:002006,similar to AA sequence:UniProtKB:Q55282;locus_tag=MHFJDPFK_00656;product=Manganese transport system membrane protein MntB
JH660636.1	Prodigal:002006	CDS	129549	130181	.	-	0	ID=MHFJDPFK_00657;Name=rspR_1;db_xref=COG:COG1802;gene=rspR_1;inference=ab initio prediction:Prodigal:002006,similar to AA sequence:UniProtKB:P0ACM2;locus_tag=MHFJDPFK_00657;product=HTH-type transcriptional repressor RspR
JH660636.1	Prodigal:002006	CDS	130338	131330	.	+	0	ID=MHFJDPFK_00658;eC_number=2.8.1.6;Name=bioB;db_xref=COG:COG0502;gene=bioB;inference=ab initio prediction:Prodigal:002006,similar to AA sequence:UniProtKB:P12996;locus_tag=MHFJDPFK_00658;product=Biotin synthase
JH660636.1	Prodigal:002006	CDS	131330	132472	.	+	0	ID=MHFJDPFK_00659;eC_number=2.3.1.47;Name=bioF;gene=bioF;inference=ab initio prediction:Prodigal:002006,similar to AA sequence:UniProtKB:P22806;locus_tag=MHFJDPFK_00659;product=8-amino-7-oxononanoate synthase
JH660636.1	Prodigal:002006	CDS	132469	133107	.	+	0	ID=MHFJDPFK_00660;eC_number=6.3.3.3;Name=bioD1;db_xref=COG:COG0132;gene=bioD1;inference=ab initio prediction:Prodigal:002006,similar to AA sequence:UniProtKB:P13000;locus_tag=MHFJDPFK_00660;product=ATP-dependent dethiobiotin synthetase BioD 1
JH660636.1	Prodigal:002006	CDS	133107	134384	.	+	0	ID=MHFJDPFK_00661;eC_number=2.6.1.62;Name=bioA;gene=bioA;inference=ab initio prediction:Prodigal:002006,similar to AA sequence:UniProtKB:P22805;locus_tag=MHFJDPFK_00661;product=Adenosylmethionine-8-amino-7-oxononanoate aminotransferase
JH660636.1	Prodigal:002006	CDS	134381	135469	.	+	0	ID=MHFJDPFK_00662;eC_number=2.3.1.194;Name=nphT7;gene=nphT7;inference=ab initio prediction:Prodigal:002006,similar to AA sequence:UniProtKB:D7URV0;locus_tag=MHFJDPFK_00662;product=Acetoacetyl CoA synthase NphT7
JH660636.1	Prodigal:002006	CDS	135911	136090	.	-	0	ID=MHFJDPFK_00663;inference=ab initio prediction:Prodigal:002006;locus_tag=MHFJDPFK_00663;product=hypothetical protein
JH660636.1	Prodigal:002006	CDS	136454	137803	.	+	0	ID=MHFJDPFK_00664;inference=ab initio prediction:Prodigal:002006,similar to AA sequence:ISfinder:ISMmg4;locus_tag=MHFJDPFK_00664;product=IS701 family transposase ISMmg4
JH660636.1	Prodigal:002006	CDS	137900	139390	.	-	0	ID=MHFJDPFK_00665;eC_number=1.2.1.5;Name=puuC_1;db_xref=COG:COG1012;gene=puuC_1;inference=ab initio prediction:Prodigal:002006,similar to AA sequence:UniProtKB:P23883;locus_tag=MHFJDPFK_00665;product=NADP/NAD-dependent aldehyde dehydrogenase PuuC
JH660636.1	Prodigal:002006	CDS	139516	139998	.	-	0	ID=MHFJDPFK_00666;inference=ab initio prediction:Prodigal:002006;locus_tag=MHFJDPFK_00666;product=hypothetical protein
JH660636.1	Prodigal:002006	CDS	140114	140812	.	+	0	ID=MHFJDPFK_00667;inference=ab initio prediction:Prodigal:002006,similar to AA sequence:ISfinder:ISYps1;locus_tag=MHFJDPFK_00667;product=IS6 family transposase ISYps1
JH660636.1	Prodigal:002006	CDS	141010	141216	.	+	0	ID=MHFJDPFK_00668;inference=ab initio prediction:Prodigal:002006;locus_tag=MHFJDPFK_00668;product=hypothetical protein
JH660636.1	Prodigal:002006	CDS	141188	141367	.	+	0	ID=MHFJDPFK_00669;eC_number=2.8.1.7;Name=nifS_1;db_xref=COG:COG1104;gene=nifS_1;inference=ab initio prediction:Prodigal:002006,similar to AA sequence:UniProtKB:P05341;locus_tag=MHFJDPFK_00669;product=Cysteine desulfurase NifS
JH660636.1	Prodigal:002006	CDS	141364	141993	.	+	0	ID=MHFJDPFK_00670;inference=ab initio prediction:Prodigal:002006;locus_tag=MHFJDPFK_00670;product=hypothetical protein
JH660636.1	Prodigal:002006	CDS	141941	142657	.	+	0	ID=MHFJDPFK_00671;inference=ab initio prediction:Prodigal:002006;locus_tag=MHFJDPFK_00671;product=hypothetical protein
JH660636.1	Prodigal:002006	CDS	142862	143044	.	+	0	ID=MHFJDPFK_00672;inference=ab initio prediction:Prodigal:002006;locus_tag=MHFJDPFK_00672;product=hypothetical protein
JH660636.1	Prodigal:002006	CDS	143600	143818	.	+	0	ID=MHFJDPFK_00673;inference=ab initio prediction:Prodigal:002006;locus_tag=MHFJDPFK_00673;product=hypothetical protein
JH660636.1	Prodigal:002006	CDS	143811	145877	.	+	0	ID=MHFJDPFK_00674;inference=ab initio prediction:Prodigal:002006;locus_tag=MHFJDPFK_00674;product=hypothetical protein
JH660636.1	Prodigal:002006	CDS	145847	146176	.	-	0	ID=MHFJDPFK_00675;inference=ab initio prediction:Prodigal:002006;locus_tag=MHFJDPFK_00675;product=hypothetical protein
JH660637.1	Prodigal:002006	CDS	100	861	.	-	0	ID=MHFJDPFK_00676;Name=yadH_2;db_xref=COG:COG0842;gene=yadH_2;inference=ab initio prediction:Prodigal:002006,similar to AA sequence:UniProtKB:P0AFN6;locus_tag=MHFJDPFK_00676;product=Inner membrane transport permease YadH
JH660637.1	Prodigal:002006	CDS	858	1829	.	-	0	ID=MHFJDPFK_00677;Name=yadG_2;db_xref=COG:COG1131;gene=yadG_2;inference=ab initio prediction:Prodigal:002006,similar to AA sequence:UniProtKB:P36879;locus_tag=MHFJDPFK_00677;product=putative ABC transporter ATP-binding protein YadG
JH660637.1	Prodigal:002006	CDS	2001	3158	.	-	0	ID=MHFJDPFK_00678;inference=ab initio prediction:Prodigal:002006;locus_tag=MHFJDPFK_00678;product=hypothetical protein
JH660637.1	Prodigal:002006	CDS	3284	3667	.	+	0	ID=MHFJDPFK_00679;inference=ab initio prediction:Prodigal:002006;locus_tag=MHFJDPFK_00679;product=hypothetical protein
JH660637.1	Prodigal:002006	CDS	3731	4234	.	+	0	ID=MHFJDPFK_00680;inference=ab initio prediction:Prodigal:002006;locus_tag=MHFJDPFK_00680;product=hypothetical protein
JH660637.1	Prodigal:002006	CDS	4276	4887	.	-	0	ID=MHFJDPFK_00681;Name=argO;db_xref=COG:COG1279;gene=argO;inference=ab initio prediction:Prodigal:002006,similar to AA sequence:UniProtKB:P11667;locus_tag=MHFJDPFK_00681;product=Arginine exporter protein ArgO
JH660637.1	Prodigal:002006	CDS	4982	5872	.	+	0	ID=MHFJDPFK_00682;db_xref=COG:COG0583;inference=ab initio prediction:Prodigal:002006,similar to AA sequence:UniProtKB:P9WMF5;locus_tag=MHFJDPFK_00682;product=putative HTH-type transcriptional regulator
JH660637.1	Prodigal:002006	CDS	5869	6192	.	-	0	ID=MHFJDPFK_00683;inference=ab initio prediction:Prodigal:002006;locus_tag=MHFJDPFK_00683;product=hypothetical protein
JH660637.1	Prodigal:002006	CDS	6486	7955	.	+	0	ID=MHFJDPFK_00684;eC_number=6.1.1.16;Name=cysS;db_xref=COG:COG0215;gene=cysS;inference=ab initio prediction:Prodigal:002006,similar to AA sequence:UniProtKB:Q83BL7;locus_tag=MHFJDPFK_00684;product=Cysteine--tRNA ligase
JH660637.1	Prodigal:002006	CDS	8107	8616	.	+	0	ID=MHFJDPFK_00685;eC_number=2.3.1.-;Name=yafP;db_xref=COG:COG0454;gene=yafP;inference=ab initio prediction:Prodigal:002006,similar to AA sequence:UniProtKB:Q47158;locus_tag=MHFJDPFK_00685;product=putative N-acetyltransferase YafP
JH660637.1	Prodigal:002006	CDS	8613	10208	.	+	0	ID=MHFJDPFK_00686;eC_number=2.3.1.182;Name=cimA;db_xref=COG:COG0119;gene=cimA;inference=ab initio prediction:Prodigal:002006,similar to AA sequence:UniProtKB:Q74C76;locus_tag=MHFJDPFK_00686;product=(R)-citramalate synthase
JH660637.1	Prodigal:002006	CDS	10244	10597	.	-	0	ID=MHFJDPFK_00687;inference=ab initio prediction:Prodigal:002006;locus_tag=MHFJDPFK_00687;product=hypothetical protein
JH660637.1	Prodigal:002006	CDS	10802	11251	.	+	0	ID=MHFJDPFK_00688;inference=ab initio prediction:Prodigal:002006;locus_tag=MHFJDPFK_00688;product=hypothetical protein
JH660637.1	Prodigal:002006	CDS	11351	12112	.	+	0	ID=MHFJDPFK_00689;inference=ab initio prediction:Prodigal:002006;locus_tag=MHFJDPFK_00689;product=hypothetical protein
JH660637.1	Prodigal:002006	CDS	12109	12765	.	-	0	ID=MHFJDPFK_00690;inference=ab initio prediction:Prodigal:002006;locus_tag=MHFJDPFK_00690;product=hypothetical protein
JH660637.1	Prodigal:002006	CDS	12845	14140	.	+	0	ID=MHFJDPFK_00691;inference=ab initio prediction:Prodigal:002006;locus_tag=MHFJDPFK_00691;product=hypothetical protein
JH660637.1	Prodigal:002006	CDS	14200	16158	.	+	0	ID=MHFJDPFK_00692;Name=atm1_1;db_xref=COG:COG5265;gene=atm1_1;inference=ab initio prediction:Prodigal:002006,similar to AA sequence:UniProtKB:Q2G506;locus_tag=MHFJDPFK_00692;product=ATM1-type heavy metal exporter
JH660637.1	Prodigal:002006	CDS	16217	16918	.	+	0	ID=MHFJDPFK_00693;eC_number=4.1.1.65;Name=psd;db_xref=COG:COG0688;gene=psd;inference=ab initio prediction:Prodigal:002006,similar to AA sequence:UniProtKB:P9WHQ5;locus_tag=MHFJDPFK_00693;product=Phosphatidylserine decarboxylase proenzyme
JH660637.1	Prodigal:002006	CDS	17173	18027	.	+	0	ID=MHFJDPFK_00694;inference=ab initio prediction:Prodigal:002006;locus_tag=MHFJDPFK_00694;product=hypothetical protein
JH660637.1	Prodigal:002006	CDS	18124	18774	.	+	0	ID=MHFJDPFK_00695;eC_number=3.6.1.9;Name=yhdE;db_xref=COG:COG0424;gene=yhdE;inference=ab initio prediction:Prodigal:002006,similar to AA sequence:UniProtKB:P25536;locus_tag=MHFJDPFK_00695;product=dTTP/UTP pyrophosphatase
JH660637.1	Prodigal:002006	CDS	19225	20172	.	+	0	ID=MHFJDPFK_00696;inference=ab initio prediction:Prodigal:002006,similar to AA sequence:ISfinder:ISHne5;locus_tag=MHFJDPFK_00696;product=IS110 family transposase ISHne5
JH660637.1	Prodigal:002006	CDS	20280	20483	.	+	0	ID=MHFJDPFK_00697;Name=yacG;gene=yacG;inference=ab initio prediction:Prodigal:002006,protein motif:HAMAP:MF_00649;locus_tag=MHFJDPFK_00697;product=DNA gyrase inhibitor YacG
JH660637.1	Aragorn:001002	tRNA	20585	20660	.	+	.	ID=MHFJDPFK_00698;inference=COORDINATES:profile:Aragorn:001002;locus_tag=MHFJDPFK_00698;product=tRNA-Phe(gaa)
JH660637.1	Prodigal:002006	CDS	21125	22252	.	+	0	ID=MHFJDPFK_00699;eC_number=2.1.1.37;Name=ydiO;db_xref=COG:COG0270;gene=ydiO;inference=ab initio prediction:Prodigal:002006,similar to AA sequence:UniProtKB:O34939;locus_tag=MHFJDPFK_00699;product=putative BsuMI modification methylase subunit YdiO
JH660637.1	Prodigal:002006	CDS	22249	24288	.	+	0	ID=MHFJDPFK_00700;Name=mutL_1;gene=mutL_1;inference=ab initio prediction:Prodigal:002006,protein motif:HAMAP:MF_00149;locus_tag=MHFJDPFK_00700;product=DNA mismatch repair protein MutL
JH660637.1	Prodigal:002006	CDS	24466	24723	.	+	0	ID=MHFJDPFK_00701;eC_number=3.1.-.-;Name=vsr;db_xref=COG:COG3727;gene=vsr;inference=ab initio prediction:Prodigal:002006,similar to AA sequence:UniProtKB:P09184;locus_tag=MHFJDPFK_00701;product=Very short patch repair protein
JH660637.1	Prodigal:002006	CDS	24931	25209	.	-	0	ID=MHFJDPFK_00702;db_xref=COG:COG3039;inference=ab initio prediction:Prodigal:002006,similar to AA sequence:ISfinder:IS427;locus_tag=MHFJDPFK_00702;product=IS5 family transposase IS427
JH660637.1	Prodigal:002006	CDS	25883	26764	.	+	0	ID=MHFJDPFK_00703;Name=rob_1;db_xref=COG:COG2207;gene=rob_1;inference=ab initio prediction:Prodigal:002006,similar to AA sequence:UniProtKB:P0ACI0;locus_tag=MHFJDPFK_00703;product=Right origin-binding protein
JH660637.1	Prodigal:002006	CDS	26917	27123	.	+	0	ID=MHFJDPFK_00704;inference=ab initio prediction:Prodigal:002006;locus_tag=MHFJDPFK_00704;product=hypothetical protein
JH660637.1	Prodigal:002006	CDS	27139	28206	.	-	0	ID=MHFJDPFK_00705;inference=ab initio prediction:Prodigal:002006;locus_tag=MHFJDPFK_00705;product=hypothetical protein
JH660637.1	Prodigal:002006	CDS	28551	29615	.	-	0	ID=MHFJDPFK_00706;inference=ab initio prediction:Prodigal:002006;locus_tag=MHFJDPFK_00706;product=hypothetical protein
JH660637.1	Prodigal:002006	CDS	29659	30576	.	-	0	ID=MHFJDPFK_00707;inference=ab initio prediction:Prodigal:002006;locus_tag=MHFJDPFK_00707;product=hypothetical protein
JH660637.1	Prodigal:002006	CDS	30586	31911	.	-	0	ID=MHFJDPFK_00708;inference=ab initio prediction:Prodigal:002006;locus_tag=MHFJDPFK_00708;product=hypothetical protein
JH660637.1	Prodigal:002006	CDS	32120	32569	.	-	0	ID=MHFJDPFK_00709;inference=ab initio prediction:Prodigal:002006,similar to AA sequence:ISfinder:ISAzs14;locus_tag=MHFJDPFK_00709;product=IS630 family transposase ISAzs14
JH660637.1	Prodigal:002006	CDS	32652	33185	.	-	0	ID=MHFJDPFK_00710;inference=ab initio prediction:Prodigal:002006,similar to AA sequence:ISfinder:ISAli2;locus_tag=MHFJDPFK_00710;product=IS630 family transposase ISAli2
JH660637.1	Prodigal:002006	CDS	33359	34222	.	+	0	ID=MHFJDPFK_00711;inference=ab initio prediction:Prodigal:002006;locus_tag=MHFJDPFK_00711;product=hypothetical protein
JH660637.1	Prodigal:002006	CDS	34822	40038	.	-	0	ID=MHFJDPFK_00712;inference=ab initio prediction:Prodigal:002006;locus_tag=MHFJDPFK_00712;product=hypothetical protein
JH660637.1	Prodigal:002006	CDS	40116	40517	.	-	0	ID=MHFJDPFK_00713;inference=ab initio prediction:Prodigal:002006;locus_tag=MHFJDPFK_00713;product=hypothetical protein
JH660637.1	Prodigal:002006	CDS	40519	40917	.	-	0	ID=MHFJDPFK_00714;inference=ab initio prediction:Prodigal:002006;locus_tag=MHFJDPFK_00714;product=hypothetical protein
JH660637.1	Prodigal:002006	CDS	40919	41323	.	-	0	ID=MHFJDPFK_00715;inference=ab initio prediction:Prodigal:002006;locus_tag=MHFJDPFK_00715;product=hypothetical protein
JH660637.1	Prodigal:002006	CDS	41325	41732	.	-	0	ID=MHFJDPFK_00716;inference=ab initio prediction:Prodigal:002006;locus_tag=MHFJDPFK_00716;product=hypothetical protein
JH660637.1	Prodigal:002006	CDS	41745	43526	.	-	0	ID=MHFJDPFK_00717;inference=ab initio prediction:Prodigal:002006;locus_tag=MHFJDPFK_00717;product=hypothetical protein
JH660637.1	Prodigal:002006	CDS	43706	43879	.	-	0	ID=MHFJDPFK_00718;inference=ab initio prediction:Prodigal:002006;locus_tag=MHFJDPFK_00718;product=hypothetical protein
JH660637.1	Prodigal:002006	CDS	44009	44263	.	-	0	ID=MHFJDPFK_00719;inference=ab initio prediction:Prodigal:002006;locus_tag=MHFJDPFK_00719;product=hypothetical protein
JH660637.1	Prodigal:002006	CDS	44283	44480	.	-	0	ID=MHFJDPFK_00720;inference=ab initio prediction:Prodigal:002006;locus_tag=MHFJDPFK_00720;product=hypothetical protein
JH660637.1	Prodigal:002006	CDS	44477	44707	.	-	0	ID=MHFJDPFK_00721;inference=ab initio prediction:Prodigal:002006;locus_tag=MHFJDPFK_00721;product=hypothetical protein
JH660637.1	Prodigal:002006	CDS	44857	45327	.	-	0	ID=MHFJDPFK_00722;inference=ab initio prediction:Prodigal:002006;locus_tag=MHFJDPFK_00722;product=hypothetical protein
JH660637.1	Prodigal:002006	CDS	45868	46659	.	-	0	ID=MHFJDPFK_00723;eC_number=3.6.3.-;Name=ssuB_3;db_xref=COG:COG1116;gene=ssuB_3;inference=ab initio prediction:Prodigal:002006,similar to AA sequence:UniProtKB:P97027;locus_tag=MHFJDPFK_00723;product=Aliphatic sulfonates import ATP-binding protein SsuB
JH660637.1	Prodigal:002006	CDS	46656	47462	.	-	0	ID=MHFJDPFK_00724;Name=ssuC_3;db_xref=COG:COG0600;gene=ssuC_3;inference=ab initio prediction:Prodigal:002006,similar to AA sequence:UniProtKB:P40401;locus_tag=MHFJDPFK_00724;product=Putative aliphatic sulfonates transport permease protein SsuC
JH660637.1	Prodigal:002006	CDS	47538	48479	.	-	0	ID=MHFJDPFK_00725;Name=ssuA_2;db_xref=COG:COG0715;gene=ssuA_2;inference=ab initio prediction:Prodigal:002006,similar to AA sequence:UniProtKB:P40400;locus_tag=MHFJDPFK_00725;product=Putative aliphatic sulfonates-binding protein
JH660637.1	Prodigal:002006	CDS	48876	49454	.	-	0	ID=MHFJDPFK_00726;Name=ves;gene=ves;inference=ab initio prediction:Prodigal:002006,protein motif:HAMAP:MF_01591;locus_tag=MHFJDPFK_00726;product=Protein Ves
JH660637.1	Prodigal:002006	CDS	49454	51118	.	-	0	ID=MHFJDPFK_00727;eC_number=4.2.1.49;Name=hutU;db_xref=COG:COG2987;gene=hutU;inference=ab initio prediction:Prodigal:002006,similar to AA sequence:UniProtKB:Q9HU83;locus_tag=MHFJDPFK_00727;product=Urocanate hydratase
JH660637.1	Prodigal:002006	CDS	51135	51965	.	-	0	ID=MHFJDPFK_00728;inference=ab initio prediction:Prodigal:002006;locus_tag=MHFJDPFK_00728;product=hypothetical protein
JH660637.1	Prodigal:002006	CDS	51962	53512	.	-	0	ID=MHFJDPFK_00729;eC_number=4.3.1.3;Name=hutH_1;gene=hutH_1;inference=ab initio prediction:Prodigal:002006,similar to AA sequence:UniProtKB:O31197;locus_tag=MHFJDPFK_00729;product=Histidine ammonia-lyase
JH660637.1	Prodigal:002006	CDS	53509	54711	.	-	0	ID=MHFJDPFK_00730;eC_number=3.5.2.7;Name=hutI;db_xref=COG:COG1228;gene=hutI;inference=ab initio prediction:Prodigal:002006,similar to AA sequence:UniProtKB:Q8U8Z6;locus_tag=MHFJDPFK_00730;product=Imidazolonepropionase
JH660637.1	Prodigal:002006	CDS	54862	56220	.	+	0	ID=MHFJDPFK_00731;eC_number=3.8.1.8;Name=atzA_1;gene=atzA_1;inference=ab initio prediction:Prodigal:002006,similar to AA sequence:UniProtKB:P72156;locus_tag=MHFJDPFK_00731;product=Atrazine chlorohydrolase
JH660637.1	Prodigal:002006	CDS	56226	56942	.	+	0	ID=MHFJDPFK_00732;Name=nagR_1;db_xref=COG:COG2188;gene=nagR_1;inference=ab initio prediction:Prodigal:002006,similar to AA sequence:UniProtKB:O34817;locus_tag=MHFJDPFK_00732;product=HTH-type transcriptional repressor NagR
JH660637.1	Prodigal:002006	CDS	57070	58230	.	-	0	ID=MHFJDPFK_00733;eC_number=4.4.1.13;Name=metC_1;db_xref=COG:COG0626;gene=metC_1;inference=ab initio prediction:Prodigal:002006,similar to AA sequence:UniProtKB:Q83A83;locus_tag=MHFJDPFK_00733;product=Cystathionine beta-lyase
JH660637.1	Prodigal:002006	CDS	58230	59603	.	-	0	ID=MHFJDPFK_00734;eC_number=4.2.1.22;Name=cbs;db_xref=COG:COG0031;gene=cbs;inference=ab initio prediction:Prodigal:002006,similar to AA sequence:UniProtKB:P9WP51;locus_tag=MHFJDPFK_00734;product=Putative cystathionine beta-synthase
JH660637.1	Prodigal:002006	CDS	59980	60564	.	+	0	ID=MHFJDPFK_00735;eC_number=1.5.1.42;Name=sfnF_2;db_xref=COG:COG0431;gene=sfnF_2;inference=ab initio prediction:Prodigal:002006,similar to AA sequence:UniProtKB:Q3K9A2;locus_tag=MHFJDPFK_00735;product=NADH-dependent FMN reductase SfnF
JH660637.1	Prodigal:002006	CDS	60606	60911	.	-	0	ID=MHFJDPFK_00736;inference=ab initio prediction:Prodigal:002006;locus_tag=MHFJDPFK_00736;product=hypothetical protein
JH660637.1	Prodigal:002006	CDS	61160	62152	.	+	0	ID=MHFJDPFK_00737;eC_number=5.1.3.2;Name=galE_1;db_xref=COG:COG1087;gene=galE_1;inference=ab initio prediction:Prodigal:002006,similar to AA sequence:UniProtKB:Q7WTB1;locus_tag=MHFJDPFK_00737;product=UDP-glucose 4-epimerase
JH660637.1	Prodigal:002006	CDS	62270	62812	.	+	0	ID=MHFJDPFK_00738;inference=ab initio prediction:Prodigal:002006;locus_tag=MHFJDPFK_00738;product=hypothetical protein
JH660637.1	Prodigal:002006	CDS	62964	64067	.	+	0	ID=MHFJDPFK_00739;Name=lolA_1;gene=lolA_1;inference=ab initio prediction:Prodigal:002006,protein motif:HAMAP:MF_00240;locus_tag=MHFJDPFK_00739;product=Outer-membrane lipoprotein carrier protein
JH660637.1	Prodigal:002006	CDS	64195	65169	.	+	0	ID=MHFJDPFK_00740;eC_number=6.3.2.6;Name=purC_1;db_xref=COG:COG0152;gene=purC_1;inference=ab initio prediction:Prodigal:002006,similar to AA sequence:UniProtKB:A0R4I0;locus_tag=MHFJDPFK_00740;product=Phosphoribosylaminoimidazole-succinocarboxamide synthase
JH660637.1	Prodigal:002006	CDS	65243	66388	.	+	0	ID=MHFJDPFK_00741;inference=ab initio prediction:Prodigal:002006;locus_tag=MHFJDPFK_00741;product=hypothetical protein
JH660637.1	Prodigal:002006	CDS	67498	68754	.	+	0	ID=MHFJDPFK_00742;eC_number=6.1.1.1;Name=tyrS_1;gene=tyrS_1;inference=ab initio prediction:Prodigal:002006,similar to AA sequence:UniProtKB:B4RP13;locus_tag=MHFJDPFK_00742;product=Tyrosine--tRNA ligase
JH660637.1	Aragorn:001002	tRNA	68822	68907	.	-	.	ID=MHFJDPFK_00743;inference=COORDINATES:profile:Aragorn:001002;locus_tag=MHFJDPFK_00743;product=tRNA-Leu(taa)
JH660637.1	Prodigal:002006	CDS	68973	70160	.	-	0	ID=MHFJDPFK_00744;eC_number=1.14.13.24;Name=xlnD;gene=xlnD;inference=ab initio prediction:Prodigal:002006,similar to AA sequence:UniProtKB:Q9F131;locus_tag=MHFJDPFK_00744;product=3-hydroxybenzoate 6-hydroxylase 1
JH660637.1	Prodigal:002006	CDS	70161	70424	.	-	0	ID=MHFJDPFK_00745;inference=ab initio prediction:Prodigal:002006;locus_tag=MHFJDPFK_00745;product=hypothetical protein
JH660637.1	Prodigal:002006	CDS	70604	70867	.	-	0	ID=MHFJDPFK_00746;inference=ab initio prediction:Prodigal:002006;locus_tag=MHFJDPFK_00746;product=hypothetical protein
JH660637.1	Prodigal:002006	CDS	71446	71592	.	-	0	ID=MHFJDPFK_00747;inference=ab initio prediction:Prodigal:002006;locus_tag=MHFJDPFK_00747;product=hypothetical protein
JH660637.1	Prodigal:002006	CDS	71877	72200	.	+	0	ID=MHFJDPFK_00748;inference=ab initio prediction:Prodigal:002006;locus_tag=MHFJDPFK_00748;product=hypothetical protein
JH660637.1	Prodigal:002006	CDS	72587	73984	.	-	0	ID=MHFJDPFK_00749;db_xref=COG:COG1228;inference=ab initio prediction:Prodigal:002006,similar to AA sequence:UniProtKB:P9WL23;locus_tag=MHFJDPFK_00749;product=putative protein
JH660637.1	Prodigal:002006	CDS	74784	75032	.	-	0	ID=MHFJDPFK_00750;inference=ab initio prediction:Prodigal:002006;locus_tag=MHFJDPFK_00750;product=hypothetical protein
JH660637.1	Prodigal:002006	CDS	75215	77176	.	+	0	ID=MHFJDPFK_00751;inference=ab initio prediction:Prodigal:002006;locus_tag=MHFJDPFK_00751;product=hypothetical protein
JH660637.1	Prodigal:002006	CDS	77349	77990	.	-	0	ID=MHFJDPFK_00752;inference=ab initio prediction:Prodigal:002006;locus_tag=MHFJDPFK_00752;product=hypothetical protein
JH660637.1	Prodigal:002006	CDS	78057	79460	.	-	0	ID=MHFJDPFK_00753;inference=ab initio prediction:Prodigal:002006;locus_tag=MHFJDPFK_00753;product=hypothetical protein
JH660637.1	Prodigal:002006	CDS	79634	80095	.	-	0	ID=MHFJDPFK_00754;inference=ab initio prediction:Prodigal:002006;locus_tag=MHFJDPFK_00754;product=hypothetical protein
JH660637.1	Prodigal:002006	CDS	81999	82859	.	+	0	ID=MHFJDPFK_00755;eC_number=5.1.3.20;Name=hldD;gene=hldD;inference=ab initio prediction:Prodigal:002006,protein motif:HAMAP:MF_01601;locus_tag=MHFJDPFK_00755;product=ADP-L-glycero-D-manno-heptose-6-epimerase
JH660637.1	Prodigal:002006	CDS	83318	84610	.	-	0	ID=MHFJDPFK_00756;Name=prsE_1;gene=prsE_1;inference=ab initio prediction:Prodigal:002006,similar to AA sequence:UniProtKB:Q7ANN5;locus_tag=MHFJDPFK_00756;product=Type I secretion system membrane fusion protein PrsE
JH660637.1	Prodigal:002006	CDS	84682	86535	.	-	0	ID=MHFJDPFK_00757;Name=prsD_1;gene=prsD_1;inference=ab initio prediction:Prodigal:002006,similar to AA sequence:UniProtKB:Q7ANN4;locus_tag=MHFJDPFK_00757;product=Type I secretion system ATP-binding protein PrsD
JH660637.1	Prodigal:002006	CDS	86723	88747	.	-	0	ID=MHFJDPFK_00758;inference=ab initio prediction:Prodigal:002006;locus_tag=MHFJDPFK_00758;product=hypothetical protein
JH660637.1	Prodigal:002006	CDS	89243	89515	.	-	0	ID=MHFJDPFK_00759;inference=ab initio prediction:Prodigal:002006;locus_tag=MHFJDPFK_00759;product=hypothetical protein
JH660637.1	Prodigal:002006	CDS	89800	91380	.	-	0	ID=MHFJDPFK_00760;Name=cpoB_1;gene=cpoB_1;inference=ab initio prediction:Prodigal:002006,protein motif:HAMAP:MF_02066;locus_tag=MHFJDPFK_00760;product=Cell division coordinator CpoB
JH660637.1	Prodigal:002006	CDS	91427	92146	.	-	0	ID=MHFJDPFK_00761;inference=ab initio prediction:Prodigal:002006;locus_tag=MHFJDPFK_00761;product=hypothetical protein
JH660637.1	Prodigal:002006	CDS	92447	93136	.	-	0	ID=MHFJDPFK_00762;inference=ab initio prediction:Prodigal:002006;locus_tag=MHFJDPFK_00762;product=hypothetical protein
JH660637.1	Prodigal:002006	CDS	93437	95179	.	-	0	ID=MHFJDPFK_00763;inference=ab initio prediction:Prodigal:002006;locus_tag=MHFJDPFK_00763;product=hypothetical protein
JH660637.1	Prodigal:002006	CDS	95781	96500	.	+	0	ID=MHFJDPFK_00764;Name=malT_1;gene=malT_1;inference=ab initio prediction:Prodigal:002006,protein motif:HAMAP:MF_01247;locus_tag=MHFJDPFK_00764;product=HTH-type transcriptional regulator MalT
JH660637.1	Prodigal:002006	CDS	98022	99488	.	+	0	ID=MHFJDPFK_00765;inference=ab initio prediction:Prodigal:002006;locus_tag=MHFJDPFK_00765;product=hypothetical protein
JH660637.1	Prodigal:002006	CDS	99578	100153	.	+	0	ID=MHFJDPFK_00766;Name=degU_2;db_xref=COG:COG2197;gene=degU_2;inference=ab initio prediction:Prodigal:002006,similar to AA sequence:UniProtKB:P13800;locus_tag=MHFJDPFK_00766;product=Transcriptional regulatory protein DegU
JH660637.1	Prodigal:002006	CDS	100168	100389	.	-	0	ID=MHFJDPFK_00767;inference=ab initio prediction:Prodigal:002006;locus_tag=MHFJDPFK_00767;product=hypothetical protein
JH660637.1	Prodigal:002006	CDS	100422	100778	.	+	0	ID=MHFJDPFK_00768;inference=ab initio prediction:Prodigal:002006;locus_tag=MHFJDPFK_00768;product=hypothetical protein
JH660637.1	Prodigal:002006	CDS	101263	101502	.	-	0	ID=MHFJDPFK_00769;Name=insK_2;db_xref=COG:COG2801;gene=insK_2;inference=ab initio prediction:Prodigal:002006,similar to AA sequence:UniProtKB:P19769;locus_tag=MHFJDPFK_00769;product=Putative transposase InsK for insertion sequence element IS150
JH660637.1	Prodigal:002006	CDS	101567	102616	.	-	0	ID=MHFJDPFK_00770;db_xref=COG:COG2826;inference=ab initio prediction:Prodigal:002006,similar to AA sequence:ISfinder:ISMdi25;locus_tag=MHFJDPFK_00770;product=IS30 family transposase ISMdi25
JH660637.1	Prodigal:002006	CDS	102965	103288	.	+	0	ID=MHFJDPFK_00771;inference=ab initio prediction:Prodigal:002006;locus_tag=MHFJDPFK_00771;product=hypothetical protein
JH660637.1	Prodigal:002006	CDS	103387	103572	.	+	0	ID=MHFJDPFK_00772;inference=ab initio prediction:Prodigal:002006;locus_tag=MHFJDPFK_00772;product=hypothetical protein
JH660637.1	Prodigal:002006	CDS	103632	104150	.	+	0	ID=MHFJDPFK_00773;inference=ab initio prediction:Prodigal:002006;locus_tag=MHFJDPFK_00773;product=hypothetical protein
JH660637.1	Prodigal:002006	CDS	104176	104676	.	-	0	ID=MHFJDPFK_00774;inference=ab initio prediction:Prodigal:002006;locus_tag=MHFJDPFK_00774;product=hypothetical protein
JH660637.1	Prodigal:002006	CDS	105262	106161	.	+	0	ID=MHFJDPFK_00775;inference=ab initio prediction:Prodigal:002006;locus_tag=MHFJDPFK_00775;product=hypothetical protein
JH660637.1	Prodigal:002006	CDS	106207	107367	.	+	0	ID=MHFJDPFK_00776;inference=ab initio prediction:Prodigal:002006;locus_tag=MHFJDPFK_00776;product=hypothetical protein
JH660637.1	Prodigal:002006	CDS	107770	108672	.	+	0	ID=MHFJDPFK_00777;inference=ab initio prediction:Prodigal:002006;locus_tag=MHFJDPFK_00777;product=hypothetical protein
JH660637.1	Prodigal:002006	CDS	108849	109793	.	+	0	ID=MHFJDPFK_00778;Name=gsiC_1;db_xref=COG:COG0601;gene=gsiC_1;inference=ab initio prediction:Prodigal:002006,similar to AA sequence:UniProtKB:P75798;locus_tag=MHFJDPFK_00778;product=Glutathione transport system permease protein GsiC
JH660637.1	Prodigal:002006	CDS	109790	110608	.	+	0	ID=MHFJDPFK_00779;Name=gsiD_1;db_xref=COG:COG1173;gene=gsiD_1;inference=ab initio prediction:Prodigal:002006,similar to AA sequence:UniProtKB:P75799;locus_tag=MHFJDPFK_00779;product=Glutathione transport system permease protein GsiD
JH660637.1	Prodigal:002006	CDS	110605	112233	.	+	0	ID=MHFJDPFK_00780;eC_number=7.4.2.10;Name=gsiA_1;db_xref=COG:COG1123;gene=gsiA_1;inference=ab initio prediction:Prodigal:002006,similar to AA sequence:UniProtKB:P75796;locus_tag=MHFJDPFK_00780;product=Glutathione import ATP-binding protein GsiA
JH660637.1	Prodigal:002006	CDS	112234	113097	.	+	0	ID=MHFJDPFK_00781;inference=ab initio prediction:Prodigal:002006;locus_tag=MHFJDPFK_00781;product=hypothetical protein
JH660637.1	Prodigal:002006	CDS	113117	114664	.	+	0	ID=MHFJDPFK_00782;inference=ab initio prediction:Prodigal:002006;locus_tag=MHFJDPFK_00782;product=hypothetical protein
JH660637.1	Prodigal:002006	CDS	114770	116212	.	+	0	ID=MHFJDPFK_00783;eC_number=3.5.1.-;Name=abgB_1;db_xref=COG:COG1473;gene=abgB_1;inference=ab initio prediction:Prodigal:002006,similar to AA sequence:UniProtKB:P76052;locus_tag=MHFJDPFK_00783;product=p-aminobenzoyl-glutamate hydrolase subunit B
JH660637.1	Prodigal:002006	CDS	116421	117659	.	-	0	ID=MHFJDPFK_00784;inference=ab initio prediction:Prodigal:002006;locus_tag=MHFJDPFK_00784;product=hypothetical protein
JH660637.1	Prodigal:002006	CDS	117656	118528	.	-	0	ID=MHFJDPFK_00785;Name=araQ_1;db_xref=COG:COG0395;gene=araQ_1;inference=ab initio prediction:Prodigal:002006,similar to AA sequence:UniProtKB:P94530;locus_tag=MHFJDPFK_00785;product=L-arabinose transport system permease protein AraQ
JH660637.1	Prodigal:002006	CDS	118525	119409	.	-	0	ID=MHFJDPFK_00786;Name=araP_1;db_xref=COG:COG1175;gene=araP_1;inference=ab initio prediction:Prodigal:002006,similar to AA sequence:UniProtKB:P94529;locus_tag=MHFJDPFK_00786;product=L-arabinose transport system permease protein AraP
JH660637.1	Prodigal:002006	CDS	119478	120803	.	-	0	ID=MHFJDPFK_00787;inference=ab initio prediction:Prodigal:002006;locus_tag=MHFJDPFK_00787;product=hypothetical protein
JH660637.1	Prodigal:002006	CDS	120914	122167	.	-	0	ID=MHFJDPFK_00788;inference=ab initio prediction:Prodigal:002006;locus_tag=MHFJDPFK_00788;product=hypothetical protein
JH660637.1	Prodigal:002006	CDS	122164	123315	.	-	0	ID=MHFJDPFK_00789;eC_number=3.5.1.-;Name=agaA;db_xref=COG:COG1820;gene=agaA;inference=ab initio prediction:Prodigal:002006,similar to AA sequence:UniProtKB:Q8XAC3;locus_tag=MHFJDPFK_00789;product=N-acetylgalactosamine-6-phosphate deacetylase
JH660637.1	Prodigal:002006	CDS	123312	124091	.	-	0	ID=MHFJDPFK_00790;inference=ab initio prediction:Prodigal:002006,similar to AA sequence:UniProtKB:Q9K7N6;locus_tag=MHFJDPFK_00790;note=UPF0309 protein BH3325;product=hypothetical protein
JH660637.1	Prodigal:002006	CDS	124078	124782	.	-	0	ID=MHFJDPFK_00791;eC_number=3.5.99.6;Name=nagB;gene=nagB;inference=ab initio prediction:Prodigal:002006,similar to AA sequence:UniProtKB:P99125;locus_tag=MHFJDPFK_00791;product=Glucosamine-6-phosphate deaminase
JH660637.1	Prodigal:002006	CDS	125064	126062	.	+	0	ID=MHFJDPFK_00792;Name=cytR_1;db_xref=COG:COG1609;gene=cytR_1;inference=ab initio prediction:Prodigal:002006,similar to AA sequence:UniProtKB:P0ACN7;locus_tag=MHFJDPFK_00792;product=HTH-type transcriptional repressor CytR
JH660637.1	Prodigal:002006	CDS	126257	126955	.	+	0	ID=MHFJDPFK_00793;inference=ab initio prediction:Prodigal:002006,similar to AA sequence:ISfinder:ISEas1;locus_tag=MHFJDPFK_00793;product=IS6 family transposase ISEas1
JH660637.1	Prodigal:002006	CDS	126900	127202	.	+	0	ID=MHFJDPFK_00794;inference=ab initio prediction:Prodigal:002006;locus_tag=MHFJDPFK_00794;product=hypothetical protein
JH660637.1	Prodigal:002006	CDS	127667	128158	.	+	0	ID=MHFJDPFK_00795;inference=ab initio prediction:Prodigal:002006;locus_tag=MHFJDPFK_00795;product=hypothetical protein
JH660637.1	Prodigal:002006	CDS	128204	129226	.	+	0	ID=MHFJDPFK_00796;eC_number=3.2.1.52;Name=nagZ_1;gene=nagZ_1;inference=ab initio prediction:Prodigal:002006,protein motif:HAMAP:MF_00364;locus_tag=MHFJDPFK_00796;product=Beta-hexosaminidase
JH660637.1	Prodigal:002006	CDS	129275	130927	.	+	0	ID=MHFJDPFK_00797;inference=ab initio prediction:Prodigal:002006;locus_tag=MHFJDPFK_00797;product=hypothetical protein
JH660637.1	Prodigal:002006	CDS	130978	131955	.	+	0	ID=MHFJDPFK_00798;Name=dppB_1;db_xref=COG:COG0601;gene=dppB_1;inference=ab initio prediction:Prodigal:002006,similar to AA sequence:UniProtKB:P0AEF8;locus_tag=MHFJDPFK_00798;product=Dipeptide transport system permease protein DppB
JH660637.1	Prodigal:002006	CDS	131957	132847	.	+	0	ID=MHFJDPFK_00799;Name=dppC_1;db_xref=COG:COG1173;gene=dppC_1;inference=ab initio prediction:Prodigal:002006,similar to AA sequence:UniProtKB:P26904;locus_tag=MHFJDPFK_00799;product=Dipeptide transport system permease protein DppC
JH660637.1	Prodigal:002006	CDS	132844	133665	.	+	0	ID=MHFJDPFK_00800;Name=oppD_1;db_xref=COG:COG0444;gene=oppD_1;inference=ab initio prediction:Prodigal:002006,similar to AA sequence:UniProtKB:P24136;locus_tag=MHFJDPFK_00800;product=Oligopeptide transport ATP-binding protein OppD
JH660637.1	Prodigal:002006	CDS	133662	134570	.	+	0	ID=MHFJDPFK_00801;Name=oppF_1;db_xref=COG:COG4608;gene=oppF_1;inference=ab initio prediction:Prodigal:002006,similar to AA sequence:UniProtKB:P24137;locus_tag=MHFJDPFK_00801;product=Oligopeptide transport ATP-binding protein OppF
JH660637.1	Prodigal:002006	CDS	134657	135856	.	-	0	ID=MHFJDPFK_00802;eC_number=4.3.1.29;Name=dgaE;gene=dgaE;inference=ab initio prediction:Prodigal:002006,similar to AA sequence:UniProtKB:D0ZLR3;locus_tag=MHFJDPFK_00802;product=D-glucosaminate-6-phosphate ammonia lyase
JH660637.1	Prodigal:002006	CDS	135984	136790	.	+	0	ID=MHFJDPFK_00803;Name=kipR_1;db_xref=COG:COG1414;gene=kipR_1;inference=ab initio prediction:Prodigal:002006,similar to AA sequence:UniProtKB:P42968;locus_tag=MHFJDPFK_00803;product=HTH-type transcriptional regulator KipR
JH660637.1	Prodigal:002006	CDS	136811	137299	.	-	0	ID=MHFJDPFK_00804;inference=ab initio prediction:Prodigal:002006;locus_tag=MHFJDPFK_00804;product=hypothetical protein
JH660637.1	Prodigal:002006	CDS	137296	138279	.	-	0	ID=MHFJDPFK_00805;Name=oppF_2;db_xref=COG:COG4608;gene=oppF_2;inference=ab initio prediction:Prodigal:002006,similar to AA sequence:UniProtKB:P24137;locus_tag=MHFJDPFK_00805;product=Oligopeptide transport ATP-binding protein OppF
JH660637.1	Prodigal:002006	CDS	138276	139289	.	-	0	ID=MHFJDPFK_00806;Name=oppD_2;db_xref=COG:COG0444;gene=oppD_2;inference=ab initio prediction:Prodigal:002006,similar to AA sequence:UniProtKB:P24136;locus_tag=MHFJDPFK_00806;product=Oligopeptide transport ATP-binding protein OppD
JH660637.1	Prodigal:002006	CDS	139286	140509	.	-	0	ID=MHFJDPFK_00807;eC_number=3.1.1.-;db_xref=COG:COG3964;inference=ab initio prediction:Prodigal:002006,similar to AA sequence:UniProtKB:Q7CS13;locus_tag=MHFJDPFK_00807;product=Deacetylase
JH660637.1	Prodigal:002006	CDS	140514	141377	.	-	0	ID=MHFJDPFK_00808;Name=ddpC_1;db_xref=COG:COG1173;gene=ddpC_1;inference=ab initio prediction:Prodigal:002006,similar to AA sequence:UniProtKB:P77463;locus_tag=MHFJDPFK_00808;product=putative D%2CD-dipeptide transport system permease protein DdpC
JH660637.1	Prodigal:002006	CDS	141377	142318	.	-	0	ID=MHFJDPFK_00809;Name=gsiC_2;db_xref=COG:COG0601;gene=gsiC_2;inference=ab initio prediction:Prodigal:002006,similar to AA sequence:UniProtKB:P75798;locus_tag=MHFJDPFK_00809;product=Glutathione transport system permease protein GsiC
JH660637.1	Prodigal:002006	CDS	142379	143902	.	-	0	ID=MHFJDPFK_00810;Name=sgrR_1;gene=sgrR_1;inference=ab initio prediction:Prodigal:002006,protein motif:HAMAP:MF_01449;locus_tag=MHFJDPFK_00810;product=HTH-type transcriptional regulator SgrR
JH660637.1	Prodigal:002006	CDS	144250	144693	.	+	0	ID=MHFJDPFK_00811;eC_number=7.5.2.-;Name=msmX_1;db_xref=COG:COG3839;gene=msmX_1;inference=ab initio prediction:Prodigal:002006,similar to AA sequence:UniProtKB:P94360;locus_tag=MHFJDPFK_00811;product=Oligosaccharides import ATP-binding protein MsmX
JH660637.1	Prodigal:002006	CDS	144891	145697	.	+	0	ID=MHFJDPFK_00812;eC_number=1.11.1.10;Name=cpo_1;gene=cpo_1;inference=ab initio prediction:Prodigal:002006,similar to AA sequence:UniProtKB:O31158;locus_tag=MHFJDPFK_00812;product=Non-heme chloroperoxidase
JH660637.1	Prodigal:002006	CDS	145711	146202	.	+	0	ID=MHFJDPFK_00813;inference=ab initio prediction:Prodigal:002006;locus_tag=MHFJDPFK_00813;product=hypothetical protein
JH660637.1	Prodigal:002006	CDS	146205	147005	.	-	0	ID=MHFJDPFK_00814;eC_number=4.2.1.150;Name=crt_1;db_xref=COG:COG1024;gene=crt_1;inference=ab initio prediction:Prodigal:002006,similar to AA sequence:UniProtKB:P52046;locus_tag=MHFJDPFK_00814;product=Short-chain-enoyl-CoA hydratase
JH660637.1	Prodigal:002006	CDS	147083	147919	.	+	0	ID=MHFJDPFK_00815;eC_number=2.3.1.30;Name=cysE_2;db_xref=COG:COG1045;gene=cysE_2;inference=ab initio prediction:Prodigal:002006,similar to AA sequence:UniProtKB:P29847;locus_tag=MHFJDPFK_00815;product=Serine acetyltransferase
JH660637.1	Prodigal:002006	CDS	148026	148223	.	+	0	ID=MHFJDPFK_00816;inference=ab initio prediction:Prodigal:002006;locus_tag=MHFJDPFK_00816;product=hypothetical protein
JH660637.1	Prodigal:002006	CDS	148286	148816	.	+	0	ID=MHFJDPFK_00817;Name=yrdA;db_xref=COG:COG0663;gene=yrdA;inference=ab initio prediction:Prodigal:002006,similar to AA sequence:UniProtKB:P0A9W9;locus_tag=MHFJDPFK_00817;product=Protein YrdA
JH660637.1	Prodigal:002006	CDS	148878	149672	.	-	0	ID=MHFJDPFK_00818;inference=ab initio prediction:Prodigal:002006;locus_tag=MHFJDPFK_00818;product=hypothetical protein
JH660637.1	Prodigal:002006	CDS	149851	150666	.	+	0	ID=MHFJDPFK_00819;eC_number=3.4.21.105;Name=glpG;gene=glpG;inference=ab initio prediction:Prodigal:002006,protein motif:HAMAP:MF_01594;locus_tag=MHFJDPFK_00819;product=Rhomboid protease GlpG
JH660637.1	Prodigal:002006	CDS	150806	151237	.	+	0	ID=MHFJDPFK_00820;eC_number=2.7.7.-;inference=ab initio prediction:Prodigal:002006,similar to AA sequence:UniProtKB:P74081;locus_tag=MHFJDPFK_00820;product=A-adding tRNA nucleotidyltransferase
JH660637.1	Prodigal:002006	CDS	151238	152248	.	-	0	ID=MHFJDPFK_00821;db_xref=COG:COG1752;inference=ab initio prediction:Prodigal:002006,similar to AA sequence:UniProtKB:P9WIY9;locus_tag=MHFJDPFK_00821;product=putative NTE family protein
JH660637.1	Prodigal:002006	CDS	152346	153491	.	-	0	ID=MHFJDPFK_00822;Name=ybjJ;gene=ybjJ;inference=ab initio prediction:Prodigal:002006,similar to AA sequence:UniProtKB:P75810;locus_tag=MHFJDPFK_00822;product=Inner membrane protein YbjJ
JH660637.1	Prodigal:002006	CDS	153574	153990	.	-	0	ID=MHFJDPFK_00823;eC_number=3.5.4.19;Name=hisI;gene=hisI;inference=ab initio prediction:Prodigal:002006,protein motif:HAMAP:MF_01021;locus_tag=MHFJDPFK_00823;product=Phosphoribosyl-AMP cyclohydrolase
JH660637.1	Prodigal:002006	CDS	153999	154634	.	-	0	ID=MHFJDPFK_00824;eC_number=3.5.4.16;Name=folE;db_xref=COG:COG0302;gene=folE;inference=ab initio prediction:Prodigal:002006,similar to AA sequence:UniProtKB:P19465;locus_tag=MHFJDPFK_00824;product=GTP cyclohydrolase 1
JH660637.1	Prodigal:002006	CDS	154794	155240	.	+	0	ID=MHFJDPFK_00825;inference=ab initio prediction:Prodigal:002006;locus_tag=MHFJDPFK_00825;product=hypothetical protein
JH660637.1	Prodigal:002006	CDS	155346	156377	.	-	0	ID=MHFJDPFK_00826;Name=moaA_3;gene=moaA_3;inference=ab initio prediction:Prodigal:002006,protein motif:HAMAP:MF_01225_B;locus_tag=MHFJDPFK_00826;product=GTP 3'%2C8-cyclase
JH660637.1	Prodigal:002006	CDS	156576	156932	.	+	0	ID=MHFJDPFK_00827;Name=yidD;gene=yidD;inference=ab initio prediction:Prodigal:002006,protein motif:HAMAP:MF_00386;locus_tag=MHFJDPFK_00827;product=Putative membrane protein insertion efficiency factor
JH660637.1	Prodigal:002006	CDS	157007	159019	.	+	0	ID=MHFJDPFK_00828;eC_number=6.1.1.3;Name=thrS;db_xref=COG:COG0441;gene=thrS;inference=ab initio prediction:Prodigal:002006,similar to AA sequence:UniProtKB:P0A8M3;locus_tag=MHFJDPFK_00828;product=Threonine--tRNA ligase
JH660637.1	Prodigal:002006	CDS	159332	160750	.	-	0	ID=MHFJDPFK_00829;eC_number=1.1.1.205;Name=IMPDH_2;gene=IMPDH_2;inference=ab initio prediction:Prodigal:002006,protein motif:HAMAP:MF_01964;locus_tag=MHFJDPFK_00829;product=Inosine-5'-monophosphate dehydrogenase
JH660637.1	Prodigal:002006	CDS	160916	161797	.	-	0	ID=MHFJDPFK_00830;inference=ab initio prediction:Prodigal:002006;locus_tag=MHFJDPFK_00830;product=hypothetical protein
JH660637.1	Prodigal:002006	CDS	161814	164258	.	-	0	ID=MHFJDPFK_00831;inference=ab initio prediction:Prodigal:002006;locus_tag=MHFJDPFK_00831;product=hypothetical protein
JH660637.1	Prodigal:002006	CDS	164550	165113	.	+	0	ID=MHFJDPFK_00832;eC_number=1.-.-.-;Name=ydjA;db_xref=COG:COG0778;gene=ydjA;inference=ab initio prediction:Prodigal:002006,similar to AA sequence:UniProtKB:P0ACY1;locus_tag=MHFJDPFK_00832;product=Putative NAD(P)H nitroreductase YdjA
JH660637.1	Prodigal:002006	CDS	165139	165747	.	+	0	ID=MHFJDPFK_00833;inference=ab initio prediction:Prodigal:002006;locus_tag=MHFJDPFK_00833;product=hypothetical protein
JH660637.1	Prodigal:002006	CDS	165851	170635	.	-	0	ID=MHFJDPFK_00834;inference=ab initio prediction:Prodigal:002006;locus_tag=MHFJDPFK_00834;product=hypothetical protein
JH660637.1	Prodigal:002006	CDS	170952	171272	.	+	0	ID=MHFJDPFK_00835;Name=fdxE;db_xref=COG:COG0633;gene=fdxE;inference=ab initio prediction:Prodigal:002006,similar to AA sequence:UniProtKB:P80306;locus_tag=MHFJDPFK_00835;product=Ferredoxin-6
JH660637.1	Prodigal:002006	CDS	171288	171713	.	+	0	ID=MHFJDPFK_00836;Name=uspF;db_xref=COG:COG0589;gene=uspF;inference=ab initio prediction:Prodigal:002006,similar to AA sequence:UniProtKB:P67091;locus_tag=MHFJDPFK_00836;product=Universal stress protein F
JH660637.1	Prodigal:002006	CDS	171841	172410	.	-	0	ID=MHFJDPFK_00837;inference=ab initio prediction:Prodigal:002006;locus_tag=MHFJDPFK_00837;product=hypothetical protein
JH660637.1	Prodigal:002006	CDS	172472	173647	.	-	0	ID=MHFJDPFK_00838;inference=ab initio prediction:Prodigal:002006;locus_tag=MHFJDPFK_00838;product=hypothetical protein
JH660637.1	Prodigal:002006	CDS	173698	175545	.	-	0	ID=MHFJDPFK_00839;Name=kefC_1;db_xref=COG:COG0475;gene=kefC_1;inference=ab initio prediction:Prodigal:002006,similar to AA sequence:UniProtKB:P03819;locus_tag=MHFJDPFK_00839;product=Glutathione-regulated potassium-efflux system protein KefC
JH660637.1	Prodigal:002006	CDS	175880	177166	.	-	0	ID=MHFJDPFK_00840;eC_number=4.4.1.11;Name=mdeA;gene=mdeA;inference=ab initio prediction:Prodigal:002006,similar to AA sequence:UniProtKB:P13254;locus_tag=MHFJDPFK_00840;product=L-methionine gamma-lyase
JH660637.1	Prodigal:002006	CDS	177276	178124	.	+	0	ID=MHFJDPFK_00841;inference=ab initio prediction:Prodigal:002006;locus_tag=MHFJDPFK_00841;product=hypothetical protein
JH660637.1	Prodigal:002006	CDS	178124	178648	.	+	0	ID=MHFJDPFK_00842;eC_number=3.1.3.-;db_xref=COG:COG2062;inference=ab initio prediction:Prodigal:002006,similar to AA sequence:UniProtKB:P9WGF9;locus_tag=MHFJDPFK_00842;product=putative protein
JH660637.1	Prodigal:002006	CDS	178645	179205	.	-	0	ID=MHFJDPFK_00843;inference=ab initio prediction:Prodigal:002006;locus_tag=MHFJDPFK_00843;product=hypothetical protein
JH660637.1	Prodigal:002006	CDS	179338	180774	.	-	0	ID=MHFJDPFK_00844;eC_number=3.5.1.-;Name=abgB_2;db_xref=COG:COG1473;gene=abgB_2;inference=ab initio prediction:Prodigal:002006,similar to AA sequence:UniProtKB:P76052;locus_tag=MHFJDPFK_00844;product=p-aminobenzoyl-glutamate hydrolase subunit B
JH660637.1	Prodigal:002006	CDS	181026	182879	.	-	0	ID=MHFJDPFK_00845;eC_number=3.6.3.-;db_xref=COG:COG1132;inference=ab initio prediction:Prodigal:002006,similar to AA sequence:UniProtKB:Q99T13;locus_tag=MHFJDPFK_00845;product=Putative multidrug export ATP-binding/permease protein
JH660637.1	Prodigal:002006	CDS	183064	183348	.	-	0	ID=MHFJDPFK_00846;inference=ab initio prediction:Prodigal:002006;locus_tag=MHFJDPFK_00846;product=hypothetical protein
JH660637.1	Prodigal:002006	CDS	183450	184994	.	-	0	ID=MHFJDPFK_00847;inference=ab initio prediction:Prodigal:002006;locus_tag=MHFJDPFK_00847;product=hypothetical protein
JH660637.1	Prodigal:002006	CDS	185196	185444	.	+	0	ID=MHFJDPFK_00848;inference=ab initio prediction:Prodigal:002006;locus_tag=MHFJDPFK_00848;product=hypothetical protein
JH660637.1	Prodigal:002006	CDS	185455	186966	.	-	0	ID=MHFJDPFK_00849;Name=mdtD;gene=mdtD;inference=ab initio prediction:Prodigal:002006,protein motif:HAMAP:MF_01577;locus_tag=MHFJDPFK_00849;product=Putative multidrug resistance protein MdtD
JH660637.1	Prodigal:002006	CDS	187219	188298	.	+	0	ID=MHFJDPFK_00850;inference=ab initio prediction:Prodigal:002006;locus_tag=MHFJDPFK_00850;product=hypothetical protein
JH660637.1	Prodigal:002006	CDS	188368	189816	.	+	0	ID=MHFJDPFK_00851;Name=ycjX;db_xref=COG:COG3106;gene=ycjX;inference=ab initio prediction:Prodigal:002006,similar to AA sequence:UniProtKB:P76046;locus_tag=MHFJDPFK_00851;product=putative protein YcjX
JH660637.1	Prodigal:002006	CDS	189813	190799	.	+	0	ID=MHFJDPFK_00852;inference=ab initio prediction:Prodigal:002006;locus_tag=MHFJDPFK_00852;product=hypothetical protein
JH660637.1	Prodigal:002006	CDS	191045	191464	.	+	0	ID=MHFJDPFK_00853;Name=dksA;db_xref=COG:COG1734;gene=dksA;inference=ab initio prediction:Prodigal:002006,similar to AA sequence:UniProtKB:P0ABS1;locus_tag=MHFJDPFK_00853;product=RNA polymerase-binding transcription factor DksA
JH660637.1	Prodigal:002006	CDS	191534	192031	.	-	0	ID=MHFJDPFK_00854;inference=ab initio prediction:Prodigal:002006;locus_tag=MHFJDPFK_00854;product=hypothetical protein
JH660637.1	Prodigal:002006	CDS	192649	192864	.	+	0	ID=MHFJDPFK_00855;inference=ab initio prediction:Prodigal:002006;locus_tag=MHFJDPFK_00855;product=hypothetical protein
JH660637.1	Prodigal:002006	CDS	193280	195811	.	+	0	ID=MHFJDPFK_00856;Name=cckA_1;gene=cckA_1;inference=ab initio prediction:Prodigal:002006,similar to AA sequence:UniProtKB:P0DOA0;locus_tag=MHFJDPFK_00856;product=Sensor kinase CckA
JH660637.1	Prodigal:002006	CDS	195983	197077	.	+	0	ID=MHFJDPFK_00857;Name=recA_1;gene=recA_1;inference=ab initio prediction:Prodigal:002006,similar to AA sequence:UniProtKB:Q2YRU7;locus_tag=MHFJDPFK_00857;product=Protein RecA
JH660637.1	Prodigal:002006	CDS	197211	198536	.	-	0	ID=MHFJDPFK_00858;inference=ab initio prediction:Prodigal:002006;locus_tag=MHFJDPFK_00858;product=hypothetical protein
JH660637.1	Prodigal:002006	CDS	198533	198982	.	-	0	ID=MHFJDPFK_00859;inference=ab initio prediction:Prodigal:002006;locus_tag=MHFJDPFK_00859;product=hypothetical protein
JH660637.1	Prodigal:002006	CDS	199184	201838	.	+	0	ID=MHFJDPFK_00860;eC_number=6.1.1.7;Name=alaS_1;db_xref=COG:COG0013;gene=alaS_1;inference=ab initio prediction:Prodigal:002006,similar to AA sequence:UniProtKB:P00957;locus_tag=MHFJDPFK_00860;product=Alanine--tRNA ligase
JH660637.1	Prodigal:002006	CDS	201850	203007	.	+	0	ID=MHFJDPFK_00861;inference=ab initio prediction:Prodigal:002006;locus_tag=MHFJDPFK_00861;product=hypothetical protein
JH660637.1	Prodigal:002006	CDS	203034	203495	.	-	0	ID=MHFJDPFK_00862;eC_number=4.4.1.22;inference=ab initio prediction:Prodigal:002006,protein motif:HAMAP:MF_00723;locus_tag=MHFJDPFK_00862;product=Putative glutathione-dependent formaldehyde-activating enzyme
JH660637.1	Prodigal:002006	CDS	203519	203902	.	-	0	ID=MHFJDPFK_00863;inference=ab initio prediction:Prodigal:002006;locus_tag=MHFJDPFK_00863;product=hypothetical protein
JH660637.1	Prodigal:002006	CDS	203899	204639	.	-	0	ID=MHFJDPFK_00864;inference=ab initio prediction:Prodigal:002006;locus_tag=MHFJDPFK_00864;product=hypothetical protein
JH660637.1	Prodigal:002006	CDS	204818	204925	.	-	0	ID=MHFJDPFK_00865;eC_number=1.1.1.42;Name=icd_1;db_xref=COG:COG0538;gene=icd_1;inference=ab initio prediction:Prodigal:002006,similar to AA sequence:UniProtKB:P9WKL1;locus_tag=MHFJDPFK_00865;product=Isocitrate dehydrogenase [NADP]
JH660638.1	Prodigal:002006	CDS	254	1309	.	+	0	ID=MHFJDPFK_00866;inference=ab initio prediction:Prodigal:002006;locus_tag=MHFJDPFK_00866;product=hypothetical protein
JH660638.1	Prodigal:002006	CDS	1216	1644	.	-	0	ID=MHFJDPFK_00867;inference=ab initio prediction:Prodigal:002006;locus_tag=MHFJDPFK_00867;product=hypothetical protein
JH660638.1	Prodigal:002006	CDS	1784	2224	.	+	0	ID=MHFJDPFK_00868;inference=ab initio prediction:Prodigal:002006;locus_tag=MHFJDPFK_00868;product=hypothetical protein
JH660638.1	Prodigal:002006	CDS	2964	3446	.	+	0	ID=MHFJDPFK_00869;eC_number=3.1.26.4;Name=rnhA_1;db_xref=COG:COG0328;gene=rnhA_1;inference=ab initio prediction:Prodigal:002006,similar to AA sequence:UniProtKB:P0A7Y4;locus_tag=MHFJDPFK_00869;product=Ribonuclease HI
JH660638.1	Prodigal:002006	CDS	3606	3962	.	+	0	ID=MHFJDPFK_00870;inference=ab initio prediction:Prodigal:002006;locus_tag=MHFJDPFK_00870;product=hypothetical protein
JH660638.1	Prodigal:002006	CDS	4147	4389	.	+	0	ID=MHFJDPFK_00871;inference=ab initio prediction:Prodigal:002006;locus_tag=MHFJDPFK_00871;product=hypothetical protein
JH660638.1	Prodigal:002006	CDS	4390	4833	.	+	0	ID=MHFJDPFK_00872;eC_number=3.1.-.-;Name=fitB;gene=fitB;inference=ab initio prediction:Prodigal:002006,similar to AA sequence:UniProtKB:Q5F882;locus_tag=MHFJDPFK_00872;product=Toxin FitB
JH660638.1	Prodigal:002006	CDS	4906	5328	.	-	0	ID=MHFJDPFK_00873;inference=ab initio prediction:Prodigal:002006;locus_tag=MHFJDPFK_00873;product=hypothetical protein
JH660638.1	Prodigal:002006	CDS	5594	6733	.	+	0	ID=MHFJDPFK_00874;inference=ab initio prediction:Prodigal:002006;locus_tag=MHFJDPFK_00874;product=hypothetical protein
JH660638.1	Prodigal:002006	CDS	6804	6920	.	+	0	ID=MHFJDPFK_00875;inference=ab initio prediction:Prodigal:002006;locus_tag=MHFJDPFK_00875;product=hypothetical protein
JH660638.1	Prodigal:002006	CDS	7235	7435	.	+	0	ID=MHFJDPFK_00876;inference=ab initio prediction:Prodigal:002006;locus_tag=MHFJDPFK_00876;product=hypothetical protein
JH660638.1	Prodigal:002006	CDS	7432	8160	.	+	0	ID=MHFJDPFK_00877;inference=ab initio prediction:Prodigal:002006;locus_tag=MHFJDPFK_00877;product=hypothetical protein
JH660638.1	Prodigal:002006	CDS	8346	11060	.	-	0	ID=MHFJDPFK_00878;eC_number=3.6.4.12;Name=recD2_1;gene=recD2_1;inference=ab initio prediction:Prodigal:002006,protein motif:HAMAP:MF_01488;locus_tag=MHFJDPFK_00878;product=ATP-dependent RecD-like DNA helicase
JH660638.1	Prodigal:002006	CDS	11193	11564	.	+	0	ID=MHFJDPFK_00879;inference=ab initio prediction:Prodigal:002006;locus_tag=MHFJDPFK_00879;product=hypothetical protein
JH660638.1	Prodigal:002006	CDS	11567	13228	.	+	0	ID=MHFJDPFK_00880;inference=ab initio prediction:Prodigal:002006;locus_tag=MHFJDPFK_00880;product=hypothetical protein
JH660638.1	Prodigal:002006	CDS	13988	15634	.	-	0	ID=MHFJDPFK_00881;Name=groL5_2;gene=groL5_2;inference=ab initio prediction:Prodigal:002006,similar to AA sequence:UniProtKB:P35471;locus_tag=MHFJDPFK_00881;product=60 kDa chaperonin 5
JH660638.1	Prodigal:002006	CDS	15673	15987	.	-	0	ID=MHFJDPFK_00882;Name=groS1_2;db_xref=COG:COG0234;gene=groS1_2;inference=ab initio prediction:Prodigal:002006,similar to AA sequence:UniProtKB:P35473;locus_tag=MHFJDPFK_00882;product=10 kDa chaperonin 1
JH660638.1	Prodigal:002006	CDS	16193	16480	.	+	0	ID=MHFJDPFK_00883;inference=ab initio prediction:Prodigal:002006;locus_tag=MHFJDPFK_00883;product=hypothetical protein
JH660638.1	Prodigal:002006	CDS	16742	17239	.	+	0	ID=MHFJDPFK_00884;inference=ab initio prediction:Prodigal:002006;locus_tag=MHFJDPFK_00884;product=hypothetical protein
JH660638.1	Prodigal:002006	CDS	17363	18856	.	+	0	ID=MHFJDPFK_00885;eC_number=3.4.17.19;db_xref=COG:COG2317;inference=ab initio prediction:Prodigal:002006,similar to AA sequence:UniProtKB:Q5SLM3;locus_tag=MHFJDPFK_00885;product=Thermostable carboxypeptidase 1
JH660638.1	Prodigal:002006	CDS	18874	19662	.	+	0	ID=MHFJDPFK_00886;inference=ab initio prediction:Prodigal:002006;locus_tag=MHFJDPFK_00886;product=hypothetical protein
JH660638.1	Prodigal:002006	CDS	19720	20829	.	+	0	ID=MHFJDPFK_00887;eC_number=2.3.1.41;Name=ppsC_1;gene=ppsC_1;inference=ab initio prediction:Prodigal:002006,similar to AA sequence:UniProtKB:P96202;locus_tag=MHFJDPFK_00887;product=Phthiocerol synthesis polyketide synthase type I PpsC
JH660638.1	Prodigal:002006	CDS	20774	20974	.	-	0	ID=MHFJDPFK_00888;inference=ab initio prediction:Prodigal:002006;locus_tag=MHFJDPFK_00888;product=hypothetical protein
JH660638.1	Prodigal:002006	CDS	21280	23478	.	+	0	ID=MHFJDPFK_00889;eC_number=3.6.4.12;Name=recD2_2;db_xref=COG:COG0507;gene=recD2_2;inference=ab initio prediction:Prodigal:002006,similar to AA sequence:UniProtKB:Q9RT63;locus_tag=MHFJDPFK_00889;product=ATP-dependent RecD-like DNA helicase
JH660638.1	Prodigal:002006	CDS	24072	24311	.	-	0	ID=MHFJDPFK_00890;inference=ab initio prediction:Prodigal:002006;locus_tag=MHFJDPFK_00890;product=hypothetical protein
JH660638.1	Prodigal:002006	CDS	24345	24689	.	+	0	ID=MHFJDPFK_00891;inference=ab initio prediction:Prodigal:002006;locus_tag=MHFJDPFK_00891;product=hypothetical protein
JH660638.1	Prodigal:002006	CDS	24800	25108	.	+	0	ID=MHFJDPFK_00892;eC_number=1.-.-.-;Name=ygiN;db_xref=COG:COG1359;gene=ygiN;inference=ab initio prediction:Prodigal:002006,similar to AA sequence:UniProtKB:P0ADU2;locus_tag=MHFJDPFK_00892;product=putative quinol monooxygenase YgiN
JH660638.1	Prodigal:002006	CDS	25185	25841	.	+	0	ID=MHFJDPFK_00893;eC_number=1.8.4.-;Name=yfcG_1;db_xref=COG:COG0625;gene=yfcG_1;inference=ab initio prediction:Prodigal:002006,similar to AA sequence:UniProtKB:P77526;locus_tag=MHFJDPFK_00893;product=Disulfide-bond oxidoreductase YfcG
JH660638.1	Prodigal:002006	CDS	26015	27493	.	-	0	ID=MHFJDPFK_00894;eC_number=2.7.7.-;Name=selO_1;db_xref=COG:COG0397;gene=selO_1;inference=ab initio prediction:Prodigal:002006,similar to AA sequence:UniProtKB:P77649;locus_tag=MHFJDPFK_00894;product=Protein adenylyltransferase SelO
JH660638.1	Prodigal:002006	CDS	27751	28734	.	-	0	ID=MHFJDPFK_00895;eC_number=1.1.1.107;Name=pld1_1;gene=pld1_1;inference=ab initio prediction:Prodigal:002006,similar to AA sequence:UniProtKB:Q76KC2;locus_tag=MHFJDPFK_00895;product=Pyridoxal 4-dehydrogenase
JH660638.1	Prodigal:002006	CDS	29287	31179	.	+	0	ID=MHFJDPFK_00896;Name=htpG;db_xref=COG:COG0326;gene=htpG;inference=ab initio prediction:Prodigal:002006,similar to AA sequence:UniProtKB:Q83EL0;locus_tag=MHFJDPFK_00896;product=Chaperone protein HtpG
JH660638.1	Prodigal:002006	CDS	31252	32304	.	-	0	ID=MHFJDPFK_00897;eC_number=1.1.98.2;Name=fgd_1;gene=fgd_1;inference=ab initio prediction:Prodigal:002006,protein motif:HAMAP:MF_02123;locus_tag=MHFJDPFK_00897;product=F420-dependent glucose-6-phosphate dehydrogenase
JH660638.1	Prodigal:002006	CDS	33100	33657	.	-	0	ID=MHFJDPFK_00898;inference=ab initio prediction:Prodigal:002006;locus_tag=MHFJDPFK_00898;product=hypothetical protein
JH660638.1	Prodigal:002006	CDS	33801	34955	.	-	0	ID=MHFJDPFK_00899;inference=ab initio prediction:Prodigal:002006;locus_tag=MHFJDPFK_00899;product=hypothetical protein
JH660638.1	Prodigal:002006	CDS	35130	35270	.	-	0	ID=MHFJDPFK_00900;inference=ab initio prediction:Prodigal:002006;locus_tag=MHFJDPFK_00900;product=hypothetical protein
JH660638.1	Prodigal:002006	CDS	35660	36166	.	-	0	ID=MHFJDPFK_00901;inference=ab initio prediction:Prodigal:002006;locus_tag=MHFJDPFK_00901;product=hypothetical protein
JH660638.1	Prodigal:002006	CDS	36220	36531	.	-	0	ID=MHFJDPFK_00902;inference=ab initio prediction:Prodigal:002006;locus_tag=MHFJDPFK_00902;product=hypothetical protein
JH660638.1	Prodigal:002006	CDS	36719	37267	.	-	0	ID=MHFJDPFK_00903;inference=ab initio prediction:Prodigal:002006;locus_tag=MHFJDPFK_00903;product=hypothetical protein
JH660638.1	Prodigal:002006	CDS	37328	37678	.	-	0	ID=MHFJDPFK_00904;eC_number=2.1.1.113;Name=pvuIIM;gene=pvuIIM;inference=ab initio prediction:Prodigal:002006,similar to AA sequence:UniProtKB:P11409;locus_tag=MHFJDPFK_00904;product=Modification methylase PvuII
JH660638.1	Prodigal:002006	CDS	38037	38429	.	+	0	ID=MHFJDPFK_00905;inference=ab initio prediction:Prodigal:002006,similar to AA sequence:ISfinder:IS1007;locus_tag=MHFJDPFK_00905;product=IS6 family transposase IS1007
JH660638.1	Prodigal:002006	CDS	38455	38631	.	+	0	ID=MHFJDPFK_00906;inference=ab initio prediction:Prodigal:002006;locus_tag=MHFJDPFK_00906;product=hypothetical protein
JH660638.1	Prodigal:002006	CDS	38622	38915	.	+	0	ID=MHFJDPFK_00907;inference=ab initio prediction:Prodigal:002006;locus_tag=MHFJDPFK_00907;product=hypothetical protein
JH660638.1	Prodigal:002006	CDS	38984	39529	.	-	0	ID=MHFJDPFK_00908;Name=carD_2;db_xref=COG:COG1329;gene=carD_2;inference=ab initio prediction:Prodigal:002006,similar to AA sequence:UniProtKB:A0R561;locus_tag=MHFJDPFK_00908;product=RNA polymerase-binding transcription factor CarD
JH660638.1	Prodigal:002006	CDS	40159	40668	.	-	0	ID=MHFJDPFK_00909;inference=ab initio prediction:Prodigal:002006;locus_tag=MHFJDPFK_00909;product=hypothetical protein
JH660638.1	Prodigal:002006	CDS	41429	41665	.	-	0	ID=MHFJDPFK_00910;inference=ab initio prediction:Prodigal:002006;locus_tag=MHFJDPFK_00910;product=hypothetical protein
JH660638.1	Prodigal:002006	CDS	41755	41970	.	-	0	ID=MHFJDPFK_00911;inference=ab initio prediction:Prodigal:002006;locus_tag=MHFJDPFK_00911;product=hypothetical protein
JH660638.1	Prodigal:002006	CDS	42136	42363	.	+	0	ID=MHFJDPFK_00912;inference=ab initio prediction:Prodigal:002006;locus_tag=MHFJDPFK_00912;product=hypothetical protein
JH660638.1	Prodigal:002006	CDS	42393	43058	.	+	0	ID=MHFJDPFK_00913;inference=ab initio prediction:Prodigal:002006;locus_tag=MHFJDPFK_00913;product=hypothetical protein
JH660638.1	Prodigal:002006	CDS	43289	43870	.	+	0	ID=MHFJDPFK_00914;inference=ab initio prediction:Prodigal:002006;locus_tag=MHFJDPFK_00914;product=hypothetical protein
JH660638.1	Prodigal:002006	CDS	44038	44799	.	-	0	ID=MHFJDPFK_00915;inference=ab initio prediction:Prodigal:002006;locus_tag=MHFJDPFK_00915;product=hypothetical protein
JH660638.1	Prodigal:002006	CDS	44904	45395	.	-	0	ID=MHFJDPFK_00916;inference=ab initio prediction:Prodigal:002006;locus_tag=MHFJDPFK_00916;product=hypothetical protein
JH660638.1	Prodigal:002006	CDS	45503	45931	.	-	0	ID=MHFJDPFK_00917;inference=ab initio prediction:Prodigal:002006;locus_tag=MHFJDPFK_00917;product=hypothetical protein
JH660638.1	Prodigal:002006	CDS	46492	47091	.	-	0	ID=MHFJDPFK_00918;inference=ab initio prediction:Prodigal:002006;locus_tag=MHFJDPFK_00918;product=hypothetical protein
JH660638.1	Prodigal:002006	CDS	47390	47632	.	-	0	ID=MHFJDPFK_00919;inference=ab initio prediction:Prodigal:002006;locus_tag=MHFJDPFK_00919;product=hypothetical protein
JH660638.1	Prodigal:002006	CDS	47824	48078	.	-	0	ID=MHFJDPFK_00920;inference=ab initio prediction:Prodigal:002006;locus_tag=MHFJDPFK_00920;product=hypothetical protein
JH660638.1	Prodigal:002006	CDS	48093	48791	.	-	0	ID=MHFJDPFK_00921;inference=ab initio prediction:Prodigal:002006;locus_tag=MHFJDPFK_00921;product=hypothetical protein
JH660638.1	Prodigal:002006	CDS	48885	49427	.	-	0	ID=MHFJDPFK_00922;inference=ab initio prediction:Prodigal:002006;locus_tag=MHFJDPFK_00922;product=hypothetical protein
JH660638.1	Prodigal:002006	CDS	49458	49922	.	-	0	ID=MHFJDPFK_00923;inference=ab initio prediction:Prodigal:002006;locus_tag=MHFJDPFK_00923;product=hypothetical protein
JH660638.1	Prodigal:002006	CDS	50250	50615	.	-	0	ID=MHFJDPFK_00924;inference=ab initio prediction:Prodigal:002006;locus_tag=MHFJDPFK_00924;product=hypothetical protein
JH660638.1	Prodigal:002006	CDS	50707	50916	.	-	0	ID=MHFJDPFK_00925;inference=ab initio prediction:Prodigal:002006;locus_tag=MHFJDPFK_00925;product=hypothetical protein
JH660638.1	Prodigal:002006	CDS	51827	52120	.	-	0	ID=MHFJDPFK_00926;inference=ab initio prediction:Prodigal:002006;locus_tag=MHFJDPFK_00926;product=hypothetical protein
JH660638.1	Prodigal:002006	CDS	52134	52508	.	-	0	ID=MHFJDPFK_00927;inference=ab initio prediction:Prodigal:002006;locus_tag=MHFJDPFK_00927;product=hypothetical protein
JH660638.1	Prodigal:002006	CDS	52562	52933	.	-	0	ID=MHFJDPFK_00928;inference=ab initio prediction:Prodigal:002006;locus_tag=MHFJDPFK_00928;product=hypothetical protein
JH660638.1	Prodigal:002006	CDS	52930	53265	.	-	0	ID=MHFJDPFK_00929;inference=ab initio prediction:Prodigal:002006;locus_tag=MHFJDPFK_00929;product=hypothetical protein
JH660638.1	Prodigal:002006	CDS	53471	55162	.	+	0	ID=MHFJDPFK_00930;inference=ab initio prediction:Prodigal:002006;locus_tag=MHFJDPFK_00930;product=hypothetical protein
JH660638.1	Prodigal:002006	CDS	55297	55515	.	-	0	ID=MHFJDPFK_00931;inference=ab initio prediction:Prodigal:002006;locus_tag=MHFJDPFK_00931;product=hypothetical protein
JH660638.1	Prodigal:002006	CDS	55723	56292	.	-	0	ID=MHFJDPFK_00932;inference=ab initio prediction:Prodigal:002006,similar to AA sequence:ISfinder:ISBj4;locus_tag=MHFJDPFK_00932;product=IS110 family transposase ISBj4
JH660638.1	Prodigal:002006	CDS	56387	57808	.	+	0	ID=MHFJDPFK_00933;db_xref=COG:COG3385;inference=ab initio prediction:Prodigal:002006,similar to AA sequence:ISfinder:ISPye60;locus_tag=MHFJDPFK_00933;product=IS4 family transposase ISPye60
JH660638.1	Prodigal:002006	CDS	57756	58313	.	-	0	ID=MHFJDPFK_00934;inference=ab initio prediction:Prodigal:002006;locus_tag=MHFJDPFK_00934;product=hypothetical protein
JH660638.1	Prodigal:002006	CDS	58469	60595	.	-	0	ID=MHFJDPFK_00935;eC_number=2.7.13.3;Name=rcsC_6;gene=rcsC_6;inference=ab initio prediction:Prodigal:002006,protein motif:HAMAP:MF_00979;locus_tag=MHFJDPFK_00935;product=Sensor histidine kinase RcsC
JH660638.1	Prodigal:002006	CDS	60794	61021	.	-	0	ID=MHFJDPFK_00936;inference=ab initio prediction:Prodigal:002006;locus_tag=MHFJDPFK_00936;product=hypothetical protein
JH660638.1	Prodigal:002006	CDS	61214	61513	.	-	0	ID=MHFJDPFK_00937;inference=ab initio prediction:Prodigal:002006;locus_tag=MHFJDPFK_00937;product=hypothetical protein
JH660638.1	Prodigal:002006	CDS	61544	61966	.	+	0	ID=MHFJDPFK_00938;inference=ab initio prediction:Prodigal:002006;locus_tag=MHFJDPFK_00938;product=hypothetical protein
JH660638.1	Prodigal:002006	CDS	63060	63506	.	-	0	ID=MHFJDPFK_00939;inference=ab initio prediction:Prodigal:002006;locus_tag=MHFJDPFK_00939;product=hypothetical protein
JH660638.1	Prodigal:002006	CDS	64167	64463	.	+	0	ID=MHFJDPFK_00940;inference=ab initio prediction:Prodigal:002006;locus_tag=MHFJDPFK_00940;product=hypothetical protein
JH660638.1	Prodigal:002006	CDS	64585	64968	.	+	0	ID=MHFJDPFK_00941;inference=ab initio prediction:Prodigal:002006;locus_tag=MHFJDPFK_00941;product=hypothetical protein
JH660638.1	Prodigal:002006	CDS	65183	66337	.	-	0	ID=MHFJDPFK_00942;Name=yhhT_1;db_xref=COG:COG0628;gene=yhhT_1;inference=ab initio prediction:Prodigal:002006,similar to AA sequence:UniProtKB:P0AGM0;locus_tag=MHFJDPFK_00942;product=Putative transport protein YhhT
JH660638.1	Prodigal:002006	CDS	66794	66919	.	+	0	ID=MHFJDPFK_00943;inference=ab initio prediction:Prodigal:002006;locus_tag=MHFJDPFK_00943;product=hypothetical protein
JH660638.1	Prodigal:002006	CDS	67178	67693	.	-	0	ID=MHFJDPFK_00944;inference=ab initio prediction:Prodigal:002006;locus_tag=MHFJDPFK_00944;product=hypothetical protein
JH660638.1	Prodigal:002006	CDS	67850	68188	.	+	0	ID=MHFJDPFK_00945;inference=ab initio prediction:Prodigal:002006;locus_tag=MHFJDPFK_00945;product=hypothetical protein
JH660638.1	Prodigal:002006	CDS	68744	69538	.	+	0	ID=MHFJDPFK_00946;inference=ab initio prediction:Prodigal:002006;locus_tag=MHFJDPFK_00946;product=hypothetical protein
JH660638.1	Prodigal:002006	CDS	69642	70157	.	+	0	ID=MHFJDPFK_00947;inference=ab initio prediction:Prodigal:002006;locus_tag=MHFJDPFK_00947;product=hypothetical protein
JH660638.1	Prodigal:002006	CDS	70265	70558	.	+	0	ID=MHFJDPFK_00948;inference=ab initio prediction:Prodigal:002006;locus_tag=MHFJDPFK_00948;product=hypothetical protein
JH660638.1	Prodigal:002006	CDS	70863	71018	.	-	0	ID=MHFJDPFK_00949;inference=ab initio prediction:Prodigal:002006;locus_tag=MHFJDPFK_00949;product=hypothetical protein
JH660638.1	Prodigal:002006	CDS	71424	71651	.	-	0	ID=MHFJDPFK_00950;inference=ab initio prediction:Prodigal:002006;locus_tag=MHFJDPFK_00950;product=hypothetical protein
JH660638.1	Prodigal:002006	CDS	72828	74150	.	+	0	ID=MHFJDPFK_00951;eC_number=3.5.1.18;Name=dapE_1;db_xref=COG:COG0624;gene=dapE_1;inference=ab initio prediction:Prodigal:002006,similar to AA sequence:UniProtKB:Q59284;locus_tag=MHFJDPFK_00951;product=Succinyl-diaminopimelate desuccinylase
JH660638.1	Prodigal:002006	CDS	74581	79893	.	+	0	ID=MHFJDPFK_00952;inference=ab initio prediction:Prodigal:002006;locus_tag=MHFJDPFK_00952;product=hypothetical protein
JH660638.1	Prodigal:002006	CDS	80344	81966	.	-	0	ID=MHFJDPFK_00953;inference=ab initio prediction:Prodigal:002006;locus_tag=MHFJDPFK_00953;product=hypothetical protein
JH660638.1	Prodigal:002006	CDS	81992	84964	.	-	0	ID=MHFJDPFK_00954;inference=ab initio prediction:Prodigal:002006,similar to AA sequence:ISfinder:ISAzs17;locus_tag=MHFJDPFK_00954;product=Tn3 family transposase ISAzs17
JH660638.1	Prodigal:002006	CDS	85119	85439	.	-	0	ID=MHFJDPFK_00955;inference=ab initio prediction:Prodigal:002006;locus_tag=MHFJDPFK_00955;product=hypothetical protein
JH660638.1	Prodigal:002006	CDS	85566	86108	.	+	0	ID=MHFJDPFK_00956;inference=ab initio prediction:Prodigal:002006;locus_tag=MHFJDPFK_00956;product=hypothetical protein
JH660638.1	Prodigal:002006	CDS	86123	86680	.	+	0	ID=MHFJDPFK_00957;inference=ab initio prediction:Prodigal:002006;locus_tag=MHFJDPFK_00957;product=hypothetical protein
JH660638.1	Prodigal:002006	CDS	86751	87020	.	+	0	ID=MHFJDPFK_00958;inference=ab initio prediction:Prodigal:002006;locus_tag=MHFJDPFK_00958;product=hypothetical protein
JH660638.1	Prodigal:002006	CDS	87192	87452	.	+	0	ID=MHFJDPFK_00959;inference=ab initio prediction:Prodigal:002006;locus_tag=MHFJDPFK_00959;product=hypothetical protein
JH660638.1	Prodigal:002006	CDS	87532	88002	.	-	0	ID=MHFJDPFK_00960;Name=ihfA_3;gene=ihfA_3;inference=ab initio prediction:Prodigal:002006,protein motif:HAMAP:MF_00380;locus_tag=MHFJDPFK_00960;product=Integration host factor subunit alpha
JH660638.1	Prodigal:002006	CDS	88257	88628	.	-	0	ID=MHFJDPFK_00961;inference=ab initio prediction:Prodigal:002006;locus_tag=MHFJDPFK_00961;product=hypothetical protein
JH660638.1	Prodigal:002006	CDS	89539	90744	.	-	0	ID=MHFJDPFK_00962;inference=ab initio prediction:Prodigal:002006,similar to AA sequence:ISfinder:ISMdi28;locus_tag=MHFJDPFK_00962;product=IS701 family transposase ISMdi28
JH660638.1	Prodigal:002006	CDS	90871	91293	.	+	0	ID=MHFJDPFK_00963;inference=ab initio prediction:Prodigal:002006;locus_tag=MHFJDPFK_00963;product=hypothetical protein
JH660638.1	Prodigal:002006	CDS	91290	91832	.	+	0	ID=MHFJDPFK_00964;inference=ab initio prediction:Prodigal:002006,similar to AA sequence:ISfinder:ISRm10-1;locus_tag=MHFJDPFK_00964;product=IS630 family transposase ISRm10-1
JH660638.1	Prodigal:002006	CDS	91920	92615	.	-	0	ID=MHFJDPFK_00965;Name=ctrA_1;gene=ctrA_1;inference=ab initio prediction:Prodigal:002006,similar to AA sequence:UniProtKB:Q8FZ93;locus_tag=MHFJDPFK_00965;product=Cell cycle response regulator CtrA
JH660638.1	Prodigal:002006	CDS	92949	93290	.	-	0	ID=MHFJDPFK_00966;inference=ab initio prediction:Prodigal:002006;locus_tag=MHFJDPFK_00966;product=hypothetical protein
JH660638.1	Prodigal:002006	CDS	93702	93797	.	-	0	ID=MHFJDPFK_00967;inference=ab initio prediction:Prodigal:002006;locus_tag=MHFJDPFK_00967;product=hypothetical protein
JH660638.1	Prodigal:002006	CDS	94078	94518	.	+	0	ID=MHFJDPFK_00968;eC_number=2.3.1.-;Name=yjaB;db_xref=COG:COG0454;gene=yjaB;inference=ab initio prediction:Prodigal:002006,similar to AA sequence:UniProtKB:P09163;locus_tag=MHFJDPFK_00968;product=Peptidyl-lysine N-acetyltransferase YjaB
JH660638.1	Prodigal:002006	CDS	94521	94727	.	-	0	ID=MHFJDPFK_00969;inference=ab initio prediction:Prodigal:002006;locus_tag=MHFJDPFK_00969;product=hypothetical protein
JH660638.1	Prodigal:002006	CDS	95075	95350	.	-	0	ID=MHFJDPFK_00970;inference=ab initio prediction:Prodigal:002006;locus_tag=MHFJDPFK_00970;product=hypothetical protein
JH660638.1	Prodigal:002006	CDS	95521	95757	.	+	0	ID=MHFJDPFK_00971;inference=ab initio prediction:Prodigal:002006;locus_tag=MHFJDPFK_00971;product=hypothetical protein
JH660638.1	Prodigal:002006	CDS	96071	96484	.	+	0	ID=MHFJDPFK_00972;inference=ab initio prediction:Prodigal:002006;locus_tag=MHFJDPFK_00972;product=hypothetical protein
JH660638.1	Prodigal:002006	CDS	96498	96833	.	+	0	ID=MHFJDPFK_00973;inference=ab initio prediction:Prodigal:002006;locus_tag=MHFJDPFK_00973;product=hypothetical protein
JH660638.1	Prodigal:002006	CDS	96908	97420	.	-	0	ID=MHFJDPFK_00974;inference=ab initio prediction:Prodigal:002006;locus_tag=MHFJDPFK_00974;product=hypothetical protein
JH660638.1	Prodigal:002006	CDS	97447	97698	.	-	0	ID=MHFJDPFK_00975;inference=ab initio prediction:Prodigal:002006;locus_tag=MHFJDPFK_00975;product=hypothetical protein
JH660638.1	Prodigal:002006	CDS	98431	98706	.	-	0	ID=MHFJDPFK_00976;inference=ab initio prediction:Prodigal:002006,similar to AA sequence:ISfinder:ISCARN25;locus_tag=MHFJDPFK_00976;product=IS630 family transposase ISCARN25
JH660639.1	Prodigal:002006	CDS	62	697	.	+	0	ID=MHFJDPFK_00977;inference=ab initio prediction:Prodigal:002006,similar to AA sequence:ISfinder:ISRle1;locus_tag=MHFJDPFK_00977;product=IS110 family transposase ISRle1
JH660639.1	Prodigal:002006	CDS	859	1422	.	+	0	ID=MHFJDPFK_00978;inference=ab initio prediction:Prodigal:002006;locus_tag=MHFJDPFK_00978;product=hypothetical protein
JH660639.1	Prodigal:002006	CDS	1931	2665	.	+	0	ID=MHFJDPFK_00979;inference=ab initio prediction:Prodigal:002006;locus_tag=MHFJDPFK_00979;product=hypothetical protein
JH660639.1	Prodigal:002006	CDS	2863	3123	.	+	0	ID=MHFJDPFK_00980;inference=ab initio prediction:Prodigal:002006;locus_tag=MHFJDPFK_00980;product=hypothetical protein
JH660639.1	Prodigal:002006	CDS	3339	3641	.	-	0	ID=MHFJDPFK_00981;inference=ab initio prediction:Prodigal:002006;locus_tag=MHFJDPFK_00981;product=hypothetical protein
JH660639.1	Prodigal:002006	CDS	3924	4115	.	+	0	ID=MHFJDPFK_00982;inference=ab initio prediction:Prodigal:002006;locus_tag=MHFJDPFK_00982;product=hypothetical protein
JH660639.1	Prodigal:002006	CDS	4367	4972	.	+	0	ID=MHFJDPFK_00983;Name=anr_1;gene=anr_1;inference=ab initio prediction:Prodigal:002006,similar to AA sequence:UniProtKB:O85222;locus_tag=MHFJDPFK_00983;product=Transcriptional activator protein Anr
JH660639.1	Prodigal:002006	CDS	5439	6251	.	-	0	ID=MHFJDPFK_00984;eC_number=7.2.2.16;Name=fhuC_1;db_xref=COG:COG1120;gene=fhuC_1;inference=ab initio prediction:Prodigal:002006,similar to AA sequence:UniProtKB:P07821;locus_tag=MHFJDPFK_00984;product=Iron(3+)-hydroxamate import ATP-binding protein FhuC
JH660639.1	Prodigal:002006	CDS	6248	8257	.	-	0	ID=MHFJDPFK_00985;Name=fhuB_1;db_xref=COG:COG0609;gene=fhuB_1;inference=ab initio prediction:Prodigal:002006,similar to AA sequence:UniProtKB:O87656;locus_tag=MHFJDPFK_00985;product=Iron(3+)-hydroxamate import system permease protein FhuB
JH660639.1	Prodigal:002006	CDS	8254	9174	.	-	0	ID=MHFJDPFK_00986;Name=fhuD_1;db_xref=COG:COG0614;gene=fhuD_1;inference=ab initio prediction:Prodigal:002006,similar to AA sequence:UniProtKB:P07822;locus_tag=MHFJDPFK_00986;product=Iron(3+)-hydroxamate-binding protein FhuD
JH660639.1	Prodigal:002006	CDS	9642	11786	.	+	0	ID=MHFJDPFK_00987;Name=fhuA_1;db_xref=COG:COG1629;gene=fhuA_1;inference=ab initio prediction:Prodigal:002006,similar to AA sequence:UniProtKB:P06971;locus_tag=MHFJDPFK_00987;product=Ferrichrome outer membrane transporter/phage receptor
JH660639.1	Prodigal:002006	CDS	11846	12736	.	+	0	ID=MHFJDPFK_00988;eC_number=3.1.-.-;Name=besA;db_xref=COG:COG2819;gene=besA;inference=ab initio prediction:Prodigal:002006,similar to AA sequence:UniProtKB:O32102;locus_tag=MHFJDPFK_00988;product=Ferri-bacillibactin esterase BesA
JH660639.1	Prodigal:002006	CDS	13006	13245	.	-	0	ID=MHFJDPFK_00989;inference=ab initio prediction:Prodigal:002006;locus_tag=MHFJDPFK_00989;product=hypothetical protein
JH660639.1	Prodigal:002006	CDS	13285	15000	.	-	0	ID=MHFJDPFK_00990;inference=ab initio prediction:Prodigal:002006;locus_tag=MHFJDPFK_00990;product=hypothetical protein
JH660639.1	Prodigal:002006	CDS	14993	15190	.	-	0	ID=MHFJDPFK_00991;inference=ab initio prediction:Prodigal:002006;locus_tag=MHFJDPFK_00991;product=hypothetical protein
JH660639.1	Prodigal:002006	CDS	15498	16400	.	-	0	ID=MHFJDPFK_00992;inference=ab initio prediction:Prodigal:002006;locus_tag=MHFJDPFK_00992;product=hypothetical protein
JH660639.1	Prodigal:002006	CDS	16648	18399	.	-	0	ID=MHFJDPFK_00993;inference=ab initio prediction:Prodigal:002006;locus_tag=MHFJDPFK_00993;product=hypothetical protein
JH660639.1	Prodigal:002006	CDS	18611	19594	.	-	0	ID=MHFJDPFK_00994;inference=ab initio prediction:Prodigal:002006;locus_tag=MHFJDPFK_00994;product=hypothetical protein
JH660639.1	Prodigal:002006	CDS	20268	20639	.	-	0	ID=MHFJDPFK_00995;inference=ab initio prediction:Prodigal:002006;locus_tag=MHFJDPFK_00995;product=hypothetical protein
JH660639.1	Prodigal:002006	CDS	20706	21128	.	+	0	ID=MHFJDPFK_00996;inference=ab initio prediction:Prodigal:002006;locus_tag=MHFJDPFK_00996;product=hypothetical protein
JH660639.1	Prodigal:002006	CDS	21125	22039	.	+	0	ID=MHFJDPFK_00997;eC_number=3.1.1.1;Name=nap;db_xref=COG:COG0596;gene=nap;inference=ab initio prediction:Prodigal:002006,similar to AA sequence:UniProtKB:P96688;locus_tag=MHFJDPFK_00997;product=putative carboxylesterase nap
JH660639.1	Prodigal:002006	CDS	22345	22722	.	-	0	ID=MHFJDPFK_00998;inference=ab initio prediction:Prodigal:002006;locus_tag=MHFJDPFK_00998;product=hypothetical protein
JH660639.1	Prodigal:002006	CDS	22802	23599	.	+	0	ID=MHFJDPFK_00999;eC_number=1.-.-.-;db_xref=COG:COG4221;inference=ab initio prediction:Prodigal:002006,similar to AA sequence:UniProtKB:P9WGR5;locus_tag=MHFJDPFK_00999;product=putative oxidoreductase
JH660639.1	Prodigal:002006	CDS	23737	23976	.	+	0	ID=MHFJDPFK_01000;inference=ab initio prediction:Prodigal:002006;locus_tag=MHFJDPFK_01000;product=hypothetical protein
JH660639.1	Prodigal:002006	CDS	23978	24370	.	-	0	ID=MHFJDPFK_01001;inference=ab initio prediction:Prodigal:002006;locus_tag=MHFJDPFK_01001;product=hypothetical protein
JH660639.1	Prodigal:002006	CDS	24466	24663	.	-	0	ID=MHFJDPFK_01002;inference=ab initio prediction:Prodigal:002006;locus_tag=MHFJDPFK_01002;product=hypothetical protein
JH660639.1	Prodigal:002006	CDS	24660	25271	.	-	0	ID=MHFJDPFK_01003;inference=ab initio prediction:Prodigal:002006;locus_tag=MHFJDPFK_01003;product=hypothetical protein
JH660639.1	Prodigal:002006	CDS	25331	25798	.	+	0	ID=MHFJDPFK_01004;Name=yesE;db_xref=COG:COG3631;gene=yesE;inference=ab initio prediction:Prodigal:002006,similar to AA sequence:UniProtKB:O31511;locus_tag=MHFJDPFK_01004;product=putative protein YesE
JH660639.1	Prodigal:002006	CDS	25788	26627	.	+	0	ID=MHFJDPFK_01005;eC_number=1.7.-.-;Name=azoB_1;gene=azoB_1;inference=ab initio prediction:Prodigal:002006,similar to AA sequence:UniProtKB:Q8KU07;locus_tag=MHFJDPFK_01005;product=NAD(P)H azoreductase
JH660639.1	Prodigal:002006	CDS	26801	27253	.	-	0	ID=MHFJDPFK_01006;inference=ab initio prediction:Prodigal:002006;locus_tag=MHFJDPFK_01006;product=hypothetical protein
JH660639.1	Prodigal:002006	CDS	27487	27819	.	-	0	ID=MHFJDPFK_01007;inference=ab initio prediction:Prodigal:002006;locus_tag=MHFJDPFK_01007;product=hypothetical protein
JH660639.1	Prodigal:002006	CDS	27908	28741	.	-	0	ID=MHFJDPFK_01008;eC_number=1.1.1.346;Name=dkgB_1;db_xref=COG:COG0656;gene=dkgB_1;inference=ab initio prediction:Prodigal:002006,similar to AA sequence:UniProtKB:P30863;locus_tag=MHFJDPFK_01008;product=2%2C5-diketo-D-gluconic acid reductase B
JH660639.1	Prodigal:002006	CDS	28757	29782	.	-	0	ID=MHFJDPFK_01009;eC_number=1.1.98.2;Name=fgd_2;gene=fgd_2;inference=ab initio prediction:Prodigal:002006,protein motif:HAMAP:MF_02123;locus_tag=MHFJDPFK_01009;product=F420-dependent glucose-6-phosphate dehydrogenase
JH660639.1	Prodigal:002006	CDS	29845	31026	.	-	0	ID=MHFJDPFK_01010;Name=ydhP_1;db_xref=COG:COG2814;gene=ydhP_1;inference=ab initio prediction:Prodigal:002006,similar to AA sequence:UniProtKB:P77389;locus_tag=MHFJDPFK_01010;product=Inner membrane transport protein YdhP
JH660639.1	Prodigal:002006	CDS	31186	32109	.	+	0	ID=MHFJDPFK_01011;Name=dmlR_1;gene=dmlR_1;inference=ab initio prediction:Prodigal:002006,similar to AA sequence:UniProtKB:P76250;locus_tag=MHFJDPFK_01011;product=HTH-type transcriptional regulator DmlR
JH660639.1	Prodigal:002006	CDS	32236	32436	.	-	0	ID=MHFJDPFK_01012;inference=ab initio prediction:Prodigal:002006;locus_tag=MHFJDPFK_01012;product=hypothetical protein
JH660639.1	Prodigal:002006	CDS	33156	34181	.	+	0	ID=MHFJDPFK_01013;inference=ab initio prediction:Prodigal:002006;locus_tag=MHFJDPFK_01013;product=hypothetical protein
JH660639.1	Prodigal:002006	CDS	34316	34837	.	+	0	ID=MHFJDPFK_01014;eC_number=3.2.-.-;Name=rihA_1;db_xref=COG:COG1957;gene=rihA_1;inference=ab initio prediction:Prodigal:002006,similar to AA sequence:UniProtKB:P41409;locus_tag=MHFJDPFK_01014;product=Pyrimidine-specific ribonucleoside hydrolase RihA
JH660639.1	Prodigal:002006	CDS	34819	35175	.	-	0	ID=MHFJDPFK_01015;Name=ihfA_4;db_xref=COG:COG0776;gene=ihfA_4;inference=ab initio prediction:Prodigal:002006,similar to AA sequence:UniProtKB:P30787;locus_tag=MHFJDPFK_01015;product=Integration host factor subunit alpha
JH660639.1	Prodigal:002006	CDS	35881	36135	.	-	0	ID=MHFJDPFK_01016;inference=ab initio prediction:Prodigal:002006;locus_tag=MHFJDPFK_01016;product=hypothetical protein
JH660639.1	Prodigal:002006	CDS	36149	36265	.	-	0	ID=MHFJDPFK_01017;inference=ab initio prediction:Prodigal:002006;locus_tag=MHFJDPFK_01017;product=hypothetical protein
JH660639.1	Prodigal:002006	CDS	36343	36645	.	-	0	ID=MHFJDPFK_01018;inference=ab initio prediction:Prodigal:002006;locus_tag=MHFJDPFK_01018;product=hypothetical protein
JH660639.1	Prodigal:002006	CDS	37038	38483	.	-	0	ID=MHFJDPFK_01019;inference=ab initio prediction:Prodigal:002006;locus_tag=MHFJDPFK_01019;product=hypothetical protein
JH660639.1	Prodigal:002006	CDS	38606	39205	.	-	0	ID=MHFJDPFK_01020;inference=ab initio prediction:Prodigal:002006;locus_tag=MHFJDPFK_01020;product=hypothetical protein
JH660639.1	Prodigal:002006	CDS	39700	40002	.	+	0	ID=MHFJDPFK_01021;eC_number=3.5.1.5;Name=ureA2;gene=ureA2;inference=ab initio prediction:Prodigal:002006,similar to AA sequence:UniProtKB:Q2YQE0;locus_tag=MHFJDPFK_01021;product=Urease subunit gamma 2
JH660639.1	Prodigal:002006	CDS	40036	40485	.	+	0	ID=MHFJDPFK_01022;eC_number=3.5.1.5;Name=ureB;db_xref=COG:COG0832;gene=ureB;inference=ab initio prediction:Prodigal:002006,similar to AA sequence:UniProtKB:P31495;locus_tag=MHFJDPFK_01022;product=Urease subunit beta
JH660639.1	Prodigal:002006	CDS	40537	42258	.	+	0	ID=MHFJDPFK_01023;eC_number=3.5.1.5;Name=ureC;db_xref=COG:COG0804;gene=ureC;inference=ab initio prediction:Prodigal:002006,similar to AA sequence:UniProtKB:P77837;locus_tag=MHFJDPFK_01023;product=Urease subunit alpha
JH660639.1	Prodigal:002006	CDS	42271	42891	.	+	0	ID=MHFJDPFK_01024;Name=ureE_1;gene=ureE_1;inference=ab initio prediction:Prodigal:002006,protein motif:HAMAP:MF_00822;locus_tag=MHFJDPFK_01024;product=Urease accessory protein UreE
JH660639.1	Prodigal:002006	CDS	42842	43591	.	+	0	ID=MHFJDPFK_01025;Name=ureF_1;db_xref=COG:COG0830;gene=ureF_1;inference=ab initio prediction:Prodigal:002006,similar to AA sequence:UniProtKB:Q79VJ2;locus_tag=MHFJDPFK_01025;product=Urease accessory protein UreF
JH660639.1	Prodigal:002006	CDS	43604	44248	.	+	0	ID=MHFJDPFK_01026;Name=ureG_1;db_xref=COG:COG0378;gene=ureG_1;inference=ab initio prediction:Prodigal:002006,similar to AA sequence:UniProtKB:Q09066;locus_tag=MHFJDPFK_01026;product=Urease accessory protein UreG
JH660639.1	Prodigal:002006	CDS	44245	45195	.	+	0	ID=MHFJDPFK_01027;Name=ureD_1;db_xref=COG:COG0829;gene=ureD_1;inference=ab initio prediction:Prodigal:002006,similar to AA sequence:UniProtKB:P17089;locus_tag=MHFJDPFK_01027;product=Urease accessory protein UreD
JH660639.1	Prodigal:002006	CDS	45258	46274	.	+	0	ID=MHFJDPFK_01028;db_xref=COG:COG4413;inference=ab initio prediction:Prodigal:002006,similar to AA sequence:UniProtKB:Q72CX3;locus_tag=MHFJDPFK_01028;product=Urea transporter
JH660639.1	Prodigal:002006	CDS	46457	46993	.	+	0	ID=MHFJDPFK_01029;eC_number=1.1.1.28;Name=ldhA_1;db_xref=COG:COG1052;gene=ldhA_1;inference=ab initio prediction:Prodigal:002006,similar to AA sequence:UniProtKB:P52643;locus_tag=MHFJDPFK_01029;product=D-lactate dehydrogenase
JH660639.1	Prodigal:002006	CDS	47162	47401	.	+	0	ID=MHFJDPFK_01030;inference=ab initio prediction:Prodigal:002006;locus_tag=MHFJDPFK_01030;product=hypothetical protein
JH660639.1	Prodigal:002006	CDS	47753	48100	.	+	0	ID=MHFJDPFK_01031;inference=ab initio prediction:Prodigal:002006;locus_tag=MHFJDPFK_01031;product=hypothetical protein
JH660639.1	Prodigal:002006	CDS	48121	49002	.	-	0	ID=MHFJDPFK_01032;inference=ab initio prediction:Prodigal:002006;locus_tag=MHFJDPFK_01032;product=hypothetical protein
JH660639.1	Prodigal:002006	CDS	48944	50053	.	-	0	ID=MHFJDPFK_01033;inference=ab initio prediction:Prodigal:002006;locus_tag=MHFJDPFK_01033;product=hypothetical protein
JH660639.1	Prodigal:002006	CDS	49995	50207	.	-	0	ID=MHFJDPFK_01034;inference=ab initio prediction:Prodigal:002006;locus_tag=MHFJDPFK_01034;product=hypothetical protein
JH660639.1	Prodigal:002006	CDS	50686	50892	.	-	0	ID=MHFJDPFK_01035;inference=ab initio prediction:Prodigal:002006;locus_tag=MHFJDPFK_01035;product=hypothetical protein
JH660639.1	Prodigal:002006	CDS	51199	51813	.	+	0	ID=MHFJDPFK_01036;inference=ab initio prediction:Prodigal:002006;locus_tag=MHFJDPFK_01036;product=hypothetical protein
JH660639.1	Prodigal:002006	CDS	51806	52375	.	+	0	ID=MHFJDPFK_01037;inference=ab initio prediction:Prodigal:002006;locus_tag=MHFJDPFK_01037;product=hypothetical protein
JH660639.1	Prodigal:002006	CDS	52407	52682	.	+	0	ID=MHFJDPFK_01038;inference=ab initio prediction:Prodigal:002006;locus_tag=MHFJDPFK_01038;product=hypothetical protein
JH660639.1	Prodigal:002006	CDS	52752	52862	.	+	0	ID=MHFJDPFK_01039;inference=ab initio prediction:Prodigal:002006;locus_tag=MHFJDPFK_01039;product=hypothetical protein
JH660639.1	Prodigal:002006	CDS	52950	53435	.	+	0	ID=MHFJDPFK_01040;inference=ab initio prediction:Prodigal:002006;locus_tag=MHFJDPFK_01040;product=hypothetical protein
JH660639.1	Prodigal:002006	CDS	53488	53985	.	+	0	ID=MHFJDPFK_01041;inference=ab initio prediction:Prodigal:002006;locus_tag=MHFJDPFK_01041;product=hypothetical protein
JH660639.1	Prodigal:002006	CDS	54142	54819	.	-	0	ID=MHFJDPFK_01042;inference=ab initio prediction:Prodigal:002006;locus_tag=MHFJDPFK_01042;product=hypothetical protein
JH660639.1	Prodigal:002006	CDS	54816	57974	.	-	0	ID=MHFJDPFK_01043;Name=bepG_1;gene=bepG_1;inference=ab initio prediction:Prodigal:002006,similar to AA sequence:UniProtKB:Q8FWV9;locus_tag=MHFJDPFK_01043;product=Efflux pump membrane transporter BepG
JH660639.1	Prodigal:002006	CDS	57971	59080	.	-	0	ID=MHFJDPFK_01044;Name=bepF_1;gene=bepF_1;inference=ab initio prediction:Prodigal:002006,similar to AA sequence:UniProtKB:Q8FWV8;locus_tag=MHFJDPFK_01044;product=Efflux pump periplasmic linker BepF
JH660639.1	Prodigal:002006	CDS	59089	59313	.	-	0	ID=MHFJDPFK_01045;inference=ab initio prediction:Prodigal:002006;locus_tag=MHFJDPFK_01045;product=hypothetical protein
JH660639.1	Prodigal:002006	CDS	59720	59995	.	+	0	ID=MHFJDPFK_01046;inference=ab initio prediction:Prodigal:002006;locus_tag=MHFJDPFK_01046;product=hypothetical protein
JH660639.1	Prodigal:002006	CDS	60417	62789	.	+	0	ID=MHFJDPFK_01047;inference=ab initio prediction:Prodigal:002006;locus_tag=MHFJDPFK_01047;product=hypothetical protein
JH660639.1	Prodigal:002006	CDS	62926	63558	.	+	0	ID=MHFJDPFK_01048;Name=nreC_1;db_xref=COG:COG2197;gene=nreC_1;inference=ab initio prediction:Prodigal:002006,similar to AA sequence:UniProtKB:Q7WZY4;locus_tag=MHFJDPFK_01048;product=Oxygen regulatory protein NreC
JH660639.1	Prodigal:002006	CDS	63577	65031	.	+	0	ID=MHFJDPFK_01049;Name=mleN;db_xref=COG:COG1757;gene=mleN;inference=ab initio prediction:Prodigal:002006,similar to AA sequence:UniProtKB:P54571;locus_tag=MHFJDPFK_01049;product=Malate-2H(+)/Na(+)-lactate antiporter
JH660639.1	Prodigal:002006	CDS	65493	65765	.	+	0	ID=MHFJDPFK_01050;inference=ab initio prediction:Prodigal:002006;locus_tag=MHFJDPFK_01050;product=hypothetical protein
JH660639.1	Prodigal:002006	CDS	65782	66105	.	-	0	ID=MHFJDPFK_01051;inference=ab initio prediction:Prodigal:002006;locus_tag=MHFJDPFK_01051;product=hypothetical protein
JH660639.1	Prodigal:002006	CDS	66048	66848	.	-	0	ID=MHFJDPFK_01052;inference=ab initio prediction:Prodigal:002006;locus_tag=MHFJDPFK_01052;product=hypothetical protein
JH660639.1	Prodigal:002006	CDS	67057	68130	.	+	0	ID=MHFJDPFK_01053;eC_number=3.4.21.107;Name=degQ_1;db_xref=COG:COG0265;gene=degQ_1;inference=ab initio prediction:Prodigal:002006,similar to AA sequence:UniProtKB:P39099;locus_tag=MHFJDPFK_01053;product=Periplasmic pH-dependent serine endoprotease DegQ
JH660639.1	Prodigal:002006	CDS	68127	68480	.	+	0	ID=MHFJDPFK_01054;inference=ab initio prediction:Prodigal:002006;locus_tag=MHFJDPFK_01054;product=hypothetical protein
JH660639.1	Prodigal:002006	CDS	68592	69047	.	+	0	ID=MHFJDPFK_01055;Name=degU_3;db_xref=COG:COG2197;gene=degU_3;inference=ab initio prediction:Prodigal:002006,similar to AA sequence:UniProtKB:P13800;locus_tag=MHFJDPFK_01055;product=Transcriptional regulatory protein DegU
JH660639.1	Prodigal:002006	CDS	69270	70760	.	+	0	ID=MHFJDPFK_01056;eC_number=4.2.99.20;Name=menH_1;gene=menH_1;inference=ab initio prediction:Prodigal:002006,protein motif:HAMAP:MF_01660;locus_tag=MHFJDPFK_01056;product=2-succinyl-6-hydroxy-2%2C4-cyclohexadiene-1-carboxylate synthase
JH660639.1	Prodigal:002006	CDS	70891	71487	.	-	0	ID=MHFJDPFK_01057;inference=ab initio prediction:Prodigal:002006;locus_tag=MHFJDPFK_01057;product=hypothetical protein
JH660639.1	Prodigal:002006	CDS	71585	71776	.	+	0	ID=MHFJDPFK_01058;inference=ab initio prediction:Prodigal:002006;locus_tag=MHFJDPFK_01058;product=hypothetical protein
JH660639.1	Prodigal:002006	CDS	71985	72578	.	+	0	ID=MHFJDPFK_01059;inference=ab initio prediction:Prodigal:002006;locus_tag=MHFJDPFK_01059;product=hypothetical protein
JH660639.1	Prodigal:002006	CDS	72753	73472	.	+	0	ID=MHFJDPFK_01060;eC_number=1.1.1.205;Name=IMPDH_3;gene=IMPDH_3;inference=ab initio prediction:Prodigal:002006,protein motif:HAMAP:MF_01964;locus_tag=MHFJDPFK_01060;product=Inosine-5'-monophosphate dehydrogenase
JH660639.1	Prodigal:002006	CDS	73738	74109	.	+	0	ID=MHFJDPFK_01061;inference=ab initio prediction:Prodigal:002006;locus_tag=MHFJDPFK_01061;product=hypothetical protein
JH660639.1	Prodigal:002006	CDS	74492	74632	.	+	0	ID=MHFJDPFK_01062;inference=ab initio prediction:Prodigal:002006;locus_tag=MHFJDPFK_01062;product=hypothetical protein
JH660639.1	Prodigal:002006	CDS	74950	75165	.	-	0	ID=MHFJDPFK_01063;inference=ab initio prediction:Prodigal:002006;locus_tag=MHFJDPFK_01063;product=hypothetical protein
JH660639.1	Prodigal:002006	CDS	75406	75621	.	+	0	ID=MHFJDPFK_01064;inference=ab initio prediction:Prodigal:002006;locus_tag=MHFJDPFK_01064;product=hypothetical protein
JH660639.1	Prodigal:002006	CDS	75817	76404	.	-	0	ID=MHFJDPFK_01065;inference=ab initio prediction:Prodigal:002006;locus_tag=MHFJDPFK_01065;product=hypothetical protein
JH660639.1	Prodigal:002006	CDS	76446	76868	.	-	0	ID=MHFJDPFK_01066;inference=ab initio prediction:Prodigal:002006;locus_tag=MHFJDPFK_01066;product=hypothetical protein
JH660639.1	Prodigal:002006	CDS	77216	77488	.	-	0	ID=MHFJDPFK_01067;inference=ab initio prediction:Prodigal:002006;locus_tag=MHFJDPFK_01067;product=hypothetical protein
JH660639.1	Prodigal:002006	CDS	77661	80393	.	-	0	ID=MHFJDPFK_01068;inference=ab initio prediction:Prodigal:002006,similar to AA sequence:UniProtKB:A0QTT7;locus_tag=MHFJDPFK_01068;note=UPF0182 protein MSMEG_1959/MSMEI_1915;product=hypothetical protein
JH660639.1	Prodigal:002006	CDS	80749	80985	.	+	0	ID=MHFJDPFK_01069;inference=ab initio prediction:Prodigal:002006;locus_tag=MHFJDPFK_01069;product=hypothetical protein
JH660639.1	Prodigal:002006	CDS	81483	82211	.	+	0	ID=MHFJDPFK_01070;inference=ab initio prediction:Prodigal:002006;locus_tag=MHFJDPFK_01070;product=hypothetical protein
JH660639.1	Prodigal:002006	CDS	82211	82921	.	+	0	ID=MHFJDPFK_01071;Name=djlA_1;gene=djlA_1;inference=ab initio prediction:Prodigal:002006,protein motif:HAMAP:MF_01153;locus_tag=MHFJDPFK_01071;product=Co-chaperone protein DjlA
JH660639.1	Prodigal:002006	CDS	83297	84493	.	+	0	ID=MHFJDPFK_01072;inference=ab initio prediction:Prodigal:002006,similar to AA sequence:ISfinder:ISRm5;locus_tag=MHFJDPFK_01072;product=IS256 family transposase ISRm5
JH660639.1	Prodigal:002006	CDS	84490	85788	.	-	0	ID=MHFJDPFK_01073;inference=ab initio prediction:Prodigal:002006,similar to AA sequence:ISfinder:ISMex6;locus_tag=MHFJDPFK_01073;product=ISNCY family transposase ISMex6
JH660639.1	Prodigal:002006	CDS	86016	86504	.	+	0	ID=MHFJDPFK_01074;eC_number=3.6.1.13;Name=nudF;db_xref=COG:COG0494;gene=nudF;inference=ab initio prediction:Prodigal:002006,similar to AA sequence:UniProtKB:P54570;locus_tag=MHFJDPFK_01074;product=ADP-ribose pyrophosphatase
JH660639.1	Prodigal:002006	CDS	86566	86850	.	+	0	ID=MHFJDPFK_01075;inference=ab initio prediction:Prodigal:002006;locus_tag=MHFJDPFK_01075;product=hypothetical protein
JH660639.1	Prodigal:002006	CDS	86919	87296	.	-	0	ID=MHFJDPFK_01076;inference=ab initio prediction:Prodigal:002006;locus_tag=MHFJDPFK_01076;product=hypothetical protein
JH660639.1	Prodigal:002006	CDS	87611	88639	.	-	0	ID=MHFJDPFK_01077;inference=ab initio prediction:Prodigal:002006,similar to AA sequence:ISfinder:ISCc4;locus_tag=MHFJDPFK_01077;product=IS110 family transposase ISCc4
JH660639.1	Prodigal:002006	CDS	88965	89486	.	+	0	ID=MHFJDPFK_01078;eC_number=2.3.1.-;Name=ypeA_1;gene=ypeA_1;inference=ab initio prediction:Prodigal:002006,protein motif:HAMAP:MF_01127;locus_tag=MHFJDPFK_01078;product=Acetyltransferase YpeA
JH660639.1	Prodigal:002006	CDS	89640	90392	.	+	0	ID=MHFJDPFK_01079;inference=ab initio prediction:Prodigal:002006;locus_tag=MHFJDPFK_01079;product=hypothetical protein
JH660639.1	Prodigal:002006	CDS	91143	91514	.	+	0	ID=MHFJDPFK_01080;inference=ab initio prediction:Prodigal:002006;locus_tag=MHFJDPFK_01080;product=hypothetical protein
JH660639.1	Prodigal:002006	CDS	91673	91762	.	+	0	ID=MHFJDPFK_01081;inference=ab initio prediction:Prodigal:002006;locus_tag=MHFJDPFK_01081;product=hypothetical protein
JH660639.1	Prodigal:002006	CDS	91838	92038	.	-	0	ID=MHFJDPFK_01082;inference=ab initio prediction:Prodigal:002006;locus_tag=MHFJDPFK_01082;product=hypothetical protein
JH660639.1	Prodigal:002006	CDS	92122	92370	.	+	0	ID=MHFJDPFK_01083;inference=ab initio prediction:Prodigal:002006;locus_tag=MHFJDPFK_01083;product=hypothetical protein
JH660639.1	Prodigal:002006	CDS	92370	92765	.	+	0	ID=MHFJDPFK_01084;eC_number=3.1.-.-;db_xref=COG:COG3742;inference=ab initio prediction:Prodigal:002006,similar to AA sequence:UniProtKB:P9WF57;locus_tag=MHFJDPFK_01084;product=Ribonuclease VapC42
JH660639.1	Prodigal:002006	CDS	93104	93394	.	-	0	ID=MHFJDPFK_01085;inference=ab initio prediction:Prodigal:002006;locus_tag=MHFJDPFK_01085;product=hypothetical protein
JH660639.1	Prodigal:002006	CDS	93442	93939	.	+	0	ID=MHFJDPFK_01086;inference=ab initio prediction:Prodigal:002006;locus_tag=MHFJDPFK_01086;product=hypothetical protein
JH660639.1	Prodigal:002006	CDS	94152	94916	.	-	0	ID=MHFJDPFK_01087;inference=ab initio prediction:Prodigal:002006;locus_tag=MHFJDPFK_01087;product=hypothetical protein
JH660639.1	Prodigal:002006	CDS	95021	99961	.	-	0	ID=MHFJDPFK_01088;inference=ab initio prediction:Prodigal:002006;locus_tag=MHFJDPFK_01088;product=hypothetical protein
JH660639.1	Prodigal:002006	CDS	100731	101492	.	-	0	ID=MHFJDPFK_01089;inference=ab initio prediction:Prodigal:002006,similar to AA sequence:ISfinder:ISBxe4;locus_tag=MHFJDPFK_01089;product=IS481 family transposase ISBxe4
JH660639.1	Prodigal:002006	CDS	101973	102149	.	+	0	ID=MHFJDPFK_01090;inference=ab initio prediction:Prodigal:002006;locus_tag=MHFJDPFK_01090;product=hypothetical protein
JH660639.1	Prodigal:002006	CDS	102229	102441	.	+	0	ID=MHFJDPFK_01091;inference=ab initio prediction:Prodigal:002006;locus_tag=MHFJDPFK_01091;product=hypothetical protein
JH660639.1	Prodigal:002006	CDS	102438	102776	.	+	0	ID=MHFJDPFK_01092;inference=ab initio prediction:Prodigal:002006;locus_tag=MHFJDPFK_01092;product=hypothetical protein
JH660639.1	Prodigal:002006	CDS	102776	103291	.	+	0	ID=MHFJDPFK_01093;inference=ab initio prediction:Prodigal:002006;locus_tag=MHFJDPFK_01093;product=hypothetical protein
JH660639.1	Prodigal:002006	CDS	103291	103875	.	+	0	ID=MHFJDPFK_01094;Name=yyaP_1;db_xref=COG:COG0262;gene=yyaP_1;inference=ab initio prediction:Prodigal:002006,similar to AA sequence:UniProtKB:P37508;locus_tag=MHFJDPFK_01094;product=putative protein YyaP
JH660639.1	Prodigal:002006	CDS	104197	104445	.	+	0	ID=MHFJDPFK_01095;inference=ab initio prediction:Prodigal:002006;locus_tag=MHFJDPFK_01095;product=hypothetical protein
JH660639.1	Prodigal:002006	CDS	105836	106054	.	-	0	ID=MHFJDPFK_01096;inference=ab initio prediction:Prodigal:002006;locus_tag=MHFJDPFK_01096;product=hypothetical protein
JH660639.1	Prodigal:002006	CDS	106097	106360	.	+	0	ID=MHFJDPFK_01097;inference=ab initio prediction:Prodigal:002006;locus_tag=MHFJDPFK_01097;product=hypothetical protein
JH660639.1	Prodigal:002006	CDS	106360	106749	.	+	0	ID=MHFJDPFK_01098;eC_number=3.1.-.-;db_xref=COG:COG3742;inference=ab initio prediction:Prodigal:002006,similar to AA sequence:UniProtKB:P9WF77;locus_tag=MHFJDPFK_01098;product=Ribonuclease VapC30
JH660639.1	Prodigal:002006	CDS	107008	107244	.	-	0	ID=MHFJDPFK_01099;inference=ab initio prediction:Prodigal:002006;locus_tag=MHFJDPFK_01099;product=hypothetical protein
JH660639.1	Prodigal:002006	CDS	107262	107696	.	-	0	ID=MHFJDPFK_01100;inference=ab initio prediction:Prodigal:002006;locus_tag=MHFJDPFK_01100;product=hypothetical protein
JH660639.1	Prodigal:002006	CDS	107758	108462	.	-	0	ID=MHFJDPFK_01101;inference=ab initio prediction:Prodigal:002006;locus_tag=MHFJDPFK_01101;product=hypothetical protein
JH660639.1	Prodigal:002006	CDS	109011	109403	.	+	0	ID=MHFJDPFK_01102;inference=ab initio prediction:Prodigal:002006;locus_tag=MHFJDPFK_01102;product=hypothetical protein
JH660639.1	Prodigal:002006	CDS	109400	112453	.	+	0	ID=MHFJDPFK_01103;inference=ab initio prediction:Prodigal:002006;locus_tag=MHFJDPFK_01103;product=hypothetical protein
JH660639.1	Prodigal:002006	CDS	112609	113430	.	-	0	ID=MHFJDPFK_01104;eC_number=3.5.2.10;Name=crnA;gene=crnA;inference=ab initio prediction:Prodigal:002006,similar to AA sequence:UniProtKB:P83772;locus_tag=MHFJDPFK_01104;product=Creatinine amidohydrolase
JH660639.1	Prodigal:002006	CDS	113554	115158	.	-	0	ID=MHFJDPFK_01105;Name=dppA_1;db_xref=COG:COG0747;gene=dppA_1;inference=ab initio prediction:Prodigal:002006,similar to AA sequence:UniProtKB:P23847;locus_tag=MHFJDPFK_01105;product=Periplasmic dipeptide transport protein
JH660639.1	Prodigal:002006	CDS	115379	116017	.	+	0	ID=MHFJDPFK_01106;inference=ab initio prediction:Prodigal:002006;locus_tag=MHFJDPFK_01106;product=hypothetical protein
JH660639.1	Prodigal:002006	CDS	116061	117188	.	-	0	ID=MHFJDPFK_01107;eC_number=3.4.17.11;Name=cpg2_1;gene=cpg2_1;inference=ab initio prediction:Prodigal:002006,similar to AA sequence:UniProtKB:P06621;locus_tag=MHFJDPFK_01107;product=Carboxypeptidase G2
JH660639.1	Prodigal:002006	CDS	117195	119525	.	-	0	ID=MHFJDPFK_01108;eC_number=1.7.2.3;Name=dmsA;db_xref=COG:COG0243;gene=dmsA;inference=ab initio prediction:Prodigal:002006,similar to AA sequence:UniProtKB:Q57366;locus_tag=MHFJDPFK_01108;product=Dimethyl sulfoxide/trimethylamine N-oxide reductase
JH660639.1	Prodigal:002006	CDS	119538	120563	.	-	0	ID=MHFJDPFK_01109;eC_number=1.1.1.107;Name=pld1_2;gene=pld1_2;inference=ab initio prediction:Prodigal:002006,similar to AA sequence:UniProtKB:Q76KC2;locus_tag=MHFJDPFK_01109;product=Pyridoxal 4-dehydrogenase
JH660639.1	Prodigal:002006	CDS	120592	121686	.	-	0	ID=MHFJDPFK_01110;eC_number=7.6.2.10;Name=ugpC_1;db_xref=COG:COG3839;gene=ugpC_1;inference=ab initio prediction:Prodigal:002006,similar to AA sequence:UniProtKB:Q8ZLF4;locus_tag=MHFJDPFK_01110;product=sn-glycerol-3-phosphate import ATP-binding protein UgpC
JH660639.1	Prodigal:002006	CDS	121727	123091	.	-	0	ID=MHFJDPFK_01111;inference=ab initio prediction:Prodigal:002006;locus_tag=MHFJDPFK_01111;product=hypothetical protein
JH660639.1	Prodigal:002006	CDS	123186	124346	.	-	0	ID=MHFJDPFK_01112;Name=nagC_1;db_xref=COG:COG1940;gene=nagC_1;inference=ab initio prediction:Prodigal:002006,similar to AA sequence:UniProtKB:P0AF20;locus_tag=MHFJDPFK_01112;product=N-acetylglucosamine repressor
JH660639.1	Prodigal:002006	CDS	124389	125219	.	-	0	ID=MHFJDPFK_01113;Name=ngcG_1;db_xref=COG:COG0395;gene=ngcG_1;inference=ab initio prediction:Prodigal:002006,similar to AA sequence:UniProtKB:O50501;locus_tag=MHFJDPFK_01113;product=Diacetylchitobiose uptake system permease protein NgcG
JH660639.1	Prodigal:002006	CDS	125216	126226	.	-	0	ID=MHFJDPFK_01114;Name=ngcF_1;db_xref=COG:COG1175;gene=ngcF_1;inference=ab initio prediction:Prodigal:002006,similar to AA sequence:UniProtKB:O50500;locus_tag=MHFJDPFK_01114;product=Diacetylchitobiose uptake system permease protein NgcF
JH660639.1	Prodigal:002006	CDS	126350	127567	.	-	0	ID=MHFJDPFK_01115;inference=ab initio prediction:Prodigal:002006,similar to AA sequence:UniProtKB:O06875;locus_tag=MHFJDPFK_01115;product=putative sugar-binding periplasmic protein
JH660639.1	Prodigal:002006	CDS	127978	129489	.	+	0	ID=MHFJDPFK_01116;inference=ab initio prediction:Prodigal:002006;locus_tag=MHFJDPFK_01116;product=hypothetical protein
JH660639.1	Prodigal:002006	CDS	129501	131144	.	-	0	ID=MHFJDPFK_01117;eC_number=1.1.3.-;Name=livQ;gene=livQ;inference=ab initio prediction:Prodigal:002006,similar to AA sequence:UniProtKB:Q2MF66;locus_tag=MHFJDPFK_01117;product=6'''-hydroxyparomomycin C oxidase
JH660639.1	Prodigal:002006	CDS	131137	131652	.	-	0	ID=MHFJDPFK_01118;inference=ab initio prediction:Prodigal:002006;locus_tag=MHFJDPFK_01118;product=hypothetical protein
JH660640.1	Prodigal:002006	CDS	123	455	.	-	0	ID=MHFJDPFK_01119;inference=ab initio prediction:Prodigal:002006;locus_tag=MHFJDPFK_01119;product=hypothetical protein
JH660640.1	Prodigal:002006	CDS	448	582	.	-	0	ID=MHFJDPFK_01120;inference=ab initio prediction:Prodigal:002006;locus_tag=MHFJDPFK_01120;product=hypothetical protein
JH660640.1	Prodigal:002006	CDS	862	1236	.	-	0	ID=MHFJDPFK_01121;inference=ab initio prediction:Prodigal:002006;locus_tag=MHFJDPFK_01121;product=hypothetical protein
JH660640.1	Prodigal:002006	CDS	1246	1497	.	-	0	ID=MHFJDPFK_01122;inference=ab initio prediction:Prodigal:002006;locus_tag=MHFJDPFK_01122;product=hypothetical protein
JH660640.1	Prodigal:002006	CDS	1516	1968	.	-	0	ID=MHFJDPFK_01123;inference=ab initio prediction:Prodigal:002006;locus_tag=MHFJDPFK_01123;product=hypothetical protein
JH660640.1	Prodigal:002006	CDS	2011	2802	.	-	0	ID=MHFJDPFK_01124;inference=ab initio prediction:Prodigal:002006;locus_tag=MHFJDPFK_01124;product=hypothetical protein
JH660640.1	Prodigal:002006	CDS	2806	2958	.	-	0	ID=MHFJDPFK_01125;inference=ab initio prediction:Prodigal:002006;locus_tag=MHFJDPFK_01125;product=hypothetical protein
JH660640.1	Prodigal:002006	CDS	3063	3764	.	+	0	ID=MHFJDPFK_01126;Name=lldR_1;db_xref=COG:COG2186;gene=lldR_1;inference=ab initio prediction:Prodigal:002006,similar to AA sequence:UniProtKB:P0ACL7;locus_tag=MHFJDPFK_01126;product=Putative L-lactate dehydrogenase operon regulatory protein
JH660640.1	Prodigal:002006	CDS	3924	5477	.	+	0	ID=MHFJDPFK_01127;eC_number=2.7.-.-;Name=sasA_2;gene=sasA_2;inference=ab initio prediction:Prodigal:002006,protein motif:HAMAP:MF_01837;locus_tag=MHFJDPFK_01127;product=Adaptive-response sensory-kinase SasA
JH660640.1	Prodigal:002006	CDS	5474	6100	.	+	0	ID=MHFJDPFK_01128;Name=tmoT_1;gene=tmoT_1;inference=ab initio prediction:Prodigal:002006,similar to AA sequence:UniProtKB:Q8KR08;locus_tag=MHFJDPFK_01128;product=Response regulator protein TmoT
JH660640.1	Prodigal:002006	CDS	6211	6699	.	+	0	ID=MHFJDPFK_01129;inference=ab initio prediction:Prodigal:002006;locus_tag=MHFJDPFK_01129;product=hypothetical protein
JH660640.1	Prodigal:002006	CDS	6756	7448	.	+	0	ID=MHFJDPFK_01130;inference=ab initio prediction:Prodigal:002006;locus_tag=MHFJDPFK_01130;product=hypothetical protein
JH660640.1	Prodigal:002006	CDS	7726	8658	.	+	0	ID=MHFJDPFK_01131;Name=hdfR_1;gene=hdfR_1;inference=ab initio prediction:Prodigal:002006,protein motif:HAMAP:MF_01233;locus_tag=MHFJDPFK_01131;product=HTH-type transcriptional regulator HdfR
JH660640.1	Prodigal:002006	CDS	8715	10340	.	-	0	ID=MHFJDPFK_01132;eC_number=1.9.3.1;Name=ctaD_1;db_xref=COG:COG0843;gene=ctaD_1;inference=ab initio prediction:Prodigal:002006,similar to AA sequence:UniProtKB:P31833;locus_tag=MHFJDPFK_01132;product=Cytochrome c oxidase subunit 1
JH660640.1	Prodigal:002006	CDS	10637	10762	.	+	0	ID=MHFJDPFK_01133;inference=ab initio prediction:Prodigal:002006;locus_tag=MHFJDPFK_01133;product=hypothetical protein
JH660640.1	Prodigal:002006	CDS	10799	11131	.	+	0	ID=MHFJDPFK_01134;inference=ab initio prediction:Prodigal:002006;locus_tag=MHFJDPFK_01134;product=hypothetical protein
JH660640.1	Prodigal:002006	CDS	11224	11556	.	+	0	ID=MHFJDPFK_01135;inference=ab initio prediction:Prodigal:002006;locus_tag=MHFJDPFK_01135;product=hypothetical protein
JH660640.1	Prodigal:002006	CDS	11620	12024	.	+	0	ID=MHFJDPFK_01136;inference=ab initio prediction:Prodigal:002006;locus_tag=MHFJDPFK_01136;product=hypothetical protein
JH660640.1	Prodigal:002006	CDS	12153	12845	.	+	0	ID=MHFJDPFK_01137;eC_number=1.1.1.205;Name=IMPDH_4;gene=IMPDH_4;inference=ab initio prediction:Prodigal:002006,protein motif:HAMAP:MF_01964;locus_tag=MHFJDPFK_01137;product=Inosine-5'-monophosphate dehydrogenase
JH660640.1	Prodigal:002006	CDS	12973	13314	.	+	0	ID=MHFJDPFK_01138;inference=ab initio prediction:Prodigal:002006;locus_tag=MHFJDPFK_01138;product=hypothetical protein
JH660640.1	Prodigal:002006	CDS	13700	14119	.	+	0	ID=MHFJDPFK_01139;inference=ab initio prediction:Prodigal:002006;locus_tag=MHFJDPFK_01139;product=hypothetical protein
JH660640.1	Prodigal:002006	CDS	14119	14646	.	+	0	ID=MHFJDPFK_01140;Name=petE;gene=petE;inference=ab initio prediction:Prodigal:002006,protein motif:HAMAP:MF_00566;locus_tag=MHFJDPFK_01140;product=Plastocyanin
JH660640.1	Prodigal:002006	CDS	14738	16540	.	+	0	ID=MHFJDPFK_01141;inference=ab initio prediction:Prodigal:002006;locus_tag=MHFJDPFK_01141;product=hypothetical protein
JH660640.1	Prodigal:002006	CDS	16533	17081	.	+	0	ID=MHFJDPFK_01142;inference=ab initio prediction:Prodigal:002006;locus_tag=MHFJDPFK_01142;product=hypothetical protein
JH660640.1	Prodigal:002006	CDS	17166	17876	.	+	0	ID=MHFJDPFK_01143;inference=ab initio prediction:Prodigal:002006;locus_tag=MHFJDPFK_01143;product=hypothetical protein
JH660640.1	Prodigal:002006	CDS	18018	18494	.	+	0	ID=MHFJDPFK_01144;inference=ab initio prediction:Prodigal:002006;locus_tag=MHFJDPFK_01144;product=hypothetical protein
JH660640.1	Prodigal:002006	CDS	18589	18975	.	+	0	ID=MHFJDPFK_01145;eC_number=2.7.13.3;Name=fixL_1;gene=fixL_1;inference=ab initio prediction:Prodigal:002006,similar to AA sequence:UniProtKB:P10955;locus_tag=MHFJDPFK_01145;product=Sensor protein FixL
JH660640.1	Prodigal:002006	CDS	18983	19564	.	+	0	ID=MHFJDPFK_01146;inference=ab initio prediction:Prodigal:002006;locus_tag=MHFJDPFK_01146;product=hypothetical protein
JH660640.1	Prodigal:002006	CDS	19498	19995	.	-	0	ID=MHFJDPFK_01147;eC_number=3.5.4.3;Name=guaD_1;db_xref=COG:COG0590;gene=guaD_1;inference=ab initio prediction:Prodigal:002006,similar to AA sequence:UniProtKB:O34598;locus_tag=MHFJDPFK_01147;product=Guanine deaminase
JH660640.1	Prodigal:002006	CDS	20019	20696	.	-	0	ID=MHFJDPFK_01148;inference=ab initio prediction:Prodigal:002006;locus_tag=MHFJDPFK_01148;product=hypothetical protein
JH660640.1	Prodigal:002006	CDS	20808	21617	.	-	0	ID=MHFJDPFK_01149;eC_number=5.4.99.-;db_xref=COG:COG1187;inference=ab initio prediction:Prodigal:002006,similar to AA sequence:UniProtKB:P9WHQ1;locus_tag=MHFJDPFK_01149;product=putative RNA pseudouridine synthase
JH660640.1	Prodigal:002006	CDS	22251	22700	.	+	0	ID=MHFJDPFK_01150;Name=rnk_1;gene=rnk_1;inference=ab initio prediction:Prodigal:002006,protein motif:HAMAP:MF_00954;locus_tag=MHFJDPFK_01150;product=Regulator of nucleoside diphosphate kinase
JH660640.1	Prodigal:002006	CDS	22718	23152	.	+	0	ID=MHFJDPFK_01151;Name=rnk_2;db_xref=COG:COG0782;gene=rnk_2;inference=ab initio prediction:Prodigal:002006,similar to AA sequence:UniProtKB:P0AFW4;locus_tag=MHFJDPFK_01151;product=Regulator of nucleoside diphosphate kinase
JH660640.1	Prodigal:002006	CDS	23152	23265	.	+	0	ID=MHFJDPFK_01152;inference=ab initio prediction:Prodigal:002006;locus_tag=MHFJDPFK_01152;product=hypothetical protein
JH660640.1	Prodigal:002006	CDS	23317	23496	.	+	0	ID=MHFJDPFK_01153;inference=ab initio prediction:Prodigal:002006;locus_tag=MHFJDPFK_01153;product=hypothetical protein
JH660640.1	Prodigal:002006	CDS	23571	24296	.	-	0	ID=MHFJDPFK_01154;inference=ab initio prediction:Prodigal:002006;locus_tag=MHFJDPFK_01154;product=hypothetical protein
JH660640.1	Prodigal:002006	CDS	24296	24751	.	-	0	ID=MHFJDPFK_01155;Name=rnk_3;gene=rnk_3;inference=ab initio prediction:Prodigal:002006,protein motif:HAMAP:MF_00954;locus_tag=MHFJDPFK_01155;product=Regulator of nucleoside diphosphate kinase
JH660640.1	Prodigal:002006	CDS	24785	25249	.	-	0	ID=MHFJDPFK_01156;db_xref=COG:COG0251;inference=ab initio prediction:Prodigal:002006,similar to AA sequence:UniProtKB:P44839;locus_tag=MHFJDPFK_01156;product=RutC family protein
JH660640.1	Prodigal:002006	CDS	25356	26240	.	-	0	ID=MHFJDPFK_01157;eC_number=2.5.1.-;Name=speE_1;db_xref=COG:COG0421;gene=speE_1;inference=ab initio prediction:Prodigal:002006,similar to AA sequence:UniProtKB:P09158;locus_tag=MHFJDPFK_01157;product=Polyamine aminopropyltransferase
JH660640.1	Prodigal:002006	CDS	26237	26755	.	-	0	ID=MHFJDPFK_01158;eC_number=4.1.1.50;Name=speH;gene=speH;inference=ab initio prediction:Prodigal:002006,protein motif:HAMAP:MF_00464;locus_tag=MHFJDPFK_01158;product=S-adenosylmethionine decarboxylase proenzyme
JH660640.1	Prodigal:002006	CDS	26866	27291	.	-	0	ID=MHFJDPFK_01159;Name=rnk_4;db_xref=COG:COG0782;gene=rnk_4;inference=ab initio prediction:Prodigal:002006,similar to AA sequence:UniProtKB:P0AFW4;locus_tag=MHFJDPFK_01159;product=Regulator of nucleoside diphosphate kinase
JH660640.1	Prodigal:002006	CDS	27329	27493	.	-	0	ID=MHFJDPFK_01160;inference=ab initio prediction:Prodigal:002006;locus_tag=MHFJDPFK_01160;product=hypothetical protein
JH660640.1	Prodigal:002006	CDS	27830	28387	.	-	0	ID=MHFJDPFK_01161;Name=ptsN_1;db_xref=COG:COG1762;gene=ptsN_1;inference=ab initio prediction:Prodigal:002006,similar to AA sequence:UniProtKB:P69829;locus_tag=MHFJDPFK_01161;product=Nitrogen regulatory protein
JH660640.1	Prodigal:002006	CDS	28899	29378	.	+	0	ID=MHFJDPFK_01162;Name=rnk_5;db_xref=COG:COG0782;gene=rnk_5;inference=ab initio prediction:Prodigal:002006,similar to AA sequence:UniProtKB:P0AFW4;locus_tag=MHFJDPFK_01162;product=Regulator of nucleoside diphosphate kinase
JH660640.1	Prodigal:002006	CDS	29423	29770	.	-	0	ID=MHFJDPFK_01163;Name=hpf_1;gene=hpf_1;inference=ab initio prediction:Prodigal:002006,protein motif:HAMAP:MF_00839;locus_tag=MHFJDPFK_01163;product=Ribosome hibernation promoting factor
JH660640.1	Prodigal:002006	CDS	30052	30240	.	-	0	ID=MHFJDPFK_01164;inference=ab initio prediction:Prodigal:002006;locus_tag=MHFJDPFK_01164;product=hypothetical protein
JH660640.1	Prodigal:002006	CDS	30753	31004	.	+	0	ID=MHFJDPFK_01165;inference=ab initio prediction:Prodigal:002006;locus_tag=MHFJDPFK_01165;product=hypothetical protein
JH660640.1	Prodigal:002006	CDS	31017	31238	.	+	0	ID=MHFJDPFK_01166;inference=ab initio prediction:Prodigal:002006;locus_tag=MHFJDPFK_01166;product=hypothetical protein
JH660640.1	Prodigal:002006	CDS	31513	32412	.	+	0	ID=MHFJDPFK_01167;eC_number=1.1.1.205;Name=IMPDH_5;gene=IMPDH_5;inference=ab initio prediction:Prodigal:002006,protein motif:HAMAP:MF_01964;locus_tag=MHFJDPFK_01167;product=Inosine-5'-monophosphate dehydrogenase
JH660640.1	Prodigal:002006	CDS	32430	32639	.	+	0	ID=MHFJDPFK_01168;inference=ab initio prediction:Prodigal:002006;locus_tag=MHFJDPFK_01168;product=hypothetical protein
JH660640.1	Prodigal:002006	CDS	32642	32866	.	+	0	ID=MHFJDPFK_01169;inference=ab initio prediction:Prodigal:002006;locus_tag=MHFJDPFK_01169;product=hypothetical protein
JH660640.1	Prodigal:002006	CDS	32869	33687	.	+	0	ID=MHFJDPFK_01170;inference=ab initio prediction:Prodigal:002006;locus_tag=MHFJDPFK_01170;product=hypothetical protein
JH660640.1	Prodigal:002006	CDS	33695	34114	.	+	0	ID=MHFJDPFK_01171;inference=ab initio prediction:Prodigal:002006;locus_tag=MHFJDPFK_01171;product=hypothetical protein
JH660640.1	Prodigal:002006	CDS	35050	35955	.	+	0	ID=MHFJDPFK_01172;eC_number=7.6.2.8;Name=btuD_1;gene=btuD_1;inference=ab initio prediction:Prodigal:002006,protein motif:HAMAP:MF_01005;locus_tag=MHFJDPFK_01172;product=Vitamin B12 import ATP-binding protein BtuD
JH660640.1	Prodigal:002006	CDS	35952	36707	.	+	0	ID=MHFJDPFK_01173;Name=ribX_1;gene=ribX_1;inference=ab initio prediction:Prodigal:002006,similar to AA sequence:UniProtKB:A9WGD1;locus_tag=MHFJDPFK_01173;product=Riboflavin transport system permease protein RibX
JH660640.1	Prodigal:002006	CDS	36704	37498	.	+	0	ID=MHFJDPFK_01174;eC_number=2.4.2.3;Name=udp;db_xref=COG:COG2820;gene=udp;inference=ab initio prediction:Prodigal:002006,similar to AA sequence:UniProtKB:P12758;locus_tag=MHFJDPFK_01174;product=Uridine phosphorylase
JH660640.1	Prodigal:002006	CDS	37523	38524	.	+	0	ID=MHFJDPFK_01175;Name=ribY_1;db_xref=COG:COG0715;gene=ribY_1;inference=ab initio prediction:Prodigal:002006,similar to AA sequence:UniProtKB:A9WGD2;locus_tag=MHFJDPFK_01175;product=Riboflavin-binding protein RibY
JH660640.1	Prodigal:002006	CDS	38574	39344	.	+	0	ID=MHFJDPFK_01176;Name=ribX_2;gene=ribX_2;inference=ab initio prediction:Prodigal:002006,similar to AA sequence:UniProtKB:A9WGD1;locus_tag=MHFJDPFK_01176;product=Riboflavin transport system permease protein RibX
JH660640.1	Prodigal:002006	CDS	39529	39690	.	+	0	ID=MHFJDPFK_01177;inference=ab initio prediction:Prodigal:002006;locus_tag=MHFJDPFK_01177;product=hypothetical protein
JH660640.1	Prodigal:002006	CDS	39687	39797	.	+	0	ID=MHFJDPFK_01178;inference=ab initio prediction:Prodigal:002006;locus_tag=MHFJDPFK_01178;product=hypothetical protein
JH660640.1	Prodigal:002006	CDS	40959	42119	.	-	0	ID=MHFJDPFK_01179;inference=ab initio prediction:Prodigal:002006;locus_tag=MHFJDPFK_01179;product=hypothetical protein
JH660640.1	Prodigal:002006	CDS	42396	42551	.	-	0	ID=MHFJDPFK_01180;inference=ab initio prediction:Prodigal:002006;locus_tag=MHFJDPFK_01180;product=hypothetical protein
JH660640.1	Prodigal:002006	CDS	43479	45185	.	+	0	ID=MHFJDPFK_01181;eC_number=5.6.2.1;Name=topB;db_xref=COG:COG0550;gene=topB;inference=ab initio prediction:Prodigal:002006,similar to AA sequence:UniProtKB:P14294;locus_tag=MHFJDPFK_01181;product=DNA topoisomerase 3
JH660640.1	Prodigal:002006	CDS	45171	45605	.	-	0	ID=MHFJDPFK_01182;inference=ab initio prediction:Prodigal:002006,similar to AA sequence:ISfinder:ISAzs14;locus_tag=MHFJDPFK_01182;product=IS630 family transposase ISAzs14
JH660640.1	Prodigal:002006	CDS	45703	46236	.	-	0	ID=MHFJDPFK_01183;inference=ab initio prediction:Prodigal:002006,similar to AA sequence:ISfinder:ISAli2;locus_tag=MHFJDPFK_01183;product=IS630 family transposase ISAli2
JH660640.1	Prodigal:002006	CDS	46904	47074	.	+	0	ID=MHFJDPFK_01184;inference=ab initio prediction:Prodigal:002006;locus_tag=MHFJDPFK_01184;product=hypothetical protein
JH660640.1	Prodigal:002006	CDS	47257	47577	.	+	0	ID=MHFJDPFK_01185;inference=ab initio prediction:Prodigal:002006;locus_tag=MHFJDPFK_01185;product=hypothetical protein
JH660640.1	Prodigal:002006	CDS	47763	49412	.	-	0	ID=MHFJDPFK_01186;Name=groL5_3;gene=groL5_3;inference=ab initio prediction:Prodigal:002006,similar to AA sequence:UniProtKB:P35471;locus_tag=MHFJDPFK_01186;product=60 kDa chaperonin 5
JH660640.1	Prodigal:002006	CDS	49458	49772	.	-	0	ID=MHFJDPFK_01187;Name=groS5;gene=groS5;inference=ab initio prediction:Prodigal:002006,similar to AA sequence:UniProtKB:P35474;locus_tag=MHFJDPFK_01187;product=10 kDa chaperonin 5
JH660640.1	Prodigal:002006	CDS	49996	50277	.	+	0	ID=MHFJDPFK_01188;inference=ab initio prediction:Prodigal:002006;locus_tag=MHFJDPFK_01188;product=hypothetical protein
JH660640.1	Prodigal:002006	CDS	50875	51477	.	-	0	ID=MHFJDPFK_01189;inference=ab initio prediction:Prodigal:002006,similar to AA sequence:ISfinder:ISEas1;locus_tag=MHFJDPFK_01189;product=IS6 family transposase ISEas1
JH660640.1	Prodigal:002006	CDS	52119	52775	.	+	0	ID=MHFJDPFK_01190;inference=ab initio prediction:Prodigal:002006;locus_tag=MHFJDPFK_01190;product=hypothetical protein
JH660640.1	Prodigal:002006	CDS	52819	53604	.	+	0	ID=MHFJDPFK_01191;inference=ab initio prediction:Prodigal:002006;locus_tag=MHFJDPFK_01191;product=hypothetical protein
JH660640.1	Prodigal:002006	CDS	54024	54827	.	-	0	ID=MHFJDPFK_01192;inference=ab initio prediction:Prodigal:002006,similar to AA sequence:ISfinder:ISRel21;locus_tag=MHFJDPFK_01192;product=IS3 family transposase ISRel21
JH660640.1	Prodigal:002006	CDS	54860	55126	.	-	0	ID=MHFJDPFK_01193;inference=ab initio prediction:Prodigal:002006,similar to AA sequence:ISfinder:ISSst1;locus_tag=MHFJDPFK_01193;product=IS3 family transposase ISSst1
JH660640.1	Prodigal:002006	CDS	55224	55490	.	+	0	ID=MHFJDPFK_01194;inference=ab initio prediction:Prodigal:002006,similar to AA sequence:ISfinder:ISAtu5;locus_tag=MHFJDPFK_01194;product=IS3 family transposase ISAtu5
JH660640.1	Prodigal:002006	CDS	55484	56413	.	+	0	ID=MHFJDPFK_01195;inference=ab initio prediction:Prodigal:002006,similar to AA sequence:ISfinder:ISPye57;locus_tag=MHFJDPFK_01195;product=IS3 family transposase ISPye57
JH660640.1	Prodigal:002006	CDS	56788	57093	.	-	0	ID=MHFJDPFK_01196;inference=ab initio prediction:Prodigal:002006;locus_tag=MHFJDPFK_01196;product=hypothetical protein
JH660640.1	Prodigal:002006	CDS	57860	59044	.	-	0	ID=MHFJDPFK_01197;inference=ab initio prediction:Prodigal:002006;locus_tag=MHFJDPFK_01197;product=hypothetical protein
JH660640.1	Prodigal:002006	CDS	59369	59755	.	-	0	ID=MHFJDPFK_01198;inference=ab initio prediction:Prodigal:002006,similar to AA sequence:UniProtKB:O86237;locus_tag=MHFJDPFK_01198;product=putative protein.1
JH660640.1	Prodigal:002006	CDS	59937	60551	.	-	0	ID=MHFJDPFK_01199;Name=glmU_1;gene=glmU_1;inference=ab initio prediction:Prodigal:002006,similar to AA sequence:UniProtKB:A4TSJ5;locus_tag=MHFJDPFK_01199;product=Bifunctional protein GlmU
JH660640.1	Prodigal:002006	CDS	60656	65086	.	-	0	ID=MHFJDPFK_01200;inference=ab initio prediction:Prodigal:002006;locus_tag=MHFJDPFK_01200;product=hypothetical protein
JH660640.1	Prodigal:002006	CDS	65381	66307	.	-	0	ID=MHFJDPFK_01201;inference=ab initio prediction:Prodigal:002006;locus_tag=MHFJDPFK_01201;product=hypothetical protein
JH660640.1	Prodigal:002006	CDS	66533	66970	.	-	0	ID=MHFJDPFK_01202;eC_number=2.3.1.-;inference=ab initio prediction:Prodigal:002006,similar to AA sequence:UniProtKB:Q7CXI0;locus_tag=MHFJDPFK_01202;product=Acetyltransferase
JH660640.1	Prodigal:002006	CDS	67090	67617	.	+	0	ID=MHFJDPFK_01203;eC_number=2.3.1.-;db_xref=COG:COG1670;inference=ab initio prediction:Prodigal:002006,similar to AA sequence:UniProtKB:Q9HX72;locus_tag=MHFJDPFK_01203;product=Acetyltransferase
JH660640.1	Prodigal:002006	CDS	67640	67999	.	-	0	ID=MHFJDPFK_01204;inference=ab initio prediction:Prodigal:002006;locus_tag=MHFJDPFK_01204;product=hypothetical protein
JH660640.1	Prodigal:002006	CDS	68156	69310	.	-	0	ID=MHFJDPFK_01205;inference=ab initio prediction:Prodigal:002006;locus_tag=MHFJDPFK_01205;product=hypothetical protein
JH660640.1	Prodigal:002006	CDS	69486	69626	.	-	0	ID=MHFJDPFK_01206;inference=ab initio prediction:Prodigal:002006;locus_tag=MHFJDPFK_01206;product=hypothetical protein
JH660640.1	Prodigal:002006	CDS	70770	72221	.	-	0	ID=MHFJDPFK_01207;Name=qacA;db_xref=COG:COG0477;gene=qacA;inference=ab initio prediction:Prodigal:002006,similar to AA sequence:UniProtKB:P0A0J9;locus_tag=MHFJDPFK_01207;product=Antiseptic resistance protein
JH660640.1	Prodigal:002006	CDS	72240	72674	.	-	0	ID=MHFJDPFK_01208;inference=ab initio prediction:Prodigal:002006,similar to AA sequence:ISfinder:ISAzs14;locus_tag=MHFJDPFK_01208;product=IS630 family transposase ISAzs14
JH660640.1	Prodigal:002006	CDS	72770	73297	.	-	0	ID=MHFJDPFK_01209;inference=ab initio prediction:Prodigal:002006,similar to AA sequence:ISfinder:ISAli2;locus_tag=MHFJDPFK_01209;product=IS630 family transposase ISAli2
JH660640.1	Prodigal:002006	CDS	73793	74326	.	-	0	ID=MHFJDPFK_01210;inference=ab initio prediction:Prodigal:002006,similar to AA sequence:ISfinder:ISAli2;locus_tag=MHFJDPFK_01210;product=IS630 family transposase ISAli2
JH660640.1	Prodigal:002006	CDS	75594	75803	.	-	0	ID=MHFJDPFK_01211;inference=ab initio prediction:Prodigal:002006;locus_tag=MHFJDPFK_01211;product=hypothetical protein
JH660640.1	Prodigal:002006	CDS	75940	78078	.	-	0	ID=MHFJDPFK_01212;inference=ab initio prediction:Prodigal:002006;locus_tag=MHFJDPFK_01212;product=hypothetical protein
JH660640.1	Prodigal:002006	CDS	78440	78664	.	-	0	ID=MHFJDPFK_01213;inference=ab initio prediction:Prodigal:002006;locus_tag=MHFJDPFK_01213;product=hypothetical protein
JH660640.1	Prodigal:002006	CDS	78783	79154	.	+	0	ID=MHFJDPFK_01214;Name=arcA_1;db_xref=COG:COG0745;gene=arcA_1;inference=ab initio prediction:Prodigal:002006,similar to AA sequence:UniProtKB:P0A9Q1;locus_tag=MHFJDPFK_01214;product=Aerobic respiration control protein ArcA
JH660640.1	Prodigal:002006	CDS	79465	80226	.	-	0	ID=MHFJDPFK_01215;Name=fepC;db_xref=COG:COG1120;gene=fepC;inference=ab initio prediction:Prodigal:002006,similar to AA sequence:UniProtKB:P23878;locus_tag=MHFJDPFK_01215;product=Ferric enterobactin transport ATP-binding protein FepC
JH660640.1	Prodigal:002006	CDS	80223	81227	.	-	0	ID=MHFJDPFK_01216;db_xref=COG:COG0609;inference=ab initio prediction:Prodigal:002006,similar to AA sequence:UniProtKB:Q57130;locus_tag=MHFJDPFK_01216;product=putative ABC transporter permease protein
JH660640.1	Prodigal:002006	CDS	81251	82261	.	-	0	ID=MHFJDPFK_01217;Name=fatB;gene=fatB;inference=ab initio prediction:Prodigal:002006,similar to AA sequence:UniProtKB:P11460;locus_tag=MHFJDPFK_01217;product=Ferric-anguibactin-binding protein FatB
JH660640.1	Prodigal:002006	CDS	82644	83954	.	-	0	ID=MHFJDPFK_01218;inference=ab initio prediction:Prodigal:002006;locus_tag=MHFJDPFK_01218;product=hypothetical protein
JH660640.1	Prodigal:002006	CDS	84282	84455	.	+	0	ID=MHFJDPFK_01219;inference=ab initio prediction:Prodigal:002006;locus_tag=MHFJDPFK_01219;product=hypothetical protein
JH660640.1	Prodigal:002006	CDS	84545	84688	.	+	0	ID=MHFJDPFK_01220;inference=ab initio prediction:Prodigal:002006;locus_tag=MHFJDPFK_01220;product=hypothetical protein
JH660640.1	Prodigal:002006	CDS	84690	84995	.	-	0	ID=MHFJDPFK_01221;Name=ihfA_5;db_xref=COG:COG0776;gene=ihfA_5;inference=ab initio prediction:Prodigal:002006,similar to AA sequence:UniProtKB:P30787;locus_tag=MHFJDPFK_01221;product=Integration host factor subunit alpha
JH660640.1	Prodigal:002006	CDS	85220	85921	.	-	0	ID=MHFJDPFK_01222;inference=ab initio prediction:Prodigal:002006,similar to AA sequence:ISfinder:ISRH1;locus_tag=MHFJDPFK_01222;product=IS6 family transposase ISRH1
JH660640.1	Prodigal:002006	CDS	86012	89812	.	-	0	ID=MHFJDPFK_01223;inference=ab initio prediction:Prodigal:002006;locus_tag=MHFJDPFK_01223;product=hypothetical protein
JH660640.1	Prodigal:002006	CDS	90022	90255	.	-	0	ID=MHFJDPFK_01224;inference=ab initio prediction:Prodigal:002006;locus_tag=MHFJDPFK_01224;product=hypothetical protein
JH660640.1	Prodigal:002006	CDS	90382	90690	.	-	0	ID=MHFJDPFK_01225;inference=ab initio prediction:Prodigal:002006;locus_tag=MHFJDPFK_01225;product=hypothetical protein
JH660640.1	Prodigal:002006	CDS	90884	91249	.	-	0	ID=MHFJDPFK_01226;inference=ab initio prediction:Prodigal:002006;locus_tag=MHFJDPFK_01226;product=hypothetical protein
JH660640.1	Prodigal:002006	CDS	91470	91970	.	+	0	ID=MHFJDPFK_01227;inference=ab initio prediction:Prodigal:002006;locus_tag=MHFJDPFK_01227;product=hypothetical protein
JH660640.1	Prodigal:002006	CDS	92043	92276	.	-	0	ID=MHFJDPFK_01228;inference=ab initio prediction:Prodigal:002006;locus_tag=MHFJDPFK_01228;product=hypothetical protein
JH660640.1	Prodigal:002006	CDS	92827	93018	.	-	0	ID=MHFJDPFK_01229;inference=ab initio prediction:Prodigal:002006;locus_tag=MHFJDPFK_01229;product=hypothetical protein
JH660640.1	Prodigal:002006	CDS	93417	94115	.	+	0	ID=MHFJDPFK_01230;inference=ab initio prediction:Prodigal:002006,similar to AA sequence:ISfinder:ISEas1;locus_tag=MHFJDPFK_01230;product=IS6 family transposase ISEas1
JH660640.1	Prodigal:002006	CDS	94884	95372	.	-	0	ID=MHFJDPFK_01231;Name=cheW_1;db_xref=COG:COG0835;gene=cheW_1;inference=ab initio prediction:Prodigal:002006,similar to AA sequence:UniProtKB:P39802;locus_tag=MHFJDPFK_01231;product=Chemotaxis protein CheW
JH660640.1	Prodigal:002006	CDS	95375	98161	.	-	0	ID=MHFJDPFK_01232;eC_number=2.7.13.3;Name=rcsC_7;gene=rcsC_7;inference=ab initio prediction:Prodigal:002006,protein motif:HAMAP:MF_00979;locus_tag=MHFJDPFK_01232;product=Sensor histidine kinase RcsC
JH660640.1	Prodigal:002006	CDS	98381	99049	.	-	0	ID=MHFJDPFK_01233;Name=ftcR_1;gene=ftcR_1;inference=ab initio prediction:Prodigal:002006,similar to AA sequence:UniProtKB:Q8YDL7;locus_tag=MHFJDPFK_01233;product=Flagellar transcriptional regulator FtcR
JH660640.1	Prodigal:002006	CDS	99455	99715	.	-	0	ID=MHFJDPFK_01234;inference=ab initio prediction:Prodigal:002006;locus_tag=MHFJDPFK_01234;product=hypothetical protein
JH660640.1	Prodigal:002006	CDS	99705	99899	.	-	0	ID=MHFJDPFK_01235;inference=ab initio prediction:Prodigal:002006;locus_tag=MHFJDPFK_01235;product=hypothetical protein
JH660640.1	Prodigal:002006	CDS	100475	101329	.	-	0	ID=MHFJDPFK_01236;inference=ab initio prediction:Prodigal:002006;locus_tag=MHFJDPFK_01236;product=hypothetical protein
JH660640.1	Prodigal:002006	CDS	101409	102290	.	-	0	ID=MHFJDPFK_01237;eC_number=3.-.-.-;Name=ydjP;db_xref=COG:COG0596;gene=ydjP;inference=ab initio prediction:Prodigal:002006,similar to AA sequence:UniProtKB:O34592;locus_tag=MHFJDPFK_01237;product=AB hydrolase superfamily protein YdjP
JH660640.1	Prodigal:002006	CDS	102324	103127	.	-	0	ID=MHFJDPFK_01238;eC_number=1.1.1.-;Name=linX_1;gene=linX_1;inference=ab initio prediction:Prodigal:002006,similar to AA sequence:UniProtKB:D4Z260;locus_tag=MHFJDPFK_01238;product=2%2C5-dichloro-2%2C5-cyclohexadiene-1%2C4-diol dehydrogenase LinX
JH660640.1	Prodigal:002006	CDS	103139	103939	.	-	0	ID=MHFJDPFK_01239;eC_number=1.1.1.385;Name=bacC_1;gene=bacC_1;inference=ab initio prediction:Prodigal:002006,similar to AA sequence:UniProtKB:P39640;locus_tag=MHFJDPFK_01239;product=Dihydroanticapsin 7-dehydrogenase
JH660640.1	Prodigal:002006	CDS	104014	105651	.	-	0	ID=MHFJDPFK_01240;eC_number=6.2.1.3;db_xref=COG:COG0318;inference=ab initio prediction:Prodigal:002006,similar to AA sequence:UniProtKB:P9WQ37;locus_tag=MHFJDPFK_01240;product=Long-chain-fatty-acid--CoA ligase FadD13
JH660640.1	Prodigal:002006	CDS	105648	106817	.	-	0	ID=MHFJDPFK_01241;eC_number=2.3.1.9;db_xref=COG:COG0183;inference=ab initio prediction:Prodigal:002006,similar to AA sequence:UniProtKB:Q0AVM3;locus_tag=MHFJDPFK_01241;product=Acetyl-CoA acetyltransferase
JH660640.1	Prodigal:002006	CDS	106907	108802	.	-	0	ID=MHFJDPFK_01242;Name=siaT_1;db_xref=COG:COG1593;gene=siaT_1;inference=ab initio prediction:Prodigal:002006,similar to AA sequence:UniProtKB:P44543;locus_tag=MHFJDPFK_01242;product=Sialic acid TRAP transporter permease protein SiaT
JH660640.1	Prodigal:002006	CDS	108808	109827	.	-	0	ID=MHFJDPFK_01243;Name=siaP;db_xref=COG:COG1638;gene=siaP;inference=ab initio prediction:Prodigal:002006,similar to AA sequence:UniProtKB:P44542;locus_tag=MHFJDPFK_01243;product=Sialic acid-binding periplasmic protein SiaP
JH660640.1	Prodigal:002006	CDS	110024	110896	.	+	0	ID=MHFJDPFK_01244;inference=ab initio prediction:Prodigal:002006;locus_tag=MHFJDPFK_01244;product=hypothetical protein
JH660640.1	Prodigal:002006	CDS	111440	112252	.	-	0	ID=MHFJDPFK_01245;Name=fliY_2;db_xref=COG:COG0834;gene=fliY_2;inference=ab initio prediction:Prodigal:002006,similar to AA sequence:UniProtKB:P0AEM9;locus_tag=MHFJDPFK_01245;product=L-cystine-binding protein FliY
JH660640.1	Prodigal:002006	CDS	112331	113059	.	-	0	ID=MHFJDPFK_01246;Name=glnQ_2;db_xref=COG:COG1126;gene=glnQ_2;inference=ab initio prediction:Prodigal:002006,similar to AA sequence:UniProtKB:P10346;locus_tag=MHFJDPFK_01246;product=Glutamine transport ATP-binding protein GlnQ
JH660640.1	Prodigal:002006	CDS	113043	113684	.	-	0	ID=MHFJDPFK_01247;Name=yecS_3;db_xref=COG:COG0765;gene=yecS_3;inference=ab initio prediction:Prodigal:002006,similar to AA sequence:UniProtKB:P0AFT2;locus_tag=MHFJDPFK_01247;product=L-cystine transport system permease protein YecS
JH660640.1	Prodigal:002006	CDS	113705	114388	.	-	0	ID=MHFJDPFK_01248;Name=yecS_4;db_xref=COG:COG0765;gene=yecS_4;inference=ab initio prediction:Prodigal:002006,similar to AA sequence:UniProtKB:P0AFT2;locus_tag=MHFJDPFK_01248;product=L-cystine transport system permease protein YecS
JH660640.1	Prodigal:002006	CDS	114432	115196	.	-	0	ID=MHFJDPFK_01249;eC_number=1.1.1.100;Name=fabG_1;gene=fabG_1;inference=ab initio prediction:Prodigal:002006,similar to AA sequence:UniProtKB:P73574;locus_tag=MHFJDPFK_01249;product=3-oxoacyl-[acyl-carrier-protein] reductase
JH660640.1	Prodigal:002006	CDS	115237	116295	.	-	0	ID=MHFJDPFK_01250;eC_number=4.1.2.40;Name=lacD2;db_xref=COG:COG3684;gene=lacD2;inference=ab initio prediction:Prodigal:002006,similar to AA sequence:UniProtKB:P63705;locus_tag=MHFJDPFK_01250;product=Tagatose 1%2C6-diphosphate aldolase 2
JH660640.1	Prodigal:002006	CDS	116295	117311	.	-	0	ID=MHFJDPFK_01251;eC_number=2.7.1.184;Name=yihV_1;gene=yihV_1;inference=ab initio prediction:Prodigal:002006,similar to AA sequence:UniProtKB:P32143;locus_tag=MHFJDPFK_01251;product=Sulfofructose kinase
JH660640.1	Prodigal:002006	CDS	117463	118275	.	+	0	ID=MHFJDPFK_01252;Name=xynR_2;db_xref=COG:COG1414;gene=xynR_2;inference=ab initio prediction:Prodigal:002006,similar to AA sequence:UniProtKB:P77300;locus_tag=MHFJDPFK_01252;product=HTH-type transcriptional regulator XynR
JH660640.1	Prodigal:002006	CDS	118280	119182	.	+	0	ID=MHFJDPFK_01253;eC_number=4.3.3.7;Name=dapA_1;db_xref=COG:COG0329;gene=dapA_1;inference=ab initio prediction:Prodigal:002006,similar to AA sequence:UniProtKB:Q9X1K9;locus_tag=MHFJDPFK_01253;product=4-hydroxy-tetrahydrodipicolinate synthase
JH660640.1	Prodigal:002006	CDS	119637	120356	.	-	0	ID=MHFJDPFK_01254;inference=ab initio prediction:Prodigal:002006,similar to AA sequence:ISfinder:ISAcma1;locus_tag=MHFJDPFK_01254;product=IS6 family transposase ISAcma1
JH660640.1	Prodigal:002006	CDS	120473	120730	.	-	0	ID=MHFJDPFK_01255;inference=ab initio prediction:Prodigal:002006;locus_tag=MHFJDPFK_01255;product=hypothetical protein
JH660640.1	Prodigal:002006	CDS	121106	121474	.	-	0	ID=MHFJDPFK_01256;Name=pdtaR_1;db_xref=COG:COG3707;gene=pdtaR_1;inference=ab initio prediction:Prodigal:002006,similar to AA sequence:UniProtKB:P9WGM3;locus_tag=MHFJDPFK_01256;product=putative transcriptional regulatory protein pdtaR
JH660640.1	Prodigal:002006	CDS	121590	121799	.	-	0	ID=MHFJDPFK_01257;inference=ab initio prediction:Prodigal:002006;locus_tag=MHFJDPFK_01257;product=hypothetical protein
JH660640.1	Prodigal:002006	CDS	121792	122586	.	-	0	ID=MHFJDPFK_01258;inference=ab initio prediction:Prodigal:002006;locus_tag=MHFJDPFK_01258;product=hypothetical protein
JH660640.1	Prodigal:002006	CDS	122773	123489	.	+	0	ID=MHFJDPFK_01259;inference=ab initio prediction:Prodigal:002006,similar to AA sequence:ISfinder:ISAcma1;locus_tag=MHFJDPFK_01259;product=IS6 family transposase ISAcma1
JH660640.1	Prodigal:002006	CDS	123823	124380	.	-	0	ID=MHFJDPFK_01260;inference=ab initio prediction:Prodigal:002006;locus_tag=MHFJDPFK_01260;product=hypothetical protein
JH660640.1	Prodigal:002006	CDS	124427	124984	.	+	0	ID=MHFJDPFK_01261;Name=yyaP_2;db_xref=COG:COG0262;gene=yyaP_2;inference=ab initio prediction:Prodigal:002006,similar to AA sequence:UniProtKB:P37508;locus_tag=MHFJDPFK_01261;product=putative protein YyaP
JH660640.1	Prodigal:002006	CDS	125046	126020	.	-	0	ID=MHFJDPFK_01262;inference=ab initio prediction:Prodigal:002006;locus_tag=MHFJDPFK_01262;product=hypothetical protein
JH660640.1	Prodigal:002006	CDS	126552	128000	.	-	0	ID=MHFJDPFK_01263;eC_number=1.2.1.83;Name=ald_2;gene=ald_2;inference=ab initio prediction:Prodigal:002006,similar to AA sequence:UniProtKB:H8ZPX2;locus_tag=MHFJDPFK_01263;product=3-succinoylsemialdehyde-pyridine dehydrogenase
JH660640.1	Prodigal:002006	CDS	127993	129078	.	-	0	ID=MHFJDPFK_01264;eC_number=7.6.2.10;Name=ugpC_2;db_xref=COG:COG3839;gene=ugpC_2;inference=ab initio prediction:Prodigal:002006,similar to AA sequence:UniProtKB:Q8ZLF4;locus_tag=MHFJDPFK_01264;product=sn-glycerol-3-phosphate import ATP-binding protein UgpC
JH660640.1	Prodigal:002006	CDS	129157	129843	.	-	0	ID=MHFJDPFK_01265;Name=gntR_1;gene=gntR_1;inference=ab initio prediction:Prodigal:002006,similar to AA sequence:UniProtKB:Q8GAL4;locus_tag=MHFJDPFK_01265;product=putative D-xylose utilization operon transcriptional repressor
JH660640.1	Prodigal:002006	CDS	129878	130738	.	-	0	ID=MHFJDPFK_01266;Name=dasC_1;db_xref=COG:COG0395;gene=dasC_1;inference=ab initio prediction:Prodigal:002006,similar to AA sequence:UniProtKB:Q9K489;locus_tag=MHFJDPFK_01266;product=Diacetylchitobiose uptake system permease protein DasC
JH660640.1	Prodigal:002006	CDS	130735	131574	.	-	0	ID=MHFJDPFK_01267;Name=melD_1;db_xref=COG:COG1175;gene=melD_1;inference=ab initio prediction:Prodigal:002006,similar to AA sequence:UniProtKB:O34706;locus_tag=MHFJDPFK_01267;product=Melibiose/raffinose/stachyose import permease protein MelD
JH660640.1	Prodigal:002006	CDS	131671	132132	.	-	0	ID=MHFJDPFK_01268;inference=ab initio prediction:Prodigal:002006;locus_tag=MHFJDPFK_01268;product=hypothetical protein
JH660640.1	Prodigal:002006	CDS	132145	133746	.	-	0	ID=MHFJDPFK_01269;eC_number=1.1.1.400;Name=mpdB;gene=mpdB;inference=ab initio prediction:Prodigal:002006,similar to AA sequence:UniProtKB:Q3YAT3;locus_tag=MHFJDPFK_01269;product=2-methyl-1%2C2-propanediol dehydrogenase
JH660640.1	Prodigal:002006	CDS	133789	135015	.	-	0	ID=MHFJDPFK_01270;eC_number=4.2.1.-;db_xref=COG:COG4948;inference=ab initio prediction:Prodigal:002006,similar to AA sequence:UniProtKB:D7BPX0;locus_tag=MHFJDPFK_01270;product=D-galactonate dehydratase family member
JH660640.1	Prodigal:002006	CDS	135242	136591	.	-	0	ID=MHFJDPFK_01271;inference=ab initio prediction:Prodigal:002006;locus_tag=MHFJDPFK_01271;product=hypothetical protein
JH660640.1	Prodigal:002006	CDS	137365	137625	.	-	0	ID=MHFJDPFK_01272;inference=ab initio prediction:Prodigal:002006;locus_tag=MHFJDPFK_01272;product=hypothetical protein
JH660640.1	Prodigal:002006	CDS	137710	138528	.	-	0	ID=MHFJDPFK_01273;Name=kipR_2;db_xref=COG:COG1414;gene=kipR_2;inference=ab initio prediction:Prodigal:002006,similar to AA sequence:UniProtKB:P42968;locus_tag=MHFJDPFK_01273;product=HTH-type transcriptional regulator KipR
JH660640.1	Prodigal:002006	CDS	138781	140454	.	+	0	ID=MHFJDPFK_01274;Name=hbpA_1;db_xref=COG:COG0747;gene=hbpA_1;inference=ab initio prediction:Prodigal:002006,similar to AA sequence:UniProtKB:P33950;locus_tag=MHFJDPFK_01274;product=Heme-binding protein A
JH660640.1	Prodigal:002006	CDS	140493	141434	.	+	0	ID=MHFJDPFK_01275;Name=dppB_2;db_xref=COG:COG0601;gene=dppB_2;inference=ab initio prediction:Prodigal:002006,similar to AA sequence:UniProtKB:P0AEF8;locus_tag=MHFJDPFK_01275;product=Dipeptide transport system permease protein DppB
JH660640.1	Prodigal:002006	CDS	141431	142312	.	+	0	ID=MHFJDPFK_01276;Name=gsiD_2;db_xref=COG:COG1173;gene=gsiD_2;inference=ab initio prediction:Prodigal:002006,similar to AA sequence:UniProtKB:P75799;locus_tag=MHFJDPFK_01276;product=Glutathione transport system permease protein GsiD
JH660640.1	Prodigal:002006	CDS	142309	143127	.	+	0	ID=MHFJDPFK_01277;Name=oppD_3;db_xref=COG:COG0444;gene=oppD_3;inference=ab initio prediction:Prodigal:002006,similar to AA sequence:UniProtKB:P24136;locus_tag=MHFJDPFK_01277;product=Oligopeptide transport ATP-binding protein OppD
JH660640.1	Prodigal:002006	CDS	143124	144077	.	+	0	ID=MHFJDPFK_01278;Name=oppF_3;db_xref=COG:COG4608;gene=oppF_3;inference=ab initio prediction:Prodigal:002006,similar to AA sequence:UniProtKB:P24137;locus_tag=MHFJDPFK_01278;product=Oligopeptide transport ATP-binding protein OppF
JH660640.1	Prodigal:002006	CDS	144081	145028	.	-	0	ID=MHFJDPFK_01279;Name=gsiC_3;db_xref=COG:COG0601;gene=gsiC_3;inference=ab initio prediction:Prodigal:002006,similar to AA sequence:UniProtKB:P75798;locus_tag=MHFJDPFK_01279;product=Glutathione transport system permease protein GsiC
JH660640.1	Prodigal:002006	CDS	145033	145908	.	-	0	ID=MHFJDPFK_01280;Name=gsiD_3;db_xref=COG:COG1173;gene=gsiD_3;inference=ab initio prediction:Prodigal:002006,similar to AA sequence:UniProtKB:P75799;locus_tag=MHFJDPFK_01280;product=Glutathione transport system permease protein GsiD
JH660640.1	Prodigal:002006	CDS	145905	147956	.	-	0	ID=MHFJDPFK_01281;db_xref=COG:COG1123;inference=ab initio prediction:Prodigal:002006,similar to AA sequence:UniProtKB:P9WQJ5;locus_tag=MHFJDPFK_01281;product=putative ABC transporter ATP-binding protein
JH660640.1	Prodigal:002006	CDS	148000	149547	.	-	0	ID=MHFJDPFK_01282;inference=ab initio prediction:Prodigal:002006;locus_tag=MHFJDPFK_01282;product=hypothetical protein
JH660640.1	Prodigal:002006	CDS	149809	150606	.	-	0	ID=MHFJDPFK_01283;Name=kdgR;gene=kdgR;inference=ab initio prediction:Prodigal:002006,similar to AA sequence:UniProtKB:P37728;locus_tag=MHFJDPFK_01283;product=Pectin degradation repressor protein KdgR
JH660640.1	Prodigal:002006	CDS	150668	151969	.	-	0	ID=MHFJDPFK_01284;eC_number=4.1.2.42;inference=ab initio prediction:Prodigal:002006,similar to AA sequence:UniProtKB:O82872;locus_tag=MHFJDPFK_01284;product=D-threonine aldolase
JH660640.1	Prodigal:002006	CDS	151960	153423	.	-	0	ID=MHFJDPFK_01285;inference=ab initio prediction:Prodigal:002006;locus_tag=MHFJDPFK_01285;product=hypothetical protein
JH660640.1	Prodigal:002006	CDS	153737	155236	.	+	0	ID=MHFJDPFK_01286;inference=ab initio prediction:Prodigal:002006;locus_tag=MHFJDPFK_01286;product=hypothetical protein
JH660640.1	Prodigal:002006	CDS	155233	155622	.	+	0	ID=MHFJDPFK_01287;eC_number=3.5.99.10;Name=yabJ_1;db_xref=COG:COG0251;gene=yabJ_1;inference=ab initio prediction:Prodigal:002006,similar to AA sequence:UniProtKB:P37552;locus_tag=MHFJDPFK_01287;product=2-iminobutanoate/2-iminopropanoate deaminase
JH660640.1	Prodigal:002006	CDS	155730	157097	.	+	0	ID=MHFJDPFK_01288;eC_number=5.4.3.8;Name=hemL;db_xref=COG:COG0001;gene=hemL;inference=ab initio prediction:Prodigal:002006,similar to AA sequence:UniProtKB:P30949;locus_tag=MHFJDPFK_01288;product=Glutamate-1-semialdehyde 2%2C1-aminomutase
JH660640.1	Prodigal:002006	CDS	157126	158592	.	+	0	ID=MHFJDPFK_01289;inference=ab initio prediction:Prodigal:002006;locus_tag=MHFJDPFK_01289;product=hypothetical protein
JH660640.1	Prodigal:002006	CDS	158628	159401	.	-	0	ID=MHFJDPFK_01290;Name=glnQ_3;db_xref=COG:COG1126;gene=glnQ_3;inference=ab initio prediction:Prodigal:002006,similar to AA sequence:UniProtKB:P10346;locus_tag=MHFJDPFK_01290;product=Glutamine transport ATP-binding protein GlnQ
JH660640.1	Prodigal:002006	CDS	159404	160057	.	-	0	ID=MHFJDPFK_01291;Name=tcyB;db_xref=COG:COG0765;gene=tcyB;inference=ab initio prediction:Prodigal:002006,similar to AA sequence:UniProtKB:P42200;locus_tag=MHFJDPFK_01291;product=L-cystine transport system permease protein TcyB
JH660640.1	Prodigal:002006	CDS	160062	160721	.	-	0	ID=MHFJDPFK_01292;Name=glnP_1;db_xref=COG:COG0765;gene=glnP_1;inference=ab initio prediction:Prodigal:002006,similar to AA sequence:UniProtKB:P0AEQ6;locus_tag=MHFJDPFK_01292;product=Glutamine transport system permease protein GlnP
JH660640.1	Prodigal:002006	CDS	160739	161584	.	-	0	ID=MHFJDPFK_01293;Name=peb1A;db_xref=COG:COG0834;gene=peb1A;inference=ab initio prediction:Prodigal:002006,similar to AA sequence:UniProtKB:Q0P9X8;locus_tag=MHFJDPFK_01293;product=Major cell-binding factor
JH660640.1	Prodigal:002006	CDS	162116	162226	.	+	0	ID=MHFJDPFK_01294;inference=ab initio prediction:Prodigal:002006;locus_tag=MHFJDPFK_01294;product=hypothetical protein
JH660640.1	Prodigal:002006	CDS	162622	162981	.	-	0	ID=MHFJDPFK_01295;inference=ab initio prediction:Prodigal:002006,similar to AA sequence:ISfinder:ISRH1;locus_tag=MHFJDPFK_01295;product=IS6 family transposase ISRH1
JH660640.1	Prodigal:002006	CDS	163170	164174	.	+	0	ID=MHFJDPFK_01296;inference=ab initio prediction:Prodigal:002006,similar to AA sequence:ISfinder:ISRle1;locus_tag=MHFJDPFK_01296;product=IS110 family transposase ISRle1
JH660640.1	Prodigal:002006	CDS	164658	165428	.	-	0	ID=MHFJDPFK_01297;Name=cesA;gene=cesA;inference=ab initio prediction:Prodigal:002006,similar to AA sequence:UniProtKB:Q9RLB8;locus_tag=MHFJDPFK_01297;product=Multidomain esterase
JH660640.1	Prodigal:002006	CDS	166331	167416	.	+	0	ID=MHFJDPFK_01298;eC_number=5.1.3.2;Name=galE1_1;db_xref=COG:COG1088;gene=galE1_1;inference=ab initio prediction:Prodigal:002006,similar to AA sequence:UniProtKB:P9WN67;locus_tag=MHFJDPFK_01298;product=UDP-glucose 4-epimerase
JH660640.1	Prodigal:002006	CDS	167413	168399	.	+	0	ID=MHFJDPFK_01299;eC_number=5.1.3.2;Name=galE_2;db_xref=COG:COG1087;gene=galE_2;inference=ab initio prediction:Prodigal:002006,similar to AA sequence:UniProtKB:Q7WTB1;locus_tag=MHFJDPFK_01299;product=UDP-glucose 4-epimerase
JH660640.1	Prodigal:002006	CDS	168396	170270	.	+	0	ID=MHFJDPFK_01300;inference=ab initio prediction:Prodigal:002006;locus_tag=MHFJDPFK_01300;product=hypothetical protein
JH660640.1	Prodigal:002006	CDS	170267	171112	.	+	0	ID=MHFJDPFK_01301;inference=ab initio prediction:Prodigal:002006;locus_tag=MHFJDPFK_01301;product=hypothetical protein
JH660640.1	Prodigal:002006	CDS	171155	171676	.	+	0	ID=MHFJDPFK_01302;inference=ab initio prediction:Prodigal:002006;locus_tag=MHFJDPFK_01302;product=hypothetical protein
JH660640.1	Prodigal:002006	CDS	171730	173154	.	+	0	ID=MHFJDPFK_01303;eC_number=1.1.1.22;Name=rkpK_1;db_xref=COG:COG1004;gene=rkpK_1;inference=ab initio prediction:Prodigal:002006,similar to AA sequence:UniProtKB:O54068;locus_tag=MHFJDPFK_01303;product=UDP-glucose 6-dehydrogenase
JH660640.1	Prodigal:002006	CDS	173151	174176	.	+	0	ID=MHFJDPFK_01304;inference=ab initio prediction:Prodigal:002006;locus_tag=MHFJDPFK_01304;product=hypothetical protein
JH660640.1	Prodigal:002006	CDS	174173	175258	.	+	0	ID=MHFJDPFK_01305;inference=ab initio prediction:Prodigal:002006;locus_tag=MHFJDPFK_01305;product=hypothetical protein
JH660640.1	Prodigal:002006	CDS	175822	176763	.	+	0	ID=MHFJDPFK_01306;inference=ab initio prediction:Prodigal:002006;locus_tag=MHFJDPFK_01306;product=hypothetical protein
JH660640.1	Prodigal:002006	CDS	176708	177043	.	-	0	ID=MHFJDPFK_01307;inference=ab initio prediction:Prodigal:002006;locus_tag=MHFJDPFK_01307;product=hypothetical protein
JH660640.1	Prodigal:002006	CDS	177367	177543	.	-	0	ID=MHFJDPFK_01308;inference=ab initio prediction:Prodigal:002006;locus_tag=MHFJDPFK_01308;product=hypothetical protein
JH660640.1	Prodigal:002006	CDS	177551	177736	.	-	0	ID=MHFJDPFK_01309;inference=ab initio prediction:Prodigal:002006;locus_tag=MHFJDPFK_01309;product=hypothetical protein
JH660640.1	Prodigal:002006	CDS	178485	179822	.	+	0	ID=MHFJDPFK_01310;eC_number=1.14.-.-;Name=moxC;db_xref=COG:COG2141;gene=moxC;inference=ab initio prediction:Prodigal:002006,similar to AA sequence:UniProtKB:O34974;locus_tag=MHFJDPFK_01310;product=Putative monooxygenase MoxC
JH660640.1	Prodigal:002006	CDS	179865	180842	.	+	0	ID=MHFJDPFK_01311;inference=ab initio prediction:Prodigal:002006;locus_tag=MHFJDPFK_01311;product=hypothetical protein
JH660640.1	Prodigal:002006	CDS	180868	181764	.	+	0	ID=MHFJDPFK_01312;Name=ssuC_4;db_xref=COG:COG0600;gene=ssuC_4;inference=ab initio prediction:Prodigal:002006,similar to AA sequence:UniProtKB:P75851;locus_tag=MHFJDPFK_01312;product=Putative aliphatic sulfonates transport permease protein SsuC
JH660640.1	Prodigal:002006	CDS	181737	182516	.	+	0	ID=MHFJDPFK_01313;eC_number=3.6.3.-;Name=ssuB_4;db_xref=COG:COG1116;gene=ssuB_4;inference=ab initio prediction:Prodigal:002006,similar to AA sequence:UniProtKB:Q8NR42;locus_tag=MHFJDPFK_01313;product=Aliphatic sulfonates import ATP-binding protein SsuB
JH660640.1	Prodigal:002006	CDS	182578	184167	.	+	0	ID=MHFJDPFK_01314;eC_number=1.18.1.2;inference=ab initio prediction:Prodigal:002006,protein motif:HAMAP:MF_01685;locus_tag=MHFJDPFK_01314;product=Ferredoxin--NADP reductase
JH660640.1	Prodigal:002006	CDS	184164	184541	.	+	0	ID=MHFJDPFK_01315;Name=napF;gene=napF;inference=ab initio prediction:Prodigal:002006,protein motif:HAMAP:MF_02201;locus_tag=MHFJDPFK_01315;product=Ferredoxin-type protein NapF
JH660640.1	Prodigal:002006	CDS	184611	185306	.	+	0	ID=MHFJDPFK_01316;Name=resA_1;gene=resA_1;inference=ab initio prediction:Prodigal:002006,protein motif:HAMAP:MF_01319;locus_tag=MHFJDPFK_01316;product=Thiol-disulfide oxidoreductase ResA
JH660640.1	Prodigal:002006	CDS	185353	185955	.	+	0	ID=MHFJDPFK_01317;eC_number=1.5.1.42;Name=sfnF_3;db_xref=COG:COG0431;gene=sfnF_3;inference=ab initio prediction:Prodigal:002006,similar to AA sequence:UniProtKB:Q3K9A2;locus_tag=MHFJDPFK_01317;product=NADH-dependent FMN reductase SfnF
JH660640.1	Prodigal:002006	CDS	185987	186496	.	+	0	ID=MHFJDPFK_01318;inference=ab initio prediction:Prodigal:002006;locus_tag=MHFJDPFK_01318;product=hypothetical protein
JH660640.1	Prodigal:002006	CDS	186551	187078	.	+	0	ID=MHFJDPFK_01319;inference=ab initio prediction:Prodigal:002006;locus_tag=MHFJDPFK_01319;product=hypothetical protein
JH660640.1	Prodigal:002006	CDS	187520	188683	.	+	0	ID=MHFJDPFK_01320;eC_number=1.3.99.-;Name=ydbM;gene=ydbM;inference=ab initio prediction:Prodigal:002006,similar to AA sequence:UniProtKB:P96608;locus_tag=MHFJDPFK_01320;product=Putative acyl-CoA dehydrogenase YdbM
JH660640.1	Prodigal:002006	CDS	188705	189811	.	+	0	ID=MHFJDPFK_01321;eC_number=1.14.14.5;Name=ssuD_3;db_xref=COG:COG2141;gene=ssuD_3;inference=ab initio prediction:Prodigal:002006,similar to AA sequence:UniProtKB:P40402;locus_tag=MHFJDPFK_01321;product=Alkanesulfonate monooxygenase
JH660640.1	Prodigal:002006	CDS	189889	190956	.	+	0	ID=MHFJDPFK_01322;inference=ab initio prediction:Prodigal:002006;locus_tag=MHFJDPFK_01322;product=hypothetical protein
JH660640.1	Prodigal:002006	CDS	190967	191977	.	+	0	ID=MHFJDPFK_01323;inference=ab initio prediction:Prodigal:002006;locus_tag=MHFJDPFK_01323;product=hypothetical protein
JH660640.1	Prodigal:002006	CDS	191971	192765	.	+	0	ID=MHFJDPFK_01324;eC_number=3.6.3.-;Name=ssuB_5;db_xref=COG:COG1116;gene=ssuB_5;inference=ab initio prediction:Prodigal:002006,similar to AA sequence:UniProtKB:P97027;locus_tag=MHFJDPFK_01324;product=Aliphatic sulfonates import ATP-binding protein SsuB
JH660640.1	Prodigal:002006	CDS	192789	193328	.	+	0	ID=MHFJDPFK_01325;inference=ab initio prediction:Prodigal:002006;locus_tag=MHFJDPFK_01325;product=hypothetical protein
JH660640.1	Prodigal:002006	CDS	193718	194956	.	+	0	ID=MHFJDPFK_01326;inference=ab initio prediction:Prodigal:002006;locus_tag=MHFJDPFK_01326;product=hypothetical protein
JH660640.1	Prodigal:002006	CDS	195180	196022	.	+	0	ID=MHFJDPFK_01327;inference=ab initio prediction:Prodigal:002006;locus_tag=MHFJDPFK_01327;product=hypothetical protein
JH660640.1	Prodigal:002006	CDS	196445	196660	.	-	0	ID=MHFJDPFK_01328;eC_number=1.6.5.5;Name=qorA_1;db_xref=COG:COG0604;gene=qorA_1;inference=ab initio prediction:Prodigal:002006,similar to AA sequence:UniProtKB:P28304;locus_tag=MHFJDPFK_01328;product=Quinone oxidoreductase 1
JH660640.1	Prodigal:002006	CDS	196795	198000	.	-	0	ID=MHFJDPFK_01329;eC_number=4.4.1.13;Name=metC_2;db_xref=COG:COG0626;gene=metC_2;inference=ab initio prediction:Prodigal:002006,similar to AA sequence:UniProtKB:P06721;locus_tag=MHFJDPFK_01329;product=Cystathionine beta-lyase MetC
JH660640.1	Prodigal:002006	CDS	198791	199645	.	-	0	ID=MHFJDPFK_01330;eC_number=3.4.11.5;Name=pip_1;db_xref=COG:COG0596;gene=pip_1;inference=ab initio prediction:Prodigal:002006,similar to AA sequence:UniProtKB:P42786;locus_tag=MHFJDPFK_01330;product=Proline iminopeptidase
JH660640.1	Prodigal:002006	CDS	199668	201365	.	-	0	ID=MHFJDPFK_01331;inference=ab initio prediction:Prodigal:002006;locus_tag=MHFJDPFK_01331;product=hypothetical protein
JH660640.1	Prodigal:002006	CDS	201451	202950	.	-	0	ID=MHFJDPFK_01332;Name=gsiB_1;db_xref=COG:COG0747;gene=gsiB_1;inference=ab initio prediction:Prodigal:002006,similar to AA sequence:UniProtKB:P75797;locus_tag=MHFJDPFK_01332;product=Glutathione-binding protein GsiB
JH660640.1	Prodigal:002006	CDS	203057	203635	.	-	0	ID=MHFJDPFK_01333;inference=ab initio prediction:Prodigal:002006;locus_tag=MHFJDPFK_01333;product=hypothetical protein
JH660640.1	Prodigal:002006	CDS	203632	204123	.	-	0	ID=MHFJDPFK_01334;inference=ab initio prediction:Prodigal:002006;locus_tag=MHFJDPFK_01334;product=hypothetical protein
JH660640.1	Prodigal:002006	CDS	204128	206392	.	-	0	ID=MHFJDPFK_01335;eC_number=1.7.2.3;Name=dorA;db_xref=COG:COG0243;gene=dorA;inference=ab initio prediction:Prodigal:002006,similar to AA sequence:UniProtKB:Q52675;locus_tag=MHFJDPFK_01335;product=Dimethyl sulfoxide/trimethylamine N-oxide reductase
JH660640.1	Prodigal:002006	CDS	206399	207325	.	-	0	ID=MHFJDPFK_01336;Name=oppF_4;db_xref=COG:COG4608;gene=oppF_4;inference=ab initio prediction:Prodigal:002006,similar to AA sequence:UniProtKB:P24137;locus_tag=MHFJDPFK_01336;product=Oligopeptide transport ATP-binding protein OppF
JH660640.1	Prodigal:002006	CDS	207322	208332	.	-	0	ID=MHFJDPFK_01337;Name=oppD_4;db_xref=COG:COG0444;gene=oppD_4;inference=ab initio prediction:Prodigal:002006,similar to AA sequence:UniProtKB:P24136;locus_tag=MHFJDPFK_01337;product=Oligopeptide transport ATP-binding protein OppD
JH660640.1	Prodigal:002006	CDS	208339	209529	.	-	0	ID=MHFJDPFK_01338;eC_number=3.4.-.-;inference=ab initio prediction:Prodigal:002006,similar to AA sequence:UniProtKB:Q7A552;locus_tag=MHFJDPFK_01338;product=putative peptidase
JH660640.1	Prodigal:002006	CDS	209526	210383	.	-	0	ID=MHFJDPFK_01339;Name=gsiD_4;db_xref=COG:COG1173;gene=gsiD_4;inference=ab initio prediction:Prodigal:002006,similar to AA sequence:UniProtKB:P75799;locus_tag=MHFJDPFK_01339;product=Glutathione transport system permease protein GsiD
JH660640.1	Prodigal:002006	CDS	210399	211313	.	-	0	ID=MHFJDPFK_01340;Name=gsiC_4;db_xref=COG:COG0601;gene=gsiC_4;inference=ab initio prediction:Prodigal:002006,similar to AA sequence:UniProtKB:P75798;locus_tag=MHFJDPFK_01340;product=Glutathione transport system permease protein GsiC
JH660640.1	Prodigal:002006	CDS	211348	212874	.	-	0	ID=MHFJDPFK_01341;eC_number=1.14.13.-;Name=hpyO;db_xref=COG:COG2072;gene=hpyO;inference=ab initio prediction:Prodigal:002006,similar to AA sequence:UniProtKB:Q8PDQ6;locus_tag=MHFJDPFK_01341;product=FAD-dependent urate hydroxylase
JH660640.1	Prodigal:002006	CDS	212834	213259	.	-	0	ID=MHFJDPFK_01342;inference=ab initio prediction:Prodigal:002006;locus_tag=MHFJDPFK_01342;product=hypothetical protein
JH660640.1	Prodigal:002006	CDS	214284	215276	.	-	0	ID=MHFJDPFK_01343;inference=ab initio prediction:Prodigal:002006;locus_tag=MHFJDPFK_01343;product=hypothetical protein
JH660640.1	Prodigal:002006	CDS	215273	216457	.	-	0	ID=MHFJDPFK_01344;inference=ab initio prediction:Prodigal:002006;locus_tag=MHFJDPFK_01344;product=hypothetical protein
JH660640.1	Prodigal:002006	CDS	216623	217195	.	-	0	ID=MHFJDPFK_01345;inference=ab initio prediction:Prodigal:002006;locus_tag=MHFJDPFK_01345;product=hypothetical protein
JH660640.1	Prodigal:002006	CDS	217207	218088	.	-	0	ID=MHFJDPFK_01346;db_xref=COG:COG1073;inference=ab initio prediction:Prodigal:002006,similar to AA sequence:UniProtKB:P9WLC7;locus_tag=MHFJDPFK_01346;product=putative protein
JH660640.1	Prodigal:002006	CDS	218098	218733	.	-	0	ID=MHFJDPFK_01347;eC_number=1.8.4.-;Name=yfcG_2;db_xref=COG:COG0625;gene=yfcG_2;inference=ab initio prediction:Prodigal:002006,similar to AA sequence:UniProtKB:P77526;locus_tag=MHFJDPFK_01347;product=Disulfide-bond oxidoreductase YfcG
JH660640.1	Prodigal:002006	CDS	219000	219650	.	-	0	ID=MHFJDPFK_01348;Name=ypbG;db_xref=COG:COG1408;gene=ypbG;inference=ab initio prediction:Prodigal:002006,similar to AA sequence:UniProtKB:P50733;locus_tag=MHFJDPFK_01348;product=putative protein YpbG
JH660640.1	Prodigal:002006	CDS	219699	220004	.	-	0	ID=MHFJDPFK_01349;inference=ab initio prediction:Prodigal:002006;locus_tag=MHFJDPFK_01349;product=hypothetical protein
JH660640.1	Prodigal:002006	CDS	220056	220187	.	-	0	ID=MHFJDPFK_01350;inference=ab initio prediction:Prodigal:002006;locus_tag=MHFJDPFK_01350;product=hypothetical protein
JH660640.1	Prodigal:002006	CDS	220371	220913	.	-	0	ID=MHFJDPFK_01351;Name=betI_1;gene=betI_1;inference=ab initio prediction:Prodigal:002006,protein motif:HAMAP:MF_00768;locus_tag=MHFJDPFK_01351;product=HTH-type transcriptional regulator BetI
JH660640.1	Prodigal:002006	CDS	220985	224137	.	-	0	ID=MHFJDPFK_01352;Name=bepE_1;gene=bepE_1;inference=ab initio prediction:Prodigal:002006,similar to AA sequence:UniProtKB:Q8G2M6;locus_tag=MHFJDPFK_01352;product=Efflux pump membrane transporter BepE
JH660640.1	Prodigal:002006	CDS	224134	225294	.	-	0	ID=MHFJDPFK_01353;Name=bepD_1;gene=bepD_1;inference=ab initio prediction:Prodigal:002006,similar to AA sequence:UniProtKB:Q8G2M7;locus_tag=MHFJDPFK_01353;product=Efflux pump periplasmic linker BepD
JH660640.1	Prodigal:002006	CDS	225509	226150	.	+	0	ID=MHFJDPFK_01354;Name=betI_2;gene=betI_2;inference=ab initio prediction:Prodigal:002006,protein motif:HAMAP:MF_00768;locus_tag=MHFJDPFK_01354;product=HTH-type transcriptional regulator BetI
JH660640.1	Prodigal:002006	CDS	227075	228442	.	-	0	ID=MHFJDPFK_01355;eC_number=3.5.1.79;inference=ab initio prediction:Prodigal:002006,similar to AA sequence:UniProtKB:P0C2Y0;locus_tag=MHFJDPFK_01355;product=o-phthalyl amidase
JH660640.1	Prodigal:002006	CDS	228547	230145	.	-	0	ID=MHFJDPFK_01356;inference=ab initio prediction:Prodigal:002006;locus_tag=MHFJDPFK_01356;product=hypothetical protein
JH660640.1	Prodigal:002006	CDS	230191	230352	.	+	0	ID=MHFJDPFK_01357;inference=ab initio prediction:Prodigal:002006;locus_tag=MHFJDPFK_01357;product=hypothetical protein
JH660640.1	Prodigal:002006	CDS	230287	232413	.	-	0	ID=MHFJDPFK_01358;inference=ab initio prediction:Prodigal:002006;locus_tag=MHFJDPFK_01358;product=hypothetical protein
JH660640.1	Prodigal:002006	CDS	233581	233760	.	+	0	ID=MHFJDPFK_01359;inference=ab initio prediction:Prodigal:002006;locus_tag=MHFJDPFK_01359;product=hypothetical protein
JH660640.1	Prodigal:002006	CDS	234164	235063	.	-	0	ID=MHFJDPFK_01360;eC_number=3.2.-.-;Name=rihA_2;gene=rihA_2;inference=ab initio prediction:Prodigal:002006,protein motif:HAMAP:MF_01431;locus_tag=MHFJDPFK_01360;product=Pyrimidine-specific ribonucleoside hydrolase RihA
JH660640.1	Prodigal:002006	CDS	235094	235957	.	-	0	ID=MHFJDPFK_01361;Name=araQ_2;db_xref=COG:COG0395;gene=araQ_2;inference=ab initio prediction:Prodigal:002006,similar to AA sequence:UniProtKB:P94530;locus_tag=MHFJDPFK_01361;product=L-arabinose transport system permease protein AraQ
JH660640.1	Prodigal:002006	CDS	235957	236874	.	-	0	ID=MHFJDPFK_01362;Name=melD_2;db_xref=COG:COG1175;gene=melD_2;inference=ab initio prediction:Prodigal:002006,similar to AA sequence:UniProtKB:O34706;locus_tag=MHFJDPFK_01362;product=Melibiose/raffinose/stachyose import permease protein MelD
JH660640.1	Prodigal:002006	CDS	236906	238168	.	-	0	ID=MHFJDPFK_01363;Name=msmE_1;db_xref=COG:COG1653;gene=msmE_1;inference=ab initio prediction:Prodigal:002006,similar to AA sequence:UniProtKB:Q00749;locus_tag=MHFJDPFK_01363;product=Multiple sugar-binding protein
JH660640.1	Prodigal:002006	CDS	238270	239112	.	-	0	ID=MHFJDPFK_01364;eC_number=1.1.1.-;Name=apnO;gene=apnO;inference=ab initio prediction:Prodigal:002006,similar to AA sequence:UniProtKB:B9JK75;locus_tag=MHFJDPFK_01364;product=D-apionate oxidoisomerase
JH660640.1	Prodigal:002006	CDS	239127	240518	.	-	0	ID=MHFJDPFK_01365;eC_number=2.7.1.-;Name=oiaK;gene=oiaK;inference=ab initio prediction:Prodigal:002006,similar to AA sequence:UniProtKB:B1G889;locus_tag=MHFJDPFK_01365;product=3-oxo-isoapionate kinase
JH660640.1	Prodigal:002006	CDS	240515	241846	.	-	0	ID=MHFJDPFK_01366;eC_number=3.7.1.-;Name=oiaT;db_xref=COG:COG1850;gene=oiaT;inference=ab initio prediction:Prodigal:002006,similar to AA sequence:UniProtKB:A7IJG7;locus_tag=MHFJDPFK_01366;product=3-oxo-isoapionate-4-phosphate transcarboxylase/hydrolase
JH660640.1	Prodigal:002006	CDS	242552	243355	.	+	0	ID=MHFJDPFK_01367;Name=nanR_1;db_xref=COG:COG2186;gene=nanR_1;inference=ab initio prediction:Prodigal:002006,similar to AA sequence:UniProtKB:P0A8W0;locus_tag=MHFJDPFK_01367;product=HTH-type transcriptional repressor NanR
JH660640.1	Prodigal:002006	CDS	243422	245350	.	-	0	ID=MHFJDPFK_01368;eC_number=3.1.1.-;Name=apnL;gene=apnL;inference=ab initio prediction:Prodigal:002006,similar to AA sequence:UniProtKB:A6X3G3;locus_tag=MHFJDPFK_01368;product=D-apionate lactonase
JH660640.1	Prodigal:002006	CDS	245358	246383	.	-	0	ID=MHFJDPFK_01369;eC_number=1.1.1.-;Name=apsD;gene=apsD;inference=ab initio prediction:Prodigal:002006,similar to AA sequence:UniProtKB:B9JK80;locus_tag=MHFJDPFK_01369;product=D-apiose dehydrogenase
JH660640.1	Prodigal:002006	CDS	246386	247453	.	-	0	ID=MHFJDPFK_01370;Name=rbsC_1;db_xref=COG:COG1172;gene=rbsC_1;inference=ab initio prediction:Prodigal:002006,similar to AA sequence:UniProtKB:P0AGI1;locus_tag=MHFJDPFK_01370;product=Ribose import permease protein RbsC
JH660640.1	Prodigal:002006	CDS	247459	249012	.	-	0	ID=MHFJDPFK_01371;eC_number=7.5.2.10;Name=xylG_1;db_xref=COG:COG1129;gene=xylG_1;inference=ab initio prediction:Prodigal:002006,similar to AA sequence:UniProtKB:P37388;locus_tag=MHFJDPFK_01371;product=Xylose import ATP-binding protein XylG
JH660640.1	Prodigal:002006	CDS	249009	249674	.	-	0	ID=MHFJDPFK_01372;inference=ab initio prediction:Prodigal:002006;locus_tag=MHFJDPFK_01372;product=hypothetical protein
JH660640.1	Prodigal:002006	CDS	249744	250682	.	-	0	ID=MHFJDPFK_01373;Name=rbsB_1;db_xref=COG:COG1879;gene=rbsB_1;inference=ab initio prediction:Prodigal:002006,similar to AA sequence:UniProtKB:P02925;locus_tag=MHFJDPFK_01373;product=Ribose import binding protein RbsB
JH660640.1	Prodigal:002006	CDS	251023	251733	.	+	0	ID=MHFJDPFK_01374;inference=ab initio prediction:Prodigal:002006,similar to AA sequence:ISfinder:ISEas1;locus_tag=MHFJDPFK_01374;product=IS6 family transposase ISEas1
JH660640.1	Prodigal:002006	CDS	251870	252364	.	-	0	ID=MHFJDPFK_01375;inference=ab initio prediction:Prodigal:002006;locus_tag=MHFJDPFK_01375;product=hypothetical protein
JH660640.1	Prodigal:002006	CDS	252717	253388	.	+	0	ID=MHFJDPFK_01376;inference=ab initio prediction:Prodigal:002006;locus_tag=MHFJDPFK_01376;product=hypothetical protein
JH660640.1	Prodigal:002006	CDS	253501	254079	.	-	0	ID=MHFJDPFK_01377;eC_number=1.6.5.2;Name=chrR;db_xref=COG:COG0431;gene=chrR;inference=ab initio prediction:Prodigal:002006,similar to AA sequence:UniProtKB:Q88FF8;locus_tag=MHFJDPFK_01377;product=Quinone reductase
JH660640.1	Prodigal:002006	CDS	254176	255117	.	-	0	ID=MHFJDPFK_01378;Name=cynR_1;gene=cynR_1;inference=ab initio prediction:Prodigal:002006,similar to AA sequence:UniProtKB:P27111;locus_tag=MHFJDPFK_01378;product=HTH-type transcriptional regulator CynR
JH660640.1	Prodigal:002006	CDS	255352	255849	.	+	0	ID=MHFJDPFK_01379;inference=ab initio prediction:Prodigal:002006;locus_tag=MHFJDPFK_01379;product=hypothetical protein
JH660640.1	Prodigal:002006	CDS	255925	257193	.	+	0	ID=MHFJDPFK_01380;Name=ynfM_1;gene=ynfM_1;inference=ab initio prediction:Prodigal:002006,similar to AA sequence:UniProtKB:P43531;locus_tag=MHFJDPFK_01380;product=Inner membrane transport protein YnfM
JH660640.1	Prodigal:002006	CDS	257260	258084	.	+	0	ID=MHFJDPFK_01381;eC_number=1.1.1.30;Name=bdhA_1;gene=bdhA_1;inference=ab initio prediction:Prodigal:002006,similar to AA sequence:UniProtKB:O86034;locus_tag=MHFJDPFK_01381;product=D-beta-hydroxybutyrate dehydrogenase
JH660640.1	Prodigal:002006	CDS	258095	259357	.	+	0	ID=MHFJDPFK_01382;inference=ab initio prediction:Prodigal:002006;locus_tag=MHFJDPFK_01382;product=hypothetical protein
JH660640.1	Prodigal:002006	CDS	259378	260202	.	+	0	ID=MHFJDPFK_01383;eC_number=1.1.1.30;Name=bdhA_2;gene=bdhA_2;inference=ab initio prediction:Prodigal:002006,similar to AA sequence:UniProtKB:O86034;locus_tag=MHFJDPFK_01383;product=D-beta-hydroxybutyrate dehydrogenase
JH660640.1	Prodigal:002006	CDS	260341	261165	.	+	0	ID=MHFJDPFK_01384;inference=ab initio prediction:Prodigal:002006;locus_tag=MHFJDPFK_01384;product=hypothetical protein
JH660640.1	Prodigal:002006	CDS	261155	261931	.	+	0	ID=MHFJDPFK_01385;Name=yedY1;db_xref=COG:COG2041;gene=yedY1;inference=ab initio prediction:Prodigal:002006,similar to AA sequence:UniProtKB:G8QM63;locus_tag=MHFJDPFK_01385;product=Putative protein-methionine-sulfoxide reductase subunit YedZ1
JH660640.1	Prodigal:002006	CDS	262005	262754	.	+	0	ID=MHFJDPFK_01386;eC_number=1.8.4.11;Name=msrA_1;gene=msrA_1;inference=ab initio prediction:Prodigal:002006,protein motif:HAMAP:MF_01401;locus_tag=MHFJDPFK_01386;product=Peptide methionine sulfoxide reductase MsrA
JH660640.1	Prodigal:002006	CDS	262773	263726	.	-	0	ID=MHFJDPFK_01387;Name=oxyR_1;gene=oxyR_1;inference=ab initio prediction:Prodigal:002006,similar to AA sequence:UniProtKB:P0ACQ4;locus_tag=MHFJDPFK_01387;product=Hydrogen peroxide-inducible genes activator
JH660640.1	Prodigal:002006	CDS	263678	263851	.	-	0	ID=MHFJDPFK_01388;inference=ab initio prediction:Prodigal:002006;locus_tag=MHFJDPFK_01388;product=hypothetical protein
JH660640.1	Prodigal:002006	CDS	263949	264824	.	-	0	ID=MHFJDPFK_01389;inference=ab initio prediction:Prodigal:002006;locus_tag=MHFJDPFK_01389;product=hypothetical protein
JH660640.1	Prodigal:002006	CDS	264842	265486	.	-	0	ID=MHFJDPFK_01390;inference=ab initio prediction:Prodigal:002006;locus_tag=MHFJDPFK_01390;product=hypothetical protein
JH660640.1	Prodigal:002006	CDS	266879	267616	.	+	0	ID=MHFJDPFK_01391;eC_number=4.2.99.20;Name=menH_2;gene=menH_2;inference=ab initio prediction:Prodigal:002006,protein motif:HAMAP:MF_01660;locus_tag=MHFJDPFK_01391;product=2-succinyl-6-hydroxy-2%2C4-cyclohexadiene-1-carboxylate synthase
JH660640.1	Prodigal:002006	CDS	267765	269081	.	+	0	ID=MHFJDPFK_01392;inference=ab initio prediction:Prodigal:002006;locus_tag=MHFJDPFK_01392;product=hypothetical protein
JH660640.1	Prodigal:002006	CDS	269071	269880	.	+	0	ID=MHFJDPFK_01393;Name=aqpZ;gene=aqpZ;inference=ab initio prediction:Prodigal:002006,protein motif:HAMAP:MF_01146;locus_tag=MHFJDPFK_01393;product=Aquaporin Z
JH660640.1	Prodigal:002006	CDS	270228	273581	.	-	0	ID=MHFJDPFK_01394;inference=ab initio prediction:Prodigal:002006;locus_tag=MHFJDPFK_01394;product=hypothetical protein
JH660640.1	Prodigal:002006	CDS	273882	274547	.	-	0	ID=MHFJDPFK_01395;inference=ab initio prediction:Prodigal:002006;locus_tag=MHFJDPFK_01395;product=hypothetical protein
JH660640.1	Prodigal:002006	CDS	274559	275983	.	-	0	ID=MHFJDPFK_01396;eC_number=1.5.3.6;inference=ab initio prediction:Prodigal:002006,similar to AA sequence:UniProtKB:P08159;locus_tag=MHFJDPFK_01396;product=6-hydroxy-D-nicotine oxidase
JH660640.1	Prodigal:002006	CDS	276016	276735	.	-	0	ID=MHFJDPFK_01397;inference=ab initio prediction:Prodigal:002006;locus_tag=MHFJDPFK_01397;product=hypothetical protein
JH660640.1	Prodigal:002006	CDS	276788	278146	.	-	0	ID=MHFJDPFK_01398;eC_number=1.8.3.4;Name=mtoX_1;gene=mtoX_1;inference=ab initio prediction:Prodigal:002006,similar to AA sequence:UniProtKB:Q5LKW0;locus_tag=MHFJDPFK_01398;product=Methanethiol oxidase
JH660640.1	Prodigal:002006	CDS	278204	279403	.	+	0	ID=MHFJDPFK_01399;Name=rhaS_1;gene=rhaS_1;inference=ab initio prediction:Prodigal:002006,protein motif:HAMAP:MF_01534;locus_tag=MHFJDPFK_01399;product=HTH-type transcriptional activator RhaS
JH660640.1	Prodigal:002006	CDS	279821	279991	.	+	0	ID=MHFJDPFK_01400;inference=ab initio prediction:Prodigal:002006;locus_tag=MHFJDPFK_01400;product=hypothetical protein
JH660640.1	Prodigal:002006	CDS	279973	280530	.	+	0	ID=MHFJDPFK_01401;inference=ab initio prediction:Prodigal:002006,similar to AA sequence:ISfinder:ISBj7;locus_tag=MHFJDPFK_01401;product=IS6 family transposase ISBj7
JH660640.1	Prodigal:002006	CDS	280773	280997	.	-	0	ID=MHFJDPFK_01402;inference=ab initio prediction:Prodigal:002006;locus_tag=MHFJDPFK_01402;product=hypothetical protein
JH660640.1	Prodigal:002006	CDS	281164	281553	.	-	0	ID=MHFJDPFK_01403;inference=ab initio prediction:Prodigal:002006;locus_tag=MHFJDPFK_01403;product=hypothetical protein
JH660640.1	Prodigal:002006	CDS	281626	282381	.	-	0	ID=MHFJDPFK_01404;inference=ab initio prediction:Prodigal:002006;locus_tag=MHFJDPFK_01404;product=hypothetical protein
JH660640.1	Prodigal:002006	CDS	282480	283019	.	-	0	ID=MHFJDPFK_01405;inference=ab initio prediction:Prodigal:002006;locus_tag=MHFJDPFK_01405;product=hypothetical protein
JH660640.1	Prodigal:002006	CDS	283048	283203	.	-	0	ID=MHFJDPFK_01406;inference=ab initio prediction:Prodigal:002006;locus_tag=MHFJDPFK_01406;product=hypothetical protein
JH660640.1	Prodigal:002006	CDS	283432	286740	.	-	0	ID=MHFJDPFK_01407;Name=aaeA;gene=aaeA;inference=ab initio prediction:Prodigal:002006,protein motif:HAMAP:MF_01544;locus_tag=MHFJDPFK_01407;product=p-hydroxybenzoic acid efflux pump subunit AaeA
JH660640.1	Prodigal:002006	CDS	286740	287825	.	-	0	ID=MHFJDPFK_01408;inference=ab initio prediction:Prodigal:002006,similar to AA sequence:UniProtKB:P75777;locus_tag=MHFJDPFK_01408;note=UPF0194 membrane protein YbhG;product=hypothetical protein
JH660640.1	Prodigal:002006	CDS	287839	288675	.	-	0	ID=MHFJDPFK_01409;eC_number=1.1.1.30;Name=bdhA_3;gene=bdhA_3;inference=ab initio prediction:Prodigal:002006,similar to AA sequence:UniProtKB:O86034;locus_tag=MHFJDPFK_01409;product=D-beta-hydroxybutyrate dehydrogenase
JH660640.1	Prodigal:002006	CDS	288659	289444	.	-	0	ID=MHFJDPFK_01410;eC_number=4.1.1.4;Name=adc_1;db_xref=COG:COG4689;gene=adc_1;inference=ab initio prediction:Prodigal:002006,similar to AA sequence:UniProtKB:Q7NSA6;locus_tag=MHFJDPFK_01410;product=putative acetoacetate decarboxylase
JH660640.1	Prodigal:002006	CDS	289575	290789	.	-	0	ID=MHFJDPFK_01411;inference=ab initio prediction:Prodigal:002006;locus_tag=MHFJDPFK_01411;product=hypothetical protein
JH660640.1	Prodigal:002006	CDS	291435	292049	.	-	0	ID=MHFJDPFK_01412;inference=ab initio prediction:Prodigal:002006;locus_tag=MHFJDPFK_01412;product=hypothetical protein
JH660640.1	Prodigal:002006	CDS	292198	292467	.	+	0	ID=MHFJDPFK_01413;eC_number=1.11.1.-;Name=srpA;db_xref=COG:COG0753;gene=srpA;inference=ab initio prediction:Prodigal:002006,similar to AA sequence:UniProtKB:Q55025;locus_tag=MHFJDPFK_01413;product=Catalase-related peroxidase
JH660640.1	Prodigal:002006	CDS	292597	293742	.	+	0	ID=MHFJDPFK_01414;Name=bepF_2;gene=bepF_2;inference=ab initio prediction:Prodigal:002006,similar to AA sequence:UniProtKB:Q8FWV8;locus_tag=MHFJDPFK_01414;product=Efflux pump periplasmic linker BepF
JH660640.1	Prodigal:002006	CDS	293739	296903	.	+	0	ID=MHFJDPFK_01415;Name=bepG_2;gene=bepG_2;inference=ab initio prediction:Prodigal:002006,similar to AA sequence:UniProtKB:Q8FWV9;locus_tag=MHFJDPFK_01415;product=Efflux pump membrane transporter BepG
JH660640.1	Prodigal:002006	CDS	297841	299574	.	+	0	ID=MHFJDPFK_01416;eC_number=1.2.5.1;Name=poxB;db_xref=COG:COG0028;gene=poxB;inference=ab initio prediction:Prodigal:002006,similar to AA sequence:UniProtKB:P07003;locus_tag=MHFJDPFK_01416;product=Pyruvate dehydrogenase [ubiquinone]
JH660640.1	Prodigal:002006	CDS	300186	300413	.	+	0	ID=MHFJDPFK_01417;inference=ab initio prediction:Prodigal:002006;locus_tag=MHFJDPFK_01417;product=hypothetical protein
JH660640.1	Prodigal:002006	CDS	300584	301903	.	-	0	ID=MHFJDPFK_01418;eC_number=3.2.1.85;Name=lacG_1;gene=lacG_1;inference=ab initio prediction:Prodigal:002006,protein motif:HAMAP:MF_01574;locus_tag=MHFJDPFK_01418;product=6-phospho-beta-galactosidase
JH660640.1	Prodigal:002006	CDS	302446	303969	.	-	0	ID=MHFJDPFK_01419;eC_number=1.2.99.6;Name=paoC_1;db_xref=COG:COG1529;gene=paoC_1;inference=ab initio prediction:Prodigal:002006,similar to AA sequence:UniProtKB:P77489;locus_tag=MHFJDPFK_01419;product=Aldehyde oxidoreductase molybdenum-binding subunit PaoC
JH660640.1	Prodigal:002006	CDS	304267	304797	.	-	0	ID=MHFJDPFK_01420;eC_number=1.2.99.6;Name=paoA_1;db_xref=COG:COG2080;gene=paoA_1;inference=ab initio prediction:Prodigal:002006,similar to AA sequence:UniProtKB:P77165;locus_tag=MHFJDPFK_01420;product=Aldehyde oxidoreductase iron-sulfur-binding subunit PaoA
JH660640.1	Prodigal:002006	CDS	305537	305881	.	-	0	ID=MHFJDPFK_01421;inference=ab initio prediction:Prodigal:002006;locus_tag=MHFJDPFK_01421;product=hypothetical protein
JH660640.1	Prodigal:002006	CDS	306257	307402	.	-	0	ID=MHFJDPFK_01422;Name=ydiK_1;db_xref=COG:COG0628;gene=ydiK_1;inference=ab initio prediction:Prodigal:002006,similar to AA sequence:UniProtKB:P0AFS7;locus_tag=MHFJDPFK_01422;product=Putative transport protein YdiK
JH660640.1	Prodigal:002006	CDS	307810	308034	.	+	0	ID=MHFJDPFK_01423;inference=ab initio prediction:Prodigal:002006;locus_tag=MHFJDPFK_01423;product=hypothetical protein
JH660640.1	Prodigal:002006	CDS	308156	308782	.	-	0	ID=MHFJDPFK_01424;inference=ab initio prediction:Prodigal:002006;locus_tag=MHFJDPFK_01424;product=hypothetical protein
JH660640.1	Prodigal:002006	CDS	308900	309700	.	+	0	ID=MHFJDPFK_01425;inference=ab initio prediction:Prodigal:002006;locus_tag=MHFJDPFK_01425;product=hypothetical protein
JH660640.1	Prodigal:002006	CDS	309994	310215	.	+	0	ID=MHFJDPFK_01426;inference=ab initio prediction:Prodigal:002006;locus_tag=MHFJDPFK_01426;product=hypothetical protein
JH660640.1	Prodigal:002006	CDS	310243	310656	.	+	0	ID=MHFJDPFK_01427;inference=ab initio prediction:Prodigal:002006;locus_tag=MHFJDPFK_01427;product=hypothetical protein
JH660640.1	Prodigal:002006	CDS	310626	311459	.	+	0	ID=MHFJDPFK_01428;Name=rob_2;db_xref=COG:COG2207;gene=rob_2;inference=ab initio prediction:Prodigal:002006,similar to AA sequence:UniProtKB:P0ACI0;locus_tag=MHFJDPFK_01428;product=Right origin-binding protein
JH660640.1	Prodigal:002006	CDS	311936	313582	.	+	0	ID=MHFJDPFK_01429;inference=ab initio prediction:Prodigal:002006;locus_tag=MHFJDPFK_01429;product=hypothetical protein
JH660640.1	Prodigal:002006	CDS	313582	314814	.	+	0	ID=MHFJDPFK_01430;inference=ab initio prediction:Prodigal:002006;locus_tag=MHFJDPFK_01430;product=hypothetical protein
JH660640.1	Prodigal:002006	CDS	314850	315893	.	-	0	ID=MHFJDPFK_01431;Name=recA_2;gene=recA_2;inference=ab initio prediction:Prodigal:002006,similar to AA sequence:UniProtKB:Q2YRU7;locus_tag=MHFJDPFK_01431;product=Protein RecA
JH660640.1	Prodigal:002006	CDS	316040	317176	.	-	0	ID=MHFJDPFK_01432;eC_number=2.7.7.7;Name=dinB_1;gene=dinB_1;inference=ab initio prediction:Prodigal:002006,protein motif:HAMAP:MF_01113;locus_tag=MHFJDPFK_01432;product=DNA polymerase IV
JH660640.1	Prodigal:002006	CDS	317337	317636	.	+	0	ID=MHFJDPFK_01433;inference=ab initio prediction:Prodigal:002006;locus_tag=MHFJDPFK_01433;product=hypothetical protein
JH660640.1	Prodigal:002006	CDS	317818	318216	.	+	0	ID=MHFJDPFK_01434;inference=ab initio prediction:Prodigal:002006;locus_tag=MHFJDPFK_01434;product=hypothetical protein
JH660640.1	Prodigal:002006	CDS	318225	318692	.	-	0	ID=MHFJDPFK_01435;Name=ros_1;db_xref=COG:COG4957;gene=ros_1;inference=ab initio prediction:Prodigal:002006,similar to AA sequence:UniProtKB:Q04152;locus_tag=MHFJDPFK_01435;product=Transcriptional regulatory protein ros
JH660640.1	Prodigal:002006	CDS	319240	320121	.	-	0	ID=MHFJDPFK_01436;inference=ab initio prediction:Prodigal:002006;locus_tag=MHFJDPFK_01436;product=hypothetical protein
JH660640.1	Prodigal:002006	CDS	320283	321263	.	-	0	ID=MHFJDPFK_01437;inference=ab initio prediction:Prodigal:002006;locus_tag=MHFJDPFK_01437;product=hypothetical protein
JH660640.1	Prodigal:002006	CDS	321260	322303	.	-	0	ID=MHFJDPFK_01438;inference=ab initio prediction:Prodigal:002006;locus_tag=MHFJDPFK_01438;product=hypothetical protein
JH660640.1	Prodigal:002006	CDS	322386	323891	.	-	0	ID=MHFJDPFK_01439;inference=ab initio prediction:Prodigal:002006;locus_tag=MHFJDPFK_01439;product=hypothetical protein
JH660640.1	Prodigal:002006	CDS	323888	324262	.	-	0	ID=MHFJDPFK_01440;inference=ab initio prediction:Prodigal:002006;locus_tag=MHFJDPFK_01440;product=hypothetical protein
JH660640.1	Prodigal:002006	CDS	324743	325141	.	+	0	ID=MHFJDPFK_01441;inference=ab initio prediction:Prodigal:002006;locus_tag=MHFJDPFK_01441;product=hypothetical protein
JH660640.1	Prodigal:002006	CDS	325239	325511	.	+	0	ID=MHFJDPFK_01442;db_xref=COG:COG3039;inference=ab initio prediction:Prodigal:002006,similar to AA sequence:ISfinder:ISMex42;locus_tag=MHFJDPFK_01442;product=IS5 family transposase ISMex42
JH660640.1	Prodigal:002006	CDS	325533	326921	.	-	0	ID=MHFJDPFK_01443;eC_number=3.5.1.18;Name=dapE_2;db_xref=COG:COG0624;gene=dapE_2;inference=ab initio prediction:Prodigal:002006,similar to AA sequence:UniProtKB:Q9JYL2;locus_tag=MHFJDPFK_01443;product=Succinyl-diaminopimelate desuccinylase
JH660640.1	Prodigal:002006	CDS	327711	328745	.	-	0	ID=MHFJDPFK_01444;eC_number=3.5.3.17;Name=gpuA_1;db_xref=COG:COG0010;gene=gpuA_1;inference=ab initio prediction:Prodigal:002006,similar to AA sequence:UniProtKB:Q9I6K2;locus_tag=MHFJDPFK_01444;product=Guanidinopropionase
JH660640.1	Prodigal:002006	CDS	328785	328904	.	-	0	ID=MHFJDPFK_01445;inference=ab initio prediction:Prodigal:002006;locus_tag=MHFJDPFK_01445;product=hypothetical protein
JH660640.1	Prodigal:002006	CDS	328932	330332	.	-	0	ID=MHFJDPFK_01446;inference=ab initio prediction:Prodigal:002006;locus_tag=MHFJDPFK_01446;product=hypothetical protein
JH660640.1	Prodigal:002006	CDS	330422	331264	.	-	0	ID=MHFJDPFK_01447;Name=hisJ;gene=hisJ;inference=ab initio prediction:Prodigal:002006,similar to AA sequence:UniProtKB:Q46125;locus_tag=MHFJDPFK_01447;product=putative histidine-binding protein
JH660640.1	Prodigal:002006	CDS	331296	332084	.	-	0	ID=MHFJDPFK_01448;eC_number=3.6.3.-;Name=glnQ_4;db_xref=COG:COG1126;gene=glnQ_4;inference=ab initio prediction:Prodigal:002006,similar to AA sequence:UniProtKB:O34677;locus_tag=MHFJDPFK_01448;product=Glutamine transport ATP-binding protein GlnQ
JH660640.1	Prodigal:002006	CDS	332098	332943	.	-	0	ID=MHFJDPFK_01449;inference=ab initio prediction:Prodigal:002006;locus_tag=MHFJDPFK_01449;product=hypothetical protein
JH660640.1	Prodigal:002006	CDS	332969	333961	.	-	0	ID=MHFJDPFK_01450;eC_number=1.3.1.103;inference=ab initio prediction:Prodigal:002006,similar to AA sequence:UniProtKB:Q59I44;locus_tag=MHFJDPFK_01450;product=2-haloacrylate reductase
JH660640.1	Prodigal:002006	CDS	333986	334846	.	-	0	ID=MHFJDPFK_01451;Name=fliY_3;db_xref=COG:COG0834;gene=fliY_3;inference=ab initio prediction:Prodigal:002006,similar to AA sequence:UniProtKB:P0AEM9;locus_tag=MHFJDPFK_01451;product=L-cystine-binding protein FliY
JH660640.1	Prodigal:002006	CDS	334955	336361	.	-	0	ID=MHFJDPFK_01452;eC_number=4.3.2.1;Name=argH_1;db_xref=COG:COG0165;gene=argH_1;inference=ab initio prediction:Prodigal:002006,similar to AA sequence:UniProtKB:A0QYS5;locus_tag=MHFJDPFK_01452;product=Argininosuccinate lyase
JH660640.1	Prodigal:002006	CDS	336483	337412	.	+	0	ID=MHFJDPFK_01453;Name=gcvA_1;gene=gcvA_1;inference=ab initio prediction:Prodigal:002006,similar to AA sequence:UniProtKB:P0A9F6;locus_tag=MHFJDPFK_01453;product=Glycine cleavage system transcriptional activator
JH660640.1	Prodigal:002006	CDS	337417	338286	.	-	0	ID=MHFJDPFK_01454;eC_number=3.5.1.-;Name=pgdA_1;gene=pgdA_1;inference=ab initio prediction:Prodigal:002006,similar to AA sequence:UniProtKB:B5ZA76;locus_tag=MHFJDPFK_01454;product=Peptidoglycan deacetylase
JH660640.1	Prodigal:002006	CDS	338394	338879	.	-	0	ID=MHFJDPFK_01455;eC_number=2.3.1.210;Name=wecD_1;gene=wecD_1;inference=ab initio prediction:Prodigal:002006,protein motif:HAMAP:MF_02027;locus_tag=MHFJDPFK_01455;product=dTDP-fucosamine acetyltransferase
JH660640.1	Prodigal:002006	CDS	339134	340201	.	-	0	ID=MHFJDPFK_01456;eC_number=4.3.1.12;Name=ocd;gene=ocd;inference=ab initio prediction:Prodigal:002006,similar to AA sequence:UniProtKB:P09773;locus_tag=MHFJDPFK_01456;product=Ornithine cyclodeaminase
JH660640.1	Prodigal:002006	CDS	340296	341297	.	-	0	ID=MHFJDPFK_01457;eC_number=3.5.3.1;Name=arcA_2;gene=arcA_2;inference=ab initio prediction:Prodigal:002006,similar to AA sequence:UniProtKB:P14012;locus_tag=MHFJDPFK_01457;product=Arginase
JH660640.1	Prodigal:002006	CDS	341427	341849	.	+	0	ID=MHFJDPFK_01458;Name=asnC;db_xref=COG:COG1522;gene=asnC;inference=ab initio prediction:Prodigal:002006,similar to AA sequence:UniProtKB:P0ACI6;locus_tag=MHFJDPFK_01458;product=Regulatory protein AsnC
JH660640.1	Prodigal:002006	CDS	341940	344714	.	-	0	ID=MHFJDPFK_01459;inference=ab initio prediction:Prodigal:002006;locus_tag=MHFJDPFK_01459;product=hypothetical protein
JH660640.1	Prodigal:002006	CDS	345589	346899	.	+	0	ID=MHFJDPFK_01460;Name=rhaR_1;gene=rhaR_1;inference=ab initio prediction:Prodigal:002006,protein motif:HAMAP:MF_01533;locus_tag=MHFJDPFK_01460;product=HTH-type transcriptional activator RhaR
JH660640.1	Prodigal:002006	CDS	346984	348060	.	+	0	ID=MHFJDPFK_01461;inference=ab initio prediction:Prodigal:002006;locus_tag=MHFJDPFK_01461;product=hypothetical protein
JH660640.1	Prodigal:002006	CDS	348143	348967	.	+	0	ID=MHFJDPFK_01462;eC_number=7.5.2.-;Name=frcA_1;db_xref=COG:COG1129;gene=frcA_1;inference=ab initio prediction:Prodigal:002006,similar to AA sequence:UniProtKB:Q9F9B0;locus_tag=MHFJDPFK_01462;product=Fructose import ATP-binding protein FrcA
JH660640.1	Prodigal:002006	CDS	348964	350223	.	+	0	ID=MHFJDPFK_01463;Name=xylH_1;db_xref=COG:COG4214;gene=xylH_1;inference=ab initio prediction:Prodigal:002006,similar to AA sequence:UniProtKB:P0AGI4;locus_tag=MHFJDPFK_01463;product=Xylose transport system permease protein XylH
JH660640.1	Prodigal:002006	CDS	350245	350973	.	+	0	ID=MHFJDPFK_01464;eC_number=1.1.1.56;Name=rbtD;gene=rbtD;inference=ab initio prediction:Prodigal:002006,similar to AA sequence:UniProtKB:P00335;locus_tag=MHFJDPFK_01464;product=Ribitol 2-dehydrogenase
JH660640.1	Prodigal:002006	CDS	351080	351400	.	+	0	ID=MHFJDPFK_01465;inference=ab initio prediction:Prodigal:002006;locus_tag=MHFJDPFK_01465;product=hypothetical protein
JH660640.1	Prodigal:002006	CDS	351562	351846	.	-	0	ID=MHFJDPFK_01466;eC_number=2.7.13.3;Name=rcsC_8;gene=rcsC_8;inference=ab initio prediction:Prodigal:002006,protein motif:HAMAP:MF_00979;locus_tag=MHFJDPFK_01466;product=Sensor histidine kinase RcsC
JH660640.1	Prodigal:002006	CDS	351950	353155	.	+	0	ID=MHFJDPFK_01467;inference=ab initio prediction:Prodigal:002006,similar to AA sequence:ISfinder:ISMdi28;locus_tag=MHFJDPFK_01467;product=IS701 family transposase ISMdi28
JH660640.1	Prodigal:002006	CDS	353315	353620	.	-	0	ID=MHFJDPFK_01468;inference=ab initio prediction:Prodigal:002006;locus_tag=MHFJDPFK_01468;product=hypothetical protein
JH660640.1	Prodigal:002006	CDS	353875	355098	.	+	0	ID=MHFJDPFK_01469;inference=ab initio prediction:Prodigal:002006;locus_tag=MHFJDPFK_01469;product=hypothetical protein
JH660640.1	Prodigal:002006	CDS	355758	355883	.	-	0	ID=MHFJDPFK_01470;inference=ab initio prediction:Prodigal:002006;locus_tag=MHFJDPFK_01470;product=hypothetical protein
JH660640.1	Prodigal:002006	CDS	356001	356144	.	+	0	ID=MHFJDPFK_01471;inference=ab initio prediction:Prodigal:002006;locus_tag=MHFJDPFK_01471;product=hypothetical protein
JH660640.1	Prodigal:002006	CDS	357024	357260	.	-	0	ID=MHFJDPFK_01472;inference=ab initio prediction:Prodigal:002006;locus_tag=MHFJDPFK_01472;product=hypothetical protein
JH660640.1	Prodigal:002006	CDS	357229	357798	.	-	0	ID=MHFJDPFK_01473;inference=ab initio prediction:Prodigal:002006;locus_tag=MHFJDPFK_01473;product=hypothetical protein
JH660640.1	Prodigal:002006	CDS	359276	359920	.	+	0	ID=MHFJDPFK_01474;inference=ab initio prediction:Prodigal:002006;locus_tag=MHFJDPFK_01474;product=hypothetical protein
JH660640.1	Prodigal:002006	CDS	359923	360180	.	-	0	ID=MHFJDPFK_01475;inference=ab initio prediction:Prodigal:002006;locus_tag=MHFJDPFK_01475;product=hypothetical protein
JH660640.1	Prodigal:002006	CDS	360534	360818	.	-	0	ID=MHFJDPFK_01476;Name=hfq_2;db_xref=COG:COG1923;gene=hfq_2;inference=ab initio prediction:Prodigal:002006,similar to AA sequence:UniProtKB:Q9A7H8;locus_tag=MHFJDPFK_01476;product=RNA-binding protein Hfq
JH660640.1	Prodigal:002006	CDS	360900	361106	.	-	0	ID=MHFJDPFK_01477;inference=ab initio prediction:Prodigal:002006;locus_tag=MHFJDPFK_01477;product=hypothetical protein
JH660640.1	Prodigal:002006	CDS	361402	361623	.	-	0	ID=MHFJDPFK_01478;inference=ab initio prediction:Prodigal:002006;locus_tag=MHFJDPFK_01478;product=hypothetical protein
JH660640.1	Prodigal:002006	CDS	361712	362218	.	-	0	ID=MHFJDPFK_01479;inference=ab initio prediction:Prodigal:002006;locus_tag=MHFJDPFK_01479;product=hypothetical protein
JH660640.1	Prodigal:002006	CDS	362340	362855	.	-	0	ID=MHFJDPFK_01480;inference=ab initio prediction:Prodigal:002006;locus_tag=MHFJDPFK_01480;product=hypothetical protein
JH660640.1	Prodigal:002006	CDS	362969	363250	.	+	0	ID=MHFJDPFK_01481;inference=ab initio prediction:Prodigal:002006;locus_tag=MHFJDPFK_01481;product=hypothetical protein
JH660640.1	Prodigal:002006	CDS	363345	363680	.	+	0	ID=MHFJDPFK_01482;inference=ab initio prediction:Prodigal:002006;locus_tag=MHFJDPFK_01482;product=hypothetical protein
JH660640.1	Prodigal:002006	CDS	363702	363953	.	+	0	ID=MHFJDPFK_01483;inference=ab initio prediction:Prodigal:002006;locus_tag=MHFJDPFK_01483;product=hypothetical protein
JH660640.1	Prodigal:002006	CDS	364809	364937	.	+	0	ID=MHFJDPFK_01484;inference=ab initio prediction:Prodigal:002006;locus_tag=MHFJDPFK_01484;product=hypothetical protein
JH660640.1	Prodigal:002006	CDS	365244	365441	.	-	0	ID=MHFJDPFK_01485;inference=ab initio prediction:Prodigal:002006;locus_tag=MHFJDPFK_01485;product=hypothetical protein
JH660640.1	Prodigal:002006	CDS	365545	366006	.	-	0	ID=MHFJDPFK_01486;inference=ab initio prediction:Prodigal:002006,similar to AA sequence:UniProtKB:P12994;locus_tag=MHFJDPFK_01486;note=UPF0098 protein YbhB;product=hypothetical protein
JH660640.1	Prodigal:002006	CDS	366025	366384	.	-	0	ID=MHFJDPFK_01487;Name=yciF_2;db_xref=COG:COG3685;gene=yciF_2;inference=ab initio prediction:Prodigal:002006,similar to AA sequence:UniProtKB:P21362;locus_tag=MHFJDPFK_01487;product=Protein YciF
JH660640.1	Prodigal:002006	CDS	366470	367147	.	-	0	ID=MHFJDPFK_01488;db_xref=COG:COG1926;inference=ab initio prediction:Prodigal:002006,similar to AA sequence:UniProtKB:P9WHK1;locus_tag=MHFJDPFK_01488;product=Putative phosphoribosyl transferase
JH660640.1	Prodigal:002006	CDS	367234	367419	.	+	0	ID=MHFJDPFK_01489;inference=ab initio prediction:Prodigal:002006;locus_tag=MHFJDPFK_01489;product=hypothetical protein
JH660640.1	Prodigal:002006	CDS	367335	367766	.	-	0	ID=MHFJDPFK_01490;inference=ab initio prediction:Prodigal:002006;locus_tag=MHFJDPFK_01490;product=hypothetical protein
JH660640.1	Prodigal:002006	CDS	367781	368236	.	-	0	ID=MHFJDPFK_01491;eC_number=1.1.1.205;Name=IMPDH_6;gene=IMPDH_6;inference=ab initio prediction:Prodigal:002006,protein motif:HAMAP:MF_01964;locus_tag=MHFJDPFK_01491;product=Inosine-5'-monophosphate dehydrogenase
JH660640.1	Prodigal:002006	CDS	368290	368877	.	-	0	ID=MHFJDPFK_01492;inference=ab initio prediction:Prodigal:002006;locus_tag=MHFJDPFK_01492;product=hypothetical protein
JH660640.1	Prodigal:002006	CDS	369383	370162	.	+	0	ID=MHFJDPFK_01493;inference=ab initio prediction:Prodigal:002006;locus_tag=MHFJDPFK_01493;product=hypothetical protein
JH660640.1	Prodigal:002006	CDS	370677	370892	.	+	0	ID=MHFJDPFK_01494;inference=ab initio prediction:Prodigal:002006;locus_tag=MHFJDPFK_01494;product=hypothetical protein
JH660640.1	Prodigal:002006	CDS	371382	371582	.	-	0	ID=MHFJDPFK_01495;inference=ab initio prediction:Prodigal:002006;locus_tag=MHFJDPFK_01495;product=hypothetical protein
JH660641.1	Prodigal:002006	CDS	454	1554	.	+	0	ID=MHFJDPFK_01496;eC_number=1.1.1.369;Name=iolG_1;gene=iolG_1;inference=ab initio prediction:Prodigal:002006,protein motif:HAMAP:MF_01671;locus_tag=MHFJDPFK_01496;product=Inositol 2-dehydrogenase/D-chiro-inositol 3-dehydrogenase
JH660641.1	Prodigal:002006	CDS	1640	2443	.	-	0	ID=MHFJDPFK_01497;eC_number=1.1.1.203;Name=udh;db_xref=COG:COG0451;gene=udh;inference=ab initio prediction:Prodigal:002006,similar to AA sequence:UniProtKB:Q888H1;locus_tag=MHFJDPFK_01497;product=Uronate dehydrogenase
JH660641.1	Prodigal:002006	CDS	2560	3438	.	-	0	ID=MHFJDPFK_01498;eC_number=3.1.1.99;inference=ab initio prediction:Prodigal:002006,similar to AA sequence:UniProtKB:P0DOV6;locus_tag=MHFJDPFK_01498;product=6-deoxy-6-sulfogluconolactonase
JH660641.1	Prodigal:002006	CDS	3438	4469	.	-	0	ID=MHFJDPFK_01499;inference=ab initio prediction:Prodigal:002006;locus_tag=MHFJDPFK_01499;product=hypothetical protein
JH660641.1	Prodigal:002006	CDS	4480	5340	.	-	0	ID=MHFJDPFK_01500;Name=ngcG_2;db_xref=COG:COG0395;gene=ngcG_2;inference=ab initio prediction:Prodigal:002006,similar to AA sequence:UniProtKB:O50501;locus_tag=MHFJDPFK_01500;product=Diacetylchitobiose uptake system permease protein NgcG
JH660641.1	Prodigal:002006	CDS	5333	6274	.	-	0	ID=MHFJDPFK_01501;Name=lacF_1;gene=lacF_1;inference=ab initio prediction:Prodigal:002006,similar to AA sequence:UniProtKB:P29823;locus_tag=MHFJDPFK_01501;product=Lactose transport system permease protein LacF
JH660641.1	Prodigal:002006	CDS	6362	7642	.	-	0	ID=MHFJDPFK_01502;Name=yesO_1;db_xref=COG:COG1653;gene=yesO_1;inference=ab initio prediction:Prodigal:002006,similar to AA sequence:UniProtKB:O31518;locus_tag=MHFJDPFK_01502;product=Putative ABC transporter substrate-binding protein YesO
JH660641.1	Prodigal:002006	CDS	8002	9252	.	+	0	ID=MHFJDPFK_01503;eC_number=1.-.-.-;Name=yteT;db_xref=COG:COG0673;gene=yteT;inference=ab initio prediction:Prodigal:002006,similar to AA sequence:UniProtKB:O34371;locus_tag=MHFJDPFK_01503;product=Putative oxidoreductase YteT
JH660641.1	Prodigal:002006	CDS	9252	10442	.	+	0	ID=MHFJDPFK_01504;eC_number=1.1.1.-;Name=yjmC;db_xref=COG:COG2055;gene=yjmC;inference=ab initio prediction:Prodigal:002006,similar to AA sequence:UniProtKB:O34736;locus_tag=MHFJDPFK_01504;product=putative oxidoreductase YjmC
JH660641.1	Prodigal:002006	CDS	10517	11383	.	-	0	ID=MHFJDPFK_01505;eC_number=5.1.3.-;Name=iolO;db_xref=COG:COG1082;gene=iolO;inference=ab initio prediction:Prodigal:002006,similar to AA sequence:UniProtKB:Q9WYP7;locus_tag=MHFJDPFK_01505;product=5-keto-L-gluconate epimerase
JH660641.1	Prodigal:002006	CDS	11387	12577	.	-	0	ID=MHFJDPFK_01506;inference=ab initio prediction:Prodigal:002006;locus_tag=MHFJDPFK_01506;product=hypothetical protein
JH660641.1	Prodigal:002006	CDS	12564	13751	.	-	0	ID=MHFJDPFK_01507;eC_number=1.1.1.179;Name=xdh;gene=xdh;inference=ab initio prediction:Prodigal:002006,similar to AA sequence:UniProtKB:Q8GAK6;locus_tag=MHFJDPFK_01507;product=D-xylose dehydrogenase
JH660641.1	Prodigal:002006	CDS	13764	15152	.	-	0	ID=MHFJDPFK_01508;inference=ab initio prediction:Prodigal:002006;locus_tag=MHFJDPFK_01508;product=hypothetical protein
JH660641.1	Prodigal:002006	CDS	15157	15981	.	-	0	ID=MHFJDPFK_01509;eC_number=3.6.3.-;Name=cmpD_1;gene=cmpD_1;inference=ab initio prediction:Prodigal:002006,similar to AA sequence:UniProtKB:Q55463;locus_tag=MHFJDPFK_01509;product=Bicarbonate transport ATP-binding protein CmpD
JH660641.1	Prodigal:002006	CDS	15999	17006	.	-	0	ID=MHFJDPFK_01510;Name=ribY_2;db_xref=COG:COG0715;gene=ribY_2;inference=ab initio prediction:Prodigal:002006,similar to AA sequence:UniProtKB:A9WGD2;locus_tag=MHFJDPFK_01510;product=Riboflavin-binding protein RibY
JH660641.1	Prodigal:002006	CDS	17042	17848	.	-	0	ID=MHFJDPFK_01511;Name=ribX_3;gene=ribX_3;inference=ab initio prediction:Prodigal:002006,similar to AA sequence:UniProtKB:A9WGD1;locus_tag=MHFJDPFK_01511;product=Riboflavin transport system permease protein RibX
JH660641.1	Prodigal:002006	CDS	17969	18610	.	-	0	ID=MHFJDPFK_01512;Name=nicS_1;gene=nicS_1;inference=ab initio prediction:Prodigal:002006,similar to AA sequence:UniProtKB:Q88FX7;locus_tag=MHFJDPFK_01512;product=HTH-type transcriptional repressor NicS
JH660641.1	Prodigal:002006	CDS	18813	20270	.	-	0	ID=MHFJDPFK_01513;eC_number=1.-.-.-;db_xref=COG:COG0277;inference=ab initio prediction:Prodigal:002006,similar to AA sequence:UniProtKB:P9WIT1;locus_tag=MHFJDPFK_01513;product=putative FAD-linked oxidoreductase
JH660641.1	Prodigal:002006	CDS	20334	21320	.	-	0	ID=MHFJDPFK_01514;eC_number=4.2.1.41;inference=ab initio prediction:Prodigal:002006,protein motif:HAMAP:MF_00694;locus_tag=MHFJDPFK_01514;product=5-dehydro-4-deoxyglucarate dehydratase
JH660641.1	Prodigal:002006	CDS	21351	22331	.	-	0	ID=MHFJDPFK_01515;inference=ab initio prediction:Prodigal:002006,similar to AA sequence:UniProtKB:B3EWP1;locus_tag=MHFJDPFK_01515;note=UPF0065 protein in clcB-clcD intergenic region;product=hypothetical protein
JH660641.1	Prodigal:002006	CDS	22682	23470	.	+	0	ID=MHFJDPFK_01516;Name=nanR_2;gene=nanR_2;inference=ab initio prediction:Prodigal:002006,protein motif:HAMAP:MF_01236;locus_tag=MHFJDPFK_01516;product=HTH-type transcriptional repressor NanR
JH660641.1	Prodigal:002006	CDS	23590	25311	.	+	0	ID=MHFJDPFK_01517;eC_number=4.2.1.162;inference=ab initio prediction:Prodigal:002006,similar to AA sequence:UniProtKB:P0DOV7;locus_tag=MHFJDPFK_01517;product=6-deoxy-6-sulfo-D-gluconate dehydratase
JH660641.1	Prodigal:002006	CDS	25373	26416	.	+	0	ID=MHFJDPFK_01518;eC_number=5.1.3.3;Name=mro_1;db_xref=COG:COG2017;gene=mro_1;inference=ab initio prediction:Prodigal:002006,similar to AA sequence:UniProtKB:P05149;locus_tag=MHFJDPFK_01518;product=Aldose 1-epimerase
JH660641.1	Prodigal:002006	CDS	26526	27314	.	-	0	ID=MHFJDPFK_01519;eC_number=1.1.1.127;Name=kduD_1;gene=kduD_1;inference=ab initio prediction:Prodigal:002006,similar to AA sequence:UniProtKB:P50842;locus_tag=MHFJDPFK_01519;product=2-dehydro-3-deoxy-D-gluconate 5-dehydrogenase
JH660641.1	Prodigal:002006	CDS	27307	28221	.	-	0	ID=MHFJDPFK_01520;Name=ribN_1;gene=ribN_1;inference=ab initio prediction:Prodigal:002006,similar to AA sequence:UniProtKB:Q9KKU0;locus_tag=MHFJDPFK_01520;product=Riboflavin transporter
JH660641.1	Prodigal:002006	CDS	28399	30009	.	-	0	ID=MHFJDPFK_01521;eC_number=4.1.1.49;Name=pckA;db_xref=COG:COG1866;gene=pckA;inference=ab initio prediction:Prodigal:002006,similar to AA sequence:UniProtKB:Q9ZNH4;locus_tag=MHFJDPFK_01521;product=Phosphoenolpyruvate carboxykinase (ATP)
JH660641.1	Prodigal:002006	CDS	30521	31219	.	+	0	ID=MHFJDPFK_01522;Name=baeR;db_xref=COG:COG0745;gene=baeR;inference=ab initio prediction:Prodigal:002006,similar to AA sequence:UniProtKB:P69228;locus_tag=MHFJDPFK_01522;product=Transcriptional regulatory protein BaeR
JH660641.1	Prodigal:002006	CDS	31310	33163	.	+	0	ID=MHFJDPFK_01523;eC_number=2.7.-.-;Name=sasA_3;gene=sasA_3;inference=ab initio prediction:Prodigal:002006,protein motif:HAMAP:MF_01837;locus_tag=MHFJDPFK_01523;product=Adaptive-response sensory-kinase SasA
JH660641.1	Prodigal:002006	CDS	33160	33615	.	+	0	ID=MHFJDPFK_01524;eC_number=2.7.11.-;Name=hprK;db_xref=COG:COG1493;gene=hprK;inference=ab initio prediction:Prodigal:002006,similar to AA sequence:UniProtKB:O07664;locus_tag=MHFJDPFK_01524;product=HPr kinase/phosphorylase
JH660641.1	Prodigal:002006	CDS	33704	34102	.	+	0	ID=MHFJDPFK_01525;eC_number=2.7.1.191;Name=manX;db_xref=COG:COG2893;gene=manX;inference=ab initio prediction:Prodigal:002006,similar to AA sequence:UniProtKB:P69797;locus_tag=MHFJDPFK_01525;product=PTS system mannose-specific EIIAB component
JH660641.1	Prodigal:002006	CDS	34108	34428	.	+	0	ID=MHFJDPFK_01526;inference=ab initio prediction:Prodigal:002006;locus_tag=MHFJDPFK_01526;product=hypothetical protein
JH660641.1	Prodigal:002006	CDS	34672	36072	.	+	0	ID=MHFJDPFK_01527;eC_number=3.3.1.1;Name=ahcY;gene=ahcY;inference=ab initio prediction:Prodigal:002006,similar to AA sequence:UniProtKB:A0A087WNH6;locus_tag=MHFJDPFK_01527;product=Adenosylhomocysteinase
JH660641.1	Prodigal:002006	CDS	36462	39032	.	+	0	ID=MHFJDPFK_01528;eC_number=2.7.13.3;Name=rcsC_9;gene=rcsC_9;inference=ab initio prediction:Prodigal:002006,protein motif:HAMAP:MF_00979;locus_tag=MHFJDPFK_01528;product=Sensor histidine kinase RcsC
JH660641.1	Prodigal:002006	CDS	39041	40627	.	+	0	ID=MHFJDPFK_01529;inference=ab initio prediction:Prodigal:002006;locus_tag=MHFJDPFK_01529;product=hypothetical protein
JH660641.1	Prodigal:002006	CDS	40636	41370	.	+	0	ID=MHFJDPFK_01530;eC_number=2.7.7.99;Name=murU;db_xref=COG:COG1208;gene=murU;inference=ab initio prediction:Prodigal:002006,similar to AA sequence:UniProtKB:Q88QT2;locus_tag=MHFJDPFK_01530;product=N-acetylmuramate alpha-1-phosphate uridylyltransferase
JH660641.1	Prodigal:002006	CDS	41389	44604	.	+	0	ID=MHFJDPFK_01531;inference=ab initio prediction:Prodigal:002006;locus_tag=MHFJDPFK_01531;product=hypothetical protein
JH660641.1	Prodigal:002006	CDS	44601	48035	.	+	0	ID=MHFJDPFK_01532;eC_number=3.1.11.5;Name=recB;gene=recB;inference=ab initio prediction:Prodigal:002006,protein motif:HAMAP:MF_01485;locus_tag=MHFJDPFK_01532;product=RecBCD enzyme subunit RecB
JH660641.1	Prodigal:002006	CDS	48136	48456	.	+	0	ID=MHFJDPFK_01533;inference=ab initio prediction:Prodigal:002006,similar to AA sequence:UniProtKB:P00275;locus_tag=MHFJDPFK_01533;product=Thioredoxin C-1
JH660641.1	Prodigal:002006	CDS	48644	48754	.	-	0	ID=MHFJDPFK_01534;inference=ab initio prediction:Prodigal:002006;locus_tag=MHFJDPFK_01534;product=hypothetical protein
JH660641.1	Prodigal:002006	CDS	48785	50113	.	-	0	ID=MHFJDPFK_01535;eC_number=6.3.2.17;Name=fpgS;gene=fpgS;inference=ab initio prediction:Prodigal:002006,similar to AA sequence:UniProtKB:P15925;locus_tag=MHFJDPFK_01535;product=Folylpolyglutamate synthase
JH660641.1	Prodigal:002006	CDS	50128	51039	.	-	0	ID=MHFJDPFK_01536;eC_number=2.1.3.15;Name=accD;db_xref=COG:COG0777;gene=accD;inference=ab initio prediction:Prodigal:002006,similar to AA sequence:UniProtKB:Q9HZA7;locus_tag=MHFJDPFK_01536;product=Acetyl-coenzyme A carboxylase carboxyl transferase subunit beta
JH660641.1	Prodigal:002006	CDS	51143	51982	.	-	0	ID=MHFJDPFK_01537;eC_number=4.2.1.20;Name=trpA;db_xref=COG:COG0159;gene=trpA;inference=ab initio prediction:Prodigal:002006,similar to AA sequence:UniProtKB:Q5ZVY3;locus_tag=MHFJDPFK_01537;product=Tryptophan synthase alpha chain
JH660641.1	Prodigal:002006	CDS	52028	53248	.	-	0	ID=MHFJDPFK_01538;eC_number=4.2.1.20;Name=trpB_1;db_xref=COG:COG0133;gene=trpB_1;inference=ab initio prediction:Prodigal:002006,similar to AA sequence:UniProtKB:Q2KE82;locus_tag=MHFJDPFK_01538;product=Tryptophan synthase beta chain
JH660641.1	Prodigal:002006	CDS	53310	53972	.	-	0	ID=MHFJDPFK_01539;eC_number=5.3.1.24;Name=trpF;db_xref=COG:COG0135;gene=trpF;inference=ab initio prediction:Prodigal:002006,similar to AA sequence:UniProtKB:Q56320;locus_tag=MHFJDPFK_01539;product=N-(5'-phosphoribosyl)anthranilate isomerase
JH660641.1	Prodigal:002006	CDS	53983	54930	.	-	0	ID=MHFJDPFK_01540;eC_number=1.5.1.49;Name=lhpI;db_xref=COG:COG2423;gene=lhpI;inference=ab initio prediction:Prodigal:002006,similar to AA sequence:UniProtKB:Q485R8;locus_tag=MHFJDPFK_01540;product=Delta(1)-pyrroline-2-carboxylate reductase
JH660641.1	Prodigal:002006	CDS	54940	55293	.	-	0	ID=MHFJDPFK_01541;Name=lapA;gene=lapA;inference=ab initio prediction:Prodigal:002006,protein motif:HAMAP:MF_01948;locus_tag=MHFJDPFK_01541;product=Lipopolysaccharide assembly protein A
JH660641.1	Prodigal:002006	CDS	55311	55625	.	-	0	ID=MHFJDPFK_01542;Name=ihfB;db_xref=COG:COG0776;gene=ihfB;inference=ab initio prediction:Prodigal:002006,similar to AA sequence:UniProtKB:Q06607;locus_tag=MHFJDPFK_01542;product=Integration host factor subunit beta
JH660641.1	Prodigal:002006	CDS	55652	56617	.	-	0	ID=MHFJDPFK_01543;inference=ab initio prediction:Prodigal:002006;locus_tag=MHFJDPFK_01543;product=hypothetical protein
JH660641.1	Prodigal:002006	CDS	57012	58712	.	-	0	ID=MHFJDPFK_01544;Name=rpsA;db_xref=COG:COG0539;gene=rpsA;inference=ab initio prediction:Prodigal:002006,similar to AA sequence:UniProtKB:Q6NDP1;locus_tag=MHFJDPFK_01544;product=30S ribosomal protein S1
JH660641.1	Prodigal:002006	CDS	59047	60357	.	-	0	ID=MHFJDPFK_01545;Name=kgtP;gene=kgtP;inference=ab initio prediction:Prodigal:002006,similar to AA sequence:UniProtKB:P0AEX3;locus_tag=MHFJDPFK_01545;product=Alpha-ketoglutarate permease
JH660641.1	Prodigal:002006	CDS	60512	61141	.	-	0	ID=MHFJDPFK_01546;eC_number=5.99.1.4;Name=nsaD_1;gene=nsaD_1;inference=ab initio prediction:Prodigal:002006,similar to AA sequence:UniProtKB:Q9X9Q7;locus_tag=MHFJDPFK_01546;product=2-hydroxychromene-2-carboxylate isomerase
JH660641.1	Prodigal:002006	CDS	61362	62594	.	+	0	ID=MHFJDPFK_01547;eC_number=6.3.4.5;Name=argG;db_xref=COG:COG0137;gene=argG;inference=ab initio prediction:Prodigal:002006,similar to AA sequence:UniProtKB:Q9PHK7;locus_tag=MHFJDPFK_01547;product=Argininosuccinate synthase
JH660641.1	Prodigal:002006	CDS	62744	63091	.	-	0	ID=MHFJDPFK_01548;inference=ab initio prediction:Prodigal:002006;locus_tag=MHFJDPFK_01548;product=hypothetical protein
JH660641.1	Prodigal:002006	CDS	63630	65519	.	-	0	ID=MHFJDPFK_01549;inference=ab initio prediction:Prodigal:002006;locus_tag=MHFJDPFK_01549;product=hypothetical protein
JH660641.1	Prodigal:002006	CDS	65750	65893	.	+	0	ID=MHFJDPFK_01550;inference=ab initio prediction:Prodigal:002006;locus_tag=MHFJDPFK_01550;product=hypothetical protein
JH660641.1	Prodigal:002006	CDS	66589	68415	.	+	0	ID=MHFJDPFK_01551;Name=typA;db_xref=COG:COG1217;gene=typA;inference=ab initio prediction:Prodigal:002006,similar to AA sequence:UniProtKB:P32132;locus_tag=MHFJDPFK_01551;product=GTP-binding protein TypA/BipA
JH660641.1	Prodigal:002006	CDS	68525	68692	.	-	0	ID=MHFJDPFK_01552;inference=ab initio prediction:Prodigal:002006;locus_tag=MHFJDPFK_01552;product=hypothetical protein
JH660641.1	Prodigal:002006	CDS	68714	68935	.	-	0	ID=MHFJDPFK_01553;inference=ab initio prediction:Prodigal:002006;locus_tag=MHFJDPFK_01553;product=hypothetical protein
JH660641.1	Prodigal:002006	CDS	68948	69304	.	-	0	ID=MHFJDPFK_01554;inference=ab initio prediction:Prodigal:002006;locus_tag=MHFJDPFK_01554;product=hypothetical protein
JH660641.1	Prodigal:002006	CDS	69450	70424	.	-	0	ID=MHFJDPFK_01555;eC_number=2.5.1.47;Name=cysK1;db_xref=COG:COG0031;gene=cysK1;inference=ab initio prediction:Prodigal:002006,similar to AA sequence:UniProtKB:P9WP55;locus_tag=MHFJDPFK_01555;product=O-acetylserine sulfhydrylase
JH660641.1	Prodigal:002006	CDS	70499	70948	.	-	0	ID=MHFJDPFK_01556;Name=cymR;gene=cymR;inference=ab initio prediction:Prodigal:002006,similar to AA sequence:UniProtKB:O34527;locus_tag=MHFJDPFK_01556;product=HTH-type transcriptional regulator CymR
JH660641.1	Prodigal:002006	CDS	70961	71416	.	-	0	ID=MHFJDPFK_01557;eC_number=3.6.1.23;Name=dut;gene=dut;inference=ab initio prediction:Prodigal:002006,similar to AA sequence:UniProtKB:Q2YRG4;locus_tag=MHFJDPFK_01557;product=Deoxyuridine 5'-triphosphate nucleotidohydrolase
JH660641.1	Prodigal:002006	CDS	71413	72627	.	-	0	ID=MHFJDPFK_01558;Name=coaBC;db_xref=COG:COG0452;gene=coaBC;inference=ab initio prediction:Prodigal:002006,similar to AA sequence:UniProtKB:P0ABQ0;locus_tag=MHFJDPFK_01558;product=Coenzyme A biosynthesis bifunctional protein CoaBC
JH660641.1	Prodigal:002006	CDS	72624	74198	.	-	0	ID=MHFJDPFK_01559;eC_number=2.7.-.-;Name=ubiB_1;db_xref=COG:COG0661;gene=ubiB_1;inference=ab initio prediction:Prodigal:002006,similar to AA sequence:UniProtKB:P0A6A0;locus_tag=MHFJDPFK_01559;product=putative protein kinase UbiB
JH660641.1	Prodigal:002006	CDS	74202	74951	.	-	0	ID=MHFJDPFK_01560;eC_number=2.1.1.163;Name=ubiE;db_xref=COG:COG2226;gene=ubiE;inference=ab initio prediction:Prodigal:002006,similar to AA sequence:UniProtKB:P0A887;locus_tag=MHFJDPFK_01560;product=Ubiquinone/menaquinone biosynthesis C-methyltransferase UbiE
JH660641.1	Prodigal:002006	CDS	75140	76033	.	+	0	ID=MHFJDPFK_01561;eC_number=3.2.2.23;Name=mutM;db_xref=COG:COG0266;gene=mutM;inference=ab initio prediction:Prodigal:002006,similar to AA sequence:UniProtKB:P05523;locus_tag=MHFJDPFK_01561;product=Formamidopyrimidine-DNA glycosylase
JH660641.1	Prodigal:002006	CDS	76120	76893	.	+	0	ID=MHFJDPFK_01562;eC_number=4.2.1.17;Name=echA8;db_xref=COG:COG1024;gene=echA8;inference=ab initio prediction:Prodigal:002006,similar to AA sequence:UniProtKB:P9WNN9;locus_tag=MHFJDPFK_01562;product=putative enoyl-CoA hydratase echA8
JH660641.1	Prodigal:002006	CDS	76896	77699	.	+	0	ID=MHFJDPFK_01563;Name=yfcA_1;db_xref=COG:COG0730;gene=yfcA_1;inference=ab initio prediction:Prodigal:002006,similar to AA sequence:UniProtKB:P0AD30;locus_tag=MHFJDPFK_01563;product=putative membrane transporter protein YfcA
JH660641.1	Prodigal:002006	CDS	77874	78140	.	+	0	ID=MHFJDPFK_01564;Name=rpsT;db_xref=COG:COG0268;gene=rpsT;inference=ab initio prediction:Prodigal:002006,similar to AA sequence:UniProtKB:Q6N0C7;locus_tag=MHFJDPFK_01564;product=30S ribosomal protein S20
JH660641.1	Prodigal:002006	CDS	78919	80421	.	+	0	ID=MHFJDPFK_01565;Name=dnaA_1;gene=dnaA_1;inference=ab initio prediction:Prodigal:002006,similar to AA sequence:UniProtKB:P68866;locus_tag=MHFJDPFK_01565;product=Chromosomal replication initiator protein DnaA
JH660641.1	Prodigal:002006	CDS	80472	81698	.	+	0	ID=MHFJDPFK_01566;Name=dnaN;gene=dnaN;inference=ab initio prediction:Prodigal:002006,similar to AA sequence:UniProtKB:B8GXP6;locus_tag=MHFJDPFK_01566;product=Beta sliding clamp
JH660641.1	Prodigal:002006	CDS	81909	83069	.	+	0	ID=MHFJDPFK_01567;Name=recF;db_xref=COG:COG1195;gene=recF;inference=ab initio prediction:Prodigal:002006,similar to AA sequence:UniProtKB:P0A7H0;locus_tag=MHFJDPFK_01567;product=DNA replication and repair protein RecF
JH660641.1	Prodigal:002006	CDS	83131	83745	.	+	0	ID=MHFJDPFK_01568;Name=rhtB_1;db_xref=COG:COG1280;gene=rhtB_1;inference=ab initio prediction:Prodigal:002006,similar to AA sequence:UniProtKB:P0AG34;locus_tag=MHFJDPFK_01568;product=Homoserine/homoserine lactone efflux protein
JH660641.1	Prodigal:002006	CDS	83750	84175	.	+	0	ID=MHFJDPFK_01569;inference=ab initio prediction:Prodigal:002006;locus_tag=MHFJDPFK_01569;product=hypothetical protein
JH660641.1	Prodigal:002006	CDS	84230	86656	.	+	0	ID=MHFJDPFK_01570;eC_number=5.6.2.2;Name=gyrB_1;gene=gyrB_1;inference=ab initio prediction:Prodigal:002006,similar to AA sequence:UniProtKB:B8GXQ0;locus_tag=MHFJDPFK_01570;product=DNA gyrase subunit B
JH660641.1	Prodigal:002006	CDS	87151	87438	.	-	0	ID=MHFJDPFK_01571;inference=ab initio prediction:Prodigal:002006;locus_tag=MHFJDPFK_01571;product=hypothetical protein
JH660641.1	Prodigal:002006	CDS	87760	87981	.	+	0	ID=MHFJDPFK_01572;inference=ab initio prediction:Prodigal:002006;locus_tag=MHFJDPFK_01572;product=hypothetical protein
JH660641.1	Prodigal:002006	CDS	88041	88304	.	+	0	ID=MHFJDPFK_01573;inference=ab initio prediction:Prodigal:002006;locus_tag=MHFJDPFK_01573;product=hypothetical protein
JH660641.1	Prodigal:002006	CDS	88527	90755	.	-	0	ID=MHFJDPFK_01574;eC_number=1.2.99.6;Name=paoC_2;db_xref=COG:COG1529;gene=paoC_2;inference=ab initio prediction:Prodigal:002006,similar to AA sequence:UniProtKB:P77489;locus_tag=MHFJDPFK_01574;product=Aldehyde oxidoreductase molybdenum-binding subunit PaoC
JH660641.1	Prodigal:002006	CDS	90761	91777	.	-	0	ID=MHFJDPFK_01575;eC_number=1.2.99.6;Name=paoB_1;db_xref=COG:COG1319;gene=paoB_1;inference=ab initio prediction:Prodigal:002006,similar to AA sequence:UniProtKB:P77324;locus_tag=MHFJDPFK_01575;product=Aldehyde oxidoreductase FAD-binding subunit PaoB
JH660641.1	Prodigal:002006	CDS	91774	92304	.	-	0	ID=MHFJDPFK_01576;eC_number=1.2.99.6;Name=paoA_2;db_xref=COG:COG2080;gene=paoA_2;inference=ab initio prediction:Prodigal:002006,similar to AA sequence:UniProtKB:P77165;locus_tag=MHFJDPFK_01576;product=Aldehyde oxidoreductase iron-sulfur-binding subunit PaoA
JH660641.1	Prodigal:002006	CDS	94627	95049	.	+	0	ID=MHFJDPFK_01577;db_xref=COG:COG3039;inference=ab initio prediction:Prodigal:002006,similar to AA sequence:ISfinder:ISMex40;locus_tag=MHFJDPFK_01577;product=IS5 family transposase ISMex40
JH660641.1	Prodigal:002006	CDS	95964	97535	.	-	0	ID=MHFJDPFK_01578;inference=ab initio prediction:Prodigal:002006;locus_tag=MHFJDPFK_01578;product=hypothetical protein
JH660641.1	Prodigal:002006	CDS	98821	99126	.	-	0	ID=MHFJDPFK_01579;inference=ab initio prediction:Prodigal:002006;locus_tag=MHFJDPFK_01579;product=hypothetical protein
JH660641.1	Prodigal:002006	CDS	99152	101785	.	-	0	ID=MHFJDPFK_01580;eC_number=3.1.-.-;Name=cdiA;db_xref=COG:COG3210;gene=cdiA;inference=ab initio prediction:Prodigal:002006,similar to AA sequence:UniProtKB:D5CBA0;locus_tag=MHFJDPFK_01580;product=16S rRNA endonuclease CdiA
JH660641.1	Prodigal:002006	CDS	102097	102933	.	-	0	ID=MHFJDPFK_01581;inference=ab initio prediction:Prodigal:002006;locus_tag=MHFJDPFK_01581;product=hypothetical protein
JH660641.1	Prodigal:002006	CDS	103266	105248	.	+	0	ID=MHFJDPFK_01582;inference=ab initio prediction:Prodigal:002006;locus_tag=MHFJDPFK_01582;product=hypothetical protein
JH660641.1	Prodigal:002006	CDS	105314	105601	.	+	0	ID=MHFJDPFK_01583;inference=ab initio prediction:Prodigal:002006;locus_tag=MHFJDPFK_01583;product=hypothetical protein
JH660641.1	Prodigal:002006	CDS	105793	106347	.	-	0	ID=MHFJDPFK_01584;Name=hspA;db_xref=COG:COG0071;gene=hspA;inference=ab initio prediction:Prodigal:002006,similar to AA sequence:UniProtKB:Q06823;locus_tag=MHFJDPFK_01584;product=Spore protein SP21
JH660641.1	Prodigal:002006	CDS	106426	106908	.	-	0	ID=MHFJDPFK_01585;Name=ibpA_2;db_xref=COG:COG0071;gene=ibpA_2;inference=ab initio prediction:Prodigal:002006,similar to AA sequence:UniProtKB:P0C054;locus_tag=MHFJDPFK_01585;product=Small heat shock protein IbpA
JH660641.1	Prodigal:002006	CDS	107185	107349	.	+	0	ID=MHFJDPFK_01586;inference=ab initio prediction:Prodigal:002006;locus_tag=MHFJDPFK_01586;product=hypothetical protein
JH660641.1	Prodigal:002006	CDS	107525	109279	.	+	0	ID=MHFJDPFK_01587;inference=ab initio prediction:Prodigal:002006;locus_tag=MHFJDPFK_01587;product=hypothetical protein
JH660641.1	Prodigal:002006	CDS	109289	110044	.	-	0	ID=MHFJDPFK_01588;inference=ab initio prediction:Prodigal:002006;locus_tag=MHFJDPFK_01588;product=hypothetical protein
JH660641.1	Prodigal:002006	CDS	110317	111324	.	+	0	ID=MHFJDPFK_01589;Name=rafR_1;gene=rafR_1;inference=ab initio prediction:Prodigal:002006,similar to AA sequence:UniProtKB:P21867;locus_tag=MHFJDPFK_01589;product=HTH-type transcriptional regulator RafR
JH660641.1	Prodigal:002006	CDS	111392	112675	.	+	0	ID=MHFJDPFK_01590;inference=ab initio prediction:Prodigal:002006;locus_tag=MHFJDPFK_01590;product=hypothetical protein
JH660641.1	Prodigal:002006	CDS	112742	113593	.	+	0	ID=MHFJDPFK_01591;Name=lacF_2;gene=lacF_2;inference=ab initio prediction:Prodigal:002006,similar to AA sequence:UniProtKB:P29823;locus_tag=MHFJDPFK_01591;product=Lactose transport system permease protein LacF
JH660641.1	Prodigal:002006	CDS	113590	114450	.	+	0	ID=MHFJDPFK_01592;inference=ab initio prediction:Prodigal:002006;locus_tag=MHFJDPFK_01592;product=hypothetical protein
JH660641.1	Prodigal:002006	CDS	114462	115511	.	+	0	ID=MHFJDPFK_01593;eC_number=7.5.2.-;Name=msmX_2;db_xref=COG:COG3839;gene=msmX_2;inference=ab initio prediction:Prodigal:002006,similar to AA sequence:UniProtKB:P94360;locus_tag=MHFJDPFK_01593;product=Oligosaccharides import ATP-binding protein MsmX
JH660641.1	Prodigal:002006	CDS	115537	116814	.	+	0	ID=MHFJDPFK_01594;inference=ab initio prediction:Prodigal:002006;locus_tag=MHFJDPFK_01594;product=hypothetical protein
JH660641.1	Prodigal:002006	CDS	116933	117223	.	+	0	ID=MHFJDPFK_01595;inference=ab initio prediction:Prodigal:002006;locus_tag=MHFJDPFK_01595;product=hypothetical protein
JH660641.1	Prodigal:002006	CDS	117304	117597	.	+	0	ID=MHFJDPFK_01596;inference=ab initio prediction:Prodigal:002006;locus_tag=MHFJDPFK_01596;product=hypothetical protein
JH660641.1	Prodigal:002006	CDS	117694	118167	.	-	0	ID=MHFJDPFK_01597;inference=ab initio prediction:Prodigal:002006;locus_tag=MHFJDPFK_01597;product=hypothetical protein
JH660641.1	Prodigal:002006	CDS	118335	120509	.	-	0	ID=MHFJDPFK_01598;inference=ab initio prediction:Prodigal:002006;locus_tag=MHFJDPFK_01598;product=hypothetical protein
JH660641.1	Prodigal:002006	CDS	120656	121834	.	-	0	ID=MHFJDPFK_01599;Name=virS_1;gene=virS_1;inference=ab initio prediction:Prodigal:002006,similar to AA sequence:UniProtKB:P9WMJ3;locus_tag=MHFJDPFK_01599;product=HTH-type transcriptional regulator VirS
JH660641.1	Prodigal:002006	CDS	122154	123170	.	+	0	ID=MHFJDPFK_01600;inference=ab initio prediction:Prodigal:002006;locus_tag=MHFJDPFK_01600;product=hypothetical protein
JH660641.1	Prodigal:002006	CDS	123289	123705	.	-	0	ID=MHFJDPFK_01601;Name=zntR;db_xref=COG:COG0789;gene=zntR;inference=ab initio prediction:Prodigal:002006,similar to AA sequence:UniProtKB:P0ACS5;locus_tag=MHFJDPFK_01601;product=HTH-type transcriptional regulator ZntR
JH660641.1	Prodigal:002006	CDS	123781	126096	.	+	0	ID=MHFJDPFK_01602;eC_number=7.2.2.6;Name=kdpB_1;gene=kdpB_1;inference=ab initio prediction:Prodigal:002006,protein motif:HAMAP:MF_00285;locus_tag=MHFJDPFK_01602;product=Potassium-transporting ATPase ATP-binding subunit
JH660641.1	Prodigal:002006	CDS	126103	127044	.	-	0	ID=MHFJDPFK_01603;inference=ab initio prediction:Prodigal:002006;locus_tag=MHFJDPFK_01603;product=hypothetical protein
JH660641.1	Prodigal:002006	CDS	127156	127824	.	-	0	ID=MHFJDPFK_01604;inference=ab initio prediction:Prodigal:002006;locus_tag=MHFJDPFK_01604;product=hypothetical protein
JH660641.1	Prodigal:002006	CDS	128333	128485	.	-	0	ID=MHFJDPFK_01605;inference=ab initio prediction:Prodigal:002006;locus_tag=MHFJDPFK_01605;product=hypothetical protein
JH660641.1	Prodigal:002006	CDS	129040	129249	.	+	0	ID=MHFJDPFK_01606;Name=cspA_3;db_xref=COG:COG1278;gene=cspA_3;inference=ab initio prediction:Prodigal:002006,similar to AA sequence:UniProtKB:Q9Z3S6;locus_tag=MHFJDPFK_01606;product=Cold shock protein CspA
JH660641.1	Prodigal:002006	CDS	129333	129554	.	+	0	ID=MHFJDPFK_01607;inference=ab initio prediction:Prodigal:002006;locus_tag=MHFJDPFK_01607;product=hypothetical protein
JH660641.1	Prodigal:002006	CDS	129600	129947	.	+	0	ID=MHFJDPFK_01608;inference=ab initio prediction:Prodigal:002006;locus_tag=MHFJDPFK_01608;product=hypothetical protein
JH660641.1	Prodigal:002006	CDS	130093	130185	.	+	0	ID=MHFJDPFK_01609;inference=ab initio prediction:Prodigal:002006;locus_tag=MHFJDPFK_01609;product=hypothetical protein
JH660641.1	Prodigal:002006	CDS	130255	130557	.	+	0	ID=MHFJDPFK_01610;Name=rpsU_1;db_xref=COG:COG0828;gene=rpsU_1;inference=ab initio prediction:Prodigal:002006,similar to AA sequence:UniProtKB:Q6N274;locus_tag=MHFJDPFK_01610;product=30S ribosomal protein S21
JH660641.1	Aragorn:001002	tRNA	130838	130922	.	-	.	ID=MHFJDPFK_01611;inference=COORDINATES:profile:Aragorn:001002;locus_tag=MHFJDPFK_01611;product=tRNA-Leu(cag)
JH660641.1	Prodigal:002006	CDS	131102	132208	.	+	0	ID=MHFJDPFK_01612;inference=ab initio prediction:Prodigal:002006;locus_tag=MHFJDPFK_01612;product=hypothetical protein
JH660641.1	Prodigal:002006	CDS	132317	133048	.	-	0	ID=MHFJDPFK_01613;Name=cysZ;gene=cysZ;inference=ab initio prediction:Prodigal:002006,protein motif:HAMAP:MF_00468;locus_tag=MHFJDPFK_01613;product=Sulfate transporter CysZ
JH660641.1	Prodigal:002006	CDS	133102	134400	.	+	0	ID=MHFJDPFK_01614;eC_number=1.6.3.5;inference=ab initio prediction:Prodigal:002006,protein motif:HAMAP:MF_02074;locus_tag=MHFJDPFK_01614;product=Renalase
JH660641.1	Prodigal:002006	CDS	134407	134685	.	-	0	ID=MHFJDPFK_01615;inference=ab initio prediction:Prodigal:002006;locus_tag=MHFJDPFK_01615;product=hypothetical protein
JH660641.1	Prodigal:002006	CDS	134700	135434	.	-	0	ID=MHFJDPFK_01616;inference=ab initio prediction:Prodigal:002006;locus_tag=MHFJDPFK_01616;product=hypothetical protein
JH660641.1	Prodigal:002006	CDS	135728	136720	.	-	0	ID=MHFJDPFK_01617;eC_number=1.1.1.29;inference=ab initio prediction:Prodigal:002006,similar to AA sequence:UniProtKB:P36234;locus_tag=MHFJDPFK_01617;product=Glycerate dehydrogenase
JH660641.1	Prodigal:002006	CDS	136885	137418	.	+	0	ID=MHFJDPFK_01618;inference=ab initio prediction:Prodigal:002006;locus_tag=MHFJDPFK_01618;product=hypothetical protein
JH660641.1	Prodigal:002006	CDS	137493	137642	.	+	0	ID=MHFJDPFK_01619;inference=ab initio prediction:Prodigal:002006;locus_tag=MHFJDPFK_01619;product=hypothetical protein
JH660641.1	Prodigal:002006	CDS	137643	138515	.	-	0	ID=MHFJDPFK_01620;Name=eamA_1;db_xref=COG:COG0697;gene=eamA_1;inference=ab initio prediction:Prodigal:002006,similar to AA sequence:UniProtKB:P31125;locus_tag=MHFJDPFK_01620;product=putative amino-acid metabolite efflux pump
JH660641.1	Prodigal:002006	CDS	138563	139033	.	-	0	ID=MHFJDPFK_01621;inference=ab initio prediction:Prodigal:002006;locus_tag=MHFJDPFK_01621;product=hypothetical protein
JH660641.1	Prodigal:002006	CDS	139264	139785	.	+	0	ID=MHFJDPFK_01622;eC_number=4.2.1.59;Name=fabA;db_xref=COG:COG0764;gene=fabA;inference=ab initio prediction:Prodigal:002006,similar to AA sequence:UniProtKB:O33877;locus_tag=MHFJDPFK_01622;product=3-hydroxydecanoyl-[acyl-carrier-protein] dehydratase
JH660641.1	Prodigal:002006	CDS	140000	141223	.	+	0	ID=MHFJDPFK_01623;eC_number=2.3.1.41;Name=fabB;gene=fabB;inference=ab initio prediction:Prodigal:002006,similar to AA sequence:UniProtKB:Q02K94;locus_tag=MHFJDPFK_01623;product=3-oxoacyl-[acyl-carrier-protein] synthase 1
JH660641.1	Prodigal:002006	CDS	141286	142212	.	+	0	ID=MHFJDPFK_01624;eC_number=1.3.1.9;Name=fabI_1;db_xref=COG:COG0623;gene=fabI_1;inference=ab initio prediction:Prodigal:002006,similar to AA sequence:UniProtKB:P16657;locus_tag=MHFJDPFK_01624;product=Enoyl-[acyl-carrier-protein] reductase [NADH] FabI
JH660641.1	Prodigal:002006	CDS	142603	145179	.	+	0	ID=MHFJDPFK_01625;inference=ab initio prediction:Prodigal:002006;locus_tag=MHFJDPFK_01625;product=hypothetical protein
JH660641.1	Prodigal:002006	CDS	145304	145930	.	+	0	ID=MHFJDPFK_01626;inference=ab initio prediction:Prodigal:002006;locus_tag=MHFJDPFK_01626;product=hypothetical protein
JH660641.1	Prodigal:002006	CDS	145934	147337	.	-	0	ID=MHFJDPFK_01627;inference=ab initio prediction:Prodigal:002006;locus_tag=MHFJDPFK_01627;product=hypothetical protein
JH660641.1	Prodigal:002006	CDS	147415	147903	.	+	0	ID=MHFJDPFK_01628;inference=ab initio prediction:Prodigal:002006,similar to AA sequence:UniProtKB:P0A8D3;locus_tag=MHFJDPFK_01628;note=UPF0178 protein YaiI;product=hypothetical protein
JH660641.1	Prodigal:002006	CDS	147869	148447	.	-	0	ID=MHFJDPFK_01629;Name=cycY;db_xref=COG:COG0526;gene=cycY;inference=ab initio prediction:Prodigal:002006,similar to AA sequence:UniProtKB:P30960;locus_tag=MHFJDPFK_01629;product=Thiol:disulfide interchange protein CycY
JH660641.1	Prodigal:002006	CDS	148440	148595	.	-	0	ID=MHFJDPFK_01630;inference=ab initio prediction:Prodigal:002006;locus_tag=MHFJDPFK_01630;product=hypothetical protein
JH660641.1	Prodigal:002006	CDS	148599	149480	.	-	0	ID=MHFJDPFK_01631;inference=ab initio prediction:Prodigal:002006;locus_tag=MHFJDPFK_01631;product=hypothetical protein
JH660641.1	Prodigal:002006	CDS	149530	150516	.	+	0	ID=MHFJDPFK_01632;inference=ab initio prediction:Prodigal:002006;locus_tag=MHFJDPFK_01632;product=hypothetical protein
JH660641.1	Prodigal:002006	CDS	150500	150865	.	-	0	ID=MHFJDPFK_01633;inference=ab initio prediction:Prodigal:002006;locus_tag=MHFJDPFK_01633;product=hypothetical protein
JH660641.1	Prodigal:002006	CDS	150862	151191	.	-	0	ID=MHFJDPFK_01634;inference=ab initio prediction:Prodigal:002006;locus_tag=MHFJDPFK_01634;product=hypothetical protein
JH660641.1	Prodigal:002006	CDS	151270	151971	.	+	0	ID=MHFJDPFK_01635;inference=ab initio prediction:Prodigal:002006;locus_tag=MHFJDPFK_01635;product=hypothetical protein
JH660641.1	Prodigal:002006	CDS	151975	152463	.	-	0	ID=MHFJDPFK_01636;eC_number=2.3.1.189;Name=mshD_1;gene=mshD_1;inference=ab initio prediction:Prodigal:002006,protein motif:HAMAP:MF_01698;locus_tag=MHFJDPFK_01636;product=Mycothiol acetyltransferase
JH660641.1	Prodigal:002006	CDS	152466	153134	.	-	0	ID=MHFJDPFK_01637;Name=ccmB;db_xref=COG:COG2386;gene=ccmB;inference=ab initio prediction:Prodigal:002006,similar to AA sequence:UniProtKB:P0ABL8;locus_tag=MHFJDPFK_01637;product=Heme exporter protein B
JH660641.1	Prodigal:002006	CDS	153134	153742	.	-	0	ID=MHFJDPFK_01638;eC_number=7.6.2.5;Name=ccmA;db_xref=COG:COG4133;gene=ccmA;inference=ab initio prediction:Prodigal:002006,similar to AA sequence:UniProtKB:P33931;locus_tag=MHFJDPFK_01638;product=Cytochrome c biogenesis ATP-binding export protein CcmA
JH660641.1	Prodigal:002006	CDS	153984	156689	.	+	0	ID=MHFJDPFK_01639;eC_number=4.2.1.3;Name=acnA;db_xref=COG:COG1048;gene=acnA;inference=ab initio prediction:Prodigal:002006,similar to AA sequence:UniProtKB:P70920;locus_tag=MHFJDPFK_01639;product=Aconitate hydratase A
JH660641.1	Prodigal:002006	CDS	156760	158439	.	-	0	ID=MHFJDPFK_01640;inference=ab initio prediction:Prodigal:002006;locus_tag=MHFJDPFK_01640;product=hypothetical protein
JH660641.1	Prodigal:002006	CDS	158702	159208	.	+	0	ID=MHFJDPFK_01641;inference=ab initio prediction:Prodigal:002006;locus_tag=MHFJDPFK_01641;product=hypothetical protein
JH660641.1	Prodigal:002006	CDS	159491	160024	.	+	0	ID=MHFJDPFK_01642;eC_number=3.6.1.1;Name=ppa_1;db_xref=COG:COG0221;gene=ppa_1;inference=ab initio prediction:Prodigal:002006,similar to AA sequence:UniProtKB:P0A7A9;locus_tag=MHFJDPFK_01642;product=Inorganic pyrophosphatase
JH660641.1	Prodigal:002006	CDS	160098	162323	.	-	0	ID=MHFJDPFK_01643;inference=ab initio prediction:Prodigal:002006;locus_tag=MHFJDPFK_01643;product=hypothetical protein
JH660641.1	Prodigal:002006	CDS	162428	163693	.	-	0	ID=MHFJDPFK_01644;eC_number=1.14.13.-;Name=ubiL_1;db_xref=COG:COG0654;gene=ubiL_1;inference=ab initio prediction:Prodigal:002006,similar to AA sequence:UniProtKB:Q2RMZ4;locus_tag=MHFJDPFK_01644;product=Ubiquinone hydroxylase UbiL
JH660641.1	Prodigal:002006	CDS	163884	164744	.	+	0	ID=MHFJDPFK_01645;eC_number=3.1.2.-;Name=tesB;db_xref=COG:COG1946;gene=tesB;inference=ab initio prediction:Prodigal:002006,similar to AA sequence:UniProtKB:P0AGG2;locus_tag=MHFJDPFK_01645;product=Acyl-CoA thioesterase 2
JH660641.1	Prodigal:002006	CDS	164951	165289	.	+	0	ID=MHFJDPFK_01646;Name=glnK;db_xref=COG:COG0347;gene=glnK;inference=ab initio prediction:Prodigal:002006,similar to AA sequence:UniProtKB:P0AC55;locus_tag=MHFJDPFK_01646;product=Nitrogen regulatory protein P-II 2
JH660641.1	Prodigal:002006	CDS	165324	166667	.	+	0	ID=MHFJDPFK_01647;Name=amtB;gene=amtB;inference=ab initio prediction:Prodigal:002006,similar to AA sequence:UniProtKB:P69681;locus_tag=MHFJDPFK_01647;product=Ammonia channel
JH660641.1	Prodigal:002006	CDS	166857	167459	.	-	0	ID=MHFJDPFK_01648;Name=ypmQ;db_xref=COG:COG1999;gene=ypmQ;inference=ab initio prediction:Prodigal:002006,similar to AA sequence:UniProtKB:P54178;locus_tag=MHFJDPFK_01648;product=SCO1 protein 
JH660641.1	Prodigal:002006	CDS	167475	168410	.	-	0	ID=MHFJDPFK_01649;inference=ab initio prediction:Prodigal:002006;locus_tag=MHFJDPFK_01649;product=hypothetical protein
JH660641.1	Prodigal:002006	CDS	168452	168832	.	-	0	ID=MHFJDPFK_01650;inference=ab initio prediction:Prodigal:002006;locus_tag=MHFJDPFK_01650;product=hypothetical protein
JH660641.1	Prodigal:002006	CDS	168988	171582	.	+	0	ID=MHFJDPFK_01651;inference=ab initio prediction:Prodigal:002006;locus_tag=MHFJDPFK_01651;product=hypothetical protein
JH660641.1	Prodigal:002006	CDS	171682	172605	.	+	0	ID=MHFJDPFK_01652;Name=lolA_2;gene=lolA_2;inference=ab initio prediction:Prodigal:002006,protein motif:HAMAP:MF_00240;locus_tag=MHFJDPFK_01652;product=Outer-membrane lipoprotein carrier protein
JH660641.1	Prodigal:002006	CDS	172748	173563	.	+	0	ID=MHFJDPFK_01653;eC_number=3.1.11.2;Name=xthA_1;db_xref=COG:COG0708;gene=xthA_1;inference=ab initio prediction:Prodigal:002006,similar to AA sequence:UniProtKB:P09030;locus_tag=MHFJDPFK_01653;product=Exodeoxyribonuclease III
JH660641.1	Prodigal:002006	CDS	173651	175360	.	+	0	ID=MHFJDPFK_01654;inference=ab initio prediction:Prodigal:002006;locus_tag=MHFJDPFK_01654;product=hypothetical protein
JH660641.1	Prodigal:002006	CDS	175373	175867	.	-	0	ID=MHFJDPFK_01655;inference=ab initio prediction:Prodigal:002006;locus_tag=MHFJDPFK_01655;product=hypothetical protein
JH660641.1	Prodigal:002006	CDS	175874	176560	.	-	0	ID=MHFJDPFK_01656;Name=walR;db_xref=COG:COG0745;gene=walR;inference=ab initio prediction:Prodigal:002006,similar to AA sequence:UniProtKB:P37478;locus_tag=MHFJDPFK_01656;product=Transcriptional regulatory protein WalR
JH660641.1	Prodigal:002006	CDS	176796	177329	.	+	0	ID=MHFJDPFK_01657;inference=ab initio prediction:Prodigal:002006;locus_tag=MHFJDPFK_01657;product=hypothetical protein
JH660641.1	Prodigal:002006	CDS	177512	179026	.	-	0	ID=MHFJDPFK_01658;Name=expZ;db_xref=COG:COG0488;gene=expZ;inference=ab initio prediction:Prodigal:002006,similar to AA sequence:UniProtKB:P39115;locus_tag=MHFJDPFK_01658;product=Nucleotide-binding protein ExpZ
JH660641.1	Prodigal:002006	CDS	179343	180233	.	-	0	ID=MHFJDPFK_01659;Name=pgrR_1;gene=pgrR_1;inference=ab initio prediction:Prodigal:002006,similar to AA sequence:UniProtKB:P77333;locus_tag=MHFJDPFK_01659;product=HTH-type transcriptional regulator PgrR
JH660641.1	Prodigal:002006	CDS	180354	181349	.	+	0	ID=MHFJDPFK_01660;eC_number=1.1.1.-;Name=yhdN;db_xref=COG:COG0667;gene=yhdN;inference=ab initio prediction:Prodigal:002006,similar to AA sequence:UniProtKB:P80874;locus_tag=MHFJDPFK_01660;product=Aldo-keto reductase YhdN
JH660641.1	Prodigal:002006	CDS	181532	182038	.	+	0	ID=MHFJDPFK_01661;inference=ab initio prediction:Prodigal:002006;locus_tag=MHFJDPFK_01661;product=hypothetical protein
JH660641.1	Prodigal:002006	CDS	182046	182729	.	-	0	ID=MHFJDPFK_01662;Name=yggS;db_xref=COG:COG0325;gene=yggS;inference=ab initio prediction:Prodigal:002006,similar to AA sequence:UniProtKB:P67080;locus_tag=MHFJDPFK_01662;product=Pyridoxal phosphate homeostasis protein
JH660641.1	Prodigal:002006	CDS	182834	185476	.	+	0	ID=MHFJDPFK_01663;eC_number=6.1.1.4;Name=leuS;gene=leuS;inference=ab initio prediction:Prodigal:002006,similar to AA sequence:UniProtKB:B4RNT1;locus_tag=MHFJDPFK_01663;product=Leucine--tRNA ligase
JH660641.1	Prodigal:002006	CDS	185463	185999	.	+	0	ID=MHFJDPFK_01664;inference=ab initio prediction:Prodigal:002006;locus_tag=MHFJDPFK_01664;product=hypothetical protein
JH660641.1	Prodigal:002006	CDS	186004	187023	.	+	0	ID=MHFJDPFK_01665;inference=ab initio prediction:Prodigal:002006;locus_tag=MHFJDPFK_01665;product=hypothetical protein
JH660641.1	Prodigal:002006	CDS	187193	188080	.	-	0	ID=MHFJDPFK_01666;Name=parB;gene=parB;inference=ab initio prediction:Prodigal:002006,similar to AA sequence:UniProtKB:B8GW30;locus_tag=MHFJDPFK_01666;product=Chromosome-partitioning protein ParB
JH660641.1	Prodigal:002006	CDS	188098	188937	.	-	0	ID=MHFJDPFK_01667;Name=parA;gene=parA;inference=ab initio prediction:Prodigal:002006,similar to AA sequence:UniProtKB:B8GW31;locus_tag=MHFJDPFK_01667;product=Chromosome partitioning protein ParA
JH660641.1	Prodigal:002006	CDS	188934	189548	.	-	0	ID=MHFJDPFK_01668;eC_number=2.1.1.170;Name=rsmG;gene=rsmG;inference=ab initio prediction:Prodigal:002006,protein motif:HAMAP:MF_00074;locus_tag=MHFJDPFK_01668;product=Ribosomal RNA small subunit methyltransferase G
JH660641.1	Prodigal:002006	CDS	189560	191443	.	-	0	ID=MHFJDPFK_01669;Name=mnmG;db_xref=COG:COG0445;gene=mnmG;inference=ab initio prediction:Prodigal:002006,similar to AA sequence:UniProtKB:P0A6U3;locus_tag=MHFJDPFK_01669;product=tRNA uridine 5-carboxymethylaminomethyl modification enzyme MnmG
JH660641.1	Prodigal:002006	CDS	191925	193235	.	-	0	ID=MHFJDPFK_01670;eC_number=3.6.-.-;Name=mnmE;db_xref=COG:COG0486;gene=mnmE;inference=ab initio prediction:Prodigal:002006,similar to AA sequence:UniProtKB:P25522;locus_tag=MHFJDPFK_01670;product=tRNA modification GTPase MnmE
JH660641.1	Prodigal:002006	CDS	193342	195372	.	+	0	ID=MHFJDPFK_01671;inference=ab initio prediction:Prodigal:002006;locus_tag=MHFJDPFK_01671;product=hypothetical protein
JH660641.1	Prodigal:002006	CDS	195391	195489	.	+	0	ID=MHFJDPFK_01672;inference=ab initio prediction:Prodigal:002006;locus_tag=MHFJDPFK_01672;product=hypothetical protein
JH660641.1	Prodigal:002006	CDS	195562	196827	.	-	0	ID=MHFJDPFK_01673;eC_number=3.6.4.-;Name=rho;db_xref=COG:COG1158;gene=rho;inference=ab initio prediction:Prodigal:002006,similar to AA sequence:UniProtKB:P0AG30;locus_tag=MHFJDPFK_01673;product=Transcription termination factor Rho
JH660641.1	Prodigal:002006	CDS	197282	197707	.	-	0	ID=MHFJDPFK_01674;inference=ab initio prediction:Prodigal:002006;locus_tag=MHFJDPFK_01674;product=hypothetical protein
JH660641.1	Prodigal:002006	CDS	197713	198750	.	-	0	ID=MHFJDPFK_01675;eC_number=4.1.1.37;Name=hemE;db_xref=COG:COG0407;gene=hemE;inference=ab initio prediction:Prodigal:002006,similar to AA sequence:UniProtKB:P32920;locus_tag=MHFJDPFK_01675;product=Uroporphyrinogen decarboxylase
JH660641.1	Prodigal:002006	CDS	199237	200067	.	+	0	ID=MHFJDPFK_01676;eC_number=2.7.11.32;Name=yqfL;db_xref=COG:COG1806;gene=yqfL;inference=ab initio prediction:Prodigal:002006,similar to AA sequence:UniProtKB:P54470;locus_tag=MHFJDPFK_01676;product=Putative pyruvate%2C phosphate dikinase regulatory protein
JH660641.1	Prodigal:002006	CDS	200072	200689	.	+	0	ID=MHFJDPFK_01677;eC_number=3.6.1.-;Name=yceF;db_xref=COG:COG0424;gene=yceF;inference=ab initio prediction:Prodigal:002006,similar to AA sequence:UniProtKB:P0A729;locus_tag=MHFJDPFK_01677;product=7-methyl-GTP pyrophosphatase
JH660641.1	Prodigal:002006	CDS	200702	201550	.	+	0	ID=MHFJDPFK_01678;eC_number=1.1.1.25;Name=aroE_1;db_xref=COG:COG0169;gene=aroE_1;inference=ab initio prediction:Prodigal:002006,similar to AA sequence:UniProtKB:Q5KWX7;locus_tag=MHFJDPFK_01678;product=Shikimate dehydrogenase (NADP(+))
JH660641.1	Prodigal:002006	CDS	201547	202152	.	+	0	ID=MHFJDPFK_01679;eC_number=2.7.1.24;Name=coaE;db_xref=COG:COG0237;gene=coaE;inference=ab initio prediction:Prodigal:002006,similar to AA sequence:UniProtKB:O67792;locus_tag=MHFJDPFK_01679;product=Dephospho-CoA kinase
JH660641.1	Prodigal:002006	CDS	202168	202890	.	+	0	ID=MHFJDPFK_01680;eC_number=2.7.7.7;Name=dnaQ_1;db_xref=COG:COG0847;gene=dnaQ_1;inference=ab initio prediction:Prodigal:002006,similar to AA sequence:UniProtKB:P03007;locus_tag=MHFJDPFK_01680;product=DNA polymerase III subunit epsilon
JH660641.1	Prodigal:002006	CDS	202993	203475	.	-	0	ID=MHFJDPFK_01681;Name=secB;db_xref=COG:COG1952;gene=secB;inference=ab initio prediction:Prodigal:002006,similar to AA sequence:UniProtKB:P0AG86;locus_tag=MHFJDPFK_01681;product=Protein-export protein SecB
JH660641.1	Prodigal:002006	CDS	203738	204460	.	+	0	ID=MHFJDPFK_01682;inference=ab initio prediction:Prodigal:002006;locus_tag=MHFJDPFK_01682;product=hypothetical protein
JH660641.1	Prodigal:002006	CDS	204457	205626	.	+	0	ID=MHFJDPFK_01683;inference=ab initio prediction:Prodigal:002006;locus_tag=MHFJDPFK_01683;product=hypothetical protein
JH660641.1	Prodigal:002006	CDS	205623	206192	.	+	0	ID=MHFJDPFK_01684;eC_number=3.1.-.-;Name=mutS2;gene=mutS2;inference=ab initio prediction:Prodigal:002006,protein motif:HAMAP:MF_00092;locus_tag=MHFJDPFK_01684;product=Endonuclease MutS2
JH660641.1	Prodigal:002006	CDS	206197	206604	.	+	0	ID=MHFJDPFK_01685;inference=ab initio prediction:Prodigal:002006;locus_tag=MHFJDPFK_01685;product=hypothetical protein
JH660641.1	Prodigal:002006	CDS	206676	207677	.	+	0	ID=MHFJDPFK_01686;eC_number=2.7.1.45;Name=kdgK_1;gene=kdgK_1;inference=ab initio prediction:Prodigal:002006,similar to AA sequence:UniProtKB:Q53W83;locus_tag=MHFJDPFK_01686;product=2-dehydro-3-deoxygluconokinase
JH660641.1	Prodigal:002006	CDS	207884	209242	.	+	0	ID=MHFJDPFK_01687;eC_number=2.8.4.3;Name=miaB_1;db_xref=COG:COG0621;gene=miaB_1;inference=ab initio prediction:Prodigal:002006,similar to AA sequence:UniProtKB:P0AEI1;locus_tag=MHFJDPFK_01687;product=tRNA-2-methylthio-N(6)-dimethylallyladenosine synthase
JH660641.1	Prodigal:002006	CDS	209312	210412	.	+	0	ID=MHFJDPFK_01688;db_xref=COG:COG1702;inference=ab initio prediction:Prodigal:002006,similar to AA sequence:UniProtKB:P9WIA3;locus_tag=MHFJDPFK_01688;product=PhoH-like protein
JH660641.1	Prodigal:002006	CDS	210409	210885	.	+	0	ID=MHFJDPFK_01689;eC_number=3.1.-.-;Name=ybeY;db_xref=COG:COG0319;gene=ybeY;inference=ab initio prediction:Prodigal:002006,similar to AA sequence:UniProtKB:P71335;locus_tag=MHFJDPFK_01689;product=Endoribonuclease YbeY
JH660641.1	Prodigal:002006	CDS	210906	211937	.	+	0	ID=MHFJDPFK_01690;inference=ab initio prediction:Prodigal:002006;locus_tag=MHFJDPFK_01690;product=hypothetical protein
JH660641.1	Prodigal:002006	CDS	211934	213538	.	+	0	ID=MHFJDPFK_01691;eC_number=2.3.1.269;Name=lnt;db_xref=COG:COG0815;gene=lnt;inference=ab initio prediction:Prodigal:002006,similar to AA sequence:UniProtKB:P23930;locus_tag=MHFJDPFK_01691;product=Apolipoprotein N-acyltransferase
JH660641.1	Prodigal:002006	CDS	213588	214001	.	+	0	ID=MHFJDPFK_01692;inference=ab initio prediction:Prodigal:002006;locus_tag=MHFJDPFK_01692;product=hypothetical protein
JH660641.1	Prodigal:002006	CDS	214105	215283	.	+	0	ID=MHFJDPFK_01693;eC_number=2.5.1.6;Name=metK;db_xref=COG:COG0192;gene=metK;inference=ab initio prediction:Prodigal:002006,similar to AA sequence:UniProtKB:P0A817;locus_tag=MHFJDPFK_01693;product=S-adenosylmethionine synthase
JH660641.1	Prodigal:002006	CDS	215427	216110	.	+	0	ID=MHFJDPFK_01694;eC_number=2.1.1.33;Name=trmB;db_xref=COG:COG0220;gene=trmB;inference=ab initio prediction:Prodigal:002006,similar to AA sequence:UniProtKB:P0A8I5;locus_tag=MHFJDPFK_01694;product=tRNA (guanine-N(7)-)-methyltransferase
JH660641.1	Prodigal:002006	CDS	216119	216820	.	-	0	ID=MHFJDPFK_01695;eC_number=3.6.3.-;Name=lolD_1;db_xref=COG:COG1136;gene=lolD_1;inference=ab initio prediction:Prodigal:002006,similar to AA sequence:UniProtKB:P75957;locus_tag=MHFJDPFK_01695;product=Lipoprotein-releasing system ATP-binding protein LolD
JH660641.1	Prodigal:002006	CDS	216817	218064	.	-	0	ID=MHFJDPFK_01696;Name=lolC;db_xref=COG:COG4591;gene=lolC;inference=ab initio prediction:Prodigal:002006,similar to AA sequence:UniProtKB:P0ADC3;locus_tag=MHFJDPFK_01696;product=Lipoprotein-releasing system transmembrane protein LolC
JH660641.1	Prodigal:002006	CDS	218066	219064	.	-	0	ID=MHFJDPFK_01697;Name=macA_1;db_xref=COG:COG0845;gene=macA_1;inference=ab initio prediction:Prodigal:002006,similar to AA sequence:UniProtKB:P75830;locus_tag=MHFJDPFK_01697;product=Macrolide export protein MacA
JH660641.1	Prodigal:002006	CDS	219309	219938	.	+	0	ID=MHFJDPFK_01698;Name=rimP;gene=rimP;inference=ab initio prediction:Prodigal:002006,protein motif:HAMAP:MF_01077;locus_tag=MHFJDPFK_01698;product=Ribosome maturation factor RimP
JH660641.1	Prodigal:002006	CDS	219951	221570	.	+	0	ID=MHFJDPFK_01699;Name=nusA;db_xref=COG:COG0195;gene=nusA;inference=ab initio prediction:Prodigal:002006,similar to AA sequence:UniProtKB:Q83BS0;locus_tag=MHFJDPFK_01699;product=Transcription termination/antitermination protein NusA
JH660641.1	Prodigal:002006	CDS	221601	222272	.	+	0	ID=MHFJDPFK_01700;inference=ab initio prediction:Prodigal:002006;locus_tag=MHFJDPFK_01700;product=hypothetical protein
JH660641.1	Prodigal:002006	CDS	222269	225148	.	+	0	ID=MHFJDPFK_01701;Name=infB;gene=infB;inference=ab initio prediction:Prodigal:002006,protein motif:HAMAP:MF_00100_B;locus_tag=MHFJDPFK_01701;product=Translation initiation factor IF-2
JH660641.1	Prodigal:002006	CDS	225305	225739	.	+	0	ID=MHFJDPFK_01702;Name=rbfA;db_xref=COG:COG0858;gene=rbfA;inference=ab initio prediction:Prodigal:002006,similar to AA sequence:UniProtKB:P0A7G2;locus_tag=MHFJDPFK_01702;product=30S ribosome-binding factor
JH660641.1	Prodigal:002006	CDS	225736	226656	.	+	0	ID=MHFJDPFK_01703;eC_number=5.4.99.25;Name=truB;db_xref=COG:COG0130;gene=truB;inference=ab initio prediction:Prodigal:002006,similar to AA sequence:UniProtKB:P60340;locus_tag=MHFJDPFK_01703;product=tRNA pseudouridine synthase B
JH660641.1	Prodigal:002006	CDS	226760	227296	.	-	0	ID=MHFJDPFK_01704;Name=yciE;db_xref=COG:COG3685;gene=yciE;inference=ab initio prediction:Prodigal:002006,similar to AA sequence:UniProtKB:P21363;locus_tag=MHFJDPFK_01704;product=Protein YciE
JH660641.1	Prodigal:002006	CDS	227610	227879	.	+	0	ID=MHFJDPFK_01705;Name=rpsO;db_xref=COG:COG0184;gene=rpsO;inference=ab initio prediction:Prodigal:002006,similar to AA sequence:UniProtKB:Q6NCN7;locus_tag=MHFJDPFK_01705;product=30S ribosomal protein S15
JH660641.1	Prodigal:002006	CDS	228094	230271	.	+	0	ID=MHFJDPFK_01706;eC_number=2.7.7.8;Name=pnp;db_xref=COG:COG1185;gene=pnp;inference=ab initio prediction:Prodigal:002006,similar to AA sequence:UniProtKB:Q9AC32;locus_tag=MHFJDPFK_01706;product=Polyribonucleotide nucleotidyltransferase
JH660641.1	Prodigal:002006	CDS	230429	231274	.	-	0	ID=MHFJDPFK_01707;Name=sbmC;gene=sbmC;inference=ab initio prediction:Prodigal:002006,protein motif:HAMAP:MF_01896;locus_tag=MHFJDPFK_01707;product=DNA gyrase inhibitor
JH660641.1	Prodigal:002006	CDS	231347	232981	.	-	0	ID=MHFJDPFK_01708;eC_number=7.2.1.1;Name=nqrF;gene=nqrF;inference=ab initio prediction:Prodigal:002006,protein motif:HAMAP:MF_00430;locus_tag=MHFJDPFK_01708;product=Na(+)-translocating NADH-quinone reductase subunit F
JH660641.1	Prodigal:002006	CDS	233074	233772	.	+	0	ID=MHFJDPFK_01709;inference=ab initio prediction:Prodigal:002006;locus_tag=MHFJDPFK_01709;product=hypothetical protein
JH660641.1	Prodigal:002006	CDS	233905	234408	.	-	0	ID=MHFJDPFK_01710;inference=ab initio prediction:Prodigal:002006;locus_tag=MHFJDPFK_01710;product=hypothetical protein
JH660641.1	Prodigal:002006	CDS	234596	234946	.	+	0	ID=MHFJDPFK_01711;eC_number=3.5.99.10;Name=yabJ_2;db_xref=COG:COG0251;gene=yabJ_2;inference=ab initio prediction:Prodigal:002006,similar to AA sequence:UniProtKB:P37552;locus_tag=MHFJDPFK_01711;product=2-iminobutanoate/2-iminopropanoate deaminase
JH660641.1	Prodigal:002006	CDS	235003	235464	.	-	0	ID=MHFJDPFK_01712;inference=ab initio prediction:Prodigal:002006;locus_tag=MHFJDPFK_01712;product=hypothetical protein
JH660641.1	Prodigal:002006	CDS	235669	236337	.	-	0	ID=MHFJDPFK_01713;inference=ab initio prediction:Prodigal:002006;locus_tag=MHFJDPFK_01713;product=hypothetical protein
JH660641.1	Prodigal:002006	CDS	236407	237174	.	-	0	ID=MHFJDPFK_01714;eC_number=4.2.99.18;Name=nth_1;db_xref=COG:COG0177;gene=nth_1;inference=ab initio prediction:Prodigal:002006,similar to AA sequence:UniProtKB:P0AB83;locus_tag=MHFJDPFK_01714;product=Endonuclease III
JH660641.1	Prodigal:002006	CDS	237359	238669	.	-	0	ID=MHFJDPFK_01715;Name=hslU;db_xref=COG:COG1220;gene=hslU;inference=ab initio prediction:Prodigal:002006,similar to AA sequence:UniProtKB:P43773;locus_tag=MHFJDPFK_01715;product=ATP-dependent protease ATPase subunit HslU
JH660641.1	Prodigal:002006	CDS	238790	239344	.	-	0	ID=MHFJDPFK_01716;eC_number=3.4.25.2;Name=hslV;db_xref=COG:COG5405;gene=hslV;inference=ab initio prediction:Prodigal:002006,similar to AA sequence:UniProtKB:P43772;locus_tag=MHFJDPFK_01716;product=ATP-dependent protease subunit HslV
JH660641.1	Prodigal:002006	CDS	239499	240089	.	+	0	ID=MHFJDPFK_01717;eC_number=4.2.1.19;Name=hisB;db_xref=COG:COG0131;gene=hisB;inference=ab initio prediction:Prodigal:002006,similar to AA sequence:UniProtKB:A0QX83;locus_tag=MHFJDPFK_01717;product=Imidazoleglycerol-phosphate dehydratase
JH660641.1	Prodigal:002006	CDS	240256	240747	.	+	0	ID=MHFJDPFK_01718;inference=ab initio prediction:Prodigal:002006;locus_tag=MHFJDPFK_01718;product=hypothetical protein
JH660641.1	Prodigal:002006	CDS	240744	241394	.	+	0	ID=MHFJDPFK_01719;eC_number=4.3.2.10;Name=hisH;db_xref=COG:COG0118;gene=hisH;inference=ab initio prediction:Prodigal:002006,similar to AA sequence:UniProtKB:P60595;locus_tag=MHFJDPFK_01719;product=Imidazole glycerol phosphate synthase subunit HisH
JH660641.1	Prodigal:002006	CDS	241391	242158	.	+	0	ID=MHFJDPFK_01720;eC_number=5.3.1.16;Name=hisA;db_xref=COG:COG0106;gene=hisA;inference=ab initio prediction:Prodigal:002006,similar to AA sequence:UniProtKB:A1R562;locus_tag=MHFJDPFK_01720;product=1-(5-phosphoribosyl)-5-[(5-phosphoribosylamino)methylideneamino] imidazole-4-carboxamide isomerase
JH660641.1	Prodigal:002006	CDS	242255	242998	.	-	0	ID=MHFJDPFK_01721;inference=ab initio prediction:Prodigal:002006;locus_tag=MHFJDPFK_01721;product=hypothetical protein
JH660641.1	Prodigal:002006	CDS	243030	243833	.	+	0	ID=MHFJDPFK_01722;eC_number=4.3.2.10;Name=hisF;db_xref=COG:COG0107;gene=hisF;inference=ab initio prediction:Prodigal:002006,similar to AA sequence:UniProtKB:Q7SIB9;locus_tag=MHFJDPFK_01722;product=Imidazole glycerol phosphate synthase subunit HisF
JH660641.1	Prodigal:002006	CDS	243885	244634	.	+	0	ID=MHFJDPFK_01723;eC_number=3.4.11.18;Name=mapB;db_xref=COG:COG0024;gene=mapB;inference=ab initio prediction:Prodigal:002006,similar to AA sequence:UniProtKB:O34484;locus_tag=MHFJDPFK_01723;product=Methionine aminopeptidase 2
JH660641.1	Prodigal:002006	CDS	244642	244962	.	+	0	ID=MHFJDPFK_01724;eC_number=3.6.1.31;Name=hisE;db_xref=COG:COG0140;gene=hisE;inference=ab initio prediction:Prodigal:002006,similar to AA sequence:UniProtKB:Q81G00;locus_tag=MHFJDPFK_01724;product=Phosphoribosyl-ATP pyrophosphatase
JH660641.1	Prodigal:002006	CDS	244984	245961	.	+	0	ID=MHFJDPFK_01725;eC_number=2.7.1.33;Name=coaA;gene=coaA;inference=ab initio prediction:Prodigal:002006,similar to AA sequence:UniProtKB:B5XYG3;locus_tag=MHFJDPFK_01725;product=Pantothenate kinase
JH660641.1	Prodigal:002006	CDS	246007	246270	.	-	0	ID=MHFJDPFK_01726;inference=ab initio prediction:Prodigal:002006;locus_tag=MHFJDPFK_01726;product=hypothetical protein
JH660641.1	Prodigal:002006	CDS	246384	246881	.	+	0	ID=MHFJDPFK_01727;inference=ab initio prediction:Prodigal:002006;locus_tag=MHFJDPFK_01727;product=hypothetical protein
JH660641.1	Prodigal:002006	CDS	246920	247603	.	-	0	ID=MHFJDPFK_01728;inference=ab initio prediction:Prodigal:002006;locus_tag=MHFJDPFK_01728;product=hypothetical protein
JH660641.1	Prodigal:002006	CDS	247623	247862	.	-	0	ID=MHFJDPFK_01729;inference=ab initio prediction:Prodigal:002006;locus_tag=MHFJDPFK_01729;product=hypothetical protein
JH660641.1	Prodigal:002006	CDS	247982	248914	.	+	0	ID=MHFJDPFK_01730;Name=gcvA_2;gene=gcvA_2;inference=ab initio prediction:Prodigal:002006,similar to AA sequence:UniProtKB:P0A9F6;locus_tag=MHFJDPFK_01730;product=Glycine cleavage system transcriptional activator
JH660641.1	Prodigal:002006	CDS	248971	249741	.	-	0	ID=MHFJDPFK_01731;inference=ab initio prediction:Prodigal:002006;locus_tag=MHFJDPFK_01731;product=hypothetical protein
JH660641.1	Prodigal:002006	CDS	249738	250193	.	-	0	ID=MHFJDPFK_01732;Name=fur;db_xref=COG:COG0735;gene=fur;inference=ab initio prediction:Prodigal:002006,similar to AA sequence:UniProtKB:O07315;locus_tag=MHFJDPFK_01732;product=Ferric uptake regulation protein
JH660641.1	Prodigal:002006	CDS	250242	250727	.	-	0	ID=MHFJDPFK_01733;eC_number=2.3.1.189;Name=mshD_2;gene=mshD_2;inference=ab initio prediction:Prodigal:002006,protein motif:HAMAP:MF_01698;locus_tag=MHFJDPFK_01733;product=Mycothiol acetyltransferase
JH660641.1	Prodigal:002006	CDS	250739	251425	.	-	0	ID=MHFJDPFK_01734;eC_number=2.3.1.234;Name=OSGEPL1;gene=OSGEPL1;inference=ab initio prediction:Prodigal:002006,protein motif:HAMAP:MF_01445;locus_tag=MHFJDPFK_01734;product=tRNA N6-adenosine threonylcarbamoyltransferase%2C mitochondrial
JH660641.1	Prodigal:002006	CDS	251576	252160	.	+	0	ID=MHFJDPFK_01735;inference=ab initio prediction:Prodigal:002006;locus_tag=MHFJDPFK_01735;product=hypothetical protein
JH660641.1	Prodigal:002006	CDS	252164	252754	.	-	0	ID=MHFJDPFK_01736;eC_number=1.1.1.298;Name=rutE;db_xref=COG:COG0778;gene=rutE;inference=ab initio prediction:Prodigal:002006,similar to AA sequence:UniProtKB:P75894;locus_tag=MHFJDPFK_01736;product=putative malonic semialdehyde reductase RutE
JH660641.1	Prodigal:002006	CDS	252889	253449	.	-	0	ID=MHFJDPFK_01737;Name=nfuA;gene=nfuA;inference=ab initio prediction:Prodigal:002006,protein motif:HAMAP:MF_01637;locus_tag=MHFJDPFK_01737;product=Fe/S biogenesis protein NfuA
JH660641.1	Prodigal:002006	CDS	253686	254186	.	-	0	ID=MHFJDPFK_01738;inference=ab initio prediction:Prodigal:002006;locus_tag=MHFJDPFK_01738;product=hypothetical protein
JH660641.1	Prodigal:002006	CDS	254268	255308	.	-	0	ID=MHFJDPFK_01739;eC_number=6.1.1.2;Name=trpS;db_xref=COG:COG0180;gene=trpS;inference=ab initio prediction:Prodigal:002006,similar to AA sequence:UniProtKB:P43835;locus_tag=MHFJDPFK_01739;product=Tryptophan--tRNA ligase
JH660641.1	Prodigal:002006	CDS	255472	256995	.	-	0	ID=MHFJDPFK_01740;Name=murJ_1;db_xref=COG:COG0728;gene=murJ_1;inference=ab initio prediction:Prodigal:002006,similar to AA sequence:UniProtKB:P37169;locus_tag=MHFJDPFK_01740;product=putative lipid II flippase MurJ
JH660641.1	Prodigal:002006	CDS	257066	257662	.	-	0	ID=MHFJDPFK_01741;Name=yciB;db_xref=COG:COG2917;gene=yciB;inference=ab initio prediction:Prodigal:002006,similar to AA sequence:UniProtKB:P95745;locus_tag=MHFJDPFK_01741;product=Intracellular septation protein
JH660641.1	Prodigal:002006	CDS	257659	258999	.	-	0	ID=MHFJDPFK_01742;Name=ftsY;gene=ftsY;inference=ab initio prediction:Prodigal:002006,protein motif:HAMAP:MF_00920;locus_tag=MHFJDPFK_01742;product=Signal recognition particle receptor FtsY
JH660641.1	Prodigal:002006	CDS	259066	259746	.	+	0	ID=MHFJDPFK_01743;eC_number=5.4.99.28;Name=rluA;db_xref=COG:COG0564;gene=rluA;inference=ab initio prediction:Prodigal:002006,similar to AA sequence:UniProtKB:P0AA37;locus_tag=MHFJDPFK_01743;product=Dual-specificity RNA pseudouridine synthase RluA
JH660641.1	Prodigal:002006	CDS	259743	261128	.	-	0	ID=MHFJDPFK_01744;eC_number=2.8.4.3;Name=miaB_2;gene=miaB_2;inference=ab initio prediction:Prodigal:002006,protein motif:HAMAP:MF_01864;locus_tag=MHFJDPFK_01744;product=tRNA-2-methylthio-N(6)-dimethylallyladenosine synthase
JH660641.1	Prodigal:002006	CDS	261128	262012	.	-	0	ID=MHFJDPFK_01745;eC_number=5.1.1.7;Name=dapF;db_xref=COG:COG0253;gene=dapF;inference=ab initio prediction:Prodigal:002006,similar to AA sequence:UniProtKB:P0A6K1;locus_tag=MHFJDPFK_01745;product=Diaminopimelate epimerase
JH660641.1	Prodigal:002006	CDS	262220	263008	.	+	0	ID=MHFJDPFK_01746;inference=ab initio prediction:Prodigal:002006;locus_tag=MHFJDPFK_01746;product=hypothetical protein
JH660641.1	Prodigal:002006	CDS	263005	263700	.	+	0	ID=MHFJDPFK_01747;eC_number=3.1.3.5;db_xref=COG:COG0546;inference=ab initio prediction:Prodigal:002006,similar to AA sequence:UniProtKB:Q9I767;locus_tag=MHFJDPFK_01747;product=5'-nucleotidase
JH660641.1	Prodigal:002006	CDS	263838	264449	.	+	0	ID=MHFJDPFK_01748;inference=ab initio prediction:Prodigal:002006;locus_tag=MHFJDPFK_01748;product=hypothetical protein
JH660641.1	Prodigal:002006	CDS	264467	265525	.	-	0	ID=MHFJDPFK_01749;db_xref=COG:COG2220;inference=ab initio prediction:Prodigal:002006,similar to AA sequence:UniProtKB:P9WKP3;locus_tag=MHFJDPFK_01749;product=putative protein
JH660641.1	Prodigal:002006	CDS	265641	265928	.	+	0	ID=MHFJDPFK_01750;inference=ab initio prediction:Prodigal:002006;locus_tag=MHFJDPFK_01750;product=hypothetical protein
JH660641.1	Prodigal:002006	CDS	266252	266467	.	+	0	ID=MHFJDPFK_01751;inference=ab initio prediction:Prodigal:002006;locus_tag=MHFJDPFK_01751;product=hypothetical protein
JH660641.1	Prodigal:002006	CDS	266470	268020	.	+	0	ID=MHFJDPFK_01752;Name=ffh;db_xref=COG:COG0541;gene=ffh;inference=ab initio prediction:Prodigal:002006,similar to AA sequence:UniProtKB:P0AGD7;locus_tag=MHFJDPFK_01752;product=Signal recognition particle protein
JH660641.1	Prodigal:002006	CDS	268093	268452	.	+	0	ID=MHFJDPFK_01753;Name=rpsP;db_xref=COG:COG0228;gene=rpsP;inference=ab initio prediction:Prodigal:002006,similar to AA sequence:UniProtKB:P62236;locus_tag=MHFJDPFK_01753;product=30S ribosomal protein S16
JH660641.1	Prodigal:002006	CDS	268636	269199	.	+	0	ID=MHFJDPFK_01754;Name=rimM;db_xref=COG:COG0806;gene=rimM;inference=ab initio prediction:Prodigal:002006,similar to AA sequence:UniProtKB:P0A7X6;locus_tag=MHFJDPFK_01754;product=Ribosome maturation factor RimM
JH660641.1	Prodigal:002006	CDS	269196	269876	.	+	0	ID=MHFJDPFK_01755;eC_number=2.1.1.228;Name=trmD;db_xref=COG:COG0336;gene=trmD;inference=ab initio prediction:Prodigal:002006,similar to AA sequence:UniProtKB:Q6G1R9;locus_tag=MHFJDPFK_01755;product=tRNA (guanine-N(1)-)-methyltransferase
JH660641.1	Prodigal:002006	CDS	269898	270629	.	+	0	ID=MHFJDPFK_01756;eC_number=2.1.1.144;Name=tam_1;gene=tam_1;inference=ab initio prediction:Prodigal:002006,protein motif:HAMAP:MF_00560;locus_tag=MHFJDPFK_01756;product=Trans-aconitate 2-methyltransferase
JH660641.1	Prodigal:002006	CDS	270711	271262	.	-	0	ID=MHFJDPFK_01757;Name=ecfG_1;gene=ecfG_1;inference=ab initio prediction:Prodigal:002006,similar to AA sequence:UniProtKB:B3Q6P8;locus_tag=MHFJDPFK_01757;product=ECF RNA polymerase sigma factor EcfG
JH660641.1	Prodigal:002006	CDS	271712	272125	.	+	0	ID=MHFJDPFK_01758;inference=ab initio prediction:Prodigal:002006;locus_tag=MHFJDPFK_01758;product=hypothetical protein
JH660641.1	Prodigal:002006	CDS	272410	273024	.	+	0	ID=MHFJDPFK_01759;eC_number=3.1.13.5;Name=rnd_1;db_xref=COG:COG0349;gene=rnd_1;inference=ab initio prediction:Prodigal:002006,similar to AA sequence:UniProtKB:P09155;locus_tag=MHFJDPFK_01759;product=Ribonuclease D
JH660641.1	Prodigal:002006	CDS	273182	273865	.	+	0	ID=MHFJDPFK_01760;inference=ab initio prediction:Prodigal:002006;locus_tag=MHFJDPFK_01760;product=hypothetical protein
JH660641.1	Prodigal:002006	CDS	273862	274500	.	+	0	ID=MHFJDPFK_01761;Name=lptA;gene=lptA;inference=ab initio prediction:Prodigal:002006,protein motif:HAMAP:MF_01914;locus_tag=MHFJDPFK_01761;product=Lipopolysaccharide export system protein LptA
JH660641.1	Prodigal:002006	CDS	274534	275397	.	+	0	ID=MHFJDPFK_01762;eC_number=3.6.3.-;Name=lptB_1;db_xref=COG:COG1137;gene=lptB_1;inference=ab initio prediction:Prodigal:002006,similar to AA sequence:UniProtKB:P45073;locus_tag=MHFJDPFK_01762;product=Lipopolysaccharide export system ATP-binding protein LptB
JH660641.1	Prodigal:002006	CDS	275559	276983	.	+	0	ID=MHFJDPFK_01763;Name=rpoN2_1;db_xref=COG:COG1508;gene=rpoN2_1;inference=ab initio prediction:Prodigal:002006,similar to AA sequence:UniProtKB:P30333;locus_tag=MHFJDPFK_01763;product=RNA polymerase sigma-54 factor 2
JH660641.1	Prodigal:002006	CDS	277101	277679	.	+	0	ID=MHFJDPFK_01764;Name=hpf_2;db_xref=COG:COG1544;gene=hpf_2;inference=ab initio prediction:Prodigal:002006,similar to AA sequence:UniProtKB:A2RIX0;locus_tag=MHFJDPFK_01764;product=Ribosome hibernation promotion factor
JH660641.1	Prodigal:002006	CDS	277762	278220	.	+	0	ID=MHFJDPFK_01765;Name=ptsN_2;db_xref=COG:COG1762;gene=ptsN_2;inference=ab initio prediction:Prodigal:002006,similar to AA sequence:UniProtKB:P69829;locus_tag=MHFJDPFK_01765;product=Nitrogen regulatory protein
JH660641.1	Prodigal:002006	CDS	278349	280304	.	+	0	ID=MHFJDPFK_01766;inference=ab initio prediction:Prodigal:002006;locus_tag=MHFJDPFK_01766;product=hypothetical protein
JH660641.1	Prodigal:002006	CDS	280327	281049	.	-	0	ID=MHFJDPFK_01767;db_xref=COG:COG2968;inference=ab initio prediction:Prodigal:002006,similar to AA sequence:UniProtKB:Q44642;locus_tag=MHFJDPFK_01767;product=26 kDa periplasmic immunogenic protein
JH660641.1	Prodigal:002006	CDS	281141	282226	.	-	0	ID=MHFJDPFK_01768;Name=spuD_1;db_xref=COG:COG0687;gene=spuD_1;inference=ab initio prediction:Prodigal:002006,similar to AA sequence:UniProtKB:Q9I6J1;locus_tag=MHFJDPFK_01768;product=Putrescine-binding periplasmic protein SpuD
JH660641.1	Prodigal:002006	CDS	282324	283478	.	-	0	ID=MHFJDPFK_01769;eC_number=2.6.1.88;Name=ybdL;db_xref=COG:COG0436;gene=ybdL;inference=ab initio prediction:Prodigal:002006,similar to AA sequence:UniProtKB:P77806;locus_tag=MHFJDPFK_01769;product=Methionine aminotransferase
JH660641.1	Prodigal:002006	CDS	284205	285209	.	+	0	ID=MHFJDPFK_01770;Name=hmuU;db_xref=COG:COG0609;gene=hmuU;inference=ab initio prediction:Prodigal:002006,similar to AA sequence:UniProtKB:Q56992;locus_tag=MHFJDPFK_01770;product=Hemin transport system permease protein HmuU
JH660641.1	Prodigal:002006	CDS	285206	285991	.	+	0	ID=MHFJDPFK_01771;eC_number=7.2.2.-;Name=fpuD;db_xref=COG:COG1120;gene=fpuD;inference=ab initio prediction:Prodigal:002006,similar to AA sequence:UniProtKB:Q81V82;locus_tag=MHFJDPFK_01771;product=Petrobactin import ATP-binding protein FpuD
JH660641.1	Prodigal:002006	CDS	286216	288180	.	+	0	ID=MHFJDPFK_01772;eC_number=4.2.1.135;Name=pglF;db_xref=COG:COG1086;gene=pglF;inference=ab initio prediction:Prodigal:002006,similar to AA sequence:UniProtKB:Q0P9D4;locus_tag=MHFJDPFK_01772;product=UDP-N-acetyl-alpha-D-glucosamine C6 dehydratase
JH660641.1	Prodigal:002006	CDS	288113	289054	.	-	0	ID=MHFJDPFK_01773;db_xref=COG:COG0451;inference=ab initio prediction:Prodigal:002006,similar to AA sequence:UniProtKB:P9WQP7;locus_tag=MHFJDPFK_01773;product=3 beta-hydroxysteroid dehydrogenase/Delta 5-->4-isomerase
JH660641.1	Prodigal:002006	CDS	289051	290142	.	-	0	ID=MHFJDPFK_01774;eC_number=2.7.8.33;Name=tagO;db_xref=COG:COG0472;gene=tagO;inference=ab initio prediction:Prodigal:002006,similar to AA sequence:UniProtKB:O34753;locus_tag=MHFJDPFK_01774;product=putative undecaprenyl-phosphate N-acetylglucosaminyl 1-phosphate transferase
JH660641.1	Prodigal:002006	CDS	290144	291151	.	-	0	ID=MHFJDPFK_01775;eC_number=5.1.3.7;Name=wbgU;gene=wbgU;inference=ab initio prediction:Prodigal:002006,similar to AA sequence:UniProtKB:Q7BJX9;locus_tag=MHFJDPFK_01775;product=UDP-N-acetylglucosamine 4-epimerase
JH660641.1	Prodigal:002006	CDS	291416	292354	.	-	0	ID=MHFJDPFK_01776;eC_number=3.1.26.11;Name=rbn_1;gene=rbn_1;inference=ab initio prediction:Prodigal:002006,protein motif:HAMAP:MF_01818;locus_tag=MHFJDPFK_01776;product=Ribonuclease BN
JH660641.1	Prodigal:002006	CDS	292449	294983	.	-	0	ID=MHFJDPFK_01777;inference=ab initio prediction:Prodigal:002006;locus_tag=MHFJDPFK_01777;product=hypothetical protein
JH660641.1	Prodigal:002006	CDS	295155	295877	.	+	0	ID=MHFJDPFK_01778;inference=ab initio prediction:Prodigal:002006;locus_tag=MHFJDPFK_01778;product=hypothetical protein
JH660641.1	Prodigal:002006	CDS	295957	296454	.	+	0	ID=MHFJDPFK_01779;inference=ab initio prediction:Prodigal:002006;locus_tag=MHFJDPFK_01779;product=hypothetical protein
JH660641.1	Prodigal:002006	CDS	296550	297107	.	+	0	ID=MHFJDPFK_01780;inference=ab initio prediction:Prodigal:002006;locus_tag=MHFJDPFK_01780;product=hypothetical protein
JH660641.1	Prodigal:002006	CDS	297111	297668	.	-	0	ID=MHFJDPFK_01781;Name=regA;db_xref=COG:COG4567;gene=regA;inference=ab initio prediction:Prodigal:002006,similar to AA sequence:UniProtKB:Q53228;locus_tag=MHFJDPFK_01781;product=Photosynthetic apparatus regulatory protein RegA
JH660641.1	Prodigal:002006	CDS	297750	299147	.	-	0	ID=MHFJDPFK_01782;eC_number=2.7.13.3;Name=regB;gene=regB;inference=ab initio prediction:Prodigal:002006,similar to AA sequence:UniProtKB:Q3J6C1;locus_tag=MHFJDPFK_01782;product=Sensor histidine kinase RegB
JH660641.1	Prodigal:002006	CDS	299337	300599	.	+	0	ID=MHFJDPFK_01783;inference=ab initio prediction:Prodigal:002006;locus_tag=MHFJDPFK_01783;product=hypothetical protein
JH660641.1	Prodigal:002006	CDS	300676	301419	.	+	0	ID=MHFJDPFK_01784;inference=ab initio prediction:Prodigal:002006;locus_tag=MHFJDPFK_01784;product=hypothetical protein
JH660641.1	Prodigal:002006	CDS	301435	302991	.	-	0	ID=MHFJDPFK_01785;inference=ab initio prediction:Prodigal:002006;locus_tag=MHFJDPFK_01785;product=hypothetical protein
JH660641.1	Prodigal:002006	CDS	303318	305003	.	+	0	ID=MHFJDPFK_01786;inference=ab initio prediction:Prodigal:002006;locus_tag=MHFJDPFK_01786;product=hypothetical protein
JH660641.1	Prodigal:002006	CDS	305130	309713	.	-	0	ID=MHFJDPFK_01787;inference=ab initio prediction:Prodigal:002006;locus_tag=MHFJDPFK_01787;product=hypothetical protein
JH660641.1	Prodigal:002006	CDS	310133	311332	.	+	0	ID=MHFJDPFK_01788;Name=bcr_1;gene=bcr_1;inference=ab initio prediction:Prodigal:002006,similar to AA sequence:UniProtKB:P28246;locus_tag=MHFJDPFK_01788;product=Bicyclomycin resistance protein
JH660641.1	Prodigal:002006	CDS	311317	311667	.	-	0	ID=MHFJDPFK_01789;inference=ab initio prediction:Prodigal:002006;locus_tag=MHFJDPFK_01789;product=hypothetical protein
JH660641.1	Prodigal:002006	CDS	311822	313849	.	-	0	ID=MHFJDPFK_01790;Name=pbpG_1;db_xref=COG:COG0744;gene=pbpG_1;inference=ab initio prediction:Prodigal:002006,similar to AA sequence:UniProtKB:P70997;locus_tag=MHFJDPFK_01790;product=Penicillin-binding protein 2D
JH660641.1	Prodigal:002006	CDS	314218	315660	.	-	0	ID=MHFJDPFK_01791;inference=ab initio prediction:Prodigal:002006;locus_tag=MHFJDPFK_01791;product=hypothetical protein
JH660641.1	Prodigal:002006	CDS	315833	317047	.	-	0	ID=MHFJDPFK_01792;inference=ab initio prediction:Prodigal:002006;locus_tag=MHFJDPFK_01792;product=hypothetical protein
JH660641.1	Prodigal:002006	CDS	317312	317686	.	+	0	ID=MHFJDPFK_01793;inference=ab initio prediction:Prodigal:002006;locus_tag=MHFJDPFK_01793;product=hypothetical protein
JH660641.1	Prodigal:002006	CDS	317743	318321	.	-	0	ID=MHFJDPFK_01794;inference=ab initio prediction:Prodigal:002006;locus_tag=MHFJDPFK_01794;product=hypothetical protein
JH660641.1	Prodigal:002006	CDS	318525	319070	.	+	0	ID=MHFJDPFK_01795;inference=ab initio prediction:Prodigal:002006;locus_tag=MHFJDPFK_01795;product=hypothetical protein
JH660641.1	Prodigal:002006	CDS	319077	320384	.	+	0	ID=MHFJDPFK_01796;Name=dctM_1;db_xref=COG:COG1593;gene=dctM_1;inference=ab initio prediction:Prodigal:002006,similar to AA sequence:UniProtKB:Q9HU16;locus_tag=MHFJDPFK_01796;product=C4-dicarboxylate TRAP transporter large permease protein DctM
JH660641.1	Prodigal:002006	CDS	320417	321400	.	+	0	ID=MHFJDPFK_01797;db_xref=COG:COG1638;inference=ab initio prediction:Prodigal:002006,similar to AA sequence:UniProtKB:Q315G1;locus_tag=MHFJDPFK_01797;product=Solute-binding protein
JH660641.1	Prodigal:002006	CDS	321528	321950	.	-	0	ID=MHFJDPFK_01798;eC_number=1.11.1.15;Name=osmC;db_xref=COG:COG1764;gene=osmC;inference=ab initio prediction:Prodigal:002006,similar to AA sequence:UniProtKB:P0C0L2;locus_tag=MHFJDPFK_01798;product=Peroxiredoxin OsmC
JH660641.1	Prodigal:002006	CDS	322155	322799	.	+	0	ID=MHFJDPFK_01799;inference=ab initio prediction:Prodigal:002006;locus_tag=MHFJDPFK_01799;product=hypothetical protein
JH660641.1	Prodigal:002006	CDS	322915	323463	.	+	0	ID=MHFJDPFK_01800;eC_number=2.3.1.-;db_xref=COG:COG1670;inference=ab initio prediction:Prodigal:002006,similar to AA sequence:UniProtKB:Q9HX72;locus_tag=MHFJDPFK_01800;product=Acetyltransferase
JH660641.1	Prodigal:002006	CDS	323617	324165	.	-	0	ID=MHFJDPFK_01801;Name=recX;gene=recX;inference=ab initio prediction:Prodigal:002006,protein motif:HAMAP:MF_01114;locus_tag=MHFJDPFK_01801;product=Regulatory protein RecX
JH660641.1	Prodigal:002006	CDS	324162	324914	.	-	0	ID=MHFJDPFK_01802;inference=ab initio prediction:Prodigal:002006;locus_tag=MHFJDPFK_01802;product=hypothetical protein
JH660641.1	Prodigal:002006	CDS	325044	326237	.	-	0	ID=MHFJDPFK_01803;inference=ab initio prediction:Prodigal:002006;locus_tag=MHFJDPFK_01803;product=hypothetical protein
JH660641.1	Prodigal:002006	CDS	326517	327455	.	+	0	ID=MHFJDPFK_01804;eC_number=1.13.11.-;Name=mhqA;db_xref=COG:COG0346;gene=mhqA;inference=ab initio prediction:Prodigal:002006,similar to AA sequence:UniProtKB:O34689;locus_tag=MHFJDPFK_01804;product=Putative ring-cleaving dioxygenase MhqA
JH660641.1	Prodigal:002006	CDS	327681	328199	.	+	0	ID=MHFJDPFK_01805;inference=ab initio prediction:Prodigal:002006;locus_tag=MHFJDPFK_01805;product=hypothetical protein
JH660641.1	Prodigal:002006	CDS	328229	330160	.	+	0	ID=MHFJDPFK_01806;inference=ab initio prediction:Prodigal:002006;locus_tag=MHFJDPFK_01806;product=hypothetical protein
JH660641.1	Prodigal:002006	CDS	330255	330881	.	+	0	ID=MHFJDPFK_01807;eC_number=2.3.1.28;Name=cat;db_xref=COG:COG0110;gene=cat;inference=ab initio prediction:Prodigal:002006,similar to AA sequence:UniProtKB:P26841;locus_tag=MHFJDPFK_01807;product=Chloramphenicol acetyltransferase
JH660641.1	Prodigal:002006	CDS	331020	331406	.	+	0	ID=MHFJDPFK_01808;eC_number=4.1.2.50;Name=queD_2;db_xref=COG:COG0720;gene=queD_2;inference=ab initio prediction:Prodigal:002006,similar to AA sequence:UniProtKB:P65870;locus_tag=MHFJDPFK_01808;product=6-carboxy-5%2C6%2C7%2C8-tetrahydropterin synthase
JH660641.1	Prodigal:002006	CDS	331558	332376	.	-	0	ID=MHFJDPFK_01809;inference=ab initio prediction:Prodigal:002006;locus_tag=MHFJDPFK_01809;product=hypothetical protein
JH660641.1	Prodigal:002006	CDS	332775	333323	.	-	0	ID=MHFJDPFK_01810;inference=ab initio prediction:Prodigal:002006;locus_tag=MHFJDPFK_01810;product=hypothetical protein
JH660641.1	Prodigal:002006	CDS	333405	333686	.	+	0	ID=MHFJDPFK_01811;inference=ab initio prediction:Prodigal:002006;locus_tag=MHFJDPFK_01811;product=hypothetical protein
JH660641.1	Prodigal:002006	CDS	333763	333942	.	+	0	ID=MHFJDPFK_01812;inference=ab initio prediction:Prodigal:002006;locus_tag=MHFJDPFK_01812;product=hypothetical protein
JH660641.1	Prodigal:002006	CDS	333947	335047	.	-	0	ID=MHFJDPFK_01813;inference=ab initio prediction:Prodigal:002006;locus_tag=MHFJDPFK_01813;product=hypothetical protein
JH660641.1	Prodigal:002006	CDS	335183	335914	.	+	0	ID=MHFJDPFK_01814;inference=ab initio prediction:Prodigal:002006;locus_tag=MHFJDPFK_01814;product=hypothetical protein
JH660641.1	Prodigal:002006	CDS	335919	336620	.	-	0	ID=MHFJDPFK_01815;inference=ab initio prediction:Prodigal:002006;locus_tag=MHFJDPFK_01815;product=hypothetical protein
JH660641.1	Prodigal:002006	CDS	336684	337115	.	+	0	ID=MHFJDPFK_01816;inference=ab initio prediction:Prodigal:002006;locus_tag=MHFJDPFK_01816;product=hypothetical protein
JH660641.1	Prodigal:002006	CDS	337145	337624	.	+	0	ID=MHFJDPFK_01817;inference=ab initio prediction:Prodigal:002006;locus_tag=MHFJDPFK_01817;product=hypothetical protein
JH660641.1	Prodigal:002006	CDS	337646	338131	.	+	0	ID=MHFJDPFK_01818;inference=ab initio prediction:Prodigal:002006;locus_tag=MHFJDPFK_01818;product=hypothetical protein
JH660641.1	Prodigal:002006	CDS	338231	338695	.	+	0	ID=MHFJDPFK_01819;inference=ab initio prediction:Prodigal:002006;locus_tag=MHFJDPFK_01819;product=hypothetical protein
JH660641.1	Prodigal:002006	CDS	338692	340071	.	+	0	ID=MHFJDPFK_01820;Name=rclA;db_xref=COG:COG1249;gene=rclA;inference=ab initio prediction:Prodigal:002006,similar to AA sequence:UniProtKB:P77212;locus_tag=MHFJDPFK_01820;product=putative pyridine nucleotide-disulfide oxidoreductase RclA
JH660641.1	Prodigal:002006	CDS	340210	340425	.	+	0	ID=MHFJDPFK_01821;inference=ab initio prediction:Prodigal:002006;locus_tag=MHFJDPFK_01821;product=hypothetical protein
JH660641.1	Prodigal:002006	CDS	340551	340949	.	+	0	ID=MHFJDPFK_01822;eC_number=4.4.1.5;Name=gloA_1;db_xref=COG:COG0346;gene=gloA_1;inference=ab initio prediction:Prodigal:002006,similar to AA sequence:UniProtKB:P44638;locus_tag=MHFJDPFK_01822;product=Lactoylglutathione lyase
JH660641.1	Prodigal:002006	CDS	340953	341909	.	-	0	ID=MHFJDPFK_01823;eC_number=2.5.1.47;Name=cysK_1;gene=cysK_1;inference=ab initio prediction:Prodigal:002006,similar to AA sequence:UniProtKB:P63871;locus_tag=MHFJDPFK_01823;product=Cysteine synthase
JH660641.1	Prodigal:002006	CDS	342013	342684	.	+	0	ID=MHFJDPFK_01824;inference=ab initio prediction:Prodigal:002006;locus_tag=MHFJDPFK_01824;product=hypothetical protein
JH660641.1	Prodigal:002006	CDS	342817	343200	.	+	0	ID=MHFJDPFK_01825;Name=rplS;db_xref=COG:COG0335;gene=rplS;inference=ab initio prediction:Prodigal:002006,similar to AA sequence:UniProtKB:Q6ND68;locus_tag=MHFJDPFK_01825;product=50S ribosomal protein L19
JH660641.1	Prodigal:002006	CDS	343431	344837	.	+	0	ID=MHFJDPFK_01826;eC_number=4.2.1.33;Name=leuC;db_xref=COG:COG0065;gene=leuC;inference=ab initio prediction:Prodigal:002006,similar to AA sequence:UniProtKB:P0A6A6;locus_tag=MHFJDPFK_01826;product=3-isopropylmalate dehydratase large subunit
JH660641.1	Prodigal:002006	CDS	344909	345223	.	-	0	ID=MHFJDPFK_01827;inference=ab initio prediction:Prodigal:002006;locus_tag=MHFJDPFK_01827;product=hypothetical protein
JH660641.1	Prodigal:002006	CDS	345348	345614	.	+	0	ID=MHFJDPFK_01828;inference=ab initio prediction:Prodigal:002006;locus_tag=MHFJDPFK_01828;product=hypothetical protein
JH660641.1	Prodigal:002006	CDS	345619	346026	.	+	0	ID=MHFJDPFK_01829;inference=ab initio prediction:Prodigal:002006;locus_tag=MHFJDPFK_01829;product=hypothetical protein
JH660641.1	Prodigal:002006	CDS	346168	346770	.	+	0	ID=MHFJDPFK_01830;eC_number=4.2.1.33;Name=leuD;db_xref=COG:COG0066;gene=leuD;inference=ab initio prediction:Prodigal:002006,similar to AA sequence:UniProtKB:P30126;locus_tag=MHFJDPFK_01830;product=3-isopropylmalate dehydratase small subunit
JH660641.1	Prodigal:002006	CDS	346845	347216	.	+	0	ID=MHFJDPFK_01831;inference=ab initio prediction:Prodigal:002006;locus_tag=MHFJDPFK_01831;product=hypothetical protein
JH660641.1	Aragorn:001002	tRNA	347619	347703	.	+	.	ID=MHFJDPFK_01832;inference=COORDINATES:profile:Aragorn:001002;locus_tag=MHFJDPFK_01832;product=tRNA-Asn(gtt)
JH660641.1	Prodigal:002006	CDS	347830	349020	.	+	0	ID=MHFJDPFK_01833;inference=ab initio prediction:Prodigal:002006,similar to AA sequence:ISfinder:TnXax1;locus_tag=MHFJDPFK_01833;product=Tn3 family transposase TnXax1
JH660641.1	Prodigal:002006	CDS	349222	349962	.	+	0	ID=MHFJDPFK_01834;inference=ab initio prediction:Prodigal:002006;locus_tag=MHFJDPFK_01834;product=hypothetical protein
JH660641.1	Prodigal:002006	CDS	349966	351390	.	+	0	ID=MHFJDPFK_01835;eC_number=2.7.11.1;Name=pknD_1;gene=pknD_1;inference=ab initio prediction:Prodigal:002006,protein motif:HAMAP:MF_01957;locus_tag=MHFJDPFK_01835;product=Serine/threonine-protein kinase PknD
JH660641.1	Prodigal:002006	CDS	351477	352583	.	+	0	ID=MHFJDPFK_01836;eC_number=1.1.1.85;Name=leuB;gene=leuB;inference=ab initio prediction:Prodigal:002006,similar to AA sequence:UniProtKB:Q2T7H6;locus_tag=MHFJDPFK_01836;product=3-isopropylmalate dehydrogenase
JH660641.1	Prodigal:002006	CDS	352630	352974	.	-	0	ID=MHFJDPFK_01837;inference=ab initio prediction:Prodigal:002006;locus_tag=MHFJDPFK_01837;product=hypothetical protein
JH660641.1	Prodigal:002006	CDS	353115	354239	.	+	0	ID=MHFJDPFK_01838;eC_number=1.8.5.-;Name=msrP_1;gene=msrP_1;inference=ab initio prediction:Prodigal:002006,protein motif:HAMAP:MF_01206;locus_tag=MHFJDPFK_01838;product=Protein-methionine-sulfoxide reductase catalytic subunit MsrP
JH660641.1	Prodigal:002006	CDS	354217	354918	.	-	0	ID=MHFJDPFK_01839;inference=ab initio prediction:Prodigal:002006;locus_tag=MHFJDPFK_01839;product=hypothetical protein
JH660641.1	Prodigal:002006	CDS	355128	355610	.	+	0	ID=MHFJDPFK_01840;eC_number=2.3.1.280;Name=phnO;gene=phnO;inference=ab initio prediction:Prodigal:002006,similar to AA sequence:UniProtKB:P16691;locus_tag=MHFJDPFK_01840;product=Aminoalkylphosphonate N-acetyltransferase
JH660641.1	Prodigal:002006	CDS	355880	356911	.	+	0	ID=MHFJDPFK_01841;eC_number=1.2.1.11;Name=asd2;db_xref=COG:COG0136;gene=asd2;inference=ab initio prediction:Prodigal:002006,similar to AA sequence:UniProtKB:P23247;locus_tag=MHFJDPFK_01841;product=Aspartate-semialdehyde dehydrogenase 2
JH660641.1	Prodigal:002006	CDS	356999	358525	.	-	0	ID=MHFJDPFK_01842;inference=ab initio prediction:Prodigal:002006;locus_tag=MHFJDPFK_01842;product=hypothetical protein
JH660641.1	Prodigal:002006	CDS	358758	359435	.	-	0	ID=MHFJDPFK_01843;eC_number=4.2.1.1;Name=cynT;db_xref=COG:COG0288;gene=cynT;inference=ab initio prediction:Prodigal:002006,similar to AA sequence:UniProtKB:P0ABE9;locus_tag=MHFJDPFK_01843;product=Carbonic anhydrase 1
JH660641.1	Prodigal:002006	CDS	359450	361144	.	-	0	ID=MHFJDPFK_01844;eC_number=4.2.1.20;Name=trpB_2;gene=trpB_2;inference=ab initio prediction:Prodigal:002006,protein motif:HAMAP:MF_00133;locus_tag=MHFJDPFK_01844;product=Tryptophan synthase beta chain
JH660641.1	Prodigal:002006	CDS	361257	362141	.	+	0	ID=MHFJDPFK_01845;eC_number=3.1.2.30;Name=mcl2_1;db_xref=COG:COG2301;gene=mcl2_1;inference=ab initio prediction:Prodigal:002006,similar to AA sequence:UniProtKB:D3JV05;locus_tag=MHFJDPFK_01845;product=(3S)-malyl-CoA thioesterase
JH660641.1	Prodigal:002006	CDS	362272	362493	.	-	0	ID=MHFJDPFK_01846;inference=ab initio prediction:Prodigal:002006;locus_tag=MHFJDPFK_01846;product=hypothetical protein
JH660641.1	Prodigal:002006	CDS	362505	363176	.	-	0	ID=MHFJDPFK_01847;eC_number=3.4.21.53;Name=lon2;db_xref=COG:COG0466;gene=lon2;inference=ab initio prediction:Prodigal:002006,similar to AA sequence:UniProtKB:P36774;locus_tag=MHFJDPFK_01847;product=Lon protease 2
JH660641.1	Prodigal:002006	CDS	363206	364105	.	-	0	ID=MHFJDPFK_01848;Name=cnoX;db_xref=COG:COG3118;gene=cnoX;inference=ab initio prediction:Prodigal:002006,similar to AA sequence:UniProtKB:P77395;locus_tag=MHFJDPFK_01848;product=Chaperedoxin
JH660641.1	Prodigal:002006	CDS	364148	364675	.	-	0	ID=MHFJDPFK_01849;Name=proX;db_xref=COG:COG3760;gene=proX;inference=ab initio prediction:Prodigal:002006,similar to AA sequence:UniProtKB:Q9L4Q7;locus_tag=MHFJDPFK_01849;product=Prolyl-tRNA editing protein ProX
JH660641.1	Aragorn:001002	tRNA	364825	364899	.	+	.	ID=MHFJDPFK_01850;inference=COORDINATES:profile:Aragorn:001002;locus_tag=MHFJDPFK_01850;product=tRNA-Gly(gcc)
JH660641.1	Prodigal:002006	CDS	365020	366162	.	+	0	ID=MHFJDPFK_01851;inference=ab initio prediction:Prodigal:002006;locus_tag=MHFJDPFK_01851;product=hypothetical protein
JH660641.1	Prodigal:002006	CDS	366362	368758	.	+	0	ID=MHFJDPFK_01852;eC_number=2.2.1.7;Name=dxs_1;gene=dxs_1;inference=ab initio prediction:Prodigal:002006,protein motif:HAMAP:MF_00315;locus_tag=MHFJDPFK_01852;product=1-deoxy-D-xylulose-5-phosphate synthase
JH660641.1	Prodigal:002006	CDS	368789	369415	.	-	0	ID=MHFJDPFK_01853;Name=rhtB_2;db_xref=COG:COG1280;gene=rhtB_2;inference=ab initio prediction:Prodigal:002006,similar to AA sequence:UniProtKB:P0AG34;locus_tag=MHFJDPFK_01853;product=Homoserine/homoserine lactone efflux protein
JH660641.1	Prodigal:002006	CDS	369606	371387	.	+	0	ID=MHFJDPFK_01854;eC_number=7.5.2.6;Name=msbA;db_xref=COG:COG1132;gene=msbA;inference=ab initio prediction:Prodigal:002006,similar to AA sequence:UniProtKB:Q9KQW9;locus_tag=MHFJDPFK_01854;product=Lipid A export ATP-binding/permease protein MsbA
JH660641.1	Prodigal:002006	CDS	371520	372242	.	-	0	ID=MHFJDPFK_01855;inference=ab initio prediction:Prodigal:002006;locus_tag=MHFJDPFK_01855;product=hypothetical protein
JH660641.1	Prodigal:002006	CDS	372554	372835	.	+	0	ID=MHFJDPFK_01856;Name=acpXL;db_xref=COG:COG0236;gene=acpXL;inference=ab initio prediction:Prodigal:002006,similar to AA sequence:UniProtKB:P0A2W5;locus_tag=MHFJDPFK_01856;product=Acyl carrier protein AcpXL
JH660641.1	Prodigal:002006	CDS	372961	373422	.	+	0	ID=MHFJDPFK_01857;inference=ab initio prediction:Prodigal:002006;locus_tag=MHFJDPFK_01857;product=hypothetical protein
JH660641.1	Prodigal:002006	CDS	373422	374546	.	+	0	ID=MHFJDPFK_01858;inference=ab initio prediction:Prodigal:002006;locus_tag=MHFJDPFK_01858;product=hypothetical protein
JH660641.1	Prodigal:002006	CDS	374557	375837	.	+	0	ID=MHFJDPFK_01859;eC_number=2.3.1.179;Name=fabF_1;db_xref=COG:COG0304;gene=fabF_1;inference=ab initio prediction:Prodigal:002006,similar to AA sequence:UniProtKB:O34340;locus_tag=MHFJDPFK_01859;product=3-oxoacyl-[acyl-carrier-protein] synthase 2
JH660641.1	Prodigal:002006	CDS	375841	376587	.	+	0	ID=MHFJDPFK_01860;eC_number=1.1.1.100;Name=fabG_2;gene=fabG_2;inference=ab initio prediction:Prodigal:002006,similar to AA sequence:UniProtKB:P0A2C9;locus_tag=MHFJDPFK_01860;product=3-oxoacyl-[acyl-carrier-protein] reductase FabG
JH660641.1	Prodigal:002006	CDS	376894	377916	.	+	0	ID=MHFJDPFK_01861;eC_number=1.6.5.5;Name=qorA_2;db_xref=COG:COG0604;gene=qorA_2;inference=ab initio prediction:Prodigal:002006,similar to AA sequence:UniProtKB:P28304;locus_tag=MHFJDPFK_01861;product=Quinone oxidoreductase 1
JH660641.1	Prodigal:002006	CDS	378102	378980	.	+	0	ID=MHFJDPFK_01862;eC_number=2.3.1.243;Name=lpxM1;db_xref=COG:COG1560;gene=lpxM1;inference=ab initio prediction:Prodigal:002006,similar to AA sequence:UniProtKB:P59198;locus_tag=MHFJDPFK_01862;product=Lipid A biosynthesis myristoyltransferase 1
JH660641.1	Prodigal:002006	CDS	379033	379788	.	+	0	ID=MHFJDPFK_01863;inference=ab initio prediction:Prodigal:002006;locus_tag=MHFJDPFK_01863;product=hypothetical protein
JH660641.1	Prodigal:002006	CDS	379878	380489	.	-	0	ID=MHFJDPFK_01864;inference=ab initio prediction:Prodigal:002006;locus_tag=MHFJDPFK_01864;product=hypothetical protein
JH660641.1	Prodigal:002006	CDS	380490	381245	.	-	0	ID=MHFJDPFK_01865;inference=ab initio prediction:Prodigal:002006;locus_tag=MHFJDPFK_01865;product=hypothetical protein
JH660641.1	Prodigal:002006	CDS	381310	381915	.	-	0	ID=MHFJDPFK_01866;inference=ab initio prediction:Prodigal:002006;locus_tag=MHFJDPFK_01866;product=hypothetical protein
JH660641.1	Prodigal:002006	CDS	382062	382703	.	+	0	ID=MHFJDPFK_01867;Name=rhtB_3;db_xref=COG:COG1280;gene=rhtB_3;inference=ab initio prediction:Prodigal:002006,similar to AA sequence:UniProtKB:P0AG34;locus_tag=MHFJDPFK_01867;product=Homoserine/homoserine lactone efflux protein
JH660641.1	Prodigal:002006	CDS	383141	384481	.	-	0	ID=MHFJDPFK_01868;eC_number=6.1.1.17;Name=gltX_1;gene=gltX_1;inference=ab initio prediction:Prodigal:002006,similar to AA sequence:UniProtKB:P99170;locus_tag=MHFJDPFK_01868;product=Glutamate--tRNA ligase
JH660641.1	Prodigal:002006	CDS	384619	386268	.	-	0	ID=MHFJDPFK_01869;eC_number=6.3.5.1;Name=nadE_1;db_xref=COG:COG0171;gene=nadE_1;inference=ab initio prediction:Prodigal:002006,similar to AA sequence:UniProtKB:Q03638;locus_tag=MHFJDPFK_01869;product=Glutamine-dependent NAD(+) synthetase
JH660641.1	Prodigal:002006	CDS	386740	388125	.	-	0	ID=MHFJDPFK_01870;eC_number=2.5.1.54;Name=aroH;db_xref=COG:COG3200;gene=aroH;inference=ab initio prediction:Prodigal:002006,similar to AA sequence:UniProtKB:P80574;locus_tag=MHFJDPFK_01870;product=Phospho-2-dehydro-3-deoxyheptonate aldolase
JH660641.1	Prodigal:002006	CDS	388256	389641	.	-	0	ID=MHFJDPFK_01871;eC_number=1.8.1.16;Name=garB;gene=garB;inference=ab initio prediction:Prodigal:002006,similar to AA sequence:UniProtKB:D0VWY5;locus_tag=MHFJDPFK_01871;product=Glutathione amide reductase
JH660641.1	Prodigal:002006	CDS	389875	390846	.	+	0	ID=MHFJDPFK_01872;inference=ab initio prediction:Prodigal:002006;locus_tag=MHFJDPFK_01872;product=hypothetical protein
JH660641.1	Prodigal:002006	CDS	390916	391389	.	+	0	ID=MHFJDPFK_01873;inference=ab initio prediction:Prodigal:002006;locus_tag=MHFJDPFK_01873;product=hypothetical protein
JH660641.1	Prodigal:002006	CDS	391294	391515	.	-	0	ID=MHFJDPFK_01874;inference=ab initio prediction:Prodigal:002006;locus_tag=MHFJDPFK_01874;product=hypothetical protein
JH660641.1	Prodigal:002006	CDS	391966	392931	.	-	0	ID=MHFJDPFK_01875;inference=ab initio prediction:Prodigal:002006;locus_tag=MHFJDPFK_01875;product=hypothetical protein
JH660641.1	Prodigal:002006	CDS	392984	395755	.	-	0	ID=MHFJDPFK_01876;eC_number=4.2.1.-;Name=citB;db_xref=COG:COG1048;gene=citB;inference=ab initio prediction:Prodigal:002006,similar to AA sequence:UniProtKB:P09339;locus_tag=MHFJDPFK_01876;product=Aconitate/2-methylaconitate hydratase
JH660641.1	Prodigal:002006	CDS	395908	396795	.	-	0	ID=MHFJDPFK_01877;inference=ab initio prediction:Prodigal:002006;locus_tag=MHFJDPFK_01877;product=hypothetical protein
JH660641.1	Prodigal:002006	CDS	397100	397981	.	-	0	ID=MHFJDPFK_01878;Name=cmpR;db_xref=COG:COG0583;gene=cmpR;inference=ab initio prediction:Prodigal:002006,similar to AA sequence:UniProtKB:Q9F1R2;locus_tag=MHFJDPFK_01878;product=HTH-type transcriptional activator CmpR
JH660641.1	Prodigal:002006	CDS	398124	398657	.	+	0	ID=MHFJDPFK_01879;inference=ab initio prediction:Prodigal:002006;locus_tag=MHFJDPFK_01879;product=hypothetical protein
JH660641.1	Prodigal:002006	CDS	399082	399834	.	+	0	ID=MHFJDPFK_01880;inference=ab initio prediction:Prodigal:002006;locus_tag=MHFJDPFK_01880;product=hypothetical protein
JH660641.1	Prodigal:002006	CDS	399831	400118	.	+	0	ID=MHFJDPFK_01881;inference=ab initio prediction:Prodigal:002006;locus_tag=MHFJDPFK_01881;product=hypothetical protein
JH660641.1	Prodigal:002006	CDS	400246	400650	.	+	0	ID=MHFJDPFK_01882;inference=ab initio prediction:Prodigal:002006;locus_tag=MHFJDPFK_01882;product=hypothetical protein
JH660641.1	Prodigal:002006	CDS	400852	401049	.	-	0	ID=MHFJDPFK_01883;inference=ab initio prediction:Prodigal:002006;locus_tag=MHFJDPFK_01883;product=hypothetical protein
JH660641.1	Prodigal:002006	CDS	401164	402276	.	+	0	ID=MHFJDPFK_01884;inference=ab initio prediction:Prodigal:002006;locus_tag=MHFJDPFK_01884;product=hypothetical protein
JH660641.1	Prodigal:002006	CDS	402640	403788	.	+	0	ID=MHFJDPFK_01885;inference=ab initio prediction:Prodigal:002006,similar to AA sequence:UniProtKB:Q75XW3;locus_tag=MHFJDPFK_01885;product=Ca(2+)/H(+) antiporter
JH660641.1	Prodigal:002006	CDS	403968	405812	.	-	0	ID=MHFJDPFK_01886;db_xref=COG:COG0659;inference=ab initio prediction:Prodigal:002006,similar to AA sequence:UniProtKB:P9WGF7;locus_tag=MHFJDPFK_01886;product=putative sulfate transporter
JH660641.1	Prodigal:002006	CDS	405843	406682	.	-	0	ID=MHFJDPFK_01887;eC_number=2.7.4.1;inference=ab initio prediction:Prodigal:002006,similar to AA sequence:UniProtKB:Q92ZU4;locus_tag=MHFJDPFK_01887;product=Polyphosphate:ADP phosphotransferase 3
JH660641.1	Prodigal:002006	CDS	407017	407700	.	-	0	ID=MHFJDPFK_01888;inference=ab initio prediction:Prodigal:002006;locus_tag=MHFJDPFK_01888;product=hypothetical protein
JH660641.1	Prodigal:002006	CDS	408298	408945	.	-	0	ID=MHFJDPFK_01889;inference=ab initio prediction:Prodigal:002006,similar to AA sequence:UniProtKB:P0AFP0;locus_tag=MHFJDPFK_01889;note=UPF0126 inner membrane protein YadS;product=hypothetical protein
JH660641.1	Prodigal:002006	CDS	408976	410613	.	-	0	ID=MHFJDPFK_01890;eC_number=3.4.16.4;Name=ftsI_1;gene=ftsI_1;inference=ab initio prediction:Prodigal:002006,similar to AA sequence:UniProtKB:B8H0A0;locus_tag=MHFJDPFK_01890;product=putative peptidoglycan D%2CD-transpeptidase FtsI
JH660641.1	Prodigal:002006	CDS	410632	413046	.	-	0	ID=MHFJDPFK_01891;Name=mrcA_1;db_xref=COG:COG5009;gene=mrcA_1;inference=ab initio prediction:Prodigal:002006,similar to AA sequence:UniProtKB:O05131;locus_tag=MHFJDPFK_01891;product=Penicillin-binding protein 1A
[truncated: 8,342,455 more chars]
