# Supplementary material for: Comprehensive Comparative Genomics and Phenotyping of Methylobacterium Species
Source: Front Microbiol. 2021 Oct 6;12:740610. doi: 10.3389/fmicb.2021.740610 (PMC8561711; doi:10.3389/fmicb.2021.740610)
Supplement: Supplementary file 11 [file Data_Sheet_5.ZIP › Mic_calopogonii.gff]

##gff-version 3
##sequence-region QDGA01000001.1 1 544662
##sequence-region QDGA01000010.1 1 130592
##sequence-region QDGA01000100.1 1 16869
##sequence-region QDGA01000101.1 1 16324
##sequence-region QDGA01000102.1 1 16140
##sequence-region QDGA01000103.1 1 16081
##sequence-region QDGA01000104.1 1 15865
##sequence-region QDGA01000105.1 1 15826
##sequence-region QDGA01000106.1 1 15761
##sequence-region QDGA01000107.1 1 15740
##sequence-region QDGA01000108.1 1 15706
##sequence-region QDGA01000109.1 1 15542
##sequence-region QDGA01000011.1 1 129665
##sequence-region QDGA01000110.1 1 15238
##sequence-region QDGA01000111.1 1 15048
##sequence-region QDGA01000112.1 1 14816
##sequence-region QDGA01000113.1 1 14735
##sequence-region QDGA01000114.1 1 14310
##sequence-region QDGA01000115.1 1 14292
##sequence-region QDGA01000116.1 1 14058
##sequence-region QDGA01000117.1 1 13861
##sequence-region QDGA01000118.1 1 13717
##sequence-region QDGA01000119.1 1 13494
##sequence-region QDGA01000012.1 1 127882
##sequence-region QDGA01000120.1 1 13322
##sequence-region QDGA01000121.1 1 13232
##sequence-region QDGA01000122.1 1 13231
##sequence-region QDGA01000123.1 1 13031
##sequence-region QDGA01000124.1 1 12872
##sequence-region QDGA01000125.1 1 12830
##sequence-region QDGA01000126.1 1 12712
##sequence-region QDGA01000127.1 1 12557
##sequence-region QDGA01000128.1 1 12420
##sequence-region QDGA01000129.1 1 12361
##sequence-region QDGA01000013.1 1 121769
##sequence-region QDGA01000130.1 1 12291
##sequence-region QDGA01000131.1 1 12158
##sequence-region QDGA01000132.1 1 12118
##sequence-region QDGA01000133.1 1 12077
##sequence-region QDGA01000134.1 1 11948
##sequence-region QDGA01000135.1 1 11725
##sequence-region QDGA01000136.1 1 11673
##sequence-region QDGA01000137.1 1 11540
##sequence-region QDGA01000138.1 1 11494
##sequence-region QDGA01000139.1 1 11125
##sequence-region QDGA01000014.1 1 119205
##sequence-region QDGA01000140.1 1 11090
##sequence-region QDGA01000141.1 1 11040
##sequence-region QDGA01000142.1 1 10985
##sequence-region QDGA01000143.1 1 10913
##sequence-region QDGA01000144.1 1 10808
##sequence-region QDGA01000145.1 1 10794
##sequence-region QDGA01000146.1 1 10701
##sequence-region QDGA01000147.1 1 10562
##sequence-region QDGA01000148.1 1 10264
##sequence-region QDGA01000149.1 1 9755
##sequence-region QDGA01000015.1 1 112304
##sequence-region QDGA01000150.1 1 9752
##sequence-region QDGA01000151.1 1 9498
##sequence-region QDGA01000152.1 1 9305
##sequence-region QDGA01000153.1 1 9272
##sequence-region QDGA01000154.1 1 9118
##sequence-region QDGA01000155.1 1 9105
##sequence-region QDGA01000156.1 1 9046
##sequence-region QDGA01000157.1 1 9040
##sequence-region QDGA01000158.1 1 8756
##sequence-region QDGA01000159.1 1 8635
##sequence-region QDGA01000016.1 1 112135
##sequence-region QDGA01000160.1 1 8469
##sequence-region QDGA01000161.1 1 8417
##sequence-region QDGA01000162.1 1 8275
##sequence-region QDGA01000163.1 1 8118
##sequence-region QDGA01000164.1 1 8047
##sequence-region QDGA01000165.1 1 8020
##sequence-region QDGA01000166.1 1 7768
##sequence-region QDGA01000167.1 1 7707
##sequence-region QDGA01000168.1 1 7508
##sequence-region QDGA01000169.1 1 7454
##sequence-region QDGA01000017.1 1 107481
##sequence-region QDGA01000170.1 1 7373
##sequence-region QDGA01000171.1 1 7180
##sequence-region QDGA01000172.1 1 7112
##sequence-region QDGA01000173.1 1 6812
##sequence-region QDGA01000174.1 1 6572
##sequence-region QDGA01000175.1 1 6459
##sequence-region QDGA01000176.1 1 6083
##sequence-region QDGA01000177.1 1 6054
##sequence-region QDGA01000178.1 1 5906
##sequence-region QDGA01000179.1 1 5877
##sequence-region QDGA01000018.1 1 107041
##sequence-region QDGA01000180.1 1 5844
##sequence-region QDGA01000181.1 1 5785
##sequence-region QDGA01000182.1 1 5608
##sequence-region QDGA01000183.1 1 5412
##sequence-region QDGA01000184.1 1 5176
##sequence-region QDGA01000185.1 1 5119
##sequence-region QDGA01000186.1 1 5098
##sequence-region QDGA01000187.1 1 5089
##sequence-region QDGA01000188.1 1 4998
##sequence-region QDGA01000189.1 1 4936
##sequence-region QDGA01000019.1 1 99521
##sequence-region QDGA01000190.1 1 4878
##sequence-region QDGA01000191.1 1 4822
##sequence-region QDGA01000192.1 1 4783
##sequence-region QDGA01000193.1 1 4673
##sequence-region QDGA01000194.1 1 4632
##sequence-region QDGA01000195.1 1 4615
##sequence-region QDGA01000196.1 1 4557
##sequence-region QDGA01000197.1 1 4491
##sequence-region QDGA01000198.1 1 4441
##sequence-region QDGA01000199.1 1 4239
##sequence-region QDGA01000002.1 1 388547
##sequence-region QDGA01000020.1 1 92779
##sequence-region QDGA01000200.1 1 4188
##sequence-region QDGA01000201.1 1 4168
##sequence-region QDGA01000202.1 1 4066
##sequence-region QDGA01000203.1 1 3845
##sequence-region QDGA01000204.1 1 3349
##sequence-region QDGA01000205.1 1 3297
##sequence-region QDGA01000206.1 1 3295
##sequence-region QDGA01000207.1 1 3125
##sequence-region QDGA01000208.1 1 3043
##sequence-region QDGA01000209.1 1 2906
##sequence-region QDGA01000021.1 1 87726
##sequence-region QDGA01000210.1 1 2896
##sequence-region QDGA01000211.1 1 2826
##sequence-region QDGA01000212.1 1 2801
##sequence-region QDGA01000213.1 1 2784
##sequence-region QDGA01000214.1 1 2693
##sequence-region QDGA01000215.1 1 2673
##sequence-region QDGA01000216.1 1 2651
##sequence-region QDGA01000217.1 1 2645
##sequence-region QDGA01000218.1 1 2622
##sequence-region QDGA01000219.1 1 2517
##sequence-region QDGA01000022.1 1 85556
##sequence-region QDGA01000220.1 1 2488
##sequence-region QDGA01000221.1 1 2392
##sequence-region QDGA01000222.1 1 2327
##sequence-region QDGA01000223.1 1 2311
##sequence-region QDGA01000224.1 1 2224
##sequence-region QDGA01000225.1 1 2160
##sequence-region QDGA01000226.1 1 2139
##sequence-region QDGA01000227.1 1 2001
##sequence-region QDGA01000228.1 1 1997
##sequence-region QDGA01000229.1 1 1935
##sequence-region QDGA01000023.1 1 81275
##sequence-region QDGA01000230.1 1 1916
##sequence-region QDGA01000231.1 1 1873
##sequence-region QDGA01000232.1 1 1869
##sequence-region QDGA01000233.1 1 1854
##sequence-region QDGA01000234.1 1 1781
##sequence-region QDGA01000235.1 1 1706
##sequence-region QDGA01000236.1 1 1565
##sequence-region QDGA01000237.1 1 1511
##sequence-region QDGA01000238.1 1 1459
##sequence-region QDGA01000239.1 1 1444
##sequence-region QDGA01000024.1 1 72522
##sequence-region QDGA01000240.1 1 1411
##sequence-region QDGA01000241.1 1 1277
##sequence-region QDGA01000242.1 1 1232
##sequence-region QDGA01000243.1 1 1095
##sequence-region QDGA01000244.1 1 1070
##sequence-region QDGA01000245.1 1 985
##sequence-region QDGA01000246.1 1 869
##sequence-region QDGA01000247.1 1 725
##sequence-region QDGA01000248.1 1 658
##sequence-region QDGA01000249.1 1 648
##sequence-region QDGA01000025.1 1 71562
##sequence-region QDGA01000026.1 1 69656
##sequence-region QDGA01000027.1 1 66508
##sequence-region QDGA01000028.1 1 61665
##sequence-region QDGA01000029.1 1 57325
##sequence-region QDGA01000003.1 1 289111
##sequence-region QDGA01000030.1 1 56326
##sequence-region QDGA01000031.1 1 56121
##sequence-region QDGA01000032.1 1 52678
##sequence-region QDGA01000033.1 1 52675
##sequence-region QDGA01000034.1 1 52291
##sequence-region QDGA01000035.1 1 48790
##sequence-region QDGA01000036.1 1 48621
##sequence-region QDGA01000037.1 1 48030
##sequence-region QDGA01000038.1 1 46773
##sequence-region QDGA01000039.1 1 46653
##sequence-region QDGA01000004.1 1 263443
##sequence-region QDGA01000040.1 1 43451
##sequence-region QDGA01000041.1 1 42911
##sequence-region QDGA01000042.1 1 42564
##sequence-region QDGA01000043.1 1 41074
##sequence-region QDGA01000044.1 1 39677
##sequence-region QDGA01000045.1 1 38804
##sequence-region QDGA01000046.1 1 38169
##sequence-region QDGA01000047.1 1 38164
##sequence-region QDGA01000048.1 1 37186
##sequence-region QDGA01000049.1 1 34446
##sequence-region QDGA01000005.1 1 195627
##sequence-region QDGA01000050.1 1 32661
##sequence-region QDGA01000051.1 1 32231
##sequence-region QDGA01000052.1 1 31017
##sequence-region QDGA01000053.1 1 30493
##sequence-region QDGA01000054.1 1 29998
##sequence-region QDGA01000055.1 1 29834
##sequence-region QDGA01000056.1 1 29759
##sequence-region QDGA01000057.1 1 28950
##sequence-region QDGA01000058.1 1 28877
##sequence-region QDGA01000059.1 1 28652
##sequence-region QDGA01000006.1 1 152912
##sequence-region QDGA01000060.1 1 28422
##sequence-region QDGA01000061.1 1 27914
##sequence-region QDGA01000062.1 1 27466
##sequence-region QDGA01000063.1 1 27043
##sequence-region QDGA01000064.1 1 26979
##sequence-region QDGA01000065.1 1 26670
##sequence-region QDGA01000066.1 1 26037
##sequence-region QDGA01000067.1 1 25940
##sequence-region QDGA01000068.1 1 25425
##sequence-region QDGA01000069.1 1 25401
##sequence-region QDGA01000007.1 1 149951
##sequence-region QDGA01000070.1 1 25047
##sequence-region QDGA01000071.1 1 24880
##sequence-region QDGA01000072.1 1 24814
##sequence-region QDGA01000073.1 1 24443
##sequence-region QDGA01000074.1 1 24258
##sequence-region QDGA01000075.1 1 23981
##sequence-region QDGA01000076.1 1 23873
##sequence-region QDGA01000077.1 1 23787
##sequence-region QDGA01000078.1 1 23578
##sequence-region QDGA01000079.1 1 23421
##sequence-region QDGA01000008.1 1 149564
##sequence-region QDGA01000080.1 1 22940
##sequence-region QDGA01000081.1 1 22783
##sequence-region QDGA01000082.1 1 22244
##sequence-region QDGA01000083.1 1 22139
##sequence-region QDGA01000084.1 1 21913
##sequence-region QDGA01000085.1 1 21764
##sequence-region QDGA01000086.1 1 21586
##sequence-region QDGA01000087.1 1 21289
##sequence-region QDGA01000088.1 1 21199
##sequence-region QDGA01000089.1 1 21171
##sequence-region QDGA01000009.1 1 140100
##sequence-region QDGA01000090.1 1 20390
##sequence-region QDGA01000091.1 1 20105
##sequence-region QDGA01000092.1 1 19524
##sequence-region QDGA01000093.1 1 18404
##sequence-region QDGA01000094.1 1 18047
##sequence-region QDGA01000095.1 1 18003
##sequence-region QDGA01000096.1 1 17867
##sequence-region QDGA01000097.1 1 17675
##sequence-region QDGA01000098.1 1 17651
##sequence-region QDGA01000099.1 1 17048
QDGA01000001.1	Prodigal:002006	CDS	4	600	.	+	0	ID=COIPGBPH_00001;eC_number=3.1.1.17;Name=gnl_1;gene=gnl_1;inference=ab initio prediction:Prodigal:002006,similar to AA sequence:UniProtKB:Q01578;locus_tag=COIPGBPH_00001;product=Gluconolactonase
QDGA01000001.1	Prodigal:002006	CDS	996	1940	.	+	0	ID=COIPGBPH_00002;Name=cntI_1;gene=cntI_1;inference=ab initio prediction:Prodigal:002006,similar to AA sequence:UniProtKB:Q9HUX6;locus_tag=COIPGBPH_00002;product=Pseudopaline exporter CntI
QDGA01000001.1	Prodigal:002006	CDS	2048	3238	.	+	0	ID=COIPGBPH_00003;Name=braC_1;db_xref=COG:COG0683;gene=braC_1;inference=ab initio prediction:Prodigal:002006,similar to AA sequence:UniProtKB:P21175;locus_tag=COIPGBPH_00003;product=Leucine-%2C isoleucine-%2C valine-%2C threonine-%2C and alanine-binding protein
QDGA01000001.1	Prodigal:002006	CDS	3245	4024	.	+	0	ID=COIPGBPH_00004;eC_number=3.6.3.-;Name=lptB_1;db_xref=COG:COG1137;gene=lptB_1;inference=ab initio prediction:Prodigal:002006,similar to AA sequence:UniProtKB:P45073;locus_tag=COIPGBPH_00004;product=Lipopolysaccharide export system ATP-binding protein LptB
QDGA01000001.1	Prodigal:002006	CDS	4017	4742	.	+	0	ID=COIPGBPH_00005;Name=livF_1;db_xref=COG:COG0410;gene=livF_1;inference=ab initio prediction:Prodigal:002006,similar to AA sequence:UniProtKB:P22731;locus_tag=COIPGBPH_00005;product=High-affinity branched-chain amino acid transport ATP-binding protein LivF
QDGA01000001.1	Prodigal:002006	CDS	4739	5761	.	+	0	ID=COIPGBPH_00006;Name=livH_1;db_xref=COG:COG0559;gene=livH_1;inference=ab initio prediction:Prodigal:002006,similar to AA sequence:UniProtKB:P0AEX7;locus_tag=COIPGBPH_00006;product=High-affinity branched-chain amino acid transport system permease protein LivH
QDGA01000001.1	Prodigal:002006	CDS	5758	6900	.	+	0	ID=COIPGBPH_00007;inference=ab initio prediction:Prodigal:002006;locus_tag=COIPGBPH_00007;product=hypothetical protein
QDGA01000001.1	Prodigal:002006	CDS	6958	7425	.	+	0	ID=COIPGBPH_00008;Name=greB;gene=greB;inference=ab initio prediction:Prodigal:002006,protein motif:HAMAP:MF_00930;locus_tag=COIPGBPH_00008;product=Transcription elongation factor GreB
QDGA01000001.1	Prodigal:002006	CDS	7598	9073	.	-	0	ID=COIPGBPH_00009;inference=ab initio prediction:Prodigal:002006;locus_tag=COIPGBPH_00009;product=hypothetical protein
QDGA01000001.1	Prodigal:002006	CDS	9448	9891	.	-	0	ID=COIPGBPH_00010;eC_number=1.-.-.-;Name=rutC;gene=rutC;inference=ab initio prediction:Prodigal:002006,protein motif:HAMAP:MF_00831;locus_tag=COIPGBPH_00010;product=Putative aminoacrylate peracid reductase RutC
QDGA01000001.1	Prodigal:002006	CDS	9905	11113	.	-	0	ID=COIPGBPH_00011;eC_number=1.3.99.-;db_xref=COG:COG1960;inference=ab initio prediction:Prodigal:002006,similar to AA sequence:UniProtKB:P9WQG1;locus_tag=COIPGBPH_00011;product=putative acyl-CoA dehydrogenase fadE25
QDGA01000001.1	Prodigal:002006	CDS	11115	11951	.	-	0	ID=COIPGBPH_00012;eC_number=4.2.1.17;db_xref=COG:COG1024;inference=ab initio prediction:Prodigal:002006,similar to AA sequence:UniProtKB:P9WNN7;locus_tag=COIPGBPH_00012;product=putative enoyl-CoA hydratase echA12
QDGA01000001.1	Prodigal:002006	CDS	11948	12457	.	-	0	ID=COIPGBPH_00013;Name=badR;gene=badR;inference=ab initio prediction:Prodigal:002006,similar to AA sequence:UniProtKB:O07458;locus_tag=COIPGBPH_00013;product=Transcriptional activatory protein BadR
QDGA01000001.1	Prodigal:002006	CDS	12460	13227	.	-	0	ID=COIPGBPH_00014;eC_number=1.3.1.-;Name=actIII;gene=actIII;inference=ab initio prediction:Prodigal:002006,similar to AA sequence:UniProtKB:P16544;locus_tag=COIPGBPH_00014;product=Putative ketoacyl reductase
QDGA01000001.1	Prodigal:002006	CDS	13229	15583	.	-	0	ID=COIPGBPH_00015;eC_number=1.6.99.1;Name=namA_1;gene=namA_1;inference=ab initio prediction:Prodigal:002006,protein motif:HAMAP:MF_01614;locus_tag=COIPGBPH_00015;product=NADPH dehydrogenase
QDGA01000001.1	Prodigal:002006	CDS	15678	17327	.	-	0	ID=COIPGBPH_00016;eC_number=6.2.1.25;Name=bclA;gene=bclA;inference=ab initio prediction:Prodigal:002006,similar to AA sequence:UniProtKB:Q8GQN9;locus_tag=COIPGBPH_00016;product=Benzoate--CoA ligase
QDGA01000001.1	Prodigal:002006	CDS	17725	18900	.	+	0	ID=COIPGBPH_00017;Name=lpoA;gene=lpoA;inference=ab initio prediction:Prodigal:002006,protein motif:HAMAP:MF_01890;locus_tag=COIPGBPH_00017;product=Penicillin-binding protein activator LpoA
QDGA01000001.1	Prodigal:002006	CDS	19020	19940	.	+	0	ID=COIPGBPH_00018;Name=livH_2;db_xref=COG:COG0559;gene=livH_2;inference=ab initio prediction:Prodigal:002006,similar to AA sequence:UniProtKB:P0AEX7;locus_tag=COIPGBPH_00018;product=High-affinity branched-chain amino acid transport system permease protein LivH
QDGA01000001.1	Prodigal:002006	CDS	19948	20979	.	+	0	ID=COIPGBPH_00019;inference=ab initio prediction:Prodigal:002006;locus_tag=COIPGBPH_00019;product=hypothetical protein
QDGA01000001.1	Prodigal:002006	CDS	20972	21727	.	+	0	ID=COIPGBPH_00020;eC_number=3.6.3.-;Name=lptB_2;db_xref=COG:COG1137;gene=lptB_2;inference=ab initio prediction:Prodigal:002006,similar to AA sequence:UniProtKB:P45073;locus_tag=COIPGBPH_00020;product=Lipopolysaccharide export system ATP-binding protein LptB
QDGA01000001.1	Prodigal:002006	CDS	21727	22425	.	+	0	ID=COIPGBPH_00021;Name=livF_2;db_xref=COG:COG0410;gene=livF_2;inference=ab initio prediction:Prodigal:002006,similar to AA sequence:UniProtKB:P22731;locus_tag=COIPGBPH_00021;product=High-affinity branched-chain amino acid transport ATP-binding protein LivF
QDGA01000001.1	Prodigal:002006	CDS	22437	23258	.	+	0	ID=COIPGBPH_00022;eC_number=3.5.1.-;Name=aqdA1;gene=aqdA1;inference=ab initio prediction:Prodigal:002006,similar to AA sequence:UniProtKB:A0A0G3FWY4;locus_tag=COIPGBPH_00022;product=putative N-octanoylanthranilate hydrolase AqdA1
QDGA01000001.1	Prodigal:002006	CDS	23295	23522	.	-	0	ID=COIPGBPH_00023;inference=ab initio prediction:Prodigal:002006;locus_tag=COIPGBPH_00023;product=hypothetical protein
QDGA01000001.1	Prodigal:002006	CDS	23613	26945	.	-	0	ID=COIPGBPH_00024;eC_number=3.6.4.-;Name=mfd_1;db_xref=COG:COG1197;gene=mfd_1;inference=ab initio prediction:Prodigal:002006,similar to AA sequence:UniProtKB:P30958;locus_tag=COIPGBPH_00024;product=Transcription-repair-coupling factor
QDGA01000001.1	Prodigal:002006	CDS	27069	28481	.	+	0	ID=COIPGBPH_00025;inference=ab initio prediction:Prodigal:002006;locus_tag=COIPGBPH_00025;product=hypothetical protein
QDGA01000001.1	Prodigal:002006	CDS	28530	28904	.	-	0	ID=COIPGBPH_00026;inference=ab initio prediction:Prodigal:002006;locus_tag=COIPGBPH_00026;product=hypothetical protein
QDGA01000001.1	Prodigal:002006	CDS	28983	29183	.	-	0	ID=COIPGBPH_00027;inference=ab initio prediction:Prodigal:002006;locus_tag=COIPGBPH_00027;product=hypothetical protein
QDGA01000001.1	Prodigal:002006	CDS	29550	30995	.	+	0	ID=COIPGBPH_00028;eC_number=2.7.7.-;Name=selO;gene=selO;inference=ab initio prediction:Prodigal:002006,protein motif:HAMAP:MF_00692;locus_tag=COIPGBPH_00028;product=Protein adenylyltransferase SelO
QDGA01000001.1	Prodigal:002006	CDS	31179	31985	.	+	0	ID=COIPGBPH_00029;inference=ab initio prediction:Prodigal:002006;locus_tag=COIPGBPH_00029;product=hypothetical protein
QDGA01000001.1	Prodigal:002006	CDS	32114	32683	.	-	0	ID=COIPGBPH_00030;inference=ab initio prediction:Prodigal:002006;locus_tag=COIPGBPH_00030;product=hypothetical protein
QDGA01000001.1	Prodigal:002006	CDS	32699	33322	.	-	0	ID=COIPGBPH_00031;Name=ureG;db_xref=COG:COG0378;gene=ureG;inference=ab initio prediction:Prodigal:002006,similar to AA sequence:UniProtKB:Q06206;locus_tag=COIPGBPH_00031;product=Urease accessory protein UreG
QDGA01000001.1	Prodigal:002006	CDS	33319	34053	.	-	0	ID=COIPGBPH_00032;Name=ureF;db_xref=COG:COG0830;gene=ureF;inference=ab initio prediction:Prodigal:002006,similar to AA sequence:UniProtKB:P17091;locus_tag=COIPGBPH_00032;product=Urease accessory protein UreF
QDGA01000001.1	Prodigal:002006	CDS	34013	34492	.	-	0	ID=COIPGBPH_00033;Name=ureE1;gene=ureE1;inference=ab initio prediction:Prodigal:002006,similar to AA sequence:UniProtKB:Q8G2P7;locus_tag=COIPGBPH_00033;product=Urease accessory protein UreE 1
QDGA01000001.1	Prodigal:002006	CDS	34494	36221	.	-	0	ID=COIPGBPH_00034;eC_number=3.5.1.5;Name=ureC1;gene=ureC1;inference=ab initio prediction:Prodigal:002006,similar to AA sequence:UniProtKB:Q2YPD5;locus_tag=COIPGBPH_00034;product=Urease subunit alpha 1
QDGA01000001.1	Prodigal:002006	CDS	36221	36841	.	-	0	ID=COIPGBPH_00035;eC_number=3.5.1.5;Name=ureA;db_xref=COG:COG0831;gene=ureA;inference=ab initio prediction:Prodigal:002006,similar to AA sequence:UniProtKB:P14916;locus_tag=COIPGBPH_00035;product=Urease subunit alpha
QDGA01000001.1	Prodigal:002006	CDS	36851	37705	.	-	0	ID=COIPGBPH_00036;Name=ureD;db_xref=COG:COG0829;gene=ureD;inference=ab initio prediction:Prodigal:002006,similar to AA sequence:UniProtKB:P17089;locus_tag=COIPGBPH_00036;product=Urease accessory protein UreD
QDGA01000001.1	Prodigal:002006	CDS	37680	38375	.	-	0	ID=COIPGBPH_00037;Name=livF_3;db_xref=COG:COG0410;gene=livF_3;inference=ab initio prediction:Prodigal:002006,similar to AA sequence:UniProtKB:P22731;locus_tag=COIPGBPH_00037;product=High-affinity branched-chain amino acid transport ATP-binding protein LivF
QDGA01000001.1	Prodigal:002006	CDS	38378	39130	.	-	0	ID=COIPGBPH_00038;eC_number=3.6.3.-;Name=lptB_3;db_xref=COG:COG1137;gene=lptB_3;inference=ab initio prediction:Prodigal:002006,similar to AA sequence:UniProtKB:P45073;locus_tag=COIPGBPH_00038;product=Lipopolysaccharide export system ATP-binding protein LptB
QDGA01000001.1	Prodigal:002006	CDS	39135	40271	.	-	0	ID=COIPGBPH_00039;inference=ab initio prediction:Prodigal:002006;locus_tag=COIPGBPH_00039;product=hypothetical protein
QDGA01000001.1	Prodigal:002006	CDS	40268	41857	.	-	0	ID=COIPGBPH_00040;inference=ab initio prediction:Prodigal:002006;locus_tag=COIPGBPH_00040;product=hypothetical protein
QDGA01000001.1	Prodigal:002006	CDS	41929	43212	.	-	0	ID=COIPGBPH_00041;Name=amiC_1;gene=amiC_1;inference=ab initio prediction:Prodigal:002006,similar to AA sequence:UniProtKB:P27017;locus_tag=COIPGBPH_00041;product=Aliphatic amidase expression-regulating protein
QDGA01000001.1	Prodigal:002006	CDS	43498	45024	.	-	0	ID=COIPGBPH_00042;eC_number=2.4.1.21;Name=glgA_1;db_xref=COG:COG0297;gene=glgA_1;inference=ab initio prediction:Prodigal:002006,similar to AA sequence:UniProtKB:P0A6U8;locus_tag=COIPGBPH_00042;product=Glycogen synthase
QDGA01000001.1	Prodigal:002006	CDS	45291	47111	.	+	0	ID=COIPGBPH_00043;eC_number=3.2.1.141;Name=treZ;db_xref=COG:COG0296;gene=treZ;inference=ab initio prediction:Prodigal:002006,similar to AA sequence:UniProtKB:Q9RX51;locus_tag=COIPGBPH_00043;product=Malto-oligosyltrehalose trehalohydrolase
QDGA01000001.1	Prodigal:002006	CDS	47108	51952	.	+	0	ID=COIPGBPH_00044;inference=ab initio prediction:Prodigal:002006;locus_tag=COIPGBPH_00044;product=hypothetical protein
QDGA01000001.1	Prodigal:002006	CDS	52081	54357	.	+	0	ID=COIPGBPH_00045;eC_number=2.4.1.18;Name=glgB;db_xref=COG:COG0296;gene=glgB;inference=ab initio prediction:Prodigal:002006,similar to AA sequence:UniProtKB:P07762;locus_tag=COIPGBPH_00045;product=1%2C4-alpha-glucan branching enzyme GlgB
QDGA01000001.1	Prodigal:002006	CDS	54438	56645	.	+	0	ID=COIPGBPH_00046;eC_number=3.2.1.-;Name=glgX;db_xref=COG:COG1523;gene=glgX;inference=ab initio prediction:Prodigal:002006,similar to AA sequence:UniProtKB:P9WQ25;locus_tag=COIPGBPH_00046;product=Glycogen operon protein GlgX 
QDGA01000001.1	Prodigal:002006	CDS	56832	58277	.	-	0	ID=COIPGBPH_00047;eC_number=2.4.1.21;Name=glgA1;db_xref=COG:COG0297;gene=glgA1;inference=ab initio prediction:Prodigal:002006,similar to AA sequence:UniProtKB:P0A3F3;locus_tag=COIPGBPH_00047;product=Glycogen synthase 1
QDGA01000001.1	Prodigal:002006	CDS	58274	59512	.	-	0	ID=COIPGBPH_00048;eC_number=2.7.7.27;Name=glgC_1;db_xref=COG:COG0448;gene=glgC_1;inference=ab initio prediction:Prodigal:002006,similar to AA sequence:UniProtKB:P39669;locus_tag=COIPGBPH_00048;product=Glucose-1-phosphate adenylyltransferase
QDGA01000001.1	Prodigal:002006	CDS	59716	60054	.	-	0	ID=COIPGBPH_00049;inference=ab initio prediction:Prodigal:002006;locus_tag=COIPGBPH_00049;product=hypothetical protein
QDGA01000001.1	Prodigal:002006	CDS	60266	60871	.	-	0	ID=COIPGBPH_00050;inference=ab initio prediction:Prodigal:002006;locus_tag=COIPGBPH_00050;product=hypothetical protein
QDGA01000001.1	Prodigal:002006	CDS	61014	62525	.	+	0	ID=COIPGBPH_00051;eC_number=2.7.8.-;Name=clsB;gene=clsB;inference=ab initio prediction:Prodigal:002006,protein motif:HAMAP:MF_01917;locus_tag=COIPGBPH_00051;product=Cardiolipin synthase B
QDGA01000001.1	Prodigal:002006	CDS	62529	63470	.	-	0	ID=COIPGBPH_00052;inference=ab initio prediction:Prodigal:002006;locus_tag=COIPGBPH_00052;product=hypothetical protein
QDGA01000001.1	Prodigal:002006	CDS	63573	64346	.	-	0	ID=COIPGBPH_00053;inference=ab initio prediction:Prodigal:002006;locus_tag=COIPGBPH_00053;product=hypothetical protein
QDGA01000001.1	Prodigal:002006	CDS	64493	65794	.	-	0	ID=COIPGBPH_00054;inference=ab initio prediction:Prodigal:002006;locus_tag=COIPGBPH_00054;product=hypothetical protein
QDGA01000001.1	Prodigal:002006	CDS	66363	67610	.	+	0	ID=COIPGBPH_00055;eC_number=1.1.1.95;Name=serA_1;db_xref=COG:COG0111;gene=serA_1;inference=ab initio prediction:Prodigal:002006,similar to AA sequence:UniProtKB:P0A9T0;locus_tag=COIPGBPH_00055;product=D-3-phosphoglycerate dehydrogenase
QDGA01000001.1	Prodigal:002006	CDS	67717	68295	.	+	0	ID=COIPGBPH_00056;inference=ab initio prediction:Prodigal:002006;locus_tag=COIPGBPH_00056;product=hypothetical protein
QDGA01000001.1	Prodigal:002006	CDS	68500	69102	.	+	0	ID=COIPGBPH_00057;inference=ab initio prediction:Prodigal:002006;locus_tag=COIPGBPH_00057;product=hypothetical protein
QDGA01000001.1	Prodigal:002006	CDS	69118	70077	.	-	0	ID=COIPGBPH_00058;eC_number=1.4.1.1;Name=ala_1;gene=ala_1;inference=ab initio prediction:Prodigal:002006,protein motif:HAMAP:MF_00935;locus_tag=COIPGBPH_00058;product=Alanine dehydrogenase
QDGA01000001.1	Prodigal:002006	CDS	70089	71051	.	-	0	ID=COIPGBPH_00059;eC_number=4.3.1.19;Name=tdcB_1;gene=tdcB_1;inference=ab initio prediction:Prodigal:002006,similar to AA sequence:UniProtKB:Q7A5L8;locus_tag=COIPGBPH_00059;product=L-threonine dehydratase catabolic TdcB
QDGA01000001.1	Prodigal:002006	CDS	71048	72433	.	-	0	ID=COIPGBPH_00060;eC_number=3.5.1.18;Name=dapE_1;db_xref=COG:COG0624;gene=dapE_1;inference=ab initio prediction:Prodigal:002006,similar to AA sequence:UniProtKB:Q9JYL2;locus_tag=COIPGBPH_00060;product=Succinyl-diaminopimelate desuccinylase
QDGA01000001.1	Prodigal:002006	CDS	72444	73556	.	-	0	ID=COIPGBPH_00061;eC_number=4.2.1.145;Name=vioD_1;gene=vioD_1;inference=ab initio prediction:Prodigal:002006,similar to AA sequence:UniProtKB:Q84CG1;locus_tag=COIPGBPH_00061;product=Capreomycidine synthase
QDGA01000001.1	Prodigal:002006	CDS	73745	74860	.	+	0	ID=COIPGBPH_00062;eC_number=4.2.1.145;Name=vioD_2;gene=vioD_2;inference=ab initio prediction:Prodigal:002006,similar to AA sequence:UniProtKB:Q84CG1;locus_tag=COIPGBPH_00062;product=Capreomycidine synthase
QDGA01000001.1	Prodigal:002006	CDS	74857	75498	.	+	0	ID=COIPGBPH_00063;Name=dauR;db_xref=COG:COG2964;gene=dauR;inference=ab initio prediction:Prodigal:002006,similar to AA sequence:UniProtKB:Q9HXE2;locus_tag=COIPGBPH_00063;product=Transcriptional regulator DauR
QDGA01000001.1	Prodigal:002006	CDS	75489	76319	.	-	0	ID=COIPGBPH_00064;eC_number=3.1.3.7;Name=cysQ_1;gene=cysQ_1;inference=ab initio prediction:Prodigal:002006,protein motif:HAMAP:MF_02095;locus_tag=COIPGBPH_00064;product=3'(2')%2C5'-bisphosphate nucleotidase CysQ
QDGA01000001.1	Prodigal:002006	CDS	76352	77188	.	-	0	ID=COIPGBPH_00065;eC_number=1.1.1.346;Name=dkgB_1;db_xref=COG:COG0656;gene=dkgB_1;inference=ab initio prediction:Prodigal:002006,similar to AA sequence:UniProtKB:P30863;locus_tag=COIPGBPH_00065;product=2%2C5-diketo-D-gluconic acid reductase B
QDGA01000001.1	Prodigal:002006	CDS	77285	78265	.	-	0	ID=COIPGBPH_00066;eC_number=3.4.21.107;Name=degQ_1;db_xref=COG:COG0265;gene=degQ_1;inference=ab initio prediction:Prodigal:002006,similar to AA sequence:UniProtKB:P39099;locus_tag=COIPGBPH_00066;product=Periplasmic pH-dependent serine endoprotease DegQ
QDGA01000001.1	Prodigal:002006	CDS	78580	78804	.	-	0	ID=COIPGBPH_00067;inference=ab initio prediction:Prodigal:002006;locus_tag=COIPGBPH_00067;product=hypothetical protein
QDGA01000001.1	Prodigal:002006	CDS	78948	80285	.	-	0	ID=COIPGBPH_00068;inference=ab initio prediction:Prodigal:002006;locus_tag=COIPGBPH_00068;product=hypothetical protein
QDGA01000001.1	Prodigal:002006	CDS	80488	80739	.	+	0	ID=COIPGBPH_00069;inference=ab initio prediction:Prodigal:002006;locus_tag=COIPGBPH_00069;product=hypothetical protein
QDGA01000001.1	Prodigal:002006	CDS	80862	81209	.	+	0	ID=COIPGBPH_00070;inference=ab initio prediction:Prodigal:002006;locus_tag=COIPGBPH_00070;product=hypothetical protein
QDGA01000001.1	Prodigal:002006	CDS	81252	82202	.	-	0	ID=COIPGBPH_00071;eC_number=1.1.1.410;Name=denD;db_xref=COG:COG0451;gene=denD;inference=ab initio prediction:Prodigal:002006,similar to AA sequence:UniProtKB:Q0KBD2;locus_tag=COIPGBPH_00071;product=D-erythronate dehydrogenase
QDGA01000001.1	Prodigal:002006	CDS	82357	83367	.	-	0	ID=COIPGBPH_00072;Name=yiaO_1;db_xref=COG:COG1638;gene=yiaO_1;inference=ab initio prediction:Prodigal:002006,similar to AA sequence:UniProtKB:P37676;locus_tag=COIPGBPH_00072;product=2%2C3-diketo-L-gulonate-binding periplasmic protein YiaO
QDGA01000001.1	Prodigal:002006	CDS	83408	84691	.	-	0	ID=COIPGBPH_00073;Name=siaM_1;db_xref=COG:COG1593;gene=siaM_1;inference=ab initio prediction:Prodigal:002006,similar to AA sequence:UniProtKB:Q9KR66;locus_tag=COIPGBPH_00073;product=Sialic acid TRAP transporter large permease protein SiaM
QDGA01000001.1	Prodigal:002006	CDS	84688	85230	.	-	0	ID=COIPGBPH_00074;inference=ab initio prediction:Prodigal:002006;locus_tag=COIPGBPH_00074;product=hypothetical protein
QDGA01000001.1	Prodigal:002006	CDS	85672	86871	.	+	0	ID=COIPGBPH_00075;eC_number=4.2.1.6;Name=dgoD_1;db_xref=COG:COG4948;gene=dgoD_1;inference=ab initio prediction:Prodigal:002006,similar to AA sequence:UniProtKB:Q6BF17;locus_tag=COIPGBPH_00075;product=D-galactonate dehydratase
QDGA01000001.1	Prodigal:002006	CDS	86985	88361	.	+	0	ID=COIPGBPH_00076;eC_number=1.-.-.-;db_xref=COG:COG0277;inference=ab initio prediction:Prodigal:002006,similar to AA sequence:UniProtKB:P9WIT1;locus_tag=COIPGBPH_00076;product=putative FAD-linked oxidoreductase
QDGA01000001.1	Prodigal:002006	CDS	88391	89167	.	+	0	ID=COIPGBPH_00077;eC_number=1.1.1.-;Name=gno_1;gene=gno_1;inference=ab initio prediction:Prodigal:002006,similar to AA sequence:UniProtKB:P50199;locus_tag=COIPGBPH_00077;product=Gluconate 5-dehydrogenase
QDGA01000001.1	Prodigal:002006	CDS	89390	89620	.	+	0	ID=COIPGBPH_00078;inference=ab initio prediction:Prodigal:002006;locus_tag=COIPGBPH_00078;product=hypothetical protein
QDGA01000001.1	Prodigal:002006	CDS	89644	91752	.	-	0	ID=COIPGBPH_00079;eC_number=2.7.13.3;Name=rcsC_1;gene=rcsC_1;inference=ab initio prediction:Prodigal:002006,protein motif:HAMAP:MF_00979;locus_tag=COIPGBPH_00079;product=Sensor histidine kinase RcsC
QDGA01000001.1	Prodigal:002006	CDS	91749	97637	.	-	0	ID=COIPGBPH_00080;eC_number=2.7.13.3;Name=rcsC_2;gene=rcsC_2;inference=ab initio prediction:Prodigal:002006,protein motif:HAMAP:MF_00979;locus_tag=COIPGBPH_00080;product=Sensor histidine kinase RcsC
QDGA01000001.1	Prodigal:002006	CDS	97974	98312	.	-	0	ID=COIPGBPH_00081;inference=ab initio prediction:Prodigal:002006;locus_tag=COIPGBPH_00081;product=hypothetical protein
QDGA01000001.1	Prodigal:002006	CDS	98331	99089	.	-	0	ID=COIPGBPH_00082;eC_number=1.1.1.127;Name=kduD_1;gene=kduD_1;inference=ab initio prediction:Prodigal:002006,similar to AA sequence:UniProtKB:P37769;locus_tag=COIPGBPH_00082;product=2-dehydro-3-deoxy-D-gluconate 5-dehydrogenase
QDGA01000001.1	Prodigal:002006	CDS	99100	99936	.	-	0	ID=COIPGBPH_00083;eC_number=5.3.1.17;Name=kduI1;db_xref=COG:COG3717;gene=kduI1;inference=ab initio prediction:Prodigal:002006,similar to AA sequence:UniProtKB:Q838L9;locus_tag=COIPGBPH_00083;product=4-deoxy-L-threo-5-hexosulose-uronate ketol-isomerase 1
QDGA01000001.1	Prodigal:002006	CDS	99960	101240	.	-	0	ID=COIPGBPH_00084;Name=dctM_1;db_xref=COG:COG1593;gene=dctM_1;inference=ab initio prediction:Prodigal:002006,similar to AA sequence:UniProtKB:O07838;locus_tag=COIPGBPH_00084;product=C4-dicarboxylate TRAP transporter large permease protein DctM
QDGA01000001.1	Prodigal:002006	CDS	101245	101784	.	-	0	ID=COIPGBPH_00085;inference=ab initio prediction:Prodigal:002006;locus_tag=COIPGBPH_00085;product=hypothetical protein
QDGA01000001.1	Prodigal:002006	CDS	101858	102838	.	-	0	ID=COIPGBPH_00086;db_xref=COG:COG1638;inference=ab initio prediction:Prodigal:002006,similar to AA sequence:UniProtKB:Q128M1;locus_tag=COIPGBPH_00086;product=Solute-binding protein
QDGA01000001.1	Prodigal:002006	CDS	103031	103711	.	+	0	ID=COIPGBPH_00087;Name=rspR_1;db_xref=COG:COG1802;gene=rspR_1;inference=ab initio prediction:Prodigal:002006,similar to AA sequence:UniProtKB:P0ACM2;locus_tag=COIPGBPH_00087;product=HTH-type transcriptional repressor RspR
QDGA01000001.1	Prodigal:002006	CDS	103894	104349	.	-	0	ID=COIPGBPH_00088;Name=decR_1;db_xref=COG:COG1522;gene=decR_1;inference=ab initio prediction:Prodigal:002006,similar to AA sequence:UniProtKB:P0ACJ5;locus_tag=COIPGBPH_00088;product=DNA-binding transcriptional activator DecR
QDGA01000001.1	Prodigal:002006	CDS	104797	105669	.	+	0	ID=COIPGBPH_00089;Name=metQ_1;db_xref=COG:COG1464;gene=metQ_1;inference=ab initio prediction:Prodigal:002006,similar to AA sequence:UniProtKB:P28635;locus_tag=COIPGBPH_00089;product=D-methionine-binding lipoprotein MetQ
QDGA01000001.1	Prodigal:002006	CDS	105701	107101	.	+	0	ID=COIPGBPH_00090;eC_number=1.14.13.131;Name=dmoA;gene=dmoA;inference=ab initio prediction:Prodigal:002006,similar to AA sequence:UniProtKB:E9JFX9;locus_tag=COIPGBPH_00090;product=Dimethyl-sulfide monooxygenase
QDGA01000001.1	Prodigal:002006	CDS	107132	108445	.	+	0	ID=COIPGBPH_00091;eC_number=1.14.14.-;Name=sfnC_1;gene=sfnC_1;inference=ab initio prediction:Prodigal:002006,similar to AA sequence:UniProtKB:Q845S8;locus_tag=COIPGBPH_00091;product=putative FMNH2-dependent monooxygenase SfnC
QDGA01000001.1	Prodigal:002006	CDS	108465	109118	.	+	0	ID=COIPGBPH_00092;Name=metI_1;db_xref=COG:COG2011;gene=metI_1;inference=ab initio prediction:Prodigal:002006,similar to AA sequence:UniProtKB:P31547;locus_tag=COIPGBPH_00092;product=D-methionine transport system permease protein MetI
QDGA01000001.1	Prodigal:002006	CDS	109137	113435	.	-	0	ID=COIPGBPH_00093;inference=ab initio prediction:Prodigal:002006;locus_tag=COIPGBPH_00093;product=hypothetical protein
QDGA01000001.1	Prodigal:002006	CDS	113435	115414	.	-	0	ID=COIPGBPH_00094;Name=bamA_1;gene=bamA_1;inference=ab initio prediction:Prodigal:002006,protein motif:HAMAP:MF_01430;locus_tag=COIPGBPH_00094;product=Outer membrane protein assembly factor BamA
QDGA01000001.1	Prodigal:002006	CDS	116023	116838	.	+	0	ID=COIPGBPH_00095;eC_number=1.9.3.1;Name=coxM;db_xref=COG:COG1622;gene=coxM;inference=ab initio prediction:Prodigal:002006,similar to AA sequence:UniProtKB:P98053;locus_tag=COIPGBPH_00095;product=Alternative cytochrome c oxidase subunit 2
QDGA01000001.1	Prodigal:002006	CDS	116875	118656	.	+	0	ID=COIPGBPH_00096;eC_number=1.9.3.1;Name=coxN;db_xref=COG:COG0843;gene=coxN;inference=ab initio prediction:Prodigal:002006,similar to AA sequence:UniProtKB:P98000;locus_tag=COIPGBPH_00096;product=Alternative cytochrome c oxidase subunit 1
QDGA01000001.1	Prodigal:002006	CDS	118649	119347	.	+	0	ID=COIPGBPH_00097;inference=ab initio prediction:Prodigal:002006;locus_tag=COIPGBPH_00097;product=hypothetical protein
QDGA01000001.1	Prodigal:002006	CDS	119362	120084	.	+	0	ID=COIPGBPH_00098;Name=cyoC_1;db_xref=COG:COG1845;gene=cyoC_1;inference=ab initio prediction:Prodigal:002006,similar to AA sequence:UniProtKB:P0ABJ3;locus_tag=COIPGBPH_00098;product=Cytochrome bo(3) ubiquinol oxidase subunit 3
QDGA01000001.1	Prodigal:002006	CDS	120095	120430	.	+	0	ID=COIPGBPH_00099;inference=ab initio prediction:Prodigal:002006;locus_tag=COIPGBPH_00099;product=hypothetical protein
QDGA01000001.1	Prodigal:002006	CDS	120489	121313	.	-	0	ID=COIPGBPH_00100;inference=ab initio prediction:Prodigal:002006;locus_tag=COIPGBPH_00100;product=hypothetical protein
QDGA01000001.1	Prodigal:002006	CDS	121581	122354	.	+	0	ID=COIPGBPH_00101;eC_number=2.1.1.144;Name=tam_1;db_xref=COG:COG4106;gene=tam_1;inference=ab initio prediction:Prodigal:002006,similar to AA sequence:UniProtKB:Q8UH15;locus_tag=COIPGBPH_00101;product=Trans-aconitate 2-methyltransferase
QDGA01000001.1	Prodigal:002006	CDS	122808	124175	.	-	0	ID=COIPGBPH_00102;eC_number=2.7.1.51;Name=fucK;gene=fucK;inference=ab initio prediction:Prodigal:002006,protein motif:HAMAP:MF_00986;locus_tag=COIPGBPH_00102;product=L-fuculokinase
QDGA01000001.1	Prodigal:002006	CDS	124180	124503	.	-	0	ID=COIPGBPH_00103;eC_number=5.1.3.32;Name=rhaM;gene=rhaM;inference=ab initio prediction:Prodigal:002006,similar to AA sequence:UniProtKB:Q7BSH1;locus_tag=COIPGBPH_00103;product=L-rhamnose mutarotase
QDGA01000001.1	Prodigal:002006	CDS	124500	125546	.	-	0	ID=COIPGBPH_00104;Name=lsrD;gene=lsrD;inference=ab initio prediction:Prodigal:002006,similar to AA sequence:UniProtKB:Q8ZKQ2;locus_tag=COIPGBPH_00104;product=Autoinducer 2 import system permease protein LsrD
QDGA01000001.1	Prodigal:002006	CDS	125543	126562	.	-	0	ID=COIPGBPH_00105;Name=lsrC;db_xref=COG:COG1172;gene=lsrC;inference=ab initio prediction:Prodigal:002006,similar to AA sequence:UniProtKB:P77672;locus_tag=COIPGBPH_00105;product=Autoinducer 2 import system permease protein LsrC
QDGA01000001.1	Prodigal:002006	CDS	126592	128109	.	-	0	ID=COIPGBPH_00106;eC_number=7.5.2.7;Name=rbsA_1;db_xref=COG:COG1129;gene=rbsA_1;inference=ab initio prediction:Prodigal:002006,similar to AA sequence:UniProtKB:P04983;locus_tag=COIPGBPH_00106;product=Ribose import ATP-binding protein RbsA
QDGA01000001.1	Prodigal:002006	CDS	128188	129183	.	-	0	ID=COIPGBPH_00107;Name=lsrB;gene=lsrB;inference=ab initio prediction:Prodigal:002006,similar to AA sequence:UniProtKB:Q8ZKQ1;locus_tag=COIPGBPH_00107;product=Autoinducer 2-binding protein LsrB
QDGA01000001.1	Prodigal:002006	CDS	129220	130032	.	-	0	ID=COIPGBPH_00108;Name=ulaR;db_xref=COG:COG1349;gene=ulaR;inference=ab initio prediction:Prodigal:002006,similar to AA sequence:UniProtKB:P0A9W0;locus_tag=COIPGBPH_00108;product=HTH-type transcriptional regulator UlaR
QDGA01000001.1	Prodigal:002006	CDS	130276	132381	.	+	0	ID=COIPGBPH_00109;eC_number=1.3.1.87;Name=hcaB_1;gene=hcaB_1;inference=ab initio prediction:Prodigal:002006,protein motif:HAMAP:MF_01647;locus_tag=COIPGBPH_00109;product=3-phenylpropionate-dihydrodiol/cinnamic acid-dihydrodiol dehydrogenase
QDGA01000001.1	Prodigal:002006	CDS	132498	133793	.	+	0	ID=COIPGBPH_00110;inference=ab initio prediction:Prodigal:002006;locus_tag=COIPGBPH_00110;product=hypothetical protein
QDGA01000001.1	Prodigal:002006	CDS	133798	134325	.	-	0	ID=COIPGBPH_00111;inference=ab initio prediction:Prodigal:002006;locus_tag=COIPGBPH_00111;product=hypothetical protein
QDGA01000001.1	Prodigal:002006	CDS	134351	134707	.	-	0	ID=COIPGBPH_00112;inference=ab initio prediction:Prodigal:002006;locus_tag=COIPGBPH_00112;product=hypothetical protein
QDGA01000001.1	Prodigal:002006	CDS	134709	137276	.	-	0	ID=COIPGBPH_00113;inference=ab initio prediction:Prodigal:002006;locus_tag=COIPGBPH_00113;product=hypothetical protein
QDGA01000001.1	Prodigal:002006	CDS	137273	138298	.	-	0	ID=COIPGBPH_00114;eC_number=1.9.3.1;Name=ctaC_1;db_xref=COG:COG1622;gene=ctaC_1;inference=ab initio prediction:Prodigal:002006,similar to AA sequence:UniProtKB:Q04441;locus_tag=COIPGBPH_00114;product=Cytochrome c oxidase subunit 2
QDGA01000001.1	Prodigal:002006	CDS	138472	139017	.	+	0	ID=COIPGBPH_00115;inference=ab initio prediction:Prodigal:002006;locus_tag=COIPGBPH_00115;product=hypothetical protein
QDGA01000001.1	Prodigal:002006	CDS	139014	139964	.	-	0	ID=COIPGBPH_00116;inference=ab initio prediction:Prodigal:002006;locus_tag=COIPGBPH_00116;product=hypothetical protein
QDGA01000001.1	Prodigal:002006	CDS	139961	140458	.	-	0	ID=COIPGBPH_00117;inference=ab initio prediction:Prodigal:002006;locus_tag=COIPGBPH_00117;product=hypothetical protein
QDGA01000001.1	Prodigal:002006	CDS	140449	140988	.	-	0	ID=COIPGBPH_00118;inference=ab initio prediction:Prodigal:002006;locus_tag=COIPGBPH_00118;product=hypothetical protein
QDGA01000001.1	Prodigal:002006	CDS	140985	142298	.	-	0	ID=COIPGBPH_00119;inference=ab initio prediction:Prodigal:002006;locus_tag=COIPGBPH_00119;product=hypothetical protein
QDGA01000001.1	Prodigal:002006	CDS	142303	145215	.	-	0	ID=COIPGBPH_00120;eC_number=7.-.-.-;Name=rsxB;gene=rsxB;inference=ab initio prediction:Prodigal:002006,protein motif:HAMAP:MF_00463;locus_tag=COIPGBPH_00120;product=Ion-translocating oxidoreductase complex subunit B
QDGA01000001.1	Prodigal:002006	CDS	145221	145871	.	-	0	ID=COIPGBPH_00121;inference=ab initio prediction:Prodigal:002006;locus_tag=COIPGBPH_00121;product=hypothetical protein
QDGA01000001.1	Prodigal:002006	CDS	146019	148331	.	-	0	ID=COIPGBPH_00122;Name=ydeP_1;db_xref=COG:COG0243;gene=ydeP_1;inference=ab initio prediction:Prodigal:002006,similar to AA sequence:UniProtKB:P77561;locus_tag=COIPGBPH_00122;product=Protein YdeP
QDGA01000001.1	Aragorn:001002	tRNA	148601	148676	.	+	.	ID=COIPGBPH_00123;inference=COORDINATES:profile:Aragorn:001002;locus_tag=COIPGBPH_00123;product=tRNA-Lys(ctt)
QDGA01000001.1	Prodigal:002006	CDS	148824	149903	.	-	0	ID=COIPGBPH_00124;inference=ab initio prediction:Prodigal:002006,similar to AA sequence:ISfinder:ISAzs31;locus_tag=COIPGBPH_00124;product=IS630 family transposase ISAzs31
QDGA01000001.1	Prodigal:002006	CDS	150026	151588	.	-	0	ID=COIPGBPH_00125;eC_number=2.3.3.13;Name=leuA;db_xref=COG:COG0119;gene=leuA;inference=ab initio prediction:Prodigal:002006,similar to AA sequence:UniProtKB:Q9JZG1;locus_tag=COIPGBPH_00125;product=2-isopropylmalate synthase
QDGA01000001.1	Prodigal:002006	CDS	152009	152332	.	+	0	ID=COIPGBPH_00126;inference=ab initio prediction:Prodigal:002006;locus_tag=COIPGBPH_00126;product=hypothetical protein
QDGA01000001.1	Prodigal:002006	CDS	152371	153087	.	-	0	ID=COIPGBPH_00127;inference=ab initio prediction:Prodigal:002006;locus_tag=COIPGBPH_00127;product=hypothetical protein
QDGA01000001.1	Prodigal:002006	CDS	153084	153989	.	-	0	ID=COIPGBPH_00128;eC_number=5.3.3.17;Name=phzF_1;gene=phzF_1;inference=ab initio prediction:Prodigal:002006,similar to AA sequence:UniProtKB:Q51792;locus_tag=COIPGBPH_00128;product=Trans-2%2C3-dihydro-3-hydroxyanthranilate isomerase
QDGA01000001.1	Prodigal:002006	CDS	154340	155362	.	-	0	ID=COIPGBPH_00129;inference=ab initio prediction:Prodigal:002006;locus_tag=COIPGBPH_00129;product=hypothetical protein
QDGA01000001.1	Prodigal:002006	CDS	155399	156190	.	-	0	ID=COIPGBPH_00130;Name=ribX_1;gene=ribX_1;inference=ab initio prediction:Prodigal:002006,similar to AA sequence:UniProtKB:A9WGD1;locus_tag=COIPGBPH_00130;product=Riboflavin transport system permease protein RibX
QDGA01000001.1	Prodigal:002006	CDS	156190	157002	.	-	0	ID=COIPGBPH_00131;eC_number=3.6.3.-;Name=cmpD_1;gene=cmpD_1;inference=ab initio prediction:Prodigal:002006,similar to AA sequence:UniProtKB:Q55463;locus_tag=COIPGBPH_00131;product=Bicarbonate transport ATP-binding protein CmpD
QDGA01000001.1	Prodigal:002006	CDS	157140	157988	.	-	0	ID=COIPGBPH_00132;eC_number=2.7.1.35;Name=pdxY;db_xref=COG:COG2240;gene=pdxY;inference=ab initio prediction:Prodigal:002006,similar to AA sequence:UniProtKB:Q7CIR8;locus_tag=COIPGBPH_00132;product=Pyridoxal kinase PdxY
QDGA01000001.1	Prodigal:002006	CDS	158143	158664	.	+	0	ID=COIPGBPH_00133;Name=yabI;db_xref=COG:COG0586;gene=yabI;inference=ab initio prediction:Prodigal:002006,similar to AA sequence:UniProtKB:P30149;locus_tag=COIPGBPH_00133;product=Inner membrane protein YabI
QDGA01000001.1	Prodigal:002006	CDS	158729	158884	.	+	0	ID=COIPGBPH_00134;inference=ab initio prediction:Prodigal:002006;locus_tag=COIPGBPH_00134;product=hypothetical protein
QDGA01000001.1	Prodigal:002006	CDS	158957	159343	.	+	0	ID=COIPGBPH_00135;inference=ab initio prediction:Prodigal:002006;locus_tag=COIPGBPH_00135;product=hypothetical protein
QDGA01000001.1	Prodigal:002006	CDS	159463	160482	.	-	0	ID=COIPGBPH_00136;eC_number=1.1.1.86;Name=ilvC;db_xref=COG:COG0059;gene=ilvC;inference=ab initio prediction:Prodigal:002006,similar to AA sequence:UniProtKB:Q9HVA2;locus_tag=COIPGBPH_00136;product=Ketol-acid reductoisomerase (NADP(+))
QDGA01000001.1	Prodigal:002006	CDS	160760	161305	.	+	0	ID=COIPGBPH_00137;inference=ab initio prediction:Prodigal:002006;locus_tag=COIPGBPH_00137;product=hypothetical protein
QDGA01000001.1	Prodigal:002006	CDS	161309	161854	.	-	0	ID=COIPGBPH_00138;eC_number=2.2.1.6;Name=ilvH;db_xref=COG:COG0440;gene=ilvH;inference=ab initio prediction:Prodigal:002006,similar to AA sequence:UniProtKB:A0QUX7;locus_tag=COIPGBPH_00138;product=Acetolactate synthase small subunit
QDGA01000001.1	Prodigal:002006	CDS	161884	162564	.	-	0	ID=COIPGBPH_00139;inference=ab initio prediction:Prodigal:002006;locus_tag=COIPGBPH_00139;product=hypothetical protein
QDGA01000001.1	Prodigal:002006	CDS	162582	164354	.	-	0	ID=COIPGBPH_00140;eC_number=2.2.1.6;Name=ilvI;db_xref=COG:COG0028;gene=ilvI;inference=ab initio prediction:Prodigal:002006,similar to AA sequence:UniProtKB:P00893;locus_tag=COIPGBPH_00140;product=Acetolactate synthase isozyme 3 large subunit
QDGA01000001.1	Prodigal:002006	CDS	164631	165458	.	+	0	ID=COIPGBPH_00141;inference=ab initio prediction:Prodigal:002006;locus_tag=COIPGBPH_00141;product=hypothetical protein
QDGA01000001.1	Prodigal:002006	CDS	165418	166368	.	-	0	ID=COIPGBPH_00142;eC_number=2.5.1.75;Name=miaA;db_xref=COG:COG0324;gene=miaA;inference=ab initio prediction:Prodigal:002006,similar to AA sequence:UniProtKB:P16384;locus_tag=COIPGBPH_00142;product=tRNA dimethylallyltransferase
QDGA01000001.1	Prodigal:002006	CDS	166383	167291	.	+	0	ID=COIPGBPH_00143;inference=ab initio prediction:Prodigal:002006;locus_tag=COIPGBPH_00143;product=hypothetical protein
QDGA01000001.1	Prodigal:002006	CDS	167288	169228	.	-	0	ID=COIPGBPH_00144;eC_number=6.2.1.1;Name=acsA_1;db_xref=COG:COG0365;gene=acsA_1;inference=ab initio prediction:Prodigal:002006,similar to AA sequence:UniProtKB:Q89WV5;locus_tag=COIPGBPH_00144;product=Acetyl-coenzyme A synthetase
QDGA01000001.1	Prodigal:002006	CDS	169405	170928	.	-	0	ID=COIPGBPH_00145;eC_number=3.4.21.107;Name=degQ_2;db_xref=COG:COG0265;gene=degQ_2;inference=ab initio prediction:Prodigal:002006,similar to AA sequence:UniProtKB:P39099;locus_tag=COIPGBPH_00145;product=Periplasmic pH-dependent serine endoprotease DegQ
QDGA01000001.1	Prodigal:002006	CDS	171016	171207	.	-	0	ID=COIPGBPH_00146;inference=ab initio prediction:Prodigal:002006;locus_tag=COIPGBPH_00146;product=hypothetical protein
QDGA01000001.1	Prodigal:002006	CDS	171214	172149	.	-	0	ID=COIPGBPH_00147;Name=hflC;db_xref=COG:COG0330;gene=hflC;inference=ab initio prediction:Prodigal:002006,similar to AA sequence:UniProtKB:P0ABC3;locus_tag=COIPGBPH_00147;product=Modulator of FtsH protease HflC
QDGA01000001.1	Prodigal:002006	CDS	172146	173291	.	-	0	ID=COIPGBPH_00148;Name=hflK;db_xref=COG:COG0330;gene=hflK;inference=ab initio prediction:Prodigal:002006,similar to AA sequence:UniProtKB:P0ABC7;locus_tag=COIPGBPH_00148;product=Modulator of FtsH protease HflK
QDGA01000001.1	Prodigal:002006	CDS	173428	173940	.	-	0	ID=COIPGBPH_00149;eC_number=1.5.1.3;Name=dhfrIII;gene=dhfrIII;inference=ab initio prediction:Prodigal:002006,similar to AA sequence:UniProtKB:P12833;locus_tag=COIPGBPH_00149;product=Dihydrofolate reductase type 3
QDGA01000001.1	Prodigal:002006	CDS	173937	174419	.	-	0	ID=COIPGBPH_00150;inference=ab initio prediction:Prodigal:002006;locus_tag=COIPGBPH_00150;product=hypothetical protein
QDGA01000001.1	Prodigal:002006	CDS	174457	174762	.	-	0	ID=COIPGBPH_00151;inference=ab initio prediction:Prodigal:002006;locus_tag=COIPGBPH_00151;product=hypothetical protein
QDGA01000001.1	Prodigal:002006	CDS	174769	175563	.	-	0	ID=COIPGBPH_00152;eC_number=2.1.1.45;Name=thyA;db_xref=COG:COG0207;gene=thyA;inference=ab initio prediction:Prodigal:002006,similar to AA sequence:UniProtKB:P67042;locus_tag=COIPGBPH_00152;product=Thymidylate synthase
QDGA01000001.1	Aragorn:001002	tmRNA	176079	176412	.	+	.	ID=COIPGBPH_00153;Name=ssrA;gene=ssrA;inference=COORDINATES:profile:Aragorn:001002;locus_tag=COIPGBPH_00153;product=transfer-messenger RNA%2C SsrA
QDGA01000001.1	Prodigal:002006	CDS	176429	177043	.	+	0	ID=COIPGBPH_00154;inference=ab initio prediction:Prodigal:002006;locus_tag=COIPGBPH_00154;product=hypothetical protein
QDGA01000001.1	Prodigal:002006	CDS	177066	178481	.	-	0	ID=COIPGBPH_00155;inference=ab initio prediction:Prodigal:002006;locus_tag=COIPGBPH_00155;product=hypothetical protein
QDGA01000001.1	Prodigal:002006	CDS	178570	179964	.	+	0	ID=COIPGBPH_00156;eC_number=4.2.1.2;Name=fumC;db_xref=COG:COG0114;gene=fumC;inference=ab initio prediction:Prodigal:002006,similar to AA sequence:UniProtKB:Q92PB6;locus_tag=COIPGBPH_00156;product=Fumarate hydratase class II
QDGA01000001.1	Prodigal:002006	CDS	179979	180167	.	+	0	ID=COIPGBPH_00157;inference=ab initio prediction:Prodigal:002006;locus_tag=COIPGBPH_00157;product=hypothetical protein
QDGA01000001.1	Prodigal:002006	CDS	180168	180419	.	+	0	ID=COIPGBPH_00158;inference=ab initio prediction:Prodigal:002006;locus_tag=COIPGBPH_00158;product=hypothetical protein
QDGA01000001.1	Prodigal:002006	CDS	180560	184129	.	-	0	ID=COIPGBPH_00159;inference=ab initio prediction:Prodigal:002006;locus_tag=COIPGBPH_00159;product=hypothetical protein
QDGA01000001.1	Prodigal:002006	CDS	184214	185629	.	-	0	ID=COIPGBPH_00160;eC_number=1.-.-.-;db_xref=COG:COG0277;inference=ab initio prediction:Prodigal:002006,similar to AA sequence:UniProtKB:P9WIT1;locus_tag=COIPGBPH_00160;product=putative FAD-linked oxidoreductase
QDGA01000001.1	Prodigal:002006	CDS	185813	186355	.	+	0	ID=COIPGBPH_00161;eC_number=1.1.1.108;Name=lcdH;gene=lcdH;inference=ab initio prediction:Prodigal:002006,similar to AA sequence:UniProtKB:D7UNT2;locus_tag=COIPGBPH_00161;product=L-carnitine dehydrogenase
QDGA01000001.1	Prodigal:002006	CDS	186352	186633	.	-	0	ID=COIPGBPH_00162;inference=ab initio prediction:Prodigal:002006;locus_tag=COIPGBPH_00162;product=hypothetical protein
QDGA01000001.1	Prodigal:002006	CDS	186770	189157	.	+	0	ID=COIPGBPH_00163;eC_number=3.6.4.12;Name=uvrD_1;db_xref=COG:COG0210;gene=uvrD_1;inference=ab initio prediction:Prodigal:002006,similar to AA sequence:UniProtKB:P03018;locus_tag=COIPGBPH_00163;product=DNA helicase II
QDGA01000001.1	Prodigal:002006	CDS	189283	190164	.	-	0	ID=COIPGBPH_00164;eC_number=1.11.1.6;Name=ydbD;db_xref=COG:COG3546;gene=ydbD;inference=ab initio prediction:Prodigal:002006,similar to AA sequence:UniProtKB:P80878;locus_tag=COIPGBPH_00164;product=putative manganese catalase
QDGA01000001.1	Prodigal:002006	CDS	190368	191642	.	+	0	ID=COIPGBPH_00165;eC_number=2.1.1.79;Name=cfa;db_xref=COG:COG2230;gene=cfa;inference=ab initio prediction:Prodigal:002006,similar to AA sequence:UniProtKB:P0A9H7;locus_tag=COIPGBPH_00165;product=Cyclopropane-fatty-acyl-phospholipid synthase
QDGA01000001.1	Prodigal:002006	CDS	191963	192838	.	-	0	ID=COIPGBPH_00166;eC_number=1.1.1.385;Name=bacC_1;gene=bacC_1;inference=ab initio prediction:Prodigal:002006,similar to AA sequence:UniProtKB:Q8KWT4;locus_tag=COIPGBPH_00166;product=Dihydroanticapsin 7-dehydrogenase
QDGA01000001.1	Prodigal:002006	CDS	192991	193908	.	+	0	ID=COIPGBPH_00167;eC_number=2.1.1.-;Name=prmA;db_xref=COG:COG2264;gene=prmA;inference=ab initio prediction:Prodigal:002006,similar to AA sequence:UniProtKB:P45558;locus_tag=COIPGBPH_00167;product=Ribosomal protein L11 methyltransferase
QDGA01000001.1	Prodigal:002006	CDS	193917	194021	.	-	0	ID=COIPGBPH_00168;inference=ab initio prediction:Prodigal:002006;locus_tag=COIPGBPH_00168;product=hypothetical protein
QDGA01000001.1	Prodigal:002006	CDS	194052	194276	.	-	0	ID=COIPGBPH_00169;inference=ab initio prediction:Prodigal:002006;locus_tag=COIPGBPH_00169;product=hypothetical protein
QDGA01000001.1	Prodigal:002006	CDS	194602	196422	.	+	0	ID=COIPGBPH_00170;eC_number=3.4.11.18;inference=ab initio prediction:Prodigal:002006,protein motif:HAMAP:MF_01974;locus_tag=COIPGBPH_00170;product=Methionine aminopeptidase 1%2C mitochondrial
QDGA01000001.1	Prodigal:002006	CDS	196419	196718	.	-	0	ID=COIPGBPH_00171;inference=ab initio prediction:Prodigal:002006;locus_tag=COIPGBPH_00171;product=hypothetical protein
QDGA01000001.1	Prodigal:002006	CDS	196715	197425	.	-	0	ID=COIPGBPH_00172;Name=ygaZ;db_xref=COG:COG1296;gene=ygaZ;inference=ab initio prediction:Prodigal:002006,similar to AA sequence:UniProtKB:P76630;locus_tag=COIPGBPH_00172;product=Inner membrane protein YgaZ
QDGA01000001.1	Prodigal:002006	CDS	197491	198357	.	-	0	ID=COIPGBPH_00173;Name=rhaS_1;gene=rhaS_1;inference=ab initio prediction:Prodigal:002006,protein motif:HAMAP:MF_01534;locus_tag=COIPGBPH_00173;product=HTH-type transcriptional activator RhaS
QDGA01000001.1	Prodigal:002006	CDS	198405	200564	.	-	0	ID=COIPGBPH_00174;eC_number=6.5.1.2;Name=ligA;db_xref=COG:COG0272;gene=ligA;inference=ab initio prediction:Prodigal:002006,similar to AA sequence:UniProtKB:P15042;locus_tag=COIPGBPH_00174;product=DNA ligase
QDGA01000001.1	Prodigal:002006	CDS	201568	202038	.	-	0	ID=COIPGBPH_00175;inference=ab initio prediction:Prodigal:002006;locus_tag=COIPGBPH_00175;product=hypothetical protein
QDGA01000001.1	Prodigal:002006	CDS	202142	202495	.	+	0	ID=COIPGBPH_00176;Name=ybaA;db_xref=COG:COG5507;gene=ybaA;inference=ab initio prediction:Prodigal:002006,similar to AA sequence:UniProtKB:P0AAQ9;locus_tag=COIPGBPH_00176;product=putative protein YbaA
QDGA01000001.1	Prodigal:002006	CDS	202504	203280	.	+	0	ID=COIPGBPH_00177;db_xref=COG:COG3324;inference=ab initio prediction:Prodigal:002006,similar to AA sequence:UniProtKB:P9WIR3;locus_tag=COIPGBPH_00177;product=Putative glyoxylase CFP32
QDGA01000001.1	Prodigal:002006	CDS	203299	204003	.	+	0	ID=COIPGBPH_00178;inference=ab initio prediction:Prodigal:002006;locus_tag=COIPGBPH_00178;product=hypothetical protein
QDGA01000001.1	Prodigal:002006	CDS	204021	205364	.	-	0	ID=COIPGBPH_00179;eC_number=2.7.13.3;Name=qseC;gene=qseC;inference=ab initio prediction:Prodigal:002006,similar to AA sequence:UniProtKB:Q8X524;locus_tag=COIPGBPH_00179;product=Sensor protein QseC
QDGA01000001.1	Prodigal:002006	CDS	205361	206017	.	-	0	ID=COIPGBPH_00180;Name=qseB_1;gene=qseB_1;inference=ab initio prediction:Prodigal:002006,similar to AA sequence:UniProtKB:Q8XBS3;locus_tag=COIPGBPH_00180;product=Transcriptional regulatory protein QseB
QDGA01000001.1	Prodigal:002006	CDS	206201	206428	.	+	0	ID=COIPGBPH_00181;inference=ab initio prediction:Prodigal:002006;locus_tag=COIPGBPH_00181;product=hypothetical protein
QDGA01000001.1	Prodigal:002006	CDS	206769	207212	.	+	0	ID=COIPGBPH_00182;inference=ab initio prediction:Prodigal:002006;locus_tag=COIPGBPH_00182;product=hypothetical protein
QDGA01000001.1	Prodigal:002006	CDS	207226	208902	.	-	0	ID=COIPGBPH_00183;Name=recN;db_xref=COG:COG0497;gene=recN;inference=ab initio prediction:Prodigal:002006,similar to AA sequence:UniProtKB:P05824;locus_tag=COIPGBPH_00183;product=DNA repair protein RecN
QDGA01000001.1	Prodigal:002006	CDS	208915	209811	.	-	0	ID=COIPGBPH_00184;Name=bamD;db_xref=COG:COG4105;gene=bamD;inference=ab initio prediction:Prodigal:002006,similar to AA sequence:UniProtKB:Q9K0B1;locus_tag=COIPGBPH_00184;product=Outer membrane protein assembly factor BamD
QDGA01000001.1	Prodigal:002006	CDS	210071	211015	.	-	0	ID=COIPGBPH_00185;eC_number=3.5.1.108;Name=lpxC;db_xref=COG:COG0774;gene=lpxC;inference=ab initio prediction:Prodigal:002006,similar to AA sequence:UniProtKB:P0A725;locus_tag=COIPGBPH_00185;product=UDP-3-O-acyl-N-acetylglucosamine deacetylase
QDGA01000001.1	Prodigal:002006	CDS	211310	213013	.	-	0	ID=COIPGBPH_00186;Name=ftsZ;gene=ftsZ;inference=ab initio prediction:Prodigal:002006,protein motif:HAMAP:MF_00909;locus_tag=COIPGBPH_00186;product=Cell division protein FtsZ
QDGA01000001.1	Prodigal:002006	CDS	213119	214441	.	-	0	ID=COIPGBPH_00187;Name=ftsA;db_xref=COG:COG0849;gene=ftsA;inference=ab initio prediction:Prodigal:002006,similar to AA sequence:UniProtKB:Q9K0X8;locus_tag=COIPGBPH_00187;product=Cell division protein FtsA
QDGA01000001.1	Prodigal:002006	CDS	214438	215427	.	-	0	ID=COIPGBPH_00188;Name=ftsQ;gene=ftsQ;inference=ab initio prediction:Prodigal:002006,protein motif:HAMAP:MF_00911;locus_tag=COIPGBPH_00188;product=Cell division protein FtsQ
QDGA01000001.1	Prodigal:002006	CDS	215394	216317	.	-	0	ID=COIPGBPH_00189;eC_number=6.3.2.4;Name=ddlB;db_xref=COG:COG1181;gene=ddlB;inference=ab initio prediction:Prodigal:002006,similar to AA sequence:UniProtKB:P07862;locus_tag=COIPGBPH_00189;product=D-alanine--D-alanine ligase B
QDGA01000001.1	Prodigal:002006	CDS	216427	217407	.	-	0	ID=COIPGBPH_00190;eC_number=1.3.1.98;Name=murB;gene=murB;inference=ab initio prediction:Prodigal:002006,similar to AA sequence:UniProtKB:P65463;locus_tag=COIPGBPH_00190;product=UDP-N-acetylenolpyruvoylglucosamine reductase
QDGA01000001.1	Prodigal:002006	CDS	217579	218994	.	-	0	ID=COIPGBPH_00191;eC_number=6.3.2.8;Name=murC;db_xref=COG:COG0773;gene=murC;inference=ab initio prediction:Prodigal:002006,similar to AA sequence:UniProtKB:Q9HW02;locus_tag=COIPGBPH_00191;product=UDP-N-acetylmuramate--L-alanine ligase
QDGA01000001.1	Prodigal:002006	CDS	218991	220109	.	-	0	ID=COIPGBPH_00192;eC_number=2.4.1.227;Name=murG_1;db_xref=COG:COG0707;gene=murG_1;inference=ab initio prediction:Prodigal:002006,similar to AA sequence:UniProtKB:Q9HW01;locus_tag=COIPGBPH_00192;product=UDP-N-acetylglucosamine--N-acetylmuramyl-(pentapeptide) pyrophosphoryl-undecaprenol N-acetylglucosamine transferase
QDGA01000001.1	Prodigal:002006	CDS	220106	221251	.	-	0	ID=COIPGBPH_00193;eC_number=2.4.1.129;Name=ftsW;gene=ftsW;inference=ab initio prediction:Prodigal:002006,similar to AA sequence:UniProtKB:B8H092;locus_tag=COIPGBPH_00193;product=putative peptidoglycan glycosyltransferase FtsW
QDGA01000001.1	Prodigal:002006	CDS	221254	222645	.	-	0	ID=COIPGBPH_00194;eC_number=6.3.2.9;Name=murD;db_xref=COG:COG0771;gene=murD;inference=ab initio prediction:Prodigal:002006,similar to AA sequence:UniProtKB:P14900;locus_tag=COIPGBPH_00194;product=UDP-N-acetylmuramoylalanine--D-glutamate ligase
QDGA01000001.1	Prodigal:002006	CDS	222651	223736	.	-	0	ID=COIPGBPH_00195;eC_number=2.7.8.13;Name=mraY;db_xref=COG:COG0472;gene=mraY;inference=ab initio prediction:Prodigal:002006,similar to AA sequence:UniProtKB:P0A6W3;locus_tag=COIPGBPH_00195;product=Phospho-N-acetylmuramoyl-pentapeptide-transferase
QDGA01000001.1	Prodigal:002006	CDS	223740	225173	.	-	0	ID=COIPGBPH_00196;eC_number=6.3.2.10;Name=murF_1;db_xref=COG:COG0770;gene=murF_1;inference=ab initio prediction:Prodigal:002006,similar to AA sequence:UniProtKB:P11880;locus_tag=COIPGBPH_00196;product=UDP-N-acetylmuramoyl-tripeptide--D-alanyl-D-alanine ligase
QDGA01000001.1	Prodigal:002006	CDS	225170	226639	.	-	0	ID=COIPGBPH_00197;eC_number=6.3.2.13;Name=murE;db_xref=COG:COG0769;gene=murE;inference=ab initio prediction:Prodigal:002006,similar to AA sequence:UniProtKB:Q819Q0;locus_tag=COIPGBPH_00197;product=UDP-N-acetylmuramoyl-L-alanyl-D-glutamate--2%2C6-diaminopimelate ligase
QDGA01000001.1	Prodigal:002006	CDS	226636	228522	.	-	0	ID=COIPGBPH_00198;eC_number=3.4.16.4;Name=ftsI;gene=ftsI;inference=ab initio prediction:Prodigal:002006,similar to AA sequence:UniProtKB:B8H0A0;locus_tag=COIPGBPH_00198;product=putative peptidoglycan D%2CD-transpeptidase FtsI
QDGA01000001.1	Prodigal:002006	CDS	228519	228914	.	-	0	ID=COIPGBPH_00199;inference=ab initio prediction:Prodigal:002006;locus_tag=COIPGBPH_00199;product=hypothetical protein
QDGA01000001.1	Prodigal:002006	CDS	228911	229960	.	-	0	ID=COIPGBPH_00200;eC_number=2.1.1.199;Name=rsmH;db_xref=COG:COG0275;gene=rsmH;inference=ab initio prediction:Prodigal:002006,similar to AA sequence:UniProtKB:P60390;locus_tag=COIPGBPH_00200;product=Ribosomal RNA small subunit methyltransferase H
QDGA01000001.1	Prodigal:002006	CDS	229957	230454	.	-	0	ID=COIPGBPH_00201;Name=mraZ;gene=mraZ;inference=ab initio prediction:Prodigal:002006,protein motif:HAMAP:MF_01008;locus_tag=COIPGBPH_00201;product=Transcriptional regulator MraZ
QDGA01000001.1	Prodigal:002006	CDS	231207	232088	.	-	0	ID=COIPGBPH_00202;inference=ab initio prediction:Prodigal:002006;locus_tag=COIPGBPH_00202;product=hypothetical protein
QDGA01000001.1	Prodigal:002006	CDS	232293	232676	.	+	0	ID=COIPGBPH_00203;inference=ab initio prediction:Prodigal:002006;locus_tag=COIPGBPH_00203;product=hypothetical protein
QDGA01000001.1	Prodigal:002006	CDS	232779	233054	.	+	0	ID=COIPGBPH_00204;inference=ab initio prediction:Prodigal:002006;locus_tag=COIPGBPH_00204;product=hypothetical protein
QDGA01000001.1	Prodigal:002006	CDS	233142	233867	.	+	0	ID=COIPGBPH_00205;Name=djlA;db_xref=COG:COG1076;gene=djlA;inference=ab initio prediction:Prodigal:002006,similar to AA sequence:UniProtKB:P31680;locus_tag=COIPGBPH_00205;product=Co-chaperone protein DjlA
QDGA01000001.1	Prodigal:002006	CDS	233872	234639	.	+	0	ID=COIPGBPH_00206;eC_number=3.5.1.28;Name=amiD_1;db_xref=COG:COG3023;gene=amiD_1;inference=ab initio prediction:Prodigal:002006,similar to AA sequence:UniProtKB:P75820;locus_tag=COIPGBPH_00206;product=N-acetylmuramoyl-L-alanine amidase AmiD
QDGA01000001.1	Prodigal:002006	CDS	234720	236156	.	+	0	ID=COIPGBPH_00207;Name=macA_1;db_xref=COG:COG0845;gene=macA_1;inference=ab initio prediction:Prodigal:002006,similar to AA sequence:UniProtKB:P75830;locus_tag=COIPGBPH_00207;product=Macrolide export protein MacA
QDGA01000001.1	Prodigal:002006	CDS	236168	236890	.	+	0	ID=COIPGBPH_00208;eC_number=3.6.3.-;Name=yknY;db_xref=COG:COG1136;gene=yknY;inference=ab initio prediction:Prodigal:002006,similar to AA sequence:UniProtKB:O31711;locus_tag=COIPGBPH_00208;product=putative ABC transporter ATP-binding protein YknY
QDGA01000001.1	Prodigal:002006	CDS	236887	238119	.	+	0	ID=COIPGBPH_00209;eC_number=3.6.3.-;Name=macB;db_xref=COG:COG0577;gene=macB;inference=ab initio prediction:Prodigal:002006,similar to AA sequence:UniProtKB:Q5MK06;locus_tag=COIPGBPH_00209;product=Macrolide export ATP-binding/permease protein MacB
QDGA01000001.1	Prodigal:002006	CDS	238243	241998	.	-	0	ID=COIPGBPH_00210;eC_number=2.1.1.13;Name=metH;db_xref=COG:COG0646;gene=metH;inference=ab initio prediction:Prodigal:002006,similar to AA sequence:UniProtKB:P13009;locus_tag=COIPGBPH_00210;product=Methionine synthase
QDGA01000001.1	Prodigal:002006	CDS	242100	243005	.	-	0	ID=COIPGBPH_00211;eC_number=1.5.1.20;Name=metF;db_xref=COG:COG0685;gene=metF;inference=ab initio prediction:Prodigal:002006,similar to AA sequence:UniProtKB:P0AEZ1;locus_tag=COIPGBPH_00211;product=5%2C10-methylenetetrahydrofolate reductase
QDGA01000001.1	Prodigal:002006	CDS	243005	244018	.	-	0	ID=COIPGBPH_00212;eC_number=2.1.1.163;Name=COQ5_1;gene=COQ5_1;inference=ab initio prediction:Prodigal:002006,protein motif:HAMAP:MF_01813;locus_tag=COIPGBPH_00212;product=2-methoxy-6-polyprenyl-1%2C4-benzoquinol methylase%2C mitochondrial
QDGA01000001.1	Prodigal:002006	CDS	244207	245685	.	-	0	ID=COIPGBPH_00213;eC_number=3.2.2.4;Name=amn;db_xref=COG:COG0775;gene=amn;inference=ab initio prediction:Prodigal:002006,similar to AA sequence:UniProtKB:P0AE12;locus_tag=COIPGBPH_00213;product=AMP nucleosidase
QDGA01000001.1	Prodigal:002006	CDS	245851	246261	.	-	0	ID=COIPGBPH_00214;inference=ab initio prediction:Prodigal:002006;locus_tag=COIPGBPH_00214;product=hypothetical protein
QDGA01000001.1	Prodigal:002006	CDS	246479	248131	.	-	0	ID=COIPGBPH_00215;Name=ettA;db_xref=COG:COG0488;gene=ettA;inference=ab initio prediction:Prodigal:002006,similar to AA sequence:UniProtKB:P45127;locus_tag=COIPGBPH_00215;product=Energy-dependent translational throttle protein EttA
QDGA01000001.1	Prodigal:002006	CDS	248874	249413	.	+	0	ID=COIPGBPH_00216;inference=ab initio prediction:Prodigal:002006;locus_tag=COIPGBPH_00216;product=hypothetical protein
QDGA01000001.1	Prodigal:002006	CDS	249479	249718	.	+	0	ID=COIPGBPH_00217;eC_number=6.3.5.3;Name=purS;db_xref=COG:COG1828;gene=purS;inference=ab initio prediction:Prodigal:002006,similar to AA sequence:UniProtKB:P12049;locus_tag=COIPGBPH_00217;product=Phosphoribosylformylglycinamidine synthase subunit PurS
QDGA01000001.1	Prodigal:002006	CDS	249726	250424	.	+	0	ID=COIPGBPH_00218;eC_number=6.3.5.3;Name=purQ;db_xref=COG:COG0047;gene=purQ;inference=ab initio prediction:Prodigal:002006,similar to AA sequence:UniProtKB:P12041;locus_tag=COIPGBPH_00218;product=Phosphoribosylformylglycinamidine synthase subunit PurQ
QDGA01000001.1	Prodigal:002006	CDS	250624	252834	.	+	0	ID=COIPGBPH_00219;eC_number=6.3.5.3;Name=purL;db_xref=COG:COG0046;gene=purL;inference=ab initio prediction:Prodigal:002006,similar to AA sequence:UniProtKB:P12042;locus_tag=COIPGBPH_00219;product=Phosphoribosylformylglycinamidine synthase subunit PurL
QDGA01000001.1	Prodigal:002006	CDS	252847	253083	.	+	0	ID=COIPGBPH_00220;db_xref=COG:COG0271;inference=ab initio prediction:Prodigal:002006,similar to AA sequence:UniProtKB:Q9ZCE4;locus_tag=COIPGBPH_00220;product=putative protein RP812
QDGA01000001.1	Prodigal:002006	CDS	253128	253463	.	+	0	ID=COIPGBPH_00221;Name=grxD;db_xref=COG:COG0278;gene=grxD;inference=ab initio prediction:Prodigal:002006,similar to AA sequence:UniProtKB:P0AC69;locus_tag=COIPGBPH_00221;product=Glutaredoxin 4
QDGA01000001.1	Prodigal:002006	CDS	253655	253972	.	+	0	ID=COIPGBPH_00222;inference=ab initio prediction:Prodigal:002006;locus_tag=COIPGBPH_00222;product=hypothetical protein
QDGA01000001.1	Prodigal:002006	CDS	254093	254830	.	+	0	ID=COIPGBPH_00223;inference=ab initio prediction:Prodigal:002006;locus_tag=COIPGBPH_00223;product=hypothetical protein
QDGA01000001.1	Prodigal:002006	CDS	254845	255495	.	-	0	ID=COIPGBPH_00224;Name=tlpA;db_xref=COG:COG0526;gene=tlpA;inference=ab initio prediction:Prodigal:002006,similar to AA sequence:UniProtKB:P43221;locus_tag=COIPGBPH_00224;product=Thiol:disulfide interchange protein TlpA
QDGA01000001.1	Prodigal:002006	CDS	255710	255958	.	+	0	ID=COIPGBPH_00225;inference=ab initio prediction:Prodigal:002006;locus_tag=COIPGBPH_00225;product=hypothetical protein
QDGA01000001.1	Prodigal:002006	CDS	255967	257235	.	+	0	ID=COIPGBPH_00226;eC_number=4.1.1.20;Name=lysA;db_xref=COG:COG0019;gene=lysA;inference=ab initio prediction:Prodigal:002006,similar to AA sequence:UniProtKB:Q9KVL7;locus_tag=COIPGBPH_00226;product=Diaminopimelate decarboxylase
QDGA01000001.1	Prodigal:002006	CDS	257626	260229	.	+	0	ID=COIPGBPH_00227;inference=ab initio prediction:Prodigal:002006;locus_tag=COIPGBPH_00227;product=hypothetical protein
QDGA01000001.1	Prodigal:002006	CDS	260305	260496	.	+	0	ID=COIPGBPH_00228;inference=ab initio prediction:Prodigal:002006;locus_tag=COIPGBPH_00228;product=hypothetical protein
QDGA01000001.1	Prodigal:002006	CDS	260651	261241	.	+	0	ID=COIPGBPH_00229;inference=ab initio prediction:Prodigal:002006;locus_tag=COIPGBPH_00229;product=hypothetical protein
QDGA01000001.1	Prodigal:002006	CDS	261267	261842	.	+	0	ID=COIPGBPH_00230;eC_number=2.5.1.17;db_xref=COG:COG2096;inference=ab initio prediction:Prodigal:002006,similar to AA sequence:UniProtKB:P9WP99;locus_tag=COIPGBPH_00230;product=Corrinoid adenosyltransferase
QDGA01000001.1	Prodigal:002006	CDS	261853	262560	.	+	0	ID=COIPGBPH_00231;inference=ab initio prediction:Prodigal:002006;locus_tag=COIPGBPH_00231;product=hypothetical protein
QDGA01000001.1	Prodigal:002006	CDS	262786	263535	.	+	0	ID=COIPGBPH_00232;Name=etfB;gene=etfB;inference=ab initio prediction:Prodigal:002006,similar to AA sequence:UniProtKB:P38975;locus_tag=COIPGBPH_00232;product=Electron transfer flavoprotein subunit beta
QDGA01000001.1	Prodigal:002006	CDS	263551	264495	.	+	0	ID=COIPGBPH_00233;Name=etfA;db_xref=COG:COG2025;gene=etfA;inference=ab initio prediction:Prodigal:002006,similar to AA sequence:UniProtKB:P38974;locus_tag=COIPGBPH_00233;product=Electron transfer flavoprotein subunit alpha
QDGA01000001.1	Prodigal:002006	CDS	264570	265451	.	+	0	ID=COIPGBPH_00234;eC_number=1.1.1.157;Name=mmgB;db_xref=COG:COG1250;gene=mmgB;inference=ab initio prediction:Prodigal:002006,similar to AA sequence:UniProtKB:P45856;locus_tag=COIPGBPH_00234;product=putative 3-hydroxybutyryl-CoA dehydrogenase
QDGA01000001.1	Prodigal:002006	CDS	265549	266196	.	-	0	ID=COIPGBPH_00235;inference=ab initio prediction:Prodigal:002006,similar to AA sequence:UniProtKB:P67153;locus_tag=COIPGBPH_00235;note=UPF0073 inner membrane protein YqfA;product=hypothetical protein
QDGA01000001.1	Prodigal:002006	CDS	266363	266545	.	-	0	ID=COIPGBPH_00236;inference=ab initio prediction:Prodigal:002006;locus_tag=COIPGBPH_00236;product=hypothetical protein
QDGA01000001.1	Prodigal:002006	CDS	266668	267117	.	-	0	ID=COIPGBPH_00237;inference=ab initio prediction:Prodigal:002006;locus_tag=COIPGBPH_00237;product=hypothetical protein
QDGA01000001.1	Prodigal:002006	CDS	267189	267947	.	-	0	ID=COIPGBPH_00238;inference=ab initio prediction:Prodigal:002006,similar to AA sequence:UniProtKB:P0AEC0;locus_tag=COIPGBPH_00238;note=UPF0053 inner membrane protein YoaE;product=hypothetical protein
QDGA01000001.1	Prodigal:002006	CDS	268174	269466	.	-	0	ID=COIPGBPH_00239;inference=ab initio prediction:Prodigal:002006,similar to AA sequence:UniProtKB:P0AE45;locus_tag=COIPGBPH_00239;note=UPF0053 inner membrane protein YtfL;product=hypothetical protein
QDGA01000001.1	Prodigal:002006	CDS	269539	270207	.	-	0	ID=COIPGBPH_00240;inference=ab initio prediction:Prodigal:002006;locus_tag=COIPGBPH_00240;product=hypothetical protein
QDGA01000001.1	Prodigal:002006	CDS	270496	270819	.	-	0	ID=COIPGBPH_00241;inference=ab initio prediction:Prodigal:002006;locus_tag=COIPGBPH_00241;product=hypothetical protein
QDGA01000001.1	Prodigal:002006	CDS	270958	271521	.	-	0	ID=COIPGBPH_00242;inference=ab initio prediction:Prodigal:002006;locus_tag=COIPGBPH_00242;product=hypothetical protein
QDGA01000001.1	Prodigal:002006	CDS	271554	272270	.	-	0	ID=COIPGBPH_00243;Name=ybhL_1;db_xref=COG:COG0670;gene=ybhL_1;inference=ab initio prediction:Prodigal:002006,similar to AA sequence:UniProtKB:P0AAC4;locus_tag=COIPGBPH_00243;product=Inner membrane protein YbhL
QDGA01000001.1	Prodigal:002006	CDS	272290	273051	.	-	0	ID=COIPGBPH_00244;inference=ab initio prediction:Prodigal:002006;locus_tag=COIPGBPH_00244;product=hypothetical protein
QDGA01000001.1	Prodigal:002006	CDS	273044	273592	.	-	0	ID=COIPGBPH_00245;Name=sigR_1;db_xref=COG:COG1595;gene=sigR_1;inference=ab initio prediction:Prodigal:002006,similar to AA sequence:UniProtKB:Q7AKG9;locus_tag=COIPGBPH_00245;product=ECF RNA polymerase sigma factor SigR
QDGA01000001.1	Prodigal:002006	CDS	273660	274061	.	-	0	ID=COIPGBPH_00246;Name=tcrA;db_xref=COG:COG0745;gene=tcrA;inference=ab initio prediction:Prodigal:002006,similar to AA sequence:UniProtKB:O07776;locus_tag=COIPGBPH_00246;product=Transcriptional regulatory protein TcrA
QDGA01000001.1	Prodigal:002006	CDS	274259	275296	.	-	0	ID=COIPGBPH_00247;inference=ab initio prediction:Prodigal:002006;locus_tag=COIPGBPH_00247;product=hypothetical protein
QDGA01000001.1	Prodigal:002006	CDS	275412	275561	.	+	0	ID=COIPGBPH_00248;inference=ab initio prediction:Prodigal:002006;locus_tag=COIPGBPH_00248;product=hypothetical protein
QDGA01000001.1	Prodigal:002006	CDS	275725	276726	.	+	0	ID=COIPGBPH_00249;inference=ab initio prediction:Prodigal:002006;locus_tag=COIPGBPH_00249;product=hypothetical protein
QDGA01000001.1	Prodigal:002006	CDS	276922	277095	.	+	0	ID=COIPGBPH_00250;inference=ab initio prediction:Prodigal:002006;locus_tag=COIPGBPH_00250;product=hypothetical protein
QDGA01000001.1	Prodigal:002006	CDS	277290	277454	.	-	0	ID=COIPGBPH_00251;inference=ab initio prediction:Prodigal:002006;locus_tag=COIPGBPH_00251;product=hypothetical protein
QDGA01000001.1	Prodigal:002006	CDS	277565	277834	.	-	0	ID=COIPGBPH_00252;inference=ab initio prediction:Prodigal:002006;locus_tag=COIPGBPH_00252;product=hypothetical protein
QDGA01000001.1	Aragorn:001002	tRNA	278036	278125	.	-	.	ID=COIPGBPH_00253;inference=COORDINATES:profile:Aragorn:001002;locus_tag=COIPGBPH_00253;product=tRNA-Ser(cga)
QDGA01000001.1	Prodigal:002006	CDS	278387	278779	.	+	0	ID=COIPGBPH_00254;Name=rplU;db_xref=COG:COG0261;gene=rplU;inference=ab initio prediction:Prodigal:002006,similar to AA sequence:UniProtKB:Q6NDF0;locus_tag=COIPGBPH_00254;product=50S ribosomal protein L21
QDGA01000001.1	Prodigal:002006	CDS	278814	279080	.	+	0	ID=COIPGBPH_00255;Name=rpmA;db_xref=COG:COG0211;gene=rpmA;inference=ab initio prediction:Prodigal:002006,similar to AA sequence:UniProtKB:Q6NDE9;locus_tag=COIPGBPH_00255;product=50S ribosomal protein L27
QDGA01000001.1	Prodigal:002006	CDS	279196	279909	.	+	0	ID=COIPGBPH_00256;inference=ab initio prediction:Prodigal:002006;locus_tag=COIPGBPH_00256;product=hypothetical protein
QDGA01000001.1	Prodigal:002006	CDS	280059	281093	.	+	0	ID=COIPGBPH_00257;eC_number=3.6.5.-;Name=cgtA;gene=cgtA;inference=ab initio prediction:Prodigal:002006,similar to AA sequence:UniProtKB:B8GYI7;locus_tag=COIPGBPH_00257;product=GTPase Obg/CgtA
QDGA01000001.1	Prodigal:002006	CDS	281090	282205	.	+	0	ID=COIPGBPH_00258;eC_number=2.7.2.11;Name=proB;gene=proB;inference=ab initio prediction:Prodigal:002006,similar to AA sequence:UniProtKB:Q2SZF9;locus_tag=COIPGBPH_00258;product=Glutamate 5-kinase
QDGA01000001.1	Prodigal:002006	CDS	282175	283047	.	-	0	ID=COIPGBPH_00259;inference=ab initio prediction:Prodigal:002006;locus_tag=COIPGBPH_00259;product=hypothetical protein
QDGA01000001.1	Prodigal:002006	CDS	283142	284383	.	+	0	ID=COIPGBPH_00260;eC_number=1.2.1.41;Name=proA_1;gene=proA_1;inference=ab initio prediction:Prodigal:002006,similar to AA sequence:UniProtKB:Q2SZ88;locus_tag=COIPGBPH_00260;product=Gamma-glutamyl phosphate reductase
QDGA01000001.1	Prodigal:002006	CDS	284380	285036	.	+	0	ID=COIPGBPH_00261;eC_number=2.7.7.18;Name=nadD;gene=nadD;inference=ab initio prediction:Prodigal:002006,protein motif:HAMAP:MF_00244;locus_tag=COIPGBPH_00261;product=nicotinate-nucleotide adenylyltransferase
QDGA01000001.1	Prodigal:002006	CDS	285087	285515	.	+	0	ID=COIPGBPH_00262;Name=rsfS;gene=rsfS;inference=ab initio prediction:Prodigal:002006,protein motif:HAMAP:MF_01477;locus_tag=COIPGBPH_00262;product=Ribosomal silencing factor RsfS
QDGA01000001.1	Prodigal:002006	CDS	285531	286025	.	+	0	ID=COIPGBPH_00263;eC_number=2.1.1.177;Name=rlmH;db_xref=COG:COG1576;gene=rlmH;inference=ab initio prediction:Prodigal:002006,similar to AA sequence:UniProtKB:P0C1V0;locus_tag=COIPGBPH_00263;product=Ribosomal RNA large subunit methyltransferase H
QDGA01000001.1	Prodigal:002006	CDS	286029	287381	.	+	0	ID=COIPGBPH_00264;inference=ab initio prediction:Prodigal:002006;locus_tag=COIPGBPH_00264;product=hypothetical protein
QDGA01000001.1	Prodigal:002006	CDS	287381	288697	.	+	0	ID=COIPGBPH_00265;eC_number=3.4.21.102;Name=ctpB;db_xref=COG:COG0793;gene=ctpB;inference=ab initio prediction:Prodigal:002006,similar to AA sequence:UniProtKB:O35002;locus_tag=COIPGBPH_00265;product=Carboxy-terminal processing protease CtpB
QDGA01000001.1	Prodigal:002006	CDS	288727	288918	.	+	0	ID=COIPGBPH_00266;inference=ab initio prediction:Prodigal:002006;locus_tag=COIPGBPH_00266;product=hypothetical protein
QDGA01000001.1	Prodigal:002006	CDS	289047	289595	.	+	0	ID=COIPGBPH_00267;eC_number=3.6.1.-;Name=rppH_1;db_xref=COG:COG0494;gene=rppH_1;inference=ab initio prediction:Prodigal:002006,similar to AA sequence:UniProtKB:P35640;locus_tag=COIPGBPH_00267;product=RNA pyrophosphohydrolase
QDGA01000001.1	Prodigal:002006	CDS	289818	290507	.	+	0	ID=COIPGBPH_00268;inference=ab initio prediction:Prodigal:002006;locus_tag=COIPGBPH_00268;product=hypothetical protein
QDGA01000001.1	Prodigal:002006	CDS	290652	290846	.	-	0	ID=COIPGBPH_00269;inference=ab initio prediction:Prodigal:002006;locus_tag=COIPGBPH_00269;product=hypothetical protein
QDGA01000001.1	Prodigal:002006	CDS	291158	291391	.	+	0	ID=COIPGBPH_00270;inference=ab initio prediction:Prodigal:002006;locus_tag=COIPGBPH_00270;product=hypothetical protein
QDGA01000001.1	Prodigal:002006	CDS	291729	292007	.	-	0	ID=COIPGBPH_00271;inference=ab initio prediction:Prodigal:002006;locus_tag=COIPGBPH_00271;product=hypothetical protein
QDGA01000001.1	Aragorn:001002	tRNA	292701	292785	.	-	.	ID=COIPGBPH_00272;inference=COORDINATES:profile:Aragorn:001002;locus_tag=COIPGBPH_00272;product=tRNA-Leu(caa)
QDGA01000001.1	Prodigal:002006	CDS	292941	293522	.	+	0	ID=COIPGBPH_00273;inference=ab initio prediction:Prodigal:002006;locus_tag=COIPGBPH_00273;product=hypothetical protein
QDGA01000001.1	Prodigal:002006	CDS	293535	294035	.	+	0	ID=COIPGBPH_00274;Name=dsbB;gene=dsbB;inference=ab initio prediction:Prodigal:002006,protein motif:HAMAP:MF_00286;locus_tag=COIPGBPH_00274;product=Disulfide bond formation protein B
QDGA01000001.1	Prodigal:002006	CDS	294065	295147	.	+	0	ID=COIPGBPH_00275;eC_number=4.1.2.42;inference=ab initio prediction:Prodigal:002006,similar to AA sequence:UniProtKB:O82872;locus_tag=COIPGBPH_00275;product=D-threonine aldolase
QDGA01000001.1	Prodigal:002006	CDS	295163	295732	.	-	0	ID=COIPGBPH_00276;inference=ab initio prediction:Prodigal:002006;locus_tag=COIPGBPH_00276;product=hypothetical protein
QDGA01000001.1	Prodigal:002006	CDS	295886	296413	.	+	0	ID=COIPGBPH_00277;db_xref=COG:COG0586;inference=ab initio prediction:Prodigal:002006,similar to AA sequence:UniProtKB:P9WP07;locus_tag=COIPGBPH_00277;product=putative membrane protein
QDGA01000001.1	Prodigal:002006	CDS	296423	297022	.	-	0	ID=COIPGBPH_00278;inference=ab initio prediction:Prodigal:002006;locus_tag=COIPGBPH_00278;product=hypothetical protein
QDGA01000001.1	Prodigal:002006	CDS	297151	297465	.	-	0	ID=COIPGBPH_00279;inference=ab initio prediction:Prodigal:002006;locus_tag=COIPGBPH_00279;product=hypothetical protein
QDGA01000001.1	Prodigal:002006	CDS	297937	298836	.	-	0	ID=COIPGBPH_00280;Name=cntI_2;gene=cntI_2;inference=ab initio prediction:Prodigal:002006,similar to AA sequence:UniProtKB:A0A0H2ZHZ4;locus_tag=COIPGBPH_00280;product=Pseudopaline exporter CntI
QDGA01000001.1	Prodigal:002006	CDS	298840	301239	.	-	0	ID=COIPGBPH_00281;eC_number=3.5.1.115;Name=mca;gene=mca;inference=ab initio prediction:Prodigal:002006,protein motif:HAMAP:MF_01482;locus_tag=COIPGBPH_00281;product=Mycothiol S-conjugate amidase
QDGA01000001.1	Prodigal:002006	CDS	301229	302482	.	-	0	ID=COIPGBPH_00282;eC_number=2.7.1.60;Name=nanK_1;gene=nanK_1;inference=ab initio prediction:Prodigal:002006,protein motif:HAMAP:MF_01234;locus_tag=COIPGBPH_00282;product=N-acetylmannosamine kinase
QDGA01000001.1	Prodigal:002006	CDS	302654	303907	.	+	0	ID=COIPGBPH_00283;Name=ugpB_1;db_xref=COG:COG1653;gene=ugpB_1;inference=ab initio prediction:Prodigal:002006,similar to AA sequence:UniProtKB:P0AG80;locus_tag=COIPGBPH_00283;product=sn-glycerol-3-phosphate-binding periplasmic protein UgpB
QDGA01000001.1	Prodigal:002006	CDS	303934	304860	.	+	0	ID=COIPGBPH_00284;Name=lacF_1;gene=lacF_1;inference=ab initio prediction:Prodigal:002006,similar to AA sequence:UniProtKB:P29823;locus_tag=COIPGBPH_00284;product=Lactose transport system permease protein LacF
QDGA01000001.1	Prodigal:002006	CDS	304860	305714	.	+	0	ID=COIPGBPH_00285;Name=araQ_1;db_xref=COG:COG0395;gene=araQ_1;inference=ab initio prediction:Prodigal:002006,similar to AA sequence:UniProtKB:P94530;locus_tag=COIPGBPH_00285;product=L-arabinose transport system permease protein AraQ
QDGA01000001.1	Prodigal:002006	CDS	305720	307228	.	+	0	ID=COIPGBPH_00286;eC_number=4.3.2.1;Name=argH_1;db_xref=COG:COG0165;gene=argH_1;inference=ab initio prediction:Prodigal:002006,similar to AA sequence:UniProtKB:Q5SLL0;locus_tag=COIPGBPH_00286;product=Argininosuccinate lyase
QDGA01000001.1	Prodigal:002006	CDS	307228	308298	.	+	0	ID=COIPGBPH_00287;eC_number=7.5.2.-;Name=msmX_1;db_xref=COG:COG3839;gene=msmX_1;inference=ab initio prediction:Prodigal:002006,similar to AA sequence:UniProtKB:P94360;locus_tag=COIPGBPH_00287;product=Oligosaccharides import ATP-binding protein MsmX
QDGA01000001.1	Prodigal:002006	CDS	308295	309188	.	+	0	ID=COIPGBPH_00288;eC_number=2.7.1.45;Name=kdgK_1;db_xref=COG:COG0524;gene=kdgK_1;inference=ab initio prediction:Prodigal:002006,similar to AA sequence:UniProtKB:P50845;locus_tag=COIPGBPH_00288;product=2-dehydro-3-deoxygluconokinase
QDGA01000001.1	Prodigal:002006	CDS	309273	309680	.	+	0	ID=COIPGBPH_00289;inference=ab initio prediction:Prodigal:002006;locus_tag=COIPGBPH_00289;product=hypothetical protein
QDGA01000001.1	Prodigal:002006	CDS	309890	310699	.	+	0	ID=COIPGBPH_00290;inference=ab initio prediction:Prodigal:002006;locus_tag=COIPGBPH_00290;product=hypothetical protein
QDGA01000001.1	Prodigal:002006	CDS	310721	311299	.	-	0	ID=COIPGBPH_00291;inference=ab initio prediction:Prodigal:002006;locus_tag=COIPGBPH_00291;product=hypothetical protein
QDGA01000001.1	Prodigal:002006	CDS	311354	311704	.	-	0	ID=COIPGBPH_00292;inference=ab initio prediction:Prodigal:002006;locus_tag=COIPGBPH_00292;product=hypothetical protein
QDGA01000001.1	Prodigal:002006	CDS	311709	312344	.	-	0	ID=COIPGBPH_00293;eC_number=1.9.3.1;Name=caaA;db_xref=COG:COG0843;gene=caaA;inference=ab initio prediction:Prodigal:002006,similar to AA sequence:UniProtKB:P98005;locus_tag=COIPGBPH_00293;product=Cytochrome c oxidase polypeptide I+III
QDGA01000001.1	Prodigal:002006	CDS	312341	314353	.	-	0	ID=COIPGBPH_00294;eC_number=1.9.3.1;Name=ctaD_1;db_xref=COG:COG0843;gene=ctaD_1;inference=ab initio prediction:Prodigal:002006,similar to AA sequence:UniProtKB:Q04440;locus_tag=COIPGBPH_00294;product=Cytochrome c oxidase subunit 1
QDGA01000001.1	Prodigal:002006	CDS	314350	315354	.	-	0	ID=COIPGBPH_00295;eC_number=1.9.3.1;Name=ctaC_2;db_xref=COG:COG1622;gene=ctaC_2;inference=ab initio prediction:Prodigal:002006,similar to AA sequence:UniProtKB:Q04441;locus_tag=COIPGBPH_00295;product=Cytochrome c oxidase subunit 2
QDGA01000001.1	Prodigal:002006	CDS	315362	315940	.	-	0	ID=COIPGBPH_00296;Name=petJ_1;gene=petJ_1;inference=ab initio prediction:Prodigal:002006,protein motif:HAMAP:MF_00594;locus_tag=COIPGBPH_00296;product=Cytochrome c6
QDGA01000001.1	Prodigal:002006	CDS	315921	317591	.	-	0	ID=COIPGBPH_00297;eC_number=1.1.2.7;Name=moxF;gene=moxF;inference=ab initio prediction:Prodigal:002006,similar to AA sequence:UniProtKB:P15279;locus_tag=COIPGBPH_00297;product=Methanol dehydrogenase [cytochrome c] subunit 1
QDGA01000001.1	Prodigal:002006	CDS	317834	318001	.	-	0	ID=COIPGBPH_00298;inference=ab initio prediction:Prodigal:002006;locus_tag=COIPGBPH_00298;product=hypothetical protein
QDGA01000001.1	Prodigal:002006	CDS	318095	319045	.	+	0	ID=COIPGBPH_00299;eC_number=3.5.3.1;Name=arcA;gene=arcA;inference=ab initio prediction:Prodigal:002006,similar to AA sequence:UniProtKB:P14012;locus_tag=COIPGBPH_00299;product=Arginase
QDGA01000001.1	Prodigal:002006	CDS	319211	320578	.	+	0	ID=COIPGBPH_00300;eC_number=1.18.1.-;Name=norW_1;gene=norW_1;inference=ab initio prediction:Prodigal:002006,protein motif:HAMAP:MF_01313;locus_tag=COIPGBPH_00300;product=Nitric oxide reductase FlRd-NAD(+) reductase
QDGA01000001.1	Prodigal:002006	CDS	320599	320844	.	-	0	ID=COIPGBPH_00301;inference=ab initio prediction:Prodigal:002006;locus_tag=COIPGBPH_00301;product=hypothetical protein
QDGA01000001.1	Prodigal:002006	CDS	320887	321999	.	-	0	ID=COIPGBPH_00302;eC_number=1.6.99.1;Name=namA_2;db_xref=COG:COG1902;gene=namA_2;inference=ab initio prediction:Prodigal:002006,similar to AA sequence:UniProtKB:Q5KXG9;locus_tag=COIPGBPH_00302;product=NADPH dehydrogenase
QDGA01000001.1	Prodigal:002006	CDS	322071	322808	.	-	0	ID=COIPGBPH_00303;Name=anr_1;gene=anr_1;inference=ab initio prediction:Prodigal:002006,similar to AA sequence:UniProtKB:O85222;locus_tag=COIPGBPH_00303;product=Transcriptional activator protein Anr
QDGA01000001.1	Prodigal:002006	CDS	322808	323011	.	-	0	ID=COIPGBPH_00304;inference=ab initio prediction:Prodigal:002006;locus_tag=COIPGBPH_00304;product=hypothetical protein
QDGA01000001.1	Prodigal:002006	CDS	323038	324066	.	+	0	ID=COIPGBPH_00305;eC_number=3.5.1.44;Name=cheB_1;gene=cheB_1;inference=ab initio prediction:Prodigal:002006,protein motif:HAMAP:MF_00099;locus_tag=COIPGBPH_00305;product=Protein-glutamate methylesterase/protein-glutamine glutaminase
QDGA01000001.1	Prodigal:002006	CDS	324144	327788	.	+	0	ID=COIPGBPH_00306;eC_number=3.5.1.44;Name=cheB_2;gene=cheB_2;inference=ab initio prediction:Prodigal:002006,protein motif:HAMAP:MF_00099;locus_tag=COIPGBPH_00306;product=Protein-glutamate methylesterase/protein-glutamine glutaminase
QDGA01000001.1	Prodigal:002006	CDS	327878	328768	.	+	0	ID=COIPGBPH_00307;Name=cysL_1;db_xref=COG:COG0583;gene=cysL_1;inference=ab initio prediction:Prodigal:002006,similar to AA sequence:UniProtKB:P39647;locus_tag=COIPGBPH_00307;product=HTH-type transcriptional regulator CysL
QDGA01000001.1	Prodigal:002006	CDS	328916	329116	.	+	0	ID=COIPGBPH_00308;inference=ab initio prediction:Prodigal:002006;locus_tag=COIPGBPH_00308;product=hypothetical protein
QDGA01000001.1	Prodigal:002006	CDS	329225	329440	.	-	0	ID=COIPGBPH_00309;inference=ab initio prediction:Prodigal:002006;locus_tag=COIPGBPH_00309;product=hypothetical protein
QDGA01000001.1	Prodigal:002006	CDS	329778	330542	.	-	0	ID=COIPGBPH_00310;Name=malT_1;gene=malT_1;inference=ab initio prediction:Prodigal:002006,protein motif:HAMAP:MF_01247;locus_tag=COIPGBPH_00310;product=HTH-type transcriptional regulator MalT
QDGA01000001.1	Prodigal:002006	CDS	331018	331308	.	-	0	ID=COIPGBPH_00311;inference=ab initio prediction:Prodigal:002006;locus_tag=COIPGBPH_00311;product=hypothetical protein
QDGA01000001.1	Prodigal:002006	CDS	331666	332085	.	-	0	ID=COIPGBPH_00312;inference=ab initio prediction:Prodigal:002006;locus_tag=COIPGBPH_00312;product=hypothetical protein
QDGA01000001.1	Prodigal:002006	CDS	332482	333279	.	+	0	ID=COIPGBPH_00313;inference=ab initio prediction:Prodigal:002006;locus_tag=COIPGBPH_00313;product=hypothetical protein
QDGA01000001.1	Prodigal:002006	CDS	333470	334456	.	-	0	ID=COIPGBPH_00314;inference=ab initio prediction:Prodigal:002006,similar to AA sequence:UniProtKB:B3EWP1;locus_tag=COIPGBPH_00314;note=UPF0065 protein in clcB-clcD intergenic region;product=hypothetical protein
QDGA01000001.1	Prodigal:002006	CDS	334659	334916	.	+	0	ID=COIPGBPH_00315;inference=ab initio prediction:Prodigal:002006;locus_tag=COIPGBPH_00315;product=hypothetical protein
QDGA01000001.1	Prodigal:002006	CDS	335139	336770	.	+	0	ID=COIPGBPH_00316;eC_number=5.4.2.2;Name=pgm;db_xref=COG:COG0033;gene=pgm;inference=ab initio prediction:Prodigal:002006,similar to AA sequence:UniProtKB:P39671;locus_tag=COIPGBPH_00316;product=Phosphoglucomutase
QDGA01000001.1	Prodigal:002006	CDS	336777	337190	.	-	0	ID=COIPGBPH_00317;eC_number=2.5.1.-;Name=fosB_1;gene=fosB_1;inference=ab initio prediction:Prodigal:002006,similar to AA sequence:UniProtKB:Q739M9;locus_tag=COIPGBPH_00317;product=Metallothiol transferase FosB
QDGA01000001.1	Prodigal:002006	CDS	337535	337912	.	+	0	ID=COIPGBPH_00318;inference=ab initio prediction:Prodigal:002006;locus_tag=COIPGBPH_00318;product=hypothetical protein
QDGA01000001.1	Prodigal:002006	CDS	337983	339041	.	-	0	ID=COIPGBPH_00319;Name=cytR_1;db_xref=COG:COG1609;gene=cytR_1;inference=ab initio prediction:Prodigal:002006,similar to AA sequence:UniProtKB:P0ACN7;locus_tag=COIPGBPH_00319;product=HTH-type transcriptional repressor CytR
QDGA01000001.1	Prodigal:002006	CDS	339297	340817	.	+	0	ID=COIPGBPH_00320;eC_number=7.5.2.7;Name=rbsA_2;db_xref=COG:COG1129;gene=rbsA_2;inference=ab initio prediction:Prodigal:002006,similar to AA sequence:UniProtKB:P04983;locus_tag=COIPGBPH_00320;product=Ribose import ATP-binding protein RbsA
QDGA01000001.1	Prodigal:002006	CDS	340814	341812	.	+	0	ID=COIPGBPH_00321;Name=alsC;db_xref=COG:COG1172;gene=alsC;inference=ab initio prediction:Prodigal:002006,similar to AA sequence:UniProtKB:P32720;locus_tag=COIPGBPH_00321;product=D-allose transport system permease protein AlsC
QDGA01000001.1	Prodigal:002006	CDS	341879	342829	.	+	0	ID=COIPGBPH_00322;Name=purR;gene=purR;inference=ab initio prediction:Prodigal:002006,protein motif:HAMAP:MF_01277;locus_tag=COIPGBPH_00322;product=HTH-type transcriptional repressor PurR
QDGA01000001.1	Prodigal:002006	CDS	343086	344147	.	+	0	ID=COIPGBPH_00323;eC_number=4.2.1.44;Name=iolE_1;gene=iolE_1;inference=ab initio prediction:Prodigal:002006,protein motif:HAMAP:MF_01672;locus_tag=COIPGBPH_00323;product=Inosose dehydratase
QDGA01000001.1	Prodigal:002006	CDS	344165	345340	.	+	0	ID=COIPGBPH_00324;eC_number=1.1.1.369;Name=iolG_1;gene=iolG_1;inference=ab initio prediction:Prodigal:002006,protein motif:HAMAP:MF_01671;locus_tag=COIPGBPH_00324;product=Inositol 2-dehydrogenase/D-chiro-inositol 3-dehydrogenase
QDGA01000001.1	Prodigal:002006	CDS	345453	345863	.	+	0	ID=COIPGBPH_00325;Name=zur_1;db_xref=COG:COG0735;gene=zur_1;inference=ab initio prediction:Prodigal:002006,similar to AA sequence:UniProtKB:P0AC51;locus_tag=COIPGBPH_00325;product=Zinc uptake regulation protein
QDGA01000001.1	Prodigal:002006	CDS	346066	346518	.	+	0	ID=COIPGBPH_00326;Name=zur_2;db_xref=COG:COG0735;gene=zur_2;inference=ab initio prediction:Prodigal:002006,similar to AA sequence:UniProtKB:P0AC51;locus_tag=COIPGBPH_00326;product=Zinc uptake regulation protein
QDGA01000001.1	Prodigal:002006	CDS	346720	349803	.	-	0	ID=COIPGBPH_00327;Name=bepE_1;gene=bepE_1;inference=ab initio prediction:Prodigal:002006,similar to AA sequence:UniProtKB:Q8G2M6;locus_tag=COIPGBPH_00327;product=Efflux pump membrane transporter BepE
QDGA01000001.1	Prodigal:002006	CDS	349813	350946	.	-	0	ID=COIPGBPH_00328;Name=bepF_1;gene=bepF_1;inference=ab initio prediction:Prodigal:002006,similar to AA sequence:UniProtKB:Q8FWV8;locus_tag=COIPGBPH_00328;product=Efflux pump periplasmic linker BepF
QDGA01000001.1	Prodigal:002006	CDS	351111	351683	.	+	0	ID=COIPGBPH_00329;Name=rutR_1;db_xref=COG:COG1309;gene=rutR_1;inference=ab initio prediction:Prodigal:002006,similar to AA sequence:UniProtKB:P0ACU2;locus_tag=COIPGBPH_00329;product=HTH-type transcriptional regulator RutR
QDGA01000001.1	Prodigal:002006	CDS	351699	352871	.	-	0	ID=COIPGBPH_00330;eC_number=2.8.3.19;Name=yfdE_1;db_xref=COG:COG1804;gene=yfdE_1;inference=ab initio prediction:Prodigal:002006,similar to AA sequence:UniProtKB:P76518;locus_tag=COIPGBPH_00330;product=Acetyl-CoA:oxalate CoA-transferase
QDGA01000001.1	Prodigal:002006	CDS	352876	353682	.	-	0	ID=COIPGBPH_00331;eC_number=1.17.1.8;Name=dapB_1;db_xref=COG:COG0289;gene=dapB_1;inference=ab initio prediction:Prodigal:002006,similar to AA sequence:UniProtKB:Q3MFY8;locus_tag=COIPGBPH_00331;product=4-hydroxy-tetrahydrodipicolinate reductase
QDGA01000001.1	Prodigal:002006	CDS	353700	354896	.	-	0	ID=COIPGBPH_00332;eC_number=1.3.99.-;Name=mmgC_1;db_xref=COG:COG1960;gene=mmgC_1;inference=ab initio prediction:Prodigal:002006,similar to AA sequence:UniProtKB:P45857;locus_tag=COIPGBPH_00332;product=Acyl-CoA dehydrogenase
QDGA01000001.1	Prodigal:002006	CDS	355031	355933	.	+	0	ID=COIPGBPH_00333;Name=gcvA_1;gene=gcvA_1;inference=ab initio prediction:Prodigal:002006,similar to AA sequence:UniProtKB:P0A9F6;locus_tag=COIPGBPH_00333;product=Glycine cleavage system transcriptional activator
QDGA01000001.1	Prodigal:002006	CDS	355924	357111	.	-	0	ID=COIPGBPH_00334;Name=bcr_1;gene=bcr_1;inference=ab initio prediction:Prodigal:002006,similar to AA sequence:UniProtKB:P28246;locus_tag=COIPGBPH_00334;product=Bicyclomycin resistance protein
QDGA01000001.1	Prodigal:002006	CDS	357643	358473	.	+	0	ID=COIPGBPH_00335;inference=ab initio prediction:Prodigal:002006;locus_tag=COIPGBPH_00335;product=hypothetical protein
QDGA01000001.1	Prodigal:002006	CDS	358635	360830	.	+	0	ID=COIPGBPH_00336;eC_number=2.4.1.12;Name=bcsA_1;db_xref=COG:COG1215;gene=bcsA_1;inference=ab initio prediction:Prodigal:002006,similar to AA sequence:UniProtKB:P37653;locus_tag=COIPGBPH_00336;product=Cellulose synthase catalytic subunit [UDP-forming]
QDGA01000001.1	Prodigal:002006	CDS	360840	363410	.	+	0	ID=COIPGBPH_00337;inference=ab initio prediction:Prodigal:002006;locus_tag=COIPGBPH_00337;product=hypothetical protein
QDGA01000001.1	Prodigal:002006	CDS	363407	364519	.	+	0	ID=COIPGBPH_00338;inference=ab initio prediction:Prodigal:002006;locus_tag=COIPGBPH_00338;product=hypothetical protein
QDGA01000001.1	Prodigal:002006	CDS	364495	366624	.	+	0	ID=COIPGBPH_00339;inference=ab initio prediction:Prodigal:002006;locus_tag=COIPGBPH_00339;product=hypothetical protein
QDGA01000001.1	Prodigal:002006	CDS	366723	367229	.	+	0	ID=COIPGBPH_00340;inference=ab initio prediction:Prodigal:002006;locus_tag=COIPGBPH_00340;product=hypothetical protein
QDGA01000001.1	Prodigal:002006	CDS	367229	368668	.	+	0	ID=COIPGBPH_00341;inference=ab initio prediction:Prodigal:002006;locus_tag=COIPGBPH_00341;product=hypothetical protein
QDGA01000001.1	Prodigal:002006	CDS	368671	369270	.	+	0	ID=COIPGBPH_00342;inference=ab initio prediction:Prodigal:002006;locus_tag=COIPGBPH_00342;product=hypothetical protein
QDGA01000001.1	Prodigal:002006	CDS	369272	370948	.	+	0	ID=COIPGBPH_00343;inference=ab initio prediction:Prodigal:002006;locus_tag=COIPGBPH_00343;product=hypothetical protein
QDGA01000001.1	Prodigal:002006	CDS	370973	373192	.	+	0	ID=COIPGBPH_00344;eC_number=2.7.13.3;Name=rcsC_3;gene=rcsC_3;inference=ab initio prediction:Prodigal:002006,protein motif:HAMAP:MF_00979;locus_tag=COIPGBPH_00344;product=Sensor histidine kinase RcsC
QDGA01000001.1	Prodigal:002006	CDS	373203	374279	.	+	0	ID=COIPGBPH_00345;eC_number=3.1.1.61;Name=cheB_3;db_xref=COG:COG2201;gene=cheB_3;inference=ab initio prediction:Prodigal:002006,similar to AA sequence:UniProtKB:P07330;locus_tag=COIPGBPH_00345;product=Protein-glutamate methylesterase/protein-glutamine glutaminase
QDGA01000001.1	Prodigal:002006	CDS	374276	376000	.	+	0	ID=COIPGBPH_00346;eC_number=2.7.13.3;Name=rcsC_4;gene=rcsC_4;inference=ab initio prediction:Prodigal:002006,protein motif:HAMAP:MF_00979;locus_tag=COIPGBPH_00346;product=Sensor histidine kinase RcsC
QDGA01000001.1	Prodigal:002006	CDS	375997	377913	.	+	0	ID=COIPGBPH_00347;eC_number=2.7.13.3;Name=rcsC_5;gene=rcsC_5;inference=ab initio prediction:Prodigal:002006,protein motif:HAMAP:MF_00979;locus_tag=COIPGBPH_00347;product=Sensor histidine kinase RcsC
QDGA01000001.1	Prodigal:002006	CDS	378156	379757	.	+	0	ID=COIPGBPH_00348;Name=dppA_1;db_xref=COG:COG0747;gene=dppA_1;inference=ab initio prediction:Prodigal:002006,similar to AA sequence:UniProtKB:P23847;locus_tag=COIPGBPH_00348;product=Periplasmic dipeptide transport protein
QDGA01000001.1	Prodigal:002006	CDS	379823	380833	.	+	0	ID=COIPGBPH_00349;Name=dppB_1;db_xref=COG:COG0601;gene=dppB_1;inference=ab initio prediction:Prodigal:002006,similar to AA sequence:UniProtKB:P0AEF8;locus_tag=COIPGBPH_00349;product=Dipeptide transport system permease protein DppB
QDGA01000001.1	Prodigal:002006	CDS	380830	381744	.	+	0	ID=COIPGBPH_00350;Name=dppC;db_xref=COG:COG1173;gene=dppC;inference=ab initio prediction:Prodigal:002006,similar to AA sequence:UniProtKB:P0AEG1;locus_tag=COIPGBPH_00350;product=Dipeptide transport system permease protein DppC
QDGA01000001.1	Prodigal:002006	CDS	381747	382601	.	+	0	ID=COIPGBPH_00351;Name=dppD_1;db_xref=COG:COG0444;gene=dppD_1;inference=ab initio prediction:Prodigal:002006,similar to AA sequence:UniProtKB:P0AAG0;locus_tag=COIPGBPH_00351;product=Dipeptide transport ATP-binding protein DppD
QDGA01000001.1	Prodigal:002006	CDS	382598	383428	.	+	0	ID=COIPGBPH_00352;eC_number=7.4.2.10;Name=gsiA_1;db_xref=COG:COG1123;gene=gsiA_1;inference=ab initio prediction:Prodigal:002006,similar to AA sequence:UniProtKB:P75796;locus_tag=COIPGBPH_00352;product=Glutathione import ATP-binding protein GsiA
QDGA01000001.1	Prodigal:002006	CDS	383538	385562	.	-	0	ID=COIPGBPH_00353;inference=ab initio prediction:Prodigal:002006;locus_tag=COIPGBPH_00353;product=hypothetical protein
QDGA01000001.1	Prodigal:002006	CDS	385757	386548	.	+	0	ID=COIPGBPH_00354;inference=ab initio prediction:Prodigal:002006;locus_tag=COIPGBPH_00354;product=hypothetical protein
QDGA01000001.1	Prodigal:002006	CDS	386594	388672	.	+	0	ID=COIPGBPH_00355;eC_number=3.4.15.5;Name=dcp;db_xref=COG:COG0339;gene=dcp;inference=ab initio prediction:Prodigal:002006,similar to AA sequence:UniProtKB:P24171;locus_tag=COIPGBPH_00355;product=Dipeptidyl carboxypeptidase
QDGA01000001.1	Prodigal:002006	CDS	388706	388882	.	-	0	ID=COIPGBPH_00356;inference=ab initio prediction:Prodigal:002006;locus_tag=COIPGBPH_00356;product=hypothetical protein
QDGA01000001.1	Prodigal:002006	CDS	388969	389970	.	-	0	ID=COIPGBPH_00357;eC_number=5.1.3.3;Name=galM;db_xref=COG:COG2017;gene=galM;inference=ab initio prediction:Prodigal:002006,similar to AA sequence:UniProtKB:P0A9C3;locus_tag=COIPGBPH_00357;product=Aldose 1-epimerase
QDGA01000001.1	Prodigal:002006	CDS	389977	390858	.	-	0	ID=COIPGBPH_00358;eC_number=3.1.1.15;Name=araB_1;gene=araB_1;inference=ab initio prediction:Prodigal:002006,similar to AA sequence:UniProtKB:Q1JUP5;locus_tag=COIPGBPH_00358;product=L-arabinolactonase
QDGA01000001.1	Prodigal:002006	CDS	390935	392128	.	-	0	ID=COIPGBPH_00359;eC_number=3.5.99.5;Name=cnbH_1;gene=cnbH_1;inference=ab initio prediction:Prodigal:002006,similar to AA sequence:UniProtKB:Q38M35;locus_tag=COIPGBPH_00359;product=2-amino-5-chloromuconic acid deaminase
QDGA01000001.1	Prodigal:002006	CDS	392285	393490	.	+	0	ID=COIPGBPH_00360;inference=ab initio prediction:Prodigal:002006;locus_tag=COIPGBPH_00360;product=hypothetical protein
QDGA01000001.1	Prodigal:002006	CDS	393568	393996	.	+	0	ID=COIPGBPH_00361;db_xref=COG:COG2852;inference=ab initio prediction:Prodigal:002006,similar to AA sequence:UniProtKB:P44116;locus_tag=COIPGBPH_00361;product=putative protein
QDGA01000001.1	Prodigal:002006	CDS	394000	395847	.	+	0	ID=COIPGBPH_00362;inference=ab initio prediction:Prodigal:002006;locus_tag=COIPGBPH_00362;product=hypothetical protein
QDGA01000001.1	Prodigal:002006	CDS	395844	396620	.	+	0	ID=COIPGBPH_00363;eC_number=3.6.3.-;Name=lptB_4;db_xref=COG:COG1137;gene=lptB_4;inference=ab initio prediction:Prodigal:002006,similar to AA sequence:UniProtKB:P45073;locus_tag=COIPGBPH_00363;product=Lipopolysaccharide export system ATP-binding protein LptB
QDGA01000001.1	Prodigal:002006	CDS	396617	397333	.	+	0	ID=COIPGBPH_00364;Name=livF_4;db_xref=COG:COG0410;gene=livF_4;inference=ab initio prediction:Prodigal:002006,similar to AA sequence:UniProtKB:P22731;locus_tag=COIPGBPH_00364;product=High-affinity branched-chain amino acid transport ATP-binding protein LivF
QDGA01000001.1	Prodigal:002006	CDS	397440	397754	.	+	0	ID=COIPGBPH_00365;eC_number=1.14.13.-;Name=ligXc;gene=ligXc;inference=ab initio prediction:Prodigal:002006,similar to AA sequence:UniProtKB:G2IN77;locus_tag=COIPGBPH_00365;product=5%2C5'-dehydrodivanillate O-demethylase ferredoxin subunit
QDGA01000001.1	Prodigal:002006	CDS	397825	398868	.	+	0	ID=COIPGBPH_00366;eC_number=1.18.1.2;db_xref=COG:COG0492;inference=ab initio prediction:Prodigal:002006,similar to AA sequence:UniProtKB:Q6N2U4;locus_tag=COIPGBPH_00366;product=Ferredoxin--NADP reductase
QDGA01000001.1	Prodigal:002006	CDS	399048	400286	.	+	0	ID=COIPGBPH_00367;eC_number=3.5.1.87;Name=amaB;gene=amaB;inference=ab initio prediction:Prodigal:002006,similar to AA sequence:UniProtKB:P37113;locus_tag=COIPGBPH_00367;product=N-carbamoyl-L-amino acid hydrolase
QDGA01000001.1	Prodigal:002006	CDS	400297	400737	.	+	0	ID=COIPGBPH_00368;eC_number=2.3.1.-;inference=ab initio prediction:Prodigal:002006,similar to AA sequence:UniProtKB:Q7CXI0;locus_tag=COIPGBPH_00368;product=Acetyltransferase
QDGA01000001.1	Prodigal:002006	CDS	400744	401259	.	-	0	ID=COIPGBPH_00369;eC_number=2.3.1.267;Name=rimJ;db_xref=COG:COG1670;gene=rimJ;inference=ab initio prediction:Prodigal:002006,similar to AA sequence:UniProtKB:P0A948;locus_tag=COIPGBPH_00369;product=[Ribosomal protein S5]-alanine N-acetyltransferase
QDGA01000001.1	Prodigal:002006	CDS	401341	401646	.	+	0	ID=COIPGBPH_00370;inference=ab initio prediction:Prodigal:002006;locus_tag=COIPGBPH_00370;product=hypothetical protein
QDGA01000001.1	Prodigal:002006	CDS	401694	403325	.	-	0	ID=COIPGBPH_00371;eC_number=4.3.1.3;Name=hutH_1;db_xref=COG:COG2986;gene=hutH_1;inference=ab initio prediction:Prodigal:002006,similar to AA sequence:UniProtKB:P10944;locus_tag=COIPGBPH_00371;product=Histidine ammonia-lyase
QDGA01000001.1	Prodigal:002006	CDS	403583	404659	.	-	0	ID=COIPGBPH_00372;eC_number=7.6.2.10;Name=ugpC_1;db_xref=COG:COG3839;gene=ugpC_1;inference=ab initio prediction:Prodigal:002006,similar to AA sequence:UniProtKB:Q8ZLF4;locus_tag=COIPGBPH_00372;product=sn-glycerol-3-phosphate import ATP-binding protein UgpC
QDGA01000001.1	Prodigal:002006	CDS	404772	405617	.	-	0	ID=COIPGBPH_00373;Name=araQ_2;db_xref=COG:COG0395;gene=araQ_2;inference=ab initio prediction:Prodigal:002006,similar to AA sequence:UniProtKB:P94530;locus_tag=COIPGBPH_00373;product=L-arabinose transport system permease protein AraQ
QDGA01000001.1	Prodigal:002006	CDS	405617	406498	.	-	0	ID=COIPGBPH_00374;Name=ugpA;db_xref=COG:COG1175;gene=ugpA;inference=ab initio prediction:Prodigal:002006,similar to AA sequence:UniProtKB:P10905;locus_tag=COIPGBPH_00374;product=sn-glycerol-3-phosphate transport system permease protein UgpA
QDGA01000001.1	Prodigal:002006	CDS	406623	407930	.	-	0	ID=COIPGBPH_00375;Name=ugpB_2;db_xref=COG:COG1653;gene=ugpB_2;inference=ab initio prediction:Prodigal:002006,similar to AA sequence:UniProtKB:P0AG80;locus_tag=COIPGBPH_00375;product=sn-glycerol-3-phosphate-binding periplasmic protein UgpB
QDGA01000001.1	Prodigal:002006	CDS	408138	408857	.	+	0	ID=COIPGBPH_00376;inference=ab initio prediction:Prodigal:002006;locus_tag=COIPGBPH_00376;product=hypothetical protein
QDGA01000001.1	Prodigal:002006	CDS	408906	410114	.	-	0	ID=COIPGBPH_00377;eC_number=1.5.3.19;Name=abo;gene=abo;inference=ab initio prediction:Prodigal:002006,similar to AA sequence:UniProtKB:Q8GAI3;locus_tag=COIPGBPH_00377;product=4-methylaminobutanoate oxidase (formaldehyde-forming)
QDGA01000001.1	Prodigal:002006	CDS	410111	410539	.	-	0	ID=COIPGBPH_00378;Name=lrp_1;db_xref=COG:COG1522;gene=lrp_1;inference=ab initio prediction:Prodigal:002006,similar to AA sequence:UniProtKB:P0ACJ0;locus_tag=COIPGBPH_00378;product=Leucine-responsive regulatory protein
QDGA01000001.1	Prodigal:002006	CDS	410654	411787	.	+	0	ID=COIPGBPH_00379;eC_number=1.4.1.18;Name=lysDH;gene=lysDH;inference=ab initio prediction:Prodigal:002006,similar to AA sequence:UniProtKB:Q9AJC6;locus_tag=COIPGBPH_00379;product=Lysine 6-dehydrogenase
QDGA01000001.1	Prodigal:002006	CDS	412135	413685	.	+	0	ID=COIPGBPH_00380;eC_number=1.2.1.-;Name=davD_1;db_xref=COG:COG1012;gene=davD_1;inference=ab initio prediction:Prodigal:002006,similar to AA sequence:UniProtKB:Q9I6M5;locus_tag=COIPGBPH_00380;product=Glutarate-semialdehyde dehydrogenase
QDGA01000001.1	Prodigal:002006	CDS	413759	415438	.	+	0	ID=COIPGBPH_00381;eC_number=2.2.1.6;Name=ilvG;gene=ilvG;inference=ab initio prediction:Prodigal:002006,similar to AA sequence:UniProtKB:P0DP90;locus_tag=COIPGBPH_00381;product=Acetolactate synthase isozyme 2 large subunit
QDGA01000001.1	Prodigal:002006	CDS	415609	416580	.	-	0	ID=COIPGBPH_00382;eC_number=2.2.1.2;Name=talB;db_xref=COG:COG0176;gene=talB;inference=ab initio prediction:Prodigal:002006,similar to AA sequence:UniProtKB:P0A870;locus_tag=COIPGBPH_00382;product=Transaldolase B
QDGA01000001.1	Prodigal:002006	CDS	416822	417712	.	-	0	ID=COIPGBPH_00383;Name=hdfR_1;gene=hdfR_1;inference=ab initio prediction:Prodigal:002006,protein motif:HAMAP:MF_01233;locus_tag=COIPGBPH_00383;product=HTH-type transcriptional regulator HdfR
QDGA01000001.1	Prodigal:002006	CDS	417835	419331	.	+	0	ID=COIPGBPH_00384;eC_number=1.2.1.-;Name=bauC;db_xref=COG:COG1012;gene=bauC;inference=ab initio prediction:Prodigal:002006,similar to AA sequence:UniProtKB:Q9I702;locus_tag=COIPGBPH_00384;product=Putative 3-oxopropanoate dehydrogenase
QDGA01000001.1	Prodigal:002006	CDS	419481	420632	.	+	0	ID=COIPGBPH_00385;eC_number=1.3.99.-;Name=acdA_1;db_xref=COG:COG1960;gene=acdA_1;inference=ab initio prediction:Prodigal:002006,similar to AA sequence:UniProtKB:P45867;locus_tag=COIPGBPH_00385;product=Acyl-CoA dehydrogenase
QDGA01000001.1	Prodigal:002006	CDS	420775	421152	.	+	0	ID=COIPGBPH_00386;inference=ab initio prediction:Prodigal:002006;locus_tag=COIPGBPH_00386;product=hypothetical protein
QDGA01000001.1	Prodigal:002006	CDS	421199	422089	.	+	0	ID=COIPGBPH_00387;eC_number=1.1.1.31;Name=mmsB;db_xref=COG:COG2084;gene=mmsB;inference=ab initio prediction:Prodigal:002006,similar to AA sequence:UniProtKB:P9WNY5;locus_tag=COIPGBPH_00387;product=putative 3-hydroxyisobutyrate dehydrogenase
QDGA01000001.1	Prodigal:002006	CDS	422226	423464	.	+	0	ID=COIPGBPH_00388;inference=ab initio prediction:Prodigal:002006;locus_tag=COIPGBPH_00388;product=hypothetical protein
QDGA01000001.1	Prodigal:002006	CDS	423557	424726	.	+	0	ID=COIPGBPH_00389;eC_number=3.5.1.32;Name=hipO_1;db_xref=COG:COG1473;gene=hipO_1;inference=ab initio prediction:Prodigal:002006,similar to AA sequence:UniProtKB:P45493;locus_tag=COIPGBPH_00389;product=Hippurate hydrolase
QDGA01000001.1	Prodigal:002006	CDS	424844	426526	.	-	0	ID=COIPGBPH_00390;Name=glcA;db_xref=COG:COG1620;gene=glcA;inference=ab initio prediction:Prodigal:002006,similar to AA sequence:UniProtKB:Q46839;locus_tag=COIPGBPH_00390;product=Glycolate permease GlcA
QDGA01000001.1	Prodigal:002006	CDS	426673	427785	.	-	0	ID=COIPGBPH_00391;eC_number=3.5.4.25;Name=ribA_1;gene=ribA_1;inference=ab initio prediction:Prodigal:002006,protein motif:HAMAP:MF_00179;locus_tag=COIPGBPH_00391;product=GTP cyclohydrolase-2
QDGA01000001.1	Prodigal:002006	CDS	428039	429001	.	+	0	ID=COIPGBPH_00392;inference=ab initio prediction:Prodigal:002006;locus_tag=COIPGBPH_00392;product=hypothetical protein
QDGA01000001.1	Prodigal:002006	CDS	428964	429926	.	-	0	ID=COIPGBPH_00393;Name=eamA_1;db_xref=COG:COG0697;gene=eamA_1;inference=ab initio prediction:Prodigal:002006,similar to AA sequence:UniProtKB:P31125;locus_tag=COIPGBPH_00393;product=putative amino-acid metabolite efflux pump
QDGA01000001.1	Prodigal:002006	CDS	430323	430574	.	+	0	ID=COIPGBPH_00394;inference=ab initio prediction:Prodigal:002006;locus_tag=COIPGBPH_00394;product=hypothetical protein
QDGA01000001.1	Prodigal:002006	CDS	430581	432359	.	-	0	ID=COIPGBPH_00395;inference=ab initio prediction:Prodigal:002006;locus_tag=COIPGBPH_00395;product=hypothetical protein
QDGA01000001.1	Prodigal:002006	CDS	432502	432969	.	-	0	ID=COIPGBPH_00396;inference=ab initio prediction:Prodigal:002006;locus_tag=COIPGBPH_00396;product=hypothetical protein
QDGA01000001.1	Prodigal:002006	CDS	433122	434393	.	+	0	ID=COIPGBPH_00397;eC_number=1.3.1.114;Name=baiN;db_xref=COG:COG2081;gene=baiN;inference=ab initio prediction:Prodigal:002006,similar to AA sequence:UniProtKB:B0NAQ4;locus_tag=COIPGBPH_00397;product=3-dehydro-bile acid delta(4%2C6)-reductase
QDGA01000001.1	Prodigal:002006	CDS	434390	436192	.	+	0	ID=COIPGBPH_00398;eC_number=3.6.4.12;Name=recQ;db_xref=COG:COG0514;gene=recQ;inference=ab initio prediction:Prodigal:002006,similar to AA sequence:UniProtKB:P15043;locus_tag=COIPGBPH_00398;product=ATP-dependent DNA helicase RecQ
QDGA01000001.1	Prodigal:002006	CDS	436380	436820	.	-	0	ID=COIPGBPH_00399;inference=ab initio prediction:Prodigal:002006;locus_tag=COIPGBPH_00399;product=hypothetical protein
QDGA01000001.1	Prodigal:002006	CDS	436833	437972	.	-	0	ID=COIPGBPH_00400;eC_number=1.1.1.369;Name=iolG_2;gene=iolG_2;inference=ab initio prediction:Prodigal:002006,protein motif:HAMAP:MF_01671;locus_tag=COIPGBPH_00400;product=Inositol 2-dehydrogenase/D-chiro-inositol 3-dehydrogenase
QDGA01000001.1	Prodigal:002006	CDS	438132	438917	.	-	0	ID=COIPGBPH_00401;eC_number=7.5.2.-;Name=frcA_1;db_xref=COG:COG1129;gene=frcA_1;inference=ab initio prediction:Prodigal:002006,similar to AA sequence:UniProtKB:Q9F9B0;locus_tag=COIPGBPH_00401;product=Fructose import ATP-binding protein FrcA
QDGA01000001.1	Prodigal:002006	CDS	438917	440059	.	-	0	ID=COIPGBPH_00402;Name=rbsC_1;db_xref=COG:COG1172;gene=rbsC_1;inference=ab initio prediction:Prodigal:002006,similar to AA sequence:UniProtKB:P0AGI1;locus_tag=COIPGBPH_00402;product=Ribose import permease protein RbsC
QDGA01000001.1	Prodigal:002006	CDS	440132	441073	.	-	0	ID=COIPGBPH_00403;inference=ab initio prediction:Prodigal:002006;locus_tag=COIPGBPH_00403;product=hypothetical protein
QDGA01000001.1	Prodigal:002006	CDS	441343	442188	.	+	0	ID=COIPGBPH_00404;Name=ybbH;db_xref=COG:COG1737;gene=ybbH;inference=ab initio prediction:Prodigal:002006,similar to AA sequence:UniProtKB:Q45581;locus_tag=COIPGBPH_00404;product=putative HTH-type transcriptional regulator YbbH
QDGA01000001.1	Prodigal:002006	CDS	442930	443919	.	-	0	ID=COIPGBPH_00405;eC_number=1.1.1.18;Name=idhA;gene=idhA;inference=ab initio prediction:Prodigal:002006,similar to AA sequence:UniProtKB:O68965;locus_tag=COIPGBPH_00405;product=Inositol 2-dehydrogenase
QDGA01000001.1	Prodigal:002006	CDS	444064	445977	.	+	0	ID=COIPGBPH_00406;eC_number=2.7.1.92;Name=iolC;gene=iolC;inference=ab initio prediction:Prodigal:002006,protein motif:HAMAP:MF_01668;locus_tag=COIPGBPH_00406;product=5-dehydro-2-deoxygluconokinase
QDGA01000001.1	Prodigal:002006	CDS	446079	447926	.	+	0	ID=COIPGBPH_00407;eC_number=3.7.1.22;Name=iolD;db_xref=COG:COG3962;gene=iolD;inference=ab initio prediction:Prodigal:002006,similar to AA sequence:UniProtKB:P42415;locus_tag=COIPGBPH_00407;product=3D-(3%2C5/4)-trihydroxycyclohexane-1%2C2-dione hydrolase
QDGA01000001.1	Prodigal:002006	CDS	447948	448832	.	+	0	ID=COIPGBPH_00408;eC_number=4.2.1.44;Name=iolE_2;db_xref=COG:COG1082;gene=iolE_2;inference=ab initio prediction:Prodigal:002006,similar to AA sequence:UniProtKB:P42416;locus_tag=COIPGBPH_00408;product=Inosose dehydratase
QDGA01000001.1	Prodigal:002006	CDS	448845	449648	.	+	0	ID=COIPGBPH_00409;eC_number=5.3.1.30;Name=iolB;db_xref=COG:COG3718;gene=iolB;inference=ab initio prediction:Prodigal:002006,similar to AA sequence:UniProtKB:P42413;locus_tag=COIPGBPH_00409;product=5-deoxy-glucuronate isomerase
QDGA01000001.1	Prodigal:002006	CDS	449701	449898	.	+	0	ID=COIPGBPH_00410;inference=ab initio prediction:Prodigal:002006;locus_tag=COIPGBPH_00410;product=hypothetical protein
QDGA01000001.1	Prodigal:002006	CDS	449916	450368	.	-	0	ID=COIPGBPH_00411;inference=ab initio prediction:Prodigal:002006;locus_tag=COIPGBPH_00411;product=hypothetical protein
QDGA01000001.1	Prodigal:002006	CDS	450560	450727	.	+	0	ID=COIPGBPH_00412;inference=ab initio prediction:Prodigal:002006;locus_tag=COIPGBPH_00412;product=hypothetical protein
QDGA01000001.1	Prodigal:002006	CDS	450768	451169	.	-	0	ID=COIPGBPH_00413;inference=ab initio prediction:Prodigal:002006;locus_tag=COIPGBPH_00413;product=hypothetical protein
QDGA01000001.1	Prodigal:002006	CDS	451978	453225	.	-	0	ID=COIPGBPH_00414;eC_number=3.4.11.18;inference=ab initio prediction:Prodigal:002006,protein motif:HAMAP:MF_01974;locus_tag=COIPGBPH_00414;product=Methionine aminopeptidase 1%2C mitochondrial
QDGA01000001.1	Prodigal:002006	CDS	453242	453967	.	-	0	ID=COIPGBPH_00415;Name=oppF_1;db_xref=COG:COG4608;gene=oppF_1;inference=ab initio prediction:Prodigal:002006,similar to AA sequence:UniProtKB:P24137;locus_tag=COIPGBPH_00415;product=Oligopeptide transport ATP-binding protein OppF
QDGA01000001.1	Prodigal:002006	CDS	453964	454641	.	-	0	ID=COIPGBPH_00416;Name=dppD_2;db_xref=COG:COG0444;gene=dppD_2;inference=ab initio prediction:Prodigal:002006,similar to AA sequence:UniProtKB:P0AAG0;locus_tag=COIPGBPH_00416;product=Dipeptide transport ATP-binding protein DppD
QDGA01000001.1	Prodigal:002006	CDS	454802	455656	.	-	0	ID=COIPGBPH_00417;Name=ddpC_1;db_xref=COG:COG1173;gene=ddpC_1;inference=ab initio prediction:Prodigal:002006,similar to AA sequence:UniProtKB:P77463;locus_tag=COIPGBPH_00417;product=putative D%2CD-dipeptide transport system permease protein DdpC
QDGA01000001.1	Prodigal:002006	CDS	455653	456657	.	-	0	ID=COIPGBPH_00418;Name=dppB_2;db_xref=COG:COG0601;gene=dppB_2;inference=ab initio prediction:Prodigal:002006,similar to AA sequence:UniProtKB:P0AEF8;locus_tag=COIPGBPH_00418;product=Dipeptide transport system permease protein DppB
QDGA01000001.1	Prodigal:002006	CDS	456733	458331	.	-	0	ID=COIPGBPH_00419;Name=ddpA_1;db_xref=COG:COG0747;gene=ddpA_1;inference=ab initio prediction:Prodigal:002006,similar to AA sequence:UniProtKB:P76128;locus_tag=COIPGBPH_00419;product=putative D%2CD-dipeptide-binding periplasmic protein DdpA
QDGA01000001.1	Prodigal:002006	CDS	458846	460192	.	+	0	ID=COIPGBPH_00420;eC_number=1.14.14.10;Name=ntaA;gene=ntaA;inference=ab initio prediction:Prodigal:002006,similar to AA sequence:UniProtKB:P54989;locus_tag=COIPGBPH_00420;product=Nitrilotriacetate monooxygenase component A
QDGA01000001.1	Prodigal:002006	CDS	460308	461282	.	-	0	ID=COIPGBPH_00421;eC_number=1.6.5.5;Name=qorA_1;db_xref=COG:COG0604;gene=qorA_1;inference=ab initio prediction:Prodigal:002006,similar to AA sequence:UniProtKB:P28304;locus_tag=COIPGBPH_00421;product=Quinone oxidoreductase 1
QDGA01000001.1	Prodigal:002006	CDS	461555	461779	.	-	0	ID=COIPGBPH_00422;inference=ab initio prediction:Prodigal:002006;locus_tag=COIPGBPH_00422;product=hypothetical protein
QDGA01000001.1	Prodigal:002006	CDS	461820	462875	.	-	0	ID=COIPGBPH_00423;Name=yhdY_1;db_xref=COG:COG0765;gene=yhdY_1;inference=ab initio prediction:Prodigal:002006,similar to AA sequence:UniProtKB:P45768;locus_tag=COIPGBPH_00423;product=Inner membrane amino-acid ABC transporter permease protein YhdY
QDGA01000001.1	Prodigal:002006	CDS	462887	464074	.	-	0	ID=COIPGBPH_00424;inference=ab initio prediction:Prodigal:002006;locus_tag=COIPGBPH_00424;product=hypothetical protein
QDGA01000001.1	Prodigal:002006	CDS	464096	465139	.	-	0	ID=COIPGBPH_00425;Name=yhdW_1;gene=yhdW_1;inference=ab initio prediction:Prodigal:002006,similar to AA sequence:UniProtKB:P45766;locus_tag=COIPGBPH_00425;product=Putative amino-acid ABC transporter-binding protein YhdW
QDGA01000001.1	Prodigal:002006	CDS	465787	466833	.	-	0	ID=COIPGBPH_00426;eC_number=1.14.11.52;Name=vldW;gene=vldW;inference=ab initio prediction:Prodigal:002006,similar to AA sequence:UniProtKB:Q15JG7;locus_tag=COIPGBPH_00426;product=Validamycin A dioxygenase
QDGA01000001.1	Prodigal:002006	CDS	466933	468138	.	-	0	ID=COIPGBPH_00427;eC_number=4.4.1.13;Name=metC_1;db_xref=COG:COG0626;gene=metC_1;inference=ab initio prediction:Prodigal:002006,similar to AA sequence:UniProtKB:P06721;locus_tag=COIPGBPH_00427;product=Cystathionine beta-lyase MetC
QDGA01000001.1	Prodigal:002006	CDS	468178	468774	.	-	0	ID=COIPGBPH_00428;eC_number=5.99.1.4;Name=nsaD_1;gene=nsaD_1;inference=ab initio prediction:Prodigal:002006,similar to AA sequence:UniProtKB:Q9X9Q7;locus_tag=COIPGBPH_00428;product=2-hydroxychromene-2-carboxylate isomerase
QDGA01000001.1	Prodigal:002006	CDS	468902	469939	.	-	0	ID=COIPGBPH_00429;inference=ab initio prediction:Prodigal:002006;locus_tag=COIPGBPH_00429;product=hypothetical protein
QDGA01000001.1	Prodigal:002006	CDS	469959	470897	.	-	0	ID=COIPGBPH_00430;inference=ab initio prediction:Prodigal:002006;locus_tag=COIPGBPH_00430;product=hypothetical protein
QDGA01000001.1	Prodigal:002006	CDS	470950	471864	.	-	0	ID=COIPGBPH_00431;inference=ab initio prediction:Prodigal:002006;locus_tag=COIPGBPH_00431;product=hypothetical protein
QDGA01000001.1	Prodigal:002006	CDS	471885	473687	.	-	0	ID=COIPGBPH_00432;eC_number=7.6.2.8;Name=btuD_1;gene=btuD_1;inference=ab initio prediction:Prodigal:002006,protein motif:HAMAP:MF_01005;locus_tag=COIPGBPH_00432;product=Vitamin B12 import ATP-binding protein BtuD
QDGA01000001.1	Prodigal:002006	CDS	473717	474262	.	-	0	ID=COIPGBPH_00433;inference=ab initio prediction:Prodigal:002006;locus_tag=COIPGBPH_00433;product=hypothetical protein
QDGA01000001.1	Prodigal:002006	CDS	474278	475474	.	-	0	ID=COIPGBPH_00434;eC_number=3.5.1.32;Name=hipO_2;db_xref=COG:COG1473;gene=hipO_2;inference=ab initio prediction:Prodigal:002006,similar to AA sequence:UniProtKB:P45493;locus_tag=COIPGBPH_00434;product=Hippurate hydrolase
QDGA01000001.1	Prodigal:002006	CDS	475471	476814	.	-	0	ID=COIPGBPH_00435;eC_number=1.14.-.-;Name=moxC;db_xref=COG:COG2141;gene=moxC;inference=ab initio prediction:Prodigal:002006,similar to AA sequence:UniProtKB:O34974;locus_tag=COIPGBPH_00435;product=Putative monooxygenase MoxC
QDGA01000001.1	Prodigal:002006	CDS	476833	477828	.	-	0	ID=COIPGBPH_00436;eC_number=1.1.98.2;Name=fgd_1;gene=fgd_1;inference=ab initio prediction:Prodigal:002006,protein motif:HAMAP:MF_02123;locus_tag=COIPGBPH_00436;product=F420-dependent glucose-6-phosphate dehydrogenase
QDGA01000001.1	Prodigal:002006	CDS	477878	478477	.	-	0	ID=COIPGBPH_00437;eC_number=1.5.1.42;Name=sfnF_1;db_xref=COG:COG0431;gene=sfnF_1;inference=ab initio prediction:Prodigal:002006,similar to AA sequence:UniProtKB:Q3K9A2;locus_tag=COIPGBPH_00437;product=NADH-dependent FMN reductase SfnF
QDGA01000001.1	Prodigal:002006	CDS	478492	478779	.	-	0	ID=COIPGBPH_00438;inference=ab initio prediction:Prodigal:002006;locus_tag=COIPGBPH_00438;product=hypothetical protein
QDGA01000001.1	Prodigal:002006	CDS	479357	479803	.	-	0	ID=COIPGBPH_00439;inference=ab initio prediction:Prodigal:002006;locus_tag=COIPGBPH_00439;product=hypothetical protein
QDGA01000001.1	Prodigal:002006	CDS	479978	481117	.	+	0	ID=COIPGBPH_00440;inference=ab initio prediction:Prodigal:002006;locus_tag=COIPGBPH_00440;product=hypothetical protein
QDGA01000001.1	Prodigal:002006	CDS	481101	481907	.	+	0	ID=COIPGBPH_00441;eC_number=4.2.99.20;Name=menH_1;gene=menH_1;inference=ab initio prediction:Prodigal:002006,protein motif:HAMAP:MF_01660;locus_tag=COIPGBPH_00441;product=2-succinyl-6-hydroxy-2%2C4-cyclohexadiene-1-carboxylate synthase
QDGA01000001.1	Prodigal:002006	CDS	482267	482569	.	-	0	ID=COIPGBPH_00442;inference=ab initio prediction:Prodigal:002006;locus_tag=COIPGBPH_00442;product=hypothetical protein
QDGA01000001.1	Prodigal:002006	CDS	482679	483314	.	-	0	ID=COIPGBPH_00443;Name=sutR_1;db_xref=COG:COG1396;gene=sutR_1;inference=ab initio prediction:Prodigal:002006,similar to AA sequence:UniProtKB:P77626;locus_tag=COIPGBPH_00443;product=HTH-type transcriptional regulator SutR
QDGA01000001.1	Prodigal:002006	CDS	483673	483954	.	+	0	ID=COIPGBPH_00444;inference=ab initio prediction:Prodigal:002006;locus_tag=COIPGBPH_00444;product=hypothetical protein
QDGA01000001.1	Prodigal:002006	CDS	483944	484423	.	+	0	ID=COIPGBPH_00445;inference=ab initio prediction:Prodigal:002006;locus_tag=COIPGBPH_00445;product=hypothetical protein
QDGA01000001.1	Prodigal:002006	CDS	484635	485825	.	-	0	ID=COIPGBPH_00446;inference=ab initio prediction:Prodigal:002006;locus_tag=COIPGBPH_00446;product=hypothetical protein
QDGA01000001.1	Prodigal:002006	CDS	485854	486168	.	-	0	ID=COIPGBPH_00447;inference=ab initio prediction:Prodigal:002006;locus_tag=COIPGBPH_00447;product=hypothetical protein
QDGA01000001.1	Prodigal:002006	CDS	486188	486682	.	-	0	ID=COIPGBPH_00448;inference=ab initio prediction:Prodigal:002006;locus_tag=COIPGBPH_00448;product=hypothetical protein
QDGA01000001.1	Prodigal:002006	CDS	486895	487263	.	+	0	ID=COIPGBPH_00449;inference=ab initio prediction:Prodigal:002006;locus_tag=COIPGBPH_00449;product=hypothetical protein
QDGA01000001.1	Prodigal:002006	CDS	487287	487586	.	-	0	ID=COIPGBPH_00450;inference=ab initio prediction:Prodigal:002006;locus_tag=COIPGBPH_00450;product=hypothetical protein
QDGA01000001.1	Prodigal:002006	CDS	487659	488027	.	+	0	ID=COIPGBPH_00451;inference=ab initio prediction:Prodigal:002006;locus_tag=COIPGBPH_00451;product=hypothetical protein
QDGA01000001.1	Prodigal:002006	CDS	488024	488524	.	+	0	ID=COIPGBPH_00452;inference=ab initio prediction:Prodigal:002006;locus_tag=COIPGBPH_00452;product=hypothetical protein
QDGA01000001.1	Prodigal:002006	CDS	488691	489086	.	+	0	ID=COIPGBPH_00453;inference=ab initio prediction:Prodigal:002006;locus_tag=COIPGBPH_00453;product=hypothetical protein
QDGA01000001.1	Prodigal:002006	CDS	489314	489730	.	-	0	ID=COIPGBPH_00454;eC_number=2.7.13.3;Name=rcsC_6;gene=rcsC_6;inference=ab initio prediction:Prodigal:002006,protein motif:HAMAP:MF_00979;locus_tag=COIPGBPH_00454;product=Sensor histidine kinase RcsC
QDGA01000001.1	Prodigal:002006	CDS	489915	490466	.	-	0	ID=COIPGBPH_00455;Name=tnpR_1;gene=tnpR_1;inference=ab initio prediction:Prodigal:002006,similar to AA sequence:UniProtKB:P0ADI2;locus_tag=COIPGBPH_00455;product=Transposon Tn3 resolvase
QDGA01000001.1	Prodigal:002006	CDS	490676	492244	.	+	0	ID=COIPGBPH_00456;inference=ab initio prediction:Prodigal:002006;locus_tag=COIPGBPH_00456;product=hypothetical protein
QDGA01000001.1	Prodigal:002006	CDS	492318	492674	.	-	0	ID=COIPGBPH_00457;inference=ab initio prediction:Prodigal:002006;locus_tag=COIPGBPH_00457;product=hypothetical protein
QDGA01000001.1	Aragorn:001002	tRNA	493383	493459	.	-	.	ID=COIPGBPH_00458;inference=COORDINATES:profile:Aragorn:001002;locus_tag=COIPGBPH_00458;product=tRNA-Arg(ccg)
QDGA01000001.1	Prodigal:002006	CDS	493721	494401	.	-	0	ID=COIPGBPH_00459;inference=ab initio prediction:Prodigal:002006;locus_tag=COIPGBPH_00459;product=hypothetical protein
QDGA01000001.1	Prodigal:002006	CDS	494593	494949	.	-	0	ID=COIPGBPH_00460;inference=ab initio prediction:Prodigal:002006;locus_tag=COIPGBPH_00460;product=hypothetical protein
QDGA01000001.1	Prodigal:002006	CDS	495150	495569	.	+	0	ID=COIPGBPH_00461;inference=ab initio prediction:Prodigal:002006;locus_tag=COIPGBPH_00461;product=hypothetical protein
QDGA01000001.1	Prodigal:002006	CDS	495600	496349	.	-	0	ID=COIPGBPH_00462;eC_number=5.4.99.19;Name=rsuA;db_xref=COG:COG1187;gene=rsuA;inference=ab initio prediction:Prodigal:002006,similar to AA sequence:UniProtKB:P0AA43;locus_tag=COIPGBPH_00462;product=Ribosomal small subunit pseudouridine synthase A
QDGA01000001.1	Prodigal:002006	CDS	496346	497275	.	-	0	ID=COIPGBPH_00463;eC_number=2.1.1.172;Name=rsmC_1;db_xref=COG:COG2813;gene=rsmC_1;inference=ab initio prediction:Prodigal:002006,similar to AA sequence:UniProtKB:P39406;locus_tag=COIPGBPH_00463;product=Ribosomal RNA small subunit methyltransferase C
QDGA01000001.1	Prodigal:002006	CDS	497322	497540	.	-	0	ID=COIPGBPH_00464;inference=ab initio prediction:Prodigal:002006;locus_tag=COIPGBPH_00464;product=hypothetical protein
QDGA01000001.1	Prodigal:002006	CDS	497628	497837	.	-	0	ID=COIPGBPH_00465;Name=cspA_1;db_xref=COG:COG1278;gene=cspA_1;inference=ab initio prediction:Prodigal:002006,similar to AA sequence:UniProtKB:Q9Z3S6;locus_tag=COIPGBPH_00465;product=Cold shock protein CspA
QDGA01000001.1	Prodigal:002006	CDS	498112	498450	.	-	0	ID=COIPGBPH_00466;inference=ab initio prediction:Prodigal:002006;locus_tag=COIPGBPH_00466;product=hypothetical protein
QDGA01000001.1	Prodigal:002006	CDS	498683	498967	.	+	0	ID=COIPGBPH_00467;inference=ab initio prediction:Prodigal:002006;locus_tag=COIPGBPH_00467;product=hypothetical protein
QDGA01000001.1	Prodigal:002006	CDS	498974	499891	.	-	0	ID=COIPGBPH_00468;Name=ribN_1;gene=ribN_1;inference=ab initio prediction:Prodigal:002006,similar to AA sequence:UniProtKB:Q9KKU0;locus_tag=COIPGBPH_00468;product=Riboflavin transporter
QDGA01000001.1	Prodigal:002006	CDS	500011	501381	.	+	0	ID=COIPGBPH_00469;Name=ynfM_1;gene=ynfM_1;inference=ab initio prediction:Prodigal:002006,similar to AA sequence:UniProtKB:P43531;locus_tag=COIPGBPH_00469;product=Inner membrane transport protein YnfM
QDGA01000001.1	Prodigal:002006	CDS	501593	501982	.	+	0	ID=COIPGBPH_00470;eC_number=4.2.2.-;Name=rlpA_1;gene=rlpA_1;inference=ab initio prediction:Prodigal:002006,protein motif:HAMAP:MF_02071;locus_tag=COIPGBPH_00470;product=Endolytic peptidoglycan transglycosylase RlpA
QDGA01000001.1	Prodigal:002006	CDS	502152	502946	.	+	0	ID=COIPGBPH_00471;inference=ab initio prediction:Prodigal:002006;locus_tag=COIPGBPH_00471;product=hypothetical protein
QDGA01000001.1	Prodigal:002006	CDS	502939	504051	.	+	0	ID=COIPGBPH_00472;inference=ab initio prediction:Prodigal:002006;locus_tag=COIPGBPH_00472;product=hypothetical protein
QDGA01000001.1	Prodigal:002006	CDS	504153	504416	.	-	0	ID=COIPGBPH_00473;Name=minE_1;db_xref=COG:COG0851;gene=minE_1;inference=ab initio prediction:Prodigal:002006,similar to AA sequence:UniProtKB:P58152;locus_tag=COIPGBPH_00473;product=Cell division topological specificity factor
QDGA01000001.1	Prodigal:002006	CDS	504413	505228	.	-	0	ID=COIPGBPH_00474;Name=minD_1;db_xref=COG:COG2894;gene=minD_1;inference=ab initio prediction:Prodigal:002006,similar to AA sequence:UniProtKB:P0AEZ3;locus_tag=COIPGBPH_00474;product=Septum site-determining protein MinD
QDGA01000001.1	Prodigal:002006	CDS	505245	505913	.	-	0	ID=COIPGBPH_00475;Name=minC;db_xref=COG:COG0850;gene=minC;inference=ab initio prediction:Prodigal:002006,similar to AA sequence:UniProtKB:P65359;locus_tag=COIPGBPH_00475;product=Septum site-determining protein MinC
QDGA01000001.1	Prodigal:002006	CDS	506355	507518	.	+	0	ID=COIPGBPH_00476;inference=ab initio prediction:Prodigal:002006;locus_tag=COIPGBPH_00476;product=hypothetical protein
QDGA01000001.1	Prodigal:002006	CDS	507585	509135	.	+	0	ID=COIPGBPH_00477;Name=smc_1;gene=smc_1;inference=ab initio prediction:Prodigal:002006,protein motif:HAMAP:MF_01894;locus_tag=COIPGBPH_00477;product=Chromosome partition protein Smc
QDGA01000001.1	Prodigal:002006	CDS	509140	509397	.	-	0	ID=COIPGBPH_00478;inference=ab initio prediction:Prodigal:002006;locus_tag=COIPGBPH_00478;product=hypothetical protein
QDGA01000001.1	Prodigal:002006	CDS	509579	510178	.	+	0	ID=COIPGBPH_00479;Name=sutR_2;db_xref=COG:COG1396;gene=sutR_2;inference=ab initio prediction:Prodigal:002006,similar to AA sequence:UniProtKB:P77626;locus_tag=COIPGBPH_00479;product=HTH-type transcriptional regulator SutR
QDGA01000001.1	Prodigal:002006	CDS	510147	510728	.	+	0	ID=COIPGBPH_00480;eC_number=2.3.1.-;Name=ttr;gene=ttr;inference=ab initio prediction:Prodigal:002006,similar to AA sequence:UniProtKB:P16966;locus_tag=COIPGBPH_00480;product=Acetyltransferase
QDGA01000001.1	Prodigal:002006	CDS	510962	511729	.	+	0	ID=COIPGBPH_00481;Name=yfcA_1;db_xref=COG:COG0730;gene=yfcA_1;inference=ab initio prediction:Prodigal:002006,similar to AA sequence:UniProtKB:P0AD30;locus_tag=COIPGBPH_00481;product=putative membrane transporter protein YfcA
QDGA01000001.1	Prodigal:002006	CDS	511858	512334	.	+	0	ID=COIPGBPH_00482;inference=ab initio prediction:Prodigal:002006;locus_tag=COIPGBPH_00482;product=hypothetical protein
QDGA01000001.1	Prodigal:002006	CDS	512407	513498	.	-	0	ID=COIPGBPH_00483;eC_number=2.5.1.47;Name=cysK_1;gene=cysK_1;inference=ab initio prediction:Prodigal:002006,similar to AA sequence:UniProtKB:P63871;locus_tag=COIPGBPH_00483;product=Cysteine synthase
QDGA01000001.1	Prodigal:002006	CDS	513664	514899	.	+	0	ID=COIPGBPH_00484;inference=ab initio prediction:Prodigal:002006,similar to AA sequence:UniProtKB:P33015;locus_tag=COIPGBPH_00484;note=UPF0394 inner membrane protein YeeE;product=hypothetical protein
QDGA01000001.1	Prodigal:002006	CDS	514943	515854	.	-	0	ID=COIPGBPH_00485;Name=oxyR;gene=oxyR;inference=ab initio prediction:Prodigal:002006,similar to AA sequence:UniProtKB:P0ACQ4;locus_tag=COIPGBPH_00485;product=Hydrogen peroxide-inducible genes activator
QDGA01000001.1	Prodigal:002006	CDS	515951	517417	.	+	0	ID=COIPGBPH_00486;eC_number=1.11.1.6;Name=katA_1;gene=katA_1;inference=ab initio prediction:Prodigal:002006,similar to AA sequence:UniProtKB:P0A327;locus_tag=COIPGBPH_00486;product=Catalase
QDGA01000001.1	Prodigal:002006	CDS	517625	518290	.	-	0	ID=COIPGBPH_00487;eC_number=3.1.2.6;Name=gloC;db_xref=COG:COG0491;gene=gloC;inference=ab initio prediction:Prodigal:002006,similar to AA sequence:UniProtKB:P75849;locus_tag=COIPGBPH_00487;product=Hydroxyacylglutathione hydrolase GloC
QDGA01000001.1	Prodigal:002006	CDS	518408	519520	.	+	0	ID=COIPGBPH_00488;eC_number=1.1.1.284;Name=flhA_1;db_xref=COG:COG1062;gene=flhA_1;inference=ab initio prediction:Prodigal:002006,similar to AA sequence:UniProtKB:P45382;locus_tag=COIPGBPH_00488;product=S-(hydroxymethyl)glutathione dehydrogenase
QDGA01000001.1	Prodigal:002006	CDS	519535	520383	.	+	0	ID=COIPGBPH_00489;eC_number=3.1.2.12;Name=fghA;db_xref=COG:COG0627;gene=fghA;inference=ab initio prediction:Prodigal:002006,similar to AA sequence:UniProtKB:A1AXZ2;locus_tag=COIPGBPH_00489;product=S-formylglutathione hydrolase
QDGA01000001.1	Prodigal:002006	CDS	520558	521133	.	-	0	ID=COIPGBPH_00490;eC_number=3.6.1.-;Name=nudK;gene=nudK;inference=ab initio prediction:Prodigal:002006,similar to AA sequence:UniProtKB:P37128;locus_tag=COIPGBPH_00490;product=GDP-mannose pyrophosphatase NudK
QDGA01000001.1	Prodigal:002006	CDS	521279	522112	.	+	0	ID=COIPGBPH_00491;inference=ab initio prediction:Prodigal:002006;locus_tag=COIPGBPH_00491;product=hypothetical protein
QDGA01000001.1	Prodigal:002006	CDS	522275	523432	.	+	0	ID=COIPGBPH_00492;inference=ab initio prediction:Prodigal:002006;locus_tag=COIPGBPH_00492;product=hypothetical protein
QDGA01000001.1	Prodigal:002006	CDS	523444	524196	.	+	0	ID=COIPGBPH_00493;inference=ab initio prediction:Prodigal:002006;locus_tag=COIPGBPH_00493;product=hypothetical protein
QDGA01000001.1	Prodigal:002006	CDS	524228	525604	.	+	0	ID=COIPGBPH_00494;Name=ampG;db_xref=COG:COG0477;gene=ampG;inference=ab initio prediction:Prodigal:002006,similar to AA sequence:UniProtKB:P0AE16;locus_tag=COIPGBPH_00494;product=Anhydromuropeptide permease
QDGA01000001.1	Prodigal:002006	CDS	525811	526563	.	-	0	ID=COIPGBPH_00495;eC_number=1.1.1.390;inference=ab initio prediction:Prodigal:002006,similar to AA sequence:UniProtKB:P0DOV5;locus_tag=COIPGBPH_00495;product=Sulfoquinovose 1-dehydrogenase
QDGA01000001.1	Prodigal:002006	CDS	526707	527486	.	-	0	ID=COIPGBPH_00496;eC_number=7.5.2.-;Name=frcA_2;db_xref=COG:COG1129;gene=frcA_2;inference=ab initio prediction:Prodigal:002006,similar to AA sequence:UniProtKB:Q9F9B0;locus_tag=COIPGBPH_00496;product=Fructose import ATP-binding protein FrcA
QDGA01000001.1	Prodigal:002006	CDS	527498	528799	.	-	0	ID=COIPGBPH_00497;Name=xylH_1;db_xref=COG:COG4214;gene=xylH_1;inference=ab initio prediction:Prodigal:002006,similar to AA sequence:UniProtKB:P0AGI4;locus_tag=COIPGBPH_00497;product=Xylose transport system permease protein XylH
QDGA01000001.1	Prodigal:002006	CDS	528991	530034	.	-	0	ID=COIPGBPH_00498;Name=xylF;db_xref=COG:COG4213;gene=xylF;inference=ab initio prediction:Prodigal:002006,similar to AA sequence:UniProtKB:P37387;locus_tag=COIPGBPH_00498;product=D-xylose-binding periplasmic protein
QDGA01000001.1	Prodigal:002006	CDS	530250	531467	.	+	0	ID=COIPGBPH_00499;Name=nagC_1;db_xref=COG:COG1940;gene=nagC_1;inference=ab initio prediction:Prodigal:002006,similar to AA sequence:UniProtKB:P0AF20;locus_tag=COIPGBPH_00499;product=N-acetylglucosamine repressor
QDGA01000001.1	Prodigal:002006	CDS	531543	534602	.	+	0	ID=COIPGBPH_00500;eC_number=2.7.7.7;Name=polA;db_xref=COG:COG0258;gene=polA;inference=ab initio prediction:Prodigal:002006,similar to AA sequence:UniProtKB:P00582;locus_tag=COIPGBPH_00500;product=DNA polymerase I
QDGA01000001.1	Prodigal:002006	CDS	534897	535148	.	+	0	ID=COIPGBPH_00501;inference=ab initio prediction:Prodigal:002006;locus_tag=COIPGBPH_00501;product=hypothetical protein
QDGA01000001.1	Prodigal:002006	CDS	536237	536461	.	+	0	ID=COIPGBPH_00502;inference=ab initio prediction:Prodigal:002006;locus_tag=COIPGBPH_00502;product=hypothetical protein
QDGA01000001.1	Prodigal:002006	CDS	536711	538852	.	+	0	ID=COIPGBPH_00503;inference=ab initio prediction:Prodigal:002006;locus_tag=COIPGBPH_00503;product=hypothetical protein
QDGA01000001.1	Prodigal:002006	CDS	539034	539744	.	+	0	ID=COIPGBPH_00504;inference=ab initio prediction:Prodigal:002006;locus_tag=COIPGBPH_00504;product=hypothetical protein
QDGA01000001.1	Prodigal:002006	CDS	539940	540224	.	+	0	ID=COIPGBPH_00505;inference=ab initio prediction:Prodigal:002006;locus_tag=COIPGBPH_00505;product=hypothetical protein
QDGA01000001.1	Prodigal:002006	CDS	540244	541032	.	-	0	ID=COIPGBPH_00506;eC_number=3.5.1.118;Name=egtC;db_xref=COG:COG0121;gene=egtC;inference=ab initio prediction:Prodigal:002006,similar to AA sequence:UniProtKB:A0R5M9;locus_tag=COIPGBPH_00506;product=Gamma-glutamyl-hercynylcysteine sulfoxide hydrolase
QDGA01000001.1	Prodigal:002006	CDS	541299	542705	.	+	0	ID=COIPGBPH_00507;inference=ab initio prediction:Prodigal:002006;locus_tag=COIPGBPH_00507;product=hypothetical protein
QDGA01000001.1	Prodigal:002006	CDS	542863	543984	.	-	0	ID=COIPGBPH_00508;eC_number=1.1.5.-;Name=lhgD;gene=lhgD;inference=ab initio prediction:Prodigal:002006,protein motif:HAMAP:MF_00990;locus_tag=COIPGBPH_00508;product=L-2-hydroxyglutarate dehydrogenase
QDGA01000001.1	Prodigal:002006	CDS	544114	544656	.	-	0	ID=COIPGBPH_00509;eC_number=7.5.2.-;Name=msmX_2;db_xref=COG:COG3839;gene=msmX_2;inference=ab initio prediction:Prodigal:002006,similar to AA sequence:UniProtKB:P94360;locus_tag=COIPGBPH_00509;product=Oligosaccharides import ATP-binding protein MsmX
QDGA01000010.1	Prodigal:002006	CDS	62	1150	.	+	0	ID=COIPGBPH_00510;inference=ab initio prediction:Prodigal:002006;locus_tag=COIPGBPH_00510;product=hypothetical protein
QDGA01000010.1	Prodigal:002006	CDS	1295	1693	.	+	0	ID=COIPGBPH_00511;inference=ab initio prediction:Prodigal:002006;locus_tag=COIPGBPH_00511;product=hypothetical protein
QDGA01000010.1	Prodigal:002006	CDS	1913	2479	.	+	0	ID=COIPGBPH_00512;eC_number=2.1.1.63;Name=ogt;db_xref=COG:COG0350;gene=ogt;inference=ab initio prediction:Prodigal:002006,similar to AA sequence:UniProtKB:P9WJW5;locus_tag=COIPGBPH_00512;product=Methylated-DNA--protein-cysteine methyltransferase
QDGA01000010.1	Prodigal:002006	CDS	2548	3384	.	+	0	ID=COIPGBPH_00513;inference=ab initio prediction:Prodigal:002006;locus_tag=COIPGBPH_00513;product=hypothetical protein
QDGA01000010.1	Prodigal:002006	CDS	3473	4342	.	+	0	ID=COIPGBPH_00514;inference=ab initio prediction:Prodigal:002006;locus_tag=COIPGBPH_00514;product=hypothetical protein
QDGA01000010.1	Prodigal:002006	CDS	4427	5020	.	+	0	ID=COIPGBPH_00515;Name=moaB;db_xref=COG:COG0521;gene=moaB;inference=ab initio prediction:Prodigal:002006,similar to AA sequence:UniProtKB:P0AEZ9;locus_tag=COIPGBPH_00515;product=Molybdenum cofactor biosynthesis protein B
QDGA01000010.1	Prodigal:002006	CDS	5021	5539	.	-	0	ID=COIPGBPH_00516;inference=ab initio prediction:Prodigal:002006;locus_tag=COIPGBPH_00516;product=hypothetical protein
QDGA01000010.1	Prodigal:002006	CDS	5636	6817	.	+	0	ID=COIPGBPH_00517;inference=ab initio prediction:Prodigal:002006;locus_tag=COIPGBPH_00517;product=hypothetical protein
QDGA01000010.1	Prodigal:002006	CDS	7148	7555	.	+	0	ID=COIPGBPH_00518;inference=ab initio prediction:Prodigal:002006;locus_tag=COIPGBPH_00518;product=hypothetical protein
QDGA01000010.1	Prodigal:002006	CDS	7567	8205	.	+	0	ID=COIPGBPH_00519;eC_number=3.1.26.4;Name=rnhB;db_xref=COG:COG0164;gene=rnhB;inference=ab initio prediction:Prodigal:002006,similar to AA sequence:UniProtKB:O31744;locus_tag=COIPGBPH_00519;product=Ribonuclease HII
QDGA01000010.1	Prodigal:002006	CDS	8363	9559	.	+	0	ID=COIPGBPH_00520;inference=ab initio prediction:Prodigal:002006;locus_tag=COIPGBPH_00520;product=hypothetical protein
QDGA01000010.1	Prodigal:002006	CDS	9813	10793	.	+	0	ID=COIPGBPH_00521;db_xref=COG:COG1840;inference=ab initio prediction:Prodigal:002006,similar to AA sequence:UniProtKB:P43951;locus_tag=COIPGBPH_00521;product=putative protein
QDGA01000010.1	Prodigal:002006	CDS	10790	12598	.	+	0	ID=COIPGBPH_00522;inference=ab initio prediction:Prodigal:002006;locus_tag=COIPGBPH_00522;product=hypothetical protein
QDGA01000010.1	Prodigal:002006	CDS	12916	13812	.	+	0	ID=COIPGBPH_00523;Name=hdfR_2;gene=hdfR_2;inference=ab initio prediction:Prodigal:002006,protein motif:HAMAP:MF_01233;locus_tag=COIPGBPH_00523;product=HTH-type transcriptional regulator HdfR
QDGA01000010.1	Prodigal:002006	CDS	13813	14916	.	-	0	ID=COIPGBPH_00524;eC_number=3.2.2.31;Name=mutY;db_xref=COG:COG1194;gene=mutY;inference=ab initio prediction:Prodigal:002006,similar to AA sequence:UniProtKB:O31584;locus_tag=COIPGBPH_00524;product=Adenine DNA glycosylase
QDGA01000010.1	Prodigal:002006	CDS	14974	15483	.	+	0	ID=COIPGBPH_00525;inference=ab initio prediction:Prodigal:002006;locus_tag=COIPGBPH_00525;product=hypothetical protein
QDGA01000010.1	Prodigal:002006	CDS	15556	16194	.	+	0	ID=COIPGBPH_00526;inference=ab initio prediction:Prodigal:002006;locus_tag=COIPGBPH_00526;product=hypothetical protein
QDGA01000010.1	Prodigal:002006	CDS	16354	19812	.	+	0	ID=COIPGBPH_00527;Name=smc_2;gene=smc_2;inference=ab initio prediction:Prodigal:002006,protein motif:HAMAP:MF_01894;locus_tag=COIPGBPH_00527;product=Chromosome partition protein Smc
QDGA01000010.1	Prodigal:002006	CDS	20100	20471	.	+	0	ID=COIPGBPH_00528;inference=ab initio prediction:Prodigal:002006;locus_tag=COIPGBPH_00528;product=hypothetical protein
QDGA01000010.1	Prodigal:002006	CDS	20531	21259	.	+	0	ID=COIPGBPH_00529;Name=atpB_1;db_xref=COG:COG0356;gene=atpB_1;inference=ab initio prediction:Prodigal:002006,similar to AA sequence:UniProtKB:O05330;locus_tag=COIPGBPH_00529;product=ATP synthase subunit a
QDGA01000010.1	Prodigal:002006	CDS	21315	21539	.	+	0	ID=COIPGBPH_00530;Name=atpE;gene=atpE;inference=ab initio prediction:Prodigal:002006,similar to AA sequence:UniProtKB:O05331;locus_tag=COIPGBPH_00530;product=ATP synthase subunit c
QDGA01000010.1	Prodigal:002006	CDS	21661	22209	.	+	0	ID=COIPGBPH_00531;Name=atpG;gene=atpG;inference=ab initio prediction:Prodigal:002006,similar to AA sequence:UniProtKB:O05332;locus_tag=COIPGBPH_00531;product=ATP synthase subunit b'
QDGA01000010.1	Prodigal:002006	CDS	22223	22708	.	+	0	ID=COIPGBPH_00532;Name=atpF;db_xref=COG:COG0711;gene=atpF;inference=ab initio prediction:Prodigal:002006,similar to AA sequence:UniProtKB:P15013;locus_tag=COIPGBPH_00532;product=ATP synthase subunit b
QDGA01000010.1	Prodigal:002006	CDS	22776	23426	.	+	0	ID=COIPGBPH_00533;eC_number=3.1.3.-;Name=yieH;db_xref=COG:COG0637;gene=yieH;inference=ab initio prediction:Prodigal:002006,similar to AA sequence:UniProtKB:P31467;locus_tag=COIPGBPH_00533;product=6-phosphogluconate phosphatase
QDGA01000010.1	Prodigal:002006	CDS	23665	25233	.	-	0	ID=COIPGBPH_00534;eC_number=1.4.4.2;Name=gcvPB;gene=gcvPB;inference=ab initio prediction:Prodigal:002006,similar to AA sequence:UniProtKB:P99168;locus_tag=COIPGBPH_00534;product=putative glycine dehydrogenase (decarboxylating) subunit 2
QDGA01000010.1	Prodigal:002006	CDS	25233	26573	.	-	0	ID=COIPGBPH_00535;eC_number=1.4.4.2;Name=gcvPA;gene=gcvPA;inference=ab initio prediction:Prodigal:002006,similar to AA sequence:UniProtKB:P64218;locus_tag=COIPGBPH_00535;product=putative glycine dehydrogenase (decarboxylating) subunit 1
QDGA01000010.1	Prodigal:002006	CDS	26593	27069	.	-	0	ID=COIPGBPH_00536;inference=ab initio prediction:Prodigal:002006;locus_tag=COIPGBPH_00536;product=hypothetical protein
QDGA01000010.1	Prodigal:002006	CDS	27087	27461	.	-	0	ID=COIPGBPH_00537;Name=gcvH;db_xref=COG:COG0509;gene=gcvH;inference=ab initio prediction:Prodigal:002006,similar to AA sequence:UniProtKB:Q9WY55;locus_tag=COIPGBPH_00537;product=Glycine cleavage system H protein
QDGA01000010.1	Prodigal:002006	CDS	27485	28633	.	-	0	ID=COIPGBPH_00538;eC_number=2.1.2.10;Name=gcvT;gene=gcvT;inference=ab initio prediction:Prodigal:002006,similar to AA sequence:UniProtKB:P64225;locus_tag=COIPGBPH_00538;product=Aminomethyltransferase
QDGA01000010.1	Prodigal:002006	CDS	29054	30358	.	+	0	ID=COIPGBPH_00539;inference=ab initio prediction:Prodigal:002006,similar to AA sequence:UniProtKB:P0AE45;locus_tag=COIPGBPH_00539;note=UPF0053 inner membrane protein YtfL;product=hypothetical protein
QDGA01000010.1	Prodigal:002006	CDS	30371	30958	.	-	0	ID=COIPGBPH_00540;inference=ab initio prediction:Prodigal:002006;locus_tag=COIPGBPH_00540;product=hypothetical protein
QDGA01000010.1	Prodigal:002006	CDS	30985	31497	.	-	0	ID=COIPGBPH_00541;inference=ab initio prediction:Prodigal:002006;locus_tag=COIPGBPH_00541;product=hypothetical protein
QDGA01000010.1	Prodigal:002006	CDS	31813	32667	.	+	0	ID=COIPGBPH_00542;eC_number=1.9.3.1;Name=ctaC_3;db_xref=COG:COG1622;gene=ctaC_3;inference=ab initio prediction:Prodigal:002006,similar to AA sequence:UniProtKB:P08306;locus_tag=COIPGBPH_00542;product=Cytochrome c oxidase subunit 2
QDGA01000010.1	Prodigal:002006	CDS	32696	34315	.	+	0	ID=COIPGBPH_00543;eC_number=1.9.3.1;Name=ctaD_2;db_xref=COG:COG0843;gene=ctaD_2;inference=ab initio prediction:Prodigal:002006,similar to AA sequence:UniProtKB:P31833;locus_tag=COIPGBPH_00543;product=Cytochrome c oxidase subunit 1
QDGA01000010.1	Prodigal:002006	CDS	34449	35405	.	+	0	ID=COIPGBPH_00544;eC_number=2.5.1.141;Name=ctaB;db_xref=COG:COG0109;gene=ctaB;inference=ab initio prediction:Prodigal:002006,similar to AA sequence:UniProtKB:Q3J5F9;locus_tag=COIPGBPH_00544;product=Protoheme IX farnesyltransferase
QDGA01000010.1	Prodigal:002006	CDS	35579	36169	.	+	0	ID=COIPGBPH_00545;Name=ctaG;db_xref=COG:COG3175;gene=ctaG;inference=ab initio prediction:Prodigal:002006,similar to AA sequence:UniProtKB:Q92RG6;locus_tag=COIPGBPH_00545;product=Cytochrome c oxidase assembly protein CtaG
QDGA01000010.1	Prodigal:002006	CDS	36238	37098	.	+	0	ID=COIPGBPH_00546;eC_number=1.9.3.1;Name=ctaE;db_xref=COG:COG1845;gene=ctaE;inference=ab initio prediction:Prodigal:002006,similar to AA sequence:UniProtKB:P06030;locus_tag=COIPGBPH_00546;product=Cytochrome c oxidase subunit 3
QDGA01000010.1	Prodigal:002006	CDS	37213	37581	.	+	0	ID=COIPGBPH_00547;inference=ab initio prediction:Prodigal:002006;locus_tag=COIPGBPH_00547;product=hypothetical protein
QDGA01000010.1	Prodigal:002006	CDS	37581	38324	.	+	0	ID=COIPGBPH_00548;inference=ab initio prediction:Prodigal:002006;locus_tag=COIPGBPH_00548;product=hypothetical protein
QDGA01000010.1	Prodigal:002006	CDS	38398	39813	.	+	0	ID=COIPGBPH_00549;eC_number=4.2.3.1;Name=thrC;db_xref=COG:COG0498;gene=thrC;inference=ab initio prediction:Prodigal:002006,similar to AA sequence:UniProtKB:P23669;locus_tag=COIPGBPH_00549;product=Threonine synthase
QDGA01000010.1	Prodigal:002006	CDS	39810	41093	.	+	0	ID=COIPGBPH_00550;eC_number=3.4.24.-;db_xref=COG:COG0612;inference=ab initio prediction:Prodigal:002006,similar to AA sequence:UniProtKB:P9WHT5;locus_tag=COIPGBPH_00550;product=putative zinc protease
QDGA01000010.1	Prodigal:002006	CDS	41315	44173	.	+	0	ID=COIPGBPH_00551;inference=ab initio prediction:Prodigal:002006;locus_tag=COIPGBPH_00551;product=hypothetical protein
QDGA01000010.1	Prodigal:002006	CDS	44174	44785	.	-	0	ID=COIPGBPH_00552;inference=ab initio prediction:Prodigal:002006,similar to AA sequence:UniProtKB:Q9KUP8;locus_tag=COIPGBPH_00552;note=UPF0301 protein VC_0467;product=hypothetical protein
QDGA01000010.1	Prodigal:002006	CDS	44888	45715	.	+	0	ID=COIPGBPH_00553;inference=ab initio prediction:Prodigal:002006;locus_tag=COIPGBPH_00553;product=hypothetical protein
QDGA01000010.1	Prodigal:002006	CDS	45753	46235	.	+	0	ID=COIPGBPH_00554;eC_number=1.11.1.15;inference=ab initio prediction:Prodigal:002006,similar to AA sequence:UniProtKB:P73728;locus_tag=COIPGBPH_00554;product=Peroxiredoxin
QDGA01000010.1	Prodigal:002006	CDS	46385	46852	.	-	0	ID=COIPGBPH_00555;eC_number=3.1.26.4;Name=rnhA_1;db_xref=COG:COG0328;gene=rnhA_1;inference=ab initio prediction:Prodigal:002006,similar to AA sequence:UniProtKB:P0A7Y4;locus_tag=COIPGBPH_00555;product=Ribonuclease HI
QDGA01000010.1	Prodigal:002006	CDS	46849	47814	.	-	0	ID=COIPGBPH_00556;eC_number=2.7.1.39;Name=thrB_1;db_xref=COG:COG2334;gene=thrB_1;inference=ab initio prediction:Prodigal:002006,similar to AA sequence:UniProtKB:Q8UHA8;locus_tag=COIPGBPH_00556;product=Homoserine kinase
QDGA01000010.1	Prodigal:002006	CDS	47818	48774	.	-	0	ID=COIPGBPH_00557;eC_number=1.17.7.4;Name=ispH_1;db_xref=COG:COG0761;gene=ispH_1;inference=ab initio prediction:Prodigal:002006,similar to AA sequence:UniProtKB:P62623;locus_tag=COIPGBPH_00557;product=4-hydroxy-3-methylbut-2-enyl diphosphate reductase
QDGA01000010.1	Prodigal:002006	CDS	49100	50950	.	+	0	ID=COIPGBPH_00558;Name=kefC_1;db_xref=COG:COG0475;gene=kefC_1;inference=ab initio prediction:Prodigal:002006,similar to AA sequence:UniProtKB:P03819;locus_tag=COIPGBPH_00558;product=Glutathione-regulated potassium-efflux system protein KefC
QDGA01000010.1	Prodigal:002006	CDS	50950	52329	.	+	0	ID=COIPGBPH_00559;inference=ab initio prediction:Prodigal:002006;locus_tag=COIPGBPH_00559;product=hypothetical protein
QDGA01000010.1	Prodigal:002006	CDS	52368	53087	.	+	0	ID=COIPGBPH_00560;inference=ab initio prediction:Prodigal:002006;locus_tag=COIPGBPH_00560;product=hypothetical protein
QDGA01000010.1	Prodigal:002006	CDS	53084	53410	.	-	0	ID=COIPGBPH_00561;inference=ab initio prediction:Prodigal:002006;locus_tag=COIPGBPH_00561;product=hypothetical protein
QDGA01000010.1	Prodigal:002006	CDS	53742	54632	.	+	0	ID=COIPGBPH_00562;Name=hdfR_3;gene=hdfR_3;inference=ab initio prediction:Prodigal:002006,protein motif:HAMAP:MF_01233;locus_tag=COIPGBPH_00562;product=HTH-type transcriptional regulator HdfR
QDGA01000010.1	Prodigal:002006	CDS	54693	55622	.	-	0	ID=COIPGBPH_00563;inference=ab initio prediction:Prodigal:002006;locus_tag=COIPGBPH_00563;product=hypothetical protein
QDGA01000010.1	Prodigal:002006	CDS	55905	56192	.	+	0	ID=COIPGBPH_00564;inference=ab initio prediction:Prodigal:002006;locus_tag=COIPGBPH_00564;product=hypothetical protein
QDGA01000010.1	Prodigal:002006	CDS	56348	57076	.	+	0	ID=COIPGBPH_00565;inference=ab initio prediction:Prodigal:002006;locus_tag=COIPGBPH_00565;product=hypothetical protein
QDGA01000010.1	Prodigal:002006	CDS	57408	57935	.	+	0	ID=COIPGBPH_00566;inference=ab initio prediction:Prodigal:002006;locus_tag=COIPGBPH_00566;product=hypothetical protein
QDGA01000010.1	Prodigal:002006	CDS	58034	58252	.	+	0	ID=COIPGBPH_00567;inference=ab initio prediction:Prodigal:002006;locus_tag=COIPGBPH_00567;product=hypothetical protein
QDGA01000010.1	Prodigal:002006	CDS	58356	58568	.	+	0	ID=COIPGBPH_00568;inference=ab initio prediction:Prodigal:002006;locus_tag=COIPGBPH_00568;product=hypothetical protein
QDGA01000010.1	Prodigal:002006	CDS	58986	59405	.	+	0	ID=COIPGBPH_00569;inference=ab initio prediction:Prodigal:002006;locus_tag=COIPGBPH_00569;product=hypothetical protein
QDGA01000010.1	Prodigal:002006	CDS	59626	59856	.	+	0	ID=COIPGBPH_00570;inference=ab initio prediction:Prodigal:002006;locus_tag=COIPGBPH_00570;product=hypothetical protein
QDGA01000010.1	Prodigal:002006	CDS	60643	61023	.	+	0	ID=COIPGBPH_00571;inference=ab initio prediction:Prodigal:002006;locus_tag=COIPGBPH_00571;product=hypothetical protein
QDGA01000010.1	Prodigal:002006	CDS	61036	61671	.	-	0	ID=COIPGBPH_00572;Name=comR;gene=comR;inference=ab initio prediction:Prodigal:002006,similar to AA sequence:UniProtKB:P75952;locus_tag=COIPGBPH_00572;product=HTH-type transcriptional repressor ComR
QDGA01000010.1	Prodigal:002006	CDS	61758	62528	.	+	0	ID=COIPGBPH_00573;eC_number=1.1.1.47;db_xref=COG:COG1028;inference=ab initio prediction:Prodigal:002006,similar to AA sequence:UniProtKB:P40288;locus_tag=COIPGBPH_00573;product=Glucose 1-dehydrogenase
QDGA01000010.1	Prodigal:002006	CDS	62658	63218	.	-	0	ID=COIPGBPH_00574;inference=ab initio prediction:Prodigal:002006;locus_tag=COIPGBPH_00574;product=hypothetical protein
QDGA01000010.1	Prodigal:002006	CDS	63716	64468	.	+	0	ID=COIPGBPH_00575;Name=anr_2;gene=anr_2;inference=ab initio prediction:Prodigal:002006,similar to AA sequence:UniProtKB:O85222;locus_tag=COIPGBPH_00575;product=Transcriptional activator protein Anr
QDGA01000010.1	Prodigal:002006	CDS	64465	64710	.	+	0	ID=COIPGBPH_00576;inference=ab initio prediction:Prodigal:002006;locus_tag=COIPGBPH_00576;product=hypothetical protein
QDGA01000010.1	Prodigal:002006	CDS	65054	65521	.	+	0	ID=COIPGBPH_00577;inference=ab initio prediction:Prodigal:002006;locus_tag=COIPGBPH_00577;product=hypothetical protein
QDGA01000010.1	Prodigal:002006	CDS	65800	67005	.	+	0	ID=COIPGBPH_00578;inference=ab initio prediction:Prodigal:002006;locus_tag=COIPGBPH_00578;product=hypothetical protein
QDGA01000010.1	Prodigal:002006	CDS	67023	69059	.	-	0	ID=COIPGBPH_00579;inference=ab initio prediction:Prodigal:002006;locus_tag=COIPGBPH_00579;product=hypothetical protein
QDGA01000010.1	Prodigal:002006	CDS	69098	70216	.	-	0	ID=COIPGBPH_00580;inference=ab initio prediction:Prodigal:002006;locus_tag=COIPGBPH_00580;product=hypothetical protein
QDGA01000010.1	Prodigal:002006	CDS	70237	72144	.	-	0	ID=COIPGBPH_00581;inference=ab initio prediction:Prodigal:002006;locus_tag=COIPGBPH_00581;product=hypothetical protein
QDGA01000010.1	Prodigal:002006	CDS	72653	73126	.	+	0	ID=COIPGBPH_00582;inference=ab initio prediction:Prodigal:002006;locus_tag=COIPGBPH_00582;product=hypothetical protein
QDGA01000010.1	Prodigal:002006	CDS	73338	74459	.	+	0	ID=COIPGBPH_00583;inference=ab initio prediction:Prodigal:002006;locus_tag=COIPGBPH_00583;product=hypothetical protein
QDGA01000010.1	Prodigal:002006	CDS	74580	74843	.	+	0	ID=COIPGBPH_00584;inference=ab initio prediction:Prodigal:002006;locus_tag=COIPGBPH_00584;product=hypothetical protein
QDGA01000010.1	Prodigal:002006	CDS	75162	75371	.	+	0	ID=COIPGBPH_00585;inference=ab initio prediction:Prodigal:002006;locus_tag=COIPGBPH_00585;product=hypothetical protein
QDGA01000010.1	Prodigal:002006	CDS	75426	77789	.	+	0	ID=COIPGBPH_00586;Name=ydeP_2;db_xref=COG:COG0243;gene=ydeP_2;inference=ab initio prediction:Prodigal:002006,similar to AA sequence:UniProtKB:P77561;locus_tag=COIPGBPH_00586;product=Protein YdeP
QDGA01000010.1	Prodigal:002006	CDS	78016	79353	.	+	0	ID=COIPGBPH_00587;Name=yhjE;gene=yhjE;inference=ab initio prediction:Prodigal:002006,similar to AA sequence:UniProtKB:P37643;locus_tag=COIPGBPH_00587;product=Inner membrane metabolite transport protein YhjE
QDGA01000010.1	Prodigal:002006	CDS	79357	80613	.	+	0	ID=COIPGBPH_00588;inference=ab initio prediction:Prodigal:002006;locus_tag=COIPGBPH_00588;product=hypothetical protein
QDGA01000010.1	Prodigal:002006	CDS	80631	82634	.	+	0	ID=COIPGBPH_00589;eC_number=7.1.1.3;Name=cyoB;db_xref=COG:COG0843;gene=cyoB;inference=ab initio prediction:Prodigal:002006,similar to AA sequence:UniProtKB:P0ABI8;locus_tag=COIPGBPH_00589;product=Cytochrome bo(3) ubiquinol oxidase subunit 1
QDGA01000010.1	Prodigal:002006	CDS	82639	83265	.	+	0	ID=COIPGBPH_00590;Name=cyoC_2;db_xref=COG:COG1845;gene=cyoC_2;inference=ab initio prediction:Prodigal:002006,similar to AA sequence:UniProtKB:P0ABJ3;locus_tag=COIPGBPH_00590;product=Cytochrome bo(3) ubiquinol oxidase subunit 3
QDGA01000010.1	Prodigal:002006	CDS	83262	83672	.	+	0	ID=COIPGBPH_00591;inference=ab initio prediction:Prodigal:002006;locus_tag=COIPGBPH_00591;product=hypothetical protein
QDGA01000010.1	Prodigal:002006	CDS	83726	84424	.	+	0	ID=COIPGBPH_00592;db_xref=COG:COG3346;inference=ab initio prediction:Prodigal:002006,similar to AA sequence:UniProtKB:P9WGA7;locus_tag=COIPGBPH_00592;product=putative SURF1-like protein
QDGA01000010.1	Prodigal:002006	CDS	84618	84941	.	+	0	ID=COIPGBPH_00593;inference=ab initio prediction:Prodigal:002006;locus_tag=COIPGBPH_00593;product=hypothetical protein
QDGA01000010.1	Prodigal:002006	CDS	85127	86929	.	-	0	ID=COIPGBPH_00594;inference=ab initio prediction:Prodigal:002006;locus_tag=COIPGBPH_00594;product=hypothetical protein
QDGA01000010.1	Prodigal:002006	CDS	87047	87667	.	-	0	ID=COIPGBPH_00595;inference=ab initio prediction:Prodigal:002006;locus_tag=COIPGBPH_00595;product=hypothetical protein
QDGA01000010.1	Prodigal:002006	CDS	88035	88301	.	+	0	ID=COIPGBPH_00596;inference=ab initio prediction:Prodigal:002006;locus_tag=COIPGBPH_00596;product=hypothetical protein
QDGA01000010.1	Prodigal:002006	CDS	88364	88921	.	-	0	ID=COIPGBPH_00597;inference=ab initio prediction:Prodigal:002006;locus_tag=COIPGBPH_00597;product=hypothetical protein
QDGA01000010.1	Prodigal:002006	CDS	89038	90060	.	-	0	ID=COIPGBPH_00598;inference=ab initio prediction:Prodigal:002006;locus_tag=COIPGBPH_00598;product=hypothetical protein
QDGA01000010.1	Prodigal:002006	CDS	90076	91449	.	-	0	ID=COIPGBPH_00599;eC_number=2.3.1.-;Name=patA_1;db_xref=COG:COG1696;gene=patA_1;inference=ab initio prediction:Prodigal:002006,similar to AA sequence:UniProtKB:O25526;locus_tag=COIPGBPH_00599;product=Peptidoglycan O-acetyltransferase
QDGA01000010.1	Prodigal:002006	CDS	91904	93139	.	-	0	ID=COIPGBPH_00600;eC_number=3.4.11.4;Name=pepT;db_xref=COG:COG2195;gene=pepT;inference=ab initio prediction:Prodigal:002006,similar to AA sequence:UniProtKB:Q81WU4;locus_tag=COIPGBPH_00600;product=Peptidase T
QDGA01000010.1	Prodigal:002006	CDS	93260	94000	.	-	0	ID=COIPGBPH_00601;Name=ecfT;gene=ecfT;inference=ab initio prediction:Prodigal:002006,protein motif:HAMAP:MF_01461;locus_tag=COIPGBPH_00601;product=Energy-coupling factor transporter transmembrane protein EcfT
QDGA01000010.1	Prodigal:002006	CDS	93994	95691	.	-	0	ID=COIPGBPH_00602;eC_number=3.6.3.-;Name=ykoD;db_xref=COG:COG1122;gene=ykoD;inference=ab initio prediction:Prodigal:002006,similar to AA sequence:UniProtKB:O34362;locus_tag=COIPGBPH_00602;product=Putative HMP/thiamine import ATP-binding protein YkoD
QDGA01000010.1	Prodigal:002006	CDS	95663	96247	.	-	0	ID=COIPGBPH_00603;Name=ykoE;db_xref=COG:COG4721;gene=ykoE;inference=ab initio prediction:Prodigal:002006,similar to AA sequence:UniProtKB:O34738;locus_tag=COIPGBPH_00603;product=Putative HMP/thiamine permease protein YkoE
QDGA01000010.1	Prodigal:002006	CDS	96275	96883	.	-	0	ID=COIPGBPH_00604;Name=ykoF;gene=ykoF;inference=ab initio prediction:Prodigal:002006,similar to AA sequence:UniProtKB:O34911;locus_tag=COIPGBPH_00604;product=Putative HMP/thiamine-binding protein YkoF
QDGA01000010.1	Prodigal:002006	CDS	97047	97778	.	-	0	ID=COIPGBPH_00605;inference=ab initio prediction:Prodigal:002006;locus_tag=COIPGBPH_00605;product=hypothetical protein
QDGA01000010.1	Prodigal:002006	CDS	97962	98897	.	-	0	ID=COIPGBPH_00606;inference=ab initio prediction:Prodigal:002006;locus_tag=COIPGBPH_00606;product=hypothetical protein
QDGA01000010.1	Prodigal:002006	CDS	99066	99344	.	-	0	ID=COIPGBPH_00607;Name=minE_2;db_xref=COG:COG0851;gene=minE_2;inference=ab initio prediction:Prodigal:002006,similar to AA sequence:UniProtKB:P58152;locus_tag=COIPGBPH_00607;product=Cell division topological specificity factor
QDGA01000010.1	Prodigal:002006	CDS	99341	100150	.	-	0	ID=COIPGBPH_00608;Name=minD_2;db_xref=COG:COG2894;gene=minD_2;inference=ab initio prediction:Prodigal:002006,similar to AA sequence:UniProtKB:Q7DDS7;locus_tag=COIPGBPH_00608;product=Septum site-determining protein MinD
QDGA01000010.1	Prodigal:002006	CDS	100503	101477	.	+	0	ID=COIPGBPH_00609;Name=tauA;db_xref=COG:COG4521;gene=tauA;inference=ab initio prediction:Prodigal:002006,similar to AA sequence:UniProtKB:Q47537;locus_tag=COIPGBPH_00609;product=Taurine-binding periplasmic protein
QDGA01000010.1	Prodigal:002006	CDS	101477	102283	.	+	0	ID=COIPGBPH_00610;eC_number=3.6.3.-;Name=cmpD_2;db_xref=COG:COG1116;gene=cmpD_2;inference=ab initio prediction:Prodigal:002006,similar to AA sequence:UniProtKB:Q55108;locus_tag=COIPGBPH_00610;product=Bicarbonate transport ATP-binding protein CmpD
QDGA01000010.1	Prodigal:002006	CDS	102280	103053	.	+	0	ID=COIPGBPH_00611;inference=ab initio prediction:Prodigal:002006;locus_tag=COIPGBPH_00611;product=hypothetical protein
QDGA01000010.1	Prodigal:002006	CDS	103145	105634	.	+	0	ID=COIPGBPH_00612;eC_number=1.1.5.2;Name=gcd;db_xref=COG:COG4993;gene=gcd;inference=ab initio prediction:Prodigal:002006,similar to AA sequence:UniProtKB:P15877;locus_tag=COIPGBPH_00612;product=Quinoprotein glucose dehydrogenase
QDGA01000010.1	Prodigal:002006	CDS	105733	106785	.	-	0	ID=COIPGBPH_00613;inference=ab initio prediction:Prodigal:002006;locus_tag=COIPGBPH_00613;product=hypothetical protein
QDGA01000010.1	Prodigal:002006	CDS	106973	107980	.	+	0	ID=COIPGBPH_00614;eC_number=4.3.1.16;Name=thadh;gene=thadh;inference=ab initio prediction:Prodigal:002006,similar to AA sequence:UniProtKB:A4F2N8;locus_tag=COIPGBPH_00614;product=L-threo-3-hydroxyaspartate ammonia-lyase
QDGA01000010.1	Prodigal:002006	CDS	108160	108843	.	-	0	ID=COIPGBPH_00615;inference=ab initio prediction:Prodigal:002006;locus_tag=COIPGBPH_00615;product=hypothetical protein
QDGA01000010.1	Prodigal:002006	CDS	108915	109697	.	-	0	ID=COIPGBPH_00616;eC_number=2.1.1.163;Name=COQ5_2;gene=COQ5_2;inference=ab initio prediction:Prodigal:002006,protein motif:HAMAP:MF_01813;locus_tag=COIPGBPH_00616;product=2-methoxy-6-polyprenyl-1%2C4-benzoquinol methylase%2C mitochondrial
QDGA01000010.1	Prodigal:002006	CDS	109903	111039	.	+	0	ID=COIPGBPH_00617;Name=btuF;gene=btuF;inference=ab initio prediction:Prodigal:002006,protein motif:HAMAP:MF_01000;locus_tag=COIPGBPH_00617;product=Vitamin B12-binding protein
QDGA01000010.1	Prodigal:002006	CDS	111044	112108	.	+	0	ID=COIPGBPH_00618;Name=btuC;gene=btuC;inference=ab initio prediction:Prodigal:002006,protein motif:HAMAP:MF_01004;locus_tag=COIPGBPH_00618;product=Vitamin B12 import system permease protein BtuC
QDGA01000010.1	Prodigal:002006	CDS	112102	112872	.	+	0	ID=COIPGBPH_00619;eC_number=7.2.2.-;Name=fpuC;db_xref=COG:COG1120;gene=fpuC;inference=ab initio prediction:Prodigal:002006,similar to AA sequence:UniProtKB:Q81LM1;locus_tag=COIPGBPH_00619;product=Petrobactin import ATP-binding protein FpuC
QDGA01000010.1	Prodigal:002006	CDS	112971	113213	.	-	0	ID=COIPGBPH_00620;inference=ab initio prediction:Prodigal:002006;locus_tag=COIPGBPH_00620;product=hypothetical protein
QDGA01000010.1	Prodigal:002006	CDS	113294	113935	.	-	0	ID=COIPGBPH_00621;db_xref=COG:COG0664;inference=ab initio prediction:Prodigal:002006,similar to AA sequence:UniProtKB:Q5SIL0;locus_tag=COIPGBPH_00621;product=Transcriptional regulator SdrP
QDGA01000010.1	Prodigal:002006	CDS	114267	115433	.	+	0	ID=COIPGBPH_00622;eC_number=3.5.2.6;Name=ampC;gene=ampC;inference=ab initio prediction:Prodigal:002006,similar to AA sequence:UniProtKB:P85302;locus_tag=COIPGBPH_00622;product=Beta-lactamase
QDGA01000010.1	Prodigal:002006	CDS	115489	115755	.	+	0	ID=COIPGBPH_00623;inference=ab initio prediction:Prodigal:002006;locus_tag=COIPGBPH_00623;product=hypothetical protein
QDGA01000010.1	Prodigal:002006	CDS	116212	116499	.	-	0	ID=COIPGBPH_00624;inference=ab initio prediction:Prodigal:002006;locus_tag=COIPGBPH_00624;product=hypothetical protein
QDGA01000010.1	Prodigal:002006	CDS	116697	119357	.	+	0	ID=COIPGBPH_00625;inference=ab initio prediction:Prodigal:002006;locus_tag=COIPGBPH_00625;product=hypothetical protein
QDGA01000010.1	Prodigal:002006	CDS	119354	120748	.	+	0	ID=COIPGBPH_00626;inference=ab initio prediction:Prodigal:002006;locus_tag=COIPGBPH_00626;product=hypothetical protein
QDGA01000010.1	Prodigal:002006	CDS	120779	121111	.	-	0	ID=COIPGBPH_00627;inference=ab initio prediction:Prodigal:002006;locus_tag=COIPGBPH_00627;product=hypothetical protein
QDGA01000010.1	Prodigal:002006	CDS	121175	121417	.	-	0	ID=COIPGBPH_00628;inference=ab initio prediction:Prodigal:002006;locus_tag=COIPGBPH_00628;product=hypothetical protein
QDGA01000010.1	Prodigal:002006	CDS	121716	122546	.	+	0	ID=COIPGBPH_00629;eC_number=1.13.11.11;Name=kynA;db_xref=COG:COG3483;gene=kynA;inference=ab initio prediction:Prodigal:002006,similar to AA sequence:UniProtKB:Q1LK00;locus_tag=COIPGBPH_00629;product=Tryptophan 2%2C3-dioxygenase
QDGA01000010.1	Prodigal:002006	CDS	122562	123755	.	+	0	ID=COIPGBPH_00630;eC_number=4.4.-.-;Name=egtE;gene=egtE;inference=ab initio prediction:Prodigal:002006,protein motif:HAMAP:MF_02038;locus_tag=COIPGBPH_00630;product=hercynylcysteine sulfoxide lyase
QDGA01000010.1	Prodigal:002006	CDS	123796	124368	.	-	0	ID=COIPGBPH_00631;Name=hdeD;db_xref=COG:COG3247;gene=hdeD;inference=ab initio prediction:Prodigal:002006,similar to AA sequence:UniProtKB:P0AET5;locus_tag=COIPGBPH_00631;product=Protein HdeD
QDGA01000010.1	Prodigal:002006	CDS	124397	124954	.	-	0	ID=COIPGBPH_00632;inference=ab initio prediction:Prodigal:002006;locus_tag=COIPGBPH_00632;product=hypothetical protein
QDGA01000010.1	Prodigal:002006	CDS	125132	126070	.	-	0	ID=COIPGBPH_00633;eC_number=3.4.16.4;Name=dacF;db_xref=COG:COG1686;gene=dacF;inference=ab initio prediction:Prodigal:002006,similar to AA sequence:UniProtKB:P38422;locus_tag=COIPGBPH_00633;product=D-alanyl-D-alanine carboxypeptidase DacF
QDGA01000010.1	Prodigal:002006	CDS	126183	126428	.	-	0	ID=COIPGBPH_00634;inference=ab initio prediction:Prodigal:002006;locus_tag=COIPGBPH_00634;product=hypothetical protein
QDGA01000010.1	Prodigal:002006	CDS	126522	127700	.	-	0	ID=COIPGBPH_00635;db_xref=COG:COG2081;inference=ab initio prediction:Prodigal:002006,similar to AA sequence:UniProtKB:P44941;locus_tag=COIPGBPH_00635;product=putative protein
QDGA01000010.1	Prodigal:002006	CDS	128106	128576	.	+	0	ID=COIPGBPH_00636;inference=ab initio prediction:Prodigal:002006;locus_tag=COIPGBPH_00636;product=hypothetical protein
QDGA01000010.1	Prodigal:002006	CDS	128725	129162	.	+	0	ID=COIPGBPH_00637;Name=yqaA_1;db_xref=COG:COG1238;gene=yqaA_1;inference=ab initio prediction:Prodigal:002006,similar to AA sequence:UniProtKB:P0ADR0;locus_tag=COIPGBPH_00637;product=Inner membrane protein YqaA
QDGA01000010.1	Prodigal:002006	CDS	129218	129454	.	-	0	ID=COIPGBPH_00638;inference=ab initio prediction:Prodigal:002006;locus_tag=COIPGBPH_00638;product=hypothetical protein
QDGA01000010.1	Prodigal:002006	CDS	129508	130104	.	-	0	ID=COIPGBPH_00639;inference=ab initio prediction:Prodigal:002006;locus_tag=COIPGBPH_00639;product=hypothetical protein
QDGA01000100.1	Prodigal:002006	CDS	682	1452	.	-	0	ID=COIPGBPH_00640;Name=glnQ_1;gene=glnQ_1;inference=ab initio prediction:Prodigal:002006,similar to AA sequence:UniProtKB:P27675;locus_tag=COIPGBPH_00640;product=Glutamine transport ATP-binding protein GlnQ
QDGA01000100.1	Prodigal:002006	CDS	1449	2108	.	-	0	ID=COIPGBPH_00641;Name=gltK;db_xref=COG:COG0765;gene=gltK;inference=ab initio prediction:Prodigal:002006,similar to AA sequence:UniProtKB:P0AER5;locus_tag=COIPGBPH_00641;product=Glutamate/aspartate import permease protein GltK
QDGA01000100.1	Prodigal:002006	CDS	2105	2770	.	-	0	ID=COIPGBPH_00642;Name=glnP_1;db_xref=COG:COG0765;gene=glnP_1;inference=ab initio prediction:Prodigal:002006,similar to AA sequence:UniProtKB:P0AEQ6;locus_tag=COIPGBPH_00642;product=Glutamine transport system permease protein GlnP
QDGA01000100.1	Prodigal:002006	CDS	2843	3676	.	-	0	ID=COIPGBPH_00643;eC_number=4.2.2.-;Name=mltF_1;gene=mltF_1;inference=ab initio prediction:Prodigal:002006,protein motif:HAMAP:MF_02016;locus_tag=COIPGBPH_00643;product=Membrane-bound lytic murein transglycosylase F
QDGA01000100.1	Prodigal:002006	CDS	3969	4727	.	-	0	ID=COIPGBPH_00644;eC_number=1.-.-.-;inference=ab initio prediction:Prodigal:002006,similar to AA sequence:UniProtKB:Q7A3L9;locus_tag=COIPGBPH_00644;product=putative oxidoreductase
QDGA01000100.1	Prodigal:002006	CDS	4724	5920	.	-	0	ID=COIPGBPH_00645;eC_number=4.2.1.8;Name=uxuA_1;db_xref=COG:COG1312;gene=uxuA_1;inference=ab initio prediction:Prodigal:002006,similar to AA sequence:UniProtKB:P24215;locus_tag=COIPGBPH_00645;product=Mannonate dehydratase
QDGA01000100.1	Prodigal:002006	CDS	5949	6668	.	-	0	ID=COIPGBPH_00646;Name=rspR_2;db_xref=COG:COG1802;gene=rspR_2;inference=ab initio prediction:Prodigal:002006,similar to AA sequence:UniProtKB:P0ACM2;locus_tag=COIPGBPH_00646;product=HTH-type transcriptional repressor RspR
QDGA01000100.1	Prodigal:002006	CDS	6675	7421	.	-	0	ID=COIPGBPH_00647;Name=glnQ_2;gene=glnQ_2;inference=ab initio prediction:Prodigal:002006,similar to AA sequence:UniProtKB:P27675;locus_tag=COIPGBPH_00647;product=Glutamine transport ATP-binding protein GlnQ
QDGA01000100.1	Prodigal:002006	CDS	7418	8095	.	-	0	ID=COIPGBPH_00648;Name=yecS_1;db_xref=COG:COG0765;gene=yecS_1;inference=ab initio prediction:Prodigal:002006,similar to AA sequence:UniProtKB:P0AFT2;locus_tag=COIPGBPH_00648;product=L-cystine transport system permease protein YecS
QDGA01000100.1	Prodigal:002006	CDS	8092	8766	.	-	0	ID=COIPGBPH_00649;Name=tcyB_1;db_xref=COG:COG0765;gene=tcyB_1;inference=ab initio prediction:Prodigal:002006,similar to AA sequence:UniProtKB:P42200;locus_tag=COIPGBPH_00649;product=L-cystine transport system permease protein TcyB
QDGA01000100.1	Prodigal:002006	CDS	8864	9688	.	-	0	ID=COIPGBPH_00650;Name=fliY_1;db_xref=COG:COG0834;gene=fliY_1;inference=ab initio prediction:Prodigal:002006,similar to AA sequence:UniProtKB:P0AEM9;locus_tag=COIPGBPH_00650;product=L-cystine-binding protein FliY
QDGA01000100.1	Prodigal:002006	CDS	9732	10757	.	-	0	ID=COIPGBPH_00651;eC_number=1.1.1.-;Name=rspB;db_xref=COG:COG1063;gene=rspB;inference=ab initio prediction:Prodigal:002006,similar to AA sequence:UniProtKB:P38105;locus_tag=COIPGBPH_00651;product=Starvation-sensing protein RspB
QDGA01000100.1	Prodigal:002006	CDS	11847	12206	.	-	0	ID=COIPGBPH_00652;Name=yybR_1;db_xref=COG:COG1733;gene=yybR_1;inference=ab initio prediction:Prodigal:002006,similar to AA sequence:UniProtKB:P37486;locus_tag=COIPGBPH_00652;product=putative HTH-type transcriptional regulator YybR
QDGA01000100.1	Prodigal:002006	CDS	12329	12940	.	+	0	ID=COIPGBPH_00653;inference=ab initio prediction:Prodigal:002006;locus_tag=COIPGBPH_00653;product=hypothetical protein
QDGA01000100.1	Prodigal:002006	CDS	12945	13991	.	+	0	ID=COIPGBPH_00654;eC_number=1.6.99.1;Name=namA_3;db_xref=COG:COG1902;gene=namA_3;inference=ab initio prediction:Prodigal:002006,similar to AA sequence:UniProtKB:Q5KXG9;locus_tag=COIPGBPH_00654;product=NADPH dehydrogenase
QDGA01000100.1	Prodigal:002006	CDS	14277	14711	.	-	0	ID=COIPGBPH_00655;inference=ab initio prediction:Prodigal:002006;locus_tag=COIPGBPH_00655;product=hypothetical protein
QDGA01000100.1	Prodigal:002006	CDS	14651	14941	.	-	0	ID=COIPGBPH_00656;inference=ab initio prediction:Prodigal:002006;locus_tag=COIPGBPH_00656;product=hypothetical protein
QDGA01000100.1	Prodigal:002006	CDS	15373	16434	.	-	0	ID=COIPGBPH_00657;db_xref=COG:COG3039;inference=ab initio prediction:Prodigal:002006,similar to AA sequence:ISfinder:ISRpa8;locus_tag=COIPGBPH_00657;product=IS5 family transposase ISRpa8
QDGA01000100.1	Prodigal:002006	CDS	16397	16729	.	-	0	ID=COIPGBPH_00658;db_xref=COG:COG3039;inference=ab initio prediction:Prodigal:002006,similar to AA sequence:ISfinder:ISRpa9;locus_tag=COIPGBPH_00658;product=IS5 family transposase ISRpa9
QDGA01000101.1	Prodigal:002006	CDS	39	1172	.	+	0	ID=COIPGBPH_00659;inference=ab initio prediction:Prodigal:002006;locus_tag=COIPGBPH_00659;product=hypothetical protein
QDGA01000101.1	Prodigal:002006	CDS	2279	2383	.	-	0	ID=COIPGBPH_00660;inference=ab initio prediction:Prodigal:002006;locus_tag=COIPGBPH_00660;product=hypothetical protein
QDGA01000101.1	Prodigal:002006	CDS	3064	4059	.	+	0	ID=COIPGBPH_00661;inference=ab initio prediction:Prodigal:002006;locus_tag=COIPGBPH_00661;product=hypothetical protein
QDGA01000101.1	Prodigal:002006	CDS	4242	4853	.	+	0	ID=COIPGBPH_00662;inference=ab initio prediction:Prodigal:002006;locus_tag=COIPGBPH_00662;product=hypothetical protein
QDGA01000101.1	Prodigal:002006	CDS	5120	5899	.	-	0	ID=COIPGBPH_00663;eC_number=1.-.-.-;Name=fabG2;gene=fabG2;inference=ab initio prediction:Prodigal:002006,similar to AA sequence:UniProtKB:P9WGR9;locus_tag=COIPGBPH_00663;product=putative oxidoreductase
QDGA01000101.1	Prodigal:002006	CDS	6047	7282	.	-	0	ID=COIPGBPH_00664;eC_number=1.1.1.369;Name=iolG_3;gene=iolG_3;inference=ab initio prediction:Prodigal:002006,protein motif:HAMAP:MF_01671;locus_tag=COIPGBPH_00664;product=Inositol 2-dehydrogenase/D-chiro-inositol 3-dehydrogenase
QDGA01000101.1	Prodigal:002006	CDS	7329	8963	.	-	0	ID=COIPGBPH_00665;eC_number=7.4.2.10;Name=gsiA_2;db_xref=COG:COG1123;gene=gsiA_2;inference=ab initio prediction:Prodigal:002006,similar to AA sequence:UniProtKB:P75796;locus_tag=COIPGBPH_00665;product=Glutathione import ATP-binding protein GsiA
QDGA01000101.1	Prodigal:002006	CDS	8995	10605	.	-	0	ID=COIPGBPH_00666;eC_number=2.3.2.2;Name=ywrD_1;db_xref=COG:COG0405;gene=ywrD_1;inference=ab initio prediction:Prodigal:002006,similar to AA sequence:UniProtKB:O05218;locus_tag=COIPGBPH_00666;product=Glutathione hydrolase-like YwrD proenzyme
QDGA01000101.1	Prodigal:002006	CDS	10691	11908	.	-	0	ID=COIPGBPH_00667;eC_number=2.7.1.60;Name=nanK_2;gene=nanK_2;inference=ab initio prediction:Prodigal:002006,protein motif:HAMAP:MF_01234;locus_tag=COIPGBPH_00667;product=N-acetylmannosamine kinase
QDGA01000101.1	Prodigal:002006	CDS	12121	13632	.	+	0	ID=COIPGBPH_00668;Name=dppA_2;db_xref=COG:COG0747;gene=dppA_2;inference=ab initio prediction:Prodigal:002006,similar to AA sequence:UniProtKB:P23847;locus_tag=COIPGBPH_00668;product=Periplasmic dipeptide transport protein
QDGA01000101.1	Prodigal:002006	CDS	13700	14638	.	+	0	ID=COIPGBPH_00669;Name=gsiC_1;db_xref=COG:COG0601;gene=gsiC_1;inference=ab initio prediction:Prodigal:002006,similar to AA sequence:UniProtKB:P75798;locus_tag=COIPGBPH_00669;product=Glutathione transport system permease protein GsiC
QDGA01000101.1	Prodigal:002006	CDS	14635	15513	.	+	0	ID=COIPGBPH_00670;Name=gsiD_1;db_xref=COG:COG1173;gene=gsiD_1;inference=ab initio prediction:Prodigal:002006,similar to AA sequence:UniProtKB:P75799;locus_tag=COIPGBPH_00670;product=Glutathione transport system permease protein GsiD
QDGA01000101.1	Prodigal:002006	CDS	15433	15618	.	-	0	ID=COIPGBPH_00671;inference=ab initio prediction:Prodigal:002006;locus_tag=COIPGBPH_00671;product=hypothetical protein
QDGA01000101.1	Prodigal:002006	CDS	15770	16051	.	+	0	ID=COIPGBPH_00672;inference=ab initio prediction:Prodigal:002006,similar to AA sequence:ISfinder:ISMno15;locus_tag=COIPGBPH_00672;product=IS1182 family transposase ISMno15
QDGA01000101.1	Prodigal:002006	CDS	16068	16292	.	+	0	ID=COIPGBPH_00673;inference=ab initio prediction:Prodigal:002006,similar to AA sequence:ISfinder:ISCc5;locus_tag=COIPGBPH_00673;product=IS1182 family transposase ISCc5
QDGA01000102.1	Prodigal:002006	CDS	405	728	.	+	0	ID=COIPGBPH_00674;inference=ab initio prediction:Prodigal:002006;locus_tag=COIPGBPH_00674;product=hypothetical protein
QDGA01000102.1	Prodigal:002006	CDS	1211	1570	.	+	0	ID=COIPGBPH_00675;inference=ab initio prediction:Prodigal:002006;locus_tag=COIPGBPH_00675;product=hypothetical protein
QDGA01000102.1	Prodigal:002006	CDS	1806	2570	.	-	0	ID=COIPGBPH_00676;inference=ab initio prediction:Prodigal:002006,similar to AA sequence:UniProtKB:P67127;locus_tag=COIPGBPH_00676;note=UPF0053 inner membrane protein YgdQ;product=hypothetical protein
QDGA01000102.1	Prodigal:002006	CDS	2606	5308	.	-	0	ID=COIPGBPH_00677;inference=ab initio prediction:Prodigal:002006;locus_tag=COIPGBPH_00677;product=hypothetical protein
QDGA01000102.1	Prodigal:002006	CDS	5350	6636	.	-	0	ID=COIPGBPH_00678;inference=ab initio prediction:Prodigal:002006;locus_tag=COIPGBPH_00678;product=hypothetical protein
QDGA01000102.1	Prodigal:002006	CDS	6857	7522	.	+	0	ID=COIPGBPH_00679;Name=tctD;db_xref=COG:COG0745;gene=tctD;inference=ab initio prediction:Prodigal:002006,similar to AA sequence:UniProtKB:P0CL17;locus_tag=COIPGBPH_00679;product=Transcriptional regulatory protein tctD
QDGA01000102.1	Prodigal:002006	CDS	7519	8922	.	+	0	ID=COIPGBPH_00680;eC_number=2.7.-.-;Name=sasA_1;gene=sasA_1;inference=ab initio prediction:Prodigal:002006,protein motif:HAMAP:MF_01837;locus_tag=COIPGBPH_00680;product=Adaptive-response sensory-kinase SasA
QDGA01000102.1	Prodigal:002006	CDS	8919	10010	.	+	0	ID=COIPGBPH_00681;inference=ab initio prediction:Prodigal:002006;locus_tag=COIPGBPH_00681;product=hypothetical protein
QDGA01000102.1	Prodigal:002006	CDS	10031	10417	.	-	0	ID=COIPGBPH_00682;eC_number=3.1.2.-;db_xref=COG:COG1607;inference=ab initio prediction:Prodigal:002006,similar to AA sequence:UniProtKB:P44886;locus_tag=COIPGBPH_00682;product=putative acyl-CoA thioester hydrolase
QDGA01000102.1	Prodigal:002006	CDS	10521	12020	.	-	0	ID=COIPGBPH_00683;inference=ab initio prediction:Prodigal:002006;locus_tag=COIPGBPH_00683;product=hypothetical protein
QDGA01000102.1	Prodigal:002006	CDS	12029	12529	.	-	0	ID=COIPGBPH_00684;inference=ab initio prediction:Prodigal:002006;locus_tag=COIPGBPH_00684;product=hypothetical protein
QDGA01000102.1	Prodigal:002006	CDS	12595	13563	.	-	0	ID=COIPGBPH_00685;inference=ab initio prediction:Prodigal:002006;locus_tag=COIPGBPH_00685;product=hypothetical protein
QDGA01000102.1	Prodigal:002006	CDS	13827	14102	.	-	0	ID=COIPGBPH_00686;inference=ab initio prediction:Prodigal:002006;locus_tag=COIPGBPH_00686;product=hypothetical protein
QDGA01000102.1	Prodigal:002006	CDS	14435	14761	.	+	0	ID=COIPGBPH_00687;inference=ab initio prediction:Prodigal:002006;locus_tag=COIPGBPH_00687;product=hypothetical protein
QDGA01000102.1	Prodigal:002006	CDS	14751	16055	.	-	0	ID=COIPGBPH_00688;inference=ab initio prediction:Prodigal:002006;locus_tag=COIPGBPH_00688;product=hypothetical protein
QDGA01000103.1	Prodigal:002006	CDS	45	638	.	+	0	ID=COIPGBPH_00689;inference=ab initio prediction:Prodigal:002006;locus_tag=COIPGBPH_00689;product=hypothetical protein
QDGA01000103.1	Prodigal:002006	CDS	765	1298	.	+	0	ID=COIPGBPH_00690;inference=ab initio prediction:Prodigal:002006;locus_tag=COIPGBPH_00690;product=hypothetical protein
QDGA01000103.1	Prodigal:002006	CDS	1308	2423	.	-	0	ID=COIPGBPH_00691;eC_number=1.6.99.1;Name=namA_4;db_xref=COG:COG1902;gene=namA_4;inference=ab initio prediction:Prodigal:002006,similar to AA sequence:UniProtKB:Q5KXG9;locus_tag=COIPGBPH_00691;product=NADPH dehydrogenase
QDGA01000103.1	Prodigal:002006	CDS	2483	3655	.	-	0	ID=COIPGBPH_00692;eC_number=3.4.17.11;Name=cpg2_1;gene=cpg2_1;inference=ab initio prediction:Prodigal:002006,similar to AA sequence:UniProtKB:P06621;locus_tag=COIPGBPH_00692;product=Carboxypeptidase G2
QDGA01000103.1	Prodigal:002006	CDS	3719	4621	.	-	0	ID=COIPGBPH_00693;eC_number=3.5.1.-;Name=pgdA_1;gene=pgdA_1;inference=ab initio prediction:Prodigal:002006,similar to AA sequence:UniProtKB:B5ZA76;locus_tag=COIPGBPH_00693;product=Peptidoglycan deacetylase
QDGA01000103.1	Prodigal:002006	CDS	4654	5397	.	-	0	ID=COIPGBPH_00694;eC_number=1.1.1.100;Name=fabG_1;gene=fabG_1;inference=ab initio prediction:Prodigal:002006,similar to AA sequence:UniProtKB:P0AEK2;locus_tag=COIPGBPH_00694;product=3-oxoacyl-[acyl-carrier-protein] reductase FabG
QDGA01000103.1	Prodigal:002006	CDS	5394	6413	.	-	0	ID=COIPGBPH_00695;inference=ab initio prediction:Prodigal:002006;locus_tag=COIPGBPH_00695;product=hypothetical protein
QDGA01000103.1	Prodigal:002006	CDS	6439	7743	.	-	0	ID=COIPGBPH_00696;Name=proP;gene=proP;inference=ab initio prediction:Prodigal:002006,similar to AA sequence:UniProtKB:P0C0L7;locus_tag=COIPGBPH_00696;product=Proline/betaine transporter
QDGA01000103.1	Prodigal:002006	CDS	7864	8631	.	-	0	ID=COIPGBPH_00697;Name=kipR_1;db_xref=COG:COG1414;gene=kipR_1;inference=ab initio prediction:Prodigal:002006,similar to AA sequence:UniProtKB:P42968;locus_tag=COIPGBPH_00697;product=HTH-type transcriptional regulator KipR
QDGA01000103.1	Prodigal:002006	CDS	9461	9955	.	+	0	ID=COIPGBPH_00698;inference=ab initio prediction:Prodigal:002006;locus_tag=COIPGBPH_00698;product=hypothetical protein
QDGA01000103.1	Prodigal:002006	CDS	9996	10262	.	+	0	ID=COIPGBPH_00699;inference=ab initio prediction:Prodigal:002006;locus_tag=COIPGBPH_00699;product=hypothetical protein
QDGA01000103.1	Prodigal:002006	CDS	10524	10664	.	-	0	ID=COIPGBPH_00700;inference=ab initio prediction:Prodigal:002006;locus_tag=COIPGBPH_00700;product=hypothetical protein
QDGA01000103.1	Prodigal:002006	CDS	11390	11548	.	+	0	ID=COIPGBPH_00701;inference=ab initio prediction:Prodigal:002006;locus_tag=COIPGBPH_00701;product=hypothetical protein
QDGA01000103.1	Prodigal:002006	CDS	11816	13150	.	+	0	ID=COIPGBPH_00702;db_xref=COG:COG2256;inference=ab initio prediction:Prodigal:002006,similar to AA sequence:UniProtKB:P9WQN1;locus_tag=COIPGBPH_00702;product=putative AAA domain-containing protein
QDGA01000103.1	Prodigal:002006	CDS	13690	14328	.	-	0	ID=COIPGBPH_00703;inference=ab initio prediction:Prodigal:002006;locus_tag=COIPGBPH_00703;product=hypothetical protein
QDGA01000103.1	Prodigal:002006	CDS	14739	16004	.	-	0	ID=COIPGBPH_00704;inference=ab initio prediction:Prodigal:002006,similar to AA sequence:ISfinder:ISNha2;locus_tag=COIPGBPH_00704;product=IS701 family transposase ISNha2
QDGA01000104.1	Prodigal:002006	CDS	49	1104	.	+	0	ID=COIPGBPH_00705;inference=ab initio prediction:Prodigal:002006,similar to AA sequence:ISfinder:ISBj4;locus_tag=COIPGBPH_00705;product=IS110 family transposase ISBj4
QDGA01000104.1	Prodigal:002006	CDS	1621	2373	.	+	0	ID=COIPGBPH_00706;Name=aqpZ2_1;gene=aqpZ2_1;inference=ab initio prediction:Prodigal:002006,similar to AA sequence:UniProtKB:Q8UJW4;locus_tag=COIPGBPH_00706;product=Aquaporin Z 2
QDGA01000104.1	Prodigal:002006	CDS	2633	2911	.	-	0	ID=COIPGBPH_00707;inference=ab initio prediction:Prodigal:002006;locus_tag=COIPGBPH_00707;product=hypothetical protein
QDGA01000104.1	Prodigal:002006	CDS	3155	3307	.	+	0	ID=COIPGBPH_00708;inference=ab initio prediction:Prodigal:002006;locus_tag=COIPGBPH_00708;product=hypothetical protein
QDGA01000104.1	Prodigal:002006	CDS	3718	3849	.	-	0	ID=COIPGBPH_00709;inference=ab initio prediction:Prodigal:002006;locus_tag=COIPGBPH_00709;product=hypothetical protein
QDGA01000104.1	Prodigal:002006	CDS	4424	5191	.	+	0	ID=COIPGBPH_00710;inference=ab initio prediction:Prodigal:002006;locus_tag=COIPGBPH_00710;product=hypothetical protein
QDGA01000104.1	Prodigal:002006	CDS	5236	5826	.	-	0	ID=COIPGBPH_00711;inference=ab initio prediction:Prodigal:002006;locus_tag=COIPGBPH_00711;product=hypothetical protein
QDGA01000104.1	Prodigal:002006	CDS	5908	6255	.	+	0	ID=COIPGBPH_00712;inference=ab initio prediction:Prodigal:002006;locus_tag=COIPGBPH_00712;product=hypothetical protein
QDGA01000104.1	Prodigal:002006	CDS	6338	6601	.	+	0	ID=COIPGBPH_00713;inference=ab initio prediction:Prodigal:002006;locus_tag=COIPGBPH_00713;product=hypothetical protein
QDGA01000104.1	Prodigal:002006	CDS	7021	7299	.	-	0	ID=COIPGBPH_00714;inference=ab initio prediction:Prodigal:002006;locus_tag=COIPGBPH_00714;product=hypothetical protein
QDGA01000104.1	Prodigal:002006	CDS	7296	8138	.	-	0	ID=COIPGBPH_00715;Name=fdhD_1;db_xref=COG:COG1526;gene=fdhD_1;inference=ab initio prediction:Prodigal:002006,similar to AA sequence:UniProtKB:O87816;locus_tag=COIPGBPH_00715;product=Sulfur carrier protein FdhD
QDGA01000104.1	Prodigal:002006	CDS	8125	10968	.	-	0	ID=COIPGBPH_00716;eC_number=1.17.1.9;inference=ab initio prediction:Prodigal:002006,similar to AA sequence:UniProtKB:Q99RW4;locus_tag=COIPGBPH_00716;product=Putative formate dehydrogenase
QDGA01000104.1	Prodigal:002006	CDS	10982	12538	.	-	0	ID=COIPGBPH_00717;eC_number=7.-.-.-;Name=rsxC;gene=rsxC;inference=ab initio prediction:Prodigal:002006,protein motif:HAMAP:MF_00461;locus_tag=COIPGBPH_00717;product=Ion-translocating oxidoreductase complex subunit C
QDGA01000104.1	Prodigal:002006	CDS	12535	13011	.	-	0	ID=COIPGBPH_00718;eC_number=7.1.1.-;Name=nqo2;db_xref=COG:COG1905;gene=nqo2;inference=ab initio prediction:Prodigal:002006,similar to AA sequence:UniProtKB:Q56221;locus_tag=COIPGBPH_00718;product=NADH-quinone oxidoreductase subunit 2
QDGA01000104.1	Prodigal:002006	CDS	13105	14058	.	-	0	ID=COIPGBPH_00719;Name=cynR;gene=cynR;inference=ab initio prediction:Prodigal:002006,similar to AA sequence:UniProtKB:P27111;locus_tag=COIPGBPH_00719;product=HTH-type transcriptional regulator CynR
QDGA01000104.1	Prodigal:002006	CDS	14445	14651	.	+	0	ID=COIPGBPH_00720;inference=ab initio prediction:Prodigal:002006;locus_tag=COIPGBPH_00720;product=hypothetical protein
QDGA01000105.1	Prodigal:002006	CDS	289	597	.	+	0	ID=COIPGBPH_00721;inference=ab initio prediction:Prodigal:002006;locus_tag=COIPGBPH_00721;product=hypothetical protein
QDGA01000105.1	Prodigal:002006	CDS	1271	2188	.	-	0	ID=COIPGBPH_00722;Name=nodD2_1;gene=nodD2_1;inference=ab initio prediction:Prodigal:002006,similar to AA sequence:UniProtKB:P55700;locus_tag=COIPGBPH_00722;product=Nodulation protein D 2
QDGA01000105.1	Prodigal:002006	CDS	2456	2665	.	-	0	ID=COIPGBPH_00723;inference=ab initio prediction:Prodigal:002006;locus_tag=COIPGBPH_00723;product=hypothetical protein
QDGA01000105.1	Prodigal:002006	CDS	2755	4542	.	-	0	ID=COIPGBPH_00724;eC_number=3.4.-.-;Name=bepA_1;gene=bepA_1;inference=ab initio prediction:Prodigal:002006,protein motif:HAMAP:MF_00997;locus_tag=COIPGBPH_00724;product=Beta-barrel assembly-enhancing protease
QDGA01000105.1	Prodigal:002006	CDS	4560	5357	.	-	0	ID=COIPGBPH_00725;inference=ab initio prediction:Prodigal:002006;locus_tag=COIPGBPH_00725;product=hypothetical protein
QDGA01000105.1	Prodigal:002006	CDS	5354	6724	.	-	0	ID=COIPGBPH_00726;inference=ab initio prediction:Prodigal:002006;locus_tag=COIPGBPH_00726;product=hypothetical protein
QDGA01000105.1	Prodigal:002006	CDS	6782	9571	.	-	0	ID=COIPGBPH_00727;eC_number=2.4.1.21;Name=glgA_2;gene=glgA_2;inference=ab initio prediction:Prodigal:002006,protein motif:HAMAP:MF_00484;locus_tag=COIPGBPH_00727;product=Glycogen synthase
QDGA01000105.1	Prodigal:002006	CDS	9579	11108	.	-	0	ID=COIPGBPH_00728;inference=ab initio prediction:Prodigal:002006;locus_tag=COIPGBPH_00728;product=hypothetical protein
QDGA01000105.1	Prodigal:002006	CDS	11888	12514	.	-	0	ID=COIPGBPH_00729;inference=ab initio prediction:Prodigal:002006;locus_tag=COIPGBPH_00729;product=hypothetical protein
QDGA01000105.1	Prodigal:002006	CDS	12670	13026	.	+	0	ID=COIPGBPH_00730;inference=ab initio prediction:Prodigal:002006;locus_tag=COIPGBPH_00730;product=hypothetical protein
QDGA01000105.1	Prodigal:002006	CDS	12972	13688	.	+	0	ID=COIPGBPH_00731;inference=ab initio prediction:Prodigal:002006,similar to AA sequence:ISfinder:ISCARN25;locus_tag=COIPGBPH_00731;product=IS630 family transposase ISCARN25
QDGA01000105.1	Prodigal:002006	CDS	13894	14085	.	+	0	ID=COIPGBPH_00732;inference=ab initio prediction:Prodigal:002006;locus_tag=COIPGBPH_00732;product=hypothetical protein
QDGA01000105.1	Prodigal:002006	CDS	14101	14226	.	+	0	ID=COIPGBPH_00733;inference=ab initio prediction:Prodigal:002006;locus_tag=COIPGBPH_00733;product=hypothetical protein
QDGA01000105.1	Prodigal:002006	CDS	14474	14707	.	+	0	ID=COIPGBPH_00734;inference=ab initio prediction:Prodigal:002006;locus_tag=COIPGBPH_00734;product=hypothetical protein
QDGA01000105.1	Prodigal:002006	CDS	15302	15790	.	-	0	ID=COIPGBPH_00735;db_xref=COG:COG3039;inference=ab initio prediction:Prodigal:002006,similar to AA sequence:ISfinder:ISAzs16;locus_tag=COIPGBPH_00735;product=IS5 family transposase ISAzs16
QDGA01000106.1	Prodigal:002006	CDS	190	708	.	+	0	ID=COIPGBPH_00736;inference=ab initio prediction:Prodigal:002006;locus_tag=COIPGBPH_00736;product=hypothetical protein
QDGA01000106.1	Prodigal:002006	CDS	734	1456	.	-	0	ID=COIPGBPH_00737;inference=ab initio prediction:Prodigal:002006;locus_tag=COIPGBPH_00737;product=hypothetical protein
QDGA01000106.1	Prodigal:002006	CDS	1736	3925	.	-	0	ID=COIPGBPH_00738;eC_number=2.7.13.3;Name=rcsC_7;gene=rcsC_7;inference=ab initio prediction:Prodigal:002006,protein motif:HAMAP:MF_00979;locus_tag=COIPGBPH_00738;product=Sensor histidine kinase RcsC
QDGA01000106.1	Prodigal:002006	CDS	4215	4442	.	-	0	ID=COIPGBPH_00739;inference=ab initio prediction:Prodigal:002006;locus_tag=COIPGBPH_00739;product=hypothetical protein
QDGA01000106.1	Prodigal:002006	CDS	4652	4885	.	+	0	ID=COIPGBPH_00740;inference=ab initio prediction:Prodigal:002006;locus_tag=COIPGBPH_00740;product=hypothetical protein
QDGA01000106.1	Prodigal:002006	CDS	5549	5686	.	+	0	ID=COIPGBPH_00741;inference=ab initio prediction:Prodigal:002006;locus_tag=COIPGBPH_00741;product=hypothetical protein
QDGA01000106.1	Prodigal:002006	CDS	6070	6840	.	-	0	ID=COIPGBPH_00742;inference=ab initio prediction:Prodigal:002006;locus_tag=COIPGBPH_00742;product=hypothetical protein
QDGA01000106.1	Prodigal:002006	CDS	6809	6997	.	-	0	ID=COIPGBPH_00743;inference=ab initio prediction:Prodigal:002006;locus_tag=COIPGBPH_00743;product=hypothetical protein
QDGA01000106.1	Prodigal:002006	CDS	7227	8135	.	-	0	ID=COIPGBPH_00744;inference=ab initio prediction:Prodigal:002006;locus_tag=COIPGBPH_00744;product=hypothetical protein
QDGA01000106.1	Prodigal:002006	CDS	8187	9254	.	-	0	ID=COIPGBPH_00745;inference=ab initio prediction:Prodigal:002006;locus_tag=COIPGBPH_00745;product=hypothetical protein
QDGA01000106.1	Prodigal:002006	CDS	9474	9722	.	-	0	ID=COIPGBPH_00746;inference=ab initio prediction:Prodigal:002006;locus_tag=COIPGBPH_00746;product=hypothetical protein
QDGA01000106.1	Prodigal:002006	CDS	10109	10492	.	-	0	ID=COIPGBPH_00747;inference=ab initio prediction:Prodigal:002006;locus_tag=COIPGBPH_00747;product=hypothetical protein
QDGA01000106.1	Prodigal:002006	CDS	10572	10709	.	-	0	ID=COIPGBPH_00748;inference=ab initio prediction:Prodigal:002006;locus_tag=COIPGBPH_00748;product=hypothetical protein
QDGA01000106.1	Prodigal:002006	CDS	10762	11034	.	-	0	ID=COIPGBPH_00749;inference=ab initio prediction:Prodigal:002006;locus_tag=COIPGBPH_00749;product=hypothetical protein
QDGA01000106.1	Prodigal:002006	CDS	11024	11212	.	-	0	ID=COIPGBPH_00750;inference=ab initio prediction:Prodigal:002006;locus_tag=COIPGBPH_00750;product=hypothetical protein
QDGA01000106.1	Prodigal:002006	CDS	11366	13438	.	-	0	ID=COIPGBPH_00751;eC_number=3.6.4.12;Name=uvrD_2;db_xref=COG:COG0210;gene=uvrD_2;inference=ab initio prediction:Prodigal:002006,similar to AA sequence:UniProtKB:P03018;locus_tag=COIPGBPH_00751;product=DNA helicase II
QDGA01000106.1	Prodigal:002006	CDS	14816	14998	.	-	0	ID=COIPGBPH_00752;inference=ab initio prediction:Prodigal:002006;locus_tag=COIPGBPH_00752;product=hypothetical protein
QDGA01000107.1	Prodigal:002006	CDS	123	677	.	+	0	ID=COIPGBPH_00753;inference=ab initio prediction:Prodigal:002006;locus_tag=COIPGBPH_00753;product=hypothetical protein
QDGA01000107.1	Prodigal:002006	CDS	940	1128	.	+	0	ID=COIPGBPH_00754;inference=ab initio prediction:Prodigal:002006;locus_tag=COIPGBPH_00754;product=hypothetical protein
QDGA01000107.1	Prodigal:002006	CDS	1151	1894	.	+	0	ID=COIPGBPH_00755;inference=ab initio prediction:Prodigal:002006;locus_tag=COIPGBPH_00755;product=hypothetical protein
QDGA01000107.1	Prodigal:002006	CDS	2314	2817	.	+	0	ID=COIPGBPH_00756;inference=ab initio prediction:Prodigal:002006;locus_tag=COIPGBPH_00756;product=hypothetical protein
QDGA01000107.1	Prodigal:002006	CDS	2843	3310	.	-	0	ID=COIPGBPH_00757;inference=ab initio prediction:Prodigal:002006;locus_tag=COIPGBPH_00757;product=hypothetical protein
QDGA01000107.1	Prodigal:002006	CDS	3289	3708	.	-	0	ID=COIPGBPH_00758;inference=ab initio prediction:Prodigal:002006,similar to AA sequence:ISfinder:ISMlo2;locus_tag=COIPGBPH_00758;product=IS110 family transposase ISMlo2
QDGA01000107.1	Prodigal:002006	CDS	3820	4530	.	-	0	ID=COIPGBPH_00759;inference=ab initio prediction:Prodigal:002006,similar to AA sequence:ISfinder:ISBj7;locus_tag=COIPGBPH_00759;product=IS6 family transposase ISBj7
QDGA01000107.1	Prodigal:002006	CDS	4805	5149	.	-	0	ID=COIPGBPH_00760;eC_number=3.5.99.10;Name=yabJ_1;db_xref=COG:COG0251;gene=yabJ_1;inference=ab initio prediction:Prodigal:002006,similar to AA sequence:UniProtKB:P37552;locus_tag=COIPGBPH_00760;product=2-iminobutanoate/2-iminopropanoate deaminase
QDGA01000107.1	Prodigal:002006	CDS	5174	6286	.	-	0	ID=COIPGBPH_00761;eC_number=1.4.99.5;Name=hcnC_1;db_xref=COG:COG0665;gene=hcnC_1;inference=ab initio prediction:Prodigal:002006,similar to AA sequence:UniProtKB:G3XD12;locus_tag=COIPGBPH_00761;product=Hydrogen cyanide synthase subunit HcnC
QDGA01000107.1	Prodigal:002006	CDS	6283	7704	.	-	0	ID=COIPGBPH_00762;eC_number=1.4.99.5;Name=hcnB_1;gene=hcnB_1;inference=ab initio prediction:Prodigal:002006,similar to AA sequence:UniProtKB:Q9I1S2;locus_tag=COIPGBPH_00762;product=Hydrogen cyanide synthase subunit HcnB
QDGA01000107.1	Prodigal:002006	CDS	7701	7997	.	-	0	ID=COIPGBPH_00763;inference=ab initio prediction:Prodigal:002006;locus_tag=COIPGBPH_00763;product=hypothetical protein
QDGA01000107.1	Prodigal:002006	CDS	8040	9176	.	-	0	ID=COIPGBPH_00764;eC_number=1.4.99.5;Name=hcnC_2;db_xref=COG:COG0665;gene=hcnC_2;inference=ab initio prediction:Prodigal:002006,similar to AA sequence:UniProtKB:G3XD12;locus_tag=COIPGBPH_00764;product=Hydrogen cyanide synthase subunit HcnC
QDGA01000107.1	Prodigal:002006	CDS	9188	9994	.	-	0	ID=COIPGBPH_00765;Name=ydcV_1;gene=ydcV_1;inference=ab initio prediction:Prodigal:002006,similar to AA sequence:UniProtKB:P0AFR9;locus_tag=COIPGBPH_00765;product=Inner membrane ABC transporter permease protein YdcV
QDGA01000107.1	Prodigal:002006	CDS	9991	10914	.	-	0	ID=COIPGBPH_00766;Name=potB_1;db_xref=COG:COG1176;gene=potB_1;inference=ab initio prediction:Prodigal:002006,similar to AA sequence:UniProtKB:P0AFK4;locus_tag=COIPGBPH_00766;product=Spermidine/putrescine transport system permease protein PotB
QDGA01000107.1	Prodigal:002006	CDS	10911	11963	.	-	0	ID=COIPGBPH_00767;eC_number=7.6.2.8;Name=btuD_2;gene=btuD_2;inference=ab initio prediction:Prodigal:002006,protein motif:HAMAP:MF_01005;locus_tag=COIPGBPH_00767;product=Vitamin B12 import ATP-binding protein BtuD
QDGA01000107.1	Prodigal:002006	CDS	12050	13087	.	-	0	ID=COIPGBPH_00768;inference=ab initio prediction:Prodigal:002006;locus_tag=COIPGBPH_00768;product=hypothetical protein
QDGA01000107.1	Prodigal:002006	CDS	13253	14206	.	+	0	ID=COIPGBPH_00769;Name=occR_1;gene=occR_1;inference=ab initio prediction:Prodigal:002006,similar to AA sequence:UniProtKB:P0A4T3;locus_tag=COIPGBPH_00769;product=Octopine catabolism/uptake operon regulatory protein OccR
QDGA01000107.1	Prodigal:002006	CDS	14619	15644	.	-	0	ID=COIPGBPH_00770;inference=ab initio prediction:Prodigal:002006,similar to AA sequence:ISfinder:ISPko7;locus_tag=COIPGBPH_00770;product=IS110 family transposase ISPko7
QDGA01000108.1	Prodigal:002006	CDS	34	1068	.	-	0	ID=COIPGBPH_00771;inference=ab initio prediction:Prodigal:002006,similar to AA sequence:ISfinder:ISCARN25;locus_tag=COIPGBPH_00771;product=IS630 family transposase ISCARN25
QDGA01000108.1	Prodigal:002006	CDS	1279	1512	.	-	0	ID=COIPGBPH_00772;inference=ab initio prediction:Prodigal:002006;locus_tag=COIPGBPH_00772;product=hypothetical protein
QDGA01000108.1	Prodigal:002006	CDS	2047	2367	.	-	0	ID=COIPGBPH_00773;inference=ab initio prediction:Prodigal:002006;locus_tag=COIPGBPH_00773;product=hypothetical protein
QDGA01000108.1	Prodigal:002006	CDS	2480	3541	.	-	0	ID=COIPGBPH_00774;inference=ab initio prediction:Prodigal:002006;locus_tag=COIPGBPH_00774;product=hypothetical protein
QDGA01000108.1	Prodigal:002006	CDS	3622	3903	.	-	0	ID=COIPGBPH_00775;inference=ab initio prediction:Prodigal:002006;locus_tag=COIPGBPH_00775;product=hypothetical protein
QDGA01000108.1	Prodigal:002006	CDS	4132	5340	.	-	0	ID=COIPGBPH_00776;inference=ab initio prediction:Prodigal:002006;locus_tag=COIPGBPH_00776;product=hypothetical protein
QDGA01000108.1	Prodigal:002006	CDS	5327	5989	.	-	0	ID=COIPGBPH_00777;inference=ab initio prediction:Prodigal:002006;locus_tag=COIPGBPH_00777;product=hypothetical protein
QDGA01000108.1	Prodigal:002006	CDS	6098	7363	.	-	0	ID=COIPGBPH_00778;inference=ab initio prediction:Prodigal:002006;locus_tag=COIPGBPH_00778;product=hypothetical protein
QDGA01000108.1	Prodigal:002006	CDS	7350	7796	.	-	0	ID=COIPGBPH_00779;inference=ab initio prediction:Prodigal:002006;locus_tag=COIPGBPH_00779;product=hypothetical protein
QDGA01000108.1	Prodigal:002006	CDS	7809	9734	.	-	0	ID=COIPGBPH_00780;inference=ab initio prediction:Prodigal:002006;locus_tag=COIPGBPH_00780;product=hypothetical protein
QDGA01000108.1	Prodigal:002006	CDS	10945	11427	.	-	0	ID=COIPGBPH_00781;inference=ab initio prediction:Prodigal:002006;locus_tag=COIPGBPH_00781;product=hypothetical protein
QDGA01000108.1	Prodigal:002006	CDS	11548	11904	.	-	0	ID=COIPGBPH_00782;inference=ab initio prediction:Prodigal:002006;locus_tag=COIPGBPH_00782;product=hypothetical protein
QDGA01000108.1	Prodigal:002006	CDS	11901	12365	.	-	0	ID=COIPGBPH_00783;inference=ab initio prediction:Prodigal:002006;locus_tag=COIPGBPH_00783;product=hypothetical protein
QDGA01000108.1	Prodigal:002006	CDS	12427	12972	.	-	0	ID=COIPGBPH_00784;inference=ab initio prediction:Prodigal:002006;locus_tag=COIPGBPH_00784;product=hypothetical protein
QDGA01000108.1	Prodigal:002006	CDS	13161	13433	.	+	0	ID=COIPGBPH_00785;inference=ab initio prediction:Prodigal:002006;locus_tag=COIPGBPH_00785;product=hypothetical protein
QDGA01000108.1	Prodigal:002006	CDS	13647	14156	.	-	0	ID=COIPGBPH_00786;inference=ab initio prediction:Prodigal:002006;locus_tag=COIPGBPH_00786;product=hypothetical protein
QDGA01000108.1	Prodigal:002006	CDS	14146	14469	.	-	0	ID=COIPGBPH_00787;inference=ab initio prediction:Prodigal:002006;locus_tag=COIPGBPH_00787;product=hypothetical protein
QDGA01000108.1	Prodigal:002006	CDS	14481	15365	.	-	0	ID=COIPGBPH_00788;inference=ab initio prediction:Prodigal:002006,similar to AA sequence:ISfinder:ISMtsp5;locus_tag=COIPGBPH_00788;product=IS3 family transposase ISMtsp5
QDGA01000108.1	Prodigal:002006	CDS	15362	15706	.	-	0	ID=COIPGBPH_00789;inference=ab initio prediction:Prodigal:002006;locus_tag=COIPGBPH_00789;product=hypothetical protein
QDGA01000109.1	Prodigal:002006	CDS	275	1057	.	-	0	ID=COIPGBPH_00790;eC_number=2.6.1.2;Name=alaC;db_xref=COG:COG0436;gene=alaC;inference=ab initio prediction:Prodigal:002006,similar to AA sequence:UniProtKB:P77434;locus_tag=COIPGBPH_00790;product=Glutamate-pyruvate aminotransferase AlaC
QDGA01000109.1	Prodigal:002006	CDS	1063	1422	.	-	0	ID=COIPGBPH_00791;Name=ihfA_1;gene=ihfA_1;inference=ab initio prediction:Prodigal:002006,protein motif:HAMAP:MF_00380;locus_tag=COIPGBPH_00791;product=Integration host factor subunit alpha
QDGA01000109.1	Prodigal:002006	CDS	2457	3437	.	+	0	ID=COIPGBPH_00792;inference=ab initio prediction:Prodigal:002006;locus_tag=COIPGBPH_00792;product=hypothetical protein
QDGA01000109.1	Prodigal:002006	CDS	3596	4594	.	+	0	ID=COIPGBPH_00793;eC_number=2.5.1.72;Name=nadA_1;db_xref=COG:COG0379;gene=nadA_1;inference=ab initio prediction:Prodigal:002006,similar to AA sequence:UniProtKB:Q9X1X7;locus_tag=COIPGBPH_00793;product=Quinolinate synthase A
QDGA01000109.1	Prodigal:002006	CDS	4604	6202	.	+	0	ID=COIPGBPH_00794;eC_number=1.4.3.16;Name=nadB_1;db_xref=COG:COG0029;gene=nadB_1;inference=ab initio prediction:Prodigal:002006,similar to AA sequence:UniProtKB:Q8ZMX9;locus_tag=COIPGBPH_00794;product=L-aspartate oxidase
QDGA01000109.1	Prodigal:002006	CDS	6199	7074	.	+	0	ID=COIPGBPH_00795;eC_number=2.4.2.19;Name=nadC_1;db_xref=COG:COG0157;gene=nadC_1;inference=ab initio prediction:Prodigal:002006,similar to AA sequence:UniProtKB:P39666;locus_tag=COIPGBPH_00795;product=putative nicotinate-nucleotide pyrophosphorylase [carboxylating]
QDGA01000109.1	Prodigal:002006	CDS	7639	9036	.	+	0	ID=COIPGBPH_00796;eC_number=2.6.1.85;Name=pabB_1;db_xref=COG:COG0147;gene=pabB_1;inference=ab initio prediction:Prodigal:002006,similar to AA sequence:UniProtKB:P05041;locus_tag=COIPGBPH_00796;product=Aminodeoxychorismate synthase component 1
QDGA01000109.1	Prodigal:002006	CDS	9033	9836	.	+	0	ID=COIPGBPH_00797;eC_number=2.6.1.21;Name=dat_1;gene=dat_1;inference=ab initio prediction:Prodigal:002006,similar to AA sequence:UniProtKB:P19938;locus_tag=COIPGBPH_00797;product=D-alanine aminotransferase
QDGA01000109.1	Prodigal:002006	CDS	10012	10347	.	-	0	ID=COIPGBPH_00798;db_xref=COG:COG3039;inference=ab initio prediction:Prodigal:002006,similar to AA sequence:ISfinder:ISRhru5;locus_tag=COIPGBPH_00798;product=IS5 family transposase ISRhru5
QDGA01000109.1	Prodigal:002006	CDS	10709	11113	.	-	0	ID=COIPGBPH_00799;inference=ab initio prediction:Prodigal:002006;locus_tag=COIPGBPH_00799;product=hypothetical protein
QDGA01000109.1	Prodigal:002006	CDS	11535	11759	.	+	0	ID=COIPGBPH_00800;inference=ab initio prediction:Prodigal:002006;locus_tag=COIPGBPH_00800;product=hypothetical protein
QDGA01000109.1	Prodigal:002006	CDS	11800	11958	.	-	0	ID=COIPGBPH_00801;inference=ab initio prediction:Prodigal:002006;locus_tag=COIPGBPH_00801;product=hypothetical protein
QDGA01000109.1	Prodigal:002006	CDS	12498	13430	.	-	0	ID=COIPGBPH_00802;inference=ab initio prediction:Prodigal:002006,similar to AA sequence:ISfinder:ISStag2;locus_tag=COIPGBPH_00802;product=IS481 family transposase ISStag2
QDGA01000109.1	Prodigal:002006	CDS	13918	15528	.	-	0	ID=COIPGBPH_00803;eC_number=4.1.1.49;Name=pckA_1;db_xref=COG:COG1866;gene=pckA_1;inference=ab initio prediction:Prodigal:002006,similar to AA sequence:UniProtKB:Q9ZNH4;locus_tag=COIPGBPH_00803;product=Phosphoenolpyruvate carboxykinase (ATP)
QDGA01000011.1	Prodigal:002006	CDS	28	198	.	+	0	ID=COIPGBPH_00804;inference=ab initio prediction:Prodigal:002006;locus_tag=COIPGBPH_00804;product=hypothetical protein
QDGA01000011.1	Prodigal:002006	CDS	604	1014	.	+	0	ID=COIPGBPH_00805;inference=ab initio prediction:Prodigal:002006;locus_tag=COIPGBPH_00805;product=hypothetical protein
QDGA01000011.1	Prodigal:002006	CDS	1351	1737	.	-	0	ID=COIPGBPH_00806;inference=ab initio prediction:Prodigal:002006;locus_tag=COIPGBPH_00806;product=hypothetical protein
QDGA01000011.1	Prodigal:002006	CDS	1988	2275	.	+	0	ID=COIPGBPH_00807;inference=ab initio prediction:Prodigal:002006;locus_tag=COIPGBPH_00807;product=hypothetical protein
QDGA01000011.1	Prodigal:002006	CDS	2380	3051	.	-	0	ID=COIPGBPH_00808;inference=ab initio prediction:Prodigal:002006;locus_tag=COIPGBPH_00808;product=hypothetical protein
QDGA01000011.1	Prodigal:002006	CDS	3285	4178	.	+	0	ID=COIPGBPH_00809;eC_number=3.1.-.-;Name=besA;db_xref=COG:COG2819;gene=besA;inference=ab initio prediction:Prodigal:002006,similar to AA sequence:UniProtKB:O32102;locus_tag=COIPGBPH_00809;product=Ferri-bacillibactin esterase BesA
QDGA01000011.1	Prodigal:002006	CDS	4198	4944	.	+	0	ID=COIPGBPH_00810;eC_number=2.1.1.-;Name=trmJ;gene=trmJ;inference=ab initio prediction:Prodigal:002006,similar to AA sequence:UniProtKB:A0A0H2ZF87;locus_tag=COIPGBPH_00810;product=tRNA (cytidine/uridine/adenosine-2'-O-)-methyltransferase TrmJ
QDGA01000011.1	Prodigal:002006	CDS	5010	6341	.	+	0	ID=COIPGBPH_00811;inference=ab initio prediction:Prodigal:002006;locus_tag=COIPGBPH_00811;product=hypothetical protein
QDGA01000011.1	Prodigal:002006	CDS	6380	7267	.	+	0	ID=COIPGBPH_00812;eC_number=5.1.1.3;Name=murI;db_xref=COG:COG0796;gene=murI;inference=ab initio prediction:Prodigal:002006,similar to AA sequence:UniProtKB:P22634;locus_tag=COIPGBPH_00812;product=Glutamate racemase
QDGA01000011.1	Prodigal:002006	CDS	7358	8551	.	+	0	ID=COIPGBPH_00813;Name=mdtA_1;gene=mdtA_1;inference=ab initio prediction:Prodigal:002006,similar to AA sequence:UniProtKB:P76397;locus_tag=COIPGBPH_00813;product=Multidrug resistance protein MdtA
QDGA01000011.1	Prodigal:002006	CDS	8553	11714	.	+	0	ID=COIPGBPH_00814;Name=mdtB_1;gene=mdtB_1;inference=ab initio prediction:Prodigal:002006,similar to AA sequence:UniProtKB:B6HYS0;locus_tag=COIPGBPH_00814;product=Multidrug resistance protein MdtB
QDGA01000011.1	Prodigal:002006	CDS	11922	12539	.	+	0	ID=COIPGBPH_00815;Name=rpsD;db_xref=COG:COG0522;gene=rpsD;inference=ab initio prediction:Prodigal:002006,similar to AA sequence:UniProtKB:Q6N9G0;locus_tag=COIPGBPH_00815;product=30S ribosomal protein S4
QDGA01000011.1	Prodigal:002006	CDS	12601	13191	.	-	0	ID=COIPGBPH_00816;inference=ab initio prediction:Prodigal:002006;locus_tag=COIPGBPH_00816;product=hypothetical protein
QDGA01000011.1	Prodigal:002006	CDS	13307	13858	.	-	0	ID=COIPGBPH_00817;inference=ab initio prediction:Prodigal:002006;locus_tag=COIPGBPH_00817;product=hypothetical protein
QDGA01000011.1	Prodigal:002006	CDS	13890	15143	.	-	0	ID=COIPGBPH_00818;eC_number=2.1.1.222;Name=COQ3_1;gene=COQ3_1;inference=ab initio prediction:Prodigal:002006,protein motif:HAMAP:MF_00472;locus_tag=COIPGBPH_00818;product=Ubiquinone biosynthesis O-methyltransferase%2C mitochondrial
QDGA01000011.1	Prodigal:002006	CDS	15214	16527	.	-	0	ID=COIPGBPH_00819;eC_number=4.3.2.2;Name=purB;db_xref=COG:COG0015;gene=purB;inference=ab initio prediction:Prodigal:002006,similar to AA sequence:UniProtKB:P12047;locus_tag=COIPGBPH_00819;product=Adenylosuccinate lyase
QDGA01000011.1	Prodigal:002006	CDS	16688	17359	.	-	0	ID=COIPGBPH_00820;eC_number=5.1.3.1;Name=rpe;gene=rpe;inference=ab initio prediction:Prodigal:002006,similar to AA sequence:UniProtKB:P74061;locus_tag=COIPGBPH_00820;product=Ribulose-phosphate 3-epimerase
QDGA01000011.1	Prodigal:002006	CDS	17566	18807	.	+	0	ID=COIPGBPH_00821;eC_number=1.4.99.-;Name=dadA1_1;db_xref=COG:COG0665;gene=dadA1_1;inference=ab initio prediction:Prodigal:002006,similar to AA sequence:UniProtKB:Q9HTQ0;locus_tag=COIPGBPH_00821;product=D-amino acid dehydrogenase 1
QDGA01000011.1	Prodigal:002006	CDS	19044	20048	.	-	0	ID=COIPGBPH_00822;eC_number=3.4.11.-;db_xref=COG:COG3191;inference=ab initio prediction:Prodigal:002006,similar to AA sequence:UniProtKB:P9WM23;locus_tag=COIPGBPH_00822;product=putative aminopeptidase
QDGA01000011.1	Prodigal:002006	CDS	20145	20873	.	+	0	ID=COIPGBPH_00823;Name=dipZ;db_xref=COG:COG0785;gene=dipZ;inference=ab initio prediction:Prodigal:002006,similar to AA sequence:UniProtKB:P9WG63;locus_tag=COIPGBPH_00823;product=Protein DipZ
QDGA01000011.1	Prodigal:002006	CDS	21417	21884	.	+	0	ID=COIPGBPH_00824;inference=ab initio prediction:Prodigal:002006;locus_tag=COIPGBPH_00824;product=hypothetical protein
QDGA01000011.1	Prodigal:002006	CDS	21885	22271	.	-	0	ID=COIPGBPH_00825;inference=ab initio prediction:Prodigal:002006;locus_tag=COIPGBPH_00825;product=hypothetical protein
QDGA01000011.1	Prodigal:002006	CDS	22484	23611	.	-	0	ID=COIPGBPH_00826;db_xref=COG:COG0683;inference=ab initio prediction:Prodigal:002006,similar to AA sequence:UniProtKB:Q8YEE8;locus_tag=COIPGBPH_00826;product=Leu/Ile/Val-binding protein 
QDGA01000011.1	Prodigal:002006	CDS	23854	24216	.	-	0	ID=COIPGBPH_00827;inference=ab initio prediction:Prodigal:002006;locus_tag=COIPGBPH_00827;product=hypothetical protein
QDGA01000011.1	Prodigal:002006	CDS	24216	24983	.	-	0	ID=COIPGBPH_00828;Name=livF_5;db_xref=COG:COG0410;gene=livF_5;inference=ab initio prediction:Prodigal:002006,similar to AA sequence:UniProtKB:P22731;locus_tag=COIPGBPH_00828;product=High-affinity branched-chain amino acid transport ATP-binding protein LivF
QDGA01000011.1	Prodigal:002006	CDS	24980	25822	.	-	0	ID=COIPGBPH_00829;eC_number=3.6.3.-;Name=glnQ_3;db_xref=COG:COG1126;gene=glnQ_3;inference=ab initio prediction:Prodigal:002006,similar to AA sequence:UniProtKB:O34677;locus_tag=COIPGBPH_00829;product=Glutamine transport ATP-binding protein GlnQ
QDGA01000011.1	Prodigal:002006	CDS	25822	27234	.	-	0	ID=COIPGBPH_00830;inference=ab initio prediction:Prodigal:002006;locus_tag=COIPGBPH_00830;product=hypothetical protein
QDGA01000011.1	Prodigal:002006	CDS	27249	28169	.	-	0	ID=COIPGBPH_00831;Name=livH_3;db_xref=COG:COG0559;gene=livH_3;inference=ab initio prediction:Prodigal:002006,similar to AA sequence:UniProtKB:P0AEX7;locus_tag=COIPGBPH_00831;product=High-affinity branched-chain amino acid transport system permease protein LivH
QDGA01000011.1	Prodigal:002006	CDS	28411	28998	.	+	0	ID=COIPGBPH_00832;eC_number=1.5.1.42;Name=rutF;db_xref=COG:COG1853;gene=rutF;inference=ab initio prediction:Prodigal:002006,similar to AA sequence:UniProtKB:P75893;locus_tag=COIPGBPH_00832;product=FMN reductase (NADH) RutF
QDGA01000011.1	Prodigal:002006	CDS	29466	30314	.	-	0	ID=COIPGBPH_00833;eC_number=2.1.2.9;Name=fmt_1;db_xref=COG:COG0223;gene=fmt_1;inference=ab initio prediction:Prodigal:002006,similar to AA sequence:UniProtKB:Q83AA8;locus_tag=COIPGBPH_00833;product=Methionyl-tRNA formyltransferase
QDGA01000011.1	Prodigal:002006	CDS	30523	30792	.	+	0	ID=COIPGBPH_00834;inference=ab initio prediction:Prodigal:002006;locus_tag=COIPGBPH_00834;product=hypothetical protein
QDGA01000011.1	Prodigal:002006	CDS	30869	31465	.	+	0	ID=COIPGBPH_00835;inference=ab initio prediction:Prodigal:002006;locus_tag=COIPGBPH_00835;product=hypothetical protein
QDGA01000011.1	Prodigal:002006	CDS	31495	32181	.	-	0	ID=COIPGBPH_00836;inference=ab initio prediction:Prodigal:002006,similar to AA sequence:UniProtKB:P72255;locus_tag=COIPGBPH_00836;note=UPF0758 protein;product=hypothetical protein
QDGA01000011.1	Prodigal:002006	CDS	32275	33096	.	-	0	ID=COIPGBPH_00837;eC_number=3.4.11.18;Name=map;db_xref=COG:COG0024;gene=map;inference=ab initio prediction:Prodigal:002006,similar to AA sequence:UniProtKB:Q9ZCD3;locus_tag=COIPGBPH_00837;product=Methionine aminopeptidase
QDGA01000011.1	Prodigal:002006	CDS	33151	33309	.	-	0	ID=COIPGBPH_00838;inference=ab initio prediction:Prodigal:002006;locus_tag=COIPGBPH_00838;product=hypothetical protein
QDGA01000011.1	Prodigal:002006	CDS	33355	34182	.	+	0	ID=COIPGBPH_00839;inference=ab initio prediction:Prodigal:002006;locus_tag=COIPGBPH_00839;product=hypothetical protein
QDGA01000011.1	Prodigal:002006	CDS	34352	35071	.	-	0	ID=COIPGBPH_00840;Name=sfsA;db_xref=COG:COG1489;gene=sfsA;inference=ab initio prediction:Prodigal:002006,similar to AA sequence:UniProtKB:P0A823;locus_tag=COIPGBPH_00840;product=Sugar fermentation stimulation protein A
QDGA01000011.1	Prodigal:002006	CDS	35192	35938	.	+	0	ID=COIPGBPH_00841;Name=cinA;gene=cinA;inference=ab initio prediction:Prodigal:002006,protein motif:HAMAP:MF_00226_A;locus_tag=COIPGBPH_00841;product=Putative competence-damage inducible protein
QDGA01000011.1	Prodigal:002006	CDS	35980	36486	.	+	0	ID=COIPGBPH_00842;eC_number=2.4.2.22;Name=gpt;db_xref=COG:COG0503;gene=gpt;inference=ab initio prediction:Prodigal:002006,similar to AA sequence:UniProtKB:Q8ZC05;locus_tag=COIPGBPH_00842;product=Xanthine phosphoribosyltransferase
QDGA01000011.1	Prodigal:002006	CDS	36504	38060	.	+	0	ID=COIPGBPH_00843;Name=aas;db_xref=COG:COG0204;gene=aas;inference=ab initio prediction:Prodigal:002006,similar to AA sequence:UniProtKB:P31119;locus_tag=COIPGBPH_00843;product=Bifunctional protein Aas
QDGA01000011.1	Prodigal:002006	CDS	38161	38466	.	+	0	ID=COIPGBPH_00844;inference=ab initio prediction:Prodigal:002006;locus_tag=COIPGBPH_00844;product=hypothetical protein
QDGA01000011.1	Prodigal:002006	CDS	38773	40029	.	+	0	ID=COIPGBPH_00845;Name=omp2b;gene=omp2b;inference=ab initio prediction:Prodigal:002006,similar to AA sequence:UniProtKB:Q44619;locus_tag=COIPGBPH_00845;product=Porin Omp2b
QDGA01000011.1	Prodigal:002006	CDS	40320	40580	.	+	0	ID=COIPGBPH_00846;inference=ab initio prediction:Prodigal:002006;locus_tag=COIPGBPH_00846;product=hypothetical protein
QDGA01000011.1	Prodigal:002006	CDS	40647	40850	.	-	0	ID=COIPGBPH_00847;inference=ab initio prediction:Prodigal:002006;locus_tag=COIPGBPH_00847;product=hypothetical protein
QDGA01000011.1	Prodigal:002006	CDS	40942	41091	.	-	0	ID=COIPGBPH_00848;inference=ab initio prediction:Prodigal:002006;locus_tag=COIPGBPH_00848;product=hypothetical protein
QDGA01000011.1	Prodigal:002006	CDS	41306	41641	.	+	0	ID=COIPGBPH_00849;inference=ab initio prediction:Prodigal:002006;locus_tag=COIPGBPH_00849;product=hypothetical protein
QDGA01000011.1	Prodigal:002006	CDS	41924	42319	.	+	0	ID=COIPGBPH_00850;inference=ab initio prediction:Prodigal:002006;locus_tag=COIPGBPH_00850;product=hypothetical protein
QDGA01000011.1	Prodigal:002006	CDS	42419	42778	.	+	0	ID=COIPGBPH_00851;inference=ab initio prediction:Prodigal:002006;locus_tag=COIPGBPH_00851;product=hypothetical protein
QDGA01000011.1	Prodigal:002006	CDS	42827	43054	.	-	0	ID=COIPGBPH_00852;inference=ab initio prediction:Prodigal:002006;locus_tag=COIPGBPH_00852;product=hypothetical protein
QDGA01000011.1	Prodigal:002006	CDS	43308	43475	.	+	0	ID=COIPGBPH_00853;inference=ab initio prediction:Prodigal:002006;locus_tag=COIPGBPH_00853;product=hypothetical protein
QDGA01000011.1	Prodigal:002006	CDS	43571	43966	.	+	0	ID=COIPGBPH_00854;inference=ab initio prediction:Prodigal:002006;locus_tag=COIPGBPH_00854;product=hypothetical protein
QDGA01000011.1	Prodigal:002006	CDS	44010	45029	.	-	0	ID=COIPGBPH_00855;inference=ab initio prediction:Prodigal:002006;locus_tag=COIPGBPH_00855;product=hypothetical protein
QDGA01000011.1	Prodigal:002006	CDS	45310	45573	.	-	0	ID=COIPGBPH_00856;inference=ab initio prediction:Prodigal:002006;locus_tag=COIPGBPH_00856;product=hypothetical protein
QDGA01000011.1	Prodigal:002006	CDS	46025	46777	.	+	0	ID=COIPGBPH_00857;Name=narL_1;db_xref=COG:COG2197;gene=narL_1;inference=ab initio prediction:Prodigal:002006,similar to AA sequence:UniProtKB:P0AF28;locus_tag=COIPGBPH_00857;product=Nitrate/nitrite response regulator protein NarL
QDGA01000011.1	Prodigal:002006	CDS	46791	46928	.	-	0	ID=COIPGBPH_00858;inference=ab initio prediction:Prodigal:002006;locus_tag=COIPGBPH_00858;product=hypothetical protein
QDGA01000011.1	Prodigal:002006	CDS	47001	47843	.	-	0	ID=COIPGBPH_00859;eC_number=3.5.1.-;Name=rutD_1;gene=rutD_1;inference=ab initio prediction:Prodigal:002006,protein motif:HAMAP:MF_00832;locus_tag=COIPGBPH_00859;product=Putative aminoacrylate hydrolase RutD
QDGA01000011.1	Prodigal:002006	CDS	48079	48252	.	-	0	ID=COIPGBPH_00860;inference=ab initio prediction:Prodigal:002006;locus_tag=COIPGBPH_00860;product=hypothetical protein
QDGA01000011.1	Prodigal:002006	CDS	48292	49041	.	-	0	ID=COIPGBPH_00861;Name=bluF;gene=bluF;inference=ab initio prediction:Prodigal:002006,similar to AA sequence:UniProtKB:P75990;locus_tag=COIPGBPH_00861;product=Blue light- and temperature-regulated antirepressor BluF
QDGA01000011.1	Prodigal:002006	CDS	49276	50235	.	+	0	ID=COIPGBPH_00862;inference=ab initio prediction:Prodigal:002006;locus_tag=COIPGBPH_00862;product=hypothetical protein
QDGA01000011.1	Prodigal:002006	CDS	50218	50598	.	-	0	ID=COIPGBPH_00863;inference=ab initio prediction:Prodigal:002006;locus_tag=COIPGBPH_00863;product=hypothetical protein
QDGA01000011.1	Prodigal:002006	CDS	50938	51141	.	-	0	ID=COIPGBPH_00864;inference=ab initio prediction:Prodigal:002006;locus_tag=COIPGBPH_00864;product=hypothetical protein
QDGA01000011.1	Prodigal:002006	CDS	51247	51978	.	-	0	ID=COIPGBPH_00865;inference=ab initio prediction:Prodigal:002006;locus_tag=COIPGBPH_00865;product=hypothetical protein
QDGA01000011.1	Prodigal:002006	CDS	52236	52814	.	+	0	ID=COIPGBPH_00866;inference=ab initio prediction:Prodigal:002006;locus_tag=COIPGBPH_00866;product=hypothetical protein
QDGA01000011.1	Prodigal:002006	CDS	53156	53611	.	-	0	ID=COIPGBPH_00867;Name=hmrR_1;gene=hmrR_1;inference=ab initio prediction:Prodigal:002006,similar to AA sequence:UniProtKB:Q9X5X4;locus_tag=COIPGBPH_00867;product=HTH-type transcriptional regulator HmrR
QDGA01000011.1	Prodigal:002006	CDS	53608	56133	.	-	0	ID=COIPGBPH_00868;eC_number=7.2.2.9;Name=actP;gene=actP;inference=ab initio prediction:Prodigal:002006,similar to AA sequence:UniProtKB:Q9X5X3;locus_tag=COIPGBPH_00868;product=Copper-transporting P-type ATPase
QDGA01000011.1	Prodigal:002006	CDS	56374	57183	.	+	0	ID=COIPGBPH_00869;inference=ab initio prediction:Prodigal:002006;locus_tag=COIPGBPH_00869;product=hypothetical protein
QDGA01000011.1	Prodigal:002006	CDS	57315	57929	.	+	0	ID=COIPGBPH_00870;eC_number=2.5.1.18;Name=gstB_1;db_xref=COG:COG0625;gene=gstB_1;inference=ab initio prediction:Prodigal:002006,similar to AA sequence:UniProtKB:P15214;locus_tag=COIPGBPH_00870;product=Glutathione S-transferase GST-6.0
QDGA01000011.1	Prodigal:002006	CDS	57997	58800	.	+	0	ID=COIPGBPH_00871;inference=ab initio prediction:Prodigal:002006;locus_tag=COIPGBPH_00871;product=hypothetical protein
QDGA01000011.1	Prodigal:002006	CDS	58807	59160	.	-	0	ID=COIPGBPH_00872;eC_number=3.5.99.10;Name=yabJ_2;db_xref=COG:COG0251;gene=yabJ_2;inference=ab initio prediction:Prodigal:002006,similar to AA sequence:UniProtKB:P37552;locus_tag=COIPGBPH_00872;product=2-iminobutanoate/2-iminopropanoate deaminase
QDGA01000011.1	Prodigal:002006	CDS	59422	60153	.	-	0	ID=COIPGBPH_00873;inference=ab initio prediction:Prodigal:002006;locus_tag=COIPGBPH_00873;product=hypothetical protein
QDGA01000011.1	Prodigal:002006	CDS	60269	63583	.	-	0	ID=COIPGBPH_00874;inference=ab initio prediction:Prodigal:002006;locus_tag=COIPGBPH_00874;product=hypothetical protein
QDGA01000011.1	Prodigal:002006	CDS	63580	64266	.	-	0	ID=COIPGBPH_00875;inference=ab initio prediction:Prodigal:002006;locus_tag=COIPGBPH_00875;product=hypothetical protein
QDGA01000011.1	Prodigal:002006	CDS	65720	67540	.	-	0	ID=COIPGBPH_00876;inference=ab initio prediction:Prodigal:002006;locus_tag=COIPGBPH_00876;product=hypothetical protein
QDGA01000011.1	Aragorn:001002	tRNA	67636	67726	.	-	.	ID=COIPGBPH_00877;inference=COORDINATES:profile:Aragorn:001002;locus_tag=COIPGBPH_00877;product=tRNA-Ser(gct)
QDGA01000011.1	Prodigal:002006	CDS	67838	67948	.	-	0	ID=COIPGBPH_00878;inference=ab initio prediction:Prodigal:002006;locus_tag=COIPGBPH_00878;product=hypothetical protein
QDGA01000011.1	Prodigal:002006	CDS	68296	68598	.	-	0	ID=COIPGBPH_00879;inference=ab initio prediction:Prodigal:002006;locus_tag=COIPGBPH_00879;product=hypothetical protein
QDGA01000011.1	Prodigal:002006	CDS	68674	68973	.	-	0	ID=COIPGBPH_00880;inference=ab initio prediction:Prodigal:002006;locus_tag=COIPGBPH_00880;product=hypothetical protein
QDGA01000011.1	Prodigal:002006	CDS	69122	69361	.	-	0	ID=COIPGBPH_00881;inference=ab initio prediction:Prodigal:002006;locus_tag=COIPGBPH_00881;product=hypothetical protein
QDGA01000011.1	Prodigal:002006	CDS	69587	70054	.	-	0	ID=COIPGBPH_00882;inference=ab initio prediction:Prodigal:002006;locus_tag=COIPGBPH_00882;product=hypothetical protein
QDGA01000011.1	Prodigal:002006	CDS	70265	71404	.	+	0	ID=COIPGBPH_00883;eC_number=1.5.3.1;Name=soxA;gene=soxA;inference=ab initio prediction:Prodigal:002006,similar to AA sequence:UniProtKB:P40854;locus_tag=COIPGBPH_00883;product=Monomeric sarcosine oxidase
QDGA01000011.1	Prodigal:002006	CDS	71435	72553	.	+	0	ID=COIPGBPH_00884;Name=braC_2;db_xref=COG:COG0683;gene=braC_2;inference=ab initio prediction:Prodigal:002006,similar to AA sequence:UniProtKB:P21175;locus_tag=COIPGBPH_00884;product=Leucine-%2C isoleucine-%2C valine-%2C threonine-%2C and alanine-binding protein
QDGA01000011.1	Prodigal:002006	CDS	72623	73057	.	-	0	ID=COIPGBPH_00885;inference=ab initio prediction:Prodigal:002006;locus_tag=COIPGBPH_00885;product=hypothetical protein
QDGA01000011.1	Prodigal:002006	CDS	73207	73491	.	-	0	ID=COIPGBPH_00886;inference=ab initio prediction:Prodigal:002006;locus_tag=COIPGBPH_00886;product=hypothetical protein
QDGA01000011.1	Prodigal:002006	CDS	73596	74381	.	-	0	ID=COIPGBPH_00887;inference=ab initio prediction:Prodigal:002006;locus_tag=COIPGBPH_00887;product=hypothetical protein
QDGA01000011.1	Prodigal:002006	CDS	74766	76190	.	+	0	ID=COIPGBPH_00888;eC_number=3.5.1.13;Name=aam_1;db_xref=COG:COG0154;gene=aam_1;inference=ab initio prediction:Prodigal:002006,similar to AA sequence:UniProtKB:K9NBS6;locus_tag=COIPGBPH_00888;product=Acylamidase
QDGA01000011.1	Prodigal:002006	CDS	76330	77085	.	+	0	ID=COIPGBPH_00889;inference=ab initio prediction:Prodigal:002006,similar to AA sequence:UniProtKB:Q5ZRP2;locus_tag=COIPGBPH_00889;note=UPF0176 protein lpg2838;product=hypothetical protein
QDGA01000011.1	Prodigal:002006	CDS	77078	77290	.	+	0	ID=COIPGBPH_00890;Name=slyX;gene=slyX;inference=ab initio prediction:Prodigal:002006,protein motif:HAMAP:MF_00715;locus_tag=COIPGBPH_00890;product=Protein SlyX
QDGA01000011.1	Prodigal:002006	CDS	77681	77995	.	+	0	ID=COIPGBPH_00891;Name=groS3;db_xref=COG:COG0234;gene=groS3;inference=ab initio prediction:Prodigal:002006,similar to AA sequence:UniProtKB:P35864;locus_tag=COIPGBPH_00891;product=10 kDa chaperonin 3
QDGA01000011.1	Prodigal:002006	CDS	78053	79678	.	+	0	ID=COIPGBPH_00892;Name=groL5_1;gene=groL5_1;inference=ab initio prediction:Prodigal:002006,similar to AA sequence:UniProtKB:P35471;locus_tag=COIPGBPH_00892;product=60 kDa chaperonin 5
QDGA01000011.1	Prodigal:002006	CDS	79783	80859	.	+	0	ID=COIPGBPH_00893;Name=mccF;gene=mccF;inference=ab initio prediction:Prodigal:002006,similar to AA sequence:UniProtKB:Q47511;locus_tag=COIPGBPH_00893;product=Microcin C7 self-immunity protein MccF
QDGA01000011.1	Prodigal:002006	CDS	80876	81634	.	-	0	ID=COIPGBPH_00894;inference=ab initio prediction:Prodigal:002006;locus_tag=COIPGBPH_00894;product=hypothetical protein
QDGA01000011.1	Prodigal:002006	CDS	82210	83298	.	+	0	ID=COIPGBPH_00895;Name=takP_1;db_xref=COG:COG4663;gene=takP_1;inference=ab initio prediction:Prodigal:002006,similar to AA sequence:UniProtKB:Q3J1R2;locus_tag=COIPGBPH_00895;product=Alpha-keto acid-binding periplasmic protein TakP
QDGA01000011.1	Prodigal:002006	CDS	83467	84465	.	+	0	ID=COIPGBPH_00896;eC_number=1.1.98.2;Name=fgd_2;gene=fgd_2;inference=ab initio prediction:Prodigal:002006,protein motif:HAMAP:MF_02123;locus_tag=COIPGBPH_00896;product=F420-dependent glucose-6-phosphate dehydrogenase
QDGA01000011.1	Prodigal:002006	CDS	84605	85444	.	-	0	ID=COIPGBPH_00897;inference=ab initio prediction:Prodigal:002006;locus_tag=COIPGBPH_00897;product=hypothetical protein
QDGA01000011.1	Prodigal:002006	CDS	85441	86388	.	-	0	ID=COIPGBPH_00898;Name=gsiC_2;db_xref=COG:COG0601;gene=gsiC_2;inference=ab initio prediction:Prodigal:002006,similar to AA sequence:UniProtKB:P75798;locus_tag=COIPGBPH_00898;product=Glutathione transport system permease protein GsiC
QDGA01000011.1	Prodigal:002006	CDS	86598	88499	.	+	0	ID=COIPGBPH_00899;inference=ab initio prediction:Prodigal:002006;locus_tag=COIPGBPH_00899;product=hypothetical protein
QDGA01000011.1	Prodigal:002006	CDS	88611	90092	.	-	0	ID=COIPGBPH_00900;Name=gsiB_1;db_xref=COG:COG0747;gene=gsiB_1;inference=ab initio prediction:Prodigal:002006,similar to AA sequence:UniProtKB:P75797;locus_tag=COIPGBPH_00900;product=Glutathione-binding protein GsiB
QDGA01000011.1	Prodigal:002006	CDS	90288	90572	.	+	0	ID=COIPGBPH_00901;inference=ab initio prediction:Prodigal:002006;locus_tag=COIPGBPH_00901;product=hypothetical protein
QDGA01000011.1	Prodigal:002006	CDS	90750	91499	.	-	0	ID=COIPGBPH_00902;eC_number=1.2.1.62;Name=tsaC1_1;gene=tsaC1_1;inference=ab initio prediction:Prodigal:002006,similar to AA sequence:UniProtKB:P94681;locus_tag=COIPGBPH_00902;product=4-formylbenzenesulfonate dehydrogenase TsaC1/TsaC2
QDGA01000011.1	Prodigal:002006	CDS	91669	93141	.	-	0	ID=COIPGBPH_00903;eC_number=1.2.1.5;Name=puuC;db_xref=COG:COG1012;gene=puuC;inference=ab initio prediction:Prodigal:002006,similar to AA sequence:UniProtKB:P23883;locus_tag=COIPGBPH_00903;product=NADP/NAD-dependent aldehyde dehydrogenase PuuC
QDGA01000011.1	Prodigal:002006	CDS	93155	94768	.	-	0	ID=COIPGBPH_00904;eC_number=7.4.2.10;Name=gsiA_3;db_xref=COG:COG1123;gene=gsiA_3;inference=ab initio prediction:Prodigal:002006,similar to AA sequence:UniProtKB:P75796;locus_tag=COIPGBPH_00904;product=Glutathione import ATP-binding protein GsiA
QDGA01000011.1	Prodigal:002006	CDS	94902	96329	.	+	0	ID=COIPGBPH_00905;eC_number=1.2.1.68;Name=calB;gene=calB;inference=ab initio prediction:Prodigal:002006,similar to AA sequence:UniProtKB:O86447;locus_tag=COIPGBPH_00905;product=Coniferyl aldehyde dehydrogenase
QDGA01000011.1	Prodigal:002006	CDS	96313	98376	.	-	0	ID=COIPGBPH_00906;inference=ab initio prediction:Prodigal:002006;locus_tag=COIPGBPH_00906;product=hypothetical protein
QDGA01000011.1	Prodigal:002006	CDS	98623	100434	.	+	0	ID=COIPGBPH_00907;Name=uup;db_xref=COG:COG0488;gene=uup;inference=ab initio prediction:Prodigal:002006,similar to AA sequence:UniProtKB:P43672;locus_tag=COIPGBPH_00907;product=ABC transporter ATP-binding protein uup
QDGA01000011.1	Prodigal:002006	CDS	100483	100965	.	-	0	ID=COIPGBPH_00908;inference=ab initio prediction:Prodigal:002006;locus_tag=COIPGBPH_00908;product=hypothetical protein
QDGA01000011.1	Prodigal:002006	CDS	101074	102039	.	+	0	ID=COIPGBPH_00909;inference=ab initio prediction:Prodigal:002006;locus_tag=COIPGBPH_00909;product=hypothetical protein
QDGA01000011.1	Prodigal:002006	CDS	102220	104220	.	+	0	ID=COIPGBPH_00910;Name=carB_1;gene=carB_1;inference=ab initio prediction:Prodigal:002006,protein motif:HAMAP:MF_01210_B;locus_tag=COIPGBPH_00910;product=Carbamoyl-phosphate synthase large chain
QDGA01000011.1	Prodigal:002006	CDS	104204	104317	.	-	0	ID=COIPGBPH_00911;inference=ab initio prediction:Prodigal:002006;locus_tag=COIPGBPH_00911;product=hypothetical protein
QDGA01000011.1	Prodigal:002006	CDS	104456	104962	.	+	0	ID=COIPGBPH_00912;inference=ab initio prediction:Prodigal:002006;locus_tag=COIPGBPH_00912;product=hypothetical protein
QDGA01000011.1	Prodigal:002006	CDS	105090	105383	.	+	0	ID=COIPGBPH_00913;eC_number=3.6.1.7;Name=yccX;gene=yccX;inference=ab initio prediction:Prodigal:002006,protein motif:HAMAP:MF_01450;locus_tag=COIPGBPH_00913;product=Acylphosphatase
QDGA01000011.1	Prodigal:002006	CDS	105380	105790	.	-	0	ID=COIPGBPH_00914;inference=ab initio prediction:Prodigal:002006;locus_tag=COIPGBPH_00914;product=hypothetical protein
QDGA01000011.1	Prodigal:002006	CDS	105862	106554	.	+	0	ID=COIPGBPH_00915;inference=ab initio prediction:Prodigal:002006;locus_tag=COIPGBPH_00915;product=hypothetical protein
QDGA01000011.1	Prodigal:002006	CDS	106547	106825	.	+	0	ID=COIPGBPH_00916;inference=ab initio prediction:Prodigal:002006;locus_tag=COIPGBPH_00916;product=hypothetical protein
QDGA01000011.1	Prodigal:002006	CDS	106789	107619	.	-	0	ID=COIPGBPH_00917;inference=ab initio prediction:Prodigal:002006;locus_tag=COIPGBPH_00917;product=hypothetical protein
QDGA01000011.1	Prodigal:002006	CDS	107640	108341	.	-	0	ID=COIPGBPH_00918;inference=ab initio prediction:Prodigal:002006;locus_tag=COIPGBPH_00918;product=hypothetical protein
QDGA01000011.1	Prodigal:002006	CDS	108479	109057	.	+	0	ID=COIPGBPH_00919;inference=ab initio prediction:Prodigal:002006;locus_tag=COIPGBPH_00919;product=hypothetical protein
QDGA01000011.1	Prodigal:002006	CDS	109207	110787	.	+	0	ID=COIPGBPH_00920;inference=ab initio prediction:Prodigal:002006;locus_tag=COIPGBPH_00920;product=hypothetical protein
QDGA01000011.1	Prodigal:002006	CDS	110887	112059	.	-	0	ID=COIPGBPH_00921;eC_number=1.3.99.-;Name=acdA_2;db_xref=COG:COG1960;gene=acdA_2;inference=ab initio prediction:Prodigal:002006,similar to AA sequence:UniProtKB:P45867;locus_tag=COIPGBPH_00921;product=Acyl-CoA dehydrogenase
QDGA01000011.1	Prodigal:002006	CDS	112282	113181	.	-	0	ID=COIPGBPH_00922;inference=ab initio prediction:Prodigal:002006;locus_tag=COIPGBPH_00922;product=hypothetical protein
QDGA01000011.1	Prodigal:002006	CDS	113272	114696	.	-	0	ID=COIPGBPH_00923;Name=mgtE;db_xref=COG:COG2239;gene=mgtE;inference=ab initio prediction:Prodigal:002006,similar to AA sequence:UniProtKB:Q830V1;locus_tag=COIPGBPH_00923;product=Magnesium transporter MgtE
QDGA01000011.1	Aragorn:001002	tRNA	114916	115000	.	-	.	ID=COIPGBPH_00924;inference=COORDINATES:profile:Aragorn:001002;locus_tag=COIPGBPH_00924;product=tRNA-Leu(gag)
QDGA01000011.1	Prodigal:002006	CDS	115313	115987	.	+	0	ID=COIPGBPH_00925;eC_number=2.3.1.181;Name=lipB;gene=lipB;inference=ab initio prediction:Prodigal:002006,protein motif:HAMAP:MF_00013;locus_tag=COIPGBPH_00925;product=Octanoyltransferase
QDGA01000011.1	Prodigal:002006	CDS	116077	116454	.	+	0	ID=COIPGBPH_00926;inference=ab initio prediction:Prodigal:002006;locus_tag=COIPGBPH_00926;product=hypothetical protein
QDGA01000011.1	Prodigal:002006	CDS	116572	118179	.	+	0	ID=COIPGBPH_00927;eC_number=2.1.3.1;db_xref=COG:COG4799;inference=ab initio prediction:Prodigal:002006,similar to AA sequence:UniProtKB:Q8GBW6;locus_tag=COIPGBPH_00927;product=Methylmalonyl-CoA carboxyltransferase 12S subunit
QDGA01000011.1	Prodigal:002006	CDS	118235	119065	.	+	0	ID=COIPGBPH_00928;eC_number=2.1.1.77;Name=pcm_1;db_xref=COG:COG2518;gene=pcm_1;inference=ab initio prediction:Prodigal:002006,similar to AA sequence:UniProtKB:Q56308;locus_tag=COIPGBPH_00928;product=Protein-L-isoaspartate O-methyltransferase
QDGA01000011.1	Prodigal:002006	CDS	119426	121156	.	+	0	ID=COIPGBPH_00929;eC_number=4.2.1.9;Name=ilvD_1;db_xref=COG:COG0129;gene=ilvD_1;inference=ab initio prediction:Prodigal:002006,similar to AA sequence:UniProtKB:P9WKJ5;locus_tag=COIPGBPH_00929;product=Dihydroxy-acid dehydratase
QDGA01000011.1	Prodigal:002006	CDS	121143	121985	.	+	0	ID=COIPGBPH_00930;inference=ab initio prediction:Prodigal:002006;locus_tag=COIPGBPH_00930;product=hypothetical protein
QDGA01000011.1	Prodigal:002006	CDS	122158	122943	.	-	0	ID=COIPGBPH_00931;eC_number=3.1.11.2;Name=xthA_1;db_xref=COG:COG0708;gene=xthA_1;inference=ab initio prediction:Prodigal:002006,similar to AA sequence:UniProtKB:P09030;locus_tag=COIPGBPH_00931;product=Exodeoxyribonuclease III
QDGA01000011.1	Prodigal:002006	CDS	123193	123756	.	+	0	ID=COIPGBPH_00932;inference=ab initio prediction:Prodigal:002006;locus_tag=COIPGBPH_00932;product=hypothetical protein
QDGA01000011.1	Prodigal:002006	CDS	123862	124140	.	+	0	ID=COIPGBPH_00933;inference=ab initio prediction:Prodigal:002006;locus_tag=COIPGBPH_00933;product=hypothetical protein
QDGA01000011.1	Prodigal:002006	CDS	124328	125419	.	-	0	ID=COIPGBPH_00934;eC_number=1.3.1.-;Name=nemA;db_xref=COG:COG1902;gene=nemA;inference=ab initio prediction:Prodigal:002006,similar to AA sequence:UniProtKB:P77258;locus_tag=COIPGBPH_00934;product=N-ethylmaleimide reductase
QDGA01000011.1	Aragorn:001002	tRNA	125639	125730	.	-	.	ID=COIPGBPH_00935;inference=COORDINATES:profile:Aragorn:001002;locus_tag=COIPGBPH_00935;product=tRNA-Val(cac)
QDGA01000011.1	Prodigal:002006	CDS	126571	126723	.	+	0	ID=COIPGBPH_00936;inference=ab initio prediction:Prodigal:002006;locus_tag=COIPGBPH_00936;product=hypothetical protein
QDGA01000011.1	Prodigal:002006	CDS	126648	128060	.	-	0	ID=COIPGBPH_00937;inference=ab initio prediction:Prodigal:002006;locus_tag=COIPGBPH_00937;product=hypothetical protein
QDGA01000011.1	Prodigal:002006	CDS	128608	129024	.	+	0	ID=COIPGBPH_00938;inference=ab initio prediction:Prodigal:002006;locus_tag=COIPGBPH_00938;product=hypothetical protein
QDGA01000011.1	Aragorn:001002	tRNA	129374	129450	.	-	.	ID=COIPGBPH_00939;inference=COORDINATES:profile:Aragorn:001002;locus_tag=COIPGBPH_00939;product=tRNA-Met(cat)
QDGA01000110.1	Prodigal:002006	CDS	127	1158	.	+	0	ID=COIPGBPH_00940;inference=ab initio prediction:Prodigal:002006,similar to AA sequence:ISfinder:ISMex9;locus_tag=COIPGBPH_00940;product=IS110 family transposase ISMex9
QDGA01000110.1	Prodigal:002006	CDS	1395	1928	.	-	0	ID=COIPGBPH_00941;inference=ab initio prediction:Prodigal:002006;locus_tag=COIPGBPH_00941;product=hypothetical protein
QDGA01000110.1	Prodigal:002006	CDS	2155	3123	.	-	0	ID=COIPGBPH_00942;Name=oppF_2;db_xref=COG:COG4608;gene=oppF_2;inference=ab initio prediction:Prodigal:002006,similar to AA sequence:UniProtKB:P24137;locus_tag=COIPGBPH_00942;product=Oligopeptide transport ATP-binding protein OppF
QDGA01000110.1	Prodigal:002006	CDS	3126	4136	.	-	0	ID=COIPGBPH_00943;Name=oppD_1;db_xref=COG:COG0444;gene=oppD_1;inference=ab initio prediction:Prodigal:002006,similar to AA sequence:UniProtKB:P24136;locus_tag=COIPGBPH_00943;product=Oligopeptide transport ATP-binding protein OppD
QDGA01000110.1	Prodigal:002006	CDS	4141	5058	.	-	0	ID=COIPGBPH_00944;eC_number=4.1.2.28;Name=yjhH;db_xref=COG:COG0329;gene=yjhH;inference=ab initio prediction:Prodigal:002006,similar to AA sequence:UniProtKB:P39359;locus_tag=COIPGBPH_00944;product=putative 2-dehydro-3-deoxy-D-pentonate aldolase YjhH
QDGA01000110.1	Prodigal:002006	CDS	5082	5960	.	-	0	ID=COIPGBPH_00945;Name=oppC;db_xref=COG:COG1173;gene=oppC;inference=ab initio prediction:Prodigal:002006,similar to AA sequence:UniProtKB:P24139;locus_tag=COIPGBPH_00945;product=Oligopeptide transport system permease protein OppC
QDGA01000110.1	Prodigal:002006	CDS	5963	6922	.	-	0	ID=COIPGBPH_00946;Name=gsiC_3;db_xref=COG:COG0601;gene=gsiC_3;inference=ab initio prediction:Prodigal:002006,similar to AA sequence:UniProtKB:P75798;locus_tag=COIPGBPH_00946;product=Glutathione transport system permease protein GsiC
QDGA01000110.1	Prodigal:002006	CDS	6998	8581	.	-	0	ID=COIPGBPH_00947;Name=appA_1;gene=appA_1;inference=ab initio prediction:Prodigal:002006,similar to AA sequence:UniProtKB:P42061;locus_tag=COIPGBPH_00947;product=Oligopeptide-binding protein AppA
QDGA01000110.1	Prodigal:002006	CDS	8594	9316	.	-	0	ID=COIPGBPH_00948;Name=lutR_1;db_xref=COG:COG2186;gene=lutR_1;inference=ab initio prediction:Prodigal:002006,similar to AA sequence:UniProtKB:O07007;locus_tag=COIPGBPH_00948;product=HTH-type transcriptional regulator LutR
QDGA01000110.1	Prodigal:002006	CDS	9428	10399	.	+	0	ID=COIPGBPH_00949;eC_number=1.1.1.369;Name=iolG_4;gene=iolG_4;inference=ab initio prediction:Prodigal:002006,protein motif:HAMAP:MF_01671;locus_tag=COIPGBPH_00949;product=Inositol 2-dehydrogenase/D-chiro-inositol 3-dehydrogenase
QDGA01000110.1	Prodigal:002006	CDS	10396	11397	.	+	0	ID=COIPGBPH_00950;eC_number=1.1.1.369;Name=iolG_5;gene=iolG_5;inference=ab initio prediction:Prodigal:002006,protein motif:HAMAP:MF_01671;locus_tag=COIPGBPH_00950;product=Inositol 2-dehydrogenase/D-chiro-inositol 3-dehydrogenase
QDGA01000110.1	Prodigal:002006	CDS	11436	13046	.	+	0	ID=COIPGBPH_00951;eC_number=5.1.3.9;Name=nanE_1;gene=nanE_1;inference=ab initio prediction:Prodigal:002006,protein motif:HAMAP:MF_01235;locus_tag=COIPGBPH_00951;product=Putative N-acetylmannosamine-6-phosphate 2-epimerase
QDGA01000110.1	Prodigal:002006	CDS	13087	14130	.	+	0	ID=COIPGBPH_00952;eC_number=2.6.1.16;Name=glmS_1;db_xref=COG:COG0449;gene=glmS_1;inference=ab initio prediction:Prodigal:002006,similar to AA sequence:UniProtKB:P9WN49;locus_tag=COIPGBPH_00952;product=Glutamine--fructose-6-phosphate aminotransferase [isomerizing]
QDGA01000110.1	Prodigal:002006	CDS	14043	14549	.	-	0	ID=COIPGBPH_00953;inference=ab initio prediction:Prodigal:002006;locus_tag=COIPGBPH_00953;product=hypothetical protein
QDGA01000111.1	Prodigal:002006	CDS	102	257	.	-	0	ID=COIPGBPH_00954;inference=ab initio prediction:Prodigal:002006;locus_tag=COIPGBPH_00954;product=hypothetical protein
QDGA01000111.1	Prodigal:002006	CDS	343	549	.	-	0	ID=COIPGBPH_00955;inference=ab initio prediction:Prodigal:002006;locus_tag=COIPGBPH_00955;product=hypothetical protein
QDGA01000111.1	Prodigal:002006	CDS	1768	4635	.	+	0	ID=COIPGBPH_00956;eC_number=2.7.13.3;Name=rcsC_8;gene=rcsC_8;inference=ab initio prediction:Prodigal:002006,protein motif:HAMAP:MF_00979;locus_tag=COIPGBPH_00956;product=Sensor histidine kinase RcsC
QDGA01000111.1	Prodigal:002006	CDS	4638	5009	.	+	0	ID=COIPGBPH_00957;Name=pdtaR_1;db_xref=COG:COG3707;gene=pdtaR_1;inference=ab initio prediction:Prodigal:002006,similar to AA sequence:UniProtKB:P9WGM3;locus_tag=COIPGBPH_00957;product=putative transcriptional regulatory protein pdtaR
QDGA01000111.1	Prodigal:002006	CDS	5243	6412	.	+	0	ID=COIPGBPH_00958;inference=ab initio prediction:Prodigal:002006;locus_tag=COIPGBPH_00958;product=hypothetical protein
QDGA01000111.1	Prodigal:002006	CDS	6390	7064	.	-	0	ID=COIPGBPH_00959;inference=ab initio prediction:Prodigal:002006,similar to AA sequence:ISfinder:ISGdi9;locus_tag=COIPGBPH_00959;product=IS481 family transposase ISGdi9
QDGA01000111.1	Prodigal:002006	CDS	7368	8261	.	-	0	ID=COIPGBPH_00960;Name=pgrR_1;gene=pgrR_1;inference=ab initio prediction:Prodigal:002006,similar to AA sequence:UniProtKB:P77333;locus_tag=COIPGBPH_00960;product=HTH-type transcriptional regulator PgrR
QDGA01000111.1	Prodigal:002006	CDS	8356	9558	.	+	0	ID=COIPGBPH_00961;Name=yfcJ_1;gene=yfcJ_1;inference=ab initio prediction:Prodigal:002006,similar to AA sequence:UniProtKB:P77549;locus_tag=COIPGBPH_00961;product=putative MFS-type transporter YfcJ
QDGA01000111.1	Prodigal:002006	CDS	10226	11239	.	-	0	ID=COIPGBPH_00962;inference=ab initio prediction:Prodigal:002006,similar to AA sequence:ISfinder:ISMdi14B;locus_tag=COIPGBPH_00962;product=IS110 family transposase ISMdi14B
QDGA01000111.1	Prodigal:002006	CDS	11629	12060	.	-	0	ID=COIPGBPH_00963;inference=ab initio prediction:Prodigal:002006;locus_tag=COIPGBPH_00963;product=hypothetical protein
QDGA01000111.1	Prodigal:002006	CDS	12071	12205	.	-	0	ID=COIPGBPH_00964;inference=ab initio prediction:Prodigal:002006;locus_tag=COIPGBPH_00964;product=hypothetical protein
QDGA01000111.1	Prodigal:002006	CDS	12210	13349	.	-	0	ID=COIPGBPH_00965;Name=yibH_1;db_xref=COG:COG1566;gene=yibH_1;inference=ab initio prediction:Prodigal:002006,similar to AA sequence:UniProtKB:P0AFV0;locus_tag=COIPGBPH_00965;product=Inner membrane protein YibH
QDGA01000111.1	Prodigal:002006	CDS	13367	13759	.	-	0	ID=COIPGBPH_00966;Name=yiaW;gene=yiaW;inference=ab initio prediction:Prodigal:002006,similar to AA sequence:UniProtKB:P0ADK4;locus_tag=COIPGBPH_00966;product=Inner membrane protein YiaW
QDGA01000111.1	Prodigal:002006	CDS	14731	15012	.	-	0	ID=COIPGBPH_00967;inference=ab initio prediction:Prodigal:002006;locus_tag=COIPGBPH_00967;product=hypothetical protein
QDGA01000112.1	Prodigal:002006	CDS	98	1252	.	+	0	ID=COIPGBPH_00968;inference=ab initio prediction:Prodigal:002006;locus_tag=COIPGBPH_00968;product=hypothetical protein
QDGA01000112.1	Prodigal:002006	CDS	1513	1887	.	-	0	ID=COIPGBPH_00969;inference=ab initio prediction:Prodigal:002006;locus_tag=COIPGBPH_00969;product=hypothetical protein
QDGA01000112.1	Prodigal:002006	CDS	1880	3424	.	-	0	ID=COIPGBPH_00970;inference=ab initio prediction:Prodigal:002006;locus_tag=COIPGBPH_00970;product=hypothetical protein
QDGA01000112.1	Prodigal:002006	CDS	3489	3827	.	-	0	ID=COIPGBPH_00971;inference=ab initio prediction:Prodigal:002006;locus_tag=COIPGBPH_00971;product=hypothetical protein
QDGA01000112.1	Prodigal:002006	CDS	3824	5335	.	-	0	ID=COIPGBPH_00972;inference=ab initio prediction:Prodigal:002006;locus_tag=COIPGBPH_00972;product=hypothetical protein
QDGA01000112.1	Prodigal:002006	CDS	5605	5988	.	-	0	ID=COIPGBPH_00973;Name=tdiR_1;gene=tdiR_1;inference=ab initio prediction:Prodigal:002006,similar to AA sequence:UniProtKB:O87940;locus_tag=COIPGBPH_00973;product=Transcriptional regulatory protein TdiR
QDGA01000112.1	Prodigal:002006	CDS	6256	7350	.	+	0	ID=COIPGBPH_00974;inference=ab initio prediction:Prodigal:002006;locus_tag=COIPGBPH_00974;product=hypothetical protein
QDGA01000112.1	Prodigal:002006	CDS	7715	8662	.	+	0	ID=COIPGBPH_00975;inference=ab initio prediction:Prodigal:002006,similar to AA sequence:ISfinder:ISHne5;locus_tag=COIPGBPH_00975;product=IS110 family transposase ISHne5
QDGA01000112.1	Prodigal:002006	CDS	9017	10687	.	+	0	ID=COIPGBPH_00976;inference=ab initio prediction:Prodigal:002006;locus_tag=COIPGBPH_00976;product=hypothetical protein
QDGA01000112.1	Prodigal:002006	CDS	10783	12621	.	+	0	ID=COIPGBPH_00977;inference=ab initio prediction:Prodigal:002006;locus_tag=COIPGBPH_00977;product=hypothetical protein
QDGA01000112.1	Prodigal:002006	CDS	12614	12985	.	+	0	ID=COIPGBPH_00978;inference=ab initio prediction:Prodigal:002006;locus_tag=COIPGBPH_00978;product=hypothetical protein
QDGA01000112.1	Prodigal:002006	CDS	13569	14561	.	-	0	ID=COIPGBPH_00979;inference=ab initio prediction:Prodigal:002006,similar to AA sequence:ISfinder:ISRel9;locus_tag=COIPGBPH_00979;product=IS110 family transposase ISRel9
QDGA01000112.1	Prodigal:002006	CDS	14561	14731	.	-	0	ID=COIPGBPH_00980;inference=ab initio prediction:Prodigal:002006;locus_tag=COIPGBPH_00980;product=hypothetical protein
QDGA01000113.1	Prodigal:002006	CDS	107	859	.	-	0	ID=COIPGBPH_00981;inference=ab initio prediction:Prodigal:002006,similar to AA sequence:ISfinder:ISRel16;locus_tag=COIPGBPH_00981;product=IS21 family transposase ISRel16
QDGA01000113.1	Prodigal:002006	CDS	871	2412	.	-	0	ID=COIPGBPH_00982;inference=ab initio prediction:Prodigal:002006,similar to AA sequence:ISfinder:ISPpu7;locus_tag=COIPGBPH_00982;product=IS21 family transposase ISPpu7
QDGA01000113.1	Prodigal:002006	CDS	2471	2605	.	-	0	ID=COIPGBPH_00983;inference=ab initio prediction:Prodigal:002006;locus_tag=COIPGBPH_00983;product=hypothetical protein
QDGA01000113.1	Prodigal:002006	CDS	2699	3019	.	+	0	ID=COIPGBPH_00984;inference=ab initio prediction:Prodigal:002006;locus_tag=COIPGBPH_00984;product=hypothetical protein
QDGA01000113.1	Prodigal:002006	CDS	3608	4645	.	-	0	ID=COIPGBPH_00985;Name=yscU;gene=yscU;inference=ab initio prediction:Prodigal:002006,similar to AA sequence:UniProtKB:P69987;locus_tag=COIPGBPH_00985;product=Yop proteins translocation protein U
QDGA01000113.1	Prodigal:002006	CDS	4642	5460	.	-	0	ID=COIPGBPH_00986;inference=ab initio prediction:Prodigal:002006;locus_tag=COIPGBPH_00986;product=hypothetical protein
QDGA01000113.1	Prodigal:002006	CDS	5457	5702	.	-	0	ID=COIPGBPH_00987;inference=ab initio prediction:Prodigal:002006;locus_tag=COIPGBPH_00987;product=hypothetical protein
QDGA01000113.1	Prodigal:002006	CDS	5747	6412	.	-	0	ID=COIPGBPH_00988;Name=spaP;db_xref=COG:COG4790;gene=spaP;inference=ab initio prediction:Prodigal:002006,similar to AA sequence:UniProtKB:P0A1L3;locus_tag=COIPGBPH_00988;product=Surface presentation of antigens protein SpaP
QDGA01000113.1	Prodigal:002006	CDS	6405	7466	.	-	0	ID=COIPGBPH_00989;inference=ab initio prediction:Prodigal:002006;locus_tag=COIPGBPH_00989;product=hypothetical protein
QDGA01000113.1	Prodigal:002006	CDS	7511	8047	.	-	0	ID=COIPGBPH_00990;inference=ab initio prediction:Prodigal:002006;locus_tag=COIPGBPH_00990;product=hypothetical protein
QDGA01000113.1	Prodigal:002006	CDS	8023	9369	.	-	0	ID=COIPGBPH_00991;eC_number=7.1.2.2;Name=yscN;gene=yscN;inference=ab initio prediction:Prodigal:002006,similar to AA sequence:UniProtKB:P40290;locus_tag=COIPGBPH_00991;product=putative ATP synthase YscN
QDGA01000113.1	Prodigal:002006	CDS	9378	9785	.	-	0	ID=COIPGBPH_00992;inference=ab initio prediction:Prodigal:002006;locus_tag=COIPGBPH_00992;product=hypothetical protein
QDGA01000113.1	Prodigal:002006	CDS	10067	10468	.	+	0	ID=COIPGBPH_00993;inference=ab initio prediction:Prodigal:002006;locus_tag=COIPGBPH_00993;product=hypothetical protein
QDGA01000113.1	Prodigal:002006	CDS	10655	11521	.	-	0	ID=COIPGBPH_00994;Name=nolT;gene=nolT;inference=ab initio prediction:Prodigal:002006,similar to AA sequence:UniProtKB:P33209;locus_tag=COIPGBPH_00994;product=Nodulation protein NolT
QDGA01000113.1	Prodigal:002006	CDS	11531	12025	.	-	0	ID=COIPGBPH_00995;Name=nolB;gene=nolB;inference=ab initio prediction:Prodigal:002006,similar to AA sequence:UniProtKB:P55713;locus_tag=COIPGBPH_00995;product=Nodulation protein NolB
QDGA01000113.1	Prodigal:002006	CDS	12209	12904	.	+	0	ID=COIPGBPH_00996;Name=sctC_1;gene=sctC_1;inference=ab initio prediction:Prodigal:002006,protein motif:HAMAP:MF_02219;locus_tag=COIPGBPH_00996;product=Type 3 secretion system secretin
QDGA01000114.1	Prodigal:002006	CDS	238	615	.	-	0	ID=COIPGBPH_00997;inference=ab initio prediction:Prodigal:002006;locus_tag=COIPGBPH_00997;product=hypothetical protein
QDGA01000114.1	Prodigal:002006	CDS	599	2905	.	-	0	ID=COIPGBPH_00998;Name=xerH_1;gene=xerH_1;inference=ab initio prediction:Prodigal:002006,protein motif:HAMAP:MF_02054;locus_tag=COIPGBPH_00998;product=Tyrosine recombinase XerH
QDGA01000114.1	Prodigal:002006	CDS	2896	4083	.	-	0	ID=COIPGBPH_00999;Name=xerC_1;gene=xerC_1;inference=ab initio prediction:Prodigal:002006,protein motif:HAMAP:MF_01808;locus_tag=COIPGBPH_00999;product=Tyrosine recombinase XerC
QDGA01000114.1	Prodigal:002006	CDS	4288	4722	.	-	0	ID=COIPGBPH_01000;inference=ab initio prediction:Prodigal:002006;locus_tag=COIPGBPH_01000;product=hypothetical protein
QDGA01000114.1	Prodigal:002006	CDS	4797	5561	.	-	0	ID=COIPGBPH_01001;inference=ab initio prediction:Prodigal:002006;locus_tag=COIPGBPH_01001;product=hypothetical protein
QDGA01000114.1	Prodigal:002006	CDS	6035	7309	.	+	0	ID=COIPGBPH_01002;inference=ab initio prediction:Prodigal:002006;locus_tag=COIPGBPH_01002;product=hypothetical protein
QDGA01000114.1	Prodigal:002006	CDS	8648	9241	.	-	0	ID=COIPGBPH_01003;inference=ab initio prediction:Prodigal:002006;locus_tag=COIPGBPH_01003;product=hypothetical protein
QDGA01000114.1	Prodigal:002006	CDS	9265	9708	.	-	0	ID=COIPGBPH_01004;inference=ab initio prediction:Prodigal:002006;locus_tag=COIPGBPH_01004;product=hypothetical protein
QDGA01000114.1	Prodigal:002006	CDS	11107	11283	.	-	0	ID=COIPGBPH_01005;inference=ab initio prediction:Prodigal:002006;locus_tag=COIPGBPH_01005;product=hypothetical protein
QDGA01000114.1	Prodigal:002006	CDS	12389	12655	.	+	0	ID=COIPGBPH_01006;inference=ab initio prediction:Prodigal:002006;locus_tag=COIPGBPH_01006;product=hypothetical protein
QDGA01000114.1	Prodigal:002006	CDS	12702	12941	.	+	0	ID=COIPGBPH_01007;inference=ab initio prediction:Prodigal:002006;locus_tag=COIPGBPH_01007;product=hypothetical protein
QDGA01000114.1	Prodigal:002006	CDS	13902	14183	.	-	0	ID=COIPGBPH_01008;inference=ab initio prediction:Prodigal:002006;locus_tag=COIPGBPH_01008;product=hypothetical protein
QDGA01000115.1	Prodigal:002006	CDS	37	531	.	+	0	ID=COIPGBPH_01009;inference=ab initio prediction:Prodigal:002006;locus_tag=COIPGBPH_01009;product=hypothetical protein
QDGA01000115.1	Prodigal:002006	CDS	582	1289	.	+	0	ID=COIPGBPH_01010;inference=ab initio prediction:Prodigal:002006;locus_tag=COIPGBPH_01010;product=hypothetical protein
QDGA01000115.1	Prodigal:002006	CDS	1323	1634	.	+	0	ID=COIPGBPH_01011;inference=ab initio prediction:Prodigal:002006;locus_tag=COIPGBPH_01011;product=hypothetical protein
QDGA01000115.1	Prodigal:002006	CDS	1722	2012	.	+	0	ID=COIPGBPH_01012;inference=ab initio prediction:Prodigal:002006;locus_tag=COIPGBPH_01012;product=hypothetical protein
QDGA01000115.1	Prodigal:002006	CDS	2451	2654	.	+	0	ID=COIPGBPH_01013;inference=ab initio prediction:Prodigal:002006;locus_tag=COIPGBPH_01013;product=hypothetical protein
QDGA01000115.1	Prodigal:002006	CDS	3196	3318	.	+	0	ID=COIPGBPH_01014;inference=ab initio prediction:Prodigal:002006;locus_tag=COIPGBPH_01014;product=hypothetical protein
QDGA01000115.1	Prodigal:002006	CDS	3363	4097	.	+	0	ID=COIPGBPH_01015;inference=ab initio prediction:Prodigal:002006;locus_tag=COIPGBPH_01015;product=hypothetical protein
QDGA01000115.1	Prodigal:002006	CDS	4454	4924	.	+	0	ID=COIPGBPH_01016;db_xref=COG:COG3039;inference=ab initio prediction:Prodigal:002006,similar to AA sequence:ISfinder:ISRm12;locus_tag=COIPGBPH_01016;product=IS5 family transposase ISRm12
QDGA01000115.1	Prodigal:002006	CDS	6143	6850	.	-	0	ID=COIPGBPH_01017;eC_number=4.2.1.1;Name=cynT_1;db_xref=COG:COG0288;gene=cynT_1;inference=ab initio prediction:Prodigal:002006,similar to AA sequence:UniProtKB:A0R566;locus_tag=COIPGBPH_01017;product=Carbonic anhydrase
QDGA01000115.1	Prodigal:002006	CDS	6914	10012	.	-	0	ID=COIPGBPH_01018;Name=acrF;db_xref=COG:COG0841;gene=acrF;inference=ab initio prediction:Prodigal:002006,similar to AA sequence:UniProtKB:P24181;locus_tag=COIPGBPH_01018;product=Multidrug export protein AcrF
QDGA01000115.1	Prodigal:002006	CDS	10009	11124	.	-	0	ID=COIPGBPH_01019;Name=mdtA_2;gene=mdtA_2;inference=ab initio prediction:Prodigal:002006,similar to AA sequence:UniProtKB:P76397;locus_tag=COIPGBPH_01019;product=Multidrug resistance protein MdtA
QDGA01000115.1	Prodigal:002006	CDS	11432	11875	.	-	0	ID=COIPGBPH_01020;Name=chaA_1;db_xref=COG:COG0387;gene=chaA_1;inference=ab initio prediction:Prodigal:002006,similar to AA sequence:UniProtKB:P31801;locus_tag=COIPGBPH_01020;product=Sodium-potassium/proton antiporter ChaA
QDGA01000115.1	Prodigal:002006	CDS	12179	12340	.	+	0	ID=COIPGBPH_01021;inference=ab initio prediction:Prodigal:002006;locus_tag=COIPGBPH_01021;product=hypothetical protein
QDGA01000115.1	Prodigal:002006	CDS	12808	12978	.	+	0	ID=COIPGBPH_01022;inference=ab initio prediction:Prodigal:002006;locus_tag=COIPGBPH_01022;product=hypothetical protein
QDGA01000115.1	Prodigal:002006	CDS	12978	13970	.	+	0	ID=COIPGBPH_01023;inference=ab initio prediction:Prodigal:002006,similar to AA sequence:ISfinder:ISRel9;locus_tag=COIPGBPH_01023;product=IS110 family transposase ISRel9
QDGA01000116.1	Prodigal:002006	CDS	126	1790	.	-	0	ID=COIPGBPH_01024;Name=ltrA_1;db_xref=COG:COG3344;gene=ltrA_1;inference=ab initio prediction:Prodigal:002006,similar to AA sequence:UniProtKB:P0A3U1;locus_tag=COIPGBPH_01024;product=Group II intron-encoded protein LtrA
QDGA01000116.1	Prodigal:002006	CDS	2702	3364	.	+	0	ID=COIPGBPH_01025;eC_number=1.5.1.2;Name=proC_1;gene=proC_1;inference=ab initio prediction:Prodigal:002006,protein motif:HAMAP:MF_01925;locus_tag=COIPGBPH_01025;product=Pyrroline-5-carboxylate reductase
QDGA01000116.1	Prodigal:002006	CDS	3389	3502	.	-	0	ID=COIPGBPH_01026;inference=ab initio prediction:Prodigal:002006;locus_tag=COIPGBPH_01026;product=hypothetical protein
QDGA01000116.1	Prodigal:002006	CDS	3890	4600	.	+	0	ID=COIPGBPH_01027;eC_number=6.3.4.20;Name=queC_1;db_xref=COG:COG0603;gene=queC_1;inference=ab initio prediction:Prodigal:002006,similar to AA sequence:UniProtKB:P77756;locus_tag=COIPGBPH_01027;product=7-cyano-7-deazaguanine synthase
QDGA01000116.1	Prodigal:002006	CDS	4640	5206	.	+	0	ID=COIPGBPH_01028;inference=ab initio prediction:Prodigal:002006,protein motif:HAMAP:MF_02088;locus_tag=COIPGBPH_01028;product=queuosine precursor transporter
QDGA01000116.1	Prodigal:002006	CDS	5673	6086	.	+	0	ID=COIPGBPH_01029;inference=ab initio prediction:Prodigal:002006;locus_tag=COIPGBPH_01029;product=hypothetical protein
QDGA01000116.1	Prodigal:002006	CDS	6478	6888	.	+	0	ID=COIPGBPH_01030;inference=ab initio prediction:Prodigal:002006;locus_tag=COIPGBPH_01030;product=hypothetical protein
QDGA01000116.1	Prodigal:002006	CDS	7326	8297	.	+	0	ID=COIPGBPH_01031;eC_number=3.1.26.11;Name=rbn_1;gene=rbn_1;inference=ab initio prediction:Prodigal:002006,protein motif:HAMAP:MF_01818;locus_tag=COIPGBPH_01031;product=Ribonuclease BN
QDGA01000116.1	Prodigal:002006	CDS	8318	8773	.	+	0	ID=COIPGBPH_01032;inference=ab initio prediction:Prodigal:002006;locus_tag=COIPGBPH_01032;product=hypothetical protein
QDGA01000116.1	Prodigal:002006	CDS	8844	9269	.	+	0	ID=COIPGBPH_01033;Name=yqjF_1;db_xref=COG:COG2259;gene=yqjF_1;inference=ab initio prediction:Prodigal:002006,similar to AA sequence:UniProtKB:P42619;locus_tag=COIPGBPH_01033;product=Inner membrane protein YqjF
QDGA01000116.1	Prodigal:002006	CDS	9454	10239	.	-	0	ID=COIPGBPH_01034;inference=ab initio prediction:Prodigal:002006;locus_tag=COIPGBPH_01034;product=hypothetical protein
QDGA01000116.1	Prodigal:002006	CDS	10236	11021	.	-	0	ID=COIPGBPH_01035;inference=ab initio prediction:Prodigal:002006;locus_tag=COIPGBPH_01035;product=hypothetical protein
QDGA01000116.1	Prodigal:002006	CDS	11361	11777	.	+	0	ID=COIPGBPH_01036;inference=ab initio prediction:Prodigal:002006;locus_tag=COIPGBPH_01036;product=hypothetical protein
QDGA01000116.1	Prodigal:002006	CDS	11858	12265	.	+	0	ID=COIPGBPH_01037;inference=ab initio prediction:Prodigal:002006;locus_tag=COIPGBPH_01037;product=hypothetical protein
QDGA01000116.1	Prodigal:002006	CDS	12553	13989	.	-	0	ID=COIPGBPH_01038;inference=ab initio prediction:Prodigal:002006,similar to AA sequence:ISfinder:ISPa7;locus_tag=COIPGBPH_01038;product=IS1182 family transposase ISPa7
QDGA01000117.1	Prodigal:002006	CDS	30	443	.	+	0	ID=COIPGBPH_01039;inference=ab initio prediction:Prodigal:002006;locus_tag=COIPGBPH_01039;product=hypothetical protein
QDGA01000117.1	Prodigal:002006	CDS	623	859	.	-	0	ID=COIPGBPH_01040;inference=ab initio prediction:Prodigal:002006;locus_tag=COIPGBPH_01040;product=hypothetical protein
QDGA01000117.1	Prodigal:002006	CDS	956	1186	.	+	0	ID=COIPGBPH_01041;inference=ab initio prediction:Prodigal:002006;locus_tag=COIPGBPH_01041;product=hypothetical protein
QDGA01000117.1	Prodigal:002006	CDS	1876	2148	.	+	0	ID=COIPGBPH_01042;inference=ab initio prediction:Prodigal:002006;locus_tag=COIPGBPH_01042;product=hypothetical protein
QDGA01000117.1	Prodigal:002006	CDS	2305	3627	.	-	0	ID=COIPGBPH_01043;inference=ab initio prediction:Prodigal:002006;locus_tag=COIPGBPH_01043;product=hypothetical protein
QDGA01000117.1	Prodigal:002006	CDS	3750	3908	.	-	0	ID=COIPGBPH_01044;inference=ab initio prediction:Prodigal:002006;locus_tag=COIPGBPH_01044;product=hypothetical protein
QDGA01000117.1	Prodigal:002006	CDS	4114	4362	.	+	0	ID=COIPGBPH_01045;inference=ab initio prediction:Prodigal:002006;locus_tag=COIPGBPH_01045;product=hypothetical protein
QDGA01000117.1	Prodigal:002006	CDS	4359	4907	.	+	0	ID=COIPGBPH_01046;Name=ecfG_1;gene=ecfG_1;inference=ab initio prediction:Prodigal:002006,similar to AA sequence:UniProtKB:B3Q6P8;locus_tag=COIPGBPH_01046;product=ECF RNA polymerase sigma factor EcfG
QDGA01000117.1	Prodigal:002006	CDS	4971	5252	.	-	0	ID=COIPGBPH_01047;Name=infA_1;gene=infA_1;inference=ab initio prediction:Prodigal:002006,protein motif:HAMAP:MF_00075;locus_tag=COIPGBPH_01047;product=Translation initiation factor IF-1
QDGA01000117.1	Prodigal:002006	CDS	5344	5553	.	-	0	ID=COIPGBPH_01048;Name=cspA_2;db_xref=COG:COG1278;gene=cspA_2;inference=ab initio prediction:Prodigal:002006,similar to AA sequence:UniProtKB:Q9Z3S6;locus_tag=COIPGBPH_01048;product=Cold shock protein CspA
QDGA01000117.1	Prodigal:002006	CDS	5872	6135	.	-	0	ID=COIPGBPH_01049;inference=ab initio prediction:Prodigal:002006;locus_tag=COIPGBPH_01049;product=hypothetical protein
QDGA01000117.1	Prodigal:002006	CDS	6327	7187	.	+	0	ID=COIPGBPH_01050;inference=ab initio prediction:Prodigal:002006;locus_tag=COIPGBPH_01050;product=hypothetical protein
QDGA01000117.1	Prodigal:002006	CDS	7321	7698	.	+	0	ID=COIPGBPH_01051;inference=ab initio prediction:Prodigal:002006;locus_tag=COIPGBPH_01051;product=hypothetical protein
QDGA01000117.1	Prodigal:002006	CDS	7878	8693	.	+	0	ID=COIPGBPH_01052;inference=ab initio prediction:Prodigal:002006;locus_tag=COIPGBPH_01052;product=hypothetical protein
QDGA01000117.1	Prodigal:002006	CDS	8674	9411	.	+	0	ID=COIPGBPH_01053;eC_number=3.1.4.53;Name=cpdA_1;gene=cpdA_1;inference=ab initio prediction:Prodigal:002006,protein motif:HAMAP:MF_00905;locus_tag=COIPGBPH_01053;product=3'%2C5'-cyclic adenosine monophosphate phosphodiesterase CpdA
QDGA01000117.1	Prodigal:002006	CDS	9460	9681	.	-	0	ID=COIPGBPH_01054;inference=ab initio prediction:Prodigal:002006;locus_tag=COIPGBPH_01054;product=hypothetical protein
QDGA01000117.1	Prodigal:002006	CDS	9809	10390	.	+	0	ID=COIPGBPH_01055;eC_number=3.1.2.-;Name=yhbO;db_xref=COG:COG0693;gene=yhbO;inference=ab initio prediction:Prodigal:002006,similar to AA sequence:UniProtKB:P45470;locus_tag=COIPGBPH_01055;product=Protein/nucleic acid deglycase 2
QDGA01000117.1	Prodigal:002006	CDS	10461	11492	.	-	0	ID=COIPGBPH_01056;inference=ab initio prediction:Prodigal:002006;locus_tag=COIPGBPH_01056;product=hypothetical protein
QDGA01000117.1	Prodigal:002006	CDS	11705	11974	.	-	0	ID=COIPGBPH_01057;inference=ab initio prediction:Prodigal:002006;locus_tag=COIPGBPH_01057;product=hypothetical protein
QDGA01000117.1	Prodigal:002006	CDS	12155	13399	.	+	0	ID=COIPGBPH_01058;eC_number=2.7.7.7;Name=dinB_1;gene=dinB_1;inference=ab initio prediction:Prodigal:002006,protein motif:HAMAP:MF_01113;locus_tag=COIPGBPH_01058;product=DNA polymerase IV
QDGA01000117.1	Prodigal:002006	CDS	13368	13634	.	-	0	ID=COIPGBPH_01059;inference=ab initio prediction:Prodigal:002006;locus_tag=COIPGBPH_01059;product=hypothetical protein
QDGA01000118.1	Prodigal:002006	CDS	647	2311	.	+	0	ID=COIPGBPH_01060;Name=ltrA_2;db_xref=COG:COG3344;gene=ltrA_2;inference=ab initio prediction:Prodigal:002006,similar to AA sequence:UniProtKB:P0A3U1;locus_tag=COIPGBPH_01060;product=Group II intron-encoded protein LtrA
QDGA01000118.1	Prodigal:002006	CDS	2268	2975	.	+	0	ID=COIPGBPH_01061;eC_number=3.5.1.124;Name=hchA_1;gene=hchA_1;inference=ab initio prediction:Prodigal:002006,protein motif:HAMAP:MF_01046;locus_tag=COIPGBPH_01061;product=Protein/nucleic acid deglycase HchA
QDGA01000118.1	Prodigal:002006	CDS	2989	3216	.	+	0	ID=COIPGBPH_01062;inference=ab initio prediction:Prodigal:002006;locus_tag=COIPGBPH_01062;product=hypothetical protein
QDGA01000118.1	Prodigal:002006	CDS	3420	4427	.	-	0	ID=COIPGBPH_01063;eC_number=1.-.-.-;Name=yjmD;db_xref=COG:COG1063;gene=yjmD;inference=ab initio prediction:Prodigal:002006,similar to AA sequence:UniProtKB:O35045;locus_tag=COIPGBPH_01063;product=putative zinc-type alcohol dehydrogenase-like protein YjmD
QDGA01000118.1	Prodigal:002006	CDS	4531	5628	.	-	0	ID=COIPGBPH_01064;eC_number=1.-.-.-;inference=ab initio prediction:Prodigal:002006,similar to AA sequence:UniProtKB:P32382;locus_tag=COIPGBPH_01064;product=NADH oxidase
QDGA01000118.1	Prodigal:002006	CDS	5817	6647	.	-	0	ID=COIPGBPH_01065;eC_number=1.1.1.47;db_xref=COG:COG1028;inference=ab initio prediction:Prodigal:002006,similar to AA sequence:UniProtKB:P40288;locus_tag=COIPGBPH_01065;product=Glucose 1-dehydrogenase
QDGA01000118.1	Prodigal:002006	CDS	6997	7890	.	-	0	ID=COIPGBPH_01066;Name=eamA_2;db_xref=COG:COG0697;gene=eamA_2;inference=ab initio prediction:Prodigal:002006,similar to AA sequence:UniProtKB:P31125;locus_tag=COIPGBPH_01066;product=putative amino-acid metabolite efflux pump
QDGA01000118.1	Prodigal:002006	CDS	7981	8901	.	+	0	ID=COIPGBPH_01067;Name=gcvA_2;gene=gcvA_2;inference=ab initio prediction:Prodigal:002006,similar to AA sequence:UniProtKB:P0A9F6;locus_tag=COIPGBPH_01067;product=Glycine cleavage system transcriptional activator
QDGA01000118.1	Prodigal:002006	CDS	9251	10081	.	-	0	ID=COIPGBPH_01068;eC_number=1.-.-.-;db_xref=COG:COG0656;inference=ab initio prediction:Prodigal:002006,similar to AA sequence:UniProtKB:A0QV10;locus_tag=COIPGBPH_01068;product=putative oxidoreductase/MSMEI_2347
QDGA01000118.1	Prodigal:002006	CDS	10165	11322	.	-	0	ID=COIPGBPH_01069;eC_number=1.1.1.202;Name=dhaT;db_xref=COG:COG1454;gene=dhaT;inference=ab initio prediction:Prodigal:002006,similar to AA sequence:UniProtKB:Q59477;locus_tag=COIPGBPH_01069;product=1%2C3-propanediol dehydrogenase
QDGA01000118.1	Prodigal:002006	CDS	11697	12230	.	-	0	ID=COIPGBPH_01070;inference=ab initio prediction:Prodigal:002006;locus_tag=COIPGBPH_01070;product=hypothetical protein
QDGA01000118.1	Prodigal:002006	CDS	12260	13006	.	-	0	ID=COIPGBPH_01071;eC_number=1.1.1.127;Name=kduD_2;gene=kduD_2;inference=ab initio prediction:Prodigal:002006,similar to AA sequence:UniProtKB:P50842;locus_tag=COIPGBPH_01071;product=2-dehydro-3-deoxy-D-gluconate 5-dehydrogenase
QDGA01000118.1	Prodigal:002006	CDS	13118	13714	.	-	0	ID=COIPGBPH_01072;eC_number=3.1.1.17;Name=gnl_2;gene=gnl_2;inference=ab initio prediction:Prodigal:002006,similar to AA sequence:UniProtKB:Q01578;locus_tag=COIPGBPH_01072;product=Gluconolactonase
QDGA01000119.1	Prodigal:002006	CDS	195	1484	.	+	0	ID=COIPGBPH_01073;inference=ab initio prediction:Prodigal:002006,similar to AA sequence:ISfinder:ISWpi13;locus_tag=COIPGBPH_01073;product=IS110 family transposase ISWpi13
QDGA01000119.1	Prodigal:002006	CDS	2087	2473	.	-	0	ID=COIPGBPH_01074;inference=ab initio prediction:Prodigal:002006;locus_tag=COIPGBPH_01074;product=hypothetical protein
QDGA01000119.1	Prodigal:002006	CDS	2562	4802	.	-	0	ID=COIPGBPH_01075;inference=ab initio prediction:Prodigal:002006;locus_tag=COIPGBPH_01075;product=hypothetical protein
QDGA01000119.1	Prodigal:002006	CDS	5630	6658	.	-	0	ID=COIPGBPH_01076;inference=ab initio prediction:Prodigal:002006,similar to AA sequence:ISfinder:ISMno14;locus_tag=COIPGBPH_01076;product=IS110 family transposase ISMno14
QDGA01000119.1	Prodigal:002006	CDS	6901	7080	.	+	0	ID=COIPGBPH_01077;inference=ab initio prediction:Prodigal:002006;locus_tag=COIPGBPH_01077;product=hypothetical protein
QDGA01000119.1	Prodigal:002006	CDS	7246	8085	.	+	0	ID=COIPGBPH_01078;Name=nopP;gene=nopP;inference=ab initio prediction:Prodigal:002006,similar to AA sequence:UniProtKB:P55724;locus_tag=COIPGBPH_01078;product=Effector protein NopP
QDGA01000119.1	Prodigal:002006	CDS	8186	8320	.	+	0	ID=COIPGBPH_01079;inference=ab initio prediction:Prodigal:002006;locus_tag=COIPGBPH_01079;product=hypothetical protein
QDGA01000119.1	Prodigal:002006	CDS	8572	8739	.	-	0	ID=COIPGBPH_01080;inference=ab initio prediction:Prodigal:002006;locus_tag=COIPGBPH_01080;product=hypothetical protein
QDGA01000119.1	Prodigal:002006	CDS	8859	9332	.	-	0	ID=COIPGBPH_01081;inference=ab initio prediction:Prodigal:002006;locus_tag=COIPGBPH_01081;product=hypothetical protein
QDGA01000119.1	Prodigal:002006	CDS	9409	10041	.	-	0	ID=COIPGBPH_01082;Name=ltxA;db_xref=COG:COG2931;gene=ltxA;inference=ab initio prediction:Prodigal:002006,similar to AA sequence:UniProtKB:P16462;locus_tag=COIPGBPH_01082;product=Leukotoxin
QDGA01000119.1	Prodigal:002006	CDS	10392	11456	.	-	0	ID=COIPGBPH_01083;inference=ab initio prediction:Prodigal:002006;locus_tag=COIPGBPH_01083;product=hypothetical protein
QDGA01000119.1	Prodigal:002006	CDS	11453	11581	.	-	0	ID=COIPGBPH_01084;inference=ab initio prediction:Prodigal:002006;locus_tag=COIPGBPH_01084;product=hypothetical protein
QDGA01000119.1	Prodigal:002006	CDS	11638	11859	.	-	0	ID=COIPGBPH_01085;inference=ab initio prediction:Prodigal:002006;locus_tag=COIPGBPH_01085;product=hypothetical protein
QDGA01000119.1	Prodigal:002006	CDS	11979	13319	.	+	0	ID=COIPGBPH_01086;inference=ab initio prediction:Prodigal:002006,similar to AA sequence:ISfinder:ISAzs25;locus_tag=COIPGBPH_01086;product=IS1380 family transposase ISAzs25
QDGA01000012.1	Prodigal:002006	CDS	169	1710	.	+	0	ID=COIPGBPH_01087;inference=ab initio prediction:Prodigal:002006,similar to AA sequence:ISfinder:ISPpu7;locus_tag=COIPGBPH_01087;product=IS21 family transposase ISPpu7
QDGA01000012.1	Prodigal:002006	CDS	1722	2474	.	+	0	ID=COIPGBPH_01088;inference=ab initio prediction:Prodigal:002006,similar to AA sequence:ISfinder:ISRel16;locus_tag=COIPGBPH_01088;product=IS21 family transposase ISRel16
QDGA01000012.1	Prodigal:002006	CDS	2634	2804	.	+	0	ID=COIPGBPH_01089;inference=ab initio prediction:Prodigal:002006;locus_tag=COIPGBPH_01089;product=hypothetical protein
QDGA01000012.1	Prodigal:002006	CDS	2982	3272	.	-	0	ID=COIPGBPH_01090;eC_number=7.2.2.-;Name=yclP;db_xref=COG:COG4604;gene=yclP;inference=ab initio prediction:Prodigal:002006,similar to AA sequence:UniProtKB:P94420;locus_tag=COIPGBPH_01090;product=Petrobactin import ATP-binding protein YclP
QDGA01000012.1	Prodigal:002006	CDS	3431	4726	.	+	0	ID=COIPGBPH_01091;eC_number=1.4.3.-;Name=puuB_1;gene=puuB_1;inference=ab initio prediction:Prodigal:002006,similar to AA sequence:UniProtKB:P37906;locus_tag=COIPGBPH_01091;product=Gamma-glutamylputrescine oxidoreductase
QDGA01000012.1	Prodigal:002006	CDS	4743	5855	.	-	0	ID=COIPGBPH_01092;Name=yhdY_2;db_xref=COG:COG0765;gene=yhdY_2;inference=ab initio prediction:Prodigal:002006,similar to AA sequence:UniProtKB:P45768;locus_tag=COIPGBPH_01092;product=Inner membrane amino-acid ABC transporter permease protein YhdY
QDGA01000012.1	Prodigal:002006	CDS	5859	7031	.	-	0	ID=COIPGBPH_01093;inference=ab initio prediction:Prodigal:002006;locus_tag=COIPGBPH_01093;product=hypothetical protein
QDGA01000012.1	Prodigal:002006	CDS	7098	8135	.	-	0	ID=COIPGBPH_01094;Name=yhdW_2;gene=yhdW_2;inference=ab initio prediction:Prodigal:002006,similar to AA sequence:UniProtKB:P45766;locus_tag=COIPGBPH_01094;product=Putative amino-acid ABC transporter-binding protein YhdW
QDGA01000012.1	Prodigal:002006	CDS	8328	9965	.	+	0	ID=COIPGBPH_01095;eC_number=3.5.1.91;Name=nfdA_1;gene=nfdA_1;inference=ab initio prediction:Prodigal:002006,similar to AA sequence:UniProtKB:Q68AP4;locus_tag=COIPGBPH_01095;product=N-substituted formamide deformylase
QDGA01000012.1	Prodigal:002006	CDS	10058	11509	.	-	0	ID=COIPGBPH_01096;eC_number=3.5.4.32;db_xref=COG:COG0402;inference=ab initio prediction:Prodigal:002006,similar to AA sequence:UniProtKB:Q9I6Z0;locus_tag=COIPGBPH_01096;product=8-oxoguanine deaminase
QDGA01000012.1	Prodigal:002006	CDS	11546	12217	.	-	0	ID=COIPGBPH_01097;eC_number=5.1.99.5;Name=hyuA_1;db_xref=COG:COG4126;gene=hyuA_1;inference=ab initio prediction:Prodigal:002006,similar to AA sequence:UniProtKB:Q6TMG4;locus_tag=COIPGBPH_01097;product=Hydantoin racemase
QDGA01000012.1	Prodigal:002006	CDS	12225	13673	.	-	0	ID=COIPGBPH_01098;eC_number=3.5.4.31;Name=dadD;gene=dadD;inference=ab initio prediction:Prodigal:002006,protein motif:HAMAP:MF_01281;locus_tag=COIPGBPH_01098;product=5'-deoxyadenosine deaminase
QDGA01000012.1	Prodigal:002006	CDS	13729	15126	.	-	0	ID=COIPGBPH_01099;eC_number=3.5.2.-;inference=ab initio prediction:Prodigal:002006,similar to AA sequence:UniProtKB:Q45515;locus_tag=COIPGBPH_01099;product=D-hydantoinase
QDGA01000012.1	Prodigal:002006	CDS	15454	15699	.	+	0	ID=COIPGBPH_01100;inference=ab initio prediction:Prodigal:002006;locus_tag=COIPGBPH_01100;product=hypothetical protein
QDGA01000012.1	Prodigal:002006	CDS	15746	16183	.	-	0	ID=COIPGBPH_01101;inference=ab initio prediction:Prodigal:002006;locus_tag=COIPGBPH_01101;product=hypothetical protein
QDGA01000012.1	Aragorn:001002	tRNA	16377	16461	.	+	.	ID=COIPGBPH_01102;inference=COORDINATES:profile:Aragorn:001002;locus_tag=COIPGBPH_01102;product=tRNA-Leu(gag)
QDGA01000012.1	Prodigal:002006	CDS	16983	18200	.	-	0	ID=COIPGBPH_01103;inference=ab initio prediction:Prodigal:002006;locus_tag=COIPGBPH_01103;product=hypothetical protein
QDGA01000012.1	Prodigal:002006	CDS	18197	19159	.	-	0	ID=COIPGBPH_01104;inference=ab initio prediction:Prodigal:002006;locus_tag=COIPGBPH_01104;product=hypothetical protein
QDGA01000012.1	Prodigal:002006	CDS	19188	19994	.	-	0	ID=COIPGBPH_01105;eC_number=1.2.5.3;Name=cutM;gene=cutM;inference=ab initio prediction:Prodigal:002006,similar to AA sequence:UniProtKB:P19914;locus_tag=COIPGBPH_01105;product=Carbon monoxide dehydrogenase medium chain
QDGA01000012.1	Prodigal:002006	CDS	20007	22370	.	-	0	ID=COIPGBPH_01106;eC_number=1.2.5.3;Name=coxL;gene=coxL;inference=ab initio prediction:Prodigal:002006,similar to AA sequence:UniProtKB:P19919;locus_tag=COIPGBPH_01106;product=Carbon monoxide dehydrogenase large chain
QDGA01000012.1	Prodigal:002006	CDS	22515	23009	.	-	0	ID=COIPGBPH_01107;eC_number=1.2.5.3;Name=coxS;gene=coxS;inference=ab initio prediction:Prodigal:002006,similar to AA sequence:UniProtKB:P19921;locus_tag=COIPGBPH_01107;product=Carbon monoxide dehydrogenase small chain
QDGA01000012.1	Prodigal:002006	CDS	23183	23644	.	-	0	ID=COIPGBPH_01108;inference=ab initio prediction:Prodigal:002006;locus_tag=COIPGBPH_01108;product=hypothetical protein
QDGA01000012.1	Prodigal:002006	CDS	23746	24345	.	-	0	ID=COIPGBPH_01109;inference=ab initio prediction:Prodigal:002006;locus_tag=COIPGBPH_01109;product=hypothetical protein
QDGA01000012.1	Prodigal:002006	CDS	24523	24846	.	+	0	ID=COIPGBPH_01110;Name=paoD_1;db_xref=COG:COG1975;gene=paoD_1;inference=ab initio prediction:Prodigal:002006,similar to AA sequence:UniProtKB:P77183;locus_tag=COIPGBPH_01110;product=Molybdenum cofactor insertion chaperone PaoD
QDGA01000012.1	Prodigal:002006	CDS	24852	25544	.	+	0	ID=COIPGBPH_01111;inference=ab initio prediction:Prodigal:002006;locus_tag=COIPGBPH_01111;product=hypothetical protein
QDGA01000012.1	Prodigal:002006	CDS	25541	26560	.	+	0	ID=COIPGBPH_01112;inference=ab initio prediction:Prodigal:002006;locus_tag=COIPGBPH_01112;product=hypothetical protein
QDGA01000012.1	Prodigal:002006	CDS	26762	26992	.	-	0	ID=COIPGBPH_01113;inference=ab initio prediction:Prodigal:002006;locus_tag=COIPGBPH_01113;product=hypothetical protein
QDGA01000012.1	Prodigal:002006	CDS	27155	27772	.	+	0	ID=COIPGBPH_01114;inference=ab initio prediction:Prodigal:002006;locus_tag=COIPGBPH_01114;product=hypothetical protein
QDGA01000012.1	Prodigal:002006	CDS	27845	28654	.	-	0	ID=COIPGBPH_01115;inference=ab initio prediction:Prodigal:002006;locus_tag=COIPGBPH_01115;product=hypothetical protein
QDGA01000012.1	Prodigal:002006	CDS	28906	30423	.	+	0	ID=COIPGBPH_01116;eC_number=2.7.11.1;Name=kaiC_1;gene=kaiC_1;inference=ab initio prediction:Prodigal:002006,similar to AA sequence:UniProtKB:Q8GGL1;locus_tag=COIPGBPH_01116;product=Circadian clock protein kinase KaiC
QDGA01000012.1	Prodigal:002006	CDS	30407	31450	.	+	0	ID=COIPGBPH_01117;inference=ab initio prediction:Prodigal:002006;locus_tag=COIPGBPH_01117;product=hypothetical protein
QDGA01000012.1	Prodigal:002006	CDS	31578	31766	.	+	0	ID=COIPGBPH_01118;inference=ab initio prediction:Prodigal:002006;locus_tag=COIPGBPH_01118;product=hypothetical protein
QDGA01000012.1	Prodigal:002006	CDS	31763	34441	.	+	0	ID=COIPGBPH_01119;eC_number=2.7.13.3;Name=rcsC_9;gene=rcsC_9;inference=ab initio prediction:Prodigal:002006,protein motif:HAMAP:MF_00979;locus_tag=COIPGBPH_01119;product=Sensor histidine kinase RcsC
QDGA01000012.1	Prodigal:002006	CDS	34454	34702	.	+	0	ID=COIPGBPH_01120;inference=ab initio prediction:Prodigal:002006,similar to AA sequence:UniProtKB:Q881J7;locus_tag=COIPGBPH_01120;product=Blue-light-activated protein
QDGA01000012.1	Prodigal:002006	CDS	34992	35336	.	+	0	ID=COIPGBPH_01121;inference=ab initio prediction:Prodigal:002006;locus_tag=COIPGBPH_01121;product=hypothetical protein
QDGA01000012.1	Prodigal:002006	CDS	35418	36197	.	-	0	ID=COIPGBPH_01122;eC_number=4.1.2.20;Name=garL;db_xref=COG:COG3836;gene=garL;inference=ab initio prediction:Prodigal:002006,similar to AA sequence:UniProtKB:P23522;locus_tag=COIPGBPH_01122;product=5-keto-4-deoxy-D-glucarate aldolase
QDGA01000012.1	Prodigal:002006	CDS	36772	37014	.	-	0	ID=COIPGBPH_01123;inference=ab initio prediction:Prodigal:002006;locus_tag=COIPGBPH_01123;product=hypothetical protein
QDGA01000012.1	Prodigal:002006	CDS	37163	38101	.	-	0	ID=COIPGBPH_01124;eC_number=4.2.1.43;Name=araD_1;gene=araD_1;inference=ab initio prediction:Prodigal:002006,similar to AA sequence:UniProtKB:Q1JUQ0;locus_tag=COIPGBPH_01124;product=L-2-keto-3-deoxyarabonate dehydratase
QDGA01000012.1	Prodigal:002006	CDS	38136	39869	.	-	0	ID=COIPGBPH_01125;eC_number=4.2.1.25;Name=araC_1;gene=araC_1;inference=ab initio prediction:Prodigal:002006,similar to AA sequence:UniProtKB:Q1JUQ1;locus_tag=COIPGBPH_01125;product=L-arabonate dehydratase
QDGA01000012.1	Prodigal:002006	CDS	40032	40994	.	+	0	ID=COIPGBPH_01126;Name=ytfQ_1;gene=ytfQ_1;inference=ab initio prediction:Prodigal:002006,similar to AA sequence:UniProtKB:P39325;locus_tag=COIPGBPH_01126;product=ABC transporter periplasmic-binding protein YtfQ
QDGA01000012.1	Prodigal:002006	CDS	41066	42577	.	+	0	ID=COIPGBPH_01127;eC_number=7.5.2.-;Name=fruK_1;db_xref=COG:COG1129;gene=fruK_1;inference=ab initio prediction:Prodigal:002006,similar to AA sequence:UniProtKB:Q8G847;locus_tag=COIPGBPH_01127;product=Fructose import ATP-binding protein FruK
QDGA01000012.1	Prodigal:002006	CDS	42574	43578	.	+	0	ID=COIPGBPH_01128;Name=ytfT;gene=ytfT;inference=ab initio prediction:Prodigal:002006,similar to AA sequence:UniProtKB:P39328;locus_tag=COIPGBPH_01128;product=Inner membrane ABC transporter permease protein YtfT
QDGA01000012.1	Prodigal:002006	CDS	43575	44534	.	+	0	ID=COIPGBPH_01129;Name=yjfF;gene=yjfF;inference=ab initio prediction:Prodigal:002006,similar to AA sequence:UniProtKB:P37772;locus_tag=COIPGBPH_01129;product=Inner membrane ABC transporter permease protein YjfF
QDGA01000012.1	Prodigal:002006	CDS	44544	45317	.	+	0	ID=COIPGBPH_01130;Name=nanR_1;gene=nanR_1;inference=ab initio prediction:Prodigal:002006,protein motif:HAMAP:MF_01236;locus_tag=COIPGBPH_01130;product=HTH-type transcriptional repressor NanR
QDGA01000012.1	Prodigal:002006	CDS	45614	46678	.	+	0	ID=COIPGBPH_01131;Name=sbpA;gene=sbpA;inference=ab initio prediction:Prodigal:002006,similar to AA sequence:UniProtKB:P54083;locus_tag=COIPGBPH_01131;product=Multiple sugar-binding periplasmic protein SbpA
QDGA01000012.1	Prodigal:002006	CDS	46876	48405	.	+	0	ID=COIPGBPH_01132;eC_number=7.5.2.10;Name=xylG_1;db_xref=COG:COG1129;gene=xylG_1;inference=ab initio prediction:Prodigal:002006,similar to AA sequence:UniProtKB:P37388;locus_tag=COIPGBPH_01132;product=Xylose import ATP-binding protein XylG
QDGA01000012.1	Prodigal:002006	CDS	48407	49606	.	+	0	ID=COIPGBPH_01133;Name=xylH_2;db_xref=COG:COG4214;gene=xylH_2;inference=ab initio prediction:Prodigal:002006,similar to AA sequence:UniProtKB:P0AGI4;locus_tag=COIPGBPH_01133;product=Xylose transport system permease protein XylH
QDGA01000012.1	Prodigal:002006	CDS	49694	50002	.	-	0	ID=COIPGBPH_01134;inference=ab initio prediction:Prodigal:002006;locus_tag=COIPGBPH_01134;product=hypothetical protein
QDGA01000012.1	Prodigal:002006	CDS	50250	50423	.	-	0	ID=COIPGBPH_01135;inference=ab initio prediction:Prodigal:002006;locus_tag=COIPGBPH_01135;product=hypothetical protein
QDGA01000012.1	Prodigal:002006	CDS	50656	50883	.	+	0	ID=COIPGBPH_01136;inference=ab initio prediction:Prodigal:002006;locus_tag=COIPGBPH_01136;product=hypothetical protein
QDGA01000012.1	Prodigal:002006	CDS	50963	51670	.	-	0	ID=COIPGBPH_01137;inference=ab initio prediction:Prodigal:002006;locus_tag=COIPGBPH_01137;product=hypothetical protein
QDGA01000012.1	Prodigal:002006	CDS	51965	52399	.	-	0	ID=COIPGBPH_01138;eC_number=3.6.1.-;Name=rppH_2;gene=rppH_2;inference=ab initio prediction:Prodigal:002006,protein motif:HAMAP:MF_00298;locus_tag=COIPGBPH_01138;product=RNA pyrophosphohydrolase
QDGA01000012.1	Prodigal:002006	CDS	52462	52956	.	-	0	ID=COIPGBPH_01139;inference=ab initio prediction:Prodigal:002006;locus_tag=COIPGBPH_01139;product=hypothetical protein
QDGA01000012.1	Prodigal:002006	CDS	52992	53372	.	-	0	ID=COIPGBPH_01140;inference=ab initio prediction:Prodigal:002006;locus_tag=COIPGBPH_01140;product=hypothetical protein
QDGA01000012.1	Prodigal:002006	CDS	53573	56239	.	+	0	ID=COIPGBPH_01141;eC_number=2.7.13.3;Name=pdhS;gene=pdhS;inference=ab initio prediction:Prodigal:002006,similar to AA sequence:UniProtKB:Q57BR6;locus_tag=COIPGBPH_01141;product=Cell-division control histidine kinase PdhS
QDGA01000012.1	Prodigal:002006	CDS	56239	56709	.	+	0	ID=COIPGBPH_01142;inference=ab initio prediction:Prodigal:002006;locus_tag=COIPGBPH_01142;product=hypothetical protein
QDGA01000012.1	Prodigal:002006	CDS	56828	59551	.	+	0	ID=COIPGBPH_01143;eC_number=2.3.1.-;Name=pat_1;db_xref=COG:COG0454;gene=pat_1;inference=ab initio prediction:Prodigal:002006,similar to AA sequence:UniProtKB:Q8ZMX2;locus_tag=COIPGBPH_01143;product=Peptidyl-lysine N-acetyltransferase Pat
QDGA01000012.1	Prodigal:002006	CDS	59757	60242	.	-	0	ID=COIPGBPH_01144;eC_number=1.16.3.1;Name=bfr;db_xref=COG:COG2193;gene=bfr;inference=ab initio prediction:Prodigal:002006,similar to AA sequence:UniProtKB:Q59738;locus_tag=COIPGBPH_01144;product=Bacterioferritin
QDGA01000012.1	Prodigal:002006	CDS	60438	60695	.	-	0	ID=COIPGBPH_01145;inference=ab initio prediction:Prodigal:002006;locus_tag=COIPGBPH_01145;product=hypothetical protein
QDGA01000012.1	Prodigal:002006	CDS	60814	61383	.	-	0	ID=COIPGBPH_01146;inference=ab initio prediction:Prodigal:002006;locus_tag=COIPGBPH_01146;product=hypothetical protein
QDGA01000012.1	Prodigal:002006	CDS	61538	61846	.	+	0	ID=COIPGBPH_01147;inference=ab initio prediction:Prodigal:002006;locus_tag=COIPGBPH_01147;product=hypothetical protein
QDGA01000012.1	Prodigal:002006	CDS	61881	62288	.	+	0	ID=COIPGBPH_01148;inference=ab initio prediction:Prodigal:002006;locus_tag=COIPGBPH_01148;product=hypothetical protein
QDGA01000012.1	Prodigal:002006	CDS	62425	63714	.	+	0	ID=COIPGBPH_01149;eC_number=1.-.-.-;Name=czcO;db_xref=COG:COG2072;gene=czcO;inference=ab initio prediction:Prodigal:002006,similar to AA sequence:UniProtKB:O07085;locus_tag=COIPGBPH_01149;product=putative oxidoreductase CzcO
QDGA01000012.1	Prodigal:002006	CDS	63771	64442	.	-	0	ID=COIPGBPH_01150;Name=lutC;gene=lutC;inference=ab initio prediction:Prodigal:002006,protein motif:HAMAP:MF_02104;locus_tag=COIPGBPH_01150;product=Lactate utilization protein C
QDGA01000012.1	Prodigal:002006	CDS	64439	65875	.	-	0	ID=COIPGBPH_01151;Name=lutB;db_xref=COG:COG1139;gene=lutB;inference=ab initio prediction:Prodigal:002006,similar to AA sequence:UniProtKB:O07021;locus_tag=COIPGBPH_01151;product=Lactate utilization protein B
QDGA01000012.1	Prodigal:002006	CDS	65885	66682	.	-	0	ID=COIPGBPH_01152;Name=lutA_1;db_xref=COG:COG0247;gene=lutA_1;inference=ab initio prediction:Prodigal:002006,similar to AA sequence:UniProtKB:O07020;locus_tag=COIPGBPH_01152;product=Lactate utilization protein A
QDGA01000012.1	Prodigal:002006	CDS	66679	67068	.	-	0	ID=COIPGBPH_01153;Name=cycA_1;gene=cycA_1;inference=ab initio prediction:Prodigal:002006,similar to AA sequence:UniProtKB:P00083;locus_tag=COIPGBPH_01153;product=Cytochrome c2
QDGA01000012.1	Prodigal:002006	CDS	67204	68637	.	+	0	ID=COIPGBPH_01154;eC_number=1.-.-.-;db_xref=COG:COG0277;inference=ab initio prediction:Prodigal:002006,similar to AA sequence:UniProtKB:P9WIT1;locus_tag=COIPGBPH_01154;product=putative FAD-linked oxidoreductase
QDGA01000012.1	Prodigal:002006	CDS	68634	69818	.	+	0	ID=COIPGBPH_01155;inference=ab initio prediction:Prodigal:002006;locus_tag=COIPGBPH_01155;product=hypothetical protein
QDGA01000012.1	Prodigal:002006	CDS	69820	70437	.	+	0	ID=COIPGBPH_01156;inference=ab initio prediction:Prodigal:002006;locus_tag=COIPGBPH_01156;product=hypothetical protein
QDGA01000012.1	Prodigal:002006	CDS	70447	71799	.	+	0	ID=COIPGBPH_01157;Name=lutA_2;gene=lutA_2;inference=ab initio prediction:Prodigal:002006,protein motif:HAMAP:MF_02105;locus_tag=COIPGBPH_01157;product=Lactate utilization protein A
QDGA01000012.1	Prodigal:002006	CDS	71900	73411	.	+	0	ID=COIPGBPH_01158;Name=smc_3;gene=smc_3;inference=ab initio prediction:Prodigal:002006,protein motif:HAMAP:MF_01894;locus_tag=COIPGBPH_01158;product=Chromosome partition protein Smc
QDGA01000012.1	Prodigal:002006	CDS	73730	74581	.	+	0	ID=COIPGBPH_01159;eC_number=1.1.1.340;Name=ptlF;gene=ptlF;inference=ab initio prediction:Prodigal:002006,similar to AA sequence:UniProtKB:Q82IY9;locus_tag=COIPGBPH_01159;product=1-deoxy-11-beta-hydroxypentalenate dehydrogenase
QDGA01000012.1	Prodigal:002006	CDS	74586	75167	.	+	0	ID=COIPGBPH_01160;inference=ab initio prediction:Prodigal:002006;locus_tag=COIPGBPH_01160;product=hypothetical protein
QDGA01000012.1	Prodigal:002006	CDS	75224	75931	.	+	0	ID=COIPGBPH_01161;inference=ab initio prediction:Prodigal:002006;locus_tag=COIPGBPH_01161;product=hypothetical protein
QDGA01000012.1	Prodigal:002006	CDS	75984	76313	.	-	0	ID=COIPGBPH_01162;Name=emrE;db_xref=COG:COG2076;gene=emrE;inference=ab initio prediction:Prodigal:002006,similar to AA sequence:UniProtKB:P23895;locus_tag=COIPGBPH_01162;product=Multidrug transporter EmrE
QDGA01000012.1	Prodigal:002006	CDS	76433	77197	.	-	0	ID=COIPGBPH_01163;inference=ab initio prediction:Prodigal:002006;locus_tag=COIPGBPH_01163;product=hypothetical protein
QDGA01000012.1	Prodigal:002006	CDS	77405	78250	.	+	0	ID=COIPGBPH_01164;Name=cntI_3;gene=cntI_3;inference=ab initio prediction:Prodigal:002006,similar to AA sequence:UniProtKB:A0A0H2ZHZ4;locus_tag=COIPGBPH_01164;product=Pseudopaline exporter CntI
QDGA01000012.1	Prodigal:002006	CDS	78513	78800	.	+	0	ID=COIPGBPH_01165;Name=groS1;db_xref=COG:COG0234;gene=groS1;inference=ab initio prediction:Prodigal:002006,similar to AA sequence:UniProtKB:P35473;locus_tag=COIPGBPH_01165;product=10 kDa chaperonin 1
QDGA01000012.1	Prodigal:002006	CDS	78855	80501	.	+	0	ID=COIPGBPH_01166;Name=groL5_2;gene=groL5_2;inference=ab initio prediction:Prodigal:002006,similar to AA sequence:UniProtKB:P35471;locus_tag=COIPGBPH_01166;product=60 kDa chaperonin 5
QDGA01000012.1	Prodigal:002006	CDS	80690	81028	.	+	0	ID=COIPGBPH_01167;inference=ab initio prediction:Prodigal:002006;locus_tag=COIPGBPH_01167;product=hypothetical protein
QDGA01000012.1	Prodigal:002006	CDS	81108	81722	.	-	0	ID=COIPGBPH_01168;eC_number=2.5.1.18;Name=gstB_2;db_xref=COG:COG0625;gene=gstB_2;inference=ab initio prediction:Prodigal:002006,similar to AA sequence:UniProtKB:P15214;locus_tag=COIPGBPH_01168;product=Glutathione S-transferase GST-6.0
QDGA01000012.1	Prodigal:002006	CDS	81751	82200	.	-	0	ID=COIPGBPH_01169;eC_number=1.-.-.-;Name=catD_1;db_xref=COG:COG2259;gene=catD_1;inference=ab initio prediction:Prodigal:002006,similar to AA sequence:UniProtKB:P54720;locus_tag=COIPGBPH_01169;product=Putative oxidoreductase CatD
QDGA01000012.1	Prodigal:002006	CDS	82296	82754	.	+	0	ID=COIPGBPH_01170;inference=ab initio prediction:Prodigal:002006;locus_tag=COIPGBPH_01170;product=hypothetical protein
QDGA01000012.1	Prodigal:002006	CDS	82849	83484	.	+	0	ID=COIPGBPH_01171;inference=ab initio prediction:Prodigal:002006;locus_tag=COIPGBPH_01171;product=hypothetical protein
QDGA01000012.1	Prodigal:002006	CDS	83568	83954	.	+	0	ID=COIPGBPH_01172;inference=ab initio prediction:Prodigal:002006;locus_tag=COIPGBPH_01172;product=hypothetical protein
QDGA01000012.1	Prodigal:002006	CDS	84011	84517	.	+	0	ID=COIPGBPH_01173;Name=sigR_2;db_xref=COG:COG1595;gene=sigR_2;inference=ab initio prediction:Prodigal:002006,similar to AA sequence:UniProtKB:Q7AKG9;locus_tag=COIPGBPH_01173;product=ECF RNA polymerase sigma factor SigR
QDGA01000012.1	Prodigal:002006	CDS	84514	85323	.	+	0	ID=COIPGBPH_01174;inference=ab initio prediction:Prodigal:002006;locus_tag=COIPGBPH_01174;product=hypothetical protein
QDGA01000012.1	Prodigal:002006	CDS	85338	86165	.	-	0	ID=COIPGBPH_01175;eC_number=1.1.1.274;Name=dkgA;db_xref=COG:COG0656;gene=dkgA;inference=ab initio prediction:Prodigal:002006,similar to AA sequence:UniProtKB:Q46857;locus_tag=COIPGBPH_01175;product=2%2C5-diketo-D-gluconic acid reductase A
QDGA01000012.1	Prodigal:002006	CDS	86428	87507	.	+	0	ID=COIPGBPH_01176;inference=ab initio prediction:Prodigal:002006;locus_tag=COIPGBPH_01176;product=hypothetical protein
QDGA01000012.1	Prodigal:002006	CDS	87561	88589	.	-	0	ID=COIPGBPH_01177;db_xref=COG:COG1840;inference=ab initio prediction:Prodigal:002006,similar to AA sequence:UniProtKB:P43951;locus_tag=COIPGBPH_01177;product=putative protein
QDGA01000012.1	Prodigal:002006	CDS	88780	89568	.	-	0	ID=COIPGBPH_01178;Name=metQ_2;db_xref=COG:COG1464;gene=metQ_2;inference=ab initio prediction:Prodigal:002006,similar to AA sequence:UniProtKB:P28635;locus_tag=COIPGBPH_01178;product=D-methionine-binding lipoprotein MetQ
QDGA01000012.1	Prodigal:002006	CDS	89602	90267	.	-	0	ID=COIPGBPH_01179;Name=metI_2;db_xref=COG:COG2011;gene=metI_2;inference=ab initio prediction:Prodigal:002006,similar to AA sequence:UniProtKB:P31547;locus_tag=COIPGBPH_01179;product=D-methionine transport system permease protein MetI
QDGA01000012.1	Prodigal:002006	CDS	90257	91351	.	-	0	ID=COIPGBPH_01180;eC_number=3.6.3.-;Name=metN;db_xref=COG:COG1135;gene=metN;inference=ab initio prediction:Prodigal:002006,similar to AA sequence:UniProtKB:Q87RS1;locus_tag=COIPGBPH_01180;product=Methionine import ATP-binding protein MetN
QDGA01000012.1	Prodigal:002006	CDS	91615	93711	.	+	0	ID=COIPGBPH_01181;eC_number=7.6.2.8;Name=btuD_3;gene=btuD_3;inference=ab initio prediction:Prodigal:002006,protein motif:HAMAP:MF_01005;locus_tag=COIPGBPH_01181;product=Vitamin B12 import ATP-binding protein BtuD
QDGA01000012.1	Prodigal:002006	CDS	93930	94409	.	-	0	ID=COIPGBPH_01182;inference=ab initio prediction:Prodigal:002006;locus_tag=COIPGBPH_01182;product=hypothetical protein
QDGA01000012.1	Prodigal:002006	CDS	94530	95504	.	-	0	ID=COIPGBPH_01183;eC_number=2.4.2.17;Name=hisG;gene=hisG;inference=ab initio prediction:Prodigal:002006,protein motif:HAMAP:MF_00079;locus_tag=COIPGBPH_01183;product=ATP phosphoribosyltransferase
QDGA01000012.1	Prodigal:002006	CDS	95504	96598	.	-	0	ID=COIPGBPH_01184;Name=hisZ;db_xref=COG:COG3705;gene=hisZ;inference=ab initio prediction:Prodigal:002006,similar to AA sequence:UniProtKB:Q9K6Z0;locus_tag=COIPGBPH_01184;product=ATP phosphoribosyltransferase regulatory subunit
QDGA01000012.1	Prodigal:002006	CDS	96702	97742	.	-	0	ID=COIPGBPH_01185;eC_number=1.1.1.1;inference=ab initio prediction:Prodigal:002006,similar to AA sequence:UniProtKB:P42328;locus_tag=COIPGBPH_01185;product=Alcohol dehydrogenase
QDGA01000012.1	Prodigal:002006	CDS	97833	100172	.	-	0	ID=COIPGBPH_01186;inference=ab initio prediction:Prodigal:002006;locus_tag=COIPGBPH_01186;product=hypothetical protein
QDGA01000012.1	Prodigal:002006	CDS	100283	100840	.	-	0	ID=COIPGBPH_01187;eC_number=2.1.1.171;Name=rsmD;db_xref=COG:COG0742;gene=rsmD;inference=ab initio prediction:Prodigal:002006,similar to AA sequence:UniProtKB:P0ADX9;locus_tag=COIPGBPH_01187;product=Ribosomal RNA small subunit methyltransferase D
QDGA01000012.1	Prodigal:002006	CDS	101071	103143	.	-	0	ID=COIPGBPH_01188;inference=ab initio prediction:Prodigal:002006;locus_tag=COIPGBPH_01188;product=hypothetical protein
QDGA01000012.1	Prodigal:002006	CDS	103249	103677	.	+	0	ID=COIPGBPH_01189;eC_number=3.5.4.33;Name=tadA;db_xref=COG:COG0590;gene=tadA;inference=ab initio prediction:Prodigal:002006,similar to AA sequence:UniProtKB:A9CK16;locus_tag=COIPGBPH_01189;product=tRNA-specific adenosine deaminase
QDGA01000012.1	Prodigal:002006	CDS	103691	104383	.	-	0	ID=COIPGBPH_01190;inference=ab initio prediction:Prodigal:002006;locus_tag=COIPGBPH_01190;product=hypothetical protein
QDGA01000012.1	Prodigal:002006	CDS	104581	105690	.	-	0	ID=COIPGBPH_01191;inference=ab initio prediction:Prodigal:002006;locus_tag=COIPGBPH_01191;product=hypothetical protein
QDGA01000012.1	Prodigal:002006	CDS	105632	106246	.	-	0	ID=COIPGBPH_01192;inference=ab initio prediction:Prodigal:002006;locus_tag=COIPGBPH_01192;product=hypothetical protein
QDGA01000012.1	Prodigal:002006	CDS	106380	107339	.	-	0	ID=COIPGBPH_01193;eC_number=3.8.1.3;db_xref=COG:COG0596;inference=ab initio prediction:Prodigal:002006,similar to AA sequence:UniProtKB:Q6NAM1;locus_tag=COIPGBPH_01193;product=Fluoroacetate dehalogenase
QDGA01000012.1	Prodigal:002006	CDS	107444	108721	.	-	0	ID=COIPGBPH_01194;eC_number=6.3.4.13;Name=purD;db_xref=COG:COG0151;gene=purD;inference=ab initio prediction:Prodigal:002006,similar to AA sequence:UniProtKB:P15640;locus_tag=COIPGBPH_01194;product=Phosphoribosylamine--glycine ligase
QDGA01000012.1	Prodigal:002006	CDS	108908	110482	.	+	0	ID=COIPGBPH_01195;eC_number=3.1.11.6;Name=xseA;db_xref=COG:COG1570;gene=xseA;inference=ab initio prediction:Prodigal:002006,similar to AA sequence:UniProtKB:P04994;locus_tag=COIPGBPH_01195;product=Exodeoxyribonuclease 7 large subunit
QDGA01000012.1	Prodigal:002006	CDS	110544	110771	.	+	0	ID=COIPGBPH_01196;inference=ab initio prediction:Prodigal:002006;locus_tag=COIPGBPH_01196;product=hypothetical protein
QDGA01000012.1	Prodigal:002006	CDS	110785	111801	.	-	0	ID=COIPGBPH_01197;eC_number=2.7.1.130;Name=lpxK;db_xref=COG:COG1663;gene=lpxK;inference=ab initio prediction:Prodigal:002006,similar to AA sequence:UniProtKB:P27300;locus_tag=COIPGBPH_01197;product=Tetraacyldisaccharide 4'-kinase
QDGA01000012.1	Prodigal:002006	CDS	111801	113090	.	-	0	ID=COIPGBPH_01198;eC_number=2.4.99.12;Name=waaA;db_xref=COG:COG1519;gene=waaA;inference=ab initio prediction:Prodigal:002006,similar to AA sequence:UniProtKB:P0AC75;locus_tag=COIPGBPH_01198;product=3-deoxy-D-manno-octulosonic acid transferase
QDGA01000012.1	Prodigal:002006	CDS	113087	113821	.	-	0	ID=COIPGBPH_01199;inference=ab initio prediction:Prodigal:002006;locus_tag=COIPGBPH_01199;product=hypothetical protein
QDGA01000012.1	Prodigal:002006	CDS	113836	114069	.	-	0	ID=COIPGBPH_01200;inference=ab initio prediction:Prodigal:002006;locus_tag=COIPGBPH_01200;product=hypothetical protein
QDGA01000012.1	Prodigal:002006	CDS	114129	114932	.	-	0	ID=COIPGBPH_01201;eC_number=3.1.3.11;Name=suhB_1;db_xref=COG:COG0483;gene=suhB_1;inference=ab initio prediction:Prodigal:002006,similar to AA sequence:UniProtKB:O67791;locus_tag=COIPGBPH_01201;product=Fructose-1%2C6-bisphosphatase/inositol-1-monophosphatase
QDGA01000012.1	Prodigal:002006	CDS	115013	115942	.	-	0	ID=COIPGBPH_01202;eC_number=2.5.1.39;Name=ubiA;db_xref=COG:COG0382;gene=ubiA;inference=ab initio prediction:Prodigal:002006,similar to AA sequence:UniProtKB:P0AGK1;locus_tag=COIPGBPH_01202;product=4-hydroxybenzoate octaprenyltransferase
QDGA01000012.1	Prodigal:002006	CDS	115961	116428	.	-	0	ID=COIPGBPH_01203;inference=ab initio prediction:Prodigal:002006;locus_tag=COIPGBPH_01203;product=hypothetical protein
QDGA01000012.1	Prodigal:002006	CDS	116636	117382	.	+	0	ID=COIPGBPH_01204;eC_number=2.1.1.193;Name=rsmE;db_xref=COG:COG1385;gene=rsmE;inference=ab initio prediction:Prodigal:002006,similar to AA sequence:UniProtKB:P0AGL7;locus_tag=COIPGBPH_01204;product=Ribosomal RNA small subunit methyltransferase E
QDGA01000012.1	Prodigal:002006	CDS	117557	118696	.	+	0	ID=COIPGBPH_01205;eC_number=6.3.2.2;db_xref=COG:COG2170;inference=ab initio prediction:Prodigal:002006,similar to AA sequence:UniProtKB:P9WPK9;locus_tag=COIPGBPH_01205;product=Putative glutamate--cysteine ligase 2
QDGA01000012.1	Prodigal:002006	CDS	118840	120210	.	+	0	ID=COIPGBPH_01206;eC_number=6.3.2.2;Name=egtA;gene=egtA;inference=ab initio prediction:Prodigal:002006,protein motif:HAMAP:MF_02034;locus_tag=COIPGBPH_01206;product=Glutamate--cysteine ligase EgtA
QDGA01000012.1	Prodigal:002006	CDS	120403	122964	.	+	0	ID=COIPGBPH_01207;inference=ab initio prediction:Prodigal:002006;locus_tag=COIPGBPH_01207;product=hypothetical protein
QDGA01000012.1	Prodigal:002006	CDS	123008	124501	.	-	0	ID=COIPGBPH_01208;inference=ab initio prediction:Prodigal:002006;locus_tag=COIPGBPH_01208;product=hypothetical protein
QDGA01000012.1	Prodigal:002006	CDS	124527	124844	.	-	0	ID=COIPGBPH_01209;Name=gdx_1;gene=gdx_1;inference=ab initio prediction:Prodigal:002006,similar to AA sequence:UniProtKB:O69279;locus_tag=COIPGBPH_01209;product=Guanidinium exporter
QDGA01000012.1	Prodigal:002006	CDS	124983	125285	.	-	0	ID=COIPGBPH_01210;inference=ab initio prediction:Prodigal:002006;locus_tag=COIPGBPH_01210;product=hypothetical protein
QDGA01000012.1	Prodigal:002006	CDS	125417	127246	.	-	0	ID=COIPGBPH_01211;eC_number=4.2.1.9;Name=ilvD_2;db_xref=COG:COG0129;gene=ilvD_2;inference=ab initio prediction:Prodigal:002006,similar to AA sequence:UniProtKB:P55186;locus_tag=COIPGBPH_01211;product=Dihydroxy-acid dehydratase
QDGA01000120.1	Prodigal:002006	CDS	35	859	.	-	0	ID=COIPGBPH_01212;db_xref=COG:COG3039;inference=ab initio prediction:Prodigal:002006,similar to AA sequence:ISfinder:ISAli1;locus_tag=COIPGBPH_01212;product=IS5 family transposase ISAli1
QDGA01000120.1	Prodigal:002006	CDS	1027	1848	.	+	0	ID=COIPGBPH_01213;inference=ab initio prediction:Prodigal:002006;locus_tag=COIPGBPH_01213;product=hypothetical protein
QDGA01000120.1	Prodigal:002006	CDS	2402	3763	.	+	0	ID=COIPGBPH_01214;inference=ab initio prediction:Prodigal:002006;locus_tag=COIPGBPH_01214;product=hypothetical protein
QDGA01000120.1	Prodigal:002006	CDS	3873	4856	.	+	0	ID=COIPGBPH_01215;Name=yiaO_2;db_xref=COG:COG1638;gene=yiaO_2;inference=ab initio prediction:Prodigal:002006,similar to AA sequence:UniProtKB:P37676;locus_tag=COIPGBPH_01215;product=2%2C3-diketo-L-gulonate-binding periplasmic protein YiaO
QDGA01000120.1	Prodigal:002006	CDS	4853	5428	.	+	0	ID=COIPGBPH_01216;inference=ab initio prediction:Prodigal:002006;locus_tag=COIPGBPH_01216;product=hypothetical protein
QDGA01000120.1	Prodigal:002006	CDS	5425	6690	.	+	0	ID=COIPGBPH_01217;Name=dctM_2;db_xref=COG:COG1593;gene=dctM_2;inference=ab initio prediction:Prodigal:002006,similar to AA sequence:UniProtKB:Q9HU16;locus_tag=COIPGBPH_01217;product=C4-dicarboxylate TRAP transporter large permease protein DctM
QDGA01000120.1	Prodigal:002006	CDS	6760	7053	.	+	0	ID=COIPGBPH_01218;eC_number=5.3.1.32;Name=lsrG;db_xref=COG:COG1359;gene=lsrG;inference=ab initio prediction:Prodigal:002006,similar to AA sequence:UniProtKB:Q8ZKP9;locus_tag=COIPGBPH_01218;product=(4S)-4-hydroxy-5-phosphonooxypentane-2%2C3-dione isomerase
QDGA01000120.1	Prodigal:002006	CDS	7088	8044	.	-	0	ID=COIPGBPH_01219;Name=gcvA_3;gene=gcvA_3;inference=ab initio prediction:Prodigal:002006,similar to AA sequence:UniProtKB:P0A9F6;locus_tag=COIPGBPH_01219;product=Glycine cleavage system transcriptional activator
QDGA01000120.1	Prodigal:002006	CDS	8188	8727	.	-	0	ID=COIPGBPH_01220;inference=ab initio prediction:Prodigal:002006;locus_tag=COIPGBPH_01220;product=hypothetical protein
QDGA01000120.1	Prodigal:002006	CDS	8754	9503	.	-	0	ID=COIPGBPH_01221;eC_number=1.1.1.127;Name=kduD_3;gene=kduD_3;inference=ab initio prediction:Prodigal:002006,similar to AA sequence:UniProtKB:P50842;locus_tag=COIPGBPH_01221;product=2-dehydro-3-deoxy-D-gluconate 5-dehydrogenase
QDGA01000120.1	Prodigal:002006	CDS	9974	10303	.	-	0	ID=COIPGBPH_01222;inference=ab initio prediction:Prodigal:002006;locus_tag=COIPGBPH_01222;product=hypothetical protein
QDGA01000120.1	Prodigal:002006	CDS	10684	11478	.	+	0	ID=COIPGBPH_01223;eC_number=2.1.1.163;Name=COQ5_3;gene=COQ5_3;inference=ab initio prediction:Prodigal:002006,protein motif:HAMAP:MF_01813;locus_tag=COIPGBPH_01223;product=2-methoxy-6-polyprenyl-1%2C4-benzoquinol methylase%2C mitochondrial
QDGA01000120.1	Prodigal:002006	CDS	11817	13253	.	-	0	ID=COIPGBPH_01224;inference=ab initio prediction:Prodigal:002006,similar to AA sequence:ISfinder:ISPa7;locus_tag=COIPGBPH_01224;product=IS1182 family transposase ISPa7
QDGA01000121.1	Prodigal:002006	CDS	421	954	.	-	0	ID=COIPGBPH_01225;inference=ab initio prediction:Prodigal:002006,similar to AA sequence:ISfinder:ISAli2;locus_tag=COIPGBPH_01225;product=IS630 family transposase ISAli2
QDGA01000121.1	Prodigal:002006	CDS	1297	1434	.	+	0	ID=COIPGBPH_01226;inference=ab initio prediction:Prodigal:002006;locus_tag=COIPGBPH_01226;product=hypothetical protein
QDGA01000121.1	Prodigal:002006	CDS	1612	2637	.	-	0	ID=COIPGBPH_01227;eC_number=2.1.1.335;Name=oxyT;gene=oxyT;inference=ab initio prediction:Prodigal:002006,similar to AA sequence:UniProtKB:Q3S8P6;locus_tag=COIPGBPH_01227;product=N%2CN-dimethyltransferase OxyT
QDGA01000121.1	Prodigal:002006	CDS	2808	3263	.	-	0	ID=COIPGBPH_01228;inference=ab initio prediction:Prodigal:002006;locus_tag=COIPGBPH_01228;product=hypothetical protein
QDGA01000121.1	Prodigal:002006	CDS	3485	4081	.	-	0	ID=COIPGBPH_01229;inference=ab initio prediction:Prodigal:002006;locus_tag=COIPGBPH_01229;product=hypothetical protein
QDGA01000121.1	Prodigal:002006	CDS	4235	5098	.	-	0	ID=COIPGBPH_01230;eC_number=3.6.3.-;Name=osmV;db_xref=COG:COG1125;gene=osmV;inference=ab initio prediction:Prodigal:002006,similar to AA sequence:UniProtKB:Q8ZPK4;locus_tag=COIPGBPH_01230;product=Osmoprotectant import ATP-binding protein OsmV
QDGA01000121.1	Prodigal:002006	CDS	5191	5829	.	-	0	ID=COIPGBPH_01231;Name=opuCB_1;db_xref=COG:COG1174;gene=opuCB_1;inference=ab initio prediction:Prodigal:002006,similar to AA sequence:UniProtKB:Q9KHT8;locus_tag=COIPGBPH_01231;product=Carnitine transport permease protein OpuCB
QDGA01000121.1	Prodigal:002006	CDS	5829	6458	.	-	0	ID=COIPGBPH_01232;Name=opuCB_2;db_xref=COG:COG1174;gene=opuCB_2;inference=ab initio prediction:Prodigal:002006,similar to AA sequence:UniProtKB:Q9KHT8;locus_tag=COIPGBPH_01232;product=Carnitine transport permease protein OpuCB
QDGA01000121.1	Prodigal:002006	CDS	6716	7609	.	-	0	ID=COIPGBPH_01233;Name=osmX;db_xref=COG:COG1732;gene=osmX;inference=ab initio prediction:Prodigal:002006,similar to AA sequence:UniProtKB:Q8ZPK2;locus_tag=COIPGBPH_01233;product=Osmoprotectant-binding protein OsmX
QDGA01000121.1	Prodigal:002006	CDS	8200	8409	.	+	0	ID=COIPGBPH_01234;inference=ab initio prediction:Prodigal:002006;locus_tag=COIPGBPH_01234;product=hypothetical protein
QDGA01000121.1	Prodigal:002006	CDS	8727	9026	.	+	0	ID=COIPGBPH_01235;inference=ab initio prediction:Prodigal:002006;locus_tag=COIPGBPH_01235;product=hypothetical protein
QDGA01000121.1	Prodigal:002006	CDS	8999	9130	.	+	0	ID=COIPGBPH_01236;inference=ab initio prediction:Prodigal:002006;locus_tag=COIPGBPH_01236;product=hypothetical protein
QDGA01000121.1	Prodigal:002006	CDS	9223	9888	.	+	0	ID=COIPGBPH_01237;inference=ab initio prediction:Prodigal:002006;locus_tag=COIPGBPH_01237;product=hypothetical protein
QDGA01000121.1	Prodigal:002006	CDS	10010	11215	.	-	0	ID=COIPGBPH_01238;inference=ab initio prediction:Prodigal:002006;locus_tag=COIPGBPH_01238;product=hypothetical protein
QDGA01000121.1	Prodigal:002006	CDS	11652	11843	.	+	0	ID=COIPGBPH_01239;inference=ab initio prediction:Prodigal:002006;locus_tag=COIPGBPH_01239;product=hypothetical protein
QDGA01000121.1	Prodigal:002006	CDS	11843	12166	.	+	0	ID=COIPGBPH_01240;inference=ab initio prediction:Prodigal:002006;locus_tag=COIPGBPH_01240;product=hypothetical protein
QDGA01000121.1	Prodigal:002006	CDS	12181	12696	.	+	0	ID=COIPGBPH_01241;inference=ab initio prediction:Prodigal:002006;locus_tag=COIPGBPH_01241;product=hypothetical protein
QDGA01000121.1	Prodigal:002006	CDS	12790	13203	.	-	0	ID=COIPGBPH_01242;inference=ab initio prediction:Prodigal:002006;locus_tag=COIPGBPH_01242;product=hypothetical protein
QDGA01000122.1	Prodigal:002006	CDS	653	2692	.	-	0	ID=COIPGBPH_01243;Name=tolB_1;gene=tolB_1;inference=ab initio prediction:Prodigal:002006,protein motif:HAMAP:MF_00671;locus_tag=COIPGBPH_01243;product=Tol-Pal system protein TolB
QDGA01000122.1	Prodigal:002006	CDS	2981	3328	.	-	0	ID=COIPGBPH_01244;inference=ab initio prediction:Prodigal:002006;locus_tag=COIPGBPH_01244;product=hypothetical protein
QDGA01000122.1	Prodigal:002006	CDS	3538	4866	.	+	0	ID=COIPGBPH_01245;inference=ab initio prediction:Prodigal:002006;locus_tag=COIPGBPH_01245;product=hypothetical protein
QDGA01000122.1	Prodigal:002006	CDS	4876	8058	.	+	0	ID=COIPGBPH_01246;Name=uvrA;db_xref=COG:COG0178;gene=uvrA;inference=ab initio prediction:Prodigal:002006,similar to AA sequence:UniProtKB:P0A698;locus_tag=COIPGBPH_01246;product=UvrABC system protein A
QDGA01000122.1	Prodigal:002006	CDS	8145	9215	.	-	0	ID=COIPGBPH_01247;eC_number=1.13.12.-;Name=nmoA;db_xref=COG:COG2070;gene=nmoA;inference=ab initio prediction:Prodigal:002006,similar to AA sequence:UniProtKB:Q9HWH9;locus_tag=COIPGBPH_01247;product=Nitronate monooxygenase
QDGA01000122.1	Prodigal:002006	CDS	9351	10127	.	-	0	ID=COIPGBPH_01248;inference=ab initio prediction:Prodigal:002006;locus_tag=COIPGBPH_01248;product=hypothetical protein
QDGA01000122.1	Prodigal:002006	CDS	10343	11152	.	+	0	ID=COIPGBPH_01249;eC_number=2.1.1.163;Name=COQ5_4;gene=COQ5_4;inference=ab initio prediction:Prodigal:002006,protein motif:HAMAP:MF_01813;locus_tag=COIPGBPH_01249;product=2-methoxy-6-polyprenyl-1%2C4-benzoquinol methylase%2C mitochondrial
QDGA01000122.1	Prodigal:002006	CDS	11384	12304	.	-	0	ID=COIPGBPH_01250;inference=ab initio prediction:Prodigal:002006;locus_tag=COIPGBPH_01250;product=hypothetical protein
QDGA01000122.1	Prodigal:002006	CDS	12594	13187	.	-	0	ID=COIPGBPH_01251;inference=ab initio prediction:Prodigal:002006;locus_tag=COIPGBPH_01251;product=hypothetical protein
QDGA01000123.1	Prodigal:002006	CDS	486	1151	.	+	0	ID=COIPGBPH_01252;inference=ab initio prediction:Prodigal:002006;locus_tag=COIPGBPH_01252;product=hypothetical protein
QDGA01000123.1	Prodigal:002006	CDS	991	2487	.	-	0	ID=COIPGBPH_01253;eC_number=2.7.11.1;Name=kaiC_2;gene=kaiC_2;inference=ab initio prediction:Prodigal:002006,similar to AA sequence:UniProtKB:Q8GGL1;locus_tag=COIPGBPH_01253;product=Circadian clock protein kinase KaiC
QDGA01000123.1	Prodigal:002006	CDS	2477	2827	.	-	0	ID=COIPGBPH_01254;inference=ab initio prediction:Prodigal:002006;locus_tag=COIPGBPH_01254;product=hypothetical protein
QDGA01000123.1	Prodigal:002006	CDS	2938	3159	.	-	0	ID=COIPGBPH_01255;inference=ab initio prediction:Prodigal:002006;locus_tag=COIPGBPH_01255;product=hypothetical protein
QDGA01000123.1	Prodigal:002006	CDS	3286	4026	.	+	0	ID=COIPGBPH_01256;inference=ab initio prediction:Prodigal:002006;locus_tag=COIPGBPH_01256;product=hypothetical protein
QDGA01000123.1	Prodigal:002006	CDS	4118	4351	.	+	0	ID=COIPGBPH_01257;inference=ab initio prediction:Prodigal:002006;locus_tag=COIPGBPH_01257;product=hypothetical protein
QDGA01000123.1	Prodigal:002006	CDS	4443	4820	.	+	0	ID=COIPGBPH_01258;inference=ab initio prediction:Prodigal:002006;locus_tag=COIPGBPH_01258;product=hypothetical protein
QDGA01000123.1	Prodigal:002006	CDS	4954	5148	.	+	0	ID=COIPGBPH_01259;inference=ab initio prediction:Prodigal:002006;locus_tag=COIPGBPH_01259;product=hypothetical protein
QDGA01000123.1	Prodigal:002006	CDS	5273	5563	.	-	0	ID=COIPGBPH_01260;inference=ab initio prediction:Prodigal:002006;locus_tag=COIPGBPH_01260;product=hypothetical protein
QDGA01000123.1	Prodigal:002006	CDS	5798	7456	.	-	0	ID=COIPGBPH_01261;eC_number=2.7.13.3;Name=rcsC_10;gene=rcsC_10;inference=ab initio prediction:Prodigal:002006,protein motif:HAMAP:MF_00979;locus_tag=COIPGBPH_01261;product=Sensor histidine kinase RcsC
QDGA01000123.1	Prodigal:002006	CDS	7459	8226	.	-	0	ID=COIPGBPH_01262;Name=rsbQ;gene=rsbQ;inference=ab initio prediction:Prodigal:002006,similar to AA sequence:UniProtKB:O07015;locus_tag=COIPGBPH_01262;product=Sigma factor SigB regulation protein RsbQ
QDGA01000123.1	Prodigal:002006	CDS	8462	10261	.	+	0	ID=COIPGBPH_01263;inference=ab initio prediction:Prodigal:002006;locus_tag=COIPGBPH_01263;product=hypothetical protein
QDGA01000123.1	Prodigal:002006	CDS	10869	11687	.	+	0	ID=COIPGBPH_01264;inference=ab initio prediction:Prodigal:002006;locus_tag=COIPGBPH_01264;product=hypothetical protein
QDGA01000123.1	Prodigal:002006	CDS	11756	12799	.	-	0	ID=COIPGBPH_01265;Name=recA_1;gene=recA_1;inference=ab initio prediction:Prodigal:002006,similar to AA sequence:UniProtKB:Q2YRU7;locus_tag=COIPGBPH_01265;product=Protein RecA
QDGA01000124.1	Prodigal:002006	CDS	78	1343	.	+	0	ID=COIPGBPH_01266;inference=ab initio prediction:Prodigal:002006,similar to AA sequence:ISfinder:ISNha2;locus_tag=COIPGBPH_01266;product=IS701 family transposase ISNha2
QDGA01000124.1	Prodigal:002006	CDS	1487	1600	.	+	0	ID=COIPGBPH_01267;inference=ab initio prediction:Prodigal:002006;locus_tag=COIPGBPH_01267;product=hypothetical protein
QDGA01000124.1	Prodigal:002006	CDS	1763	2146	.	-	0	ID=COIPGBPH_01268;inference=ab initio prediction:Prodigal:002006;locus_tag=COIPGBPH_01268;product=hypothetical protein
QDGA01000124.1	Prodigal:002006	CDS	2133	2792	.	-	0	ID=COIPGBPH_01269;eC_number=4.2.1.84;inference=ab initio prediction:Prodigal:002006,similar to AA sequence:UniProtKB:P29379;locus_tag=COIPGBPH_01269;product=Low-molecular weight cobalt-containing nitrile hydratase subunit beta
QDGA01000124.1	Prodigal:002006	CDS	2789	3418	.	-	0	ID=COIPGBPH_01270;eC_number=4.2.1.84;Name=nhhA;gene=nhhA;inference=ab initio prediction:Prodigal:002006,similar to AA sequence:UniProtKB:P21219;locus_tag=COIPGBPH_01270;product=High-molecular weight cobalt-containing nitrile hydratase subunit alpha
QDGA01000124.1	Aragorn:001002	tRNA	3594	3669	.	-	.	ID=COIPGBPH_01271;inference=COORDINATES:profile:Aragorn:001002;locus_tag=COIPGBPH_01271;product=tRNA-Lys(ttt)
QDGA01000124.1	Prodigal:002006	CDS	3813	4994	.	-	0	ID=COIPGBPH_01272;eC_number=2.4.2.29;Name=tgt;gene=tgt;inference=ab initio prediction:Prodigal:002006,similar to AA sequence:UniProtKB:P28720;locus_tag=COIPGBPH_01272;product=Queuine tRNA-ribosyltransferase
QDGA01000124.1	Prodigal:002006	CDS	5114	6214	.	-	0	ID=COIPGBPH_01273;eC_number=2.4.99.17;Name=queA;db_xref=COG:COG0809;gene=queA;inference=ab initio prediction:Prodigal:002006,similar to AA sequence:UniProtKB:O32054;locus_tag=COIPGBPH_01273;product=S-adenosylmethionine:tRNA ribosyltransferase-isomerase
QDGA01000124.1	Prodigal:002006	CDS	6308	6775	.	-	0	ID=COIPGBPH_01274;eC_number=5.2.1.8;inference=ab initio prediction:Prodigal:002006,similar to AA sequence:UniProtKB:P83221;locus_tag=COIPGBPH_01274;product=Peptidyl-prolyl cis-trans isomerase cyp18
QDGA01000124.1	Prodigal:002006	CDS	6904	7410	.	-	0	ID=COIPGBPH_01275;inference=ab initio prediction:Prodigal:002006;locus_tag=COIPGBPH_01275;product=hypothetical protein
QDGA01000124.1	Prodigal:002006	CDS	7410	7958	.	-	0	ID=COIPGBPH_01276;eC_number=5.2.1.8;Name=ppiA;db_xref=COG:COG0652;gene=ppiA;inference=ab initio prediction:Prodigal:002006,similar to AA sequence:UniProtKB:P0AFL3;locus_tag=COIPGBPH_01276;product=Peptidyl-prolyl cis-trans isomerase A
QDGA01000124.1	Prodigal:002006	CDS	7991	8491	.	-	0	ID=COIPGBPH_01277;eC_number=2.7.7.3;Name=coaD;db_xref=COG:COG0669;gene=coaD;inference=ab initio prediction:Prodigal:002006,similar to AA sequence:UniProtKB:Q8ZJN9;locus_tag=COIPGBPH_01277;product=Phosphopantetheine adenylyltransferase
QDGA01000124.1	Prodigal:002006	CDS	8721	9287	.	+	0	ID=COIPGBPH_01278;inference=ab initio prediction:Prodigal:002006;locus_tag=COIPGBPH_01278;product=hypothetical protein
QDGA01000124.1	Prodigal:002006	CDS	9437	12214	.	-	0	ID=COIPGBPH_01279;eC_number=5.6.2.2;Name=gyrA;db_xref=COG:COG0188;gene=gyrA;inference=ab initio prediction:Prodigal:002006,similar to AA sequence:UniProtKB:P0AES5;locus_tag=COIPGBPH_01279;product=DNA gyrase subunit A
QDGA01000125.1	Prodigal:002006	CDS	1	345	.	+	0	ID=COIPGBPH_01280;inference=ab initio prediction:Prodigal:002006;locus_tag=COIPGBPH_01280;product=hypothetical protein
QDGA01000125.1	Prodigal:002006	CDS	342	1226	.	+	0	ID=COIPGBPH_01281;inference=ab initio prediction:Prodigal:002006,similar to AA sequence:ISfinder:ISMtsp5;locus_tag=COIPGBPH_01281;product=IS3 family transposase ISMtsp5
QDGA01000125.1	Prodigal:002006	CDS	1924	2067	.	+	0	ID=COIPGBPH_01282;inference=ab initio prediction:Prodigal:002006;locus_tag=COIPGBPH_01282;product=hypothetical protein
QDGA01000125.1	Prodigal:002006	CDS	2054	2497	.	-	0	ID=COIPGBPH_01283;Name=lrp_2;db_xref=COG:COG1522;gene=lrp_2;inference=ab initio prediction:Prodigal:002006,similar to AA sequence:UniProtKB:P0ACJ0;locus_tag=COIPGBPH_01283;product=Leucine-responsive regulatory protein
QDGA01000125.1	Prodigal:002006	CDS	2494	3303	.	-	0	ID=COIPGBPH_01284;eC_number=2.7.1.39;Name=thrB_2;db_xref=COG:COG2334;gene=thrB_2;inference=ab initio prediction:Prodigal:002006,similar to AA sequence:UniProtKB:Q8UHA8;locus_tag=COIPGBPH_01284;product=Homoserine kinase
QDGA01000125.1	Prodigal:002006	CDS	3318	4733	.	-	0	ID=COIPGBPH_01285;eC_number=4.3.1.1;Name=aspA;db_xref=COG:COG1027;gene=aspA;inference=ab initio prediction:Prodigal:002006,similar to AA sequence:UniProtKB:P0AC38;locus_tag=COIPGBPH_01285;product=Aspartate ammonia-lyase
QDGA01000125.1	Prodigal:002006	CDS	4747	5625	.	-	0	ID=COIPGBPH_01286;eC_number=4.3.3.7;Name=dapA_1;gene=dapA_1;inference=ab initio prediction:Prodigal:002006,similar to AA sequence:UniProtKB:Q07607;locus_tag=COIPGBPH_01286;product=4-hydroxy-tetrahydrodipicolinate synthase
QDGA01000125.1	Prodigal:002006	CDS	5675	7090	.	-	0	ID=COIPGBPH_01287;eC_number=1.2.1.73;Name=safD;db_xref=COG:COG1012;gene=safD;inference=ab initio prediction:Prodigal:002006,similar to AA sequence:UniProtKB:Q2BN77;locus_tag=COIPGBPH_01287;product=Sulfoacetaldehyde dehydrogenase
QDGA01000125.1	Prodigal:002006	CDS	7090	8151	.	-	0	ID=COIPGBPH_01288;inference=ab initio prediction:Prodigal:002006;locus_tag=COIPGBPH_01288;product=hypothetical protein
QDGA01000125.1	Prodigal:002006	CDS	8379	8978	.	-	0	ID=COIPGBPH_01289;Name=glnQ_4;gene=glnQ_4;inference=ab initio prediction:Prodigal:002006,similar to AA sequence:UniProtKB:P27675;locus_tag=COIPGBPH_01289;product=Glutamine transport ATP-binding protein GlnQ
QDGA01000125.1	Prodigal:002006	CDS	9141	9419	.	+	0	ID=COIPGBPH_01290;inference=ab initio prediction:Prodigal:002006,similar to AA sequence:ISfinder:ISPmar2;locus_tag=COIPGBPH_01290;product=IS3 family transposase ISPmar2
QDGA01000125.1	Prodigal:002006	CDS	9485	10057	.	+	0	ID=COIPGBPH_01291;inference=ab initio prediction:Prodigal:002006;locus_tag=COIPGBPH_01291;product=hypothetical protein
QDGA01000125.1	Prodigal:002006	CDS	10185	11477	.	-	0	ID=COIPGBPH_01292;inference=ab initio prediction:Prodigal:002006,similar to AA sequence:ISfinder:ISMex12;locus_tag=COIPGBPH_01292;product=IS110 family transposase ISMex12
QDGA01000125.1	Prodigal:002006	CDS	11536	11907	.	+	0	ID=COIPGBPH_01293;inference=ab initio prediction:Prodigal:002006;locus_tag=COIPGBPH_01293;product=hypothetical protein
QDGA01000125.1	Prodigal:002006	CDS	12108	12680	.	-	0	ID=COIPGBPH_01294;inference=ab initio prediction:Prodigal:002006;locus_tag=COIPGBPH_01294;product=hypothetical protein
QDGA01000126.1	Prodigal:002006	CDS	51	584	.	+	0	ID=COIPGBPH_01295;inference=ab initio prediction:Prodigal:002006,similar to AA sequence:ISfinder:ISAli2;locus_tag=COIPGBPH_01295;product=IS630 family transposase ISAli2
QDGA01000126.1	Prodigal:002006	CDS	667	1116	.	+	0	ID=COIPGBPH_01296;inference=ab initio prediction:Prodigal:002006,similar to AA sequence:ISfinder:ISAzs14;locus_tag=COIPGBPH_01296;product=IS630 family transposase ISAzs14
QDGA01000126.1	Prodigal:002006	CDS	1628	4840	.	-	0	ID=COIPGBPH_01297;inference=ab initio prediction:Prodigal:002006;locus_tag=COIPGBPH_01297;product=hypothetical protein
QDGA01000126.1	Prodigal:002006	CDS	5119	5331	.	+	0	ID=COIPGBPH_01298;inference=ab initio prediction:Prodigal:002006;locus_tag=COIPGBPH_01298;product=hypothetical protein
QDGA01000126.1	Prodigal:002006	CDS	5895	6173	.	+	0	ID=COIPGBPH_01299;inference=ab initio prediction:Prodigal:002006;locus_tag=COIPGBPH_01299;product=hypothetical protein
QDGA01000126.1	Prodigal:002006	CDS	6604	6804	.	+	0	ID=COIPGBPH_01300;inference=ab initio prediction:Prodigal:002006;locus_tag=COIPGBPH_01300;product=hypothetical protein
QDGA01000126.1	Prodigal:002006	CDS	7099	7311	.	-	0	ID=COIPGBPH_01301;inference=ab initio prediction:Prodigal:002006;locus_tag=COIPGBPH_01301;product=hypothetical protein
QDGA01000126.1	Prodigal:002006	CDS	7371	7538	.	-	0	ID=COIPGBPH_01302;inference=ab initio prediction:Prodigal:002006;locus_tag=COIPGBPH_01302;product=hypothetical protein
QDGA01000126.1	Prodigal:002006	CDS	7724	8203	.	-	0	ID=COIPGBPH_01303;inference=ab initio prediction:Prodigal:002006;locus_tag=COIPGBPH_01303;product=hypothetical protein
QDGA01000126.1	Prodigal:002006	CDS	8214	8981	.	-	0	ID=COIPGBPH_01304;Name=lnrK;db_xref=COG:COG2197;gene=lnrK;inference=ab initio prediction:Prodigal:002006,similar to AA sequence:UniProtKB:P94439;locus_tag=COIPGBPH_01304;product=Transcriptional regulatory protein LnrK
QDGA01000126.1	Prodigal:002006	CDS	9125	9406	.	-	0	ID=COIPGBPH_01305;inference=ab initio prediction:Prodigal:002006;locus_tag=COIPGBPH_01305;product=hypothetical protein
QDGA01000126.1	Prodigal:002006	CDS	9939	10157	.	+	0	ID=COIPGBPH_01306;inference=ab initio prediction:Prodigal:002006;locus_tag=COIPGBPH_01306;product=hypothetical protein
QDGA01000126.1	Prodigal:002006	CDS	10232	10495	.	-	0	ID=COIPGBPH_01307;Name=hfq_1;db_xref=COG:COG1923;gene=hfq_1;inference=ab initio prediction:Prodigal:002006,similar to AA sequence:UniProtKB:Q9A7H8;locus_tag=COIPGBPH_01307;product=RNA-binding protein Hfq
QDGA01000126.1	Prodigal:002006	CDS	10700	11230	.	+	0	ID=COIPGBPH_01308;inference=ab initio prediction:Prodigal:002006;locus_tag=COIPGBPH_01308;product=hypothetical protein
QDGA01000126.1	Prodigal:002006	CDS	11227	11403	.	+	0	ID=COIPGBPH_01309;Name=ecfG_2;gene=ecfG_2;inference=ab initio prediction:Prodigal:002006,similar to AA sequence:UniProtKB:B3Q6P8;locus_tag=COIPGBPH_01309;product=ECF RNA polymerase sigma factor EcfG
QDGA01000127.1	Prodigal:002006	CDS	100	762	.	+	0	ID=COIPGBPH_01310;inference=ab initio prediction:Prodigal:002006;locus_tag=COIPGBPH_01310;product=hypothetical protein
QDGA01000127.1	Prodigal:002006	CDS	1168	1845	.	+	0	ID=COIPGBPH_01311;inference=ab initio prediction:Prodigal:002006;locus_tag=COIPGBPH_01311;product=hypothetical protein
QDGA01000127.1	Aragorn:001002	tRNA	1991	2066	.	+	.	ID=COIPGBPH_01312;inference=COORDINATES:profile:Aragorn:001002;locus_tag=COIPGBPH_01312;product=tRNA-Met(cat)
QDGA01000127.1	Prodigal:002006	CDS	2107	2322	.	+	0	ID=COIPGBPH_01313;inference=ab initio prediction:Prodigal:002006;locus_tag=COIPGBPH_01313;product=hypothetical protein
QDGA01000127.1	Prodigal:002006	CDS	2319	2582	.	+	0	ID=COIPGBPH_01314;inference=ab initio prediction:Prodigal:002006;locus_tag=COIPGBPH_01314;product=hypothetical protein
QDGA01000127.1	Prodigal:002006	CDS	2854	2985	.	+	0	ID=COIPGBPH_01315;inference=ab initio prediction:Prodigal:002006;locus_tag=COIPGBPH_01315;product=hypothetical protein
QDGA01000127.1	Prodigal:002006	CDS	3741	5057	.	+	0	ID=COIPGBPH_01316;inference=ab initio prediction:Prodigal:002006;locus_tag=COIPGBPH_01316;product=hypothetical protein
QDGA01000127.1	Prodigal:002006	CDS	5050	5619	.	+	0	ID=COIPGBPH_01317;inference=ab initio prediction:Prodigal:002006;locus_tag=COIPGBPH_01317;product=hypothetical protein
QDGA01000127.1	Prodigal:002006	CDS	6400	7014	.	-	0	ID=COIPGBPH_01318;inference=ab initio prediction:Prodigal:002006;locus_tag=COIPGBPH_01318;product=hypothetical protein
QDGA01000127.1	Prodigal:002006	CDS	7259	10141	.	+	0	ID=COIPGBPH_01319;inference=ab initio prediction:Prodigal:002006;locus_tag=COIPGBPH_01319;product=hypothetical protein
QDGA01000127.1	Prodigal:002006	CDS	10177	10860	.	+	0	ID=COIPGBPH_01320;inference=ab initio prediction:Prodigal:002006;locus_tag=COIPGBPH_01320;product=hypothetical protein
QDGA01000127.1	Prodigal:002006	CDS	10896	11285	.	+	0	ID=COIPGBPH_01321;inference=ab initio prediction:Prodigal:002006;locus_tag=COIPGBPH_01321;product=hypothetical protein
QDGA01000127.1	Prodigal:002006	CDS	11558	11830	.	-	0	ID=COIPGBPH_01322;inference=ab initio prediction:Prodigal:002006;locus_tag=COIPGBPH_01322;product=hypothetical protein
QDGA01000127.1	Prodigal:002006	CDS	11974	12243	.	-	0	ID=COIPGBPH_01323;inference=ab initio prediction:Prodigal:002006;locus_tag=COIPGBPH_01323;product=hypothetical protein
QDGA01000127.1	Prodigal:002006	CDS	12328	12426	.	-	0	ID=COIPGBPH_01324;inference=ab initio prediction:Prodigal:002006;locus_tag=COIPGBPH_01324;product=hypothetical protein
QDGA01000128.1	Prodigal:002006	CDS	355	654	.	+	0	ID=COIPGBPH_01325;inference=ab initio prediction:Prodigal:002006;locus_tag=COIPGBPH_01325;product=hypothetical protein
QDGA01000128.1	Prodigal:002006	CDS	919	1215	.	+	0	ID=COIPGBPH_01326;inference=ab initio prediction:Prodigal:002006;locus_tag=COIPGBPH_01326;product=hypothetical protein
QDGA01000128.1	Prodigal:002006	CDS	1247	1357	.	+	0	ID=COIPGBPH_01327;inference=ab initio prediction:Prodigal:002006;locus_tag=COIPGBPH_01327;product=hypothetical protein
QDGA01000128.1	Prodigal:002006	CDS	1438	2085	.	-	0	ID=COIPGBPH_01328;inference=ab initio prediction:Prodigal:002006;locus_tag=COIPGBPH_01328;product=hypothetical protein
QDGA01000128.1	Prodigal:002006	CDS	2229	2480	.	-	0	ID=COIPGBPH_01329;inference=ab initio prediction:Prodigal:002006;locus_tag=COIPGBPH_01329;product=hypothetical protein
QDGA01000128.1	Prodigal:002006	CDS	2607	2789	.	+	0	ID=COIPGBPH_01330;inference=ab initio prediction:Prodigal:002006;locus_tag=COIPGBPH_01330;product=hypothetical protein
QDGA01000128.1	Prodigal:002006	CDS	2699	3853	.	-	0	ID=COIPGBPH_01331;inference=ab initio prediction:Prodigal:002006;locus_tag=COIPGBPH_01331;product=hypothetical protein
QDGA01000128.1	Prodigal:002006	CDS	4030	4242	.	-	0	ID=COIPGBPH_01332;inference=ab initio prediction:Prodigal:002006;locus_tag=COIPGBPH_01332;product=hypothetical protein
QDGA01000128.1	Prodigal:002006	CDS	4733	6178	.	+	0	ID=COIPGBPH_01333;eC_number=1.2.1.3;Name=aldh;gene=aldh;inference=ab initio prediction:Prodigal:002006,similar to AA sequence:UniProtKB:Q8GAK7;locus_tag=COIPGBPH_01333;product=Aldehyde dehydrogenase
QDGA01000128.1	Prodigal:002006	CDS	6235	6564	.	+	0	ID=COIPGBPH_01334;inference=ab initio prediction:Prodigal:002006;locus_tag=COIPGBPH_01334;product=hypothetical protein
QDGA01000128.1	Prodigal:002006	CDS	6640	6984	.	+	0	ID=COIPGBPH_01335;inference=ab initio prediction:Prodigal:002006,similar to AA sequence:ISfinder:ISPmar2;locus_tag=COIPGBPH_01335;product=IS3 family transposase ISPmar2
QDGA01000128.1	Prodigal:002006	CDS	7224	7625	.	+	0	ID=COIPGBPH_01336;inference=ab initio prediction:Prodigal:002006;locus_tag=COIPGBPH_01336;product=hypothetical protein
QDGA01000128.1	Prodigal:002006	CDS	7622	7930	.	+	0	ID=COIPGBPH_01337;eC_number=2.-.-.-;Name=ybiS;db_xref=COG:COG1376;gene=ybiS;inference=ab initio prediction:Prodigal:002006,similar to AA sequence:UniProtKB:P0AAX8;locus_tag=COIPGBPH_01337;product=putative L%2CD-transpeptidase YbiS
QDGA01000128.1	Prodigal:002006	CDS	8231	8527	.	+	0	ID=COIPGBPH_01338;inference=ab initio prediction:Prodigal:002006;locus_tag=COIPGBPH_01338;product=hypothetical protein
QDGA01000128.1	Prodigal:002006	CDS	8885	10828	.	-	0	ID=COIPGBPH_01339;inference=ab initio prediction:Prodigal:002006;locus_tag=COIPGBPH_01339;product=hypothetical protein
QDGA01000128.1	Prodigal:002006	CDS	10923	12320	.	-	0	ID=COIPGBPH_01340;eC_number=7.1.1.1;Name=pntB_1;db_xref=COG:COG1282;gene=pntB_1;inference=ab initio prediction:Prodigal:002006,similar to AA sequence:UniProtKB:P0C188;locus_tag=COIPGBPH_01340;product=NAD(P) transhydrogenase subunit beta
QDGA01000129.1	Prodigal:002006	CDS	169	1077	.	+	0	ID=COIPGBPH_01341;inference=ab initio prediction:Prodigal:002006;locus_tag=COIPGBPH_01341;product=hypothetical protein
QDGA01000129.1	Prodigal:002006	CDS	1309	2880	.	-	0	ID=COIPGBPH_01342;Name=mdoG;db_xref=COG:COG3131;gene=mdoG;inference=ab initio prediction:Prodigal:002006,similar to AA sequence:UniProtKB:P33136;locus_tag=COIPGBPH_01342;product=Glucans biosynthesis protein G
QDGA01000129.1	Prodigal:002006	CDS	3524	4678	.	+	0	ID=COIPGBPH_01343;eC_number=4.1.1.17;Name=ldc;gene=ldc;inference=ab initio prediction:Prodigal:002006,similar to AA sequence:UniProtKB:O50657;locus_tag=COIPGBPH_01343;product=Lysine/ornithine decarboxylase
QDGA01000129.1	Prodigal:002006	CDS	4813	5385	.	+	0	ID=COIPGBPH_01344;eC_number=2.3.1.-;Name=eis_1;gene=eis_1;inference=ab initio prediction:Prodigal:002006,protein motif:HAMAP:MF_01812;locus_tag=COIPGBPH_01344;product=N-acetyltransferase Eis
QDGA01000129.1	Prodigal:002006	CDS	5392	6621	.	-	0	ID=COIPGBPH_01345;Name=nanT_1;gene=nanT_1;inference=ab initio prediction:Prodigal:002006,protein motif:HAMAP:MF_01238;locus_tag=COIPGBPH_01345;product=Sialic acid transporter NanT
QDGA01000129.1	Prodigal:002006	CDS	6873	8300	.	+	0	ID=COIPGBPH_01346;eC_number=2.5.1.44;Name=hss;gene=hss;inference=ab initio prediction:Prodigal:002006,similar to AA sequence:UniProtKB:O32323;locus_tag=COIPGBPH_01346;product=Homospermidine synthase
QDGA01000129.1	Prodigal:002006	CDS	8355	8711	.	+	0	ID=COIPGBPH_01347;inference=ab initio prediction:Prodigal:002006;locus_tag=COIPGBPH_01347;product=hypothetical protein
QDGA01000129.1	Prodigal:002006	CDS	8783	9646	.	+	0	ID=COIPGBPH_01348;inference=ab initio prediction:Prodigal:002006;locus_tag=COIPGBPH_01348;product=hypothetical protein
QDGA01000129.1	Prodigal:002006	CDS	9594	10115	.	-	0	ID=COIPGBPH_01349;inference=ab initio prediction:Prodigal:002006;locus_tag=COIPGBPH_01349;product=hypothetical protein
QDGA01000129.1	Prodigal:002006	CDS	10128	10406	.	-	0	ID=COIPGBPH_01350;inference=ab initio prediction:Prodigal:002006;locus_tag=COIPGBPH_01350;product=hypothetical protein
QDGA01000129.1	Prodigal:002006	CDS	10415	11419	.	-	0	ID=COIPGBPH_01351;inference=ab initio prediction:Prodigal:002006;locus_tag=COIPGBPH_01351;product=hypothetical protein
QDGA01000129.1	Prodigal:002006	CDS	11501	12358	.	-	0	ID=COIPGBPH_01352;eC_number=3.6.-.-;Name=yjiA_1;db_xref=COG:COG0523;gene=yjiA_1;inference=ab initio prediction:Prodigal:002006,similar to AA sequence:UniProtKB:P24203;locus_tag=COIPGBPH_01352;product=P-loop guanosine triphosphatase YjiA
QDGA01000013.1	Prodigal:002006	CDS	123	1310	.	+	0	ID=COIPGBPH_01353;Name=xerC_2;gene=xerC_2;inference=ab initio prediction:Prodigal:002006,protein motif:HAMAP:MF_01808;locus_tag=COIPGBPH_01353;product=Tyrosine recombinase XerC
QDGA01000013.1	Prodigal:002006	CDS	1301	3607	.	+	0	ID=COIPGBPH_01354;Name=xerH_2;gene=xerH_2;inference=ab initio prediction:Prodigal:002006,protein motif:HAMAP:MF_02054;locus_tag=COIPGBPH_01354;product=Tyrosine recombinase XerH
QDGA01000013.1	Prodigal:002006	CDS	3591	3968	.	+	0	ID=COIPGBPH_01355;inference=ab initio prediction:Prodigal:002006;locus_tag=COIPGBPH_01355;product=hypothetical protein
QDGA01000013.1	Prodigal:002006	CDS	4316	5749	.	+	0	ID=COIPGBPH_01356;inference=ab initio prediction:Prodigal:002006;locus_tag=COIPGBPH_01356;product=hypothetical protein
QDGA01000013.1	Prodigal:002006	CDS	5921	6403	.	+	0	ID=COIPGBPH_01357;eC_number=3.1.26.4;Name=rnhA_2;db_xref=COG:COG0328;gene=rnhA_2;inference=ab initio prediction:Prodigal:002006,similar to AA sequence:UniProtKB:P0A7Y4;locus_tag=COIPGBPH_01357;product=Ribonuclease HI
QDGA01000013.1	Prodigal:002006	CDS	6563	6931	.	+	0	ID=COIPGBPH_01358;inference=ab initio prediction:Prodigal:002006;locus_tag=COIPGBPH_01358;product=hypothetical protein
QDGA01000013.1	Prodigal:002006	CDS	7117	7359	.	+	0	ID=COIPGBPH_01359;inference=ab initio prediction:Prodigal:002006;locus_tag=COIPGBPH_01359;product=hypothetical protein
QDGA01000013.1	Prodigal:002006	CDS	7360	7803	.	+	0	ID=COIPGBPH_01360;eC_number=3.1.-.-;Name=fitB;gene=fitB;inference=ab initio prediction:Prodigal:002006,similar to AA sequence:UniProtKB:Q5F882;locus_tag=COIPGBPH_01360;product=Toxin FitB
QDGA01000013.1	Prodigal:002006	CDS	8193	9344	.	+	0	ID=COIPGBPH_01361;inference=ab initio prediction:Prodigal:002006;locus_tag=COIPGBPH_01361;product=hypothetical protein
QDGA01000013.1	Prodigal:002006	CDS	9515	9775	.	-	0	ID=COIPGBPH_01362;inference=ab initio prediction:Prodigal:002006;locus_tag=COIPGBPH_01362;product=hypothetical protein
QDGA01000013.1	Prodigal:002006	CDS	10266	10517	.	+	0	ID=COIPGBPH_01363;inference=ab initio prediction:Prodigal:002006;locus_tag=COIPGBPH_01363;product=hypothetical protein
QDGA01000013.1	Prodigal:002006	CDS	10599	11522	.	+	0	ID=COIPGBPH_01364;inference=ab initio prediction:Prodigal:002006;locus_tag=COIPGBPH_01364;product=hypothetical protein
QDGA01000013.1	Prodigal:002006	CDS	11568	12245	.	+	0	ID=COIPGBPH_01365;inference=ab initio prediction:Prodigal:002006;locus_tag=COIPGBPH_01365;product=hypothetical protein
QDGA01000013.1	Prodigal:002006	CDS	12266	14323	.	+	0	ID=COIPGBPH_01366;eC_number=3.4.24.-;Name=ftsH_1;gene=ftsH_1;inference=ab initio prediction:Prodigal:002006,protein motif:HAMAP:MF_01458;locus_tag=COIPGBPH_01366;product=ATP-dependent zinc metalloprotease FtsH
QDGA01000013.1	Prodigal:002006	CDS	14380	14904	.	+	0	ID=COIPGBPH_01367;inference=ab initio prediction:Prodigal:002006;locus_tag=COIPGBPH_01367;product=hypothetical protein
QDGA01000013.1	Prodigal:002006	CDS	15588	17087	.	-	0	ID=COIPGBPH_01368;eC_number=3.1.11.5;Name=recB_1;gene=recB_1;inference=ab initio prediction:Prodigal:002006,protein motif:HAMAP:MF_01485;locus_tag=COIPGBPH_01368;product=RecBCD enzyme subunit RecB
QDGA01000013.1	Prodigal:002006	CDS	17084	18757	.	-	0	ID=COIPGBPH_01369;Name=recF_1;gene=recF_1;inference=ab initio prediction:Prodigal:002006,protein motif:HAMAP:MF_00365;locus_tag=COIPGBPH_01369;product=DNA replication and repair protein RecF
QDGA01000013.1	Prodigal:002006	CDS	18893	20431	.	-	0	ID=COIPGBPH_01370;Name=dnaJ_1;gene=dnaJ_1;inference=ab initio prediction:Prodigal:002006,protein motif:HAMAP:MF_01152;locus_tag=COIPGBPH_01370;product=Chaperone protein DnaJ
QDGA01000013.1	Prodigal:002006	CDS	20625	21017	.	+	0	ID=COIPGBPH_01371;inference=ab initio prediction:Prodigal:002006;locus_tag=COIPGBPH_01371;product=hypothetical protein
QDGA01000013.1	Prodigal:002006	CDS	21010	21552	.	+	0	ID=COIPGBPH_01372;eC_number=1.20.4.4;Name=arsC_1;gene=arsC_1;inference=ab initio prediction:Prodigal:002006,protein motif:HAMAP:MF_01624;locus_tag=COIPGBPH_01372;product=Arsenate reductase
QDGA01000013.1	Prodigal:002006	CDS	21561	21986	.	+	0	ID=COIPGBPH_01373;eC_number=1.20.4.1;Name=arsC_2;gene=arsC_2;inference=ab initio prediction:Prodigal:002006,similar to AA sequence:UniProtKB:P08692;locus_tag=COIPGBPH_01373;product=Arsenate reductase
QDGA01000013.1	Prodigal:002006	CDS	21997	23064	.	+	0	ID=COIPGBPH_01374;Name=acr3;db_xref=COG:COG0798;gene=acr3;inference=ab initio prediction:Prodigal:002006,similar to AA sequence:UniProtKB:A6TP80;locus_tag=COIPGBPH_01374;product=Arsenical-resistance protein Acr3
QDGA01000013.1	Prodigal:002006	CDS	23057	23791	.	+	0	ID=COIPGBPH_01375;eC_number=1.-.-.-;Name=arsH;db_xref=COG:COG0431;gene=arsH;inference=ab initio prediction:Prodigal:002006,similar to AA sequence:UniProtKB:Q92R45;locus_tag=COIPGBPH_01375;product=NADPH-dependent FMN reductase ArsH
QDGA01000013.1	Prodigal:002006	CDS	23870	24064	.	+	0	ID=COIPGBPH_01376;inference=ab initio prediction:Prodigal:002006;locus_tag=COIPGBPH_01376;product=hypothetical protein
QDGA01000013.1	Prodigal:002006	CDS	24085	24477	.	-	0	ID=COIPGBPH_01377;Name=cckA_1;gene=cckA_1;inference=ab initio prediction:Prodigal:002006,similar to AA sequence:UniProtKB:P0DOA0;locus_tag=COIPGBPH_01377;product=Sensor kinase CckA
QDGA01000013.1	Prodigal:002006	CDS	24479	24877	.	-	0	ID=COIPGBPH_01378;inference=ab initio prediction:Prodigal:002006;locus_tag=COIPGBPH_01378;product=hypothetical protein
QDGA01000013.1	Prodigal:002006	CDS	24858	25055	.	-	0	ID=COIPGBPH_01379;inference=ab initio prediction:Prodigal:002006;locus_tag=COIPGBPH_01379;product=hypothetical protein
QDGA01000013.1	Prodigal:002006	CDS	25222	25575	.	+	0	ID=COIPGBPH_01380;inference=ab initio prediction:Prodigal:002006;locus_tag=COIPGBPH_01380;product=hypothetical protein
QDGA01000013.1	Prodigal:002006	CDS	25630	25884	.	+	0	ID=COIPGBPH_01381;inference=ab initio prediction:Prodigal:002006;locus_tag=COIPGBPH_01381;product=hypothetical protein
QDGA01000013.1	Prodigal:002006	CDS	25900	27330	.	+	0	ID=COIPGBPH_01382;eC_number=1.18.1.2;inference=ab initio prediction:Prodigal:002006,protein motif:HAMAP:MF_01685;locus_tag=COIPGBPH_01382;product=Ferredoxin--NADP reductase
QDGA01000013.1	Prodigal:002006	CDS	27270	28571	.	+	0	ID=COIPGBPH_01383;inference=ab initio prediction:Prodigal:002006;locus_tag=COIPGBPH_01383;product=hypothetical protein
QDGA01000013.1	Prodigal:002006	CDS	28575	29315	.	-	0	ID=COIPGBPH_01384;Name=norV;gene=norV;inference=ab initio prediction:Prodigal:002006,protein motif:HAMAP:MF_01312;locus_tag=COIPGBPH_01384;product=Anaerobic nitric oxide reductase flavorubredoxin
QDGA01000013.1	Prodigal:002006	CDS	29606	30583	.	+	0	ID=COIPGBPH_01385;eC_number=4.2.99.-;Name=vgb;gene=vgb;inference=ab initio prediction:Prodigal:002006,protein motif:HAMAP:MF_01282;locus_tag=COIPGBPH_01385;product=Virginiamycin B lyase
QDGA01000013.1	Prodigal:002006	CDS	30580	30975	.	+	0	ID=COIPGBPH_01386;db_xref=COG:COG3474;inference=ab initio prediction:Prodigal:002006,similar to AA sequence:UniProtKB:P00082;locus_tag=COIPGBPH_01386;product=Cytochrome c2
QDGA01000013.1	Prodigal:002006	CDS	31226	32473	.	+	0	ID=COIPGBPH_01387;eC_number=3.1.4.53;Name=cpdA_2;gene=cpdA_2;inference=ab initio prediction:Prodigal:002006,protein motif:HAMAP:MF_00905;locus_tag=COIPGBPH_01387;product=3'%2C5'-cyclic adenosine monophosphate phosphodiesterase CpdA
QDGA01000013.1	Prodigal:002006	CDS	32470	36051	.	+	0	ID=COIPGBPH_01388;Name=smc_4;gene=smc_4;inference=ab initio prediction:Prodigal:002006,protein motif:HAMAP:MF_01894;locus_tag=COIPGBPH_01388;product=Chromosome partition protein Smc
QDGA01000013.1	Prodigal:002006	CDS	36208	42513	.	+	0	ID=COIPGBPH_01389;eC_number=3.6.4.12;Name=recD2_1;gene=recD2_1;inference=ab initio prediction:Prodigal:002006,protein motif:HAMAP:MF_01488;locus_tag=COIPGBPH_01389;product=ATP-dependent RecD-like DNA helicase
QDGA01000013.1	Prodigal:002006	CDS	42657	42977	.	-	0	ID=COIPGBPH_01390;inference=ab initio prediction:Prodigal:002006,similar to AA sequence:ISfinder:IS1357;locus_tag=COIPGBPH_01390;product=IS701 family transposase IS1357
QDGA01000013.1	Prodigal:002006	CDS	43664	44500	.	-	0	ID=COIPGBPH_01391;inference=ab initio prediction:Prodigal:002006;locus_tag=COIPGBPH_01391;product=hypothetical protein
QDGA01000013.1	Prodigal:002006	CDS	44641	45519	.	+	0	ID=COIPGBPH_01392;inference=ab initio prediction:Prodigal:002006;locus_tag=COIPGBPH_01392;product=hypothetical protein
QDGA01000013.1	Prodigal:002006	CDS	45545	45976	.	-	0	ID=COIPGBPH_01393;inference=ab initio prediction:Prodigal:002006;locus_tag=COIPGBPH_01393;product=hypothetical protein
QDGA01000013.1	Prodigal:002006	CDS	46266	47555	.	+	0	ID=COIPGBPH_01394;inference=ab initio prediction:Prodigal:002006;locus_tag=COIPGBPH_01394;product=hypothetical protein
QDGA01000013.1	Prodigal:002006	CDS	48328	48843	.	-	0	ID=COIPGBPH_01395;eC_number=7.4.2.10;Name=gsiA_4;db_xref=COG:COG1123;gene=gsiA_4;inference=ab initio prediction:Prodigal:002006,similar to AA sequence:UniProtKB:P75796;locus_tag=COIPGBPH_01395;product=Glutathione import ATP-binding protein GsiA
QDGA01000013.1	Prodigal:002006	CDS	49040	49162	.	-	0	ID=COIPGBPH_01396;inference=ab initio prediction:Prodigal:002006;locus_tag=COIPGBPH_01396;product=hypothetical protein
QDGA01000013.1	Prodigal:002006	CDS	49105	49716	.	-	0	ID=COIPGBPH_01397;inference=ab initio prediction:Prodigal:002006,similar to AA sequence:ISfinder:ISEas1;locus_tag=COIPGBPH_01397;product=IS6 family transposase ISEas1
QDGA01000013.1	Prodigal:002006	CDS	49880	51400	.	-	0	ID=COIPGBPH_01398;inference=ab initio prediction:Prodigal:002006;locus_tag=COIPGBPH_01398;product=hypothetical protein
QDGA01000013.1	Prodigal:002006	CDS	51474	52475	.	-	0	ID=COIPGBPH_01399;Name=ddpF;db_xref=COG:COG1124;gene=ddpF;inference=ab initio prediction:Prodigal:002006,similar to AA sequence:UniProtKB:P77622;locus_tag=COIPGBPH_01399;product=putative D%2CD-dipeptide transport ATP-binding protein DdpF
QDGA01000013.1	Prodigal:002006	CDS	52468	53448	.	-	0	ID=COIPGBPH_01400;Name=oppD_2;db_xref=COG:COG0444;gene=oppD_2;inference=ab initio prediction:Prodigal:002006,similar to AA sequence:UniProtKB:P76027;locus_tag=COIPGBPH_01400;product=Oligopeptide transport ATP-binding protein OppD
QDGA01000013.1	Prodigal:002006	CDS	53445	54266	.	-	0	ID=COIPGBPH_01401;Name=gsiD_2;db_xref=COG:COG1173;gene=gsiD_2;inference=ab initio prediction:Prodigal:002006,similar to AA sequence:UniProtKB:P75799;locus_tag=COIPGBPH_01401;product=Glutathione transport system permease protein GsiD
QDGA01000013.1	Prodigal:002006	CDS	54276	55211	.	-	0	ID=COIPGBPH_01402;Name=gsiC_4;db_xref=COG:COG0601;gene=gsiC_4;inference=ab initio prediction:Prodigal:002006,similar to AA sequence:UniProtKB:P75798;locus_tag=COIPGBPH_01402;product=Glutathione transport system permease protein GsiC
QDGA01000013.1	Prodigal:002006	CDS	55311	56900	.	-	0	ID=COIPGBPH_01403;Name=hbpA;db_xref=COG:COG0747;gene=hbpA;inference=ab initio prediction:Prodigal:002006,similar to AA sequence:UniProtKB:P33950;locus_tag=COIPGBPH_01403;product=Heme-binding protein A
QDGA01000013.1	Prodigal:002006	CDS	57011	58693	.	-	0	ID=COIPGBPH_01404;eC_number=3.5.1.91;Name=nfdA_2;gene=nfdA_2;inference=ab initio prediction:Prodigal:002006,similar to AA sequence:UniProtKB:Q68AP4;locus_tag=COIPGBPH_01404;product=N-substituted formamide deformylase
QDGA01000013.1	Prodigal:002006	CDS	58775	60247	.	-	0	ID=COIPGBPH_01405;inference=ab initio prediction:Prodigal:002006;locus_tag=COIPGBPH_01405;product=hypothetical protein
QDGA01000013.1	Prodigal:002006	CDS	60420	61397	.	+	0	ID=COIPGBPH_01406;inference=ab initio prediction:Prodigal:002006;locus_tag=COIPGBPH_01406;product=hypothetical protein
QDGA01000013.1	Prodigal:002006	CDS	61589	62242	.	-	0	ID=COIPGBPH_01407;eC_number=5.1.1.7;Name=dapF_1;db_xref=COG:COG0253;gene=dapF_1;inference=ab initio prediction:Prodigal:002006,similar to AA sequence:UniProtKB:Q81XR2;locus_tag=COIPGBPH_01407;product=Diaminopimelate epimerase
QDGA01000013.1	Prodigal:002006	CDS	62552	62998	.	-	0	ID=COIPGBPH_01408;inference=ab initio prediction:Prodigal:002006;locus_tag=COIPGBPH_01408;product=hypothetical protein
QDGA01000013.1	Prodigal:002006	CDS	63004	63585	.	-	0	ID=COIPGBPH_01409;inference=ab initio prediction:Prodigal:002006;locus_tag=COIPGBPH_01409;product=hypothetical protein
QDGA01000013.1	Prodigal:002006	CDS	63735	64025	.	-	0	ID=COIPGBPH_01410;inference=ab initio prediction:Prodigal:002006;locus_tag=COIPGBPH_01410;product=hypothetical protein
QDGA01000013.1	Prodigal:002006	CDS	64038	64712	.	-	0	ID=COIPGBPH_01411;inference=ab initio prediction:Prodigal:002006;locus_tag=COIPGBPH_01411;product=hypothetical protein
QDGA01000013.1	Prodigal:002006	CDS	64774	66231	.	-	0	ID=COIPGBPH_01412;inference=ab initio prediction:Prodigal:002006;locus_tag=COIPGBPH_01412;product=hypothetical protein
QDGA01000013.1	Prodigal:002006	CDS	66549	66779	.	+	0	ID=COIPGBPH_01413;inference=ab initio prediction:Prodigal:002006;locus_tag=COIPGBPH_01413;product=hypothetical protein
QDGA01000013.1	Prodigal:002006	CDS	66776	67675	.	+	0	ID=COIPGBPH_01414;inference=ab initio prediction:Prodigal:002006;locus_tag=COIPGBPH_01414;product=hypothetical protein
QDGA01000013.1	Prodigal:002006	CDS	67672	67929	.	+	0	ID=COIPGBPH_01415;inference=ab initio prediction:Prodigal:002006;locus_tag=COIPGBPH_01415;product=hypothetical protein
QDGA01000013.1	Prodigal:002006	CDS	68008	68259	.	-	0	ID=COIPGBPH_01416;inference=ab initio prediction:Prodigal:002006;locus_tag=COIPGBPH_01416;product=hypothetical protein
QDGA01000013.1	Prodigal:002006	CDS	68411	68680	.	-	0	ID=COIPGBPH_01417;inference=ab initio prediction:Prodigal:002006;locus_tag=COIPGBPH_01417;product=hypothetical protein
QDGA01000013.1	Prodigal:002006	CDS	68769	69923	.	-	0	ID=COIPGBPH_01418;inference=ab initio prediction:Prodigal:002006;locus_tag=COIPGBPH_01418;product=hypothetical protein
QDGA01000013.1	Prodigal:002006	CDS	70096	70308	.	-	0	ID=COIPGBPH_01419;inference=ab initio prediction:Prodigal:002006;locus_tag=COIPGBPH_01419;product=hypothetical protein
QDGA01000013.1	Prodigal:002006	CDS	70614	70904	.	-	0	ID=COIPGBPH_01420;inference=ab initio prediction:Prodigal:002006,similar to AA sequence:ISfinder:ISCARN25;locus_tag=COIPGBPH_01420;product=IS630 family transposase ISCARN25
QDGA01000013.1	Prodigal:002006	CDS	71019	71720	.	+	0	ID=COIPGBPH_01421;inference=ab initio prediction:Prodigal:002006,similar to AA sequence:ISfinder:ISRH1;locus_tag=COIPGBPH_01421;product=IS6 family transposase ISRH1
QDGA01000013.1	Prodigal:002006	CDS	71745	72110	.	-	0	ID=COIPGBPH_01422;eC_number=5.3.3.17;Name=phzF_2;gene=phzF_2;inference=ab initio prediction:Prodigal:002006,similar to AA sequence:UniProtKB:Q51792;locus_tag=COIPGBPH_01422;product=Trans-2%2C3-dihydro-3-hydroxyanthranilate isomerase
QDGA01000013.1	Prodigal:002006	CDS	72598	74490	.	-	0	ID=COIPGBPH_01423;inference=ab initio prediction:Prodigal:002006;locus_tag=COIPGBPH_01423;product=hypothetical protein
QDGA01000013.1	Prodigal:002006	CDS	75032	76087	.	-	0	ID=COIPGBPH_01424;eC_number=1.1.1.18;Name=iolG_6;db_xref=COG:COG0673;gene=iolG_6;inference=ab initio prediction:Prodigal:002006,similar to AA sequence:UniProtKB:Q9WYP5;locus_tag=COIPGBPH_01424;product=Myo-inositol 2-dehydrogenase
QDGA01000013.1	Prodigal:002006	CDS	76084	76533	.	-	0	ID=COIPGBPH_01425;eC_number=4.2.1.10;Name=aroQ_1;db_xref=COG:COG0757;gene=aroQ_1;inference=ab initio prediction:Prodigal:002006,similar to AA sequence:UniProtKB:P15474;locus_tag=COIPGBPH_01425;product=3-dehydroquinate dehydratase
QDGA01000013.1	Prodigal:002006	CDS	76576	77337	.	-	0	ID=COIPGBPH_01426;Name=glnQ_5;gene=glnQ_5;inference=ab initio prediction:Prodigal:002006,similar to AA sequence:UniProtKB:P27675;locus_tag=COIPGBPH_01426;product=Glutamine transport ATP-binding protein GlnQ
QDGA01000013.1	Prodigal:002006	CDS	77386	78228	.	-	0	ID=COIPGBPH_01427;Name=fliY_2;db_xref=COG:COG0834;gene=fliY_2;inference=ab initio prediction:Prodigal:002006,similar to AA sequence:UniProtKB:P0AEM9;locus_tag=COIPGBPH_01427;product=L-cystine-binding protein FliY
QDGA01000013.1	Prodigal:002006	CDS	78284	78925	.	-	0	ID=COIPGBPH_01428;Name=yecS_2;db_xref=COG:COG0765;gene=yecS_2;inference=ab initio prediction:Prodigal:002006,similar to AA sequence:UniProtKB:P0AFT2;locus_tag=COIPGBPH_01428;product=L-cystine transport system permease protein YecS
QDGA01000013.1	Prodigal:002006	CDS	78938	79606	.	-	0	ID=COIPGBPH_01429;Name=yecS_3;db_xref=COG:COG0765;gene=yecS_3;inference=ab initio prediction:Prodigal:002006,similar to AA sequence:UniProtKB:P0AFT2;locus_tag=COIPGBPH_01429;product=L-cystine transport system permease protein YecS
QDGA01000013.1	Prodigal:002006	CDS	79678	80496	.	-	0	ID=COIPGBPH_01430;inference=ab initio prediction:Prodigal:002006;locus_tag=COIPGBPH_01430;product=hypothetical protein
QDGA01000013.1	Prodigal:002006	CDS	80524	81303	.	-	0	ID=COIPGBPH_01431;inference=ab initio prediction:Prodigal:002006;locus_tag=COIPGBPH_01431;product=hypothetical protein
QDGA01000013.1	Prodigal:002006	CDS	81569	82462	.	+	0	ID=COIPGBPH_01432;eC_number=1.13.11.37;Name=npcC;gene=npcC;inference=ab initio prediction:Prodigal:002006,similar to AA sequence:UniProtKB:Q6F4M7;locus_tag=COIPGBPH_01432;product=Hydroxyquinol 1%2C2-dioxygenase
QDGA01000013.1	Prodigal:002006	CDS	82524	83306	.	+	0	ID=COIPGBPH_01433;eC_number=4.2.1.163;Name=hpcG;gene=hpcG;inference=ab initio prediction:Prodigal:002006,similar to AA sequence:UniProtKB:P42270;locus_tag=COIPGBPH_01433;product=2-oxo-hept-4-ene-1%2C7-dioate hydratase
QDGA01000013.1	Prodigal:002006	CDS	83314	84081	.	+	0	ID=COIPGBPH_01434;eC_number=4.1.2.52;Name=hpcH_1;db_xref=COG:COG3836;gene=hpcH_1;inference=ab initio prediction:Prodigal:002006,similar to AA sequence:UniProtKB:Q47098;locus_tag=COIPGBPH_01434;product=4-hydroxy-2-oxo-heptane-1%2C7-dioate aldolase
QDGA01000013.1	Prodigal:002006	CDS	84113	84844	.	+	0	ID=COIPGBPH_01435;Name=fliY_3;db_xref=COG:COG0834;gene=fliY_3;inference=ab initio prediction:Prodigal:002006,similar to AA sequence:UniProtKB:P0AEM9;locus_tag=COIPGBPH_01435;product=L-cystine-binding protein FliY
QDGA01000013.1	Prodigal:002006	CDS	84940	85773	.	+	0	ID=COIPGBPH_01436;eC_number=1.1.1.25;Name=aroE_1;db_xref=COG:COG0169;gene=aroE_1;inference=ab initio prediction:Prodigal:002006,similar to AA sequence:UniProtKB:Q8Y9N5;locus_tag=COIPGBPH_01436;product=Shikimate dehydrogenase (NADP(+))
QDGA01000013.1	Prodigal:002006	CDS	86333	88048	.	-	0	ID=COIPGBPH_01437;inference=ab initio prediction:Prodigal:002006;locus_tag=COIPGBPH_01437;product=hypothetical protein
QDGA01000013.1	Prodigal:002006	CDS	88152	88451	.	+	0	ID=COIPGBPH_01438;inference=ab initio prediction:Prodigal:002006;locus_tag=COIPGBPH_01438;product=hypothetical protein
QDGA01000013.1	Prodigal:002006	CDS	89060	90181	.	-	0	ID=COIPGBPH_01439;Name=noc_1;gene=noc_1;inference=ab initio prediction:Prodigal:002006,protein motif:HAMAP:MF_02015;locus_tag=COIPGBPH_01439;product=Nucleoid occlusion protein
QDGA01000013.1	Prodigal:002006	CDS	90181	91392	.	-	0	ID=COIPGBPH_01440;inference=ab initio prediction:Prodigal:002006;locus_tag=COIPGBPH_01440;product=hypothetical protein
QDGA01000013.1	Prodigal:002006	CDS	92491	93198	.	+	0	ID=COIPGBPH_01441;inference=ab initio prediction:Prodigal:002006;locus_tag=COIPGBPH_01441;product=hypothetical protein
QDGA01000013.1	Prodigal:002006	CDS	94200	95123	.	-	0	ID=COIPGBPH_01442;inference=ab initio prediction:Prodigal:002006;locus_tag=COIPGBPH_01442;product=hypothetical protein
QDGA01000013.1	Prodigal:002006	CDS	95184	95615	.	-	0	ID=COIPGBPH_01443;eC_number=3.1.-.-;Name=vapC_1;gene=vapC_1;inference=ab initio prediction:Prodigal:002006,protein motif:HAMAP:MF_00265;locus_tag=COIPGBPH_01443;product=tRNA(fMet)-specific endonuclease VapC
QDGA01000013.1	Prodigal:002006	CDS	95612	95824	.	-	0	ID=COIPGBPH_01444;inference=ab initio prediction:Prodigal:002006;locus_tag=COIPGBPH_01444;product=hypothetical protein
QDGA01000013.1	Prodigal:002006	CDS	96290	97900	.	+	0	ID=COIPGBPH_01445;inference=ab initio prediction:Prodigal:002006;locus_tag=COIPGBPH_01445;product=hypothetical protein
QDGA01000013.1	Prodigal:002006	CDS	97974	98162	.	+	0	ID=COIPGBPH_01446;inference=ab initio prediction:Prodigal:002006;locus_tag=COIPGBPH_01446;product=hypothetical protein
QDGA01000013.1	Prodigal:002006	CDS	98332	99753	.	+	0	ID=COIPGBPH_01447;db_xref=COG:COG3385;inference=ab initio prediction:Prodigal:002006,similar to AA sequence:ISfinder:ISPye60;locus_tag=COIPGBPH_01447;product=IS4 family transposase ISPye60
QDGA01000013.1	Prodigal:002006	CDS	99740	100099	.	+	0	ID=COIPGBPH_01448;inference=ab initio prediction:Prodigal:002006;locus_tag=COIPGBPH_01448;product=hypothetical protein
QDGA01000013.1	Prodigal:002006	CDS	100219	100428	.	+	0	ID=COIPGBPH_01449;inference=ab initio prediction:Prodigal:002006;locus_tag=COIPGBPH_01449;product=hypothetical protein
QDGA01000013.1	Prodigal:002006	CDS	100497	101843	.	+	0	ID=COIPGBPH_01450;eC_number=3.5.1.-;Name=rutD_2;gene=rutD_2;inference=ab initio prediction:Prodigal:002006,protein motif:HAMAP:MF_00832;locus_tag=COIPGBPH_01450;product=Putative aminoacrylate hydrolase RutD
QDGA01000013.1	Prodigal:002006	CDS	101924	103459	.	+	0	ID=COIPGBPH_01451;inference=ab initio prediction:Prodigal:002006;locus_tag=COIPGBPH_01451;product=hypothetical protein
QDGA01000013.1	Prodigal:002006	CDS	103476	103724	.	+	0	ID=COIPGBPH_01452;inference=ab initio prediction:Prodigal:002006;locus_tag=COIPGBPH_01452;product=hypothetical protein
QDGA01000013.1	Aragorn:001002	tRNA	103870	103942	.	+	.	ID=COIPGBPH_01453;inference=COORDINATES:profile:Aragorn:001002;locus_tag=COIPGBPH_01453;product=tRNA-Lys(ttt)
QDGA01000013.1	Prodigal:002006	CDS	105589	106650	.	+	0	ID=COIPGBPH_01454;inference=ab initio prediction:Prodigal:002006;locus_tag=COIPGBPH_01454;product=hypothetical protein
QDGA01000013.1	Prodigal:002006	CDS	106613	107962	.	+	0	ID=COIPGBPH_01455;inference=ab initio prediction:Prodigal:002006;locus_tag=COIPGBPH_01455;product=hypothetical protein
QDGA01000013.1	Prodigal:002006	CDS	108120	109139	.	+	0	ID=COIPGBPH_01456;inference=ab initio prediction:Prodigal:002006;locus_tag=COIPGBPH_01456;product=hypothetical protein
QDGA01000013.1	Prodigal:002006	CDS	109670	111256	.	-	0	ID=COIPGBPH_01457;eC_number=3.1.1.102;inference=ab initio prediction:Prodigal:002006,similar to AA sequence:UniProtKB:A0A0K8P8E7;locus_tag=COIPGBPH_01457;product=Mono(2-hydroxyethyl) terephthalate hydrolase
QDGA01000013.1	Prodigal:002006	CDS	111650	111853	.	+	0	ID=COIPGBPH_01458;inference=ab initio prediction:Prodigal:002006;locus_tag=COIPGBPH_01458;product=hypothetical protein
QDGA01000013.1	Prodigal:002006	CDS	111799	112587	.	-	0	ID=COIPGBPH_01459;inference=ab initio prediction:Prodigal:002006;locus_tag=COIPGBPH_01459;product=hypothetical protein
QDGA01000013.1	Prodigal:002006	CDS	113480	113617	.	-	0	ID=COIPGBPH_01460;inference=ab initio prediction:Prodigal:002006;locus_tag=COIPGBPH_01460;product=hypothetical protein
QDGA01000013.1	Prodigal:002006	CDS	113628	114248	.	+	0	ID=COIPGBPH_01461;inference=ab initio prediction:Prodigal:002006;locus_tag=COIPGBPH_01461;product=hypothetical protein
QDGA01000013.1	Prodigal:002006	CDS	114510	115619	.	+	0	ID=COIPGBPH_01462;Name=ydiK_1;db_xref=COG:COG0628;gene=ydiK_1;inference=ab initio prediction:Prodigal:002006,similar to AA sequence:UniProtKB:P0AFS7;locus_tag=COIPGBPH_01462;product=Putative transport protein YdiK
QDGA01000013.1	Prodigal:002006	CDS	115910	116350	.	+	0	ID=COIPGBPH_01463;inference=ab initio prediction:Prodigal:002006;locus_tag=COIPGBPH_01463;product=hypothetical protein
QDGA01000013.1	Prodigal:002006	CDS	116639	117004	.	+	0	ID=COIPGBPH_01464;inference=ab initio prediction:Prodigal:002006;locus_tag=COIPGBPH_01464;product=hypothetical protein
QDGA01000013.1	Prodigal:002006	CDS	117433	118245	.	+	0	ID=COIPGBPH_01465;Name=lolA_1;gene=lolA_1;inference=ab initio prediction:Prodigal:002006,protein motif:HAMAP:MF_00240;locus_tag=COIPGBPH_01465;product=Outer-membrane lipoprotein carrier protein
QDGA01000013.1	Prodigal:002006	CDS	118242	118538	.	+	0	ID=COIPGBPH_01466;inference=ab initio prediction:Prodigal:002006;locus_tag=COIPGBPH_01466;product=hypothetical protein
QDGA01000013.1	Prodigal:002006	CDS	118639	119025	.	+	0	ID=COIPGBPH_01467;inference=ab initio prediction:Prodigal:002006;locus_tag=COIPGBPH_01467;product=hypothetical protein
QDGA01000013.1	Prodigal:002006	CDS	119378	120355	.	+	0	ID=COIPGBPH_01468;eC_number=2.3.1.8;Name=pta_1;db_xref=COG:COG0280;gene=pta_1;inference=ab initio prediction:Prodigal:002006,similar to AA sequence:UniProtKB:Q9X0L4;locus_tag=COIPGBPH_01468;product=Phosphate acetyltransferase
QDGA01000013.1	Prodigal:002006	CDS	120359	121567	.	+	0	ID=COIPGBPH_01469;eC_number=2.7.2.1;Name=ackA_1;db_xref=COG:COG0282;gene=ackA_1;inference=ab initio prediction:Prodigal:002006,similar to AA sequence:UniProtKB:Q9WYB1;locus_tag=COIPGBPH_01469;product=Acetate kinase
QDGA01000130.1	Prodigal:002006	CDS	238	615	.	-	0	ID=COIPGBPH_01470;inference=ab initio prediction:Prodigal:002006;locus_tag=COIPGBPH_01470;product=hypothetical protein
QDGA01000130.1	Prodigal:002006	CDS	599	2905	.	-	0	ID=COIPGBPH_01471;Name=xerH_3;gene=xerH_3;inference=ab initio prediction:Prodigal:002006,protein motif:HAMAP:MF_02054;locus_tag=COIPGBPH_01471;product=Tyrosine recombinase XerH
QDGA01000130.1	Prodigal:002006	CDS	2896	4083	.	-	0	ID=COIPGBPH_01472;Name=xerC_3;gene=xerC_3;inference=ab initio prediction:Prodigal:002006,protein motif:HAMAP:MF_01808;locus_tag=COIPGBPH_01472;product=Tyrosine recombinase XerC
QDGA01000130.1	Prodigal:002006	CDS	4417	5007	.	-	0	ID=COIPGBPH_01473;inference=ab initio prediction:Prodigal:002006;locus_tag=COIPGBPH_01473;product=hypothetical protein
QDGA01000130.1	Prodigal:002006	CDS	5615	5827	.	+	0	ID=COIPGBPH_01474;inference=ab initio prediction:Prodigal:002006;locus_tag=COIPGBPH_01474;product=hypothetical protein
QDGA01000130.1	Aragorn:001002	tRNA	5845	5929	.	-	.	ID=COIPGBPH_01475;inference=COORDINATES:profile:Aragorn:001002;locus_tag=COIPGBPH_01475;product=tRNA-Leu(tag)
QDGA01000130.1	Aragorn:001002	tRNA	5933	6008	.	-	.	ID=COIPGBPH_01476;inference=COORDINATES:profile:Aragorn:001002;locus_tag=COIPGBPH_01476;product=tRNA-Met(cat)
QDGA01000130.1	Prodigal:002006	CDS	6128	6703	.	+	0	ID=COIPGBPH_01477;inference=ab initio prediction:Prodigal:002006;locus_tag=COIPGBPH_01477;product=hypothetical protein
QDGA01000130.1	Prodigal:002006	CDS	6782	7285	.	+	0	ID=COIPGBPH_01478;inference=ab initio prediction:Prodigal:002006;locus_tag=COIPGBPH_01478;product=hypothetical protein
QDGA01000130.1	Prodigal:002006	CDS	7744	8859	.	-	0	ID=COIPGBPH_01479;inference=ab initio prediction:Prodigal:002006,similar to AA sequence:ISfinder:ISSfr2;locus_tag=COIPGBPH_01479;product=IS110 family transposase ISSfr2
QDGA01000130.1	Prodigal:002006	CDS	8968	9591	.	+	0	ID=COIPGBPH_01480;inference=ab initio prediction:Prodigal:002006;locus_tag=COIPGBPH_01480;product=hypothetical protein
QDGA01000130.1	Prodigal:002006	CDS	9925	10365	.	+	0	ID=COIPGBPH_01481;inference=ab initio prediction:Prodigal:002006;locus_tag=COIPGBPH_01481;product=hypothetical protein
QDGA01000130.1	Prodigal:002006	CDS	10531	10713	.	-	0	ID=COIPGBPH_01482;inference=ab initio prediction:Prodigal:002006;locus_tag=COIPGBPH_01482;product=hypothetical protein
QDGA01000130.1	Prodigal:002006	CDS	11144	12274	.	-	0	ID=COIPGBPH_01483;db_xref=COG:COG1373;inference=ab initio prediction:Prodigal:002006,similar to AA sequence:UniProtKB:P9WLM9;locus_tag=COIPGBPH_01483;product=putative protein
QDGA01000131.1	Prodigal:002006	CDS	46	471	.	+	0	ID=COIPGBPH_01484;inference=ab initio prediction:Prodigal:002006;locus_tag=COIPGBPH_01484;product=hypothetical protein
QDGA01000131.1	Prodigal:002006	CDS	708	1739	.	-	0	ID=COIPGBPH_01485;inference=ab initio prediction:Prodigal:002006,similar to AA sequence:ISfinder:ISMex9;locus_tag=COIPGBPH_01485;product=IS110 family transposase ISMex9
QDGA01000131.1	Prodigal:002006	CDS	2238	2585	.	+	0	ID=COIPGBPH_01486;eC_number=7.6.2.8;Name=btuD_4;gene=btuD_4;inference=ab initio prediction:Prodigal:002006,protein motif:HAMAP:MF_01005;locus_tag=COIPGBPH_01486;product=Vitamin B12 import ATP-binding protein BtuD
QDGA01000131.1	Prodigal:002006	CDS	2680	2961	.	+	0	ID=COIPGBPH_01487;inference=ab initio prediction:Prodigal:002006;locus_tag=COIPGBPH_01487;product=hypothetical protein
QDGA01000131.1	Prodigal:002006	CDS	3001	4071	.	-	0	ID=COIPGBPH_01488;inference=ab initio prediction:Prodigal:002006,similar to AA sequence:ISfinder:ISCARN25;locus_tag=COIPGBPH_01488;product=IS630 family transposase ISCARN25
QDGA01000131.1	Prodigal:002006	CDS	4088	5104	.	-	0	ID=COIPGBPH_01489;Name=paoD_2;db_xref=COG:COG1975;gene=paoD_2;inference=ab initio prediction:Prodigal:002006,similar to AA sequence:UniProtKB:P77183;locus_tag=COIPGBPH_01489;product=Molybdenum cofactor insertion chaperone PaoD
QDGA01000131.1	Prodigal:002006	CDS	5143	7443	.	-	0	ID=COIPGBPH_01490;eC_number=1.2.99.6;Name=paoC_1;db_xref=COG:COG1529;gene=paoC_1;inference=ab initio prediction:Prodigal:002006,similar to AA sequence:UniProtKB:P77489;locus_tag=COIPGBPH_01490;product=Aldehyde oxidoreductase molybdenum-binding subunit PaoC
QDGA01000131.1	Prodigal:002006	CDS	7440	8423	.	-	0	ID=COIPGBPH_01491;eC_number=1.2.99.6;Name=paoB_1;db_xref=COG:COG1319;gene=paoB_1;inference=ab initio prediction:Prodigal:002006,similar to AA sequence:UniProtKB:P77324;locus_tag=COIPGBPH_01491;product=Aldehyde oxidoreductase FAD-binding subunit PaoB
QDGA01000131.1	Prodigal:002006	CDS	8420	8896	.	-	0	ID=COIPGBPH_01492;eC_number=1.2.99.6;Name=paoA_1;db_xref=COG:COG2080;gene=paoA_1;inference=ab initio prediction:Prodigal:002006,similar to AA sequence:UniProtKB:P77165;locus_tag=COIPGBPH_01492;product=Aldehyde oxidoreductase iron-sulfur-binding subunit PaoA
QDGA01000131.1	Prodigal:002006	CDS	9156	9761	.	+	0	ID=COIPGBPH_01493;inference=ab initio prediction:Prodigal:002006;locus_tag=COIPGBPH_01493;product=hypothetical protein
QDGA01000131.1	Prodigal:002006	CDS	10438	10638	.	-	0	ID=COIPGBPH_01494;inference=ab initio prediction:Prodigal:002006;locus_tag=COIPGBPH_01494;product=hypothetical protein
QDGA01000131.1	Prodigal:002006	CDS	11312	11857	.	+	0	ID=COIPGBPH_01495;db_xref=COG:COG3039;inference=ab initio prediction:Prodigal:002006,similar to AA sequence:ISfinder:ISAzs16;locus_tag=COIPGBPH_01495;product=IS5 family transposase ISAzs16
QDGA01000131.1	Prodigal:002006	CDS	11981	12142	.	+	0	ID=COIPGBPH_01496;inference=ab initio prediction:Prodigal:002006;locus_tag=COIPGBPH_01496;product=hypothetical protein
QDGA01000132.1	Prodigal:002006	CDS	38	895	.	-	0	ID=COIPGBPH_01497;inference=ab initio prediction:Prodigal:002006,similar to AA sequence:ISfinder:ISMra4;locus_tag=COIPGBPH_01497;product=IS3 family transposase ISMra4
QDGA01000132.1	Prodigal:002006	CDS	892	1182	.	-	0	ID=COIPGBPH_01498;inference=ab initio prediction:Prodigal:002006,similar to AA sequence:ISfinder:ISMra4;locus_tag=COIPGBPH_01498;product=IS3 family transposase ISMra4
QDGA01000132.1	Prodigal:002006	CDS	1482	1904	.	+	0	ID=COIPGBPH_01499;inference=ab initio prediction:Prodigal:002006;locus_tag=COIPGBPH_01499;product=hypothetical protein
QDGA01000132.1	Prodigal:002006	CDS	2349	2666	.	-	0	ID=COIPGBPH_01500;Name=fdxB;db_xref=COG:COG1145;gene=fdxB;inference=ab initio prediction:Prodigal:002006,similar to AA sequence:UniProtKB:P20624;locus_tag=COIPGBPH_01500;product=Ferredoxin-3
QDGA01000132.1	Prodigal:002006	CDS	2663	2893	.	-	0	ID=COIPGBPH_01501;inference=ab initio prediction:Prodigal:002006;locus_tag=COIPGBPH_01501;product=hypothetical protein
QDGA01000132.1	Prodigal:002006	CDS	2893	3372	.	-	0	ID=COIPGBPH_01502;inference=ab initio prediction:Prodigal:002006;locus_tag=COIPGBPH_01502;product=hypothetical protein
QDGA01000132.1	Prodigal:002006	CDS	3389	3880	.	-	0	ID=COIPGBPH_01503;inference=ab initio prediction:Prodigal:002006;locus_tag=COIPGBPH_01503;product=hypothetical protein
QDGA01000132.1	Prodigal:002006	CDS	3864	5228	.	-	0	ID=COIPGBPH_01504;eC_number=1.18.6.1;Name=nifK_1;gene=nifK_1;inference=ab initio prediction:Prodigal:002006,similar to AA sequence:UniProtKB:P11347;locus_tag=COIPGBPH_01504;product=Nitrogenase molybdenum-iron protein beta chain
QDGA01000132.1	Prodigal:002006	CDS	5238	6728	.	-	0	ID=COIPGBPH_01505;eC_number=1.18.6.1;Name=nifD_1;db_xref=COG:COG2710;gene=nifD_1;inference=ab initio prediction:Prodigal:002006,similar to AA sequence:UniProtKB:P07328;locus_tag=COIPGBPH_01505;product=Nitrogenase molybdenum-iron protein alpha chain
QDGA01000132.1	Prodigal:002006	CDS	6788	8329	.	-	0	ID=COIPGBPH_01506;eC_number=1.18.6.1;Name=nifK_2;db_xref=COG:COG2710;gene=nifK_2;inference=ab initio prediction:Prodigal:002006,similar to AA sequence:UniProtKB:P07329;locus_tag=COIPGBPH_01506;product=Nitrogenase molybdenum-iron protein beta chain
QDGA01000132.1	Prodigal:002006	CDS	8456	9958	.	-	0	ID=COIPGBPH_01507;eC_number=1.18.6.1;Name=nifD_2;db_xref=COG:COG2710;gene=nifD_2;inference=ab initio prediction:Prodigal:002006,similar to AA sequence:UniProtKB:P07328;locus_tag=COIPGBPH_01507;product=Nitrogenase molybdenum-iron protein alpha chain
QDGA01000132.1	Prodigal:002006	CDS	10062	10952	.	-	0	ID=COIPGBPH_01508;eC_number=1.18.6.1;Name=nifH;db_xref=COG:COG1348;gene=nifH;inference=ab initio prediction:Prodigal:002006,similar to AA sequence:UniProtKB:P22921;locus_tag=COIPGBPH_01508;product=Nitrogenase iron protein
QDGA01000132.1	Prodigal:002006	CDS	11715	12092	.	-	0	ID=COIPGBPH_01509;db_xref=COG:COG3039;inference=ab initio prediction:Prodigal:002006,similar to AA sequence:ISfinder:ISAcma45;locus_tag=COIPGBPH_01509;product=IS5 family transposase ISAcma45
QDGA01000133.1	Prodigal:002006	CDS	7	693	.	+	0	ID=COIPGBPH_01510;inference=ab initio prediction:Prodigal:002006;locus_tag=COIPGBPH_01510;product=hypothetical protein
QDGA01000133.1	Prodigal:002006	CDS	897	1652	.	-	0	ID=COIPGBPH_01511;inference=ab initio prediction:Prodigal:002006;locus_tag=COIPGBPH_01511;product=hypothetical protein
QDGA01000133.1	Prodigal:002006	CDS	1649	2380	.	-	0	ID=COIPGBPH_01512;db_xref=COG:COG3039;inference=ab initio prediction:Prodigal:002006,similar to AA sequence:ISfinder:ISPrst3;locus_tag=COIPGBPH_01512;product=IS5 family transposase ISPrst3
QDGA01000133.1	Prodigal:002006	CDS	2644	3975	.	-	0	ID=COIPGBPH_01513;inference=ab initio prediction:Prodigal:002006;locus_tag=COIPGBPH_01513;product=hypothetical protein
QDGA01000133.1	Prodigal:002006	CDS	4666	5685	.	+	0	ID=COIPGBPH_01514;inference=ab initio prediction:Prodigal:002006;locus_tag=COIPGBPH_01514;product=hypothetical protein
QDGA01000133.1	Prodigal:002006	CDS	5867	6523	.	-	0	ID=COIPGBPH_01515;inference=ab initio prediction:Prodigal:002006;locus_tag=COIPGBPH_01515;product=hypothetical protein
QDGA01000133.1	Prodigal:002006	CDS	6520	7230	.	-	0	ID=COIPGBPH_01516;inference=ab initio prediction:Prodigal:002006;locus_tag=COIPGBPH_01516;product=hypothetical protein
QDGA01000133.1	Prodigal:002006	CDS	7623	7739	.	-	0	ID=COIPGBPH_01517;inference=ab initio prediction:Prodigal:002006;locus_tag=COIPGBPH_01517;product=hypothetical protein
QDGA01000133.1	Prodigal:002006	CDS	8270	8587	.	+	0	ID=COIPGBPH_01518;inference=ab initio prediction:Prodigal:002006;locus_tag=COIPGBPH_01518;product=hypothetical protein
QDGA01000133.1	Prodigal:002006	CDS	8596	8970	.	+	0	ID=COIPGBPH_01519;inference=ab initio prediction:Prodigal:002006;locus_tag=COIPGBPH_01519;product=hypothetical protein
QDGA01000133.1	Prodigal:002006	CDS	9481	10494	.	+	0	ID=COIPGBPH_01520;inference=ab initio prediction:Prodigal:002006;locus_tag=COIPGBPH_01520;product=hypothetical protein
QDGA01000133.1	Prodigal:002006	CDS	10466	10699	.	-	0	ID=COIPGBPH_01521;inference=ab initio prediction:Prodigal:002006;locus_tag=COIPGBPH_01521;product=hypothetical protein
QDGA01000133.1	Prodigal:002006	CDS	11385	12071	.	-	0	ID=COIPGBPH_01522;inference=ab initio prediction:Prodigal:002006;locus_tag=COIPGBPH_01522;product=hypothetical protein
QDGA01000134.1	Prodigal:002006	CDS	120	995	.	+	0	ID=COIPGBPH_01523;inference=ab initio prediction:Prodigal:002006;locus_tag=COIPGBPH_01523;product=hypothetical protein
QDGA01000134.1	Prodigal:002006	CDS	838	1596	.	-	0	ID=COIPGBPH_01524;eC_number=4.1.3.17;Name=ligK_1;db_xref=COG:COG0684;gene=ligK_1;inference=ab initio prediction:Prodigal:002006,similar to AA sequence:UniProtKB:G2IQQ8;locus_tag=COIPGBPH_01524;product=4-carboxy-4-hydroxy-2-oxoadipate aldolase
QDGA01000134.1	Prodigal:002006	CDS	1845	2663	.	-	0	ID=COIPGBPH_01525;eC_number=1.1.1.346;Name=dkgB_2;db_xref=COG:COG0656;gene=dkgB_2;inference=ab initio prediction:Prodigal:002006,similar to AA sequence:UniProtKB:P30863;locus_tag=COIPGBPH_01525;product=2%2C5-diketo-D-gluconic acid reductase B
QDGA01000134.1	Prodigal:002006	CDS	2674	3588	.	-	0	ID=COIPGBPH_01526;Name=dasC_1;db_xref=COG:COG0395;gene=dasC_1;inference=ab initio prediction:Prodigal:002006,similar to AA sequence:UniProtKB:Q9K489;locus_tag=COIPGBPH_01526;product=Diacetylchitobiose uptake system permease protein DasC
QDGA01000134.1	Prodigal:002006	CDS	3585	4445	.	-	0	ID=COIPGBPH_01527;Name=ycjO_1;db_xref=COG:COG1175;gene=ycjO_1;inference=ab initio prediction:Prodigal:002006,similar to AA sequence:UniProtKB:P0AFR7;locus_tag=COIPGBPH_01527;product=Inner membrane ABC transporter permease protein YcjO
QDGA01000134.1	Prodigal:002006	CDS	4519	5736	.	-	0	ID=COIPGBPH_01528;Name=ugpB_3;db_xref=COG:COG1653;gene=ugpB_3;inference=ab initio prediction:Prodigal:002006,similar to AA sequence:UniProtKB:P0AG80;locus_tag=COIPGBPH_01528;product=sn-glycerol-3-phosphate-binding periplasmic protein UgpB
QDGA01000134.1	Prodigal:002006	CDS	5966	7147	.	-	0	ID=COIPGBPH_01529;eC_number=3.1.1.-;db_xref=COG:COG3964;inference=ab initio prediction:Prodigal:002006,similar to AA sequence:UniProtKB:Q7CS13;locus_tag=COIPGBPH_01529;product=Deacetylase
QDGA01000134.1	Prodigal:002006	CDS	7208	8368	.	-	0	ID=COIPGBPH_01530;eC_number=4.2.1.-;db_xref=COG:COG4948;inference=ab initio prediction:Prodigal:002006,similar to AA sequence:UniProtKB:D7BPX0;locus_tag=COIPGBPH_01530;product=D-galactonate dehydratase family member
QDGA01000134.1	Prodigal:002006	CDS	8603	9034	.	-	0	ID=COIPGBPH_01531;eC_number=4.4.1.5;Name=gloA_1;gene=gloA_1;inference=ab initio prediction:Prodigal:002006,similar to AA sequence:UniProtKB:P16635;locus_tag=COIPGBPH_01531;product=Lactoylglutathione lyase
QDGA01000134.1	Prodigal:002006	CDS	9214	9999	.	+	0	ID=COIPGBPH_01532;Name=kipR_2;db_xref=COG:COG1414;gene=kipR_2;inference=ab initio prediction:Prodigal:002006,similar to AA sequence:UniProtKB:P42968;locus_tag=COIPGBPH_01532;product=HTH-type transcriptional regulator KipR
QDGA01000134.1	Prodigal:002006	CDS	10016	11212	.	+	0	ID=COIPGBPH_01533;eC_number=4.2.1.8;db_xref=COG:COG4948;inference=ab initio prediction:Prodigal:002006,similar to AA sequence:UniProtKB:Q9A4L8;locus_tag=COIPGBPH_01533;product=D-mannonate dehydratase
QDGA01000134.1	Prodigal:002006	CDS	11400	11942	.	-	0	ID=COIPGBPH_01534;eC_number=7.5.2.-;Name=msmX_3;db_xref=COG:COG3839;gene=msmX_3;inference=ab initio prediction:Prodigal:002006,similar to AA sequence:UniProtKB:P94360;locus_tag=COIPGBPH_01534;product=Oligosaccharides import ATP-binding protein MsmX
QDGA01000135.1	Prodigal:002006	CDS	72	311	.	+	0	ID=COIPGBPH_01535;inference=ab initio prediction:Prodigal:002006;locus_tag=COIPGBPH_01535;product=hypothetical protein
QDGA01000135.1	Prodigal:002006	CDS	513	851	.	+	0	ID=COIPGBPH_01536;inference=ab initio prediction:Prodigal:002006;locus_tag=COIPGBPH_01536;product=hypothetical protein
QDGA01000135.1	Prodigal:002006	CDS	1878	2798	.	+	0	ID=COIPGBPH_01537;inference=ab initio prediction:Prodigal:002006;locus_tag=COIPGBPH_01537;product=hypothetical protein
QDGA01000135.1	Prodigal:002006	CDS	3016	3522	.	+	0	ID=COIPGBPH_01538;inference=ab initio prediction:Prodigal:002006;locus_tag=COIPGBPH_01538;product=hypothetical protein
QDGA01000135.1	Prodigal:002006	CDS	3727	4068	.	-	0	ID=COIPGBPH_01539;inference=ab initio prediction:Prodigal:002006;locus_tag=COIPGBPH_01539;product=hypothetical protein
QDGA01000135.1	Prodigal:002006	CDS	5092	6330	.	+	0	ID=COIPGBPH_01540;inference=ab initio prediction:Prodigal:002006;locus_tag=COIPGBPH_01540;product=hypothetical protein
QDGA01000135.1	Prodigal:002006	CDS	6330	7601	.	+	0	ID=COIPGBPH_01541;Name=noc_2;gene=noc_2;inference=ab initio prediction:Prodigal:002006,protein motif:HAMAP:MF_02015;locus_tag=COIPGBPH_01541;product=Nucleoid occlusion protein
QDGA01000135.1	Prodigal:002006	CDS	8165	8380	.	-	0	ID=COIPGBPH_01542;inference=ab initio prediction:Prodigal:002006;locus_tag=COIPGBPH_01542;product=hypothetical protein
QDGA01000135.1	Prodigal:002006	CDS	8474	9247	.	+	0	ID=COIPGBPH_01543;inference=ab initio prediction:Prodigal:002006;locus_tag=COIPGBPH_01543;product=hypothetical protein
QDGA01000135.1	Prodigal:002006	CDS	9335	9520	.	+	0	ID=COIPGBPH_01544;inference=ab initio prediction:Prodigal:002006;locus_tag=COIPGBPH_01544;product=hypothetical protein
QDGA01000135.1	Prodigal:002006	CDS	9580	10098	.	+	0	ID=COIPGBPH_01545;inference=ab initio prediction:Prodigal:002006;locus_tag=COIPGBPH_01545;product=hypothetical protein
QDGA01000135.1	Prodigal:002006	CDS	10274	11614	.	-	0	ID=COIPGBPH_01546;inference=ab initio prediction:Prodigal:002006,similar to AA sequence:ISfinder:ISAzs25;locus_tag=COIPGBPH_01546;product=IS1380 family transposase ISAzs25
QDGA01000136.1	Prodigal:002006	CDS	172	966	.	-	0	ID=COIPGBPH_01547;eC_number=6.3.2.6;Name=purC_1;db_xref=COG:COG0152;gene=purC_1;inference=ab initio prediction:Prodigal:002006,similar to AA sequence:UniProtKB:Q2GHH2;locus_tag=COIPGBPH_01547;product=Phosphoribosylaminoimidazole-succinocarboxamide synthase
QDGA01000136.1	Prodigal:002006	CDS	1204	1527	.	+	0	ID=COIPGBPH_01548;inference=ab initio prediction:Prodigal:002006;locus_tag=COIPGBPH_01548;product=hypothetical protein
QDGA01000136.1	Prodigal:002006	CDS	1569	2339	.	+	0	ID=COIPGBPH_01549;eC_number=4.1.2.52;Name=hpcH_2;db_xref=COG:COG3836;gene=hpcH_2;inference=ab initio prediction:Prodigal:002006,similar to AA sequence:UniProtKB:Q47098;locus_tag=COIPGBPH_01549;product=4-hydroxy-2-oxo-heptane-1%2C7-dioate aldolase
QDGA01000136.1	Prodigal:002006	CDS	2376	3020	.	-	0	ID=COIPGBPH_01550;eC_number=3.2.2.21;Name=alkA;db_xref=COG:COG0122;gene=alkA;inference=ab initio prediction:Prodigal:002006,similar to AA sequence:UniProtKB:P37878;locus_tag=COIPGBPH_01550;product=DNA-3-methyladenine glycosylase
QDGA01000136.1	Prodigal:002006	CDS	3050	3928	.	+	0	ID=COIPGBPH_01551;eC_number=6.1.1.17;Name=gltX_1;db_xref=COG:COG0008;gene=gltX_1;inference=ab initio prediction:Prodigal:002006,similar to AA sequence:UniProtKB:P27000;locus_tag=COIPGBPH_01551;product=Glutamate--tRNA ligase
QDGA01000136.1	Prodigal:002006	CDS	3983	4900	.	-	0	ID=COIPGBPH_01552;inference=ab initio prediction:Prodigal:002006;locus_tag=COIPGBPH_01552;product=hypothetical protein
QDGA01000136.1	Prodigal:002006	CDS	4906	6942	.	-	0	ID=COIPGBPH_01553;inference=ab initio prediction:Prodigal:002006;locus_tag=COIPGBPH_01553;product=hypothetical protein
QDGA01000136.1	barrnap:0.9	rRNA	7552	9035	0	+	.	ID=COIPGBPH_01554;locus_tag=COIPGBPH_01554;product=16S ribosomal RNA
QDGA01000136.1	Aragorn:001002	tRNA	9190	9266	.	+	.	ID=COIPGBPH_01555;inference=COORDINATES:profile:Aragorn:001002;locus_tag=COIPGBPH_01555;product=tRNA-Ile(gat)
QDGA01000136.1	Aragorn:001002	tRNA	9470	9545	.	+	.	ID=COIPGBPH_01556;inference=COORDINATES:profile:Aragorn:001002;locus_tag=COIPGBPH_01556;product=tRNA-Ala(tgc)
QDGA01000136.1	barrnap:0.9	rRNA	9804	11673	0	+	.	ID=COIPGBPH_01557;locus_tag=COIPGBPH_01557;note=aligned only 57 percent of the 23S ribosomal RNA;product=23S ribosomal RNA (partial)
QDGA01000137.1	Prodigal:002006	CDS	157	372	.	+	0	ID=COIPGBPH_01558;inference=ab initio prediction:Prodigal:002006;locus_tag=COIPGBPH_01558;product=hypothetical protein
QDGA01000137.1	Prodigal:002006	CDS	384	1214	.	+	0	ID=COIPGBPH_01559;inference=ab initio prediction:Prodigal:002006;locus_tag=COIPGBPH_01559;product=hypothetical protein
QDGA01000137.1	Prodigal:002006	CDS	1334	2113	.	-	0	ID=COIPGBPH_01560;inference=ab initio prediction:Prodigal:002006;locus_tag=COIPGBPH_01560;product=hypothetical protein
QDGA01000137.1	Prodigal:002006	CDS	2110	4014	.	-	0	ID=COIPGBPH_01561;inference=ab initio prediction:Prodigal:002006;locus_tag=COIPGBPH_01561;product=hypothetical protein
QDGA01000137.1	Prodigal:002006	CDS	4082	4333	.	+	0	ID=COIPGBPH_01562;inference=ab initio prediction:Prodigal:002006;locus_tag=COIPGBPH_01562;product=hypothetical protein
QDGA01000137.1	Prodigal:002006	CDS	4693	6213	.	+	0	ID=COIPGBPH_01563;inference=ab initio prediction:Prodigal:002006;locus_tag=COIPGBPH_01563;product=hypothetical protein
QDGA01000137.1	Prodigal:002006	CDS	6457	7032	.	+	0	ID=COIPGBPH_01564;inference=ab initio prediction:Prodigal:002006;locus_tag=COIPGBPH_01564;product=hypothetical protein
QDGA01000137.1	Prodigal:002006	CDS	7162	8088	.	-	0	ID=COIPGBPH_01565;eC_number=1.1.1.281;Name=rmd;gene=rmd;inference=ab initio prediction:Prodigal:002006,similar to AA sequence:UniProtKB:Q6T1X6;locus_tag=COIPGBPH_01565;product=GDP-6-deoxy-D-mannose reductase
QDGA01000137.1	Prodigal:002006	CDS	8088	8810	.	-	0	ID=COIPGBPH_01566;eC_number=2.7.7.9;Name=cugP;gene=cugP;inference=ab initio prediction:Prodigal:002006,similar to AA sequence:UniProtKB:P74285;locus_tag=COIPGBPH_01566;product=UTP--glucose-1-phosphate uridylyltransferase
QDGA01000137.1	Prodigal:002006	CDS	8827	9813	.	-	0	ID=COIPGBPH_01567;eC_number=4.2.1.46;Name=strE;db_xref=COG:COG1088;gene=strE;inference=ab initio prediction:Prodigal:002006,similar to AA sequence:UniProtKB:P29782;locus_tag=COIPGBPH_01567;product=dTDP-glucose 4%2C6-dehydratase
QDGA01000137.1	Prodigal:002006	CDS	9882	10661	.	-	0	ID=COIPGBPH_01568;inference=ab initio prediction:Prodigal:002006;locus_tag=COIPGBPH_01568;product=hypothetical protein
QDGA01000138.1	Prodigal:002006	CDS	18	572	.	-	0	ID=COIPGBPH_01569;inference=ab initio prediction:Prodigal:002006,similar to AA sequence:ISfinder:ISMno21;locus_tag=COIPGBPH_01569;product=IS630 family transposase ISMno21
QDGA01000138.1	Prodigal:002006	CDS	530	1072	.	-	0	ID=COIPGBPH_01570;inference=ab initio prediction:Prodigal:002006,similar to AA sequence:ISfinder:ISMno21;locus_tag=COIPGBPH_01570;product=IS630 family transposase ISMno21
QDGA01000138.1	Prodigal:002006	CDS	1326	2483	.	-	0	ID=COIPGBPH_01571;inference=ab initio prediction:Prodigal:002006;locus_tag=COIPGBPH_01571;product=hypothetical protein
QDGA01000138.1	Prodigal:002006	CDS	2799	3779	.	-	0	ID=COIPGBPH_01572;eC_number=1.1.1.-;Name=iolS_1;db_xref=COG:COG0667;gene=iolS_1;inference=ab initio prediction:Prodigal:002006,similar to AA sequence:UniProtKB:P46336;locus_tag=COIPGBPH_01572;product=Aldo-keto reductase IolS
QDGA01000138.1	Prodigal:002006	CDS	4260	4478	.	+	0	ID=COIPGBPH_01573;Name=vapB2;gene=vapB2;inference=ab initio prediction:Prodigal:002006,similar to AA sequence:UniProtKB:Q4UNB3;locus_tag=COIPGBPH_01573;product=Antitoxin VapB2
QDGA01000138.1	Prodigal:002006	CDS	4478	4891	.	+	0	ID=COIPGBPH_01574;eC_number=3.1.-.-;Name=vapC_2;db_xref=COG:COG1487;gene=vapC_2;inference=ab initio prediction:Prodigal:002006,similar to AA sequence:UniProtKB:O06662;locus_tag=COIPGBPH_01574;product=tRNA(fMet)-specific endonuclease VapC
QDGA01000138.1	Prodigal:002006	CDS	4952	5353	.	-	0	ID=COIPGBPH_01575;eC_number=3.1.-.-;db_xref=COG:COG3742;inference=ab initio prediction:Prodigal:002006,similar to AA sequence:UniProtKB:P9WF77;locus_tag=COIPGBPH_01575;product=Ribonuclease VapC30
QDGA01000138.1	Prodigal:002006	CDS	5353	5592	.	-	0	ID=COIPGBPH_01576;inference=ab initio prediction:Prodigal:002006;locus_tag=COIPGBPH_01576;product=hypothetical protein
QDGA01000138.1	Prodigal:002006	CDS	6477	7850	.	+	0	ID=COIPGBPH_01577;eC_number=2.3.1.-;Name=patA_2;db_xref=COG:COG1696;gene=patA_2;inference=ab initio prediction:Prodigal:002006,similar to AA sequence:UniProtKB:O25526;locus_tag=COIPGBPH_01577;product=Peptidoglycan O-acetyltransferase
QDGA01000138.1	Prodigal:002006	CDS	7816	8874	.	+	0	ID=COIPGBPH_01578;inference=ab initio prediction:Prodigal:002006;locus_tag=COIPGBPH_01578;product=hypothetical protein
QDGA01000138.1	Prodigal:002006	CDS	9258	9533	.	-	0	ID=COIPGBPH_01579;inference=ab initio prediction:Prodigal:002006;locus_tag=COIPGBPH_01579;product=hypothetical protein
QDGA01000138.1	Prodigal:002006	CDS	9545	9739	.	-	0	ID=COIPGBPH_01580;inference=ab initio prediction:Prodigal:002006;locus_tag=COIPGBPH_01580;product=hypothetical protein
QDGA01000138.1	Prodigal:002006	CDS	10353	10907	.	-	0	ID=COIPGBPH_01581;inference=ab initio prediction:Prodigal:002006,similar to AA sequence:ISfinder:ISMno21;locus_tag=COIPGBPH_01581;product=IS630 family transposase ISMno21
QDGA01000138.1	Prodigal:002006	CDS	10865	11407	.	-	0	ID=COIPGBPH_01582;inference=ab initio prediction:Prodigal:002006,similar to AA sequence:ISfinder:ISMno21;locus_tag=COIPGBPH_01582;product=IS630 family transposase ISMno21
QDGA01000139.1	Prodigal:002006	CDS	175	1611	.	-	0	ID=COIPGBPH_01583;inference=ab initio prediction:Prodigal:002006,similar to AA sequence:ISfinder:ISPa7;locus_tag=COIPGBPH_01583;product=IS1182 family transposase ISPa7
QDGA01000139.1	Prodigal:002006	CDS	1850	2890	.	+	0	ID=COIPGBPH_01584;Name=malI;db_xref=COG:COG1609;gene=malI;inference=ab initio prediction:Prodigal:002006,similar to AA sequence:UniProtKB:P18811;locus_tag=COIPGBPH_01584;product=Maltose regulon regulatory protein MalI
QDGA01000139.1	Prodigal:002006	CDS	2929	3687	.	+	0	ID=COIPGBPH_01585;eC_number=4.2.1.80;Name=mhpD;gene=mhpD;inference=ab initio prediction:Prodigal:002006,protein motif:HAMAP:MF_01655;locus_tag=COIPGBPH_01585;product=2-keto-4-pentenoate hydratase
QDGA01000139.1	Prodigal:002006	CDS	3826	4497	.	+	0	ID=COIPGBPH_01586;Name=yecS_4;db_xref=COG:COG0765;gene=yecS_4;inference=ab initio prediction:Prodigal:002006,similar to AA sequence:UniProtKB:P0AFT2;locus_tag=COIPGBPH_01586;product=L-cystine transport system permease protein YecS
QDGA01000139.1	Prodigal:002006	CDS	4510	5166	.	+	0	ID=COIPGBPH_01587;Name=tcyB_2;db_xref=COG:COG0765;gene=tcyB_2;inference=ab initio prediction:Prodigal:002006,similar to AA sequence:UniProtKB:P42200;locus_tag=COIPGBPH_01587;product=L-cystine transport system permease protein TcyB
QDGA01000139.1	Prodigal:002006	CDS	5227	6036	.	+	0	ID=COIPGBPH_01588;Name=fliY_4;db_xref=COG:COG0834;gene=fliY_4;inference=ab initio prediction:Prodigal:002006,similar to AA sequence:UniProtKB:P0AEM9;locus_tag=COIPGBPH_01588;product=L-cystine-binding protein FliY
QDGA01000139.1	Prodigal:002006	CDS	6051	6821	.	+	0	ID=COIPGBPH_01589;Name=glnQ_6;gene=glnQ_6;inference=ab initio prediction:Prodigal:002006,similar to AA sequence:UniProtKB:P27675;locus_tag=COIPGBPH_01589;product=Glutamine transport ATP-binding protein GlnQ
QDGA01000139.1	Prodigal:002006	CDS	6871	7812	.	+	0	ID=COIPGBPH_01590;eC_number=1.1.1.215;db_xref=COG:COG1052;inference=ab initio prediction:Prodigal:002006,similar to AA sequence:UniProtKB:Q5FTU6;locus_tag=COIPGBPH_01590;product=2-ketogluconate reductase
QDGA01000139.1	Prodigal:002006	CDS	8117	8776	.	-	0	ID=COIPGBPH_01591;inference=ab initio prediction:Prodigal:002006;locus_tag=COIPGBPH_01591;product=hypothetical protein
QDGA01000139.1	Prodigal:002006	CDS	8811	9776	.	-	0	ID=COIPGBPH_01592;eC_number=3.1.2.6;Name=gloB_1;gene=gloB_1;inference=ab initio prediction:Prodigal:002006,protein motif:HAMAP:MF_01374;locus_tag=COIPGBPH_01592;product=Hydroxyacylglutathione hydrolase
QDGA01000139.1	Prodigal:002006	CDS	9921	10337	.	+	0	ID=COIPGBPH_01593;Name=dmlR_1;gene=dmlR_1;inference=ab initio prediction:Prodigal:002006,similar to AA sequence:UniProtKB:P76250;locus_tag=COIPGBPH_01593;product=HTH-type transcriptional regulator DmlR
QDGA01000139.1	Prodigal:002006	CDS	10380	11081	.	-	0	ID=COIPGBPH_01594;inference=ab initio prediction:Prodigal:002006,similar to AA sequence:ISfinder:ISRH1;locus_tag=COIPGBPH_01594;product=IS6 family transposase ISRH1
QDGA01000014.1	Prodigal:002006	CDS	254	1177	.	+	0	ID=COIPGBPH_01595;inference=ab initio prediction:Prodigal:002006;locus_tag=COIPGBPH_01595;product=hypothetical protein
QDGA01000014.1	Prodigal:002006	CDS	1535	1951	.	+	0	ID=COIPGBPH_01596;inference=ab initio prediction:Prodigal:002006;locus_tag=COIPGBPH_01596;product=hypothetical protein
QDGA01000014.1	Prodigal:002006	CDS	2154	2687	.	-	0	ID=COIPGBPH_01597;inference=ab initio prediction:Prodigal:002006;locus_tag=COIPGBPH_01597;product=hypothetical protein
QDGA01000014.1	Prodigal:002006	CDS	2684	3049	.	-	0	ID=COIPGBPH_01598;db_xref=COG:COG0640;inference=ab initio prediction:Prodigal:002006,similar to AA sequence:UniProtKB:O53478;locus_tag=COIPGBPH_01598;product=HTH-type transcriptional regulator
QDGA01000014.1	Prodigal:002006	CDS	3325	3786	.	-	0	ID=COIPGBPH_01599;inference=ab initio prediction:Prodigal:002006;locus_tag=COIPGBPH_01599;product=hypothetical protein
QDGA01000014.1	Prodigal:002006	CDS	3856	5340	.	-	0	ID=COIPGBPH_01600;eC_number=6.1.1.21;Name=hisS;db_xref=COG:COG0124;gene=hisS;inference=ab initio prediction:Prodigal:002006,similar to AA sequence:UniProtKB:Q8YMC2;locus_tag=COIPGBPH_01600;product=Histidine--tRNA ligase
QDGA01000014.1	Prodigal:002006	CDS	5547	6896	.	-	0	ID=COIPGBPH_01601;eC_number=2.6.1.18;Name=bauA;db_xref=COG:COG0161;gene=bauA;inference=ab initio prediction:Prodigal:002006,similar to AA sequence:UniProtKB:Q9I700;locus_tag=COIPGBPH_01601;product=Beta-alanine--pyruvate aminotransferase
QDGA01000014.1	Prodigal:002006	CDS	7136	7357	.	-	0	ID=COIPGBPH_01602;inference=ab initio prediction:Prodigal:002006;locus_tag=COIPGBPH_01602;product=hypothetical protein
QDGA01000014.1	Prodigal:002006	CDS	7536	8816	.	+	0	ID=COIPGBPH_01603;inference=ab initio prediction:Prodigal:002006;locus_tag=COIPGBPH_01603;product=hypothetical protein
QDGA01000014.1	Prodigal:002006	CDS	8868	9743	.	+	0	ID=COIPGBPH_01604;eC_number=3.1.3.-;Name=yutF;db_xref=COG:COG0647;gene=yutF;inference=ab initio prediction:Prodigal:002006,similar to AA sequence:UniProtKB:O32125;locus_tag=COIPGBPH_01604;product=Acid sugar phosphatase
QDGA01000014.1	Prodigal:002006	CDS	9997	10941	.	+	0	ID=COIPGBPH_01605;Name=ribF;db_xref=COG:COG0196;gene=ribF;inference=ab initio prediction:Prodigal:002006,similar to AA sequence:UniProtKB:P0AG40;locus_tag=COIPGBPH_01605;product=Bifunctional riboflavin kinase/FMN adenylyltransferase
QDGA01000014.1	Prodigal:002006	CDS	11129	12298	.	-	0	ID=COIPGBPH_01606;inference=ab initio prediction:Prodigal:002006;locus_tag=COIPGBPH_01606;product=hypothetical protein
QDGA01000014.1	Prodigal:002006	CDS	12305	12808	.	-	0	ID=COIPGBPH_01607;eC_number=1.8.4.12;Name=msrB;gene=msrB;inference=ab initio prediction:Prodigal:002006,protein motif:HAMAP:MF_01400;locus_tag=COIPGBPH_01607;product=Peptide methionine sulfoxide reductase MsrB
QDGA01000014.1	Prodigal:002006	CDS	13058	16048	.	+	0	ID=COIPGBPH_01608;eC_number=6.1.1.5;Name=ileS;db_xref=COG:COG0060;gene=ileS;inference=ab initio prediction:Prodigal:002006,similar to AA sequence:UniProtKB:Q72AR5;locus_tag=COIPGBPH_01608;product=Isoleucine--tRNA ligase
QDGA01000014.1	Prodigal:002006	CDS	16045	16665	.	+	0	ID=COIPGBPH_01609;eC_number=3.4.23.36;Name=lspA;gene=lspA;inference=ab initio prediction:Prodigal:002006,protein motif:HAMAP:MF_00161;locus_tag=COIPGBPH_01609;product=Lipoprotein signal peptidase
QDGA01000014.1	Prodigal:002006	CDS	16741	17385	.	+	0	ID=COIPGBPH_01610;inference=ab initio prediction:Prodigal:002006;locus_tag=COIPGBPH_01610;product=hypothetical protein
QDGA01000014.1	Prodigal:002006	CDS	17601	18932	.	+	0	ID=COIPGBPH_01611;eC_number=3.4.24.-;db_xref=COG:COG0612;inference=ab initio prediction:Prodigal:002006,similar to AA sequence:UniProtKB:P9WHT5;locus_tag=COIPGBPH_01611;product=putative zinc protease
QDGA01000014.1	Prodigal:002006	CDS	18961	20238	.	+	0	ID=COIPGBPH_01612;inference=ab initio prediction:Prodigal:002006;locus_tag=COIPGBPH_01612;product=hypothetical protein
QDGA01000014.1	Prodigal:002006	CDS	20445	21761	.	+	0	ID=COIPGBPH_01613;eC_number=5.3.1.9;Name=pgi;db_xref=COG:COG0166;gene=pgi;inference=ab initio prediction:Prodigal:002006,similar to AA sequence:UniProtKB:Q9X1A5;locus_tag=COIPGBPH_01613;product=Glucose-6-phosphate isomerase
QDGA01000014.1	Prodigal:002006	CDS	22080	23930	.	+	0	ID=COIPGBPH_01614;Name=mutL;gene=mutL;inference=ab initio prediction:Prodigal:002006,similar to AA sequence:UniProtKB:Q5F8M6;locus_tag=COIPGBPH_01614;product=DNA mismatch repair protein MutL
QDGA01000014.1	Prodigal:002006	CDS	23963	24367	.	-	0	ID=COIPGBPH_01615;inference=ab initio prediction:Prodigal:002006;locus_tag=COIPGBPH_01615;product=hypothetical protein
QDGA01000014.1	Prodigal:002006	CDS	24590	25633	.	-	0	ID=COIPGBPH_01616;eC_number=1.1.1.-;Name=gpr_1;db_xref=COG:COG0667;gene=gpr_1;inference=ab initio prediction:Prodigal:002006,similar to AA sequence:UniProtKB:Q46851;locus_tag=COIPGBPH_01616;product=L-glyceraldehyde 3-phosphate reductase
QDGA01000014.1	Prodigal:002006	CDS	25832	26644	.	+	0	ID=COIPGBPH_01617;inference=ab initio prediction:Prodigal:002006;locus_tag=COIPGBPH_01617;product=hypothetical protein
QDGA01000014.1	Prodigal:002006	CDS	26733	27020	.	+	0	ID=COIPGBPH_01618;inference=ab initio prediction:Prodigal:002006;locus_tag=COIPGBPH_01618;product=hypothetical protein
QDGA01000014.1	Prodigal:002006	CDS	27173	29878	.	-	0	ID=COIPGBPH_01619;Name=uvrB;gene=uvrB;inference=ab initio prediction:Prodigal:002006,protein motif:HAMAP:MF_00204;locus_tag=COIPGBPH_01619;product=UvrABC system protein B
QDGA01000014.1	Prodigal:002006	CDS	29926	30969	.	-	0	ID=COIPGBPH_01620;inference=ab initio prediction:Prodigal:002006;locus_tag=COIPGBPH_01620;product=hypothetical protein
QDGA01000014.1	Prodigal:002006	CDS	31088	34732	.	-	0	ID=COIPGBPH_01621;inference=ab initio prediction:Prodigal:002006;locus_tag=COIPGBPH_01621;product=hypothetical protein
QDGA01000014.1	Prodigal:002006	CDS	34913	35143	.	-	0	ID=COIPGBPH_01622;inference=ab initio prediction:Prodigal:002006;locus_tag=COIPGBPH_01622;product=hypothetical protein
QDGA01000014.1	Prodigal:002006	CDS	35282	35671	.	-	0	ID=COIPGBPH_01623;inference=ab initio prediction:Prodigal:002006;locus_tag=COIPGBPH_01623;product=hypothetical protein
QDGA01000014.1	Prodigal:002006	CDS	35845	36669	.	+	0	ID=COIPGBPH_01624;inference=ab initio prediction:Prodigal:002006;locus_tag=COIPGBPH_01624;product=hypothetical protein
QDGA01000014.1	Prodigal:002006	CDS	36771	37112	.	+	0	ID=COIPGBPH_01625;inference=ab initio prediction:Prodigal:002006;locus_tag=COIPGBPH_01625;product=hypothetical protein
QDGA01000014.1	Prodigal:002006	CDS	37127	38266	.	-	0	ID=COIPGBPH_01626;eC_number=1.1.5.-;Name=yliI;db_xref=COG:COG2133;gene=yliI;inference=ab initio prediction:Prodigal:002006,similar to AA sequence:UniProtKB:P75804;locus_tag=COIPGBPH_01626;product=Aldose sugar dehydrogenase YliI
QDGA01000014.1	Prodigal:002006	CDS	38350	38541	.	-	0	ID=COIPGBPH_01627;inference=ab initio prediction:Prodigal:002006;locus_tag=COIPGBPH_01627;product=hypothetical protein
QDGA01000014.1	Prodigal:002006	CDS	38931	39800	.	+	0	ID=COIPGBPH_01628;inference=ab initio prediction:Prodigal:002006;locus_tag=COIPGBPH_01628;product=hypothetical protein
QDGA01000014.1	Prodigal:002006	CDS	39875	40258	.	-	0	ID=COIPGBPH_01629;inference=ab initio prediction:Prodigal:002006;locus_tag=COIPGBPH_01629;product=hypothetical protein
QDGA01000014.1	Prodigal:002006	CDS	40411	41391	.	-	0	ID=COIPGBPH_01630;inference=ab initio prediction:Prodigal:002006,similar to AA sequence:UniProtKB:B3EWP1;locus_tag=COIPGBPH_01630;note=UPF0065 protein in clcB-clcD intergenic region;product=hypothetical protein
QDGA01000014.1	Prodigal:002006	CDS	41529	42731	.	+	0	ID=COIPGBPH_01631;eC_number=2.6.1.1;Name=aatA_1;db_xref=COG:COG0436;gene=aatA_1;inference=ab initio prediction:Prodigal:002006,similar to AA sequence:UniProtKB:Q02635;locus_tag=COIPGBPH_01631;product=Aspartate/prephenate aminotransferase
QDGA01000014.1	Prodigal:002006	CDS	42923	43237	.	+	0	ID=COIPGBPH_01632;inference=ab initio prediction:Prodigal:002006;locus_tag=COIPGBPH_01632;product=hypothetical protein
QDGA01000014.1	Prodigal:002006	CDS	43351	44355	.	+	0	ID=COIPGBPH_01633;Name=hmuU_1;db_xref=COG:COG0609;gene=hmuU_1;inference=ab initio prediction:Prodigal:002006,similar to AA sequence:UniProtKB:Q56992;locus_tag=COIPGBPH_01633;product=Hemin transport system permease protein HmuU
QDGA01000014.1	Prodigal:002006	CDS	44352	45140	.	+	0	ID=COIPGBPH_01634;eC_number=7.2.2.-;Name=fpuD;db_xref=COG:COG1120;gene=fpuD;inference=ab initio prediction:Prodigal:002006,similar to AA sequence:UniProtKB:Q81V82;locus_tag=COIPGBPH_01634;product=Petrobactin import ATP-binding protein FpuD
QDGA01000014.1	Prodigal:002006	CDS	45228	47192	.	+	0	ID=COIPGBPH_01635;eC_number=4.2.1.135;Name=pglF;db_xref=COG:COG1086;gene=pglF;inference=ab initio prediction:Prodigal:002006,similar to AA sequence:UniProtKB:Q0P9D4;locus_tag=COIPGBPH_01635;product=UDP-N-acetyl-alpha-D-glucosamine C6 dehydratase
QDGA01000014.1	Prodigal:002006	CDS	47125	48066	.	-	0	ID=COIPGBPH_01636;db_xref=COG:COG0451;inference=ab initio prediction:Prodigal:002006,similar to AA sequence:UniProtKB:P9WQP7;locus_tag=COIPGBPH_01636;product=3 beta-hydroxysteroid dehydrogenase/Delta 5-->4-isomerase
QDGA01000014.1	Prodigal:002006	CDS	48063	49154	.	-	0	ID=COIPGBPH_01637;eC_number=2.7.8.33;Name=wecA;gene=wecA;inference=ab initio prediction:Prodigal:002006,protein motif:HAMAP:MF_02030;locus_tag=COIPGBPH_01637;product=Undecaprenyl-phosphate alpha-N-acetylglucosaminyl 1-phosphate transferase
QDGA01000014.1	Prodigal:002006	CDS	49156	50163	.	-	0	ID=COIPGBPH_01638;eC_number=5.1.3.7;Name=wbgU;gene=wbgU;inference=ab initio prediction:Prodigal:002006,similar to AA sequence:UniProtKB:Q7BJX9;locus_tag=COIPGBPH_01638;product=UDP-N-acetylglucosamine 4-epimerase
QDGA01000014.1	Prodigal:002006	CDS	50716	51048	.	+	0	ID=COIPGBPH_01639;inference=ab initio prediction:Prodigal:002006;locus_tag=COIPGBPH_01639;product=hypothetical protein
QDGA01000014.1	Prodigal:002006	CDS	51080	52018	.	-	0	ID=COIPGBPH_01640;eC_number=3.1.26.11;Name=rbn_2;gene=rbn_2;inference=ab initio prediction:Prodigal:002006,protein motif:HAMAP:MF_01818;locus_tag=COIPGBPH_01640;product=Ribonuclease BN
QDGA01000014.1	Prodigal:002006	CDS	52113	54647	.	-	0	ID=COIPGBPH_01641;inference=ab initio prediction:Prodigal:002006;locus_tag=COIPGBPH_01641;product=hypothetical protein
QDGA01000014.1	Prodigal:002006	CDS	54835	56310	.	-	0	ID=COIPGBPH_01642;Name=tolB_2;gene=tolB_2;inference=ab initio prediction:Prodigal:002006,protein motif:HAMAP:MF_00671;locus_tag=COIPGBPH_01642;product=Tol-Pal system protein TolB
QDGA01000014.1	Prodigal:002006	CDS	56533	57006	.	+	0	ID=COIPGBPH_01643;inference=ab initio prediction:Prodigal:002006;locus_tag=COIPGBPH_01643;product=hypothetical protein
QDGA01000014.1	Prodigal:002006	CDS	57071	57451	.	-	0	ID=COIPGBPH_01644;inference=ab initio prediction:Prodigal:002006;locus_tag=COIPGBPH_01644;product=hypothetical protein
QDGA01000014.1	Prodigal:002006	CDS	57797	58375	.	+	0	ID=COIPGBPH_01645;inference=ab initio prediction:Prodigal:002006;locus_tag=COIPGBPH_01645;product=hypothetical protein
QDGA01000014.1	Prodigal:002006	CDS	58372	58734	.	+	0	ID=COIPGBPH_01646;inference=ab initio prediction:Prodigal:002006;locus_tag=COIPGBPH_01646;product=hypothetical protein
QDGA01000014.1	Prodigal:002006	CDS	58612	59625	.	-	0	ID=COIPGBPH_01647;Name=argP;gene=argP;inference=ab initio prediction:Prodigal:002006,protein motif:HAMAP:MF_00513;locus_tag=COIPGBPH_01647;product=HTH-type transcriptional regulator ArgP
QDGA01000014.1	Prodigal:002006	CDS	60077	62116	.	+	0	ID=COIPGBPH_01648;Name=fusA_1;db_xref=COG:COG0480;gene=fusA_1;inference=ab initio prediction:Prodigal:002006,similar to AA sequence:UniProtKB:Q72I01;locus_tag=COIPGBPH_01648;product=Elongation factor G
QDGA01000014.1	Prodigal:002006	CDS	62443	64170	.	+	0	ID=COIPGBPH_01649;eC_number=6.2.1.3;Name=fadD;db_xref=COG:COG0318;gene=fadD;inference=ab initio prediction:Prodigal:002006,similar to AA sequence:UniProtKB:P69451;locus_tag=COIPGBPH_01649;product=Long-chain-fatty-acid--CoA ligase
QDGA01000014.1	Prodigal:002006	CDS	64438	65328	.	-	0	ID=COIPGBPH_01650;Name=pgrR_2;gene=pgrR_2;inference=ab initio prediction:Prodigal:002006,similar to AA sequence:UniProtKB:P77333;locus_tag=COIPGBPH_01650;product=HTH-type transcriptional regulator PgrR
QDGA01000014.1	Prodigal:002006	CDS	65444	66406	.	-	0	ID=COIPGBPH_01651;eC_number=1.8.1.9;Name=trxB_1;db_xref=COG:COG0492;gene=trxB_1;inference=ab initio prediction:Prodigal:002006,similar to AA sequence:UniProtKB:P43788;locus_tag=COIPGBPH_01651;product=Thioredoxin reductase
QDGA01000014.1	Prodigal:002006	CDS	66406	67419	.	-	0	ID=COIPGBPH_01652;inference=ab initio prediction:Prodigal:002006;locus_tag=COIPGBPH_01652;product=hypothetical protein
QDGA01000014.1	Prodigal:002006	CDS	67598	68086	.	+	0	ID=COIPGBPH_01653;Name=lrp_3;db_xref=COG:COG1522;gene=lrp_3;inference=ab initio prediction:Prodigal:002006,similar to AA sequence:UniProtKB:P0ACJ0;locus_tag=COIPGBPH_01653;product=Leucine-responsive regulatory protein
QDGA01000014.1	Prodigal:002006	CDS	68098	70635	.	-	0	ID=COIPGBPH_01654;inference=ab initio prediction:Prodigal:002006;locus_tag=COIPGBPH_01654;product=hypothetical protein
QDGA01000014.1	Prodigal:002006	CDS	70950	71468	.	-	0	ID=COIPGBPH_01655;inference=ab initio prediction:Prodigal:002006;locus_tag=COIPGBPH_01655;product=hypothetical protein
QDGA01000014.1	Prodigal:002006	CDS	71490	71966	.	-	0	ID=COIPGBPH_01656;Name=greA;db_xref=COG:COG0782;gene=greA;inference=ab initio prediction:Prodigal:002006,similar to AA sequence:UniProtKB:P0A6W5;locus_tag=COIPGBPH_01656;product=Transcription elongation factor GreA
QDGA01000014.1	Prodigal:002006	CDS	72073	75543	.	-	0	ID=COIPGBPH_01657;eC_number=6.3.5.5;Name=carB_2;db_xref=COG:COG0458;gene=carB_2;inference=ab initio prediction:Prodigal:002006,similar to AA sequence:UniProtKB:P00968;locus_tag=COIPGBPH_01657;product=Carbamoyl-phosphate synthase large chain
QDGA01000014.1	Prodigal:002006	CDS	75696	76535	.	+	0	ID=COIPGBPH_01658;inference=ab initio prediction:Prodigal:002006;locus_tag=COIPGBPH_01658;product=hypothetical protein
QDGA01000014.1	Prodigal:002006	CDS	76567	76962	.	+	0	ID=COIPGBPH_01659;inference=ab initio prediction:Prodigal:002006;locus_tag=COIPGBPH_01659;product=hypothetical protein
QDGA01000014.1	Prodigal:002006	CDS	77140	78384	.	+	0	ID=COIPGBPH_01660;Name=ydhP_1;db_xref=COG:COG2814;gene=ydhP_1;inference=ab initio prediction:Prodigal:002006,similar to AA sequence:UniProtKB:P77389;locus_tag=COIPGBPH_01660;product=Inner membrane transport protein YdhP
QDGA01000014.1	Prodigal:002006	CDS	78348	79070	.	-	0	ID=COIPGBPH_01661;inference=ab initio prediction:Prodigal:002006;locus_tag=COIPGBPH_01661;product=hypothetical protein
QDGA01000014.1	Prodigal:002006	CDS	79093	79554	.	-	0	ID=COIPGBPH_01662;Name=ohrR;gene=ohrR;inference=ab initio prediction:Prodigal:002006,similar to AA sequence:UniProtKB:O34777;locus_tag=COIPGBPH_01662;product=Organic hydroperoxide resistance transcriptional regulator
QDGA01000014.1	Prodigal:002006	CDS	79705	80124	.	+	0	ID=COIPGBPH_01663;Name=ohrB;db_xref=COG:COG1764;gene=ohrB;inference=ab initio prediction:Prodigal:002006,similar to AA sequence:UniProtKB:P80242;locus_tag=COIPGBPH_01663;product=Organic hydroperoxide resistance protein OhrB
QDGA01000014.1	Prodigal:002006	CDS	80189	80737	.	-	0	ID=COIPGBPH_01664;inference=ab initio prediction:Prodigal:002006;locus_tag=COIPGBPH_01664;product=hypothetical protein
QDGA01000014.1	Prodigal:002006	CDS	80815	81189	.	-	0	ID=COIPGBPH_01665;inference=ab initio prediction:Prodigal:002006;locus_tag=COIPGBPH_01665;product=hypothetical protein
QDGA01000014.1	Prodigal:002006	CDS	81313	82524	.	-	0	ID=COIPGBPH_01666;eC_number=6.3.5.5;Name=carA;db_xref=COG:COG0505;gene=carA;inference=ab initio prediction:Prodigal:002006,similar to AA sequence:UniProtKB:P0A6F1;locus_tag=COIPGBPH_01666;product=Carbamoyl-phosphate synthase small chain
QDGA01000014.1	Prodigal:002006	CDS	82780	83238	.	+	0	ID=COIPGBPH_01667;Name=yqeY;db_xref=COG:COG1610;gene=yqeY;inference=ab initio prediction:Prodigal:002006,similar to AA sequence:UniProtKB:P54464;locus_tag=COIPGBPH_01667;product=putative protein YqeY
QDGA01000014.1	Prodigal:002006	CDS	83937	84560	.	+	0	ID=COIPGBPH_01668;Name=rhtB_1;db_xref=COG:COG1280;gene=rhtB_1;inference=ab initio prediction:Prodigal:002006,similar to AA sequence:UniProtKB:P0AG34;locus_tag=COIPGBPH_01668;product=Homoserine/homoserine lactone efflux protein
QDGA01000014.1	Prodigal:002006	CDS	84661	85089	.	+	0	ID=COIPGBPH_01669;inference=ab initio prediction:Prodigal:002006;locus_tag=COIPGBPH_01669;product=hypothetical protein
QDGA01000014.1	Prodigal:002006	CDS	85212	85487	.	+	0	ID=COIPGBPH_01670;inference=ab initio prediction:Prodigal:002006;locus_tag=COIPGBPH_01670;product=hypothetical protein
QDGA01000014.1	Prodigal:002006	CDS	85453	85668	.	-	0	ID=COIPGBPH_01671;inference=ab initio prediction:Prodigal:002006;locus_tag=COIPGBPH_01671;product=hypothetical protein
QDGA01000014.1	Prodigal:002006	CDS	85853	87742	.	+	0	ID=COIPGBPH_01672;eC_number=2.7.7.-;Name=dnaG;gene=dnaG;inference=ab initio prediction:Prodigal:002006,protein motif:HAMAP:MF_00974;locus_tag=COIPGBPH_01672;product=DNA primase
QDGA01000014.1	Prodigal:002006	CDS	87931	89928	.	+	0	ID=COIPGBPH_01673;Name=rpoD_1;db_xref=COG:COG0568;gene=rpoD_1;inference=ab initio prediction:Prodigal:002006,similar to AA sequence:UniProtKB:Q2K619;locus_tag=COIPGBPH_01673;product=RNA polymerase sigma factor RpoD
QDGA01000014.1	Prodigal:002006	CDS	90308	91564	.	-	0	ID=COIPGBPH_01674;inference=ab initio prediction:Prodigal:002006;locus_tag=COIPGBPH_01674;product=hypothetical protein
QDGA01000014.1	Prodigal:002006	CDS	91740	92141	.	+	0	ID=COIPGBPH_01675;Name=cidA;gene=cidA;inference=ab initio prediction:Prodigal:002006,protein motif:HAMAP:MF_01143;locus_tag=COIPGBPH_01675;product=Holin-like protein CidA
QDGA01000014.1	Prodigal:002006	CDS	92134	92856	.	+	0	ID=COIPGBPH_01676;Name=yohK;db_xref=COG:COG1346;gene=yohK;inference=ab initio prediction:Prodigal:002006,similar to AA sequence:UniProtKB:P0AD19;locus_tag=COIPGBPH_01676;product=Inner membrane protein YohK
QDGA01000014.1	Prodigal:002006	CDS	92896	93345	.	+	0	ID=COIPGBPH_01677;inference=ab initio prediction:Prodigal:002006;locus_tag=COIPGBPH_01677;product=hypothetical protein
QDGA01000014.1	Prodigal:002006	CDS	94010	94723	.	-	0	ID=COIPGBPH_01678;inference=ab initio prediction:Prodigal:002006;locus_tag=COIPGBPH_01678;product=hypothetical protein
QDGA01000014.1	Prodigal:002006	CDS	95026	96225	.	+	0	ID=COIPGBPH_01679;Name=fsr;gene=fsr;inference=ab initio prediction:Prodigal:002006,similar to AA sequence:UniProtKB:P52067;locus_tag=COIPGBPH_01679;product=Fosmidomycin resistance protein
QDGA01000014.1	Prodigal:002006	CDS	96321	97085	.	-	0	ID=COIPGBPH_01680;db_xref=COG:COG2513;inference=ab initio prediction:Prodigal:002006,similar to AA sequence:UniProtKB:P9WLN9;locus_tag=COIPGBPH_01680;product=putative protein
QDGA01000014.1	Prodigal:002006	CDS	97091	98146	.	-	0	ID=COIPGBPH_01681;Name=ada_1;db_xref=COG:COG0350;gene=ada_1;inference=ab initio prediction:Prodigal:002006,similar to AA sequence:UniProtKB:P06134;locus_tag=COIPGBPH_01681;product=Bifunctional transcriptional activator/DNA repair enzyme Ada
QDGA01000014.1	Prodigal:002006	CDS	98228	99556	.	-	0	ID=COIPGBPH_01682;inference=ab initio prediction:Prodigal:002006;locus_tag=COIPGBPH_01682;product=hypothetical protein
QDGA01000014.1	Prodigal:002006	CDS	99562	100419	.	-	0	ID=COIPGBPH_01683;inference=ab initio prediction:Prodigal:002006;locus_tag=COIPGBPH_01683;product=hypothetical protein
QDGA01000014.1	Prodigal:002006	CDS	100539	101198	.	+	0	ID=COIPGBPH_01684;eC_number=1.14.11.-;db_xref=COG:COG3128;inference=ab initio prediction:Prodigal:002006,similar to AA sequence:UniProtKB:A3D8P6;locus_tag=COIPGBPH_01684;product=PKHD-type hydroxylase
QDGA01000014.1	Prodigal:002006	CDS	101315	102919	.	-	0	ID=COIPGBPH_01685;eC_number=3.1.-.-;db_xref=COG:COG1236;inference=ab initio prediction:Prodigal:002006,similar to AA sequence:UniProtKB:Q5SLP1;locus_tag=COIPGBPH_01685;product=Ribonuclease
QDGA01000014.1	Prodigal:002006	CDS	103028	104872	.	-	0	ID=COIPGBPH_01686;eC_number=3.6.3.3;Name=cadA;db_xref=COG:COG2217;gene=cadA;inference=ab initio prediction:Prodigal:002006,similar to AA sequence:UniProtKB:O32219;locus_tag=COIPGBPH_01686;product=Cadmium%2C zinc and cobalt-transporting ATPase
QDGA01000014.1	Prodigal:002006	CDS	104908	105741	.	-	0	ID=COIPGBPH_01687;inference=ab initio prediction:Prodigal:002006;locus_tag=COIPGBPH_01687;product=hypothetical protein
QDGA01000014.1	Prodigal:002006	CDS	105898	106971	.	-	0	ID=COIPGBPH_01688;eC_number=1.1.1.1;Name=adh_1;db_xref=COG:COG1063;gene=adh_1;inference=ab initio prediction:Prodigal:002006,similar to AA sequence:UniProtKB:Q0KDL6;locus_tag=COIPGBPH_01688;product=Alcohol dehydrogenase
QDGA01000014.1	Prodigal:002006	CDS	107362	107484	.	+	0	ID=COIPGBPH_01689;inference=ab initio prediction:Prodigal:002006;locus_tag=COIPGBPH_01689;product=hypothetical protein
QDGA01000014.1	Prodigal:002006	CDS	107892	108260	.	-	0	ID=COIPGBPH_01690;inference=ab initio prediction:Prodigal:002006;locus_tag=COIPGBPH_01690;product=hypothetical protein
QDGA01000014.1	Prodigal:002006	CDS	108923	109249	.	-	0	ID=COIPGBPH_01691;inference=ab initio prediction:Prodigal:002006;locus_tag=COIPGBPH_01691;product=hypothetical protein
QDGA01000014.1	Aragorn:001002	tRNA	109640	109715	.	-	.	ID=COIPGBPH_01692;inference=COORDINATES:profile:Aragorn:001002;locus_tag=COIPGBPH_01692;product=tRNA-Met(cat)
QDGA01000014.1	Prodigal:002006	CDS	110033	111010	.	+	0	ID=COIPGBPH_01693;eC_number=1.8.5.7;Name=yqjG;db_xref=COG:COG0435;gene=yqjG;inference=ab initio prediction:Prodigal:002006,similar to AA sequence:UniProtKB:P42620;locus_tag=COIPGBPH_01693;product=Glutathionyl-hydroquinone reductase YqjG
QDGA01000014.1	Prodigal:002006	CDS	111035	112255	.	-	0	ID=COIPGBPH_01694;inference=ab initio prediction:Prodigal:002006;locus_tag=COIPGBPH_01694;product=hypothetical protein
QDGA01000014.1	Prodigal:002006	CDS	112388	113008	.	+	0	ID=COIPGBPH_01695;inference=ab initio prediction:Prodigal:002006;locus_tag=COIPGBPH_01695;product=hypothetical protein
QDGA01000014.1	Prodigal:002006	CDS	113121	114011	.	-	0	ID=COIPGBPH_01696;inference=ab initio prediction:Prodigal:002006;locus_tag=COIPGBPH_01696;product=hypothetical protein
QDGA01000014.1	Prodigal:002006	CDS	114026	115009	.	-	0	ID=COIPGBPH_01697;eC_number=1.1.1.1;Name=adhA;db_xref=COG:COG1064;gene=adhA;inference=ab initio prediction:Prodigal:002006,similar to AA sequence:UniProtKB:P9WQC1;locus_tag=COIPGBPH_01697;product=putative alcohol dehydrogenase AdhA
QDGA01000014.1	Prodigal:002006	CDS	115533	116930	.	+	0	ID=COIPGBPH_01698;Name=ribZ;gene=ribZ;inference=ab initio prediction:Prodigal:002006,similar to AA sequence:UniProtKB:Q180E3;locus_tag=COIPGBPH_01698;product=Riboflavin transporter RibZ
QDGA01000014.1	Prodigal:002006	CDS	116954	117595	.	-	0	ID=COIPGBPH_01699;eC_number=2.7.7.23;Name=glmU_1;gene=glmU_1;inference=ab initio prediction:Prodigal:002006,protein motif:HAMAP:MF_01631;locus_tag=COIPGBPH_01699;product=Bifunctional protein GlmU
QDGA01000014.1	Prodigal:002006	CDS	117875	119104	.	-	0	ID=COIPGBPH_01700;inference=ab initio prediction:Prodigal:002006;locus_tag=COIPGBPH_01700;product=hypothetical protein
QDGA01000140.1	Prodigal:002006	CDS	323	1315	.	-	0	ID=COIPGBPH_01701;inference=ab initio prediction:Prodigal:002006,similar to AA sequence:ISfinder:ISRel9;locus_tag=COIPGBPH_01701;product=IS110 family transposase ISRel9
QDGA01000140.1	Prodigal:002006	CDS	1315	1485	.	-	0	ID=COIPGBPH_01702;inference=ab initio prediction:Prodigal:002006;locus_tag=COIPGBPH_01702;product=hypothetical protein
QDGA01000140.1	Prodigal:002006	CDS	1903	2463	.	+	0	ID=COIPGBPH_01703;inference=ab initio prediction:Prodigal:002006;locus_tag=COIPGBPH_01703;product=hypothetical protein
QDGA01000140.1	Prodigal:002006	CDS	2479	4047	.	+	0	ID=COIPGBPH_01704;eC_number=1.1.1.400;Name=mpdB;gene=mpdB;inference=ab initio prediction:Prodigal:002006,similar to AA sequence:UniProtKB:Q3YAT3;locus_tag=COIPGBPH_01704;product=2-methyl-1%2C2-propanediol dehydrogenase
QDGA01000140.1	Prodigal:002006	CDS	4138	4485	.	+	0	ID=COIPGBPH_01705;inference=ab initio prediction:Prodigal:002006;locus_tag=COIPGBPH_01705;product=hypothetical protein
QDGA01000140.1	Prodigal:002006	CDS	4629	5024	.	+	0	ID=COIPGBPH_01706;eC_number=4.4.1.5;Name=gloA_2;db_xref=COG:COG0346;gene=gloA_2;inference=ab initio prediction:Prodigal:002006,similar to AA sequence:UniProtKB:P44638;locus_tag=COIPGBPH_01706;product=Lactoylglutathione lyase
QDGA01000140.1	Prodigal:002006	CDS	5419	6330	.	-	0	ID=COIPGBPH_01707;Name=gltC_1;gene=gltC_1;inference=ab initio prediction:Prodigal:002006,similar to AA sequence:UniProtKB:P20668;locus_tag=COIPGBPH_01707;product=HTH-type transcriptional regulator GltC
QDGA01000140.1	Prodigal:002006	CDS	6418	7563	.	+	0	ID=COIPGBPH_01708;eC_number=2.8.3.19;Name=yfdE_2;db_xref=COG:COG1804;gene=yfdE_2;inference=ab initio prediction:Prodigal:002006,similar to AA sequence:UniProtKB:P76518;locus_tag=COIPGBPH_01708;product=Acetyl-CoA:oxalate CoA-transferase
QDGA01000140.1	Prodigal:002006	CDS	7584	8735	.	+	0	ID=COIPGBPH_01709;eC_number=1.3.1.95;Name=acrC;gene=acrC;inference=ab initio prediction:Prodigal:002006,similar to AA sequence:UniProtKB:G3KIM8;locus_tag=COIPGBPH_01709;product=Acryloyl-CoA reductase (NADH)
QDGA01000140.1	Prodigal:002006	CDS	9000	9416	.	-	0	ID=COIPGBPH_01710;inference=ab initio prediction:Prodigal:002006;locus_tag=COIPGBPH_01710;product=hypothetical protein
QDGA01000140.1	Prodigal:002006	CDS	9535	9654	.	-	0	ID=COIPGBPH_01711;eC_number=3.5.2.6;Name=blaP;gene=blaP;inference=ab initio prediction:Prodigal:002006,similar to AA sequence:UniProtKB:P30897;locus_tag=COIPGBPH_01711;product=Beta-lactamase
QDGA01000140.1	Prodigal:002006	CDS	9821	9928	.	-	0	ID=COIPGBPH_01712;inference=ab initio prediction:Prodigal:002006;locus_tag=COIPGBPH_01712;product=hypothetical protein
QDGA01000140.1	Prodigal:002006	CDS	10101	10355	.	+	0	ID=COIPGBPH_01713;inference=ab initio prediction:Prodigal:002006;locus_tag=COIPGBPH_01713;product=hypothetical protein
QDGA01000140.1	Prodigal:002006	CDS	10535	11080	.	-	0	ID=COIPGBPH_01714;inference=ab initio prediction:Prodigal:002006;locus_tag=COIPGBPH_01714;product=hypothetical protein
QDGA01000141.1	Prodigal:002006	CDS	82	297	.	+	0	ID=COIPGBPH_01715;inference=ab initio prediction:Prodigal:002006;locus_tag=COIPGBPH_01715;product=hypothetical protein
QDGA01000141.1	Prodigal:002006	CDS	692	1345	.	+	0	ID=COIPGBPH_01716;inference=ab initio prediction:Prodigal:002006;locus_tag=COIPGBPH_01716;product=hypothetical protein
QDGA01000141.1	Prodigal:002006	CDS	1947	2312	.	+	0	ID=COIPGBPH_01717;inference=ab initio prediction:Prodigal:002006;locus_tag=COIPGBPH_01717;product=hypothetical protein
QDGA01000141.1	Prodigal:002006	CDS	2316	2633	.	+	0	ID=COIPGBPH_01718;inference=ab initio prediction:Prodigal:002006;locus_tag=COIPGBPH_01718;product=hypothetical protein
QDGA01000141.1	Prodigal:002006	CDS	2676	3794	.	-	0	ID=COIPGBPH_01719;inference=ab initio prediction:Prodigal:002006;locus_tag=COIPGBPH_01719;product=hypothetical protein
QDGA01000141.1	Prodigal:002006	CDS	3839	4360	.	-	0	ID=COIPGBPH_01720;inference=ab initio prediction:Prodigal:002006;locus_tag=COIPGBPH_01720;product=hypothetical protein
QDGA01000141.1	Prodigal:002006	CDS	4653	5165	.	-	0	ID=COIPGBPH_01721;inference=ab initio prediction:Prodigal:002006;locus_tag=COIPGBPH_01721;product=hypothetical protein
QDGA01000141.1	Prodigal:002006	CDS	5428	6120	.	-	0	ID=COIPGBPH_01722;eC_number=2.1.1.77;Name=pcm_2;db_xref=COG:COG2518;gene=pcm_2;inference=ab initio prediction:Prodigal:002006,similar to AA sequence:UniProtKB:A5F9C1;locus_tag=COIPGBPH_01722;product=Protein-L-isoaspartate O-methyltransferase
QDGA01000141.1	Prodigal:002006	CDS	6425	6673	.	+	0	ID=COIPGBPH_01723;inference=ab initio prediction:Prodigal:002006;locus_tag=COIPGBPH_01723;product=hypothetical protein
QDGA01000141.1	Prodigal:002006	CDS	7056	7220	.	+	0	ID=COIPGBPH_01724;inference=ab initio prediction:Prodigal:002006;locus_tag=COIPGBPH_01724;product=hypothetical protein
QDGA01000141.1	Prodigal:002006	CDS	7833	8360	.	+	0	ID=COIPGBPH_01725;inference=ab initio prediction:Prodigal:002006;locus_tag=COIPGBPH_01725;product=hypothetical protein
QDGA01000141.1	Prodigal:002006	CDS	8615	8956	.	-	0	ID=COIPGBPH_01726;inference=ab initio prediction:Prodigal:002006;locus_tag=COIPGBPH_01726;product=hypothetical protein
QDGA01000141.1	Prodigal:002006	CDS	9034	9501	.	-	0	ID=COIPGBPH_01727;inference=ab initio prediction:Prodigal:002006;locus_tag=COIPGBPH_01727;product=hypothetical protein
QDGA01000141.1	Prodigal:002006	CDS	9884	10498	.	+	0	ID=COIPGBPH_01728;inference=ab initio prediction:Prodigal:002006;locus_tag=COIPGBPH_01728;product=hypothetical protein
QDGA01000142.1	Prodigal:002006	CDS	396	1511	.	-	0	ID=COIPGBPH_01729;eC_number=1.13.11.27;Name=hpd;gene=hpd;inference=ab initio prediction:Prodigal:002006,similar to AA sequence:UniProtKB:P80064;locus_tag=COIPGBPH_01729;product=4-hydroxyphenylpyruvate dioxygenase
QDGA01000142.1	Prodigal:002006	CDS	1598	2224	.	-	0	ID=COIPGBPH_01730;eC_number=5.2.1.4;Name=nagL_1;gene=nagL_1;inference=ab initio prediction:Prodigal:002006,similar to AA sequence:UniProtKB:O86043;locus_tag=COIPGBPH_01730;product=Maleylpyruvate isomerase
QDGA01000142.1	Prodigal:002006	CDS	2221	2724	.	-	0	ID=COIPGBPH_01731;Name=hpr_1;gene=hpr_1;inference=ab initio prediction:Prodigal:002006,protein motif:HAMAP:MF_01911;locus_tag=COIPGBPH_01731;product=HTH-type transcriptional regulator Hpr
QDGA01000142.1	Prodigal:002006	CDS	2883	3980	.	-	0	ID=COIPGBPH_01732;Name=takP_2;db_xref=COG:COG4663;gene=takP_2;inference=ab initio prediction:Prodigal:002006,similar to AA sequence:UniProtKB:Q3J1R2;locus_tag=COIPGBPH_01732;product=Alpha-keto acid-binding periplasmic protein TakP
QDGA01000142.1	Prodigal:002006	CDS	4045	5064	.	+	0	ID=COIPGBPH_01733;inference=ab initio prediction:Prodigal:002006;locus_tag=COIPGBPH_01733;product=hypothetical protein
QDGA01000142.1	Prodigal:002006	CDS	5131	5346	.	+	0	ID=COIPGBPH_01734;db_xref=COG:COG3360;inference=ab initio prediction:Prodigal:002006,similar to AA sequence:UniProtKB:A1WUH0;locus_tag=COIPGBPH_01734;product=Dodecin
QDGA01000142.1	Prodigal:002006	CDS	5617	6030	.	-	0	ID=COIPGBPH_01735;inference=ab initio prediction:Prodigal:002006;locus_tag=COIPGBPH_01735;product=hypothetical protein
QDGA01000142.1	Prodigal:002006	CDS	6348	7277	.	+	0	ID=COIPGBPH_01736;eC_number=1.13.11.-;Name=mhqO;db_xref=COG:COG0346;gene=mhqO;inference=ab initio prediction:Prodigal:002006,similar to AA sequence:UniProtKB:P96693;locus_tag=COIPGBPH_01736;product=Putative ring-cleaving dioxygenase MhqO
QDGA01000142.1	Prodigal:002006	CDS	7565	8182	.	+	0	ID=COIPGBPH_01737;eC_number=3.1.-.-;Name=mhqD;db_xref=COG:COG0400;gene=mhqD;inference=ab initio prediction:Prodigal:002006,similar to AA sequence:UniProtKB:O34842;locus_tag=COIPGBPH_01737;product=Putative hydrolase MhqD
QDGA01000142.1	Prodigal:002006	CDS	8494	9573	.	-	0	ID=COIPGBPH_01738;eC_number=2.5.1.47;Name=cysK_2;gene=cysK_2;inference=ab initio prediction:Prodigal:002006,similar to AA sequence:UniProtKB:Q5XAQ3;locus_tag=COIPGBPH_01738;product=Cysteine synthase
QDGA01000142.1	Prodigal:002006	CDS	9576	10952	.	-	0	ID=COIPGBPH_01739;eC_number=6.4.1.3;Name=pccB_1;db_xref=COG:COG4799;gene=pccB_1;inference=ab initio prediction:Prodigal:002006,similar to AA sequence:UniProtKB:Q3J4E3;locus_tag=COIPGBPH_01739;product=Propionyl-CoA carboxylase beta chain
QDGA01000143.1	Prodigal:002006	CDS	1787	3115	.	+	0	ID=COIPGBPH_01740;db_xref=COG:COG3039;inference=ab initio prediction:Prodigal:002006,similar to AA sequence:ISfinder:ISVbsp2;locus_tag=COIPGBPH_01740;product=IS5 family transposase ISVbsp2
QDGA01000143.1	Prodigal:002006	CDS	3397	3579	.	-	0	ID=COIPGBPH_01741;inference=ab initio prediction:Prodigal:002006;locus_tag=COIPGBPH_01741;product=hypothetical protein
QDGA01000143.1	Prodigal:002006	CDS	3922	5031	.	+	0	ID=COIPGBPH_01742;inference=ab initio prediction:Prodigal:002006,similar to AA sequence:ISfinder:ISMtsp6;locus_tag=COIPGBPH_01742;product=IS110 family transposase ISMtsp6
QDGA01000143.1	Prodigal:002006	CDS	5567	6733	.	-	0	ID=COIPGBPH_01743;eC_number=1.11.1.5;Name=ccpA_1;db_xref=COG:COG1858;gene=ccpA_1;inference=ab initio prediction:Prodigal:002006,similar to AA sequence:UniProtKB:P14532;locus_tag=COIPGBPH_01743;product=Cytochrome c551 peroxidase
QDGA01000143.1	Prodigal:002006	CDS	6880	7035	.	-	0	ID=COIPGBPH_01744;inference=ab initio prediction:Prodigal:002006;locus_tag=COIPGBPH_01744;product=hypothetical protein
QDGA01000143.1	Prodigal:002006	CDS	7057	7746	.	-	0	ID=COIPGBPH_01745;inference=ab initio prediction:Prodigal:002006;locus_tag=COIPGBPH_01745;product=hypothetical protein
QDGA01000143.1	Prodigal:002006	CDS	7815	8888	.	-	0	ID=COIPGBPH_01746;Name=yciC;db_xref=COG:COG0523;gene=yciC;inference=ab initio prediction:Prodigal:002006,similar to AA sequence:UniProtKB:P94400;locus_tag=COIPGBPH_01746;product=Putative metal chaperone YciC
QDGA01000143.1	Prodigal:002006	CDS	8980	9162	.	+	0	ID=COIPGBPH_01747;inference=ab initio prediction:Prodigal:002006;locus_tag=COIPGBPH_01747;product=hypothetical protein
QDGA01000143.1	Prodigal:002006	CDS	9203	10141	.	+	0	ID=COIPGBPH_01748;Name=mntA_1;db_xref=COG:COG0803;gene=mntA_1;inference=ab initio prediction:Prodigal:002006,similar to AA sequence:UniProtKB:Q8Y653;locus_tag=COIPGBPH_01748;product=Manganese-binding lipoprotein MntA
QDGA01000144.1	Aragorn:001002	tmRNA	12	417	.	+	.	ID=COIPGBPH_01749;Name=ssrA;gene=ssrA;inference=COORDINATES:profile:Aragorn:001002;locus_tag=COIPGBPH_01749;product=transfer-messenger RNA%2C SsrA
QDGA01000144.1	Prodigal:002006	CDS	445	858	.	+	0	ID=COIPGBPH_01750;inference=ab initio prediction:Prodigal:002006;locus_tag=COIPGBPH_01750;product=hypothetical protein
QDGA01000144.1	Prodigal:002006	CDS	916	1191	.	+	0	ID=COIPGBPH_01751;inference=ab initio prediction:Prodigal:002006;locus_tag=COIPGBPH_01751;product=hypothetical protein
QDGA01000144.1	Prodigal:002006	CDS	1277	1948	.	-	0	ID=COIPGBPH_01752;eC_number=2.5.1.16;Name=speE_1;gene=speE_1;inference=ab initio prediction:Prodigal:002006,protein motif:HAMAP:MF_00198;locus_tag=COIPGBPH_01752;product=Polyamine aminopropyltransferase
QDGA01000144.1	Prodigal:002006	CDS	1978	2274	.	-	0	ID=COIPGBPH_01753;inference=ab initio prediction:Prodigal:002006;locus_tag=COIPGBPH_01753;product=hypothetical protein
QDGA01000144.1	Prodigal:002006	CDS	2603	2812	.	-	0	ID=COIPGBPH_01754;inference=ab initio prediction:Prodigal:002006;locus_tag=COIPGBPH_01754;product=hypothetical protein
QDGA01000144.1	Prodigal:002006	CDS	2952	3161	.	-	0	ID=COIPGBPH_01755;Name=cspA_3;db_xref=COG:COG1278;gene=cspA_3;inference=ab initio prediction:Prodigal:002006,similar to AA sequence:UniProtKB:Q9Z3S6;locus_tag=COIPGBPH_01755;product=Cold shock protein CspA
QDGA01000144.1	Prodigal:002006	CDS	4569	5162	.	-	0	ID=COIPGBPH_01756;eC_number=3.1.1.61;Name=cheB_4;db_xref=COG:COG2201;gene=cheB_4;inference=ab initio prediction:Prodigal:002006,similar to AA sequence:UniProtKB:Q9WYN9;locus_tag=COIPGBPH_01756;product=Protein-glutamate methylesterase/protein-glutamine glutaminase
QDGA01000144.1	Prodigal:002006	CDS	5234	6586	.	-	0	ID=COIPGBPH_01757;eC_number=2.4.1.15;Name=otsA;db_xref=COG:COG0380;gene=otsA;inference=ab initio prediction:Prodigal:002006,similar to AA sequence:UniProtKB:P31677;locus_tag=COIPGBPH_01757;product=Trehalose-6-phosphate synthase
QDGA01000144.1	Prodigal:002006	CDS	7001	7306	.	-	0	ID=COIPGBPH_01758;inference=ab initio prediction:Prodigal:002006;locus_tag=COIPGBPH_01758;product=hypothetical protein
QDGA01000144.1	Prodigal:002006	CDS	7525	8661	.	+	0	ID=COIPGBPH_01759;inference=ab initio prediction:Prodigal:002006;locus_tag=COIPGBPH_01759;product=hypothetical protein
QDGA01000144.1	Prodigal:002006	CDS	8857	9294	.	+	0	ID=COIPGBPH_01760;inference=ab initio prediction:Prodigal:002006;locus_tag=COIPGBPH_01760;product=hypothetical protein
QDGA01000144.1	Prodigal:002006	CDS	9511	9951	.	+	0	ID=COIPGBPH_01761;inference=ab initio prediction:Prodigal:002006;locus_tag=COIPGBPH_01761;product=hypothetical protein
QDGA01000144.1	Prodigal:002006	CDS	10305	10781	.	+	0	ID=COIPGBPH_01762;inference=ab initio prediction:Prodigal:002006;locus_tag=COIPGBPH_01762;product=hypothetical protein
QDGA01000145.1	Prodigal:002006	CDS	20	718	.	-	0	ID=COIPGBPH_01763;inference=ab initio prediction:Prodigal:002006,similar to AA sequence:ISfinder:IS1006;locus_tag=COIPGBPH_01763;product=IS6 family transposase IS1006
QDGA01000145.1	Prodigal:002006	CDS	852	1373	.	-	0	ID=COIPGBPH_01764;eC_number=1.5.1.37;Name=tftC;gene=tftC;inference=ab initio prediction:Prodigal:002006,similar to AA sequence:UniProtKB:O87008;locus_tag=COIPGBPH_01764;product=NADH:FAD oxidoreductase
QDGA01000145.1	Prodigal:002006	CDS	1538	2128	.	-	0	ID=COIPGBPH_01765;inference=ab initio prediction:Prodigal:002006;locus_tag=COIPGBPH_01765;product=hypothetical protein
QDGA01000145.1	Prodigal:002006	CDS	2527	2955	.	-	0	ID=COIPGBPH_01766;Name=cymR_1;gene=cymR_1;inference=ab initio prediction:Prodigal:002006,similar to AA sequence:UniProtKB:O34527;locus_tag=COIPGBPH_01766;product=HTH-type transcriptional regulator CymR
QDGA01000145.1	Prodigal:002006	CDS	3200	3355	.	-	0	ID=COIPGBPH_01767;inference=ab initio prediction:Prodigal:002006;locus_tag=COIPGBPH_01767;product=hypothetical protein
QDGA01000145.1	Prodigal:002006	CDS	3808	4089	.	+	0	ID=COIPGBPH_01768;inference=ab initio prediction:Prodigal:002006;locus_tag=COIPGBPH_01768;product=hypothetical protein
QDGA01000145.1	Prodigal:002006	CDS	4132	5007	.	-	0	ID=COIPGBPH_01769;eC_number=2.4.2.19;Name=nadC_2;db_xref=COG:COG0157;gene=nadC_2;inference=ab initio prediction:Prodigal:002006,similar to AA sequence:UniProtKB:P39666;locus_tag=COIPGBPH_01769;product=putative nicotinate-nucleotide pyrophosphorylase [carboxylating]
[truncated: 8,756,747 more chars]
