# Supplementary material for: Comprehensive Comparative Genomics and Phenotyping of Methylobacterium Species
Source: Front Microbiol. 2021 Oct 6;12:740610. doi: 10.3389/fmicb.2021.740610 (PMC8561711; doi:10.3389/fmicb.2021.740610)
Supplement: Supplementary file 11 [file Data_Sheet_5.ZIP › Mic_flocculans.gff]

##gff-version 3
##sequence-region JAEA01000001.1 1 595165
##sequence-region JAEA01000002.1 1 400626
##sequence-region JAEA01000003.1 1 355035
##sequence-region KI912469.1 1 335050
##sequence-region JAEA01000006.1 1 315605
##sequence-region JAEA01000007.1 1 282207
##sequence-region JAEA01000008.1 1 270903
##sequence-region JAEA01000009.1 1 255655
##sequence-region JAEA01000010.1 1 216046
##sequence-region JAEA01000011.1 1 189889
##sequence-region JAEA01000012.1 1 187535
##sequence-region JAEA01000013.1 1 106326
##sequence-region JAEA01000014.1 1 96238
##sequence-region JAEA01000015.1 1 64579
##sequence-region JAEA01000016.1 1 62784
##sequence-region JAEA01000017.1 1 61291
##sequence-region JAEA01000018.1 1 61191
##sequence-region JAEA01000019.1 1 41388
##sequence-region JAEA01000020.1 1 27305
##sequence-region JAEA01000021.1 1 26840
##sequence-region JAEA01000022.1 1 18838
##sequence-region JAEA01000023.1 1 18320
##sequence-region JAEA01000024.1 1 14250
##sequence-region JAEA01000025.1 1 10294
##sequence-region JAEA01000026.1 1 6927
##sequence-region JAEA01000027.1 1 2585
##sequence-region JAEA01000028.1 1 2113
##sequence-region JAEA01000029.1 1 1754
##sequence-region JAEA01000030.1 1 1666
##sequence-region JAEA01000031.1 1 1376
JAEA01000001.1	Prodigal:002006	CDS	94	1374	.	+	0	ID=ODFIFGGH_00001;Name=ftsK_1;db_xref=COG:COG1674;gene=ftsK_1;inference=ab initio prediction:Prodigal:002006,similar to AA sequence:UniProtKB:Q9I0M3;locus_tag=ODFIFGGH_00001;product=DNA translocase FtsK
JAEA01000001.1	Prodigal:002006	CDS	1475	2401	.	+	0	ID=ODFIFGGH_00002;Name=lolA_1;gene=lolA_1;inference=ab initio prediction:Prodigal:002006,protein motif:HAMAP:MF_00240;locus_tag=ODFIFGGH_00002;product=Outer-membrane lipoprotein carrier protein
JAEA01000001.1	Prodigal:002006	CDS	2487	3302	.	+	0	ID=ODFIFGGH_00003;eC_number=3.1.11.2;Name=xthA_1;db_xref=COG:COG0708;gene=xthA_1;inference=ab initio prediction:Prodigal:002006,similar to AA sequence:UniProtKB:P09030;locus_tag=ODFIFGGH_00003;product=Exodeoxyribonuclease III
JAEA01000001.1	Prodigal:002006	CDS	3422	5494	.	+	0	ID=ODFIFGGH_00004;inference=ab initio prediction:Prodigal:002006;locus_tag=ODFIFGGH_00004;product=hypothetical protein
JAEA01000001.1	Prodigal:002006	CDS	5626	6120	.	-	0	ID=ODFIFGGH_00005;inference=ab initio prediction:Prodigal:002006;locus_tag=ODFIFGGH_00005;product=hypothetical protein
JAEA01000001.1	Prodigal:002006	CDS	6127	6813	.	-	0	ID=ODFIFGGH_00006;Name=walR;db_xref=COG:COG0745;gene=walR;inference=ab initio prediction:Prodigal:002006,similar to AA sequence:UniProtKB:P37478;locus_tag=ODFIFGGH_00006;product=Transcriptional regulatory protein WalR
JAEA01000001.1	Prodigal:002006	CDS	7106	7639	.	+	0	ID=ODFIFGGH_00007;inference=ab initio prediction:Prodigal:002006;locus_tag=ODFIFGGH_00007;product=hypothetical protein
JAEA01000001.1	Prodigal:002006	CDS	7644	8549	.	+	0	ID=ODFIFGGH_00008;eC_number=6.3.3.5;Name=dcsG;gene=dcsG;inference=ab initio prediction:Prodigal:002006,similar to AA sequence:UniProtKB:D2Z030;locus_tag=ODFIFGGH_00008;product=Cycloserine biosynthesis protein DcsG
JAEA01000001.1	Prodigal:002006	CDS	8528	10042	.	-	0	ID=ODFIFGGH_00009;Name=expZ;db_xref=COG:COG0488;gene=expZ;inference=ab initio prediction:Prodigal:002006,similar to AA sequence:UniProtKB:P39115;locus_tag=ODFIFGGH_00009;product=Nucleotide-binding protein ExpZ
JAEA01000001.1	Prodigal:002006	CDS	10406	11086	.	-	0	ID=ODFIFGGH_00010;Name=yggS;db_xref=COG:COG0325;gene=yggS;inference=ab initio prediction:Prodigal:002006,similar to AA sequence:UniProtKB:P67080;locus_tag=ODFIFGGH_00010;product=Pyridoxal phosphate homeostasis protein
JAEA01000001.1	Prodigal:002006	CDS	11276	13897	.	+	0	ID=ODFIFGGH_00011;eC_number=6.1.1.4;Name=leuS;gene=leuS;inference=ab initio prediction:Prodigal:002006,similar to AA sequence:UniProtKB:B4RNT1;locus_tag=ODFIFGGH_00011;product=Leucine--tRNA ligase
JAEA01000001.1	Prodigal:002006	CDS	13884	14420	.	+	0	ID=ODFIFGGH_00012;inference=ab initio prediction:Prodigal:002006;locus_tag=ODFIFGGH_00012;product=hypothetical protein
JAEA01000001.1	Prodigal:002006	CDS	14425	15444	.	+	0	ID=ODFIFGGH_00013;inference=ab initio prediction:Prodigal:002006;locus_tag=ODFIFGGH_00013;product=hypothetical protein
JAEA01000001.1	Prodigal:002006	CDS	15473	16042	.	-	0	ID=ODFIFGGH_00014;inference=ab initio prediction:Prodigal:002006;locus_tag=ODFIFGGH_00014;product=hypothetical protein
JAEA01000001.1	Prodigal:002006	CDS	16068	16949	.	-	0	ID=ODFIFGGH_00015;Name=parB;gene=parB;inference=ab initio prediction:Prodigal:002006,similar to AA sequence:UniProtKB:B8GW30;locus_tag=ODFIFGGH_00015;product=Chromosome-partitioning protein ParB
JAEA01000001.1	Prodigal:002006	CDS	16968	17807	.	-	0	ID=ODFIFGGH_00016;Name=parA;gene=parA;inference=ab initio prediction:Prodigal:002006,similar to AA sequence:UniProtKB:B8GW31;locus_tag=ODFIFGGH_00016;product=Chromosome partitioning protein ParA
JAEA01000001.1	Prodigal:002006	CDS	17804	18430	.	-	0	ID=ODFIFGGH_00017;eC_number=2.1.1.170;Name=rsmG;gene=rsmG;inference=ab initio prediction:Prodigal:002006,protein motif:HAMAP:MF_00074;locus_tag=ODFIFGGH_00017;product=Ribosomal RNA small subunit methyltransferase G
JAEA01000001.1	Prodigal:002006	CDS	18427	20379	.	-	0	ID=ODFIFGGH_00018;Name=mnmG;db_xref=COG:COG0445;gene=mnmG;inference=ab initio prediction:Prodigal:002006,similar to AA sequence:UniProtKB:P0A6U3;locus_tag=ODFIFGGH_00018;product=tRNA uridine 5-carboxymethylaminomethyl modification enzyme MnmG
JAEA01000001.1	Prodigal:002006	CDS	20509	21819	.	-	0	ID=ODFIFGGH_00019;eC_number=3.6.-.-;Name=mnmE;db_xref=COG:COG0486;gene=mnmE;inference=ab initio prediction:Prodigal:002006,similar to AA sequence:UniProtKB:P25522;locus_tag=ODFIFGGH_00019;product=tRNA modification GTPase MnmE
JAEA01000001.1	Prodigal:002006	CDS	21957	23987	.	+	0	ID=ODFIFGGH_00020;inference=ab initio prediction:Prodigal:002006;locus_tag=ODFIFGGH_00020;product=hypothetical protein
JAEA01000001.1	Prodigal:002006	CDS	24151	24738	.	+	0	ID=ODFIFGGH_00021;eC_number=5.1.3.33;Name=cetB;gene=cetB;inference=ab initio prediction:Prodigal:002006,similar to AA sequence:UniProtKB:A1YPR3;locus_tag=ODFIFGGH_00021;product=2-epi-5-epi-valiolone epimerase
JAEA01000001.1	Prodigal:002006	CDS	24822	25331	.	-	0	ID=ODFIFGGH_00022;Name=lrp_1;db_xref=COG:COG1522;gene=lrp_1;inference=ab initio prediction:Prodigal:002006,similar to AA sequence:UniProtKB:P0ACJ0;locus_tag=ODFIFGGH_00022;product=Leucine-responsive regulatory protein
JAEA01000001.1	Prodigal:002006	CDS	25449	26375	.	+	0	ID=ODFIFGGH_00023;inference=ab initio prediction:Prodigal:002006;locus_tag=ODFIFGGH_00023;product=hypothetical protein
JAEA01000001.1	Prodigal:002006	CDS	26448	27713	.	-	0	ID=ODFIFGGH_00024;eC_number=3.6.4.-;Name=rho;db_xref=COG:COG1158;gene=rho;inference=ab initio prediction:Prodigal:002006,similar to AA sequence:UniProtKB:P0AG30;locus_tag=ODFIFGGH_00024;product=Transcription termination factor Rho
JAEA01000001.1	Prodigal:002006	CDS	28365	28790	.	-	0	ID=ODFIFGGH_00025;inference=ab initio prediction:Prodigal:002006;locus_tag=ODFIFGGH_00025;product=hypothetical protein
JAEA01000001.1	Prodigal:002006	CDS	28796	29833	.	-	0	ID=ODFIFGGH_00026;eC_number=4.1.1.37;Name=hemE;db_xref=COG:COG0407;gene=hemE;inference=ab initio prediction:Prodigal:002006,similar to AA sequence:UniProtKB:P32920;locus_tag=ODFIFGGH_00026;product=Uroporphyrinogen decarboxylase
JAEA01000001.1	Prodigal:002006	CDS	30270	31100	.	+	0	ID=ODFIFGGH_00027;eC_number=2.7.11.32;Name=yqfL;db_xref=COG:COG1806;gene=yqfL;inference=ab initio prediction:Prodigal:002006,similar to AA sequence:UniProtKB:P54470;locus_tag=ODFIFGGH_00027;product=Putative pyruvate%2C phosphate dikinase regulatory protein
JAEA01000001.1	Prodigal:002006	CDS	31105	31722	.	+	0	ID=ODFIFGGH_00028;eC_number=3.6.1.-;Name=yceF;db_xref=COG:COG0424;gene=yceF;inference=ab initio prediction:Prodigal:002006,similar to AA sequence:UniProtKB:P0A729;locus_tag=ODFIFGGH_00028;product=7-methyl-GTP pyrophosphatase
JAEA01000001.1	Prodigal:002006	CDS	31736	32584	.	+	0	ID=ODFIFGGH_00029;eC_number=1.1.1.25;Name=aroE;db_xref=COG:COG0169;gene=aroE;inference=ab initio prediction:Prodigal:002006,similar to AA sequence:UniProtKB:Q5HNV1;locus_tag=ODFIFGGH_00029;product=Shikimate dehydrogenase (NADP(+))
JAEA01000001.1	Prodigal:002006	CDS	32581	33186	.	+	0	ID=ODFIFGGH_00030;eC_number=2.7.1.24;Name=coaE;db_xref=COG:COG0237;gene=coaE;inference=ab initio prediction:Prodigal:002006,similar to AA sequence:UniProtKB:O67792;locus_tag=ODFIFGGH_00030;product=Dephospho-CoA kinase
JAEA01000001.1	Prodigal:002006	CDS	33204	33923	.	+	0	ID=ODFIFGGH_00031;eC_number=2.7.7.7;Name=dnaQ;db_xref=COG:COG0847;gene=dnaQ;inference=ab initio prediction:Prodigal:002006,similar to AA sequence:UniProtKB:P03007;locus_tag=ODFIFGGH_00031;product=DNA polymerase III subunit epsilon
JAEA01000001.1	Prodigal:002006	CDS	34975	35454	.	-	0	ID=ODFIFGGH_00032;Name=secB;db_xref=COG:COG1952;gene=secB;inference=ab initio prediction:Prodigal:002006,similar to AA sequence:UniProtKB:P44853;locus_tag=ODFIFGGH_00032;product=Protein-export protein SecB
JAEA01000001.1	Prodigal:002006	CDS	35716	36438	.	+	0	ID=ODFIFGGH_00033;inference=ab initio prediction:Prodigal:002006;locus_tag=ODFIFGGH_00033;product=hypothetical protein
JAEA01000001.1	Prodigal:002006	CDS	36435	37604	.	+	0	ID=ODFIFGGH_00034;inference=ab initio prediction:Prodigal:002006;locus_tag=ODFIFGGH_00034;product=hypothetical protein
JAEA01000001.1	Prodigal:002006	CDS	37601	38176	.	+	0	ID=ODFIFGGH_00035;eC_number=3.1.-.-;Name=mutS2;gene=mutS2;inference=ab initio prediction:Prodigal:002006,protein motif:HAMAP:MF_00092;locus_tag=ODFIFGGH_00035;product=Endonuclease MutS2
JAEA01000001.1	Prodigal:002006	CDS	38173	38592	.	+	0	ID=ODFIFGGH_00036;inference=ab initio prediction:Prodigal:002006;locus_tag=ODFIFGGH_00036;product=hypothetical protein
JAEA01000001.1	Prodigal:002006	CDS	38606	39247	.	-	0	ID=ODFIFGGH_00037;Name=rhtC;db_xref=COG:COG1280;gene=rhtC;inference=ab initio prediction:Prodigal:002006,similar to AA sequence:UniProtKB:P0AG38;locus_tag=ODFIFGGH_00037;product=Threonine efflux protein
JAEA01000001.1	Prodigal:002006	CDS	39475	40476	.	+	0	ID=ODFIFGGH_00038;eC_number=2.7.1.45;Name=kdgK_1;gene=kdgK_1;inference=ab initio prediction:Prodigal:002006,similar to AA sequence:UniProtKB:Q53W83;locus_tag=ODFIFGGH_00038;product=2-dehydro-3-deoxygluconokinase
JAEA01000001.1	Prodigal:002006	CDS	40522	41019	.	-	0	ID=ODFIFGGH_00039;inference=ab initio prediction:Prodigal:002006;locus_tag=ODFIFGGH_00039;product=hypothetical protein
JAEA01000001.1	Prodigal:002006	CDS	41076	42053	.	-	0	ID=ODFIFGGH_00040;eC_number=2.7.1.33;Name=coaA;gene=coaA;inference=ab initio prediction:Prodigal:002006,similar to AA sequence:UniProtKB:B5XYG3;locus_tag=ODFIFGGH_00040;product=Pantothenate kinase
JAEA01000001.1	Prodigal:002006	CDS	42196	42516	.	-	0	ID=ODFIFGGH_00041;eC_number=3.6.1.31;Name=hisE;db_xref=COG:COG0140;gene=hisE;inference=ab initio prediction:Prodigal:002006,similar to AA sequence:UniProtKB:Q81G00;locus_tag=ODFIFGGH_00041;product=Phosphoribosyl-ATP pyrophosphatase
JAEA01000001.1	Prodigal:002006	CDS	42524	43273	.	-	0	ID=ODFIFGGH_00042;eC_number=3.4.11.18;Name=mapB;db_xref=COG:COG0024;gene=mapB;inference=ab initio prediction:Prodigal:002006,similar to AA sequence:UniProtKB:O34484;locus_tag=ODFIFGGH_00042;product=Methionine aminopeptidase 2
JAEA01000001.1	Prodigal:002006	CDS	43333	44136	.	-	0	ID=ODFIFGGH_00043;eC_number=4.3.2.10;Name=hisF;db_xref=COG:COG0107;gene=hisF;inference=ab initio prediction:Prodigal:002006,similar to AA sequence:UniProtKB:Q7SIB9;locus_tag=ODFIFGGH_00043;product=Imidazole glycerol phosphate synthase subunit HisF
JAEA01000001.1	Prodigal:002006	CDS	44130	44879	.	-	0	ID=ODFIFGGH_00044;eC_number=5.3.1.16;Name=hisA;db_xref=COG:COG0106;gene=hisA;inference=ab initio prediction:Prodigal:002006,similar to AA sequence:UniProtKB:A1R562;locus_tag=ODFIFGGH_00044;product=1-(5-phosphoribosyl)-5-[(5-phosphoribosylamino)methylideneamino] imidazole-4-carboxamide isomerase
JAEA01000001.1	Prodigal:002006	CDS	44876	45526	.	-	0	ID=ODFIFGGH_00045;eC_number=4.3.2.10;Name=hisH;db_xref=COG:COG0118;gene=hisH;inference=ab initio prediction:Prodigal:002006,similar to AA sequence:UniProtKB:Q9KSX0;locus_tag=ODFIFGGH_00045;product=Imidazole glycerol phosphate synthase subunit HisH
JAEA01000001.1	Prodigal:002006	CDS	45523	46014	.	-	0	ID=ODFIFGGH_00046;inference=ab initio prediction:Prodigal:002006;locus_tag=ODFIFGGH_00046;product=hypothetical protein
JAEA01000001.1	Prodigal:002006	CDS	46090	46680	.	-	0	ID=ODFIFGGH_00047;eC_number=4.2.1.19;Name=hisB;db_xref=COG:COG0131;gene=hisB;inference=ab initio prediction:Prodigal:002006,similar to AA sequence:UniProtKB:A0QX83;locus_tag=ODFIFGGH_00047;product=Imidazoleglycerol-phosphate dehydratase
JAEA01000001.1	Prodigal:002006	CDS	46832	47386	.	+	0	ID=ODFIFGGH_00048;eC_number=3.4.25.2;Name=hslV;db_xref=COG:COG5405;gene=hslV;inference=ab initio prediction:Prodigal:002006,similar to AA sequence:UniProtKB:P43772;locus_tag=ODFIFGGH_00048;product=ATP-dependent protease subunit HslV
JAEA01000001.1	Prodigal:002006	CDS	47436	48746	.	+	0	ID=ODFIFGGH_00049;Name=hslU;db_xref=COG:COG1220;gene=hslU;inference=ab initio prediction:Prodigal:002006,similar to AA sequence:UniProtKB:P43773;locus_tag=ODFIFGGH_00049;product=ATP-dependent protease ATPase subunit HslU
JAEA01000001.1	Prodigal:002006	CDS	49075	49506	.	+	0	ID=ODFIFGGH_00050;inference=ab initio prediction:Prodigal:002006;locus_tag=ODFIFGGH_00050;product=hypothetical protein
JAEA01000001.1	Prodigal:002006	CDS	49677	50117	.	+	0	ID=ODFIFGGH_00051;inference=ab initio prediction:Prodigal:002006;locus_tag=ODFIFGGH_00051;product=hypothetical protein
JAEA01000001.1	Prodigal:002006	CDS	50189	50539	.	-	0	ID=ODFIFGGH_00052;eC_number=3.5.99.10;Name=yabJ_1;db_xref=COG:COG0251;gene=yabJ_1;inference=ab initio prediction:Prodigal:002006,similar to AA sequence:UniProtKB:P37552;locus_tag=ODFIFGGH_00052;product=2-iminobutanoate/2-iminopropanoate deaminase
JAEA01000001.1	Prodigal:002006	CDS	50726	51229	.	+	0	ID=ODFIFGGH_00053;inference=ab initio prediction:Prodigal:002006;locus_tag=ODFIFGGH_00053;product=hypothetical protein
JAEA01000001.1	Prodigal:002006	CDS	51238	51858	.	-	0	ID=ODFIFGGH_00054;inference=ab initio prediction:Prodigal:002006;locus_tag=ODFIFGGH_00054;product=hypothetical protein
JAEA01000001.1	Prodigal:002006	CDS	51929	52912	.	-	0	ID=ODFIFGGH_00055;inference=ab initio prediction:Prodigal:002006;locus_tag=ODFIFGGH_00055;product=hypothetical protein
JAEA01000001.1	Prodigal:002006	CDS	53159	54844	.	+	0	ID=ODFIFGGH_00056;eC_number=7.2.1.1;Name=nqrF;gene=nqrF;inference=ab initio prediction:Prodigal:002006,protein motif:HAMAP:MF_00430;locus_tag=ODFIFGGH_00056;product=Na(+)-translocating NADH-quinone reductase subunit F
JAEA01000001.1	Prodigal:002006	CDS	54954	55649	.	+	0	ID=ODFIFGGH_00057;inference=ab initio prediction:Prodigal:002006;locus_tag=ODFIFGGH_00057;product=hypothetical protein
JAEA01000001.1	Prodigal:002006	CDS	55753	58005	.	-	0	ID=ODFIFGGH_00058;eC_number=2.7.7.8;Name=pnp;db_xref=COG:COG1185;gene=pnp;inference=ab initio prediction:Prodigal:002006,similar to AA sequence:UniProtKB:Q9AC32;locus_tag=ODFIFGGH_00058;product=Polyribonucleotide nucleotidyltransferase
JAEA01000001.1	Prodigal:002006	CDS	58223	58492	.	-	0	ID=ODFIFGGH_00059;Name=rpsO;db_xref=COG:COG0184;gene=rpsO;inference=ab initio prediction:Prodigal:002006,similar to AA sequence:UniProtKB:Q6NCN7;locus_tag=ODFIFGGH_00059;product=30S ribosomal protein S15
JAEA01000001.1	Prodigal:002006	CDS	58762	59682	.	-	0	ID=ODFIFGGH_00060;eC_number=5.4.99.25;Name=truB;db_xref=COG:COG0130;gene=truB;inference=ab initio prediction:Prodigal:002006,similar to AA sequence:UniProtKB:P60340;locus_tag=ODFIFGGH_00060;product=tRNA pseudouridine synthase B
JAEA01000001.1	Prodigal:002006	CDS	59688	60113	.	-	0	ID=ODFIFGGH_00061;Name=rbfA;db_xref=COG:COG0858;gene=rbfA;inference=ab initio prediction:Prodigal:002006,similar to AA sequence:UniProtKB:P0A7G2;locus_tag=ODFIFGGH_00061;product=30S ribosome-binding factor
JAEA01000001.1	Prodigal:002006	CDS	60220	63075	.	-	0	ID=ODFIFGGH_00062;Name=infB;gene=infB;inference=ab initio prediction:Prodigal:002006,protein motif:HAMAP:MF_00100_B;locus_tag=ODFIFGGH_00062;product=Translation initiation factor IF-2
JAEA01000001.1	Prodigal:002006	CDS	63068	63742	.	-	0	ID=ODFIFGGH_00063;inference=ab initio prediction:Prodigal:002006;locus_tag=ODFIFGGH_00063;product=hypothetical protein
JAEA01000001.1	Prodigal:002006	CDS	63774	65393	.	-	0	ID=ODFIFGGH_00064;Name=nusA;db_xref=COG:COG0195;gene=nusA;inference=ab initio prediction:Prodigal:002006,similar to AA sequence:UniProtKB:Q83BS0;locus_tag=ODFIFGGH_00064;product=Transcription termination/antitermination protein NusA
JAEA01000001.1	Prodigal:002006	CDS	65406	66029	.	-	0	ID=ODFIFGGH_00065;Name=rimP;gene=rimP;inference=ab initio prediction:Prodigal:002006,protein motif:HAMAP:MF_01077;locus_tag=ODFIFGGH_00065;product=Ribosome maturation factor RimP
JAEA01000001.1	Prodigal:002006	CDS	66278	67276	.	+	0	ID=ODFIFGGH_00066;Name=macA;db_xref=COG:COG0845;gene=macA;inference=ab initio prediction:Prodigal:002006,similar to AA sequence:UniProtKB:P75830;locus_tag=ODFIFGGH_00066;product=Macrolide export protein MacA
JAEA01000001.1	Prodigal:002006	CDS	67278	68525	.	+	0	ID=ODFIFGGH_00067;Name=lolC;db_xref=COG:COG4591;gene=lolC;inference=ab initio prediction:Prodigal:002006,similar to AA sequence:UniProtKB:P0ADC3;locus_tag=ODFIFGGH_00067;product=Lipoprotein-releasing system transmembrane protein LolC
JAEA01000001.1	Prodigal:002006	CDS	68522	69223	.	+	0	ID=ODFIFGGH_00068;eC_number=3.6.3.-;Name=lolD_1;db_xref=COG:COG1136;gene=lolD_1;inference=ab initio prediction:Prodigal:002006,similar to AA sequence:UniProtKB:P75957;locus_tag=ODFIFGGH_00068;product=Lipoprotein-releasing system ATP-binding protein LolD
JAEA01000001.1	Prodigal:002006	CDS	69350	70033	.	-	0	ID=ODFIFGGH_00069;eC_number=2.1.1.33;Name=trmB;db_xref=COG:COG0220;gene=trmB;inference=ab initio prediction:Prodigal:002006,similar to AA sequence:UniProtKB:P0A8I5;locus_tag=ODFIFGGH_00069;product=tRNA (guanine-N(7)-)-methyltransferase
JAEA01000001.1	Prodigal:002006	CDS	70254	71432	.	-	0	ID=ODFIFGGH_00070;eC_number=2.5.1.6;Name=metK;db_xref=COG:COG0192;gene=metK;inference=ab initio prediction:Prodigal:002006,similar to AA sequence:UniProtKB:P0A817;locus_tag=ODFIFGGH_00070;product=S-adenosylmethionine synthase
JAEA01000001.1	Prodigal:002006	CDS	71537	71941	.	-	0	ID=ODFIFGGH_00071;inference=ab initio prediction:Prodigal:002006;locus_tag=ODFIFGGH_00071;product=hypothetical protein
JAEA01000001.1	Prodigal:002006	CDS	71992	73599	.	-	0	ID=ODFIFGGH_00072;eC_number=2.3.1.269;Name=lnt;db_xref=COG:COG0815;gene=lnt;inference=ab initio prediction:Prodigal:002006,similar to AA sequence:UniProtKB:P23930;locus_tag=ODFIFGGH_00072;product=Apolipoprotein N-acyltransferase
JAEA01000001.1	Prodigal:002006	CDS	73596	74630	.	-	0	ID=ODFIFGGH_00073;inference=ab initio prediction:Prodigal:002006;locus_tag=ODFIFGGH_00073;product=hypothetical protein
JAEA01000001.1	Prodigal:002006	CDS	74651	75127	.	-	0	ID=ODFIFGGH_00074;eC_number=3.1.-.-;Name=ybeY;db_xref=COG:COG0319;gene=ybeY;inference=ab initio prediction:Prodigal:002006,similar to AA sequence:UniProtKB:P71335;locus_tag=ODFIFGGH_00074;product=Endoribonuclease YbeY
JAEA01000001.1	Prodigal:002006	CDS	75124	76221	.	-	0	ID=ODFIFGGH_00075;db_xref=COG:COG1702;inference=ab initio prediction:Prodigal:002006,similar to AA sequence:UniProtKB:P9WIA3;locus_tag=ODFIFGGH_00075;product=PhoH-like protein
JAEA01000001.1	Prodigal:002006	CDS	76383	77849	.	-	0	ID=ODFIFGGH_00076;eC_number=2.8.4.3;Name=miaB;db_xref=COG:COG0621;gene=miaB;inference=ab initio prediction:Prodigal:002006,similar to AA sequence:UniProtKB:P0AEI1;locus_tag=ODFIFGGH_00076;product=tRNA-2-methylthio-N(6)-dimethylallyladenosine synthase
JAEA01000001.1	Prodigal:002006	CDS	77846	78529	.	-	0	ID=ODFIFGGH_00077;inference=ab initio prediction:Prodigal:002006;locus_tag=ODFIFGGH_00077;product=hypothetical protein
JAEA01000001.1	Prodigal:002006	CDS	78551	78787	.	-	0	ID=ODFIFGGH_00078;inference=ab initio prediction:Prodigal:002006;locus_tag=ODFIFGGH_00078;product=hypothetical protein
JAEA01000001.1	Prodigal:002006	CDS	78912	79844	.	+	0	ID=ODFIFGGH_00079;Name=gcvA_1;gene=gcvA_1;inference=ab initio prediction:Prodigal:002006,similar to AA sequence:UniProtKB:P0A9F6;locus_tag=ODFIFGGH_00079;product=Glycine cleavage system transcriptional activator
JAEA01000001.1	Prodigal:002006	CDS	79958	80728	.	-	0	ID=ODFIFGGH_00080;inference=ab initio prediction:Prodigal:002006;locus_tag=ODFIFGGH_00080;product=hypothetical protein
JAEA01000001.1	Prodigal:002006	CDS	80725	81180	.	-	0	ID=ODFIFGGH_00081;Name=fur;db_xref=COG:COG0735;gene=fur;inference=ab initio prediction:Prodigal:002006,similar to AA sequence:UniProtKB:O07315;locus_tag=ODFIFGGH_00081;product=Ferric uptake regulation protein
JAEA01000001.1	Prodigal:002006	CDS	81231	81716	.	-	0	ID=ODFIFGGH_00082;eC_number=2.3.1.189;Name=mshD_1;gene=mshD_1;inference=ab initio prediction:Prodigal:002006,protein motif:HAMAP:MF_01698;locus_tag=ODFIFGGH_00082;product=Mycothiol acetyltransferase
JAEA01000001.1	Prodigal:002006	CDS	81713	82396	.	-	0	ID=ODFIFGGH_00083;Name=tsaB;db_xref=COG:COG1214;gene=tsaB;inference=ab initio prediction:Prodigal:002006,similar to AA sequence:UniProtKB:Q7CQE0;locus_tag=ODFIFGGH_00083;product=tRNA threonylcarbamoyladenosine biosynthesis protein TsaB
JAEA01000001.1	Prodigal:002006	CDS	82575	83003	.	-	0	ID=ODFIFGGH_00084;inference=ab initio prediction:Prodigal:002006;locus_tag=ODFIFGGH_00084;product=hypothetical protein
JAEA01000001.1	Prodigal:002006	CDS	83073	83657	.	+	0	ID=ODFIFGGH_00085;inference=ab initio prediction:Prodigal:002006;locus_tag=ODFIFGGH_00085;product=hypothetical protein
JAEA01000001.1	Prodigal:002006	CDS	83659	84249	.	-	0	ID=ODFIFGGH_00086;eC_number=1.1.1.298;Name=rutE;db_xref=COG:COG0778;gene=rutE;inference=ab initio prediction:Prodigal:002006,similar to AA sequence:UniProtKB:P75894;locus_tag=ODFIFGGH_00086;product=putative malonic semialdehyde reductase RutE
JAEA01000001.1	Prodigal:002006	CDS	84332	84892	.	-	0	ID=ODFIFGGH_00087;Name=nfuA;gene=nfuA;inference=ab initio prediction:Prodigal:002006,protein motif:HAMAP:MF_01637;locus_tag=ODFIFGGH_00087;product=Fe/S biogenesis protein NfuA
JAEA01000001.1	Prodigal:002006	CDS	85018	85515	.	-	0	ID=ODFIFGGH_00088;inference=ab initio prediction:Prodigal:002006;locus_tag=ODFIFGGH_00088;product=hypothetical protein
JAEA01000001.1	Prodigal:002006	CDS	85691	86731	.	-	0	ID=ODFIFGGH_00089;eC_number=6.1.1.2;Name=trpS;db_xref=COG:COG0180;gene=trpS;inference=ab initio prediction:Prodigal:002006,similar to AA sequence:UniProtKB:Q9KNV7;locus_tag=ODFIFGGH_00089;product=Tryptophan--tRNA ligase
JAEA01000001.1	Prodigal:002006	CDS	86897	88420	.	-	0	ID=ODFIFGGH_00090;Name=murJ_1;db_xref=COG:COG0728;gene=murJ_1;inference=ab initio prediction:Prodigal:002006,similar to AA sequence:UniProtKB:P37169;locus_tag=ODFIFGGH_00090;product=putative lipid II flippase MurJ
JAEA01000001.1	Prodigal:002006	CDS	88516	89247	.	-	0	ID=ODFIFGGH_00091;inference=ab initio prediction:Prodigal:002006;locus_tag=ODFIFGGH_00091;product=hypothetical protein
JAEA01000001.1	Prodigal:002006	CDS	89355	90650	.	+	0	ID=ODFIFGGH_00092;eC_number=1.4.3.24;Name=pao;gene=pao;inference=ab initio prediction:Prodigal:002006,similar to AA sequence:UniProtKB:H8ZPX1;locus_tag=ODFIFGGH_00092;product=Pseudooxynicotine oxidase
JAEA01000001.1	Prodigal:002006	CDS	90625	91353	.	-	0	ID=ODFIFGGH_00093;Name=fnr_1;db_xref=COG:COG0664;gene=fnr_1;inference=ab initio prediction:Prodigal:002006,similar to AA sequence:UniProtKB:Q9EXQ1;locus_tag=ODFIFGGH_00093;product=Anaerobic regulatory protein
JAEA01000001.1	Prodigal:002006	CDS	91526	91903	.	-	0	ID=ODFIFGGH_00094;inference=ab initio prediction:Prodigal:002006,similar to AA sequence:UniProtKB:Q881J7;locus_tag=ODFIFGGH_00094;product=Blue-light-activated protein
JAEA01000001.1	Prodigal:002006	CDS	92056	93048	.	-	0	ID=ODFIFGGH_00095;eC_number=1.1.1.29;inference=ab initio prediction:Prodigal:002006,similar to AA sequence:UniProtKB:P36234;locus_tag=ODFIFGGH_00095;product=Glycerate dehydrogenase
JAEA01000001.1	Prodigal:002006	CDS	93213	93749	.	+	0	ID=ODFIFGGH_00096;inference=ab initio prediction:Prodigal:002006;locus_tag=ODFIFGGH_00096;product=hypothetical protein
JAEA01000001.1	Prodigal:002006	CDS	93882	94496	.	-	0	ID=ODFIFGGH_00097;inference=ab initio prediction:Prodigal:002006;locus_tag=ODFIFGGH_00097;product=hypothetical protein
JAEA01000001.1	Prodigal:002006	CDS	94732	95292	.	-	0	ID=ODFIFGGH_00098;inference=ab initio prediction:Prodigal:002006;locus_tag=ODFIFGGH_00098;product=hypothetical protein
JAEA01000001.1	Prodigal:002006	CDS	95566	95688	.	+	0	ID=ODFIFGGH_00099;inference=ab initio prediction:Prodigal:002006;locus_tag=ODFIFGGH_00099;product=hypothetical protein
JAEA01000001.1	Prodigal:002006	CDS	95826	95972	.	+	0	ID=ODFIFGGH_00100;inference=ab initio prediction:Prodigal:002006;locus_tag=ODFIFGGH_00100;product=hypothetical protein
JAEA01000001.1	Prodigal:002006	CDS	95982	96896	.	-	0	ID=ODFIFGGH_00101;Name=nodD2;gene=nodD2;inference=ab initio prediction:Prodigal:002006,similar to AA sequence:UniProtKB:P55700;locus_tag=ODFIFGGH_00101;product=Nodulation protein D 2
JAEA01000001.1	Prodigal:002006	CDS	96978	97943	.	+	0	ID=ODFIFGGH_00102;eC_number=3.5.5.7;db_xref=COG:COG0388;inference=ab initio prediction:Prodigal:002006,similar to AA sequence:UniProtKB:Q89PT3;locus_tag=ODFIFGGH_00102;product=Nitrilase
JAEA01000001.1	Prodigal:002006	CDS	97973	98941	.	+	0	ID=ODFIFGGH_00103;eC_number=4.3.1.16;Name=thadh_1;gene=thadh_1;inference=ab initio prediction:Prodigal:002006,similar to AA sequence:UniProtKB:A4F2N8;locus_tag=ODFIFGGH_00103;product=L-threo-3-hydroxyaspartate ammonia-lyase
JAEA01000001.1	Prodigal:002006	CDS	98941	99915	.	+	0	ID=ODFIFGGH_00104;eC_number=1.5.1.49;db_xref=COG:COG2423;inference=ab initio prediction:Prodigal:002006,similar to AA sequence:UniProtKB:Q81HB0;locus_tag=ODFIFGGH_00104;product=Delta(1)-pyrroline-2-carboxylate reductase
JAEA01000001.1	Prodigal:002006	CDS	99953	100423	.	-	0	ID=ODFIFGGH_00105;inference=ab initio prediction:Prodigal:002006;locus_tag=ODFIFGGH_00105;product=hypothetical protein
JAEA01000001.1	Prodigal:002006	CDS	100699	101220	.	+	0	ID=ODFIFGGH_00106;eC_number=4.2.1.59;Name=fabA;db_xref=COG:COG0764;gene=fabA;inference=ab initio prediction:Prodigal:002006,similar to AA sequence:UniProtKB:O33877;locus_tag=ODFIFGGH_00106;product=3-hydroxydecanoyl-[acyl-carrier-protein] dehydratase
JAEA01000001.1	Prodigal:002006	CDS	101440	102663	.	+	0	ID=ODFIFGGH_00107;eC_number=2.3.1.41;Name=fabB;gene=fabB;inference=ab initio prediction:Prodigal:002006,similar to AA sequence:UniProtKB:Q02K94;locus_tag=ODFIFGGH_00107;product=3-oxoacyl-[acyl-carrier-protein] synthase 1
JAEA01000001.1	Prodigal:002006	CDS	102725	103651	.	+	0	ID=ODFIFGGH_00108;eC_number=1.3.1.9;Name=fabI_1;db_xref=COG:COG0623;gene=fabI_1;inference=ab initio prediction:Prodigal:002006,similar to AA sequence:UniProtKB:P16657;locus_tag=ODFIFGGH_00108;product=Enoyl-[acyl-carrier-protein] reductase [NADH] FabI
JAEA01000001.1	Prodigal:002006	CDS	103793	104218	.	+	0	ID=ODFIFGGH_00109;inference=ab initio prediction:Prodigal:002006;locus_tag=ODFIFGGH_00109;product=hypothetical protein
JAEA01000001.1	Prodigal:002006	CDS	104215	105129	.	-	0	ID=ODFIFGGH_00110;Name=yhaJ;gene=yhaJ;inference=ab initio prediction:Prodigal:002006,similar to AA sequence:UniProtKB:P67661;locus_tag=ODFIFGGH_00110;product=HTH-type transcriptional regulator YhaJ
JAEA01000001.1	Prodigal:002006	CDS	105230	105856	.	+	0	ID=ODFIFGGH_00111;eC_number=1.6.5.6;Name=pnpB;gene=pnpB;inference=ab initio prediction:Prodigal:002006,similar to AA sequence:UniProtKB:C1I202;locus_tag=ODFIFGGH_00111;product=p-benzoquinone reductase
JAEA01000001.1	Prodigal:002006	CDS	105892	107052	.	+	0	ID=ODFIFGGH_00112;inference=ab initio prediction:Prodigal:002006;locus_tag=ODFIFGGH_00112;product=hypothetical protein
JAEA01000001.1	Prodigal:002006	CDS	107404	107601	.	+	0	ID=ODFIFGGH_00113;inference=ab initio prediction:Prodigal:002006;locus_tag=ODFIFGGH_00113;product=hypothetical protein
JAEA01000001.1	Prodigal:002006	CDS	107736	108131	.	+	0	ID=ODFIFGGH_00114;inference=ab initio prediction:Prodigal:002006;locus_tag=ODFIFGGH_00114;product=hypothetical protein
JAEA01000001.1	Prodigal:002006	CDS	108172	108798	.	+	0	ID=ODFIFGGH_00115;inference=ab initio prediction:Prodigal:002006;locus_tag=ODFIFGGH_00115;product=hypothetical protein
JAEA01000001.1	Prodigal:002006	CDS	108980	109981	.	-	0	ID=ODFIFGGH_00116;inference=ab initio prediction:Prodigal:002006;locus_tag=ODFIFGGH_00116;product=hypothetical protein
JAEA01000001.1	Aragorn:001002	tRNA	110161	110245	.	+	.	ID=ODFIFGGH_00117;inference=COORDINATES:profile:Aragorn:001002;locus_tag=ODFIFGGH_00117;product=tRNA-Leu(cag)
JAEA01000001.1	Prodigal:002006	CDS	110568	110963	.	-	0	ID=ODFIFGGH_00118;inference=ab initio prediction:Prodigal:002006;locus_tag=ODFIFGGH_00118;product=hypothetical protein
JAEA01000001.1	Prodigal:002006	CDS	111179	112084	.	-	0	ID=ODFIFGGH_00119;Name=hcaR;gene=hcaR;inference=ab initio prediction:Prodigal:002006,similar to AA sequence:UniProtKB:Q47141;locus_tag=ODFIFGGH_00119;product=Hca operon transcriptional activator HcaR
JAEA01000001.1	Prodigal:002006	CDS	112203	113102	.	+	0	ID=ODFIFGGH_00120;Name=aidA;gene=aidA;inference=ab initio prediction:Prodigal:002006,similar to AA sequence:UniProtKB:G2JHL6;locus_tag=ODFIFGGH_00120;product=Quorum-quenching protein AidA
JAEA01000001.1	Prodigal:002006	CDS	113167	114486	.	+	0	ID=ODFIFGGH_00121;Name=kgtP_1;gene=kgtP_1;inference=ab initio prediction:Prodigal:002006,similar to AA sequence:UniProtKB:P0AEX3;locus_tag=ODFIFGGH_00121;product=Alpha-ketoglutarate permease
JAEA01000001.1	Prodigal:002006	CDS	114572	115294	.	+	0	ID=ODFIFGGH_00122;eC_number=1.1.1.127;Name=kduD_1;gene=kduD_1;inference=ab initio prediction:Prodigal:002006,similar to AA sequence:UniProtKB:Q05528;locus_tag=ODFIFGGH_00122;product=2-dehydro-3-deoxy-D-gluconate 5-dehydrogenase
JAEA01000001.1	Prodigal:002006	CDS	115291	116106	.	+	0	ID=ODFIFGGH_00123;eC_number=1.1.1.53;inference=ab initio prediction:Prodigal:002006,similar to AA sequence:UniProtKB:P19992;locus_tag=ODFIFGGH_00123;product=3-alpha-(or 20-beta)-hydroxysteroid dehydrogenase
JAEA01000001.1	Prodigal:002006	CDS	116135	116923	.	-	0	ID=ODFIFGGH_00124;eC_number=3.6.3.-;Name=hmuV;db_xref=COG:COG4559;gene=hmuV;inference=ab initio prediction:Prodigal:002006,similar to AA sequence:UniProtKB:Q56993;locus_tag=ODFIFGGH_00124;product=Hemin import ATP-binding protein HmuV
JAEA01000001.1	Prodigal:002006	CDS	116920	118002	.	-	0	ID=ODFIFGGH_00125;Name=hmuU_1;db_xref=COG:COG0609;gene=hmuU_1;inference=ab initio prediction:Prodigal:002006,similar to AA sequence:UniProtKB:Q56992;locus_tag=ODFIFGGH_00125;product=Hemin transport system permease protein HmuU
JAEA01000001.1	Prodigal:002006	CDS	117999	118862	.	-	0	ID=ODFIFGGH_00126;Name=hmuT;db_xref=COG:COG4558;gene=hmuT;inference=ab initio prediction:Prodigal:002006,similar to AA sequence:UniProtKB:Q56991;locus_tag=ODFIFGGH_00126;product=Hemin-binding periplasmic protein HmuT
JAEA01000001.1	Prodigal:002006	CDS	118878	119054	.	-	0	ID=ODFIFGGH_00127;inference=ab initio prediction:Prodigal:002006;locus_tag=ODFIFGGH_00127;product=hypothetical protein
JAEA01000001.1	Prodigal:002006	CDS	119293	121446	.	+	0	ID=ODFIFGGH_00128;Name=hxuC;db_xref=COG:COG1629;gene=hxuC;inference=ab initio prediction:Prodigal:002006,similar to AA sequence:UniProtKB:P44600;locus_tag=ODFIFGGH_00128;product=Heme/hemopexin utilization protein C
JAEA01000001.1	Prodigal:002006	CDS	121485	121823	.	+	0	ID=ODFIFGGH_00129;eC_number=1.14.14.18;Name=isdG;gene=isdG;inference=ab initio prediction:Prodigal:002006,protein motif:HAMAP:MF_01272;locus_tag=ODFIFGGH_00129;product=Heme oxygenase (staphylobilin-producing)
JAEA01000001.1	Prodigal:002006	CDS	121835	122338	.	+	0	ID=ODFIFGGH_00130;Name=hutX;db_xref=COG:COG3721;gene=hutX;inference=ab initio prediction:Prodigal:002006,similar to AA sequence:UniProtKB:Q9KL40;locus_tag=ODFIFGGH_00130;product=Intracellular heme transport protein HutX
JAEA01000001.1	Prodigal:002006	CDS	122366	123121	.	+	0	ID=ODFIFGGH_00131;inference=ab initio prediction:Prodigal:002006;locus_tag=ODFIFGGH_00131;product=hypothetical protein
JAEA01000001.1	Prodigal:002006	CDS	123254	124168	.	+	0	ID=ODFIFGGH_00132;inference=ab initio prediction:Prodigal:002006;locus_tag=ODFIFGGH_00132;product=hypothetical protein
JAEA01000001.1	Prodigal:002006	CDS	124165	124326	.	-	0	ID=ODFIFGGH_00133;inference=ab initio prediction:Prodigal:002006;locus_tag=ODFIFGGH_00133;product=hypothetical protein
JAEA01000001.1	Prodigal:002006	CDS	124516	125061	.	-	0	ID=ODFIFGGH_00134;Name=ecfG_1;gene=ecfG_1;inference=ab initio prediction:Prodigal:002006,similar to AA sequence:UniProtKB:B3Q6P8;locus_tag=ODFIFGGH_00134;product=ECF RNA polymerase sigma factor EcfG
JAEA01000001.1	Prodigal:002006	CDS	125437	125946	.	+	0	ID=ODFIFGGH_00135;Name=yodB;db_xref=COG:COG3038;gene=yodB;inference=ab initio prediction:Prodigal:002006,similar to AA sequence:UniProtKB:P76345;locus_tag=ODFIFGGH_00135;product=Cytochrome b561 
JAEA01000001.1	Prodigal:002006	CDS	126112	126726	.	+	0	ID=ODFIFGGH_00136;eC_number=3.1.13.5;Name=rnd_1;gene=rnd_1;inference=ab initio prediction:Prodigal:002006,protein motif:HAMAP:MF_01899;locus_tag=ODFIFGGH_00136;product=Ribonuclease D
JAEA01000001.1	Prodigal:002006	CDS	126777	127619	.	+	0	ID=ODFIFGGH_00137;inference=ab initio prediction:Prodigal:002006;locus_tag=ODFIFGGH_00137;product=hypothetical protein
JAEA01000001.1	Prodigal:002006	CDS	127616	128260	.	+	0	ID=ODFIFGGH_00138;Name=lptA;gene=lptA;inference=ab initio prediction:Prodigal:002006,protein motif:HAMAP:MF_01914;locus_tag=ODFIFGGH_00138;product=Lipopolysaccharide export system protein LptA
JAEA01000001.1	Prodigal:002006	CDS	128304	129149	.	+	0	ID=ODFIFGGH_00139;eC_number=3.6.3.-;Name=lptB_1;db_xref=COG:COG1137;gene=lptB_1;inference=ab initio prediction:Prodigal:002006,similar to AA sequence:UniProtKB:P45073;locus_tag=ODFIFGGH_00139;product=Lipopolysaccharide export system ATP-binding protein LptB
JAEA01000001.1	Prodigal:002006	CDS	129286	130710	.	+	0	ID=ODFIFGGH_00140;Name=rpoN1;db_xref=COG:COG1508;gene=rpoN1;inference=ab initio prediction:Prodigal:002006,similar to AA sequence:UniProtKB:P30332;locus_tag=ODFIFGGH_00140;product=RNA polymerase sigma-54 factor 1
JAEA01000001.1	Prodigal:002006	CDS	130825	131403	.	+	0	ID=ODFIFGGH_00141;Name=hpf_1;db_xref=COG:COG1544;gene=hpf_1;inference=ab initio prediction:Prodigal:002006,similar to AA sequence:UniProtKB:A2RIX0;locus_tag=ODFIFGGH_00141;product=Ribosome hibernation promotion factor
JAEA01000001.1	Prodigal:002006	CDS	131486	131944	.	+	0	ID=ODFIFGGH_00142;Name=ptsN;db_xref=COG:COG1762;gene=ptsN;inference=ab initio prediction:Prodigal:002006,similar to AA sequence:UniProtKB:P69829;locus_tag=ODFIFGGH_00142;product=Nitrogen regulatory protein
JAEA01000001.1	Prodigal:002006	CDS	132038	134029	.	+	0	ID=ODFIFGGH_00143;inference=ab initio prediction:Prodigal:002006;locus_tag=ODFIFGGH_00143;product=hypothetical protein
JAEA01000001.1	Prodigal:002006	CDS	134045	134527	.	-	0	ID=ODFIFGGH_00144;inference=ab initio prediction:Prodigal:002006;locus_tag=ODFIFGGH_00144;product=hypothetical protein
JAEA01000001.1	Prodigal:002006	CDS	134735	135463	.	-	0	ID=ODFIFGGH_00145;db_xref=COG:COG2968;inference=ab initio prediction:Prodigal:002006,similar to AA sequence:UniProtKB:Q44642;locus_tag=ODFIFGGH_00145;product=26 kDa periplasmic immunogenic protein
JAEA01000001.1	Prodigal:002006	CDS	135558	136643	.	-	0	ID=ODFIFGGH_00146;Name=spuD_1;db_xref=COG:COG0687;gene=spuD_1;inference=ab initio prediction:Prodigal:002006,similar to AA sequence:UniProtKB:Q9I6J1;locus_tag=ODFIFGGH_00146;product=Putrescine-binding periplasmic protein SpuD
JAEA01000001.1	Prodigal:002006	CDS	136744	137898	.	-	0	ID=ODFIFGGH_00147;eC_number=2.6.1.17;Name=dapC;db_xref=COG:COG0436;gene=dapC;inference=ab initio prediction:Prodigal:002006,similar to AA sequence:UniProtKB:P9WPZ5;locus_tag=ODFIFGGH_00147;product=putative N-succinyldiaminopimelate aminotransferase DapC
JAEA01000001.1	Prodigal:002006	CDS	137997	138719	.	-	0	ID=ODFIFGGH_00148;inference=ab initio prediction:Prodigal:002006;locus_tag=ODFIFGGH_00148;product=hypothetical protein
JAEA01000001.1	Prodigal:002006	CDS	138918	139922	.	+	0	ID=ODFIFGGH_00149;Name=hmuU_2;db_xref=COG:COG0609;gene=hmuU_2;inference=ab initio prediction:Prodigal:002006,similar to AA sequence:UniProtKB:Q56992;locus_tag=ODFIFGGH_00149;product=Hemin transport system permease protein HmuU
JAEA01000001.1	Prodigal:002006	CDS	139919	140701	.	+	0	ID=ODFIFGGH_00150;eC_number=7.2.2.-;Name=fpuD;db_xref=COG:COG1120;gene=fpuD;inference=ab initio prediction:Prodigal:002006,similar to AA sequence:UniProtKB:Q81V82;locus_tag=ODFIFGGH_00150;product=Petrobactin import ATP-binding protein FpuD
JAEA01000001.1	Prodigal:002006	CDS	140796	142760	.	+	0	ID=ODFIFGGH_00151;eC_number=4.2.1.135;Name=pglF;db_xref=COG:COG1086;gene=pglF;inference=ab initio prediction:Prodigal:002006,similar to AA sequence:UniProtKB:Q0P9D4;locus_tag=ODFIFGGH_00151;product=UDP-N-acetyl-alpha-D-glucosamine C6 dehydratase
JAEA01000001.1	Prodigal:002006	CDS	142693	143634	.	-	0	ID=ODFIFGGH_00152;db_xref=COG:COG0451;inference=ab initio prediction:Prodigal:002006,similar to AA sequence:UniProtKB:P9WQP7;locus_tag=ODFIFGGH_00152;product=3 beta-hydroxysteroid dehydrogenase/Delta 5-->4-isomerase
JAEA01000001.1	Prodigal:002006	CDS	143631	144656	.	-	0	ID=ODFIFGGH_00153;eC_number=2.7.8.33;Name=wecA;gene=wecA;inference=ab initio prediction:Prodigal:002006,protein motif:HAMAP:MF_02030;locus_tag=ODFIFGGH_00153;product=Undecaprenyl-phosphate alpha-N-acetylglucosaminyl 1-phosphate transferase
JAEA01000001.1	Prodigal:002006	CDS	144658	145665	.	-	0	ID=ODFIFGGH_00154;eC_number=5.1.3.7;Name=wbgU;gene=wbgU;inference=ab initio prediction:Prodigal:002006,similar to AA sequence:UniProtKB:Q7BJX9;locus_tag=ODFIFGGH_00154;product=UDP-N-acetylglucosamine 4-epimerase
JAEA01000001.1	Prodigal:002006	CDS	145808	147217	.	-	0	ID=ODFIFGGH_00155;inference=ab initio prediction:Prodigal:002006;locus_tag=ODFIFGGH_00155;product=hypothetical protein
JAEA01000001.1	Prodigal:002006	CDS	147403	148311	.	-	0	ID=ODFIFGGH_00156;eC_number=3.1.26.11;Name=rbn_1;gene=rbn_1;inference=ab initio prediction:Prodigal:002006,protein motif:HAMAP:MF_01818;locus_tag=ODFIFGGH_00156;product=Ribonuclease BN
JAEA01000001.1	Prodigal:002006	CDS	148406	150949	.	-	0	ID=ODFIFGGH_00157;inference=ab initio prediction:Prodigal:002006;locus_tag=ODFIFGGH_00157;product=hypothetical protein
JAEA01000001.1	Prodigal:002006	CDS	151142	151696	.	+	0	ID=ODFIFGGH_00158;inference=ab initio prediction:Prodigal:002006;locus_tag=ODFIFGGH_00158;product=hypothetical protein
JAEA01000001.1	Prodigal:002006	CDS	151798	152325	.	-	0	ID=ODFIFGGH_00159;inference=ab initio prediction:Prodigal:002006;locus_tag=ODFIFGGH_00159;product=hypothetical protein
JAEA01000001.1	Prodigal:002006	CDS	152408	154357	.	-	0	ID=ODFIFGGH_00160;inference=ab initio prediction:Prodigal:002006;locus_tag=ODFIFGGH_00160;product=hypothetical protein
JAEA01000001.1	Prodigal:002006	CDS	154467	155516	.	-	0	ID=ODFIFGGH_00161;Name=rhaS_1;gene=rhaS_1;inference=ab initio prediction:Prodigal:002006,protein motif:HAMAP:MF_01534;locus_tag=ODFIFGGH_00161;product=HTH-type transcriptional activator RhaS
JAEA01000001.1	Prodigal:002006	CDS	155671	156315	.	-	0	ID=ODFIFGGH_00162;db_xref=COG:COG1926;inference=ab initio prediction:Prodigal:002006,similar to AA sequence:UniProtKB:P9WHK1;locus_tag=ODFIFGGH_00162;product=Putative phosphoribosyl transferase
JAEA01000001.1	Prodigal:002006	CDS	156442	157008	.	+	0	ID=ODFIFGGH_00163;inference=ab initio prediction:Prodigal:002006;locus_tag=ODFIFGGH_00163;product=hypothetical protein
JAEA01000001.1	Prodigal:002006	CDS	157222	157974	.	+	0	ID=ODFIFGGH_00164;inference=ab initio prediction:Prodigal:002006;locus_tag=ODFIFGGH_00164;product=hypothetical protein
JAEA01000001.1	Prodigal:002006	CDS	158212	159108	.	+	0	ID=ODFIFGGH_00165;Name=eamA_1;db_xref=COG:COG0697;gene=eamA_1;inference=ab initio prediction:Prodigal:002006,similar to AA sequence:UniProtKB:P31125;locus_tag=ODFIFGGH_00165;product=putative amino-acid metabolite efflux pump
JAEA01000001.1	Prodigal:002006	CDS	159165	159662	.	+	0	ID=ODFIFGGH_00166;inference=ab initio prediction:Prodigal:002006;locus_tag=ODFIFGGH_00166;product=hypothetical protein
JAEA01000001.1	Prodigal:002006	CDS	159672	160229	.	-	0	ID=ODFIFGGH_00167;Name=regA;db_xref=COG:COG4567;gene=regA;inference=ab initio prediction:Prodigal:002006,similar to AA sequence:UniProtKB:Q53228;locus_tag=ODFIFGGH_00167;product=Photosynthetic apparatus regulatory protein RegA
JAEA01000001.1	Prodigal:002006	CDS	160287	161666	.	-	0	ID=ODFIFGGH_00168;eC_number=2.7.13.3;Name=regB;gene=regB;inference=ab initio prediction:Prodigal:002006,similar to AA sequence:UniProtKB:Q3J6C1;locus_tag=ODFIFGGH_00168;product=Sensor histidine kinase RegB
JAEA01000001.1	Prodigal:002006	CDS	161895	163157	.	+	0	ID=ODFIFGGH_00169;inference=ab initio prediction:Prodigal:002006;locus_tag=ODFIFGGH_00169;product=hypothetical protein
JAEA01000001.1	Prodigal:002006	CDS	163234	163977	.	+	0	ID=ODFIFGGH_00170;inference=ab initio prediction:Prodigal:002006;locus_tag=ODFIFGGH_00170;product=hypothetical protein
JAEA01000001.1	Prodigal:002006	CDS	164109	165308	.	+	0	ID=ODFIFGGH_00171;Name=bcr_1;gene=bcr_1;inference=ab initio prediction:Prodigal:002006,similar to AA sequence:UniProtKB:P28246;locus_tag=ODFIFGGH_00171;product=Bicyclomycin resistance protein
JAEA01000001.1	Prodigal:002006	CDS	165293	165643	.	-	0	ID=ODFIFGGH_00172;inference=ab initio prediction:Prodigal:002006;locus_tag=ODFIFGGH_00172;product=hypothetical protein
JAEA01000001.1	Prodigal:002006	CDS	165804	167825	.	-	0	ID=ODFIFGGH_00173;Name=pbpG;db_xref=COG:COG0744;gene=pbpG;inference=ab initio prediction:Prodigal:002006,similar to AA sequence:UniProtKB:P70997;locus_tag=ODFIFGGH_00173;product=Penicillin-binding protein 2D
JAEA01000001.1	Prodigal:002006	CDS	168047	168715	.	-	0	ID=ODFIFGGH_00174;inference=ab initio prediction:Prodigal:002006;locus_tag=ODFIFGGH_00174;product=hypothetical protein
JAEA01000001.1	Prodigal:002006	CDS	168924	169298	.	+	0	ID=ODFIFGGH_00175;inference=ab initio prediction:Prodigal:002006;locus_tag=ODFIFGGH_00175;product=hypothetical protein
JAEA01000001.1	Prodigal:002006	CDS	169350	169853	.	-	0	ID=ODFIFGGH_00176;inference=ab initio prediction:Prodigal:002006;locus_tag=ODFIFGGH_00176;product=hypothetical protein
JAEA01000001.1	Prodigal:002006	CDS	169972	170394	.	-	0	ID=ODFIFGGH_00177;eC_number=1.11.1.15;Name=osmC;db_xref=COG:COG1764;gene=osmC;inference=ab initio prediction:Prodigal:002006,similar to AA sequence:UniProtKB:P0C0L2;locus_tag=ODFIFGGH_00177;product=Peroxiredoxin OsmC
JAEA01000001.1	Prodigal:002006	CDS	170486	171130	.	+	0	ID=ODFIFGGH_00178;inference=ab initio prediction:Prodigal:002006;locus_tag=ODFIFGGH_00178;product=hypothetical protein
JAEA01000001.1	Prodigal:002006	CDS	171258	172490	.	+	0	ID=ODFIFGGH_00179;eC_number=2.4.1.-;Name=pgaC;db_xref=COG:COG1215;gene=pgaC;inference=ab initio prediction:Prodigal:002006,similar to AA sequence:UniProtKB:P75905;locus_tag=ODFIFGGH_00179;product=Poly-beta-1%2C6-N-acetyl-D-glucosamine synthase
JAEA01000001.1	Prodigal:002006	CDS	172510	173586	.	+	0	ID=ODFIFGGH_00180;inference=ab initio prediction:Prodigal:002006;locus_tag=ODFIFGGH_00180;product=hypothetical protein
JAEA01000001.1	Prodigal:002006	CDS	173576	173839	.	+	0	ID=ODFIFGGH_00181;inference=ab initio prediction:Prodigal:002006;locus_tag=ODFIFGGH_00181;product=hypothetical protein
JAEA01000001.1	Prodigal:002006	CDS	173830	174414	.	+	0	ID=ODFIFGGH_00182;eC_number=2.3.1.-;db_xref=COG:COG1670;inference=ab initio prediction:Prodigal:002006,similar to AA sequence:UniProtKB:Q9HX72;locus_tag=ODFIFGGH_00182;product=Acetyltransferase
JAEA01000001.1	Prodigal:002006	CDS	174411	174956	.	-	0	ID=ODFIFGGH_00183;Name=recX;gene=recX;inference=ab initio prediction:Prodigal:002006,protein motif:HAMAP:MF_01114;locus_tag=ODFIFGGH_00183;product=Regulatory protein RecX
JAEA01000001.1	Prodigal:002006	CDS	174953	175705	.	-	0	ID=ODFIFGGH_00184;inference=ab initio prediction:Prodigal:002006;locus_tag=ODFIFGGH_00184;product=hypothetical protein
JAEA01000001.1	Prodigal:002006	CDS	175769	176962	.	-	0	ID=ODFIFGGH_00185;inference=ab initio prediction:Prodigal:002006;locus_tag=ODFIFGGH_00185;product=hypothetical protein
JAEA01000001.1	Prodigal:002006	CDS	177204	178706	.	+	0	ID=ODFIFGGH_00186;Name=bmr3;gene=bmr3;inference=ab initio prediction:Prodigal:002006,similar to AA sequence:UniProtKB:P96712;locus_tag=ODFIFGGH_00186;product=Multidrug resistance protein 3
JAEA01000001.1	Prodigal:002006	CDS	178722	178931	.	-	0	ID=ODFIFGGH_00187;inference=ab initio prediction:Prodigal:002006;locus_tag=ODFIFGGH_00187;product=hypothetical protein
JAEA01000001.1	Prodigal:002006	CDS	179234	180799	.	+	0	ID=ODFIFGGH_00188;inference=ab initio prediction:Prodigal:002006;locus_tag=ODFIFGGH_00188;product=hypothetical protein
JAEA01000001.1	Prodigal:002006	CDS	180867	182303	.	+	0	ID=ODFIFGGH_00189;eC_number=3.5.1.-;Name=abgB_1;db_xref=COG:COG1473;gene=abgB_1;inference=ab initio prediction:Prodigal:002006,similar to AA sequence:UniProtKB:P76052;locus_tag=ODFIFGGH_00189;product=p-aminobenzoyl-glutamate hydrolase subunit B
JAEA01000001.1	Prodigal:002006	CDS	182449	183387	.	+	0	ID=ODFIFGGH_00190;eC_number=1.13.11.-;Name=mhqA;db_xref=COG:COG0346;gene=mhqA;inference=ab initio prediction:Prodigal:002006,similar to AA sequence:UniProtKB:O34689;locus_tag=ODFIFGGH_00190;product=Putative ring-cleaving dioxygenase MhqA
JAEA01000001.1	Prodigal:002006	CDS	183615	184133	.	+	0	ID=ODFIFGGH_00191;inference=ab initio prediction:Prodigal:002006;locus_tag=ODFIFGGH_00191;product=hypothetical protein
JAEA01000001.1	Prodigal:002006	CDS	184160	186100	.	+	0	ID=ODFIFGGH_00192;inference=ab initio prediction:Prodigal:002006;locus_tag=ODFIFGGH_00192;product=hypothetical protein
JAEA01000001.1	Prodigal:002006	CDS	186223	186612	.	+	0	ID=ODFIFGGH_00193;eC_number=4.1.2.50;Name=queD;db_xref=COG:COG0720;gene=queD;inference=ab initio prediction:Prodigal:002006,similar to AA sequence:UniProtKB:P65870;locus_tag=ODFIFGGH_00193;product=6-carboxy-5%2C6%2C7%2C8-tetrahydropterin synthase
JAEA01000001.1	Prodigal:002006	CDS	186683	187498	.	-	0	ID=ODFIFGGH_00194;inference=ab initio prediction:Prodigal:002006;locus_tag=ODFIFGGH_00194;product=hypothetical protein
JAEA01000001.1	Prodigal:002006	CDS	187899	188468	.	-	0	ID=ODFIFGGH_00195;inference=ab initio prediction:Prodigal:002006;locus_tag=ODFIFGGH_00195;product=hypothetical protein
JAEA01000001.1	Prodigal:002006	CDS	188556	188828	.	+	0	ID=ODFIFGGH_00196;inference=ab initio prediction:Prodigal:002006;locus_tag=ODFIFGGH_00196;product=hypothetical protein
JAEA01000001.1	Prodigal:002006	CDS	188876	189319	.	-	0	ID=ODFIFGGH_00197;inference=ab initio prediction:Prodigal:002006;locus_tag=ODFIFGGH_00197;product=hypothetical protein
JAEA01000001.1	Prodigal:002006	CDS	189391	189822	.	+	0	ID=ODFIFGGH_00198;inference=ab initio prediction:Prodigal:002006;locus_tag=ODFIFGGH_00198;product=hypothetical protein
JAEA01000001.1	Prodigal:002006	CDS	190009	192063	.	-	0	ID=ODFIFGGH_00199;eC_number=6.3.5.1;Name=nadE_1;db_xref=COG:COG0171;gene=nadE_1;inference=ab initio prediction:Prodigal:002006,similar to AA sequence:UniProtKB:P9WJJ3;locus_tag=ODFIFGGH_00199;product=Glutamine-dependent NAD(+) synthetase
JAEA01000001.1	Prodigal:002006	CDS	192232	192672	.	-	0	ID=ODFIFGGH_00200;inference=ab initio prediction:Prodigal:002006;locus_tag=ODFIFGGH_00200;product=hypothetical protein
JAEA01000001.1	Prodigal:002006	CDS	192801	193727	.	+	0	ID=ODFIFGGH_00201;eC_number=2.7.1.11;Name=pfkB;db_xref=COG:COG1105;gene=pfkB;inference=ab initio prediction:Prodigal:002006,similar to AA sequence:UniProtKB:P9WID3;locus_tag=ODFIFGGH_00201;product=Putative ATP-dependent 6-phosphofructokinase isozyme 2
JAEA01000001.1	Prodigal:002006	CDS	193842	194363	.	+	0	ID=ODFIFGGH_00202;inference=ab initio prediction:Prodigal:002006;locus_tag=ODFIFGGH_00202;product=hypothetical protein
JAEA01000001.1	Prodigal:002006	CDS	194423	196840	.	-	0	ID=ODFIFGGH_00203;eC_number=2.7.9.2;Name=ppsA;gene=ppsA;inference=ab initio prediction:Prodigal:002006,similar to AA sequence:UniProtKB:Q02KR1;locus_tag=ODFIFGGH_00203;product=Phosphoenolpyruvate synthase
JAEA01000001.1	Prodigal:002006	CDS	197084	197542	.	+	0	ID=ODFIFGGH_00204;inference=ab initio prediction:Prodigal:002006,similar to AA sequence:UniProtKB:P77368;locus_tag=ODFIFGGH_00204;note=UPF0098 protein YbcL;product=hypothetical protein
JAEA01000001.1	Prodigal:002006	CDS	197564	200152	.	+	0	ID=ODFIFGGH_00205;eC_number=7.2.2.14;Name=mgtA_1;db_xref=COG:COG0474;gene=mgtA_1;inference=ab initio prediction:Prodigal:002006,similar to AA sequence:UniProtKB:P0ABB8;locus_tag=ODFIFGGH_00205;product=Magnesium-transporting ATPase%2C P-type 1
JAEA01000001.1	Prodigal:002006	CDS	200183	201184	.	-	0	ID=ODFIFGGH_00206;inference=ab initio prediction:Prodigal:002006;locus_tag=ODFIFGGH_00206;product=hypothetical protein
JAEA01000001.1	Prodigal:002006	CDS	201333	202082	.	-	0	ID=ODFIFGGH_00207;inference=ab initio prediction:Prodigal:002006;locus_tag=ODFIFGGH_00207;product=hypothetical protein
JAEA01000001.1	Prodigal:002006	CDS	202344	203258	.	+	0	ID=ODFIFGGH_00208;inference=ab initio prediction:Prodigal:002006,similar to AA sequence:UniProtKB:P99173;locus_tag=ODFIFGGH_00208;product=Zinc-type alcohol dehydrogenase-like protein
JAEA01000001.1	Prodigal:002006	CDS	203432	204235	.	+	0	ID=ODFIFGGH_00209;inference=ab initio prediction:Prodigal:002006;locus_tag=ODFIFGGH_00209;product=hypothetical protein
JAEA01000001.1	Prodigal:002006	CDS	204263	205045	.	+	0	ID=ODFIFGGH_00210;inference=ab initio prediction:Prodigal:002006;locus_tag=ODFIFGGH_00210;product=hypothetical protein
JAEA01000001.1	Prodigal:002006	CDS	205139	205639	.	+	0	ID=ODFIFGGH_00211;inference=ab initio prediction:Prodigal:002006;locus_tag=ODFIFGGH_00211;product=hypothetical protein
JAEA01000001.1	Prodigal:002006	CDS	205713	205907	.	-	0	ID=ODFIFGGH_00212;inference=ab initio prediction:Prodigal:002006;locus_tag=ODFIFGGH_00212;product=hypothetical protein
JAEA01000001.1	Prodigal:002006	CDS	205980	206555	.	+	0	ID=ODFIFGGH_00213;inference=ab initio prediction:Prodigal:002006;locus_tag=ODFIFGGH_00213;product=hypothetical protein
JAEA01000001.1	Prodigal:002006	CDS	206559	207866	.	+	0	ID=ODFIFGGH_00214;Name=siaT;db_xref=COG:COG1593;gene=siaT;inference=ab initio prediction:Prodigal:002006,similar to AA sequence:UniProtKB:P44543;locus_tag=ODFIFGGH_00214;product=Sialic acid TRAP transporter permease protein SiaT
JAEA01000001.1	Prodigal:002006	CDS	207979	209121	.	+	0	ID=ODFIFGGH_00215;inference=ab initio prediction:Prodigal:002006;locus_tag=ODFIFGGH_00215;product=hypothetical protein
JAEA01000001.1	Prodigal:002006	CDS	209281	209937	.	-	0	ID=ODFIFGGH_00216;Name=nanR_1;gene=nanR_1;inference=ab initio prediction:Prodigal:002006,protein motif:HAMAP:MF_01236;locus_tag=ODFIFGGH_00216;product=HTH-type transcriptional repressor NanR
JAEA01000001.1	Prodigal:002006	CDS	210111	210884	.	+	0	ID=ODFIFGGH_00217;inference=ab initio prediction:Prodigal:002006;locus_tag=ODFIFGGH_00217;product=hypothetical protein
JAEA01000001.1	Prodigal:002006	CDS	211063	211839	.	+	0	ID=ODFIFGGH_00218;eC_number=1.2.1.62;Name=tsaC1_1;gene=tsaC1_1;inference=ab initio prediction:Prodigal:002006,similar to AA sequence:UniProtKB:P94681;locus_tag=ODFIFGGH_00218;product=4-formylbenzenesulfonate dehydrogenase TsaC1/TsaC2
JAEA01000001.1	Prodigal:002006	CDS	211968	212735	.	+	0	ID=ODFIFGGH_00219;eC_number=1.1.1.304;Name=butA;gene=butA;inference=ab initio prediction:Prodigal:002006,similar to AA sequence:UniProtKB:P99120;locus_tag=ODFIFGGH_00219;product=Diacetyl reductase [(S)-acetoin forming]
JAEA01000001.1	Prodigal:002006	CDS	212768	213508	.	+	0	ID=ODFIFGGH_00220;eC_number=1.1.1.100;Name=fabG_1;gene=fabG_1;inference=ab initio prediction:Prodigal:002006,similar to AA sequence:UniProtKB:Q9KQH7;locus_tag=ODFIFGGH_00220;product=3-oxoacyl-[acyl-carrier-protein] reductase FabG
JAEA01000001.1	Prodigal:002006	CDS	213621	214451	.	+	0	ID=ODFIFGGH_00221;eC_number=1.1.1.-;Name=gno_1;gene=gno_1;inference=ab initio prediction:Prodigal:002006,similar to AA sequence:UniProtKB:P50199;locus_tag=ODFIFGGH_00221;product=Gluconate 5-dehydrogenase
JAEA01000001.1	Prodigal:002006	CDS	214459	216153	.	+	0	ID=ODFIFGGH_00222;eC_number=1.3.99.4;Name=ksdD;db_xref=COG:COG1053;gene=ksdD;inference=ab initio prediction:Prodigal:002006,similar to AA sequence:UniProtKB:A0R4S9;locus_tag=ODFIFGGH_00222;product=3-oxosteroid 1-dehydrogenase
JAEA01000001.1	Prodigal:002006	CDS	216166	216792	.	+	0	ID=ODFIFGGH_00223;Name=yibF_1;db_xref=COG:COG0625;gene=yibF_1;inference=ab initio prediction:Prodigal:002006,similar to AA sequence:UniProtKB:P0ACA1;locus_tag=ODFIFGGH_00223;product=putative GST-like protein YibF
JAEA01000001.1	Prodigal:002006	CDS	217150	219342	.	+	0	ID=ODFIFGGH_00224;eC_number=2.7.13.3;Name=rcsC_1;gene=rcsC_1;inference=ab initio prediction:Prodigal:002006,protein motif:HAMAP:MF_00979;locus_tag=ODFIFGGH_00224;product=Sensor histidine kinase RcsC
JAEA01000001.1	Prodigal:002006	CDS	219616	223401	.	+	0	ID=ODFIFGGH_00225;inference=ab initio prediction:Prodigal:002006;locus_tag=ODFIFGGH_00225;product=hypothetical protein
JAEA01000001.1	Prodigal:002006	CDS	224262	225371	.	+	0	ID=ODFIFGGH_00226;eC_number=2.1.-.-;Name=mdoC;gene=mdoC;inference=ab initio prediction:Prodigal:002006,protein motif:HAMAP:MF_01066;locus_tag=ODFIFGGH_00226;product=Glucans biosynthesis protein C
JAEA01000001.1	Prodigal:002006	CDS	225515	225943	.	+	0	ID=ODFIFGGH_00227;inference=ab initio prediction:Prodigal:002006;locus_tag=ODFIFGGH_00227;product=hypothetical protein
JAEA01000001.1	Prodigal:002006	CDS	226525	228951	.	-	0	ID=ODFIFGGH_00228;eC_number=5.6.2.2;Name=gyrB;gene=gyrB;inference=ab initio prediction:Prodigal:002006,similar to AA sequence:UniProtKB:B8GXQ0;locus_tag=ODFIFGGH_00228;product=DNA gyrase subunit B
JAEA01000001.1	Prodigal:002006	CDS	229153	229767	.	-	0	ID=ODFIFGGH_00229;Name=rhtB_1;db_xref=COG:COG1280;gene=rhtB_1;inference=ab initio prediction:Prodigal:002006,similar to AA sequence:UniProtKB:P0AG34;locus_tag=ODFIFGGH_00229;product=Homoserine/homoserine lactone efflux protein
JAEA01000001.1	Prodigal:002006	CDS	229914	230711	.	-	0	ID=ODFIFGGH_00230;inference=ab initio prediction:Prodigal:002006;locus_tag=ODFIFGGH_00230;product=hypothetical protein
JAEA01000001.1	Prodigal:002006	CDS	230716	231867	.	-	0	ID=ODFIFGGH_00231;Name=recF;db_xref=COG:COG1195;gene=recF;inference=ab initio prediction:Prodigal:002006,similar to AA sequence:UniProtKB:P0A7H0;locus_tag=ODFIFGGH_00231;product=DNA replication and repair protein RecF
JAEA01000001.1	Prodigal:002006	CDS	232192	233310	.	-	0	ID=ODFIFGGH_00232;Name=dnaN_1;gene=dnaN_1;inference=ab initio prediction:Prodigal:002006,similar to AA sequence:UniProtKB:B8GXP6;locus_tag=ODFIFGGH_00232;product=Beta sliding clamp
JAEA01000001.1	Prodigal:002006	CDS	233449	234951	.	-	0	ID=ODFIFGGH_00233;Name=dnaA_1;gene=dnaA_1;inference=ab initio prediction:Prodigal:002006,similar to AA sequence:UniProtKB:P68866;locus_tag=ODFIFGGH_00233;product=Chromosomal replication initiator protein DnaA
JAEA01000001.1	Prodigal:002006	CDS	235731	235997	.	-	0	ID=ODFIFGGH_00234;Name=rpsT;db_xref=COG:COG0268;gene=rpsT;inference=ab initio prediction:Prodigal:002006,similar to AA sequence:UniProtKB:Q6N0C7;locus_tag=ODFIFGGH_00234;product=30S ribosomal protein S20
JAEA01000001.1	Prodigal:002006	CDS	236172	236975	.	-	0	ID=ODFIFGGH_00235;Name=yfcA_1;db_xref=COG:COG0730;gene=yfcA_1;inference=ab initio prediction:Prodigal:002006,similar to AA sequence:UniProtKB:P0AD30;locus_tag=ODFIFGGH_00235;product=putative membrane transporter protein YfcA
JAEA01000001.1	Prodigal:002006	CDS	236978	237751	.	-	0	ID=ODFIFGGH_00236;eC_number=4.2.1.17;Name=echA8;db_xref=COG:COG1024;gene=echA8;inference=ab initio prediction:Prodigal:002006,similar to AA sequence:UniProtKB:P9WNN9;locus_tag=ODFIFGGH_00236;product=putative enoyl-CoA hydratase echA8
JAEA01000001.1	Prodigal:002006	CDS	237862	238755	.	-	0	ID=ODFIFGGH_00237;eC_number=3.2.2.23;Name=mutM;db_xref=COG:COG0266;gene=mutM;inference=ab initio prediction:Prodigal:002006,similar to AA sequence:UniProtKB:P05523;locus_tag=ODFIFGGH_00237;product=Formamidopyrimidine-DNA glycosylase
JAEA01000001.1	Prodigal:002006	CDS	238851	239600	.	+	0	ID=ODFIFGGH_00238;eC_number=2.1.1.163;Name=ubiE;db_xref=COG:COG2226;gene=ubiE;inference=ab initio prediction:Prodigal:002006,similar to AA sequence:UniProtKB:P0A887;locus_tag=ODFIFGGH_00238;product=Ubiquinone/menaquinone biosynthesis C-methyltransferase UbiE
JAEA01000001.1	Prodigal:002006	CDS	239604	241178	.	+	0	ID=ODFIFGGH_00239;eC_number=2.7.-.-;Name=ubiB_1;db_xref=COG:COG0661;gene=ubiB_1;inference=ab initio prediction:Prodigal:002006,similar to AA sequence:UniProtKB:P0A6A0;locus_tag=ODFIFGGH_00239;product=putative protein kinase UbiB
JAEA01000001.1	Prodigal:002006	CDS	241175	242389	.	+	0	ID=ODFIFGGH_00240;Name=coaBC;db_xref=COG:COG0452;gene=coaBC;inference=ab initio prediction:Prodigal:002006,similar to AA sequence:UniProtKB:P0ABQ0;locus_tag=ODFIFGGH_00240;product=Coenzyme A biosynthesis bifunctional protein CoaBC
JAEA01000001.1	Prodigal:002006	CDS	242386	242841	.	+	0	ID=ODFIFGGH_00241;eC_number=3.6.1.23;Name=dut;gene=dut;inference=ab initio prediction:Prodigal:002006,similar to AA sequence:UniProtKB:Q2YRG4;locus_tag=ODFIFGGH_00241;product=Deoxyuridine 5'-triphosphate nucleotidohydrolase
JAEA01000001.1	Prodigal:002006	CDS	242792	243301	.	+	0	ID=ODFIFGGH_00242;Name=cymR;gene=cymR;inference=ab initio prediction:Prodigal:002006,similar to AA sequence:UniProtKB:O34527;locus_tag=ODFIFGGH_00242;product=HTH-type transcriptional regulator CymR
JAEA01000001.1	Prodigal:002006	CDS	243376	244350	.	+	0	ID=ODFIFGGH_00243;eC_number=2.5.1.47;Name=cysK1;db_xref=COG:COG0031;gene=cysK1;inference=ab initio prediction:Prodigal:002006,similar to AA sequence:UniProtKB:P9WP55;locus_tag=ODFIFGGH_00243;product=O-acetylserine sulfhydrylase
JAEA01000001.1	Prodigal:002006	CDS	244483	244833	.	+	0	ID=ODFIFGGH_00244;inference=ab initio prediction:Prodigal:002006;locus_tag=ODFIFGGH_00244;product=hypothetical protein
JAEA01000001.1	Prodigal:002006	CDS	244846	245070	.	+	0	ID=ODFIFGGH_00245;inference=ab initio prediction:Prodigal:002006;locus_tag=ODFIFGGH_00245;product=hypothetical protein
JAEA01000001.1	Prodigal:002006	CDS	245327	245950	.	-	0	ID=ODFIFGGH_00246;eC_number=2.5.1.18;Name=gstB_1;db_xref=COG:COG0625;gene=gstB_1;inference=ab initio prediction:Prodigal:002006,similar to AA sequence:UniProtKB:P0ACA7;locus_tag=ODFIFGGH_00246;product=Glutathione S-transferase GstB
JAEA01000001.1	Prodigal:002006	CDS	246000	247829	.	-	0	ID=ODFIFGGH_00247;Name=typA;db_xref=COG:COG1217;gene=typA;inference=ab initio prediction:Prodigal:002006,similar to AA sequence:UniProtKB:P32132;locus_tag=ODFIFGGH_00247;product=GTP-binding protein TypA/BipA
JAEA01000001.1	Prodigal:002006	CDS	248141	248524	.	+	0	ID=ODFIFGGH_00248;inference=ab initio prediction:Prodigal:002006;locus_tag=ODFIFGGH_00248;product=hypothetical protein
JAEA01000001.1	Prodigal:002006	CDS	248624	249733	.	-	0	ID=ODFIFGGH_00249;Name=rip3;db_xref=COG:COG0517;gene=rip3;inference=ab initio prediction:Prodigal:002006,similar to AA sequence:UniProtKB:P9WHR1;locus_tag=ODFIFGGH_00249;product=Putative zinc metalloprotease Rip3
JAEA01000001.1	Prodigal:002006	CDS	249966	250289	.	+	0	ID=ODFIFGGH_00250;Name=sdpR;db_xref=COG:COG0640;gene=sdpR;inference=ab initio prediction:Prodigal:002006,similar to AA sequence:UniProtKB:O32242;locus_tag=ODFIFGGH_00250;product=Transcriptional repressor SdpR
JAEA01000001.1	Prodigal:002006	CDS	250286	250717	.	+	0	ID=ODFIFGGH_00251;Name=yndB;db_xref=COG:COG3832;gene=yndB;inference=ab initio prediction:Prodigal:002006,similar to AA sequence:UniProtKB:O31806;locus_tag=ODFIFGGH_00251;product=putative protein YndB
JAEA01000001.1	Prodigal:002006	CDS	250774	251001	.	+	0	ID=ODFIFGGH_00252;inference=ab initio prediction:Prodigal:002006;locus_tag=ODFIFGGH_00252;product=hypothetical protein
JAEA01000001.1	Prodigal:002006	CDS	251007	251489	.	+	0	ID=ODFIFGGH_00253;inference=ab initio prediction:Prodigal:002006;locus_tag=ODFIFGGH_00253;product=hypothetical protein
JAEA01000001.1	Prodigal:002006	CDS	251793	253025	.	-	0	ID=ODFIFGGH_00254;eC_number=6.3.4.5;Name=argG;db_xref=COG:COG0137;gene=argG;inference=ab initio prediction:Prodigal:002006,similar to AA sequence:UniProtKB:Q9PHK7;locus_tag=ODFIFGGH_00254;product=Argininosuccinate synthase
JAEA01000001.1	Prodigal:002006	CDS	253291	253920	.	+	0	ID=ODFIFGGH_00255;eC_number=5.99.1.4;Name=nsaD_1;gene=nsaD_1;inference=ab initio prediction:Prodigal:002006,similar to AA sequence:UniProtKB:Q9X9Q7;locus_tag=ODFIFGGH_00255;product=2-hydroxychromene-2-carboxylate isomerase
JAEA01000001.1	Prodigal:002006	CDS	254006	255301	.	+	0	ID=ODFIFGGH_00256;Name=kgtP_2;gene=kgtP_2;inference=ab initio prediction:Prodigal:002006,similar to AA sequence:UniProtKB:P0AEX3;locus_tag=ODFIFGGH_00256;product=Alpha-ketoglutarate permease
JAEA01000001.1	Prodigal:002006	CDS	255643	257340	.	+	0	ID=ODFIFGGH_00257;Name=rpsA;db_xref=COG:COG0539;gene=rpsA;inference=ab initio prediction:Prodigal:002006,similar to AA sequence:UniProtKB:Q6NDP1;locus_tag=ODFIFGGH_00257;product=30S ribosomal protein S1
JAEA01000001.1	Prodigal:002006	CDS	257701	258666	.	+	0	ID=ODFIFGGH_00258;inference=ab initio prediction:Prodigal:002006;locus_tag=ODFIFGGH_00258;product=hypothetical protein
JAEA01000001.1	Prodigal:002006	CDS	258693	259007	.	+	0	ID=ODFIFGGH_00259;Name=ihfB;db_xref=COG:COG0776;gene=ihfB;inference=ab initio prediction:Prodigal:002006,similar to AA sequence:UniProtKB:Q06607;locus_tag=ODFIFGGH_00259;product=Integration host factor subunit beta
JAEA01000001.1	Prodigal:002006	CDS	259024	259374	.	+	0	ID=ODFIFGGH_00260;Name=lapA;gene=lapA;inference=ab initio prediction:Prodigal:002006,protein motif:HAMAP:MF_01948;locus_tag=ODFIFGGH_00260;product=Lipopolysaccharide assembly protein A
JAEA01000001.1	Prodigal:002006	CDS	259384	260331	.	+	0	ID=ODFIFGGH_00261;eC_number=1.5.1.49;Name=lhpI;db_xref=COG:COG2423;gene=lhpI;inference=ab initio prediction:Prodigal:002006,similar to AA sequence:UniProtKB:Q485R8;locus_tag=ODFIFGGH_00261;product=Delta(1)-pyrroline-2-carboxylate reductase
JAEA01000001.1	Prodigal:002006	CDS	260342	261001	.	+	0	ID=ODFIFGGH_00262;eC_number=5.3.1.24;Name=trpF;db_xref=COG:COG0135;gene=trpF;inference=ab initio prediction:Prodigal:002006,similar to AA sequence:UniProtKB:Q56320;locus_tag=ODFIFGGH_00262;product=N-(5'-phosphoribosyl)anthranilate isomerase
JAEA01000001.1	Prodigal:002006	CDS	261035	262255	.	+	0	ID=ODFIFGGH_00263;eC_number=4.2.1.20;Name=trpB_1;db_xref=COG:COG0133;gene=trpB_1;inference=ab initio prediction:Prodigal:002006,similar to AA sequence:UniProtKB:Q2KE82;locus_tag=ODFIFGGH_00263;product=Tryptophan synthase beta chain
JAEA01000001.1	Prodigal:002006	CDS	262391	263284	.	+	0	ID=ODFIFGGH_00264;eC_number=4.2.1.20;Name=trpA;db_xref=COG:COG0159;gene=trpA;inference=ab initio prediction:Prodigal:002006,similar to AA sequence:UniProtKB:Q5ZVY3;locus_tag=ODFIFGGH_00264;product=Tryptophan synthase alpha chain
JAEA01000001.1	Prodigal:002006	CDS	263439	264299	.	+	0	ID=ODFIFGGH_00265;eC_number=2.1.3.15;Name=accD;db_xref=COG:COG0777;gene=accD;inference=ab initio prediction:Prodigal:002006,similar to AA sequence:UniProtKB:Q9HZA7;locus_tag=ODFIFGGH_00265;product=Acetyl-coenzyme A carboxylase carboxyl transferase subunit beta
JAEA01000001.1	Prodigal:002006	CDS	264319	265644	.	+	0	ID=ODFIFGGH_00266;eC_number=6.3.2.17;Name=fpgS;gene=fpgS;inference=ab initio prediction:Prodigal:002006,similar to AA sequence:UniProtKB:P15925;locus_tag=ODFIFGGH_00266;product=Folylpolyglutamate synthase
JAEA01000001.1	Prodigal:002006	CDS	265810	266712	.	-	0	ID=ODFIFGGH_00267;Name=pcpR;gene=pcpR;inference=ab initio prediction:Prodigal:002006,similar to AA sequence:UniProtKB:P52679;locus_tag=ODFIFGGH_00267;product=PCP degradation transcriptional activation protein
JAEA01000001.1	Prodigal:002006	CDS	266807	267133	.	+	0	ID=ODFIFGGH_00268;inference=ab initio prediction:Prodigal:002006;locus_tag=ODFIFGGH_00268;product=hypothetical protein
JAEA01000001.1	Prodigal:002006	CDS	267178	267534	.	-	0	ID=ODFIFGGH_00269;inference=ab initio prediction:Prodigal:002006;locus_tag=ODFIFGGH_00269;product=hypothetical protein
JAEA01000001.1	Prodigal:002006	CDS	267988	268308	.	-	0	ID=ODFIFGGH_00270;inference=ab initio prediction:Prodigal:002006,similar to AA sequence:UniProtKB:P00275;locus_tag=ODFIFGGH_00270;product=Thioredoxin C-1
JAEA01000001.1	Prodigal:002006	CDS	268410	271844	.	-	0	ID=ODFIFGGH_00271;eC_number=3.1.11.5;Name=recB;gene=recB;inference=ab initio prediction:Prodigal:002006,protein motif:HAMAP:MF_01485;locus_tag=ODFIFGGH_00271;product=RecBCD enzyme subunit RecB
JAEA01000001.1	Prodigal:002006	CDS	271841	275056	.	-	0	ID=ODFIFGGH_00272;inference=ab initio prediction:Prodigal:002006;locus_tag=ODFIFGGH_00272;product=hypothetical protein
JAEA01000001.1	Prodigal:002006	CDS	275074	275742	.	-	0	ID=ODFIFGGH_00273;eC_number=2.7.7.99;Name=murU;db_xref=COG:COG1208;gene=murU;inference=ab initio prediction:Prodigal:002006,similar to AA sequence:UniProtKB:Q88QT2;locus_tag=ODFIFGGH_00273;product=N-acetylmuramate alpha-1-phosphate uridylyltransferase
JAEA01000001.1	Prodigal:002006	CDS	275818	277404	.	-	0	ID=ODFIFGGH_00274;inference=ab initio prediction:Prodigal:002006;locus_tag=ODFIFGGH_00274;product=hypothetical protein
JAEA01000001.1	Prodigal:002006	CDS	277413	279980	.	-	0	ID=ODFIFGGH_00275;eC_number=2.7.13.3;Name=rcsC_2;gene=rcsC_2;inference=ab initio prediction:Prodigal:002006,protein motif:HAMAP:MF_00979;locus_tag=ODFIFGGH_00275;product=Sensor histidine kinase RcsC
JAEA01000001.1	Prodigal:002006	CDS	280348	281748	.	-	0	ID=ODFIFGGH_00276;eC_number=3.3.1.1;Name=ahcY;gene=ahcY;inference=ab initio prediction:Prodigal:002006,similar to AA sequence:UniProtKB:A0A087WNH6;locus_tag=ODFIFGGH_00276;product=Adenosylhomocysteinase
JAEA01000001.1	Prodigal:002006	CDS	281856	282176	.	-	0	ID=ODFIFGGH_00277;inference=ab initio prediction:Prodigal:002006;locus_tag=ODFIFGGH_00277;product=hypothetical protein
JAEA01000001.1	Prodigal:002006	CDS	282182	282580	.	-	0	ID=ODFIFGGH_00278;eC_number=2.7.1.191;Name=manX;db_xref=COG:COG2893;gene=manX;inference=ab initio prediction:Prodigal:002006,similar to AA sequence:UniProtKB:P69797;locus_tag=ODFIFGGH_00278;product=PTS system mannose-specific EIIAB component
JAEA01000001.1	Prodigal:002006	CDS	282669	283124	.	-	0	ID=ODFIFGGH_00279;eC_number=2.7.11.-;Name=hprK;gene=hprK;inference=ab initio prediction:Prodigal:002006,similar to AA sequence:UniProtKB:Q9ZA98;locus_tag=ODFIFGGH_00279;product=HPr kinase/phosphorylase
JAEA01000001.1	Prodigal:002006	CDS	283121	284974	.	-	0	ID=ODFIFGGH_00280;eC_number=2.7.-.-;Name=sasA_1;gene=sasA_1;inference=ab initio prediction:Prodigal:002006,protein motif:HAMAP:MF_01837;locus_tag=ODFIFGGH_00280;product=Adaptive-response sensory-kinase SasA
JAEA01000001.1	Prodigal:002006	CDS	285053	285754	.	-	0	ID=ODFIFGGH_00281;Name=baeR;db_xref=COG:COG0745;gene=baeR;inference=ab initio prediction:Prodigal:002006,similar to AA sequence:UniProtKB:P69228;locus_tag=ODFIFGGH_00281;product=Transcriptional regulatory protein BaeR
JAEA01000001.1	Prodigal:002006	CDS	286320	287930	.	+	0	ID=ODFIFGGH_00282;eC_number=4.1.1.49;Name=pckA;db_xref=COG:COG1866;gene=pckA;inference=ab initio prediction:Prodigal:002006,similar to AA sequence:UniProtKB:Q9ZNH4;locus_tag=ODFIFGGH_00282;product=Phosphoenolpyruvate carboxykinase (ATP)
JAEA01000001.1	Prodigal:002006	CDS	288004	289455	.	+	0	ID=ODFIFGGH_00283;eC_number=1.-.-.-;db_xref=COG:COG0277;inference=ab initio prediction:Prodigal:002006,similar to AA sequence:UniProtKB:P9WIT1;locus_tag=ODFIFGGH_00283;product=putative FAD-linked oxidoreductase
JAEA01000001.1	Prodigal:002006	CDS	289595	290650	.	+	0	ID=ODFIFGGH_00284;eC_number=7.5.2.-;Name=msmX_1;db_xref=COG:COG3839;gene=msmX_1;inference=ab initio prediction:Prodigal:002006,similar to AA sequence:UniProtKB:P94360;locus_tag=ODFIFGGH_00284;product=Oligosaccharides import ATP-binding protein MsmX
JAEA01000001.1	Prodigal:002006	CDS	290677	291771	.	+	0	ID=ODFIFGGH_00285;eC_number=1.1.5.-;Name=lhgD;db_xref=COG:COG0579;gene=lhgD;inference=ab initio prediction:Prodigal:002006,similar to AA sequence:UniProtKB:P37339;locus_tag=ODFIFGGH_00285;product=L-2-hydroxyglutarate dehydrogenase
JAEA01000001.1	Prodigal:002006	CDS	291784	293190	.	-	0	ID=ODFIFGGH_00286;inference=ab initio prediction:Prodigal:002006;locus_tag=ODFIFGGH_00286;product=hypothetical protein
JAEA01000001.1	Prodigal:002006	CDS	293366	294154	.	+	0	ID=ODFIFGGH_00287;eC_number=3.5.1.118;Name=egtC;db_xref=COG:COG0121;gene=egtC;inference=ab initio prediction:Prodigal:002006,similar to AA sequence:UniProtKB:A0R5M9;locus_tag=ODFIFGGH_00287;product=Gamma-glutamyl-hercynylcysteine sulfoxide hydrolase
JAEA01000001.1	Prodigal:002006	CDS	294171	294455	.	-	0	ID=ODFIFGGH_00288;inference=ab initio prediction:Prodigal:002006;locus_tag=ODFIFGGH_00288;product=hypothetical protein
JAEA01000001.1	Prodigal:002006	CDS	294713	298243	.	-	0	ID=ODFIFGGH_00289;inference=ab initio prediction:Prodigal:002006;locus_tag=ODFIFGGH_00289;product=hypothetical protein
JAEA01000001.1	Prodigal:002006	CDS	298409	299119	.	-	0	ID=ODFIFGGH_00290;inference=ab initio prediction:Prodigal:002006;locus_tag=ODFIFGGH_00290;product=hypothetical protein
JAEA01000001.1	Prodigal:002006	CDS	299210	300205	.	-	0	ID=ODFIFGGH_00291;eC_number=1.1.1.28;Name=ldhA;db_xref=COG:COG1052;gene=ldhA;inference=ab initio prediction:Prodigal:002006,similar to AA sequence:UniProtKB:P52643;locus_tag=ODFIFGGH_00291;product=D-lactate dehydrogenase
JAEA01000001.1	Prodigal:002006	CDS	300249	300791	.	-	0	ID=ODFIFGGH_00292;inference=ab initio prediction:Prodigal:002006;locus_tag=ODFIFGGH_00292;product=hypothetical protein
JAEA01000001.1	Prodigal:002006	CDS	300793	303849	.	-	0	ID=ODFIFGGH_00293;eC_number=3.1.-.-;Name=xni_1;gene=xni_1;inference=ab initio prediction:Prodigal:002006,protein motif:HAMAP:MF_01192;locus_tag=ODFIFGGH_00293;product=Flap endonuclease Xni
JAEA01000001.1	Prodigal:002006	CDS	304166	307564	.	+	0	ID=ODFIFGGH_00294;inference=ab initio prediction:Prodigal:002006;locus_tag=ODFIFGGH_00294;product=hypothetical protein
JAEA01000001.1	Prodigal:002006	CDS	307635	308843	.	-	0	ID=ODFIFGGH_00295;Name=nagC_1;db_xref=COG:COG1940;gene=nagC_1;inference=ab initio prediction:Prodigal:002006,similar to AA sequence:UniProtKB:P0AF20;locus_tag=ODFIFGGH_00295;product=N-acetylglucosamine repressor
JAEA01000001.1	Prodigal:002006	CDS	309072	310118	.	+	0	ID=ODFIFGGH_00296;Name=xylF;db_xref=COG:COG4213;gene=xylF;inference=ab initio prediction:Prodigal:002006,similar to AA sequence:UniProtKB:P37387;locus_tag=ODFIFGGH_00296;product=D-xylose-binding periplasmic protein
JAEA01000001.1	Prodigal:002006	CDS	310270	311568	.	+	0	ID=ODFIFGGH_00297;Name=xylH_1;db_xref=COG:COG4214;gene=xylH_1;inference=ab initio prediction:Prodigal:002006,similar to AA sequence:UniProtKB:P0AGI4;locus_tag=ODFIFGGH_00297;product=Xylose transport system permease protein XylH
JAEA01000001.1	Prodigal:002006	CDS	311582	312361	.	+	0	ID=ODFIFGGH_00298;eC_number=7.5.2.-;Name=frcA_1;db_xref=COG:COG1129;gene=frcA_1;inference=ab initio prediction:Prodigal:002006,similar to AA sequence:UniProtKB:Q9F9B0;locus_tag=ODFIFGGH_00298;product=Fructose import ATP-binding protein FrcA
JAEA01000001.1	Prodigal:002006	CDS	312508	313260	.	+	0	ID=ODFIFGGH_00299;eC_number=1.1.1.390;inference=ab initio prediction:Prodigal:002006,similar to AA sequence:UniProtKB:P0DOV5;locus_tag=ODFIFGGH_00299;product=Sulfoquinovose 1-dehydrogenase
JAEA01000001.1	Prodigal:002006	CDS	313324	314646	.	-	0	ID=ODFIFGGH_00300;Name=ampG;db_xref=COG:COG0477;gene=ampG;inference=ab initio prediction:Prodigal:002006,similar to AA sequence:UniProtKB:P0AE16;locus_tag=ODFIFGGH_00300;product=Anhydromuropeptide permease
JAEA01000001.1	Prodigal:002006	CDS	314710	315534	.	-	0	ID=ODFIFGGH_00301;inference=ab initio prediction:Prodigal:002006;locus_tag=ODFIFGGH_00301;product=hypothetical protein
JAEA01000001.1	Prodigal:002006	CDS	315668	316285	.	+	0	ID=ODFIFGGH_00302;eC_number=3.6.1.-;Name=nudK;gene=nudK;inference=ab initio prediction:Prodigal:002006,similar to AA sequence:UniProtKB:P37128;locus_tag=ODFIFGGH_00302;product=GDP-mannose pyrophosphatase NudK
JAEA01000001.1	Prodigal:002006	CDS	316239	317084	.	-	0	ID=ODFIFGGH_00303;eC_number=3.1.2.12;Name=fghA;db_xref=COG:COG0627;gene=fghA;inference=ab initio prediction:Prodigal:002006,similar to AA sequence:UniProtKB:A1AXZ2;locus_tag=ODFIFGGH_00303;product=S-formylglutathione hydrolase
JAEA01000001.1	Prodigal:002006	CDS	317101	318213	.	-	0	ID=ODFIFGGH_00304;eC_number=1.1.1.284;Name=flhA_1;db_xref=COG:COG1062;gene=flhA_1;inference=ab initio prediction:Prodigal:002006,similar to AA sequence:UniProtKB:P45382;locus_tag=ODFIFGGH_00304;product=S-(hydroxymethyl)glutathione dehydrogenase
JAEA01000001.1	Prodigal:002006	CDS	318327	319010	.	+	0	ID=ODFIFGGH_00305;eC_number=3.1.2.6;Name=gloC;db_xref=COG:COG0491;gene=gloC;inference=ab initio prediction:Prodigal:002006,similar to AA sequence:UniProtKB:P75849;locus_tag=ODFIFGGH_00305;product=Hydroxyacylglutathione hydrolase GloC
JAEA01000001.1	Prodigal:002006	CDS	319134	320600	.	-	0	ID=ODFIFGGH_00306;eC_number=1.11.1.6;Name=katA_1;gene=katA_1;inference=ab initio prediction:Prodigal:002006,similar to AA sequence:UniProtKB:P0A327;locus_tag=ODFIFGGH_00306;product=Catalase
JAEA01000001.1	Prodigal:002006	CDS	320689	321594	.	+	0	ID=ODFIFGGH_00307;Name=oxyR;gene=oxyR;inference=ab initio prediction:Prodigal:002006,similar to AA sequence:UniProtKB:P0ACQ4;locus_tag=ODFIFGGH_00307;product=Hydrogen peroxide-inducible genes activator
JAEA01000001.1	Prodigal:002006	CDS	321797	322828	.	+	0	ID=ODFIFGGH_00308;eC_number=2.5.1.47;Name=cysK_1;gene=cysK_1;inference=ab initio prediction:Prodigal:002006,similar to AA sequence:UniProtKB:P63871;locus_tag=ODFIFGGH_00308;product=Cysteine synthase
JAEA01000001.1	Prodigal:002006	CDS	322896	323273	.	-	0	ID=ODFIFGGH_00309;inference=ab initio prediction:Prodigal:002006;locus_tag=ODFIFGGH_00309;product=hypothetical protein
JAEA01000001.1	Prodigal:002006	CDS	323486	324253	.	-	0	ID=ODFIFGGH_00310;Name=yfcA_2;db_xref=COG:COG0730;gene=yfcA_2;inference=ab initio prediction:Prodigal:002006,similar to AA sequence:UniProtKB:P0AD30;locus_tag=ODFIFGGH_00310;product=putative membrane transporter protein YfcA
JAEA01000001.1	Prodigal:002006	CDS	324494	325033	.	-	0	ID=ODFIFGGH_00311;eC_number=2.3.1.-;Name=ttr;gene=ttr;inference=ab initio prediction:Prodigal:002006,similar to AA sequence:UniProtKB:P16966;locus_tag=ODFIFGGH_00311;product=Acetyltransferase
JAEA01000001.1	Prodigal:002006	CDS	325041	325640	.	-	0	ID=ODFIFGGH_00312;Name=sutR_1;db_xref=COG:COG1396;gene=sutR_1;inference=ab initio prediction:Prodigal:002006,similar to AA sequence:UniProtKB:P77626;locus_tag=ODFIFGGH_00312;product=HTH-type transcriptional regulator SutR
JAEA01000001.1	Prodigal:002006	CDS	325789	326046	.	+	0	ID=ODFIFGGH_00313;inference=ab initio prediction:Prodigal:002006;locus_tag=ODFIFGGH_00313;product=hypothetical protein
JAEA01000001.1	Prodigal:002006	CDS	326628	327296	.	+	0	ID=ODFIFGGH_00314;Name=minC;db_xref=COG:COG0850;gene=minC;inference=ab initio prediction:Prodigal:002006,similar to AA sequence:UniProtKB:P65359;locus_tag=ODFIFGGH_00314;product=Septum site-determining protein MinC
JAEA01000001.1	Prodigal:002006	CDS	327314	328129	.	+	0	ID=ODFIFGGH_00315;Name=minD_1;db_xref=COG:COG2894;gene=minD_1;inference=ab initio prediction:Prodigal:002006,similar to AA sequence:UniProtKB:P0AEZ3;locus_tag=ODFIFGGH_00315;product=Septum site-determining protein MinD
JAEA01000001.1	Prodigal:002006	CDS	328126	328389	.	+	0	ID=ODFIFGGH_00316;Name=minE_1;db_xref=COG:COG0851;gene=minE_1;inference=ab initio prediction:Prodigal:002006,similar to AA sequence:UniProtKB:P58152;locus_tag=ODFIFGGH_00316;product=Cell division topological specificity factor
JAEA01000001.1	Prodigal:002006	CDS	328441	329433	.	-	0	ID=ODFIFGGH_00317;inference=ab initio prediction:Prodigal:002006;locus_tag=ODFIFGGH_00317;product=hypothetical protein
JAEA01000001.1	Prodigal:002006	CDS	329597	329986	.	-	0	ID=ODFIFGGH_00318;eC_number=4.2.2.-;Name=rlpA_1;gene=rlpA_1;inference=ab initio prediction:Prodigal:002006,protein motif:HAMAP:MF_02071;locus_tag=ODFIFGGH_00318;product=Endolytic peptidoglycan transglycosylase RlpA
JAEA01000001.1	Prodigal:002006	CDS	330195	331418	.	-	0	ID=ODFIFGGH_00319;Name=ynfM_1;gene=ynfM_1;inference=ab initio prediction:Prodigal:002006,similar to AA sequence:UniProtKB:P43531;locus_tag=ODFIFGGH_00319;product=Inner membrane transport protein YnfM
JAEA01000001.1	Prodigal:002006	CDS	331682	332614	.	+	0	ID=ODFIFGGH_00320;Name=ribN_1;gene=ribN_1;inference=ab initio prediction:Prodigal:002006,similar to AA sequence:UniProtKB:Q9KKU0;locus_tag=ODFIFGGH_00320;product=Riboflavin transporter
JAEA01000001.1	Prodigal:002006	CDS	332606	332896	.	-	0	ID=ODFIFGGH_00321;inference=ab initio prediction:Prodigal:002006;locus_tag=ODFIFGGH_00321;product=hypothetical protein
JAEA01000001.1	Prodigal:002006	CDS	333130	333468	.	+	0	ID=ODFIFGGH_00322;inference=ab initio prediction:Prodigal:002006;locus_tag=ODFIFGGH_00322;product=hypothetical protein
JAEA01000001.1	Prodigal:002006	CDS	333752	333961	.	+	0	ID=ODFIFGGH_00323;Name=cspA_1;db_xref=COG:COG1278;gene=cspA_1;inference=ab initio prediction:Prodigal:002006,similar to AA sequence:UniProtKB:Q9Z3S6;locus_tag=ODFIFGGH_00323;product=Cold shock protein CspA
JAEA01000001.1	Prodigal:002006	CDS	334227	335069	.	+	0	ID=ODFIFGGH_00324;eC_number=2.1.1.172;Name=rsmC_1;gene=rsmC_1;inference=ab initio prediction:Prodigal:002006,protein motif:HAMAP:MF_01862;locus_tag=ODFIFGGH_00324;product=Ribosomal RNA small subunit methyltransferase C
JAEA01000001.1	Prodigal:002006	CDS	335066	335815	.	+	0	ID=ODFIFGGH_00325;eC_number=5.4.99.19;Name=rsuA;db_xref=COG:COG1187;gene=rsuA;inference=ab initio prediction:Prodigal:002006,similar to AA sequence:UniProtKB:P0AA43;locus_tag=ODFIFGGH_00325;product=Ribosomal small subunit pseudouridine synthase A
JAEA01000001.1	Aragorn:001002	tRNA	335928	336004	.	+	.	ID=ODFIFGGH_00326;inference=COORDINATES:profile:Aragorn:001002;locus_tag=ODFIFGGH_00326;product=tRNA-Arg(ccg)
JAEA01000001.1	Prodigal:002006	CDS	336114	337142	.	+	0	ID=ODFIFGGH_00327;Name=xerC_1;gene=xerC_1;inference=ab initio prediction:Prodigal:002006,protein motif:HAMAP:MF_01808;locus_tag=ODFIFGGH_00327;product=Tyrosine recombinase XerC
JAEA01000001.1	Prodigal:002006	CDS	337793	338062	.	+	0	ID=ODFIFGGH_00328;inference=ab initio prediction:Prodigal:002006;locus_tag=ODFIFGGH_00328;product=hypothetical protein
JAEA01000001.1	Prodigal:002006	CDS	338309	338983	.	-	0	ID=ODFIFGGH_00329;inference=ab initio prediction:Prodigal:002006;locus_tag=ODFIFGGH_00329;product=hypothetical protein
JAEA01000001.1	Prodigal:002006	CDS	339224	340405	.	+	0	ID=ODFIFGGH_00330;inference=ab initio prediction:Prodigal:002006;locus_tag=ODFIFGGH_00330;product=hypothetical protein
JAEA01000001.1	Prodigal:002006	CDS	340686	340892	.	+	0	ID=ODFIFGGH_00331;inference=ab initio prediction:Prodigal:002006;locus_tag=ODFIFGGH_00331;product=hypothetical protein
JAEA01000001.1	Prodigal:002006	CDS	341039	342319	.	+	0	ID=ODFIFGGH_00332;inference=ab initio prediction:Prodigal:002006;locus_tag=ODFIFGGH_00332;product=hypothetical protein
JAEA01000001.1	Prodigal:002006	CDS	342533	343978	.	+	0	ID=ODFIFGGH_00333;inference=ab initio prediction:Prodigal:002006;locus_tag=ODFIFGGH_00333;product=hypothetical protein
JAEA01000001.1	Prodigal:002006	CDS	344499	344954	.	+	0	ID=ODFIFGGH_00334;inference=ab initio prediction:Prodigal:002006;locus_tag=ODFIFGGH_00334;product=hypothetical protein
JAEA01000001.1	Prodigal:002006	CDS	345066	346577	.	+	0	ID=ODFIFGGH_00335;eC_number=2.8.3.18;inference=ab initio prediction:Prodigal:002006,similar to AA sequence:UniProtKB:B3EY95;locus_tag=ODFIFGGH_00335;product=Succinyl-CoA:acetate CoA-transferase
JAEA01000001.1	Prodigal:002006	CDS	346763	347560	.	-	0	ID=ODFIFGGH_00336;eC_number=5.3.1.30;Name=iolB;db_xref=COG:COG3718;gene=iolB;inference=ab initio prediction:Prodigal:002006,similar to AA sequence:UniProtKB:P42413;locus_tag=ODFIFGGH_00336;product=5-deoxy-glucuronate isomerase
JAEA01000001.1	Prodigal:002006	CDS	347573	348457	.	-	0	ID=ODFIFGGH_00337;eC_number=4.2.1.44;Name=iolE_1;db_xref=COG:COG1082;gene=iolE_1;inference=ab initio prediction:Prodigal:002006,similar to AA sequence:UniProtKB:P42416;locus_tag=ODFIFGGH_00337;product=Inosose dehydratase
JAEA01000001.1	Prodigal:002006	CDS	348471	350318	.	-	0	ID=ODFIFGGH_00338;eC_number=3.7.1.22;Name=iolD;db_xref=COG:COG3962;gene=iolD;inference=ab initio prediction:Prodigal:002006,similar to AA sequence:UniProtKB:P42415;locus_tag=ODFIFGGH_00338;product=3D-(3%2C5/4)-trihydroxycyclohexane-1%2C2-dione hydrolase
JAEA01000001.1	Prodigal:002006	CDS	350423	352336	.	-	0	ID=ODFIFGGH_00339;eC_number=2.7.1.92;Name=iolC;gene=iolC;inference=ab initio prediction:Prodigal:002006,protein motif:HAMAP:MF_01668;locus_tag=ODFIFGGH_00339;product=5-dehydro-2-deoxygluconokinase
JAEA01000001.1	Prodigal:002006	CDS	352481	353470	.	+	0	ID=ODFIFGGH_00340;eC_number=1.1.1.18;Name=idhA;gene=idhA;inference=ab initio prediction:Prodigal:002006,similar to AA sequence:UniProtKB:O68965;locus_tag=ODFIFGGH_00340;product=Inositol 2-dehydrogenase
JAEA01000001.1	Prodigal:002006	CDS	353621	354484	.	-	0	ID=ODFIFGGH_00341;Name=ybbH;db_xref=COG:COG1737;gene=ybbH;inference=ab initio prediction:Prodigal:002006,similar to AA sequence:UniProtKB:Q45581;locus_tag=ODFIFGGH_00341;product=putative HTH-type transcriptional regulator YbbH
JAEA01000001.1	Prodigal:002006	CDS	354757	355698	.	+	0	ID=ODFIFGGH_00342;inference=ab initio prediction:Prodigal:002006;locus_tag=ODFIFGGH_00342;product=hypothetical protein
JAEA01000001.1	Prodigal:002006	CDS	355779	356921	.	+	0	ID=ODFIFGGH_00343;Name=xylH_2;db_xref=COG:COG4214;gene=xylH_2;inference=ab initio prediction:Prodigal:002006,similar to AA sequence:UniProtKB:P0AGI4;locus_tag=ODFIFGGH_00343;product=Xylose transport system permease protein XylH
JAEA01000001.1	Prodigal:002006	CDS	356921	357706	.	+	0	ID=ODFIFGGH_00344;eC_number=7.5.2.-;Name=frcA_2;db_xref=COG:COG1129;gene=frcA_2;inference=ab initio prediction:Prodigal:002006,similar to AA sequence:UniProtKB:Q9F9B0;locus_tag=ODFIFGGH_00344;product=Fructose import ATP-binding protein FrcA
JAEA01000001.1	Prodigal:002006	CDS	357718	358836	.	+	0	ID=ODFIFGGH_00345;eC_number=1.1.1.369;Name=iolG_1;gene=iolG_1;inference=ab initio prediction:Prodigal:002006,protein motif:HAMAP:MF_01671;locus_tag=ODFIFGGH_00345;product=Inositol 2-dehydrogenase/D-chiro-inositol 3-dehydrogenase
JAEA01000001.1	Prodigal:002006	CDS	358833	360635	.	-	0	ID=ODFIFGGH_00346;eC_number=3.6.4.12;Name=recQ;db_xref=COG:COG0514;gene=recQ;inference=ab initio prediction:Prodigal:002006,similar to AA sequence:UniProtKB:P15043;locus_tag=ODFIFGGH_00346;product=ATP-dependent DNA helicase RecQ
JAEA01000001.1	Prodigal:002006	CDS	360632	361903	.	-	0	ID=ODFIFGGH_00347;db_xref=COG:COG2081;inference=ab initio prediction:Prodigal:002006,similar to AA sequence:UniProtKB:P44941;locus_tag=ODFIFGGH_00347;product=putative protein
JAEA01000001.1	Prodigal:002006	CDS	362055	362519	.	+	0	ID=ODFIFGGH_00348;inference=ab initio prediction:Prodigal:002006;locus_tag=ODFIFGGH_00348;product=hypothetical protein
JAEA01000001.1	Prodigal:002006	CDS	362580	364358	.	+	0	ID=ODFIFGGH_00349;inference=ab initio prediction:Prodigal:002006;locus_tag=ODFIFGGH_00349;product=hypothetical protein
JAEA01000001.1	Prodigal:002006	CDS	364368	364619	.	-	0	ID=ODFIFGGH_00350;inference=ab initio prediction:Prodigal:002006;locus_tag=ODFIFGGH_00350;product=hypothetical protein
JAEA01000001.1	Prodigal:002006	CDS	364828	365577	.	+	0	ID=ODFIFGGH_00351;inference=ab initio prediction:Prodigal:002006;locus_tag=ODFIFGGH_00351;product=hypothetical protein
JAEA01000001.1	Prodigal:002006	CDS	365727	366686	.	+	0	ID=ODFIFGGH_00352;Name=eamA_2;db_xref=COG:COG0697;gene=eamA_2;inference=ab initio prediction:Prodigal:002006,similar to AA sequence:UniProtKB:P31125;locus_tag=ODFIFGGH_00352;product=putative amino-acid metabolite efflux pump
JAEA01000001.1	Prodigal:002006	CDS	366649	367608	.	-	0	ID=ODFIFGGH_00353;inference=ab initio prediction:Prodigal:002006;locus_tag=ODFIFGGH_00353;product=hypothetical protein
JAEA01000001.1	Prodigal:002006	CDS	367863	368978	.	+	0	ID=ODFIFGGH_00354;eC_number=3.5.4.25;Name=ribA_1;gene=ribA_1;inference=ab initio prediction:Prodigal:002006,protein motif:HAMAP:MF_00179;locus_tag=ODFIFGGH_00354;product=GTP cyclohydrolase-2
JAEA01000001.1	Prodigal:002006	CDS	369097	370833	.	+	0	ID=ODFIFGGH_00355;Name=glcA;db_xref=COG:COG1620;gene=glcA;inference=ab initio prediction:Prodigal:002006,similar to AA sequence:UniProtKB:Q46839;locus_tag=ODFIFGGH_00355;product=Glycolate permease GlcA
JAEA01000001.1	Prodigal:002006	CDS	370898	372067	.	-	0	ID=ODFIFGGH_00356;eC_number=3.5.1.32;Name=hipO_1;db_xref=COG:COG1473;gene=hipO_1;inference=ab initio prediction:Prodigal:002006,similar to AA sequence:UniProtKB:P45493;locus_tag=ODFIFGGH_00356;product=Hippurate hydrolase
JAEA01000001.1	Prodigal:002006	CDS	372158	373369	.	-	0	ID=ODFIFGGH_00357;inference=ab initio prediction:Prodigal:002006;locus_tag=ODFIFGGH_00357;product=hypothetical protein
JAEA01000001.1	Prodigal:002006	CDS	373567	374457	.	-	0	ID=ODFIFGGH_00358;eC_number=1.1.1.31;Name=mmsB;db_xref=COG:COG2084;gene=mmsB;inference=ab initio prediction:Prodigal:002006,similar to AA sequence:UniProtKB:P9WNY5;locus_tag=ODFIFGGH_00358;product=putative 3-hydroxyisobutyrate dehydrogenase
JAEA01000001.1	Prodigal:002006	CDS	374515	375669	.	-	0	ID=ODFIFGGH_00359;eC_number=1.3.99.-;Name=acdA_1;db_xref=COG:COG1960;gene=acdA_1;inference=ab initio prediction:Prodigal:002006,similar to AA sequence:UniProtKB:P45867;locus_tag=ODFIFGGH_00359;product=Acyl-CoA dehydrogenase
JAEA01000001.1	Prodigal:002006	CDS	375816	377312	.	-	0	ID=ODFIFGGH_00360;eC_number=1.2.1.-;Name=bauC;db_xref=COG:COG1012;gene=bauC;inference=ab initio prediction:Prodigal:002006,similar to AA sequence:UniProtKB:Q9I702;locus_tag=ODFIFGGH_00360;product=Putative 3-oxopropanoate dehydrogenase
JAEA01000001.1	Prodigal:002006	CDS	377395	378318	.	+	0	ID=ODFIFGGH_00361;Name=hdfR_1;gene=hdfR_1;inference=ab initio prediction:Prodigal:002006,protein motif:HAMAP:MF_01233;locus_tag=ODFIFGGH_00361;product=HTH-type transcriptional regulator HdfR
JAEA01000001.1	Prodigal:002006	CDS	378388	379359	.	+	0	ID=ODFIFGGH_00362;eC_number=2.2.1.2;Name=talB;db_xref=COG:COG0176;gene=talB;inference=ab initio prediction:Prodigal:002006,similar to AA sequence:UniProtKB:P0A870;locus_tag=ODFIFGGH_00362;product=Transaldolase B
JAEA01000001.1	Prodigal:002006	CDS	379518	381197	.	-	0	ID=ODFIFGGH_00363;eC_number=2.2.1.6;Name=ilvG;gene=ilvG;inference=ab initio prediction:Prodigal:002006,similar to AA sequence:UniProtKB:P0DP90;locus_tag=ODFIFGGH_00363;product=Acetolactate synthase isozyme 2 large subunit
JAEA01000001.1	Prodigal:002006	CDS	381386	382936	.	-	0	ID=ODFIFGGH_00364;eC_number=1.2.1.79;Name=gabD;db_xref=COG:COG1012;gene=gabD;inference=ab initio prediction:Prodigal:002006,similar to AA sequence:UniProtKB:P25526;locus_tag=ODFIFGGH_00364;product=Succinate-semialdehyde dehydrogenase [NADP(+)] GabD
JAEA01000001.1	Prodigal:002006	CDS	383145	384278	.	-	0	ID=ODFIFGGH_00365;eC_number=1.4.1.18;Name=lysDH;gene=lysDH;inference=ab initio prediction:Prodigal:002006,similar to AA sequence:UniProtKB:Q9AJC6;locus_tag=ODFIFGGH_00365;product=Lysine 6-dehydrogenase
JAEA01000001.1	Prodigal:002006	CDS	384388	384822	.	+	0	ID=ODFIFGGH_00366;Name=lrp_2;db_xref=COG:COG1522;gene=lrp_2;inference=ab initio prediction:Prodigal:002006,similar to AA sequence:UniProtKB:P0ACJ0;locus_tag=ODFIFGGH_00366;product=Leucine-responsive regulatory protein
JAEA01000001.1	Prodigal:002006	CDS	384819	386027	.	+	0	ID=ODFIFGGH_00367;eC_number=1.5.3.19;Name=abo;gene=abo;inference=ab initio prediction:Prodigal:002006,similar to AA sequence:UniProtKB:Q8GAI3;locus_tag=ODFIFGGH_00367;product=4-methylaminobutanoate oxidase (formaldehyde-forming)
JAEA01000001.1	Prodigal:002006	CDS	386380	387687	.	+	0	ID=ODFIFGGH_00368;Name=ugpB_1;db_xref=COG:COG1653;gene=ugpB_1;inference=ab initio prediction:Prodigal:002006,similar to AA sequence:UniProtKB:P0AG80;locus_tag=ODFIFGGH_00368;product=sn-glycerol-3-phosphate-binding periplasmic protein UgpB
JAEA01000001.1	Prodigal:002006	CDS	387812	388693	.	+	0	ID=ODFIFGGH_00369;Name=ugpA_1;db_xref=COG:COG1175;gene=ugpA_1;inference=ab initio prediction:Prodigal:002006,similar to AA sequence:UniProtKB:P10905;locus_tag=ODFIFGGH_00369;product=sn-glycerol-3-phosphate transport system permease protein UgpA
JAEA01000001.1	Prodigal:002006	CDS	388693	389538	.	+	0	ID=ODFIFGGH_00370;Name=araQ_1;db_xref=COG:COG0395;gene=araQ_1;inference=ab initio prediction:Prodigal:002006,similar to AA sequence:UniProtKB:P94530;locus_tag=ODFIFGGH_00370;product=L-arabinose transport system permease protein AraQ
JAEA01000001.1	Prodigal:002006	CDS	389658	390734	.	+	0	ID=ODFIFGGH_00371;eC_number=7.6.2.10;Name=ugpC_1;db_xref=COG:COG3839;gene=ugpC_1;inference=ab initio prediction:Prodigal:002006,similar to AA sequence:UniProtKB:Q8ZLF4;locus_tag=ODFIFGGH_00371;product=sn-glycerol-3-phosphate import ATP-binding protein UgpC
JAEA01000001.1	Prodigal:002006	CDS	390900	392531	.	+	0	ID=ODFIFGGH_00372;eC_number=4.3.1.3;Name=hutH_1;db_xref=COG:COG2986;gene=hutH_1;inference=ab initio prediction:Prodigal:002006,similar to AA sequence:UniProtKB:P10944;locus_tag=ODFIFGGH_00372;product=Histidine ammonia-lyase
JAEA01000001.1	Prodigal:002006	CDS	392580	392882	.	-	0	ID=ODFIFGGH_00373;inference=ab initio prediction:Prodigal:002006;locus_tag=ODFIFGGH_00373;product=hypothetical protein
JAEA01000001.1	Prodigal:002006	CDS	392960	393472	.	+	0	ID=ODFIFGGH_00374;eC_number=2.3.1.267;Name=rimJ;db_xref=COG:COG1670;gene=rimJ;inference=ab initio prediction:Prodigal:002006,similar to AA sequence:UniProtKB:P0A948;locus_tag=ODFIFGGH_00374;product=[Ribosomal protein S5]-alanine N-acetyltransferase
JAEA01000001.1	Prodigal:002006	CDS	393486	394724	.	-	0	ID=ODFIFGGH_00375;eC_number=3.5.1.87;Name=amaB;gene=amaB;inference=ab initio prediction:Prodigal:002006,similar to AA sequence:UniProtKB:P37113;locus_tag=ODFIFGGH_00375;product=N-carbamoyl-L-amino acid hydrolase
JAEA01000001.1	Prodigal:002006	CDS	394805	395848	.	-	0	ID=ODFIFGGH_00376;eC_number=1.18.1.2;db_xref=COG:COG0492;inference=ab initio prediction:Prodigal:002006,similar to AA sequence:UniProtKB:Q6N2U4;locus_tag=ODFIFGGH_00376;product=Ferredoxin--NADP reductase
JAEA01000001.1	Prodigal:002006	CDS	395924	396238	.	-	0	ID=ODFIFGGH_00377;eC_number=1.14.13.-;Name=ligXc;gene=ligXc;inference=ab initio prediction:Prodigal:002006,similar to AA sequence:UniProtKB:G2IN77;locus_tag=ODFIFGGH_00377;product=5%2C5'-dehydrodivanillate O-demethylase ferredoxin subunit
JAEA01000001.1	Prodigal:002006	CDS	396422	396607	.	-	0	ID=ODFIFGGH_00378;inference=ab initio prediction:Prodigal:002006;locus_tag=ODFIFGGH_00378;product=hypothetical protein
JAEA01000001.1	Prodigal:002006	CDS	397080	397262	.	-	0	ID=ODFIFGGH_00379;inference=ab initio prediction:Prodigal:002006;locus_tag=ODFIFGGH_00379;product=hypothetical protein
JAEA01000001.1	Prodigal:002006	CDS	397270	397731	.	-	0	ID=ODFIFGGH_00380;inference=ab initio prediction:Prodigal:002006;locus_tag=ODFIFGGH_00380;product=hypothetical protein
JAEA01000001.1	Prodigal:002006	CDS	397916	399424	.	-	0	ID=ODFIFGGH_00381;eC_number=3.1.6.-;db_xref=COG:COG3119;inference=ab initio prediction:Prodigal:002006,similar to AA sequence:UniProtKB:Q8A2H2;locus_tag=ODFIFGGH_00381;product=N-acetylgalactosamine-6-O-sulfatase
JAEA01000001.1	Prodigal:002006	CDS	399596	400105	.	-	0	ID=ODFIFGGH_00382;inference=ab initio prediction:Prodigal:002006;locus_tag=ODFIFGGH_00382;product=hypothetical protein
JAEA01000001.1	Prodigal:002006	CDS	400102	401088	.	-	0	ID=ODFIFGGH_00383;eC_number=1.8.3.7;db_xref=COG:COG1262;inference=ab initio prediction:Prodigal:002006,similar to AA sequence:UniProtKB:I6Y8I5;locus_tag=ODFIFGGH_00383;product=Formylglycine-generating enzyme
JAEA01000001.1	Prodigal:002006	CDS	401473	402189	.	-	0	ID=ODFIFGGH_00384;Name=livF_1;db_xref=COG:COG0410;gene=livF_1;inference=ab initio prediction:Prodigal:002006,similar to AA sequence:UniProtKB:P22731;locus_tag=ODFIFGGH_00384;product=High-affinity branched-chain amino acid transport ATP-binding protein LivF
JAEA01000001.1	Prodigal:002006	CDS	402186	402962	.	-	0	ID=ODFIFGGH_00385;eC_number=3.6.3.-;Name=lptB_2;db_xref=COG:COG1137;gene=lptB_2;inference=ab initio prediction:Prodigal:002006,similar to AA sequence:UniProtKB:P45073;locus_tag=ODFIFGGH_00385;product=Lipopolysaccharide export system ATP-binding protein LptB
JAEA01000001.1	Prodigal:002006	CDS	402959	404815	.	-	0	ID=ODFIFGGH_00386;inference=ab initio prediction:Prodigal:002006;locus_tag=ODFIFGGH_00386;product=hypothetical protein
JAEA01000001.1	Prodigal:002006	CDS	404820	406025	.	-	0	ID=ODFIFGGH_00387;inference=ab initio prediction:Prodigal:002006;locus_tag=ODFIFGGH_00387;product=hypothetical protein
JAEA01000001.1	Prodigal:002006	CDS	406181	407374	.	+	0	ID=ODFIFGGH_00388;eC_number=6.3.5.7;Name=gatA_1;db_xref=COG:COG0154;gene=gatA_1;inference=ab initio prediction:Prodigal:002006,similar to AA sequence:UniProtKB:O66610;locus_tag=ODFIFGGH_00388;product=Glutamyl-tRNA(Gln) amidotransferase subunit A
JAEA01000001.1	Prodigal:002006	CDS	407451	408332	.	+	0	ID=ODFIFGGH_00389;eC_number=3.1.1.15;Name=araB;gene=araB;inference=ab initio prediction:Prodigal:002006,similar to AA sequence:UniProtKB:Q1JUP5;locus_tag=ODFIFGGH_00389;product=L-arabinolactonase
JAEA01000001.1	Prodigal:002006	CDS	408338	409351	.	+	0	ID=ODFIFGGH_00390;eC_number=5.1.3.3;Name=galM;db_xref=COG:COG2017;gene=galM;inference=ab initio prediction:Prodigal:002006,similar to AA sequence:UniProtKB:P0A9C3;locus_tag=ODFIFGGH_00390;product=Aldose 1-epimerase
JAEA01000001.1	Prodigal:002006	CDS	409438	409614	.	+	0	ID=ODFIFGGH_00391;inference=ab initio prediction:Prodigal:002006;locus_tag=ODFIFGGH_00391;product=hypothetical protein
JAEA01000001.1	Prodigal:002006	CDS	409621	411699	.	-	0	ID=ODFIFGGH_00392;eC_number=3.4.15.5;Name=dcp;db_xref=COG:COG0339;gene=dcp;inference=ab initio prediction:Prodigal:002006,similar to AA sequence:UniProtKB:P24171;locus_tag=ODFIFGGH_00392;product=Dipeptidyl carboxypeptidase
JAEA01000001.1	Prodigal:002006	CDS	411859	413916	.	+	0	ID=ODFIFGGH_00393;inference=ab initio prediction:Prodigal:002006;locus_tag=ODFIFGGH_00393;product=hypothetical protein
JAEA01000001.1	Prodigal:002006	CDS	413924	414907	.	-	0	ID=ODFIFGGH_00394;Name=ddpF;db_xref=COG:COG1124;gene=ddpF;inference=ab initio prediction:Prodigal:002006,similar to AA sequence:UniProtKB:P77622;locus_tag=ODFIFGGH_00394;product=putative D%2CD-dipeptide transport ATP-binding protein DdpF
JAEA01000001.1	Prodigal:002006	CDS	414904	415863	.	-	0	ID=ODFIFGGH_00395;Name=dppD_1;db_xref=COG:COG0444;gene=dppD_1;inference=ab initio prediction:Prodigal:002006,similar to AA sequence:UniProtKB:P0AAG0;locus_tag=ODFIFGGH_00395;product=Dipeptide transport ATP-binding protein DppD
JAEA01000001.1	Prodigal:002006	CDS	415923	416834	.	-	0	ID=ODFIFGGH_00396;Name=dppC_1;db_xref=COG:COG1173;gene=dppC_1;inference=ab initio prediction:Prodigal:002006,similar to AA sequence:UniProtKB:P0AEG1;locus_tag=ODFIFGGH_00396;product=Dipeptide transport system permease protein DppC
JAEA01000001.1	Prodigal:002006	CDS	416831	417841	.	-	0	ID=ODFIFGGH_00397;Name=dppB_1;db_xref=COG:COG0601;gene=dppB_1;inference=ab initio prediction:Prodigal:002006,similar to AA sequence:UniProtKB:P0AEF8;locus_tag=ODFIFGGH_00397;product=Dipeptide transport system permease protein DppB
JAEA01000001.1	Prodigal:002006	CDS	417907	419505	.	-	0	ID=ODFIFGGH_00398;Name=dppA_1;db_xref=COG:COG0747;gene=dppA_1;inference=ab initio prediction:Prodigal:002006,similar to AA sequence:UniProtKB:P23847;locus_tag=ODFIFGGH_00398;product=Periplasmic dipeptide transport protein
JAEA01000001.1	Prodigal:002006	CDS	419764	421668	.	-	0	ID=ODFIFGGH_00399;eC_number=2.7.13.3;Name=rcsC_3;gene=rcsC_3;inference=ab initio prediction:Prodigal:002006,protein motif:HAMAP:MF_00979;locus_tag=ODFIFGGH_00399;product=Sensor histidine kinase RcsC
JAEA01000001.1	Prodigal:002006	CDS	421665	423389	.	-	0	ID=ODFIFGGH_00400;eC_number=2.7.13.3;Name=rcsC_4;gene=rcsC_4;inference=ab initio prediction:Prodigal:002006,protein motif:HAMAP:MF_00979;locus_tag=ODFIFGGH_00400;product=Sensor histidine kinase RcsC
JAEA01000001.1	Prodigal:002006	CDS	423386	424462	.	-	0	ID=ODFIFGGH_00401;eC_number=3.1.1.61;Name=cheB_1;db_xref=COG:COG2201;gene=cheB_1;inference=ab initio prediction:Prodigal:002006,similar to AA sequence:UniProtKB:P07330;locus_tag=ODFIFGGH_00401;product=Protein-glutamate methylesterase/protein-glutamine glutaminase
JAEA01000001.1	Prodigal:002006	CDS	424473	426692	.	-	0	ID=ODFIFGGH_00402;eC_number=2.7.13.3;Name=rcsC_5;gene=rcsC_5;inference=ab initio prediction:Prodigal:002006,protein motif:HAMAP:MF_00979;locus_tag=ODFIFGGH_00402;product=Sensor histidine kinase RcsC
JAEA01000001.1	Prodigal:002006	CDS	426720	428396	.	-	0	ID=ODFIFGGH_00403;inference=ab initio prediction:Prodigal:002006;locus_tag=ODFIFGGH_00403;product=hypothetical protein
JAEA01000001.1	Prodigal:002006	CDS	428398	429009	.	-	0	ID=ODFIFGGH_00404;inference=ab initio prediction:Prodigal:002006;locus_tag=ODFIFGGH_00404;product=hypothetical protein
JAEA01000001.1	Prodigal:002006	CDS	429006	430484	.	-	0	ID=ODFIFGGH_00405;inference=ab initio prediction:Prodigal:002006;locus_tag=ODFIFGGH_00405;product=hypothetical protein
JAEA01000001.1	Prodigal:002006	CDS	430484	430990	.	-	0	ID=ODFIFGGH_00406;inference=ab initio prediction:Prodigal:002006;locus_tag=ODFIFGGH_00406;product=hypothetical protein
JAEA01000001.1	Prodigal:002006	CDS	431191	433299	.	-	0	ID=ODFIFGGH_00407;inference=ab initio prediction:Prodigal:002006;locus_tag=ODFIFGGH_00407;product=hypothetical protein
JAEA01000001.1	Prodigal:002006	CDS	433290	434387	.	-	0	ID=ODFIFGGH_00408;inference=ab initio prediction:Prodigal:002006;locus_tag=ODFIFGGH_00408;product=hypothetical protein
JAEA01000001.1	Prodigal:002006	CDS	434384	436945	.	-	0	ID=ODFIFGGH_00409;inference=ab initio prediction:Prodigal:002006;locus_tag=ODFIFGGH_00409;product=hypothetical protein
JAEA01000001.1	Prodigal:002006	CDS	436955	439150	.	-	0	ID=ODFIFGGH_00410;eC_number=2.4.1.12;Name=bcsA;db_xref=COG:COG1215;gene=bcsA;inference=ab initio prediction:Prodigal:002006,similar to AA sequence:UniProtKB:P37653;locus_tag=ODFIFGGH_00410;product=Cellulose synthase catalytic subunit [UDP-forming]
JAEA01000001.1	Prodigal:002006	CDS	439312	440403	.	-	0	ID=ODFIFGGH_00411;inference=ab initio prediction:Prodigal:002006;locus_tag=ODFIFGGH_00411;product=hypothetical protein
JAEA01000001.1	Prodigal:002006	CDS	440638	441825	.	+	0	ID=ODFIFGGH_00412;Name=bcr_2;gene=bcr_2;inference=ab initio prediction:Prodigal:002006,similar to AA sequence:UniProtKB:P28246;locus_tag=ODFIFGGH_00412;product=Bicyclomycin resistance protein
JAEA01000001.1	Prodigal:002006	CDS	441816	442712	.	-	0	ID=ODFIFGGH_00413;Name=gcvA_2;gene=gcvA_2;inference=ab initio prediction:Prodigal:002006,similar to AA sequence:UniProtKB:P0A9F6;locus_tag=ODFIFGGH_00413;product=Glycine cleavage system transcriptional activator
JAEA01000001.1	Prodigal:002006	CDS	442858	444057	.	+	0	ID=ODFIFGGH_00414;eC_number=1.3.99.-;Name=mmgC_1;db_xref=COG:COG1960;gene=mmgC_1;inference=ab initio prediction:Prodigal:002006,similar to AA sequence:UniProtKB:P45857;locus_tag=ODFIFGGH_00414;product=Acyl-CoA dehydrogenase
JAEA01000001.1	Prodigal:002006	CDS	444072	444878	.	+	0	ID=ODFIFGGH_00415;eC_number=1.17.1.8;Name=dapB_1;db_xref=COG:COG0289;gene=dapB_1;inference=ab initio prediction:Prodigal:002006,similar to AA sequence:UniProtKB:Q3MFY8;locus_tag=ODFIFGGH_00415;product=4-hydroxy-tetrahydrodipicolinate reductase
JAEA01000001.1	Prodigal:002006	CDS	444884	446056	.	+	0	ID=ODFIFGGH_00416;eC_number=2.8.3.19;Name=yfdE_1;db_xref=COG:COG1804;gene=yfdE_1;inference=ab initio prediction:Prodigal:002006,similar to AA sequence:UniProtKB:P76518;locus_tag=ODFIFGGH_00416;product=Acetyl-CoA:oxalate CoA-transferase
JAEA01000001.1	Prodigal:002006	CDS	446071	446643	.	-	0	ID=ODFIFGGH_00417;Name=slmA_1;gene=slmA_1;inference=ab initio prediction:Prodigal:002006,protein motif:HAMAP:MF_01839;locus_tag=ODFIFGGH_00417;product=Nucleoid occlusion factor SlmA
JAEA01000001.1	Prodigal:002006	CDS	446785	447918	.	+	0	ID=ODFIFGGH_00418;Name=bepF;gene=bepF;inference=ab initio prediction:Prodigal:002006,similar to AA sequence:UniProtKB:Q8FWV8;locus_tag=ODFIFGGH_00418;product=Efflux pump periplasmic linker BepF
JAEA01000001.1	Prodigal:002006	CDS	447928	451011	.	+	0	ID=ODFIFGGH_00419;Name=bepE_1;gene=bepE_1;inference=ab initio prediction:Prodigal:002006,similar to AA sequence:UniProtKB:Q8G2M6;locus_tag=ODFIFGGH_00419;product=Efflux pump membrane transporter BepE
JAEA01000001.1	Prodigal:002006	CDS	451086	451538	.	-	0	ID=ODFIFGGH_00420;Name=zur_1;db_xref=COG:COG0735;gene=zur_1;inference=ab initio prediction:Prodigal:002006,similar to AA sequence:UniProtKB:P0AC51;locus_tag=ODFIFGGH_00420;product=Zinc uptake regulation protein
JAEA01000001.1	Prodigal:002006	CDS	451722	452195	.	-	0	ID=ODFIFGGH_00421;inference=ab initio prediction:Prodigal:002006;locus_tag=ODFIFGGH_00421;product=hypothetical protein
JAEA01000001.1	Prodigal:002006	CDS	452261	453436	.	-	0	ID=ODFIFGGH_00422;eC_number=1.1.1.369;Name=iolG_2;gene=iolG_2;inference=ab initio prediction:Prodigal:002006,protein motif:HAMAP:MF_01671;locus_tag=ODFIFGGH_00422;product=Inositol 2-dehydrogenase/D-chiro-inositol 3-dehydrogenase
JAEA01000001.1	Prodigal:002006	CDS	453453	454514	.	-	0	ID=ODFIFGGH_00423;eC_number=4.2.1.44;Name=iolE_2;gene=iolE_2;inference=ab initio prediction:Prodigal:002006,protein motif:HAMAP:MF_01672;locus_tag=ODFIFGGH_00423;product=Inosose dehydratase
JAEA01000001.1	Prodigal:002006	CDS	454633	455583	.	-	0	ID=ODFIFGGH_00424;Name=purR;gene=purR;inference=ab initio prediction:Prodigal:002006,protein motif:HAMAP:MF_01277;locus_tag=ODFIFGGH_00424;product=HTH-type transcriptional repressor PurR
JAEA01000001.1	Prodigal:002006	CDS	455649	456647	.	-	0	ID=ODFIFGGH_00425;Name=rbsC;db_xref=COG:COG1172;gene=rbsC;inference=ab initio prediction:Prodigal:002006,similar to AA sequence:UniProtKB:P0AGI1;locus_tag=ODFIFGGH_00425;product=Ribose import permease protein RbsC
JAEA01000001.1	Prodigal:002006	CDS	456644	458164	.	-	0	ID=ODFIFGGH_00426;eC_number=7.5.2.7;Name=rbsA;db_xref=COG:COG1129;gene=rbsA;inference=ab initio prediction:Prodigal:002006,similar to AA sequence:UniProtKB:P04983;locus_tag=ODFIFGGH_00426;product=Ribose import ATP-binding protein RbsA
JAEA01000001.1	Prodigal:002006	CDS	458407	459471	.	+	0	ID=ODFIFGGH_00427;Name=cytR;db_xref=COG:COG1609;gene=cytR;inference=ab initio prediction:Prodigal:002006,similar to AA sequence:UniProtKB:P0ACN7;locus_tag=ODFIFGGH_00427;product=HTH-type transcriptional repressor CytR
JAEA01000001.1	Prodigal:002006	CDS	459468	459848	.	-	0	ID=ODFIFGGH_00428;inference=ab initio prediction:Prodigal:002006;locus_tag=ODFIFGGH_00428;product=hypothetical protein
JAEA01000001.1	Prodigal:002006	CDS	460193	460606	.	+	0	ID=ODFIFGGH_00429;eC_number=2.5.1.-;Name=fosB;gene=fosB;inference=ab initio prediction:Prodigal:002006,similar to AA sequence:UniProtKB:Q739M9;locus_tag=ODFIFGGH_00429;product=Metallothiol transferase FosB
JAEA01000001.1	Prodigal:002006	CDS	460634	462265	.	-	0	ID=ODFIFGGH_00430;eC_number=5.4.2.2;Name=pgm;db_xref=COG:COG0033;gene=pgm;inference=ab initio prediction:Prodigal:002006,similar to AA sequence:UniProtKB:P39671;locus_tag=ODFIFGGH_00430;product=Phosphoglucomutase
JAEA01000001.1	Prodigal:002006	CDS	462436	463236	.	-	0	ID=ODFIFGGH_00431;inference=ab initio prediction:Prodigal:002006;locus_tag=ODFIFGGH_00431;product=hypothetical protein
JAEA01000001.1	Prodigal:002006	CDS	463529	463948	.	+	0	ID=ODFIFGGH_00432;Name=yphA;db_xref=COG:COG2259;gene=yphA;inference=ab initio prediction:Prodigal:002006,similar to AA sequence:UniProtKB:P0AD47;locus_tag=ODFIFGGH_00432;product=Inner membrane protein YphA
JAEA01000001.1	Prodigal:002006	CDS	464148	464438	.	+	0	ID=ODFIFGGH_00433;inference=ab initio prediction:Prodigal:002006;locus_tag=ODFIFGGH_00433;product=hypothetical protein
JAEA01000001.1	Prodigal:002006	CDS	464715	465485	.	+	0	ID=ODFIFGGH_00434;Name=malT;gene=malT;inference=ab initio prediction:Prodigal:002006,protein motif:HAMAP:MF_01247;locus_tag=ODFIFGGH_00434;product=HTH-type transcriptional regulator MalT
JAEA01000001.1	Prodigal:002006	CDS	465820	466035	.	+	0	ID=ODFIFGGH_00435;inference=ab initio prediction:Prodigal:002006;locus_tag=ODFIFGGH_00435;product=hypothetical protein
JAEA01000001.1	Prodigal:002006	CDS	466138	466338	.	-	0	ID=ODFIFGGH_00436;inference=ab initio prediction:Prodigal:002006;locus_tag=ODFIFGGH_00436;product=hypothetical protein
JAEA01000001.1	Prodigal:002006	CDS	466453	467343	.	-	0	ID=ODFIFGGH_00437;Name=dmlR_1;gene=dmlR_1;inference=ab initio prediction:Prodigal:002006,similar to AA sequence:UniProtKB:P76250;locus_tag=ODFIFGGH_00437;product=HTH-type transcriptional regulator DmlR
JAEA01000001.1	Prodigal:002006	CDS	467515	469395	.	-	0	ID=ODFIFGGH_00438;inference=ab initio prediction:Prodigal:002006;locus_tag=ODFIFGGH_00438;product=hypothetical protein
JAEA01000001.1	Prodigal:002006	CDS	469573	470409	.	+	0	ID=ODFIFGGH_00439;inference=ab initio prediction:Prodigal:002006;locus_tag=ODFIFGGH_00439;product=hypothetical protein
JAEA01000001.1	Prodigal:002006	CDS	470445	471029	.	+	0	ID=ODFIFGGH_00440;inference=ab initio prediction:Prodigal:002006;locus_tag=ODFIFGGH_00440;product=hypothetical protein
JAEA01000001.1	Prodigal:002006	CDS	471036	472955	.	+	0	ID=ODFIFGGH_00441;eC_number=3.6.3.3;Name=cadA;gene=cadA;inference=ab initio prediction:Prodigal:002006,similar to AA sequence:UniProtKB:P20021;locus_tag=ODFIFGGH_00441;product=Cadmium-transporting ATPase
JAEA01000001.1	Prodigal:002006	CDS	473090	474685	.	+	0	ID=ODFIFGGH_00442;eC_number=3.1.-.-;db_xref=COG:COG1236;inference=ab initio prediction:Prodigal:002006,similar to AA sequence:UniProtKB:Q5SLP1;locus_tag=ODFIFGGH_00442;product=Ribonuclease
JAEA01000001.1	Prodigal:002006	CDS	474815	475219	.	+	0	ID=ODFIFGGH_00443;inference=ab initio prediction:Prodigal:002006;locus_tag=ODFIFGGH_00443;product=hypothetical protein
JAEA01000001.1	Prodigal:002006	CDS	475216	475536	.	+	0	ID=ODFIFGGH_00444;Name=petJ;gene=petJ;inference=ab initio prediction:Prodigal:002006,protein motif:HAMAP:MF_00594;locus_tag=ODFIFGGH_00444;product=Cytochrome c6
JAEA01000001.1	Prodigal:002006	CDS	475548	475985	.	-	0	ID=ODFIFGGH_00445;Name=teaD;db_xref=COG:COG0589;gene=teaD;inference=ab initio prediction:Prodigal:002006,similar to AA sequence:UniProtKB:E1VBK4;locus_tag=ODFIFGGH_00445;product=TRAP-T-associated universal stress protein TeaD
JAEA01000001.1	Prodigal:002006	CDS	476035	476877	.	-	0	ID=ODFIFGGH_00446;inference=ab initio prediction:Prodigal:002006;locus_tag=ODFIFGGH_00446;product=hypothetical protein
JAEA01000001.1	Prodigal:002006	CDS	476939	477925	.	-	0	ID=ODFIFGGH_00447;eC_number=1.1.1.1;Name=adhA;db_xref=COG:COG1064;gene=adhA;inference=ab initio prediction:Prodigal:002006,similar to AA sequence:UniProtKB:P9WQC1;locus_tag=ODFIFGGH_00447;product=putative alcohol dehydrogenase AdhA
JAEA01000001.1	Prodigal:002006	CDS	477951	478232	.	-	0	ID=ODFIFGGH_00448;inference=ab initio prediction:Prodigal:002006;locus_tag=ODFIFGGH_00448;product=hypothetical protein
JAEA01000001.1	Prodigal:002006	CDS	478467	478883	.	-	0	ID=ODFIFGGH_00449;Name=hmrR_1;gene=hmrR_1;inference=ab initio prediction:Prodigal:002006,similar to AA sequence:UniProtKB:Q9X5X4;locus_tag=ODFIFGGH_00449;product=HTH-type transcriptional regulator HmrR
JAEA01000001.1	Prodigal:002006	CDS	478960	481251	.	+	0	ID=ODFIFGGH_00450;eC_number=3.6.3.3;Name=zntA;db_xref=COG:COG2217;gene=zntA;inference=ab initio prediction:Prodigal:002006,similar to AA sequence:UniProtKB:P37617;locus_tag=ODFIFGGH_00450;product=Zinc/cadmium/lead-transporting P-type ATPase
JAEA01000001.1	Prodigal:002006	CDS	481394	482485	.	+	0	ID=ODFIFGGH_00451;inference=ab initio prediction:Prodigal:002006;locus_tag=ODFIFGGH_00451;product=hypothetical protein
JAEA01000001.1	Prodigal:002006	CDS	482530	483195	.	-	0	ID=ODFIFGGH_00452;inference=ab initio prediction:Prodigal:002006;locus_tag=ODFIFGGH_00452;product=hypothetical protein
JAEA01000001.1	Prodigal:002006	CDS	483356	484384	.	-	0	ID=ODFIFGGH_00453;inference=ab initio prediction:Prodigal:002006;locus_tag=ODFIFGGH_00453;product=hypothetical protein
JAEA01000001.1	Prodigal:002006	CDS	484595	485929	.	+	0	ID=ODFIFGGH_00454;Name=ugpB_2;db_xref=COG:COG1653;gene=ugpB_2;inference=ab initio prediction:Prodigal:002006,similar to AA sequence:UniProtKB:P0AG80;locus_tag=ODFIFGGH_00454;product=sn-glycerol-3-phosphate-binding periplasmic protein UgpB
JAEA01000001.1	Prodigal:002006	CDS	486031	486915	.	+	0	ID=ODFIFGGH_00455;Name=ugpA_2;db_xref=COG:COG1175;gene=ugpA_2;inference=ab initio prediction:Prodigal:002006,similar to AA sequence:UniProtKB:P10905;locus_tag=ODFIFGGH_00455;product=sn-glycerol-3-phosphate transport system permease protein UgpA
JAEA01000001.1	Prodigal:002006	CDS	486927	487859	.	+	0	ID=ODFIFGGH_00456;Name=ngcG_1;db_xref=COG:COG0395;gene=ngcG_1;inference=ab initio prediction:Prodigal:002006,similar to AA sequence:UniProtKB:O50501;locus_tag=ODFIFGGH_00456;product=Diacetylchitobiose uptake system permease protein NgcG
JAEA01000001.1	Prodigal:002006	CDS	487885	488976	.	+	0	ID=ODFIFGGH_00457;eC_number=7.6.2.10;Name=ugpC_2;db_xref=COG:COG3839;gene=ugpC_2;inference=ab initio prediction:Prodigal:002006,similar to AA sequence:UniProtKB:Q8ZLF4;locus_tag=ODFIFGGH_00457;product=sn-glycerol-3-phosphate import ATP-binding protein UgpC
JAEA01000001.1	Prodigal:002006	CDS	489006	489923	.	+	0	ID=ODFIFGGH_00458;inference=ab initio prediction:Prodigal:002006;locus_tag=ODFIFGGH_00458;product=hypothetical protein
JAEA01000001.1	Prodigal:002006	CDS	490016	490708	.	+	0	ID=ODFIFGGH_00459;inference=ab initio prediction:Prodigal:002006;locus_tag=ODFIFGGH_00459;product=hypothetical protein
JAEA01000001.1	Prodigal:002006	CDS	490705	491328	.	+	0	ID=ODFIFGGH_00460;eC_number=2.3.1.89;Name=dapH_1;gene=dapH_1;inference=ab initio prediction:Prodigal:002006,protein motif:HAMAP:MF_01691;locus_tag=ODFIFGGH_00460;product=2%2C3%2C4%2C5-tetrahydropyridine-2%2C6-dicarboxylate N-acetyltransferase
JAEA01000001.1	Prodigal:002006	CDS	491482	492285	.	+	0	ID=ODFIFGGH_00461;eC_number=7.3.2.1;Name=phnC;db_xref=COG:COG3638;gene=phnC;inference=ab initio prediction:Prodigal:002006,similar to AA sequence:UniProtKB:A0QQ70;locus_tag=ODFIFGGH_00461;product=Phosphate-import ATP-binding protein PhnC
JAEA01000001.1	Prodigal:002006	CDS	492346	493248	.	+	0	ID=ODFIFGGH_00462;Name=phnD;db_xref=COG:COG3221;gene=phnD;inference=ab initio prediction:Prodigal:002006,similar to AA sequence:UniProtKB:A0QQ71;locus_tag=ODFIFGGH_00462;product=Phosphate-import protein PhnD
JAEA01000001.1	Prodigal:002006	CDS	493312	494208	.	+	0	ID=ODFIFGGH_00463;inference=ab initio prediction:Prodigal:002006;locus_tag=ODFIFGGH_00463;product=hypothetical protein
JAEA01000001.1	Prodigal:002006	CDS	494205	495074	.	+	0	ID=ODFIFGGH_00464;Name=phnE;db_xref=COG:COG3639;gene=phnE;inference=ab initio prediction:Prodigal:002006,similar to AA sequence:UniProtKB:A0QQ68;locus_tag=ODFIFGGH_00464;product=Phosphate-import permease protein PhnE
JAEA01000001.1	Prodigal:002006	CDS	495081	495839	.	-	0	ID=ODFIFGGH_00465;Name=frlR;db_xref=COG:COG2188;gene=frlR;inference=ab initio prediction:Prodigal:002006,similar to AA sequence:UniProtKB:P45544;locus_tag=ODFIFGGH_00465;product=putative fructoselysine utilization operon transcriptional repressor
JAEA01000001.1	Prodigal:002006	CDS	495913	496401	.	+	0	ID=ODFIFGGH_00466;eC_number=2.7.8.37;Name=phnG;db_xref=COG:COG3624;gene=phnG;inference=ab initio prediction:Prodigal:002006,similar to AA sequence:UniProtKB:P16685;locus_tag=ODFIFGGH_00466;product=Alpha-D-ribose 1-methylphosphonate 5-triphosphate synthase subunit PhnG
JAEA01000001.1	Prodigal:002006	CDS	496401	496997	.	+	0	ID=ODFIFGGH_00467;eC_number=2.7.8.37;Name=phnH;db_xref=COG:COG3625;gene=phnH;inference=ab initio prediction:Prodigal:002006,similar to AA sequence:UniProtKB:P16686;locus_tag=ODFIFGGH_00467;product=Alpha-D-ribose 1-methylphosphonate 5-triphosphate synthase subunit PhnH
JAEA01000001.1	Prodigal:002006	CDS	497001	498110	.	+	0	ID=ODFIFGGH_00468;eC_number=2.7.8.37;Name=phnI;db_xref=COG:COG3626;gene=phnI;inference=ab initio prediction:Prodigal:002006,similar to AA sequence:UniProtKB:P16687;locus_tag=ODFIFGGH_00468;product=Alpha-D-ribose 1-methylphosphonate 5-triphosphate synthase subunit PhnI
JAEA01000001.1	Prodigal:002006	CDS	498107	499030	.	+	0	ID=ODFIFGGH_00469;eC_number=4.7.1.1;Name=phnJ;db_xref=COG:COG3627;gene=phnJ;inference=ab initio prediction:Prodigal:002006,similar to AA sequence:UniProtKB:P16688;locus_tag=ODFIFGGH_00469;product=Alpha-D-ribose 1-methylphosphonate 5-phosphate C-P lyase
JAEA01000001.1	Prodigal:002006	CDS	499023	499811	.	+	0	ID=ODFIFGGH_00470;Name=phnK;db_xref=COG:COG4107;gene=phnK;inference=ab initio prediction:Prodigal:002006,similar to AA sequence:UniProtKB:P16678;locus_tag=ODFIFGGH_00470;product=Putative phosphonates utilization ATP-binding protein PhnK
JAEA01000001.1	Prodigal:002006	CDS	499814	500515	.	+	0	ID=ODFIFGGH_00471;eC_number=2.7.8.37;Name=phnL;db_xref=COG:COG4778;gene=phnL;inference=ab initio prediction:Prodigal:002006,similar to AA sequence:UniProtKB:P16679;locus_tag=ODFIFGGH_00471;product=Alpha-D-ribose 1-methylphosphonate 5-triphosphate synthase subunit PhnL
JAEA01000001.1	Prodigal:002006	CDS	500531	501676	.	+	0	ID=ODFIFGGH_00472;eC_number=3.6.1.63;Name=phnM;db_xref=COG:COG3454;gene=phnM;inference=ab initio prediction:Prodigal:002006,similar to AA sequence:UniProtKB:P16689;locus_tag=ODFIFGGH_00472;product=Alpha-D-ribose 1-methylphosphonate 5-triphosphate diphosphatase
JAEA01000001.1	Prodigal:002006	CDS	501679	502239	.	+	0	ID=ODFIFGGH_00473;eC_number=2.7.4.23;Name=phnN;db_xref=COG:COG3709;gene=phnN;inference=ab initio prediction:Prodigal:002006,similar to AA sequence:UniProtKB:P16690;locus_tag=ODFIFGGH_00473;product=Ribose 1%2C5-bisphosphate phosphokinase PhnN
JAEA01000001.1	Prodigal:002006	CDS	502356	502676	.	+	0	ID=ODFIFGGH_00474;inference=ab initio prediction:Prodigal:002006;locus_tag=ODFIFGGH_00474;product=hypothetical protein
JAEA01000001.1	Prodigal:002006	CDS	502778	503017	.	+	0	ID=ODFIFGGH_00475;inference=ab initio prediction:Prodigal:002006;locus_tag=ODFIFGGH_00475;product=hypothetical protein
JAEA01000001.1	Prodigal:002006	CDS	503153	504169	.	+	0	ID=ODFIFGGH_00476;eC_number=2.7.1.2;Name=glk_1;db_xref=COG:COG0837;gene=glk_1;inference=ab initio prediction:Prodigal:002006,similar to AA sequence:UniProtKB:P0A6V8;locus_tag=ODFIFGGH_00476;product=Glucokinase
JAEA01000001.1	Prodigal:002006	CDS	504166	506328	.	-	0	ID=ODFIFGGH_00477;eC_number=3.2.1.-;inference=ab initio prediction:Prodigal:002006,similar to AA sequence:UniProtKB:T2KMH0;locus_tag=ODFIFGGH_00477;product=Beta-xylosidase
JAEA01000001.1	Prodigal:002006	CDS	506403	508202	.	+	0	ID=ODFIFGGH_00478;Name=bacA;db_xref=COG:COG4178;gene=bacA;inference=ab initio prediction:Prodigal:002006,similar to AA sequence:UniProtKB:P9WQI9;locus_tag=ODFIFGGH_00478;product=Vitamin B12 transport ATP-binding protein BacA
JAEA01000001.1	Prodigal:002006	CDS	508298	509566	.	+	0	ID=ODFIFGGH_00479;inference=ab initio prediction:Prodigal:002006;locus_tag=ODFIFGGH_00479;product=hypothetical protein
JAEA01000001.1	Prodigal:002006	CDS	509633	511024	.	+	0	ID=ODFIFGGH_00480;inference=ab initio prediction:Prodigal:002006;locus_tag=ODFIFGGH_00480;product=hypothetical protein
JAEA01000001.1	Prodigal:002006	CDS	511193	511660	.	-	0	ID=ODFIFGGH_00481;Name=decR_1;db_xref=COG:COG1522;gene=decR_1;inference=ab initio prediction:Prodigal:002006,similar to AA sequence:UniProtKB:P0ACJ5;locus_tag=ODFIFGGH_00481;product=DNA-binding transcriptional activator DecR
JAEA01000001.1	Prodigal:002006	CDS	511998	512834	.	-	0	ID=ODFIFGGH_00482;inference=ab initio prediction:Prodigal:002006;locus_tag=ODFIFGGH_00482;product=hypothetical protein
JAEA01000001.1	Prodigal:002006	CDS	512794	514455	.	-	0	ID=ODFIFGGH_00483;eC_number=7.4.2.10;Name=gsiA_1;db_xref=COG:COG1123;gene=gsiA_1;inference=ab initio prediction:Prodigal:002006,similar to AA sequence:UniProtKB:P75796;locus_tag=ODFIFGGH_00483;product=Glutathione import ATP-binding protein GsiA
JAEA01000001.1	Prodigal:002006	CDS	514459	515334	.	-	0	ID=ODFIFGGH_00484;Name=gsiD_1;db_xref=COG:COG1173;gene=gsiD_1;inference=ab initio prediction:Prodigal:002006,similar to AA sequence:UniProtKB:P75799;locus_tag=ODFIFGGH_00484;product=Glutathione transport system permease protein GsiD
JAEA01000001.1	Prodigal:002006	CDS	515331	516266	.	-	0	ID=ODFIFGGH_00485;Name=gsiC_1;db_xref=COG:COG0601;gene=gsiC_1;inference=ab initio prediction:Prodigal:002006,similar to AA sequence:UniProtKB:P75798;locus_tag=ODFIFGGH_00485;product=Glutathione transport system permease protein GsiC
JAEA01000001.1	Prodigal:002006	CDS	516277	517905	.	-	0	ID=ODFIFGGH_00486;Name=gsiB_1;db_xref=COG:COG0747;gene=gsiB_1;inference=ab initio prediction:Prodigal:002006,similar to AA sequence:UniProtKB:P75797;locus_tag=ODFIFGGH_00486;product=Glutathione-binding protein GsiB
JAEA01000001.1	Prodigal:002006	CDS	518238	519161	.	-	0	ID=ODFIFGGH_00487;Name=gcvA_3;gene=gcvA_3;inference=ab initio prediction:Prodigal:002006,similar to AA sequence:UniProtKB:P0A9F6;locus_tag=ODFIFGGH_00487;product=Glycine cleavage system transcriptional activator
JAEA01000001.1	Prodigal:002006	CDS	519294	520577	.	+	0	ID=ODFIFGGH_00488;eC_number=1.4.3.-;Name=puuB_1;gene=puuB_1;inference=ab initio prediction:Prodigal:002006,similar to AA sequence:UniProtKB:P37906;locus_tag=ODFIFGGH_00488;product=Gamma-glutamylputrescine oxidoreductase
JAEA01000001.1	Prodigal:002006	CDS	520810	521574	.	+	0	ID=ODFIFGGH_00489;eC_number=1.1.1.-;Name=gno_2;gene=gno_2;inference=ab initio prediction:Prodigal:002006,similar to AA sequence:UniProtKB:P50199;locus_tag=ODFIFGGH_00489;product=Gluconate 5-dehydrogenase
JAEA01000001.1	Prodigal:002006	CDS	521898	522377	.	+	0	ID=ODFIFGGH_00490;eC_number=1.5.1.37;Name=hpaC;db_xref=COG:COG1853;gene=hpaC;inference=ab initio prediction:Prodigal:002006,similar to AA sequence:UniProtKB:Q9HWT6;locus_tag=ODFIFGGH_00490;product=4-hydroxyphenylacetate 3-monooxygenase reductase component
JAEA01000001.1	Prodigal:002006	CDS	522406	522813	.	+	0	ID=ODFIFGGH_00491;inference=ab initio prediction:Prodigal:002006;locus_tag=ODFIFGGH_00491;product=hypothetical protein
JAEA01000001.1	Prodigal:002006	CDS	523020	523670	.	+	0	ID=ODFIFGGH_00492;eC_number=3.7.1.14;Name=mhpC;gene=mhpC;inference=ab initio prediction:Prodigal:002006,protein motif:HAMAP:MF_01654;locus_tag=ODFIFGGH_00492;product=2-hydroxy-6-oxononadienedioate/2-hydroxy-6-oxononatrienedioate hydrolase
JAEA01000001.1	Prodigal:002006	CDS	523689	524087	.	+	0	ID=ODFIFGGH_00493;eC_number=3.5.99.10;Name=yabJ_2;db_xref=COG:COG0251;gene=yabJ_2;inference=ab initio prediction:Prodigal:002006,similar to AA sequence:UniProtKB:P37552;locus_tag=ODFIFGGH_00493;product=2-iminobutanoate/2-iminopropanoate deaminase
JAEA01000001.1	Prodigal:002006	CDS	524184	525233	.	-	0	ID=ODFIFGGH_00494;Name=gcvA_4;gene=gcvA_4;inference=ab initio prediction:Prodigal:002006,similar to AA sequence:UniProtKB:P0A9F6;locus_tag=ODFIFGGH_00494;product=Glycine cleavage system transcriptional activator
JAEA01000001.1	Prodigal:002006	CDS	525230	526306	.	-	0	ID=ODFIFGGH_00495;eC_number=1.14.14.-;Name=tgnB_1;db_xref=COG:COG2141;gene=tgnB_1;inference=ab initio prediction:Prodigal:002006,similar to AA sequence:UniProtKB:Q6F9F6;locus_tag=ODFIFGGH_00495;product=Flavin-dependent trigonelline monooxygenase%2C oxygenase component
JAEA01000001.1	Prodigal:002006	CDS	526502	527239	.	+	0	ID=ODFIFGGH_00496;eC_number=1.-.-.-;Name=ucpA;gene=ucpA;inference=ab initio prediction:Prodigal:002006,similar to AA sequence:UniProtKB:P37440;locus_tag=ODFIFGGH_00496;product=Oxidoreductase UcpA
JAEA01000001.1	Prodigal:002006	CDS	527253	528341	.	+	0	ID=ODFIFGGH_00497;eC_number=1.14.14.-;Name=tgnB_2;db_xref=COG:COG2141;gene=tgnB_2;inference=ab initio prediction:Prodigal:002006,similar to AA sequence:UniProtKB:Q6F9F6;locus_tag=ODFIFGGH_00497;product=Flavin-dependent trigonelline monooxygenase%2C oxygenase component
JAEA01000001.1	Prodigal:002006	CDS	528465	529553	.	-	0	ID=ODFIFGGH_00498;eC_number=3.4.13.-;Name=pepE;db_xref=COG:COG0006;gene=pepE;inference=ab initio prediction:Prodigal:002006,similar to AA sequence:UniProtKB:P9WHS7;locus_tag=ODFIFGGH_00498;product=putative dipeptidase PepE
JAEA01000001.1	Prodigal:002006	CDS	529574	530431	.	-	0	ID=ODFIFGGH_00499;Name=potB_1;db_xref=COG:COG1176;gene=potB_1;inference=ab initio prediction:Prodigal:002006,similar to AA sequence:UniProtKB:P0AFK4;locus_tag=ODFIFGGH_00499;product=Spermidine/putrescine transport system permease protein PotB
JAEA01000001.1	Prodigal:002006	CDS	530473	531516	.	-	0	ID=ODFIFGGH_00500;inference=ab initio prediction:Prodigal:002006;locus_tag=ODFIFGGH_00500;product=hypothetical protein
JAEA01000001.1	Prodigal:002006	CDS	531519	532628	.	-	0	ID=ODFIFGGH_00501;eC_number=3.6.3.-;Name=sugC;db_xref=COG:COG3839;gene=sugC;inference=ab initio prediction:Prodigal:002006,similar to AA sequence:UniProtKB:P9WQI3;locus_tag=ODFIFGGH_00501;product=Trehalose import ATP-binding protein SugC
JAEA01000001.1	Prodigal:002006	CDS	532629	533489	.	-	0	ID=ODFIFGGH_00502;inference=ab initio prediction:Prodigal:002006;locus_tag=ODFIFGGH_00502;product=hypothetical protein
JAEA01000001.1	Prodigal:002006	CDS	534685	535146	.	-	0	ID=ODFIFGGH_00503;inference=ab initio prediction:Prodigal:002006;locus_tag=ODFIFGGH_00503;product=hypothetical protein
JAEA01000001.1	Prodigal:002006	CDS	535143	535616	.	-	0	ID=ODFIFGGH_00504;inference=ab initio prediction:Prodigal:002006;locus_tag=ODFIFGGH_00504;product=hypothetical protein
JAEA01000001.1	Prodigal:002006	CDS	536534	538450	.	-	0	ID=ODFIFGGH_00505;Name=kup_1;gene=kup_1;inference=ab initio prediction:Prodigal:002006,protein motif:HAMAP:MF_01522;locus_tag=ODFIFGGH_00505;product=Low affinity potassium transport system protein kup
JAEA01000001.1	Prodigal:002006	CDS	538451	539014	.	-	0	ID=ODFIFGGH_00506;inference=ab initio prediction:Prodigal:002006;locus_tag=ODFIFGGH_00506;product=hypothetical protein
JAEA01000001.1	Prodigal:002006	CDS	539095	539787	.	-	0	ID=ODFIFGGH_00507;Name=kdpE;db_xref=COG:COG0745;gene=kdpE;inference=ab initio prediction:Prodigal:002006,similar to AA sequence:UniProtKB:P21866;locus_tag=ODFIFGGH_00507;product=KDP operon transcriptional regulatory protein KdpE
JAEA01000001.1	Prodigal:002006	CDS	539784	542465	.	-	0	ID=ODFIFGGH_00508;eC_number=2.7.13.3;Name=kdpD;db_xref=COG:COG2205;gene=kdpD;inference=ab initio prediction:Prodigal:002006,similar to AA sequence:UniProtKB:P21865;locus_tag=ODFIFGGH_00508;product=Sensor protein KdpD
JAEA01000001.1	Prodigal:002006	CDS	542512	543111	.	-	0	ID=ODFIFGGH_00509;Name=kdpC;db_xref=COG:COG2156;gene=kdpC;inference=ab initio prediction:Prodigal:002006,similar to AA sequence:UniProtKB:P9WKF1;locus_tag=ODFIFGGH_00509;product=Potassium-transporting ATPase KdpC subunit
JAEA01000001.1	Prodigal:002006	CDS	543124	545181	.	-	0	ID=ODFIFGGH_00510;eC_number=7.2.2.6;Name=kdpB;db_xref=COG:COG2216;gene=kdpB;inference=ab initio prediction:Prodigal:002006,similar to AA sequence:UniProtKB:P03960;locus_tag=ODFIFGGH_00510;product=Potassium-transporting ATPase ATP-binding subunit
JAEA01000001.1	Prodigal:002006	CDS	545192	546901	.	-	0	ID=ODFIFGGH_00511;Name=kdpA;db_xref=COG:COG2060;gene=kdpA;inference=ab initio prediction:Prodigal:002006,similar to AA sequence:UniProtKB:P9WKF3;locus_tag=ODFIFGGH_00511;product=Potassium-transporting ATPase potassium-binding subunit
JAEA01000001.1	Prodigal:002006	CDS	546914	547003	.	-	0	ID=ODFIFGGH_00512;inference=ab initio prediction:Prodigal:002006;locus_tag=ODFIFGGH_00512;product=hypothetical protein
JAEA01000001.1	Prodigal:002006	CDS	547017	547145	.	-	0	ID=ODFIFGGH_00513;inference=ab initio prediction:Prodigal:002006;locus_tag=ODFIFGGH_00513;product=hypothetical protein
JAEA01000001.1	Prodigal:002006	CDS	547592	547972	.	+	0	ID=ODFIFGGH_00514;inference=ab initio prediction:Prodigal:002006;locus_tag=ODFIFGGH_00514;product=hypothetical protein
JAEA01000001.1	Prodigal:002006	CDS	548141	548308	.	+	0	ID=ODFIFGGH_00515;inference=ab initio prediction:Prodigal:002006;locus_tag=ODFIFGGH_00515;product=hypothetical protein
JAEA01000001.1	Prodigal:002006	CDS	548342	548728	.	+	0	ID=ODFIFGGH_00516;inference=ab initio prediction:Prodigal:002006;locus_tag=ODFIFGGH_00516;product=hypothetical protein
JAEA01000001.1	Prodigal:002006	CDS	548541	549467	.	-	0	ID=ODFIFGGH_00517;inference=ab initio prediction:Prodigal:002006;locus_tag=ODFIFGGH_00517;product=hypothetical protein
JAEA01000001.1	Prodigal:002006	CDS	550817	551245	.	-	0	ID=ODFIFGGH_00518;inference=ab initio prediction:Prodigal:002006;locus_tag=ODFIFGGH_00518;product=hypothetical protein
JAEA01000001.1	Aragorn:001002	tRNA	551645	551734	.	-	.	ID=ODFIFGGH_00519;inference=COORDINATES:profile:Aragorn:001002;locus_tag=ODFIFGGH_00519;product=tRNA-Ser(cga)
JAEA01000001.1	Prodigal:002006	CDS	552000	552392	.	+	0	ID=ODFIFGGH_00520;Name=rplU;db_xref=COG:COG0261;gene=rplU;inference=ab initio prediction:Prodigal:002006,similar to AA sequence:UniProtKB:Q6NDF0;locus_tag=ODFIFGGH_00520;product=50S ribosomal protein L21
JAEA01000001.1	Prodigal:002006	CDS	552428	552694	.	+	0	ID=ODFIFGGH_00521;Name=rpmA;db_xref=COG:COG0211;gene=rpmA;inference=ab initio prediction:Prodigal:002006,similar to AA sequence:UniProtKB:Q6NDE9;locus_tag=ODFIFGGH_00521;product=50S ribosomal protein L27
JAEA01000001.1	Prodigal:002006	CDS	552873	553523	.	+	0	ID=ODFIFGGH_00522;inference=ab initio prediction:Prodigal:002006;locus_tag=ODFIFGGH_00522;product=hypothetical protein
JAEA01000001.1	Prodigal:002006	CDS	553675	554709	.	+	0	ID=ODFIFGGH_00523;eC_number=3.6.5.-;Name=cgtA;gene=cgtA;inference=ab initio prediction:Prodigal:002006,similar to AA sequence:UniProtKB:B8GYI7;locus_tag=ODFIFGGH_00523;product=GTPase Obg/CgtA
JAEA01000001.1	Prodigal:002006	CDS	554706	555821	.	+	0	ID=ODFIFGGH_00524;eC_number=2.7.2.11;Name=proB;gene=proB;inference=ab initio prediction:Prodigal:002006,similar to AA sequence:UniProtKB:Q2SZF9;locus_tag=ODFIFGGH_00524;product=Glutamate 5-kinase
JAEA01000001.1	Prodigal:002006	CDS	555791	556636	.	-	0	ID=ODFIFGGH_00525;inference=ab initio prediction:Prodigal:002006;locus_tag=ODFIFGGH_00525;product=hypothetical protein
JAEA01000001.1	Prodigal:002006	CDS	556659	557996	.	+	0	ID=ODFIFGGH_00526;eC_number=1.2.1.41;Name=proA;gene=proA;inference=ab initio prediction:Prodigal:002006,similar to AA sequence:UniProtKB:Q2SZ88;locus_tag=ODFIFGGH_00526;product=Gamma-glutamyl phosphate reductase
JAEA01000001.1	Prodigal:002006	CDS	557993	558649	.	+	0	ID=ODFIFGGH_00527;eC_number=2.7.7.18;Name=nadD;gene=nadD;inference=ab initio prediction:Prodigal:002006,protein motif:HAMAP:MF_00244;locus_tag=ODFIFGGH_00527;product=nicotinate-nucleotide adenylyltransferase
JAEA01000001.1	Prodigal:002006	CDS	558700	559128	.	+	0	ID=ODFIFGGH_00528;Name=rsfS;gene=rsfS;inference=ab initio prediction:Prodigal:002006,protein motif:HAMAP:MF_01477;locus_tag=ODFIFGGH_00528;product=Ribosomal silencing factor RsfS
JAEA01000001.1	Prodigal:002006	CDS	559204	559698	.	+	0	ID=ODFIFGGH_00529;eC_number=2.1.1.177;Name=rlmH;db_xref=COG:COG1576;gene=rlmH;inference=ab initio prediction:Prodigal:002006,similar to AA sequence:UniProtKB:P0C1V0;locus_tag=ODFIFGGH_00529;product=Ribosomal RNA large subunit methyltransferase H
JAEA01000001.1	Prodigal:002006	CDS	559702	561051	.	+	0	ID=ODFIFGGH_00530;inference=ab initio prediction:Prodigal:002006;locus_tag=ODFIFGGH_00530;product=hypothetical protein
JAEA01000001.1	Prodigal:002006	CDS	561051	562367	.	+	0	ID=ODFIFGGH_00531;eC_number=3.4.21.102;Name=ctpB;db_xref=COG:COG0793;gene=ctpB;inference=ab initio prediction:Prodigal:002006,similar to AA sequence:UniProtKB:O35002;locus_tag=ODFIFGGH_00531;product=Carboxy-terminal processing protease CtpB
JAEA01000001.1	Prodigal:002006	CDS	562593	563135	.	+	0	ID=ODFIFGGH_00532;eC_number=3.6.1.-;Name=rppH_1;db_xref=COG:COG0494;gene=rppH_1;inference=ab initio prediction:Prodigal:002006,similar to AA sequence:UniProtKB:P35640;locus_tag=ODFIFGGH_00532;product=RNA pyrophosphohydrolase
JAEA01000001.1	Prodigal:002006	CDS	563364	564023	.	+	0	ID=ODFIFGGH_00533;inference=ab initio prediction:Prodigal:002006;locus_tag=ODFIFGGH_00533;product=hypothetical protein
JAEA01000001.1	Prodigal:002006	CDS	564134	564328	.	-	0	ID=ODFIFGGH_00534;inference=ab initio prediction:Prodigal:002006;locus_tag=ODFIFGGH_00534;product=hypothetical protein
JAEA01000001.1	Prodigal:002006	CDS	564654	565703	.	-	0	ID=ODFIFGGH_00535;inference=ab initio prediction:Prodigal:002006;locus_tag=ODFIFGGH_00535;product=hypothetical protein
JAEA01000001.1	Aragorn:001002	tRNA	566406	566490	.	-	.	ID=ODFIFGGH_00536;inference=COORDINATES:profile:Aragorn:001002;locus_tag=ODFIFGGH_00536;product=tRNA-Leu(caa)
JAEA01000001.1	Prodigal:002006	CDS	566645	567226	.	+	0	ID=ODFIFGGH_00537;inference=ab initio prediction:Prodigal:002006;locus_tag=ODFIFGGH_00537;product=hypothetical protein
JAEA01000001.1	Prodigal:002006	CDS	567237	567737	.	+	0	ID=ODFIFGGH_00538;Name=dsbB;gene=dsbB;inference=ab initio prediction:Prodigal:002006,protein motif:HAMAP:MF_00286;locus_tag=ODFIFGGH_00538;product=Disulfide bond formation protein B
JAEA01000001.1	Prodigal:002006	CDS	567769	568137	.	-	0	ID=ODFIFGGH_00539;inference=ab initio prediction:Prodigal:002006;locus_tag=ODFIFGGH_00539;product=hypothetical protein
JAEA01000001.1	Prodigal:002006	CDS	568156	568725	.	-	0	ID=ODFIFGGH_00540;inference=ab initio prediction:Prodigal:002006;locus_tag=ODFIFGGH_00540;product=hypothetical protein
JAEA01000001.1	Prodigal:002006	CDS	569032	569553	.	+	0	ID=ODFIFGGH_00541;db_xref=COG:COG0586;inference=ab initio prediction:Prodigal:002006,similar to AA sequence:UniProtKB:P9WP07;locus_tag=ODFIFGGH_00541;product=putative membrane protein
JAEA01000001.1	Prodigal:002006	CDS	569579	570460	.	-	0	ID=ODFIFGGH_00542;eC_number=1.1.1.157;Name=mmgB;db_xref=COG:COG1250;gene=mmgB;inference=ab initio prediction:Prodigal:002006,similar to AA sequence:UniProtKB:P45856;locus_tag=ODFIFGGH_00542;product=putative 3-hydroxybutyryl-CoA dehydrogenase
JAEA01000001.1	Prodigal:002006	CDS	570537	571478	.	-	0	ID=ODFIFGGH_00543;Name=etfA;db_xref=COG:COG2025;gene=etfA;inference=ab initio prediction:Prodigal:002006,similar to AA sequence:UniProtKB:P38974;locus_tag=ODFIFGGH_00543;product=Electron transfer flavoprotein subunit alpha
JAEA01000001.1	Prodigal:002006	CDS	571494	572243	.	-	0	ID=ODFIFGGH_00544;Name=etfB;gene=etfB;inference=ab initio prediction:Prodigal:002006,similar to AA sequence:UniProtKB:P38975;locus_tag=ODFIFGGH_00544;product=Electron transfer flavoprotein subunit beta
JAEA01000001.1	Prodigal:002006	CDS	572450	573169	.	-	0	ID=ODFIFGGH_00545;inference=ab initio prediction:Prodigal:002006;locus_tag=ODFIFGGH_00545;product=hypothetical protein
JAEA01000001.1	Prodigal:002006	CDS	573284	573859	.	-	0	ID=ODFIFGGH_00546;eC_number=2.5.1.17;db_xref=COG:COG2096;inference=ab initio prediction:Prodigal:002006,similar to AA sequence:UniProtKB:P9WP99;locus_tag=ODFIFGGH_00546;product=Corrinoid adenosyltransferase
JAEA01000001.1	Prodigal:002006	CDS	573936	574532	.	-	0	ID=ODFIFGGH_00547;inference=ab initio prediction:Prodigal:002006;locus_tag=ODFIFGGH_00547;product=hypothetical protein
JAEA01000001.1	Prodigal:002006	CDS	574636	574827	.	-	0	ID=ODFIFGGH_00548;inference=ab initio prediction:Prodigal:002006;locus_tag=ODFIFGGH_00548;product=hypothetical protein
JAEA01000001.1	Prodigal:002006	CDS	574916	577489	.	-	0	ID=ODFIFGGH_00549;inference=ab initio prediction:Prodigal:002006;locus_tag=ODFIFGGH_00549;product=hypothetical protein
JAEA01000001.1	Prodigal:002006	CDS	577745	580051	.	+	0	ID=ODFIFGGH_00550;inference=ab initio prediction:Prodigal:002006;locus_tag=ODFIFGGH_00550;product=hypothetical protein
JAEA01000001.1	Prodigal:002006	CDS	580136	581404	.	-	0	ID=ODFIFGGH_00551;eC_number=4.1.1.20;Name=lysA;db_xref=COG:COG0019;gene=lysA;inference=ab initio prediction:Prodigal:002006,similar to AA sequence:UniProtKB:Q9KVL7;locus_tag=ODFIFGGH_00551;product=Diaminopimelate decarboxylase
JAEA01000001.1	Prodigal:002006	CDS	581413	581661	.	-	0	ID=ODFIFGGH_00552;inference=ab initio prediction:Prodigal:002006;locus_tag=ODFIFGGH_00552;product=hypothetical protein
JAEA01000001.1	Prodigal:002006	CDS	581830	582477	.	+	0	ID=ODFIFGGH_00553;Name=tlpA;db_xref=COG:COG0526;gene=tlpA;inference=ab initio prediction:Prodigal:002006,similar to AA sequence:UniProtKB:P43221;locus_tag=ODFIFGGH_00553;product=Thiol:disulfide interchange protein TlpA
JAEA01000001.1	Prodigal:002006	CDS	582551	582871	.	-	0	ID=ODFIFGGH_00554;inference=ab initio prediction:Prodigal:002006;locus_tag=ODFIFGGH_00554;product=hypothetical protein
JAEA01000001.1	Prodigal:002006	CDS	583088	583423	.	-	0	ID=ODFIFGGH_00555;Name=grxD;db_xref=COG:COG0278;gene=grxD;inference=ab initio prediction:Prodigal:002006,similar to AA sequence:UniProtKB:P0AC69;locus_tag=ODFIFGGH_00555;product=Glutaredoxin 4
JAEA01000001.1	Prodigal:002006	CDS	583468	583704	.	-	0	ID=ODFIFGGH_00556;db_xref=COG:COG0271;inference=ab initio prediction:Prodigal:002006,similar to AA sequence:UniProtKB:Q9ZCE4;locus_tag=ODFIFGGH_00556;product=putative protein RP812
JAEA01000001.1	Prodigal:002006	CDS	583719	585929	.	-	0	ID=ODFIFGGH_00557;eC_number=6.3.5.3;Name=purL;db_xref=COG:COG0046;gene=purL;inference=ab initio prediction:Prodigal:002006,similar to AA sequence:UniProtKB:P12042;locus_tag=ODFIFGGH_00557;product=Phosphoribosylformylglycinamidine synthase subunit PurL
JAEA01000001.1	Prodigal:002006	CDS	585951	586649	.	-	0	ID=ODFIFGGH_00558;eC_number=6.3.5.3;Name=purQ;db_xref=COG:COG0047;gene=purQ;inference=ab initio prediction:Prodigal:002006,similar to AA sequence:UniProtKB:P12041;locus_tag=ODFIFGGH_00558;product=Phosphoribosylformylglycinamidine synthase subunit PurQ
JAEA01000001.1	Prodigal:002006	CDS	586658	586897	.	-	0	ID=ODFIFGGH_00559;eC_number=6.3.5.3;Name=purS;db_xref=COG:COG1828;gene=purS;inference=ab initio prediction:Prodigal:002006,similar to AA sequence:UniProtKB:P12049;locus_tag=ODFIFGGH_00559;product=Phosphoribosylformylglycinamidine synthase subunit PurS
JAEA01000001.1	Prodigal:002006	CDS	587024	587563	.	-	0	ID=ODFIFGGH_00560;inference=ab initio prediction:Prodigal:002006;locus_tag=ODFIFGGH_00560;product=hypothetical protein
JAEA01000001.1	Prodigal:002006	CDS	587683	588477	.	-	0	ID=ODFIFGGH_00561;eC_number=6.3.2.6;Name=purC_1;db_xref=COG:COG0152;gene=purC_1;inference=ab initio prediction:Prodigal:002006,similar to AA sequence:UniProtKB:Q2GHH2;locus_tag=ODFIFGGH_00561;product=Phosphoribosylaminoimidazole-succinocarboxamide synthase
JAEA01000001.1	Prodigal:002006	CDS	588714	589037	.	+	0	ID=ODFIFGGH_00562;inference=ab initio prediction:Prodigal:002006;locus_tag=ODFIFGGH_00562;product=hypothetical protein
JAEA01000001.1	Prodigal:002006	CDS	589105	589875	.	+	0	ID=ODFIFGGH_00563;eC_number=4.1.2.52;Name=hpcH;db_xref=COG:COG3836;gene=hpcH;inference=ab initio prediction:Prodigal:002006,similar to AA sequence:UniProtKB:Q47098;locus_tag=ODFIFGGH_00563;product=4-hydroxy-2-oxo-heptane-1%2C7-dioate aldolase
JAEA01000001.1	Prodigal:002006	CDS	589896	590540	.	-	0	ID=ODFIFGGH_00564;eC_number=3.2.2.21;Name=alkA;db_xref=COG:COG0122;gene=alkA;inference=ab initio prediction:Prodigal:002006,similar to AA sequence:UniProtKB:P37878;locus_tag=ODFIFGGH_00564;product=DNA-3-methyladenine glycosylase
JAEA01000001.1	Prodigal:002006	CDS	590573	591469	.	+	0	ID=ODFIFGGH_00565;eC_number=6.1.1.17;Name=gltX_1;db_xref=COG:COG0008;gene=gltX_1;inference=ab initio prediction:Prodigal:002006,similar to AA sequence:UniProtKB:P27000;locus_tag=ODFIFGGH_00565;product=Glutamate--tRNA ligase
JAEA01000001.1	Prodigal:002006	CDS	591448	592365	.	-	0	ID=ODFIFGGH_00566;inference=ab initio prediction:Prodigal:002006;locus_tag=ODFIFGGH_00566;product=hypothetical protein
JAEA01000001.1	Prodigal:002006	CDS	592371	594470	.	-	0	ID=ODFIFGGH_00567;inference=ab initio prediction:Prodigal:002006;locus_tag=ODFIFGGH_00567;product=hypothetical protein
JAEA01000002.1	Prodigal:002006	CDS	371	649	.	+	0	ID=ODFIFGGH_00568;inference=ab initio prediction:Prodigal:002006;locus_tag=ODFIFGGH_00568;product=hypothetical protein
JAEA01000002.1	Prodigal:002006	CDS	638	961	.	-	0	ID=ODFIFGGH_00569;inference=ab initio prediction:Prodigal:002006;locus_tag=ODFIFGGH_00569;product=hypothetical protein
JAEA01000002.1	Prodigal:002006	CDS	1321	1911	.	+	0	ID=ODFIFGGH_00570;inference=ab initio prediction:Prodigal:002006;locus_tag=ODFIFGGH_00570;product=hypothetical protein
JAEA01000002.1	Prodigal:002006	CDS	1903	2652	.	-	0	ID=ODFIFGGH_00571;eC_number=5.4.99.12;Name=truA;db_xref=COG:COG0101;gene=truA;inference=ab initio prediction:Prodigal:002006,similar to AA sequence:UniProtKB:P07649;locus_tag=ODFIFGGH_00571;product=tRNA pseudouridine synthase A
JAEA01000002.1	Prodigal:002006	CDS	2655	3149	.	-	0	ID=ODFIFGGH_00572;inference=ab initio prediction:Prodigal:002006;locus_tag=ODFIFGGH_00572;product=hypothetical protein
JAEA01000002.1	Prodigal:002006	CDS	3158	4090	.	-	0	ID=ODFIFGGH_00573;eC_number=2.1.2.9;Name=fmt_1;db_xref=COG:COG0223;gene=fmt_1;inference=ab initio prediction:Prodigal:002006,similar to AA sequence:UniProtKB:Q83AA8;locus_tag=ODFIFGGH_00573;product=Methionyl-tRNA formyltransferase
JAEA01000002.1	Prodigal:002006	CDS	4087	4605	.	-	0	ID=ODFIFGGH_00574;eC_number=3.5.1.88;Name=def1;gene=def1;inference=ab initio prediction:Prodigal:002006,similar to AA sequence:UniProtKB:A0A0H3KB98;locus_tag=ODFIFGGH_00574;product=Peptide deformylase 1
JAEA01000002.1	Prodigal:002006	CDS	4692	5879	.	+	0	ID=ODFIFGGH_00575;inference=ab initio prediction:Prodigal:002006;locus_tag=ODFIFGGH_00575;product=hypothetical protein
JAEA01000002.1	Prodigal:002006	CDS	5984	6487	.	+	0	ID=ODFIFGGH_00576;Name=yciF_1;db_xref=COG:COG3685;gene=yciF_1;inference=ab initio prediction:Prodigal:002006,similar to AA sequence:UniProtKB:P21362;locus_tag=ODFIFGGH_00576;product=Protein YciF
JAEA01000002.1	Prodigal:002006	CDS	6553	7284	.	-	0	ID=ODFIFGGH_00577;inference=ab initio prediction:Prodigal:002006;locus_tag=ODFIFGGH_00577;product=hypothetical protein
JAEA01000002.1	Prodigal:002006	CDS	7362	8267	.	-	0	ID=ODFIFGGH_00578;eC_number=2.7.2.8;Name=argB;db_xref=COG:COG0548;gene=argB;inference=ab initio prediction:Prodigal:002006,similar to AA sequence:UniProtKB:Q9HTN2;locus_tag=ODFIFGGH_00578;product=Acetylglutamate kinase
JAEA01000002.1	Prodigal:002006	CDS	8436	9533	.	-	0	ID=ODFIFGGH_00579;inference=ab initio prediction:Prodigal:002006;locus_tag=ODFIFGGH_00579;product=hypothetical protein
JAEA01000002.1	Prodigal:002006	CDS	9680	10042	.	-	0	ID=ODFIFGGH_00580;inference=ab initio prediction:Prodigal:002006,similar to AA sequence:UniProtKB:P39619;locus_tag=ODFIFGGH_00580;note=UPF0382 membrane protein YwdK;product=hypothetical protein
JAEA01000002.1	Prodigal:002006	CDS	10039	10704	.	-	0	ID=ODFIFGGH_00581;Name=engB;db_xref=COG:COG0218;gene=engB;inference=ab initio prediction:Prodigal:002006,similar to AA sequence:UniProtKB:Q9X1H7;locus_tag=ODFIFGGH_00581;product=putative GTP-binding protein EngB
JAEA01000002.1	Prodigal:002006	CDS	10779	12323	.	-	0	ID=ODFIFGGH_00582;inference=ab initio prediction:Prodigal:002006;locus_tag=ODFIFGGH_00582;product=hypothetical protein
JAEA01000002.1	Prodigal:002006	CDS	12330	12446	.	-	0	ID=ODFIFGGH_00583;inference=ab initio prediction:Prodigal:002006;locus_tag=ODFIFGGH_00583;product=hypothetical protein
JAEA01000002.1	Prodigal:002006	CDS	12465	14321	.	-	0	ID=ODFIFGGH_00584;Name=yidC;db_xref=COG:COG0706;gene=yidC;inference=ab initio prediction:Prodigal:002006,similar to AA sequence:UniProtKB:P25714;locus_tag=ODFIFGGH_00584;product=Membrane protein insertase YidC
JAEA01000002.1	Prodigal:002006	CDS	14314	14745	.	-	0	ID=ODFIFGGH_00585;eC_number=3.1.26.5;Name=rnpA;gene=rnpA;inference=ab initio prediction:Prodigal:002006,protein motif:HAMAP:MF_00227;locus_tag=ODFIFGGH_00585;product=Ribonuclease P protein component
JAEA01000002.1	Prodigal:002006	CDS	15349	15507	.	+	0	ID=ODFIFGGH_00586;inference=ab initio prediction:Prodigal:002006;locus_tag=ODFIFGGH_00586;product=hypothetical protein
JAEA01000002.1	Prodigal:002006	CDS	15497	16933	.	+	0	ID=ODFIFGGH_00587;eC_number=2.7.-.-;Name=sasA_2;gene=sasA_2;inference=ab initio prediction:Prodigal:002006,protein motif:HAMAP:MF_01837;locus_tag=ODFIFGGH_00587;product=Adaptive-response sensory-kinase SasA
JAEA01000002.1	Aragorn:001002	tRNA	17033	17109	.	+	.	ID=ODFIFGGH_00588;inference=COORDINATES:profile:Aragorn:001002;locus_tag=ODFIFGGH_00588;product=tRNA-Arg(acg)
JAEA01000002.1	Prodigal:002006	CDS	17206	17373	.	-	0	ID=ODFIFGGH_00589;inference=ab initio prediction:Prodigal:002006;locus_tag=ODFIFGGH_00589;product=hypothetical protein
JAEA01000002.1	Prodigal:002006	CDS	17531	17797	.	+	0	ID=ODFIFGGH_00590;inference=ab initio prediction:Prodigal:002006;locus_tag=ODFIFGGH_00590;product=hypothetical protein
JAEA01000002.1	Prodigal:002006	CDS	17860	18084	.	-	0	ID=ODFIFGGH_00591;inference=ab initio prediction:Prodigal:002006;locus_tag=ODFIFGGH_00591;product=hypothetical protein
JAEA01000002.1	Prodigal:002006	CDS	18271	18765	.	+	0	ID=ODFIFGGH_00592;Name=yciF_2;db_xref=COG:COG3685;gene=yciF_2;inference=ab initio prediction:Prodigal:002006,similar to AA sequence:UniProtKB:P21362;locus_tag=ODFIFGGH_00592;product=Protein YciF
JAEA01000002.1	Prodigal:002006	CDS	18841	19089	.	-	0	ID=ODFIFGGH_00593;inference=ab initio prediction:Prodigal:002006;locus_tag=ODFIFGGH_00593;product=hypothetical protein
JAEA01000002.1	Prodigal:002006	CDS	19076	19717	.	-	0	ID=ODFIFGGH_00594;eC_number=2.3.1.228;Name=bjaI;db_xref=COG:COG3916;gene=bjaI;inference=ab initio prediction:Prodigal:002006,similar to AA sequence:UniProtKB:Q89VI2;locus_tag=ODFIFGGH_00594;product=Isovaleryl-homoserine lactone synthase
JAEA01000002.1	Prodigal:002006	CDS	19802	20533	.	-	0	ID=ODFIFGGH_00595;Name=rpaR;db_xref=COG:COG2771;gene=rpaR;inference=ab initio prediction:Prodigal:002006,similar to AA sequence:UniProtKB:Q6NCZ5;locus_tag=ODFIFGGH_00595;product=HTH-type quorum sensing-dependent transcriptional regulator RpaR
JAEA01000002.1	Prodigal:002006	CDS	20642	21034	.	+	0	ID=ODFIFGGH_00596;inference=ab initio prediction:Prodigal:002006;locus_tag=ODFIFGGH_00596;product=hypothetical protein
JAEA01000002.1	Prodigal:002006	CDS	21120	21629	.	+	0	ID=ODFIFGGH_00597;inference=ab initio prediction:Prodigal:002006;locus_tag=ODFIFGGH_00597;product=hypothetical protein
JAEA01000002.1	Prodigal:002006	CDS	21641	22030	.	+	0	ID=ODFIFGGH_00598;inference=ab initio prediction:Prodigal:002006;locus_tag=ODFIFGGH_00598;product=hypothetical protein
JAEA01000002.1	Prodigal:002006	CDS	22027	22449	.	+	0	ID=ODFIFGGH_00599;inference=ab initio prediction:Prodigal:002006;locus_tag=ODFIFGGH_00599;product=hypothetical protein
JAEA01000002.1	Prodigal:002006	CDS	22471	23169	.	+	0	ID=ODFIFGGH_00600;inference=ab initio prediction:Prodigal:002006;locus_tag=ODFIFGGH_00600;product=hypothetical protein
JAEA01000002.1	Prodigal:002006	CDS	23617	23970	.	+	0	ID=ODFIFGGH_00601;Name=phyR_1;gene=phyR_1;inference=ab initio prediction:Prodigal:002006,similar to AA sequence:UniProtKB:Q0PEV3;locus_tag=ODFIFGGH_00601;product=Phyllosphere-induced regulator PhyR
JAEA01000002.1	Prodigal:002006	CDS	24072	25109	.	+	0	ID=ODFIFGGH_00602;eC_number=3.-.-.-;Name=uvsE;gene=uvsE;inference=ab initio prediction:Prodigal:002006,protein motif:HAMAP:MF_00606;locus_tag=ODFIFGGH_00602;product=UV DNA damage endonuclease
JAEA01000002.1	Prodigal:002006	CDS	25190	25642	.	+	0	ID=ODFIFGGH_00603;eC_number=2.7.13.3;Name=rcsC_6;gene=rcsC_6;inference=ab initio prediction:Prodigal:002006,protein motif:HAMAP:MF_00979;locus_tag=ODFIFGGH_00603;product=Sensor histidine kinase RcsC
JAEA01000002.1	Prodigal:002006	CDS	25826	26149	.	+	0	ID=ODFIFGGH_00604;inference=ab initio prediction:Prodigal:002006;locus_tag=ODFIFGGH_00604;product=hypothetical protein
JAEA01000002.1	Prodigal:002006	CDS	26185	26811	.	-	0	ID=ODFIFGGH_00605;inference=ab initio prediction:Prodigal:002006;locus_tag=ODFIFGGH_00605;product=hypothetical protein
JAEA01000002.1	Prodigal:002006	CDS	26926	27789	.	+	0	ID=ODFIFGGH_00606;eC_number=2.6.1.21;Name=dat;gene=dat;inference=ab initio prediction:Prodigal:002006,similar to AA sequence:UniProtKB:P99090;locus_tag=ODFIFGGH_00606;product=D-alanine aminotransferase
JAEA01000002.1	Prodigal:002006	CDS	27845	28198	.	+	0	ID=ODFIFGGH_00607;inference=ab initio prediction:Prodigal:002006;locus_tag=ODFIFGGH_00607;product=hypothetical protein
JAEA01000002.1	Prodigal:002006	CDS	28213	29205	.	-	0	ID=ODFIFGGH_00608;Name=smc_1;gene=smc_1;inference=ab initio prediction:Prodigal:002006,protein motif:HAMAP:MF_01894;locus_tag=ODFIFGGH_00608;product=Chromosome partition protein Smc
JAEA01000002.1	Prodigal:002006	CDS	29408	30010	.	-	0	ID=ODFIFGGH_00609;inference=ab initio prediction:Prodigal:002006;locus_tag=ODFIFGGH_00609;product=hypothetical protein
JAEA01000002.1	Prodigal:002006	CDS	30191	31024	.	-	0	ID=ODFIFGGH_00610;eC_number=3.1.3.7;Name=cysQ_1;gene=cysQ_1;inference=ab initio prediction:Prodigal:002006,protein motif:HAMAP:MF_02095;locus_tag=ODFIFGGH_00610;product=3'(2')%2C5'-bisphosphate nucleotidase CysQ
JAEA01000002.1	Prodigal:002006	CDS	31196	31837	.	+	0	ID=ODFIFGGH_00611;eC_number=2.7.99.-;Name=chpT;gene=chpT;inference=ab initio prediction:Prodigal:002006,similar to AA sequence:UniProtKB:Q2YQA5;locus_tag=ODFIFGGH_00611;product=Protein phosphotransferase ChpT
JAEA01000002.1	Prodigal:002006	CDS	31851	32288	.	-	0	ID=ODFIFGGH_00612;Name=arnE;gene=arnE;inference=ab initio prediction:Prodigal:002006,protein motif:HAMAP:MF_01869;locus_tag=ODFIFGGH_00612;product=4-amino-4-deoxy-L-arabinose-phosphoundecaprenol flippase subunit ArnE
JAEA01000002.1	Prodigal:002006	CDS	32361	33062	.	-	0	ID=ODFIFGGH_00613;Name=ctrA;gene=ctrA;inference=ab initio prediction:Prodigal:002006,similar to AA sequence:UniProtKB:Q8FZ93;locus_tag=ODFIFGGH_00613;product=Cell cycle response regulator CtrA
JAEA01000002.1	Prodigal:002006	CDS	33581	33973	.	+	0	ID=ODFIFGGH_00614;inference=ab initio prediction:Prodigal:002006;locus_tag=ODFIFGGH_00614;product=hypothetical protein
JAEA01000002.1	Prodigal:002006	CDS	34148	34579	.	-	0	ID=ODFIFGGH_00615;eC_number=2.1.1.222;Name=COQ3_1;gene=COQ3_1;inference=ab initio prediction:Prodigal:002006,protein motif:HAMAP:MF_00472;locus_tag=ODFIFGGH_00615;product=Ubiquinone biosynthesis O-methyltransferase%2C mitochondrial
JAEA01000002.1	Prodigal:002006	CDS	34755	35378	.	+	0	ID=ODFIFGGH_00616;eC_number=2.5.1.18;Name=gstB_2;db_xref=COG:COG0625;gene=gstB_2;inference=ab initio prediction:Prodigal:002006,similar to AA sequence:UniProtKB:P15214;locus_tag=ODFIFGGH_00616;product=Glutathione S-transferase GST-6.0
JAEA01000002.1	Prodigal:002006	CDS	35902	36534	.	-	0	ID=ODFIFGGH_00617;inference=ab initio prediction:Prodigal:002006;locus_tag=ODFIFGGH_00617;product=hypothetical protein
JAEA01000002.1	Prodigal:002006	CDS	36688	37737	.	+	0	ID=ODFIFGGH_00618;inference=ab initio prediction:Prodigal:002006;locus_tag=ODFIFGGH_00618;product=hypothetical protein
JAEA01000002.1	Prodigal:002006	CDS	37734	38567	.	+	0	ID=ODFIFGGH_00619;inference=ab initio prediction:Prodigal:002006;locus_tag=ODFIFGGH_00619;product=hypothetical protein
JAEA01000002.1	Prodigal:002006	CDS	38677	38976	.	-	0	ID=ODFIFGGH_00620;Name=fis;gene=fis;inference=ab initio prediction:Prodigal:002006,protein motif:HAMAP:MF_00166;locus_tag=ODFIFGGH_00620;product=DNA-binding protein Fis
JAEA01000002.1	Prodigal:002006	CDS	39138	39413	.	-	0	ID=ODFIFGGH_00621;inference=ab initio prediction:Prodigal:002006;locus_tag=ODFIFGGH_00621;product=hypothetical protein
JAEA01000002.1	Prodigal:002006	CDS	39645	40799	.	+	0	ID=ODFIFGGH_00622;eC_number=2.8.1.13;Name=mnmA;gene=mnmA;inference=ab initio prediction:Prodigal:002006,similar to AA sequence:UniProtKB:Q99TM8;locus_tag=ODFIFGGH_00622;product=tRNA-specific 2-thiouridylase MnmA
JAEA01000002.1	Prodigal:002006	CDS	40822	41463	.	+	0	ID=ODFIFGGH_00623;eC_number=2.1.1.163;Name=COQ5_1;gene=COQ5_1;inference=ab initio prediction:Prodigal:002006,protein motif:HAMAP:MF_01813;locus_tag=ODFIFGGH_00623;product=2-methoxy-6-polyprenyl-1%2C4-benzoquinol methylase%2C mitochondrial
JAEA01000002.1	Prodigal:002006	CDS	41594	41812	.	+	0	ID=ODFIFGGH_00624;inference=ab initio prediction:Prodigal:002006;locus_tag=ODFIFGGH_00624;product=hypothetical protein
JAEA01000002.1	Aragorn:001002	tRNA	41952	42028	.	+	.	ID=ODFIFGGH_00625;inference=COORDINATES:profile:Aragorn:001002;locus_tag=ODFIFGGH_00625;product=tRNA-Met(cat)
JAEA01000002.1	Prodigal:002006	CDS	42138	43652	.	-	0	ID=ODFIFGGH_00626;inference=ab initio prediction:Prodigal:002006;locus_tag=ODFIFGGH_00626;product=hypothetical protein
JAEA01000002.1	Prodigal:002006	CDS	43845	44579	.	-	0	ID=ODFIFGGH_00627;inference=ab initio prediction:Prodigal:002006,similar to AA sequence:UniProtKB:P0AEC0;locus_tag=ODFIFGGH_00627;note=UPF0053 inner membrane protein YoaE;product=hypothetical protein
JAEA01000002.1	Prodigal:002006	CDS	44919	45521	.	+	0	ID=ODFIFGGH_00628;inference=ab initio prediction:Prodigal:002006;locus_tag=ODFIFGGH_00628;product=hypothetical protein
JAEA01000002.1	Prodigal:002006	CDS	45605	46198	.	-	0	ID=ODFIFGGH_00629;inference=ab initio prediction:Prodigal:002006;locus_tag=ODFIFGGH_00629;product=hypothetical protein
JAEA01000002.1	Prodigal:002006	CDS	46441	46821	.	+	0	ID=ODFIFGGH_00630;eC_number=2.8.1.1;Name=glpE_1;gene=glpE_1;inference=ab initio prediction:Prodigal:002006,protein motif:HAMAP:MF_01009;locus_tag=ODFIFGGH_00630;product=Thiosulfate sulfurtransferase GlpE
JAEA01000002.1	Prodigal:002006	CDS	46915	47415	.	-	0	ID=ODFIFGGH_00631;eC_number=4.2.2.-;Name=mltC;gene=mltC;inference=ab initio prediction:Prodigal:002006,protein motif:HAMAP:MF_01616;locus_tag=ODFIFGGH_00631;product=Membrane-bound lytic murein transglycosylase C
JAEA01000002.1	Prodigal:002006	CDS	48325	49635	.	+	0	ID=ODFIFGGH_00632;eC_number=1.1.1.132;Name=algD;db_xref=COG:COG1004;gene=algD;inference=ab initio prediction:Prodigal:002006,similar to AA sequence:UniProtKB:Q887P8;locus_tag=ODFIFGGH_00632;product=GDP-mannose 6-dehydrogenase
JAEA01000002.1	Prodigal:002006	CDS	49607	51151	.	+	0	ID=ODFIFGGH_00633;eC_number=2.4.1.33;Name=alg8;db_xref=COG:COG1215;gene=alg8;inference=ab initio prediction:Prodigal:002006,similar to AA sequence:UniProtKB:Q52463;locus_tag=ODFIFGGH_00633;product=Mannuronan synthase
JAEA01000002.1	Prodigal:002006	CDS	51180	52388	.	+	0	ID=ODFIFGGH_00634;eC_number=2.4.1.33;inference=ab initio prediction:Prodigal:002006,similar to AA sequence:UniProtKB:Q9HY69;locus_tag=ODFIFGGH_00634;product=Mannuronan synthase
JAEA01000002.1	Prodigal:002006	CDS	52442	53860	.	+	0	ID=ODFIFGGH_00635;Name=algA;db_xref=COG:COG0662;gene=algA;inference=ab initio prediction:Prodigal:002006,similar to AA sequence:UniProtKB:P07874;locus_tag=ODFIFGGH_00635;product=Alginate biosynthesis protein AlgA
JAEA01000002.1	Prodigal:002006	CDS	53838	56885	.	+	0	ID=ODFIFGGH_00636;inference=ab initio prediction:Prodigal:002006;locus_tag=ODFIFGGH_00636;product=hypothetical protein
JAEA01000002.1	Prodigal:002006	CDS	56893	59820	.	+	0	ID=ODFIFGGH_00637;inference=ab initio prediction:Prodigal:002006;locus_tag=ODFIFGGH_00637;product=hypothetical protein
JAEA01000002.1	Prodigal:002006	CDS	59831	61783	.	+	0	ID=ODFIFGGH_00638;inference=ab initio prediction:Prodigal:002006;locus_tag=ODFIFGGH_00638;product=hypothetical protein
JAEA01000002.1	Prodigal:002006	CDS	61829	63169	.	+	0	ID=ODFIFGGH_00639;inference=ab initio prediction:Prodigal:002006;locus_tag=ODFIFGGH_00639;product=hypothetical protein
JAEA01000002.1	Prodigal:002006	CDS	63404	64174	.	+	0	ID=ODFIFGGH_00640;Name=narL;db_xref=COG:COG2197;gene=narL;inference=ab initio prediction:Prodigal:002006,similar to AA sequence:UniProtKB:P0AF28;locus_tag=ODFIFGGH_00640;product=Nitrate/nitrite response regulator protein NarL
JAEA01000002.1	Prodigal:002006	CDS	64551	65372	.	+	0	ID=ODFIFGGH_00641;inference=ab initio prediction:Prodigal:002006;locus_tag=ODFIFGGH_00641;product=hypothetical protein
JAEA01000002.1	Prodigal:002006	CDS	65601	67241	.	-	0	ID=ODFIFGGH_00642;eC_number=1.1.99.-;Name=alkJ;gene=alkJ;inference=ab initio prediction:Prodigal:002006,similar to AA sequence:UniProtKB:Q00593;locus_tag=ODFIFGGH_00642;product=Alcohol dehydrogenase [acceptor]
JAEA01000002.1	Prodigal:002006	CDS	67304	68278	.	-	0	ID=ODFIFGGH_00643;inference=ab initio prediction:Prodigal:002006;locus_tag=ODFIFGGH_00643;product=hypothetical protein
JAEA01000002.1	Prodigal:002006	CDS	68283	69170	.	-	0	ID=ODFIFGGH_00644;Name=livH_1;db_xref=COG:COG0559;gene=livH_1;inference=ab initio prediction:Prodigal:002006,similar to AA sequence:UniProtKB:P0AEX7;locus_tag=ODFIFGGH_00644;product=High-affinity branched-chain amino acid transport system permease protein LivH
JAEA01000002.1	Prodigal:002006	CDS	69177	69884	.	-	0	ID=ODFIFGGH_00645;Name=livF_2;db_xref=COG:COG0410;gene=livF_2;inference=ab initio prediction:Prodigal:002006,similar to AA sequence:UniProtKB:P22731;locus_tag=ODFIFGGH_00645;product=High-affinity branched-chain amino acid transport ATP-binding protein LivF
JAEA01000002.1	Prodigal:002006	CDS	69877	70593	.	-	0	ID=ODFIFGGH_00646;eC_number=3.6.3.-;Name=lptB_3;db_xref=COG:COG1137;gene=lptB_3;inference=ab initio prediction:Prodigal:002006,similar to AA sequence:UniProtKB:P45073;locus_tag=ODFIFGGH_00646;product=Lipopolysaccharide export system ATP-binding protein LptB
JAEA01000002.1	Prodigal:002006	CDS	70712	71920	.	-	0	ID=ODFIFGGH_00647;inference=ab initio prediction:Prodigal:002006;locus_tag=ODFIFGGH_00647;product=hypothetical protein
JAEA01000002.1	Prodigal:002006	CDS	72232	73722	.	+	0	ID=ODFIFGGH_00648;eC_number=1.2.1.-;Name=davD;db_xref=COG:COG1012;gene=davD;inference=ab initio prediction:Prodigal:002006,similar to AA sequence:UniProtKB:Q9I6M5;locus_tag=ODFIFGGH_00648;product=Glutarate-semialdehyde dehydrogenase
JAEA01000002.1	Prodigal:002006	CDS	73778	74578	.	-	0	ID=ODFIFGGH_00649;eC_number=3.1.3.70;Name=mngB;gene=mngB;inference=ab initio prediction:Prodigal:002006,protein motif:HAMAP:MF_00617;locus_tag=ODFIFGGH_00649;product=Mannosyl-3-phosphoglycerate phosphatase
JAEA01000002.1	Prodigal:002006	CDS	74802	76055	.	+	0	ID=ODFIFGGH_00650;eC_number=1.1.1.81;Name=ttuD;gene=ttuD;inference=ab initio prediction:Prodigal:002006,similar to AA sequence:UniProtKB:Q44472;locus_tag=ODFIFGGH_00650;product=Putative hydroxypyruvate reductase
JAEA01000002.1	Prodigal:002006	CDS	76161	76337	.	+	0	ID=ODFIFGGH_00651;inference=ab initio prediction:Prodigal:002006;locus_tag=ODFIFGGH_00651;product=hypothetical protein
JAEA01000002.1	Prodigal:002006	CDS	76460	76690	.	-	0	ID=ODFIFGGH_00652;Name=tusA;db_xref=COG:COG0425;gene=tusA;inference=ab initio prediction:Prodigal:002006,similar to AA sequence:UniProtKB:D3RPC0;locus_tag=ODFIFGGH_00652;product=Sulfur carrier protein TusA
JAEA01000002.1	Prodigal:002006	CDS	76687	77322	.	-	0	ID=ODFIFGGH_00653;eC_number=2.7.7.77;Name=mobA;db_xref=COG:COG0746;gene=mobA;inference=ab initio prediction:Prodigal:002006,similar to AA sequence:UniProtKB:P32173;locus_tag=ODFIFGGH_00653;product=Molybdenum cofactor guanylyltransferase
JAEA01000002.1	Prodigal:002006	CDS	77328	78449	.	-	0	ID=ODFIFGGH_00654;inference=ab initio prediction:Prodigal:002006,protein motif:HAMAP:MF_02040;locus_tag=ODFIFGGH_00654;product=Iron-sulfur cluster carrier protein
JAEA01000002.1	Prodigal:002006	CDS	78703	80958	.	+	0	ID=ODFIFGGH_00655;inference=ab initio prediction:Prodigal:002006;locus_tag=ODFIFGGH_00655;product=hypothetical protein
JAEA01000002.1	Prodigal:002006	CDS	81256	81759	.	+	0	ID=ODFIFGGH_00656;eC_number=1.4.3.5;Name=pdxH_1;gene=pdxH_1;inference=ab initio prediction:Prodigal:002006,protein motif:HAMAP:MF_01629;locus_tag=ODFIFGGH_00656;product=Pyridoxine/pyridoxamine 5'-phosphate oxidase
JAEA01000002.1	Prodigal:002006	CDS	81949	83214	.	+	0	ID=ODFIFGGH_00657;inference=ab initio prediction:Prodigal:002006;locus_tag=ODFIFGGH_00657;product=hypothetical protein
JAEA01000002.1	Prodigal:002006	CDS	83270	83590	.	+	0	ID=ODFIFGGH_00658;inference=ab initio prediction:Prodigal:002006;locus_tag=ODFIFGGH_00658;product=hypothetical protein
JAEA01000002.1	Prodigal:002006	CDS	83665	84957	.	+	0	ID=ODFIFGGH_00659;eC_number=6.3.4.21;Name=pncB;db_xref=COG:COG1488;gene=pncB;inference=ab initio prediction:Prodigal:002006,similar to AA sequence:UniProtKB:Q8UIS9;locus_tag=ODFIFGGH_00659;product=Nicotinate phosphoribosyltransferase
JAEA01000002.1	Prodigal:002006	CDS	84963	85733	.	+	0	ID=ODFIFGGH_00660;eC_number=3.5.2.9;Name=pxpA;db_xref=COG:COG1540;gene=pxpA;inference=ab initio prediction:Prodigal:002006,similar to AA sequence:UniProtKB:P42963;locus_tag=ODFIFGGH_00660;product=5-oxoprolinase subunit A
JAEA01000002.1	Prodigal:002006	CDS	85873	86418	.	-	0	ID=ODFIFGGH_00661;inference=ab initio prediction:Prodigal:002006;locus_tag=ODFIFGGH_00661;product=hypothetical protein
JAEA01000002.1	Prodigal:002006	CDS	86753	87190	.	+	0	ID=ODFIFGGH_00662;inference=ab initio prediction:Prodigal:002006;locus_tag=ODFIFGGH_00662;product=hypothetical protein
JAEA01000002.1	Prodigal:002006	CDS	87241	88050	.	-	0	ID=ODFIFGGH_00663;Name=occP;gene=occP;inference=ab initio prediction:Prodigal:002006,similar to AA sequence:UniProtKB:P0A2V2;locus_tag=ODFIFGGH_00663;product=Octopine permease ATP-binding protein P
JAEA01000002.1	Prodigal:002006	CDS	88043	88768	.	-	0	ID=ODFIFGGH_00664;Name=occM;gene=occM;inference=ab initio prediction:Prodigal:002006,similar to AA sequence:UniProtKB:P35114;locus_tag=ODFIFGGH_00664;product=Octopine transport system permease protein OccM
JAEA01000002.1	Prodigal:002006	CDS	88768	89490	.	-	0	ID=ODFIFGGH_00665;Name=occQ;gene=occQ;inference=ab initio prediction:Prodigal:002006,similar to AA sequence:UniProtKB:P0A4N5;locus_tag=ODFIFGGH_00665;product=Octopine transport system permease protein OccQ
JAEA01000002.1	Prodigal:002006	CDS	89615	90460	.	-	0	ID=ODFIFGGH_00666;Name=occT_1;gene=occT_1;inference=ab initio prediction:Prodigal:002006,similar to AA sequence:UniProtKB:P0A4F8;locus_tag=ODFIFGGH_00666;product=Octopine-binding periplasmic protein
JAEA01000002.1	Prodigal:002006	CDS	90680	91555	.	-	0	ID=ODFIFGGH_00667;Name=occT_2;gene=occT_2;inference=ab initio prediction:Prodigal:002006,similar to AA sequence:UniProtKB:P0A4F8;locus_tag=ODFIFGGH_00667;product=Octopine-binding periplasmic protein
JAEA01000002.1	Prodigal:002006	CDS	91652	92350	.	-	0	ID=ODFIFGGH_00668;eC_number=3.7.1.20;Name=nagK;gene=nagK;inference=ab initio prediction:Prodigal:002006,similar to AA sequence:UniProtKB:O86042;locus_tag=ODFIFGGH_00668;product=Fumarylpyruvate hydrolase
JAEA01000002.1	Prodigal:002006	CDS	92442	93398	.	-	0	ID=ODFIFGGH_00669;eC_number=3.1.4.53;Name=cpdA_1;gene=cpdA_1;inference=ab initio prediction:Prodigal:002006,protein motif:HAMAP:MF_00905;locus_tag=ODFIFGGH_00669;product=3'%2C5'-cyclic adenosine monophosphate phosphodiesterase CpdA
JAEA01000002.1	Prodigal:002006	CDS	93623	93742	.	-	0	ID=ODFIFGGH_00670;inference=ab initio prediction:Prodigal:002006;locus_tag=ODFIFGGH_00670;product=hypothetical protein
JAEA01000002.1	Prodigal:002006	CDS	93876	94358	.	+	0	ID=ODFIFGGH_00671;eC_number=3.6.1.-;Name=rppH_2;gene=rppH_2;inference=ab initio prediction:Prodigal:002006,protein motif:HAMAP:MF_00298;locus_tag=ODFIFGGH_00671;product=RNA pyrophosphohydrolase
JAEA01000002.1	Prodigal:002006	CDS	94511	95020	.	+	0	ID=ODFIFGGH_00672;eC_number=2.3.1.-;Name=eis_1;gene=eis_1;inference=ab initio prediction:Prodigal:002006,protein motif:HAMAP:MF_01812;locus_tag=ODFIFGGH_00672;product=N-acetyltransferase Eis
JAEA01000002.1	Prodigal:002006	CDS	95021	97093	.	-	0	ID=ODFIFGGH_00673;inference=ab initio prediction:Prodigal:002006;locus_tag=ODFIFGGH_00673;product=hypothetical protein
JAEA01000002.1	Prodigal:002006	CDS	97109	99907	.	-	0	ID=ODFIFGGH_00674;inference=ab initio prediction:Prodigal:002006;locus_tag=ODFIFGGH_00674;product=hypothetical protein
JAEA01000002.1	Prodigal:002006	CDS	99911	100837	.	-	0	ID=ODFIFGGH_00675;inference=ab initio prediction:Prodigal:002006;locus_tag=ODFIFGGH_00675;product=hypothetical protein
JAEA01000002.1	Prodigal:002006	CDS	100847	101863	.	-	0	ID=ODFIFGGH_00676;eC_number=3.6.3.-;Name=ravA;db_xref=COG:COG0714;gene=ravA;inference=ab initio prediction:Prodigal:002006,similar to AA sequence:UniProtKB:P31473;locus_tag=ODFIFGGH_00676;product=ATPase RavA
JAEA01000002.1	Prodigal:002006	CDS	102067	102666	.	+	0	ID=ODFIFGGH_00677;inference=ab initio prediction:Prodigal:002006;locus_tag=ODFIFGGH_00677;product=hypothetical protein
JAEA01000002.1	Prodigal:002006	CDS	102666	103304	.	+	0	ID=ODFIFGGH_00678;eC_number=3.6.1.-;Name=nudL;gene=nudL;inference=ab initio prediction:Prodigal:002006,protein motif:HAMAP:MF_01592;locus_tag=ODFIFGGH_00678;product=putative Nudix hydrolase NudL
JAEA01000002.1	Prodigal:002006	CDS	103301	103558	.	+	0	ID=ODFIFGGH_00679;inference=ab initio prediction:Prodigal:002006;locus_tag=ODFIFGGH_00679;product=hypothetical protein
JAEA01000002.1	Prodigal:002006	CDS	103558	104802	.	+	0	ID=ODFIFGGH_00680;eC_number=2.7.7.72;Name=cca;gene=cca;inference=ab initio prediction:Prodigal:002006,similar to AA sequence:UniProtKB:Q7SIB1;locus_tag=ODFIFGGH_00680;product=CCA-adding enzyme
JAEA01000002.1	Prodigal:002006	CDS	104799	105695	.	-	0	ID=ODFIFGGH_00681;eC_number=1.3.3.3;Name=hemF;db_xref=COG:COG0408;gene=hemF;inference=ab initio prediction:Prodigal:002006,similar to AA sequence:UniProtKB:P36553;locus_tag=ODFIFGGH_00681;product=Oxygen-dependent coproporphyrinogen-III oxidase
JAEA01000002.1	Prodigal:002006	CDS	105701	106186	.	-	0	ID=ODFIFGGH_00682;eC_number=2.1.1.207;Name=trmL;db_xref=COG:COG0219;gene=trmL;inference=ab initio prediction:Prodigal:002006,similar to AA sequence:UniProtKB:P44868;locus_tag=ODFIFGGH_00682;product=tRNA (cytidine(34)-2'-O)-methyltransferase
JAEA01000002.1	Prodigal:002006	CDS	106488	107036	.	+	0	ID=ODFIFGGH_00683;eC_number=7.1.1.8;Name=petA;db_xref=COG:COG0723;gene=petA;inference=ab initio prediction:Prodigal:002006,similar to AA sequence:UniProtKB:P51130;locus_tag=ODFIFGGH_00683;product=Ubiquinol-cytochrome c reductase iron-sulfur subunit
JAEA01000002.1	Prodigal:002006	CDS	107061	108341	.	+	0	ID=ODFIFGGH_00684;Name=fbcH_1;db_xref=COG:COG1290;gene=fbcH_1;inference=ab initio prediction:Prodigal:002006,similar to AA sequence:UniProtKB:P51131;locus_tag=ODFIFGGH_00684;product=Cytochrome b/c1
JAEA01000002.1	Prodigal:002006	CDS	108365	109249	.	+	0	ID=ODFIFGGH_00685;Name=fbcH_2;db_xref=COG:COG1290;gene=fbcH_2;inference=ab initio prediction:Prodigal:002006,similar to AA sequence:UniProtKB:P51131;locus_tag=ODFIFGGH_00685;product=Cytochrome b/c1
JAEA01000002.1	Prodigal:002006	CDS	109466	110074	.	+	0	ID=ODFIFGGH_00686;inference=ab initio prediction:Prodigal:002006;locus_tag=ODFIFGGH_00686;product=hypothetical protein
JAEA01000002.1	Prodigal:002006	CDS	110259	111134	.	+	0	ID=ODFIFGGH_00687;eC_number=2.4.2.28;Name=mtnP;db_xref=COG:COG0005;gene=mtnP;inference=ab initio prediction:Prodigal:002006,similar to AA sequence:UniProtKB:Q2RXH9;locus_tag=ODFIFGGH_00687;product=S-methyl-5'-thioadenosine phosphorylase
JAEA01000002.1	Prodigal:002006	CDS	111141	111335	.	-	0	ID=ODFIFGGH_00688;inference=ab initio prediction:Prodigal:002006;locus_tag=ODFIFGGH_00688;product=hypothetical protein
JAEA01000002.1	Prodigal:002006	CDS	111388	111933	.	+	0	ID=ODFIFGGH_00689;eC_number=2.4.2.7;Name=apt;gene=apt;inference=ab initio prediction:Prodigal:002006,similar to AA sequence:UniProtKB:Q66DQ2;locus_tag=ODFIFGGH_00689;product=Adenine phosphoribosyltransferase
JAEA01000002.1	Prodigal:002006	CDS	111966	112547	.	+	0	ID=ODFIFGGH_00690;inference=ab initio prediction:Prodigal:002006;locus_tag=ODFIFGGH_00690;product=hypothetical protein
JAEA01000002.1	Prodigal:002006	CDS	112581	113588	.	-	0	ID=ODFIFGGH_00691;inference=ab initio prediction:Prodigal:002006;locus_tag=ODFIFGGH_00691;product=hypothetical protein
JAEA01000002.1	Prodigal:002006	CDS	113961	116336	.	-	0	ID=ODFIFGGH_00692;inference=ab initio prediction:Prodigal:002006;locus_tag=ODFIFGGH_00692;product=hypothetical protein
JAEA01000002.1	Prodigal:002006	CDS	116466	117134	.	-	0	ID=ODFIFGGH_00693;eC_number=3.1.21.7;Name=nfi;db_xref=COG:COG1515;gene=nfi;inference=ab initio prediction:Prodigal:002006,similar to AA sequence:UniProtKB:Q9X2H9;locus_tag=ODFIFGGH_00693;product=Endonuclease V
JAEA01000002.1	Prodigal:002006	CDS	117277	117699	.	+	0	ID=ODFIFGGH_00694;inference=ab initio prediction:Prodigal:002006;locus_tag=ODFIFGGH_00694;product=hypothetical protein
JAEA01000002.1	Prodigal:002006	CDS	117707	117859	.	-	0	ID=ODFIFGGH_00695;inference=ab initio prediction:Prodigal:002006;locus_tag=ODFIFGGH_00695;product=hypothetical protein
JAEA01000002.1	Prodigal:002006	CDS	117942	119039	.	-	0	ID=ODFIFGGH_00696;Name=ychF;db_xref=COG:COG0012;gene=ychF;inference=ab initio prediction:Prodigal:002006,similar to AA sequence:UniProtKB:P44681;locus_tag=ODFIFGGH_00696;product=Ribosome-binding ATPase YchF
JAEA01000002.1	Prodigal:002006	CDS	119044	119667	.	-	0	ID=ODFIFGGH_00697;eC_number=3.1.1.29;Name=pth;gene=pth;inference=ab initio prediction:Prodigal:002006,protein motif:HAMAP:MF_00083;locus_tag=ODFIFGGH_00697;product=Peptidyl-tRNA hydrolase
JAEA01000002.1	Prodigal:002006	CDS	119756	120364	.	-	0	ID=ODFIFGGH_00698;Name=rplY;db_xref=COG:COG1825;gene=rplY;inference=ab initio prediction:Prodigal:002006,similar to AA sequence:UniProtKB:Q6N1P8;locus_tag=ODFIFGGH_00698;product=50S ribosomal protein L25
JAEA01000002.1	Prodigal:002006	CDS	120551	121090	.	-	0	ID=ODFIFGGH_00699;inference=ab initio prediction:Prodigal:002006;locus_tag=ODFIFGGH_00699;product=hypothetical protein
JAEA01000002.1	Prodigal:002006	CDS	121218	122117	.	+	0	ID=ODFIFGGH_00700;inference=ab initio prediction:Prodigal:002006;locus_tag=ODFIFGGH_00700;product=hypothetical protein
JAEA01000002.1	Prodigal:002006	CDS	122174	123106	.	-	0	ID=ODFIFGGH_00701;eC_number=2.7.6.1;Name=prs_1;db_xref=COG:COG0462;gene=prs_1;inference=ab initio prediction:Prodigal:002006,similar to AA sequence:UniProtKB:Q63XL8;locus_tag=ODFIFGGH_00701;product=Ribose-phosphate pyrophosphokinase
JAEA01000002.1	Prodigal:002006	CDS	123261	123812	.	-	0	ID=ODFIFGGH_00702;inference=ab initio prediction:Prodigal:002006;locus_tag=ODFIFGGH_00702;product=hypothetical protein
JAEA01000002.1	Prodigal:002006	CDS	123876	125036	.	-	0	ID=ODFIFGGH_00703;Name=ydcO;db_xref=COG:COG3135;gene=ydcO;inference=ab initio prediction:Prodigal:002006,similar to AA sequence:UniProtKB:P76103;locus_tag=ODFIFGGH_00703;product=Inner membrane protein YdcO
JAEA01000002.1	Aragorn:001002	tRNA	125298	125382	.	+	.	ID=ODFIFGGH_00704;inference=COORDINATES:profile:Aragorn:001002;locus_tag=ODFIFGGH_00704;product=tRNA-Asp(atc)
JAEA01000002.1	Prodigal:002006	CDS	127239	127853	.	+	0	ID=ODFIFGGH_00705;eC_number=2.7.8.5;Name=pgsA_1;db_xref=COG:COG0558;gene=pgsA_1;inference=ab initio prediction:Prodigal:002006,similar to AA sequence:UniProtKB:P0ABF8;locus_tag=ODFIFGGH_00705;product=CDP-diacylglycerol--glycerol-3-phosphate 3-phosphatidyltransferase
JAEA01000002.1	Prodigal:002006	CDS	127859	128110	.	+	0	ID=ODFIFGGH_00706;Name=moaD;db_xref=COG:COG1977;gene=moaD;inference=ab initio prediction:Prodigal:002006,similar to AA sequence:UniProtKB:P30748;locus_tag=ODFIFGGH_00706;product=Molybdopterin synthase sulfur carrier subunit
JAEA01000002.1	Prodigal:002006	CDS	128134	128601	.	+	0	ID=ODFIFGGH_00707;eC_number=2.8.1.12;Name=moaE;db_xref=COG:COG0314;gene=moaE;inference=ab initio prediction:Prodigal:002006,similar to AA sequence:UniProtKB:P30749;locus_tag=ODFIFGGH_00707;product=Molybdopterin synthase catalytic subunit
JAEA01000002.1	Prodigal:002006	CDS	128657	128911	.	+	0	ID=ODFIFGGH_00708;inference=ab initio prediction:Prodigal:002006;locus_tag=ODFIFGGH_00708;product=hypothetical protein
JAEA01000002.1	Prodigal:002006	CDS	128987	129088	.	-	0	ID=ODFIFGGH_00709;inference=ab initio prediction:Prodigal:002006;locus_tag=ODFIFGGH_00709;product=hypothetical protein
JAEA01000002.1	Prodigal:002006	CDS	129369	130415	.	+	0	ID=ODFIFGGH_00710;inference=ab initio prediction:Prodigal:002006;locus_tag=ODFIFGGH_00710;product=hypothetical protein
JAEA01000002.1	Prodigal:002006	CDS	130495	130926	.	+	0	ID=ODFIFGGH_00711;inference=ab initio prediction:Prodigal:002006;locus_tag=ODFIFGGH_00711;product=hypothetical protein
JAEA01000002.1	Prodigal:002006	CDS	131019	131585	.	+	0	ID=ODFIFGGH_00712;eC_number=3.1.27.-;inference=ab initio prediction:Prodigal:002006,similar to AA sequence:UniProtKB:Q07465;locus_tag=ODFIFGGH_00712;product=Ribonuclease
JAEA01000002.1	Prodigal:002006	CDS	131593	132441	.	+	0	ID=ODFIFGGH_00713;eC_number=2.1.1.266;Name=rlmJ;db_xref=COG:COG2961;gene=rlmJ;inference=ab initio prediction:Prodigal:002006,similar to AA sequence:UniProtKB:P31777;locus_tag=ODFIFGGH_00713;product=Ribosomal RNA large subunit methyltransferase J
JAEA01000002.1	Prodigal:002006	CDS	132559	133164	.	+	0	ID=ODFIFGGH_00714;Name=yibF_2;db_xref=COG:COG0625;gene=yibF_2;inference=ab initio prediction:Prodigal:002006,similar to AA sequence:UniProtKB:P0ACA1;locus_tag=ODFIFGGH_00714;product=putative GST-like protein YibF
JAEA01000002.1	Prodigal:002006	CDS	133221	133856	.	-	0	ID=ODFIFGGH_00715;inference=ab initio prediction:Prodigal:002006;locus_tag=ODFIFGGH_00715;product=hypothetical protein
JAEA01000002.1	Prodigal:002006	CDS	134605	135651	.	-	0	ID=ODFIFGGH_00716;Name=xerC_2;gene=xerC_2;inference=ab initio prediction:Prodigal:002006,protein motif:HAMAP:MF_01808;locus_tag=ODFIFGGH_00716;product=Tyrosine recombinase XerC
JAEA01000002.1	Prodigal:002006	CDS	135806	136177	.	-	0	ID=ODFIFGGH_00717;inference=ab initio prediction:Prodigal:002006;locus_tag=ODFIFGGH_00717;product=hypothetical protein
JAEA01000002.1	Prodigal:002006	CDS	136200	136427	.	-	0	ID=ODFIFGGH_00718;inference=ab initio prediction:Prodigal:002006;locus_tag=ODFIFGGH_00718;product=hypothetical protein
JAEA01000002.1	Prodigal:002006	CDS	137021	137440	.	-	0	ID=ODFIFGGH_00719;inference=ab initio prediction:Prodigal:002006;locus_tag=ODFIFGGH_00719;product=hypothetical protein
JAEA01000002.1	Prodigal:002006	CDS	137455	138417	.	-	0	ID=ODFIFGGH_00720;inference=ab initio prediction:Prodigal:002006;locus_tag=ODFIFGGH_00720;product=hypothetical protein
JAEA01000002.1	Prodigal:002006	CDS	138606	140069	.	-	0	ID=ODFIFGGH_00721;inference=ab initio prediction:Prodigal:002006;locus_tag=ODFIFGGH_00721;product=hypothetical protein
JAEA01000002.1	Prodigal:002006	CDS	140161	140490	.	-	0	ID=ODFIFGGH_00722;inference=ab initio prediction:Prodigal:002006;locus_tag=ODFIFGGH_00722;product=hypothetical protein
JAEA01000002.1	Prodigal:002006	CDS	141845	142594	.	+	0	ID=ODFIFGGH_00723;inference=ab initio prediction:Prodigal:002006;locus_tag=ODFIFGGH_00723;product=hypothetical protein
JAEA01000002.1	Prodigal:002006	CDS	142598	144244	.	+	0	ID=ODFIFGGH_00724;inference=ab initio prediction:Prodigal:002006;locus_tag=ODFIFGGH_00724;product=hypothetical protein
JAEA01000002.1	Prodigal:002006	CDS	144256	144411	.	+	0	ID=ODFIFGGH_00725;inference=ab initio prediction:Prodigal:002006;locus_tag=ODFIFGGH_00725;product=hypothetical protein
JAEA01000002.1	Prodigal:002006	CDS	144411	144767	.	+	0	ID=ODFIFGGH_00726;inference=ab initio prediction:Prodigal:002006;locus_tag=ODFIFGGH_00726;product=hypothetical protein
JAEA01000002.1	Prodigal:002006	CDS	144783	145931	.	+	0	ID=ODFIFGGH_00727;inference=ab initio prediction:Prodigal:002006;locus_tag=ODFIFGGH_00727;product=hypothetical protein
JAEA01000002.1	Prodigal:002006	CDS	145935	147500	.	+	0	ID=ODFIFGGH_00728;inference=ab initio prediction:Prodigal:002006;locus_tag=ODFIFGGH_00728;product=hypothetical protein
JAEA01000002.1	Prodigal:002006	CDS	147513	150482	.	+	0	ID=ODFIFGGH_00729;inference=ab initio prediction:Prodigal:002006;locus_tag=ODFIFGGH_00729;product=hypothetical protein
JAEA01000002.1	Prodigal:002006	CDS	150463	151062	.	+	0	ID=ODFIFGGH_00730;inference=ab initio prediction:Prodigal:002006;locus_tag=ODFIFGGH_00730;product=hypothetical protein
JAEA01000002.1	Prodigal:002006	CDS	151161	152732	.	+	0	ID=ODFIFGGH_00731;inference=ab initio prediction:Prodigal:002006;locus_tag=ODFIFGGH_00731;product=hypothetical protein
JAEA01000002.1	Prodigal:002006	CDS	152752	154785	.	+	0	ID=ODFIFGGH_00732;inference=ab initio prediction:Prodigal:002006;locus_tag=ODFIFGGH_00732;product=hypothetical protein
JAEA01000002.1	Prodigal:002006	CDS	154808	155638	.	+	0	ID=ODFIFGGH_00733;inference=ab initio prediction:Prodigal:002006;locus_tag=ODFIFGGH_00733;product=hypothetical protein
JAEA01000002.1	Aragorn:001002	tRNA	155732	155809	.	+	.	ID=ODFIFGGH_00734;inference=COORDINATES:profile:Aragorn:001002;locus_tag=ODFIFGGH_00734;product=tRNA-Pro(tgg)
JAEA01000002.1	Prodigal:002006	CDS	155826	156116	.	+	0	ID=ODFIFGGH_00735;inference=ab initio prediction:Prodigal:002006;locus_tag=ODFIFGGH_00735;product=hypothetical protein
JAEA01000002.1	Prodigal:002006	CDS	156130	157191	.	+	0	ID=ODFIFGGH_00736;inference=ab initio prediction:Prodigal:002006;locus_tag=ODFIFGGH_00736;product=hypothetical protein
JAEA01000002.1	Prodigal:002006	CDS	157247	158137	.	+	0	ID=ODFIFGGH_00737;inference=ab initio prediction:Prodigal:002006;locus_tag=ODFIFGGH_00737;product=hypothetical protein
JAEA01000002.1	Prodigal:002006	CDS	158221	158517	.	+	0	ID=ODFIFGGH_00738;inference=ab initio prediction:Prodigal:002006;locus_tag=ODFIFGGH_00738;product=hypothetical protein
JAEA01000002.1	Prodigal:002006	CDS	158521	159141	.	+	0	ID=ODFIFGGH_00739;inference=ab initio prediction:Prodigal:002006;locus_tag=ODFIFGGH_00739;product=hypothetical protein
JAEA01000002.1	Prodigal:002006	CDS	159141	160832	.	+	0	ID=ODFIFGGH_00740;inference=ab initio prediction:Prodigal:002006;locus_tag=ODFIFGGH_00740;product=hypothetical protein
JAEA01000002.1	Prodigal:002006	CDS	160832	161413	.	+	0	ID=ODFIFGGH_00741;inference=ab initio prediction:Prodigal:002006;locus_tag=ODFIFGGH_00741;product=hypothetical protein
JAEA01000002.1	Prodigal:002006	CDS	161468	162208	.	+	0	ID=ODFIFGGH_00742;inference=ab initio prediction:Prodigal:002006;locus_tag=ODFIFGGH_00742;product=hypothetical protein
JAEA01000002.1	Prodigal:002006	CDS	162208	162579	.	+	0	ID=ODFIFGGH_00743;inference=ab initio prediction:Prodigal:002006;locus_tag=ODFIFGGH_00743;product=hypothetical protein
JAEA01000002.1	Prodigal:002006	CDS	162579	162824	.	+	0	ID=ODFIFGGH_00744;inference=ab initio prediction:Prodigal:002006;locus_tag=ODFIFGGH_00744;product=hypothetical protein
JAEA01000002.1	Prodigal:002006	CDS	162882	163010	.	-	0	ID=ODFIFGGH_00745;inference=ab initio prediction:Prodigal:002006;locus_tag=ODFIFGGH_00745;product=hypothetical protein
JAEA01000002.1	Prodigal:002006	CDS	163007	164998	.	-	0	ID=ODFIFGGH_00746;eC_number=1.17.4.2;Name=rtpR;gene=rtpR;inference=ab initio prediction:Prodigal:002006,similar to AA sequence:UniProtKB:Q59490;locus_tag=ODFIFGGH_00746;product=Adenosylcobalamin-dependent ribonucleoside-triphosphate reductase
JAEA01000002.1	Prodigal:002006	CDS	165022	165177	.	-	0	ID=ODFIFGGH_00747;inference=ab initio prediction:Prodigal:002006;locus_tag=ODFIFGGH_00747;product=hypothetical protein
JAEA01000002.1	Prodigal:002006	CDS	165177	165353	.	-	0	ID=ODFIFGGH_00748;inference=ab initio prediction:Prodigal:002006;locus_tag=ODFIFGGH_00748;product=hypothetical protein
JAEA01000002.1	Prodigal:002006	CDS	165442	165981	.	-	0	ID=ODFIFGGH_00749;inference=ab initio prediction:Prodigal:002006;locus_tag=ODFIFGGH_00749;product=hypothetical protein
JAEA01000002.1	Prodigal:002006	CDS	165968	166234	.	-	0	ID=ODFIFGGH_00750;inference=ab initio prediction:Prodigal:002006;locus_tag=ODFIFGGH_00750;product=hypothetical protein
JAEA01000002.1	Prodigal:002006	CDS	166231	166347	.	-	0	ID=ODFIFGGH_00751;inference=ab initio prediction:Prodigal:002006;locus_tag=ODFIFGGH_00751;product=hypothetical protein
JAEA01000002.1	Prodigal:002006	CDS	166347	166535	.	-	0	ID=ODFIFGGH_00752;inference=ab initio prediction:Prodigal:002006;locus_tag=ODFIFGGH_00752;product=hypothetical protein
JAEA01000002.1	Prodigal:002006	CDS	166535	166825	.	-	0	ID=ODFIFGGH_00753;Name=phoH_1;db_xref=COG:COG1702;gene=phoH_1;inference=ab initio prediction:Prodigal:002006,similar to AA sequence:UniProtKB:P0A9K1;locus_tag=ODFIFGGH_00753;product=Protein PhoH
JAEA01000002.1	Prodigal:002006	CDS	166861	167121	.	-	0	ID=ODFIFGGH_00754;inference=ab initio prediction:Prodigal:002006;locus_tag=ODFIFGGH_00754;product=hypothetical protein
JAEA01000002.1	Prodigal:002006	CDS	167444	168184	.	-	0	ID=ODFIFGGH_00755;inference=ab initio prediction:Prodigal:002006;locus_tag=ODFIFGGH_00755;product=hypothetical protein
JAEA01000002.1	Prodigal:002006	CDS	168177	168311	.	-	0	ID=ODFIFGGH_00756;inference=ab initio prediction:Prodigal:002006;locus_tag=ODFIFGGH_00756;product=hypothetical protein
JAEA01000002.1	Prodigal:002006	CDS	168287	169051	.	-	0	ID=ODFIFGGH_00757;eC_number=3.1.-.-;Name=xni_2;gene=xni_2;inference=ab initio prediction:Prodigal:002006,protein motif:HAMAP:MF_01192;locus_tag=ODFIFGGH_00757;product=Flap endonuclease Xni
JAEA01000002.1	Prodigal:002006	CDS	169026	169430	.	-	0	ID=ODFIFGGH_00758;inference=ab initio prediction:Prodigal:002006;locus_tag=ODFIFGGH_00758;product=hypothetical protein
JAEA01000002.1	Prodigal:002006	CDS	169614	169808	.	-	0	ID=ODFIFGGH_00759;inference=ab initio prediction:Prodigal:002006;locus_tag=ODFIFGGH_00759;product=hypothetical protein
JAEA01000002.1	Prodigal:002006	CDS	169808	170074	.	-	0	ID=ODFIFGGH_00760;inference=ab initio prediction:Prodigal:002006;locus_tag=ODFIFGGH_00760;product=hypothetical protein
JAEA01000002.1	Prodigal:002006	CDS	170097	170306	.	-	0	ID=ODFIFGGH_00761;inference=ab initio prediction:Prodigal:002006;locus_tag=ODFIFGGH_00761;product=hypothetical protein
JAEA01000002.1	Prodigal:002006	CDS	170336	171154	.	-	0	ID=ODFIFGGH_00762;eC_number=2.1.1.148;Name=thyX;gene=thyX;inference=ab initio prediction:Prodigal:002006,protein motif:HAMAP:MF_01408;locus_tag=ODFIFGGH_00762;product=Flavin-dependent thymidylate synthase
JAEA01000002.1	Prodigal:002006	CDS	171138	171401	.	-	0	ID=ODFIFGGH_00763;inference=ab initio prediction:Prodigal:002006;locus_tag=ODFIFGGH_00763;product=hypothetical protein
JAEA01000002.1	Prodigal:002006	CDS	171398	171613	.	-	0	ID=ODFIFGGH_00764;inference=ab initio prediction:Prodigal:002006;locus_tag=ODFIFGGH_00764;product=hypothetical protein
JAEA01000002.1	Prodigal:002006	CDS	171613	173592	.	-	0	ID=ODFIFGGH_00765;inference=ab initio prediction:Prodigal:002006;locus_tag=ODFIFGGH_00765;product=hypothetical protein
JAEA01000002.1	Prodigal:002006	CDS	173729	175402	.	-	0	ID=ODFIFGGH_00766;inference=ab initio prediction:Prodigal:002006;locus_tag=ODFIFGGH_00766;product=hypothetical protein
JAEA01000002.1	Prodigal:002006	CDS	175475	175708	.	-	0	ID=ODFIFGGH_00767;inference=ab initio prediction:Prodigal:002006;locus_tag=ODFIFGGH_00767;product=hypothetical protein
JAEA01000002.1	Prodigal:002006	CDS	175656	176162	.	-	0	ID=ODFIFGGH_00768;inference=ab initio prediction:Prodigal:002006;locus_tag=ODFIFGGH_00768;product=hypothetical protein
JAEA01000002.1	Prodigal:002006	CDS	176143	176661	.	-	0	ID=ODFIFGGH_00769;inference=ab initio prediction:Prodigal:002006;locus_tag=ODFIFGGH_00769;product=hypothetical protein
JAEA01000002.1	Prodigal:002006	CDS	176776	176937	.	-	0	ID=ODFIFGGH_00770;inference=ab initio prediction:Prodigal:002006;locus_tag=ODFIFGGH_00770;product=hypothetical protein
JAEA01000002.1	Prodigal:002006	CDS	176937	177110	.	-	0	ID=ODFIFGGH_00771;inference=ab initio prediction:Prodigal:002006;locus_tag=ODFIFGGH_00771;product=hypothetical protein
JAEA01000002.1	Prodigal:002006	CDS	177139	179652	.	-	0	ID=ODFIFGGH_00772;inference=ab initio prediction:Prodigal:002006;locus_tag=ODFIFGGH_00772;product=hypothetical protein
JAEA01000002.1	Prodigal:002006	CDS	179945	180700	.	+	0	ID=ODFIFGGH_00773;eC_number=1.1.1.100;Name=fabG_2;gene=fabG_2;inference=ab initio prediction:Prodigal:002006,similar to AA sequence:UniProtKB:P99093;locus_tag=ODFIFGGH_00773;product=3-oxoacyl-[acyl-carrier-protein] reductase FabG
JAEA01000002.1	Prodigal:002006	CDS	180690	181457	.	-	0	ID=ODFIFGGH_00774;eC_number=1.10.3.-;db_xref=COG:COG1496;inference=ab initio prediction:Prodigal:002006,similar to AA sequence:UniProtKB:Q89ZI8;locus_tag=ODFIFGGH_00774;product=Polyphenol oxidase
JAEA01000002.1	Prodigal:002006	CDS	181467	182543	.	-	0	ID=ODFIFGGH_00775;inference=ab initio prediction:Prodigal:002006;locus_tag=ODFIFGGH_00775;product=hypothetical protein
JAEA01000002.1	Prodigal:002006	CDS	182540	183397	.	-	0	ID=ODFIFGGH_00776;eC_number=2.5.1.145;Name=lgt;db_xref=COG:COG0682;gene=lgt;inference=ab initio prediction:Prodigal:002006,similar to AA sequence:UniProtKB:P60955;locus_tag=ODFIFGGH_00776;product=Phosphatidylglycerol--prolipoprotein diacylglyceryl transferase
JAEA01000002.1	Prodigal:002006	CDS	183535	183810	.	+	0	ID=ODFIFGGH_00777;Name=ubiK;gene=ubiK;inference=ab initio prediction:Prodigal:002006,protein motif:HAMAP:MF_02216;locus_tag=ODFIFGGH_00777;product=Ubiquinone biosynthesis accessory factor UbiK
JAEA01000002.1	Prodigal:002006	CDS	184055	184555	.	+	0	ID=ODFIFGGH_00778;inference=ab initio prediction:Prodigal:002006;locus_tag=ODFIFGGH_00778;product=hypothetical protein
JAEA01000002.1	Prodigal:002006	CDS	184652	185476	.	+	0	ID=ODFIFGGH_00779;eC_number=1.5.1.2;Name=proC;db_xref=COG:COG0345;gene=proC;inference=ab initio prediction:Prodigal:002006,similar to AA sequence:UniProtKB:P22008;locus_tag=ODFIFGGH_00779;product=Pyrroline-5-carboxylate reductase
JAEA01000002.1	Prodigal:002006	CDS	185559	186275	.	+	0	ID=ODFIFGGH_00780;inference=ab initio prediction:Prodigal:002006;locus_tag=ODFIFGGH_00780;product=hypothetical protein
JAEA01000002.1	Prodigal:002006	CDS	186295	186654	.	+	0	ID=ODFIFGGH_00781;Name=csaA;db_xref=COG:COG0073;gene=csaA;inference=ab initio prediction:Prodigal:002006,similar to AA sequence:UniProtKB:P37584;locus_tag=ODFIFGGH_00781;product=putative chaperone CsaA
JAEA01000002.1	Prodigal:002006	CDS	186655	188022	.	-	0	ID=ODFIFGGH_00782;eC_number=2.7.-.-;Name=sasA_3;gene=sasA_3;inference=ab initio prediction:Prodigal:002006,protein motif:HAMAP:MF_01837;locus_tag=ODFIFGGH_00782;product=Adaptive-response sensory-kinase SasA
JAEA01000002.1	Prodigal:002006	CDS	188019	188735	.	-	0	ID=ODFIFGGH_00783;Name=ompR_1;gene=ompR_1;inference=ab initio prediction:Prodigal:002006,similar to AA sequence:UniProtKB:P0AA16;locus_tag=ODFIFGGH_00783;product=Transcriptional regulatory protein OmpR
JAEA01000002.1	Prodigal:002006	CDS	188771	189289	.	-	0	ID=ODFIFGGH_00784;inference=ab initio prediction:Prodigal:002006;locus_tag=ODFIFGGH_00784;product=hypothetical protein
JAEA01000002.1	Prodigal:002006	CDS	189454	190341	.	+	0	ID=ODFIFGGH_00785;eC_number=2.6.1.42;Name=ilvE_1;db_xref=COG:COG0115;gene=ilvE_1;inference=ab initio prediction:Prodigal:002006,similar to AA sequence:UniProtKB:O86428;locus_tag=ODFIFGGH_00785;product=Branched-chain-amino-acid aminotransferase
JAEA01000002.1	Prodigal:002006	CDS	190424	191668	.	-	0	ID=ODFIFGGH_00786;eC_number=2.7.7.7;Name=dinB_1;gene=dinB_1;inference=ab initio prediction:Prodigal:002006,protein motif:HAMAP:MF_01113;locus_tag=ODFIFGGH_00786;product=DNA polymerase IV
JAEA01000002.1	Prodigal:002006	CDS	192317	193300	.	+	0	ID=ODFIFGGH_00787;inference=ab initio prediction:Prodigal:002006;locus_tag=ODFIFGGH_00787;product=hypothetical protein
JAEA01000002.1	Prodigal:002006	CDS	193376	193957	.	-	0	ID=ODFIFGGH_00788;eC_number=3.1.2.-;Name=yhbO;db_xref=COG:COG0693;gene=yhbO;inference=ab initio prediction:Prodigal:002006,similar to AA sequence:UniProtKB:P45470;locus_tag=ODFIFGGH_00788;product=Protein/nucleic acid deglycase 2
JAEA01000002.1	Prodigal:002006	CDS	194103	194324	.	+	0	ID=ODFIFGGH_00789;inference=ab initio prediction:Prodigal:002006;locus_tag=ODFIFGGH_00789;product=hypothetical protein
JAEA01000002.1	Prodigal:002006	CDS	194371	195093	.	-	0	ID=ODFIFGGH_00790;eC_number=3.1.4.53;Name=cpdA_2;gene=cpdA_2;inference=ab initio prediction:Prodigal:002006,protein motif:HAMAP:MF_00905;locus_tag=ODFIFGGH_00790;product=3'%2C5'-cyclic adenosine monophosphate phosphodiesterase CpdA
JAEA01000002.1	Prodigal:002006	CDS	195086	195901	.	-	0	ID=ODFIFGGH_00791;inference=ab initio prediction:Prodigal:002006;locus_tag=ODFIFGGH_00791;product=hypothetical protein
JAEA01000002.1	Prodigal:002006	CDS	196064	196789	.	-	0	ID=ODFIFGGH_00792;Name=fnr_2;db_xref=COG:COG0664;gene=fnr_2;inference=ab initio prediction:Prodigal:002006,similar to AA sequence:UniProtKB:Q9EXQ1;locus_tag=ODFIFGGH_00792;product=Anaerobic regulatory protein
JAEA01000002.1	Prodigal:002006	CDS	197010	197384	.	-	0	ID=ODFIFGGH_00793;inference=ab initio prediction:Prodigal:002006;locus_tag=ODFIFGGH_00793;product=hypothetical protein
JAEA01000002.1	Prodigal:002006	CDS	197522	198355	.	-	0	ID=ODFIFGGH_00794;inference=ab initio prediction:Prodigal:002006;locus_tag=ODFIFGGH_00794;product=hypothetical protein
JAEA01000002.1	Prodigal:002006	CDS	198732	198941	.	+	0	ID=ODFIFGGH_00795;Name=cspA_2;db_xref=COG:COG1278;gene=cspA_2;inference=ab initio prediction:Prodigal:002006,similar to AA sequence:UniProtKB:Q9Z3S6;locus_tag=ODFIFGGH_00795;product=Cold shock protein CspA
JAEA01000002.1	Prodigal:002006	CDS	199034	199315	.	+	0	ID=ODFIFGGH_00796;Name=infA;gene=infA;inference=ab initio prediction:Prodigal:002006,protein motif:HAMAP:MF_00075;locus_tag=ODFIFGGH_00796;product=Translation initiation factor IF-1
JAEA01000002.1	Prodigal:002006	CDS	199380	199928	.	-	0	ID=ODFIFGGH_00797;Name=ecfG_2;gene=ecfG_2;inference=ab initio prediction:Prodigal:002006,similar to AA sequence:UniProtKB:B3Q6P8;locus_tag=ODFIFGGH_00797;product=ECF RNA polymerase sigma factor EcfG
JAEA01000002.1	Prodigal:002006	CDS	199925	200155	.	-	0	ID=ODFIFGGH_00798;inference=ab initio prediction:Prodigal:002006;locus_tag=ODFIFGGH_00798;product=hypothetical protein
JAEA01000002.1	Prodigal:002006	CDS	200391	200549	.	+	0	ID=ODFIFGGH_00799;inference=ab initio prediction:Prodigal:002006;locus_tag=ODFIFGGH_00799;product=hypothetical protein
JAEA01000002.1	Prodigal:002006	CDS	200733	201545	.	+	0	ID=ODFIFGGH_00800;inference=ab initio prediction:Prodigal:002006;locus_tag=ODFIFGGH_00800;product=hypothetical protein
JAEA01000002.1	Prodigal:002006	CDS	201576	204227	.	-	0	ID=ODFIFGGH_00801;inference=ab initio prediction:Prodigal:002006;locus_tag=ODFIFGGH_00801;product=hypothetical protein
JAEA01000002.1	Prodigal:002006	CDS	204424	207135	.	-	0	ID=ODFIFGGH_00802;Name=uvrB;gene=uvrB;inference=ab initio prediction:Prodigal:002006,protein motif:HAMAP:MF_00204;locus_tag=ODFIFGGH_00802;product=UvrABC system protein B
JAEA01000002.1	Prodigal:002006	CDS	207189	208232	.	-	0	ID=ODFIFGGH_00803;Name=yedI;db_xref=COG:COG2354;gene=yedI;inference=ab initio prediction:Prodigal:002006,similar to AA sequence:UniProtKB:P46125;locus_tag=ODFIFGGH_00803;product=Inner membrane protein YedI
JAEA01000002.1	Prodigal:002006	CDS	208427	210607	.	+	0	ID=ODFIFGGH_00804;inference=ab initio prediction:Prodigal:002006;locus_tag=ODFIFGGH_00804;product=hypothetical protein
JAEA01000002.1	Prodigal:002006	CDS	210840	211058	.	-	0	ID=ODFIFGGH_00805;inference=ab initio prediction:Prodigal:002006;locus_tag=ODFIFGGH_00805;product=hypothetical protein
JAEA01000002.1	Prodigal:002006	CDS	211272	211661	.	-	0	ID=ODFIFGGH_00806;inference=ab initio prediction:Prodigal:002006;locus_tag=ODFIFGGH_00806;product=hypothetical protein
JAEA01000002.1	Prodigal:002006	CDS	211813	212640	.	+	0	ID=ODFIFGGH_00807;inference=ab initio prediction:Prodigal:002006;locus_tag=ODFIFGGH_00807;product=hypothetical protein
JAEA01000002.1	Prodigal:002006	CDS	212730	213071	.	+	0	ID=ODFIFGGH_00808;inference=ab initio prediction:Prodigal:002006;locus_tag=ODFIFGGH_00808;product=hypothetical protein
JAEA01000002.1	Prodigal:002006	CDS	213079	213507	.	+	0	ID=ODFIFGGH_00809;inference=ab initio prediction:Prodigal:002006;locus_tag=ODFIFGGH_00809;product=hypothetical protein
JAEA01000002.1	Prodigal:002006	CDS	213518	214657	.	-	0	ID=ODFIFGGH_00810;eC_number=1.1.5.-;Name=yliI;db_xref=COG:COG2133;gene=yliI;inference=ab initio prediction:Prodigal:002006,similar to AA sequence:UniProtKB:P75804;locus_tag=ODFIFGGH_00810;product=Aldose sugar dehydrogenase YliI
JAEA01000002.1	Prodigal:002006	CDS	214738	214929	.	-	0	ID=ODFIFGGH_00811;inference=ab initio prediction:Prodigal:002006;locus_tag=ODFIFGGH_00811;product=hypothetical protein
JAEA01000002.1	Prodigal:002006	CDS	215141	216121	.	-	0	ID=ODFIFGGH_00812;inference=ab initio prediction:Prodigal:002006,similar to AA sequence:UniProtKB:B3EWP1;locus_tag=ODFIFGGH_00812;note=UPF0065 protein in clcB-clcD intergenic region;product=hypothetical protein
JAEA01000002.1	Prodigal:002006	CDS	216245	217447	.	+	0	ID=ODFIFGGH_00813;eC_number=2.6.1.1;Name=aatA;db_xref=COG:COG0436;gene=aatA;inference=ab initio prediction:Prodigal:002006,similar to AA sequence:UniProtKB:Q02635;locus_tag=ODFIFGGH_00813;product=Aspartate/prephenate aminotransferase
JAEA01000002.1	Prodigal:002006	CDS	217579	217854	.	+	0	ID=ODFIFGGH_00814;inference=ab initio prediction:Prodigal:002006;locus_tag=ODFIFGGH_00814;product=hypothetical protein
JAEA01000002.1	Prodigal:002006	CDS	217898	219976	.	-	0	ID=ODFIFGGH_00815;Name=tolB_1;gene=tolB_1;inference=ab initio prediction:Prodigal:002006,protein motif:HAMAP:MF_00671;locus_tag=ODFIFGGH_00815;product=Tol-Pal system protein TolB
JAEA01000002.1	Prodigal:002006	CDS	220248	220721	.	+	0	ID=ODFIFGGH_00816;inference=ab initio prediction:Prodigal:002006;locus_tag=ODFIFGGH_00816;product=hypothetical protein
JAEA01000002.1	Prodigal:002006	CDS	220798	223338	.	-	0	ID=ODFIFGGH_00817;inference=ab initio prediction:Prodigal:002006;locus_tag=ODFIFGGH_00817;product=hypothetical protein
JAEA01000002.1	Prodigal:002006	CDS	223723	225765	.	+	0	ID=ODFIFGGH_00818;Name=fusA_1;db_xref=COG:COG0480;gene=fusA_1;inference=ab initio prediction:Prodigal:002006,similar to AA sequence:UniProtKB:P13551;locus_tag=ODFIFGGH_00818;product=Elongation factor G
JAEA01000002.1	Prodigal:002006	CDS	225909	227639	.	+	0	ID=ODFIFGGH_00819;eC_number=6.2.1.3;Name=fadD;db_xref=COG:COG0318;gene=fadD;inference=ab initio prediction:Prodigal:002006,similar to AA sequence:UniProtKB:P69451;locus_tag=ODFIFGGH_00819;product=Long-chain-fatty-acid--CoA ligase
JAEA01000002.1	Prodigal:002006	CDS	227923	228849	.	-	0	ID=ODFIFGGH_00820;Name=pgrR;gene=pgrR;inference=ab initio prediction:Prodigal:002006,similar to AA sequence:UniProtKB:P77333;locus_tag=ODFIFGGH_00820;product=HTH-type transcriptional regulator PgrR
JAEA01000002.1	Prodigal:002006	CDS	228929	229891	.	-	0	ID=ODFIFGGH_00821;eC_number=1.8.1.9;Name=trxB_1;db_xref=COG:COG0492;gene=trxB_1;inference=ab initio prediction:Prodigal:002006,similar to AA sequence:UniProtKB:P43788;locus_tag=ODFIFGGH_00821;product=Thioredoxin reductase
JAEA01000002.1	Prodigal:002006	CDS	229891	230880	.	-	0	ID=ODFIFGGH_00822;inference=ab initio prediction:Prodigal:002006;locus_tag=ODFIFGGH_00822;product=hypothetical protein
JAEA01000002.1	Prodigal:002006	CDS	231021	231560	.	+	0	ID=ODFIFGGH_00823;inference=ab initio prediction:Prodigal:002006;locus_tag=ODFIFGGH_00823;product=hypothetical protein
JAEA01000002.1	Prodigal:002006	CDS	231583	232101	.	-	0	ID=ODFIFGGH_00824;inference=ab initio prediction:Prodigal:002006;locus_tag=ODFIFGGH_00824;product=hypothetical protein
JAEA01000002.1	Prodigal:002006	CDS	232127	232600	.	-	0	ID=ODFIFGGH_00825;Name=greA;db_xref=COG:COG0782;gene=greA;inference=ab initio prediction:Prodigal:002006,similar to AA sequence:UniProtKB:P0A6W5;locus_tag=ODFIFGGH_00825;product=Transcription elongation factor GreA
JAEA01000002.1	Prodigal:002006	CDS	232707	236177	.	-	0	ID=ODFIFGGH_00826;eC_number=6.3.5.5;Name=carB_1;db_xref=COG:COG0458;gene=carB_1;inference=ab initio prediction:Prodigal:002006,similar to AA sequence:UniProtKB:P00968;locus_tag=ODFIFGGH_00826;product=Carbamoyl-phosphate synthase large chain
JAEA01000002.1	Prodigal:002006	CDS	236431	236826	.	+	0	ID=ODFIFGGH_00827;inference=ab initio prediction:Prodigal:002006;locus_tag=ODFIFGGH_00827;product=hypothetical protein
JAEA01000002.1	Prodigal:002006	CDS	236834	237523	.	-	0	ID=ODFIFGGH_00828;inference=ab initio prediction:Prodigal:002006;locus_tag=ODFIFGGH_00828;product=hypothetical protein
JAEA01000002.1	Prodigal:002006	CDS	237549	237998	.	-	0	ID=ODFIFGGH_00829;Name=ohrR;gene=ohrR;inference=ab initio prediction:Prodigal:002006,similar to AA sequence:UniProtKB:O34777;locus_tag=ODFIFGGH_00829;product=Organic hydroperoxide resistance transcriptional regulator
JAEA01000002.1	Prodigal:002006	CDS	238158	238577	.	+	0	ID=ODFIFGGH_00830;Name=ohrB;db_xref=COG:COG1764;gene=ohrB;inference=ab initio prediction:Prodigal:002006,similar to AA sequence:UniProtKB:P80242;locus_tag=ODFIFGGH_00830;product=Organic hydroperoxide resistance protein OhrB
JAEA01000002.1	Prodigal:002006	CDS	238632	239180	.	-	0	ID=ODFIFGGH_00831;inference=ab initio prediction:Prodigal:002006;locus_tag=ODFIFGGH_00831;product=hypothetical protein
JAEA01000002.1	Prodigal:002006	CDS	239260	239634	.	-	0	ID=ODFIFGGH_00832;inference=ab initio prediction:Prodigal:002006;locus_tag=ODFIFGGH_00832;product=hypothetical protein
JAEA01000002.1	Prodigal:002006	CDS	239769	240986	.	-	0	ID=ODFIFGGH_00833;eC_number=6.3.5.5;Name=carA;db_xref=COG:COG0505;gene=carA;inference=ab initio prediction:Prodigal:002006,similar to AA sequence:UniProtKB:P0A6F1;locus_tag=ODFIFGGH_00833;product=Carbamoyl-phosphate synthase small chain
JAEA01000002.1	Prodigal:002006	CDS	241131	241589	.	+	0	ID=ODFIFGGH_00834;Name=yqeY;db_xref=COG:COG1610;gene=yqeY;inference=ab initio prediction:Prodigal:002006,similar to AA sequence:UniProtKB:P54464;locus_tag=ODFIFGGH_00834;product=putative protein YqeY
JAEA01000002.1	Prodigal:002006	CDS	241591	242169	.	-	0	ID=ODFIFGGH_00835;eC_number=3.5.2.19;Name=sttH;gene=sttH;inference=ab initio prediction:Prodigal:002006,similar to AA sequence:UniProtKB:Q1MW86;locus_tag=ODFIFGGH_00835;product=Streptothricin hydrolase
JAEA01000002.1	Prodigal:002006	CDS	242284	242718	.	+	0	ID=ODFIFGGH_00836;Name=lrp_3;db_xref=COG:COG1522;gene=lrp_3;inference=ab initio prediction:Prodigal:002006,similar to AA sequence:UniProtKB:P0ACJ0;locus_tag=ODFIFGGH_00836;product=Leucine-responsive regulatory protein
JAEA01000002.1	Prodigal:002006	CDS	242785	243243	.	-	0	ID=ODFIFGGH_00837;inference=ab initio prediction:Prodigal:002006;locus_tag=ODFIFGGH_00837;product=hypothetical protein
JAEA01000002.1	Prodigal:002006	CDS	243647	243913	.	-	0	ID=ODFIFGGH_00838;inference=ab initio prediction:Prodigal:002006;locus_tag=ODFIFGGH_00838;product=hypothetical protein
JAEA01000002.1	Prodigal:002006	CDS	244119	244370	.	-	0	ID=ODFIFGGH_00839;inference=ab initio prediction:Prodigal:002006;locus_tag=ODFIFGGH_00839;product=hypothetical protein
JAEA01000002.1	Prodigal:002006	CDS	244547	245203	.	+	0	ID=ODFIFGGH_00840;Name=qseB_1;gene=qseB_1;inference=ab initio prediction:Prodigal:002006,similar to AA sequence:UniProtKB:Q8XBS3;locus_tag=ODFIFGGH_00840;product=Transcriptional regulatory protein QseB
JAEA01000002.1	Prodigal:002006	CDS	245200	246594	.	+	0	ID=ODFIFGGH_00841;eC_number=2.7.13.3;Name=qseC_1;gene=qseC_1;inference=ab initio prediction:Prodigal:002006,similar to AA sequence:UniProtKB:Q8X524;locus_tag=ODFIFGGH_00841;product=Sensor protein QseC
JAEA01000002.1	Prodigal:002006	CDS	246709	248601	.	+	0	ID=ODFIFGGH_00842;eC_number=2.7.7.-;Name=dnaG_1;gene=dnaG_1;inference=ab initio prediction:Prodigal:002006,protein motif:HAMAP:MF_00974;locus_tag=ODFIFGGH_00842;product=DNA primase
JAEA01000002.1	Prodigal:002006	CDS	248795	250789	.	+	0	ID=ODFIFGGH_00843;Name=rpoD;db_xref=COG:COG0568;gene=rpoD;inference=ab initio prediction:Prodigal:002006,similar to AA sequence:UniProtKB:Q2K619;locus_tag=ODFIFGGH_00843;product=RNA polymerase sigma factor RpoD
JAEA01000002.1	Prodigal:002006	CDS	251035	252297	.	-	0	ID=ODFIFGGH_00844;inference=ab initio prediction:Prodigal:002006;locus_tag=ODFIFGGH_00844;product=hypothetical protein
JAEA01000002.1	Prodigal:002006	CDS	252463	252855	.	+	0	ID=ODFIFGGH_00845;Name=cidA;gene=cidA;inference=ab initio prediction:Prodigal:002006,protein motif:HAMAP:MF_01143;locus_tag=ODFIFGGH_00845;product=Holin-like protein CidA
JAEA01000002.1	Prodigal:002006	CDS	252852	253574	.	+	0	ID=ODFIFGGH_00846;Name=yohK;db_xref=COG:COG1346;gene=yohK;inference=ab initio prediction:Prodigal:002006,similar to AA sequence:UniProtKB:P0AD19;locus_tag=ODFIFGGH_00846;product=Inner membrane protein YohK
JAEA01000002.1	Prodigal:002006	CDS	253733	254953	.	+	0	ID=ODFIFGGH_00847;Name=fsr;gene=fsr;inference=ab initio prediction:Prodigal:002006,similar to AA sequence:UniProtKB:P52067;locus_tag=ODFIFGGH_00847;product=Fosmidomycin resistance protein
JAEA01000002.1	Prodigal:002006	CDS	255013	256110	.	-	0	ID=ODFIFGGH_00848;Name=ada_1;db_xref=COG:COG0350;gene=ada_1;inference=ab initio prediction:Prodigal:002006,similar to AA sequence:UniProtKB:P06134;locus_tag=ODFIFGGH_00848;product=Bifunctional transcriptional activator/DNA repair enzyme Ada
JAEA01000002.1	Prodigal:002006	CDS	256173	257507	.	-	0	ID=ODFIFGGH_00849;inference=ab initio prediction:Prodigal:002006;locus_tag=ODFIFGGH_00849;product=hypothetical protein
JAEA01000002.1	Prodigal:002006	CDS	257513	258367	.	-	0	ID=ODFIFGGH_00850;inference=ab initio prediction:Prodigal:002006;locus_tag=ODFIFGGH_00850;product=hypothetical protein
JAEA01000002.1	Prodigal:002006	CDS	258492	259151	.	+	0	ID=ODFIFGGH_00851;eC_number=1.14.11.-;db_xref=COG:COG3128;inference=ab initio prediction:Prodigal:002006,similar to AA sequence:UniProtKB:A3D8P6;locus_tag=ODFIFGGH_00851;product=PKHD-type hydroxylase
JAEA01000002.1	Prodigal:002006	CDS	259155	259775	.	-	0	ID=ODFIFGGH_00852;inference=ab initio prediction:Prodigal:002006;locus_tag=ODFIFGGH_00852;product=hypothetical protein
JAEA01000002.1	Prodigal:002006	CDS	259944	260798	.	+	0	ID=ODFIFGGH_00853;inference=ab initio prediction:Prodigal:002006;locus_tag=ODFIFGGH_00853;product=hypothetical protein
JAEA01000002.1	Prodigal:002006	CDS	260750	261115	.	+	0	ID=ODFIFGGH_00854;inference=ab initio prediction:Prodigal:002006;locus_tag=ODFIFGGH_00854;product=hypothetical protein
JAEA01000002.1	Prodigal:002006	CDS	261103	262089	.	-	0	ID=ODFIFGGH_00855;eC_number=1.8.5.7;Name=yqjG;db_xref=COG:COG0435;gene=yqjG;inference=ab initio prediction:Prodigal:002006,similar to AA sequence:UniProtKB:P42620;locus_tag=ODFIFGGH_00855;product=Glutathionyl-hydroquinone reductase YqjG
JAEA01000002.1	Prodigal:002006	CDS	262331	262654	.	-	0	ID=ODFIFGGH_00856;inference=ab initio prediction:Prodigal:002006;locus_tag=ODFIFGGH_00856;product=hypothetical protein
JAEA01000002.1	Prodigal:002006	CDS	262683	262859	.	-	0	ID=ODFIFGGH_00857;inference=ab initio prediction:Prodigal:002006;locus_tag=ODFIFGGH_00857;product=hypothetical protein
JAEA01000002.1	Aragorn:001002	tRNA	263497	263572	.	-	.	ID=ODFIFGGH_00858;inference=COORDINATES:profile:Aragorn:001002;locus_tag=ODFIFGGH_00858;product=tRNA-Met(cat)
JAEA01000002.1	Prodigal:002006	CDS	263888	264955	.	+	0	ID=ODFIFGGH_00859;inference=ab initio prediction:Prodigal:002006;locus_tag=ODFIFGGH_00859;product=hypothetical protein
JAEA01000002.1	Prodigal:002006	CDS	265001	266764	.	-	0	ID=ODFIFGGH_00860;inference=ab initio prediction:Prodigal:002006;locus_tag=ODFIFGGH_00860;product=hypothetical protein
JAEA01000002.1	Prodigal:002006	CDS	266856	267137	.	-	0	ID=ODFIFGGH_00861;inference=ab initio prediction:Prodigal:002006;locus_tag=ODFIFGGH_00861;product=hypothetical protein
JAEA01000002.1	Prodigal:002006	CDS	267149	268033	.	-	0	ID=ODFIFGGH_00862;Name=sugB;db_xref=COG:COG0395;gene=sugB;inference=ab initio prediction:Prodigal:002006,similar to AA sequence:UniProtKB:P9WG01;locus_tag=ODFIFGGH_00862;product=Trehalose transport system permease protein SugB
JAEA01000002.1	Prodigal:002006	CDS	268030	268926	.	-	0	ID=ODFIFGGH_00863;inference=ab initio prediction:Prodigal:002006;locus_tag=ODFIFGGH_00863;product=hypothetical protein
JAEA01000002.1	Prodigal:002006	CDS	268923	270020	.	-	0	ID=ODFIFGGH_00864;eC_number=7.6.2.8;Name=btuD_1;gene=btuD_1;inference=ab initio prediction:Prodigal:002006,protein motif:HAMAP:MF_01005;locus_tag=ODFIFGGH_00864;product=Vitamin B12 import ATP-binding protein BtuD
JAEA01000002.1	Prodigal:002006	CDS	270031	271119	.	-	0	ID=ODFIFGGH_00865;eC_number=7.6.2.10;Name=ugpC_3;db_xref=COG:COG3839;gene=ugpC_3;inference=ab initio prediction:Prodigal:002006,similar to AA sequence:UniProtKB:P10907;locus_tag=ODFIFGGH_00865;product=sn-glycerol-3-phosphate import ATP-binding protein UgpC
JAEA01000002.1	Prodigal:002006	CDS	271631	273019	.	+	0	ID=ODFIFGGH_00866;eC_number=1.-.-.-;db_xref=COG:COG0277;inference=ab initio prediction:Prodigal:002006,similar to AA sequence:UniProtKB:P9WIT1;locus_tag=ODFIFGGH_00866;product=putative FAD-linked oxidoreductase
JAEA01000002.1	Prodigal:002006	CDS	273028	273618	.	-	0	ID=ODFIFGGH_00867;inference=ab initio prediction:Prodigal:002006;locus_tag=ODFIFGGH_00867;product=hypothetical protein
JAEA01000002.1	Prodigal:002006	CDS	273723	274523	.	+	0	ID=ODFIFGGH_00868;eC_number=4.2.1.17;Name=dpgD;gene=dpgD;inference=ab initio prediction:Prodigal:002006,similar to AA sequence:UniProtKB:G4V4T7;locus_tag=ODFIFGGH_00868;product=Enoyl-CoA-hydratase
JAEA01000002.1	Prodigal:002006	CDS	274536	276176	.	-	0	ID=ODFIFGGH_00869;eC_number=6.2.1.3;db_xref=COG:COG0318;inference=ab initio prediction:Prodigal:002006,similar to AA sequence:UniProtKB:Q5SKN9;locus_tag=ODFIFGGH_00869;product=Long-chain-fatty-acid--CoA ligase
JAEA01000002.1	Prodigal:002006	CDS	276263	276931	.	-	0	ID=ODFIFGGH_00870;Name=eda;db_xref=COG:COG0800;gene=eda;inference=ab initio prediction:Prodigal:002006,similar to AA sequence:UniProtKB:P0A955;locus_tag=ODFIFGGH_00870;product=KHG/KDPG aldolase
JAEA01000002.1	Prodigal:002006	CDS	276969	277835	.	-	0	ID=ODFIFGGH_00871;eC_number=2.7.1.45;Name=kdgK_2;db_xref=COG:COG0524;gene=kdgK_2;inference=ab initio prediction:Prodigal:002006,similar to AA sequence:UniProtKB:P45416;locus_tag=ODFIFGGH_00871;product=2-dehydro-3-deoxygluconokinase
JAEA01000002.1	Prodigal:002006	CDS	278298	278777	.	+	0	ID=ODFIFGGH_00872;Name=ihfA_1;gene=ihfA_1;inference=ab initio prediction:Prodigal:002006,protein motif:HAMAP:MF_00380;locus_tag=ODFIFGGH_00872;product=Integration host factor subunit alpha
JAEA01000002.1	Prodigal:002006	CDS	279630	279872	.	-	0	ID=ODFIFGGH_00873;inference=ab initio prediction:Prodigal:002006;locus_tag=ODFIFGGH_00873;product=hypothetical protein
JAEA01000002.1	Prodigal:002006	CDS	280164	280991	.	+	0	ID=ODFIFGGH_00874;inference=ab initio prediction:Prodigal:002006;locus_tag=ODFIFGGH_00874;product=hypothetical protein
JAEA01000002.1	Prodigal:002006	CDS	281020	282198	.	-	0	ID=ODFIFGGH_00875;inference=ab initio prediction:Prodigal:002006;locus_tag=ODFIFGGH_00875;product=hypothetical protein
JAEA01000002.1	Prodigal:002006	CDS	282475	282711	.	+	0	ID=ODFIFGGH_00876;inference=ab initio prediction:Prodigal:002006;locus_tag=ODFIFGGH_00876;product=hypothetical protein
JAEA01000002.1	Prodigal:002006	CDS	282715	283011	.	+	0	ID=ODFIFGGH_00877;inference=ab initio prediction:Prodigal:002006;locus_tag=ODFIFGGH_00877;product=hypothetical protein
JAEA01000002.1	Prodigal:002006	CDS	283017	283508	.	+	0	ID=ODFIFGGH_00878;inference=ab initio prediction:Prodigal:002006;locus_tag=ODFIFGGH_00878;product=hypothetical protein
JAEA01000002.1	Prodigal:002006	CDS	283576	285411	.	-	0	ID=ODFIFGGH_00879;eC_number=3.6.4.13;Name=deaD;gene=deaD;inference=ab initio prediction:Prodigal:002006,protein motif:HAMAP:MF_00964;locus_tag=ODFIFGGH_00879;product=ATP-dependent RNA helicase DeaD
JAEA01000002.1	Prodigal:002006	CDS	285466	285783	.	-	0	ID=ODFIFGGH_00880;inference=ab initio prediction:Prodigal:002006;locus_tag=ODFIFGGH_00880;product=hypothetical protein
JAEA01000002.1	Prodigal:002006	CDS	285945	286820	.	+	0	ID=ODFIFGGH_00881;inference=ab initio prediction:Prodigal:002006;locus_tag=ODFIFGGH_00881;product=hypothetical protein
JAEA01000002.1	Prodigal:002006	CDS	286900	288147	.	+	0	ID=ODFIFGGH_00882;Name=msmE;db_xref=COG:COG1653;gene=msmE;inference=ab initio prediction:Prodigal:002006,similar to AA sequence:UniProtKB:Q00749;locus_tag=ODFIFGGH_00882;product=Multiple sugar-binding protein
JAEA01000002.1	Prodigal:002006	CDS	288211	289143	.	+	0	ID=ODFIFGGH_00883;Name=ngcF;db_xref=COG:COG1175;gene=ngcF;inference=ab initio prediction:Prodigal:002006,similar to AA sequence:UniProtKB:O50500;locus_tag=ODFIFGGH_00883;product=Diacetylchitobiose uptake system permease protein NgcF
JAEA01000002.1	Prodigal:002006	CDS	289140	289994	.	+	0	ID=ODFIFGGH_00884;Name=ngcG_2;db_xref=COG:COG0395;gene=ngcG_2;inference=ab initio prediction:Prodigal:002006,similar to AA sequence:UniProtKB:O50501;locus_tag=ODFIFGGH_00884;product=Diacetylchitobiose uptake system permease protein NgcG
JAEA01000002.1	Prodigal:002006	CDS	290007	290678	.	+	0	ID=ODFIFGGH_00885;eC_number=5.1.3.9;Name=nanE;gene=nanE;inference=ab initio prediction:Prodigal:002006,similar to AA sequence:UniProtKB:Q8XNZ3;locus_tag=ODFIFGGH_00885;product=Putative N-acetylmannosamine-6-phosphate 2-epimerase
JAEA01000002.1	Prodigal:002006	CDS	290782	291726	.	+	0	ID=ODFIFGGH_00886;eC_number=1.8.5.-;Name=msrP_1;db_xref=COG:COG2041;gene=msrP_1;inference=ab initio prediction:Prodigal:002006,similar to AA sequence:UniProtKB:P76342;locus_tag=ODFIFGGH_00886;product=Protein-methionine-sulfoxide reductase catalytic subunit MsrP
JAEA01000002.1	Prodigal:002006	CDS	291726	292370	.	+	0	ID=ODFIFGGH_00887;Name=mamZ;gene=mamZ;inference=ab initio prediction:Prodigal:002006,similar to AA sequence:UniProtKB:V6F4W4;locus_tag=ODFIFGGH_00887;product=Magnetosome protein MamZ
JAEA01000002.1	Prodigal:002006	CDS	292433	293251	.	+	0	ID=ODFIFGGH_00888;Name=modA;db_xref=COG:COG0725;gene=modA;inference=ab initio prediction:Prodigal:002006,similar to AA sequence:UniProtKB:Q8PHA1;locus_tag=ODFIFGGH_00888;product=Molybdate-binding protein ModA
JAEA01000002.1	Prodigal:002006	CDS	293251	293943	.	+	0	ID=ODFIFGGH_00889;Name=modB;db_xref=COG:COG4149;gene=modB;inference=ab initio prediction:Prodigal:002006,similar to AA sequence:UniProtKB:P0AF01;locus_tag=ODFIFGGH_00889;product=Molybdenum transport system permease protein ModB
JAEA01000002.1	Prodigal:002006	CDS	293943	295049	.	+	0	ID=ODFIFGGH_00890;eC_number=7.6.2.8;Name=btuD_2;gene=btuD_2;inference=ab initio prediction:Prodigal:002006,protein motif:HAMAP:MF_01005;locus_tag=ODFIFGGH_00890;product=Vitamin B12 import ATP-binding protein BtuD
JAEA01000002.1	Prodigal:002006	CDS	295134	296399	.	+	0	ID=ODFIFGGH_00891;eC_number=3.4.11.-;db_xref=COG:COG2309;inference=ab initio prediction:Prodigal:002006,similar to AA sequence:UniProtKB:P42778;locus_tag=ODFIFGGH_00891;product=Aminopeptidase T
JAEA01000002.1	Prodigal:002006	CDS	296564	298444	.	+	0	ID=ODFIFGGH_00892;eC_number=7.4.2.10;Name=gsiA_2;db_xref=COG:COG1123;gene=gsiA_2;inference=ab initio prediction:Prodigal:002006,similar to AA sequence:UniProtKB:P75796;locus_tag=ODFIFGGH_00892;product=Glutathione import ATP-binding protein GsiA
JAEA01000002.1	Prodigal:002006	CDS	298471	299997	.	+	0	ID=ODFIFGGH_00893;Name=gsiB_2;db_xref=COG:COG0747;gene=gsiB_2;inference=ab initio prediction:Prodigal:002006,similar to AA sequence:UniProtKB:P75797;locus_tag=ODFIFGGH_00893;product=Glutathione-binding protein GsiB
JAEA01000002.1	Prodigal:002006	CDS	300070	300993	.	+	0	ID=ODFIFGGH_00894;Name=gsiC_2;db_xref=COG:COG0601;gene=gsiC_2;inference=ab initio prediction:Prodigal:002006,similar to AA sequence:UniProtKB:P75798;locus_tag=ODFIFGGH_00894;product=Glutathione transport system permease protein GsiC
JAEA01000002.1	Prodigal:002006	CDS	300998	301855	.	+	0	ID=ODFIFGGH_00895;inference=ab initio prediction:Prodigal:002006;locus_tag=ODFIFGGH_00895;product=hypothetical protein
JAEA01000002.1	Prodigal:002006	CDS	301852	303600	.	+	0	ID=ODFIFGGH_00896;inference=ab initio prediction:Prodigal:002006;locus_tag=ODFIFGGH_00896;product=hypothetical protein
JAEA01000002.1	Prodigal:002006	CDS	303933	306299	.	+	0	ID=ODFIFGGH_00897;inference=ab initio prediction:Prodigal:002006;locus_tag=ODFIFGGH_00897;product=hypothetical protein
JAEA01000002.1	Prodigal:002006	CDS	306452	307795	.	+	0	ID=ODFIFGGH_00898;db_xref=COG:COG1926;inference=ab initio prediction:Prodigal:002006,similar to AA sequence:UniProtKB:P9WLM1;locus_tag=ODFIFGGH_00898;product=putative protein
JAEA01000002.1	Prodigal:002006	CDS	308186	309838	.	+	0	ID=ODFIFGGH_00899;Name=ettA;db_xref=COG:COG0488;gene=ettA;inference=ab initio prediction:Prodigal:002006,similar to AA sequence:UniProtKB:P45127;locus_tag=ODFIFGGH_00899;product=Energy-dependent translational throttle protein EttA
JAEA01000002.1	Prodigal:002006	CDS	309844	310530	.	+	0	ID=ODFIFGGH_00900;inference=ab initio prediction:Prodigal:002006;locus_tag=ODFIFGGH_00900;product=hypothetical protein
JAEA01000002.1	Prodigal:002006	CDS	311016	312494	.	+	0	ID=ODFIFGGH_00901;eC_number=3.2.2.4;Name=amn;db_xref=COG:COG0775;gene=amn;inference=ab initio prediction:Prodigal:002006,similar to AA sequence:UniProtKB:P0AE12;locus_tag=ODFIFGGH_00901;product=AMP nucleosidase
JAEA01000002.1	Prodigal:002006	CDS	312684	313697	.	+	0	ID=ODFIFGGH_00902;eC_number=2.1.1.163;Name=COQ5_2;gene=COQ5_2;inference=ab initio prediction:Prodigal:002006,protein motif:HAMAP:MF_01813;locus_tag=ODFIFGGH_00902;product=2-methoxy-6-polyprenyl-1%2C4-benzoquinol methylase%2C mitochondrial
JAEA01000002.1	Prodigal:002006	CDS	314101	314601	.	+	0	ID=ODFIFGGH_00903;eC_number=1.5.1.20;Name=metF;db_xref=COG:COG0685;gene=metF;inference=ab initio prediction:Prodigal:002006,similar to AA sequence:UniProtKB:P0AEZ1;locus_tag=ODFIFGGH_00903;product=5%2C10-methylenetetrahydrofolate reductase
JAEA01000002.1	Prodigal:002006	CDS	314703	318458	.	+	0	ID=ODFIFGGH_00904;eC_number=2.1.1.13;Name=metH;db_xref=COG:COG0646;gene=metH;inference=ab initio prediction:Prodigal:002006,similar to AA sequence:UniProtKB:P13009;locus_tag=ODFIFGGH_00904;product=Methionine synthase
JAEA01000002.1	Prodigal:002006	CDS	318466	319236	.	-	0	ID=ODFIFGGH_00905;eC_number=3.5.1.28;Name=amiD;db_xref=COG:COG3023;gene=amiD;inference=ab initio prediction:Prodigal:002006,similar to AA sequence:UniProtKB:P75820;locus_tag=ODFIFGGH_00905;product=N-acetylmuramoyl-L-alanine amidase AmiD
JAEA01000002.1	Prodigal:002006	CDS	319241	319966	.	-	0	ID=ODFIFGGH_00906;Name=djlA;db_xref=COG:COG1076;gene=djlA;inference=ab initio prediction:Prodigal:002006,similar to AA sequence:UniProtKB:P31680;locus_tag=ODFIFGGH_00906;product=Co-chaperone protein DjlA
JAEA01000002.1	Prodigal:002006	CDS	320054	320332	.	-	0	ID=ODFIFGGH_00907;inference=ab initio prediction:Prodigal:002006;locus_tag=ODFIFGGH_00907;product=hypothetical protein
JAEA01000002.1	Prodigal:002006	CDS	320627	321463	.	+	0	ID=ODFIFGGH_00908;inference=ab initio prediction:Prodigal:002006;locus_tag=ODFIFGGH_00908;product=hypothetical protein
JAEA01000002.1	Prodigal:002006	CDS	322217	322714	.	+	0	ID=ODFIFGGH_00909;Name=mraZ;gene=mraZ;inference=ab initio prediction:Prodigal:002006,protein motif:HAMAP:MF_01008;locus_tag=ODFIFGGH_00909;product=Transcriptional regulator MraZ
JAEA01000002.1	Prodigal:002006	CDS	322711	323760	.	+	0	ID=ODFIFGGH_00910;eC_number=2.1.1.199;Name=rsmH;db_xref=COG:COG0275;gene=rsmH;inference=ab initio prediction:Prodigal:002006,similar to AA sequence:UniProtKB:P60390;locus_tag=ODFIFGGH_00910;product=Ribosomal RNA small subunit methyltransferase H
JAEA01000002.1	Prodigal:002006	CDS	323757	324152	.	+	0	ID=ODFIFGGH_00911;inference=ab initio prediction:Prodigal:002006;locus_tag=ODFIFGGH_00911;product=hypothetical protein
JAEA01000002.1	Prodigal:002006	CDS	324149	326029	.	+	0	ID=ODFIFGGH_00912;eC_number=3.4.16.4;Name=ftsI;gene=ftsI;inference=ab initio prediction:Prodigal:002006,protein motif:HAMAP:MF_02080;locus_tag=ODFIFGGH_00912;product=Peptidoglycan D%2CD-transpeptidase FtsI
JAEA01000002.1	Prodigal:002006	CDS	326041	327498	.	+	0	ID=ODFIFGGH_00913;eC_number=6.3.2.13;Name=murE;db_xref=COG:COG0769;gene=murE;inference=ab initio prediction:Prodigal:002006,similar to AA sequence:UniProtKB:Q819Q0;locus_tag=ODFIFGGH_00913;product=UDP-N-acetylmuramoyl-L-alanyl-D-glutamate--2%2C6-diaminopimelate ligase
JAEA01000002.1	Prodigal:002006	CDS	327495	328928	.	+	0	ID=ODFIFGGH_00914;eC_number=6.3.2.10;Name=murF;db_xref=COG:COG0770;gene=murF;inference=ab initio prediction:Prodigal:002006,similar to AA sequence:UniProtKB:P11880;locus_tag=ODFIFGGH_00914;product=UDP-N-acetylmuramoyl-tripeptide--D-alanyl-D-alanine ligase
JAEA01000002.1	Prodigal:002006	CDS	328932	330017	.	+	0	ID=ODFIFGGH_00915;eC_number=2.7.8.13;Name=mraY;db_xref=COG:COG0472;gene=mraY;inference=ab initio prediction:Prodigal:002006,similar to AA sequence:UniProtKB:P0A6W3;locus_tag=ODFIFGGH_00915;product=Phospho-N-acetylmuramoyl-pentapeptide-transferase
JAEA01000002.1	Aragorn:001002	tRNA	330332	330423	.	-	.	ID=ODFIFGGH_00916;inference=COORDINATES:profile:Aragorn:001002;locus_tag=ODFIFGGH_00916;product=tRNA-Thr(cgt)
JAEA01000002.1	Prodigal:002006	CDS	331417	332562	.	+	0	ID=ODFIFGGH_00917;eC_number=2.4.1.129;Name=ftsW;gene=ftsW;inference=ab initio prediction:Prodigal:002006,similar to AA sequence:UniProtKB:B8H092;locus_tag=ODFIFGGH_00917;product=putative peptidoglycan glycosyltransferase FtsW
JAEA01000002.1	Prodigal:002006	CDS	332559	333677	.	+	0	ID=ODFIFGGH_00918;eC_number=2.4.1.227;Name=murG_1;db_xref=COG:COG0707;gene=murG_1;inference=ab initio prediction:Prodigal:002006,similar to AA sequence:UniProtKB:Q9HW01;locus_tag=ODFIFGGH_00918;product=UDP-N-acetylglucosamine--N-acetylmuramyl-(pentapeptide) pyrophosphoryl-undecaprenol N-acetylglucosamine transferase
JAEA01000002.1	Prodigal:002006	CDS	333674	335089	.	+	0	ID=ODFIFGGH_00919;eC_number=6.3.2.8;Name=murC;db_xref=COG:COG0773;gene=murC;inference=ab initio prediction:Prodigal:002006,similar to AA sequence:UniProtKB:Q9HW02;locus_tag=ODFIFGGH_00919;product=UDP-N-acetylmuramate--L-alanine ligase
JAEA01000002.1	Prodigal:002006	CDS	335089	336009	.	+	0	ID=ODFIFGGH_00920;eC_number=1.3.1.98;Name=murB;db_xref=COG:COG0812;gene=murB;inference=ab initio prediction:Prodigal:002006,similar to AA sequence:UniProtKB:P61431;locus_tag=ODFIFGGH_00920;product=UDP-N-acetylenolpyruvoylglucosamine reductase
JAEA01000002.1	Prodigal:002006	CDS	336061	336984	.	+	0	ID=ODFIFGGH_00921;eC_number=6.3.2.4;Name=ddlB;db_xref=COG:COG1181;gene=ddlB;inference=ab initio prediction:Prodigal:002006,similar to AA sequence:UniProtKB:P07862;locus_tag=ODFIFGGH_00921;product=D-alanine--D-alanine ligase B
JAEA01000002.1	Prodigal:002006	CDS	336951	337940	.	+	0	ID=ODFIFGGH_00922;Name=ftsQ;gene=ftsQ;inference=ab initio prediction:Prodigal:002006,protein motif:HAMAP:MF_00911;locus_tag=ODFIFGGH_00922;product=Cell division protein FtsQ
JAEA01000002.1	Prodigal:002006	CDS	337937	339259	.	+	0	ID=ODFIFGGH_00923;Name=ftsA;db_xref=COG:COG0849;gene=ftsA;inference=ab initio prediction:Prodigal:002006,similar to AA sequence:UniProtKB:Q9K0X8;locus_tag=ODFIFGGH_00923;product=Cell division protein FtsA
JAEA01000002.1	Prodigal:002006	CDS	339360	341060	.	+	0	ID=ODFIFGGH_00924;Name=ftsZ;gene=ftsZ;inference=ab initio prediction:Prodigal:002006,protein motif:HAMAP:MF_00909;locus_tag=ODFIFGGH_00924;product=Cell division protein FtsZ
JAEA01000002.1	Prodigal:002006	CDS	341353	342297	.	+	0	ID=ODFIFGGH_00925;eC_number=3.5.1.108;Name=lpxC;db_xref=COG:COG0774;gene=lpxC;inference=ab initio prediction:Prodigal:002006,similar to AA sequence:UniProtKB:P0A725;locus_tag=ODFIFGGH_00925;product=UDP-3-O-acyl-N-acetylglucosamine deacetylase
JAEA01000002.1	Prodigal:002006	CDS	342481	343377	.	+	0	ID=ODFIFGGH_00926;Name=bamD;db_xref=COG:COG4105;gene=bamD;inference=ab initio prediction:Prodigal:002006,similar to AA sequence:UniProtKB:Q9K0B1;locus_tag=ODFIFGGH_00926;product=Outer membrane protein assembly factor BamD
JAEA01000002.1	Prodigal:002006	CDS	343390	345066	.	+	0	ID=ODFIFGGH_00927;Name=recN;db_xref=COG:COG0497;gene=recN;inference=ab initio prediction:Prodigal:002006,similar to AA sequence:UniProtKB:P05824;locus_tag=ODFIFGGH_00927;product=DNA repair protein RecN
JAEA01000002.1	Prodigal:002006	CDS	345634	346266	.	-	0	ID=ODFIFGGH_00928;inference=ab initio prediction:Prodigal:002006;locus_tag=ODFIFGGH_00928;product=hypothetical protein
JAEA01000002.1	Prodigal:002006	CDS	346434	347582	.	-	0	ID=ODFIFGGH_00929;inference=ab initio prediction:Prodigal:002006;locus_tag=ODFIFGGH_00929;product=hypothetical protein
JAEA01000002.1	Prodigal:002006	CDS	348375	350534	.	+	0	ID=ODFIFGGH_00930;eC_number=6.5.1.2;Name=ligA;db_xref=COG:COG0272;gene=ligA;inference=ab initio prediction:Prodigal:002006,similar to AA sequence:UniProtKB:P15042;locus_tag=ODFIFGGH_00930;product=DNA ligase
JAEA01000002.1	Prodigal:002006	CDS	350563	351447	.	+	0	ID=ODFIFGGH_00931;Name=rhaR_1;gene=rhaR_1;inference=ab initio prediction:Prodigal:002006,protein motif:HAMAP:MF_01533;locus_tag=ODFIFGGH_00931;product=HTH-type transcriptional activator RhaR
JAEA01000002.1	Prodigal:002006	CDS	351514	352224	.	+	0	ID=ODFIFGGH_00932;Name=ygaZ;db_xref=COG:COG1296;gene=ygaZ;inference=ab initio prediction:Prodigal:002006,similar to AA sequence:UniProtKB:P76630;locus_tag=ODFIFGGH_00932;product=Inner membrane protein YgaZ
JAEA01000002.1	Prodigal:002006	CDS	352221	352520	.	+	0	ID=ODFIFGGH_00933;inference=ab initio prediction:Prodigal:002006;locus_tag=ODFIFGGH_00933;product=hypothetical protein
JAEA01000002.1	Prodigal:002006	CDS	352517	354337	.	-	0	ID=ODFIFGGH_00934;eC_number=3.4.11.18;inference=ab initio prediction:Prodigal:002006,protein motif:HAMAP:MF_01974;locus_tag=ODFIFGGH_00934;product=Methionine aminopeptidase 1%2C mitochondrial
JAEA01000002.1	Prodigal:002006	CDS	354660	354884	.	+	0	ID=ODFIFGGH_00935;inference=ab initio prediction:Prodigal:002006;locus_tag=ODFIFGGH_00935;product=hypothetical protein
JAEA01000002.1	Prodigal:002006	CDS	354914	355018	.	+	0	ID=ODFIFGGH_00936;inference=ab initio prediction:Prodigal:002006;locus_tag=ODFIFGGH_00936;product=hypothetical protein
JAEA01000002.1	Prodigal:002006	CDS	355024	355944	.	-	0	ID=ODFIFGGH_00937;eC_number=2.1.1.297;Name=prmC_1;gene=prmC_1;inference=ab initio prediction:Prodigal:002006,protein motif:HAMAP:MF_02126;locus_tag=ODFIFGGH_00937;product=Release factor glutamine methyltransferase
JAEA01000002.1	Prodigal:002006	CDS	356020	357291	.	-	0	ID=ODFIFGGH_00938;eC_number=2.1.1.79;Name=cfa;db_xref=COG:COG2230;gene=cfa;inference=ab initio prediction:Prodigal:002006,similar to AA sequence:UniProtKB:P0A9H7;locus_tag=ODFIFGGH_00938;product=Cyclopropane-fatty-acyl-phospholipid synthase
JAEA01000002.1	Prodigal:002006	CDS	357375	359750	.	-	0	ID=ODFIFGGH_00939;eC_number=3.6.4.12;Name=uvrD;db_xref=COG:COG0210;gene=uvrD;inference=ab initio prediction:Prodigal:002006,similar to AA sequence:UniProtKB:P03018;locus_tag=ODFIFGGH_00939;product=DNA helicase II
JAEA01000002.1	Prodigal:002006	CDS	359899	360165	.	+	0	ID=ODFIFGGH_00940;inference=ab initio prediction:Prodigal:002006;locus_tag=ODFIFGGH_00940;product=hypothetical protein
JAEA01000002.1	Prodigal:002006	CDS	360293	361360	.	+	0	ID=ODFIFGGH_00941;inference=ab initio prediction:Prodigal:002006;locus_tag=ODFIFGGH_00941;product=hypothetical protein
JAEA01000002.1	Prodigal:002006	CDS	361343	361882	.	-	0	ID=ODFIFGGH_00942;eC_number=1.1.1.108;Name=lcdH;gene=lcdH;inference=ab initio prediction:Prodigal:002006,similar to AA sequence:UniProtKB:D7UNT2;locus_tag=ODFIFGGH_00942;product=L-carnitine dehydrogenase
JAEA01000002.1	Prodigal:002006	CDS	362023	363474	.	+	0	ID=ODFIFGGH_00943;eC_number=1.-.-.-;db_xref=COG:COG0277;inference=ab initio prediction:Prodigal:002006,similar to AA sequence:UniProtKB:P9WIT1;locus_tag=ODFIFGGH_00943;product=putative FAD-linked oxidoreductase
JAEA01000002.1	Prodigal:002006	CDS	363558	367127	.	+	0	ID=ODFIFGGH_00944;inference=ab initio prediction:Prodigal:002006;locus_tag=ODFIFGGH_00944;product=hypothetical protein
JAEA01000002.1	Prodigal:002006	CDS	367103	367360	.	-	0	ID=ODFIFGGH_00945;inference=ab initio prediction:Prodigal:002006;locus_tag=ODFIFGGH_00945;product=hypothetical protein
JAEA01000002.1	Prodigal:002006	CDS	367361	367549	.	-	0	ID=ODFIFGGH_00946;inference=ab initio prediction:Prodigal:002006;locus_tag=ODFIFGGH_00946;product=hypothetical protein
JAEA01000002.1	Prodigal:002006	CDS	367564	368958	.	-	0	ID=ODFIFGGH_00947;eC_number=4.2.1.2;Name=fumC;db_xref=COG:COG0114;gene=fumC;inference=ab initio prediction:Prodigal:002006,similar to AA sequence:UniProtKB:Q92PB6;locus_tag=ODFIFGGH_00947;product=Fumarate hydratase class II
JAEA01000002.1	Prodigal:002006	CDS	369048	370466	.	+	0	ID=ODFIFGGH_00948;Name=cypB;db_xref=COG:COG0369;gene=cypB;inference=ab initio prediction:Prodigal:002006,similar to AA sequence:UniProtKB:O08336;locus_tag=ODFIFGGH_00948;product=Bifunctional cytochrome P450/NADPH--P450 reductase 2
JAEA01000002.1	Prodigal:002006	CDS	370476	371087	.	-	0	ID=ODFIFGGH_00949;inference=ab initio prediction:Prodigal:002006;locus_tag=ODFIFGGH_00949;product=hypothetical protein
JAEA01000002.1	Aragorn:001002	tmRNA	371104	371437	.	-	.	ID=ODFIFGGH_00950;Name=ssrA;gene=ssrA;inference=COORDINATES:profile:Aragorn:001002;locus_tag=ODFIFGGH_00950;product=transfer-messenger RNA%2C SsrA
JAEA01000002.1	Prodigal:002006	CDS	371545	372339	.	+	0	ID=ODFIFGGH_00951;eC_number=2.1.1.45;Name=thyA;db_xref=COG:COG0207;gene=thyA;inference=ab initio prediction:Prodigal:002006,similar to AA sequence:UniProtKB:P67042;locus_tag=ODFIFGGH_00951;product=Thymidylate synthase
JAEA01000002.1	Prodigal:002006	CDS	372345	372641	.	+	0	ID=ODFIFGGH_00952;inference=ab initio prediction:Prodigal:002006;locus_tag=ODFIFGGH_00952;product=hypothetical protein
JAEA01000002.1	Prodigal:002006	CDS	372747	374273	.	+	0	ID=ODFIFGGH_00953;inference=ab initio prediction:Prodigal:002006;locus_tag=ODFIFGGH_00953;product=hypothetical protein
JAEA01000002.1	Prodigal:002006	CDS	374363	374518	.	+	0	ID=ODFIFGGH_00954;inference=ab initio prediction:Prodigal:002006;locus_tag=ODFIFGGH_00954;product=hypothetical protein
JAEA01000002.1	Prodigal:002006	CDS	374515	375027	.	+	0	ID=ODFIFGGH_00955;eC_number=1.5.1.3;Name=dhfrIII;gene=dhfrIII;inference=ab initio prediction:Prodigal:002006,similar to AA sequence:UniProtKB:P12833;locus_tag=ODFIFGGH_00955;product=Dihydrofolate reductase type 3
JAEA01000002.1	Prodigal:002006	CDS	375164	376303	.	+	0	ID=ODFIFGGH_00956;Name=hflK;db_xref=COG:COG0330;gene=hflK;inference=ab initio prediction:Prodigal:002006,similar to AA sequence:UniProtKB:P0ABC7;locus_tag=ODFIFGGH_00956;product=Modulator of FtsH protease HflK
JAEA01000002.1	Prodigal:002006	CDS	376300	376539	.	+	0	ID=ODFIFGGH_00957;inference=ab initio prediction:Prodigal:002006;locus_tag=ODFIFGGH_00957;product=hypothetical protein
JAEA01000002.1	Prodigal:002006	CDS	376555	377214	.	+	0	ID=ODFIFGGH_00958;Name=hflC;db_xref=COG:COG0330;gene=hflC;inference=ab initio prediction:Prodigal:002006,similar to AA sequence:UniProtKB:P0ABC3;locus_tag=ODFIFGGH_00958;product=Modulator of FtsH protease HflC
JAEA01000002.1	Prodigal:002006	CDS	377226	377417	.	+	0	ID=ODFIFGGH_00959;inference=ab initio prediction:Prodigal:002006;locus_tag=ODFIFGGH_00959;product=hypothetical protein
JAEA01000002.1	Prodigal:002006	CDS	377506	379014	.	+	0	ID=ODFIFGGH_00960;eC_number=3.4.21.107;Name=degQ_1;db_xref=COG:COG0265;gene=degQ_1;inference=ab initio prediction:Prodigal:002006,similar to AA sequence:UniProtKB:P39099;locus_tag=ODFIFGGH_00960;product=Periplasmic pH-dependent serine endoprotease DegQ
JAEA01000002.1	Prodigal:002006	CDS	379348	380169	.	+	0	ID=ODFIFGGH_00961;eC_number=1.11.1.10;Name=cpo;gene=cpo;inference=ab initio prediction:Prodigal:002006,similar to AA sequence:UniProtKB:O31158;locus_tag=ODFIFGGH_00961;product=Non-heme chloroperoxidase
JAEA01000002.1	Prodigal:002006	CDS	380186	381100	.	-	0	ID=ODFIFGGH_00962;inference=ab initio prediction:Prodigal:002006;locus_tag=ODFIFGGH_00962;product=hypothetical protein
JAEA01000002.1	Prodigal:002006	CDS	381115	382047	.	+	0	ID=ODFIFGGH_00963;eC_number=2.5.1.75;Name=miaA;db_xref=COG:COG0324;gene=miaA;inference=ab initio prediction:Prodigal:002006,similar to AA sequence:UniProtKB:P16384;locus_tag=ODFIFGGH_00963;product=tRNA dimethylallyltransferase
JAEA01000002.1	Prodigal:002006	CDS	382025	382852	.	-	0	ID=ODFIFGGH_00964;inference=ab initio prediction:Prodigal:002006;locus_tag=ODFIFGGH_00964;product=hypothetical protein
JAEA01000002.1	Prodigal:002006	CDS	383258	385030	.	+	0	ID=ODFIFGGH_00965;eC_number=2.2.1.6;Name=ilvI_1;db_xref=COG:COG0028;gene=ilvI_1;inference=ab initio prediction:Prodigal:002006,similar to AA sequence:UniProtKB:P00893;locus_tag=ODFIFGGH_00965;product=Acetolactate synthase isozyme 3 large subunit
JAEA01000002.1	Prodigal:002006	CDS	385046	385726	.	+	0	ID=ODFIFGGH_00966;eC_number=2.5.1.18;Name=yfcF;db_xref=COG:COG0625;gene=yfcF;inference=ab initio prediction:Prodigal:002006,similar to AA sequence:UniProtKB:P77544;locus_tag=ODFIFGGH_00966;product=Glutathione S-transferase YfcF
JAEA01000002.1	Prodigal:002006	CDS	385754	386299	.	+	0	ID=ODFIFGGH_00967;eC_number=2.2.1.6;Name=ilvH;db_xref=COG:COG0440;gene=ilvH;inference=ab initio prediction:Prodigal:002006,similar to AA sequence:UniProtKB:A0QUX7;locus_tag=ODFIFGGH_00967;product=Acetolactate synthase small subunit
JAEA01000002.1	Prodigal:002006	CDS	386304	386849	.	-	0	ID=ODFIFGGH_00968;inference=ab initio prediction:Prodigal:002006;locus_tag=ODFIFGGH_00968;product=hypothetical protein
JAEA01000002.1	Prodigal:002006	CDS	387131	388150	.	+	0	ID=ODFIFGGH_00969;eC_number=1.1.1.86;Name=ilvC;db_xref=COG:COG0059;gene=ilvC;inference=ab initio prediction:Prodigal:002006,similar to AA sequence:UniProtKB:Q9HVA2;locus_tag=ODFIFGGH_00969;product=Ketol-acid reductoisomerase (NADP(+))
JAEA01000002.1	Prodigal:002006	CDS	388365	390074	.	+	0	ID=ODFIFGGH_00970;db_xref=COG:COG0664;inference=ab initio prediction:Prodigal:002006,similar to AA sequence:UniProtKB:P9WIY7;locus_tag=ODFIFGGH_00970;product=putative NTE family protein
JAEA01000002.1	Prodigal:002006	CDS	390099	390446	.	-	0	ID=ODFIFGGH_00971;inference=ab initio prediction:Prodigal:002006;locus_tag=ODFIFGGH_00971;product=hypothetical protein
JAEA01000002.1	Prodigal:002006	CDS	390646	391167	.	-	0	ID=ODFIFGGH_00972;Name=yabI_1;db_xref=COG:COG0586;gene=yabI_1;inference=ab initio prediction:Prodigal:002006,similar to AA sequence:UniProtKB:P30149;locus_tag=ODFIFGGH_00972;product=Inner membrane protein YabI
JAEA01000002.1	Prodigal:002006	CDS	391321	392169	.	+	0	ID=ODFIFGGH_00973;eC_number=2.7.1.35;Name=pdxY;db_xref=COG:COG2240;gene=pdxY;inference=ab initio prediction:Prodigal:002006,similar to AA sequence:UniProtKB:Q7CIR8;locus_tag=ODFIFGGH_00973;product=Pyridoxal kinase PdxY
JAEA01000002.1	Prodigal:002006	CDS	392174	393079	.	+	0	ID=ODFIFGGH_00974;eC_number=5.3.3.17;Name=phzF;gene=phzF;inference=ab initio prediction:Prodigal:002006,similar to AA sequence:UniProtKB:Q51792;locus_tag=ODFIFGGH_00974;product=Trans-2%2C3-dihydro-3-hydroxyanthranilate isomerase
JAEA01000002.1	Prodigal:002006	CDS	393076	393789	.	+	0	ID=ODFIFGGH_00975;inference=ab initio prediction:Prodigal:002006;locus_tag=ODFIFGGH_00975;product=hypothetical protein
JAEA01000002.1	Prodigal:002006	CDS	393780	394103	.	-	0	ID=ODFIFGGH_00976;inference=ab initio prediction:Prodigal:002006;locus_tag=ODFIFGGH_00976;product=hypothetical protein
JAEA01000002.1	Prodigal:002006	CDS	394525	396087	.	+	0	ID=ODFIFGGH_00977;eC_number=2.3.3.13;Name=leuA;db_xref=COG:COG0119;gene=leuA;inference=ab initio prediction:Prodigal:002006,similar to AA sequence:UniProtKB:Q9JZG1;locus_tag=ODFIFGGH_00977;product=2-isopropylmalate synthase
JAEA01000002.1	Aragorn:001002	tRNA	396390	396465	.	+	.	ID=ODFIFGGH_00978;inference=COORDINATES:profile:Aragorn:001002;locus_tag=ODFIFGGH_00978;product=tRNA-Lys(ctt)
JAEA01000002.1	Prodigal:002006	CDS	396681	397064	.	-	0	ID=ODFIFGGH_00979;inference=ab initio prediction:Prodigal:002006;locus_tag=ODFIFGGH_00979;product=hypothetical protein
JAEA01000002.1	Prodigal:002006	CDS	397342	398694	.	+	0	ID=ODFIFGGH_00980;eC_number=1.3.98.3;Name=hemN;db_xref=COG:COG0635;gene=hemN;inference=ab initio prediction:Prodigal:002006,similar to AA sequence:UniProtKB:O34162;locus_tag=ODFIFGGH_00980;product=Oxygen-independent coproporphyrinogen III oxidase
JAEA01000002.1	Prodigal:002006	CDS	398691	399176	.	-	0	ID=ODFIFGGH_00981;inference=ab initio prediction:Prodigal:002006;locus_tag=ODFIFGGH_00981;product=hypothetical protein
JAEA01000002.1	Prodigal:002006	CDS	399271	400626	.	+	0	ID=ODFIFGGH_00982;eC_number=1.13.11.5;Name=hmgA_1;db_xref=COG:COG3508;gene=hmgA_1;inference=ab initio prediction:Prodigal:002006,similar to AA sequence:UniProtKB:Q9X4F5;locus_tag=ODFIFGGH_00982;product=Homogentisate 1%2C2-dioxygenase
JAEA01000003.1	Prodigal:002006	CDS	95	349	.	+	0	ID=ODFIFGGH_00983;eC_number=3.6.3.-;Name=glnQ_1;db_xref=COG:COG1126;gene=glnQ_1;inference=ab initio prediction:Prodigal:002006,similar to AA sequence:UniProtKB:O34677;locus_tag=ODFIFGGH_00983;product=Glutamine transport ATP-binding protein GlnQ
JAEA01000003.1	Prodigal:002006	CDS	436	1626	.	-	0	ID=ODFIFGGH_00984;eC_number=3.5.4.42;Name=atzC;gene=atzC;inference=ab initio prediction:Prodigal:002006,similar to AA sequence:UniProtKB:O52063;locus_tag=ODFIFGGH_00984;product=N-isopropylammelide isopropyl amidohydrolase
JAEA01000003.1	Prodigal:002006	CDS	1965	2669	.	+	0	ID=ODFIFGGH_00985;Name=rspR_1;db_xref=COG:COG1802;gene=rspR_1;inference=ab initio prediction:Prodigal:002006,similar to AA sequence:UniProtKB:P0ACM2;locus_tag=ODFIFGGH_00985;product=HTH-type transcriptional repressor RspR
JAEA01000003.1	Prodigal:002006	CDS	2880	4448	.	+	0	ID=ODFIFGGH_00986;Name=dppA_2;db_xref=COG:COG0747;gene=dppA_2;inference=ab initio prediction:Prodigal:002006,similar to AA sequence:UniProtKB:P23847;locus_tag=ODFIFGGH_00986;product=Periplasmic dipeptide transport protein
JAEA01000003.1	Prodigal:002006	CDS	4506	5477	.	+	0	ID=ODFIFGGH_00987;Name=dppB_2;db_xref=COG:COG0601;gene=dppB_2;inference=ab initio prediction:Prodigal:002006,similar to AA sequence:UniProtKB:P0AEF8;locus_tag=ODFIFGGH_00987;product=Dipeptide transport system permease protein DppB
JAEA01000003.1	Prodigal:002006	CDS	5474	6388	.	+	0	ID=ODFIFGGH_00988;Name=gsiD_2;db_xref=COG:COG1173;gene=gsiD_2;inference=ab initio prediction:Prodigal:002006,similar to AA sequence:UniProtKB:P75799;locus_tag=ODFIFGGH_00988;product=Glutathione transport system permease protein GsiD
JAEA01000003.1	Prodigal:002006	CDS	6385	8115	.	+	0	ID=ODFIFGGH_00989;eC_number=7.4.2.10;Name=gsiA_3;db_xref=COG:COG1123;gene=gsiA_3;inference=ab initio prediction:Prodigal:002006,similar to AA sequence:UniProtKB:P75796;locus_tag=ODFIFGGH_00989;product=Glutathione import ATP-binding protein GsiA
JAEA01000003.1	Prodigal:002006	CDS	8135	9589	.	+	0	ID=ODFIFGGH_00990;eC_number=3.5.4.45;Name=triA;gene=triA;inference=ab initio prediction:Prodigal:002006,similar to AA sequence:UniProtKB:Q9EYU0;locus_tag=ODFIFGGH_00990;product=Melamine deaminase
JAEA01000003.1	Prodigal:002006	CDS	9687	10925	.	+	0	ID=ODFIFGGH_00991;Name=yycB;db_xref=COG:COG2807;gene=yycB;inference=ab initio prediction:Prodigal:002006,similar to AA sequence:UniProtKB:P37482;locus_tag=ODFIFGGH_00991;product=putative transporter YycB
JAEA01000003.1	Prodigal:002006	CDS	11056	12474	.	-	0	ID=ODFIFGGH_00992;eC_number=3.5.2.-;inference=ab initio prediction:Prodigal:002006,similar to AA sequence:UniProtKB:Q45515;locus_tag=ODFIFGGH_00992;product=D-hydantoinase
JAEA01000003.1	Prodigal:002006	CDS	12485	13699	.	-	0	ID=ODFIFGGH_00993;eC_number=2.8.1.7;Name=sufS;db_xref=COG:COG0520;gene=sufS;inference=ab initio prediction:Prodigal:002006,similar to AA sequence:UniProtKB:O32164;locus_tag=ODFIFGGH_00993;product=Cysteine desulfurase SufS
JAEA01000003.1	Prodigal:002006	CDS	13707	14225	.	-	0	ID=ODFIFGGH_00994;eC_number=4.3.2.3;Name=allA;db_xref=COG:COG3194;gene=allA;inference=ab initio prediction:Prodigal:002006,similar to AA sequence:UniProtKB:P59285;locus_tag=ODFIFGGH_00994;product=Ureidoglycolate lyase
JAEA01000003.1	Prodigal:002006	CDS	14237	14971	.	-	0	ID=ODFIFGGH_00995;Name=glnQ_2;gene=glnQ_2;inference=ab initio prediction:Prodigal:002006,similar to AA sequence:UniProtKB:P27675;locus_tag=ODFIFGGH_00995;product=Glutamine transport ATP-binding protein GlnQ
JAEA01000003.1	Prodigal:002006	CDS	14968	15639	.	-	0	ID=ODFIFGGH_00996;Name=yecS;db_xref=COG:COG0765;gene=yecS;inference=ab initio prediction:Prodigal:002006,similar to AA sequence:UniProtKB:P0AFT2;locus_tag=ODFIFGGH_00996;product=L-cystine transport system permease protein YecS
JAEA01000003.1	Prodigal:002006	CDS	15720	16523	.	-	0	ID=ODFIFGGH_00997;Name=glnH;db_xref=COG:COG0834;gene=glnH;inference=ab initio prediction:Prodigal:002006,similar to AA sequence:UniProtKB:P0AEQ3;locus_tag=ODFIFGGH_00997;product=Glutamine-binding periplasmic protein
JAEA01000003.1	Prodigal:002006	CDS	16790	17497	.	+	0	ID=ODFIFGGH_00998;Name=glcC;db_xref=COG:COG2186;gene=glcC;inference=ab initio prediction:Prodigal:002006,similar to AA sequence:UniProtKB:P0ACL5;locus_tag=ODFIFGGH_00998;product=Glc operon transcriptional activator
JAEA01000003.1	Aragorn:001002	tRNA	17788	17862	.	-	.	ID=ODFIFGGH_00999;inference=COORDINATES:profile:Aragorn:001002;locus_tag=ODFIFGGH_00999;product=tRNA-Gln(ttg)
JAEA01000003.1	Aragorn:001002	tRNA	18011	18087	.	+	.	ID=ODFIFGGH_01000;inference=COORDINATES:profile:Aragorn:001002;locus_tag=ODFIFGGH_01000;product=tRNA-Pro(cgg)
JAEA01000003.1	Prodigal:002006	CDS	18189	18512	.	-	0	ID=ODFIFGGH_01001;inference=ab initio prediction:Prodigal:002006;locus_tag=ODFIFGGH_01001;product=hypothetical protein
JAEA01000003.1	Prodigal:002006	CDS	18918	19325	.	+	0	ID=ODFIFGGH_01002;inference=ab initio prediction:Prodigal:002006;locus_tag=ODFIFGGH_01002;product=hypothetical protein
JAEA01000003.1	Prodigal:002006	CDS	19392	20075	.	-	0	ID=ODFIFGGH_01003;inference=ab initio prediction:Prodigal:002006;locus_tag=ODFIFGGH_01003;product=hypothetical protein
JAEA01000003.1	Prodigal:002006	CDS	20202	20513	.	+	0	ID=ODFIFGGH_01004;inference=ab initio prediction:Prodigal:002006;locus_tag=ODFIFGGH_01004;product=hypothetical protein
JAEA01000003.1	Prodigal:002006	CDS	20610	21218	.	-	0	ID=ODFIFGGH_01005;Name=bioY;db_xref=COG:COG1268;gene=bioY;inference=ab initio prediction:Prodigal:002006,similar to AA sequence:UniProtKB:Q9WZQ6;locus_tag=ODFIFGGH_01005;product=Biotin transporter BioY
JAEA01000003.1	Aragorn:001002	tRNA	22133	22227	.	-	.	ID=ODFIFGGH_01006;inference=COORDINATES:profile:Aragorn:001002;locus_tag=ODFIFGGH_01006;product=tRNA-Arg(ccg)
JAEA01000003.1	Prodigal:002006	CDS	22352	23131	.	-	0	ID=ODFIFGGH_01007;inference=ab initio prediction:Prodigal:002006;locus_tag=ODFIFGGH_01007;product=hypothetical protein
JAEA01000003.1	Prodigal:002006	CDS	23394	23882	.	+	0	ID=ODFIFGGH_01008;inference=ab initio prediction:Prodigal:002006;locus_tag=ODFIFGGH_01008;product=hypothetical protein
JAEA01000003.1	Prodigal:002006	CDS	23891	24736	.	+	0	ID=ODFIFGGH_01009;inference=ab initio prediction:Prodigal:002006;locus_tag=ODFIFGGH_01009;product=hypothetical protein
JAEA01000003.1	Prodigal:002006	CDS	24789	25256	.	+	0	ID=ODFIFGGH_01010;inference=ab initio prediction:Prodigal:002006;locus_tag=ODFIFGGH_01010;product=hypothetical protein
JAEA01000003.1	Prodigal:002006	CDS	25388	25576	.	+	0	ID=ODFIFGGH_01011;inference=ab initio prediction:Prodigal:002006;locus_tag=ODFIFGGH_01011;product=hypothetical protein
JAEA01000003.1	Prodigal:002006	CDS	25643	26230	.	-	0	ID=ODFIFGGH_01012;inference=ab initio prediction:Prodigal:002006;locus_tag=ODFIFGGH_01012;product=hypothetical protein
JAEA01000003.1	Prodigal:002006	CDS	26429	27370	.	+	0	ID=ODFIFGGH_01013;eC_number=3.5.1.-;db_xref=COG:COG0123;inference=ab initio prediction:Prodigal:002006,similar to AA sequence:UniProtKB:Q9HXM1;locus_tag=ODFIFGGH_01013;product=Histone deacetylase-like amidohydrolase
JAEA01000003.1	Prodigal:002006	CDS	27464	28753	.	-	0	ID=ODFIFGGH_01014;Name=ribBA;db_xref=COG:COG0108;gene=ribBA;inference=ab initio prediction:Prodigal:002006,similar to AA sequence:UniProtKB:P9WHF1;locus_tag=ODFIFGGH_01014;product=Riboflavin biosynthesis protein RibBA
JAEA01000003.1	Prodigal:002006	CDS	28848	29963	.	-	0	ID=ODFIFGGH_01015;eC_number=4.2.3.5;Name=aroC;db_xref=COG:COG0082;gene=aroC;inference=ab initio prediction:Prodigal:002006,similar to AA sequence:UniProtKB:P12008;locus_tag=ODFIFGGH_01015;product=Chorismate synthase
JAEA01000003.1	Prodigal:002006	CDS	30048	30518	.	-	0	ID=ODFIFGGH_01016;inference=ab initio prediction:Prodigal:002006;locus_tag=ODFIFGGH_01016;product=hypothetical protein
JAEA01000003.1	Prodigal:002006	CDS	30606	31382	.	+	0	ID=ODFIFGGH_01017;inference=ab initio prediction:Prodigal:002006;locus_tag=ODFIFGGH_01017;product=hypothetical protein
JAEA01000003.1	Prodigal:002006	CDS	31400	31993	.	-	0	ID=ODFIFGGH_01018;eC_number=5.4.2.11;Name=gpmA_1;gene=gpmA_1;inference=ab initio prediction:Prodigal:002006,protein motif:HAMAP:MF_01039;locus_tag=ODFIFGGH_01018;product=2%2C3-bisphosphoglycerate-dependent phosphoglycerate mutase
JAEA01000003.1	Prodigal:002006	CDS	32035	32859	.	-	0	ID=ODFIFGGH_01019;eC_number=1.3.1.9;Name=fabI_2;db_xref=COG:COG0623;gene=fabI_2;inference=ab initio prediction:Prodigal:002006,similar to AA sequence:UniProtKB:O24990;locus_tag=ODFIFGGH_01019;product=Enoyl-[acyl-carrier-protein] reductase [NADH] FabI
JAEA01000003.1	Prodigal:002006	CDS	33007	33960	.	-	0	ID=ODFIFGGH_01020;Name=cbpA_1;db_xref=COG:COG2214;gene=cbpA_1;inference=ab initio prediction:Prodigal:002006,similar to AA sequence:UniProtKB:P36659;locus_tag=ODFIFGGH_01020;product=Curved DNA-binding protein
JAEA01000003.1	Prodigal:002006	CDS	34064	34543	.	-	0	ID=ODFIFGGH_01021;inference=ab initio prediction:Prodigal:002006;locus_tag=ODFIFGGH_01021;product=hypothetical protein
JAEA01000003.1	Prodigal:002006	CDS	34588	35196	.	+	0	ID=ODFIFGGH_01022;eC_number=1.4.3.5;Name=pdxH_2;db_xref=COG:COG0259;gene=pdxH_2;inference=ab initio prediction:Prodigal:002006,similar to AA sequence:UniProtKB:P21159;locus_tag=ODFIFGGH_01022;product=Pyridoxine/pyridoxamine 5'-phosphate oxidase
JAEA01000003.1	Prodigal:002006	CDS	35271	36026	.	+	0	ID=ODFIFGGH_01023;eC_number=1.1.1.100;Name=fabG_3;gene=fabG_3;inference=ab initio prediction:Prodigal:002006,similar to AA sequence:UniProtKB:O67610;locus_tag=ODFIFGGH_01023;product=3-oxoacyl-[acyl-carrier-protein] reductase FabG
JAEA01000003.1	Prodigal:002006	CDS	36102	38102	.	-	0	ID=ODFIFGGH_01024;inference=ab initio prediction:Prodigal:002006;locus_tag=ODFIFGGH_01024;product=hypothetical protein
JAEA01000003.1	Prodigal:002006	CDS	38280	39350	.	-	0	ID=ODFIFGGH_01025;eC_number=2.3.3.16;Name=citA;db_xref=COG:COG0372;gene=citA;inference=ab initio prediction:Prodigal:002006,similar to AA sequence:UniProtKB:P39119;locus_tag=ODFIFGGH_01025;product=Citrate synthase 1
JAEA01000003.1	Prodigal:002006	CDS	39428	40567	.	+	0	ID=ODFIFGGH_01026;inference=ab initio prediction:Prodigal:002006;locus_tag=ODFIFGGH_01026;product=hypothetical protein
JAEA01000003.1	Prodigal:002006	CDS	40557	40940	.	+	0	ID=ODFIFGGH_01027;eC_number=3.6.1.22;Name=nudC_1;gene=nudC_1;inference=ab initio prediction:Prodigal:002006,protein motif:HAMAP:MF_00297;locus_tag=ODFIFGGH_01027;product=NADH pyrophosphatase
JAEA01000003.1	Prodigal:002006	CDS	41002	41574	.	+	0	ID=ODFIFGGH_01028;inference=ab initio prediction:Prodigal:002006;locus_tag=ODFIFGGH_01028;product=hypothetical protein
JAEA01000003.1	Prodigal:002006	CDS	41749	42012	.	+	0	ID=ODFIFGGH_01029;inference=ab initio prediction:Prodigal:002006;locus_tag=ODFIFGGH_01029;product=hypothetical protein
JAEA01000003.1	Prodigal:002006	CDS	42029	42421	.	+	0	ID=ODFIFGGH_01030;Name=yycE;gene=yycE;inference=ab initio prediction:Prodigal:002006,similar to AA sequence:UniProtKB:P37479;locus_tag=ODFIFGGH_01030;product=putative protein YycE
JAEA01000003.1	Prodigal:002006	CDS	42462	43121	.	+	0	ID=ODFIFGGH_01031;Name=leuE;db_xref=COG:COG1280;gene=leuE;inference=ab initio prediction:Prodigal:002006,similar to AA sequence:UniProtKB:P76249;locus_tag=ODFIFGGH_01031;product=Leucine efflux protein
JAEA01000003.1	Prodigal:002006	CDS	43140	43751	.	-	0	ID=ODFIFGGH_01032;eC_number=3.1.3.18;Name=gph_1;gene=gph_1;inference=ab initio prediction:Prodigal:002006,protein motif:HAMAP:MF_00495;locus_tag=ODFIFGGH_01032;product=Phosphoglycolate phosphatase
JAEA01000003.1	Prodigal:002006	CDS	43755	45092	.	-	0	ID=ODFIFGGH_01033;eC_number=3.5.2.-;Name=lhyD;gene=lhyD;inference=ab initio prediction:Prodigal:002006,similar to AA sequence:UniProtKB:P81006;locus_tag=ODFIFGGH_01033;product=L-hydantoinase
JAEA01000003.1	Prodigal:002006	CDS	45169	46035	.	+	0	ID=ODFIFGGH_01034;Name=ygfZ;gene=ygfZ;inference=ab initio prediction:Prodigal:002006,protein motif:HAMAP:MF_01175;locus_tag=ODFIFGGH_01034;product=tRNA-modifying protein YgfZ
JAEA01000003.1	Prodigal:002006	CDS	46164	48110	.	+	0	ID=ODFIFGGH_01035;eC_number=2.7.13.3;Name=rcsC_7;gene=rcsC_7;inference=ab initio prediction:Prodigal:002006,protein motif:HAMAP:MF_00979;locus_tag=ODFIFGGH_01035;product=Sensor histidine kinase RcsC
JAEA01000003.1	Prodigal:002006	CDS	48210	48857	.	+	0	ID=ODFIFGGH_01036;Name=paiB;db_xref=COG:COG2808;gene=paiB;inference=ab initio prediction:Prodigal:002006,similar to AA sequence:UniProtKB:P21341;locus_tag=ODFIFGGH_01036;product=Protease synthase and sporulation protein PAI 2
JAEA01000003.1	Prodigal:002006	CDS	48829	49317	.	+	0	ID=ODFIFGGH_01037;eC_number=2.3.1.82;inference=ab initio prediction:Prodigal:002006,similar to AA sequence:UniProtKB:Q54441;locus_tag=ODFIFGGH_01037;product=Aminoglycoside N(6')-acetyltransferase type 1
JAEA01000003.1	Prodigal:002006	CDS	49375	49983	.	+	0	ID=ODFIFGGH_01038;eC_number=3.2.2.20;Name=tag;db_xref=COG:COG2818;gene=tag;inference=ab initio prediction:Prodigal:002006,similar to AA sequence:UniProtKB:P05100;locus_tag=ODFIFGGH_01038;product=DNA-3-methyladenine glycosylase 1
JAEA01000003.1	Prodigal:002006	CDS	49983	50576	.	+	0	ID=ODFIFGGH_01039;inference=ab initio prediction:Prodigal:002006;locus_tag=ODFIFGGH_01039;product=hypothetical protein
JAEA01000003.1	Prodigal:002006	CDS	50592	51110	.	+	0	ID=ODFIFGGH_01040;inference=ab initio prediction:Prodigal:002006;locus_tag=ODFIFGGH_01040;product=hypothetical protein
JAEA01000003.1	Prodigal:002006	CDS	51162	53861	.	+	0	ID=ODFIFGGH_01041;inference=ab initio prediction:Prodigal:002006;locus_tag=ODFIFGGH_01041;product=hypothetical protein
JAEA01000003.1	Prodigal:002006	CDS	53898	54146	.	+	0	ID=ODFIFGGH_01042;eC_number=3.1.11.6;Name=xseB;gene=xseB;inference=ab initio prediction:Prodigal:002006,protein motif:HAMAP:MF_00337;locus_tag=ODFIFGGH_01042;product=Exodeoxyribonuclease 7 small subunit
JAEA01000003.1	Prodigal:002006	CDS	54279	54803	.	+	0	ID=ODFIFGGH_01043;inference=ab initio prediction:Prodigal:002006;locus_tag=ODFIFGGH_01043;product=hypothetical protein
JAEA01000003.1	Prodigal:002006	CDS	54803	55825	.	+	0	ID=ODFIFGGH_01044;inference=ab initio prediction:Prodigal:002006;locus_tag=ODFIFGGH_01044;product=hypothetical protein
JAEA01000003.1	Prodigal:002006	CDS	55844	57751	.	+	0	ID=ODFIFGGH_01045;eC_number=2.2.1.7;Name=dxs_1;db_xref=COG:COG1154;gene=dxs_1;inference=ab initio prediction:Prodigal:002006,similar to AA sequence:UniProtKB:Q9KGU7;locus_tag=ODFIFGGH_01045;product=1-deoxy-D-xylulose-5-phosphate synthase
JAEA01000003.1	Prodigal:002006	CDS	57752	58465	.	-	0	ID=ODFIFGGH_01046;eC_number=1.15.1.1;Name=sodA2;gene=sodA2;inference=ab initio prediction:Prodigal:002006,similar to AA sequence:UniProtKB:P50059;locus_tag=ODFIFGGH_01046;product=Superoxide dismutase [Mn] 2
JAEA01000003.1	Prodigal:002006	CDS	58570	59298	.	+	0	ID=ODFIFGGH_01047;eC_number=2.1.1.226;Name=tlyA;db_xref=COG:COG1189;gene=tlyA;inference=ab initio prediction:Prodigal:002006,similar to AA sequence:UniProtKB:P9WJ63;locus_tag=ODFIFGGH_01047;product=16S/23S rRNA (cytidine-2'-O)-methyltransferase TlyA
JAEA01000003.1	Prodigal:002006	CDS	59267	60541	.	+	0	ID=ODFIFGGH_01048;eC_number=2.1.1.190;Name=rlmD;db_xref=COG:COG2265;gene=rlmD;inference=ab initio prediction:Prodigal:002006,similar to AA sequence:UniProtKB:P55135;locus_tag=ODFIFGGH_01048;product=23S rRNA (uracil(1939)-C(5))-methyltransferase RlmD
JAEA01000003.1	Prodigal:002006	CDS	60788	61537	.	-	0	ID=ODFIFGGH_01049;eC_number=3.4.-.-;Name=yedK;db_xref=COG:COG2135;gene=yedK;inference=ab initio prediction:Prodigal:002006,similar to AA sequence:UniProtKB:P76318;locus_tag=ODFIFGGH_01049;product=SOS response-associated protein YedK
JAEA01000003.1	Prodigal:002006	CDS	61547	62542	.	-	0	ID=ODFIFGGH_01050;Name=corA;db_xref=COG:COG0598;gene=corA;inference=ab initio prediction:Prodigal:002006,similar to AA sequence:UniProtKB:P0A2R8;locus_tag=ODFIFGGH_01050;product=Magnesium transport protein CorA
JAEA01000003.1	Prodigal:002006	CDS	62582	63433	.	-	0	ID=ODFIFGGH_01051;eC_number=1.3.1.87;Name=hcaB_1;gene=hcaB_1;inference=ab initio prediction:Prodigal:002006,protein motif:HAMAP:MF_01647;locus_tag=ODFIFGGH_01051;product=3-phenylpropionate-dihydrodiol/cinnamic acid-dihydrodiol dehydrogenase
JAEA01000003.1	Prodigal:002006	CDS	63438	65216	.	-	0	ID=ODFIFGGH_01052;eC_number=1.3.8.-;Name=dmdC_1;db_xref=COG:COG1960;gene=dmdC_1;inference=ab initio prediction:Prodigal:002006,similar to AA sequence:UniProtKB:Q5LLW7;locus_tag=ODFIFGGH_01052;product=3-methylmercaptopropionyl-CoA dehydrogenase
JAEA01000003.1	Prodigal:002006	CDS	65340	66311	.	+	0	ID=ODFIFGGH_01053;eC_number=2.7.7.87;Name=ywlC;db_xref=COG:COG0009;gene=ywlC;inference=ab initio prediction:Prodigal:002006,similar to AA sequence:UniProtKB:P39153;locus_tag=ODFIFGGH_01053;product=Threonylcarbamoyl-AMP synthase
JAEA01000003.1	Prodigal:002006	CDS	66334	66936	.	-	0	ID=ODFIFGGH_01054;eC_number=1.6.5.2;inference=ab initio prediction:Prodigal:002006,similar to AA sequence:UniProtKB:Q2YQ23;locus_tag=ODFIFGGH_01054;product=NAD(P)H dehydrogenase (quinone)
JAEA01000003.1	Prodigal:002006	CDS	67108	68052	.	+	0	ID=ODFIFGGH_01055;Name=hdfR_2;gene=hdfR_2;inference=ab initio prediction:Prodigal:002006,protein motif:HAMAP:MF_01233;locus_tag=ODFIFGGH_01055;product=HTH-type transcriptional regulator HdfR
JAEA01000003.1	Prodigal:002006	CDS	68054	69040	.	-	0	ID=ODFIFGGH_01056;eC_number=1.3.1.84;Name=acuI;db_xref=COG:COG0604;gene=acuI;inference=ab initio prediction:Prodigal:002006,similar to AA sequence:UniProtKB:Q3J6K9;locus_tag=ODFIFGGH_01056;product=Acrylyl-CoA reductase AcuI
JAEA01000003.1	Prodigal:002006	CDS	69126	70367	.	-	0	ID=ODFIFGGH_01057;inference=ab initio prediction:Prodigal:002006,similar to AA sequence:UniProtKB:A0LNN5;locus_tag=ODFIFGGH_01057;product=L-lactate transporter
JAEA01000003.1	Prodigal:002006	CDS	70537	71976	.	-	0	ID=ODFIFGGH_01058;inference=ab initio prediction:Prodigal:002006;locus_tag=ODFIFGGH_01058;product=hypothetical protein
JAEA01000003.1	Prodigal:002006	CDS	72067	73329	.	-	0	ID=ODFIFGGH_01059;inference=ab initio prediction:Prodigal:002006;locus_tag=ODFIFGGH_01059;product=hypothetical protein
JAEA01000003.1	Prodigal:002006	CDS	73411	74286	.	-	0	ID=ODFIFGGH_01060;inference=ab initio prediction:Prodigal:002006;locus_tag=ODFIFGGH_01060;product=hypothetical protein
JAEA01000003.1	Prodigal:002006	CDS	74373	74774	.	+	0	ID=ODFIFGGH_01061;inference=ab initio prediction:Prodigal:002006;locus_tag=ODFIFGGH_01061;product=hypothetical protein
JAEA01000003.1	Prodigal:002006	CDS	74834	75184	.	-	0	ID=ODFIFGGH_01062;inference=ab initio prediction:Prodigal:002006;locus_tag=ODFIFGGH_01062;product=hypothetical protein
JAEA01000003.1	Prodigal:002006	CDS	75206	75475	.	-	0	ID=ODFIFGGH_01063;inference=ab initio prediction:Prodigal:002006;locus_tag=ODFIFGGH_01063;product=hypothetical protein
JAEA01000003.1	Prodigal:002006	CDS	75481	78159	.	-	0	ID=ODFIFGGH_01064;eC_number=2.7.9.1;Name=ppdK;db_xref=COG:COG0574;gene=ppdK;inference=ab initio prediction:Prodigal:002006,similar to AA sequence:UniProtKB:P22983;locus_tag=ODFIFGGH_01064;product=Pyruvate%2C phosphate dikinase
JAEA01000003.1	Prodigal:002006	CDS	78493	79596	.	+	0	ID=ODFIFGGH_01065;inference=ab initio prediction:Prodigal:002006;locus_tag=ODFIFGGH_01065;product=hypothetical protein
JAEA01000003.1	Prodigal:002006	CDS	79665	80306	.	-	0	ID=ODFIFGGH_01066;inference=ab initio prediction:Prodigal:002006;locus_tag=ODFIFGGH_01066;product=hypothetical protein
JAEA01000003.1	Prodigal:002006	CDS	80406	82661	.	-	0	ID=ODFIFGGH_01067;eC_number=6.1.1.14;Name=glyS;db_xref=COG:COG0751;gene=glyS;inference=ab initio prediction:Prodigal:002006,similar to AA sequence:UniProtKB:P00961;locus_tag=ODFIFGGH_01067;product=Glycine--tRNA ligase beta subunit
JAEA01000003.1	Prodigal:002006	CDS	82675	83103	.	-	0	ID=ODFIFGGH_01068;inference=ab initio prediction:Prodigal:002006;locus_tag=ODFIFGGH_01068;product=hypothetical protein
JAEA01000003.1	Prodigal:002006	CDS	83279	84220	.	-	0	ID=ODFIFGGH_01069;eC_number=6.1.1.14;Name=glyQ;db_xref=COG:COG0752;gene=glyQ;inference=ab initio prediction:Prodigal:002006,similar to AA sequence:UniProtKB:P00960;locus_tag=ODFIFGGH_01069;product=Glycine--tRNA ligase alpha subunit
JAEA01000003.1	Prodigal:002006	CDS	84401	85261	.	-	0	ID=ODFIFGGH_01070;inference=ab initio prediction:Prodigal:002006;locus_tag=ODFIFGGH_01070;product=hypothetical protein
JAEA01000003.1	Prodigal:002006	CDS	85448	85753	.	+	0	ID=ODFIFGGH_01071;inference=ab initio prediction:Prodigal:002006;locus_tag=ODFIFGGH_01071;product=hypothetical protein
JAEA01000003.1	Prodigal:002006	CDS	85781	86533	.	-	0	ID=ODFIFGGH_01072;eC_number=2.1.1.223;Name=yfiC;gene=yfiC;inference=ab initio prediction:Prodigal:002006,protein motif:HAMAP:MF_01872;locus_tag=ODFIFGGH_01072;product=tRNA1(Val) (adenine(37)-N6)-methyltransferase
JAEA01000003.1	Prodigal:002006	CDS	86526	86807	.	-	0	ID=ODFIFGGH_01073;inference=ab initio prediction:Prodigal:002006;locus_tag=ODFIFGGH_01073;product=hypothetical protein
JAEA01000003.1	Prodigal:002006	CDS	86860	87879	.	+	0	ID=ODFIFGGH_01074;eC_number=2.5.1.90;Name=ispB;db_xref=COG:COG0142;gene=ispB;inference=ab initio prediction:Prodigal:002006,similar to AA sequence:UniProtKB:P0AD57;locus_tag=ODFIFGGH_01074;product=Octaprenyl diphosphate synthase
JAEA01000003.1	Prodigal:002006	CDS	88237	89046	.	+	0	ID=ODFIFGGH_01075;Name=metQ_1;db_xref=COG:COG1464;gene=metQ_1;inference=ab initio prediction:Prodigal:002006,similar to AA sequence:UniProtKB:P28635;locus_tag=ODFIFGGH_01075;product=D-methionine-binding lipoprotein MetQ
JAEA01000003.1	Prodigal:002006	CDS	89140	90012	.	-	0	ID=ODFIFGGH_01076;eC_number=2.7.1.148;Name=ispE;db_xref=COG:COG1947;gene=ispE;inference=ab initio prediction:Prodigal:002006,similar to AA sequence:UniProtKB:P83700;locus_tag=ODFIFGGH_01076;product=4-diphosphocytidyl-2-C-methyl-D-erythritol kinase
JAEA01000003.1	Prodigal:002006	CDS	90120	91907	.	-	0	ID=ODFIFGGH_01077;eC_number=3.4.-.-;Name=bepA_1;gene=bepA_1;inference=ab initio prediction:Prodigal:002006,protein motif:HAMAP:MF_00997;locus_tag=ODFIFGGH_01077;product=Beta-barrel assembly-enhancing protease
JAEA01000003.1	Prodigal:002006	CDS	92132	93796	.	-	0	ID=ODFIFGGH_01078;eC_number=1.5.5.1;db_xref=COG:COG0644;inference=ab initio prediction:Prodigal:002006,similar to AA sequence:UniProtKB:Q9HZP5;locus_tag=ODFIFGGH_01078;product=Electron transfer flavoprotein-ubiquinone oxidoreductase
JAEA01000003.1	Prodigal:002006	CDS	94105	94917	.	+	0	ID=ODFIFGGH_01079;inference=ab initio prediction:Prodigal:002006;locus_tag=ODFIFGGH_01079;product=hypothetical protein
JAEA01000003.1	Prodigal:002006	CDS	95012	95878	.	+	0	ID=ODFIFGGH_01080;inference=ab initio prediction:Prodigal:002006;locus_tag=ODFIFGGH_01080;product=hypothetical protein
JAEA01000003.1	Prodigal:002006	CDS	96373	97149	.	+	0	ID=ODFIFGGH_01081;Name=ssuC_1;db_xref=COG:COG0600;gene=ssuC_1;inference=ab initio prediction:Prodigal:002006,similar to AA sequence:UniProtKB:P40401;locus_tag=ODFIFGGH_01081;product=Putative aliphatic sulfonates transport permease protein SsuC
JAEA01000003.1	Prodigal:002006	CDS	97142	97906	.	+	0	ID=ODFIFGGH_01082;eC_number=3.6.3.-;Name=ssuB_1;db_xref=COG:COG1116;gene=ssuB_1;inference=ab initio prediction:Prodigal:002006,similar to AA sequence:UniProtKB:P97027;locus_tag=ODFIFGGH_01082;product=Aliphatic sulfonates import ATP-binding protein SsuB
JAEA01000003.1	Prodigal:002006	CDS	97903	98865	.	+	0	ID=ODFIFGGH_01083;inference=ab initio prediction:Prodigal:002006;locus_tag=ODFIFGGH_01083;product=hypothetical protein
JAEA01000003.1	Prodigal:002006	CDS	98862	99485	.	+	0	ID=ODFIFGGH_01084;inference=ab initio prediction:Prodigal:002006;locus_tag=ODFIFGGH_01084;product=hypothetical protein
JAEA01000003.1	Prodigal:002006	CDS	99482	100132	.	+	0	ID=ODFIFGGH_01085;inference=ab initio prediction:Prodigal:002006;locus_tag=ODFIFGGH_01085;product=hypothetical protein
JAEA01000003.1	Prodigal:002006	CDS	100500	101876	.	+	0	ID=ODFIFGGH_01086;eC_number=2.7.7.65;Name=dosC;gene=dosC;inference=ab initio prediction:Prodigal:002006,similar to AA sequence:UniProtKB:P0AA89;locus_tag=ODFIFGGH_01086;product=Diguanylate cyclase DosC
JAEA01000003.1	Prodigal:002006	CDS	101901	102419	.	+	0	ID=ODFIFGGH_01087;inference=ab initio prediction:Prodigal:002006;locus_tag=ODFIFGGH_01087;product=hypothetical protein
JAEA01000003.1	Prodigal:002006	CDS	102671	103225	.	+	0	ID=ODFIFGGH_01088;Name=moaB;db_xref=COG:COG0521;gene=moaB;inference=ab initio prediction:Prodigal:002006,similar to AA sequence:UniProtKB:P0AEZ9;locus_tag=ODFIFGGH_01088;product=Molybdenum cofactor biosynthesis protein B
JAEA01000003.1	Prodigal:002006	CDS	103227	103718	.	-	0	ID=ODFIFGGH_01089;inference=ab initio prediction:Prodigal:002006;locus_tag=ODFIFGGH_01089;product=hypothetical protein
JAEA01000003.1	Prodigal:002006	CDS	104068	105249	.	+	0	ID=ODFIFGGH_01090;inference=ab initio prediction:Prodigal:002006;locus_tag=ODFIFGGH_01090;product=hypothetical protein
JAEA01000003.1	Prodigal:002006	CDS	105337	105978	.	+	0	ID=ODFIFGGH_01091;eC_number=3.1.26.4;Name=rnhB;db_xref=COG:COG0164;gene=rnhB;inference=ab initio prediction:Prodigal:002006,similar to AA sequence:UniProtKB:O31744;locus_tag=ODFIFGGH_01091;product=Ribonuclease HII
JAEA01000003.1	Prodigal:002006	CDS	106136	107332	.	+	0	ID=ODFIFGGH_01092;inference=ab initio prediction:Prodigal:002006;locus_tag=ODFIFGGH_01092;product=hypothetical protein
JAEA01000003.1	Prodigal:002006	CDS	107476	108459	.	+	0	ID=ODFIFGGH_01093;db_xref=COG:COG1840;inference=ab initio prediction:Prodigal:002006,similar to AA sequence:UniProtKB:P43951;locus_tag=ODFIFGGH_01093;product=putative protein
JAEA01000003.1	Prodigal:002006	CDS	108456	110264	.	+	0	ID=ODFIFGGH_01094;inference=ab initio prediction:Prodigal:002006;locus_tag=ODFIFGGH_01094;product=hypothetical protein
JAEA01000003.1	Prodigal:002006	CDS	110298	111197	.	-	0	ID=ODFIFGGH_01095;Name=syrM1;gene=syrM1;inference=ab initio prediction:Prodigal:002006,similar to AA sequence:UniProtKB:P55619;locus_tag=ODFIFGGH_01095;product=HTH-type transcriptional regulator SyrM 1
JAEA01000003.1	Prodigal:002006	CDS	111286	111834	.	+	0	ID=ODFIFGGH_01096;eC_number=1.6.99.-;Name=ywrO;db_xref=COG:COG2249;gene=ywrO;inference=ab initio prediction:Prodigal:002006,similar to AA sequence:UniProtKB:P80871;locus_tag=ODFIFGGH_01096;product=General stress protein 14
JAEA01000003.1	Prodigal:002006	CDS	111847	112239	.	+	0	ID=ODFIFGGH_01097;inference=ab initio prediction:Prodigal:002006;locus_tag=ODFIFGGH_01097;product=hypothetical protein
JAEA01000003.1	Prodigal:002006	CDS	112317	113183	.	-	0	ID=ODFIFGGH_01098;eC_number=3.5.1.-;Name=rutD_1;gene=rutD_1;inference=ab initio prediction:Prodigal:002006,protein motif:HAMAP:MF_00832;locus_tag=ODFIFGGH_01098;product=Putative aminoacrylate hydrolase RutD
JAEA01000003.1	Prodigal:002006	CDS	113501	114397	.	+	0	ID=ODFIFGGH_01099;Name=hdfR_3;gene=hdfR_3;inference=ab initio prediction:Prodigal:002006,protein motif:HAMAP:MF_01233;locus_tag=ODFIFGGH_01099;product=HTH-type transcriptional regulator HdfR
JAEA01000003.1	Prodigal:002006	CDS	114398	115525	.	-	0	ID=ODFIFGGH_01100;eC_number=3.2.2.31;Name=mutY;db_xref=COG:COG1194;gene=mutY;inference=ab initio prediction:Prodigal:002006,similar to AA sequence:UniProtKB:O31584;locus_tag=ODFIFGGH_01100;product=Adenine DNA glycosylase
JAEA01000003.1	Prodigal:002006	CDS	115583	116092	.	+	0	ID=ODFIFGGH_01101;inference=ab initio prediction:Prodigal:002006;locus_tag=ODFIFGGH_01101;product=hypothetical protein
JAEA01000003.1	Prodigal:002006	CDS	116164	116802	.	+	0	ID=ODFIFGGH_01102;inference=ab initio prediction:Prodigal:002006;locus_tag=ODFIFGGH_01102;product=hypothetical protein
JAEA01000003.1	Prodigal:002006	CDS	116848	120306	.	+	0	ID=ODFIFGGH_01103;Name=smc_2;gene=smc_2;inference=ab initio prediction:Prodigal:002006,protein motif:HAMAP:MF_01894;locus_tag=ODFIFGGH_01103;product=Chromosome partition protein Smc
JAEA01000003.1	Prodigal:002006	CDS	120514	120885	.	+	0	ID=ODFIFGGH_01104;inference=ab initio prediction:Prodigal:002006;locus_tag=ODFIFGGH_01104;product=hypothetical protein
JAEA01000003.1	Prodigal:002006	CDS	120943	121671	.	+	0	ID=ODFIFGGH_01105;Name=atpB;db_xref=COG:COG0356;gene=atpB;inference=ab initio prediction:Prodigal:002006,similar to AA sequence:UniProtKB:O05330;locus_tag=ODFIFGGH_01105;product=ATP synthase subunit a
JAEA01000003.1	Prodigal:002006	CDS	121721	121945	.	+	0	ID=ODFIFGGH_01106;Name=atpE;gene=atpE;inference=ab initio prediction:Prodigal:002006,similar to AA sequence:UniProtKB:O05331;locus_tag=ODFIFGGH_01106;product=ATP synthase subunit c
JAEA01000003.1	Prodigal:002006	CDS	122050	122601	.	+	0	ID=ODFIFGGH_01107;Name=atpF_1;gene=atpF_1;inference=ab initio prediction:Prodigal:002006,protein motif:HAMAP:MF_01398;locus_tag=ODFIFGGH_01107;product=ATP synthase subunit b
JAEA01000003.1	Prodigal:002006	CDS	122612	123097	.	+	0	ID=ODFIFGGH_01108;Name=atpF_2;db_xref=COG:COG0711;gene=atpF_2;inference=ab initio prediction:Prodigal:002006,similar to AA sequence:UniProtKB:P15013;locus_tag=ODFIFGGH_01108;product=ATP synthase subunit b
JAEA01000003.1	Prodigal:002006	CDS	123163	123813	.	+	0	ID=ODFIFGGH_01109;eC_number=3.1.3.-;Name=yieH;db_xref=COG:COG0637;gene=yieH;inference=ab initio prediction:Prodigal:002006,similar to AA sequence:UniProtKB:P31467;locus_tag=ODFIFGGH_01109;product=6-phosphogluconate phosphatase
JAEA01000003.1	Prodigal:002006	CDS	123832	124251	.	-	0	ID=ODFIFGGH_01110;inference=ab initio prediction:Prodigal:002006;locus_tag=ODFIFGGH_01110;product=hypothetical protein
JAEA01000003.1	Prodigal:002006	CDS	124305	125876	.	-	0	ID=ODFIFGGH_01111;eC_number=1.4.4.2;Name=gcvPB;gene=gcvPB;inference=ab initio prediction:Prodigal:002006,similar to AA sequence:UniProtKB:P99168;locus_tag=ODFIFGGH_01111;product=putative glycine dehydrogenase (decarboxylating) subunit 2
JAEA01000003.1	Prodigal:002006	CDS	125876	127216	.	-	0	ID=ODFIFGGH_01112;eC_number=1.4.4.2;Name=gcvPA;gene=gcvPA;inference=ab initio prediction:Prodigal:002006,similar to AA sequence:UniProtKB:P64218;locus_tag=ODFIFGGH_01112;product=putative glycine dehydrogenase (decarboxylating) subunit 1
JAEA01000003.1	Prodigal:002006	CDS	127234	127710	.	-	0	ID=ODFIFGGH_01113;inference=ab initio prediction:Prodigal:002006;locus_tag=ODFIFGGH_01113;product=hypothetical protein
JAEA01000003.1	Prodigal:002006	CDS	127725	128099	.	-	0	ID=ODFIFGGH_01114;Name=gcvH;db_xref=COG:COG0509;gene=gcvH;inference=ab initio prediction:Prodigal:002006,similar to AA sequence:UniProtKB:Q9WY55;locus_tag=ODFIFGGH_01114;product=Glycine cleavage system H protein
JAEA01000003.1	Prodigal:002006	CDS	128118	129266	.	-	0	ID=ODFIFGGH_01115;eC_number=2.1.2.10;Name=gcvT;db_xref=COG:COG0404;gene=gcvT;inference=ab initio prediction:Prodigal:002006,similar to AA sequence:UniProtKB:Q9WY54;locus_tag=ODFIFGGH_01115;product=Aminomethyltransferase
JAEA01000003.1	Prodigal:002006	CDS	129689	130993	.	+	0	ID=ODFIFGGH_01116;inference=ab initio prediction:Prodigal:002006,similar to AA sequence:UniProtKB:P0AE45;locus_tag=ODFIFGGH_01116;note=UPF0053 inner membrane protein YtfL;product=hypothetical protein
JAEA01000003.1	Prodigal:002006	CDS	131030	131605	.	-	0	ID=ODFIFGGH_01117;inference=ab initio prediction:Prodigal:002006;locus_tag=ODFIFGGH_01117;product=hypothetical protein
JAEA01000003.1	Prodigal:002006	CDS	131633	132145	.	-	0	ID=ODFIFGGH_01118;inference=ab initio prediction:Prodigal:002006;locus_tag=ODFIFGGH_01118;product=hypothetical protein
JAEA01000003.1	Prodigal:002006	CDS	132459	133316	.	+	0	ID=ODFIFGGH_01119;eC_number=1.9.3.1;Name=ctaC;db_xref=COG:COG1622;gene=ctaC;inference=ab initio prediction:Prodigal:002006,similar to AA sequence:UniProtKB:P08306;locus_tag=ODFIFGGH_01119;product=Cytochrome c oxidase subunit 2
JAEA01000003.1	Prodigal:002006	CDS	133344	134963	.	+	0	ID=ODFIFGGH_01120;eC_number=1.9.3.1;Name=ctaD;db_xref=COG:COG0843;gene=ctaD;inference=ab initio prediction:Prodigal:002006,similar to AA sequence:UniProtKB:P31833;locus_tag=ODFIFGGH_01120;product=Cytochrome c oxidase subunit 1
JAEA01000003.1	Prodigal:002006	CDS	135097	136053	.	+	0	ID=ODFIFGGH_01121;eC_number=2.5.1.141;Name=ctaB;db_xref=COG:COG0109;gene=ctaB;inference=ab initio prediction:Prodigal:002006,similar to AA sequence:UniProtKB:Q3J5F9;locus_tag=ODFIFGGH_01121;product=Protoheme IX farnesyltransferase
JAEA01000003.1	Prodigal:002006	CDS	136058	136219	.	+	0	ID=ODFIFGGH_01122;inference=ab initio prediction:Prodigal:002006;locus_tag=ODFIFGGH_01122;product=hypothetical protein
JAEA01000003.1	Prodigal:002006	CDS	136228	136818	.	+	0	ID=ODFIFGGH_01123;Name=ctaG;db_xref=COG:COG3175;gene=ctaG;inference=ab initio prediction:Prodigal:002006,similar to AA sequence:UniProtKB:Q92RG6;locus_tag=ODFIFGGH_01123;product=Cytochrome c oxidase assembly protein CtaG
JAEA01000003.1	Prodigal:002006	CDS	136887	137744	.	+	0	ID=ODFIFGGH_01124;eC_number=1.9.3.1;Name=ctaE;db_xref=COG:COG1845;gene=ctaE;inference=ab initio prediction:Prodigal:002006,similar to AA sequence:UniProtKB:P06030;locus_tag=ODFIFGGH_01124;product=Cytochrome c oxidase subunit 3
JAEA01000003.1	Prodigal:002006	CDS	137873	138244	.	+	0	ID=ODFIFGGH_01125;inference=ab initio prediction:Prodigal:002006;locus_tag=ODFIFGGH_01125;product=hypothetical protein
JAEA01000003.1	Prodigal:002006	CDS	138241	139008	.	+	0	ID=ODFIFGGH_01126;inference=ab initio prediction:Prodigal:002006;locus_tag=ODFIFGGH_01126;product=hypothetical protein
JAEA01000003.1	Prodigal:002006	CDS	139217	139750	.	+	0	ID=ODFIFGGH_01127;eC_number=2.3.1.-;Name=aaaT;db_xref=COG:COG0454;gene=aaaT;inference=ab initio prediction:Prodigal:002006,similar to AA sequence:UniProtKB:P46854;locus_tag=ODFIFGGH_01127;product=L-amino acid N-acetyltransferase AaaT
JAEA01000003.1	Prodigal:002006	CDS	139962	141377	.	+	0	ID=ODFIFGGH_01128;eC_number=4.2.3.1;Name=thrC;db_xref=COG:COG0498;gene=thrC;inference=ab initio prediction:Prodigal:002006,similar to AA sequence:UniProtKB:P23669;locus_tag=ODFIFGGH_01128;product=Threonine synthase
JAEA01000003.1	Prodigal:002006	CDS	141374	142657	.	+	0	ID=ODFIFGGH_01129;eC_number=3.4.24.-;db_xref=COG:COG0612;inference=ab initio prediction:Prodigal:002006,similar to AA sequence:UniProtKB:P9WHT5;locus_tag=ODFIFGGH_01129;product=putative zinc protease
JAEA01000003.1	Prodigal:002006	CDS	142858	145737	.	+	0	ID=ODFIFGGH_01130;inference=ab initio prediction:Prodigal:002006;locus_tag=ODFIFGGH_01130;product=hypothetical protein
JAEA01000003.1	Prodigal:002006	CDS	145740	146351	.	-	0	ID=ODFIFGGH_01131;inference=ab initio prediction:Prodigal:002006,similar to AA sequence:UniProtKB:Q9KUP8;locus_tag=ODFIFGGH_01131;note=UPF0301 protein VC_0467;product=hypothetical protein
JAEA01000003.1	Prodigal:002006	CDS	146457	147290	.	+	0	ID=ODFIFGGH_01132;inference=ab initio prediction:Prodigal:002006;locus_tag=ODFIFGGH_01132;product=hypothetical protein
JAEA01000003.1	Prodigal:002006	CDS	147331	147813	.	+	0	ID=ODFIFGGH_01133;eC_number=1.11.1.15;inference=ab initio prediction:Prodigal:002006,similar to AA sequence:UniProtKB:P73728;locus_tag=ODFIFGGH_01133;product=Peroxiredoxin
JAEA01000003.1	Prodigal:002006	CDS	147839	148306	.	-	0	ID=ODFIFGGH_01134;eC_number=3.1.26.4;Name=rnhA;db_xref=COG:COG0328;gene=rnhA;inference=ab initio prediction:Prodigal:002006,similar to AA sequence:UniProtKB:P0A7Y4;locus_tag=ODFIFGGH_01134;product=Ribonuclease HI
JAEA01000003.1	Prodigal:002006	CDS	148303	149268	.	-	0	ID=ODFIFGGH_01135;eC_number=2.7.1.39;Name=thrB;db_xref=COG:COG2334;gene=thrB;inference=ab initio prediction:Prodigal:002006,similar to AA sequence:UniProtKB:Q8UHA8;locus_tag=ODFIFGGH_01135;product=Homoserine kinase
JAEA01000003.1	Prodigal:002006	CDS	149272	150231	.	-	0	ID=ODFIFGGH_01136;eC_number=1.17.7.4;Name=ispH;db_xref=COG:COG0761;gene=ispH;inference=ab initio prediction:Prodigal:002006,similar to AA sequence:UniProtKB:P62623;locus_tag=ODFIFGGH_01136;product=4-hydroxy-3-methylbut-2-enyl diphosphate reductase
JAEA01000003.1	Prodigal:002006	CDS	150505	152355	.	+	0	ID=ODFIFGGH_01137;Name=kefC_1;db_xref=COG:COG0475;gene=kefC_1;inference=ab initio prediction:Prodigal:002006,similar to AA sequence:UniProtKB:P03819;locus_tag=ODFIFGGH_01137;product=Glutathione-regulated potassium-efflux system protein KefC
JAEA01000003.1	Prodigal:002006	CDS	152355	153737	.	+	0	ID=ODFIFGGH_01138;inference=ab initio prediction:Prodigal:002006;locus_tag=ODFIFGGH_01138;product=hypothetical protein
JAEA01000003.1	Prodigal:002006	CDS	153771	154523	.	+	0	ID=ODFIFGGH_01139;inference=ab initio prediction:Prodigal:002006;locus_tag=ODFIFGGH_01139;product=hypothetical protein
JAEA01000003.1	Prodigal:002006	CDS	154613	154939	.	-	0	ID=ODFIFGGH_01140;inference=ab initio prediction:Prodigal:002006;locus_tag=ODFIFGGH_01140;product=hypothetical protein
JAEA01000003.1	Prodigal:002006	CDS	155159	156049	.	+	0	ID=ODFIFGGH_01141;Name=hdfR_4;gene=hdfR_4;inference=ab initio prediction:Prodigal:002006,protein motif:HAMAP:MF_01233;locus_tag=ODFIFGGH_01141;product=HTH-type transcriptional regulator HdfR
JAEA01000003.1	Prodigal:002006	CDS	156056	156982	.	-	0	ID=ODFIFGGH_01142;inference=ab initio prediction:Prodigal:002006;locus_tag=ODFIFGGH_01142;product=hypothetical protein
JAEA01000003.1	Prodigal:002006	CDS	157251	157865	.	+	0	ID=ODFIFGGH_01143;inference=ab initio prediction:Prodigal:002006;locus_tag=ODFIFGGH_01143;product=hypothetical protein
JAEA01000003.1	Prodigal:002006	CDS	157895	158377	.	+	0	ID=ODFIFGGH_01144;inference=ab initio prediction:Prodigal:002006;locus_tag=ODFIFGGH_01144;product=hypothetical protein
JAEA01000003.1	Prodigal:002006	CDS	158361	159071	.	+	0	ID=ODFIFGGH_01145;inference=ab initio prediction:Prodigal:002006;locus_tag=ODFIFGGH_01145;product=hypothetical protein
JAEA01000003.1	Prodigal:002006	CDS	159326	160561	.	-	0	ID=ODFIFGGH_01146;eC_number=3.4.11.4;Name=pepT;db_xref=COG:COG2195;gene=pepT;inference=ab initio prediction:Prodigal:002006,similar to AA sequence:UniProtKB:Q81WU4;locus_tag=ODFIFGGH_01146;product=Peptidase T
JAEA01000003.1	Prodigal:002006	CDS	160887	163172	.	+	0	ID=ODFIFGGH_01147;inference=ab initio prediction:Prodigal:002006;locus_tag=ODFIFGGH_01147;product=hypothetical protein
JAEA01000003.1	Prodigal:002006	CDS	163169	163840	.	-	0	ID=ODFIFGGH_01148;inference=ab initio prediction:Prodigal:002006;locus_tag=ODFIFGGH_01148;product=hypothetical protein
JAEA01000003.1	Prodigal:002006	CDS	163953	164888	.	-	0	ID=ODFIFGGH_01149;inference=ab initio prediction:Prodigal:002006;locus_tag=ODFIFGGH_01149;product=hypothetical protein
JAEA01000003.1	Prodigal:002006	CDS	165114	165803	.	+	0	ID=ODFIFGGH_01150;Name=ompW;db_xref=COG:COG3047;gene=ompW;inference=ab initio prediction:Prodigal:002006,similar to AA sequence:UniProtKB:P0A915;locus_tag=ODFIFGGH_01150;product=Outer membrane protein W
JAEA01000003.1	Prodigal:002006	CDS	165857	166135	.	-	0	ID=ODFIFGGH_01151;Name=minE_2;db_xref=COG:COG0851;gene=minE_2;inference=ab initio prediction:Prodigal:002006,similar to AA sequence:UniProtKB:P58152;locus_tag=ODFIFGGH_01151;product=Cell division topological specificity factor
JAEA01000003.1	Prodigal:002006	CDS	166132	166941	.	-	0	ID=ODFIFGGH_01152;Name=minD_2;db_xref=COG:COG2894;gene=minD_2;inference=ab initio prediction:Prodigal:002006,similar to AA sequence:UniProtKB:P0AEZ3;locus_tag=ODFIFGGH_01152;product=Septum site-determining protein MinD
JAEA01000003.1	Prodigal:002006	CDS	167298	168272	.	+	0	ID=ODFIFGGH_01153;inference=ab initio prediction:Prodigal:002006;locus_tag=ODFIFGGH_01153;product=hypothetical protein
JAEA01000003.1	Prodigal:002006	CDS	168272	169072	.	+	0	ID=ODFIFGGH_01154;eC_number=7.3.2.4;Name=nrtD;db_xref=COG:COG1116;gene=nrtD;inference=ab initio prediction:Prodigal:002006,similar to AA sequence:UniProtKB:P38046;locus_tag=ODFIFGGH_01154;product=Nitrate import ATP-binding protein NrtD
JAEA01000003.1	Prodigal:002006	CDS	169069	169842	.	+	0	ID=ODFIFGGH_01155;inference=ab initio prediction:Prodigal:002006;locus_tag=ODFIFGGH_01155;product=hypothetical protein
JAEA01000003.1	Prodigal:002006	CDS	169883	170692	.	-	0	ID=ODFIFGGH_01156;inference=ab initio prediction:Prodigal:002006;locus_tag=ODFIFGGH_01156;product=hypothetical protein
JAEA01000003.1	Prodigal:002006	CDS	170873	171868	.	+	0	ID=ODFIFGGH_01157;eC_number=4.3.1.16;Name=thadh_2;gene=thadh_2;inference=ab initio prediction:Prodigal:002006,similar to AA sequence:UniProtKB:A4F2N8;locus_tag=ODFIFGGH_01157;product=L-threo-3-hydroxyaspartate ammonia-lyase
JAEA01000003.1	Prodigal:002006	CDS	171865	172548	.	-	0	ID=ODFIFGGH_01158;inference=ab initio prediction:Prodigal:002006;locus_tag=ODFIFGGH_01158;product=hypothetical protein
JAEA01000003.1	Prodigal:002006	CDS	172668	173060	.	+	0	ID=ODFIFGGH_01159;inference=ab initio prediction:Prodigal:002006;locus_tag=ODFIFGGH_01159;product=hypothetical protein
JAEA01000003.1	Prodigal:002006	CDS	173161	175806	.	+	0	ID=ODFIFGGH_01160;inference=ab initio prediction:Prodigal:002006;locus_tag=ODFIFGGH_01160;product=hypothetical protein
JAEA01000003.1	Prodigal:002006	CDS	175803	177206	.	+	0	ID=ODFIFGGH_01161;inference=ab initio prediction:Prodigal:002006;locus_tag=ODFIFGGH_01161;product=hypothetical protein
JAEA01000003.1	Prodigal:002006	CDS	177237	177530	.	-	0	ID=ODFIFGGH_01162;inference=ab initio prediction:Prodigal:002006;locus_tag=ODFIFGGH_01162;product=hypothetical protein
JAEA01000003.1	Prodigal:002006	CDS	177685	177927	.	-	0	ID=ODFIFGGH_01163;inference=ab initio prediction:Prodigal:002006;locus_tag=ODFIFGGH_01163;product=hypothetical protein
JAEA01000003.1	Prodigal:002006	CDS	178224	179048	.	+	0	ID=ODFIFGGH_01164;eC_number=1.13.11.11;Name=kynA;db_xref=COG:COG3483;gene=kynA;inference=ab initio prediction:Prodigal:002006,similar to AA sequence:UniProtKB:Q1LK00;locus_tag=ODFIFGGH_01164;product=Tryptophan 2%2C3-dioxygenase
JAEA01000003.1	Prodigal:002006	CDS	179067	180260	.	+	0	ID=ODFIFGGH_01165;eC_number=3.7.1.3;Name=kynu;gene=kynu;inference=ab initio prediction:Prodigal:002006,protein motif:HAMAP:MF_01970;locus_tag=ODFIFGGH_01165;product=Kynureninase
JAEA01000003.1	Prodigal:002006	CDS	180308	181288	.	-	0	ID=ODFIFGGH_01166;eC_number=1.1.1.-;Name=iolS;db_xref=COG:COG0667;gene=iolS;inference=ab initio prediction:Prodigal:002006,similar to AA sequence:UniProtKB:P46336;locus_tag=ODFIFGGH_01166;product=Aldo-keto reductase IolS
JAEA01000003.1	Prodigal:002006	CDS	181385	181630	.	-	0	ID=ODFIFGGH_01167;inference=ab initio prediction:Prodigal:002006;locus_tag=ODFIFGGH_01167;product=hypothetical protein
JAEA01000003.1	Prodigal:002006	CDS	181727	182905	.	-	0	ID=ODFIFGGH_01168;db_xref=COG:COG2081;inference=ab initio prediction:Prodigal:002006,similar to AA sequence:UniProtKB:P44941;locus_tag=ODFIFGGH_01168;product=putative protein
JAEA01000003.1	Prodigal:002006	CDS	183290	183760	.	+	0	ID=ODFIFGGH_01169;inference=ab initio prediction:Prodigal:002006;locus_tag=ODFIFGGH_01169;product=hypothetical protein
JAEA01000003.1	Prodigal:002006	CDS	183866	184303	.	+	0	ID=ODFIFGGH_01170;Name=yqaA;db_xref=COG:COG1238;gene=yqaA;inference=ab initio prediction:Prodigal:002006,similar to AA sequence:UniProtKB:P0ADR0;locus_tag=ODFIFGGH_01170;product=Inner membrane protein YqaA
JAEA01000003.1	Prodigal:002006	CDS	184516	186309	.	+	0	ID=ODFIFGGH_01171;inference=ab initio prediction:Prodigal:002006;locus_tag=ODFIFGGH_01171;product=hypothetical protein
JAEA01000003.1	Prodigal:002006	CDS	186457	186696	.	-	0	ID=ODFIFGGH_01172;inference=ab initio prediction:Prodigal:002006;locus_tag=ODFIFGGH_01172;product=hypothetical protein
JAEA01000003.1	Prodigal:002006	CDS	186744	187346	.	-	0	ID=ODFIFGGH_01173;inference=ab initio prediction:Prodigal:002006;locus_tag=ODFIFGGH_01173;product=hypothetical protein
JAEA01000003.1	Prodigal:002006	CDS	187511	189340	.	+	0	ID=ODFIFGGH_01174;eC_number=4.2.1.9;Name=ilvD;db_xref=COG:COG0129;gene=ilvD;inference=ab initio prediction:Prodigal:002006,similar to AA sequence:UniProtKB:P55186;locus_tag=ODFIFGGH_01174;product=Dihydroxy-acid dehydratase
JAEA01000003.1	Prodigal:002006	CDS	189516	189815	.	+	0	ID=ODFIFGGH_01175;inference=ab initio prediction:Prodigal:002006;locus_tag=ODFIFGGH_01175;product=hypothetical protein
JAEA01000003.1	Prodigal:002006	CDS	189955	190272	.	+	0	ID=ODFIFGGH_01176;Name=gdx;gene=gdx;inference=ab initio prediction:Prodigal:002006,similar to AA sequence:UniProtKB:O69279;locus_tag=ODFIFGGH_01176;product=Guanidinium exporter
JAEA01000003.1	Prodigal:002006	CDS	190286	191791	.	+	0	ID=ODFIFGGH_01177;inference=ab initio prediction:Prodigal:002006;locus_tag=ODFIFGGH_01177;product=hypothetical protein
JAEA01000003.1	Prodigal:002006	CDS	191950	193320	.	-	0	ID=ODFIFGGH_01178;eC_number=6.3.2.2;Name=egtA;gene=egtA;inference=ab initio prediction:Prodigal:002006,protein motif:HAMAP:MF_02034;locus_tag=ODFIFGGH_01178;product=Glutamate--cysteine ligase EgtA
JAEA01000003.1	Prodigal:002006	CDS	193442	194584	.	-	0	ID=ODFIFGGH_01179;eC_number=6.3.2.2;db_xref=COG:COG2170;inference=ab initio prediction:Prodigal:002006,similar to AA sequence:UniProtKB:P9WPK9;locus_tag=ODFIFGGH_01179;product=Putative glutamate--cysteine ligase 2
JAEA01000003.1	Prodigal:002006	CDS	194733	195479	.	-	0	ID=ODFIFGGH_01180;eC_number=2.1.1.193;Name=rsmE;db_xref=COG:COG1385;gene=rsmE;inference=ab initio prediction:Prodigal:002006,similar to AA sequence:UniProtKB:P0AGL7;locus_tag=ODFIFGGH_01180;product=Ribosomal RNA small subunit methyltransferase E
JAEA01000003.1	Prodigal:002006	CDS	195792	196268	.	+	0	ID=ODFIFGGH_01181;inference=ab initio prediction:Prodigal:002006;locus_tag=ODFIFGGH_01181;product=hypothetical protein
JAEA01000003.1	Prodigal:002006	CDS	196284	197213	.	+	0	ID=ODFIFGGH_01182;eC_number=2.5.1.39;Name=ubiA;db_xref=COG:COG0382;gene=ubiA;inference=ab initio prediction:Prodigal:002006,similar to AA sequence:UniProtKB:P0AGK1;locus_tag=ODFIFGGH_01182;product=4-hydroxybenzoate octaprenyltransferase
JAEA01000003.1	Prodigal:002006	CDS	197329	198132	.	+	0	ID=ODFIFGGH_01183;eC_number=3.1.3.15;Name=hisN;db_xref=COG:COG0483;gene=hisN;inference=ab initio prediction:Prodigal:002006,similar to AA sequence:UniProtKB:P95189;locus_tag=ODFIFGGH_01183;product=Histidinol-phosphatase
JAEA01000003.1	Prodigal:002006	CDS	198189	198422	.	+	0	ID=ODFIFGGH_01184;inference=ab initio prediction:Prodigal:002006;locus_tag=ODFIFGGH_01184;product=hypothetical protein
JAEA01000003.1	Prodigal:002006	CDS	198435	199169	.	+	0	ID=ODFIFGGH_01185;inference=ab initio prediction:Prodigal:002006;locus_tag=ODFIFGGH_01185;product=hypothetical protein
JAEA01000003.1	Prodigal:002006	CDS	199166	200455	.	+	0	ID=ODFIFGGH_01186;eC_number=2.4.99.12;Name=waaA;db_xref=COG:COG1519;gene=waaA;inference=ab initio prediction:Prodigal:002006,similar to AA sequence:UniProtKB:P0AC75;locus_tag=ODFIFGGH_01186;product=3-deoxy-D-manno-octulosonic acid transferase
JAEA01000003.1	Prodigal:002006	CDS	200455	201468	.	+	0	ID=ODFIFGGH_01187;eC_number=2.7.1.130;Name=lpxK;gene=lpxK;inference=ab initio prediction:Prodigal:002006,protein motif:HAMAP:MF_00409;locus_tag=ODFIFGGH_01187;product=Tetraacyldisaccharide 4'-kinase
JAEA01000003.1	Prodigal:002006	CDS	201478	201705	.	-	0	ID=ODFIFGGH_01188;inference=ab initio prediction:Prodigal:002006;locus_tag=ODFIFGGH_01188;product=hypothetical protein
JAEA01000003.1	Prodigal:002006	CDS	201768	203342	.	-	0	ID=ODFIFGGH_01189;eC_number=3.1.11.6;Name=xseA;db_xref=COG:COG1570;gene=xseA;inference=ab initio prediction:Prodigal:002006,similar to AA sequence:UniProtKB:P04994;locus_tag=ODFIFGGH_01189;product=Exodeoxyribonuclease 7 large subunit
JAEA01000003.1	Prodigal:002006	CDS	203639	204916	.	+	0	ID=ODFIFGGH_01190;eC_number=6.3.4.13;Name=purD;db_xref=COG:COG0151;gene=purD;inference=ab initio prediction:Prodigal:002006,similar to AA sequence:UniProtKB:P15640;locus_tag=ODFIFGGH_01190;product=Phosphoribosylamine--glycine ligase
JAEA01000003.1	Prodigal:002006	CDS	205063	205977	.	+	0	ID=ODFIFGGH_01191;eC_number=3.8.1.3;db_xref=COG:COG0596;inference=ab initio prediction:Prodigal:002006,similar to AA sequence:UniProtKB:Q6NAM1;locus_tag=ODFIFGGH_01191;product=Fluoroacetate dehalogenase
JAEA01000003.1	Prodigal:002006	CDS	205994	206482	.	-	0	ID=ODFIFGGH_01192;eC_number=3.5.4.33;Name=tadA;db_xref=COG:COG0590;gene=tadA;inference=ab initio prediction:Prodigal:002006,similar to AA sequence:UniProtKB:A9CK16;locus_tag=ODFIFGGH_01192;product=tRNA-specific adenosine deaminase
JAEA01000003.1	Prodigal:002006	CDS	206523	208523	.	+	0	ID=ODFIFGGH_01193;inference=ab initio prediction:Prodigal:002006;locus_tag=ODFIFGGH_01193;product=hypothetical protein
JAEA01000003.1	Prodigal:002006	CDS	208537	209094	.	+	0	ID=ODFIFGGH_01194;eC_number=2.1.1.171;Name=rsmD;db_xref=COG:COG0742;gene=rsmD;inference=ab initio prediction:Prodigal:002006,similar to AA sequence:UniProtKB:P0ADX9;locus_tag=ODFIFGGH_01194;product=Ribosomal RNA small subunit methyltransferase D
JAEA01000003.1	Prodigal:002006	CDS	209861	212089	.	+	0	ID=ODFIFGGH_01195;inference=ab initio prediction:Prodigal:002006;locus_tag=ODFIFGGH_01195;product=hypothetical protein
JAEA01000003.1	Prodigal:002006	CDS	212197	213237	.	+	0	ID=ODFIFGGH_01196;eC_number=1.1.1.1;inference=ab initio prediction:Prodigal:002006,similar to AA sequence:UniProtKB:P42328;locus_tag=ODFIFGGH_01196;product=Alcohol dehydrogenase
JAEA01000003.1	Prodigal:002006	CDS	213341	214384	.	+	0	ID=ODFIFGGH_01197;eC_number=1.1.1.-;Name=gpr;db_xref=COG:COG0667;gene=gpr;inference=ab initio prediction:Prodigal:002006,similar to AA sequence:UniProtKB:Q46851;locus_tag=ODFIFGGH_01197;product=L-glyceraldehyde 3-phosphate reductase
JAEA01000003.1	Prodigal:002006	CDS	214514	214951	.	+	0	ID=ODFIFGGH_01198;inference=ab initio prediction:Prodigal:002006;locus_tag=ODFIFGGH_01198;product=hypothetical protein
JAEA01000003.1	Prodigal:002006	CDS	214997	216850	.	-	0	ID=ODFIFGGH_01199;Name=mutL;gene=mutL;inference=ab initio prediction:Prodigal:002006,similar to AA sequence:UniProtKB:Q5F8M6;locus_tag=ODFIFGGH_01199;product=DNA mismatch repair protein MutL
JAEA01000003.1	Prodigal:002006	CDS	217320	218912	.	+	0	ID=ODFIFGGH_01200;eC_number=4.1.3.1;db_xref=COG:COG2224;inference=ab initio prediction:Prodigal:002006,similar to AA sequence:UniProtKB:Q9I0K4;locus_tag=ODFIFGGH_01200;product=Isocitrate lyase
JAEA01000003.1	Prodigal:002006	CDS	219005	220402	.	-	0	ID=ODFIFGGH_01201;eC_number=5.3.1.9;Name=pgi;gene=pgi;inference=ab initio prediction:Prodigal:002006,protein motif:HAMAP:MF_00473;locus_tag=ODFIFGGH_01201;product=Glucose-6-phosphate isomerase
JAEA01000003.1	Prodigal:002006	CDS	220513	222366	.	+	0	ID=ODFIFGGH_01202;inference=ab initio prediction:Prodigal:002006;locus_tag=ODFIFGGH_01202;product=hypothetical protein
JAEA01000003.1	Prodigal:002006	CDS	222392	224932	.	+	0	ID=ODFIFGGH_01203;inference=ab initio prediction:Prodigal:002006;locus_tag=ODFIFGGH_01203;product=hypothetical protein
JAEA01000003.1	Prodigal:002006	CDS	224977	226254	.	-	0	ID=ODFIFGGH_01204;inference=ab initio prediction:Prodigal:002006;locus_tag=ODFIFGGH_01204;product=hypothetical protein
JAEA01000003.1	Prodigal:002006	CDS	226282	227613	.	-	0	ID=ODFIFGGH_01205;eC_number=3.4.24.-;db_xref=COG:COG0612;inference=ab initio prediction:Prodigal:002006,similar to AA sequence:UniProtKB:P9WHT5;locus_tag=ODFIFGGH_01205;product=putative zinc protease
JAEA01000003.1	Prodigal:002006	CDS	227827	228465	.	-	0	ID=ODFIFGGH_01206;inference=ab initio prediction:Prodigal:002006;locus_tag=ODFIFGGH_01206;product=hypothetical protein
JAEA01000003.1	Prodigal:002006	CDS	228552	229175	.	-	0	ID=ODFIFGGH_01207;eC_number=3.4.23.36;Name=lspA;gene=lspA;inference=ab initio prediction:Prodigal:002006,protein motif:HAMAP:MF_00161;locus_tag=ODFIFGGH_01207;product=Lipoprotein signal peptidase
JAEA01000003.1	Prodigal:002006	CDS	229172	232120	.	-	0	ID=ODFIFGGH_01208;eC_number=6.1.1.5;Name=ileS;db_xref=COG:COG0060;gene=ileS;inference=ab initio prediction:Prodigal:002006,similar to AA sequence:UniProtKB:Q72AR5;locus_tag=ODFIFGGH_01208;product=Isoleucine--tRNA ligase
JAEA01000003.1	Prodigal:002006	CDS	232410	232913	.	+	0	ID=ODFIFGGH_01209;eC_number=1.8.4.12;Name=msrB;gene=msrB;inference=ab initio prediction:Prodigal:002006,protein motif:HAMAP:MF_01400;locus_tag=ODFIFGGH_01209;product=Peptide methionine sulfoxide reductase MsrB
JAEA01000003.1	Prodigal:002006	CDS	232927	234102	.	+	0	ID=ODFIFGGH_01210;inference=ab initio prediction:Prodigal:002006;locus_tag=ODFIFGGH_01210;product=hypothetical protein
JAEA01000003.1	Prodigal:002006	CDS	234107	235051	.	-	0	ID=ODFIFGGH_01211;Name=ribF;db_xref=COG:COG0196;gene=ribF;inference=ab initio prediction:Prodigal:002006,similar to AA sequence:UniProtKB:P0AG40;locus_tag=ODFIFGGH_01211;product=Bifunctional riboflavin kinase/FMN adenylyltransferase
JAEA01000003.1	Prodigal:002006	CDS	235383	236258	.	-	0	ID=ODFIFGGH_01212;eC_number=3.1.3.-;Name=yutF;db_xref=COG:COG0647;gene=yutF;inference=ab initio prediction:Prodigal:002006,similar to AA sequence:UniProtKB:O32125;locus_tag=ODFIFGGH_01212;product=Acid sugar phosphatase
JAEA01000003.1	Prodigal:002006	CDS	236430	237716	.	-	0	ID=ODFIFGGH_01213;inference=ab initio prediction:Prodigal:002006;locus_tag=ODFIFGGH_01213;product=hypothetical protein
JAEA01000003.1	Prodigal:002006	CDS	237885	238106	.	+	0	ID=ODFIFGGH_01214;inference=ab initio prediction:Prodigal:002006;locus_tag=ODFIFGGH_01214;product=hypothetical protein
JAEA01000003.1	Prodigal:002006	CDS	238208	239557	.	+	0	ID=ODFIFGGH_01215;eC_number=2.6.1.18;Name=bauA;db_xref=COG:COG0161;gene=bauA;inference=ab initio prediction:Prodigal:002006,similar to AA sequence:UniProtKB:Q9I700;locus_tag=ODFIFGGH_01215;product=Beta-alanine--pyruvate aminotransferase
JAEA01000003.1	Prodigal:002006	CDS	239578	240204	.	-	0	ID=ODFIFGGH_01216;Name=betI_1;gene=betI_1;inference=ab initio prediction:Prodigal:002006,protein motif:HAMAP:MF_00768;locus_tag=ODFIFGGH_01216;product=HTH-type transcriptional regulator BetI
JAEA01000003.1	Prodigal:002006	CDS	240297	240887	.	+	0	ID=ODFIFGGH_01217;eC_number=3.-.-.-;Name=yecD;db_xref=COG:COG1335;gene=yecD;inference=ab initio prediction:Prodigal:002006,similar to AA sequence:UniProtKB:P0ADI7;locus_tag=ODFIFGGH_01217;product=Isochorismatase family protein YecD
JAEA01000003.1	Prodigal:002006	CDS	240961	242445	.	+	0	ID=ODFIFGGH_01218;eC_number=6.1.1.21;Name=hisS;db_xref=COG:COG0124;gene=hisS;inference=ab initio prediction:Prodigal:002006,similar to AA sequence:UniProtKB:Q8YMC2;locus_tag=ODFIFGGH_01218;product=Histidine--tRNA ligase
JAEA01000003.1	Prodigal:002006	CDS	242516	242965	.	+	0	ID=ODFIFGGH_01219;inference=ab initio prediction:Prodigal:002006;locus_tag=ODFIFGGH_01219;product=hypothetical protein
JAEA01000003.1	Prodigal:002006	CDS	243210	244304	.	+	0	ID=ODFIFGGH_01220;Name=hisZ;db_xref=COG:COG3705;gene=hisZ;inference=ab initio prediction:Prodigal:002006,similar to AA sequence:UniProtKB:Q9K6Z0;locus_tag=ODFIFGGH_01220;product=ATP phosphoribosyltransferase regulatory subunit
JAEA01000003.1	Prodigal:002006	CDS	244304	245278	.	+	0	ID=ODFIFGGH_01221;eC_number=2.4.2.17;Name=hisG;gene=hisG;inference=ab initio prediction:Prodigal:002006,protein motif:HAMAP:MF_00079;locus_tag=ODFIFGGH_01221;product=ATP phosphoribosyltransferase
JAEA01000003.1	Prodigal:002006	CDS	245431	245910	.	+	0	ID=ODFIFGGH_01222;inference=ab initio prediction:Prodigal:002006;locus_tag=ODFIFGGH_01222;product=hypothetical protein
JAEA01000003.1	Prodigal:002006	CDS	245977	248073	.	-	0	ID=ODFIFGGH_01223;eC_number=7.6.2.8;Name=btuD_3;gene=btuD_3;inference=ab initio prediction:Prodigal:002006,protein motif:HAMAP:MF_01005;locus_tag=ODFIFGGH_01223;product=Vitamin B12 import ATP-binding protein BtuD
JAEA01000003.1	Prodigal:002006	CDS	248334	249428	.	+	0	ID=ODFIFGGH_01224;eC_number=3.6.3.-;Name=metN;db_xref=COG:COG1135;gene=metN;inference=ab initio prediction:Prodigal:002006,similar to AA sequence:UniProtKB:Q87RS1;locus_tag=ODFIFGGH_01224;product=Methionine import ATP-binding protein MetN
JAEA01000003.1	Prodigal:002006	CDS	249418	250083	.	+	0	ID=ODFIFGGH_01225;Name=metI;db_xref=COG:COG2011;gene=metI;inference=ab initio prediction:Prodigal:002006,similar to AA sequence:UniProtKB:P31547;locus_tag=ODFIFGGH_01225;product=D-methionine transport system permease protein MetI
JAEA01000003.1	Prodigal:002006	CDS	250118	250903	.	+	0	ID=ODFIFGGH_01226;Name=metQ_2;db_xref=COG:COG1464;gene=metQ_2;inference=ab initio prediction:Prodigal:002006,similar to AA sequence:UniProtKB:P28635;locus_tag=ODFIFGGH_01226;product=D-methionine-binding lipoprotein MetQ
JAEA01000003.1	Prodigal:002006	CDS	251226	252617	.	+	0	ID=ODFIFGGH_01227;inference=ab initio prediction:Prodigal:002006;locus_tag=ODFIFGGH_01227;product=hypothetical protein
JAEA01000003.1	Prodigal:002006	CDS	252831	253658	.	+	0	ID=ODFIFGGH_01228;eC_number=1.1.1.274;Name=dkgA;db_xref=COG:COG0656;gene=dkgA;inference=ab initio prediction:Prodigal:002006,similar to AA sequence:UniProtKB:Q46857;locus_tag=ODFIFGGH_01228;product=2%2C5-diketo-D-gluconic acid reductase A
JAEA01000003.1	Prodigal:002006	CDS	253676	254485	.	-	0	ID=ODFIFGGH_01229;inference=ab initio prediction:Prodigal:002006;locus_tag=ODFIFGGH_01229;product=hypothetical protein
JAEA01000003.1	Prodigal:002006	CDS	254482	254991	.	-	0	ID=ODFIFGGH_01230;Name=ecfG_3;gene=ecfG_3;inference=ab initio prediction:Prodigal:002006,similar to AA sequence:UniProtKB:B3Q6P8;locus_tag=ODFIFGGH_01230;product=ECF RNA polymerase sigma factor EcfG
JAEA01000003.1	Prodigal:002006	CDS	255048	255431	.	-	0	ID=ODFIFGGH_01231;inference=ab initio prediction:Prodigal:002006;locus_tag=ODFIFGGH_01231;product=hypothetical protein
JAEA01000003.1	Prodigal:002006	CDS	255525	256067	.	-	0	ID=ODFIFGGH_01232;inference=ab initio prediction:Prodigal:002006;locus_tag=ODFIFGGH_01232;product=hypothetical protein
JAEA01000003.1	Prodigal:002006	CDS	256330	256767	.	-	0	ID=ODFIFGGH_01233;Name=marR;db_xref=COG:COG1846;gene=marR;inference=ab initio prediction:Prodigal:002006,similar to AA sequence:UniProtKB:P27245;locus_tag=ODFIFGGH_01233;product=Multiple antibiotic resistance protein MarR
JAEA01000003.1	Prodigal:002006	CDS	256864	257313	.	+	0	ID=ODFIFGGH_01234;eC_number=1.-.-.-;Name=mhqP_1;db_xref=COG:COG2259;gene=mhqP_1;inference=ab initio prediction:Prodigal:002006,similar to AA sequence:UniProtKB:P96694;locus_tag=ODFIFGGH_01234;product=Putative oxidoreductase MhqP
JAEA01000003.1	Prodigal:002006	CDS	257328	257945	.	+	0	ID=ODFIFGGH_01235;eC_number=2.5.1.18;Name=gstB_3;db_xref=COG:COG0625;gene=gstB_3;inference=ab initio prediction:Prodigal:002006,similar to AA sequence:UniProtKB:P15214;locus_tag=ODFIFGGH_01235;product=Glutathione S-transferase GST-6.0
JAEA01000003.1	Prodigal:002006	CDS	258026	259660	.	-	0	ID=ODFIFGGH_01236;Name=groL5_1;gene=groL5_1;inference=ab initio prediction:Prodigal:002006,similar to AA sequence:UniProtKB:P35471;locus_tag=ODFIFGGH_01236;product=60 kDa chaperonin 5
JAEA01000003.1	Prodigal:002006	CDS	259709	259999	.	-	0	ID=ODFIFGGH_01237;Name=groS1;db_xref=COG:COG0234;gene=groS1;inference=ab initio prediction:Prodigal:002006,similar to AA sequence:UniProtKB:P35473;locus_tag=ODFIFGGH_01237;product=10 kDa chaperonin 1
JAEA01000003.1	Prodigal:002006	CDS	260265	261110	.	-	0	ID=ODFIFGGH_01238;Name=cntI_1;gene=cntI_1;inference=ab initio prediction:Prodigal:002006,similar to AA sequence:UniProtKB:A0A0H2ZHZ4;locus_tag=ODFIFGGH_01238;product=Pseudopaline exporter CntI
JAEA01000003.1	Prodigal:002006	CDS	261316	262086	.	+	0	ID=ODFIFGGH_01239;inference=ab initio prediction:Prodigal:002006;locus_tag=ODFIFGGH_01239;product=hypothetical protein
JAEA01000003.1	Prodigal:002006	CDS	262203	262532	.	+	0	ID=ODFIFGGH_01240;Name=emrE;db_xref=COG:COG2076;gene=emrE;inference=ab initio prediction:Prodigal:002006,similar to AA sequence:UniProtKB:P23895;locus_tag=ODFIFGGH_01240;product=Multidrug transporter EmrE
JAEA01000003.1	Prodigal:002006	CDS	262621	263322	.	-	0	ID=ODFIFGGH_01241;inference=ab initio prediction:Prodigal:002006;locus_tag=ODFIFGGH_01241;product=hypothetical protein
JAEA01000003.1	Prodigal:002006	CDS	263380	263961	.	-	0	ID=ODFIFGGH_01242;inference=ab initio prediction:Prodigal:002006;locus_tag=ODFIFGGH_01242;product=hypothetical protein
JAEA01000003.1	Prodigal:002006	CDS	264032	265396	.	-	0	ID=ODFIFGGH_01243;Name=smc_3;gene=smc_3;inference=ab initio prediction:Prodigal:002006,protein motif:HAMAP:MF_01894;locus_tag=ODFIFGGH_01243;product=Chromosome partition protein Smc
JAEA01000003.1	Prodigal:002006	CDS	265640	266995	.	-	0	ID=ODFIFGGH_01244;Name=lutA_1;gene=lutA_1;inference=ab initio prediction:Prodigal:002006,protein motif:HAMAP:MF_02105;locus_tag=ODFIFGGH_01244;product=Lactate utilization protein A
JAEA01000003.1	Prodigal:002006	CDS	267007	267624	.	-	0	ID=ODFIFGGH_01245;inference=ab initio prediction:Prodigal:002006;locus_tag=ODFIFGGH_01245;product=hypothetical protein
JAEA01000003.1	Prodigal:002006	CDS	267626	268810	.	-	0	ID=ODFIFGGH_01246;inference=ab initio prediction:Prodigal:002006;locus_tag=ODFIFGGH_01246;product=hypothetical protein
JAEA01000003.1	Prodigal:002006	CDS	268807	270240	.	-	0	ID=ODFIFGGH_01247;eC_number=1.-.-.-;db_xref=COG:COG0277;inference=ab initio prediction:Prodigal:002006,similar to AA sequence:UniProtKB:P9WIT1;locus_tag=ODFIFGGH_01247;product=putative FAD-linked oxidoreductase
JAEA01000003.1	Prodigal:002006	CDS	270377	270763	.	+	0	ID=ODFIFGGH_01248;Name=cycA_1;gene=cycA_1;inference=ab initio prediction:Prodigal:002006,similar to AA sequence:UniProtKB:P00083;locus_tag=ODFIFGGH_01248;product=Cytochrome c2
JAEA01000003.1	Prodigal:002006	CDS	270918	271715	.	+	0	ID=ODFIFGGH_01249;Name=lutA_2;db_xref=COG:COG0247;gene=lutA_2;inference=ab initio prediction:Prodigal:002006,similar to AA sequence:UniProtKB:O07020;locus_tag=ODFIFGGH_01249;product=Lactate utilization protein A
JAEA01000003.1	Prodigal:002006	CDS	271712	273145	.	+	0	ID=ODFIFGGH_01250;Name=lutB;db_xref=COG:COG1139;gene=lutB;inference=ab initio prediction:Prodigal:002006,similar to AA sequence:UniProtKB:O07021;locus_tag=ODFIFGGH_01250;product=Lactate utilization protein B
JAEA01000003.1	Prodigal:002006	CDS	273142	273813	.	+	0	ID=ODFIFGGH_01251;Name=lutC;gene=lutC;inference=ab initio prediction:Prodigal:002006,protein motif:HAMAP:MF_02104;locus_tag=ODFIFGGH_01251;product=Lactate utilization protein C
JAEA01000003.1	Prodigal:002006	CDS	273841	274440	.	+	0	ID=ODFIFGGH_01252;inference=ab initio prediction:Prodigal:002006;locus_tag=ODFIFGGH_01252;product=hypothetical protein
JAEA01000003.1	Prodigal:002006	CDS	274510	275079	.	+	0	ID=ODFIFGGH_01253;inference=ab initio prediction:Prodigal:002006;locus_tag=ODFIFGGH_01253;product=hypothetical protein
JAEA01000003.1	Prodigal:002006	CDS	275194	275451	.	+	0	ID=ODFIFGGH_01254;inference=ab initio prediction:Prodigal:002006;locus_tag=ODFIFGGH_01254;product=hypothetical protein
JAEA01000003.1	Prodigal:002006	CDS	275644	276129	.	+	0	ID=ODFIFGGH_01255;eC_number=1.16.3.1;Name=bfr;db_xref=COG:COG2193;gene=bfr;inference=ab initio prediction:Prodigal:002006,similar to AA sequence:UniProtKB:Q59738;locus_tag=ODFIFGGH_01255;product=Bacterioferritin
JAEA01000003.1	Prodigal:002006	CDS	276165	276767	.	+	0	ID=ODFIFGGH_01256;inference=ab initio prediction:Prodigal:002006;locus_tag=ODFIFGGH_01256;product=hypothetical protein
JAEA01000003.1	Prodigal:002006	CDS	276792	279515	.	-	0	ID=ODFIFGGH_01257;eC_number=2.3.1.-;Name=pat;db_xref=COG:COG0454;gene=pat;inference=ab initio prediction:Prodigal:002006,similar to AA sequence:UniProtKB:Q8ZMX2;locus_tag=ODFIFGGH_01257;product=Peptidyl-lysine N-acetyltransferase Pat
JAEA01000003.1	Prodigal:002006	CDS	279640	282348	.	-	0	ID=ODFIFGGH_01258;eC_number=2.7.13.3;Name=pdhS;gene=pdhS;inference=ab initio prediction:Prodigal:002006,similar to AA sequence:UniProtKB:Q57BR6;locus_tag=ODFIFGGH_01258;product=Cell-division control histidine kinase PdhS
JAEA01000003.1	Prodigal:002006	CDS	282550	282930	.	+	0	ID=ODFIFGGH_01259;inference=ab initio prediction:Prodigal:002006;locus_tag=ODFIFGGH_01259;product=hypothetical protein
JAEA01000003.1	Prodigal:002006	CDS	282965	283456	.	+	0	ID=ODFIFGGH_01260;inference=ab initio prediction:Prodigal:002006;locus_tag=ODFIFGGH_01260;product=hypothetical protein
JAEA01000003.1	Prodigal:002006	CDS	283517	283936	.	+	0	ID=ODFIFGGH_01261;eC_number=3.6.1.-;Name=rppH_3;gene=rppH_3;inference=ab initio prediction:Prodigal:002006,protein motif:HAMAP:MF_00298;locus_tag=ODFIFGGH_01261;product=RNA pyrophosphohydrolase
JAEA01000003.1	Prodigal:002006	CDS	284269	284976	.	+	0	ID=ODFIFGGH_01262;inference=ab initio prediction:Prodigal:002006;locus_tag=ODFIFGGH_01262;product=hypothetical protein
JAEA01000003.1	Prodigal:002006	CDS	285068	285283	.	-	0	ID=ODFIFGGH_01263;inference=ab initio prediction:Prodigal:002006;locus_tag=ODFIFGGH_01263;product=hypothetical protein
JAEA01000003.1	Prodigal:002006	CDS	285755	286066	.	+	0	ID=ODFIFGGH_01264;inference=ab initio prediction:Prodigal:002006;locus_tag=ODFIFGGH_01264;product=hypothetical protein
JAEA01000003.1	Prodigal:002006	CDS	286196	286441	.	+	0	ID=ODFIFGGH_01265;inference=ab initio prediction:Prodigal:002006;locus_tag=ODFIFGGH_01265;product=hypothetical protein
JAEA01000003.1	Prodigal:002006	CDS	286638	287159	.	+	0	ID=ODFIFGGH_01266;inference=ab initio prediction:Prodigal:002006;locus_tag=ODFIFGGH_01266;product=hypothetical protein
JAEA01000003.1	Prodigal:002006	CDS	287433	288971	.	+	0	ID=ODFIFGGH_01267;inference=ab initio prediction:Prodigal:002006;locus_tag=ODFIFGGH_01267;product=hypothetical protein
JAEA01000003.1	Prodigal:002006	CDS	289053	289787	.	-	0	ID=ODFIFGGH_01268;Name=aqpZ;db_xref=COG:COG0580;gene=aqpZ;inference=ab initio prediction:Prodigal:002006,similar to AA sequence:UniProtKB:P60844;locus_tag=ODFIFGGH_01268;product=Aquaporin Z
JAEA01000003.1	Prodigal:002006	CDS	289977	290912	.	-	0	ID=ODFIFGGH_01269;Name=rarD;db_xref=COG:COG2962;gene=rarD;inference=ab initio prediction:Prodigal:002006,similar to AA sequence:UniProtKB:P27844;locus_tag=ODFIFGGH_01269;product=Protein RarD
JAEA01000003.1	Aragorn:001002	tRNA	291140	291216	.	-	.	ID=ODFIFGGH_01270;inference=COORDINATES:profile:Aragorn:001002;locus_tag=ODFIFGGH_01270;product=tRNA-His(gtg)
JAEA01000003.1	Prodigal:002006	CDS	291339	292313	.	-	0	ID=ODFIFGGH_01271;inference=ab initio prediction:Prodigal:002006,similar to AA sequence:UniProtKB:B3EWP1;locus_tag=ODFIFGGH_01271;note=UPF0065 protein in clcB-clcD intergenic region;product=hypothetical protein
JAEA01000003.1	Prodigal:002006	CDS	292374	293876	.	-	0	ID=ODFIFGGH_01272;inference=ab initio prediction:Prodigal:002006;locus_tag=ODFIFGGH_01272;product=hypothetical protein
JAEA01000003.1	Prodigal:002006	CDS	293876	294535	.	-	0	ID=ODFIFGGH_01273;inference=ab initio prediction:Prodigal:002006;locus_tag=ODFIFGGH_01273;product=hypothetical protein
JAEA01000003.1	Prodigal:002006	CDS	294966	295634	.	+	0	ID=ODFIFGGH_01274;inference=ab initio prediction:Prodigal:002006,similar to AA sequence:UniProtKB:P0AEC0;locus_tag=ODFIFGGH_01274;note=UPF0053 inner membrane protein YoaE;product=hypothetical protein
JAEA01000003.1	Prodigal:002006	CDS	295709	296410	.	+	0	ID=ODFIFGGH_01275;inference=ab initio prediction:Prodigal:002006;locus_tag=ODFIFGGH_01275;product=hypothetical protein
JAEA01000003.1	Prodigal:002006	CDS	296407	296730	.	+	0	ID=ODFIFGGH_01276;inference=ab initio prediction:Prodigal:002006;locus_tag=ODFIFGGH_01276;product=hypothetical protein
JAEA01000003.1	Prodigal:002006	CDS	296695	297177	.	-	0	ID=ODFIFGGH_01277;eC_number=1.20.4.4;Name=arsC_1;db_xref=COG:COG0394;gene=arsC_1;inference=ab initio prediction:Prodigal:002006,similar to AA sequence:UniProtKB:P45947;locus_tag=ODFIFGGH_01277;product=Arsenate reductase
JAEA01000003.1	Prodigal:002006	CDS	297181	297666	.	-	0	ID=ODFIFGGH_01278;inference=ab initio prediction:Prodigal:002006;locus_tag=ODFIFGGH_01278;product=hypothetical protein
JAEA01000003.1	Prodigal:002006	CDS	297683	298975	.	-	0	ID=ODFIFGGH_01279;eC_number=1.1.1.23;Name=hisD;gene=hisD;inference=ab initio prediction:Prodigal:002006,similar to AA sequence:UniProtKB:Q8G2R2;locus_tag=ODFIFGGH_01279;product=Histidinol dehydrogenase
JAEA01000003.1	Prodigal:002006	CDS	298976	299416	.	-	0	ID=ODFIFGGH_01280;inference=ab initio prediction:Prodigal:002006;locus_tag=ODFIFGGH_01280;product=hypothetical protein
JAEA01000003.1	Prodigal:002006	CDS	299559	300848	.	-	0	ID=ODFIFGGH_01281;eC_number=2.5.1.7;Name=murA;db_xref=COG:COG0766;gene=murA;inference=ab initio prediction:Prodigal:002006,similar to AA sequence:UniProtKB:P45025;locus_tag=ODFIFGGH_01281;product=UDP-N-acetylglucosamine 1-carboxyvinyltransferase
JAEA01000003.1	Prodigal:002006	CDS	301229	302458	.	+	0	ID=ODFIFGGH_01282;eC_number=2.3.1.37;Name=hemA;db_xref=COG:COG0156;gene=hemA;inference=ab initio prediction:Prodigal:002006,similar to AA sequence:UniProtKB:P18079;locus_tag=ODFIFGGH_01282;product=5-aminolevulinate synthase
JAEA01000003.1	Aragorn:001002	tRNA	302523	302597	.	+	.	ID=ODFIFGGH_01283;inference=COORDINATES:profile:Aragorn:001002;locus_tag=ODFIFGGH_01283;product=tRNA-Thr(ggt)
JAEA01000003.1	Prodigal:002006	CDS	302678	304192	.	+	0	ID=ODFIFGGH_01284;Name=xerC_3;gene=xerC_3;inference=ab initio prediction:Prodigal:002006,protein motif:HAMAP:MF_01808;locus_tag=ODFIFGGH_01284;product=Tyrosine recombinase XerC
JAEA01000003.1	Prodigal:002006	CDS	304243	304866	.	-	0	ID=ODFIFGGH_01285;inference=ab initio prediction:Prodigal:002006;locus_tag=ODFIFGGH_01285;product=hypothetical protein
JAEA01000003.1	Prodigal:002006	CDS	305982	306560	.	-	0	ID=ODFIFGGH_01286;inference=ab initio prediction:Prodigal:002006;locus_tag=ODFIFGGH_01286;product=hypothetical protein
JAEA01000003.1	Prodigal:002006	CDS	306557	306679	.	-	0	ID=ODFIFGGH_01287;inference=ab initio prediction:Prodigal:002006;locus_tag=ODFIFGGH_01287;product=hypothetical protein
JAEA01000003.1	Prodigal:002006	CDS	306991	307287	.	+	0	ID=ODFIFGGH_01288;inference=ab initio prediction:Prodigal:002006;locus_tag=ODFIFGGH_01288;product=hypothetical protein
JAEA01000003.1	Prodigal:002006	CDS	307352	307969	.	+	0	ID=ODFIFGGH_01289;inference=ab initio prediction:Prodigal:002006;locus_tag=ODFIFGGH_01289;product=hypothetical protein
JAEA01000003.1	Prodigal:002006	CDS	308373	308492	.	+	0	ID=ODFIFGGH_01290;inference=ab initio prediction:Prodigal:002006;locus_tag=ODFIFGGH_01290;product=hypothetical protein
JAEA01000003.1	Prodigal:002006	CDS	308593	309882	.	-	0	ID=ODFIFGGH_01291;eC_number=1.4.3.-;Name=puuB_2;gene=puuB_2;inference=ab initio prediction:Prodigal:002006,similar to AA sequence:UniProtKB:P37906;locus_tag=ODFIFGGH_01291;product=Gamma-glutamylputrescine oxidoreductase
JAEA01000003.1	Prodigal:002006	CDS	309892	310389	.	-	0	ID=ODFIFGGH_01292;eC_number=1.8.4.14;Name=msrC;db_xref=COG:COG1956;gene=msrC;inference=ab initio prediction:Prodigal:002006,similar to AA sequence:UniProtKB:P76270;locus_tag=ODFIFGGH_01292;product=Free methionine-R-sulfoxide reductase
JAEA01000003.1	Prodigal:002006	CDS	310432	312243	.	-	0	ID=ODFIFGGH_01293;eC_number=3.6.3.-;db_xref=COG:COG1132;inference=ab initio prediction:Prodigal:002006,similar to AA sequence:UniProtKB:Q99T13;locus_tag=ODFIFGGH_01293;product=Putative multidrug export ATP-binding/permease protein
JAEA01000003.1	Prodigal:002006	CDS	312549	313091	.	-	0	ID=ODFIFGGH_01294;inference=ab initio prediction:Prodigal:002006;locus_tag=ODFIFGGH_01294;product=hypothetical protein
JAEA01000003.1	Prodigal:002006	CDS	313127	313576	.	-	0	ID=ODFIFGGH_01295;inference=ab initio prediction:Prodigal:002006;locus_tag=ODFIFGGH_01295;product=hypothetical protein
JAEA01000003.1	Prodigal:002006	CDS	313586	314161	.	-	0	ID=ODFIFGGH_01296;inference=ab initio prediction:Prodigal:002006;locus_tag=ODFIFGGH_01296;product=hypothetical protein
JAEA01000003.1	Prodigal:002006	CDS	314174	315346	.	-	0	ID=ODFIFGGH_01297;eC_number=1.2.98.1;Name=fdm;gene=fdm;inference=ab initio prediction:Prodigal:002006,similar to AA sequence:UniProtKB:Q52078;locus_tag=ODFIFGGH_01297;product=Formaldehyde dismutase
JAEA01000003.1	Prodigal:002006	CDS	315464	315910	.	-	0	ID=ODFIFGGH_01298;inference=ab initio prediction:Prodigal:002006;locus_tag=ODFIFGGH_01298;product=hypothetical protein
JAEA01000003.1	Prodigal:002006	CDS	316101	316895	.	+	0	ID=ODFIFGGH_01299;eC_number=3.1.3.25;Name=suhB_1;db_xref=COG:COG0483;gene=suhB_1;inference=ab initio prediction:Prodigal:002006,similar to AA sequence:UniProtKB:P0ADG4;locus_tag=ODFIFGGH_01299;product=Inositol-1-monophosphatase
JAEA01000003.1	Prodigal:002006	CDS	317024	318070	.	+	0	ID=ODFIFGGH_01300;db_xref=COG:COG1840;inference=ab initio prediction:Prodigal:002006,similar to AA sequence:UniProtKB:P43951;locus_tag=ODFIFGGH_01300;product=putative protein
JAEA01000003.1	Prodigal:002006	CDS	318189	320378	.	+	0	ID=ODFIFGGH_01301;inference=ab initio prediction:Prodigal:002006;locus_tag=ODFIFGGH_01301;product=hypothetical protein
JAEA01000003.1	Prodigal:002006	CDS	320375	321481	.	+	0	ID=ODFIFGGH_01302;eC_number=7.6.2.11;Name=potA_1;db_xref=COG:COG3842;gene=potA_1;inference=ab initio prediction:Prodigal:002006,similar to AA sequence:UniProtKB:P69874;locus_tag=ODFIFGGH_01302;product=Spermidine/putrescine import ATP-binding protein PotA
JAEA01000003.1	Prodigal:002006	CDS	321484	322251	.	-	0	ID=ODFIFGGH_01303;inference=ab initio prediction:Prodigal:002006;locus_tag=ODFIFGGH_01303;product=hypothetical protein
JAEA01000003.1	Prodigal:002006	CDS	322434	323093	.	+	0	ID=ODFIFGGH_01304;eC_number=3.1.3.-;db_xref=COG:COG0637;inference=ab initio prediction:Prodigal:002006,similar to AA sequence:UniProtKB:Q9X0Y1;locus_tag=ODFIFGGH_01304;product=Phosphorylated carbohydrates phosphatase
JAEA01000003.1	Prodigal:002006	CDS	323100	323507	.	-	0	ID=ODFIFGGH_01305;inference=ab initio prediction:Prodigal:002006;locus_tag=ODFIFGGH_01305;product=hypothetical protein
JAEA01000003.1	Prodigal:002006	CDS	323608	324204	.	+	0	ID=ODFIFGGH_01306;inference=ab initio prediction:Prodigal:002006;locus_tag=ODFIFGGH_01306;product=hypothetical protein
JAEA01000003.1	Prodigal:002006	CDS	324284	325447	.	-	0	ID=ODFIFGGH_01307;eC_number=1.1.1.244;Name=mdh_1;gene=mdh_1;inference=ab initio prediction:Prodigal:002006,similar to AA sequence:UniProtKB:P31005;locus_tag=ODFIFGGH_01307;product=NAD-dependent methanol dehydrogenase
JAEA01000003.1	Prodigal:002006	CDS	325459	326889	.	-	0	ID=ODFIFGGH_01308;eC_number=1.2.1.86;Name=geoB;gene=geoB;inference=ab initio prediction:Prodigal:002006,similar to AA sequence:UniProtKB:H1ZV37;locus_tag=ODFIFGGH_01308;product=Geranial dehydrogenase
JAEA01000003.1	Prodigal:002006	CDS	326923	328293	.	-	0	ID=ODFIFGGH_01309;eC_number=6.3.2.-;Name=ipuC;gene=ipuC;inference=ab initio prediction:Prodigal:002006,similar to AA sequence:UniProtKB:Q936T0;locus_tag=ODFIFGGH_01309;product=Glutamate--isopropylamine ligase
JAEA01000003.1	Prodigal:002006	CDS	328355	329890	.	-	0	ID=ODFIFGGH_01310;Name=potE;gene=potE;inference=ab initio prediction:Prodigal:002006,protein motif:HAMAP:MF_02073;locus_tag=ODFIFGGH_01310;product=Putrescine transporter PotE
JAEA01000003.1	Prodigal:002006	CDS	329954	330739	.	-	0	ID=ODFIFGGH_01311;inference=ab initio prediction:Prodigal:002006;locus_tag=ODFIFGGH_01311;product=hypothetical protein
JAEA01000003.1	Prodigal:002006	CDS	330866	331753	.	+	0	ID=ODFIFGGH_01312;Name=murR_1;gene=murR_1;inference=ab initio prediction:Prodigal:002006,protein motif:HAMAP:MF_02108;locus_tag=ODFIFGGH_01312;product=HTH-type transcriptional regulator MurR
JAEA01000003.1	Prodigal:002006	CDS	331757	332806	.	-	0	ID=ODFIFGGH_01313;inference=ab initio prediction:Prodigal:002006;locus_tag=ODFIFGGH_01313;product=hypothetical protein
JAEA01000003.1	Prodigal:002006	CDS	332939	334141	.	-	0	ID=ODFIFGGH_01314;eC_number=2.6.1.1;Name=aspC;db_xref=COG:COG0436;gene=aspC;inference=ab initio prediction:Prodigal:002006,similar to AA sequence:UniProtKB:Q9X0Y2;locus_tag=ODFIFGGH_01314;product=Aspartate aminotransferase
JAEA01000003.1	Prodigal:002006	CDS	334304	334738	.	-	0	ID=ODFIFGGH_01315;Name=mscL;db_xref=COG:COG1970;gene=mscL;inference=ab initio prediction:Prodigal:002006,similar to AA sequence:UniProtKB:P0A742;locus_tag=ODFIFGGH_01315;product=Large-conductance mechanosensitive channel
JAEA01000003.1	Prodigal:002006	CDS	334795	335322	.	-	0	ID=ODFIFGGH_01316;eC_number=1.13.11.2;Name=catE;db_xref=COG:COG2514;gene=catE;inference=ab initio prediction:Prodigal:002006,similar to AA sequence:UniProtKB:P54721;locus_tag=ODFIFGGH_01316;product=Catechol-2%2C3-dioxygenase
JAEA01000003.1	Prodigal:002006	CDS	335332	335766	.	-	0	ID=ODFIFGGH_01317;eC_number=1.-.-.-;Name=mhqP_2;db_xref=COG:COG2259;gene=mhqP_2;inference=ab initio prediction:Prodigal:002006,similar to AA sequence:UniProtKB:P96694;locus_tag=ODFIFGGH_01317;product=Putative oxidoreductase MhqP
JAEA01000003.1	Prodigal:002006	CDS	335869	336783	.	+	0	ID=ODFIFGGH_01318;Name=dmlR_2;gene=dmlR_2;inference=ab initio prediction:Prodigal:002006,similar to AA sequence:UniProtKB:P76250;locus_tag=ODFIFGGH_01318;product=HTH-type transcriptional regulator DmlR
JAEA01000003.1	Prodigal:002006	CDS	336857	340366	.	+	0	ID=ODFIFGGH_01319;eC_number=2.7.13.3;Name=rcsC_8;gene=rcsC_8;inference=ab initio prediction:Prodigal:002006,protein motif:HAMAP:MF_00979;locus_tag=ODFIFGGH_01319;product=Sensor histidine kinase RcsC
JAEA01000003.1	Prodigal:002006	CDS	340380	341078	.	-	0	ID=ODFIFGGH_01320;eC_number=5.1.1.13;Name=ygeA;gene=ygeA;inference=ab initio prediction:Prodigal:002006,similar to AA sequence:UniProtKB:A0A140N890;locus_tag=ODFIFGGH_01320;product=L-aspartate/glutamate-specific racemase
JAEA01000003.1	Prodigal:002006	CDS	341087	341710	.	-	0	ID=ODFIFGGH_01321;eC_number=5.99.1.4;Name=nsaD_2;gene=nsaD_2;inference=ab initio prediction:Prodigal:002006,similar to AA sequence:UniProtKB:Q9X9Q7;locus_tag=ODFIFGGH_01321;product=2-hydroxychromene-2-carboxylate isomerase
JAEA01000003.1	Prodigal:002006	CDS	341764	342312	.	-	0	ID=ODFIFGGH_01322;inference=ab initio prediction:Prodigal:002006;locus_tag=ODFIFGGH_01322;product=hypothetical protein
JAEA01000003.1	Prodigal:002006	CDS	342309	342818	.	-	0	ID=ODFIFGGH_01323;inference=ab initio prediction:Prodigal:002006;locus_tag=ODFIFGGH_01323;product=hypothetical protein
JAEA01000003.1	Prodigal:002006	CDS	342969	345176	.	-	0	ID=ODFIFGGH_01324;Name=fadJ_1;db_xref=COG:COG1024;gene=fadJ_1;inference=ab initio prediction:Prodigal:002006,similar to AA sequence:UniProtKB:P77399;locus_tag=ODFIFGGH_01324;product=Fatty acid oxidation complex subunit alpha
JAEA01000003.1	Prodigal:002006	CDS	345203	346411	.	-	0	ID=ODFIFGGH_01325;eC_number=2.3.1.-;Name=fadA;db_xref=COG:COG0183;gene=fadA;inference=ab initio prediction:Prodigal:002006,similar to AA sequence:UniProtKB:O53871;locus_tag=ODFIFGGH_01325;product=Putative acyltransferase
JAEA01000003.1	Prodigal:002006	CDS	346548	348341	.	-	0	ID=ODFIFGGH_01326;eC_number=1.3.8.-;Name=dmdC_2;db_xref=COG:COG1960;gene=dmdC_2;inference=ab initio prediction:Prodigal:002006,similar to AA sequence:UniProtKB:Q5LLW7;locus_tag=ODFIFGGH_01326;product=3-methylmercaptopropionyl-CoA dehydrogenase
JAEA01000003.1	Prodigal:002006	CDS	348688	349098	.	-	0	ID=ODFIFGGH_01327;inference=ab initio prediction:Prodigal:002006;locus_tag=ODFIFGGH_01327;product=hypothetical protein
JAEA01000003.1	Prodigal:002006	CDS	349464	352643	.	+	0	ID=ODFIFGGH_01328;inference=ab initio prediction:Prodigal:002006;locus_tag=ODFIFGGH_01328;product=hypothetical protein
JAEA01000003.1	Prodigal:002006	CDS	352748	353677	.	+	0	ID=ODFIFGGH_01329;inference=ab initio prediction:Prodigal:002006;locus_tag=ODFIFGGH_01329;product=hypothetical protein
JAEA01000003.1	Prodigal:002006	CDS	353674	354441	.	+	0	ID=ODFIFGGH_01330;inference=ab initio prediction:Prodigal:002006;locus_tag=ODFIFGGH_01330;product=hypothetical protein
KI912469.1	Prodigal:002006	CDS	164	469	.	+	0	ID=ODFIFGGH_01331;inference=ab initio prediction:Prodigal:002006;locus_tag=ODFIFGGH_01331;product=hypothetical protein
KI912469.1	Prodigal:002006	CDS	1507	3507	.	+	0	ID=ODFIFGGH_01332;Name=cya_1;db_xref=COG:COG2931;gene=cya_1;inference=ab initio prediction:Prodigal:002006,similar to AA sequence:UniProtKB:P0DKX7;locus_tag=ODFIFGGH_01332;product=Bifunctional hemolysin/adenylate cyclase
KI912469.1	Prodigal:002006	CDS	3504	4361	.	+	0	ID=ODFIFGGH_01333;inference=ab initio prediction:Prodigal:002006;locus_tag=ODFIFGGH_01333;product=hypothetical protein
KI912469.1	Prodigal:002006	CDS	4863	7190	.	-	0	ID=ODFIFGGH_01334;eC_number=2.7.13.3;Name=rcsC_9;gene=rcsC_9;inference=ab initio prediction:Prodigal:002006,protein motif:HAMAP:MF_00979;locus_tag=ODFIFGGH_01334;product=Sensor histidine kinase RcsC
KI912469.1	Prodigal:002006	CDS	7382	10033	.	-	0	ID=ODFIFGGH_01335;eC_number=3.4.11.2;Name=pepN;db_xref=COG:COG0308;gene=pepN;inference=ab initio prediction:Prodigal:002006,similar to AA sequence:UniProtKB:P04825;locus_tag=ODFIFGGH_01335;product=Aminopeptidase N
KI912469.1	Prodigal:002006	CDS	10228	10668	.	+	0	ID=ODFIFGGH_01336;eC_number=4.4.1.5;Name=gloA_1;db_xref=COG:COG0346;gene=gloA_1;inference=ab initio prediction:Prodigal:002006,similar to AA sequence:UniProtKB:P44638;locus_tag=ODFIFGGH_01336;product=Lactoylglutathione lyase
KI912469.1	Prodigal:002006	CDS	10792	12273	.	+	0	ID=ODFIFGGH_01337;inference=ab initio prediction:Prodigal:002006;locus_tag=ODFIFGGH_01337;product=hypothetical protein
KI912469.1	Prodigal:002006	CDS	12278	14608	.	+	0	ID=ODFIFGGH_01338;eC_number=1.17.1.4;Name=xdhA;db_xref=COG:COG1529;gene=xdhA;inference=ab initio prediction:Prodigal:002006,similar to AA sequence:UniProtKB:Q46799;locus_tag=ODFIFGGH_01338;product=Putative xanthine dehydrogenase molybdenum-binding subunit XdhA
KI912469.1	Prodigal:002006	CDS	14605	15570	.	+	0	ID=ODFIFGGH_01339;inference=ab initio prediction:Prodigal:002006;locus_tag=ODFIFGGH_01339;product=hypothetical protein
KI912469.1	Prodigal:002006	CDS	15577	16062	.	+	0	ID=ODFIFGGH_01340;eC_number=3.5.4.3;Name=guaD;db_xref=COG:COG0590;gene=guaD;inference=ab initio prediction:Prodigal:002006,similar to AA sequence:UniProtKB:O34598;locus_tag=ODFIFGGH_01340;product=Guanine deaminase
KI912469.1	Prodigal:002006	CDS	16137	16736	.	+	0	ID=ODFIFGGH_01341;Name=ureE;gene=ureE;inference=ab initio prediction:Prodigal:002006,protein motif:HAMAP:MF_00822;locus_tag=ODFIFGGH_01341;product=Urease accessory protein UreE
KI912469.1	Prodigal:002006	CDS	16767	17237	.	+	0	ID=ODFIFGGH_01342;eC_number=4.2.-.-;Name=ybaK_1;db_xref=COG:COG2606;gene=ybaK_1;inference=ab initio prediction:Prodigal:002006,similar to AA sequence:UniProtKB:P45202;locus_tag=ODFIFGGH_01342;product=Cys-tRNA(Pro)/Cys-tRNA(Cys) deacylase YbaK
KI912469.1	Prodigal:002006	CDS	17348	18352	.	+	0	ID=ODFIFGGH_01343;eC_number=1.3.1.-;Name=dusA;db_xref=COG:COG0042;gene=dusA;inference=ab initio prediction:Prodigal:002006,similar to AA sequence:UniProtKB:P32695;locus_tag=ODFIFGGH_01343;product=tRNA-dihydrouridine(20/20a) synthase
KI912469.1	Prodigal:002006	CDS	18362	19066	.	-	0	ID=ODFIFGGH_01344;inference=ab initio prediction:Prodigal:002006;locus_tag=ODFIFGGH_01344;product=hypothetical protein
KI912469.1	Prodigal:002006	CDS	19066	19263	.	-	0	ID=ODFIFGGH_01345;inference=ab initio prediction:Prodigal:002006;locus_tag=ODFIFGGH_01345;product=hypothetical protein
KI912469.1	Prodigal:002006	CDS	19279	20115	.	-	0	ID=ODFIFGGH_01346;eC_number=2.7.8.26;Name=cobV;gene=cobV;inference=ab initio prediction:Prodigal:002006,similar to AA sequence:UniProtKB:P29936;locus_tag=ODFIFGGH_01346;product=Adenosylcobinamide-GDP ribazoletransferase
KI912469.1	Prodigal:002006	CDS	20193	21218	.	+	0	ID=ODFIFGGH_01347;eC_number=2.4.2.21;Name=cobU;gene=cobU;inference=ab initio prediction:Prodigal:002006,similar to AA sequence:UniProtKB:P29935;locus_tag=ODFIFGGH_01347;product=Nicotinate-nucleotide--dimethylbenzimidazole phosphoribosyltransferase
KI912469.1	Prodigal:002006	CDS	21215	21727	.	+	0	ID=ODFIFGGH_01348;inference=ab initio prediction:Prodigal:002006;locus_tag=ODFIFGGH_01348;product=hypothetical protein
KI912469.1	Prodigal:002006	CDS	22086	22295	.	+	0	ID=ODFIFGGH_01349;inference=ab initio prediction:Prodigal:002006;locus_tag=ODFIFGGH_01349;product=hypothetical protein
KI912469.1	Prodigal:002006	CDS	22321	22752	.	+	0	ID=ODFIFGGH_01350;inference=ab initio prediction:Prodigal:002006;locus_tag=ODFIFGGH_01350;product=hypothetical protein
KI912469.1	Prodigal:002006	CDS	22829	23620	.	+	0	ID=ODFIFGGH_01351;eC_number=5.3.3.18;Name=paaG_1;db_xref=COG:COG1024;gene=paaG_1;inference=ab initio prediction:Prodigal:002006,similar to AA sequence:UniProtKB:P77467;locus_tag=ODFIFGGH_01351;product=1%2C2-epoxyphenylacetyl-CoA isomerase
KI912469.1	Prodigal:002006	CDS	23633	23839	.	+	0	ID=ODFIFGGH_01352;inference=ab initio prediction:Prodigal:002006;locus_tag=ODFIFGGH_01352;product=hypothetical protein
KI912469.1	Prodigal:002006	CDS	23946	26312	.	+	0	ID=ODFIFGGH_01353;inference=ab initio prediction:Prodigal:002006;locus_tag=ODFIFGGH_01353;product=hypothetical protein
KI912469.1	Prodigal:002006	CDS	26386	27252	.	-	0	ID=ODFIFGGH_01354;eC_number=1.1.1.60;Name=garR;db_xref=COG:COG2084;gene=garR;inference=ab initio prediction:Prodigal:002006,similar to AA sequence:UniProtKB:P0ABQ2;locus_tag=ODFIFGGH_01354;product=2-hydroxy-3-oxopropionate reductase
KI912469.1	Prodigal:002006	CDS	27313	28125	.	-	0	ID=ODFIFGGH_01355;Name=artJ;db_xref=COG:COG0834;gene=artJ;inference=ab initio prediction:Prodigal:002006,similar to AA sequence:UniProtKB:P30860;locus_tag=ODFIFGGH_01355;product=ABC transporter arginine-binding protein 1
KI912469.1	Prodigal:002006	CDS	28320	29357	.	-	0	ID=ODFIFGGH_01356;eC_number=4.1.99.22;Name=moaA;db_xref=COG:COG2896;gene=moaA;inference=ab initio prediction:Prodigal:002006,similar to AA sequence:UniProtKB:P69848;locus_tag=ODFIFGGH_01356;product=GTP 3'%2C8-cyclase
KI912469.1	Prodigal:002006	CDS	29453	29821	.	+	0	ID=ODFIFGGH_01357;inference=ab initio prediction:Prodigal:002006;locus_tag=ODFIFGGH_01357;product=hypothetical protein
KI912469.1	Prodigal:002006	CDS	29888	30472	.	-	0	ID=ODFIFGGH_01358;inference=ab initio prediction:Prodigal:002006;locus_tag=ODFIFGGH_01358;product=hypothetical protein
KI912469.1	Aragorn:001002	tRNA	30730	30804	.	+	.	ID=ODFIFGGH_01359;inference=COORDINATES:profile:Aragorn:001002;locus_tag=ODFIFGGH_01359;product=tRNA-Val(cac)
KI912469.1	Prodigal:002006	CDS	30875	31576	.	-	0	ID=ODFIFGGH_01360;eC_number=3.1.3.105;Name=mupP;db_xref=COG:COG0546;gene=mupP;inference=ab initio prediction:Prodigal:002006,similar to AA sequence:UniProtKB:Q9HZ62;locus_tag=ODFIFGGH_01360;product=N-acetylmuramic acid 6-phosphate phosphatase
KI912469.1	Prodigal:002006	CDS	31666	32121	.	+	0	ID=ODFIFGGH_01361;inference=ab initio prediction:Prodigal:002006;locus_tag=ODFIFGGH_01361;product=hypothetical protein
KI912469.1	Prodigal:002006	CDS	32250	32945	.	+	0	ID=ODFIFGGH_01362;eC_number=5.3.1.6;Name=rpiA;db_xref=COG:COG0120;gene=rpiA;inference=ab initio prediction:Prodigal:002006,similar to AA sequence:UniProtKB:Q6G3V6;locus_tag=ODFIFGGH_01362;product=Ribose-5-phosphate isomerase A
KI912469.1	Prodigal:002006	CDS	32982	33482	.	+	0	ID=ODFIFGGH_01363;inference=ab initio prediction:Prodigal:002006;locus_tag=ODFIFGGH_01363;product=hypothetical protein
KI912469.1	Prodigal:002006	CDS	33687	34010	.	+	0	ID=ODFIFGGH_01364;inference=ab initio prediction:Prodigal:002006;locus_tag=ODFIFGGH_01364;product=hypothetical protein
KI912469.1	Prodigal:002006	CDS	34147	35646	.	-	0	ID=ODFIFGGH_01365;inference=ab initio prediction:Prodigal:002006;locus_tag=ODFIFGGH_01365;product=hypothetical protein
KI912469.1	Prodigal:002006	CDS	35658	36131	.	-	0	ID=ODFIFGGH_01366;inference=ab initio prediction:Prodigal:002006;locus_tag=ODFIFGGH_01366;product=hypothetical protein
KI912469.1	Prodigal:002006	CDS	36197	37168	.	-	0	ID=ODFIFGGH_01367;inference=ab initio prediction:Prodigal:002006;locus_tag=ODFIFGGH_01367;product=hypothetical protein
KI912469.1	Prodigal:002006	CDS	37397	38782	.	+	0	ID=ODFIFGGH_01368;eC_number=1.8.1.16;Name=garB;gene=garB;inference=ab initio prediction:Prodigal:002006,similar to AA sequence:UniProtKB:D0VWY5;locus_tag=ODFIFGGH_01368;product=Glutathione amide reductase
KI912469.1	Prodigal:002006	CDS	38933	39982	.	+	0	ID=ODFIFGGH_01369;inference=ab initio prediction:Prodigal:002006;locus_tag=ODFIFGGH_01369;product=hypothetical protein
KI912469.1	Prodigal:002006	CDS	40158	41543	.	+	0	ID=ODFIFGGH_01370;eC_number=2.5.1.54;Name=aroH;db_xref=COG:COG3200;gene=aroH;inference=ab initio prediction:Prodigal:002006,similar to AA sequence:UniProtKB:P80574;locus_tag=ODFIFGGH_01370;product=Phospho-2-dehydro-3-deoxyheptonate aldolase
KI912469.1	Prodigal:002006	CDS	41914	43647	.	+	0	ID=ODFIFGGH_01371;eC_number=6.3.5.1;Name=nadE_2;db_xref=COG:COG0171;gene=nadE_2;inference=ab initio prediction:Prodigal:002006,similar to AA sequence:UniProtKB:Q03638;locus_tag=ODFIFGGH_01371;product=Glutamine-dependent NAD(+) synthetase
KI912469.1	Prodigal:002006	CDS	43757	45097	.	+	0	ID=ODFIFGGH_01372;eC_number=6.1.1.17;Name=gltX1;db_xref=COG:COG0008;gene=gltX1;inference=ab initio prediction:Prodigal:002006,similar to AA sequence:UniProtKB:Q9X172;locus_tag=ODFIFGGH_01372;product=Glutamate--tRNA ligase 1
KI912469.1	Prodigal:002006	CDS	45165	45926	.	-	0	ID=ODFIFGGH_01373;Name=yadH;db_xref=COG:COG0842;gene=yadH;inference=ab initio prediction:Prodigal:002006,similar to AA sequence:UniProtKB:P0AFN6;locus_tag=ODFIFGGH_01373;product=Inner membrane transport permease YadH
KI912469.1	Prodigal:002006	CDS	45923	46894	.	-	0	ID=ODFIFGGH_01374;Name=yadG;db_xref=COG:COG1131;gene=yadG;inference=ab initio prediction:Prodigal:002006,similar to AA sequence:UniProtKB:P36879;locus_tag=ODFIFGGH_01374;product=putative ABC transporter ATP-binding protein YadG
KI912469.1	Prodigal:002006	CDS	47001	48251	.	-	0	ID=ODFIFGGH_01375;inference=ab initio prediction:Prodigal:002006;locus_tag=ODFIFGGH_01375;product=hypothetical protein
KI912469.1	Prodigal:002006	CDS	48276	48659	.	+	0	ID=ODFIFGGH_01376;inference=ab initio prediction:Prodigal:002006;locus_tag=ODFIFGGH_01376;product=hypothetical protein
KI912469.1	Prodigal:002006	CDS	48723	49229	.	+	0	ID=ODFIFGGH_01377;inference=ab initio prediction:Prodigal:002006;locus_tag=ODFIFGGH_01377;product=hypothetical protein
KI912469.1	Prodigal:002006	CDS	49242	49853	.	-	0	ID=ODFIFGGH_01378;Name=argO;db_xref=COG:COG1279;gene=argO;inference=ab initio prediction:Prodigal:002006,similar to AA sequence:UniProtKB:P11667;locus_tag=ODFIFGGH_01378;product=Arginine exporter protein ArgO
KI912469.1	Prodigal:002006	CDS	49948	50841	.	+	0	ID=ODFIFGGH_01379;db_xref=COG:COG0583;inference=ab initio prediction:Prodigal:002006,similar to AA sequence:UniProtKB:P9WMF5;locus_tag=ODFIFGGH_01379;product=putative HTH-type transcriptional regulator
KI912469.1	Prodigal:002006	CDS	50854	51177	.	-	0	ID=ODFIFGGH_01380;inference=ab initio prediction:Prodigal:002006;locus_tag=ODFIFGGH_01380;product=hypothetical protein
KI912469.1	Prodigal:002006	CDS	51471	52940	.	+	0	ID=ODFIFGGH_01381;eC_number=6.1.1.16;Name=cysS;db_xref=COG:COG0215;gene=cysS;inference=ab initio prediction:Prodigal:002006,similar to AA sequence:UniProtKB:P21888;locus_tag=ODFIFGGH_01381;product=Cysteine--tRNA ligase
KI912469.1	Prodigal:002006	CDS	52940	53449	.	+	0	ID=ODFIFGGH_01382;eC_number=2.3.1.-;Name=yafP;db_xref=COG:COG0454;gene=yafP;inference=ab initio prediction:Prodigal:002006,similar to AA sequence:UniProtKB:Q47158;locus_tag=ODFIFGGH_01382;product=putative N-acetyltransferase YafP
KI912469.1	Prodigal:002006	CDS	53446	55041	.	+	0	ID=ODFIFGGH_01383;eC_number=2.3.1.182;Name=cimA;db_xref=COG:COG0119;gene=cimA;inference=ab initio prediction:Prodigal:002006,similar to AA sequence:UniProtKB:Q74C76;locus_tag=ODFIFGGH_01383;product=(R)-citramalate synthase
KI912469.1	Prodigal:002006	CDS	55077	55526	.	+	0	ID=ODFIFGGH_01384;Name=ydcZ;db_xref=COG:COG3238;gene=ydcZ;inference=ab initio prediction:Prodigal:002006,similar to AA sequence:UniProtKB:P76111;locus_tag=ODFIFGGH_01384;product=Inner membrane protein YdcZ
KI912469.1	Prodigal:002006	CDS	55633	56289	.	-	0	ID=ODFIFGGH_01385;inference=ab initio prediction:Prodigal:002006;locus_tag=ODFIFGGH_01385;product=hypothetical protein
KI912469.1	Prodigal:002006	CDS	56370	57680	.	+	0	ID=ODFIFGGH_01386;inference=ab initio prediction:Prodigal:002006;locus_tag=ODFIFGGH_01386;product=hypothetical protein
KI912469.1	Prodigal:002006	CDS	57784	59697	.	+	0	ID=ODFIFGGH_01387;Name=atm1;db_xref=COG:COG5265;gene=atm1;inference=ab initio prediction:Prodigal:002006,similar to AA sequence:UniProtKB:Q2G506;locus_tag=ODFIFGGH_01387;product=ATM1-type heavy metal exporter
KI912469.1	Prodigal:002006	CDS	59755	60456	.	+	0	ID=ODFIFGGH_01388;eC_number=4.1.1.65;Name=psd;db_xref=COG:COG0688;gene=psd;inference=ab initio prediction:Prodigal:002006,similar to AA sequence:UniProtKB:P9WHQ5;locus_tag=ODFIFGGH_01388;product=Phosphatidylserine decarboxylase proenzyme
KI912469.1	Prodigal:002006	CDS	60691	61563	.	+	0	ID=ODFIFGGH_01389;inference=ab initio prediction:Prodigal:002006;locus_tag=ODFIFGGH_01389;product=hypothetical protein
KI912469.1	Prodigal:002006	CDS	61662	62312	.	+	0	ID=ODFIFGGH_01390;eC_number=3.6.1.9;Name=yhdE;db_xref=COG:COG0424;gene=yhdE;inference=ab initio prediction:Prodigal:002006,similar to AA sequence:UniProtKB:P25536;locus_tag=ODFIFGGH_01390;product=dTTP/UTP pyrophosphatase
KI912469.1	Prodigal:002006	CDS	62418	62621	.	+	0	ID=ODFIFGGH_01391;Name=yacG;db_xref=COG:COG3024;gene=yacG;inference=ab initio prediction:Prodigal:002006,similar to AA sequence:UniProtKB:P0A8H8;locus_tag=ODFIFGGH_01391;product=DNA gyrase inhibitor YacG
KI912469.1	Aragorn:001002	tRNA	62724	62799	.	+	.	ID=ODFIFGGH_01392;inference=COORDINATES:profile:Aragorn:001002;locus_tag=ODFIFGGH_01392;product=tRNA-Phe(gaa)
KI912469.1	Prodigal:002006	CDS	62903	63061	.	-	0	ID=ODFIFGGH_01393;inference=ab initio prediction:Prodigal:002006;locus_tag=ODFIFGGH_01393;product=hypothetical protein
KI912469.1	Prodigal:002006	CDS	63221	63988	.	-	0	ID=ODFIFGGH_01394;inference=ab initio prediction:Prodigal:002006;locus_tag=ODFIFGGH_01394;product=hypothetical protein
KI912469.1	Prodigal:002006	CDS	64081	64359	.	-	0	ID=ODFIFGGH_01395;inference=ab initio prediction:Prodigal:002006;locus_tag=ODFIFGGH_01395;product=hypothetical protein
KI912469.1	Prodigal:002006	CDS	64485	64904	.	+	0	ID=ODFIFGGH_01396;inference=ab initio prediction:Prodigal:002006;locus_tag=ODFIFGGH_01396;product=hypothetical protein
KI912469.1	Prodigal:002006	CDS	64959	66167	.	-	0	ID=ODFIFGGH_01397;inference=ab initio prediction:Prodigal:002006;locus_tag=ODFIFGGH_01397;product=hypothetical protein
KI912469.1	Prodigal:002006	CDS	66450	67061	.	-	0	ID=ODFIFGGH_01398;Name=ves;db_xref=COG:COG3758;gene=ves;inference=ab initio prediction:Prodigal:002006,similar to AA sequence:UniProtKB:P76214;locus_tag=ODFIFGGH_01398;product=Protein Ves
KI912469.1	Prodigal:002006	CDS	67061	68725	.	-	0	ID=ODFIFGGH_01399;eC_number=4.2.1.49;Name=hutU;db_xref=COG:COG2987;gene=hutU;inference=ab initio prediction:Prodigal:002006,similar to AA sequence:UniProtKB:Q9HU83;locus_tag=ODFIFGGH_01399;product=Urocanate hydratase
KI912469.1	Prodigal:002006	CDS	68742	69575	.	-	0	ID=ODFIFGGH_01400;inference=ab initio prediction:Prodigal:002006;locus_tag=ODFIFGGH_01400;product=hypothetical protein
KI912469.1	Prodigal:002006	CDS	69572	71122	.	-	0	ID=ODFIFGGH_01401;eC_number=4.3.1.3;Name=hutH_2;gene=hutH_2;inference=ab initio prediction:Prodigal:002006,similar to AA sequence:UniProtKB:O31197;locus_tag=ODFIFGGH_01401;product=Histidine ammonia-lyase
KI912469.1	Prodigal:002006	CDS	71119	72321	.	-	0	ID=ODFIFGGH_01402;eC_number=3.5.2.7;Name=hutI;db_xref=COG:COG1228;gene=hutI;inference=ab initio prediction:Prodigal:002006,similar to AA sequence:UniProtKB:Q8U8Z6;locus_tag=ODFIFGGH_01402;product=Imidazolonepropionase
KI912469.1	Prodigal:002006	CDS	72485	73843	.	+	0	ID=ODFIFGGH_01403;eC_number=3.5.4.32;db_xref=COG:COG0402;inference=ab initio prediction:Prodigal:002006,similar to AA sequence:UniProtKB:Q9I6Z0;locus_tag=ODFIFGGH_01403;product=8-oxoguanine deaminase
KI912469.1	Prodigal:002006	CDS	73862	74566	.	+	0	ID=ODFIFGGH_01404;Name=nagR_1;db_xref=COG:COG2188;gene=nagR_1;inference=ab initio prediction:Prodigal:002006,similar to AA sequence:UniProtKB:O34817;locus_tag=ODFIFGGH_01404;product=HTH-type transcriptional repressor NagR
KI912469.1	Prodigal:002006	CDS	74581	75741	.	-	0	ID=ODFIFGGH_01405;eC_number=4.4.1.13;Name=metC_1;db_xref=COG:COG0626;gene=metC_1;inference=ab initio prediction:Prodigal:002006,similar to AA sequence:UniProtKB:Q83A83;locus_tag=ODFIFGGH_01405;product=Cystathionine beta-lyase
KI912469.1	Prodigal:002006	CDS	75738	77114	.	-	0	ID=ODFIFGGH_01406;eC_number=4.2.1.22;Name=cbs;db_xref=COG:COG0031;gene=cbs;inference=ab initio prediction:Prodigal:002006,similar to AA sequence:UniProtKB:P9WP51;locus_tag=ODFIFGGH_01406;product=Putative cystathionine beta-synthase
KI912469.1	Prodigal:002006	CDS	77434	80484	.	-	0	ID=ODFIFGGH_01407;eC_number=5.1.3.37;Name=algE2;db_xref=COG:COG2931;gene=algE2;inference=ab initio prediction:Prodigal:002006,similar to AA sequence:UniProtKB:Q44495;locus_tag=ODFIFGGH_01407;product=Mannuronan C5-epimerase AlgE2
KI912469.1	Prodigal:002006	CDS	80921	81244	.	-	0	ID=ODFIFGGH_01408;inference=ab initio prediction:Prodigal:002006;locus_tag=ODFIFGGH_01408;product=hypothetical protein
KI912469.1	Prodigal:002006	CDS	81364	82356	.	+	0	ID=ODFIFGGH_01409;eC_number=5.1.3.2;Name=galE;db_xref=COG:COG1087;gene=galE;inference=ab initio prediction:Prodigal:002006,similar to AA sequence:UniProtKB:Q7WTB1;locus_tag=ODFIFGGH_01409;product=UDP-glucose 4-epimerase
KI912469.1	Prodigal:002006	CDS	82467	83009	.	+	0	ID=ODFIFGGH_01410;inference=ab initio prediction:Prodigal:002006;locus_tag=ODFIFGGH_01410;product=hypothetical protein
KI912469.1	Prodigal:002006	CDS	83146	84192	.	+	0	ID=ODFIFGGH_01411;Name=lolA_2;gene=lolA_2;inference=ab initio prediction:Prodigal:002006,protein motif:HAMAP:MF_00240;locus_tag=ODFIFGGH_01411;product=Outer-membrane lipoprotein carrier protein
KI912469.1	Prodigal:002006	CDS	84409	85383	.	+	0	ID=ODFIFGGH_01412;eC_number=6.3.2.6;Name=purC_2;db_xref=COG:COG0152;gene=purC_2;inference=ab initio prediction:Prodigal:002006,similar to AA sequence:UniProtKB:A0R4I0;locus_tag=ODFIFGGH_01412;product=Phosphoribosylaminoimidazole-succinocarboxamide synthase
KI912469.1	Prodigal:002006	CDS	85585	86838	.	+	0	ID=ODFIFGGH_01413;eC_number=6.1.1.1;Name=tyrS_1;db_xref=COG:COG0162;gene=tyrS_1;inference=ab initio prediction:Prodigal:002006,similar to AA sequence:UniProtKB:P0AGJ9;locus_tag=ODFIFGGH_01413;product=Tyrosine--tRNA ligase
KI912469.1	Prodigal:002006	CDS	86842	87705	.	-	0	ID=ODFIFGGH_01414;eC_number=3.5.1.-;Name=rutD_2;gene=rutD_2;inference=ab initio prediction:Prodigal:002006,protein motif:HAMAP:MF_00832;locus_tag=ODFIFGGH_01414;product=Putative aminoacrylate hydrolase RutD
KI912469.1	Prodigal:002006	CDS	88010	88147	.	+	0	ID=ODFIFGGH_01415;inference=ab initio prediction:Prodigal:002006;locus_tag=ODFIFGGH_01415;product=hypothetical protein
KI912469.1	Prodigal:002006	CDS	88209	88901	.	-	0	ID=ODFIFGGH_01416;Name=bluF;gene=bluF;inference=ab initio prediction:Prodigal:002006,similar to AA sequence:UniProtKB:P75990;locus_tag=ODFIFGGH_01416;product=Blue light- and temperature-regulated antirepressor BluF
KI912469.1	Prodigal:002006	CDS	89077	89460	.	-	0	ID=ODFIFGGH_01417;inference=ab initio prediction:Prodigal:002006;locus_tag=ODFIFGGH_01417;product=hypothetical protein
KI912469.1	Prodigal:002006	CDS	89608	90339	.	-	0	ID=ODFIFGGH_01418;inference=ab initio prediction:Prodigal:002006;locus_tag=ODFIFGGH_01418;product=hypothetical protein
KI912469.1	Prodigal:002006	CDS	90595	91173	.	+	0	ID=ODFIFGGH_01419;inference=ab initio prediction:Prodigal:002006;locus_tag=ODFIFGGH_01419;product=hypothetical protein
KI912469.1	Prodigal:002006	CDS	91355	91777	.	+	0	ID=ODFIFGGH_01420;inference=ab initio prediction:Prodigal:002006;locus_tag=ODFIFGGH_01420;product=hypothetical protein
KI912469.1	Prodigal:002006	CDS	91822	92268	.	-	0	ID=ODFIFGGH_01421;Name=hmrR_2;gene=hmrR_2;inference=ab initio prediction:Prodigal:002006,similar to AA sequence:UniProtKB:Q9X5X4;locus_tag=ODFIFGGH_01421;product=HTH-type transcriptional regulator HmrR
KI912469.1	Prodigal:002006	CDS	92265	94793	.	-	0	ID=ODFIFGGH_01422;eC_number=7.2.2.9;Name=actP;gene=actP;inference=ab initio prediction:Prodigal:002006,similar to AA sequence:UniProtKB:Q9X5X3;locus_tag=ODFIFGGH_01422;product=Copper-transporting P-type ATPase
KI912469.1	Prodigal:002006	CDS	94910	95857	.	+	0	ID=ODFIFGGH_01423;inference=ab initio prediction:Prodigal:002006;locus_tag=ODFIFGGH_01423;product=hypothetical protein
KI912469.1	Prodigal:002006	CDS	95995	96609	.	+	0	ID=ODFIFGGH_01424;eC_number=2.5.1.18;Name=gstB_4;db_xref=COG:COG0625;gene=gstB_4;inference=ab initio prediction:Prodigal:002006,similar to AA sequence:UniProtKB:P15214;locus_tag=ODFIFGGH_01424;product=Glutathione S-transferase GST-6.0
KI912469.1	Prodigal:002006	CDS	96671	97501	.	+	0	ID=ODFIFGGH_01425;inference=ab initio prediction:Prodigal:002006;locus_tag=ODFIFGGH_01425;product=hypothetical protein
KI912469.1	Prodigal:002006	CDS	97485	97838	.	-	0	ID=ODFIFGGH_01426;eC_number=3.5.99.10;Name=yabJ_3;db_xref=COG:COG0251;gene=yabJ_3;inference=ab initio prediction:Prodigal:002006,similar to AA sequence:UniProtKB:P37552;locus_tag=ODFIFGGH_01426;product=2-iminobutanoate/2-iminopropanoate deaminase
KI912469.1	Prodigal:002006	CDS	97835	98788	.	-	0	ID=ODFIFGGH_01427;Name=murR_2;gene=murR_2;inference=ab initio prediction:Prodigal:002006,protein motif:HAMAP:MF_02108;locus_tag=ODFIFGGH_01427;product=HTH-type transcriptional regulator MurR
KI912469.1	Prodigal:002006	CDS	98889	100496	.	+	0	ID=ODFIFGGH_01428;Name=dppA_3;db_xref=COG:COG0747;gene=dppA_3;inference=ab initio prediction:Prodigal:002006,similar to AA sequence:UniProtKB:P23847;locus_tag=ODFIFGGH_01428;product=Periplasmic dipeptide transport protein
KI912469.1	Prodigal:002006	CDS	100543	101520	.	+	0	ID=ODFIFGGH_01429;Name=gsiC_3;db_xref=COG:COG0601;gene=gsiC_3;inference=ab initio prediction:Prodigal:002006,similar to AA sequence:UniProtKB:P75798;locus_tag=ODFIFGGH_01429;product=Glutathione transport system permease protein GsiC
KI912469.1	Prodigal:002006	CDS	101517	102431	.	+	0	ID=ODFIFGGH_01430;Name=ddpC_1;db_xref=COG:COG1173;gene=ddpC_1;inference=ab initio prediction:Prodigal:002006,similar to AA sequence:UniProtKB:P77463;locus_tag=ODFIFGGH_01430;product=putative D%2CD-dipeptide transport system permease protein DdpC
KI912469.1	Prodigal:002006	CDS	102428	103411	.	+	0	ID=ODFIFGGH_01431;Name=oppD_1;db_xref=COG:COG0444;gene=oppD_1;inference=ab initio prediction:Prodigal:002006,similar to AA sequence:UniProtKB:P24136;locus_tag=ODFIFGGH_01431;product=Oligopeptide transport ATP-binding protein OppD
KI912469.1	Prodigal:002006	CDS	103408	104412	.	+	0	ID=ODFIFGGH_01432;Name=oppF_1;db_xref=COG:COG4608;gene=oppF_1;inference=ab initio prediction:Prodigal:002006,similar to AA sequence:UniProtKB:P24137;locus_tag=ODFIFGGH_01432;product=Oligopeptide transport ATP-binding protein OppF
KI912469.1	Prodigal:002006	CDS	104409	105281	.	+	0	ID=ODFIFGGH_01433;inference=ab initio prediction:Prodigal:002006;locus_tag=ODFIFGGH_01433;product=hypothetical protein
KI912469.1	Prodigal:002006	CDS	105319	106737	.	+	0	ID=ODFIFGGH_01434;eC_number=3.5.1.-;Name=abgB_2;db_xref=COG:COG1473;gene=abgB_2;inference=ab initio prediction:Prodigal:002006,similar to AA sequence:UniProtKB:P76052;locus_tag=ODFIFGGH_01434;product=p-aminobenzoyl-glutamate hydrolase subunit B
KI912469.1	Aragorn:001002	tRNA	106903	106993	.	-	.	ID=ODFIFGGH_01435;inference=COORDINATES:profile:Aragorn:001002;locus_tag=ODFIFGGH_01435;product=tRNA-Ser(gct)
KI912469.1	Prodigal:002006	CDS	107104	107214	.	-	0	ID=ODFIFGGH_01436;inference=ab initio prediction:Prodigal:002006;locus_tag=ODFIFGGH_01436;product=hypothetical protein
KI912469.1	Prodigal:002006	CDS	107615	107878	.	-	0	ID=ODFIFGGH_01437;inference=ab initio prediction:Prodigal:002006;locus_tag=ODFIFGGH_01437;product=hypothetical protein
KI912469.1	Prodigal:002006	CDS	108039	108272	.	-	0	ID=ODFIFGGH_01438;inference=ab initio prediction:Prodigal:002006;locus_tag=ODFIFGGH_01438;product=hypothetical protein
KI912469.1	Prodigal:002006	CDS	108679	109818	.	+	0	ID=ODFIFGGH_01439;eC_number=1.5.3.1;Name=soxA;gene=soxA;inference=ab initio prediction:Prodigal:002006,similar to AA sequence:UniProtKB:P23342;locus_tag=ODFIFGGH_01439;product=Monomeric sarcosine oxidase
KI912469.1	Prodigal:002006	CDS	109852	110970	.	+	0	ID=ODFIFGGH_01440;Name=braC_1;db_xref=COG:COG0683;gene=braC_1;inference=ab initio prediction:Prodigal:002006,similar to AA sequence:UniProtKB:P21175;locus_tag=ODFIFGGH_01440;product=Leucine-%2C isoleucine-%2C valine-%2C threonine-%2C and alanine-binding protein
KI912469.1	Prodigal:002006	CDS	111019	111453	.	-	0	ID=ODFIFGGH_01441;inference=ab initio prediction:Prodigal:002006;locus_tag=ODFIFGGH_01441;product=hypothetical protein
KI912469.1	Prodigal:002006	CDS	111595	111882	.	-	0	ID=ODFIFGGH_01442;inference=ab initio prediction:Prodigal:002006;locus_tag=ODFIFGGH_01442;product=hypothetical protein
KI912469.1	Prodigal:002006	CDS	112035	112766	.	-	0	ID=ODFIFGGH_01443;inference=ab initio prediction:Prodigal:002006;locus_tag=ODFIFGGH_01443;product=hypothetical protein
KI912469.1	Prodigal:002006	CDS	113152	114573	.	+	0	ID=ODFIFGGH_01444;eC_number=3.5.1.13;Name=aam;db_xref=COG:COG0154;gene=aam;inference=ab initio prediction:Prodigal:002006,similar to AA sequence:UniProtKB:K9NBS6;locus_tag=ODFIFGGH_01444;product=Acylamidase
KI912469.1	Prodigal:002006	CDS	114638	115396	.	+	0	ID=ODFIFGGH_01445;inference=ab initio prediction:Prodigal:002006,similar to AA sequence:UniProtKB:Q5ZRP2;locus_tag=ODFIFGGH_01445;note=UPF0176 protein lpg2838;product=hypothetical protein
KI912469.1	Prodigal:002006	CDS	115389	115610	.	+	0	ID=ODFIFGGH_01446;Name=slyX;gene=slyX;inference=ab initio prediction:Prodigal:002006,protein motif:HAMAP:MF_00715;locus_tag=ODFIFGGH_01446;product=Protein SlyX
KI912469.1	Prodigal:002006	CDS	115746	116045	.	+	0	ID=ODFIFGGH_01447;inference=ab initio prediction:Prodigal:002006;locus_tag=ODFIFGGH_01447;product=hypothetical protein
KI912469.1	Prodigal:002006	CDS	116038	116571	.	+	0	ID=ODFIFGGH_01448;inference=ab initio prediction:Prodigal:002006;locus_tag=ODFIFGGH_01448;product=hypothetical protein
KI912469.1	Prodigal:002006	CDS	116624	116845	.	-	0	ID=ODFIFGGH_01449;inference=ab initio prediction:Prodigal:002006;locus_tag=ODFIFGGH_01449;product=hypothetical protein
KI912469.1	Prodigal:002006	CDS	117081	117395	.	+	0	ID=ODFIFGGH_01450;Name=groS5_1;gene=groS5_1;inference=ab initio prediction:Prodigal:002006,similar to AA sequence:UniProtKB:P35474;locus_tag=ODFIFGGH_01450;product=10 kDa chaperonin 5
KI912469.1	Prodigal:002006	CDS	117452	119077	.	+	0	ID=ODFIFGGH_01451;Name=groL5_2;gene=groL5_2;inference=ab initio prediction:Prodigal:002006,similar to AA sequence:UniProtKB:P35471;locus_tag=ODFIFGGH_01451;product=60 kDa chaperonin 5
KI912469.1	Prodigal:002006	CDS	119159	119929	.	-	0	ID=ODFIFGGH_01452;inference=ab initio prediction:Prodigal:002006;locus_tag=ODFIFGGH_01452;product=hypothetical protein
KI912469.1	Prodigal:002006	CDS	120468	121556	.	+	0	ID=ODFIFGGH_01453;Name=takP_1;db_xref=COG:COG4663;gene=takP_1;inference=ab initio prediction:Prodigal:002006,similar to AA sequence:UniProtKB:Q3J1R2;locus_tag=ODFIFGGH_01453;product=Alpha-keto acid-binding periplasmic protein TakP
KI912469.1	Prodigal:002006	CDS	121734	122729	.	+	0	ID=ODFIFGGH_01454;eC_number=1.1.98.2;Name=fgd_1;gene=fgd_1;inference=ab initio prediction:Prodigal:002006,protein motif:HAMAP:MF_02123;locus_tag=ODFIFGGH_01454;product=F420-dependent glucose-6-phosphate dehydrogenase
KI912469.1	Prodigal:002006	CDS	122735	123580	.	-	0	ID=ODFIFGGH_01455;inference=ab initio prediction:Prodigal:002006;locus_tag=ODFIFGGH_01455;product=hypothetical protein
KI912469.1	Prodigal:002006	CDS	123577	124524	.	-	0	ID=ODFIFGGH_01456;Name=gsiC_4;db_xref=COG:COG0601;gene=gsiC_4;inference=ab initio prediction:Prodigal:002006,similar to AA sequence:UniProtKB:P75798;locus_tag=ODFIFGGH_01456;product=Glutathione transport system permease protein GsiC
KI912469.1	Prodigal:002006	CDS	124725	126206	.	-	0	ID=ODFIFGGH_01457;Name=gsiB_3;db_xref=COG:COG0747;gene=gsiB_3;inference=ab initio prediction:Prodigal:002006,similar to AA sequence:UniProtKB:P75797;locus_tag=ODFIFGGH_01457;product=Glutathione-binding protein GsiB
KI912469.1	Prodigal:002006	CDS	126396	126683	.	+	0	ID=ODFIFGGH_01458;inference=ab initio prediction:Prodigal:002006;locus_tag=ODFIFGGH_01458;product=hypothetical protein
KI912469.1	Prodigal:002006	CDS	126724	127473	.	-	0	ID=ODFIFGGH_01459;eC_number=1.2.1.62;Name=tsaC1_2;gene=tsaC1_2;inference=ab initio prediction:Prodigal:002006,similar to AA sequence:UniProtKB:P94681;locus_tag=ODFIFGGH_01459;product=4-formylbenzenesulfonate dehydrogenase TsaC1/TsaC2
KI912469.1	Prodigal:002006	CDS	127636	129108	.	-	0	ID=ODFIFGGH_01460;eC_number=1.2.1.5;Name=puuC_1;db_xref=COG:COG1012;gene=puuC_1;inference=ab initio prediction:Prodigal:002006,similar to AA sequence:UniProtKB:P23883;locus_tag=ODFIFGGH_01460;product=NADP/NAD-dependent aldehyde dehydrogenase PuuC
KI912469.1	Prodigal:002006	CDS	129122	130735	.	-	0	ID=ODFIFGGH_01461;eC_number=7.4.2.10;Name=gsiA_4;db_xref=COG:COG1123;gene=gsiA_4;inference=ab initio prediction:Prodigal:002006,similar to AA sequence:UniProtKB:P75796;locus_tag=ODFIFGGH_01461;product=Glutathione import ATP-binding protein GsiA
KI912469.1	Prodigal:002006	CDS	130921	132984	.	-	0	ID=ODFIFGGH_01462;inference=ab initio prediction:Prodigal:002006;locus_tag=ODFIFGGH_01462;product=hypothetical protein
KI912469.1	Prodigal:002006	CDS	133098	134909	.	+	0	ID=ODFIFGGH_01463;Name=uup;db_xref=COG:COG0488;gene=uup;inference=ab initio prediction:Prodigal:002006,similar to AA sequence:UniProtKB:P43672;locus_tag=ODFIFGGH_01463;product=ABC transporter ATP-binding protein uup
KI912469.1	Prodigal:002006	CDS	134940	135155	.	-	0	ID=ODFIFGGH_01464;db_xref=COG:COG3360;inference=ab initio prediction:Prodigal:002006,similar to AA sequence:UniProtKB:A1WUH0;locus_tag=ODFIFGGH_01464;product=Dodecin
KI912469.1	Prodigal:002006	CDS	135224	135955	.	-	0	ID=ODFIFGGH_01465;inference=ab initio prediction:Prodigal:002006;locus_tag=ODFIFGGH_01465;product=hypothetical protein
KI912469.1	Prodigal:002006	CDS	136111	137130	.	-	0	ID=ODFIFGGH_01466;inference=ab initio prediction:Prodigal:002006;locus_tag=ODFIFGGH_01466;product=hypothetical protein
KI912469.1	Prodigal:002006	CDS	137195	138292	.	+	0	ID=ODFIFGGH_01467;Name=takP_2;db_xref=COG:COG4663;gene=takP_2;inference=ab initio prediction:Prodigal:002006,similar to AA sequence:UniProtKB:Q3J1R2;locus_tag=ODFIFGGH_01467;product=Alpha-keto acid-binding periplasmic protein TakP
KI912469.1	Prodigal:002006	CDS	138502	139005	.	+	0	ID=ODFIFGGH_01468;inference=ab initio prediction:Prodigal:002006;locus_tag=ODFIFGGH_01468;product=hypothetical protein
KI912469.1	Prodigal:002006	CDS	139002	139628	.	+	0	ID=ODFIFGGH_01469;eC_number=5.2.1.4;Name=nagL_1;gene=nagL_1;inference=ab initio prediction:Prodigal:002006,similar to AA sequence:UniProtKB:O86043;locus_tag=ODFIFGGH_01469;product=Maleylpyruvate isomerase
KI912469.1	Prodigal:002006	CDS	139712	140827	.	+	0	ID=ODFIFGGH_01470;eC_number=1.13.11.27;Name=hpd;gene=hpd;inference=ab initio prediction:Prodigal:002006,similar to AA sequence:UniProtKB:P80064;locus_tag=ODFIFGGH_01470;product=4-hydroxyphenylpyruvate dioxygenase
KI912469.1	Prodigal:002006	CDS	141328	142569	.	+	0	ID=ODFIFGGH_01471;Name=omp2b_1;gene=omp2b_1;inference=ab initio prediction:Prodigal:002006,similar to AA sequence:UniProtKB:P0DI96;locus_tag=ODFIFGGH_01471;product=Porin Omp2b
KI912469.1	Prodigal:002006	CDS	142918	143805	.	-	0	ID=ODFIFGGH_01472;eC_number=3.5.1.29;inference=ab initio prediction:Prodigal:002006,similar to AA sequence:UniProtKB:Q988D4;locus_tag=ODFIFGGH_01472;product=2-(acetamidomethylene)succinate hydrolase
KI912469.1	Prodigal:002006	CDS	143850	145895	.	-	0	ID=ODFIFGGH_01473;eC_number=4.2.2.-;Name=mltF_1;gene=mltF_1;inference=ab initio prediction:Prodigal:002006,protein motif:HAMAP:MF_02016;locus_tag=ODFIFGGH_01473;product=Membrane-bound lytic murein transglycosylase F
KI912469.1	Prodigal:002006	CDS	146083	146967	.	+	0	ID=ODFIFGGH_01474;eC_number=4.3.3.7;Name=dapA;gene=dapA;inference=ab initio prediction:Prodigal:002006,similar to AA sequence:UniProtKB:Q07607;locus_tag=ODFIFGGH_01474;product=4-hydroxy-tetrahydrodipicolinate synthase
KI912469.1	Prodigal:002006	CDS	146976	147449	.	+	0	ID=ODFIFGGH_01475;Name=smpB;gene=smpB;inference=ab initio prediction:Prodigal:002006,similar to AA sequence:UniProtKB:B8H482;locus_tag=ODFIFGGH_01475;product=SsrA-binding protein
KI912469.1	Prodigal:002006	CDS	147503	148033	.	+	0	ID=ODFIFGGH_01476;inference=ab initio prediction:Prodigal:002006;locus_tag=ODFIFGGH_01476;product=hypothetical protein
KI912469.1	Prodigal:002006	CDS	148089	148751	.	-	0	ID=ODFIFGGH_01477;inference=ab initio prediction:Prodigal:002006;locus_tag=ODFIFGGH_01477;product=hypothetical protein
KI912469.1	Prodigal:002006	CDS	148992	149576	.	-	0	ID=ODFIFGGH_01478;eC_number=2.4.2.10;Name=pyrE;db_xref=COG:COG0461;gene=pyrE;inference=ab initio prediction:Prodigal:002006,similar to AA sequence:UniProtKB:P61498;locus_tag=ODFIFGGH_01478;product=Orotate phosphoribosyltransferase
KI912469.1	Prodigal:002006	CDS	149738	151033	.	+	0	ID=ODFIFGGH_01479;inference=ab initio prediction:Prodigal:002006;locus_tag=ODFIFGGH_01479;product=hypothetical protein
KI912469.1	Prodigal:002006	CDS	151033	151512	.	+	0	ID=ODFIFGGH_01480;inference=ab initio prediction:Prodigal:002006;locus_tag=ODFIFGGH_01480;product=hypothetical protein
KI912469.1	Prodigal:002006	CDS	151520	152215	.	-	0	ID=ODFIFGGH_01481;eC_number=3.5.1.94;Name=puuD;db_xref=COG:COG2071;gene=puuD;inference=ab initio prediction:Prodigal:002006,similar to AA sequence:UniProtKB:P76038;locus_tag=ODFIFGGH_01481;product=Gamma-glutamyl-gamma-aminobutyrate hydrolase PuuD
KI912469.1	Prodigal:002006	CDS	152367	153089	.	-	0	ID=ODFIFGGH_01482;eC_number=6.1.1.7;Name=alaS_1;db_xref=COG:COG0013;gene=alaS_1;inference=ab initio prediction:Prodigal:002006,similar to AA sequence:UniProtKB:A0QWQ4;locus_tag=ODFIFGGH_01482;product=Alanine--tRNA ligase
KI912469.1	Prodigal:002006	CDS	153127	155298	.	-	0	ID=ODFIFGGH_01483;eC_number=2.7.6.5;Name=rsh;gene=rsh;inference=ab initio prediction:Prodigal:002006,similar to AA sequence:UniProtKB:Q8CY42;locus_tag=ODFIFGGH_01483;product=GTP pyrophosphokinase rsh
KI912469.1	Prodigal:002006	CDS	155503	155910	.	-	0	ID=ODFIFGGH_01484;eC_number=2.7.7.6;Name=rpoZ_1;gene=rpoZ_1;inference=ab initio prediction:Prodigal:002006,protein motif:HAMAP:MF_00366;locus_tag=ODFIFGGH_01484;product=DNA-directed RNA polymerase subunit omega
KI912469.1	Prodigal:002006	CDS	156311	157258	.	+	0	ID=ODFIFGGH_01485;eC_number=2.3.1.39;Name=fabD;db_xref=COG:COG0331;gene=fabD;inference=ab initio prediction:Prodigal:002006,similar to AA sequence:UniProtKB:P0AAI9;locus_tag=ODFIFGGH_01485;product=Malonyl CoA-acyl carrier protein transacylase
KI912469.1	Prodigal:002006	CDS	157272	158009	.	+	0	ID=ODFIFGGH_01486;eC_number=1.1.1.100;Name=fabG_4;gene=fabG_4;inference=ab initio prediction:Prodigal:002006,similar to AA sequence:UniProtKB:P50941;locus_tag=ODFIFGGH_01486;product=3-oxoacyl-[acyl-carrier-protein] reductase FabG
KI912469.1	Prodigal:002006	CDS	158242	158478	.	+	0	ID=ODFIFGGH_01487;Name=acpP;db_xref=COG:COG0236;gene=acpP;inference=ab initio prediction:Prodigal:002006,similar to AA sequence:UniProtKB:P19372;locus_tag=ODFIFGGH_01487;product=Acyl carrier protein AcpP
KI912469.1	Prodigal:002006	CDS	158548	159810	.	+	0	ID=ODFIFGGH_01488;eC_number=2.3.1.179;Name=fabF_1;db_xref=COG:COG0304;gene=fabF_1;inference=ab initio prediction:Prodigal:002006,similar to AA sequence:UniProtKB:Q9KQH9;locus_tag=ODFIFGGH_01488;product=3-oxoacyl-[acyl-carrier-protein] synthase 2
KI912469.1	Prodigal:002006	CDS	159906	161279	.	+	0	ID=ODFIFGGH_01489;eC_number=4.2.2.-;Name=mltG;gene=mltG;inference=ab initio prediction:Prodigal:002006,protein motif:HAMAP:MF_02065;locus_tag=ODFIFGGH_01489;product=Endolytic murein transglycosylase
KI912469.1	Prodigal:002006	CDS	161375	162262	.	+	0	ID=ODFIFGGH_01490;inference=ab initio prediction:Prodigal:002006,similar to AA sequence:UniProtKB:P44726;locus_tag=ODFIFGGH_01490;note=UPF0701 protein HI_0467;product=hypothetical protein
KI912469.1	Prodigal:002006	CDS	162252	162917	.	+	0	ID=ODFIFGGH_01491;eC_number=2.7.4.8;Name=gmk;db_xref=COG:COG0194;gene=gmk;inference=ab initio prediction:Prodigal:002006,similar to AA sequence:UniProtKB:P60546;locus_tag=ODFIFGGH_01491;product=Guanylate kinase
KI912469.1	Prodigal:002006	CDS	162921	163322	.	+	0	ID=ODFIFGGH_01492;inference=ab initio prediction:Prodigal:002006;locus_tag=ODFIFGGH_01492;product=hypothetical protein
KI912469.1	Prodigal:002006	CDS	163345	164457	.	-	0	ID=ODFIFGGH_01493;eC_number=6.3.2.4;Name=ddlA;db_xref=COG:COG1181;gene=ddlA;inference=ab initio prediction:Prodigal:002006,similar to AA sequence:UniProtKB:P0A1F0;locus_tag=ODFIFGGH_01493;product=D-alanine--D-alanine ligase A
KI912469.1	Prodigal:002006	CDS	164587	165450	.	-	0	ID=ODFIFGGH_01494;eC_number=2.1.1.182;Name=rsmA_1;gene=rsmA_1;inference=ab initio prediction:Prodigal:002006,similar to AA sequence:UniProtKB:Q1RK29;locus_tag=ODFIFGGH_01494;product=Ribosomal RNA small subunit methyltransferase A
KI912469.1	Prodigal:002006	CDS	165447	166457	.	-	0	ID=ODFIFGGH_01495;eC_number=1.1.1.262;Name=pdxA;db_xref=COG:COG1995;gene=pdxA;inference=ab initio prediction:Prodigal:002006,similar to AA sequence:UniProtKB:Q9I5U4;locus_tag=ODFIFGGH_01495;product=4-hydroxythreonine-4-phosphate dehydrogenase
KI912469.1	Prodigal:002006	CDS	166473	168998	.	-	0	ID=ODFIFGGH_01496;Name=lptD;gene=lptD;inference=ab initio prediction:Prodigal:002006,protein motif:HAMAP:MF_01411;locus_tag=ODFIFGGH_01496;product=LPS-assembly protein LptD
KI912469.1	Prodigal:002006	CDS	169034	170119	.	-	0	ID=ODFIFGGH_01497;Name=lptG;db_xref=COG:COG0795;gene=lptG;inference=ab initio prediction:Prodigal:002006,similar to AA sequence:UniProtKB:P0ADC6;locus_tag=ODFIFGGH_01497;product=Lipopolysaccharide export system permease protein LptG
KI912469.1	Prodigal:002006	CDS	170122	171282	.	-	0	ID=ODFIFGGH_01498;inference=ab initio prediction:Prodigal:002006;locus_tag=ODFIFGGH_01498;product=hypothetical protein
KI912469.1	Prodigal:002006	CDS	171484	172977	.	+	0	ID=ODFIFGGH_01499;eC_number=3.4.11.1;Name=pepA_1;db_xref=COG:COG0260;gene=pepA_1;inference=ab initio prediction:Prodigal:002006,similar to AA sequence:UniProtKB:O86436;locus_tag=ODFIFGGH_01499;product=Cytosol aminopeptidase
KI912469.1	Prodigal:002006	CDS	173090	173542	.	+	0	ID=ODFIFGGH_01500;inference=ab initio prediction:Prodigal:002006;locus_tag=ODFIFGGH_01500;product=hypothetical protein
KI912469.1	Prodigal:002006	CDS	173647	174801	.	+	0	ID=ODFIFGGH_01501;inference=ab initio prediction:Prodigal:002006;locus_tag=ODFIFGGH_01501;product=hypothetical protein
KI912469.1	Prodigal:002006	CDS	174798	175196	.	+	0	ID=ODFIFGGH_01502;inference=ab initio prediction:Prodigal:002006;locus_tag=ODFIFGGH_01502;product=hypothetical protein
KI912469.1	Prodigal:002006	CDS	175307	175573	.	+	0	ID=ODFIFGGH_01503;inference=ab initio prediction:Prodigal:002006;locus_tag=ODFIFGGH_01503;product=hypothetical protein
KI912469.1	Prodigal:002006	CDS	175670	176419	.	-	0	ID=ODFIFGGH_01504;inference=ab initio prediction:Prodigal:002006;locus_tag=ODFIFGGH_01504;product=hypothetical protein
KI912469.1	Prodigal:002006	CDS	176688	178565	.	-	0	ID=ODFIFGGH_01505;Name=yheS_1;db_xref=COG:COG0488;gene=yheS_1;inference=ab initio prediction:Prodigal:002006,similar to AA sequence:UniProtKB:P63389;locus_tag=ODFIFGGH_01505;product=putative ABC transporter ATP-binding protein YheS
KI912469.1	Prodigal:002006	CDS	178863	179549	.	+	0	ID=ODFIFGGH_01506;Name=crp;db_xref=COG:COG0664;gene=crp;inference=ab initio prediction:Prodigal:002006,similar to AA sequence:UniProtKB:P0ACJ8;locus_tag=ODFIFGGH_01506;product=cAMP-activated global transcriptional regulator CRP
KI912469.1	Prodigal:002006	CDS	179559	180473	.	-	0	ID=ODFIFGGH_01507;inference=ab initio prediction:Prodigal:002006;locus_tag=ODFIFGGH_01507;product=hypothetical protein
KI912469.1	Prodigal:002006	CDS	180550	181230	.	-	0	ID=ODFIFGGH_01508;Name=betI_2;gene=betI_2;inference=ab initio prediction:Prodigal:002006,protein motif:HAMAP:MF_00768;locus_tag=ODFIFGGH_01508;product=HTH-type transcriptional regulator BetI
KI912469.1	Prodigal:002006	CDS	181374	182567	.	+	0	ID=ODFIFGGH_01509;Name=emrA;gene=emrA;inference=ab initio prediction:Prodigal:002006,similar to AA sequence:UniProtKB:P0DPR6;locus_tag=ODFIFGGH_01509;product=Colistin resistance protein EmrA
KI912469.1	Prodigal:002006	CDS	182587	184185	.	+	0	ID=ODFIFGGH_01510;Name=emrB;gene=emrB;inference=ab initio prediction:Prodigal:002006,similar to AA sequence:UniProtKB:P0DPR7;locus_tag=ODFIFGGH_01510;product=Colistin resistance protein EmrB
KI912469.1	Prodigal:002006	CDS	184349	185608	.	+	0	ID=ODFIFGGH_01511;eC_number=7.6.2.11;Name=potA_2;db_xref=COG:COG3842;gene=potA_2;inference=ab initio prediction:Prodigal:002006,similar to AA sequence:UniProtKB:P69874;locus_tag=ODFIFGGH_01511;product=Spermidine/putrescine import ATP-binding protein PotA
KI912469.1	Prodigal:002006	CDS	185611	186516	.	+	0	ID=ODFIFGGH_01512;Name=potH;db_xref=COG:COG1176;gene=potH;inference=ab initio prediction:Prodigal:002006,similar to AA sequence:UniProtKB:P31135;locus_tag=ODFIFGGH_01512;product=Putrescine transport system permease protein PotH
KI912469.1	Prodigal:002006	CDS	186513	187316	.	+	0	ID=ODFIFGGH_01513;Name=ydcV_1;gene=ydcV_1;inference=ab initio prediction:Prodigal:002006,similar to AA sequence:UniProtKB:P0AFR9;locus_tag=ODFIFGGH_01513;product=Inner membrane ABC transporter permease protein YdcV
KI912469.1	Prodigal:002006	CDS	187310	189121	.	-	0	ID=ODFIFGGH_01514;inference=ab initio prediction:Prodigal:002006;locus_tag=ODFIFGGH_01514;product=hypothetical protein
KI912469.1	Prodigal:002006	CDS	189417	190127	.	+	0	ID=ODFIFGGH_01515;eC_number=2.8.3.5;Name=scoA;db_xref=COG:COG1788;gene=scoA;inference=ab initio prediction:Prodigal:002006,similar to AA sequence:UniProtKB:P42315;locus_tag=ODFIFGGH_01515;product=putative succinyl-CoA:3-ketoacid coenzyme A transferase subunit A
KI912469.1	Prodigal:002006	CDS	190127	190807	.	+	0	ID=ODFIFGGH_01516;eC_number=2.8.3.5;Name=scoB;db_xref=COG:COG2057;gene=scoB;inference=ab initio prediction:Prodigal:002006,similar to AA sequence:UniProtKB:P42316;locus_tag=ODFIFGGH_01516;product=putative succinyl-CoA:3-ketoacid coenzyme A transferase subunit B
KI912469.1	Prodigal:002006	CDS	190858	192582	.	-	0	ID=ODFIFGGH_01517;inference=ab initio prediction:Prodigal:002006;locus_tag=ODFIFGGH_01517;product=hypothetical protein
KI912469.1	Prodigal:002006	CDS	192666	193703	.	-	0	ID=ODFIFGGH_01518;Name=futA1;gene=futA1;inference=ab initio prediction:Prodigal:002006,similar to AA sequence:UniProtKB:P72827;locus_tag=ODFIFGGH_01518;product=Iron uptake protein A1
KI912469.1	Prodigal:002006	CDS	193853	194515	.	-	0	ID=ODFIFGGH_01519;inference=ab initio prediction:Prodigal:002006;locus_tag=ODFIFGGH_01519;product=hypothetical protein
KI912469.1	Prodigal:002006	CDS	194659	194886	.	-	0	ID=ODFIFGGH_01520;inference=ab initio prediction:Prodigal:002006;locus_tag=ODFIFGGH_01520;product=hypothetical protein
KI912469.1	Prodigal:002006	CDS	195029	195823	.	+	0	ID=ODFIFGGH_01521;inference=ab initio prediction:Prodigal:002006;locus_tag=ODFIFGGH_01521;product=hypothetical protein
KI912469.1	Prodigal:002006	CDS	195983	196594	.	-	0	ID=ODFIFGGH_01522;inference=ab initio prediction:Prodigal:002006;locus_tag=ODFIFGGH_01522;product=hypothetical protein
KI912469.1	Prodigal:002006	CDS	196830	199370	.	-	0	ID=ODFIFGGH_01523;inference=ab initio prediction:Prodigal:002006;locus_tag=ODFIFGGH_01523;product=hypothetical protein
KI912469.1	Prodigal:002006	CDS	200123	200893	.	+	0	ID=ODFIFGGH_01524;inference=ab initio prediction:Prodigal:002006;locus_tag=ODFIFGGH_01524;product=hypothetical protein
KI912469.1	Prodigal:002006	CDS	201345	202577	.	-	0	ID=ODFIFGGH_01525;eC_number=6.2.1.30;db_xref=COG:COG1541;inference=ab initio prediction:Prodigal:002006,similar to AA sequence:UniProtKB:Q72K16;locus_tag=ODFIFGGH_01525;product=Phenylacetate-coenzyme A ligase
KI912469.1	Prodigal:002006	CDS	202677	203066	.	-	0	ID=ODFIFGGH_01526;Name=yhaI;db_xref=COG:COG3152;gene=yhaI;inference=ab initio prediction:Prodigal:002006,similar to AA sequence:UniProtKB:P64592;locus_tag=ODFIFGGH_01526;product=Inner membrane protein YhaI
KI912469.1	Prodigal:002006	CDS	203171	204019	.	-	0	ID=ODFIFGGH_01527;Name=livF_3;db_xref=COG:COG0410;gene=livF_3;inference=ab initio prediction:Prodigal:002006,similar to AA sequence:UniProtKB:P22731;locus_tag=ODFIFGGH_01527;product=High-affinity branched-chain amino acid transport ATP-binding protein LivF
KI912469.1	Prodigal:002006	CDS	204080	205402	.	-	0	ID=ODFIFGGH_01528;inference=ab initio prediction:Prodigal:002006;locus_tag=ODFIFGGH_01528;product=hypothetical protein
KI912469.1	Prodigal:002006	CDS	205481	206566	.	-	0	ID=ODFIFGGH_01529;inference=ab initio prediction:Prodigal:002006;locus_tag=ODFIFGGH_01529;product=hypothetical protein
KI912469.1	Prodigal:002006	CDS	206579	207535	.	-	0	ID=ODFIFGGH_01530;Name=livH_2;db_xref=COG:COG0559;gene=livH_2;inference=ab initio prediction:Prodigal:002006,similar to AA sequence:UniProtKB:P0AEX7;locus_tag=ODFIFGGH_01530;product=High-affinity branched-chain amino acid transport system permease protein LivH
KI912469.1	Prodigal:002006	CDS	207546	208346	.	-	0	ID=ODFIFGGH_01531;eC_number=7.3.2.3;Name=cysA;db_xref=COG:COG1118;gene=cysA;inference=ab initio prediction:Prodigal:002006,similar to AA sequence:UniProtKB:P16676;locus_tag=ODFIFGGH_01531;product=Sulfate/thiosulfate import ATP-binding protein CysA
KI912469.1	Prodigal:002006	CDS	208343	210322	.	-	0	ID=ODFIFGGH_01532;eC_number=6.2.1.3;db_xref=COG:COG1022;inference=ab initio prediction:Prodigal:002006,similar to AA sequence:UniProtKB:O53521;locus_tag=ODFIFGGH_01532;product=Long-chain-fatty-acid--CoA ligase FadD15
KI912469.1	Prodigal:002006	CDS	210576	211898	.	-	0	ID=ODFIFGGH_01533;eC_number=6.3.5.9;Name=cobB_1;gene=cobB_1;inference=ab initio prediction:Prodigal:002006,similar to AA sequence:UniProtKB:P21632;locus_tag=ODFIFGGH_01533;product=Hydrogenobyrinate a%2Cc-diamide synthase
KI912469.1	Prodigal:002006	CDS	211895	212689	.	-	0	ID=ODFIFGGH_01534;eC_number=2.1.1.107;Name=cobA;gene=cobA;inference=ab initio prediction:Prodigal:002006,similar to AA sequence:UniProtKB:P21631;locus_tag=ODFIFGGH_01534;product=Uroporphyrinogen-III C-methyltransferase
KI912469.1	Prodigal:002006	CDS	212761	213864	.	+	0	ID=ODFIFGGH_01535;eC_number=2.1.1.195;Name=cbiD;db_xref=COG:COG1903;gene=cbiD;inference=ab initio prediction:Prodigal:002006,similar to AA sequence:UniProtKB:O87693;locus_tag=ODFIFGGH_01535;product=Cobalt-precorrin-5B C(1)-methyltransferase
KI912469.1	Prodigal:002006	CDS	213876	214649	.	-	0	ID=ODFIFGGH_01536;eC_number=2.1.1.133;Name=cobM;gene=cobM;inference=ab initio prediction:Prodigal:002006,similar to AA sequence:UniProtKB:P21922;locus_tag=ODFIFGGH_01536;product=Precorrin-4 C(11)-methyltransferase
KI912469.1	Prodigal:002006	CDS	214646	215032	.	-	0	ID=ODFIFGGH_01537;inference=ab initio prediction:Prodigal:002006;locus_tag=ODFIFGGH_01537;product=hypothetical protein
KI912469.1	Prodigal:002006	CDS	215029	216243	.	-	0	ID=ODFIFGGH_01538;eC_number=2.1.1.132;Name=cobL;gene=cobL;inference=ab initio prediction:Prodigal:002006,similar to AA sequence:UniProtKB:P21921;locus_tag=ODFIFGGH_01538;product=Precorrin-6Y C(5%2C15)-methyltransferase [decarboxylating]
KI912469.1	Prodigal:002006	CDS	216281	217033	.	+	0	ID=ODFIFGGH_01539;eC_number=1.3.1.54;Name=cobK;gene=cobK;inference=ab initio prediction:Prodigal:002006,similar to AA sequence:UniProtKB:P21920;locus_tag=ODFIFGGH_01539;product=Precorrin-6A reductase
KI912469.1	Prodigal:002006	CDS	217015	217779	.	-	0	ID=ODFIFGGH_01540;eC_number=2.1.1.131;Name=cobJ;gene=cobJ;inference=ab initio prediction:Prodigal:002006,similar to AA sequence:UniProtKB:P21640;locus_tag=ODFIFGGH_01540;product=Precorrin-3B C(17)-methyltransferase
KI912469.1	Prodigal:002006	CDS	217776	218516	.	-	0	ID=ODFIFGGH_01541;eC_number=2.1.1.130;Name=cobI;gene=cobI;inference=ab initio prediction:Prodigal:002006,similar to AA sequence:UniProtKB:P21639;locus_tag=ODFIFGGH_01541;product=Precorrin-2 C(20)-methyltransferase
KI912469.1	Prodigal:002006	CDS	218524	219156	.	-	0	ID=ODFIFGGH_01542;eC_number=5.4.99.61;Name=cobH;gene=cobH;inference=ab initio prediction:Prodigal:002006,similar to AA sequence:UniProtKB:P21638;locus_tag=ODFIFGGH_01542;product=Precorrin-8X methylmutase
KI912469.1	Prodigal:002006	CDS	219153	220445	.	-	0	ID=ODFIFGGH_01543;eC_number=1.8.7.1;Name=sir;db_xref=COG:COG0155;gene=sir;inference=ab initio prediction:Prodigal:002006,similar to AA sequence:UniProtKB:P9WJ03;locus_tag=ODFIFGGH_01543;product=Sulfite reductase [ferredoxin]
KI912469.1	Prodigal:002006	CDS	220442	223756	.	-	0	ID=ODFIFGGH_01544;inference=ab initio prediction:Prodigal:002006;locus_tag=ODFIFGGH_01544;product=hypothetical protein
KI912469.1	Prodigal:002006	CDS	223758	224795	.	-	0	ID=ODFIFGGH_01545;eC_number=3.6.-.-;Name=yjiA_1;db_xref=COG:COG0523;gene=yjiA_1;inference=ab initio prediction:Prodigal:002006,similar to AA sequence:UniProtKB:P24203;locus_tag=ODFIFGGH_01545;product=P-loop guanosine triphosphatase YjiA
KI912469.1	Prodigal:002006	CDS	224822	225217	.	-	0	ID=ODFIFGGH_01546;inference=ab initio prediction:Prodigal:002006;locus_tag=ODFIFGGH_01546;product=hypothetical protein
KI912469.1	Prodigal:002006	CDS	225237	225878	.	-	0	ID=ODFIFGGH_01547;inference=ab initio prediction:Prodigal:002006;locus_tag=ODFIFGGH_01547;product=hypothetical protein
KI912469.1	Prodigal:002006	CDS	226288	226893	.	+	0	ID=ODFIFGGH_01548;eC_number=2.5.1.17;Name=cobO;gene=cobO;inference=ab initio prediction:Prodigal:002006,similar to AA sequence:UniProtKB:P29930;locus_tag=ODFIFGGH_01548;product=Corrinoid adenosyltransferase
KI912469.1	Prodigal:002006	CDS	226893	228350	.	+	0	ID=ODFIFGGH_01549;Name=cobQ;gene=cobQ;inference=ab initio prediction:Prodigal:002006,similar to AA sequence:UniProtKB:P29932;locus_tag=ODFIFGGH_01549;product=Cobyric acid synthase
KI912469.1	Prodigal:002006	CDS	228337	229323	.	-	0	ID=ODFIFGGH_01550;Name=cobD;db_xref=COG:COG1270;gene=cobD;inference=ab initio prediction:Prodigal:002006,similar to AA sequence:UniProtKB:P9WP93;locus_tag=ODFIFGGH_01550;product=Cobalamin biosynthesis protein CobD
KI912469.1	Prodigal:002006	CDS	229326	230339	.	+	0	ID=ODFIFGGH_01551;eC_number=2.6.1.9;Name=hisC_1;gene=hisC_1;inference=ab initio prediction:Prodigal:002006,protein motif:HAMAP:MF_01023;locus_tag=ODFIFGGH_01551;product=Histidinol-phosphate aminotransferase
KI912469.1	Prodigal:002006	CDS	230444	230707	.	-	0	ID=ODFIFGGH_01552;inference=ab initio prediction:Prodigal:002006;locus_tag=ODFIFGGH_01552;product=hypothetical protein
KI912469.1	Prodigal:002006	CDS	230809	231120	.	-	0	ID=ODFIFGGH_01553;inference=ab initio prediction:Prodigal:002006;locus_tag=ODFIFGGH_01553;product=hypothetical protein
KI912469.1	Aragorn:001002	tRNA	231721	231794	.	-	.	ID=ODFIFGGH_01554;inference=COORDINATES:profile:Aragorn:001002;locus_tag=ODFIFGGH_01554;product=tRNA-Gln(ctg)
KI912469.1	Prodigal:002006	CDS	232107	232316	.	-	0	ID=ODFIFGGH_01555;Name=degU_1;db_xref=COG:COG2197;gene=degU_1;inference=ab initio prediction:Prodigal:002006,similar to AA sequence:UniProtKB:P13800;locus_tag=ODFIFGGH_01555;product=Transcriptional regulatory protein DegU
KI912469.1	Prodigal:002006	CDS	232815	233747	.	-	0	ID=ODFIFGGH_01556;eC_number=2.4.2.53;Name=arnC_1;gene=arnC_1;inference=ab initio prediction:Prodigal:002006,protein motif:HAMAP:MF_01164;locus_tag=ODFIFGGH_01556;product=Undecaprenyl-phosphate 4-deoxy-4-formamido-L-arabinose transferase
KI912469.1	Prodigal:002006	CDS	233815	235368	.	-	0	ID=ODFIFGGH_01557;inference=ab initio prediction:Prodigal:002006;locus_tag=ODFIFGGH_01557;product=hypothetical protein
KI912469.1	Prodigal:002006	CDS	235365	235904	.	-	0	ID=ODFIFGGH_01558;eC_number=2.1.1.222;Name=COQ3_2;gene=COQ3_2;inference=ab initio prediction:Prodigal:002006,protein motif:HAMAP:MF_00472;locus_tag=ODFIFGGH_01558;product=Ubiquinone biosynthesis O-methyltransferase%2C mitochondrial
KI912469.1	Prodigal:002006	CDS	235948	236157	.	-	0	ID=ODFIFGGH_01559;inference=ab initio prediction:Prodigal:002006;locus_tag=ODFIFGGH_01559;product=hypothetical protein
KI912469.1	Prodigal:002006	CDS	236594	237202	.	+	0	ID=ODFIFGGH_01560;inference=ab initio prediction:Prodigal:002006;locus_tag=ODFIFGGH_01560;product=hypothetical protein
KI912469.1	Prodigal:002006	CDS	237317	237877	.	-	0	ID=ODFIFGGH_01561;eC_number=3.1.-.-;Name=yqgF;gene=yqgF;inference=ab initio prediction:Prodigal:002006,protein motif:HAMAP:MF_00651;locus_tag=ODFIFGGH_01561;product=Putative pre-16S rRNA nuclease
KI912469.1	Prodigal:002006	CDS	238098	238799	.	+	0	ID=ODFIFGGH_01562;inference=ab initio prediction:Prodigal:002006,similar to AA sequence:UniProtKB:P99149;locus_tag=ODFIFGGH_01562;note=UPF0173 metal-dependent hydrolase SA1529;product=hypothetical protein
KI912469.1	Prodigal:002006	CDS	238939	239226	.	+	0	ID=ODFIFGGH_01563;eC_number=6.3.5.-;Name=gatC;db_xref=COG:COG0721;gene=gatC;inference=ab initio prediction:Prodigal:002006,similar to AA sequence:UniProtKB:Q9HVT9;locus_tag=ODFIFGGH_01563;product=Glutamyl-tRNA(Gln) amidotransferase subunit C
KI912469.1	Prodigal:002006	CDS	239335	240849	.	+	0	ID=ODFIFGGH_01564;eC_number=6.3.5.7;Name=gatA_2;db_xref=COG:COG0154;gene=gatA_2;inference=ab initio prediction:Prodigal:002006,similar to AA sequence:UniProtKB:Q9HVT8;locus_tag=ODFIFGGH_01564;product=Glutamyl-tRNA(Gln) amidotransferase subunit A
KI912469.1	Prodigal:002006	CDS	240846	241154	.	+	0	ID=ODFIFGGH_01565;inference=ab initio prediction:Prodigal:002006;locus_tag=ODFIFGGH_01565;product=hypothetical protein
KI912469.1	Prodigal:002006	CDS	241151	241678	.	-	0	ID=ODFIFGGH_01566;inference=ab initio prediction:Prodigal:002006;locus_tag=ODFIFGGH_01566;product=hypothetical protein
KI912469.1	Prodigal:002006	CDS	241822	242151	.	-	0	ID=ODFIFGGH_01567;inference=ab initio prediction:Prodigal:002006;locus_tag=ODFIFGGH_01567;product=hypothetical protein
KI912469.1	Prodigal:002006	CDS	242372	243847	.	+	0	ID=ODFIFGGH_01568;eC_number=6.3.5.-;Name=gatB;db_xref=COG:COG0064;gene=gatB;inference=ab initio prediction:Prodigal:002006,similar to AA sequence:UniProtKB:Q9HVT7;locus_tag=ODFIFGGH_01568;product=Aspartyl/glutamyl-tRNA(Asn/Gln) amidotransferase subunit B
KI912469.1	Prodigal:002006	CDS	243911	244549	.	+	0	ID=ODFIFGGH_01569;inference=ab initio prediction:Prodigal:002006;locus_tag=ODFIFGGH_01569;product=hypothetical protein
KI912469.1	Prodigal:002006	CDS	244546	245712	.	+	0	ID=ODFIFGGH_01570;inference=ab initio prediction:Prodigal:002006;locus_tag=ODFIFGGH_01570;product=hypothetical protein
KI912469.1	Prodigal:002006	CDS	245739	247145	.	-	0	ID=ODFIFGGH_01571;inference=ab initio prediction:Prodigal:002006;locus_tag=ODFIFGGH_01571;product=hypothetical protein
KI912469.1	Prodigal:002006	CDS	247305	247724	.	-	0	ID=ODFIFGGH_01572;inference=ab initio prediction:Prodigal:002006;locus_tag=ODFIFGGH_01572;product=hypothetical protein
KI912469.1	Prodigal:002006	CDS	247941	248582	.	+	0	ID=ODFIFGGH_01573;eC_number=1.8.4.-;Name=yfcG_1;db_xref=COG:COG0625;gene=yfcG_1;inference=ab initio prediction:Prodigal:002006,similar to AA sequence:UniProtKB:P77526;locus_tag=ODFIFGGH_01573;product=Disulfide-bond oxidoreductase YfcG
KI912469.1	Prodigal:002006	CDS	248579	249037	.	+	0	ID=ODFIFGGH_01574;inference=ab initio prediction:Prodigal:002006;locus_tag=ODFIFGGH_01574;product=hypothetical protein
KI912469.1	Prodigal:002006	CDS	249253	249594	.	-	0	ID=ODFIFGGH_01575;inference=ab initio prediction:Prodigal:002006;locus_tag=ODFIFGGH_01575;product=hypothetical protein
KI912469.1	Prodigal:002006	CDS	249698	250405	.	+	0	ID=ODFIFGGH_01576;eC_number=1.8.4.-;Name=yfcG_2;db_xref=COG:COG0625;gene=yfcG_2;inference=ab initio prediction:Prodigal:002006,similar to AA sequence:UniProtKB:P77526;locus_tag=ODFIFGGH_01576;product=Disulfide-bond oxidoreductase YfcG
KI912469.1	Prodigal:002006	CDS	250481	251116	.	+	0	ID=ODFIFGGH_01577;eC_number=2.5.1.18;Name=gstB_5;db_xref=COG:COG0625;gene=gstB_5;inference=ab initio prediction:Prodigal:002006,similar to AA sequence:UniProtKB:P15214;locus_tag=ODFIFGGH_01577;product=Glutathione S-transferase GST-6.0
KI912469.1	Prodigal:002006	CDS	251138	251542	.	-	0	ID=ODFIFGGH_01578;inference=ab initio prediction:Prodigal:002006;locus_tag=ODFIFGGH_01578;product=hypothetical protein
KI912469.1	Prodigal:002006	CDS	251711	252133	.	+	0	ID=ODFIFGGH_01579;eC_number=2.7.4.6;Name=ndk_1;gene=ndk_1;inference=ab initio prediction:Prodigal:002006,similar to AA sequence:UniProtKB:B4RMG0;locus_tag=ODFIFGGH_01579;product=Nucleoside diphosphate kinase
KI912469.1	Prodigal:002006	CDS	252218	254371	.	+	0	ID=ODFIFGGH_01580;eC_number=1.8.99.-;Name=ynfE;db_xref=COG:COG0243;gene=ynfE;inference=ab initio prediction:Prodigal:002006,similar to AA sequence:UniProtKB:P77374;locus_tag=ODFIFGGH_01580;product=Putative dimethyl sulfoxide reductase chain YnfE
KI912469.1	Prodigal:002006	CDS	254462	254824	.	+	0	ID=ODFIFGGH_01581;inference=ab initio prediction:Prodigal:002006;locus_tag=ODFIFGGH_01581;product=hypothetical protein
KI912469.1	Prodigal:002006	CDS	254884	255531	.	-	0	ID=ODFIFGGH_01582;eC_number=2.1.2.2;Name=purN;db_xref=COG:COG0299;gene=purN;inference=ab initio prediction:Prodigal:002006,similar to AA sequence:UniProtKB:P08179;locus_tag=ODFIFGGH_01582;product=Phosphoribosylglycinamide formyltransferase
KI912469.1	Prodigal:002006	CDS	255531	256610	.	-	0	ID=ODFIFGGH_01583;eC_number=6.3.3.1;Name=purM;db_xref=COG:COG0150;gene=purM;inference=ab initio prediction:Prodigal:002006,similar to AA sequence:UniProtKB:P08178;locus_tag=ODFIFGGH_01583;product=Phosphoribosylformylglycinamidine cyclo-ligase
KI912469.1	Prodigal:002006	CDS	256755	257372	.	-	0	ID=ODFIFGGH_01584;inference=ab initio prediction:Prodigal:002006;locus_tag=ODFIFGGH_01584;product=hypothetical protein
KI912469.1	Prodigal:002006	CDS	257568	258098	.	+	0	ID=ODFIFGGH_01585;eC_number=2.7.8.5;Name=pgsA_2;gene=pgsA_2;inference=ab initio prediction:Prodigal:002006,protein motif:HAMAP:MF_01437;locus_tag=ODFIFGGH_01585;product=CDP-diacylglycerol--glycerol-3-phosphate 3-phosphatidyltransferase
KI912469.1	Prodigal:002006	CDS	258124	259233	.	+	0	ID=ODFIFGGH_01586;inference=ab initio prediction:Prodigal:002006;locus_tag=ODFIFGGH_01586;product=hypothetical protein
KI912469.1	Prodigal:002006	CDS	259226	259918	.	+	0	ID=ODFIFGGH_01587;Name=dnaA_2;gene=dnaA_2;inference=ab initio prediction:Prodigal:002006,protein motif:HAMAP:MF_00377;locus_tag=ODFIFGGH_01587;product=Chromosomal replication initiator protein DnaA
KI912469.1	Prodigal:002006	CDS	259915	262233	.	+	0	ID=ODFIFGGH_01588;eC_number=2.7.4.1;Name=ppk;db_xref=COG:COG0855;gene=ppk;inference=ab initio prediction:Prodigal:002006,similar to AA sequence:UniProtKB:P9WHV9;locus_tag=ODFIFGGH_01588;product=Polyphosphate kinase
KI912469.1	Prodigal:002006	CDS	262235	263755	.	+	0	ID=ODFIFGGH_01589;eC_number=3.6.1.40;Name=gppA;gene=gppA;inference=ab initio prediction:Prodigal:002006,protein motif:HAMAP:MF_01550;locus_tag=ODFIFGGH_01589;product=Guanosine-5'-triphosphate%2C3'-diphosphate pyrophosphatase
KI912469.1	Prodigal:002006	CDS	263879	264502	.	+	0	ID=ODFIFGGH_01590;inference=ab initio prediction:Prodigal:002006;locus_tag=ODFIFGGH_01590;product=hypothetical protein
KI912469.1	Prodigal:002006	CDS	264579	265121	.	+	0	ID=ODFIFGGH_01591;inference=ab initio prediction:Prodigal:002006;locus_tag=ODFIFGGH_01591;product=hypothetical protein
KI912469.1	Prodigal:002006	CDS	265185	266363	.	-	0	ID=ODFIFGGH_01592;eC_number=3.1.13.5;Name=rnd_2;db_xref=COG:COG0349;gene=rnd_2;inference=ab initio prediction:Prodigal:002006,similar to AA sequence:UniProtKB:P09155;locus_tag=ODFIFGGH_01592;product=Ribonuclease D
KI912469.1	Prodigal:002006	CDS	266515	266649	.	+	0	ID=ODFIFGGH_01593;inference=ab initio prediction:Prodigal:002006;locus_tag=ODFIFGGH_01593;product=hypothetical protein
KI912469.1	Prodigal:002006	CDS	266712	268886	.	-	0	ID=ODFIFGGH_01594;Name=apxIB;db_xref=COG:COG2274;gene=apxIB;inference=ab initio prediction:Prodigal:002006,similar to AA sequence:UniProtKB:P26760;locus_tag=ODFIFGGH_01594;product=Toxin RTX-I translocation ATP-binding protein
KI912469.1	Prodigal:002006	CDS	268883	270139	.	-	0	ID=ODFIFGGH_01595;Name=cvaA;db_xref=COG:COG0845;gene=cvaA;inference=ab initio prediction:Prodigal:002006,similar to AA sequence:UniProtKB:P22519;locus_tag=ODFIFGGH_01595;product=Colicin V secretion protein CvaA
KI912469.1	Prodigal:002006	CDS	270342	270563	.	+	0	ID=ODFIFGGH_01596;inference=ab initio prediction:Prodigal:002006;locus_tag=ODFIFGGH_01596;product=hypothetical protein
KI912469.1	Prodigal:002006	CDS	270639	271007	.	-	0	ID=ODFIFGGH_01597;inference=ab initio prediction:Prodigal:002006;locus_tag=ODFIFGGH_01597;product=hypothetical protein
KI912469.1	Prodigal:002006	CDS	271304	272089	.	+	0	ID=ODFIFGGH_01598;inference=ab initio prediction:Prodigal:002006;locus_tag=ODFIFGGH_01598;product=hypothetical protein
KI912469.1	Prodigal:002006	CDS	272201	272617	.	+	0	ID=ODFIFGGH_01599;eC_number=2.3.1.-;inference=ab initio prediction:Prodigal:002006,similar to AA sequence:UniProtKB:Q7CXI0;locus_tag=ODFIFGGH_01599;product=Acetyltransferase
KI912469.1	Prodigal:002006	CDS	273244	275064	.	+	0	ID=ODFIFGGH_01600;eC_number=6.1.1.23;Name=aspS;db_xref=COG:COG0173;gene=aspS;inference=ab initio prediction:Prodigal:002006,similar to AA sequence:UniProtKB:Q51422;locus_tag=ODFIFGGH_01600;product=Aspartate--tRNA(Asp/Asn) ligase
KI912469.1	Prodigal:002006	CDS	275061	275933	.	+	0	ID=ODFIFGGH_01601;inference=ab initio prediction:Prodigal:002006;locus_tag=ODFIFGGH_01601;product=hypothetical protein
KI912469.1	Prodigal:002006	CDS	275930	277027	.	+	0	ID=ODFIFGGH_01602;inference=ab initio prediction:Prodigal:002006;locus_tag=ODFIFGGH_01602;product=hypothetical protein
KI912469.1	Prodigal:002006	CDS	276999	277619	.	-	0	ID=ODFIFGGH_01603;eC_number=2.3.1.-;Name=vatD;gene=vatD;inference=ab initio prediction:Prodigal:002006,similar to AA sequence:UniProtKB:P50870;locus_tag=ODFIFGGH_01603;product=Streptogramin A acetyltransferase
KI912469.1	Prodigal:002006	CDS	277719	280007	.	+	0	ID=ODFIFGGH_01604;eC_number=1.1.1.39;Name=dme;db_xref=COG:COG0280;gene=dme;inference=ab initio prediction:Prodigal:002006,similar to AA sequence:UniProtKB:O30807;locus_tag=ODFIFGGH_01604;product=NAD-dependent malic enzyme
KI912469.1	Prodigal:002006	CDS	280071	280412	.	-	0	ID=ODFIFGGH_01605;inference=ab initio prediction:Prodigal:002006;locus_tag=ODFIFGGH_01605;product=hypothetical protein
KI912469.1	Prodigal:002006	CDS	280449	280847	.	-	0	ID=ODFIFGGH_01606;inference=ab initio prediction:Prodigal:002006;locus_tag=ODFIFGGH_01606;product=hypothetical protein
KI912469.1	Prodigal:002006	CDS	281090	282889	.	-	0	ID=ODFIFGGH_01607;inference=ab initio prediction:Prodigal:002006;locus_tag=ODFIFGGH_01607;product=hypothetical protein
KI912469.1	Prodigal:002006	CDS	283033	283359	.	-	0	ID=ODFIFGGH_01608;Name=erpA_1;db_xref=COG:COG0316;gene=erpA_1;inference=ab initio prediction:Prodigal:002006,similar to AA sequence:UniProtKB:P45344;locus_tag=ODFIFGGH_01608;product=Iron-sulfur cluster insertion protein ErpA
KI912469.1	Prodigal:002006	CDS	283448	284662	.	+	0	ID=ODFIFGGH_01609;inference=ab initio prediction:Prodigal:002006,protein motif:HAMAP:MF_01212;locus_tag=ODFIFGGH_01609;product=Deoxyguanosinetriphosphate triphosphohydrolase-like protein
KI912469.1	Prodigal:002006	CDS	284711	286471	.	+	0	ID=ODFIFGGH_01610;eC_number=6.1.1.19;Name=argS;gene=argS;inference=ab initio prediction:Prodigal:002006,similar to AA sequence:UniProtKB:Q99W05;locus_tag=ODFIFGGH_01610;product=Arginine--tRNA ligase
KI912469.1	Prodigal:002006	CDS	286578	288002	.	+	0	ID=ODFIFGGH_01611;inference=ab initio prediction:Prodigal:002006;locus_tag=ODFIFGGH_01611;product=hypothetical protein
KI912469.1	Prodigal:002006	CDS	288061	289080	.	+	0	ID=ODFIFGGH_01612;eC_number=3.2.1.52;Name=nagZ;db_xref=COG:COG1472;gene=nagZ;inference=ab initio prediction:Prodigal:002006,similar to AA sequence:UniProtKB:Q9HZK0;locus_tag=ODFIFGGH_01612;product=Beta-hexosaminidase
KI912469.1	Prodigal:002006	CDS	289122	289922	.	+	0	ID=ODFIFGGH_01613;Name=scpA;gene=scpA;inference=ab initio prediction:Prodigal:002006,protein motif:HAMAP:MF_01805;locus_tag=ODFIFGGH_01613;product=Segregation and condensation protein A
KI912469.1	Prodigal:002006	CDS	289924	290652	.	+	0	ID=ODFIFGGH_01614;Name=scpB;gene=scpB;inference=ab initio prediction:Prodigal:002006,protein motif:HAMAP:MF_01804;locus_tag=ODFIFGGH_01614;product=Segregation and condensation protein B
KI912469.1	Prodigal:002006	CDS	290649	291773	.	+	0	ID=ODFIFGGH_01615;eC_number=7.6.2.8;Name=btuD_4;gene=btuD_4;inference=ab initio prediction:Prodigal:002006,protein motif:HAMAP:MF_01005;locus_tag=ODFIFGGH_01615;product=Vitamin B12 import ATP-binding protein BtuD
KI912469.1	Prodigal:002006	CDS	291831	292073	.	+	0	ID=ODFIFGGH_01616;Name=tatA;db_xref=COG:COG1826;gene=tatA;inference=ab initio prediction:Prodigal:002006,similar to AA sequence:UniProtKB:P69428;locus_tag=ODFIFGGH_01616;product=Sec-independent protein translocase protein TatA
KI912469.1	Prodigal:002006	CDS	292149	292724	.	+	0	ID=ODFIFGGH_01617;Name=tatB;gene=tatB;inference=ab initio prediction:Prodigal:002006,protein motif:HAMAP:MF_00237;locus_tag=ODFIFGGH_01617;product=Sec-independent protein translocase protein TatB
KI912469.1	Prodigal:002006	CDS	292721	293524	.	+	0	ID=ODFIFGGH_01618;Name=tatC;db_xref=COG:COG0805;gene=tatC;inference=ab initio prediction:Prodigal:002006,similar to AA sequence:UniProtKB:O67305;locus_tag=ODFIFGGH_01618;product=Sec-independent protein translocase protein TatC
KI912469.1	Prodigal:002006	CDS	293620	294981	.	+	0	ID=ODFIFGGH_01619;eC_number=6.1.1.11;Name=serS;db_xref=COG:COG0172;gene=serS;inference=ab initio prediction:Prodigal:002006,similar to AA sequence:UniProtKB:O66647;locus_tag=ODFIFGGH_01619;product=Serine--tRNA ligase
KI912469.1	Prodigal:002006	CDS	294983	295744	.	+	0	ID=ODFIFGGH_01620;eC_number=3.1.3.5;Name=surE;db_xref=COG:COG0496;gene=surE;inference=ab initio prediction:Prodigal:002006,similar to AA sequence:UniProtKB:B2S5B9;locus_tag=ODFIFGGH_01620;product=5'-nucleotidase SurE
KI912469.1	Prodigal:002006	CDS	295761	296444	.	+	0	ID=ODFIFGGH_01621;eC_number=2.1.1.77;Name=pcm_1;db_xref=COG:COG2518;gene=pcm_1;inference=ab initio prediction:Prodigal:002006,similar to AA sequence:UniProtKB:P0A7A5;locus_tag=ODFIFGGH_01621;product=Protein-L-isoaspartate O-methyltransferase
KI912469.1	Prodigal:002006	CDS	296559	297620	.	+	0	ID=ODFIFGGH_01622;inference=ab initio prediction:Prodigal:002006;locus_tag=ODFIFGGH_01622;product=hypothetical protein
KI912469.1	Prodigal:002006	CDS	297705	298580	.	-	0	ID=ODFIFGGH_01623;inference=ab initio prediction:Prodigal:002006;locus_tag=ODFIFGGH_01623;product=hypothetical protein
KI912469.1	Prodigal:002006	CDS	298858	299136	.	+	0	ID=ODFIFGGH_01624;Name=yajC;db_xref=COG:COG1862;gene=yajC;inference=ab initio prediction:Prodigal:002006,similar to AA sequence:UniProtKB:P0ADZ7;locus_tag=ODFIFGGH_01624;product=Sec translocon accessory complex subunit YajC
KI912469.1	Prodigal:002006	CDS	299224	300831	.	+	0	ID=ODFIFGGH_01625;Name=secD;db_xref=COG:COG0342;gene=secD;inference=ab initio prediction:Prodigal:002006,similar to AA sequence:UniProtKB:E9RGS3;locus_tag=ODFIFGGH_01625;product=Protein translocase subunit SecD
KI912469.1	Prodigal:002006	CDS	300844	301782	.	+	0	ID=ODFIFGGH_01626;Name=secF;gene=secF;inference=ab initio prediction:Prodigal:002006,similar to AA sequence:UniProtKB:A8GQT5;locus_tag=ODFIFGGH_01626;product=Protein translocase subunit SecF
KI912469.1	Prodigal:002006	CDS	301787	302173	.	+	0	ID=ODFIFGGH_01627;inference=ab initio prediction:Prodigal:002006;locus_tag=ODFIFGGH_01627;product=hypothetical protein
KI912469.1	Prodigal:002006	CDS	302176	303018	.	+	0	ID=ODFIFGGH_01628;eC_number=2.5.1.32;Name=crtB;db_xref=COG:COG1562;gene=crtB;inference=ab initio prediction:Prodigal:002006,similar to AA sequence:UniProtKB:P37269;locus_tag=ODFIFGGH_01628;product=15-cis-phytoene synthase
KI912469.1	Prodigal:002006	CDS	303080	304498	.	-	0	ID=ODFIFGGH_01629;eC_number=2.1.1.74;Name=trmFO;db_xref=COG:COG1206;gene=trmFO;inference=ab initio prediction:Prodigal:002006,similar to AA sequence:UniProtKB:P39815;locus_tag=ODFIFGGH_01629;product=Methylenetetrahydrofolate--tRNA-(uracil-5-)-methyltransferase TrmFO
KI912469.1	Prodigal:002006	CDS	304595	305353	.	+	0	ID=ODFIFGGH_01630;eC_number=1.-.-.-;Name=ygfF;gene=ygfF;inference=ab initio prediction:Prodigal:002006,similar to AA sequence:UniProtKB:P52037;locus_tag=ODFIFGGH_01630;product=putative oxidoreductase YgfF
KI912469.1	Prodigal:002006	CDS	305422	305577	.	-	0	ID=ODFIFGGH_01631;inference=ab initio prediction:Prodigal:002006;locus_tag=ODFIFGGH_01631;product=hypothetical protein
KI912469.1	Prodigal:002006	CDS	306014	306424	.	-	0	ID=ODFIFGGH_01632;inference=ab initio prediction:Prodigal:002006;locus_tag=ODFIFGGH_01632;product=hypothetical protein
KI912469.1	Prodigal:002006	CDS	306514	306822	.	-	0	ID=ODFIFGGH_01633;inference=ab initio prediction:Prodigal:002006;locus_tag=ODFIFGGH_01633;product=hypothetical protein
KI912469.1	Prodigal:002006	CDS	306847	307407	.	-	0	ID=ODFIFGGH_01634;inference=ab initio prediction:Prodigal:002006;locus_tag=ODFIFGGH_01634;product=hypothetical protein
KI912469.1	Prodigal:002006	CDS	307601	308728	.	+	0	ID=ODFIFGGH_01635;inference=ab initio prediction:Prodigal:002006;locus_tag=ODFIFGGH_01635;product=hypothetical protein
KI912469.1	Prodigal:002006	CDS	308888	309259	.	+	0	ID=ODFIFGGH_01636;inference=ab initio prediction:Prodigal:002006;locus_tag=ODFIFGGH_01636;product=hypothetical protein
KI912469.1	Prodigal:002006	CDS	309384	310289	.	-	0	ID=ODFIFGGH_01637;inference=ab initio prediction:Prodigal:002006;locus_tag=ODFIFGGH_01637;product=hypothetical protein
KI912469.1	Prodigal:002006	CDS	310894	311313	.	+	0	ID=ODFIFGGH_01638;inference=ab initio prediction:Prodigal:002006;locus_tag=ODFIFGGH_01638;product=hypothetical protein
KI912469.1	Prodigal:002006	CDS	311397	311624	.	+	0	ID=ODFIFGGH_01639;inference=ab initio prediction:Prodigal:002006;locus_tag=ODFIFGGH_01639;product=hypothetical protein
KI912469.1	Prodigal:002006	CDS	311677	312486	.	-	0	ID=ODFIFGGH_01640;eC_number=2.1.1.163;Name=COQ5_3;gene=COQ5_3;inference=ab initio prediction:Prodigal:002006,protein motif:HAMAP:MF_01813;locus_tag=ODFIFGGH_01640;product=2-methoxy-6-polyprenyl-1%2C4-benzoquinol methylase%2C mitochondrial
KI912469.1	Prodigal:002006	CDS	312605	313465	.	-	0	ID=ODFIFGGH_01641;Name=dmlR_3;gene=dmlR_3;inference=ab initio prediction:Prodigal:002006,similar to AA sequence:UniProtKB:P76250;locus_tag=ODFIFGGH_01641;product=HTH-type transcriptional regulator DmlR
KI912469.1	Prodigal:002006	CDS	313556	313858	.	+	0	ID=ODFIFGGH_01642;inference=ab initio prediction:Prodigal:002006;locus_tag=ODFIFGGH_01642;product=hypothetical protein
KI912469.1	Prodigal:002006	CDS	313874	314143	.	+	0	ID=ODFIFGGH_01643;inference=ab initio prediction:Prodigal:002006;locus_tag=ODFIFGGH_01643;product=hypothetical protein
KI912469.1	Prodigal:002006	CDS	314350	315420	.	+	0	ID=ODFIFGGH_01644;eC_number=1.13.12.-;Name=nmoA;db_xref=COG:COG2070;gene=nmoA;inference=ab initio prediction:Prodigal:002006,similar to AA sequence:UniProtKB:Q9HWH9;locus_tag=ODFIFGGH_01644;product=Nitronate monooxygenase
KI912469.1	Prodigal:002006	CDS	315434	318409	.	-	0	ID=ODFIFGGH_01645;Name=uvrA;db_xref=COG:COG0178;gene=uvrA;inference=ab initio prediction:Prodigal:002006,similar to AA sequence:UniProtKB:P0A698;locus_tag=ODFIFGGH_01645;product=UvrABC system protein A
KI912469.1	Prodigal:002006	CDS	318693	320633	.	+	0	ID=ODFIFGGH_01646;inference=ab initio prediction:Prodigal:002006;locus_tag=ODFIFGGH_01646;product=hypothetical protein
KI912469.1	Prodigal:002006	CDS	321409	322743	.	-	0	ID=ODFIFGGH_01647;inference=ab initio prediction:Prodigal:002006;locus_tag=ODFIFGGH_01647;product=hypothetical protein
KI912469.1	Prodigal:002006	CDS	322961	323491	.	+	0	ID=ODFIFGGH_01648;Name=ssb_1;gene=ssb_1;inference=ab initio prediction:Prodigal:002006,similar to AA sequence:UniProtKB:P25762;locus_tag=ODFIFGGH_01648;product=Single-stranded DNA-binding protein
KI912469.1	Prodigal:002006	CDS	323836	324063	.	+	0	ID=ODFIFGGH_01649;inference=ab initio prediction:Prodigal:002006;locus_tag=ODFIFGGH_01649;product=hypothetical protein
KI912469.1	Prodigal:002006	CDS	324356	325465	.	+	0	ID=ODFIFGGH_01650;eC_number=3.4.17.11;Name=cpg2;gene=cpg2;inference=ab initio prediction:Prodigal:002006,similar to AA sequence:UniProtKB:P06621;locus_tag=ODFIFGGH_01650;product=Carboxypeptidase G2
KI912469.1	Prodigal:002006	CDS	325655	325912	.	+	0	ID=ODFIFGGH_01651;inference=ab initio prediction:Prodigal:002006;locus_tag=ODFIFGGH_01651;product=hypothetical protein
KI912469.1	Prodigal:002006	CDS	325975	326493	.	+	0	ID=ODFIFGGH_01652;inference=ab initio prediction:Prodigal:002006;locus_tag=ODFIFGGH_01652;product=hypothetical protein
KI912469.1	Prodigal:002006	CDS	326490	327002	.	+	0	ID=ODFIFGGH_01653;eC_number=3.6.1.-;Name=rppH_4;db_xref=COG:COG0494;gene=rppH_4;inference=ab initio prediction:Prodigal:002006,similar to AA sequence:UniProtKB:P35640;locus_tag=ODFIFGGH_01653;product=RNA pyrophosphohydrolase
KI912469.1	Prodigal:002006	CDS	327012	327644	.	-	0	ID=ODFIFGGH_01654;inference=ab initio prediction:Prodigal:002006,similar to AA sequence:UniProtKB:P0AEY1;locus_tag=ODFIFGGH_01654;note=UPF0056 inner membrane protein MarC;product=hypothetical protein
KI912469.1	Prodigal:002006	CDS	327714	328571	.	+	0	ID=ODFIFGGH_01655;inference=ab initio prediction:Prodigal:002006;locus_tag=ODFIFGGH_01655;product=hypothetical protein
KI912469.1	Prodigal:002006	CDS	328661	329410	.	+	0	ID=ODFIFGGH_01656;inference=ab initio prediction:Prodigal:002006;locus_tag=ODFIFGGH_01656;product=hypothetical protein
KI912469.1	Prodigal:002006	CDS	329459	330514	.	-	0	ID=ODFIFGGH_01657;eC_number=3.4.24.-;Name=htpX_1;db_xref=COG:COG0501;gene=htpX_1;inference=ab initio prediction:Prodigal:002006,similar to AA sequence:UniProtKB:O30795;locus_tag=ODFIFGGH_01657;product=Protease HtpX 
KI912469.1	Prodigal:002006	CDS	330525	331082	.	-	0	ID=ODFIFGGH_01658;Name=lemA_1;db_xref=COG:COG1704;gene=lemA_1;inference=ab initio prediction:Prodigal:002006,similar to AA sequence:UniProtKB:A8AVK0;locus_tag=ODFIFGGH_01658;product=Protein LemA
KI912469.1	Prodigal:002006	CDS	331120	331239	.	+	0	ID=ODFIFGGH_01659;inference=ab initio prediction:Prodigal:002006;locus_tag=ODFIFGGH_01659;product=hypothetical protein
KI912469.1	Prodigal:002006	CDS	331377	334142	.	+	0	ID=ODFIFGGH_01660;eC_number=5.6.2.2;Name=gyrA;db_xref=COG:COG0188;gene=gyrA;inference=ab initio prediction:Prodigal:002006,similar to AA sequence:UniProtKB:P37411;locus_tag=ODFIFGGH_01660;product=DNA gyrase subunit A
KI912469.1	Prodigal:002006	CDS	334203	334742	.	-	0	ID=ODFIFGGH_01661;inference=ab initio prediction:Prodigal:002006;locus_tag=ODFIFGGH_01661;product=hypothetical protein
KI912469.1	Prodigal:002006	CDS	334743	335009	.	-	0	ID=ODFIFGGH_01662;inference=ab initio prediction:Prodigal:002006,similar to AA sequence:ISfinder:ISPye35;locus_tag=ODFIFGGH_01662;product=IS630 family transposase ISPye35
JAEA01000006.1	Prodigal:002006	CDS	55	1245	.	-	0	ID=ODFIFGGH_01663;Name=tufA;db_xref=COG:COG0050;gene=tufA;inference=ab initio prediction:Prodigal:002006,similar to AA sequence:UniProtKB:P64027;locus_tag=ODFIFGGH_01663;product=Elongation factor Tu
JAEA01000006.1	Prodigal:002006	CDS	1308	1898	.	-	0	ID=ODFIFGGH_01664;inference=ab initio prediction:Prodigal:002006;locus_tag=ODFIFGGH_01664;product=hypothetical protein
JAEA01000006.1	Prodigal:002006	CDS	2274	2834	.	+	0	ID=ODFIFGGH_01665;inference=ab initio prediction:Prodigal:002006;locus_tag=ODFIFGGH_01665;product=hypothetical protein
JAEA01000006.1	Prodigal:002006	CDS	3149	3412	.	+	0	ID=ODFIFGGH_01666;inference=ab initio prediction:Prodigal:002006;locus_tag=ODFIFGGH_01666;product=hypothetical protein
JAEA01000006.1	Aragorn:001002	tRNA	3488	3561	.	-	.	ID=ODFIFGGH_01667;inference=COORDINATES:profile:Aragorn:001002;locus_tag=ODFIFGGH_01667;product=tRNA-Gly(tcc)
JAEA01000006.1	Aragorn:001002	tRNA	3579	3663	.	-	.	ID=ODFIFGGH_01668;inference=COORDINATES:profile:Aragorn:001002;locus_tag=ODFIFGGH_01668;product=tRNA-Tyr(gta)
JAEA01000006.1	Prodigal:002006	CDS	3856	4680	.	+	0	ID=ODFIFGGH_01669;eC_number=2.1.1.-;inference=ab initio prediction:Prodigal:002006,similar to AA sequence:UniProtKB:Q7A794;locus_tag=ODFIFGGH_01669;product=Putative TrmH family tRNA/rRNA methyltransferase
JAEA01000006.1	Prodigal:002006	CDS	4916	6631	.	+	0	ID=ODFIFGGH_01670;Name=nanT_1;gene=nanT_1;inference=ab initio prediction:Prodigal:002006,protein motif:HAMAP:MF_01238;locus_tag=ODFIFGGH_01670;product=Sialic acid transporter NanT
JAEA01000006.1	Prodigal:002006	CDS	6704	7015	.	-	0	ID=ODFIFGGH_01671;inference=ab initio prediction:Prodigal:002006;locus_tag=ODFIFGGH_01671;product=hypothetical protein
JAEA01000006.1	Aragorn:001002	tRNA	7157	7231	.	+	.	ID=ODFIFGGH_01672;inference=COORDINATES:profile:Aragorn:001002;locus_tag=ODFIFGGH_01672;product=tRNA-Thr(tgt)
JAEA01000006.1	Prodigal:002006	CDS	7892	8686	.	+	0	ID=ODFIFGGH_01673;eC_number=2.1.1.185;Name=rlmB;gene=rlmB;inference=ab initio prediction:Prodigal:002006,protein motif:HAMAP:MF_01887;locus_tag=ODFIFGGH_01673;product=23S rRNA (guanosine-2'-O-)-methyltransferase RlmB
JAEA01000006.1	Prodigal:002006	CDS	8771	9757	.	+	0	ID=ODFIFGGH_01674;eC_number=3.1.26.11;Name=rbn_2;gene=rbn_2;inference=ab initio prediction:Prodigal:002006,protein motif:HAMAP:MF_01818;locus_tag=ODFIFGGH_01674;product=Ribonuclease BN
JAEA01000006.1	Prodigal:002006	CDS	9790	10119	.	-	0	ID=ODFIFGGH_01675;Name=cutA;db_xref=COG:COG1324;gene=cutA;inference=ab initio prediction:Prodigal:002006,similar to AA sequence:UniProtKB:Q9X0E6;locus_tag=ODFIFGGH_01675;product=Divalent-cation tolerance protein CutA
JAEA01000006.1	Prodigal:002006	CDS	10169	10942	.	+	0	ID=ODFIFGGH_01676;eC_number=2.7.1.23;Name=nadK;db_xref=COG:COG0061;gene=nadK;inference=ab initio prediction:Prodigal:002006,similar to AA sequence:UniProtKB:P65779;locus_tag=ODFIFGGH_01676;product=NAD kinase
JAEA01000006.1	Prodigal:002006	CDS	10997	11476	.	+	0	ID=ODFIFGGH_01677;eC_number=4.2.1.148;Name=mch;db_xref=COG:COG2030;gene=mch;inference=ab initio prediction:Prodigal:002006,similar to AA sequence:UniProtKB:A9WC34;locus_tag=ODFIFGGH_01677;product=Beta-methylmalyl-CoA dehydratase
JAEA01000006.1	Prodigal:002006	CDS	11476	12357	.	+	0	ID=ODFIFGGH_01678;eC_number=3.1.2.30;Name=mcl2_1;db_xref=COG:COG2301;gene=mcl2_1;inference=ab initio prediction:Prodigal:002006,similar to AA sequence:UniProtKB:D3JV05;locus_tag=ODFIFGGH_01678;product=(3S)-malyl-CoA thioesterase
JAEA01000006.1	Prodigal:002006	CDS	12424	13560	.	-	0	ID=ODFIFGGH_01679;inference=ab initio prediction:Prodigal:002006;locus_tag=ODFIFGGH_01679;product=hypothetical protein
JAEA01000006.1	Prodigal:002006	CDS	13940	16741	.	+	0	ID=ODFIFGGH_01680;inference=ab initio prediction:Prodigal:002006;locus_tag=ODFIFGGH_01680;product=hypothetical protein
JAEA01000006.1	Prodigal:002006	CDS	16850	17458	.	-	0	ID=ODFIFGGH_01681;inference=ab initio prediction:Prodigal:002006;locus_tag=ODFIFGGH_01681;product=hypothetical protein
JAEA01000006.1	Prodigal:002006	CDS	17487	18050	.	-	0	ID=ODFIFGGH_01682;eC_number=1.-.-.-;Name=ydjA;db_xref=COG:COG0778;gene=ydjA;inference=ab initio prediction:Prodigal:002006,similar to AA sequence:UniProtKB:P0ACY1;locus_tag=ODFIFGGH_01682;product=Putative NAD(P)H nitroreductase YdjA
JAEA01000006.1	Prodigal:002006	CDS	18346	20790	.	+	0	ID=ODFIFGGH_01683;inference=ab initio prediction:Prodigal:002006;locus_tag=ODFIFGGH_01683;product=hypothetical protein
JAEA01000006.1	Prodigal:002006	CDS	20812	21693	.	+	0	ID=ODFIFGGH_01684;inference=ab initio prediction:Prodigal:002006;locus_tag=ODFIFGGH_01684;product=hypothetical protein
JAEA01000006.1	Prodigal:002006	CDS	21801	23087	.	+	0	ID=ODFIFGGH_01685;eC_number=1.1.1.205;Name=IMPDH;gene=IMPDH;inference=ab initio prediction:Prodigal:002006,protein motif:HAMAP:MF_01964;locus_tag=ODFIFGGH_01685;product=Inosine-5'-monophosphate dehydrogenase
JAEA01000006.1	Prodigal:002006	CDS	23171	25240	.	-	0	ID=ODFIFGGH_01686;eC_number=6.1.1.3;Name=thrS;db_xref=COG:COG0441;gene=thrS;inference=ab initio prediction:Prodigal:002006,similar to AA sequence:UniProtKB:P0A8M3;locus_tag=ODFIFGGH_01686;product=Threonine--tRNA ligase
JAEA01000006.1	Prodigal:002006	CDS	25314	25646	.	-	0	ID=ODFIFGGH_01687;Name=yidD;gene=yidD;inference=ab initio prediction:Prodigal:002006,protein motif:HAMAP:MF_00386;locus_tag=ODFIFGGH_01687;product=Putative membrane protein insertion efficiency factor
JAEA01000006.1	Prodigal:002006	CDS	25643	26089	.	-	0	ID=ODFIFGGH_01688;inference=ab initio prediction:Prodigal:002006;locus_tag=ODFIFGGH_01688;product=hypothetical protein
JAEA01000006.1	Prodigal:002006	CDS	26282	26917	.	+	0	ID=ODFIFGGH_01689;eC_number=3.5.4.16;Name=folE;db_xref=COG:COG0302;gene=folE;inference=ab initio prediction:Prodigal:002006,similar to AA sequence:UniProtKB:P19465;locus_tag=ODFIFGGH_01689;product=GTP cyclohydrolase 1
JAEA01000006.1	Prodigal:002006	CDS	26926	27342	.	+	0	ID=ODFIFGGH_01690;eC_number=3.5.4.19;Name=hisI;gene=hisI;inference=ab initio prediction:Prodigal:002006,protein motif:HAMAP:MF_01021;locus_tag=ODFIFGGH_01690;product=Phosphoribosyl-AMP cyclohydrolase
JAEA01000006.1	Prodigal:002006	CDS	27427	28581	.	+	0	ID=ODFIFGGH_01691;Name=ybjJ;gene=ybjJ;inference=ab initio prediction:Prodigal:002006,similar to AA sequence:UniProtKB:P75810;locus_tag=ODFIFGGH_01691;product=Inner membrane protein YbjJ
JAEA01000006.1	Prodigal:002006	CDS	28724	29680	.	+	0	ID=ODFIFGGH_01692;db_xref=COG:COG1752;inference=ab initio prediction:Prodigal:002006,similar to AA sequence:UniProtKB:P9WIY9;locus_tag=ODFIFGGH_01692;product=putative NTE family protein
JAEA01000006.1	Prodigal:002006	CDS	29681	30112	.	-	0	ID=ODFIFGGH_01693;eC_number=2.7.7.-;db_xref=COG:COG0517;inference=ab initio prediction:Prodigal:002006,similar to AA sequence:UniProtKB:Q74CU0;locus_tag=ODFIFGGH_01693;product=A-adding tRNA nucleotidyltransferase
JAEA01000006.1	Prodigal:002006	CDS	30370	31185	.	-	0	ID=ODFIFGGH_01694;inference=ab initio prediction:Prodigal:002006;locus_tag=ODFIFGGH_01694;product=hypothetical protein
JAEA01000006.1	Prodigal:002006	CDS	31476	32150	.	+	0	ID=ODFIFGGH_01695;inference=ab initio prediction:Prodigal:002006;locus_tag=ODFIFGGH_01695;product=hypothetical protein
JAEA01000006.1	Prodigal:002006	CDS	32213	32743	.	-	0	ID=ODFIFGGH_01696;Name=yrdA;db_xref=COG:COG0663;gene=yrdA;inference=ab initio prediction:Prodigal:002006,similar to AA sequence:UniProtKB:P0A9W9;locus_tag=ODFIFGGH_01696;product=Protein YrdA
JAEA01000006.1	Prodigal:002006	CDS	32803	33000	.	-	0	ID=ODFIFGGH_01697;inference=ab initio prediction:Prodigal:002006;locus_tag=ODFIFGGH_01697;product=hypothetical protein
JAEA01000006.1	Prodigal:002006	CDS	33107	33943	.	-	0	ID=ODFIFGGH_01698;eC_number=2.3.1.30;Name=cysE;db_xref=COG:COG1045;gene=cysE;inference=ab initio prediction:Prodigal:002006,similar to AA sequence:UniProtKB:P29847;locus_tag=ODFIFGGH_01698;product=Serine acetyltransferase
JAEA01000006.1	Prodigal:002006	CDS	34023	34823	.	+	0	ID=ODFIFGGH_01699;eC_number=4.2.1.150;Name=crt;db_xref=COG:COG1024;gene=crt;inference=ab initio prediction:Prodigal:002006,similar to AA sequence:UniProtKB:P52046;locus_tag=ODFIFGGH_01699;product=Short-chain-enoyl-CoA hydratase
JAEA01000006.1	Prodigal:002006	CDS	34827	35318	.	-	0	ID=ODFIFGGH_01700;inference=ab initio prediction:Prodigal:002006;locus_tag=ODFIFGGH_01700;product=hypothetical protein
JAEA01000006.1	Prodigal:002006	CDS	35374	36138	.	-	0	ID=ODFIFGGH_01701;eC_number=1.11.1.18;Name=bpoC_1;db_xref=COG:COG0596;gene=bpoC_1;inference=ab initio prediction:Prodigal:002006,similar to AA sequence:UniProtKB:P9WNH1;locus_tag=ODFIFGGH_01701;product=Putative non-heme bromoperoxidase BpoC
JAEA01000006.1	Prodigal:002006	CDS	36377	36640	.	+	0	ID=ODFIFGGH_01702;inference=ab initio prediction:Prodigal:002006;locus_tag=ODFIFGGH_01702;product=hypothetical protein
JAEA01000006.1	Prodigal:002006	CDS	36641	37828	.	+	0	ID=ODFIFGGH_01703;eC_number=1.14.13.24;Name=nagX;db_xref=COG:COG0654;gene=nagX;inference=ab initio prediction:Prodigal:002006,similar to AA sequence:UniProtKB:Q3S4B7;locus_tag=ODFIFGGH_01703;product=3-hydroxybenzoate 6-hydroxylase
JAEA01000006.1	Aragorn:001002	tRNA	37895	37980	.	+	.	ID=ODFIFGGH_01704;inference=COORDINATES:profile:Aragorn:001002;locus_tag=ODFIFGGH_01704;product=tRNA-Leu(taa)
JAEA01000006.1	Prodigal:002006	CDS	38039	38248	.	-	0	ID=ODFIFGGH_01705;Name=csgD;db_xref=COG:COG2771;gene=csgD;inference=ab initio prediction:Prodigal:002006,similar to AA sequence:UniProtKB:O54294;locus_tag=ODFIFGGH_01705;product=putative csgAB operon transcriptional regulatory protein
JAEA01000006.1	Prodigal:002006	CDS	38325	38705	.	+	0	ID=ODFIFGGH_01706;inference=ab initio prediction:Prodigal:002006;locus_tag=ODFIFGGH_01706;product=hypothetical protein
JAEA01000006.1	Prodigal:002006	CDS	39149	39412	.	+	0	ID=ODFIFGGH_01707;inference=ab initio prediction:Prodigal:002006;locus_tag=ODFIFGGH_01707;product=hypothetical protein
JAEA01000006.1	Prodigal:002006	CDS	39857	40876	.	+	0	ID=ODFIFGGH_01708;inference=ab initio prediction:Prodigal:002006;locus_tag=ODFIFGGH_01708;product=hypothetical protein
JAEA01000006.1	Prodigal:002006	CDS	41079	41396	.	+	0	ID=ODFIFGGH_01709;inference=ab initio prediction:Prodigal:002006;locus_tag=ODFIFGGH_01709;product=hypothetical protein
JAEA01000006.1	Prodigal:002006	CDS	41432	41815	.	-	0	ID=ODFIFGGH_01710;inference=ab initio prediction:Prodigal:002006;locus_tag=ODFIFGGH_01710;product=hypothetical protein
JAEA01000006.1	Prodigal:002006	CDS	42003	42185	.	-	0	ID=ODFIFGGH_01711;inference=ab initio prediction:Prodigal:002006;locus_tag=ODFIFGGH_01711;product=hypothetical protein
JAEA01000006.1	Prodigal:002006	CDS	42314	42541	.	+	0	ID=ODFIFGGH_01712;inference=ab initio prediction:Prodigal:002006;locus_tag=ODFIFGGH_01712;product=hypothetical protein
JAEA01000006.1	Prodigal:002006	CDS	42568	42933	.	-	0	ID=ODFIFGGH_01713;inference=ab initio prediction:Prodigal:002006;locus_tag=ODFIFGGH_01713;product=hypothetical protein
JAEA01000006.1	Prodigal:002006	CDS	43025	43420	.	-	0	ID=ODFIFGGH_01714;inference=ab initio prediction:Prodigal:002006;locus_tag=ODFIFGGH_01714;product=hypothetical protein
JAEA01000006.1	Prodigal:002006	CDS	43689	43937	.	+	0	ID=ODFIFGGH_01715;inference=ab initio prediction:Prodigal:002006;locus_tag=ODFIFGGH_01715;product=hypothetical protein
JAEA01000006.1	Prodigal:002006	CDS	44128	44280	.	+	0	ID=ODFIFGGH_01716;inference=ab initio prediction:Prodigal:002006;locus_tag=ODFIFGGH_01716;product=hypothetical protein
JAEA01000006.1	Prodigal:002006	CDS	44531	44824	.	-	0	ID=ODFIFGGH_01717;inference=ab initio prediction:Prodigal:002006;locus_tag=ODFIFGGH_01717;product=hypothetical protein
JAEA01000006.1	Prodigal:002006	CDS	45343	46542	.	-	0	ID=ODFIFGGH_01718;Name=omp2b_2;gene=omp2b_2;inference=ab initio prediction:Prodigal:002006,similar to AA sequence:UniProtKB:Q44619;locus_tag=ODFIFGGH_01718;product=Porin Omp2b
JAEA01000006.1	Prodigal:002006	CDS	46822	47127	.	-	0	ID=ODFIFGGH_01719;inference=ab initio prediction:Prodigal:002006;locus_tag=ODFIFGGH_01719;product=hypothetical protein
JAEA01000006.1	Prodigal:002006	CDS	47203	47490	.	-	0	ID=ODFIFGGH_01720;Name=aas_1;db_xref=COG:COG0204;gene=aas_1;inference=ab initio prediction:Prodigal:002006,similar to AA sequence:UniProtKB:P31119;locus_tag=ODFIFGGH_01720;product=Bifunctional protein Aas
JAEA01000006.1	Prodigal:002006	CDS	47516	49138	.	-	0	ID=ODFIFGGH_01721;inference=ab initio prediction:Prodigal:002006;locus_tag=ODFIFGGH_01721;product=hypothetical protein
JAEA01000006.1	Prodigal:002006	CDS	49649	50341	.	-	0	ID=ODFIFGGH_01722;inference=ab initio prediction:Prodigal:002006;locus_tag=ODFIFGGH_01722;product=hypothetical protein
JAEA01000006.1	Prodigal:002006	CDS	50475	54125	.	-	0	ID=ODFIFGGH_01723;inference=ab initio prediction:Prodigal:002006;locus_tag=ODFIFGGH_01723;product=hypothetical protein
JAEA01000006.1	Prodigal:002006	CDS	54468	54983	.	-	0	ID=ODFIFGGH_01724;inference=ab initio prediction:Prodigal:002006;locus_tag=ODFIFGGH_01724;product=hypothetical protein
JAEA01000006.1	Prodigal:002006	CDS	55141	55926	.	-	0	ID=ODFIFGGH_01725;inference=ab initio prediction:Prodigal:002006;locus_tag=ODFIFGGH_01725;product=hypothetical protein
JAEA01000006.1	Prodigal:002006	CDS	56104	56289	.	-	0	ID=ODFIFGGH_01726;inference=ab initio prediction:Prodigal:002006;locus_tag=ODFIFGGH_01726;product=hypothetical protein
JAEA01000006.1	Prodigal:002006	CDS	56504	56785	.	-	0	ID=ODFIFGGH_01727;inference=ab initio prediction:Prodigal:002006;locus_tag=ODFIFGGH_01727;product=hypothetical protein
JAEA01000006.1	Prodigal:002006	CDS	57088	57792	.	+	0	ID=ODFIFGGH_01728;inference=ab initio prediction:Prodigal:002006;locus_tag=ODFIFGGH_01728;product=hypothetical protein
JAEA01000006.1	Prodigal:002006	CDS	57951	58265	.	-	0	ID=ODFIFGGH_01729;inference=ab initio prediction:Prodigal:002006;locus_tag=ODFIFGGH_01729;product=hypothetical protein
JAEA01000006.1	Prodigal:002006	CDS	58723	59625	.	+	0	ID=ODFIFGGH_01730;Name=cbpA_2;db_xref=COG:COG2214;gene=cbpA_2;inference=ab initio prediction:Prodigal:002006,similar to AA sequence:UniProtKB:P36659;locus_tag=ODFIFGGH_01730;product=Curved DNA-binding protein
JAEA01000006.1	Prodigal:002006	CDS	59626	59910	.	+	0	ID=ODFIFGGH_01731;inference=ab initio prediction:Prodigal:002006;locus_tag=ODFIFGGH_01731;product=hypothetical protein
JAEA01000006.1	Prodigal:002006	CDS	59979	60230	.	-	0	ID=ODFIFGGH_01732;inference=ab initio prediction:Prodigal:002006;locus_tag=ODFIFGGH_01732;product=hypothetical protein
JAEA01000006.1	Prodigal:002006	CDS	60378	60749	.	-	0	ID=ODFIFGGH_01733;inference=ab initio prediction:Prodigal:002006;locus_tag=ODFIFGGH_01733;product=hypothetical protein
JAEA01000006.1	Prodigal:002006	CDS	60922	61419	.	-	0	ID=ODFIFGGH_01734;inference=ab initio prediction:Prodigal:002006;locus_tag=ODFIFGGH_01734;product=hypothetical protein
JAEA01000006.1	Prodigal:002006	CDS	61416	61688	.	-	0	ID=ODFIFGGH_01735;inference=ab initio prediction:Prodigal:002006;locus_tag=ODFIFGGH_01735;product=hypothetical protein
JAEA01000006.1	Prodigal:002006	CDS	61689	62006	.	-	0	ID=ODFIFGGH_01736;inference=ab initio prediction:Prodigal:002006;locus_tag=ODFIFGGH_01736;product=hypothetical protein
JAEA01000006.1	Prodigal:002006	CDS	62307	63332	.	-	0	ID=ODFIFGGH_01737;eC_number=4.1.2.13;Name=fda_1;gene=fda_1;inference=ab initio prediction:Prodigal:002006,protein motif:HAMAP:MF_00729;locus_tag=ODFIFGGH_01737;product=Fructose-bisphosphate aldolase class 1
JAEA01000006.1	Prodigal:002006	CDS	63540	65735	.	-	0	ID=ODFIFGGH_01738;inference=ab initio prediction:Prodigal:002006;locus_tag=ODFIFGGH_01738;product=hypothetical protein
JAEA01000006.1	Prodigal:002006	CDS	65780	66874	.	-	0	ID=ODFIFGGH_01739;eC_number=2.4.1.250;Name=mshA_1;gene=mshA_1;inference=ab initio prediction:Prodigal:002006,protein motif:HAMAP:MF_01695;locus_tag=ODFIFGGH_01739;product=D-inositol-3-phosphate glycosyltransferase
JAEA01000006.1	Prodigal:002006	CDS	67044	67394	.	-	0	ID=ODFIFGGH_01740;inference=ab initio prediction:Prodigal:002006;locus_tag=ODFIFGGH_01740;product=hypothetical protein
JAEA01000006.1	Prodigal:002006	CDS	67411	68166	.	-	0	ID=ODFIFGGH_01741;Name=ybhL_1;db_xref=COG:COG0670;gene=ybhL_1;inference=ab initio prediction:Prodigal:002006,similar to AA sequence:UniProtKB:P0AAC4;locus_tag=ODFIFGGH_01741;product=Inner membrane protein YbhL
JAEA01000006.1	Prodigal:002006	CDS	68489	68737	.	-	0	ID=ODFIFGGH_01742;inference=ab initio prediction:Prodigal:002006;locus_tag=ODFIFGGH_01742;product=hypothetical protein
JAEA01000006.1	Prodigal:002006	CDS	69279	71885	.	-	0	ID=ODFIFGGH_01743;Name=clpB_1;gene=clpB_1;inference=ab initio prediction:Prodigal:002006,similar to AA sequence:UniProtKB:Q7CEG6;locus_tag=ODFIFGGH_01743;product=Chaperone protein ClpB
JAEA01000006.1	Prodigal:002006	CDS	72121	72387	.	-	0	ID=ODFIFGGH_01744;inference=ab initio prediction:Prodigal:002006;locus_tag=ODFIFGGH_01744;product=hypothetical protein
JAEA01000006.1	Prodigal:002006	CDS	72700	73101	.	+	0	ID=ODFIFGGH_01745;inference=ab initio prediction:Prodigal:002006;locus_tag=ODFIFGGH_01745;product=hypothetical protein
JAEA01000006.1	Prodigal:002006	CDS	73112	75541	.	+	0	ID=ODFIFGGH_01746;eC_number=3.4.21.53;Name=lon2;db_xref=COG:COG0466;gene=lon2;inference=ab initio prediction:Prodigal:002006,similar to AA sequence:UniProtKB:P36774;locus_tag=ODFIFGGH_01746;product=Lon protease 2
JAEA01000006.1	Prodigal:002006	CDS	75558	76196	.	+	0	ID=ODFIFGGH_01747;inference=ab initio prediction:Prodigal:002006,similar to AA sequence:UniProtKB:P67143;locus_tag=ODFIFGGH_01747;note=UPF0056 inner membrane protein YhgN;product=hypothetical protein
JAEA01000006.1	Prodigal:002006	CDS	76334	76774	.	+	0	ID=ODFIFGGH_01748;eC_number=1.8.1.8;Name=trxC;db_xref=COG:COG0526;gene=trxC;inference=ab initio prediction:Prodigal:002006,similar to AA sequence:UniProtKB:P0AGG4;locus_tag=ODFIFGGH_01748;product=Thioredoxin 2
JAEA01000006.1	Prodigal:002006	CDS	77035	77349	.	+	0	ID=ODFIFGGH_01749;Name=groS5_2;gene=groS5_2;inference=ab initio prediction:Prodigal:002006,similar to AA sequence:UniProtKB:P35474;locus_tag=ODFIFGGH_01749;product=10 kDa chaperonin 5
JAEA01000006.1	Prodigal:002006	CDS	77393	79030	.	+	0	ID=ODFIFGGH_01750;Name=groL5_3;gene=groL5_3;inference=ab initio prediction:Prodigal:002006,similar to AA sequence:UniProtKB:P35471;locus_tag=ODFIFGGH_01750;product=60 kDa chaperonin 5
JAEA01000006.1	Prodigal:002006	CDS	79166	79444	.	+	0	ID=ODFIFGGH_01751;inference=ab initio prediction:Prodigal:002006;locus_tag=ODFIFGGH_01751;product=hypothetical protein
JAEA01000006.1	Prodigal:002006	CDS	79812	80042	.	-	0	ID=ODFIFGGH_01752;inference=ab initio prediction:Prodigal:002006;locus_tag=ODFIFGGH_01752;product=hypothetical protein
[truncated: 4,580,226 more chars]
