# Supplementary material for: Comprehensive Comparative Genomics and Phenotyping of Methylobacterium Species
Source: Front Microbiol. 2021 Oct 6;12:740610. doi: 10.3389/fmicb.2021.740610 (PMC8561711; doi:10.3389/fmicb.2021.740610)
Supplement: Supplementary file 11 [file Data_Sheet_5.ZIP › Mic_lupini.gff]

##gff-version 3
##sequence-region JACHWB010000001.1 1 1439972
##sequence-region JACHWB010000002.1 1 929611
##sequence-region JACHWB010000003.1 1 826273
##sequence-region JACHWB010000004.1 1 482719
##sequence-region JACHWB010000005.1 1 244244
##sequence-region JACHWB010000006.1 1 241359
##sequence-region JACHWB010000007.1 1 164888
##sequence-region JACHWB010000008.1 1 134667
##sequence-region JACHWB010000009.1 1 108947
##sequence-region JACHWB010000010.1 1 105122
##sequence-region JACHWB010000011.1 1 103733
##sequence-region JACHWB010000012.1 1 89714
##sequence-region JACHWB010000013.1 1 35686
##sequence-region JACHWB010000014.1 1 30233
##sequence-region JACHWB010000015.1 1 5669
##sequence-region JACHWB010000016.1 1 1718
##sequence-region JACHWB010000017.1 1 1415
JACHWB010000001.1	Prodigal:002006	CDS	929	1816	.	-	0	ID=POOINJGP_00001;Name=fieF;db_xref=COG:COG0053;gene=fieF;inference=ab initio prediction:Prodigal:002006,similar to AA sequence:UniProtKB:P69380;locus_tag=POOINJGP_00001;product=Ferrous-iron efflux pump FieF
JACHWB010000001.1	Prodigal:002006	CDS	1961	3877	.	-	0	ID=POOINJGP_00002;inference=ab initio prediction:Prodigal:002006;locus_tag=POOINJGP_00002;product=hypothetical protein
JACHWB010000001.1	Prodigal:002006	CDS	3942	7586	.	-	0	ID=POOINJGP_00003;inference=ab initio prediction:Prodigal:002006;locus_tag=POOINJGP_00003;product=hypothetical protein
JACHWB010000001.1	Prodigal:002006	CDS	7759	8133	.	-	0	ID=POOINJGP_00004;Name=pdtaR_1;db_xref=COG:COG3707;gene=pdtaR_1;inference=ab initio prediction:Prodigal:002006,similar to AA sequence:UniProtKB:P9WGM3;locus_tag=POOINJGP_00004;product=putative transcriptional regulatory protein pdtaR
JACHWB010000001.1	Prodigal:002006	CDS	8441	9328	.	+	0	ID=POOINJGP_00005;Name=yehZ_1;db_xref=COG:COG1732;gene=yehZ_1;inference=ab initio prediction:Prodigal:002006,similar to AA sequence:UniProtKB:P33362;locus_tag=POOINJGP_00005;product=Glycine betaine-binding protein YehZ
JACHWB010000001.1	Prodigal:002006	CDS	9439	10161	.	+	0	ID=POOINJGP_00006;inference=ab initio prediction:Prodigal:002006;locus_tag=POOINJGP_00006;product=hypothetical protein
JACHWB010000001.1	Prodigal:002006	CDS	10170	10682	.	+	0	ID=POOINJGP_00007;eC_number=2.3.1.-;db_xref=COG:COG1670;inference=ab initio prediction:Prodigal:002006,similar to AA sequence:UniProtKB:Q9HX72;locus_tag=POOINJGP_00007;product=Acetyltransferase
JACHWB010000001.1	Prodigal:002006	CDS	10688	12121	.	-	0	ID=POOINJGP_00008;Name=ramB;db_xref=COG:COG1396;gene=ramB;inference=ab initio prediction:Prodigal:002006,similar to AA sequence:UniProtKB:P9WMI1;locus_tag=POOINJGP_00008;product=HTH-type transcriptional regulator RamB
JACHWB010000001.1	Prodigal:002006	CDS	12360	12569	.	+	0	ID=POOINJGP_00009;inference=ab initio prediction:Prodigal:002006;locus_tag=POOINJGP_00009;product=hypothetical protein
JACHWB010000001.1	Prodigal:002006	CDS	12747	13661	.	+	0	ID=POOINJGP_00010;Name=yehZ_2;db_xref=COG:COG1732;gene=yehZ_2;inference=ab initio prediction:Prodigal:002006,similar to AA sequence:UniProtKB:P33362;locus_tag=POOINJGP_00010;product=Glycine betaine-binding protein YehZ
JACHWB010000001.1	Prodigal:002006	CDS	13713	14918	.	+	0	ID=POOINJGP_00011;Name=yehY;db_xref=COG:COG1174;gene=yehY;inference=ab initio prediction:Prodigal:002006,similar to AA sequence:UniProtKB:P33361;locus_tag=POOINJGP_00011;product=Glycine betaine uptake system permease protein YehY
JACHWB010000001.1	Prodigal:002006	CDS	14911	15849	.	+	0	ID=POOINJGP_00012;eC_number=3.6.3.-;Name=yehX;db_xref=COG:COG1125;gene=yehX;inference=ab initio prediction:Prodigal:002006,similar to AA sequence:UniProtKB:P33360;locus_tag=POOINJGP_00012;product=Glycine betaine uptake system ATP-binding protein YehX
JACHWB010000001.1	Prodigal:002006	CDS	15846	16601	.	+	0	ID=POOINJGP_00013;inference=ab initio prediction:Prodigal:002006;locus_tag=POOINJGP_00013;product=hypothetical protein
JACHWB010000001.1	Prodigal:002006	CDS	16598	17164	.	+	0	ID=POOINJGP_00014;inference=ab initio prediction:Prodigal:002006;locus_tag=POOINJGP_00014;product=hypothetical protein
JACHWB010000001.1	Prodigal:002006	CDS	17161	19410	.	+	0	ID=POOINJGP_00015;eC_number=2.7.13.3;Name=cph1;gene=cph1;inference=ab initio prediction:Prodigal:002006,similar to AA sequence:UniProtKB:Q55168;locus_tag=POOINJGP_00015;product=Phytochrome-like protein cph1
JACHWB010000001.1	Prodigal:002006	CDS	19411	19860	.	+	0	ID=POOINJGP_00016;Name=rcp1_1;gene=rcp1_1;inference=ab initio prediction:Prodigal:002006,similar to AA sequence:UniProtKB:Q55169;locus_tag=POOINJGP_00016;product=Response regulator rcp1
JACHWB010000001.1	Prodigal:002006	CDS	19869	20918	.	+	0	ID=POOINJGP_00017;eC_number=3.5.1.44;Name=cheB_1;gene=cheB_1;inference=ab initio prediction:Prodigal:002006,protein motif:HAMAP:MF_00099;locus_tag=POOINJGP_00017;product=Protein-glutamate methylesterase/protein-glutamine glutaminase
JACHWB010000001.1	Prodigal:002006	CDS	20922	23069	.	+	0	ID=POOINJGP_00018;inference=ab initio prediction:Prodigal:002006;locus_tag=POOINJGP_00018;product=hypothetical protein
JACHWB010000001.1	Prodigal:002006	CDS	23156	24448	.	+	0	ID=POOINJGP_00019;eC_number=3.5.99.5;Name=cnbH;gene=cnbH;inference=ab initio prediction:Prodigal:002006,similar to AA sequence:UniProtKB:Q38M35;locus_tag=POOINJGP_00019;product=2-amino-5-chloromuconic acid deaminase
JACHWB010000001.1	Prodigal:002006	CDS	24618	25004	.	+	0	ID=POOINJGP_00020;Name=ybaN;db_xref=COG:COG2832;gene=ybaN;inference=ab initio prediction:Prodigal:002006,similar to AA sequence:UniProtKB:P0AAR5;locus_tag=POOINJGP_00020;product=Inner membrane protein YbaN
JACHWB010000001.1	Prodigal:002006	CDS	25234	25350	.	+	0	ID=POOINJGP_00021;inference=ab initio prediction:Prodigal:002006;locus_tag=POOINJGP_00021;product=hypothetical protein
JACHWB010000001.1	Prodigal:002006	CDS	25405	25713	.	-	0	ID=POOINJGP_00022;inference=ab initio prediction:Prodigal:002006;locus_tag=POOINJGP_00022;product=hypothetical protein
JACHWB010000001.1	Prodigal:002006	CDS	25896	26468	.	+	0	ID=POOINJGP_00023;inference=ab initio prediction:Prodigal:002006;locus_tag=POOINJGP_00023;product=hypothetical protein
JACHWB010000001.1	Prodigal:002006	CDS	26502	26699	.	+	0	ID=POOINJGP_00024;inference=ab initio prediction:Prodigal:002006;locus_tag=POOINJGP_00024;product=hypothetical protein
JACHWB010000001.1	Prodigal:002006	CDS	26938	27645	.	-	0	ID=POOINJGP_00025;inference=ab initio prediction:Prodigal:002006;locus_tag=POOINJGP_00025;product=hypothetical protein
JACHWB010000001.1	Prodigal:002006	CDS	27965	28270	.	+	0	ID=POOINJGP_00026;inference=ab initio prediction:Prodigal:002006;locus_tag=POOINJGP_00026;product=hypothetical protein
JACHWB010000001.1	Prodigal:002006	CDS	28341	28664	.	-	0	ID=POOINJGP_00027;inference=ab initio prediction:Prodigal:002006;locus_tag=POOINJGP_00027;product=hypothetical protein
JACHWB010000001.1	Aragorn:001002	tRNA	28906	28981	.	-	.	ID=POOINJGP_00028;inference=COORDINATES:profile:Aragorn:001002;locus_tag=POOINJGP_00028;product=tRNA-Ala(cgc)
JACHWB010000001.1	Prodigal:002006	CDS	29165	29455	.	+	0	ID=POOINJGP_00029;inference=ab initio prediction:Prodigal:002006;locus_tag=POOINJGP_00029;product=hypothetical protein
JACHWB010000001.1	Prodigal:002006	CDS	29465	29779	.	+	0	ID=POOINJGP_00030;inference=ab initio prediction:Prodigal:002006;locus_tag=POOINJGP_00030;product=hypothetical protein
JACHWB010000001.1	Prodigal:002006	CDS	29776	30678	.	+	0	ID=POOINJGP_00031;Name=folD;db_xref=COG:COG0190;gene=folD;inference=ab initio prediction:Prodigal:002006,similar to AA sequence:UniProtKB:Q9I2U6;locus_tag=POOINJGP_00031;product=Bifunctional protein FolD protein
JACHWB010000001.1	Prodigal:002006	CDS	30675	31343	.	-	0	ID=POOINJGP_00032;inference=ab initio prediction:Prodigal:002006;locus_tag=POOINJGP_00032;product=hypothetical protein
JACHWB010000001.1	Prodigal:002006	CDS	31469	32356	.	-	0	ID=POOINJGP_00033;Name=cysL;db_xref=COG:COG0583;gene=cysL;inference=ab initio prediction:Prodigal:002006,similar to AA sequence:UniProtKB:P39647;locus_tag=POOINJGP_00033;product=HTH-type transcriptional regulator CysL
JACHWB010000001.1	Prodigal:002006	CDS	32560	32955	.	+	0	ID=POOINJGP_00034;Name=sdhC;db_xref=COG:COG2009;gene=sdhC;inference=ab initio prediction:Prodigal:002006,similar to AA sequence:UniProtKB:P69054;locus_tag=POOINJGP_00034;product=Succinate dehydrogenase cytochrome b556 subunit
JACHWB010000001.1	Prodigal:002006	CDS	32968	33387	.	+	0	ID=POOINJGP_00035;inference=ab initio prediction:Prodigal:002006;locus_tag=POOINJGP_00035;product=hypothetical protein
JACHWB010000001.1	Prodigal:002006	CDS	33399	35222	.	+	0	ID=POOINJGP_00036;eC_number=1.3.5.1;Name=sdhA;gene=sdhA;inference=ab initio prediction:Prodigal:002006,similar to AA sequence:UniProtKB:G4V4G6;locus_tag=POOINJGP_00036;product=Succinate dehydrogenase flavoprotein subunit
JACHWB010000001.1	Prodigal:002006	CDS	35664	36446	.	+	0	ID=POOINJGP_00037;eC_number=1.3.5.1;Name=sdhB;db_xref=COG:COG0479;gene=sdhB;inference=ab initio prediction:Prodigal:002006,similar to AA sequence:UniProtKB:P07014;locus_tag=POOINJGP_00037;product=Succinate dehydrogenase iron-sulfur subunit
JACHWB010000001.1	Prodigal:002006	CDS	36619	37206	.	+	0	ID=POOINJGP_00038;inference=ab initio prediction:Prodigal:002006;locus_tag=POOINJGP_00038;product=hypothetical protein
JACHWB010000001.1	Prodigal:002006	CDS	37104	37352	.	-	0	ID=POOINJGP_00039;inference=ab initio prediction:Prodigal:002006;locus_tag=POOINJGP_00039;product=hypothetical protein
JACHWB010000001.1	Prodigal:002006	CDS	37439	38638	.	+	0	ID=POOINJGP_00040;Name=zapE;db_xref=COG:COG1485;gene=zapE;inference=ab initio prediction:Prodigal:002006,similar to AA sequence:UniProtKB:P64612;locus_tag=POOINJGP_00040;product=Cell division protein ZapE
JACHWB010000001.1	Prodigal:002006	CDS	38635	39264	.	+	0	ID=POOINJGP_00041;inference=ab initio prediction:Prodigal:002006;locus_tag=POOINJGP_00041;product=hypothetical protein
JACHWB010000001.1	Prodigal:002006	CDS	39500	40462	.	+	0	ID=POOINJGP_00042;eC_number=1.1.1.37;Name=mdh_1;db_xref=COG:COG0039;gene=mdh_1;inference=ab initio prediction:Prodigal:002006,similar to AA sequence:UniProtKB:A9W386;locus_tag=POOINJGP_00042;product=Malate dehydrogenase
JACHWB010000001.1	Prodigal:002006	CDS	40532	41731	.	+	0	ID=POOINJGP_00043;eC_number=6.2.1.5;Name=sucC;db_xref=COG:COG0045;gene=sucC;inference=ab initio prediction:Prodigal:002006,similar to AA sequence:UniProtKB:P80886;locus_tag=POOINJGP_00043;product=Succinate--CoA ligase [ADP-forming] subunit beta
JACHWB010000001.1	Prodigal:002006	CDS	41744	42631	.	+	0	ID=POOINJGP_00044;eC_number=6.2.1.5;Name=sucD;db_xref=COG:COG0074;gene=sucD;inference=ab initio prediction:Prodigal:002006,similar to AA sequence:UniProtKB:P0AGE9;locus_tag=POOINJGP_00044;product=Succinate--CoA ligase [ADP-forming] subunit alpha
JACHWB010000001.1	Prodigal:002006	CDS	42693	45653	.	+	0	ID=POOINJGP_00045;eC_number=1.2.4.2;Name=sucA;db_xref=COG:COG0567;gene=sucA;inference=ab initio prediction:Prodigal:002006,similar to AA sequence:UniProtKB:P0AFG3;locus_tag=POOINJGP_00045;product=2-oxoglutarate dehydrogenase E1 component
JACHWB010000001.1	Prodigal:002006	CDS	45723	46955	.	+	0	ID=POOINJGP_00046;eC_number=2.3.1.61;Name=sucB;db_xref=COG:COG0508;gene=sucB;inference=ab initio prediction:Prodigal:002006,similar to AA sequence:UniProtKB:P20708;locus_tag=POOINJGP_00046;product=Dihydrolipoyllysine-residue succinyltransferase component of 2-oxoglutarate dehydrogenase complex
JACHWB010000001.1	Prodigal:002006	CDS	47072	48469	.	+	0	ID=POOINJGP_00047;eC_number=1.8.1.4;Name=lpd3;db_xref=COG:COG1249;gene=lpd3;inference=ab initio prediction:Prodigal:002006,similar to AA sequence:UniProtKB:P31046;locus_tag=POOINJGP_00047;product=Dihydrolipoyl dehydrogenase 3
JACHWB010000001.1	Prodigal:002006	CDS	48479	49105	.	+	0	ID=POOINJGP_00048;eC_number=2.7.1.21;Name=tdk;db_xref=COG:COG1435;gene=tdk;inference=ab initio prediction:Prodigal:002006,similar to AA sequence:UniProtKB:Q814U0;locus_tag=POOINJGP_00048;product=Thymidine kinase
JACHWB010000001.1	Prodigal:002006	CDS	49788	50774	.	-	0	ID=POOINJGP_00049;Name=xerC_1;db_xref=COG:COG4974;gene=xerC_1;inference=ab initio prediction:Prodigal:002006,similar to AA sequence:UniProtKB:P39776;locus_tag=POOINJGP_00049;product=Tyrosine recombinase XerC
JACHWB010000001.1	Prodigal:002006	CDS	50777	52984	.	+	0	ID=POOINJGP_00050;eC_number=3.6.4.-;Name=priA;db_xref=COG:COG1198;gene=priA;inference=ab initio prediction:Prodigal:002006,similar to AA sequence:UniProtKB:P17888;locus_tag=POOINJGP_00050;product=Primosomal protein N'
JACHWB010000001.1	Prodigal:002006	CDS	53017	53577	.	+	0	ID=POOINJGP_00051;eC_number=5.4.2.11;Name=gpmA_1;gene=gpmA_1;inference=ab initio prediction:Prodigal:002006,protein motif:HAMAP:MF_01039;locus_tag=POOINJGP_00051;product=2%2C3-bisphosphoglycerate-dependent phosphoglycerate mutase
JACHWB010000001.1	Prodigal:002006	CDS	53787	54359	.	+	0	ID=POOINJGP_00052;Name=atpH;db_xref=COG:COG0712;gene=atpH;inference=ab initio prediction:Prodigal:002006,similar to AA sequence:UniProtKB:P72244;locus_tag=POOINJGP_00052;product=ATP synthase subunit delta
JACHWB010000001.1	Prodigal:002006	CDS	54359	55888	.	+	0	ID=POOINJGP_00053;eC_number=7.1.2.2;Name=atpA;db_xref=COG:COG0056;gene=atpA;inference=ab initio prediction:Prodigal:002006,similar to AA sequence:UniProtKB:P05036;locus_tag=POOINJGP_00053;product=ATP synthase subunit alpha
JACHWB010000001.1	Prodigal:002006	CDS	55925	56797	.	+	0	ID=POOINJGP_00054;Name=atpG_1;db_xref=COG:COG0224;gene=atpG_1;inference=ab initio prediction:Prodigal:002006,similar to AA sequence:UniProtKB:P72246;locus_tag=POOINJGP_00054;product=ATP synthase gamma chain
JACHWB010000001.1	Prodigal:002006	CDS	56821	58275	.	+	0	ID=POOINJGP_00055;eC_number=7.1.2.2;Name=atpD;db_xref=COG:COG0055;gene=atpD;inference=ab initio prediction:Prodigal:002006,similar to AA sequence:UniProtKB:A1B8P0;locus_tag=POOINJGP_00055;product=ATP synthase subunit beta
JACHWB010000001.1	Prodigal:002006	CDS	58382	58783	.	+	0	ID=POOINJGP_00056;Name=atpC;db_xref=COG:COG0355;gene=atpC;inference=ab initio prediction:Prodigal:002006,similar to AA sequence:UniProtKB:A1B8P1;locus_tag=POOINJGP_00056;product=ATP synthase epsilon chain
JACHWB010000001.1	Prodigal:002006	CDS	58823	59332	.	+	0	ID=POOINJGP_00057;inference=ab initio prediction:Prodigal:002006;locus_tag=POOINJGP_00057;product=hypothetical protein
JACHWB010000001.1	Prodigal:002006	CDS	59470	62568	.	-	0	ID=POOINJGP_00058;Name=putA;db_xref=COG:COG0506;gene=putA;inference=ab initio prediction:Prodigal:002006,similar to AA sequence:UniProtKB:P09546;locus_tag=POOINJGP_00058;product=Bifunctional protein PutA
JACHWB010000001.1	Prodigal:002006	CDS	62683	63144	.	+	0	ID=POOINJGP_00059;Name=lrp_1;db_xref=COG:COG1522;gene=lrp_1;inference=ab initio prediction:Prodigal:002006,similar to AA sequence:UniProtKB:P0ACJ0;locus_tag=POOINJGP_00059;product=Leucine-responsive regulatory protein
JACHWB010000001.1	Prodigal:002006	CDS	63199	64206	.	-	0	ID=POOINJGP_00060;Name=alx;db_xref=COG:COG0861;gene=alx;inference=ab initio prediction:Prodigal:002006,similar to AA sequence:UniProtKB:P42601;locus_tag=POOINJGP_00060;product=Putative membrane-bound redox modulator Alx
JACHWB010000001.1	Prodigal:002006	CDS	64509	65546	.	+	0	ID=POOINJGP_00061;Name=ribY_1;db_xref=COG:COG0715;gene=ribY_1;inference=ab initio prediction:Prodigal:002006,similar to AA sequence:UniProtKB:A9WGD2;locus_tag=POOINJGP_00061;product=Riboflavin-binding protein RibY
JACHWB010000001.1	Prodigal:002006	CDS	65704	66495	.	+	0	ID=POOINJGP_00062;eC_number=3.6.3.-;Name=cmpD_1;gene=cmpD_1;inference=ab initio prediction:Prodigal:002006,similar to AA sequence:UniProtKB:Q55463;locus_tag=POOINJGP_00062;product=Bicarbonate transport ATP-binding protein CmpD
JACHWB010000001.1	Prodigal:002006	CDS	66504	67271	.	+	0	ID=POOINJGP_00063;Name=ribX_1;gene=ribX_1;inference=ab initio prediction:Prodigal:002006,similar to AA sequence:UniProtKB:A9WGD1;locus_tag=POOINJGP_00063;product=Riboflavin transport system permease protein RibX
JACHWB010000001.1	Prodigal:002006	CDS	67429	68574	.	-	0	ID=POOINJGP_00064;eC_number=3.6.-.-;Name=yjiA_1;db_xref=COG:COG0523;gene=yjiA_1;inference=ab initio prediction:Prodigal:002006,similar to AA sequence:UniProtKB:P24203;locus_tag=POOINJGP_00064;product=P-loop guanosine triphosphatase YjiA
JACHWB010000001.1	Prodigal:002006	CDS	68580	69563	.	-	0	ID=POOINJGP_00065;inference=ab initio prediction:Prodigal:002006;locus_tag=POOINJGP_00065;product=hypothetical protein
JACHWB010000001.1	Prodigal:002006	CDS	69720	71693	.	+	0	ID=POOINJGP_00066;inference=ab initio prediction:Prodigal:002006;locus_tag=POOINJGP_00066;product=hypothetical protein
JACHWB010000001.1	Prodigal:002006	CDS	71798	73192	.	-	0	ID=POOINJGP_00067;inference=ab initio prediction:Prodigal:002006;locus_tag=POOINJGP_00067;product=hypothetical protein
JACHWB010000001.1	Prodigal:002006	CDS	73340	74284	.	+	0	ID=POOINJGP_00068;inference=ab initio prediction:Prodigal:002006;locus_tag=POOINJGP_00068;product=hypothetical protein
JACHWB010000001.1	Prodigal:002006	CDS	74355	75509	.	+	0	ID=POOINJGP_00069;eC_number=1.14.11.-;Name=ybiX;gene=ybiX;inference=ab initio prediction:Prodigal:002006,protein motif:HAMAP:MF_00657;locus_tag=POOINJGP_00069;product=PKHD-type hydroxylase YbiX
JACHWB010000001.1	Prodigal:002006	CDS	75517	76095	.	-	0	ID=POOINJGP_00070;eC_number=3.2.2.-;db_xref=COG:COG1611;inference=ab initio prediction:Prodigal:002006,similar to AA sequence:UniProtKB:P48636;locus_tag=POOINJGP_00070;product=Putative cytokinin riboside 5'-monophosphate phosphoribohydrolase
JACHWB010000001.1	Prodigal:002006	CDS	76253	77419	.	+	0	ID=POOINJGP_00071;eC_number=2.3.1.9;db_xref=COG:COG0183;inference=ab initio prediction:Prodigal:002006,similar to AA sequence:UniProtKB:Q0AVM3;locus_tag=POOINJGP_00071;product=Acetyl-CoA acetyltransferase
JACHWB010000001.1	Prodigal:002006	CDS	77548	77814	.	-	0	ID=POOINJGP_00072;Name=bolA;db_xref=COG:COG0271;gene=bolA;inference=ab initio prediction:Prodigal:002006,similar to AA sequence:UniProtKB:P0ABE2;locus_tag=POOINJGP_00072;product=DNA-binding transcriptional regulator BolA
JACHWB010000001.1	Prodigal:002006	CDS	77905	78534	.	+	0	ID=POOINJGP_00073;Name=dnaJ_1;gene=dnaJ_1;inference=ab initio prediction:Prodigal:002006,protein motif:HAMAP:MF_01152;locus_tag=POOINJGP_00073;product=Chaperone protein DnaJ
JACHWB010000001.1	Prodigal:002006	CDS	78651	79640	.	+	0	ID=POOINJGP_00074;eC_number=6.6.1.2;Name=cobS;gene=cobS;inference=ab initio prediction:Prodigal:002006,similar to AA sequence:UniProtKB:P29933;locus_tag=POOINJGP_00074;product=Aerobic cobaltochelatase subunit CobS
JACHWB010000001.1	Prodigal:002006	CDS	79788	81698	.	+	0	ID=POOINJGP_00075;eC_number=6.6.1.2;Name=cobT;gene=cobT;inference=ab initio prediction:Prodigal:002006,similar to AA sequence:UniProtKB:P29934;locus_tag=POOINJGP_00075;product=Aerobic cobaltochelatase subunit CobT
JACHWB010000001.1	Prodigal:002006	CDS	81695	82699	.	+	0	ID=POOINJGP_00076;inference=ab initio prediction:Prodigal:002006;locus_tag=POOINJGP_00076;product=hypothetical protein
JACHWB010000001.1	Prodigal:002006	CDS	82877	84301	.	+	0	ID=POOINJGP_00077;db_xref=COG:COG2308;inference=ab initio prediction:Prodigal:002006,similar to AA sequence:UniProtKB:P9WLA9;locus_tag=POOINJGP_00077;product=putative protein
JACHWB010000001.1	Prodigal:002006	CDS	84318	85262	.	+	0	ID=POOINJGP_00078;inference=ab initio prediction:Prodigal:002006;locus_tag=POOINJGP_00078;product=hypothetical protein
JACHWB010000001.1	Prodigal:002006	CDS	85266	86084	.	+	0	ID=POOINJGP_00079;db_xref=COG:COG1305;inference=ab initio prediction:Prodigal:002006,similar to AA sequence:UniProtKB:P9WL93;locus_tag=POOINJGP_00079;product=putative protein
JACHWB010000001.1	Prodigal:002006	CDS	86138	86887	.	+	0	ID=POOINJGP_00080;Name=prcB;gene=prcB;inference=ab initio prediction:Prodigal:002006,protein motif:HAMAP:MF_02113_A;locus_tag=POOINJGP_00080;product=Proteasome subunit beta
JACHWB010000001.1	Prodigal:002006	CDS	86974	87972	.	+	0	ID=POOINJGP_00081;inference=ab initio prediction:Prodigal:002006;locus_tag=POOINJGP_00081;product=hypothetical protein
JACHWB010000001.1	Prodigal:002006	CDS	87921	88544	.	-	0	ID=POOINJGP_00082;Name=yhhQ;db_xref=COG:COG1738;gene=yhhQ;inference=ab initio prediction:Prodigal:002006,similar to AA sequence:UniProtKB:P37619;locus_tag=POOINJGP_00082;product=Queuosine precursor transporter
JACHWB010000001.1	Prodigal:002006	CDS	88741	89031	.	-	0	ID=POOINJGP_00083;Name=rpmB;db_xref=COG:COG0227;gene=rpmB;inference=ab initio prediction:Prodigal:002006,similar to AA sequence:UniProtKB:Q6NCH9;locus_tag=POOINJGP_00083;product=50S ribosomal protein L28
JACHWB010000001.1	Prodigal:002006	CDS	89266	90126	.	+	0	ID=POOINJGP_00084;inference=ab initio prediction:Prodigal:002006;locus_tag=POOINJGP_00084;product=hypothetical protein
JACHWB010000001.1	Prodigal:002006	CDS	90315	93530	.	+	0	ID=POOINJGP_00085;inference=ab initio prediction:Prodigal:002006;locus_tag=POOINJGP_00085;product=hypothetical protein
JACHWB010000001.1	Prodigal:002006	CDS	93543	93845	.	+	0	ID=POOINJGP_00086;Name=hslR;db_xref=COG:COG1188;gene=hslR;inference=ab initio prediction:Prodigal:002006,similar to AA sequence:UniProtKB:P0ACG8;locus_tag=POOINJGP_00086;product=Heat shock protein 15
JACHWB010000001.1	Prodigal:002006	CDS	93893	94231	.	+	0	ID=POOINJGP_00087;Name=fdxA;db_xref=COG:COG1146;gene=fdxA;inference=ab initio prediction:Prodigal:002006,similar to AA sequence:UniProtKB:D5AP15;locus_tag=POOINJGP_00087;product=Ferredoxin-2
JACHWB010000001.1	Prodigal:002006	CDS	94701	95285	.	+	0	ID=POOINJGP_00088;Name=carD_1;db_xref=COG:COG1329;gene=carD_1;inference=ab initio prediction:Prodigal:002006,similar to AA sequence:UniProtKB:A0R561;locus_tag=POOINJGP_00088;product=RNA polymerase-binding transcription factor CarD
JACHWB010000001.1	Prodigal:002006	CDS	95450	96322	.	+	0	ID=POOINJGP_00089;Name=rpoH_1;db_xref=COG:COG0568;gene=rpoH_1;inference=ab initio prediction:Prodigal:002006,similar to AA sequence:UniProtKB:P0CAW9;locus_tag=POOINJGP_00089;product=RNA polymerase sigma factor RpoH
JACHWB010000001.1	Prodigal:002006	CDS	96404	97780	.	-	0	ID=POOINJGP_00090;eC_number=3.4.-.-;Name=bepA_1;gene=bepA_1;inference=ab initio prediction:Prodigal:002006,protein motif:HAMAP:MF_00997;locus_tag=POOINJGP_00090;product=Beta-barrel assembly-enhancing protease
JACHWB010000001.1	Prodigal:002006	CDS	97832	98653	.	-	0	ID=POOINJGP_00091;inference=ab initio prediction:Prodigal:002006;locus_tag=POOINJGP_00091;product=hypothetical protein
JACHWB010000001.1	Prodigal:002006	CDS	98707	98922	.	-	0	ID=POOINJGP_00092;inference=ab initio prediction:Prodigal:002006;locus_tag=POOINJGP_00092;product=hypothetical protein
JACHWB010000001.1	Prodigal:002006	CDS	98919	99065	.	-	0	ID=POOINJGP_00093;inference=ab initio prediction:Prodigal:002006;locus_tag=POOINJGP_00093;product=hypothetical protein
JACHWB010000001.1	Prodigal:002006	CDS	99203	99415	.	-	0	ID=POOINJGP_00094;inference=ab initio prediction:Prodigal:002006;locus_tag=POOINJGP_00094;product=hypothetical protein
JACHWB010000001.1	Aragorn:001002	tRNA	99571	99647	.	+	.	ID=POOINJGP_00095;inference=COORDINATES:profile:Aragorn:001002;locus_tag=POOINJGP_00095;product=tRNA-Arg(cct)
JACHWB010000001.1	Prodigal:002006	CDS	99862	100068	.	+	0	ID=POOINJGP_00096;inference=ab initio prediction:Prodigal:002006;locus_tag=POOINJGP_00096;product=hypothetical protein
JACHWB010000001.1	Prodigal:002006	CDS	100081	101259	.	+	0	ID=POOINJGP_00097;inference=ab initio prediction:Prodigal:002006,similar to AA sequence:UniProtKB:Q75XW3;locus_tag=POOINJGP_00097;product=Ca(2+)/H(+) antiporter
JACHWB010000001.1	Prodigal:002006	CDS	101269	101703	.	+	0	ID=POOINJGP_00098;inference=ab initio prediction:Prodigal:002006;locus_tag=POOINJGP_00098;product=hypothetical protein
JACHWB010000001.1	Prodigal:002006	CDS	102157	107232	.	+	0	ID=POOINJGP_00099;inference=ab initio prediction:Prodigal:002006;locus_tag=POOINJGP_00099;product=hypothetical protein
JACHWB010000001.1	Prodigal:002006	CDS	107338	108105	.	+	0	ID=POOINJGP_00100;inference=ab initio prediction:Prodigal:002006;locus_tag=POOINJGP_00100;product=hypothetical protein
JACHWB010000001.1	Prodigal:002006	CDS	108549	111260	.	+	0	ID=POOINJGP_00101;inference=ab initio prediction:Prodigal:002006;locus_tag=POOINJGP_00101;product=hypothetical protein
JACHWB010000001.1	Prodigal:002006	CDS	111398	113620	.	+	0	ID=POOINJGP_00102;inference=ab initio prediction:Prodigal:002006;locus_tag=POOINJGP_00102;product=hypothetical protein
JACHWB010000001.1	Prodigal:002006	CDS	113691	114533	.	-	0	ID=POOINJGP_00103;inference=ab initio prediction:Prodigal:002006;locus_tag=POOINJGP_00103;product=hypothetical protein
JACHWB010000001.1	Prodigal:002006	CDS	114576	115592	.	-	0	ID=POOINJGP_00104;Name=ydiK_1;db_xref=COG:COG0628;gene=ydiK_1;inference=ab initio prediction:Prodigal:002006,similar to AA sequence:UniProtKB:P0AFS7;locus_tag=POOINJGP_00104;product=Putative transport protein YdiK
JACHWB010000001.1	Prodigal:002006	CDS	115784	116575	.	-	0	ID=POOINJGP_00105;inference=ab initio prediction:Prodigal:002006;locus_tag=POOINJGP_00105;product=hypothetical protein
JACHWB010000001.1	Prodigal:002006	CDS	116662	118917	.	-	0	ID=POOINJGP_00106;eC_number=3.2.1.-;inference=ab initio prediction:Prodigal:002006,similar to AA sequence:UniProtKB:T2KMH0;locus_tag=POOINJGP_00106;product=Beta-xylosidase
JACHWB010000001.1	Prodigal:002006	CDS	119053	120567	.	+	0	ID=POOINJGP_00107;eC_number=2.7.13.3;Name=rcsC_1;gene=rcsC_1;inference=ab initio prediction:Prodigal:002006,protein motif:HAMAP:MF_00979;locus_tag=POOINJGP_00107;product=Sensor histidine kinase RcsC
JACHWB010000001.1	Prodigal:002006	CDS	120569	121270	.	-	0	ID=POOINJGP_00108;eC_number=2.4.2.-;db_xref=COG:COG2071;inference=ab initio prediction:Prodigal:002006,similar to AA sequence:UniProtKB:O33341;locus_tag=POOINJGP_00108;product=Putative glutamine amidotransferase
JACHWB010000001.1	Prodigal:002006	CDS	121267	122244	.	-	0	ID=POOINJGP_00109;inference=ab initio prediction:Prodigal:002006;locus_tag=POOINJGP_00109;product=hypothetical protein
JACHWB010000001.1	Prodigal:002006	CDS	122348	123811	.	+	0	ID=POOINJGP_00110;Name=mdtK;db_xref=COG:COG0534;gene=mdtK;inference=ab initio prediction:Prodigal:002006,similar to AA sequence:UniProtKB:P37340;locus_tag=POOINJGP_00110;product=Multidrug resistance protein MdtK
JACHWB010000001.1	Prodigal:002006	CDS	123790	124758	.	-	0	ID=POOINJGP_00111;eC_number=1.17.7.4;Name=ispH_1;db_xref=COG:COG0761;gene=ispH_1;inference=ab initio prediction:Prodigal:002006,similar to AA sequence:UniProtKB:P62623;locus_tag=POOINJGP_00111;product=4-hydroxy-3-methylbut-2-enyl diphosphate reductase
JACHWB010000001.1	Prodigal:002006	CDS	124755	126041	.	-	0	ID=POOINJGP_00112;eC_number=1.17.8.1;Name=hpnE;db_xref=COG:COG2907;gene=hpnE;inference=ab initio prediction:Prodigal:002006,similar to AA sequence:UniProtKB:Q5NP65;locus_tag=POOINJGP_00112;product=Hydroxysqualene dehydroxylase
JACHWB010000001.1	Prodigal:002006	CDS	126038	127672	.	-	0	ID=POOINJGP_00113;inference=ab initio prediction:Prodigal:002006;locus_tag=POOINJGP_00113;product=hypothetical protein
JACHWB010000001.1	Prodigal:002006	CDS	127669	128781	.	-	0	ID=POOINJGP_00114;eC_number=2.4.1.-;Name=crtQ;gene=crtQ;inference=ab initio prediction:Prodigal:002006,similar to AA sequence:UniProtKB:Q7A3E0;locus_tag=POOINJGP_00114;product=4%2C4'-diaponeurosporenoate glycosyltransferase
JACHWB010000001.1	Prodigal:002006	CDS	128778	129617	.	-	0	ID=POOINJGP_00115;inference=ab initio prediction:Prodigal:002006;locus_tag=POOINJGP_00115;product=hypothetical protein
JACHWB010000001.1	Prodigal:002006	CDS	129614	131149	.	-	0	ID=POOINJGP_00116;eC_number=1.14.99.44;Name=crtNb;gene=crtNb;inference=ab initio prediction:Prodigal:002006,similar to AA sequence:UniProtKB:Q4VKU9;locus_tag=POOINJGP_00116;product=4%2C4'-diapolycopene oxygenase
JACHWB010000001.1	Prodigal:002006	CDS	131232	132329	.	-	0	ID=POOINJGP_00117;eC_number=2.1.1.163;Name=COQ5_1;gene=COQ5_1;inference=ab initio prediction:Prodigal:002006,protein motif:HAMAP:MF_01813;locus_tag=POOINJGP_00117;product=2-methoxy-6-polyprenyl-1%2C4-benzoquinol methylase%2C mitochondrial
JACHWB010000001.1	Prodigal:002006	CDS	132469	134019	.	-	0	ID=POOINJGP_00118;eC_number=1.3.8.2;Name=crtN;gene=crtN;inference=ab initio prediction:Prodigal:002006,similar to AA sequence:UniProtKB:Q4VKV1;locus_tag=POOINJGP_00118;product=4%2C4'-diapophytoene desaturase (4%2C4'-diapolycopene-forming)
JACHWB010000001.1	Prodigal:002006	CDS	134339	134728	.	+	0	ID=POOINJGP_00119;eC_number=4.2.2.-;Name=rlpA_1;gene=rlpA_1;inference=ab initio prediction:Prodigal:002006,protein motif:HAMAP:MF_02071;locus_tag=POOINJGP_00119;product=Endolytic peptidoglycan transglycosylase RlpA
JACHWB010000001.1	Prodigal:002006	CDS	134787	135143	.	+	0	ID=POOINJGP_00120;inference=ab initio prediction:Prodigal:002006;locus_tag=POOINJGP_00120;product=hypothetical protein
JACHWB010000001.1	Prodigal:002006	CDS	135217	135522	.	+	0	ID=POOINJGP_00121;inference=ab initio prediction:Prodigal:002006;locus_tag=POOINJGP_00121;product=hypothetical protein
JACHWB010000001.1	Prodigal:002006	CDS	135580	135891	.	+	0	ID=POOINJGP_00122;inference=ab initio prediction:Prodigal:002006;locus_tag=POOINJGP_00122;product=hypothetical protein
JACHWB010000001.1	Prodigal:002006	CDS	135926	137302	.	+	0	ID=POOINJGP_00123;inference=ab initio prediction:Prodigal:002006;locus_tag=POOINJGP_00123;product=hypothetical protein
JACHWB010000001.1	Prodigal:002006	CDS	137309	138463	.	+	0	ID=POOINJGP_00124;eC_number=5.4.99.9;Name=rfbD;gene=rfbD;inference=ab initio prediction:Prodigal:002006,similar to AA sequence:UniProtKB:Q48485;locus_tag=POOINJGP_00124;product=UDP-galactopyranose mutase
JACHWB010000001.1	Prodigal:002006	CDS	138540	140825	.	+	0	ID=POOINJGP_00125;eC_number=1.1.1.271;Name=fcl;gene=fcl;inference=ab initio prediction:Prodigal:002006,protein motif:HAMAP:MF_00956;locus_tag=POOINJGP_00125;product=GDP-L-fucose synthase
JACHWB010000001.1	Prodigal:002006	CDS	140904	143654	.	-	0	ID=POOINJGP_00126;eC_number=3.2.1.23;Name=lacZ;gene=lacZ;inference=ab initio prediction:Prodigal:002006,protein motif:HAMAP:MF_01687;locus_tag=POOINJGP_00126;product=Beta-galactosidase
JACHWB010000001.1	Prodigal:002006	CDS	143983	144273	.	+	0	ID=POOINJGP_00127;inference=ab initio prediction:Prodigal:002006;locus_tag=POOINJGP_00127;product=hypothetical protein
JACHWB010000001.1	Prodigal:002006	CDS	144473	147013	.	+	0	ID=POOINJGP_00128;inference=ab initio prediction:Prodigal:002006;locus_tag=POOINJGP_00128;product=hypothetical protein
JACHWB010000001.1	Prodigal:002006	CDS	147010	147507	.	+	0	ID=POOINJGP_00129;inference=ab initio prediction:Prodigal:002006;locus_tag=POOINJGP_00129;product=hypothetical protein
JACHWB010000001.1	Prodigal:002006	CDS	147610	149580	.	+	0	ID=POOINJGP_00130;eC_number=7.6.2.8;Name=btuD_1;gene=btuD_1;inference=ab initio prediction:Prodigal:002006,protein motif:HAMAP:MF_01005;locus_tag=POOINJGP_00130;product=Vitamin B12 import ATP-binding protein BtuD
JACHWB010000001.1	Prodigal:002006	CDS	149674	151470	.	+	0	ID=POOINJGP_00131;eC_number=7.5.2.3;Name=ndvA;gene=ndvA;inference=ab initio prediction:Prodigal:002006,similar to AA sequence:UniProtKB:Q2YQ73;locus_tag=POOINJGP_00131;product=Beta-(1-->2)glucan export ATP-binding/permease protein NdvA
JACHWB010000001.1	Prodigal:002006	CDS	151467	152336	.	+	0	ID=POOINJGP_00132;eC_number=3.3.2.10;Name=ephA;gene=ephA;inference=ab initio prediction:Prodigal:002006,similar to AA sequence:UniProtKB:I6YGS0;locus_tag=POOINJGP_00132;product=Epoxide hydrolase A
JACHWB010000001.1	Prodigal:002006	CDS	152340	153638	.	-	0	ID=POOINJGP_00133;inference=ab initio prediction:Prodigal:002006,similar to AA sequence:UniProtKB:Q57017;locus_tag=POOINJGP_00133;note=UPF0053 protein HI_0107;product=hypothetical protein
JACHWB010000001.1	Prodigal:002006	CDS	153643	154782	.	-	0	ID=POOINJGP_00134;eC_number=4.2.3.4;Name=aroB;db_xref=COG:COG0337;gene=aroB;inference=ab initio prediction:Prodigal:002006,similar to AA sequence:UniProtKB:Q9KNV2;locus_tag=POOINJGP_00134;product=3-dehydroquinate synthase
JACHWB010000001.1	Prodigal:002006	CDS	154779	155411	.	-	0	ID=POOINJGP_00135;eC_number=2.7.1.71;Name=aroK_1;gene=aroK_1;inference=ab initio prediction:Prodigal:002006,protein motif:HAMAP:MF_00109;locus_tag=POOINJGP_00135;product=Shikimate kinase
JACHWB010000001.1	Prodigal:002006	CDS	155795	156730	.	+	0	ID=POOINJGP_00136;Name=xerD_1;gene=xerD_1;inference=ab initio prediction:Prodigal:002006,similar to AA sequence:UniProtKB:Q2YR40;locus_tag=POOINJGP_00136;product=Tyrosine recombinase XerD
JACHWB010000001.1	Prodigal:002006	CDS	157086	157730	.	-	0	ID=POOINJGP_00137;Name=metXA_1;db_xref=COG:COG0500;gene=metXA_1;inference=ab initio prediction:Prodigal:002006,similar to AA sequence:UniProtKB:Q7UG04;locus_tag=POOINJGP_00137;product=Bifunctional methionine biosynthesis protein MetXA/MetW
JACHWB010000001.1	Prodigal:002006	CDS	157727	158965	.	-	0	ID=POOINJGP_00138;eC_number=2.3.1.31;Name=metXA_2;db_xref=COG:COG2021;gene=metXA_2;inference=ab initio prediction:Prodigal:002006,similar to AA sequence:UniProtKB:Q9AAS1;locus_tag=POOINJGP_00138;product=Homoserine O-acetyltransferase
JACHWB010000001.1	Prodigal:002006	CDS	159498	160337	.	+	0	ID=POOINJGP_00139;inference=ab initio prediction:Prodigal:002006;locus_tag=POOINJGP_00139;product=hypothetical protein
JACHWB010000001.1	Prodigal:002006	CDS	160392	161492	.	+	0	ID=POOINJGP_00140;eC_number=2.6.1.9;Name=hisC_1;gene=hisC_1;inference=ab initio prediction:Prodigal:002006,similar to AA sequence:UniProtKB:P34037;locus_tag=POOINJGP_00140;product=Histidinol-phosphate aminotransferase
JACHWB010000001.1	Prodigal:002006	CDS	161485	162435	.	+	0	ID=POOINJGP_00141;eC_number=1.3.1.43;Name=tyrC;gene=tyrC;inference=ab initio prediction:Prodigal:002006,similar to AA sequence:UniProtKB:Q04983;locus_tag=POOINJGP_00141;product=Cyclohexadienyl dehydrogenase
JACHWB010000001.1	Prodigal:002006	CDS	162634	163686	.	-	0	ID=POOINJGP_00142;inference=ab initio prediction:Prodigal:002006;locus_tag=POOINJGP_00142;product=hypothetical protein
JACHWB010000001.1	Prodigal:002006	CDS	163759	164295	.	+	0	ID=POOINJGP_00143;eC_number=4.3.2.7;Name=chaC_1;db_xref=COG:COG3703;gene=chaC_1;inference=ab initio prediction:Prodigal:002006,similar to AA sequence:UniProtKB:P39163;locus_tag=POOINJGP_00143;product=Glutathione-specific gamma-glutamylcyclotransferase
JACHWB010000001.1	Prodigal:002006	CDS	164283	164681	.	-	0	ID=POOINJGP_00144;inference=ab initio prediction:Prodigal:002006;locus_tag=POOINJGP_00144;product=hypothetical protein
JACHWB010000001.1	Prodigal:002006	CDS	164866	165684	.	-	0	ID=POOINJGP_00145;inference=ab initio prediction:Prodigal:002006;locus_tag=POOINJGP_00145;product=hypothetical protein
JACHWB010000001.1	Prodigal:002006	CDS	165705	166475	.	-	0	ID=POOINJGP_00146;inference=ab initio prediction:Prodigal:002006;locus_tag=POOINJGP_00146;product=hypothetical protein
JACHWB010000001.1	Prodigal:002006	CDS	166545	167534	.	-	0	ID=POOINJGP_00147;inference=ab initio prediction:Prodigal:002006;locus_tag=POOINJGP_00147;product=hypothetical protein
JACHWB010000001.1	Prodigal:002006	CDS	167540	168265	.	-	0	ID=POOINJGP_00148;Name=ftsE;db_xref=COG:COG2884;gene=ftsE;inference=ab initio prediction:Prodigal:002006,similar to AA sequence:UniProtKB:P0A9R7;locus_tag=POOINJGP_00148;product=Cell division ATP-binding protein FtsE
JACHWB010000001.1	Prodigal:002006	CDS	168503	169075	.	+	0	ID=POOINJGP_00149;eC_number=2.4.2.8;Name=hpt;db_xref=COG:COG0634;gene=hpt;inference=ab initio prediction:Prodigal:002006,similar to AA sequence:UniProtKB:P0A9M2;locus_tag=POOINJGP_00149;product=Hypoxanthine phosphoribosyltransferase
JACHWB010000001.1	Prodigal:002006	CDS	169224	169733	.	-	0	ID=POOINJGP_00150;Name=crtK-2;db_xref=COG:COG3476;gene=crtK-2;inference=ab initio prediction:Prodigal:002006,similar to AA sequence:UniProtKB:Q8KBX2;locus_tag=POOINJGP_00150;product=Tryptophan-rich protein TspO
JACHWB010000001.1	Prodigal:002006	CDS	169807	170958	.	+	0	ID=POOINJGP_00151;eC_number=2.5.1.48;Name=metB;db_xref=COG:COG0626;gene=metB;inference=ab initio prediction:Prodigal:002006,similar to AA sequence:UniProtKB:P9WGB7;locus_tag=POOINJGP_00151;product=Cystathionine gamma-synthase
JACHWB010000001.1	Prodigal:002006	CDS	171174	173117	.	+	0	ID=POOINJGP_00152;Name=yfkN_1;db_xref=COG:COG0737;gene=yfkN_1;inference=ab initio prediction:Prodigal:002006,similar to AA sequence:UniProtKB:O34313;locus_tag=POOINJGP_00152;product=Trifunctional nucleotide phosphoesterase protein YfkN
JACHWB010000001.1	Prodigal:002006	CDS	173418	174155	.	+	0	ID=POOINJGP_00153;inference=ab initio prediction:Prodigal:002006;locus_tag=POOINJGP_00153;product=hypothetical protein
JACHWB010000001.1	Prodigal:002006	CDS	174247	174471	.	+	0	ID=POOINJGP_00154;inference=ab initio prediction:Prodigal:002006;locus_tag=POOINJGP_00154;product=hypothetical protein
JACHWB010000001.1	Prodigal:002006	CDS	174662	175552	.	-	0	ID=POOINJGP_00155;inference=ab initio prediction:Prodigal:002006;locus_tag=POOINJGP_00155;product=hypothetical protein
JACHWB010000001.1	Prodigal:002006	CDS	176044	176358	.	+	0	ID=POOINJGP_00156;inference=ab initio prediction:Prodigal:002006;locus_tag=POOINJGP_00156;product=hypothetical protein
JACHWB010000001.1	Prodigal:002006	CDS	176592	177458	.	+	0	ID=POOINJGP_00157;inference=ab initio prediction:Prodigal:002006;locus_tag=POOINJGP_00157;product=hypothetical protein
JACHWB010000001.1	Prodigal:002006	CDS	177638	177802	.	-	0	ID=POOINJGP_00158;inference=ab initio prediction:Prodigal:002006;locus_tag=POOINJGP_00158;product=hypothetical protein
JACHWB010000001.1	Prodigal:002006	CDS	177934	179025	.	-	0	ID=POOINJGP_00159;Name=takP_1;db_xref=COG:COG4663;gene=takP_1;inference=ab initio prediction:Prodigal:002006,similar to AA sequence:UniProtKB:Q3J1R2;locus_tag=POOINJGP_00159;product=Alpha-keto acid-binding periplasmic protein TakP
JACHWB010000001.1	Prodigal:002006	CDS	179253	179867	.	-	0	ID=POOINJGP_00160;inference=ab initio prediction:Prodigal:002006;locus_tag=POOINJGP_00160;product=hypothetical protein
JACHWB010000001.1	Prodigal:002006	CDS	180019	180741	.	-	0	ID=POOINJGP_00161;inference=ab initio prediction:Prodigal:002006;locus_tag=POOINJGP_00161;product=hypothetical protein
JACHWB010000001.1	Prodigal:002006	CDS	180819	182093	.	-	0	ID=POOINJGP_00162;inference=ab initio prediction:Prodigal:002006;locus_tag=POOINJGP_00162;product=hypothetical protein
JACHWB010000001.1	Prodigal:002006	CDS	182280	183386	.	+	0	ID=POOINJGP_00163;inference=ab initio prediction:Prodigal:002006;locus_tag=POOINJGP_00163;product=hypothetical protein
JACHWB010000001.1	Prodigal:002006	CDS	183488	183931	.	+	0	ID=POOINJGP_00164;Name=hpf_1;gene=hpf_1;inference=ab initio prediction:Prodigal:002006,protein motif:HAMAP:MF_00839;locus_tag=POOINJGP_00164;product=Ribosome hibernation promoting factor
JACHWB010000001.1	Prodigal:002006	CDS	184105	186726	.	-	0	ID=POOINJGP_00165;Name=clpB;gene=clpB;inference=ab initio prediction:Prodigal:002006,similar to AA sequence:UniProtKB:Q7CEG6;locus_tag=POOINJGP_00165;product=Chaperone protein ClpB
JACHWB010000001.1	Prodigal:002006	CDS	186905	187228	.	+	0	ID=POOINJGP_00166;inference=ab initio prediction:Prodigal:002006;locus_tag=POOINJGP_00166;product=hypothetical protein
JACHWB010000001.1	Prodigal:002006	CDS	187235	187513	.	+	0	ID=POOINJGP_00167;inference=ab initio prediction:Prodigal:002006;locus_tag=POOINJGP_00167;product=hypothetical protein
JACHWB010000001.1	Prodigal:002006	CDS	187568	188356	.	-	0	ID=POOINJGP_00168;inference=ab initio prediction:Prodigal:002006;locus_tag=POOINJGP_00168;product=hypothetical protein
JACHWB010000001.1	Prodigal:002006	CDS	188466	189314	.	+	0	ID=POOINJGP_00169;inference=ab initio prediction:Prodigal:002006;locus_tag=POOINJGP_00169;product=hypothetical protein
JACHWB010000001.1	Prodigal:002006	CDS	189501	193235	.	-	0	ID=POOINJGP_00170;inference=ab initio prediction:Prodigal:002006;locus_tag=POOINJGP_00170;product=hypothetical protein
JACHWB010000001.1	Prodigal:002006	CDS	193381	194421	.	-	0	ID=POOINJGP_00171;inference=ab initio prediction:Prodigal:002006;locus_tag=POOINJGP_00171;product=hypothetical protein
JACHWB010000001.1	Prodigal:002006	CDS	194804	195652	.	-	0	ID=POOINJGP_00172;eC_number=2.1.1.297;Name=prmC_1;db_xref=COG:COG2890;gene=prmC_1;inference=ab initio prediction:Prodigal:002006,similar to AA sequence:UniProtKB:P0ACC1;locus_tag=POOINJGP_00172;product=Release factor glutamine methyltransferase
JACHWB010000001.1	Prodigal:002006	CDS	195649	196074	.	-	0	ID=POOINJGP_00173;Name=fosX;db_xref=COG:COG0346;gene=fosX;inference=ab initio prediction:Prodigal:002006,similar to AA sequence:UniProtKB:Q8Y6I2;locus_tag=POOINJGP_00173;product=Fosfomycin resistance protein FosX
JACHWB010000001.1	Prodigal:002006	CDS	196071	197159	.	-	0	ID=POOINJGP_00174;Name=prfA;db_xref=COG:COG0216;gene=prfA;inference=ab initio prediction:Prodigal:002006,similar to AA sequence:UniProtKB:P0A7I0;locus_tag=POOINJGP_00174;product=Peptide chain release factor RF1
JACHWB010000001.1	Prodigal:002006	CDS	197159	199426	.	-	0	ID=POOINJGP_00175;eC_number=2.7.3.9;Name=ptsP;db_xref=COG:COG3605;gene=ptsP;inference=ab initio prediction:Prodigal:002006,similar to AA sequence:UniProtKB:P37177;locus_tag=POOINJGP_00175;product=Phosphoenolpyruvate-dependent phosphotransferase system
JACHWB010000001.1	Prodigal:002006	CDS	199516	200754	.	-	0	ID=POOINJGP_00176;eC_number=2.7.2.4;Name=lysC;db_xref=COG:COG0527;gene=lysC;inference=ab initio prediction:Prodigal:002006,similar to AA sequence:UniProtKB:O69077;locus_tag=POOINJGP_00176;product=Aspartokinase
JACHWB010000001.1	Prodigal:002006	CDS	200888	201658	.	+	0	ID=POOINJGP_00177;eC_number=2.1.1.222;Name=ubiG;db_xref=COG:COG2227;gene=ubiG;inference=ab initio prediction:Prodigal:002006,similar to AA sequence:UniProtKB:P17993;locus_tag=POOINJGP_00177;product=Ubiquinone biosynthesis O-methyltransferase
JACHWB010000001.1	Prodigal:002006	CDS	201600	202820	.	-	0	ID=POOINJGP_00178;Name=nhaA;db_xref=COG:COG3004;gene=nhaA;inference=ab initio prediction:Prodigal:002006,similar to AA sequence:UniProtKB:Q56725;locus_tag=POOINJGP_00178;product=Na(+)/H(+) antiporter NhaA
JACHWB010000001.1	Prodigal:002006	CDS	202923	203444	.	-	0	ID=POOINJGP_00179;inference=ab initio prediction:Prodigal:002006;locus_tag=POOINJGP_00179;product=hypothetical protein
JACHWB010000001.1	Prodigal:002006	CDS	203498	203944	.	-	0	ID=POOINJGP_00180;inference=ab initio prediction:Prodigal:002006;locus_tag=POOINJGP_00180;product=hypothetical protein
JACHWB010000001.1	Prodigal:002006	CDS	203988	204851	.	-	0	ID=POOINJGP_00181;eC_number=3.5.1.128;Name=nit1;gene=nit1;inference=ab initio prediction:Prodigal:002006,similar to AA sequence:UniProtKB:P0DP68;locus_tag=POOINJGP_00181;product=Deaminated glutathione amidase
JACHWB010000001.1	Prodigal:002006	CDS	204867	205124	.	-	0	ID=POOINJGP_00182;Name=grxC;db_xref=COG:COG0695;gene=grxC;inference=ab initio prediction:Prodigal:002006,similar to AA sequence:UniProtKB:P0AC62;locus_tag=POOINJGP_00182;product=Glutaredoxin 3
JACHWB010000001.1	Prodigal:002006	CDS	205176	205958	.	-	0	ID=POOINJGP_00183;Name=prs_1;gene=prs_1;inference=ab initio prediction:Prodigal:002006,protein motif:HAMAP:MF_00583_A;locus_tag=POOINJGP_00183;product=Putative ribose-phosphate pyrophosphokinase
JACHWB010000001.1	Prodigal:002006	CDS	206059	206937	.	+	0	ID=POOINJGP_00184;inference=ab initio prediction:Prodigal:002006;locus_tag=POOINJGP_00184;product=hypothetical protein
JACHWB010000001.1	Prodigal:002006	CDS	207019	207384	.	+	0	ID=POOINJGP_00185;inference=ab initio prediction:Prodigal:002006;locus_tag=POOINJGP_00185;product=hypothetical protein
JACHWB010000001.1	Prodigal:002006	CDS	207462	208610	.	+	0	ID=POOINJGP_00186;eC_number=1.1.1.192;Name=adh1;db_xref=COG:COG1454;gene=adh1;inference=ab initio prediction:Prodigal:002006,similar to AA sequence:UniProtKB:A4IP64;locus_tag=POOINJGP_00186;product=Long-chain-alcohol dehydrogenase 1
JACHWB010000001.1	Prodigal:002006	CDS	208619	209053	.	+	0	ID=POOINJGP_00187;inference=ab initio prediction:Prodigal:002006;locus_tag=POOINJGP_00187;product=hypothetical protein
JACHWB010000001.1	Prodigal:002006	CDS	209037	209963	.	-	0	ID=POOINJGP_00188;inference=ab initio prediction:Prodigal:002006;locus_tag=POOINJGP_00188;product=hypothetical protein
JACHWB010000001.1	Prodigal:002006	CDS	209972	210382	.	-	0	ID=POOINJGP_00189;eC_number=3.6.1.65;Name=nudG;db_xref=COG:COG0494;gene=nudG;inference=ab initio prediction:Prodigal:002006,similar to AA sequence:UniProtKB:P77788;locus_tag=POOINJGP_00189;product=CTP pyrophosphohydrolase
JACHWB010000001.1	Prodigal:002006	CDS	210522	210893	.	+	0	ID=POOINJGP_00190;inference=ab initio prediction:Prodigal:002006;locus_tag=POOINJGP_00190;product=hypothetical protein
JACHWB010000001.1	Prodigal:002006	CDS	211141	211518	.	+	0	ID=POOINJGP_00191;inference=ab initio prediction:Prodigal:002006;locus_tag=POOINJGP_00191;product=hypothetical protein
JACHWB010000001.1	Prodigal:002006	CDS	211525	211917	.	-	0	ID=POOINJGP_00192;inference=ab initio prediction:Prodigal:002006;locus_tag=POOINJGP_00192;product=hypothetical protein
JACHWB010000001.1	Prodigal:002006	CDS	212274	212933	.	+	0	ID=POOINJGP_00193;inference=ab initio prediction:Prodigal:002006;locus_tag=POOINJGP_00193;product=hypothetical protein
JACHWB010000001.1	Prodigal:002006	CDS	213007	214248	.	-	0	ID=POOINJGP_00194;eC_number=2.3.1.35;Name=oat2;db_xref=COG:COG1364;gene=oat2;inference=ab initio prediction:Prodigal:002006,similar to AA sequence:UniProtKB:P0DJQ5;locus_tag=POOINJGP_00194;product=Glutamate N-acetyltransferase 2
JACHWB010000001.1	Prodigal:002006	CDS	214414	214626	.	+	0	ID=POOINJGP_00195;inference=ab initio prediction:Prodigal:002006;locus_tag=POOINJGP_00195;product=hypothetical protein
JACHWB010000001.1	Prodigal:002006	CDS	214735	215637	.	-	0	ID=POOINJGP_00196;eC_number=5.2.1.8;db_xref=COG:COG0760;inference=ab initio prediction:Prodigal:002006,similar to AA sequence:UniProtKB:P40415;locus_tag=POOINJGP_00196;product=putative parvulin-type peptidyl-prolyl cis-trans isomerase
JACHWB010000001.1	Prodigal:002006	CDS	215887	218697	.	+	0	ID=POOINJGP_00197;Name=secA;db_xref=COG:COG0653;gene=secA;inference=ab initio prediction:Prodigal:002006,similar to AA sequence:UniProtKB:P52966;locus_tag=POOINJGP_00197;product=Protein translocase subunit SecA
JACHWB010000001.1	Prodigal:002006	CDS	218807	219652	.	-	0	ID=POOINJGP_00198;inference=ab initio prediction:Prodigal:002006;locus_tag=POOINJGP_00198;product=hypothetical protein
JACHWB010000001.1	Prodigal:002006	CDS	219706	220146	.	-	0	ID=POOINJGP_00199;db_xref=COG:COG3909;inference=ab initio prediction:Prodigal:002006,similar to AA sequence:UniProtKB:P00150;locus_tag=POOINJGP_00199;product=Cytochrome c-556
JACHWB010000001.1	Prodigal:002006	CDS	220351	221973	.	+	0	ID=POOINJGP_00200;Name=yheS_1;db_xref=COG:COG0488;gene=yheS_1;inference=ab initio prediction:Prodigal:002006,similar to AA sequence:UniProtKB:P63389;locus_tag=POOINJGP_00200;product=putative ABC transporter ATP-binding protein YheS
JACHWB010000001.1	Prodigal:002006	CDS	222155	222538	.	+	0	ID=POOINJGP_00201;Name=cheY_1;db_xref=COG:COG0784;gene=cheY_1;inference=ab initio prediction:Prodigal:002006,similar to AA sequence:UniProtKB:P0AE67;locus_tag=POOINJGP_00201;product=Chemotaxis protein CheY
JACHWB010000001.1	Prodigal:002006	CDS	222544	223251	.	+	0	ID=POOINJGP_00202;inference=ab initio prediction:Prodigal:002006;locus_tag=POOINJGP_00202;product=hypothetical protein
JACHWB010000001.1	Prodigal:002006	CDS	223389	223910	.	-	0	ID=POOINJGP_00203;inference=ab initio prediction:Prodigal:002006;locus_tag=POOINJGP_00203;product=hypothetical protein
JACHWB010000001.1	Prodigal:002006	CDS	224215	225489	.	-	0	ID=POOINJGP_00204;inference=ab initio prediction:Prodigal:002006;locus_tag=POOINJGP_00204;product=hypothetical protein
JACHWB010000001.1	Prodigal:002006	CDS	225700	226653	.	-	0	ID=POOINJGP_00205;eC_number=2.1.3.15;Name=accA;db_xref=COG:COG0825;gene=accA;inference=ab initio prediction:Prodigal:002006,similar to AA sequence:UniProtKB:Q9HXZ2;locus_tag=POOINJGP_00205;product=Acetyl-coenzyme A carboxylase carboxyl transferase subunit alpha
JACHWB010000001.1	Prodigal:002006	CDS	226788	227522	.	-	0	ID=POOINJGP_00206;inference=ab initio prediction:Prodigal:002006;locus_tag=POOINJGP_00206;product=hypothetical protein
JACHWB010000001.1	Prodigal:002006	CDS	227640	228407	.	+	0	ID=POOINJGP_00207;eC_number=3.1.2.6;Name=gloB_1;db_xref=COG:COG0491;gene=gloB_1;inference=ab initio prediction:Prodigal:002006,similar to AA sequence:UniProtKB:P0AC84;locus_tag=POOINJGP_00207;product=Hydroxyacylglutathione hydrolase GloB
JACHWB010000001.1	Prodigal:002006	CDS	228440	229204	.	+	0	ID=POOINJGP_00208;inference=ab initio prediction:Prodigal:002006;locus_tag=POOINJGP_00208;product=hypothetical protein
JACHWB010000001.1	Prodigal:002006	CDS	229176	230051	.	-	0	ID=POOINJGP_00209;Name=yddG;db_xref=COG:COG0697;gene=yddG;inference=ab initio prediction:Prodigal:002006,similar to AA sequence:UniProtKB:P46136;locus_tag=POOINJGP_00209;product=Aromatic amino acid exporter YddG
JACHWB010000001.1	Prodigal:002006	CDS	230187	230912	.	-	0	ID=POOINJGP_00210;eC_number=1.1.1.36;Name=phaB;gene=phaB;inference=ab initio prediction:Prodigal:002006,similar to AA sequence:UniProtKB:P14697;locus_tag=POOINJGP_00210;product=Acetoacetyl-CoA reductase
JACHWB010000001.1	Prodigal:002006	CDS	231069	232247	.	-	0	ID=POOINJGP_00211;eC_number=2.3.1.9;Name=phaA;gene=phaA;inference=ab initio prediction:Prodigal:002006,similar to AA sequence:UniProtKB:P07097;locus_tag=POOINJGP_00211;product=Acetyl-CoA acetyltransferase
JACHWB010000001.1	Prodigal:002006	CDS	232470	233045	.	+	0	ID=POOINJGP_00212;inference=ab initio prediction:Prodigal:002006;locus_tag=POOINJGP_00212;product=hypothetical protein
JACHWB010000001.1	Prodigal:002006	CDS	233055	234689	.	-	0	ID=POOINJGP_00213;inference=ab initio prediction:Prodigal:002006;locus_tag=POOINJGP_00213;product=hypothetical protein
JACHWB010000001.1	Prodigal:002006	CDS	234899	235084	.	-	0	ID=POOINJGP_00214;Name=rpmF;db_xref=COG:COG0333;gene=rpmF;inference=ab initio prediction:Prodigal:002006,similar to AA sequence:UniProtKB:Q6NCE6;locus_tag=POOINJGP_00214;product=50S ribosomal protein L32
JACHWB010000001.1	Prodigal:002006	CDS	235244	235930	.	-	0	ID=POOINJGP_00215;eC_number=2.4.1.129;Name=mtgA_1;db_xref=COG:COG0744;gene=mtgA_1;inference=ab initio prediction:Prodigal:002006,similar to AA sequence:UniProtKB:P46022;locus_tag=POOINJGP_00215;product=Biosynthetic peptidoglycan transglycosylase
JACHWB010000001.1	Prodigal:002006	CDS	236034	236960	.	+	0	ID=POOINJGP_00216;eC_number=2.5.1.10;inference=ab initio prediction:Prodigal:002006,similar to AA sequence:UniProtKB:Q08291;locus_tag=POOINJGP_00216;product=Farnesyl diphosphate synthase
JACHWB010000001.1	Prodigal:002006	CDS	236968	237642	.	-	0	ID=POOINJGP_00217;eC_number=6.3.2.34;Name=fbiB;gene=fbiB;inference=ab initio prediction:Prodigal:002006,protein motif:HAMAP:MF_01259;locus_tag=POOINJGP_00217;product=Bifunctional F420 biosynthesis protein FbiB
JACHWB010000001.1	Prodigal:002006	CDS	237691	238269	.	-	0	ID=POOINJGP_00218;inference=ab initio prediction:Prodigal:002006;locus_tag=POOINJGP_00218;product=hypothetical protein
JACHWB010000001.1	Prodigal:002006	CDS	238313	240259	.	-	0	ID=POOINJGP_00219;Name=kup;gene=kup;inference=ab initio prediction:Prodigal:002006,protein motif:HAMAP:MF_01522;locus_tag=POOINJGP_00219;product=Low affinity potassium transport system protein kup
JACHWB010000001.1	Prodigal:002006	CDS	240444	241730	.	-	0	ID=POOINJGP_00220;eC_number=1.17.7.3;Name=ispG;db_xref=COG:COG0821;gene=ispG;inference=ab initio prediction:Prodigal:002006,similar to AA sequence:UniProtKB:Q84GJ3;locus_tag=POOINJGP_00220;product=4-hydroxy-3-methylbut-2-en-1-yl diphosphate synthase (flavodoxin)
JACHWB010000001.1	Prodigal:002006	CDS	241895	242398	.	-	0	ID=POOINJGP_00221;Name=zur_1;db_xref=COG:COG0735;gene=zur_1;inference=ab initio prediction:Prodigal:002006,similar to AA sequence:UniProtKB:P0AC51;locus_tag=POOINJGP_00221;product=Zinc uptake regulation protein
JACHWB010000001.1	Prodigal:002006	CDS	242561	243211	.	-	0	ID=POOINJGP_00222;eC_number=2.1.1.172;Name=rsmC_1;gene=rsmC_1;inference=ab initio prediction:Prodigal:002006,protein motif:HAMAP:MF_01862;locus_tag=POOINJGP_00222;product=Ribosomal RNA small subunit methyltransferase C
JACHWB010000001.1	Prodigal:002006	CDS	243208	244374	.	-	0	ID=POOINJGP_00223;eC_number=2.4.1.290;Name=pglA;gene=pglA;inference=ab initio prediction:Prodigal:002006,similar to AA sequence:UniProtKB:Q0P9C9;locus_tag=POOINJGP_00223;product=N%2CN'-diacetylbacillosaminyl-diphospho-undecaprenol alpha-1%2C3-N-acetylgalactosaminyltransferase
JACHWB010000001.1	Prodigal:002006	CDS	244485	244802	.	+	0	ID=POOINJGP_00224;inference=ab initio prediction:Prodigal:002006;locus_tag=POOINJGP_00224;product=hypothetical protein
JACHWB010000001.1	Prodigal:002006	CDS	244830	246002	.	+	0	ID=POOINJGP_00225;inference=ab initio prediction:Prodigal:002006;locus_tag=POOINJGP_00225;product=hypothetical protein
JACHWB010000001.1	Prodigal:002006	CDS	246138	246485	.	+	0	ID=POOINJGP_00226;inference=ab initio prediction:Prodigal:002006;locus_tag=POOINJGP_00226;product=hypothetical protein
JACHWB010000001.1	Prodigal:002006	CDS	246561	247448	.	+	0	ID=POOINJGP_00227;eC_number=3.-.-.-;inference=ab initio prediction:Prodigal:002006,similar to AA sequence:UniProtKB:P9WLD7;locus_tag=POOINJGP_00227;product=putative metallo-hydrolase
JACHWB010000001.1	Prodigal:002006	CDS	247513	248949	.	+	0	ID=POOINJGP_00228;inference=ab initio prediction:Prodigal:002006;locus_tag=POOINJGP_00228;product=hypothetical protein
JACHWB010000001.1	Prodigal:002006	CDS	248961	250010	.	+	0	ID=POOINJGP_00229;eC_number=7.1.1.7;Name=cydB;db_xref=COG:COG1294;gene=cydB;inference=ab initio prediction:Prodigal:002006,similar to AA sequence:UniProtKB:P0ABK2;locus_tag=POOINJGP_00229;product=Cytochrome bd-I ubiquinol oxidase subunit 2
JACHWB010000001.1	Prodigal:002006	CDS	250010	250150	.	+	0	ID=POOINJGP_00230;inference=ab initio prediction:Prodigal:002006;locus_tag=POOINJGP_00230;product=hypothetical protein
JACHWB010000001.1	Prodigal:002006	CDS	250141	251013	.	-	0	ID=POOINJGP_00231;inference=ab initio prediction:Prodigal:002006;locus_tag=POOINJGP_00231;product=hypothetical protein
JACHWB010000001.1	Prodigal:002006	CDS	251419	253188	.	+	0	ID=POOINJGP_00232;Name=prsD;gene=prsD;inference=ab initio prediction:Prodigal:002006,similar to AA sequence:UniProtKB:Q7ANN4;locus_tag=POOINJGP_00232;product=Type I secretion system ATP-binding protein PrsD
JACHWB010000001.1	Prodigal:002006	CDS	253189	254514	.	+	0	ID=POOINJGP_00233;Name=prsE_1;gene=prsE_1;inference=ab initio prediction:Prodigal:002006,similar to AA sequence:UniProtKB:Q7ANN5;locus_tag=POOINJGP_00233;product=Type I secretion system membrane fusion protein PrsE
JACHWB010000001.1	Prodigal:002006	CDS	254761	256995	.	+	0	ID=POOINJGP_00234;inference=ab initio prediction:Prodigal:002006;locus_tag=POOINJGP_00234;product=hypothetical protein
JACHWB010000001.1	Prodigal:002006	CDS	257018	257770	.	+	0	ID=POOINJGP_00235;eC_number=3.1.3.12;Name=otsB;db_xref=COG:COG1877;gene=otsB;inference=ab initio prediction:Prodigal:002006,similar to AA sequence:UniProtKB:P31678;locus_tag=POOINJGP_00235;product=Trehalose-6-phosphate phosphatase
JACHWB010000001.1	Prodigal:002006	CDS	257772	259580	.	+	0	ID=POOINJGP_00236;eC_number=3.2.1.28;db_xref=COG:COG3387;inference=ab initio prediction:Prodigal:002006,similar to AA sequence:UniProtKB:A0R0W9;locus_tag=POOINJGP_00236;product=Trehalase
JACHWB010000001.1	Prodigal:002006	CDS	259621	260619	.	+	0	ID=POOINJGP_00237;eC_number=2.7.1.2;Name=glk;db_xref=COG:COG0837;gene=glk;inference=ab initio prediction:Prodigal:002006,similar to AA sequence:UniProtKB:P0A6V8;locus_tag=POOINJGP_00237;product=Glucokinase
JACHWB010000001.1	Prodigal:002006	CDS	260685	261800	.	+	0	ID=POOINJGP_00238;inference=ab initio prediction:Prodigal:002006;locus_tag=POOINJGP_00238;product=hypothetical protein
JACHWB010000001.1	Prodigal:002006	CDS	262073	263656	.	+	0	ID=POOINJGP_00239;Name=prfC;db_xref=COG:COG4108;gene=prfC;inference=ab initio prediction:Prodigal:002006,similar to AA sequence:UniProtKB:Q83DC7;locus_tag=POOINJGP_00239;product=Peptide chain release factor 3
JACHWB010000001.1	Prodigal:002006	CDS	263675	265141	.	-	0	ID=POOINJGP_00240;eC_number=2.7.13.3;inference=ab initio prediction:Prodigal:002006,similar to AA sequence:UniProtKB:Q8YC53;locus_tag=POOINJGP_00240;product=Blue-light-activated histidine kinase
JACHWB010000001.1	Prodigal:002006	CDS	265214	266164	.	-	0	ID=POOINJGP_00241;eC_number=2.7.1.184;Name=yihV_1;gene=yihV_1;inference=ab initio prediction:Prodigal:002006,similar to AA sequence:UniProtKB:P32143;locus_tag=POOINJGP_00241;product=Sulfofructose kinase
JACHWB010000001.1	Prodigal:002006	CDS	266263	267171	.	-	0	ID=POOINJGP_00242;eC_number=2.7.1.-;Name=murK;db_xref=COG:COG2971;gene=murK;inference=ab initio prediction:Prodigal:002006,similar to AA sequence:UniProtKB:Q97ML3;locus_tag=POOINJGP_00242;product=N-acetylmuramic acid/N-acetylglucosamine kinase
JACHWB010000001.1	Prodigal:002006	CDS	267216	268106	.	-	0	ID=POOINJGP_00243;eC_number=4.2.1.126;Name=murQ;db_xref=COG:COG2103;gene=murQ;inference=ab initio prediction:Prodigal:002006,similar to AA sequence:UniProtKB:P44862;locus_tag=POOINJGP_00243;product=N-acetylmuramic acid 6-phosphate etherase
JACHWB010000001.1	Prodigal:002006	CDS	268209	269234	.	-	0	ID=POOINJGP_00244;eC_number=3.4.16.4;Name=yfeW;gene=yfeW;inference=ab initio prediction:Prodigal:002006,protein motif:HAMAP:MF_01034;locus_tag=POOINJGP_00244;product=Putative D-alanyl-D-alanine carboxypeptidase
JACHWB010000001.1	Prodigal:002006	CDS	269242	270420	.	-	0	ID=POOINJGP_00245;eC_number=2.7.1.170;Name=anmK;db_xref=COG:COG2377;gene=anmK;inference=ab initio prediction:Prodigal:002006,similar to AA sequence:UniProtKB:Q8EHB5;locus_tag=POOINJGP_00245;product=Anhydro-N-acetylmuramic acid kinase
JACHWB010000001.1	Prodigal:002006	CDS	270481	271980	.	+	0	ID=POOINJGP_00246;Name=gsiB_1;db_xref=COG:COG0747;gene=gsiB_1;inference=ab initio prediction:Prodigal:002006,similar to AA sequence:UniProtKB:P75797;locus_tag=POOINJGP_00246;product=Glutathione-binding protein GsiB
JACHWB010000001.1	Prodigal:002006	CDS	272049	272996	.	+	0	ID=POOINJGP_00247;Name=dppB_1;db_xref=COG:COG0601;gene=dppB_1;inference=ab initio prediction:Prodigal:002006,similar to AA sequence:UniProtKB:P0AEF8;locus_tag=POOINJGP_00247;product=Dipeptide transport system permease protein DppB
JACHWB010000001.1	Prodigal:002006	CDS	273001	273825	.	+	0	ID=POOINJGP_00248;Name=gsiD_1;db_xref=COG:COG1173;gene=gsiD_1;inference=ab initio prediction:Prodigal:002006,similar to AA sequence:UniProtKB:P75799;locus_tag=POOINJGP_00248;product=Glutathione transport system permease protein GsiD
JACHWB010000001.1	Prodigal:002006	CDS	273825	274259	.	+	0	ID=POOINJGP_00249;inference=ab initio prediction:Prodigal:002006;locus_tag=POOINJGP_00249;product=hypothetical protein
JACHWB010000001.1	Prodigal:002006	CDS	274425	275492	.	-	0	ID=POOINJGP_00250;eC_number=1.1.1.369;Name=iolG_1;gene=iolG_1;inference=ab initio prediction:Prodigal:002006,protein motif:HAMAP:MF_01671;locus_tag=POOINJGP_00250;product=Inositol 2-dehydrogenase/D-chiro-inositol 3-dehydrogenase
JACHWB010000001.1	Prodigal:002006	CDS	275506	276639	.	-	0	ID=POOINJGP_00251;eC_number=3.5.1.25;Name=nagA;db_xref=COG:COG1820;gene=nagA;inference=ab initio prediction:Prodigal:002006,similar to AA sequence:UniProtKB:O32445;locus_tag=POOINJGP_00251;product=N-acetylglucosamine-6-phosphate deacetylase
JACHWB010000001.1	Prodigal:002006	CDS	276639	277697	.	-	0	ID=POOINJGP_00252;eC_number=2.6.1.16;Name=glmS;db_xref=COG:COG0449;gene=glmS;inference=ab initio prediction:Prodigal:002006,similar to AA sequence:UniProtKB:P9WN49;locus_tag=POOINJGP_00252;product=Glutamine--fructose-6-phosphate aminotransferase [isomerizing]
JACHWB010000001.1	Prodigal:002006	CDS	277684	278469	.	-	0	ID=POOINJGP_00253;Name=nagR_1;db_xref=COG:COG2188;gene=nagR_1;inference=ab initio prediction:Prodigal:002006,similar to AA sequence:UniProtKB:O34817;locus_tag=POOINJGP_00253;product=HTH-type transcriptional repressor NagR
JACHWB010000001.1	Prodigal:002006	CDS	278466	279347	.	-	0	ID=POOINJGP_00254;eC_number=2.7.1.8;Name=gspK;db_xref=COG:COG2971;gene=gspK;inference=ab initio prediction:Prodigal:002006,similar to AA sequence:UniProtKB:Q9KUA9;locus_tag=POOINJGP_00254;product=Glucosamine kinase GspK
JACHWB010000001.1	Prodigal:002006	CDS	279701	280990	.	+	0	ID=POOINJGP_00255;inference=ab initio prediction:Prodigal:002006;locus_tag=POOINJGP_00255;product=hypothetical protein
JACHWB010000001.1	Prodigal:002006	CDS	281060	282022	.	+	0	ID=POOINJGP_00256;Name=lacF_1;gene=lacF_1;inference=ab initio prediction:Prodigal:002006,similar to AA sequence:UniProtKB:P29823;locus_tag=POOINJGP_00256;product=Lactose transport system permease protein LacF
JACHWB010000001.1	Prodigal:002006	CDS	282036	282863	.	+	0	ID=POOINJGP_00257;Name=ngcG_1;db_xref=COG:COG0395;gene=ngcG_1;inference=ab initio prediction:Prodigal:002006,similar to AA sequence:UniProtKB:O50501;locus_tag=POOINJGP_00257;product=Diacetylchitobiose uptake system permease protein NgcG
JACHWB010000001.1	Prodigal:002006	CDS	282889	283980	.	+	0	ID=POOINJGP_00258;eC_number=7.5.2.1;Name=malK_1;gene=malK_1;inference=ab initio prediction:Prodigal:002006,similar to AA sequence:UniProtKB:Q1R3Q1;locus_tag=POOINJGP_00258;product=Maltose/maltodextrin import ATP-binding protein MalK
JACHWB010000001.1	Prodigal:002006	CDS	284122	284823	.	-	0	ID=POOINJGP_00259;eC_number=3.6.3.-;Name=thiQ;db_xref=COG:COG3840;gene=thiQ;inference=ab initio prediction:Prodigal:002006,similar to AA sequence:UniProtKB:P31548;locus_tag=POOINJGP_00259;product=Thiamine import ATP-binding protein ThiQ
JACHWB010000001.1	Prodigal:002006	CDS	284810	286387	.	-	0	ID=POOINJGP_00260;inference=ab initio prediction:Prodigal:002006;locus_tag=POOINJGP_00260;product=hypothetical protein
JACHWB010000001.1	Prodigal:002006	CDS	286394	287398	.	-	0	ID=POOINJGP_00261;Name=thiB;db_xref=COG:COG4143;gene=thiB;inference=ab initio prediction:Prodigal:002006,similar to AA sequence:UniProtKB:P31550;locus_tag=POOINJGP_00261;product=Thiamine-binding periplasmic protein
JACHWB010000001.1	Prodigal:002006	CDS	287622	289967	.	-	0	ID=POOINJGP_00262;Name=yhgF;db_xref=COG:COG2183;gene=yhgF;inference=ab initio prediction:Prodigal:002006,similar to AA sequence:UniProtKB:P46837;locus_tag=POOINJGP_00262;product=Protein YhgF
JACHWB010000001.1	Prodigal:002006	CDS	290149	291459	.	+	0	ID=POOINJGP_00263;Name=dnaK_1;db_xref=COG:COG0443;gene=dnaK_1;inference=ab initio prediction:Prodigal:002006,similar to AA sequence:UniProtKB:P17820;locus_tag=POOINJGP_00263;product=Chaperone protein DnaK
JACHWB010000001.1	Prodigal:002006	CDS	291549	294335	.	+	0	ID=POOINJGP_00264;eC_number=4.1.1.31;Name=ppc;db_xref=COG:COG2352;gene=ppc;inference=ab initio prediction:Prodigal:002006,similar to AA sequence:UniProtKB:A0QWX4;locus_tag=POOINJGP_00264;product=Phosphoenolpyruvate carboxylase
JACHWB010000001.1	Prodigal:002006	CDS	294430	294597	.	+	0	ID=POOINJGP_00265;inference=ab initio prediction:Prodigal:002006;locus_tag=POOINJGP_00265;product=hypothetical protein
JACHWB010000001.1	Prodigal:002006	CDS	294696	295607	.	+	0	ID=POOINJGP_00266;eC_number=4.2.1.43;Name=araD_1;gene=araD_1;inference=ab initio prediction:Prodigal:002006,similar to AA sequence:UniProtKB:Q1JUQ0;locus_tag=POOINJGP_00266;product=L-2-keto-3-deoxyarabonate dehydratase
JACHWB010000001.1	Prodigal:002006	CDS	295625	296404	.	+	0	ID=POOINJGP_00267;eC_number=1.1.1.100;Name=fabG_1;gene=fabG_1;inference=ab initio prediction:Prodigal:002006,similar to AA sequence:UniProtKB:Q9KQH7;locus_tag=POOINJGP_00267;product=3-oxoacyl-[acyl-carrier-protein] reductase FabG
JACHWB010000001.1	Prodigal:002006	CDS	296443	297843	.	-	0	ID=POOINJGP_00268;Name=srpC;db_xref=COG:COG2059;gene=srpC;inference=ab initio prediction:Prodigal:002006,similar to AA sequence:UniProtKB:Q55027;locus_tag=POOINJGP_00268;product=putative chromate transport protein
JACHWB010000001.1	Prodigal:002006	CDS	297884	298672	.	-	0	ID=POOINJGP_00269;inference=ab initio prediction:Prodigal:002006;locus_tag=POOINJGP_00269;product=hypothetical protein
JACHWB010000001.1	Prodigal:002006	CDS	299162	300358	.	+	0	ID=POOINJGP_00270;inference=ab initio prediction:Prodigal:002006;locus_tag=POOINJGP_00270;product=hypothetical protein
JACHWB010000001.1	Prodigal:002006	CDS	300361	301836	.	+	0	ID=POOINJGP_00271;eC_number=1.2.1.5;Name=aldHT;gene=aldHT;inference=ab initio prediction:Prodigal:002006,similar to AA sequence:UniProtKB:P42329;locus_tag=POOINJGP_00271;product=Aldehyde dehydrogenase%2C thermostable
JACHWB010000001.1	Prodigal:002006	CDS	302225	303016	.	+	0	ID=POOINJGP_00272;inference=ab initio prediction:Prodigal:002006;locus_tag=POOINJGP_00272;product=hypothetical protein
JACHWB010000001.1	Prodigal:002006	CDS	303065	303910	.	-	0	ID=POOINJGP_00273;eC_number=4.2.2.-;Name=mltF_1;gene=mltF_1;inference=ab initio prediction:Prodigal:002006,protein motif:HAMAP:MF_02016;locus_tag=POOINJGP_00273;product=Membrane-bound lytic murein transglycosylase F
JACHWB010000001.1	Prodigal:002006	CDS	303959	304426	.	-	0	ID=POOINJGP_00274;inference=ab initio prediction:Prodigal:002006;locus_tag=POOINJGP_00274;product=hypothetical protein
JACHWB010000001.1	Prodigal:002006	CDS	304434	304787	.	-	0	ID=POOINJGP_00275;inference=ab initio prediction:Prodigal:002006;locus_tag=POOINJGP_00275;product=hypothetical protein
JACHWB010000001.1	Prodigal:002006	CDS	304984	305283	.	+	0	ID=POOINJGP_00276;inference=ab initio prediction:Prodigal:002006;locus_tag=POOINJGP_00276;product=hypothetical protein
JACHWB010000001.1	Prodigal:002006	CDS	305499	307214	.	+	0	ID=POOINJGP_00277;eC_number=1.11.1.6;Name=katA_1;db_xref=COG:COG0753;gene=katA_1;inference=ab initio prediction:Prodigal:002006,similar to AA sequence:UniProtKB:Q59337;locus_tag=POOINJGP_00277;product=Catalase
JACHWB010000001.1	Prodigal:002006	CDS	307227	308129	.	-	0	ID=POOINJGP_00278;inference=ab initio prediction:Prodigal:002006,similar to AA sequence:UniProtKB:P0A8K8;locus_tag=POOINJGP_00278;note=UPF0761 membrane protein YihY;product=hypothetical protein
JACHWB010000001.1	Prodigal:002006	CDS	308189	309988	.	-	0	ID=POOINJGP_00279;inference=ab initio prediction:Prodigal:002006;locus_tag=POOINJGP_00279;product=hypothetical protein
JACHWB010000001.1	Prodigal:002006	CDS	310009	311073	.	-	0	ID=POOINJGP_00280;eC_number=1.1.1.2;Name=yahK;db_xref=COG:COG1064;gene=yahK;inference=ab initio prediction:Prodigal:002006,similar to AA sequence:UniProtKB:P75691;locus_tag=POOINJGP_00280;product=Aldehyde reductase YahK
JACHWB010000001.1	Prodigal:002006	CDS	311621	313567	.	+	0	ID=POOINJGP_00281;inference=ab initio prediction:Prodigal:002006;locus_tag=POOINJGP_00281;product=hypothetical protein
JACHWB010000001.1	Prodigal:002006	CDS	313597	314904	.	+	0	ID=POOINJGP_00282;inference=ab initio prediction:Prodigal:002006,similar to AA sequence:UniProtKB:P45742;locus_tag=POOINJGP_00282;note=Stress response UPF0229 protein YhbH;product=hypothetical protein
JACHWB010000001.1	Prodigal:002006	CDS	314901	316445	.	+	0	ID=POOINJGP_00283;inference=ab initio prediction:Prodigal:002006;locus_tag=POOINJGP_00283;product=hypothetical protein
JACHWB010000001.1	Prodigal:002006	CDS	316616	317077	.	+	0	ID=POOINJGP_00284;inference=ab initio prediction:Prodigal:002006;locus_tag=POOINJGP_00284;product=hypothetical protein
JACHWB010000001.1	Prodigal:002006	CDS	317149	317439	.	+	0	ID=POOINJGP_00285;inference=ab initio prediction:Prodigal:002006;locus_tag=POOINJGP_00285;product=hypothetical protein
JACHWB010000001.1	Prodigal:002006	CDS	317515	318546	.	+	0	ID=POOINJGP_00286;eC_number=1.1.1.-;Name=eltD;db_xref=COG:COG1063;gene=eltD;inference=ab initio prediction:Prodigal:002006,similar to AA sequence:UniProtKB:A0QXD8;locus_tag=POOINJGP_00286;product=Erythritol/L-threitol dehydrogenase
JACHWB010000001.1	Prodigal:002006	CDS	318546	319574	.	+	0	ID=POOINJGP_00287;eC_number=1.1.1.369;Name=iolG_2;gene=iolG_2;inference=ab initio prediction:Prodigal:002006,protein motif:HAMAP:MF_01671;locus_tag=POOINJGP_00287;product=Inositol 2-dehydrogenase/D-chiro-inositol 3-dehydrogenase
JACHWB010000001.1	Prodigal:002006	CDS	319762	320691	.	-	0	ID=POOINJGP_00288;inference=ab initio prediction:Prodigal:002006;locus_tag=POOINJGP_00288;product=hypothetical protein
JACHWB010000001.1	Prodigal:002006	CDS	320688	321461	.	-	0	ID=POOINJGP_00289;eC_number=2.5.1.-;Name=cmoB;db_xref=COG:COG0500;gene=cmoB;inference=ab initio prediction:Prodigal:002006,similar to AA sequence:UniProtKB:Q87XG5;locus_tag=POOINJGP_00289;product=tRNA U34 carboxymethyltransferase
JACHWB010000001.1	Prodigal:002006	CDS	321470	322282	.	-	0	ID=POOINJGP_00290;inference=ab initio prediction:Prodigal:002006;locus_tag=POOINJGP_00290;product=hypothetical protein
JACHWB010000001.1	Prodigal:002006	CDS	322285	323394	.	-	0	ID=POOINJGP_00291;inference=ab initio prediction:Prodigal:002006;locus_tag=POOINJGP_00291;product=hypothetical protein
JACHWB010000001.1	Prodigal:002006	CDS	323391	323990	.	-	0	ID=POOINJGP_00292;eC_number=3.1.3.3;Name=pspA;db_xref=COG:COG0406;gene=pspA;inference=ab initio prediction:Prodigal:002006,similar to AA sequence:UniProtKB:D3DFG8;locus_tag=POOINJGP_00292;product=Phosphoserine phosphatase 1
JACHWB010000001.1	Prodigal:002006	CDS	324003	325085	.	-	0	ID=POOINJGP_00293;eC_number=5.5.1.4;Name=ino1;db_xref=COG:COG1260;gene=ino1;inference=ab initio prediction:Prodigal:002006,similar to AA sequence:UniProtKB:A0R7G6;locus_tag=POOINJGP_00293;product=Inositol-3-phosphate synthase
JACHWB010000001.1	Prodigal:002006	CDS	325254	325394	.	-	0	ID=POOINJGP_00294;inference=ab initio prediction:Prodigal:002006;locus_tag=POOINJGP_00294;product=hypothetical protein
JACHWB010000001.1	Prodigal:002006	CDS	325490	326602	.	+	0	ID=POOINJGP_00295;eC_number=5.1.3.25;Name=wbiB;gene=wbiB;inference=ab initio prediction:Prodigal:002006,similar to AA sequence:UniProtKB:Q2SYH7;locus_tag=POOINJGP_00295;product=dTDP-L-rhamnose 4-epimerase
JACHWB010000001.1	Prodigal:002006	CDS	326599	327714	.	+	0	ID=POOINJGP_00296;eC_number=5.1.3.10;Name=rfbE;db_xref=COG:COG0451;gene=rfbE;inference=ab initio prediction:Prodigal:002006,similar to AA sequence:UniProtKB:P14169;locus_tag=POOINJGP_00296;product=CDP-paratose 2-epimerase
JACHWB010000001.1	Prodigal:002006	CDS	327757	328890	.	+	0	ID=POOINJGP_00297;eC_number=2.4.1.250;Name=mshA_1;gene=mshA_1;inference=ab initio prediction:Prodigal:002006,protein motif:HAMAP:MF_01695;locus_tag=POOINJGP_00297;product=D-inositol-3-phosphate glycosyltransferase
JACHWB010000001.1	Prodigal:002006	CDS	328887	329999	.	+	0	ID=POOINJGP_00298;inference=ab initio prediction:Prodigal:002006;locus_tag=POOINJGP_00298;product=hypothetical protein
JACHWB010000001.1	Prodigal:002006	CDS	329996	331090	.	+	0	ID=POOINJGP_00299;inference=ab initio prediction:Prodigal:002006;locus_tag=POOINJGP_00299;product=hypothetical protein
JACHWB010000001.1	Prodigal:002006	CDS	331087	332196	.	+	0	ID=POOINJGP_00300;inference=ab initio prediction:Prodigal:002006;locus_tag=POOINJGP_00300;product=hypothetical protein
JACHWB010000001.1	Prodigal:002006	CDS	332308	333342	.	+	0	ID=POOINJGP_00301;eC_number=5.1.3.2;db_xref=COG:COG1088;inference=ab initio prediction:Prodigal:002006,similar to AA sequence:UniProtKB:A0R5C5;locus_tag=POOINJGP_00301;product=UDP-glucose 4-epimerase
JACHWB010000001.1	Prodigal:002006	CDS	333554	334396	.	-	0	ID=POOINJGP_00302;inference=ab initio prediction:Prodigal:002006;locus_tag=POOINJGP_00302;product=hypothetical protein
JACHWB010000001.1	Prodigal:002006	CDS	334954	336132	.	+	0	ID=POOINJGP_00303;inference=ab initio prediction:Prodigal:002006;locus_tag=POOINJGP_00303;product=hypothetical protein
JACHWB010000001.1	Prodigal:002006	CDS	336145	337767	.	-	0	ID=POOINJGP_00304;inference=ab initio prediction:Prodigal:002006;locus_tag=POOINJGP_00304;product=hypothetical protein
JACHWB010000001.1	Prodigal:002006	CDS	337764	339386	.	-	0	ID=POOINJGP_00305;inference=ab initio prediction:Prodigal:002006;locus_tag=POOINJGP_00305;product=hypothetical protein
JACHWB010000001.1	Prodigal:002006	CDS	339383	341002	.	-	0	ID=POOINJGP_00306;inference=ab initio prediction:Prodigal:002006;locus_tag=POOINJGP_00306;product=hypothetical protein
JACHWB010000001.1	Prodigal:002006	CDS	341028	341771	.	-	0	ID=POOINJGP_00307;eC_number=1.-.-.-;db_xref=COG:COG1028;inference=ab initio prediction:Prodigal:002006,similar to AA sequence:UniProtKB:P9WGR3;locus_tag=POOINJGP_00307;product=putative oxidoreductase
JACHWB010000001.1	Prodigal:002006	CDS	341771	343105	.	-	0	ID=POOINJGP_00308;eC_number=1.1.98.3;Name=dprE1;db_xref=COG:COG0277;gene=dprE1;inference=ab initio prediction:Prodigal:002006,similar to AA sequence:UniProtKB:A0R607;locus_tag=POOINJGP_00308;product=Decaprenylphosphoryl-beta-D-ribose oxidase
JACHWB010000001.1	Prodigal:002006	CDS	343102	343497	.	-	0	ID=POOINJGP_00309;inference=ab initio prediction:Prodigal:002006;locus_tag=POOINJGP_00309;product=hypothetical protein
JACHWB010000001.1	Prodigal:002006	CDS	343578	345128	.	-	0	ID=POOINJGP_00310;eC_number=2.5.1.39;Name=COQ2;gene=COQ2;inference=ab initio prediction:Prodigal:002006,protein motif:HAMAP:MF_01635;locus_tag=POOINJGP_00310;product=4-hydroxybenzoate polyprenyltransferase%2C mitochondrial
JACHWB010000001.1	Prodigal:002006	CDS	345435	345650	.	+	0	ID=POOINJGP_00311;inference=ab initio prediction:Prodigal:002006;locus_tag=POOINJGP_00311;product=hypothetical protein
JACHWB010000001.1	Prodigal:002006	CDS	345695	345931	.	-	0	ID=POOINJGP_00312;inference=ab initio prediction:Prodigal:002006;locus_tag=POOINJGP_00312;product=hypothetical protein
JACHWB010000001.1	Prodigal:002006	CDS	346002	346388	.	+	0	ID=POOINJGP_00313;Name=cckA_1;gene=cckA_1;inference=ab initio prediction:Prodigal:002006,similar to AA sequence:UniProtKB:P0DOA0;locus_tag=POOINJGP_00313;product=Sensor kinase CckA
JACHWB010000001.1	Prodigal:002006	CDS	346405	347289	.	-	0	ID=POOINJGP_00314;Name=lacX;gene=lacX;inference=ab initio prediction:Prodigal:002006,similar to AA sequence:UniProtKB:P23496;locus_tag=POOINJGP_00314;product=Protein LacX%2C plasmid
JACHWB010000001.1	Prodigal:002006	CDS	347432	350500	.	-	0	ID=POOINJGP_00315;inference=ab initio prediction:Prodigal:002006;locus_tag=POOINJGP_00315;product=hypothetical protein
JACHWB010000001.1	Prodigal:002006	CDS	350535	350762	.	-	0	ID=POOINJGP_00316;inference=ab initio prediction:Prodigal:002006;locus_tag=POOINJGP_00316;product=hypothetical protein
JACHWB010000001.1	Prodigal:002006	CDS	351195	351881	.	+	0	ID=POOINJGP_00317;Name=ftcR;gene=ftcR;inference=ab initio prediction:Prodigal:002006,similar to AA sequence:UniProtKB:Q8YDL7;locus_tag=POOINJGP_00317;product=Flagellar transcriptional regulator FtcR
JACHWB010000001.1	Prodigal:002006	CDS	352524	355325	.	+	0	ID=POOINJGP_00318;eC_number=2.7.13.3;Name=rcsC_2;gene=rcsC_2;inference=ab initio prediction:Prodigal:002006,protein motif:HAMAP:MF_00979;locus_tag=POOINJGP_00318;product=Sensor histidine kinase RcsC
JACHWB010000001.1	Prodigal:002006	CDS	355328	355816	.	+	0	ID=POOINJGP_00319;Name=cheW;db_xref=COG:COG0835;gene=cheW;inference=ab initio prediction:Prodigal:002006,similar to AA sequence:UniProtKB:Q56311;locus_tag=POOINJGP_00319;product=Chemotaxis protein CheW
JACHWB010000001.1	Prodigal:002006	CDS	355876	356259	.	+	0	ID=POOINJGP_00320;Name=cheY_2;db_xref=COG:COG0784;gene=cheY_2;inference=ab initio prediction:Prodigal:002006,similar to AA sequence:UniProtKB:P0AE67;locus_tag=POOINJGP_00320;product=Chemotaxis protein CheY
JACHWB010000001.1	Prodigal:002006	CDS	356280	356981	.	+	0	ID=POOINJGP_00321;inference=ab initio prediction:Prodigal:002006;locus_tag=POOINJGP_00321;product=hypothetical protein
JACHWB010000001.1	Prodigal:002006	CDS	357172	359931	.	-	0	ID=POOINJGP_00322;inference=ab initio prediction:Prodigal:002006;locus_tag=POOINJGP_00322;product=hypothetical protein
JACHWB010000001.1	Prodigal:002006	CDS	360102	360722	.	-	0	ID=POOINJGP_00323;Name=fixJ_1;gene=fixJ_1;inference=ab initio prediction:Prodigal:002006,similar to AA sequence:UniProtKB:P10958;locus_tag=POOINJGP_00323;product=Transcriptional regulatory protein FixJ
JACHWB010000001.1	Prodigal:002006	CDS	360688	363426	.	-	0	ID=POOINJGP_00324;eC_number=2.7.-.-;Name=sasA_1;gene=sasA_1;inference=ab initio prediction:Prodigal:002006,protein motif:HAMAP:MF_01837;locus_tag=POOINJGP_00324;product=Adaptive-response sensory-kinase SasA
JACHWB010000001.1	Prodigal:002006	CDS	363787	364209	.	+	0	ID=POOINJGP_00325;inference=ab initio prediction:Prodigal:002006;locus_tag=POOINJGP_00325;product=hypothetical protein
JACHWB010000001.1	Prodigal:002006	CDS	364206	364622	.	+	0	ID=POOINJGP_00326;Name=flgC;db_xref=COG:COG1558;gene=flgC;inference=ab initio prediction:Prodigal:002006,similar to AA sequence:UniProtKB:P0A1I7;locus_tag=POOINJGP_00326;product=Flagellar basal-body rod protein FlgC
JACHWB010000001.1	Prodigal:002006	CDS	364624	364956	.	+	0	ID=POOINJGP_00327;Name=fliE;gene=fliE;inference=ab initio prediction:Prodigal:002006,protein motif:HAMAP:MF_00724;locus_tag=POOINJGP_00327;product=Flagellar hook-basal body complex protein FliE
JACHWB010000001.1	Prodigal:002006	CDS	364969	365757	.	+	0	ID=POOINJGP_00328;Name=flgG_1;db_xref=COG:COG4786;gene=flgG_1;inference=ab initio prediction:Prodigal:002006,similar to AA sequence:UniProtKB:P0A1J3;locus_tag=POOINJGP_00328;product=Flagellar basal-body rod protein FlgG
JACHWB010000001.1	Prodigal:002006	CDS	365782	366246	.	+	0	ID=POOINJGP_00329;inference=ab initio prediction:Prodigal:002006;locus_tag=POOINJGP_00329;product=hypothetical protein
JACHWB010000001.1	Prodigal:002006	CDS	366246	367343	.	+	0	ID=POOINJGP_00330;Name=flgI;gene=flgI;inference=ab initio prediction:Prodigal:002006,protein motif:HAMAP:MF_00416;locus_tag=POOINJGP_00330;product=Flagellar P-ring protein
JACHWB010000001.1	Prodigal:002006	CDS	367340	367849	.	+	0	ID=POOINJGP_00331;inference=ab initio prediction:Prodigal:002006;locus_tag=POOINJGP_00331;product=hypothetical protein
JACHWB010000001.1	Prodigal:002006	CDS	367846	368544	.	+	0	ID=POOINJGP_00332;Name=flgH;gene=flgH;inference=ab initio prediction:Prodigal:002006,protein motif:HAMAP:MF_00415;locus_tag=POOINJGP_00332;product=Flagellar L-ring protein
JACHWB010000001.1	Prodigal:002006	CDS	368564	369073	.	+	0	ID=POOINJGP_00333;inference=ab initio prediction:Prodigal:002006;locus_tag=POOINJGP_00333;product=hypothetical protein
JACHWB010000001.1	Prodigal:002006	CDS	369130	369867	.	+	0	ID=POOINJGP_00334;Name=fliP;db_xref=COG:COG1338;gene=fliP;inference=ab initio prediction:Prodigal:002006,similar to AA sequence:UniProtKB:P54700;locus_tag=POOINJGP_00334;product=Flagellar biosynthetic protein FliP
JACHWB010000001.1	Prodigal:002006	CDS	369992	371629	.	+	0	ID=POOINJGP_00335;Name=fliF;db_xref=COG:COG1766;gene=fliF;inference=ab initio prediction:Prodigal:002006,similar to AA sequence:UniProtKB:Q8YDM4;locus_tag=POOINJGP_00335;product=Flagellar M-ring protein
JACHWB010000001.1	Prodigal:002006	CDS	371629	372279	.	+	0	ID=POOINJGP_00336;inference=ab initio prediction:Prodigal:002006;locus_tag=POOINJGP_00336;product=hypothetical protein
JACHWB010000001.1	Prodigal:002006	CDS	372276	373514	.	+	0	ID=POOINJGP_00337;inference=ab initio prediction:Prodigal:002006;locus_tag=POOINJGP_00337;product=hypothetical protein
JACHWB010000001.1	Prodigal:002006	CDS	373517	374806	.	+	0	ID=POOINJGP_00338;inference=ab initio prediction:Prodigal:002006;locus_tag=POOINJGP_00338;product=hypothetical protein
JACHWB010000001.1	Prodigal:002006	CDS	374803	376182	.	+	0	ID=POOINJGP_00339;inference=ab initio prediction:Prodigal:002006;locus_tag=POOINJGP_00339;product=hypothetical protein
JACHWB010000001.1	Prodigal:002006	CDS	376241	376750	.	+	0	ID=POOINJGP_00340;inference=ab initio prediction:Prodigal:002006;locus_tag=POOINJGP_00340;product=hypothetical protein
JACHWB010000001.1	Prodigal:002006	CDS	376791	377489	.	-	0	ID=POOINJGP_00341;inference=ab initio prediction:Prodigal:002006;locus_tag=POOINJGP_00341;product=hypothetical protein
JACHWB010000001.1	Prodigal:002006	CDS	377514	378017	.	-	0	ID=POOINJGP_00342;inference=ab initio prediction:Prodigal:002006;locus_tag=POOINJGP_00342;product=hypothetical protein
JACHWB010000001.1	Prodigal:002006	CDS	378014	379078	.	-	0	ID=POOINJGP_00343;Name=flhB;db_xref=COG:COG1377;gene=flhB;inference=ab initio prediction:Prodigal:002006,similar to AA sequence:UniProtKB:P40727;locus_tag=POOINJGP_00343;product=Flagellar biosynthetic protein FlhB
JACHWB010000001.1	Prodigal:002006	CDS	379096	380106	.	-	0	ID=POOINJGP_00344;Name=fliG;db_xref=COG:COG1536;gene=fliG;inference=ab initio prediction:Prodigal:002006,similar to AA sequence:UniProtKB:Q9WY63;locus_tag=POOINJGP_00344;product=Flagellar motor switch protein FliG
JACHWB010000001.1	Prodigal:002006	CDS	380139	380492	.	-	0	ID=POOINJGP_00345;Name=fliN;db_xref=COG:COG1886;gene=fliN;inference=ab initio prediction:Prodigal:002006,similar to AA sequence:UniProtKB:P26419;locus_tag=POOINJGP_00345;product=Flagellar motor switch protein FliN
JACHWB010000001.1	Prodigal:002006	CDS	380505	380816	.	-	0	ID=POOINJGP_00346;inference=ab initio prediction:Prodigal:002006;locus_tag=POOINJGP_00346;product=hypothetical protein
JACHWB010000001.1	Prodigal:002006	CDS	380800	381729	.	-	0	ID=POOINJGP_00347;inference=ab initio prediction:Prodigal:002006;locus_tag=POOINJGP_00347;product=hypothetical protein
JACHWB010000001.1	Prodigal:002006	CDS	381733	382614	.	-	0	ID=POOINJGP_00348;Name=motA;db_xref=COG:COG1291;gene=motA;inference=ab initio prediction:Prodigal:002006,similar to AA sequence:UniProtKB:P09348;locus_tag=POOINJGP_00348;product=Motility protein A
JACHWB010000001.1	Prodigal:002006	CDS	382825	383550	.	+	0	ID=POOINJGP_00349;Name=flgG_2;db_xref=COG:COG4786;gene=flgG_2;inference=ab initio prediction:Prodigal:002006,similar to AA sequence:UniProtKB:P0A1J3;locus_tag=POOINJGP_00349;product=Flagellar basal-body rod protein FlgG
JACHWB010000001.1	Prodigal:002006	CDS	383550	384881	.	+	0	ID=POOINJGP_00350;eC_number=7.1.2.2;Name=ssaN;db_xref=COG:COG1157;gene=ssaN;inference=ab initio prediction:Prodigal:002006,similar to AA sequence:UniProtKB:P74857;locus_tag=POOINJGP_00350;product=putative secretion system apparatus ATP synthase SsaN
JACHWB010000001.1	Prodigal:002006	CDS	384975	386417	.	+	0	ID=POOINJGP_00351;inference=ab initio prediction:Prodigal:002006;locus_tag=POOINJGP_00351;product=hypothetical protein
JACHWB010000001.1	Prodigal:002006	CDS	386450	387913	.	+	0	ID=POOINJGP_00352;inference=ab initio prediction:Prodigal:002006;locus_tag=POOINJGP_00352;product=hypothetical protein
JACHWB010000001.1	Prodigal:002006	CDS	387916	389265	.	+	0	ID=POOINJGP_00353;inference=ab initio prediction:Prodigal:002006;locus_tag=POOINJGP_00353;product=hypothetical protein
JACHWB010000001.1	Prodigal:002006	CDS	389281	389628	.	+	0	ID=POOINJGP_00354;inference=ab initio prediction:Prodigal:002006;locus_tag=POOINJGP_00354;product=hypothetical protein
JACHWB010000001.1	Prodigal:002006	CDS	389625	390041	.	+	0	ID=POOINJGP_00355;Name=flbT;gene=flbT;inference=ab initio prediction:Prodigal:002006,protein motif:HAMAP:MF_00783;locus_tag=POOINJGP_00355;product=flagellum biosynthesis repressor protein FlbT
JACHWB010000001.1	Prodigal:002006	CDS	390057	390452	.	+	0	ID=POOINJGP_00356;inference=ab initio prediction:Prodigal:002006;locus_tag=POOINJGP_00356;product=hypothetical protein
JACHWB010000001.1	Prodigal:002006	CDS	390454	390720	.	+	0	ID=POOINJGP_00357;inference=ab initio prediction:Prodigal:002006;locus_tag=POOINJGP_00357;product=hypothetical protein
JACHWB010000001.1	Prodigal:002006	CDS	390848	392923	.	+	0	ID=POOINJGP_00358;Name=flhA_1;db_xref=COG:COG1298;gene=flhA_1;inference=ab initio prediction:Prodigal:002006,similar to AA sequence:UniProtKB:Q8YDK9;locus_tag=POOINJGP_00358;product=Flagellar biosynthesis protein FlhA
JACHWB010000001.1	Prodigal:002006	CDS	392920	393675	.	+	0	ID=POOINJGP_00359;inference=ab initio prediction:Prodigal:002006;locus_tag=POOINJGP_00359;product=hypothetical protein
JACHWB010000001.1	Prodigal:002006	CDS	393681	394079	.	+	0	ID=POOINJGP_00360;inference=ab initio prediction:Prodigal:002006;locus_tag=POOINJGP_00360;product=hypothetical protein
JACHWB010000001.1	Prodigal:002006	CDS	394127	394627	.	+	0	ID=POOINJGP_00361;inference=ab initio prediction:Prodigal:002006;locus_tag=POOINJGP_00361;product=hypothetical protein
JACHWB010000001.1	Prodigal:002006	CDS	394668	395012	.	+	0	ID=POOINJGP_00362;inference=ab initio prediction:Prodigal:002006;locus_tag=POOINJGP_00362;product=hypothetical protein
JACHWB010000001.1	Prodigal:002006	CDS	395009	395458	.	+	0	ID=POOINJGP_00363;inference=ab initio prediction:Prodigal:002006;locus_tag=POOINJGP_00363;product=hypothetical protein
JACHWB010000001.1	Prodigal:002006	CDS	395500	395883	.	+	0	ID=POOINJGP_00364;Name=cheY_3;db_xref=COG:COG0784;gene=cheY_3;inference=ab initio prediction:Prodigal:002006,similar to AA sequence:UniProtKB:P0A2D5;locus_tag=POOINJGP_00364;product=Chemotaxis protein CheY
JACHWB010000001.1	Prodigal:002006	CDS	395945	397003	.	+	0	ID=POOINJGP_00365;eC_number=3.1.1.61;Name=cheB_2;db_xref=COG:COG2201;gene=cheB_2;inference=ab initio prediction:Prodigal:002006,similar to AA sequence:UniProtKB:Q9WYN9;locus_tag=POOINJGP_00365;product=Protein-glutamate methylesterase/protein-glutamine glutaminase
JACHWB010000001.1	Prodigal:002006	CDS	397000	397851	.	+	0	ID=POOINJGP_00366;eC_number=2.1.1.80;Name=cheR1;gene=cheR1;inference=ab initio prediction:Prodigal:002006,similar to AA sequence:UniProtKB:O87131;locus_tag=POOINJGP_00366;product=Chemotaxis protein methyltransferase 1
JACHWB010000001.1	Prodigal:002006	CDS	398264	399184	.	+	0	ID=POOINJGP_00367;Name=fliC;db_xref=COG:COG1344;gene=fliC;inference=ab initio prediction:Prodigal:002006,similar to AA sequence:UniProtKB:Q8YDM5;locus_tag=POOINJGP_00367;product=Flagellin
JACHWB010000001.1	Prodigal:002006	CDS	399259	399843	.	+	0	ID=POOINJGP_00368;inference=ab initio prediction:Prodigal:002006;locus_tag=POOINJGP_00368;product=hypothetical protein
JACHWB010000001.1	Prodigal:002006	CDS	399893	400681	.	+	0	ID=POOINJGP_00369;inference=ab initio prediction:Prodigal:002006;locus_tag=POOINJGP_00369;product=hypothetical protein
JACHWB010000001.1	Prodigal:002006	CDS	401939	405178	.	+	0	ID=POOINJGP_00370;inference=ab initio prediction:Prodigal:002006;locus_tag=POOINJGP_00370;product=hypothetical protein
JACHWB010000001.1	Prodigal:002006	CDS	405590	405967	.	-	0	ID=POOINJGP_00371;inference=ab initio prediction:Prodigal:002006;locus_tag=POOINJGP_00371;product=hypothetical protein
JACHWB010000001.1	Prodigal:002006	CDS	406169	406309	.	+	0	ID=POOINJGP_00372;inference=ab initio prediction:Prodigal:002006;locus_tag=POOINJGP_00372;product=hypothetical protein
JACHWB010000001.1	Prodigal:002006	CDS	406591	407250	.	+	0	ID=POOINJGP_00373;inference=ab initio prediction:Prodigal:002006;locus_tag=POOINJGP_00373;product=hypothetical protein
JACHWB010000001.1	Prodigal:002006	CDS	407308	407910	.	-	0	ID=POOINJGP_00374;inference=ab initio prediction:Prodigal:002006;locus_tag=POOINJGP_00374;product=hypothetical protein
JACHWB010000001.1	Prodigal:002006	CDS	408096	409766	.	+	0	ID=POOINJGP_00375;inference=ab initio prediction:Prodigal:002006;locus_tag=POOINJGP_00375;product=hypothetical protein
JACHWB010000001.1	Prodigal:002006	CDS	409849	410298	.	-	0	ID=POOINJGP_00376;eC_number=2.7.13.3;Name=rcsC_3;gene=rcsC_3;inference=ab initio prediction:Prodigal:002006,protein motif:HAMAP:MF_00979;locus_tag=POOINJGP_00376;product=Sensor histidine kinase RcsC
JACHWB010000001.1	Prodigal:002006	CDS	410416	410856	.	+	0	ID=POOINJGP_00377;inference=ab initio prediction:Prodigal:002006;locus_tag=POOINJGP_00377;product=hypothetical protein
JACHWB010000001.1	Prodigal:002006	CDS	410896	411318	.	+	0	ID=POOINJGP_00378;Name=cckA_2;gene=cckA_2;inference=ab initio prediction:Prodigal:002006,similar to AA sequence:UniProtKB:P0DOA0;locus_tag=POOINJGP_00378;product=Sensor kinase CckA
JACHWB010000001.1	Prodigal:002006	CDS	411532	411945	.	+	0	ID=POOINJGP_00379;inference=ab initio prediction:Prodigal:002006,similar to AA sequence:UniProtKB:Q881J7;locus_tag=POOINJGP_00379;product=Blue-light-activated protein
JACHWB010000001.1	Prodigal:002006	CDS	412389	415859	.	-	0	ID=POOINJGP_00380;inference=ab initio prediction:Prodigal:002006;locus_tag=POOINJGP_00380;product=hypothetical protein
JACHWB010000001.1	Prodigal:002006	CDS	416018	416473	.	+	0	ID=POOINJGP_00381;Name=lrp_2;db_xref=COG:COG1522;gene=lrp_2;inference=ab initio prediction:Prodigal:002006,similar to AA sequence:UniProtKB:P0ACJ0;locus_tag=POOINJGP_00381;product=Leucine-responsive regulatory protein
JACHWB010000001.1	Prodigal:002006	CDS	416480	416905	.	-	0	ID=POOINJGP_00382;inference=ab initio prediction:Prodigal:002006;locus_tag=POOINJGP_00382;product=hypothetical protein
JACHWB010000001.1	Prodigal:002006	CDS	417014	419080	.	-	0	ID=POOINJGP_00383;Name=paaZ;db_xref=COG:COG2030;gene=paaZ;inference=ab initio prediction:Prodigal:002006,similar to AA sequence:UniProtKB:P77455;locus_tag=POOINJGP_00383;product=Bifunctional protein PaaZ
JACHWB010000001.1	Prodigal:002006	CDS	419246	420142	.	+	0	ID=POOINJGP_00384;Name=paaX;db_xref=COG:COG3327;gene=paaX;inference=ab initio prediction:Prodigal:002006,similar to AA sequence:UniProtKB:P76086;locus_tag=POOINJGP_00384;product=Transcriptional repressor PaaX
JACHWB010000001.1	Prodigal:002006	CDS	420364	421359	.	+	0	ID=POOINJGP_00385;eC_number=1.14.13.149;Name=paaA_1;db_xref=COG:COG3396;gene=paaA_1;inference=ab initio prediction:Prodigal:002006,similar to AA sequence:UniProtKB:P76077;locus_tag=POOINJGP_00385;product=1%2C2-phenylacetyl-CoA epoxidase%2C subunit A
JACHWB010000001.1	Prodigal:002006	CDS	421374	421664	.	+	0	ID=POOINJGP_00386;Name=paaB;db_xref=COG:COG3460;gene=paaB;inference=ab initio prediction:Prodigal:002006,similar to AA sequence:UniProtKB:P76078;locus_tag=POOINJGP_00386;product=1%2C2-phenylacetyl-CoA epoxidase%2C subunit B
JACHWB010000001.1	Prodigal:002006	CDS	421664	422422	.	+	0	ID=POOINJGP_00387;Name=paaC;db_xref=COG:COG3396;gene=paaC;inference=ab initio prediction:Prodigal:002006,similar to AA sequence:UniProtKB:P76079;locus_tag=POOINJGP_00387;product=1%2C2-phenylacetyl-CoA epoxidase%2C subunit C
JACHWB010000001.1	Prodigal:002006	CDS	422436	422951	.	+	0	ID=POOINJGP_00388;Name=paaD;db_xref=COG:COG2151;gene=paaD;inference=ab initio prediction:Prodigal:002006,similar to AA sequence:UniProtKB:P76080;locus_tag=POOINJGP_00388;product=Putative 1%2C2-phenylacetyl-CoA epoxidase%2C subunit D
JACHWB010000001.1	Prodigal:002006	CDS	422969	424045	.	+	0	ID=POOINJGP_00389;eC_number=1.-.-.-;Name=paaE;db_xref=COG:COG1018;gene=paaE;inference=ab initio prediction:Prodigal:002006,similar to AA sequence:UniProtKB:P76081;locus_tag=POOINJGP_00389;product=1%2C2-phenylacetyl-CoA epoxidase%2C subunit E
JACHWB010000001.1	Prodigal:002006	CDS	424064	424867	.	+	0	ID=POOINJGP_00390;eC_number=1.14.13.149;Name=paaA_2;db_xref=COG:COG3396;gene=paaA_2;inference=ab initio prediction:Prodigal:002006,similar to AA sequence:UniProtKB:P76077;locus_tag=POOINJGP_00390;product=1%2C2-phenylacetyl-CoA epoxidase%2C subunit A
JACHWB010000001.1	Prodigal:002006	CDS	424897	425532	.	-	0	ID=POOINJGP_00391;Name=betI_1;gene=betI_1;inference=ab initio prediction:Prodigal:002006,protein motif:HAMAP:MF_00768;locus_tag=POOINJGP_00391;product=HTH-type transcriptional regulator BetI
JACHWB010000001.1	Prodigal:002006	CDS	425541	426875	.	-	0	ID=POOINJGP_00392;eC_number=6.2.1.30;Name=paaK;gene=paaK;inference=ab initio prediction:Prodigal:002006,similar to AA sequence:UniProtKB:Q9L9C1;locus_tag=POOINJGP_00392;product=Phenylacetate-coenzyme A ligase
JACHWB010000001.1	Prodigal:002006	CDS	426893	427366	.	-	0	ID=POOINJGP_00393;eC_number=3.1.2.-;Name=paaI;db_xref=COG:COG2050;gene=paaI;inference=ab initio prediction:Prodigal:002006,similar to AA sequence:UniProtKB:P76084;locus_tag=POOINJGP_00393;product=Acyl-coenzyme A thioesterase PaaI
JACHWB010000001.1	Prodigal:002006	CDS	427366	428160	.	-	0	ID=POOINJGP_00394;eC_number=5.3.3.18;Name=paaG_1;db_xref=COG:COG1024;gene=paaG_1;inference=ab initio prediction:Prodigal:002006,similar to AA sequence:UniProtKB:P77467;locus_tag=POOINJGP_00394;product=1%2C2-epoxyphenylacetyl-CoA isomerase
JACHWB010000001.1	Prodigal:002006	CDS	428487	429653	.	+	0	ID=POOINJGP_00395;Name=braC_1;db_xref=COG:COG0683;gene=braC_1;inference=ab initio prediction:Prodigal:002006,similar to AA sequence:UniProtKB:P21175;locus_tag=POOINJGP_00395;product=Leucine-%2C isoleucine-%2C valine-%2C threonine-%2C and alanine-binding protein
JACHWB010000001.1	Prodigal:002006	CDS	429731	430603	.	+	0	ID=POOINJGP_00396;Name=livH_1;db_xref=COG:COG0559;gene=livH_1;inference=ab initio prediction:Prodigal:002006,similar to AA sequence:UniProtKB:P0AEX7;locus_tag=POOINJGP_00396;product=High-affinity branched-chain amino acid transport system permease protein LivH
JACHWB010000001.1	Prodigal:002006	CDS	430606	431553	.	+	0	ID=POOINJGP_00397;inference=ab initio prediction:Prodigal:002006;locus_tag=POOINJGP_00397;product=hypothetical protein
JACHWB010000001.1	Prodigal:002006	CDS	431550	432332	.	+	0	ID=POOINJGP_00398;eC_number=3.6.3.-;Name=lptB_1;db_xref=COG:COG1137;gene=lptB_1;inference=ab initio prediction:Prodigal:002006,similar to AA sequence:UniProtKB:P45073;locus_tag=POOINJGP_00398;product=Lipopolysaccharide export system ATP-binding protein LptB
JACHWB010000001.1	Prodigal:002006	CDS	432325	433029	.	+	0	ID=POOINJGP_00399;Name=livF_1;db_xref=COG:COG0410;gene=livF_1;inference=ab initio prediction:Prodigal:002006,similar to AA sequence:UniProtKB:P22731;locus_tag=POOINJGP_00399;product=High-affinity branched-chain amino acid transport ATP-binding protein LivF
JACHWB010000001.1	Prodigal:002006	CDS	433043	433261	.	-	0	ID=POOINJGP_00400;inference=ab initio prediction:Prodigal:002006;locus_tag=POOINJGP_00400;product=hypothetical protein
JACHWB010000001.1	Prodigal:002006	CDS	433258	434862	.	-	0	ID=POOINJGP_00401;eC_number=1.14.13.127;Name=mhpA;gene=mhpA;inference=ab initio prediction:Prodigal:002006,protein motif:HAMAP:MF_01652;locus_tag=POOINJGP_00401;product=3-(3-hydroxy-phenyl)propionate/3-hydroxycinnamic acid hydroxylase
JACHWB010000001.1	Prodigal:002006	CDS	434896	435852	.	-	0	ID=POOINJGP_00402;inference=ab initio prediction:Prodigal:002006;locus_tag=POOINJGP_00402;product=hypothetical protein
JACHWB010000001.1	Prodigal:002006	CDS	436000	436890	.	-	0	ID=POOINJGP_00403;inference=ab initio prediction:Prodigal:002006;locus_tag=POOINJGP_00403;product=hypothetical protein
JACHWB010000001.1	Prodigal:002006	CDS	436900	437346	.	-	0	ID=POOINJGP_00404;Name=exbD_1;db_xref=COG:COG0848;gene=exbD_1;inference=ab initio prediction:Prodigal:002006,similar to AA sequence:UniProtKB:P0ABV2;locus_tag=POOINJGP_00404;product=Biopolymer transport protein ExbD
JACHWB010000001.1	Prodigal:002006	CDS	437346	438032	.	-	0	ID=POOINJGP_00405;Name=exbB;db_xref=COG:COG0811;gene=exbB;inference=ab initio prediction:Prodigal:002006,similar to AA sequence:UniProtKB:P0ABU7;locus_tag=POOINJGP_00405;product=Biopolymer transport protein ExbB
JACHWB010000001.1	Prodigal:002006	CDS	438043	438507	.	-	0	ID=POOINJGP_00406;inference=ab initio prediction:Prodigal:002006;locus_tag=POOINJGP_00406;product=hypothetical protein
JACHWB010000001.1	Prodigal:002006	CDS	439360	440877	.	-	0	ID=POOINJGP_00407;eC_number=4.2.1.42;Name=garD;db_xref=COG:COG2721;gene=garD;inference=ab initio prediction:Prodigal:002006,similar to AA sequence:UniProtKB:P39829;locus_tag=POOINJGP_00407;product=Galactarate dehydratase (L-threo-forming)
JACHWB010000001.1	Prodigal:002006	CDS	440896	442251	.	-	0	ID=POOINJGP_00408;Name=siaM_1;db_xref=COG:COG1593;gene=siaM_1;inference=ab initio prediction:Prodigal:002006,similar to AA sequence:UniProtKB:Q9KR66;locus_tag=POOINJGP_00408;product=Sialic acid TRAP transporter large permease protein SiaM
JACHWB010000001.1	Prodigal:002006	CDS	442266	442877	.	-	0	ID=POOINJGP_00409;inference=ab initio prediction:Prodigal:002006;locus_tag=POOINJGP_00409;product=hypothetical protein
JACHWB010000001.1	Prodigal:002006	CDS	442943	443938	.	-	0	ID=POOINJGP_00410;Name=siaP_1;db_xref=COG:COG1638;gene=siaP_1;inference=ab initio prediction:Prodigal:002006,similar to AA sequence:UniProtKB:Q9KR64;locus_tag=POOINJGP_00410;product=Sialic acid-binding periplasmic protein SiaP
JACHWB010000001.1	Prodigal:002006	CDS	444063	444779	.	+	0	ID=POOINJGP_00411;Name=rspR_1;db_xref=COG:COG1802;gene=rspR_1;inference=ab initio prediction:Prodigal:002006,similar to AA sequence:UniProtKB:P0ACM2;locus_tag=POOINJGP_00411;product=HTH-type transcriptional repressor RspR
JACHWB010000001.1	Prodigal:002006	CDS	444941	446173	.	+	0	ID=POOINJGP_00412;eC_number=1.2.4.4;Name=bkdA1;db_xref=COG:COG1071;gene=bkdA1;inference=ab initio prediction:Prodigal:002006,similar to AA sequence:UniProtKB:P09060;locus_tag=POOINJGP_00412;product=2-oxoisovalerate dehydrogenase subunit alpha
JACHWB010000001.1	Prodigal:002006	CDS	446177	447190	.	+	0	ID=POOINJGP_00413;eC_number=1.2.4.4;Name=bkdA2;db_xref=COG:COG0022;gene=bkdA2;inference=ab initio prediction:Prodigal:002006,similar to AA sequence:UniProtKB:P09061;locus_tag=POOINJGP_00413;product=2-oxoisovalerate dehydrogenase subunit beta
JACHWB010000001.1	Prodigal:002006	CDS	447192	448520	.	+	0	ID=POOINJGP_00414;eC_number=2.3.1.168;Name=bkdB;db_xref=COG:COG0508;gene=bkdB;inference=ab initio prediction:Prodigal:002006,similar to AA sequence:UniProtKB:Q9I1M0;locus_tag=POOINJGP_00414;product=Lipoamide acyltransferase component of branched-chain alpha-keto acid dehydrogenase complex
JACHWB010000001.1	Prodigal:002006	CDS	448526	449923	.	+	0	ID=POOINJGP_00415;eC_number=1.8.1.4;Name=lpdV;db_xref=COG:COG1249;gene=lpdV;inference=ab initio prediction:Prodigal:002006,similar to AA sequence:UniProtKB:Q9I1L9;locus_tag=POOINJGP_00415;product=Dihydrolipoyl dehydrogenase
JACHWB010000001.1	Prodigal:002006	CDS	449957	451000	.	-	0	ID=POOINJGP_00416;eC_number=3.5.1.44;Name=cheB_3;gene=cheB_3;inference=ab initio prediction:Prodigal:002006,protein motif:HAMAP:MF_00099;locus_tag=POOINJGP_00416;product=Protein-glutamate methylesterase/protein-glutamine glutaminase
JACHWB010000001.1	Prodigal:002006	CDS	450997	451374	.	-	0	ID=POOINJGP_00417;Name=divK_1;gene=divK_1;inference=ab initio prediction:Prodigal:002006,similar to AA sequence:UniProtKB:Q7BBW0;locus_tag=POOINJGP_00417;product=Polar-differentiation response regulator DivK
JACHWB010000001.1	Prodigal:002006	CDS	451371	454568	.	-	0	ID=POOINJGP_00418;eC_number=2.7.13.3;Name=rcsC_4;gene=rcsC_4;inference=ab initio prediction:Prodigal:002006,protein motif:HAMAP:MF_00979;locus_tag=POOINJGP_00418;product=Sensor histidine kinase RcsC
JACHWB010000001.1	Prodigal:002006	CDS	454593	455696	.	-	0	ID=POOINJGP_00419;Name=braC_2;db_xref=COG:COG0683;gene=braC_2;inference=ab initio prediction:Prodigal:002006,similar to AA sequence:UniProtKB:P21175;locus_tag=POOINJGP_00419;product=Leucine-%2C isoleucine-%2C valine-%2C threonine-%2C and alanine-binding protein
JACHWB010000001.1	Prodigal:002006	CDS	456468	458273	.	-	0	ID=POOINJGP_00420;inference=ab initio prediction:Prodigal:002006;locus_tag=POOINJGP_00420;product=hypothetical protein
JACHWB010000001.1	Prodigal:002006	CDS	458805	459209	.	+	0	ID=POOINJGP_00421;inference=ab initio prediction:Prodigal:002006;locus_tag=POOINJGP_00421;product=hypothetical protein
JACHWB010000001.1	Prodigal:002006	CDS	459609	459866	.	+	0	ID=POOINJGP_00422;Name=sigR;db_xref=COG:COG1595;gene=sigR;inference=ab initio prediction:Prodigal:002006,similar to AA sequence:UniProtKB:Q7AKG9;locus_tag=POOINJGP_00422;product=ECF RNA polymerase sigma factor SigR
JACHWB010000001.1	Prodigal:002006	CDS	459898	460647	.	+	0	ID=POOINJGP_00423;inference=ab initio prediction:Prodigal:002006;locus_tag=POOINJGP_00423;product=hypothetical protein
JACHWB010000001.1	Prodigal:002006	CDS	460754	461110	.	+	0	ID=POOINJGP_00424;inference=ab initio prediction:Prodigal:002006;locus_tag=POOINJGP_00424;product=hypothetical protein
JACHWB010000001.1	Prodigal:002006	CDS	461230	461901	.	+	0	ID=POOINJGP_00425;Name=narL;db_xref=COG:COG2197;gene=narL;inference=ab initio prediction:Prodigal:002006,similar to AA sequence:UniProtKB:P0AF28;locus_tag=POOINJGP_00425;product=Nitrate/nitrite response regulator protein NarL
JACHWB010000001.1	Prodigal:002006	CDS	461970	462800	.	-	0	ID=POOINJGP_00426;inference=ab initio prediction:Prodigal:002006;locus_tag=POOINJGP_00426;product=hypothetical protein
JACHWB010000001.1	Prodigal:002006	CDS	462839	463531	.	-	0	ID=POOINJGP_00427;eC_number=4.1.3.16;Name=proA_1;gene=proA_1;inference=ab initio prediction:Prodigal:002006,similar to AA sequence:UniProtKB:Q9AQI0;locus_tag=POOINJGP_00427;product=4-hydroxy-4-methyl-2-oxoglutarate aldolase/4-carboxy-4-hydroxy-2-oxoadipate aldolase
JACHWB010000001.1	Prodigal:002006	CDS	463528	464250	.	-	0	ID=POOINJGP_00428;eC_number=4.2.1.83;Name=galB;db_xref=COG:COG2120;gene=galB;inference=ab initio prediction:Prodigal:002006,similar to AA sequence:UniProtKB:Q88JX8;locus_tag=POOINJGP_00428;product=4-oxalmesaconate hydratase
JACHWB010000001.1	Prodigal:002006	CDS	464281	465369	.	-	0	ID=POOINJGP_00429;eC_number=5.3.3.-;Name=ligU;gene=ligU;inference=ab initio prediction:Prodigal:002006,similar to AA sequence:UniProtKB:Q0KJL4;locus_tag=POOINJGP_00429;product=(4E)-oxalomesaconate Delta-isomerase
JACHWB010000001.1	Prodigal:002006	CDS	465486	466424	.	-	0	ID=POOINJGP_00430;Name=oxyR_1;gene=oxyR_1;inference=ab initio prediction:Prodigal:002006,similar to AA sequence:UniProtKB:P0ACQ4;locus_tag=POOINJGP_00430;product=Hydrogen peroxide-inducible genes activator
JACHWB010000001.1	Prodigal:002006	CDS	466561	467442	.	+	0	ID=POOINJGP_00431;eC_number=3.1.1.57;Name=pmdD;db_xref=COG:COG3618;gene=pmdD;inference=ab initio prediction:Prodigal:002006,similar to AA sequence:UniProtKB:Q93PS7;locus_tag=POOINJGP_00431;product=2-pyrone-4%2C6-dicarbaxylate hydrolase
JACHWB010000001.1	Prodigal:002006	CDS	467475	468461	.	+	0	ID=POOINJGP_00432;inference=ab initio prediction:Prodigal:002006,similar to AA sequence:UniProtKB:B3EWP1;locus_tag=POOINJGP_00432;note=UPF0065 protein in clcB-clcD intergenic region;product=hypothetical protein
JACHWB010000001.1	Prodigal:002006	CDS	468513	469268	.	+	0	ID=POOINJGP_00433;eC_number=3.5.1.-;Name=tgnD_1;gene=tgnD_1;inference=ab initio prediction:Prodigal:002006,similar to AA sequence:UniProtKB:Q6F9F4;locus_tag=POOINJGP_00433;product=(E)-2-((N-methylformamido)methylene)succinate hydrolase
JACHWB010000001.1	Prodigal:002006	CDS	469273	469626	.	+	0	ID=POOINJGP_00434;eC_number=1.13.11.8;Name=ligA_1;gene=ligA_1;inference=ab initio prediction:Prodigal:002006,similar to AA sequence:UniProtKB:P22635;locus_tag=POOINJGP_00434;product=Protocatechuate 4%2C5-dioxygenase alpha chain
JACHWB010000001.1	Prodigal:002006	CDS	469626	470492	.	+	0	ID=POOINJGP_00435;eC_number=1.13.11.8;Name=ligB;gene=ligB;inference=ab initio prediction:Prodigal:002006,similar to AA sequence:UniProtKB:P22636;locus_tag=POOINJGP_00435;product=Protocatechuate 4%2C5-dioxygenase beta chain
JACHWB010000001.1	Prodigal:002006	CDS	470497	470811	.	+	0	ID=POOINJGP_00436;inference=ab initio prediction:Prodigal:002006;locus_tag=POOINJGP_00436;product=hypothetical protein
JACHWB010000001.1	Prodigal:002006	CDS	470951	471967	.	+	0	ID=POOINJGP_00437;inference=ab initio prediction:Prodigal:002006,similar to AA sequence:UniProtKB:B3EWP1;locus_tag=POOINJGP_00437;note=UPF0065 protein in clcB-clcD intergenic region;product=hypothetical protein
JACHWB010000001.1	Prodigal:002006	CDS	472068	473243	.	+	0	ID=POOINJGP_00438;Name=braC_3;db_xref=COG:COG0683;gene=braC_3;inference=ab initio prediction:Prodigal:002006,similar to AA sequence:UniProtKB:P21175;locus_tag=POOINJGP_00438;product=Leucine-%2C isoleucine-%2C valine-%2C threonine-%2C and alanine-binding protein
JACHWB010000001.1	Prodigal:002006	CDS	473422	474504	.	+	0	ID=POOINJGP_00439;eC_number=1.14.14.-;Name=tsaM1;gene=tsaM1;inference=ab initio prediction:Prodigal:002006,similar to AA sequence:UniProtKB:P94679;locus_tag=POOINJGP_00439;product=Toluene-4-sulfonate monooxygenase system iron-sulfur subunit TsaM1
JACHWB010000001.1	Prodigal:002006	CDS	474512	475486	.	+	0	ID=POOINJGP_00440;eC_number=1.-.-.-;Name=pobB;gene=pobB;inference=ab initio prediction:Prodigal:002006,similar to AA sequence:UniProtKB:Q52186;locus_tag=POOINJGP_00440;product=Phenoxybenzoate dioxygenase subunit beta
JACHWB010000001.1	Prodigal:002006	CDS	475525	476286	.	+	0	ID=POOINJGP_00441;Name=rspR_2;db_xref=COG:COG1802;gene=rspR_2;inference=ab initio prediction:Prodigal:002006,similar to AA sequence:UniProtKB:P0ACM2;locus_tag=POOINJGP_00441;product=HTH-type transcriptional repressor RspR
JACHWB010000001.1	Prodigal:002006	CDS	476332	477507	.	+	0	ID=POOINJGP_00442;Name=braC_4;db_xref=COG:COG0683;gene=braC_4;inference=ab initio prediction:Prodigal:002006,similar to AA sequence:UniProtKB:P21175;locus_tag=POOINJGP_00442;product=Leucine-%2C isoleucine-%2C valine-%2C threonine-%2C and alanine-binding protein
JACHWB010000001.1	Prodigal:002006	CDS	477573	478427	.	+	0	ID=POOINJGP_00443;Name=livH_2;db_xref=COG:COG0559;gene=livH_2;inference=ab initio prediction:Prodigal:002006,similar to AA sequence:UniProtKB:P0AEX7;locus_tag=POOINJGP_00443;product=High-affinity branched-chain amino acid transport system permease protein LivH
JACHWB010000001.1	Prodigal:002006	CDS	478447	479481	.	+	0	ID=POOINJGP_00444;inference=ab initio prediction:Prodigal:002006;locus_tag=POOINJGP_00444;product=hypothetical protein
JACHWB010000001.1	Prodigal:002006	CDS	479483	480235	.	+	0	ID=POOINJGP_00445;eC_number=3.6.3.-;Name=lptB_2;db_xref=COG:COG1137;gene=lptB_2;inference=ab initio prediction:Prodigal:002006,similar to AA sequence:UniProtKB:P45073;locus_tag=POOINJGP_00445;product=Lipopolysaccharide export system ATP-binding protein LptB
JACHWB010000001.1	Prodigal:002006	CDS	480228	480962	.	+	0	ID=POOINJGP_00446;Name=livF_2;db_xref=COG:COG0410;gene=livF_2;inference=ab initio prediction:Prodigal:002006,similar to AA sequence:UniProtKB:P22731;locus_tag=POOINJGP_00446;product=High-affinity branched-chain amino acid transport ATP-binding protein LivF
JACHWB010000001.1	Prodigal:002006	CDS	480985	482118	.	+	0	ID=POOINJGP_00447;eC_number=2.1.1.14;Name=metE;db_xref=COG:COG0620;gene=metE;inference=ab initio prediction:Prodigal:002006,similar to AA sequence:UniProtKB:P80877;locus_tag=POOINJGP_00447;product=5-methyltetrahydropteroyltriglutamate--homocysteine methyltransferase
JACHWB010000001.1	Prodigal:002006	CDS	482193	483155	.	+	0	ID=POOINJGP_00448;eC_number=1.13.11.39;Name=bphC;gene=bphC;inference=ab initio prediction:Prodigal:002006,similar to AA sequence:UniProtKB:Q8GR45;locus_tag=POOINJGP_00448;product=Manganese-dependent 2%2C3-dihydroxybiphenyl 1%2C2-dioxygenase
JACHWB010000001.1	Prodigal:002006	CDS	483210	484148	.	-	0	ID=POOINJGP_00449;eC_number=4.2.1.43;Name=araD_2;gene=araD_2;inference=ab initio prediction:Prodigal:002006,similar to AA sequence:UniProtKB:Q1JUQ0;locus_tag=POOINJGP_00449;product=L-2-keto-3-deoxyarabonate dehydratase
JACHWB010000001.1	Prodigal:002006	CDS	484181	485914	.	-	0	ID=POOINJGP_00450;eC_number=4.2.1.25;Name=araC_1;gene=araC_1;inference=ab initio prediction:Prodigal:002006,similar to AA sequence:UniProtKB:Q1JUQ1;locus_tag=POOINJGP_00450;product=L-arabonate dehydratase
JACHWB010000001.1	Prodigal:002006	CDS	486074	487036	.	+	0	ID=POOINJGP_00451;Name=ytfQ_1;gene=ytfQ_1;inference=ab initio prediction:Prodigal:002006,similar to AA sequence:UniProtKB:P39325;locus_tag=POOINJGP_00451;product=ABC transporter periplasmic-binding protein YtfQ
JACHWB010000001.1	Prodigal:002006	CDS	487133	488644	.	+	0	ID=POOINJGP_00452;eC_number=7.5.2.-;Name=fruK_1;db_xref=COG:COG1129;gene=fruK_1;inference=ab initio prediction:Prodigal:002006,similar to AA sequence:UniProtKB:Q8G847;locus_tag=POOINJGP_00452;product=Fructose import ATP-binding protein FruK
JACHWB010000001.1	Prodigal:002006	CDS	488641	489645	.	+	0	ID=POOINJGP_00453;Name=ytfT;gene=ytfT;inference=ab initio prediction:Prodigal:002006,similar to AA sequence:UniProtKB:P39328;locus_tag=POOINJGP_00453;product=Inner membrane ABC transporter permease protein YtfT
JACHWB010000001.1	Prodigal:002006	CDS	489642	490607	.	+	0	ID=POOINJGP_00454;Name=yjfF;gene=yjfF;inference=ab initio prediction:Prodigal:002006,similar to AA sequence:UniProtKB:P37772;locus_tag=POOINJGP_00454;product=Inner membrane ABC transporter permease protein YjfF
JACHWB010000001.1	Prodigal:002006	CDS	490620	491396	.	+	0	ID=POOINJGP_00455;Name=nanR_1;gene=nanR_1;inference=ab initio prediction:Prodigal:002006,protein motif:HAMAP:MF_01236;locus_tag=POOINJGP_00455;product=HTH-type transcriptional repressor NanR
JACHWB010000001.1	Prodigal:002006	CDS	491646	492710	.	+	0	ID=POOINJGP_00456;Name=sbpA;gene=sbpA;inference=ab initio prediction:Prodigal:002006,similar to AA sequence:UniProtKB:P54083;locus_tag=POOINJGP_00456;product=Multiple sugar-binding periplasmic protein SbpA
JACHWB010000001.1	Prodigal:002006	CDS	492803	494332	.	+	0	ID=POOINJGP_00457;eC_number=7.5.2.10;Name=xylG;db_xref=COG:COG1129;gene=xylG;inference=ab initio prediction:Prodigal:002006,similar to AA sequence:UniProtKB:P37388;locus_tag=POOINJGP_00457;product=Xylose import ATP-binding protein XylG
JACHWB010000001.1	Prodigal:002006	CDS	494334	495533	.	+	0	ID=POOINJGP_00458;Name=xylH_1;db_xref=COG:COG4214;gene=xylH_1;inference=ab initio prediction:Prodigal:002006,similar to AA sequence:UniProtKB:P0AGI4;locus_tag=POOINJGP_00458;product=Xylose transport system permease protein XylH
JACHWB010000001.1	Prodigal:002006	CDS	495576	496193	.	-	0	ID=POOINJGP_00459;eC_number=4.2.1.33;Name=leuD_1;db_xref=COG:COG0066;gene=leuD_1;inference=ab initio prediction:Prodigal:002006,similar to AA sequence:UniProtKB:Q8DTG5;locus_tag=POOINJGP_00459;product=3-isopropylmalate dehydratase small subunit
JACHWB010000001.1	Prodigal:002006	CDS	496193	497611	.	-	0	ID=POOINJGP_00460;eC_number=4.2.1.33;Name=leuC_1;db_xref=COG:COG0065;gene=leuC_1;inference=ab initio prediction:Prodigal:002006,similar to AA sequence:UniProtKB:P80858;locus_tag=POOINJGP_00460;product=3-isopropylmalate dehydratase large subunit
JACHWB010000001.1	Prodigal:002006	CDS	497764	498636	.	+	0	ID=POOINJGP_00461;inference=ab initio prediction:Prodigal:002006;locus_tag=POOINJGP_00461;product=hypothetical protein
JACHWB010000001.1	Prodigal:002006	CDS	498633	499850	.	+	0	ID=POOINJGP_00462;db_xref=COG:COG0683;inference=ab initio prediction:Prodigal:002006,similar to AA sequence:UniProtKB:Q8YEE8;locus_tag=POOINJGP_00462;product=Leu/Ile/Val-binding protein 
JACHWB010000001.1	Prodigal:002006	CDS	499914	500786	.	+	0	ID=POOINJGP_00463;Name=livH_3;db_xref=COG:COG0559;gene=livH_3;inference=ab initio prediction:Prodigal:002006,similar to AA sequence:UniProtKB:P0AEX7;locus_tag=POOINJGP_00463;product=High-affinity branched-chain amino acid transport system permease protein LivH
JACHWB010000001.1	Prodigal:002006	CDS	500783	501751	.	+	0	ID=POOINJGP_00464;Name=livH_4;db_xref=COG:COG0559;gene=livH_4;inference=ab initio prediction:Prodigal:002006,similar to AA sequence:UniProtKB:P0AEX7;locus_tag=POOINJGP_00464;product=High-affinity branched-chain amino acid transport system permease protein LivH
JACHWB010000001.1	Prodigal:002006	CDS	501744	502487	.	+	0	ID=POOINJGP_00465;eC_number=3.6.3.-;Name=lptB_3;db_xref=COG:COG1137;gene=lptB_3;inference=ab initio prediction:Prodigal:002006,similar to AA sequence:UniProtKB:P45073;locus_tag=POOINJGP_00465;product=Lipopolysaccharide export system ATP-binding protein LptB
JACHWB010000001.1	Prodigal:002006	CDS	502480	503181	.	+	0	ID=POOINJGP_00466;Name=livF_3;db_xref=COG:COG0410;gene=livF_3;inference=ab initio prediction:Prodigal:002006,similar to AA sequence:UniProtKB:P22731;locus_tag=POOINJGP_00466;product=High-affinity branched-chain amino acid transport ATP-binding protein LivF
JACHWB010000001.1	Prodigal:002006	CDS	503195	504625	.	+	0	ID=POOINJGP_00467;inference=ab initio prediction:Prodigal:002006;locus_tag=POOINJGP_00467;product=hypothetical protein
JACHWB010000001.1	Prodigal:002006	CDS	504622	505500	.	+	0	ID=POOINJGP_00468;eC_number=4.1.3.32;Name=Dml_1;gene=Dml_1;inference=ab initio prediction:Prodigal:002006,similar to AA sequence:UniProtKB:Q0QLE4;locus_tag=POOINJGP_00468;product=2%2C3-dimethylmalate lyase
JACHWB010000001.1	Prodigal:002006	CDS	505497	507230	.	+	0	ID=POOINJGP_00469;eC_number=6.4.1.8;Name=apc4;db_xref=COG:COG0146;gene=apc4;inference=ab initio prediction:Prodigal:002006,similar to AA sequence:UniProtKB:Q5P5G5;locus_tag=POOINJGP_00469;product=Acetophenone carboxylase delta subunit
JACHWB010000001.1	Prodigal:002006	CDS	507227	509290	.	+	0	ID=POOINJGP_00470;eC_number=6.4.1.8;Name=apc3;db_xref=COG:COG0145;gene=apc3;inference=ab initio prediction:Prodigal:002006,similar to AA sequence:UniProtKB:Q5P5G4;locus_tag=POOINJGP_00470;product=Acetophenone carboxylase gamma subunit
JACHWB010000001.1	Prodigal:002006	CDS	509287	509901	.	+	0	ID=POOINJGP_00471;eC_number=3.-.-.-;Name=yecD_1;db_xref=COG:COG1335;gene=yecD_1;inference=ab initio prediction:Prodigal:002006,similar to AA sequence:UniProtKB:P0ADI7;locus_tag=POOINJGP_00471;product=Isochorismatase family protein YecD
JACHWB010000001.1	Prodigal:002006	CDS	509898	511310	.	+	0	ID=POOINJGP_00472;eC_number=1.3.5.4;Name=ifcA;db_xref=COG:COG1053;gene=ifcA;inference=ab initio prediction:Prodigal:002006,similar to AA sequence:UniProtKB:Q9Z4P0;locus_tag=POOINJGP_00472;product=Fumarate reductase flavoprotein subunit
JACHWB010000001.1	Prodigal:002006	CDS	511383	512540	.	-	0	ID=POOINJGP_00473;eC_number=3.5.1.32;Name=hipO_1;db_xref=COG:COG1473;gene=hipO_1;inference=ab initio prediction:Prodigal:002006,similar to AA sequence:UniProtKB:P45493;locus_tag=POOINJGP_00473;product=Hippurate hydrolase
JACHWB010000001.1	Prodigal:002006	CDS	512560	513795	.	-	0	ID=POOINJGP_00474;eC_number=3.5.1.87;Name=hyuC;db_xref=COG:COG0624;gene=hyuC;inference=ab initio prediction:Prodigal:002006,similar to AA sequence:UniProtKB:Q6DTN4;locus_tag=POOINJGP_00474;product=N-carbamoyl-L-amino-acid hydrolase
JACHWB010000001.1	Prodigal:002006	CDS	513792	514997	.	-	0	ID=POOINJGP_00475;eC_number=4.3.1.15;Name=ygeX;db_xref=COG:COG1171;gene=ygeX;inference=ab initio prediction:Prodigal:002006,similar to AA sequence:UniProtKB:P66899;locus_tag=POOINJGP_00475;product=Diaminopropionate ammonia-lyase
JACHWB010000001.1	Prodigal:002006	CDS	515106	515591	.	+	0	ID=POOINJGP_00476;Name=lrp_3;db_xref=COG:COG1522;gene=lrp_3;inference=ab initio prediction:Prodigal:002006,similar to AA sequence:UniProtKB:P0ACJ0;locus_tag=POOINJGP_00476;product=Leucine-responsive regulatory protein
JACHWB010000001.1	Prodigal:002006	CDS	516582	517421	.	+	0	ID=POOINJGP_00477;inference=ab initio prediction:Prodigal:002006;locus_tag=POOINJGP_00477;product=hypothetical protein
JACHWB010000001.1	Aragorn:001002	tRNA	518151	518240	.	-	.	ID=POOINJGP_00478;inference=COORDINATES:profile:Aragorn:001002;locus_tag=POOINJGP_00478;product=tRNA-Ser(gga)
JACHWB010000001.1	Prodigal:002006	CDS	518448	518768	.	+	0	ID=POOINJGP_00479;inference=ab initio prediction:Prodigal:002006;locus_tag=POOINJGP_00479;product=hypothetical protein
JACHWB010000001.1	Prodigal:002006	CDS	518827	519513	.	+	0	ID=POOINJGP_00480;eC_number=1.8.4.11;Name=msrA;db_xref=COG:COG0225;gene=msrA;inference=ab initio prediction:Prodigal:002006,similar to AA sequence:UniProtKB:Q93S39;locus_tag=POOINJGP_00480;product=Peptide methionine sulfoxide reductase MsrA
JACHWB010000001.1	Aragorn:001002	tRNA	520309	520401	.	+	.	ID=POOINJGP_00481;inference=COORDINATES:profile:Aragorn:001002;locus_tag=POOINJGP_00481;product=tRNA-Thr(ggt)
JACHWB010000001.1	Prodigal:002006	CDS	520609	521769	.	-	0	ID=POOINJGP_00482;eC_number=1.3.1.87;Name=hcaB_1;gene=hcaB_1;inference=ab initio prediction:Prodigal:002006,protein motif:HAMAP:MF_01647;locus_tag=POOINJGP_00482;product=3-phenylpropionate-dihydrodiol/cinnamic acid-dihydrodiol dehydrogenase
JACHWB010000001.1	Prodigal:002006	CDS	521951	522361	.	+	0	ID=POOINJGP_00483;inference=ab initio prediction:Prodigal:002006;locus_tag=POOINJGP_00483;product=hypothetical protein
JACHWB010000001.1	Prodigal:002006	CDS	522486	523106	.	-	0	ID=POOINJGP_00484;inference=ab initio prediction:Prodigal:002006;locus_tag=POOINJGP_00484;product=hypothetical protein
JACHWB010000001.1	Prodigal:002006	CDS	523798	524628	.	+	0	ID=POOINJGP_00485;Name=ribN_1;gene=ribN_1;inference=ab initio prediction:Prodigal:002006,similar to AA sequence:UniProtKB:A6WUW2;locus_tag=POOINJGP_00485;product=Riboflavin transporter
JACHWB010000001.1	Prodigal:002006	CDS	524625	525716	.	+	0	ID=POOINJGP_00486;eC_number=3.6.4.12;Name=recD2_1;db_xref=COG:COG0507;gene=recD2_1;inference=ab initio prediction:Prodigal:002006,similar to AA sequence:UniProtKB:Q9RT63;locus_tag=POOINJGP_00486;product=ATP-dependent RecD-like DNA helicase
JACHWB010000001.1	Prodigal:002006	CDS	525814	525987	.	+	0	ID=POOINJGP_00487;inference=ab initio prediction:Prodigal:002006;locus_tag=POOINJGP_00487;product=hypothetical protein
JACHWB010000001.1	Prodigal:002006	CDS	526164	527252	.	+	0	ID=POOINJGP_00488;Name=takP_2;db_xref=COG:COG4663;gene=takP_2;inference=ab initio prediction:Prodigal:002006,similar to AA sequence:UniProtKB:Q3J1R2;locus_tag=POOINJGP_00488;product=Alpha-keto acid-binding periplasmic protein TakP
JACHWB010000001.1	Prodigal:002006	CDS	527300	528133	.	-	0	ID=POOINJGP_00489;inference=ab initio prediction:Prodigal:002006;locus_tag=POOINJGP_00489;product=hypothetical protein
JACHWB010000001.1	Prodigal:002006	CDS	528272	528892	.	+	0	ID=POOINJGP_00490;inference=ab initio prediction:Prodigal:002006;locus_tag=POOINJGP_00490;product=hypothetical protein
JACHWB010000001.1	Prodigal:002006	CDS	528987	529412	.	+	0	ID=POOINJGP_00491;eC_number=1.20.4.1;Name=arsC_1;gene=arsC_1;inference=ab initio prediction:Prodigal:002006,similar to AA sequence:UniProtKB:P08692;locus_tag=POOINJGP_00491;product=Arsenate reductase
JACHWB010000001.1	Prodigal:002006	CDS	529481	530260	.	+	0	ID=POOINJGP_00492;eC_number=1.1.1.393;db_xref=COG:COG1028;inference=ab initio prediction:Prodigal:002006,similar to AA sequence:UniProtKB:A7AZH2;locus_tag=POOINJGP_00492;product=3-beta-hydroxycholanate 3-dehydrogenase (NADP(+))
JACHWB010000001.1	Prodigal:002006	CDS	530280	531515	.	-	0	ID=POOINJGP_00493;Name=ycaD_1;gene=ycaD_1;inference=ab initio prediction:Prodigal:002006,protein motif:HAMAP:MF_01149;locus_tag=POOINJGP_00493;product=putative MFS-type transporter YcaD
JACHWB010000001.1	Prodigal:002006	CDS	531717	532532	.	-	0	ID=POOINJGP_00494;db_xref=COG:COG0730;inference=ab initio prediction:Prodigal:002006,similar to AA sequence:UniProtKB:Q9PFB4;locus_tag=POOINJGP_00494;product=putative membrane transporter protein
JACHWB010000001.1	Prodigal:002006	CDS	532545	533063	.	-	0	ID=POOINJGP_00495;Name=ygaP;db_xref=COG:COG0607;gene=ygaP;inference=ab initio prediction:Prodigal:002006,similar to AA sequence:UniProtKB:P55734;locus_tag=POOINJGP_00495;product=Inner membrane protein YgaP
JACHWB010000001.1	Prodigal:002006	CDS	533083	533409	.	-	0	ID=POOINJGP_00496;Name=hlyU;db_xref=COG:COG0640;gene=hlyU;inference=ab initio prediction:Prodigal:002006,similar to AA sequence:UniProtKB:P52695;locus_tag=POOINJGP_00496;product=Transcriptional activator HlyU
JACHWB010000001.1	Prodigal:002006	CDS	533494	534366	.	+	0	ID=POOINJGP_00497;eC_number=3.-.-.-;inference=ab initio prediction:Prodigal:002006,similar to AA sequence:UniProtKB:Q3JRV4;locus_tag=POOINJGP_00497;product=putative metallo-hydrolase
JACHWB010000001.1	Prodigal:002006	CDS	534433	536238	.	-	0	ID=POOINJGP_00498;eC_number=3.6.5.-;Name=lepA;db_xref=COG:COG0481;gene=lepA;inference=ab initio prediction:Prodigal:002006,similar to AA sequence:UniProtKB:Q2FXY7;locus_tag=POOINJGP_00498;product=Elongation factor 4
JACHWB010000001.1	Prodigal:002006	CDS	536349	537827	.	-	0	ID=POOINJGP_00499;Name=dauA_1;db_xref=COG:COG0659;gene=dauA_1;inference=ab initio prediction:Prodigal:002006,similar to AA sequence:UniProtKB:P0AFR2;locus_tag=POOINJGP_00499;product=C4-dicarboxylic acid transporter DauA
JACHWB010000001.1	Prodigal:002006	CDS	538271	539386	.	+	0	ID=POOINJGP_00500;inference=ab initio prediction:Prodigal:002006;locus_tag=POOINJGP_00500;product=hypothetical protein
JACHWB010000001.1	Prodigal:002006	CDS	539389	539928	.	+	0	ID=POOINJGP_00501;eC_number=1.1.5.5;Name=adhB;gene=adhB;inference=ab initio prediction:Prodigal:002006,similar to AA sequence:UniProtKB:Q47945;locus_tag=POOINJGP_00501;product=Alcohol dehydrogenase (quinone)%2C cytochrome c subunit
JACHWB010000001.1	Prodigal:002006	CDS	539948	540163	.	-	0	ID=POOINJGP_00502;inference=ab initio prediction:Prodigal:002006;locus_tag=POOINJGP_00502;product=hypothetical protein
JACHWB010000001.1	Prodigal:002006	CDS	540322	541461	.	-	0	ID=POOINJGP_00503;Name=hrcA;db_xref=COG:COG1420;gene=hrcA;inference=ab initio prediction:Prodigal:002006,similar to AA sequence:UniProtKB:P30727;locus_tag=POOINJGP_00503;product=Heat-inducible transcription repressor HrcA
JACHWB010000001.1	Prodigal:002006	CDS	541565	542278	.	+	0	ID=POOINJGP_00504;eC_number=2.7.7.56;Name=rph;db_xref=COG:COG0689;gene=rph;inference=ab initio prediction:Prodigal:002006,similar to AA sequence:UniProtKB:P50597;locus_tag=POOINJGP_00504;product=Ribonuclease PH
JACHWB010000001.1	Prodigal:002006	CDS	542275	542916	.	+	0	ID=POOINJGP_00505;eC_number=3.6.1.66;db_xref=COG:COG0127;inference=ab initio prediction:Prodigal:002006,similar to AA sequence:UniProtKB:P44598;locus_tag=POOINJGP_00505;product=dITP/XTP pyrophosphatase
JACHWB010000001.1	Prodigal:002006	CDS	542941	543429	.	+	0	ID=POOINJGP_00506;inference=ab initio prediction:Prodigal:002006;locus_tag=POOINJGP_00506;product=hypothetical protein
JACHWB010000001.1	Prodigal:002006	CDS	543479	543961	.	-	0	ID=POOINJGP_00507;inference=ab initio prediction:Prodigal:002006;locus_tag=POOINJGP_00507;product=hypothetical protein
JACHWB010000001.1	Prodigal:002006	CDS	544053	544709	.	-	0	ID=POOINJGP_00508;Name=slmA;db_xref=COG:COG1309;gene=slmA;inference=ab initio prediction:Prodigal:002006,similar to AA sequence:UniProtKB:Q9KVD2;locus_tag=POOINJGP_00508;product=Nucleoid occlusion factor SlmA
JACHWB010000001.1	Prodigal:002006	CDS	544999	546159	.	+	0	ID=POOINJGP_00509;Name=hemW;db_xref=COG:COG0635;gene=hemW;inference=ab initio prediction:Prodigal:002006,similar to AA sequence:UniProtKB:P52062;locus_tag=POOINJGP_00509;product=Heme chaperone HemW
JACHWB010000001.1	Prodigal:002006	CDS	546274	547218	.	-	0	ID=POOINJGP_00510;eC_number=6.3.2.3;Name=gshB;db_xref=COG:COG0189;gene=gshB;inference=ab initio prediction:Prodigal:002006,similar to AA sequence:UniProtKB:P04425;locus_tag=POOINJGP_00510;product=Glutathione synthetase
JACHWB010000001.1	Prodigal:002006	CDS	547381	548265	.	+	0	ID=POOINJGP_00511;eC_number=2.7.1.-;Name=bmrU;db_xref=COG:COG1597;gene=bmrU;inference=ab initio prediction:Prodigal:002006,similar to AA sequence:UniProtKB:P39074;locus_tag=POOINJGP_00511;product=Putative lipid kinase BmrU
JACHWB010000001.1	Prodigal:002006	CDS	548457	548834	.	-	0	ID=POOINJGP_00512;inference=ab initio prediction:Prodigal:002006,similar to AA sequence:UniProtKB:Q6NCZ4;locus_tag=POOINJGP_00512;note=UPF0102 protein RPA0323;product=hypothetical protein
JACHWB010000001.1	Prodigal:002006	CDS	548831	549769	.	-	0	ID=POOINJGP_00513;eC_number=2.1.1.198;Name=rsmI;gene=rsmI;inference=ab initio prediction:Prodigal:002006,protein motif:HAMAP:MF_01877;locus_tag=POOINJGP_00513;product=Ribosomal RNA small subunit methyltransferase I
JACHWB010000001.1	Prodigal:002006	CDS	549906	551186	.	+	0	ID=POOINJGP_00514;Name=lpoA_1;gene=lpoA_1;inference=ab initio prediction:Prodigal:002006,protein motif:HAMAP:MF_01890;locus_tag=POOINJGP_00514;product=Penicillin-binding protein activator LpoA
JACHWB010000001.1	Prodigal:002006	CDS	551259	552545	.	+	0	ID=POOINJGP_00515;inference=ab initio prediction:Prodigal:002006;locus_tag=POOINJGP_00515;product=hypothetical protein
JACHWB010000001.1	Prodigal:002006	CDS	552547	553056	.	-	0	ID=POOINJGP_00516;inference=ab initio prediction:Prodigal:002006;locus_tag=POOINJGP_00516;product=hypothetical protein
JACHWB010000001.1	Prodigal:002006	CDS	553073	553861	.	-	0	ID=POOINJGP_00517;eC_number=7.6.2.7;Name=tauB_1;db_xref=COG:COG4525;gene=tauB_1;inference=ab initio prediction:Prodigal:002006,similar to AA sequence:UniProtKB:Q47538;locus_tag=POOINJGP_00517;product=Taurine import ATP-binding protein TauB
JACHWB010000001.1	Prodigal:002006	CDS	554032	554886	.	-	0	ID=POOINJGP_00518;Name=ssuC_1;db_xref=COG:COG0600;gene=ssuC_1;inference=ab initio prediction:Prodigal:002006,similar to AA sequence:UniProtKB:P40401;locus_tag=POOINJGP_00518;product=Putative aliphatic sulfonates transport permease protein SsuC
JACHWB010000001.1	Prodigal:002006	CDS	554910	555878	.	-	0	ID=POOINJGP_00519;Name=ssuA_1;db_xref=COG:COG0715;gene=ssuA_1;inference=ab initio prediction:Prodigal:002006,similar to AA sequence:UniProtKB:P40400;locus_tag=POOINJGP_00519;product=Putative aliphatic sulfonates-binding protein
JACHWB010000001.1	Prodigal:002006	CDS	556141	558891	.	+	0	ID=POOINJGP_00520;Name=glnD;db_xref=COG:COG2844;gene=glnD;inference=ab initio prediction:Prodigal:002006,similar to AA sequence:UniProtKB:Q9RAE4;locus_tag=POOINJGP_00520;product=Bifunctional uridylyltransferase/uridylyl-removing enzyme
JACHWB010000001.1	Prodigal:002006	CDS	558958	559578	.	+	0	ID=POOINJGP_00521;Name=grpE;gene=grpE;inference=ab initio prediction:Prodigal:002006,protein motif:HAMAP:MF_01151;locus_tag=POOINJGP_00521;product=Protein GrpE
JACHWB010000001.1	Prodigal:002006	CDS	559798	560433	.	+	0	ID=POOINJGP_00522;inference=ab initio prediction:Prodigal:002006,similar to AA sequence:UniProtKB:P0AFP0;locus_tag=POOINJGP_00522;note=UPF0126 inner membrane protein YadS;product=hypothetical protein
JACHWB010000001.1	Prodigal:002006	CDS	560523	561461	.	-	0	ID=POOINJGP_00523;inference=ab initio prediction:Prodigal:002006;locus_tag=POOINJGP_00523;product=hypothetical protein
JACHWB010000001.1	Prodigal:002006	CDS	561495	562115	.	-	0	ID=POOINJGP_00524;eC_number=1.14.11.33;Name=alkB;db_xref=COG:COG3145;gene=alkB;inference=ab initio prediction:Prodigal:002006,similar to AA sequence:UniProtKB:P05050;locus_tag=POOINJGP_00524;product=Alpha-ketoglutarate-dependent dioxygenase AlkB
JACHWB010000001.1	Prodigal:002006	CDS	562266	562886	.	-	0	ID=POOINJGP_00525;eC_number=5.4.2.11;Name=gpmA_2;gene=gpmA_2;inference=ab initio prediction:Prodigal:002006,similar to AA sequence:UniProtKB:P30798;locus_tag=POOINJGP_00525;product=2%2C3-bisphosphoglycerate-dependent phosphoglycerate mutase
JACHWB010000001.1	Prodigal:002006	CDS	562926	563741	.	-	0	ID=POOINJGP_00526;eC_number=1.17.1.8;Name=dapB_1;db_xref=COG:COG0289;gene=dapB_1;inference=ab initio prediction:Prodigal:002006,similar to AA sequence:UniProtKB:Q6G2G3;locus_tag=POOINJGP_00526;product=4-hydroxy-tetrahydrodipicolinate reductase
JACHWB010000001.1	Prodigal:002006	CDS	563754	564320	.	-	0	ID=POOINJGP_00527;inference=ab initio prediction:Prodigal:002006;locus_tag=POOINJGP_00527;product=hypothetical protein
JACHWB010000001.1	Prodigal:002006	CDS	564317	564619	.	-	0	ID=POOINJGP_00528;inference=ab initio prediction:Prodigal:002006;locus_tag=POOINJGP_00528;product=hypothetical protein
JACHWB010000001.1	Prodigal:002006	CDS	564623	564910	.	-	0	ID=POOINJGP_00529;inference=ab initio prediction:Prodigal:002006;locus_tag=POOINJGP_00529;product=hypothetical protein
JACHWB010000001.1	Prodigal:002006	CDS	564999	565793	.	-	0	ID=POOINJGP_00530;eC_number=3.5.2.6;Name=bla;gene=bla;inference=ab initio prediction:Prodigal:002006,similar to AA sequence:UniProtKB:O07293;locus_tag=POOINJGP_00530;product=Beta-lactamase OXA-18
JACHWB010000001.1	Prodigal:002006	CDS	565804	566538	.	-	0	ID=POOINJGP_00531;eC_number=4.1.1.23;Name=pyrF;db_xref=COG:COG0284;gene=pyrF;inference=ab initio prediction:Prodigal:002006,similar to AA sequence:UniProtKB:Q5FJB3;locus_tag=POOINJGP_00531;product=Orotidine 5'-phosphate decarboxylase
JACHWB010000001.1	Prodigal:002006	CDS	566535	567158	.	-	0	ID=POOINJGP_00532;eC_number=2.1.1.344;Name=olsG;gene=olsG;inference=ab initio prediction:Prodigal:002006,similar to AA sequence:UniProtKB:L0D9B6;locus_tag=POOINJGP_00532;product=Ornithine lipid N-methyltransferase
JACHWB010000001.1	Prodigal:002006	CDS	567225	568367	.	-	0	ID=POOINJGP_00533;Name=dnaJ_2;db_xref=COG:COG0484;gene=dnaJ_2;inference=ab initio prediction:Prodigal:002006,similar to AA sequence:UniProtKB:Q6RSN5;locus_tag=POOINJGP_00533;product=Chaperone protein DnaJ
JACHWB010000001.1	Prodigal:002006	CDS	568574	570490	.	-	0	ID=POOINJGP_00534;Name=dnaK_2;gene=dnaK_2;inference=ab initio prediction:Prodigal:002006,similar to AA sequence:UniProtKB:Q05981;locus_tag=POOINJGP_00534;product=Chaperone protein DnaK
JACHWB010000001.1	Prodigal:002006	CDS	570726	570983	.	-	0	ID=POOINJGP_00535;inference=ab initio prediction:Prodigal:002006;locus_tag=POOINJGP_00535;product=hypothetical protein
JACHWB010000001.1	Prodigal:002006	CDS	571189	571923	.	+	0	ID=POOINJGP_00536;Name=fnr_1;db_xref=COG:COG0664;gene=fnr_1;inference=ab initio prediction:Prodigal:002006,similar to AA sequence:UniProtKB:P0A9E5;locus_tag=POOINJGP_00536;product=Fumarate and nitrate reduction regulatory protein
JACHWB010000001.1	Prodigal:002006	CDS	571967	572239	.	-	0	ID=POOINJGP_00537;inference=ab initio prediction:Prodigal:002006;locus_tag=POOINJGP_00537;product=hypothetical protein
JACHWB010000001.1	Prodigal:002006	CDS	572348	573256	.	-	0	ID=POOINJGP_00538;Name=ada_1;db_xref=COG:COG0350;gene=ada_1;inference=ab initio prediction:Prodigal:002006,similar to AA sequence:UniProtKB:P06134;locus_tag=POOINJGP_00538;product=Bifunctional transcriptional activator/DNA repair enzyme Ada
JACHWB010000001.1	Prodigal:002006	CDS	573363	573647	.	-	0	ID=POOINJGP_00539;inference=ab initio prediction:Prodigal:002006;locus_tag=POOINJGP_00539;product=hypothetical protein
JACHWB010000001.1	Prodigal:002006	CDS	574382	574780	.	-	0	ID=POOINJGP_00540;inference=ab initio prediction:Prodigal:002006;locus_tag=POOINJGP_00540;product=hypothetical protein
JACHWB010000001.1	Prodigal:002006	CDS	574912	575655	.	+	0	ID=POOINJGP_00541;eC_number=4.2.99.18;Name=nth_1;db_xref=COG:COG0177;gene=nth_1;inference=ab initio prediction:Prodigal:002006,similar to AA sequence:UniProtKB:P0AB83;locus_tag=POOINJGP_00541;product=Endonuclease III
JACHWB010000001.1	Prodigal:002006	CDS	575652	575915	.	-	0	ID=POOINJGP_00542;inference=ab initio prediction:Prodigal:002006;locus_tag=POOINJGP_00542;product=hypothetical protein
JACHWB010000001.1	Prodigal:002006	CDS	575919	576716	.	-	0	ID=POOINJGP_00543;eC_number=3.6.1.27;Name=uppP;db_xref=COG:COG1968;gene=uppP;inference=ab initio prediction:Prodigal:002006,similar to AA sequence:UniProtKB:P60932;locus_tag=POOINJGP_00543;product=Undecaprenyl-diphosphatase
JACHWB010000001.1	Prodigal:002006	CDS	576744	577586	.	+	0	ID=POOINJGP_00544;Name=fzlA;gene=fzlA;inference=ab initio prediction:Prodigal:002006,similar to AA sequence:UniProtKB:A0A0H3CDY2;locus_tag=POOINJGP_00544;product=FtsZ-localized protein A
JACHWB010000001.1	Prodigal:002006	CDS	577736	578728	.	+	0	ID=POOINJGP_00545;eC_number=1.17.99.6;Name=queG;db_xref=COG:COG1600;gene=queG;inference=ab initio prediction:Prodigal:002006,similar to AA sequence:UniProtKB:P97030;locus_tag=POOINJGP_00545;product=Epoxyqueuosine reductase
JACHWB010000001.1	Prodigal:002006	CDS	578894	579823	.	-	0	ID=POOINJGP_00546;inference=ab initio prediction:Prodigal:002006;locus_tag=POOINJGP_00546;product=hypothetical protein
JACHWB010000001.1	Prodigal:002006	CDS	580000	581538	.	-	0	ID=POOINJGP_00547;Name=comM;db_xref=COG:COG0606;gene=comM;inference=ab initio prediction:Prodigal:002006,similar to AA sequence:UniProtKB:P45049;locus_tag=POOINJGP_00547;product=Competence protein ComM
JACHWB010000001.1	Prodigal:002006	CDS	581910	582362	.	+	0	ID=POOINJGP_00548;Name=phyR_1;gene=phyR_1;inference=ab initio prediction:Prodigal:002006,similar to AA sequence:UniProtKB:Q0PEV3;locus_tag=POOINJGP_00548;product=Phyllosphere-induced regulator PhyR
JACHWB010000001.1	Prodigal:002006	CDS	582374	585139	.	-	0	ID=POOINJGP_00549;Name=mutS;db_xref=COG:COG0249;gene=mutS;inference=ab initio prediction:Prodigal:002006,similar to AA sequence:UniProtKB:P0A1Y0;locus_tag=POOINJGP_00549;product=DNA mismatch repair protein MutS
JACHWB010000001.1	Prodigal:002006	CDS	585249	587540	.	+	0	ID=POOINJGP_00550;eC_number=1.1.1.40;Name=tme;db_xref=COG:COG0280;gene=tme;inference=ab initio prediction:Prodigal:002006,similar to AA sequence:UniProtKB:O30808;locus_tag=POOINJGP_00550;product=NADP-dependent malic enzyme
JACHWB010000001.1	Prodigal:002006	CDS	587676	588287	.	+	0	ID=POOINJGP_00551;eC_number=3.1.3.18;Name=gph_1;gene=gph_1;inference=ab initio prediction:Prodigal:002006,protein motif:HAMAP:MF_00495;locus_tag=POOINJGP_00551;product=Phosphoglycolate phosphatase
JACHWB010000001.1	Prodigal:002006	CDS	588326	590791	.	+	0	ID=POOINJGP_00552;eC_number=3.6.4.13;Name=hrpB;db_xref=COG:COG1643;gene=hrpB;inference=ab initio prediction:Prodigal:002006,similar to AA sequence:UniProtKB:P37024;locus_tag=POOINJGP_00552;product=ATP-dependent RNA helicase HrpB
JACHWB010000001.1	Prodigal:002006	CDS	590834	591142	.	-	0	ID=POOINJGP_00553;inference=ab initio prediction:Prodigal:002006;locus_tag=POOINJGP_00553;product=hypothetical protein
JACHWB010000001.1	Prodigal:002006	CDS	591226	591603	.	-	0	ID=POOINJGP_00554;eC_number=4.2.3.3;Name=mgsA;db_xref=COG:COG1803;gene=mgsA;inference=ab initio prediction:Prodigal:002006,similar to AA sequence:UniProtKB:Q9X0R7;locus_tag=POOINJGP_00554;product=Methylglyoxal synthase
JACHWB010000001.1	Prodigal:002006	CDS	591616	592419	.	-	0	ID=POOINJGP_00555;inference=ab initio prediction:Prodigal:002006;locus_tag=POOINJGP_00555;product=hypothetical protein
JACHWB010000001.1	Prodigal:002006	CDS	592510	593136	.	-	0	ID=POOINJGP_00556;eC_number=2.7.4.25;Name=cmk;db_xref=COG:COG0283;gene=cmk;inference=ab initio prediction:Prodigal:002006,similar to AA sequence:UniProtKB:P0A6I0;locus_tag=POOINJGP_00556;product=Cytidylate kinase
JACHWB010000001.1	Prodigal:002006	CDS	593144	594493	.	-	0	ID=POOINJGP_00557;eC_number=2.5.1.19;Name=aroA;gene=aroA;inference=ab initio prediction:Prodigal:002006,similar to AA sequence:UniProtKB:P0A2Y4;locus_tag=POOINJGP_00557;product=3-phosphoshikimate 1-carboxyvinyltransferase
JACHWB010000001.1	Prodigal:002006	CDS	594675	595064	.	+	0	ID=POOINJGP_00558;inference=ab initio prediction:Prodigal:002006;locus_tag=POOINJGP_00558;product=hypothetical protein
JACHWB010000001.1	Aragorn:001002	tRNA	595146	595221	.	+	.	ID=POOINJGP_00559;inference=COORDINATES:profile:Aragorn:001002;locus_tag=POOINJGP_00559;product=tRNA-Ala(ggc)
JACHWB010000001.1	Prodigal:002006	CDS	595375	597576	.	+	0	ID=POOINJGP_00560;eC_number=2.3.3.9;Name=glcB;db_xref=COG:COG2225;gene=glcB;inference=ab initio prediction:Prodigal:002006,similar to AA sequence:UniProtKB:Q9I636;locus_tag=POOINJGP_00560;product=Malate synthase G
JACHWB010000001.1	Prodigal:002006	CDS	597606	598631	.	-	0	ID=POOINJGP_00561;eC_number=3.5.2.9;Name=pxpC;db_xref=COG:COG1984;gene=pxpC;inference=ab initio prediction:Prodigal:002006,similar to AA sequence:UniProtKB:Q7WY77;locus_tag=POOINJGP_00561;product=5-oxoprolinase subunit C
JACHWB010000001.1	Prodigal:002006	CDS	598628	599347	.	-	0	ID=POOINJGP_00562;eC_number=3.5.2.9;Name=pxpB;db_xref=COG:COG2049;gene=pxpB;inference=ab initio prediction:Prodigal:002006,similar to AA sequence:UniProtKB:P60495;locus_tag=POOINJGP_00562;product=5-oxoprolinase subunit B
JACHWB010000001.1	Prodigal:002006	CDS	599570	600355	.	+	0	ID=POOINJGP_00563;eC_number=1.1.1.30;Name=bdhA_1;gene=bdhA_1;inference=ab initio prediction:Prodigal:002006,similar to AA sequence:UniProtKB:O86034;locus_tag=POOINJGP_00563;product=D-beta-hydroxybutyrate dehydrogenase
JACHWB010000001.1	Prodigal:002006	CDS	600410	601354	.	-	0	ID=POOINJGP_00564;eC_number=3.4.11.5;Name=pip;gene=pip;inference=ab initio prediction:Prodigal:002006,similar to AA sequence:UniProtKB:O32449;locus_tag=POOINJGP_00564;product=Proline iminopeptidase
JACHWB010000001.1	Prodigal:002006	CDS	601525	602598	.	+	0	ID=POOINJGP_00565;Name=spuE;db_xref=COG:COG0687;gene=spuE;inference=ab initio prediction:Prodigal:002006,similar to AA sequence:UniProtKB:Q9I6J0;locus_tag=POOINJGP_00565;product=Spermidine-binding periplasmic protein SpuE
JACHWB010000001.1	Prodigal:002006	CDS	602644	603753	.	+	0	ID=POOINJGP_00566;eC_number=7.6.2.11;Name=potA_1;gene=potA_1;inference=ab initio prediction:Prodigal:002006,similar to AA sequence:UniProtKB:Q7A679;locus_tag=POOINJGP_00566;product=Spermidine/putrescine import ATP-binding protein PotA
JACHWB010000001.1	Prodigal:002006	CDS	603750	604619	.	+	0	ID=POOINJGP_00567;Name=potB_1;db_xref=COG:COG1176;gene=potB_1;inference=ab initio prediction:Prodigal:002006,similar to AA sequence:UniProtKB:P0AFK4;locus_tag=POOINJGP_00567;product=Spermidine/putrescine transport system permease protein PotB
JACHWB010000001.1	Prodigal:002006	CDS	604624	605463	.	+	0	ID=POOINJGP_00568;Name=ydcV_1;gene=ydcV_1;inference=ab initio prediction:Prodigal:002006,similar to AA sequence:UniProtKB:P0AFR9;locus_tag=POOINJGP_00568;product=Inner membrane ABC transporter permease protein YdcV
JACHWB010000001.1	Prodigal:002006	CDS	605610	606677	.	-	0	ID=POOINJGP_00569;inference=ab initio prediction:Prodigal:002006;locus_tag=POOINJGP_00569;product=hypothetical protein
JACHWB010000001.1	Prodigal:002006	CDS	606715	607497	.	-	0	ID=POOINJGP_00570;Name=oppF_1;db_xref=COG:COG4608;gene=oppF_1;inference=ab initio prediction:Prodigal:002006,similar to AA sequence:UniProtKB:P24137;locus_tag=POOINJGP_00570;product=Oligopeptide transport ATP-binding protein OppF
JACHWB010000001.1	Prodigal:002006	CDS	607515	608351	.	-	0	ID=POOINJGP_00571;Name=oppD_1;db_xref=COG:COG0444;gene=oppD_1;inference=ab initio prediction:Prodigal:002006,similar to AA sequence:UniProtKB:P24136;locus_tag=POOINJGP_00571;product=Oligopeptide transport ATP-binding protein OppD
JACHWB010000001.1	Prodigal:002006	CDS	608348	609286	.	-	0	ID=POOINJGP_00572;Name=ddpC_1;db_xref=COG:COG1173;gene=ddpC_1;inference=ab initio prediction:Prodigal:002006,similar to AA sequence:UniProtKB:P77463;locus_tag=POOINJGP_00572;product=putative D%2CD-dipeptide transport system permease protein DdpC
JACHWB010000001.1	Prodigal:002006	CDS	609286	610344	.	-	0	ID=POOINJGP_00573;Name=dppB_2;db_xref=COG:COG0601;gene=dppB_2;inference=ab initio prediction:Prodigal:002006,similar to AA sequence:UniProtKB:P0AEF8;locus_tag=POOINJGP_00573;product=Dipeptide transport system permease protein DppB
JACHWB010000001.1	Prodigal:002006	CDS	610352	611947	.	-	0	ID=POOINJGP_00574;Name=ddpA_1;db_xref=COG:COG0747;gene=ddpA_1;inference=ab initio prediction:Prodigal:002006,similar to AA sequence:UniProtKB:P76128;locus_tag=POOINJGP_00574;product=putative D%2CD-dipeptide-binding periplasmic protein DdpA
JACHWB010000001.1	Prodigal:002006	CDS	612144	613553	.	+	0	ID=POOINJGP_00575;eC_number=4.3.2.1;Name=argH_1;db_xref=COG:COG0165;gene=argH_1;inference=ab initio prediction:Prodigal:002006,similar to AA sequence:UniProtKB:Q72D36;locus_tag=POOINJGP_00575;product=Argininosuccinate lyase
JACHWB010000001.1	Prodigal:002006	CDS	613730	614164	.	+	0	ID=POOINJGP_00576;Name=ibpA_1;db_xref=COG:COG0071;gene=ibpA_1;inference=ab initio prediction:Prodigal:002006,similar to AA sequence:UniProtKB:P0C054;locus_tag=POOINJGP_00576;product=Small heat shock protein IbpA
JACHWB010000001.1	Prodigal:002006	CDS	614190	614456	.	+	0	ID=POOINJGP_00577;inference=ab initio prediction:Prodigal:002006;locus_tag=POOINJGP_00577;product=hypothetical protein
JACHWB010000001.1	Prodigal:002006	CDS	614479	615234	.	-	0	ID=POOINJGP_00578;eC_number=3.7.1.19;inference=ab initio prediction:Prodigal:002006,similar to AA sequence:UniProtKB:Q93NG6;locus_tag=POOINJGP_00578;product=2%2C6-dihydropseudooxynicotine hydrolase
JACHWB010000001.1	Prodigal:002006	CDS	615358	616572	.	+	0	ID=POOINJGP_00579;eC_number=2.4.1.250;Name=mshA_2;gene=mshA_2;inference=ab initio prediction:Prodigal:002006,protein motif:HAMAP:MF_01695;locus_tag=POOINJGP_00579;product=D-inositol-3-phosphate glycosyltransferase
JACHWB010000001.1	Prodigal:002006	CDS	616710	617231	.	+	0	ID=POOINJGP_00580;Name=infC;db_xref=COG:COG0290;gene=infC;inference=ab initio prediction:Prodigal:002006,similar to AA sequence:UniProtKB:P48516;locus_tag=POOINJGP_00580;product=Translation initiation factor IF-3
JACHWB010000001.1	Prodigal:002006	CDS	617433	617633	.	+	0	ID=POOINJGP_00581;Name=rpmI;db_xref=COG:COG0291;gene=rpmI;inference=ab initio prediction:Prodigal:002006,similar to AA sequence:UniProtKB:Q6NDR5;locus_tag=POOINJGP_00581;product=50S ribosomal protein L35
JACHWB010000001.1	Prodigal:002006	CDS	617675	618043	.	+	0	ID=POOINJGP_00582;Name=rplT;db_xref=COG:COG0292;gene=rplT;inference=ab initio prediction:Prodigal:002006,similar to AA sequence:UniProtKB:Q6NDR6;locus_tag=POOINJGP_00582;product=50S ribosomal protein L20
JACHWB010000001.1	Prodigal:002006	CDS	618237	619319	.	+	0	ID=POOINJGP_00583;eC_number=6.1.1.20;Name=pheS;db_xref=COG:COG0016;gene=pheS;inference=ab initio prediction:Prodigal:002006,similar to AA sequence:UniProtKB:Q9I0A3;locus_tag=POOINJGP_00583;product=Phenylalanine--tRNA ligase alpha subunit
JACHWB010000001.1	Prodigal:002006	CDS	619334	621757	.	+	0	ID=POOINJGP_00584;eC_number=6.1.1.20;Name=pheT;db_xref=COG:COG0072;gene=pheT;inference=ab initio prediction:Prodigal:002006,similar to AA sequence:UniProtKB:P07395;locus_tag=POOINJGP_00584;product=Phenylalanine--tRNA ligase beta subunit
JACHWB010000001.1	Prodigal:002006	CDS	621780	622568	.	-	0	ID=POOINJGP_00585;Name=moeZ;db_xref=COG:COG0476;gene=moeZ;inference=ab initio prediction:Prodigal:002006,similar to AA sequence:UniProtKB:P9WMN7;locus_tag=POOINJGP_00585;product=putative adenylyltransferase/sulfurtransferase MoeZ
JACHWB010000001.1	Prodigal:002006	CDS	622722	623726	.	+	0	ID=POOINJGP_00586;Name=tmpC;db_xref=COG:COG1744;gene=tmpC;inference=ab initio prediction:Prodigal:002006,similar to AA sequence:UniProtKB:P29724;locus_tag=POOINJGP_00586;product=Membrane lipoprotein TmpC
JACHWB010000001.1	Prodigal:002006	CDS	623855	625378	.	+	0	ID=POOINJGP_00587;eC_number=7.5.2.11;Name=mglA_1;db_xref=COG:COG1129;gene=mglA_1;inference=ab initio prediction:Prodigal:002006,similar to AA sequence:UniProtKB:P0AAG8;locus_tag=POOINJGP_00587;product=Galactose/methyl galactoside import ATP-binding protein MglA
JACHWB010000001.1	Prodigal:002006	CDS	625378	625806	.	+	0	ID=POOINJGP_00588;inference=ab initio prediction:Prodigal:002006;locus_tag=POOINJGP_00588;product=hypothetical protein
JACHWB010000001.1	Prodigal:002006	CDS	625810	626913	.	+	0	ID=POOINJGP_00589;inference=ab initio prediction:Prodigal:002006;locus_tag=POOINJGP_00589;product=hypothetical protein
JACHWB010000001.1	Prodigal:002006	CDS	626918	627823	.	+	0	ID=POOINJGP_00590;Name=rfuD_1;db_xref=COG:COG1079;gene=rfuD_1;inference=ab initio prediction:Prodigal:002006,similar to AA sequence:UniProtKB:O83324;locus_tag=POOINJGP_00590;product=putative riboflavin import permease protein RfuD
JACHWB010000001.1	Prodigal:002006	CDS	627826	628230	.	+	0	ID=POOINJGP_00591;eC_number=3.5.4.5;Name=cdd;db_xref=COG:COG0295;gene=cdd;inference=ab initio prediction:Prodigal:002006,similar to AA sequence:UniProtKB:P19079;locus_tag=POOINJGP_00591;product=Cytidine deaminase
JACHWB010000001.1	Prodigal:002006	CDS	628276	629097	.	+	0	ID=POOINJGP_00592;eC_number=2.4.2.1;Name=punA;gene=punA;inference=ab initio prediction:Prodigal:002006,similar to AA sequence:UniProtKB:P77834;locus_tag=POOINJGP_00592;product=Purine nucleoside phosphorylase 1
JACHWB010000001.1	Prodigal:002006	CDS	629090	629851	.	+	0	ID=POOINJGP_00593;eC_number=4.1.2.4;Name=deoC;db_xref=COG:COG0274;gene=deoC;inference=ab initio prediction:Prodigal:002006,similar to AA sequence:UniProtKB:B0TQ91;locus_tag=POOINJGP_00593;product=Deoxyribose-phosphate aldolase
JACHWB010000001.1	Prodigal:002006	CDS	629853	631175	.	+	0	ID=POOINJGP_00594;eC_number=2.4.2.4;Name=deoA;db_xref=COG:COG0213;gene=deoA;inference=ab initio prediction:Prodigal:002006,similar to AA sequence:UniProtKB:Q7CP66;locus_tag=POOINJGP_00594;product=Thymidine phosphorylase
JACHWB010000001.1	Prodigal:002006	CDS	631172	632113	.	+	0	ID=POOINJGP_00595;eC_number=1.1.1.79;Name=ghrA;db_xref=COG:COG0111;gene=ghrA;inference=ab initio prediction:Prodigal:002006,similar to AA sequence:UniProtKB:P75913;locus_tag=POOINJGP_00595;product=Glyoxylate/hydroxypyruvate reductase A
JACHWB010000001.1	Prodigal:002006	CDS	632277	633128	.	-	0	ID=POOINJGP_00596;inference=ab initio prediction:Prodigal:002006;locus_tag=POOINJGP_00596;product=hypothetical protein
JACHWB010000001.1	Prodigal:002006	CDS	633192	634574	.	-	0	ID=POOINJGP_00597;eC_number=3.4.11.10;Name=pepA_1;gene=pepA_1;inference=ab initio prediction:Prodigal:002006,protein motif:HAMAP:MF_00181;locus_tag=POOINJGP_00597;product=cytosol aminopeptidase
JACHWB010000001.1	Prodigal:002006	CDS	634681	635583	.	-	0	ID=POOINJGP_00598;eC_number=2.7.1.58;Name=dgoK1;db_xref=COG:COG3734;gene=dgoK1;inference=ab initio prediction:Prodigal:002006,similar to AA sequence:UniProtKB:Q92RN7;locus_tag=POOINJGP_00598;product=putative 2-dehydro-3-deoxygalactonokinase DgoK1
JACHWB010000001.1	Prodigal:002006	CDS	635628	636257	.	-	0	ID=POOINJGP_00599;eC_number=2.4.2.9;Name=upp;gene=upp;inference=ab initio prediction:Prodigal:002006,similar to AA sequence:UniProtKB:P67396;locus_tag=POOINJGP_00599;product=Uracil phosphoribosyltransferase
JACHWB010000001.1	Prodigal:002006	CDS	636294	637547	.	-	0	ID=POOINJGP_00600;inference=ab initio prediction:Prodigal:002006;locus_tag=POOINJGP_00600;product=hypothetical protein
JACHWB010000001.1	Prodigal:002006	CDS	637691	638953	.	-	0	ID=POOINJGP_00601;eC_number=3.5.4.25;Name=ribA_1;gene=ribA_1;inference=ab initio prediction:Prodigal:002006,protein motif:HAMAP:MF_00179;locus_tag=POOINJGP_00601;product=GTP cyclohydrolase-2
JACHWB010000001.1	Prodigal:002006	CDS	639233	640453	.	-	0	ID=POOINJGP_00602;eC_number=5.4.2.7;Name=deoB;db_xref=COG:COG1015;gene=deoB;inference=ab initio prediction:Prodigal:002006,similar to AA sequence:UniProtKB:P0A6K6;locus_tag=POOINJGP_00602;product=Phosphopentomutase
JACHWB010000001.1	Prodigal:002006	CDS	640498	641505	.	-	0	ID=POOINJGP_00603;Name=czcD;db_xref=COG:COG1230;gene=czcD;inference=ab initio prediction:Prodigal:002006,similar to AA sequence:UniProtKB:O07084;locus_tag=POOINJGP_00603;product=Cadmium%2C cobalt and zinc/H(+)-K(+) antiporter
JACHWB010000001.1	Prodigal:002006	CDS	641523	643151	.	-	0	ID=POOINJGP_00604;Name=yejF_1;db_xref=COG:COG4172;gene=yejF_1;inference=ab initio prediction:Prodigal:002006,similar to AA sequence:UniProtKB:P33916;locus_tag=POOINJGP_00604;product=putative ABC transporter ATP-binding protein YejF
JACHWB010000001.1	Prodigal:002006	CDS	643148	644311	.	-	0	ID=POOINJGP_00605;Name=yejE;db_xref=COG:COG4239;gene=yejE;inference=ab initio prediction:Prodigal:002006,similar to AA sequence:UniProtKB:P33915;locus_tag=POOINJGP_00605;product=Inner membrane ABC transporter permease protein YejE
JACHWB010000001.1	Prodigal:002006	CDS	644313	645428	.	-	0	ID=POOINJGP_00606;Name=yejB;db_xref=COG:COG4174;gene=yejB;inference=ab initio prediction:Prodigal:002006,similar to AA sequence:UniProtKB:P0AFU0;locus_tag=POOINJGP_00606;product=Inner membrane ABC transporter permease protein YejB
JACHWB010000001.1	Prodigal:002006	CDS	645428	645796	.	-	0	ID=POOINJGP_00607;inference=ab initio prediction:Prodigal:002006;locus_tag=POOINJGP_00607;product=hypothetical protein
JACHWB010000001.1	Prodigal:002006	CDS	645836	647701	.	-	0	ID=POOINJGP_00608;Name=sgrR;gene=sgrR;inference=ab initio prediction:Prodigal:002006,protein motif:HAMAP:MF_01449;locus_tag=POOINJGP_00608;product=HTH-type transcriptional regulator SgrR
JACHWB010000001.1	Prodigal:002006	CDS	647698	649566	.	-	0	ID=POOINJGP_00609;inference=ab initio prediction:Prodigal:002006;locus_tag=POOINJGP_00609;product=hypothetical protein
JACHWB010000001.1	Prodigal:002006	CDS	649719	650339	.	-	0	ID=POOINJGP_00610;Name=cycM;db_xref=COG:COG3474;gene=cycM;inference=ab initio prediction:Prodigal:002006,similar to AA sequence:UniProtKB:P54820;locus_tag=POOINJGP_00610;product=Cytochrome c-552
JACHWB010000001.1	Prodigal:002006	CDS	650568	651353	.	+	0	ID=POOINJGP_00611;eC_number=2.7.7.38;Name=kdsB;db_xref=COG:COG1212;gene=kdsB;inference=ab initio prediction:Prodigal:002006,similar to AA sequence:UniProtKB:P04951;locus_tag=POOINJGP_00611;product=3-deoxy-manno-octulosonate cytidylyltransferase
JACHWB010000001.1	Prodigal:002006	CDS	651350	652204	.	+	0	ID=POOINJGP_00612;Name=pheA;db_xref=COG:COG0077;gene=pheA;inference=ab initio prediction:Prodigal:002006,similar to AA sequence:UniProtKB:P0A9J8;locus_tag=POOINJGP_00612;product=Bifunctional chorismate mutase/prephenate dehydratase
JACHWB010000001.1	Prodigal:002006	CDS	652201	652734	.	+	0	ID=POOINJGP_00613;eC_number=2.3.1.189;Name=mshD_1;gene=mshD_1;inference=ab initio prediction:Prodigal:002006,protein motif:HAMAP:MF_01698;locus_tag=POOINJGP_00613;product=Mycothiol acetyltransferase
JACHWB010000001.1	Prodigal:002006	CDS	653305	653901	.	-	0	ID=POOINJGP_00614;inference=ab initio prediction:Prodigal:002006;locus_tag=POOINJGP_00614;product=hypothetical protein
JACHWB010000001.1	Prodigal:002006	CDS	654127	655029	.	-	0	ID=POOINJGP_00615;eC_number=3.6.1.22;Name=nudC;gene=nudC;inference=ab initio prediction:Prodigal:002006,protein motif:HAMAP:MF_00297;locus_tag=POOINJGP_00615;product=NADH pyrophosphatase
JACHWB010000001.1	Prodigal:002006	CDS	655044	655454	.	-	0	ID=POOINJGP_00616;inference=ab initio prediction:Prodigal:002006;locus_tag=POOINJGP_00616;product=hypothetical protein
JACHWB010000001.1	Prodigal:002006	CDS	655814	657637	.	+	0	ID=POOINJGP_00617;eC_number=3.6.4.12;Name=ruvB_1;gene=ruvB_1;inference=ab initio prediction:Prodigal:002006,protein motif:HAMAP:MF_00016;locus_tag=POOINJGP_00617;product=Holliday junction ATP-dependent DNA helicase RuvB
JACHWB010000001.1	Prodigal:002006	CDS	657653	657973	.	+	0	ID=POOINJGP_00618;db_xref=COG:COG0718;inference=ab initio prediction:Prodigal:002006,similar to AA sequence:UniProtKB:P44711;locus_tag=POOINJGP_00618;product=Nucleoid-associated protein
JACHWB010000001.1	Prodigal:002006	CDS	657981	658586	.	+	0	ID=POOINJGP_00619;Name=recR;db_xref=COG:COG0353;gene=recR;inference=ab initio prediction:Prodigal:002006,similar to AA sequence:UniProtKB:Q5SHY0;locus_tag=POOINJGP_00619;product=Recombination protein RecR
JACHWB010000001.1	Prodigal:002006	CDS	658587	660173	.	-	0	ID=POOINJGP_00620;eC_number=2.7.11.1;Name=rsbW_1;gene=rsbW_1;inference=ab initio prediction:Prodigal:002006,protein motif:HAMAP:MF_00638;locus_tag=POOINJGP_00620;product=Serine-protein kinase RsbW
JACHWB010000001.1	Prodigal:002006	CDS	660326	661171	.	+	0	ID=POOINJGP_00621;eC_number=2.3.1.117;Name=dapD;gene=dapD;inference=ab initio prediction:Prodigal:002006,similar to AA sequence:UniProtKB:Q8FV25;locus_tag=POOINJGP_00621;product=2%2C3%2C4%2C5-tetrahydropyridine-2%2C6-dicarboxylate N-succinyltransferase
JACHWB010000001.1	Prodigal:002006	CDS	661226	661732	.	+	0	ID=POOINJGP_00622;inference=ab initio prediction:Prodigal:002006;locus_tag=POOINJGP_00622;product=hypothetical protein
JACHWB010000001.1	Prodigal:002006	CDS	661795	662964	.	+	0	ID=POOINJGP_00623;eC_number=3.5.1.18;Name=dapE_1;db_xref=COG:COG0624;gene=dapE_1;inference=ab initio prediction:Prodigal:002006,similar to AA sequence:UniProtKB:P44514;locus_tag=POOINJGP_00623;product=Succinyl-diaminopimelate desuccinylase
JACHWB010000001.1	Prodigal:002006	CDS	663068	663658	.	+	0	ID=POOINJGP_00624;inference=ab initio prediction:Prodigal:002006;locus_tag=POOINJGP_00624;product=hypothetical protein
JACHWB010000001.1	Prodigal:002006	CDS	663650	664399	.	-	0	ID=POOINJGP_00625;eC_number=5.4.99.12;Name=truA;db_xref=COG:COG0101;gene=truA;inference=ab initio prediction:Prodigal:002006,similar to AA sequence:UniProtKB:P07649;locus_tag=POOINJGP_00625;product=tRNA pseudouridine synthase A
JACHWB010000001.1	Prodigal:002006	CDS	664402	664896	.	-	0	ID=POOINJGP_00626;eC_number=2.3.1.-;Name=eis_1;gene=eis_1;inference=ab initio prediction:Prodigal:002006,protein motif:HAMAP:MF_01812;locus_tag=POOINJGP_00626;product=N-acetyltransferase Eis
JACHWB010000001.1	Prodigal:002006	CDS	664905	665837	.	-	0	ID=POOINJGP_00627;eC_number=2.1.2.9;Name=fmt_1;db_xref=COG:COG0223;gene=fmt_1;inference=ab initio prediction:Prodigal:002006,similar to AA sequence:UniProtKB:O85732;locus_tag=POOINJGP_00627;product=Methionyl-tRNA formyltransferase
JACHWB010000001.1	Prodigal:002006	CDS	665834	666352	.	-	0	ID=POOINJGP_00628;eC_number=3.5.1.88;Name=def1;gene=def1;inference=ab initio prediction:Prodigal:002006,similar to AA sequence:UniProtKB:A0A0H3KB98;locus_tag=POOINJGP_00628;product=Peptide deformylase 1
JACHWB010000001.1	Prodigal:002006	CDS	666440	667627	.	+	0	ID=POOINJGP_00629;inference=ab initio prediction:Prodigal:002006;locus_tag=POOINJGP_00629;product=hypothetical protein
JACHWB010000001.1	Prodigal:002006	CDS	667732	668235	.	+	0	ID=POOINJGP_00630;Name=yciF_1;db_xref=COG:COG3685;gene=yciF_1;inference=ab initio prediction:Prodigal:002006,similar to AA sequence:UniProtKB:P21362;locus_tag=POOINJGP_00630;product=Protein YciF
JACHWB010000001.1	Prodigal:002006	CDS	668411	669142	.	-	0	ID=POOINJGP_00631;inference=ab initio prediction:Prodigal:002006;locus_tag=POOINJGP_00631;product=hypothetical protein
JACHWB010000001.1	Prodigal:002006	CDS	669227	670132	.	-	0	ID=POOINJGP_00632;eC_number=2.7.2.8;Name=argB;db_xref=COG:COG0548;gene=argB;inference=ab initio prediction:Prodigal:002006,similar to AA sequence:UniProtKB:Q9HTN2;locus_tag=POOINJGP_00632;product=Acetylglutamate kinase
JACHWB010000001.1	Prodigal:002006	CDS	670291	671376	.	-	0	ID=POOINJGP_00633;inference=ab initio prediction:Prodigal:002006;locus_tag=POOINJGP_00633;product=hypothetical protein
JACHWB010000001.1	Prodigal:002006	CDS	671498	671863	.	-	0	ID=POOINJGP_00634;inference=ab initio prediction:Prodigal:002006;locus_tag=POOINJGP_00634;product=hypothetical protein
JACHWB010000001.1	Prodigal:002006	CDS	671860	672525	.	-	0	ID=POOINJGP_00635;Name=engB;db_xref=COG:COG0218;gene=engB;inference=ab initio prediction:Prodigal:002006,similar to AA sequence:UniProtKB:Q9X1H7;locus_tag=POOINJGP_00635;product=putative GTP-binding protein EngB
JACHWB010000001.1	Prodigal:002006	CDS	672594	674132	.	-	0	ID=POOINJGP_00636;inference=ab initio prediction:Prodigal:002006;locus_tag=POOINJGP_00636;product=hypothetical protein
JACHWB010000001.1	Prodigal:002006	CDS	674264	676123	.	-	0	ID=POOINJGP_00637;Name=yidC;db_xref=COG:COG0706;gene=yidC;inference=ab initio prediction:Prodigal:002006,similar to AA sequence:UniProtKB:P25714;locus_tag=POOINJGP_00637;product=Membrane protein insertase YidC
JACHWB010000001.1	Prodigal:002006	CDS	676116	676547	.	-	0	ID=POOINJGP_00638;eC_number=3.1.26.5;Name=rnpA;gene=rnpA;inference=ab initio prediction:Prodigal:002006,protein motif:HAMAP:MF_00227;locus_tag=POOINJGP_00638;product=Ribonuclease P protein component
JACHWB010000001.1	Prodigal:002006	CDS	676971	677765	.	+	0	ID=POOINJGP_00639;inference=ab initio prediction:Prodigal:002006;locus_tag=POOINJGP_00639;product=hypothetical protein
JACHWB010000001.1	Prodigal:002006	CDS	677765	679222	.	+	0	ID=POOINJGP_00640;eC_number=1.16.1.1;Name=merA;gene=merA;inference=ab initio prediction:Prodigal:002006,similar to AA sequence:UniProtKB:P16171;locus_tag=POOINJGP_00640;product=Mercuric reductase
JACHWB010000001.1	Prodigal:002006	CDS	679219	680667	.	+	0	ID=POOINJGP_00641;eC_number=2.7.-.-;Name=sasA_2;gene=sasA_2;inference=ab initio prediction:Prodigal:002006,protein motif:HAMAP:MF_01837;locus_tag=POOINJGP_00641;product=Adaptive-response sensory-kinase SasA
JACHWB010000001.1	Aragorn:001002	tRNA	680772	680848	.	+	.	ID=POOINJGP_00642;inference=COORDINATES:profile:Aragorn:001002;locus_tag=POOINJGP_00642;product=tRNA-Arg(acg)
JACHWB010000001.1	Prodigal:002006	CDS	681092	682207	.	-	0	ID=POOINJGP_00643;eC_number=3.6.4.12;Name=recD2_2;db_xref=COG:COG0507;gene=recD2_2;inference=ab initio prediction:Prodigal:002006,similar to AA sequence:UniProtKB:Q9RT63;locus_tag=POOINJGP_00643;product=ATP-dependent RecD-like DNA helicase
JACHWB010000001.1	Prodigal:002006	CDS	682264	683466	.	-	0	ID=POOINJGP_00644;inference=ab initio prediction:Prodigal:002006;locus_tag=POOINJGP_00644;product=hypothetical protein
JACHWB010000001.1	Prodigal:002006	CDS	683547	683819	.	-	0	ID=POOINJGP_00645;Name=hupB_1;db_xref=COG:COG0776;gene=hupB_1;inference=ab initio prediction:Prodigal:002006,similar to AA sequence:UniProtKB:P05384;locus_tag=POOINJGP_00645;product=DNA-binding protein HU-beta
JACHWB010000001.1	Prodigal:002006	CDS	683828	684043	.	-	0	ID=POOINJGP_00646;inference=ab initio prediction:Prodigal:002006;locus_tag=POOINJGP_00646;product=hypothetical protein
JACHWB010000001.1	Prodigal:002006	CDS	684070	685107	.	-	0	ID=POOINJGP_00647;inference=ab initio prediction:Prodigal:002006;locus_tag=POOINJGP_00647;product=hypothetical protein
JACHWB010000001.1	Prodigal:002006	CDS	685147	686478	.	-	0	ID=POOINJGP_00648;Name=recF_1;gene=recF_1;inference=ab initio prediction:Prodigal:002006,protein motif:HAMAP:MF_00365;locus_tag=POOINJGP_00648;product=DNA replication and repair protein RecF
JACHWB010000001.1	Prodigal:002006	CDS	686509	687087	.	-	0	ID=POOINJGP_00649;inference=ab initio prediction:Prodigal:002006;locus_tag=POOINJGP_00649;product=hypothetical protein
JACHWB010000001.1	Prodigal:002006	CDS	687080	688087	.	-	0	ID=POOINJGP_00650;eC_number=3.1.11.-;Name=recE;gene=recE;inference=ab initio prediction:Prodigal:002006,similar to AA sequence:UniProtKB:P15032;locus_tag=POOINJGP_00650;product=Exodeoxyribonuclease 8
JACHWB010000001.1	Prodigal:002006	CDS	688274	688510	.	+	0	ID=POOINJGP_00651;inference=ab initio prediction:Prodigal:002006;locus_tag=POOINJGP_00651;product=hypothetical protein
JACHWB010000001.1	Prodigal:002006	CDS	688596	690161	.	+	0	ID=POOINJGP_00652;Name=uvrB_1;gene=uvrB_1;inference=ab initio prediction:Prodigal:002006,protein motif:HAMAP:MF_00204;locus_tag=POOINJGP_00652;product=UvrABC system protein B
JACHWB010000001.1	Prodigal:002006	CDS	690165	690623	.	+	0	ID=POOINJGP_00653;Name=ssb_1;gene=ssb_1;inference=ab initio prediction:Prodigal:002006,similar to AA sequence:UniProtKB:P28044;locus_tag=POOINJGP_00653;product=Plasmid-derived single-stranded DNA-binding protein
JACHWB010000001.1	Prodigal:002006	CDS	690685	690915	.	+	0	ID=POOINJGP_00654;inference=ab initio prediction:Prodigal:002006;locus_tag=POOINJGP_00654;product=hypothetical protein
JACHWB010000001.1	Prodigal:002006	CDS	690912	691364	.	+	0	ID=POOINJGP_00655;inference=ab initio prediction:Prodigal:002006;locus_tag=POOINJGP_00655;product=hypothetical protein
JACHWB010000001.1	Prodigal:002006	CDS	691354	691800	.	+	0	ID=POOINJGP_00656;inference=ab initio prediction:Prodigal:002006;locus_tag=POOINJGP_00656;product=hypothetical protein
JACHWB010000001.1	Prodigal:002006	CDS	692016	694898	.	+	0	ID=POOINJGP_00657;eC_number=2.7.7.-;Name=dnaG_1;gene=dnaG_1;inference=ab initio prediction:Prodigal:002006,protein motif:HAMAP:MF_00974;locus_tag=POOINJGP_00657;product=DNA primase
JACHWB010000001.1	Prodigal:002006	CDS	695141	695356	.	-	0	ID=POOINJGP_00658;inference=ab initio prediction:Prodigal:002006;locus_tag=POOINJGP_00658;product=hypothetical protein
JACHWB010000001.1	Prodigal:002006	CDS	695353	695520	.	-	0	ID=POOINJGP_00659;inference=ab initio prediction:Prodigal:002006;locus_tag=POOINJGP_00659;product=hypothetical protein
JACHWB010000001.1	Prodigal:002006	CDS	695517	695996	.	-	0	ID=POOINJGP_00660;inference=ab initio prediction:Prodigal:002006;locus_tag=POOINJGP_00660;product=hypothetical protein
JACHWB010000001.1	Prodigal:002006	CDS	695989	697050	.	-	0	ID=POOINJGP_00661;inference=ab initio prediction:Prodigal:002006;locus_tag=POOINJGP_00661;product=hypothetical protein
JACHWB010000001.1	Prodigal:002006	CDS	697047	697160	.	-	0	ID=POOINJGP_00662;inference=ab initio prediction:Prodigal:002006;locus_tag=POOINJGP_00662;product=hypothetical protein
JACHWB010000001.1	Prodigal:002006	CDS	697171	697377	.	-	0	ID=POOINJGP_00663;inference=ab initio prediction:Prodigal:002006;locus_tag=POOINJGP_00663;product=hypothetical protein
JACHWB010000001.1	Prodigal:002006	CDS	697458	697646	.	-	0	ID=POOINJGP_00664;inference=ab initio prediction:Prodigal:002006;locus_tag=POOINJGP_00664;product=hypothetical protein
JACHWB010000001.1	Prodigal:002006	CDS	697696	698784	.	-	0	ID=POOINJGP_00665;inference=ab initio prediction:Prodigal:002006;locus_tag=POOINJGP_00665;product=hypothetical protein
JACHWB010000001.1	Prodigal:002006	CDS	698823	699434	.	-	0	ID=POOINJGP_00666;inference=ab initio prediction:Prodigal:002006;locus_tag=POOINJGP_00666;product=hypothetical protein
JACHWB010000001.1	Prodigal:002006	CDS	699476	699775	.	-	0	ID=POOINJGP_00667;inference=ab initio prediction:Prodigal:002006;locus_tag=POOINJGP_00667;product=hypothetical protein
JACHWB010000001.1	Prodigal:002006	CDS	699772	700131	.	-	0	ID=POOINJGP_00668;inference=ab initio prediction:Prodigal:002006;locus_tag=POOINJGP_00668;product=hypothetical protein
JACHWB010000001.1	Prodigal:002006	CDS	700209	700460	.	-	0	ID=POOINJGP_00669;inference=ab initio prediction:Prodigal:002006;locus_tag=POOINJGP_00669;product=hypothetical protein
JACHWB010000001.1	Prodigal:002006	CDS	700575	700835	.	-	0	ID=POOINJGP_00670;inference=ab initio prediction:Prodigal:002006;locus_tag=POOINJGP_00670;product=hypothetical protein
JACHWB010000001.1	Prodigal:002006	CDS	700884	701171	.	-	0	ID=POOINJGP_00671;inference=ab initio prediction:Prodigal:002006;locus_tag=POOINJGP_00671;product=hypothetical protein
JACHWB010000001.1	Prodigal:002006	CDS	701289	701927	.	-	0	ID=POOINJGP_00672;inference=ab initio prediction:Prodigal:002006;locus_tag=POOINJGP_00672;product=hypothetical protein
JACHWB010000001.1	Prodigal:002006	CDS	702611	703093	.	+	0	ID=POOINJGP_00673;inference=ab initio prediction:Prodigal:002006;locus_tag=POOINJGP_00673;product=hypothetical protein
JACHWB010000001.1	Prodigal:002006	CDS	703090	703476	.	+	0	ID=POOINJGP_00674;inference=ab initio prediction:Prodigal:002006;locus_tag=POOINJGP_00674;product=hypothetical protein
JACHWB010000001.1	Prodigal:002006	CDS	703797	704030	.	+	0	ID=POOINJGP_00675;inference=ab initio prediction:Prodigal:002006;locus_tag=POOINJGP_00675;product=hypothetical protein
JACHWB010000001.1	Prodigal:002006	CDS	704206	704580	.	+	0	ID=POOINJGP_00676;inference=ab initio prediction:Prodigal:002006;locus_tag=POOINJGP_00676;product=hypothetical protein
JACHWB010000001.1	Prodigal:002006	CDS	704625	704876	.	+	0	ID=POOINJGP_00677;inference=ab initio prediction:Prodigal:002006;locus_tag=POOINJGP_00677;product=hypothetical protein
JACHWB010000001.1	Prodigal:002006	CDS	705286	705510	.	+	0	ID=POOINJGP_00678;inference=ab initio prediction:Prodigal:002006;locus_tag=POOINJGP_00678;product=hypothetical protein
JACHWB010000001.1	Prodigal:002006	CDS	705507	705791	.	+	0	ID=POOINJGP_00679;inference=ab initio prediction:Prodigal:002006;locus_tag=POOINJGP_00679;product=hypothetical protein
JACHWB010000001.1	Prodigal:002006	CDS	705788	705919	.	+	0	ID=POOINJGP_00680;inference=ab initio prediction:Prodigal:002006;locus_tag=POOINJGP_00680;product=hypothetical protein
JACHWB010000001.1	Prodigal:002006	CDS	705916	706314	.	+	0	ID=POOINJGP_00681;inference=ab initio prediction:Prodigal:002006;locus_tag=POOINJGP_00681;product=hypothetical protein
JACHWB010000001.1	Prodigal:002006	CDS	706311	706484	.	+	0	ID=POOINJGP_00682;inference=ab initio prediction:Prodigal:002006;locus_tag=POOINJGP_00682;product=hypothetical protein
JACHWB010000001.1	Prodigal:002006	CDS	706481	706711	.	+	0	ID=POOINJGP_00683;inference=ab initio prediction:Prodigal:002006;locus_tag=POOINJGP_00683;product=hypothetical protein
JACHWB010000001.1	Prodigal:002006	CDS	706815	707057	.	+	0	ID=POOINJGP_00684;Name=acpP_1;gene=acpP_1;inference=ab initio prediction:Prodigal:002006,similar to AA sequence:UniProtKB:P80922;locus_tag=POOINJGP_00684;product=Acyl carrier protein
JACHWB010000001.1	Prodigal:002006	CDS	707104	707529	.	+	0	ID=POOINJGP_00685;inference=ab initio prediction:Prodigal:002006;locus_tag=POOINJGP_00685;product=hypothetical protein
JACHWB010000001.1	Prodigal:002006	CDS	707571	707855	.	+	0	ID=POOINJGP_00686;inference=ab initio prediction:Prodigal:002006;locus_tag=POOINJGP_00686;product=hypothetical protein
JACHWB010000001.1	Prodigal:002006	CDS	707852	708013	.	+	0	ID=POOINJGP_00687;inference=ab initio prediction:Prodigal:002006;locus_tag=POOINJGP_00687;product=hypothetical protein
JACHWB010000001.1	Prodigal:002006	CDS	708179	708937	.	+	0	ID=POOINJGP_00688;inference=ab initio prediction:Prodigal:002006;locus_tag=POOINJGP_00688;product=hypothetical protein
JACHWB010000001.1	Prodigal:002006	CDS	708934	710442	.	+	0	ID=POOINJGP_00689;inference=ab initio prediction:Prodigal:002006;locus_tag=POOINJGP_00689;product=hypothetical protein
JACHWB010000001.1	Prodigal:002006	CDS	710656	711636	.	+	0	ID=POOINJGP_00690;Name=rhaS_1;gene=rhaS_1;inference=ab initio prediction:Prodigal:002006,protein motif:HAMAP:MF_01534;locus_tag=POOINJGP_00690;product=HTH-type transcriptional activator RhaS
JACHWB010000001.1	Prodigal:002006	CDS	711704	712882	.	+	0	ID=POOINJGP_00691;inference=ab initio prediction:Prodigal:002006;locus_tag=POOINJGP_00691;product=hypothetical protein
JACHWB010000001.1	Prodigal:002006	CDS	712905	713180	.	+	0	ID=POOINJGP_00692;inference=ab initio prediction:Prodigal:002006;locus_tag=POOINJGP_00692;product=hypothetical protein
JACHWB010000001.1	Prodigal:002006	CDS	713177	713476	.	+	0	ID=POOINJGP_00693;inference=ab initio prediction:Prodigal:002006;locus_tag=POOINJGP_00693;product=hypothetical protein
JACHWB010000001.1	Prodigal:002006	CDS	713621	713911	.	+	0	ID=POOINJGP_00694;Name=higB-1;db_xref=COG:COG3549;gene=higB-1;inference=ab initio prediction:Prodigal:002006,similar to AA sequence:UniProtKB:Q9KMG5;locus_tag=POOINJGP_00694;product=Toxin HigB-1
JACHWB010000001.1	Prodigal:002006	CDS	713917	714222	.	+	0	ID=POOINJGP_00695;Name=higA-1;db_xref=COG:COG3093;gene=higA-1;inference=ab initio prediction:Prodigal:002006,similar to AA sequence:UniProtKB:Q9KMG4;locus_tag=POOINJGP_00695;product=Antitoxin HigA-1
JACHWB010000001.1	Prodigal:002006	CDS	714321	715535	.	+	0	ID=POOINJGP_00696;inference=ab initio prediction:Prodigal:002006;locus_tag=POOINJGP_00696;product=hypothetical protein
JACHWB010000001.1	Prodigal:002006	CDS	715532	716182	.	+	0	ID=POOINJGP_00697;inference=ab initio prediction:Prodigal:002006;locus_tag=POOINJGP_00697;product=hypothetical protein
JACHWB010000001.1	Prodigal:002006	CDS	716352	717218	.	+	0	ID=POOINJGP_00698;Name=hflC_1;db_xref=COG:COG0330;gene=hflC_1;inference=ab initio prediction:Prodigal:002006,similar to AA sequence:UniProtKB:P0ABC3;locus_tag=POOINJGP_00698;product=Modulator of FtsH protease HflC
JACHWB010000001.1	Prodigal:002006	CDS	717286	717579	.	+	0	ID=POOINJGP_00699;inference=ab initio prediction:Prodigal:002006;locus_tag=POOINJGP_00699;product=hypothetical protein
JACHWB010000001.1	Prodigal:002006	CDS	717576	718190	.	+	0	ID=POOINJGP_00700;inference=ab initio prediction:Prodigal:002006;locus_tag=POOINJGP_00700;product=hypothetical protein
JACHWB010000001.1	Prodigal:002006	CDS	718187	718405	.	+	0	ID=POOINJGP_00701;inference=ab initio prediction:Prodigal:002006;locus_tag=POOINJGP_00701;product=hypothetical protein
JACHWB010000001.1	Prodigal:002006	CDS	718402	718800	.	+	0	ID=POOINJGP_00702;inference=ab initio prediction:Prodigal:002006;locus_tag=POOINJGP_00702;product=hypothetical protein
JACHWB010000001.1	Prodigal:002006	CDS	719093	719509	.	+	0	ID=POOINJGP_00703;inference=ab initio prediction:Prodigal:002006;locus_tag=POOINJGP_00703;product=hypothetical protein
JACHWB010000001.1	Prodigal:002006	CDS	719595	720182	.	+	0	ID=POOINJGP_00704;inference=ab initio prediction:Prodigal:002006;locus_tag=POOINJGP_00704;product=hypothetical protein
JACHWB010000001.1	Prodigal:002006	CDS	720179	720469	.	+	0	ID=POOINJGP_00705;inference=ab initio prediction:Prodigal:002006;locus_tag=POOINJGP_00705;product=hypothetical protein
JACHWB010000001.1	Prodigal:002006	CDS	720466	720624	.	+	0	ID=POOINJGP_00706;inference=ab initio prediction:Prodigal:002006;locus_tag=POOINJGP_00706;product=hypothetical protein
JACHWB010000001.1	Prodigal:002006	CDS	720621	720887	.	+	0	ID=POOINJGP_00707;inference=ab initio prediction:Prodigal:002006;locus_tag=POOINJGP_00707;product=hypothetical protein
JACHWB010000001.1	Prodigal:002006	CDS	720884	721186	.	+	0	ID=POOINJGP_00708;inference=ab initio prediction:Prodigal:002006;locus_tag=POOINJGP_00708;product=hypothetical protein
JACHWB010000001.1	Prodigal:002006	CDS	721183	721452	.	+	0	ID=POOINJGP_00709;inference=ab initio prediction:Prodigal:002006;locus_tag=POOINJGP_00709;product=hypothetical protein
JACHWB010000001.1	Prodigal:002006	CDS	721676	722008	.	+	0	ID=POOINJGP_00710;inference=ab initio prediction:Prodigal:002006;locus_tag=POOINJGP_00710;product=hypothetical protein
JACHWB010000001.1	Prodigal:002006	CDS	722031	722471	.	+	0	ID=POOINJGP_00711;inference=ab initio prediction:Prodigal:002006;locus_tag=POOINJGP_00711;product=hypothetical protein
JACHWB010000001.1	Prodigal:002006	CDS	722468	722716	.	+	0	ID=POOINJGP_00712;inference=ab initio prediction:Prodigal:002006;locus_tag=POOINJGP_00712;product=hypothetical protein
JACHWB010000001.1	Prodigal:002006	CDS	723034	726921	.	+	0	ID=POOINJGP_00713;inference=ab initio prediction:Prodigal:002006;locus_tag=POOINJGP_00713;product=hypothetical protein
JACHWB010000001.1	Prodigal:002006	CDS	726956	727453	.	+	0	ID=POOINJGP_00714;inference=ab initio prediction:Prodigal:002006;locus_tag=POOINJGP_00714;product=hypothetical protein
JACHWB010000001.1	Prodigal:002006	CDS	727453	728247	.	+	0	ID=POOINJGP_00715;inference=ab initio prediction:Prodigal:002006;locus_tag=POOINJGP_00715;product=hypothetical protein
JACHWB010000001.1	Prodigal:002006	CDS	728244	728885	.	+	0	ID=POOINJGP_00716;inference=ab initio prediction:Prodigal:002006;locus_tag=POOINJGP_00716;product=hypothetical protein
JACHWB010000001.1	Prodigal:002006	CDS	728995	729348	.	+	0	ID=POOINJGP_00717;inference=ab initio prediction:Prodigal:002006;locus_tag=POOINJGP_00717;product=hypothetical protein
JACHWB010000001.1	Prodigal:002006	CDS	729345	730994	.	+	0	ID=POOINJGP_00718;inference=ab initio prediction:Prodigal:002006;locus_tag=POOINJGP_00718;product=hypothetical protein
JACHWB010000001.1	Prodigal:002006	CDS	731129	731593	.	+	0	ID=POOINJGP_00719;inference=ab initio prediction:Prodigal:002006;locus_tag=POOINJGP_00719;product=hypothetical protein
JACHWB010000001.1	Prodigal:002006	CDS	731590	731886	.	+	0	ID=POOINJGP_00720;inference=ab initio prediction:Prodigal:002006;locus_tag=POOINJGP_00720;product=hypothetical protein
JACHWB010000001.1	Prodigal:002006	CDS	731883	732104	.	+	0	ID=POOINJGP_00721;inference=ab initio prediction:Prodigal:002006;locus_tag=POOINJGP_00721;product=hypothetical protein
JACHWB010000001.1	Prodigal:002006	CDS	732101	732460	.	+	0	ID=POOINJGP_00722;inference=ab initio prediction:Prodigal:002006;locus_tag=POOINJGP_00722;product=hypothetical protein
JACHWB010000001.1	Prodigal:002006	CDS	732460	732837	.	+	0	ID=POOINJGP_00723;inference=ab initio prediction:Prodigal:002006;locus_tag=POOINJGP_00723;product=hypothetical protein
JACHWB010000001.1	Prodigal:002006	CDS	732955	733680	.	+	0	ID=POOINJGP_00724;eC_number=3.1.3.16;Name=pphA;db_xref=COG:COG0639;gene=pphA;inference=ab initio prediction:Prodigal:002006,similar to AA sequence:UniProtKB:Q8ZNY9;locus_tag=POOINJGP_00724;product=Serine/threonine-protein phosphatase 1
JACHWB010000001.1	Prodigal:002006	CDS	733734	736337	.	+	0	ID=POOINJGP_00725;inference=ab initio prediction:Prodigal:002006;locus_tag=POOINJGP_00725;product=hypothetical protein
JACHWB010000001.1	Prodigal:002006	CDS	736338	736985	.	-	0	ID=POOINJGP_00726;inference=ab initio prediction:Prodigal:002006;locus_tag=POOINJGP_00726;product=hypothetical protein
JACHWB010000001.1	Prodigal:002006	CDS	737141	737821	.	-	0	ID=POOINJGP_00727;inference=ab initio prediction:Prodigal:002006;locus_tag=POOINJGP_00727;product=hypothetical protein
JACHWB010000001.1	Prodigal:002006	CDS	737818	738537	.	-	0	ID=POOINJGP_00728;inference=ab initio prediction:Prodigal:002006;locus_tag=POOINJGP_00728;product=hypothetical protein
JACHWB010000001.1	Prodigal:002006	CDS	738677	738886	.	-	0	ID=POOINJGP_00729;inference=ab initio prediction:Prodigal:002006;locus_tag=POOINJGP_00729;product=hypothetical protein
JACHWB010000001.1	Prodigal:002006	CDS	738886	739356	.	-	0	ID=POOINJGP_00730;inference=ab initio prediction:Prodigal:002006;locus_tag=POOINJGP_00730;product=hypothetical protein
JACHWB010000001.1	Prodigal:002006	CDS	739671	741335	.	+	0	ID=POOINJGP_00731;inference=ab initio prediction:Prodigal:002006;locus_tag=POOINJGP_00731;product=hypothetical protein
JACHWB010000001.1	Prodigal:002006	CDS	741580	742737	.	+	0	ID=POOINJGP_00732;inference=ab initio prediction:Prodigal:002006;locus_tag=POOINJGP_00732;product=hypothetical protein
JACHWB010000001.1	Prodigal:002006	CDS	742791	743006	.	+	0	ID=POOINJGP_00733;inference=ab initio prediction:Prodigal:002006;locus_tag=POOINJGP_00733;product=hypothetical protein
JACHWB010000001.1	Prodigal:002006	CDS	743136	744035	.	+	0	ID=POOINJGP_00734;inference=ab initio prediction:Prodigal:002006;locus_tag=POOINJGP_00734;product=hypothetical protein
JACHWB010000001.1	Prodigal:002006	CDS	744038	744667	.	+	0	ID=POOINJGP_00735;inference=ab initio prediction:Prodigal:002006;locus_tag=POOINJGP_00735;product=hypothetical protein
JACHWB010000001.1	Prodigal:002006	CDS	744710	746218	.	+	0	ID=POOINJGP_00736;inference=ab initio prediction:Prodigal:002006;locus_tag=POOINJGP_00736;product=hypothetical protein
JACHWB010000001.1	Prodigal:002006	CDS	746247	747185	.	+	0	ID=POOINJGP_00737;inference=ab initio prediction:Prodigal:002006;locus_tag=POOINJGP_00737;product=hypothetical protein
JACHWB010000001.1	Prodigal:002006	CDS	747204	747632	.	+	0	ID=POOINJGP_00738;inference=ab initio prediction:Prodigal:002006;locus_tag=POOINJGP_00738;product=hypothetical protein
JACHWB010000001.1	Prodigal:002006	CDS	747642	747785	.	+	0	ID=POOINJGP_00739;inference=ab initio prediction:Prodigal:002006;locus_tag=POOINJGP_00739;product=hypothetical protein
JACHWB010000001.1	Prodigal:002006	CDS	747843	748916	.	+	0	ID=POOINJGP_00740;inference=ab initio prediction:Prodigal:002006;locus_tag=POOINJGP_00740;product=hypothetical protein
JACHWB010000001.1	Prodigal:002006	CDS	748926	749567	.	+	0	ID=POOINJGP_00741;inference=ab initio prediction:Prodigal:002006;locus_tag=POOINJGP_00741;product=hypothetical protein
JACHWB010000001.1	Prodigal:002006	CDS	749570	750400	.	-	0	ID=POOINJGP_00742;inference=ab initio prediction:Prodigal:002006;locus_tag=POOINJGP_00742;product=hypothetical protein
JACHWB010000001.1	Prodigal:002006	CDS	750447	751355	.	+	0	ID=POOINJGP_00743;inference=ab initio prediction:Prodigal:002006;locus_tag=POOINJGP_00743;product=hypothetical protein
JACHWB010000001.1	Prodigal:002006	CDS	751348	751563	.	+	0	ID=POOINJGP_00744;inference=ab initio prediction:Prodigal:002006;locus_tag=POOINJGP_00744;product=hypothetical protein
JACHWB010000001.1	Prodigal:002006	CDS	751573	753285	.	+	0	ID=POOINJGP_00745;inference=ab initio prediction:Prodigal:002006;locus_tag=POOINJGP_00745;product=hypothetical protein
JACHWB010000001.1	Prodigal:002006	CDS	753298	753720	.	+	0	ID=POOINJGP_00746;inference=ab initio prediction:Prodigal:002006;locus_tag=POOINJGP_00746;product=hypothetical protein
JACHWB010000001.1	Prodigal:002006	CDS	753789	754154	.	+	0	ID=POOINJGP_00747;inference=ab initio prediction:Prodigal:002006;locus_tag=POOINJGP_00747;product=hypothetical protein
JACHWB010000001.1	Prodigal:002006	CDS	754252	754392	.	+	0	ID=POOINJGP_00748;inference=ab initio prediction:Prodigal:002006;locus_tag=POOINJGP_00748;product=hypothetical protein
JACHWB010000001.1	Prodigal:002006	CDS	754389	757277	.	+	0	ID=POOINJGP_00749;inference=ab initio prediction:Prodigal:002006;locus_tag=POOINJGP_00749;product=hypothetical protein
JACHWB010000001.1	Prodigal:002006	CDS	757287	758837	.	+	0	ID=POOINJGP_00750;inference=ab initio prediction:Prodigal:002006;locus_tag=POOINJGP_00750;product=hypothetical protein
JACHWB010000001.1	Prodigal:002006	CDS	758834	759529	.	+	0	ID=POOINJGP_00751;inference=ab initio prediction:Prodigal:002006;locus_tag=POOINJGP_00751;product=hypothetical protein
JACHWB010000001.1	Prodigal:002006	CDS	759532	759804	.	+	0	ID=POOINJGP_00752;inference=ab initio prediction:Prodigal:002006;locus_tag=POOINJGP_00752;product=hypothetical protein
JACHWB010000001.1	Prodigal:002006	CDS	759828	761012	.	+	0	ID=POOINJGP_00753;inference=ab initio prediction:Prodigal:002006;locus_tag=POOINJGP_00753;product=hypothetical protein
JACHWB010000001.1	Prodigal:002006	CDS	761009	761740	.	+	0	ID=POOINJGP_00754;inference=ab initio prediction:Prodigal:002006;locus_tag=POOINJGP_00754;product=hypothetical protein
JACHWB010000001.1	Prodigal:002006	CDS	761737	763788	.	+	0	ID=POOINJGP_00755;inference=ab initio prediction:Prodigal:002006;locus_tag=POOINJGP_00755;product=hypothetical protein
JACHWB010000001.1	Prodigal:002006	CDS	763868	764980	.	+	0	ID=POOINJGP_00756;inference=ab initio prediction:Prodigal:002006;locus_tag=POOINJGP_00756;product=hypothetical protein
JACHWB010000001.1	Prodigal:002006	CDS	764977	766182	.	+	0	ID=POOINJGP_00757;inference=ab initio prediction:Prodigal:002006;locus_tag=POOINJGP_00757;product=hypothetical protein
JACHWB010000001.1	Prodigal:002006	CDS	766231	766716	.	+	0	ID=POOINJGP_00758;inference=ab initio prediction:Prodigal:002006;locus_tag=POOINJGP_00758;product=hypothetical protein
JACHWB010000001.1	Prodigal:002006	CDS	766721	768685	.	+	0	ID=POOINJGP_00759;inference=ab initio prediction:Prodigal:002006;locus_tag=POOINJGP_00759;product=hypothetical protein
JACHWB010000001.1	Prodigal:002006	CDS	768695	769903	.	+	0	ID=POOINJGP_00760;inference=ab initio prediction:Prodigal:002006;locus_tag=POOINJGP_00760;product=hypothetical protein
JACHWB010000001.1	Prodigal:002006	CDS	769903	770319	.	+	0	ID=POOINJGP_00761;inference=ab initio prediction:Prodigal:002006;locus_tag=POOINJGP_00761;product=hypothetical protein
JACHWB010000001.1	Prodigal:002006	CDS	770316	771008	.	+	0	ID=POOINJGP_00762;inference=ab initio prediction:Prodigal:002006;locus_tag=POOINJGP_00762;product=hypothetical protein
JACHWB010000001.1	Prodigal:002006	CDS	771020	771274	.	+	0	ID=POOINJGP_00763;inference=ab initio prediction:Prodigal:002006;locus_tag=POOINJGP_00763;product=hypothetical protein
JACHWB010000001.1	Prodigal:002006	CDS	771267	771764	.	+	0	ID=POOINJGP_00764;eC_number=3.2.1.17;Name=rrrD;db_xref=COG:COG3772;gene=rrrD;inference=ab initio prediction:Prodigal:002006,similar to AA sequence:UniProtKB:P78285;locus_tag=POOINJGP_00764;product=Lysozyme RrrD
JACHWB010000001.1	Prodigal:002006	CDS	771802	772005	.	+	0	ID=POOINJGP_00765;inference=ab initio prediction:Prodigal:002006;locus_tag=POOINJGP_00765;product=hypothetical protein
JACHWB010000001.1	Prodigal:002006	CDS	772002	772451	.	+	0	ID=POOINJGP_00766;inference=ab initio prediction:Prodigal:002006;locus_tag=POOINJGP_00766;product=hypothetical protein
JACHWB010000001.1	Prodigal:002006	CDS	772448	772825	.	+	0	ID=POOINJGP_00767;inference=ab initio prediction:Prodigal:002006;locus_tag=POOINJGP_00767;product=hypothetical protein
JACHWB010000001.1	Prodigal:002006	CDS	772822	773160	.	+	0	ID=POOINJGP_00768;inference=ab initio prediction:Prodigal:002006;locus_tag=POOINJGP_00768;product=hypothetical protein
JACHWB010000001.1	Prodigal:002006	CDS	773157	773384	.	-	0	ID=POOINJGP_00769;inference=ab initio prediction:Prodigal:002006;locus_tag=POOINJGP_00769;product=hypothetical protein
JACHWB010000001.1	Prodigal:002006	CDS	773450	774760	.	-	0	ID=POOINJGP_00770;Name=intS;db_xref=COG:COG0582;gene=intS;inference=ab initio prediction:Prodigal:002006,similar to AA sequence:UniProtKB:P37326;locus_tag=POOINJGP_00770;product=Prophage integrase IntS
JACHWB010000001.1	Prodigal:002006	CDS	775109	775276	.	-	0	ID=POOINJGP_00771;inference=ab initio prediction:Prodigal:002006;locus_tag=POOINJGP_00771;product=hypothetical protein
JACHWB010000001.1	Prodigal:002006	CDS	775419	775685	.	+	0	ID=POOINJGP_00772;inference=ab initio prediction:Prodigal:002006;locus_tag=POOINJGP_00772;product=hypothetical protein
JACHWB010000001.1	Prodigal:002006	CDS	775745	776005	.	-	0	ID=POOINJGP_00773;inference=ab initio prediction:Prodigal:002006;locus_tag=POOINJGP_00773;product=hypothetical protein
JACHWB010000001.1	Prodigal:002006	CDS	776144	776638	.	+	0	ID=POOINJGP_00774;Name=yciF_2;db_xref=COG:COG3685;gene=yciF_2;inference=ab initio prediction:Prodigal:002006,similar to AA sequence:UniProtKB:P21362;locus_tag=POOINJGP_00774;product=Protein YciF
JACHWB010000001.1	Prodigal:002006	CDS	776714	776962	.	-	0	ID=POOINJGP_00775;inference=ab initio prediction:Prodigal:002006;locus_tag=POOINJGP_00775;product=hypothetical protein
JACHWB010000001.1	Prodigal:002006	CDS	776949	777593	.	-	0	ID=POOINJGP_00776;eC_number=2.3.1.228;Name=bjaI;db_xref=COG:COG3916;gene=bjaI;inference=ab initio prediction:Prodigal:002006,similar to AA sequence:UniProtKB:Q89VI2;locus_tag=POOINJGP_00776;product=Isovaleryl-homoserine lactone synthase
JACHWB010000001.1	Prodigal:002006	CDS	777784	778515	.	-	0	ID=POOINJGP_00777;Name=rpaR;db_xref=COG:COG2771;gene=rpaR;inference=ab initio prediction:Prodigal:002006,similar to AA sequence:UniProtKB:Q6NCZ5;locus_tag=POOINJGP_00777;product=HTH-type quorum sensing-dependent transcriptional regulator RpaR
JACHWB010000001.1	Prodigal:002006	CDS	778628	779014	.	+	0	ID=POOINJGP_00778;inference=ab initio prediction:Prodigal:002006;locus_tag=POOINJGP_00778;product=hypothetical protein
JACHWB010000001.1	Prodigal:002006	CDS	779116	779658	.	+	0	ID=POOINJGP_00779;inference=ab initio prediction:Prodigal:002006;locus_tag=POOINJGP_00779;product=hypothetical protein
JACHWB010000001.1	Prodigal:002006	CDS	779670	780062	.	+	0	ID=POOINJGP_00780;inference=ab initio prediction:Prodigal:002006;locus_tag=POOINJGP_00780;product=hypothetical protein
JACHWB010000001.1	Prodigal:002006	CDS	780062	780481	.	+	0	ID=POOINJGP_00781;inference=ab initio prediction:Prodigal:002006;locus_tag=POOINJGP_00781;product=hypothetical protein
JACHWB010000001.1	Prodigal:002006	CDS	780503	781231	.	+	0	ID=POOINJGP_00782;inference=ab initio prediction:Prodigal:002006;locus_tag=POOINJGP_00782;product=hypothetical protein
JACHWB010000001.1	Prodigal:002006	CDS	781632	781985	.	+	0	ID=POOINJGP_00783;Name=phyR_2;gene=phyR_2;inference=ab initio prediction:Prodigal:002006,similar to AA sequence:UniProtKB:Q0PEV3;locus_tag=POOINJGP_00783;product=Phyllosphere-induced regulator PhyR
JACHWB010000001.1	Prodigal:002006	CDS	782032	783084	.	+	0	ID=POOINJGP_00784;eC_number=3.-.-.-;Name=uvsE;gene=uvsE;inference=ab initio prediction:Prodigal:002006,protein motif:HAMAP:MF_00606;locus_tag=POOINJGP_00784;product=UV DNA damage endonuclease
JACHWB010000001.1	Prodigal:002006	CDS	783154	783606	.	+	0	ID=POOINJGP_00785;eC_number=2.7.13.3;Name=rcsC_5;gene=rcsC_5;inference=ab initio prediction:Prodigal:002006,protein motif:HAMAP:MF_00979;locus_tag=POOINJGP_00785;product=Sensor histidine kinase RcsC
JACHWB010000001.1	Prodigal:002006	CDS	783790	784113	.	+	0	ID=POOINJGP_00786;inference=ab initio prediction:Prodigal:002006;locus_tag=POOINJGP_00786;product=hypothetical protein
JACHWB010000001.1	Prodigal:002006	CDS	784133	784747	.	-	0	ID=POOINJGP_00787;inference=ab initio prediction:Prodigal:002006;locus_tag=POOINJGP_00787;product=hypothetical protein
JACHWB010000001.1	Prodigal:002006	CDS	784860	785723	.	+	0	ID=POOINJGP_00788;eC_number=2.6.1.21;Name=dat;gene=dat;inference=ab initio prediction:Prodigal:002006,similar to AA sequence:UniProtKB:P99090;locus_tag=POOINJGP_00788;product=D-alanine aminotransferase
JACHWB010000001.1	Prodigal:002006	CDS	785777	786118	.	+	0	ID=POOINJGP_00789;inference=ab initio prediction:Prodigal:002006;locus_tag=POOINJGP_00789;product=hypothetical protein
JACHWB010000001.1	Prodigal:002006	CDS	786121	787128	.	-	0	ID=POOINJGP_00790;Name=smc_1;gene=smc_1;inference=ab initio prediction:Prodigal:002006,protein motif:HAMAP:MF_01894;locus_tag=POOINJGP_00790;product=Chromosome partition protein Smc
JACHWB010000001.1	Prodigal:002006	CDS	787301	787903	.	-	0	ID=POOINJGP_00791;inference=ab initio prediction:Prodigal:002006;locus_tag=POOINJGP_00791;product=hypothetical protein
JACHWB010000001.1	Prodigal:002006	CDS	788092	788925	.	-	0	ID=POOINJGP_00792;eC_number=3.1.3.7;Name=cysQ_1;gene=cysQ_1;inference=ab initio prediction:Prodigal:002006,protein motif:HAMAP:MF_02095;locus_tag=POOINJGP_00792;product=3'(2')%2C5'-bisphosphate nucleotidase CysQ
JACHWB010000001.1	Prodigal:002006	CDS	789097	789738	.	+	0	ID=POOINJGP_00793;eC_number=2.7.99.-;Name=chpT;gene=chpT;inference=ab initio prediction:Prodigal:002006,similar to AA sequence:UniProtKB:Q2YQA5;locus_tag=POOINJGP_00793;product=Protein phosphotransferase ChpT
JACHWB010000001.1	Prodigal:002006	CDS	789821	790522	.	-	0	ID=POOINJGP_00794;Name=ctrA;gene=ctrA;inference=ab initio prediction:Prodigal:002006,similar to AA sequence:UniProtKB:Q8FZ93;locus_tag=POOINJGP_00794;product=Cell cycle response regulator CtrA
JACHWB010000001.1	Prodigal:002006	CDS	791041	791430	.	+	0	ID=POOINJGP_00795;inference=ab initio prediction:Prodigal:002006;locus_tag=POOINJGP_00795;product=hypothetical protein
JACHWB010000001.1	Prodigal:002006	CDS	791482	792105	.	-	0	ID=POOINJGP_00796;inference=ab initio prediction:Prodigal:002006;locus_tag=POOINJGP_00796;product=hypothetical protein
JACHWB010000001.1	Prodigal:002006	CDS	792278	793291	.	+	0	ID=POOINJGP_00797;Name=ybhN_1;db_xref=COG:COG0392;gene=ybhN_1;inference=ab initio prediction:Prodigal:002006,similar to AA sequence:UniProtKB:P75770;locus_tag=POOINJGP_00797;product=Inner membrane protein YbhN
JACHWB010000001.1	Prodigal:002006	CDS	793309	793590	.	-	0	ID=POOINJGP_00798;inference=ab initio prediction:Prodigal:002006;locus_tag=POOINJGP_00798;product=hypothetical protein
JACHWB010000001.1	Prodigal:002006	CDS	793741	794016	.	-	0	ID=POOINJGP_00799;inference=ab initio prediction:Prodigal:002006;locus_tag=POOINJGP_00799;product=hypothetical protein
JACHWB010000001.1	Prodigal:002006	CDS	794377	795531	.	+	0	ID=POOINJGP_00800;eC_number=2.8.1.13;Name=mnmA;gene=mnmA;inference=ab initio prediction:Prodigal:002006,similar to AA sequence:UniProtKB:Q99TM8;locus_tag=POOINJGP_00800;product=tRNA-specific 2-thiouridylase MnmA
JACHWB010000001.1	Prodigal:002006	CDS	795554	796195	.	+	0	ID=POOINJGP_00801;eC_number=2.1.1.163;Name=COQ5_2;gene=COQ5_2;inference=ab initio prediction:Prodigal:002006,protein motif:HAMAP:MF_01813;locus_tag=POOINJGP_00801;product=2-methoxy-6-polyprenyl-1%2C4-benzoquinol methylase%2C mitochondrial
JACHWB010000001.1	Prodigal:002006	CDS	796306	796524	.	+	0	ID=POOINJGP_00802;inference=ab initio prediction:Prodigal:002006;locus_tag=POOINJGP_00802;product=hypothetical protein
JACHWB010000001.1	Aragorn:001002	tRNA	796716	796792	.	+	.	ID=POOINJGP_00803;inference=COORDINATES:profile:Aragorn:001002;locus_tag=POOINJGP_00803;product=tRNA-Met(cat)
JACHWB010000001.1	Prodigal:002006	CDS	796989	797987	.	+	0	ID=POOINJGP_00804;inference=ab initio prediction:Prodigal:002006;locus_tag=POOINJGP_00804;product=hypothetical protein
JACHWB010000001.1	Prodigal:002006	CDS	798246	799301	.	-	0	ID=POOINJGP_00805;eC_number=4.3.1.12;Name=ocd;gene=ocd;inference=ab initio prediction:Prodigal:002006,similar to AA sequence:UniProtKB:P09773;locus_tag=POOINJGP_00805;product=Ornithine cyclodeaminase
JACHWB010000001.1	Prodigal:002006	CDS	799305	800255	.	-	0	ID=POOINJGP_00806;eC_number=3.5.3.1;Name=arcA;gene=arcA;inference=ab initio prediction:Prodigal:002006,similar to AA sequence:UniProtKB:P14012;locus_tag=POOINJGP_00806;product=Arginase
JACHWB010000001.1	Prodigal:002006	CDS	800378	800815	.	+	0	ID=POOINJGP_00807;Name=decR_1;db_xref=COG:COG1522;gene=decR_1;inference=ab initio prediction:Prodigal:002006,similar to AA sequence:UniProtKB:P0ACJ5;locus_tag=POOINJGP_00807;product=DNA-binding transcriptional activator DecR
JACHWB010000001.1	Prodigal:002006	CDS	800903	801295	.	+	0	ID=POOINJGP_00808;eC_number=3.5.99.10;Name=yabJ_1;db_xref=COG:COG0251;gene=yabJ_1;inference=ab initio prediction:Prodigal:002006,similar to AA sequence:UniProtKB:P37552;locus_tag=POOINJGP_00808;product=2-iminobutanoate/2-iminopropanoate deaminase
JACHWB010000001.1	Prodigal:002006	CDS	801304	802818	.	-	0	ID=POOINJGP_00809;inference=ab initio prediction:Prodigal:002006;locus_tag=POOINJGP_00809;product=hypothetical protein
JACHWB010000001.1	Prodigal:002006	CDS	803077	803301	.	+	0	ID=POOINJGP_00810;inference=ab initio prediction:Prodigal:002006;locus_tag=POOINJGP_00810;product=hypothetical protein
JACHWB010000001.1	Prodigal:002006	CDS	803360	804094	.	-	0	ID=POOINJGP_00811;inference=ab initio prediction:Prodigal:002006,similar to AA sequence:UniProtKB:P0AEC0;locus_tag=POOINJGP_00811;note=UPF0053 inner membrane protein YoaE;product=hypothetical protein
JACHWB010000001.1	Prodigal:002006	CDS	804405	805031	.	+	0	ID=POOINJGP_00812;inference=ab initio prediction:Prodigal:002006;locus_tag=POOINJGP_00812;product=hypothetical protein
JACHWB010000001.1	Prodigal:002006	CDS	805084	805707	.	-	0	ID=POOINJGP_00813;inference=ab initio prediction:Prodigal:002006;locus_tag=POOINJGP_00813;product=hypothetical protein
JACHWB010000001.1	Prodigal:002006	CDS	805729	805995	.	-	0	ID=POOINJGP_00814;inference=ab initio prediction:Prodigal:002006;locus_tag=POOINJGP_00814;product=hypothetical protein
JACHWB010000001.1	Prodigal:002006	CDS	806172	806552	.	+	0	ID=POOINJGP_00815;eC_number=2.8.1.1;Name=glpE_1;gene=glpE_1;inference=ab initio prediction:Prodigal:002006,protein motif:HAMAP:MF_01009;locus_tag=POOINJGP_00815;product=Thiosulfate sulfurtransferase GlpE
JACHWB010000001.1	Prodigal:002006	CDS	806647	807147	.	-	0	ID=POOINJGP_00816;inference=ab initio prediction:Prodigal:002006;locus_tag=POOINJGP_00816;product=hypothetical protein
JACHWB010000001.1	Prodigal:002006	CDS	807380	808306	.	-	0	ID=POOINJGP_00817;inference=ab initio prediction:Prodigal:002006;locus_tag=POOINJGP_00817;product=hypothetical protein
JACHWB010000001.1	Prodigal:002006	CDS	809381	810691	.	+	0	ID=POOINJGP_00818;eC_number=1.1.1.132;Name=algD;db_xref=COG:COG1004;gene=algD;inference=ab initio prediction:Prodigal:002006,similar to AA sequence:UniProtKB:P11759;locus_tag=POOINJGP_00818;product=GDP-mannose 6-dehydrogenase
JACHWB010000001.1	Prodigal:002006	CDS	810834	812207	.	+	0	ID=POOINJGP_00819;eC_number=2.4.1.33;Name=alg8;db_xref=COG:COG1215;gene=alg8;inference=ab initio prediction:Prodigal:002006,similar to AA sequence:UniProtKB:Q52463;locus_tag=POOINJGP_00819;product=Mannuronan synthase
JACHWB010000001.1	Prodigal:002006	CDS	812238	813443	.	+	0	ID=POOINJGP_00820;eC_number=2.4.1.33;inference=ab initio prediction:Prodigal:002006,similar to AA sequence:UniProtKB:Q9HY69;locus_tag=POOINJGP_00820;product=Mannuronan synthase
JACHWB010000001.1	Prodigal:002006	CDS	813497	814915	.	+	0	ID=POOINJGP_00821;Name=algA;db_xref=COG:COG0662;gene=algA;inference=ab initio prediction:Prodigal:002006,similar to AA sequence:UniProtKB:P07874;locus_tag=POOINJGP_00821;product=Alginate biosynthesis protein AlgA
JACHWB010000001.1	Prodigal:002006	CDS	814893	818633	.	+	0	ID=POOINJGP_00822;inference=ab initio prediction:Prodigal:002006;locus_tag=POOINJGP_00822;product=hypothetical protein
JACHWB010000001.1	Prodigal:002006	CDS	818641	819738	.	+	0	ID=POOINJGP_00823;eC_number=4.2.2.3;Name=algL_1;gene=algL_1;inference=ab initio prediction:Prodigal:002006,protein motif:HAMAP:MF_00557;locus_tag=POOINJGP_00823;product=Alginate lyase
JACHWB010000001.1	Prodigal:002006	CDS	819720	822668	.	+	0	ID=POOINJGP_00824;inference=ab initio prediction:Prodigal:002006;locus_tag=POOINJGP_00824;product=hypothetical protein
JACHWB010000001.1	Prodigal:002006	CDS	822743	825592	.	+	0	ID=POOINJGP_00825;inference=ab initio prediction:Prodigal:002006;locus_tag=POOINJGP_00825;product=hypothetical protein
JACHWB010000001.1	Prodigal:002006	CDS	825652	827001	.	+	0	ID=POOINJGP_00826;Name=esiB;gene=esiB;inference=ab initio prediction:Prodigal:002006,similar to AA sequence:UniProtKB:A0A0H2VDN9;locus_tag=POOINJGP_00826;product=Secretory immunoglobulin A-binding protein EsiB
JACHWB010000001.1	Prodigal:002006	CDS	827276	828043	.	+	0	ID=POOINJGP_00827;Name=degU_1;db_xref=COG:COG2197;gene=degU_1;inference=ab initio prediction:Prodigal:002006,similar to AA sequence:UniProtKB:P13800;locus_tag=POOINJGP_00827;product=Transcriptional regulatory protein DegU
JACHWB010000001.1	Prodigal:002006	CDS	828584	829405	.	+	0	ID=POOINJGP_00828;Name=rcsA;gene=rcsA;inference=ab initio prediction:Prodigal:002006,protein motif:HAMAP:MF_00982;locus_tag=POOINJGP_00828;product=Transcriptional regulatory protein RcsA
JACHWB010000001.1	Prodigal:002006	CDS	829490	831130	.	-	0	ID=POOINJGP_00829;eC_number=1.1.99.-;Name=alkJ_1;gene=alkJ_1;inference=ab initio prediction:Prodigal:002006,similar to AA sequence:UniProtKB:Q00593;locus_tag=POOINJGP_00829;product=Alcohol dehydrogenase [acceptor]
JACHWB010000001.1	Prodigal:002006	CDS	831198	832172	.	-	0	ID=POOINJGP_00830;inference=ab initio prediction:Prodigal:002006;locus_tag=POOINJGP_00830;product=hypothetical protein
JACHWB010000001.1	Prodigal:002006	CDS	832177	833064	.	-	0	ID=POOINJGP_00831;Name=livH_5;db_xref=COG:COG0559;gene=livH_5;inference=ab initio prediction:Prodigal:002006,similar to AA sequence:UniProtKB:P0AEX7;locus_tag=POOINJGP_00831;product=High-affinity branched-chain amino acid transport system permease protein LivH
JACHWB010000001.1	Prodigal:002006	CDS	833071	833778	.	-	0	ID=POOINJGP_00832;Name=livF_4;db_xref=COG:COG0410;gene=livF_4;inference=ab initio prediction:Prodigal:002006,similar to AA sequence:UniProtKB:P22731;locus_tag=POOINJGP_00832;product=High-affinity branched-chain amino acid transport ATP-binding protein LivF
JACHWB010000001.1	Prodigal:002006	CDS	833771	834529	.	-	0	ID=POOINJGP_00833;eC_number=3.6.3.-;Name=lptB_4;db_xref=COG:COG1137;gene=lptB_4;inference=ab initio prediction:Prodigal:002006,similar to AA sequence:UniProtKB:P45073;locus_tag=POOINJGP_00833;product=Lipopolysaccharide export system ATP-binding protein LptB
JACHWB010000001.1	Prodigal:002006	CDS	834659	835867	.	-	0	ID=POOINJGP_00834;inference=ab initio prediction:Prodigal:002006;locus_tag=POOINJGP_00834;product=hypothetical protein
JACHWB010000001.1	Prodigal:002006	CDS	835940	836173	.	+	0	ID=POOINJGP_00835;inference=ab initio prediction:Prodigal:002006;locus_tag=POOINJGP_00835;product=hypothetical protein
JACHWB010000001.1	Prodigal:002006	CDS	836173	837663	.	+	0	ID=POOINJGP_00836;eC_number=1.2.1.-;Name=davD_1;db_xref=COG:COG1012;gene=davD_1;inference=ab initio prediction:Prodigal:002006,similar to AA sequence:UniProtKB:Q9I6M5;locus_tag=POOINJGP_00836;product=Glutarate-semialdehyde dehydrogenase
JACHWB010000001.1	Prodigal:002006	CDS	837724	838521	.	-	0	ID=POOINJGP_00837;eC_number=3.1.3.70;Name=mngB;gene=mngB;inference=ab initio prediction:Prodigal:002006,protein motif:HAMAP:MF_00617;locus_tag=POOINJGP_00837;product=Mannosyl-3-phosphoglycerate phosphatase
JACHWB010000001.1	Prodigal:002006	CDS	838712	839965	.	+	0	ID=POOINJGP_00838;eC_number=1.1.1.81;Name=ttuD;gene=ttuD;inference=ab initio prediction:Prodigal:002006,similar to AA sequence:UniProtKB:Q44472;locus_tag=POOINJGP_00838;product=Putative hydroxypyruvate reductase
JACHWB010000001.1	Prodigal:002006	CDS	839985	840872	.	-	0	ID=POOINJGP_00839;eC_number=2.7.-.-;Name=sasA_3;gene=sasA_3;inference=ab initio prediction:Prodigal:002006,protein motif:HAMAP:MF_01837;locus_tag=POOINJGP_00839;product=Adaptive-response sensory-kinase SasA
JACHWB010000001.1	Prodigal:002006	CDS	841108	841284	.	+	0	ID=POOINJGP_00840;inference=ab initio prediction:Prodigal:002006;locus_tag=POOINJGP_00840;product=hypothetical protein
JACHWB010000001.1	Prodigal:002006	CDS	841328	841558	.	-	0	ID=POOINJGP_00841;Name=tusA;db_xref=COG:COG0425;gene=tusA;inference=ab initio prediction:Prodigal:002006,similar to AA sequence:UniProtKB:D3RPC0;locus_tag=POOINJGP_00841;product=Sulfur carrier protein TusA
JACHWB010000001.1	Prodigal:002006	CDS	841555	842181	.	-	0	ID=POOINJGP_00842;eC_number=2.7.7.77;Name=mobA;db_xref=COG:COG0746;gene=mobA;inference=ab initio prediction:Prodigal:002006,similar to AA sequence:UniProtKB:P32173;locus_tag=POOINJGP_00842;product=Molybdenum cofactor guanylyltransferase
JACHWB010000001.1	Prodigal:002006	CDS	842193	843317	.	-	0	ID=POOINJGP_00843;inference=ab initio prediction:Prodigal:002006,protein motif:HAMAP:MF_02040;locus_tag=POOINJGP_00843;product=Iron-sulfur cluster carrier protein
JACHWB010000001.1	Prodigal:002006	CDS	843535	844038	.	+	0	ID=POOINJGP_00844;eC_number=1.4.3.5;Name=pdxH_1;gene=pdxH_1;inference=ab initio prediction:Prodigal:002006,protein motif:HAMAP:MF_01629;locus_tag=POOINJGP_00844;product=Pyridoxine/pyridoxamine 5'-phosphate oxidase
JACHWB010000001.1	Prodigal:002006	CDS	844208	845473	.	+	0	ID=POOINJGP_00845;inference=ab initio prediction:Prodigal:002006;locus_tag=POOINJGP_00845;product=hypothetical protein
JACHWB010000001.1	Prodigal:002006	CDS	845530	845859	.	+	0	ID=POOINJGP_00846;inference=ab initio prediction:Prodigal:002006;locus_tag=POOINJGP_00846;product=hypothetical protein
JACHWB010000001.1	Prodigal:002006	CDS	845955	847247	.	+	0	ID=POOINJGP_00847;eC_number=6.3.4.21;Name=pncB;db_xref=COG:COG1488;gene=pncB;inference=ab initio prediction:Prodigal:002006,similar to AA sequence:UniProtKB:Q8UIS9;locus_tag=POOINJGP_00847;product=Nicotinate phosphoribosyltransferase
JACHWB010000001.1	Prodigal:002006	CDS	847253	848023	.	+	0	ID=POOINJGP_00848;eC_number=3.5.2.9;Name=pxpA;db_xref=COG:COG1540;gene=pxpA;inference=ab initio prediction:Prodigal:002006,similar to AA sequence:UniProtKB:P42963;locus_tag=POOINJGP_00848;product=5-oxoprolinase subunit A
JACHWB010000001.1	Prodigal:002006	CDS	848140	849015	.	-	0	ID=POOINJGP_00849;eC_number=3.8.1.3;db_xref=COG:COG0596;inference=ab initio prediction:Prodigal:002006,similar to AA sequence:UniProtKB:Q6NAM1;locus_tag=POOINJGP_00849;product=Fluoroacetate dehalogenase
JACHWB010000001.1	Prodigal:002006	CDS	849080	849619	.	-	0	ID=POOINJGP_00850;inference=ab initio prediction:Prodigal:002006;locus_tag=POOINJGP_00850;product=hypothetical protein
JACHWB010000001.1	Prodigal:002006	CDS	850019	850390	.	+	0	ID=POOINJGP_00851;inference=ab initio prediction:Prodigal:002006;locus_tag=POOINJGP_00851;product=hypothetical protein
JACHWB010000001.1	Prodigal:002006	CDS	850391	850780	.	+	0	ID=POOINJGP_00852;inference=ab initio prediction:Prodigal:002006;locus_tag=POOINJGP_00852;product=hypothetical protein
JACHWB010000001.1	Prodigal:002006	CDS	850826	851635	.	-	0	ID=POOINJGP_00853;Name=occP_1;gene=occP_1;inference=ab initio prediction:Prodigal:002006,similar to AA sequence:UniProtKB:P0A2V2;locus_tag=POOINJGP_00853;product=Octopine permease ATP-binding protein P
JACHWB010000001.1	Prodigal:002006	CDS	851628	852353	.	-	0	ID=POOINJGP_00854;Name=occM;gene=occM;inference=ab initio prediction:Prodigal:002006,similar to AA sequence:UniProtKB:P35114;locus_tag=POOINJGP_00854;product=Octopine transport system permease protein OccM
JACHWB010000001.1	Prodigal:002006	CDS	852353	853075	.	-	0	ID=POOINJGP_00855;Name=occQ;gene=occQ;inference=ab initio prediction:Prodigal:002006,similar to AA sequence:UniProtKB:P0A4N5;locus_tag=POOINJGP_00855;product=Octopine transport system permease protein OccQ
JACHWB010000001.1	Prodigal:002006	CDS	853215	854060	.	-	0	ID=POOINJGP_00856;Name=occT_1;gene=occT_1;inference=ab initio prediction:Prodigal:002006,similar to AA sequence:UniProtKB:P0A4F8;locus_tag=POOINJGP_00856;product=Octopine-binding periplasmic protein
JACHWB010000001.1	Prodigal:002006	CDS	854289	855134	.	-	0	ID=POOINJGP_00857;Name=occT_2;gene=occT_2;inference=ab initio prediction:Prodigal:002006,similar to AA sequence:UniProtKB:P0A4F8;locus_tag=POOINJGP_00857;product=Octopine-binding periplasmic protein
JACHWB010000001.1	Prodigal:002006	CDS	855261	855959	.	-	0	ID=POOINJGP_00858;eC_number=3.7.1.20;Name=nagK;gene=nagK;inference=ab initio prediction:Prodigal:002006,similar to AA sequence:UniProtKB:O86042;locus_tag=POOINJGP_00858;product=Fumarylpyruvate hydrolase
JACHWB010000001.1	Prodigal:002006	CDS	856119	856943	.	-	0	ID=POOINJGP_00859;inference=ab initio prediction:Prodigal:002006;locus_tag=POOINJGP_00859;product=hypothetical protein
JACHWB010000001.1	Prodigal:002006	CDS	857183	858112	.	-	0	ID=POOINJGP_00860;eC_number=3.1.4.53;Name=cpdA_1;gene=cpdA_1;inference=ab initio prediction:Prodigal:002006,protein motif:HAMAP:MF_00905;locus_tag=POOINJGP_00860;product=3'%2C5'-cyclic adenosine monophosphate phosphodiesterase CpdA
JACHWB010000001.1	Prodigal:002006	CDS	858152	859123	.	-	0	ID=POOINJGP_00861;inference=ab initio prediction:Prodigal:002006;locus_tag=POOINJGP_00861;product=hypothetical protein
JACHWB010000001.1	Prodigal:002006	CDS	859203	859322	.	-	0	ID=POOINJGP_00862;inference=ab initio prediction:Prodigal:002006;locus_tag=POOINJGP_00862;product=hypothetical protein
JACHWB010000001.1	Prodigal:002006	CDS	859456	859938	.	+	0	ID=POOINJGP_00863;eC_number=3.6.1.-;Name=rppH_1;gene=rppH_1;inference=ab initio prediction:Prodigal:002006,protein motif:HAMAP:MF_00298;locus_tag=POOINJGP_00863;product=RNA pyrophosphohydrolase
JACHWB010000001.1	Prodigal:002006	CDS	860093	860602	.	+	0	ID=POOINJGP_00864;eC_number=2.3.1.-;Name=eis_2;gene=eis_2;inference=ab initio prediction:Prodigal:002006,protein motif:HAMAP:MF_01812;locus_tag=POOINJGP_00864;product=N-acetyltransferase Eis
JACHWB010000001.1	Prodigal:002006	CDS	860603	862675	.	-	0	ID=POOINJGP_00865;inference=ab initio prediction:Prodigal:002006;locus_tag=POOINJGP_00865;product=hypothetical protein
JACHWB010000001.1	Prodigal:002006	CDS	862688	865492	.	-	0	ID=POOINJGP_00866;inference=ab initio prediction:Prodigal:002006;locus_tag=POOINJGP_00866;product=hypothetical protein
JACHWB010000001.1	Prodigal:002006	CDS	865496	866422	.	-	0	ID=POOINJGP_00867;inference=ab initio prediction:Prodigal:002006;locus_tag=POOINJGP_00867;product=hypothetical protein
JACHWB010000001.1	Prodigal:002006	CDS	866433	867449	.	-	0	ID=POOINJGP_00868;eC_number=3.6.3.-;Name=ravA;db_xref=COG:COG0714;gene=ravA;inference=ab initio prediction:Prodigal:002006,similar to AA sequence:UniProtKB:P31473;locus_tag=POOINJGP_00868;product=ATPase RavA
JACHWB010000001.1	Prodigal:002006	CDS	867651	868250	.	+	0	ID=POOINJGP_00869;inference=ab initio prediction:Prodigal:002006;locus_tag=POOINJGP_00869;product=hypothetical protein
JACHWB010000001.1	Prodigal:002006	CDS	868250	868888	.	+	0	ID=POOINJGP_00870;eC_number=3.6.1.-;Name=nudL;gene=nudL;inference=ab initio prediction:Prodigal:002006,protein motif:HAMAP:MF_01592;locus_tag=POOINJGP_00870;product=putative Nudix hydrolase NudL
JACHWB010000001.1	Prodigal:002006	CDS	868885	869142	.	+	0	ID=POOINJGP_00871;inference=ab initio prediction:Prodigal:002006;locus_tag=POOINJGP_00871;product=hypothetical protein
JACHWB010000001.1	Prodigal:002006	CDS	869142	870386	.	+	0	ID=POOINJGP_00872;eC_number=2.7.7.72;Name=cca;gene=cca;inference=ab initio prediction:Prodigal:002006,similar to AA sequence:UniProtKB:Q7SIB1;locus_tag=POOINJGP_00872;product=CCA-adding enzyme
JACHWB010000001.1	Prodigal:002006	CDS	871147	872043	.	-	0	ID=POOINJGP_00873;eC_number=1.3.3.3;Name=hemF;db_xref=COG:COG0408;gene=hemF;inference=ab initio prediction:Prodigal:002006,similar to AA sequence:UniProtKB:P36553;locus_tag=POOINJGP_00873;product=Oxygen-dependent coproporphyrinogen-III oxidase
JACHWB010000001.1	Prodigal:002006	CDS	872191	872832	.	-	0	ID=POOINJGP_00874;eC_number=2.1.1.207;Name=trmL;gene=trmL;inference=ab initio prediction:Prodigal:002006,protein motif:HAMAP:MF_01885;locus_tag=POOINJGP_00874;product=tRNA (cytidine(34)-2'-O)-methyltransferase
JACHWB010000001.1	Prodigal:002006	CDS	872965	873513	.	+	0	ID=POOINJGP_00875;eC_number=7.1.1.8;Name=petA;db_xref=COG:COG0723;gene=petA;inference=ab initio prediction:Prodigal:002006,similar to AA sequence:UniProtKB:P51130;locus_tag=POOINJGP_00875;product=Ubiquinol-cytochrome c reductase iron-sulfur subunit
JACHWB010000001.1	Prodigal:002006	CDS	873539	874819	.	+	0	ID=POOINJGP_00876;Name=fbcH_1;db_xref=COG:COG1290;gene=fbcH_1;inference=ab initio prediction:Prodigal:002006,similar to AA sequence:UniProtKB:P51131;locus_tag=POOINJGP_00876;product=Cytochrome b/c1
JACHWB010000001.1	Prodigal:002006	CDS	874843	875727	.	+	0	ID=POOINJGP_00877;Name=fbcH_2;db_xref=COG:COG1290;gene=fbcH_2;inference=ab initio prediction:Prodigal:002006,similar to AA sequence:UniProtKB:P51131;locus_tag=POOINJGP_00877;product=Cytochrome b/c1
JACHWB010000001.1	Prodigal:002006	CDS	875794	876414	.	+	0	ID=POOINJGP_00878;inference=ab initio prediction:Prodigal:002006;locus_tag=POOINJGP_00878;product=hypothetical protein
JACHWB010000001.1	Prodigal:002006	CDS	876455	877363	.	+	0	ID=POOINJGP_00879;eC_number=2.4.2.28;Name=mtnP;db_xref=COG:COG0005;gene=mtnP;inference=ab initio prediction:Prodigal:002006,similar to AA sequence:UniProtKB:Q2RXH9;locus_tag=POOINJGP_00879;product=S-methyl-5'-thioadenosine phosphorylase
JACHWB010000001.1	Prodigal:002006	CDS	877433	877978	.	+	0	ID=POOINJGP_00880;eC_number=2.4.2.7;Name=apt;gene=apt;inference=ab initio prediction:Prodigal:002006,similar to AA sequence:UniProtKB:Q66DQ2;locus_tag=POOINJGP_00880;product=Adenine phosphoribosyltransferase
JACHWB010000001.1	Prodigal:002006	CDS	878027	879037	.	-	0	ID=POOINJGP_00881;inference=ab initio prediction:Prodigal:002006;locus_tag=POOINJGP_00881;product=hypothetical protein
JACHWB010000001.1	Prodigal:002006	CDS	879189	882407	.	-	0	ID=POOINJGP_00882;inference=ab initio prediction:Prodigal:002006;locus_tag=POOINJGP_00882;product=hypothetical protein
JACHWB010000001.1	Prodigal:002006	CDS	882542	883210	.	-	0	ID=POOINJGP_00883;eC_number=3.1.21.7;Name=nfi;db_xref=COG:COG1515;gene=nfi;inference=ab initio prediction:Prodigal:002006,similar to AA sequence:UniProtKB:Q9X2H9;locus_tag=POOINJGP_00883;product=Endonuclease V
JACHWB010000001.1	Prodigal:002006	CDS	883400	884086	.	+	0	ID=POOINJGP_00884;inference=ab initio prediction:Prodigal:002006;locus_tag=POOINJGP_00884;product=hypothetical protein
JACHWB010000001.1	Prodigal:002006	CDS	884095	884547	.	+	0	ID=POOINJGP_00885;inference=ab initio prediction:Prodigal:002006;locus_tag=POOINJGP_00885;product=hypothetical protein
JACHWB010000001.1	Prodigal:002006	CDS	884659	885081	.	+	0	ID=POOINJGP_00886;inference=ab initio prediction:Prodigal:002006;locus_tag=POOINJGP_00886;product=hypothetical protein
JACHWB010000001.1	Prodigal:002006	CDS	885083	885235	.	-	0	ID=POOINJGP_00887;inference=ab initio prediction:Prodigal:002006;locus_tag=POOINJGP_00887;product=hypothetical protein
JACHWB010000001.1	Prodigal:002006	CDS	885316	886413	.	-	0	ID=POOINJGP_00888;Name=ychF;db_xref=COG:COG0012;gene=ychF;inference=ab initio prediction:Prodigal:002006,similar to AA sequence:UniProtKB:P44681;locus_tag=POOINJGP_00888;product=Ribosome-binding ATPase YchF
JACHWB010000001.1	Prodigal:002006	CDS	886466	887077	.	-	0	ID=POOINJGP_00889;eC_number=3.1.1.29;Name=pth;gene=pth;inference=ab initio prediction:Prodigal:002006,protein motif:HAMAP:MF_00083;locus_tag=POOINJGP_00889;product=Peptidyl-tRNA hydrolase
JACHWB010000001.1	Prodigal:002006	CDS	887079	887495	.	-	0	ID=POOINJGP_00890;inference=ab initio prediction:Prodigal:002006;locus_tag=POOINJGP_00890;product=hypothetical protein
JACHWB010000001.1	Prodigal:002006	CDS	887595	888212	.	-	0	ID=POOINJGP_00891;Name=rplY;db_xref=COG:COG1825;gene=rplY;inference=ab initio prediction:Prodigal:002006,similar to AA sequence:UniProtKB:Q6N1P8;locus_tag=POOINJGP_00891;product=50S ribosomal protein L25
JACHWB010000001.1	Prodigal:002006	CDS	888369	889301	.	-	0	ID=POOINJGP_00892;eC_number=2.7.6.1;Name=prs_2;db_xref=COG:COG0462;gene=prs_2;inference=ab initio prediction:Prodigal:002006,similar to AA sequence:UniProtKB:P65235;locus_tag=POOINJGP_00892;product=Ribose-phosphate pyrophosphokinase
JACHWB010000001.1	Prodigal:002006	CDS	889457	889987	.	-	0	ID=POOINJGP_00893;inference=ab initio prediction:Prodigal:002006;locus_tag=POOINJGP_00893;product=hypothetical protein
JACHWB010000001.1	Prodigal:002006	CDS	890050	891210	.	-	0	ID=POOINJGP_00894;Name=ydcO;db_xref=COG:COG3135;gene=ydcO;inference=ab initio prediction:Prodigal:002006,similar to AA sequence:UniProtKB:P76103;locus_tag=POOINJGP_00894;product=Inner membrane protein YdcO
JACHWB010000001.1	Prodigal:002006	CDS	891421	893754	.	+	0	ID=POOINJGP_00895;inference=ab initio prediction:Prodigal:002006;locus_tag=POOINJGP_00895;product=hypothetical protein
JACHWB010000001.1	Prodigal:002006	CDS	893878	895884	.	+	0	ID=POOINJGP_00896;Name=uvrC;db_xref=COG:COG0322;gene=uvrC;inference=ab initio prediction:Prodigal:002006,similar to AA sequence:UniProtKB:P0A8G0;locus_tag=POOINJGP_00896;product=UvrABC system protein C
JACHWB010000001.1	Prodigal:002006	CDS	895966	896580	.	+	0	ID=POOINJGP_00897;eC_number=2.7.8.5;Name=pgsA_1;db_xref=COG:COG0558;gene=pgsA_1;inference=ab initio prediction:Prodigal:002006,similar to AA sequence:UniProtKB:P0ABF8;locus_tag=POOINJGP_00897;product=CDP-diacylglycerol--glycerol-3-phosphate 3-phosphatidyltransferase
JACHWB010000001.1	Prodigal:002006	CDS	896585	896836	.	+	0	ID=POOINJGP_00898;Name=moaD;db_xref=COG:COG1977;gene=moaD;inference=ab initio prediction:Prodigal:002006,similar to AA sequence:UniProtKB:P30748;locus_tag=POOINJGP_00898;product=Molybdopterin synthase sulfur carrier subunit
JACHWB010000001.1	Prodigal:002006	CDS	896850	897305	.	+	0	ID=POOINJGP_00899;eC_number=2.8.1.12;Name=moaE;db_xref=COG:COG0314;gene=moaE;inference=ab initio prediction:Prodigal:002006,similar to AA sequence:UniProtKB:P30749;locus_tag=POOINJGP_00899;product=Molybdopterin synthase catalytic subunit
JACHWB010000001.1	Prodigal:002006	CDS	897374	897631	.	+	0	ID=POOINJGP_00900;inference=ab initio prediction:Prodigal:002006;locus_tag=POOINJGP_00900;product=hypothetical protein
JACHWB010000001.1	Prodigal:002006	CDS	897710	897811	.	-	0	ID=POOINJGP_00901;inference=ab initio prediction:Prodigal:002006;locus_tag=POOINJGP_00901;product=hypothetical protein
JACHWB010000001.1	Prodigal:002006	CDS	898133	899158	.	+	0	ID=POOINJGP_00902;inference=ab initio prediction:Prodigal:002006;locus_tag=POOINJGP_00902;product=hypothetical protein
JACHWB010000001.1	Prodigal:002006	CDS	899241	899672	.	+	0	ID=POOINJGP_00903;inference=ab initio prediction:Prodigal:002006;locus_tag=POOINJGP_00903;product=hypothetical protein
JACHWB010000001.1	Prodigal:002006	CDS	899669	900331	.	+	0	ID=POOINJGP_00904;inference=ab initio prediction:Prodigal:002006;locus_tag=POOINJGP_00904;product=hypothetical protein
JACHWB010000001.1	Prodigal:002006	CDS	900384	901232	.	+	0	ID=POOINJGP_00905;eC_number=2.1.1.266;Name=rlmJ;db_xref=COG:COG2961;gene=rlmJ;inference=ab initio prediction:Prodigal:002006,similar to AA sequence:UniProtKB:P31777;locus_tag=POOINJGP_00905;product=Ribosomal RNA large subunit methyltransferase J
JACHWB010000001.1	Prodigal:002006	CDS	901300	901905	.	+	0	ID=POOINJGP_00906;Name=yibF;db_xref=COG:COG0625;gene=yibF;inference=ab initio prediction:Prodigal:002006,similar to AA sequence:UniProtKB:P0ACA1;locus_tag=POOINJGP_00906;product=putative GST-like protein YibF
JACHWB010000001.1	Prodigal:002006	CDS	901960	902592	.	-	0	ID=POOINJGP_00907;inference=ab initio prediction:Prodigal:002006;locus_tag=POOINJGP_00907;product=hypothetical protein
JACHWB010000001.1	Prodigal:002006	CDS	902887	903642	.	+	0	ID=POOINJGP_00908;eC_number=1.1.1.100;Name=fabG_2;gene=fabG_2;inference=ab initio prediction:Prodigal:002006,similar to AA sequence:UniProtKB:P99093;locus_tag=POOINJGP_00908;product=3-oxoacyl-[acyl-carrier-protein] reductase FabG
JACHWB010000001.1	Prodigal:002006	CDS	903632	904399	.	-	0	ID=POOINJGP_00909;eC_number=1.10.3.-;db_xref=COG:COG1496;inference=ab initio prediction:Prodigal:002006,similar to AA sequence:UniProtKB:Q89ZI8;locus_tag=POOINJGP_00909;product=Polyphenol oxidase
JACHWB010000001.1	Prodigal:002006	CDS	904409	905482	.	-	0	ID=POOINJGP_00910;inference=ab initio prediction:Prodigal:002006;locus_tag=POOINJGP_00910;product=hypothetical protein
JACHWB010000001.1	Prodigal:002006	CDS	905479	906336	.	-	0	ID=POOINJGP_00911;eC_number=2.5.1.145;Name=lgt;db_xref=COG:COG0682;gene=lgt;inference=ab initio prediction:Prodigal:002006,similar to AA sequence:UniProtKB:P60955;locus_tag=POOINJGP_00911;product=Phosphatidylglycerol--prolipoprotein diacylglyceryl transferase
JACHWB010000001.1	Prodigal:002006	CDS	906472	906750	.	+	0	ID=POOINJGP_00912;Name=ubiK;gene=ubiK;inference=ab initio prediction:Prodigal:002006,protein motif:HAMAP:MF_02216;locus_tag=POOINJGP_00912;product=Ubiquinone biosynthesis accessory factor UbiK
JACHWB010000001.1	Prodigal:002006	CDS	906994	907494	.	+	0	ID=POOINJGP_00913;inference=ab initio prediction:Prodigal:002006;locus_tag=POOINJGP_00913;product=hypothetical protein
JACHWB010000001.1	Prodigal:002006	CDS	907567	908394	.	+	0	ID=POOINJGP_00914;eC_number=1.5.1.2;Name=proC;db_xref=COG:COG0345;gene=proC;inference=ab initio prediction:Prodigal:002006,similar to AA sequence:UniProtKB:P22008;locus_tag=POOINJGP_00914;product=Pyrroline-5-carboxylate reductase
JACHWB010000001.1	Prodigal:002006	CDS	908459	909175	.	+	0	ID=POOINJGP_00915;inference=ab initio prediction:Prodigal:002006;locus_tag=POOINJGP_00915;product=hypothetical protein
JACHWB010000001.1	Prodigal:002006	CDS	909194	909553	.	+	0	ID=POOINJGP_00916;Name=csaA;db_xref=COG:COG0073;gene=csaA;inference=ab initio prediction:Prodigal:002006,similar to AA sequence:UniProtKB:P37584;locus_tag=POOINJGP_00916;product=putative chaperone CsaA
JACHWB010000001.1	Prodigal:002006	CDS	909554	910921	.	-	0	ID=POOINJGP_00917;eC_number=2.7.-.-;Name=sasA_4;gene=sasA_4;inference=ab initio prediction:Prodigal:002006,protein motif:HAMAP:MF_01837;locus_tag=POOINJGP_00917;product=Adaptive-response sensory-kinase SasA
JACHWB010000001.1	Prodigal:002006	CDS	910918	911634	.	-	0	ID=POOINJGP_00918;Name=ompR;gene=ompR;inference=ab initio prediction:Prodigal:002006,similar to AA sequence:UniProtKB:P0AA16;locus_tag=POOINJGP_00918;product=Transcriptional regulatory protein OmpR
JACHWB010000001.1	Prodigal:002006	CDS	911786	912307	.	-	0	ID=POOINJGP_00919;inference=ab initio prediction:Prodigal:002006;locus_tag=POOINJGP_00919;product=hypothetical protein
JACHWB010000001.1	Prodigal:002006	CDS	912468	913355	.	+	0	ID=POOINJGP_00920;eC_number=2.6.1.42;Name=ilvE_1;db_xref=COG:COG0115;gene=ilvE_1;inference=ab initio prediction:Prodigal:002006,similar to AA sequence:UniProtKB:O86428;locus_tag=POOINJGP_00920;product=Branched-chain-amino-acid aminotransferase
JACHWB010000001.1	Prodigal:002006	CDS	913421	914665	.	-	0	ID=POOINJGP_00921;eC_number=2.7.7.7;Name=dinB_1;gene=dinB_1;inference=ab initio prediction:Prodigal:002006,protein motif:HAMAP:MF_01113;locus_tag=POOINJGP_00921;product=DNA polymerase IV
JACHWB010000001.1	Prodigal:002006	CDS	914847	915122	.	+	0	ID=POOINJGP_00922;inference=ab initio prediction:Prodigal:002006;locus_tag=POOINJGP_00922;product=hypothetical protein
JACHWB010000001.1	Prodigal:002006	CDS	915322	916383	.	+	0	ID=POOINJGP_00923;inference=ab initio prediction:Prodigal:002006;locus_tag=POOINJGP_00923;product=hypothetical protein
JACHWB010000001.1	Prodigal:002006	CDS	916459	917040	.	-	0	ID=POOINJGP_00924;eC_number=3.1.2.-;Name=yhbO;db_xref=COG:COG0693;gene=yhbO;inference=ab initio prediction:Prodigal:002006,similar to AA sequence:UniProtKB:P45470;locus_tag=POOINJGP_00924;product=Protein/nucleic acid deglycase 2
JACHWB010000001.1	Prodigal:002006	CDS	917180	917401	.	+	0	ID=POOINJGP_00925;inference=ab initio prediction:Prodigal:002006;locus_tag=POOINJGP_00925;product=hypothetical protein
JACHWB010000001.1	Prodigal:002006	CDS	917441	918127	.	-	0	ID=POOINJGP_00926;eC_number=3.1.4.53;Name=cpdA_2;gene=cpdA_2;inference=ab initio prediction:Prodigal:002006,protein motif:HAMAP:MF_00905;locus_tag=POOINJGP_00926;product=3'%2C5'-cyclic adenosine monophosphate phosphodiesterase CpdA
JACHWB010000001.1	Prodigal:002006	CDS	918159	918974	.	-	0	ID=POOINJGP_00927;inference=ab initio prediction:Prodigal:002006;locus_tag=POOINJGP_00927;product=hypothetical protein
JACHWB010000001.1	Prodigal:002006	CDS	919081	920655	.	-	0	ID=POOINJGP_00928;inference=ab initio prediction:Prodigal:002006;locus_tag=POOINJGP_00928;product=hypothetical protein
JACHWB010000001.1	Prodigal:002006	CDS	920784	921161	.	-	0	ID=POOINJGP_00929;inference=ab initio prediction:Prodigal:002006;locus_tag=POOINJGP_00929;product=hypothetical protein
JACHWB010000001.1	Prodigal:002006	CDS	921304	922155	.	-	0	ID=POOINJGP_00930;inference=ab initio prediction:Prodigal:002006;locus_tag=POOINJGP_00930;product=hypothetical protein
JACHWB010000001.1	Prodigal:002006	CDS	922344	922598	.	+	0	ID=POOINJGP_00931;inference=ab initio prediction:Prodigal:002006;locus_tag=POOINJGP_00931;product=hypothetical protein
JACHWB010000001.1	Prodigal:002006	CDS	922834	923043	.	+	0	ID=POOINJGP_00932;Name=cspA_1;db_xref=COG:COG1278;gene=cspA_1;inference=ab initio prediction:Prodigal:002006,similar to AA sequence:UniProtKB:Q9Z3S6;locus_tag=POOINJGP_00932;product=Cold shock protein CspA
JACHWB010000001.1	Prodigal:002006	CDS	923140	923421	.	+	0	ID=POOINJGP_00933;Name=infA;gene=infA;inference=ab initio prediction:Prodigal:002006,protein motif:HAMAP:MF_00075;locus_tag=POOINJGP_00933;product=Translation initiation factor IF-1
JACHWB010000001.1	Prodigal:002006	CDS	923477	924025	.	-	0	ID=POOINJGP_00934;Name=ecfG_1;gene=ecfG_1;inference=ab initio prediction:Prodigal:002006,similar to AA sequence:UniProtKB:B3Q6P8;locus_tag=POOINJGP_00934;product=ECF RNA polymerase sigma factor EcfG
JACHWB010000001.1	Prodigal:002006	CDS	924022	924246	.	-	0	ID=POOINJGP_00935;inference=ab initio prediction:Prodigal:002006;locus_tag=POOINJGP_00935;product=hypothetical protein
JACHWB010000001.1	Prodigal:002006	CDS	924490	924648	.	+	0	ID=POOINJGP_00936;inference=ab initio prediction:Prodigal:002006;locus_tag=POOINJGP_00936;product=hypothetical protein
JACHWB010000001.1	Prodigal:002006	CDS	924791	925063	.	-	0	ID=POOINJGP_00937;inference=ab initio prediction:Prodigal:002006;locus_tag=POOINJGP_00937;product=hypothetical protein
JACHWB010000001.1	Prodigal:002006	CDS	925606	927234	.	-	0	ID=POOINJGP_00938;eC_number=3.5.4.33;Name=tadA_1;gene=tadA_1;inference=ab initio prediction:Prodigal:002006,protein motif:HAMAP:MF_00972;locus_tag=POOINJGP_00938;product=tRNA-specific adenosine deaminase
JACHWB010000001.1	Prodigal:002006	CDS	927334	927537	.	+	0	ID=POOINJGP_00939;inference=ab initio prediction:Prodigal:002006;locus_tag=POOINJGP_00939;product=hypothetical protein
JACHWB010000001.1	Prodigal:002006	CDS	927642	928409	.	+	0	ID=POOINJGP_00940;Name=zupT;gene=zupT;inference=ab initio prediction:Prodigal:002006,protein motif:HAMAP:MF_00548;locus_tag=POOINJGP_00940;product=Zinc transporter ZupT
JACHWB010000001.1	Prodigal:002006	CDS	928614	929162	.	-	0	ID=POOINJGP_00941;inference=ab initio prediction:Prodigal:002006;locus_tag=POOINJGP_00941;product=hypothetical protein
JACHWB010000001.1	Prodigal:002006	CDS	929155	929535	.	-	0	ID=POOINJGP_00942;db_xref=COG:COG0640;inference=ab initio prediction:Prodigal:002006,similar to AA sequence:UniProtKB:O53478;locus_tag=POOINJGP_00942;product=HTH-type transcriptional regulator
JACHWB010000001.1	Prodigal:002006	CDS	929664	929948	.	+	0	ID=POOINJGP_00943;inference=ab initio prediction:Prodigal:002006;locus_tag=POOINJGP_00943;product=hypothetical protein
JACHWB010000001.1	Prodigal:002006	CDS	930090	930479	.	+	0	ID=POOINJGP_00944;inference=ab initio prediction:Prodigal:002006;locus_tag=POOINJGP_00944;product=hypothetical protein
JACHWB010000001.1	Prodigal:002006	CDS	930501	933206	.	-	0	ID=POOINJGP_00945;Name=uvrB_2;gene=uvrB_2;inference=ab initio prediction:Prodigal:002006,protein motif:HAMAP:MF_00204;locus_tag=POOINJGP_00945;product=UvrABC system protein B
JACHWB010000001.1	Prodigal:002006	CDS	933257	934315	.	-	0	ID=POOINJGP_00946;Name=yedI;db_xref=COG:COG2354;gene=yedI;inference=ab initio prediction:Prodigal:002006,similar to AA sequence:UniProtKB:P46125;locus_tag=POOINJGP_00946;product=Inner membrane protein YedI
JACHWB010000001.1	Prodigal:002006	CDS	934505	936685	.	+	0	ID=POOINJGP_00947;inference=ab initio prediction:Prodigal:002006;locus_tag=POOINJGP_00947;product=hypothetical protein
JACHWB010000001.1	Prodigal:002006	CDS	936863	937453	.	-	0	ID=POOINJGP_00948;inference=ab initio prediction:Prodigal:002006;locus_tag=POOINJGP_00948;product=hypothetical protein
JACHWB010000001.1	Prodigal:002006	CDS	937564	937773	.	-	0	ID=POOINJGP_00949;inference=ab initio prediction:Prodigal:002006;locus_tag=POOINJGP_00949;product=hypothetical protein
JACHWB010000001.1	Prodigal:002006	CDS	937836	938570	.	-	0	ID=POOINJGP_00950;inference=ab initio prediction:Prodigal:002006;locus_tag=POOINJGP_00950;product=hypothetical protein
JACHWB010000001.1	Prodigal:002006	CDS	938567	939133	.	-	0	ID=POOINJGP_00951;Name=sigK;db_xref=COG:COG1595;gene=sigK;inference=ab initio prediction:Prodigal:002006,similar to AA sequence:UniProtKB:P9WGH7;locus_tag=POOINJGP_00951;product=ECF RNA polymerase sigma factor SigK
JACHWB010000001.1	Prodigal:002006	CDS	939224	939613	.	-	0	ID=POOINJGP_00952;inference=ab initio prediction:Prodigal:002006;locus_tag=POOINJGP_00952;product=hypothetical protein
JACHWB010000001.1	Prodigal:002006	CDS	939779	940615	.	+	0	ID=POOINJGP_00953;inference=ab initio prediction:Prodigal:002006;locus_tag=POOINJGP_00953;product=hypothetical protein
JACHWB010000001.1	Prodigal:002006	CDS	940554	941069	.	-	0	ID=POOINJGP_00954;inference=ab initio prediction:Prodigal:002006;locus_tag=POOINJGP_00954;product=hypothetical protein
JACHWB010000001.1	Prodigal:002006	CDS	941159	941500	.	+	0	ID=POOINJGP_00955;inference=ab initio prediction:Prodigal:002006;locus_tag=POOINJGP_00955;product=hypothetical protein
JACHWB010000001.1	Prodigal:002006	CDS	941510	942649	.	-	0	ID=POOINJGP_00956;eC_number=1.1.5.-;Name=yliI;db_xref=COG:COG2133;gene=yliI;inference=ab initio prediction:Prodigal:002006,similar to AA sequence:UniProtKB:P75804;locus_tag=POOINJGP_00956;product=Aldose sugar dehydrogenase YliI
JACHWB010000001.1	Prodigal:002006	CDS	942728	942919	.	-	0	ID=POOINJGP_00957;inference=ab initio prediction:Prodigal:002006;locus_tag=POOINJGP_00957;product=hypothetical protein
JACHWB010000001.1	Prodigal:002006	CDS	943060	943473	.	-	0	ID=POOINJGP_00958;inference=ab initio prediction:Prodigal:002006;locus_tag=POOINJGP_00958;product=hypothetical protein
JACHWB010000001.1	Prodigal:002006	CDS	943691	944671	.	-	0	ID=POOINJGP_00959;inference=ab initio prediction:Prodigal:002006,similar to AA sequence:UniProtKB:B3EWP1;locus_tag=POOINJGP_00959;note=UPF0065 protein in clcB-clcD intergenic region;product=hypothetical protein
JACHWB010000001.1	Prodigal:002006	CDS	944794	945996	.	+	0	ID=POOINJGP_00960;eC_number=2.6.1.1;Name=aatA_1;db_xref=COG:COG0436;gene=aatA_1;inference=ab initio prediction:Prodigal:002006,similar to AA sequence:UniProtKB:Q02635;locus_tag=POOINJGP_00960;product=Aspartate/prephenate aminotransferase
JACHWB010000001.1	Prodigal:002006	CDS	945996	946274	.	+	0	ID=POOINJGP_00961;inference=ab initio prediction:Prodigal:002006;locus_tag=POOINJGP_00961;product=hypothetical protein
JACHWB010000001.1	Prodigal:002006	CDS	946305	948383	.	-	0	ID=POOINJGP_00962;Name=tolB_1;gene=tolB_1;inference=ab initio prediction:Prodigal:002006,protein motif:HAMAP:MF_00671;locus_tag=POOINJGP_00962;product=Tol-Pal system protein TolB
JACHWB010000001.1	Prodigal:002006	CDS	948641	949114	.	+	0	ID=POOINJGP_00963;inference=ab initio prediction:Prodigal:002006;locus_tag=POOINJGP_00963;product=hypothetical protein
JACHWB010000001.1	Prodigal:002006	CDS	949164	951683	.	-	0	ID=POOINJGP_00964;inference=ab initio prediction:Prodigal:002006;locus_tag=POOINJGP_00964;product=hypothetical protein
JACHWB010000001.1	Prodigal:002006	CDS	951944	953983	.	+	0	ID=POOINJGP_00965;Name=fusA_1;db_xref=COG:COG0480;gene=fusA_1;inference=ab initio prediction:Prodigal:002006,similar to AA sequence:UniProtKB:P13551;locus_tag=POOINJGP_00965;product=Elongation factor G
JACHWB010000001.1	Prodigal:002006	CDS	954128	955864	.	+	0	ID=POOINJGP_00966;eC_number=6.2.1.3;Name=fadD_1;db_xref=COG:COG0318;gene=fadD_1;inference=ab initio prediction:Prodigal:002006,similar to AA sequence:UniProtKB:P69451;locus_tag=POOINJGP_00966;product=Long-chain-fatty-acid--CoA ligase
JACHWB010000001.1	Prodigal:002006	CDS	956142	957032	.	-	0	ID=POOINJGP_00967;Name=pgrR_1;gene=pgrR_1;inference=ab initio prediction:Prodigal:002006,similar to AA sequence:UniProtKB:P77333;locus_tag=POOINJGP_00967;product=HTH-type transcriptional regulator PgrR
JACHWB010000001.1	Prodigal:002006	CDS	957261	958223	.	-	0	ID=POOINJGP_00968;eC_number=1.8.1.9;Name=trxB_1;db_xref=COG:COG0492;gene=trxB_1;inference=ab initio prediction:Prodigal:002006,similar to AA sequence:UniProtKB:P43788;locus_tag=POOINJGP_00968;product=Thioredoxin reductase
JACHWB010000001.1	Prodigal:002006	CDS	958223	959236	.	-	0	ID=POOINJGP_00969;inference=ab initio prediction:Prodigal:002006;locus_tag=POOINJGP_00969;product=hypothetical protein
JACHWB010000001.1	Prodigal:002006	CDS	959411	959896	.	+	0	ID=POOINJGP_00970;Name=lrp_4;db_xref=COG:COG1522;gene=lrp_4;inference=ab initio prediction:Prodigal:002006,similar to AA sequence:UniProtKB:P0ACJ0;locus_tag=POOINJGP_00970;product=Leucine-responsive regulatory protein
JACHWB010000001.1	Prodigal:002006	CDS	959908	960411	.	-	0	ID=POOINJGP_00971;inference=ab initio prediction:Prodigal:002006;locus_tag=POOINJGP_00971;product=hypothetical protein
JACHWB010000001.1	Prodigal:002006	CDS	960446	960922	.	-	0	ID=POOINJGP_00972;Name=greA;db_xref=COG:COG0782;gene=greA;inference=ab initio prediction:Prodigal:002006,similar to AA sequence:UniProtKB:P0A6W5;locus_tag=POOINJGP_00972;product=Transcription elongation factor GreA
JACHWB010000001.1	Prodigal:002006	CDS	961029	964499	.	-	0	ID=POOINJGP_00973;eC_number=6.3.5.5;Name=carB_1;db_xref=COG:COG0458;gene=carB_1;inference=ab initio prediction:Prodigal:002006,similar to AA sequence:UniProtKB:P00968;locus_tag=POOINJGP_00973;product=Carbamoyl-phosphate synthase large chain
JACHWB010000001.1	Prodigal:002006	CDS	964700	965491	.	+	0	ID=POOINJGP_00974;inference=ab initio prediction:Prodigal:002006;locus_tag=POOINJGP_00974;product=hypothetical protein
JACHWB010000001.1	Prodigal:002006	CDS	965523	965918	.	+	0	ID=POOINJGP_00975;inference=ab initio prediction:Prodigal:002006;locus_tag=POOINJGP_00975;product=hypothetical protein
JACHWB010000001.1	Prodigal:002006	CDS	966089	967339	.	+	0	ID=POOINJGP_00976;Name=ydhP;db_xref=COG:COG2814;gene=ydhP;inference=ab initio prediction:Prodigal:002006,similar to AA sequence:UniProtKB:P77389;locus_tag=POOINJGP_00976;product=Inner membrane transport protein YdhP
JACHWB010000001.1	Prodigal:002006	CDS	967300	968025	.	-	0	ID=POOINJGP_00977;eC_number=2.1.1.-;Name=cmoM;gene=cmoM;inference=ab initio prediction:Prodigal:002006,protein motif:HAMAP:MF_02057;locus_tag=POOINJGP_00977;product=tRNA 5-carboxymethoxyuridine methyltransferase
JACHWB010000001.1	Prodigal:002006	CDS	968049	968510	.	-	0	ID=POOINJGP_00978;inference=ab initio prediction:Prodigal:002006;locus_tag=POOINJGP_00978;product=hypothetical protein
JACHWB010000001.1	Prodigal:002006	CDS	968663	969082	.	+	0	ID=POOINJGP_00979;Name=ohrB;db_xref=COG:COG1764;gene=ohrB;inference=ab initio prediction:Prodigal:002006,similar to AA sequence:UniProtKB:P80242;locus_tag=POOINJGP_00979;product=Organic hydroperoxide resistance protein OhrB
JACHWB010000001.1	Prodigal:002006	CDS	969147	969695	.	-	0	ID=POOINJGP_00980;inference=ab initio prediction:Prodigal:002006;locus_tag=POOINJGP_00980;product=hypothetical protein
JACHWB010000001.1	Prodigal:002006	CDS	969770	970144	.	-	0	ID=POOINJGP_00981;inference=ab initio prediction:Prodigal:002006;locus_tag=POOINJGP_00981;product=hypothetical protein
JACHWB010000001.1	Prodigal:002006	CDS	970269	971468	.	-	0	ID=POOINJGP_00982;eC_number=6.3.5.5;Name=carA;db_xref=COG:COG0505;gene=carA;inference=ab initio prediction:Prodigal:002006,similar to AA sequence:UniProtKB:P0A6F1;locus_tag=POOINJGP_00982;product=Carbamoyl-phosphate synthase small chain
JACHWB010000001.1	Prodigal:002006	CDS	971612	972070	.	+	0	ID=POOINJGP_00983;Name=yqeY;db_xref=COG:COG1610;gene=yqeY;inference=ab initio prediction:Prodigal:002006,similar to AA sequence:UniProtKB:P54464;locus_tag=POOINJGP_00983;product=putative protein YqeY
JACHWB010000001.1	Prodigal:002006	CDS	972072	972650	.	-	0	ID=POOINJGP_00984;eC_number=3.5.2.19;Name=sttH;gene=sttH;inference=ab initio prediction:Prodigal:002006,similar to AA sequence:UniProtKB:C5NU54;locus_tag=POOINJGP_00984;product=Streptothricin hydrolase
JACHWB010000001.1	Prodigal:002006	CDS	972767	973201	.	+	0	ID=POOINJGP_00985;Name=lrpC_1;db_xref=COG:COG1522;gene=lrpC_1;inference=ab initio prediction:Prodigal:002006,similar to AA sequence:UniProtKB:P96582;locus_tag=POOINJGP_00985;product=HTH-type transcriptional regulator LrpC
JACHWB010000001.1	Prodigal:002006	CDS	973774	974577	.	-	0	ID=POOINJGP_00986;inference=ab initio prediction:Prodigal:002006;locus_tag=POOINJGP_00986;product=hypothetical protein
JACHWB010000001.1	Prodigal:002006	CDS	974836	975078	.	+	0	ID=POOINJGP_00987;inference=ab initio prediction:Prodigal:002006;locus_tag=POOINJGP_00987;product=hypothetical protein
JACHWB010000001.1	Prodigal:002006	CDS	975285	977444	.	+	0	ID=POOINJGP_00988;inference=ab initio prediction:Prodigal:002006;locus_tag=POOINJGP_00988;product=hypothetical protein
JACHWB010000001.1	Prodigal:002006	CDS	977457	977678	.	-	0	ID=POOINJGP_00989;inference=ab initio prediction:Prodigal:002006;locus_tag=POOINJGP_00989;product=hypothetical protein
JACHWB010000001.1	Prodigal:002006	CDS	977694	979775	.	-	0	ID=POOINJGP_00990;inference=ab initio prediction:Prodigal:002006;locus_tag=POOINJGP_00990;product=hypothetical protein
JACHWB010000001.1	Prodigal:002006	CDS	980084	981976	.	+	0	ID=POOINJGP_00991;eC_number=2.7.7.-;Name=dnaG_2;gene=dnaG_2;inference=ab initio prediction:Prodigal:002006,protein motif:HAMAP:MF_00974;locus_tag=POOINJGP_00991;product=DNA primase
JACHWB010000001.1	Prodigal:002006	CDS	982172	984169	.	+	0	ID=POOINJGP_00992;Name=rpoD;db_xref=COG:COG0568;gene=rpoD;inference=ab initio prediction:Prodigal:002006,similar to AA sequence:UniProtKB:Q2K619;locus_tag=POOINJGP_00992;product=RNA polymerase sigma factor RpoD
JACHWB010000001.1	Prodigal:002006	CDS	984209	985468	.	-	0	ID=POOINJGP_00993;inference=ab initio prediction:Prodigal:002006;locus_tag=POOINJGP_00993;product=hypothetical protein
JACHWB010000001.1	Prodigal:002006	CDS	985619	986017	.	+	0	ID=POOINJGP_00994;Name=cidA;gene=cidA;inference=ab initio prediction:Prodigal:002006,protein motif:HAMAP:MF_01143;locus_tag=POOINJGP_00994;product=Holin-like protein CidA
JACHWB010000001.1	Prodigal:002006	CDS	986010	986732	.	+	0	ID=POOINJGP_00995;Name=yohK;db_xref=COG:COG1346;gene=yohK;inference=ab initio prediction:Prodigal:002006,similar to AA sequence:UniProtKB:P0AD19;locus_tag=POOINJGP_00995;product=Inner membrane protein YohK
JACHWB010000001.1	Prodigal:002006	CDS	986733	987785	.	-	0	ID=POOINJGP_00996;inference=ab initio prediction:Prodigal:002006;locus_tag=POOINJGP_00996;product=hypothetical protein
JACHWB010000001.1	Prodigal:002006	CDS	988031	989305	.	+	0	ID=POOINJGP_00997;Name=gltT;gene=gltT;inference=ab initio prediction:Prodigal:002006,similar to AA sequence:UniProtKB:P24944;locus_tag=POOINJGP_00997;product=Proton/sodium-glutamate symport protein
JACHWB010000001.1	Prodigal:002006	CDS	989375	990499	.	-	0	ID=POOINJGP_00998;inference=ab initio prediction:Prodigal:002006;locus_tag=POOINJGP_00998;product=hypothetical protein
JACHWB010000001.1	Prodigal:002006	CDS	990772	991992	.	+	0	ID=POOINJGP_00999;Name=fsr;gene=fsr;inference=ab initio prediction:Prodigal:002006,similar to AA sequence:UniProtKB:P52067;locus_tag=POOINJGP_00999;product=Fosmidomycin resistance protein
JACHWB010000001.1	Prodigal:002006	CDS	992097	992861	.	-	0	ID=POOINJGP_01000;db_xref=COG:COG2513;inference=ab initio prediction:Prodigal:002006,similar to AA sequence:UniProtKB:P9WLN9;locus_tag=POOINJGP_01000;product=putative protein
JACHWB010000001.1	Prodigal:002006	CDS	992870	993925	.	-	0	ID=POOINJGP_01001;Name=ada_2;db_xref=COG:COG0350;gene=ada_2;inference=ab initio prediction:Prodigal:002006,similar to AA sequence:UniProtKB:P06134;locus_tag=POOINJGP_01001;product=Bifunctional transcriptional activator/DNA repair enzyme Ada
JACHWB010000001.1	Prodigal:002006	CDS	993982	995325	.	-	0	ID=POOINJGP_01002;inference=ab initio prediction:Prodigal:002006;locus_tag=POOINJGP_01002;product=hypothetical protein
JACHWB010000001.1	Prodigal:002006	CDS	995331	996191	.	-	0	ID=POOINJGP_01003;inference=ab initio prediction:Prodigal:002006;locus_tag=POOINJGP_01003;product=hypothetical protein
JACHWB010000001.1	Prodigal:002006	CDS	996316	996975	.	+	0	ID=POOINJGP_01004;eC_number=1.14.11.-;db_xref=COG:COG3128;inference=ab initio prediction:Prodigal:002006,similar to AA sequence:UniProtKB:A3D8P6;locus_tag=POOINJGP_01004;product=PKHD-type hydroxylase
JACHWB010000001.1	Prodigal:002006	CDS	996979	997599	.	-	0	ID=POOINJGP_01005;inference=ab initio prediction:Prodigal:002006;locus_tag=POOINJGP_01005;product=hypothetical protein
JACHWB010000001.1	Prodigal:002006	CDS	997730	998947	.	+	0	ID=POOINJGP_01006;inference=ab initio prediction:Prodigal:002006;locus_tag=POOINJGP_01006;product=hypothetical protein
JACHWB010000001.1	Prodigal:002006	CDS	998935	999921	.	-	0	ID=POOINJGP_01007;eC_number=1.8.5.7;Name=yqjG;db_xref=COG:COG0435;gene=yqjG;inference=ab initio prediction:Prodigal:002006,similar to AA sequence:UniProtKB:P42620;locus_tag=POOINJGP_01007;product=Glutathionyl-hydroquinone reductase YqjG
JACHWB010000001.1	Aragorn:001002	tRNA	1000150	1000225	.	+	.	ID=POOINJGP_01008;inference=COORDINATES:profile:Aragorn:001002;locus_tag=POOINJGP_01008;product=tRNA-Met(cat)
JACHWB010000001.1	Prodigal:002006	CDS	1000434	1000928	.	+	0	ID=POOINJGP_01009;inference=ab initio prediction:Prodigal:002006;locus_tag=POOINJGP_01009;product=hypothetical protein
JACHWB010000001.1	Prodigal:002006	CDS	1000943	1002010	.	+	0	ID=POOINJGP_01010;inference=ab initio prediction:Prodigal:002006;locus_tag=POOINJGP_01010;product=hypothetical protein
JACHWB010000001.1	Prodigal:002006	CDS	1002083	1003846	.	-	0	ID=POOINJGP_01011;inference=ab initio prediction:Prodigal:002006;locus_tag=POOINJGP_01011;product=hypothetical protein
JACHWB010000001.1	Prodigal:002006	CDS	1003937	1004218	.	-	0	ID=POOINJGP_01012;inference=ab initio prediction:Prodigal:002006;locus_tag=POOINJGP_01012;product=hypothetical protein
JACHWB010000001.1	Prodigal:002006	CDS	1004230	1005114	.	-	0	ID=POOINJGP_01013;Name=sugB_1;db_xref=COG:COG0395;gene=sugB_1;inference=ab initio prediction:Prodigal:002006,similar to AA sequence:UniProtKB:P9WG01;locus_tag=POOINJGP_01013;product=Trehalose transport system permease protein SugB
JACHWB010000001.1	Prodigal:002006	CDS	1005111	1006007	.	-	0	ID=POOINJGP_01014;inference=ab initio prediction:Prodigal:002006;locus_tag=POOINJGP_01014;product=hypothetical protein
JACHWB010000001.1	Prodigal:002006	CDS	1006004	1007104	.	-	0	ID=POOINJGP_01015;eC_number=7.6.2.10;Name=ugpC_1;db_xref=COG:COG3839;gene=ugpC_1;inference=ab initio prediction:Prodigal:002006,similar to AA sequence:UniProtKB:P10907;locus_tag=POOINJGP_01015;product=sn-glycerol-3-phosphate import ATP-binding protein UgpC
JACHWB010000001.1	Prodigal:002006	CDS	1007115	1008203	.	-	0	ID=POOINJGP_01016;eC_number=7.5.2.-;Name=msmX_1;db_xref=COG:COG3839;gene=msmX_1;inference=ab initio prediction:Prodigal:002006,similar to AA sequence:UniProtKB:P94360;locus_tag=POOINJGP_01016;product=Oligosaccharides import ATP-binding protein MsmX
JACHWB010000001.1	Prodigal:002006	CDS	1008694	1009482	.	+	0	ID=POOINJGP_01017;eC_number=1.-.-.-;inference=ab initio prediction:Prodigal:002006,similar to AA sequence:UniProtKB:Q7A3L9;locus_tag=POOINJGP_01017;product=putative oxidoreductase
JACHWB010000001.1	Prodigal:002006	CDS	1009599	1010987	.	+	0	ID=POOINJGP_01018;eC_number=1.-.-.-;db_xref=COG:COG0277;inference=ab initio prediction:Prodigal:002006,similar to AA sequence:UniProtKB:P9WIT1;locus_tag=POOINJGP_01018;product=putative FAD-linked oxidoreductase
JACHWB010000001.1	Prodigal:002006	CDS	1010984	1011658	.	-	0	ID=POOINJGP_01019;inference=ab initio prediction:Prodigal:002006;locus_tag=POOINJGP_01019;product=hypothetical protein
JACHWB010000001.1	Prodigal:002006	CDS	1011686	1012486	.	+	0	ID=POOINJGP_01020;eC_number=4.2.1.17;Name=dpgD;gene=dpgD;inference=ab initio prediction:Prodigal:002006,similar to AA sequence:UniProtKB:G4V4T7;locus_tag=POOINJGP_01020;product=Enoyl-CoA-hydratase
JACHWB010000001.1	Prodigal:002006	CDS	1012499	1014139	.	-	0	ID=POOINJGP_01021;eC_number=6.2.1.3;db_xref=COG:COG0318;inference=ab initio prediction:Prodigal:002006,similar to AA sequence:UniProtKB:Q5SKN9;locus_tag=POOINJGP_01021;product=Long-chain-fatty-acid--CoA ligase
JACHWB010000001.1	Prodigal:002006	CDS	1014331	1014996	.	-	0	ID=POOINJGP_01022;Name=eda;db_xref=COG:COG0800;gene=eda;inference=ab initio prediction:Prodigal:002006,similar to AA sequence:UniProtKB:P0A955;locus_tag=POOINJGP_01022;product=KHG/KDPG aldolase
JACHWB010000001.1	Prodigal:002006	CDS	1015036	1015908	.	-	0	ID=POOINJGP_01023;eC_number=2.7.1.45;Name=kdgK_1;db_xref=COG:COG0524;gene=kdgK_1;inference=ab initio prediction:Prodigal:002006,similar to AA sequence:UniProtKB:P45416;locus_tag=POOINJGP_01023;product=2-dehydro-3-deoxygluconokinase
JACHWB010000001.1	Prodigal:002006	CDS	1016307	1016783	.	+	0	ID=POOINJGP_01024;Name=ihfA_1;gene=ihfA_1;inference=ab initio prediction:Prodigal:002006,protein motif:HAMAP:MF_00380;locus_tag=POOINJGP_01024;product=Integration host factor subunit alpha
JACHWB010000001.1	Prodigal:002006	CDS	1017287	1017730	.	+	0	ID=POOINJGP_01025;inference=ab initio prediction:Prodigal:002006;locus_tag=POOINJGP_01025;product=hypothetical protein
JACHWB010000001.1	Prodigal:002006	CDS	1017761	1018000	.	-	0	ID=POOINJGP_01026;inference=ab initio prediction:Prodigal:002006;locus_tag=POOINJGP_01026;product=hypothetical protein
JACHWB010000001.1	Prodigal:002006	CDS	1018293	1019117	.	+	0	ID=POOINJGP_01027;inference=ab initio prediction:Prodigal:002006;locus_tag=POOINJGP_01027;product=hypothetical protein
JACHWB010000001.1	Prodigal:002006	CDS	1019179	1020378	.	-	0	ID=POOINJGP_01028;inference=ab initio prediction:Prodigal:002006;locus_tag=POOINJGP_01028;product=hypothetical protein
JACHWB010000001.1	Prodigal:002006	CDS	1020628	1020864	.	+	0	ID=POOINJGP_01029;inference=ab initio prediction:Prodigal:002006;locus_tag=POOINJGP_01029;product=hypothetical protein
JACHWB010000001.1	Prodigal:002006	CDS	1020867	1021163	.	+	0	ID=POOINJGP_01030;inference=ab initio prediction:Prodigal:002006;locus_tag=POOINJGP_01030;product=hypothetical protein
JACHWB010000001.1	Prodigal:002006	CDS	1021168	1021659	.	+	0	ID=POOINJGP_01031;inference=ab initio prediction:Prodigal:002006;locus_tag=POOINJGP_01031;product=hypothetical protein
JACHWB010000001.1	Prodigal:002006	CDS	1021729	1023621	.	-	0	ID=POOINJGP_01032;eC_number=3.6.4.13;Name=deaD;gene=deaD;inference=ab initio prediction:Prodigal:002006,protein motif:HAMAP:MF_00964;locus_tag=POOINJGP_01032;product=ATP-dependent RNA helicase DeaD
JACHWB010000001.1	Prodigal:002006	CDS	1023676	1023993	.	-	0	ID=POOINJGP_01033;inference=ab initio prediction:Prodigal:002006;locus_tag=POOINJGP_01033;product=hypothetical protein
JACHWB010000001.1	Prodigal:002006	CDS	1024156	1025031	.	+	0	ID=POOINJGP_01034;inference=ab initio prediction:Prodigal:002006;locus_tag=POOINJGP_01034;product=hypothetical protein
JACHWB010000001.1	Prodigal:002006	CDS	1025109	1026359	.	+	0	ID=POOINJGP_01035;Name=msmE;db_xref=COG:COG1653;gene=msmE;inference=ab initio prediction:Prodigal:002006,similar to AA sequence:UniProtKB:Q00749;locus_tag=POOINJGP_01035;product=Multiple sugar-binding protein
JACHWB010000001.1	Prodigal:002006	CDS	1026580	1027512	.	+	0	ID=POOINJGP_01036;Name=ngcF;db_xref=COG:COG1175;gene=ngcF;inference=ab initio prediction:Prodigal:002006,similar to AA sequence:UniProtKB:O50500;locus_tag=POOINJGP_01036;product=Diacetylchitobiose uptake system permease protein NgcF
JACHWB010000001.1	Prodigal:002006	CDS	1027509	1028363	.	+	0	ID=POOINJGP_01037;Name=ngcG_2;db_xref=COG:COG0395;gene=ngcG_2;inference=ab initio prediction:Prodigal:002006,similar to AA sequence:UniProtKB:O50501;locus_tag=POOINJGP_01037;product=Diacetylchitobiose uptake system permease protein NgcG
JACHWB010000001.1	Prodigal:002006	CDS	1028365	1029033	.	+	0	ID=POOINJGP_01038;eC_number=5.1.3.9;Name=nanE;gene=nanE;inference=ab initio prediction:Prodigal:002006,similar to AA sequence:UniProtKB:Q8XNZ3;locus_tag=POOINJGP_01038;product=Putative N-acetylmannosamine-6-phosphate 2-epimerase
JACHWB010000001.1	Prodigal:002006	CDS	1029128	1030072	.	+	0	ID=POOINJGP_01039;eC_number=1.8.5.-;Name=msrP_1;db_xref=COG:COG2041;gene=msrP_1;inference=ab initio prediction:Prodigal:002006,similar to AA sequence:UniProtKB:P76342;locus_tag=POOINJGP_01039;product=Protein-methionine-sulfoxide reductase catalytic subunit MsrP
JACHWB010000001.1	Prodigal:002006	CDS	1030072	1030716	.	+	0	ID=POOINJGP_01040;Name=mamZ;gene=mamZ;inference=ab initio prediction:Prodigal:002006,similar to AA sequence:UniProtKB:V6F4W4;locus_tag=POOINJGP_01040;product=Magnetosome protein MamZ
JACHWB010000001.1	Prodigal:002006	CDS	1030766	1031593	.	+	0	ID=POOINJGP_01041;Name=modA;db_xref=COG:COG0725;gene=modA;inference=ab initio prediction:Prodigal:002006,similar to AA sequence:UniProtKB:Q8PHA1;locus_tag=POOINJGP_01041;product=Molybdate-binding protein ModA
JACHWB010000001.1	Prodigal:002006	CDS	1031593	1032285	.	+	0	ID=POOINJGP_01042;Name=modB;db_xref=COG:COG4149;gene=modB;inference=ab initio prediction:Prodigal:002006,similar to AA sequence:UniProtKB:P0AF01;locus_tag=POOINJGP_01042;product=Molybdenum transport system permease protein ModB
JACHWB010000001.1	Prodigal:002006	CDS	1032285	1033391	.	+	0	ID=POOINJGP_01043;eC_number=7.3.2.3;Name=cysA_1;db_xref=COG:COG1118;gene=cysA_1;inference=ab initio prediction:Prodigal:002006,similar to AA sequence:UniProtKB:P9WQM1;locus_tag=POOINJGP_01043;product=Sulfate/thiosulfate import ATP-binding protein CysA
JACHWB010000001.1	Prodigal:002006	CDS	1033475	1034740	.	+	0	ID=POOINJGP_01044;eC_number=3.4.11.-;db_xref=COG:COG2309;inference=ab initio prediction:Prodigal:002006,similar to AA sequence:UniProtKB:P42778;locus_tag=POOINJGP_01044;product=Aminopeptidase T
JACHWB010000001.1	Prodigal:002006	CDS	1034909	1036783	.	+	0	ID=POOINJGP_01045;eC_number=7.4.2.10;Name=gsiA_1;db_xref=COG:COG1123;gene=gsiA_1;inference=ab initio prediction:Prodigal:002006,similar to AA sequence:UniProtKB:P75796;locus_tag=POOINJGP_01045;product=Glutathione import ATP-binding protein GsiA
JACHWB010000001.1	Prodigal:002006	CDS	1036814	1038340	.	+	0	ID=POOINJGP_01046;Name=gsiB_2;db_xref=COG:COG0747;gene=gsiB_2;inference=ab initio prediction:Prodigal:002006,similar to AA sequence:UniProtKB:P75797;locus_tag=POOINJGP_01046;product=Glutathione-binding protein GsiB
JACHWB010000001.1	Prodigal:002006	CDS	1038412	1039335	.	+	0	ID=POOINJGP_01047;Name=gsiC_1;db_xref=COG:COG0601;gene=gsiC_1;inference=ab initio prediction:Prodigal:002006,similar to AA sequence:UniProtKB:P75798;locus_tag=POOINJGP_01047;product=Glutathione transport system permease protein GsiC
JACHWB010000001.1	Prodigal:002006	CDS	1039341	1040198	.	+	0	ID=POOINJGP_01048;inference=ab initio prediction:Prodigal:002006;locus_tag=POOINJGP_01048;product=hypothetical protein
JACHWB010000001.1	Prodigal:002006	CDS	1040195	1041943	.	+	0	ID=POOINJGP_01049;inference=ab initio prediction:Prodigal:002006;locus_tag=POOINJGP_01049;product=hypothetical protein
JACHWB010000001.1	Prodigal:002006	CDS	1042169	1044493	.	+	0	ID=POOINJGP_01050;inference=ab initio prediction:Prodigal:002006;locus_tag=POOINJGP_01050;product=hypothetical protein
JACHWB010000001.1	Prodigal:002006	CDS	1044642	1045985	.	+	0	ID=POOINJGP_01051;db_xref=COG:COG1926;inference=ab initio prediction:Prodigal:002006,similar to AA sequence:UniProtKB:P9WLM1;locus_tag=POOINJGP_01051;product=putative protein
JACHWB010000001.1	Prodigal:002006	CDS	1046644	1048296	.	+	0	ID=POOINJGP_01052;Name=ettA;db_xref=COG:COG0488;gene=ettA;inference=ab initio prediction:Prodigal:002006,similar to AA sequence:UniProtKB:P45127;locus_tag=POOINJGP_01052;product=Energy-dependent translational throttle protein EttA
JACHWB010000001.1	Prodigal:002006	CDS	1048455	1049918	.	+	0	ID=POOINJGP_01053;eC_number=3.2.2.4;Name=amn;db_xref=COG:COG0775;gene=amn;inference=ab initio prediction:Prodigal:002006,similar to AA sequence:UniProtKB:P0AE12;locus_tag=POOINJGP_01053;product=AMP nucleosidase
JACHWB010000001.1	Prodigal:002006	CDS	1049930	1050811	.	+	0	ID=POOINJGP_01054;inference=ab initio prediction:Prodigal:002006;locus_tag=POOINJGP_01054;product=hypothetical protein
JACHWB010000001.1	Prodigal:002006	CDS	1050880	1051893	.	+	0	ID=POOINJGP_01055;eC_number=2.1.1.163;Name=COQ5_3;gene=COQ5_3;inference=ab initio prediction:Prodigal:002006,protein motif:HAMAP:MF_01813;locus_tag=POOINJGP_01055;product=2-methoxy-6-polyprenyl-1%2C4-benzoquinol methylase%2C mitochondrial
JACHWB010000001.1	Prodigal:002006	CDS	1051893	1052798	.	+	0	ID=POOINJGP_01056;eC_number=1.5.1.20;Name=metF;db_xref=COG:COG0685;gene=metF;inference=ab initio prediction:Prodigal:002006,similar to AA sequence:UniProtKB:P0AEZ1;locus_tag=POOINJGP_01056;product=5%2C10-methylenetetrahydrofolate reductase
JACHWB010000001.1	Prodigal:002006	CDS	1052860	1056615	.	+	0	ID=POOINJGP_01057;eC_number=2.1.1.13;Name=metH;db_xref=COG:COG0646;gene=metH;inference=ab initio prediction:Prodigal:002006,similar to AA sequence:UniProtKB:P13009;locus_tag=POOINJGP_01057;product=Methionine synthase
JACHWB010000001.1	Prodigal:002006	CDS	1056681	1057913	.	-	0	ID=POOINJGP_01058;eC_number=3.6.3.-;Name=macB;db_xref=COG:COG0577;gene=macB;inference=ab initio prediction:Prodigal:002006,similar to AA sequence:UniProtKB:Q5MK06;locus_tag=POOINJGP_01058;product=Macrolide export ATP-binding/permease protein MacB
JACHWB010000001.1	Prodigal:002006	CDS	1057910	1058632	.	-	0	ID=POOINJGP_01059;eC_number=3.6.3.-;Name=yknY;db_xref=COG:COG1136;gene=yknY;inference=ab initio prediction:Prodigal:002006,similar to AA sequence:UniProtKB:O31711;locus_tag=POOINJGP_01059;product=putative ABC transporter ATP-binding protein YknY
JACHWB010000001.1	Prodigal:002006	CDS	1058644	1060161	.	-	0	ID=POOINJGP_01060;Name=mdtA_1;gene=mdtA_1;inference=ab initio prediction:Prodigal:002006,protein motif:HAMAP:MF_01422;locus_tag=POOINJGP_01060;product=Multidrug resistance protein MdtA
JACHWB010000001.1	Prodigal:002006	CDS	1060243	1061010	.	-	0	ID=POOINJGP_01061;eC_number=3.5.1.28;Name=amiD;db_xref=COG:COG3023;gene=amiD;inference=ab initio prediction:Prodigal:002006,similar to AA sequence:UniProtKB:P75820;locus_tag=POOINJGP_01061;product=N-acetylmuramoyl-L-alanine amidase AmiD
JACHWB010000001.1	Prodigal:002006	CDS	1061015	1061740	.	-	0	ID=POOINJGP_01062;Name=djlA_1;db_xref=COG:COG1076;gene=djlA_1;inference=ab initio prediction:Prodigal:002006,similar to AA sequence:UniProtKB:P31680;locus_tag=POOINJGP_01062;product=Co-chaperone protein DjlA
JACHWB010000001.1	Prodigal:002006	CDS	1061826	1062104	.	-	0	ID=POOINJGP_01063;inference=ab initio prediction:Prodigal:002006;locus_tag=POOINJGP_01063;product=hypothetical protein
JACHWB010000001.1	Prodigal:002006	CDS	1062333	1063187	.	+	0	ID=POOINJGP_01064;inference=ab initio prediction:Prodigal:002006;locus_tag=POOINJGP_01064;product=hypothetical protein
JACHWB010000001.1	Prodigal:002006	CDS	1063940	1064437	.	+	0	ID=POOINJGP_01065;Name=mraZ;gene=mraZ;inference=ab initio prediction:Prodigal:002006,protein motif:HAMAP:MF_01008;locus_tag=POOINJGP_01065;product=Transcriptional regulator MraZ
JACHWB010000001.1	Prodigal:002006	CDS	1064434	1065483	.	+	0	ID=POOINJGP_01066;eC_number=2.1.1.199;Name=rsmH;db_xref=COG:COG0275;gene=rsmH;inference=ab initio prediction:Prodigal:002006,similar to AA sequence:UniProtKB:P60390;locus_tag=POOINJGP_01066;product=Ribosomal RNA small subunit methyltransferase H
JACHWB010000001.1	Prodigal:002006	CDS	1065480	1065875	.	+	0	ID=POOINJGP_01067;Name=ftsL;gene=ftsL;inference=ab initio prediction:Prodigal:002006,protein motif:HAMAP:MF_00910;locus_tag=POOINJGP_01067;product=Cell division protein FtsL
JACHWB010000001.1	Prodigal:002006	CDS	1065872	1067647	.	+	0	ID=POOINJGP_01068;eC_number=3.4.16.4;Name=ftsI;gene=ftsI;inference=ab initio prediction:Prodigal:002006,similar to AA sequence:UniProtKB:B8H0A0;locus_tag=POOINJGP_01068;product=putative peptidoglycan D%2CD-transpeptidase FtsI
JACHWB010000001.1	Prodigal:002006	CDS	1067644	1069113	.	+	0	ID=POOINJGP_01069;eC_number=6.3.2.13;Name=murE;db_xref=COG:COG0769;gene=murE;inference=ab initio prediction:Prodigal:002006,similar to AA sequence:UniProtKB:Q819Q0;locus_tag=POOINJGP_01069;product=UDP-N-acetylmuramoyl-L-alanyl-D-glutamate--2%2C6-diaminopimelate ligase
JACHWB010000001.1	Prodigal:002006	CDS	1069110	1070543	.	+	0	ID=POOINJGP_01070;eC_number=6.3.2.10;Name=murF;db_xref=COG:COG0770;gene=murF;inference=ab initio prediction:Prodigal:002006,similar to AA sequence:UniProtKB:P11880;locus_tag=POOINJGP_01070;product=UDP-N-acetylmuramoyl-tripeptide--D-alanyl-D-alanine ligase
JACHWB010000001.1	Prodigal:002006	CDS	1070547	1071632	.	+	0	ID=POOINJGP_01071;eC_number=2.7.8.13;Name=mraY;db_xref=COG:COG0472;gene=mraY;inference=ab initio prediction:Prodigal:002006,similar to AA sequence:UniProtKB:P0A6W3;locus_tag=POOINJGP_01071;product=Phospho-N-acetylmuramoyl-pentapeptide-transferase
JACHWB010000001.1	Prodigal:002006	CDS	1071638	1073029	.	+	0	ID=POOINJGP_01072;eC_number=6.3.2.9;Name=murD;db_xref=COG:COG0771;gene=murD;inference=ab initio prediction:Prodigal:002006,similar to AA sequence:UniProtKB:P14900;locus_tag=POOINJGP_01072;product=UDP-N-acetylmuramoylalanine--D-glutamate ligase
JACHWB010000001.1	Prodigal:002006	CDS	1073034	1074173	.	+	0	ID=POOINJGP_01073;eC_number=2.4.1.129;Name=ftsW;gene=ftsW;inference=ab initio prediction:Prodigal:002006,similar to AA sequence:UniProtKB:B8H092;locus_tag=POOINJGP_01073;product=putative peptidoglycan glycosyltransferase FtsW
JACHWB010000001.1	Prodigal:002006	CDS	1074176	1075294	.	+	0	ID=POOINJGP_01074;eC_number=2.4.1.227;Name=murG_1;db_xref=COG:COG0707;gene=murG_1;inference=ab initio prediction:Prodigal:002006,similar to AA sequence:UniProtKB:Q9HW01;locus_tag=POOINJGP_01074;product=UDP-N-acetylglucosamine--N-acetylmuramyl-(pentapeptide) pyrophosphoryl-undecaprenol N-acetylglucosamine transferase
JACHWB010000001.1	Prodigal:002006	CDS	1075291	1076706	.	+	0	ID=POOINJGP_01075;eC_number=6.3.2.8;Name=murC;db_xref=COG:COG0773;gene=murC;inference=ab initio prediction:Prodigal:002006,similar to AA sequence:UniProtKB:Q9HW02;locus_tag=POOINJGP_01075;product=UDP-N-acetylmuramate--L-alanine ligase
JACHWB010000001.1	Prodigal:002006	CDS	1076706	1077626	.	+	0	ID=POOINJGP_01076;eC_number=1.3.1.98;Name=murB;db_xref=COG:COG0812;gene=murB;inference=ab initio prediction:Prodigal:002006,similar to AA sequence:UniProtKB:Q8Y776;locus_tag=POOINJGP_01076;product=UDP-N-acetylenolpyruvoylglucosamine reductase
JACHWB010000001.1	Prodigal:002006	CDS	1077678	1078601	.	+	0	ID=POOINJGP_01077;eC_number=6.3.2.4;Name=ddlB_1;db_xref=COG:COG1181;gene=ddlB_1;inference=ab initio prediction:Prodigal:002006,similar to AA sequence:UniProtKB:P07862;locus_tag=POOINJGP_01077;product=D-alanine--D-alanine ligase B
JACHWB010000001.1	Prodigal:002006	CDS	1078568	1079554	.	+	0	ID=POOINJGP_01078;Name=ftsQ;gene=ftsQ;inference=ab initio prediction:Prodigal:002006,protein motif:HAMAP:MF_00911;locus_tag=POOINJGP_01078;product=Cell division protein FtsQ
JACHWB010000001.1	Prodigal:002006	CDS	1079551	1080873	.	+	0	ID=POOINJGP_01079;Name=ftsA;db_xref=COG:COG0849;gene=ftsA;inference=ab initio prediction:Prodigal:002006,similar to AA sequence:UniProtKB:Q9K0X8;locus_tag=POOINJGP_01079;product=Cell division protein FtsA
JACHWB010000001.1	Prodigal:002006	CDS	1080979	1082670	.	+	0	ID=POOINJGP_01080;Name=ftsZ;gene=ftsZ;inference=ab initio prediction:Prodigal:002006,protein motif:HAMAP:MF_00909;locus_tag=POOINJGP_01080;product=Cell division protein FtsZ
JACHWB010000001.1	Prodigal:002006	CDS	1082965	1083909	.	+	0	ID=POOINJGP_01081;eC_number=3.5.1.108;Name=lpxC;db_xref=COG:COG0774;gene=lpxC;inference=ab initio prediction:Prodigal:002006,similar to AA sequence:UniProtKB:P0A725;locus_tag=POOINJGP_01081;product=UDP-3-O-acyl-N-acetylglucosamine deacetylase
JACHWB010000001.1	Prodigal:002006	CDS	1084205	1085101	.	+	0	ID=POOINJGP_01082;Name=bamD;db_xref=COG:COG4105;gene=bamD;inference=ab initio prediction:Prodigal:002006,similar to AA sequence:UniProtKB:Q9K0B1;locus_tag=POOINJGP_01082;product=Outer membrane protein assembly factor BamD
JACHWB010000001.1	Prodigal:002006	CDS	1085114	1086790	.	+	0	ID=POOINJGP_01083;Name=recN;db_xref=COG:COG0497;gene=recN;inference=ab initio prediction:Prodigal:002006,similar to AA sequence:UniProtKB:P05824;locus_tag=POOINJGP_01083;product=DNA repair protein RecN
JACHWB010000001.1	Prodigal:002006	CDS	1086952	1087191	.	-	0	ID=POOINJGP_01084;inference=ab initio prediction:Prodigal:002006;locus_tag=POOINJGP_01084;product=hypothetical protein
JACHWB010000001.1	Prodigal:002006	CDS	1087401	1088057	.	+	0	ID=POOINJGP_01085;Name=qseB_1;gene=qseB_1;inference=ab initio prediction:Prodigal:002006,similar to AA sequence:UniProtKB:P52076;locus_tag=POOINJGP_01085;product=Transcriptional regulatory protein QseB
JACHWB010000001.1	Prodigal:002006	CDS	1088054	1089382	.	+	0	ID=POOINJGP_01086;eC_number=2.7.13.3;Name=qseC;gene=qseC;inference=ab initio prediction:Prodigal:002006,similar to AA sequence:UniProtKB:Q8X524;locus_tag=POOINJGP_01086;product=Sensor protein QseC
JACHWB010000001.1	Prodigal:002006	CDS	1089428	1090054	.	-	0	ID=POOINJGP_01087;inference=ab initio prediction:Prodigal:002006;locus_tag=POOINJGP_01087;product=hypothetical protein
JACHWB010000001.1	Prodigal:002006	CDS	1090145	1090414	.	-	0	ID=POOINJGP_01088;inference=ab initio prediction:Prodigal:002006;locus_tag=POOINJGP_01088;product=hypothetical protein
JACHWB010000001.1	Prodigal:002006	CDS	1090618	1091772	.	-	0	ID=POOINJGP_01089;Name=malT_1;gene=malT_1;inference=ab initio prediction:Prodigal:002006,protein motif:HAMAP:MF_01247;locus_tag=POOINJGP_01089;product=HTH-type transcriptional regulator MalT
JACHWB010000001.1	Prodigal:002006	CDS	1092027	1093406	.	+	0	ID=POOINJGP_01090;eC_number=3.4.11.1;Name=lap;db_xref=COG:COG2234;gene=lap;inference=ab initio prediction:Prodigal:002006,similar to AA sequence:UniProtKB:Q9HZQ8;locus_tag=POOINJGP_01090;product=Aminopeptidase
JACHWB010000001.1	Prodigal:002006	CDS	1093433	1094479	.	-	0	ID=POOINJGP_01091;inference=ab initio prediction:Prodigal:002006;locus_tag=POOINJGP_01091;product=hypothetical protein
JACHWB010000001.1	Prodigal:002006	CDS	1095182	1097854	.	+	0	ID=POOINJGP_01092;eC_number=6.5.1.2;Name=ligA_2;gene=ligA_2;inference=ab initio prediction:Prodigal:002006,protein motif:HAMAP:MF_01588;locus_tag=POOINJGP_01092;product=DNA ligase
JACHWB010000001.1	Prodigal:002006	CDS	1097901	1098767	.	+	0	ID=POOINJGP_01093;Name=rhaS_2;gene=rhaS_2;inference=ab initio prediction:Prodigal:002006,protein motif:HAMAP:MF_01534;locus_tag=POOINJGP_01093;product=HTH-type transcriptional activator RhaS
JACHWB010000001.1	Prodigal:002006	CDS	1098834	1099544	.	+	0	ID=POOINJGP_01094;Name=ygaZ;db_xref=COG:COG1296;gene=ygaZ;inference=ab initio prediction:Prodigal:002006,similar to AA sequence:UniProtKB:P76630;locus_tag=POOINJGP_01094;product=Inner membrane protein YgaZ
JACHWB010000001.1	Prodigal:002006	CDS	1099541	1099840	.	+	0	ID=POOINJGP_01095;inference=ab initio prediction:Prodigal:002006;locus_tag=POOINJGP_01095;product=hypothetical protein
JACHWB010000001.1	Prodigal:002006	CDS	1099837	1101657	.	-	0	ID=POOINJGP_01096;eC_number=3.4.11.18;inference=ab initio prediction:Prodigal:002006,protein motif:HAMAP:MF_01974;locus_tag=POOINJGP_01096;product=Methionine aminopeptidase 1%2C mitochondrial
JACHWB010000001.1	Prodigal:002006	CDS	1101948	1102172	.	+	0	ID=POOINJGP_01097;inference=ab initio prediction:Prodigal:002006;locus_tag=POOINJGP_01097;product=hypothetical protein
JACHWB010000001.1	Prodigal:002006	CDS	1102313	1103233	.	-	0	ID=POOINJGP_01098;eC_number=2.1.1.297;Name=prmC_2;gene=prmC_2;inference=ab initio prediction:Prodigal:002006,protein motif:HAMAP:MF_02126;locus_tag=POOINJGP_01098;product=Release factor glutamine methyltransferase
JACHWB010000001.1	Prodigal:002006	CDS	1103391	1104266	.	+	0	ID=POOINJGP_01099;eC_number=1.1.1.385;Name=bacC_1;gene=bacC_1;inference=ab initio prediction:Prodigal:002006,similar to AA sequence:UniProtKB:Q8KWT4;locus_tag=POOINJGP_01099;product=Dihydroanticapsin 7-dehydrogenase
JACHWB010000001.1	Prodigal:002006	CDS	1104286	1105539	.	+	0	ID=POOINJGP_01100;eC_number=1.1.99.28;Name=gfo;gene=gfo;inference=ab initio prediction:Prodigal:002006,similar to AA sequence:UniProtKB:Q07982;locus_tag=POOINJGP_01100;product=Glucose--fructose oxidoreductase
JACHWB010000001.1	Prodigal:002006	CDS	1105548	1106822	.	-	0	ID=POOINJGP_01101;eC_number=2.1.1.79;Name=cfa;db_xref=COG:COG2230;gene=cfa;inference=ab initio prediction:Prodigal:002006,similar to AA sequence:UniProtKB:P0A9H7;locus_tag=POOINJGP_01101;product=Cyclopropane-fatty-acyl-phospholipid synthase
JACHWB010000001.1	Prodigal:002006	CDS	1107026	1107907	.	+	0	ID=POOINJGP_01102;eC_number=1.11.1.6;Name=ydbD;db_xref=COG:COG3546;gene=ydbD;inference=ab initio prediction:Prodigal:002006,similar to AA sequence:UniProtKB:P80878;locus_tag=POOINJGP_01102;product=putative manganese catalase
JACHWB010000001.1	Prodigal:002006	CDS	1108138	1110501	.	-	0	ID=POOINJGP_01103;eC_number=3.6.4.12;Name=uvrD_1;db_xref=COG:COG0210;gene=uvrD_1;inference=ab initio prediction:Prodigal:002006,similar to AA sequence:UniProtKB:P03018;locus_tag=POOINJGP_01103;product=DNA helicase II
JACHWB010000001.1	Prodigal:002006	CDS	1110651	1110935	.	+	0	ID=POOINJGP_01104;inference=ab initio prediction:Prodigal:002006;locus_tag=POOINJGP_01104;product=hypothetical protein
JACHWB010000001.1	Prodigal:002006	CDS	1110995	1111537	.	-	0	ID=POOINJGP_01105;eC_number=1.1.1.108;Name=lcdH_1;gene=lcdH_1;inference=ab initio prediction:Prodigal:002006,similar to AA sequence:UniProtKB:D7UNT2;locus_tag=POOINJGP_01105;product=L-carnitine dehydrogenase
JACHWB010000001.1	Prodigal:002006	CDS	1111719	1113134	.	+	0	ID=POOINJGP_01106;eC_number=1.-.-.-;db_xref=COG:COG0277;inference=ab initio prediction:Prodigal:002006,similar to AA sequence:UniProtKB:P9WIT1;locus_tag=POOINJGP_01106;product=putative FAD-linked oxidoreductase
JACHWB010000001.1	Prodigal:002006	CDS	1113218	1116787	.	+	0	ID=POOINJGP_01107;inference=ab initio prediction:Prodigal:002006;locus_tag=POOINJGP_01107;product=hypothetical protein
JACHWB010000001.1	Prodigal:002006	CDS	1116763	1117017	.	-	0	ID=POOINJGP_01108;inference=ab initio prediction:Prodigal:002006;locus_tag=POOINJGP_01108;product=hypothetical protein
JACHWB010000001.1	Prodigal:002006	CDS	1117018	1117206	.	-	0	ID=POOINJGP_01109;inference=ab initio prediction:Prodigal:002006;locus_tag=POOINJGP_01109;product=hypothetical protein
JACHWB010000001.1	Prodigal:002006	CDS	1117221	1118615	.	-	0	ID=POOINJGP_01110;eC_number=4.2.1.2;Name=fumC;db_xref=COG:COG0114;gene=fumC;inference=ab initio prediction:Prodigal:002006,similar to AA sequence:UniProtKB:Q92PB6;locus_tag=POOINJGP_01110;product=Fumarate hydratase class II
JACHWB010000001.1	Prodigal:002006	CDS	1118683	1120119	.	+	0	ID=POOINJGP_01111;inference=ab initio prediction:Prodigal:002006;locus_tag=POOINJGP_01111;product=hypothetical protein
JACHWB010000001.1	Prodigal:002006	CDS	1120129	1120719	.	-	0	ID=POOINJGP_01112;inference=ab initio prediction:Prodigal:002006;locus_tag=POOINJGP_01112;product=hypothetical protein
JACHWB010000001.1	Aragorn:001002	tmRNA	1120736	1121069	.	-	.	ID=POOINJGP_01113;Name=ssrA;gene=ssrA;inference=COORDINATES:profile:Aragorn:001002;locus_tag=POOINJGP_01113;product=transfer-messenger RNA%2C SsrA
JACHWB010000001.1	Prodigal:002006	CDS	1121177	1121971	.	+	0	ID=POOINJGP_01114;eC_number=2.1.1.45;Name=thyA;db_xref=COG:COG0207;gene=thyA;inference=ab initio prediction:Prodigal:002006,similar to AA sequence:UniProtKB:P67042;locus_tag=POOINJGP_01114;product=Thymidylate synthase
JACHWB010000001.1	Prodigal:002006	CDS	1121978	1122268	.	+	0	ID=POOINJGP_01115;inference=ab initio prediction:Prodigal:002006;locus_tag=POOINJGP_01115;product=hypothetical protein
JACHWB010000001.1	Prodigal:002006	CDS	1122363	1123862	.	+	0	ID=POOINJGP_01116;inference=ab initio prediction:Prodigal:002006;locus_tag=POOINJGP_01116;product=hypothetical protein
JACHWB010000001.1	Prodigal:002006	CDS	1123955	1124437	.	+	0	ID=POOINJGP_01117;inference=ab initio prediction:Prodigal:002006;locus_tag=POOINJGP_01117;product=hypothetical protein
JACHWB010000001.1	Prodigal:002006	CDS	1124434	1124946	.	+	0	ID=POOINJGP_01118;eC_number=1.5.1.3;Name=dhfrIII;gene=dhfrIII;inference=ab initio prediction:Prodigal:002006,similar to AA sequence:UniProtKB:P12833;locus_tag=POOINJGP_01118;product=Dihydrofolate reductase type 3
JACHWB010000001.1	Prodigal:002006	CDS	1125085	1126230	.	+	0	ID=POOINJGP_01119;Name=hflK;db_xref=COG:COG0330;gene=hflK;inference=ab initio prediction:Prodigal:002006,similar to AA sequence:UniProtKB:P0ABC7;locus_tag=POOINJGP_01119;product=Modulator of FtsH protease HflK
JACHWB010000001.1	Prodigal:002006	CDS	1126227	1127168	.	+	0	ID=POOINJGP_01120;Name=hflC_2;db_xref=COG:COG0330;gene=hflC_2;inference=ab initio prediction:Prodigal:002006,similar to AA sequence:UniProtKB:P0ABC3;locus_tag=POOINJGP_01120;product=Modulator of FtsH protease HflC
JACHWB010000001.1	Prodigal:002006	CDS	1127178	1127369	.	+	0	ID=POOINJGP_01121;inference=ab initio prediction:Prodigal:002006;locus_tag=POOINJGP_01121;product=hypothetical protein
JACHWB010000001.1	Prodigal:002006	CDS	1127458	1128975	.	+	0	ID=POOINJGP_01122;eC_number=3.4.21.107;Name=degQ_1;db_xref=COG:COG0265;gene=degQ_1;inference=ab initio prediction:Prodigal:002006,similar to AA sequence:UniProtKB:P39099;locus_tag=POOINJGP_01122;product=Periplasmic pH-dependent serine endoprotease DegQ
JACHWB010000001.1	Prodigal:002006	CDS	1129130	1131088	.	+	0	ID=POOINJGP_01123;eC_number=6.2.1.1;Name=acsA_1;db_xref=COG:COG0365;gene=acsA_1;inference=ab initio prediction:Prodigal:002006,similar to AA sequence:UniProtKB:Q89WV5;locus_tag=POOINJGP_01123;product=Acetyl-coenzyme A synthetase
JACHWB010000001.1	Prodigal:002006	CDS	1131085	1131993	.	-	0	ID=POOINJGP_01124;inference=ab initio prediction:Prodigal:002006;locus_tag=POOINJGP_01124;product=hypothetical protein
JACHWB010000001.1	Prodigal:002006	CDS	1132009	1132962	.	+	0	ID=POOINJGP_01125;eC_number=2.5.1.75;Name=miaA;db_xref=COG:COG0324;gene=miaA;inference=ab initio prediction:Prodigal:002006,similar to AA sequence:UniProtKB:P16384;locus_tag=POOINJGP_01125;product=tRNA dimethylallyltransferase
JACHWB010000001.1	Prodigal:002006	CDS	1132919	1133749	.	-	0	ID=POOINJGP_01126;inference=ab initio prediction:Prodigal:002006;locus_tag=POOINJGP_01126;product=hypothetical protein
JACHWB010000001.1	Prodigal:002006	CDS	1134026	1135798	.	+	0	ID=POOINJGP_01127;eC_number=2.2.1.6;Name=ilvI;db_xref=COG:COG0028;gene=ilvI;inference=ab initio prediction:Prodigal:002006,similar to AA sequence:UniProtKB:P00893;locus_tag=POOINJGP_01127;product=Acetolactate synthase isozyme 3 large subunit
JACHWB010000001.1	Prodigal:002006	CDS	1135816	1136496	.	+	0	ID=POOINJGP_01128;inference=ab initio prediction:Prodigal:002006;locus_tag=POOINJGP_01128;product=hypothetical protein
JACHWB010000001.1	Prodigal:002006	CDS	1136527	1137069	.	+	0	ID=POOINJGP_01129;eC_number=2.2.1.6;Name=ilvH;db_xref=COG:COG0440;gene=ilvH;inference=ab initio prediction:Prodigal:002006,similar to AA sequence:UniProtKB:A0QUX7;locus_tag=POOINJGP_01129;product=Acetolactate synthase small subunit
JACHWB010000001.1	Prodigal:002006	CDS	1137073	1137621	.	-	0	ID=POOINJGP_01130;inference=ab initio prediction:Prodigal:002006;locus_tag=POOINJGP_01130;product=hypothetical protein
JACHWB010000001.1	Prodigal:002006	CDS	1137902	1138921	.	+	0	ID=POOINJGP_01131;eC_number=1.1.1.86;Name=ilvC;db_xref=COG:COG0059;gene=ilvC;inference=ab initio prediction:Prodigal:002006,similar to AA sequence:UniProtKB:Q9HVA2;locus_tag=POOINJGP_01131;product=Ketol-acid reductoisomerase (NADP(+))
JACHWB010000001.1	Prodigal:002006	CDS	1139080	1140831	.	+	0	ID=POOINJGP_01132;db_xref=COG:COG0664;inference=ab initio prediction:Prodigal:002006,similar to AA sequence:UniProtKB:P9WIY7;locus_tag=POOINJGP_01132;product=putative NTE family protein
JACHWB010000001.1	Prodigal:002006	CDS	1140846	1141190	.	-	0	ID=POOINJGP_01133;inference=ab initio prediction:Prodigal:002006;locus_tag=POOINJGP_01133;product=hypothetical protein
JACHWB010000001.1	Prodigal:002006	CDS	1141296	1141451	.	-	0	ID=POOINJGP_01134;inference=ab initio prediction:Prodigal:002006;locus_tag=POOINJGP_01134;product=hypothetical protein
JACHWB010000001.1	Prodigal:002006	CDS	1141516	1142037	.	-	0	ID=POOINJGP_01135;Name=yabI_1;db_xref=COG:COG0586;gene=yabI_1;inference=ab initio prediction:Prodigal:002006,similar to AA sequence:UniProtKB:P30149;locus_tag=POOINJGP_01135;product=Inner membrane protein YabI
JACHWB010000001.1	Prodigal:002006	CDS	1142190	1143038	.	+	0	ID=POOINJGP_01136;eC_number=2.7.1.35;Name=pdxY;db_xref=COG:COG2240;gene=pdxY;inference=ab initio prediction:Prodigal:002006,similar to AA sequence:UniProtKB:Q7CIR8;locus_tag=POOINJGP_01136;product=Pyridoxal kinase PdxY
JACHWB010000001.1	Prodigal:002006	CDS	1143044	1143949	.	+	0	ID=POOINJGP_01137;eC_number=5.3.3.17;Name=phzF;gene=phzF;inference=ab initio prediction:Prodigal:002006,similar to AA sequence:UniProtKB:Q51792;locus_tag=POOINJGP_01137;product=Trans-2%2C3-dihydro-3-hydroxyanthranilate isomerase
JACHWB010000001.1	Prodigal:002006	CDS	1143946	1144659	.	+	0	ID=POOINJGP_01138;inference=ab initio prediction:Prodigal:002006;locus_tag=POOINJGP_01138;product=hypothetical protein
JACHWB010000001.1	Prodigal:002006	CDS	1144650	1144955	.	-	0	ID=POOINJGP_01139;inference=ab initio prediction:Prodigal:002006;locus_tag=POOINJGP_01139;product=hypothetical protein
JACHWB010000001.1	Prodigal:002006	CDS	1145378	1146940	.	+	0	ID=POOINJGP_01140;eC_number=2.3.3.13;Name=leuA;db_xref=COG:COG0119;gene=leuA;inference=ab initio prediction:Prodigal:002006,similar to AA sequence:UniProtKB:Q9JZG1;locus_tag=POOINJGP_01140;product=2-isopropylmalate synthase
JACHWB010000001.1	Aragorn:001002	tRNA	1147237	1147312	.	+	.	ID=POOINJGP_01141;inference=COORDINATES:profile:Aragorn:001002;locus_tag=POOINJGP_01141;product=tRNA-Lys(ctt)
JACHWB010000001.1	Prodigal:002006	CDS	1147839	1148819	.	+	0	ID=POOINJGP_01142;inference=ab initio prediction:Prodigal:002006;locus_tag=POOINJGP_01142;product=hypothetical protein
JACHWB010000001.1	Prodigal:002006	CDS	1148905	1149363	.	+	0	ID=POOINJGP_01143;inference=ab initio prediction:Prodigal:002006;locus_tag=POOINJGP_01143;product=hypothetical protein
JACHWB010000001.1	Prodigal:002006	CDS	1149372	1150874	.	+	0	ID=POOINJGP_01144;inference=ab initio prediction:Prodigal:002006;locus_tag=POOINJGP_01144;product=hypothetical protein
JACHWB010000001.1	Prodigal:002006	CDS	1151047	1151202	.	+	0	ID=POOINJGP_01145;inference=ab initio prediction:Prodigal:002006;locus_tag=POOINJGP_01145;product=hypothetical protein
JACHWB010000001.1	Prodigal:002006	CDS	1151189	1151854	.	+	0	ID=POOINJGP_01146;eC_number=3.1.1.99;inference=ab initio prediction:Prodigal:002006,similar to AA sequence:UniProtKB:P0DOV6;locus_tag=POOINJGP_01146;product=6-deoxy-6-sulfogluconolactonase
JACHWB010000001.1	Prodigal:002006	CDS	1151879	1152634	.	+	0	ID=POOINJGP_01147;eC_number=1.1.1.100;Name=fabG_3;gene=fabG_3;inference=ab initio prediction:Prodigal:002006,similar to AA sequence:UniProtKB:O67610;locus_tag=POOINJGP_01147;product=3-oxoacyl-[acyl-carrier-protein] reductase FabG
JACHWB010000001.1	Prodigal:002006	CDS	1152794	1153771	.	+	0	ID=POOINJGP_01148;eC_number=1.6.5.5;Name=qorA_1;db_xref=COG:COG0604;gene=qorA_1;inference=ab initio prediction:Prodigal:002006,similar to AA sequence:UniProtKB:P28304;locus_tag=POOINJGP_01148;product=Quinone oxidoreductase 1
JACHWB010000001.1	Prodigal:002006	CDS	1154219	1155871	.	+	0	ID=POOINJGP_01149;eC_number=1.14.13.92;Name=pamO;db_xref=COG:COG2072;gene=pamO;inference=ab initio prediction:Prodigal:002006,similar to AA sequence:UniProtKB:Q47PU3;locus_tag=POOINJGP_01149;product=Phenylacetone monooxygenase
JACHWB010000001.1	Prodigal:002006	CDS	1156012	1157205	.	-	0	ID=POOINJGP_01150;eC_number=1.6.99.1;Name=namA_1;db_xref=COG:COG1902;gene=namA_1;inference=ab initio prediction:Prodigal:002006,similar to AA sequence:UniProtKB:Q5KXG9;locus_tag=POOINJGP_01150;product=NADPH dehydrogenase
JACHWB010000001.1	Prodigal:002006	CDS	1157299	1158507	.	-	0	ID=POOINJGP_01151;eC_number=1.3.8.3;Name=bbsG_1;gene=bbsG_1;inference=ab initio prediction:Prodigal:002006,similar to AA sequence:UniProtKB:Q9KJE8;locus_tag=POOINJGP_01151;product=(R)-benzylsuccinyl-CoA dehydrogenase
JACHWB010000001.1	Prodigal:002006	CDS	1158646	1159539	.	-	0	ID=POOINJGP_01152;eC_number=1.3.1.87;Name=hcaB_2;gene=hcaB_2;inference=ab initio prediction:Prodigal:002006,protein motif:HAMAP:MF_01647;locus_tag=POOINJGP_01152;product=3-phenylpropionate-dihydrodiol/cinnamic acid-dihydrodiol dehydrogenase
JACHWB010000001.1	Prodigal:002006	CDS	1159532	1160023	.	-	0	ID=POOINJGP_01153;eC_number=4.2.1.17;db_xref=COG:COG2030;inference=ab initio prediction:Prodigal:002006,similar to AA sequence:UniProtKB:P9WNP3;locus_tag=POOINJGP_01153;product=putative enoyl-CoA hydratase 1
JACHWB010000001.1	Prodigal:002006	CDS	1160020	1160829	.	-	0	ID=POOINJGP_01154;eC_number=1.1.1.100;Name=rhlG_1;gene=rhlG_1;inference=ab initio prediction:Prodigal:002006,similar to AA sequence:UniProtKB:Q9RPT1;locus_tag=POOINJGP_01154;product=Rhamnolipids biosynthesis 3-oxoacyl-[acyl-carrier-protein] reductase
JACHWB010000001.1	Prodigal:002006	CDS	1160843	1162660	.	-	0	ID=POOINJGP_01155;eC_number=1.3.8.-;Name=dmdC_1;db_xref=COG:COG1960;gene=dmdC_1;inference=ab initio prediction:Prodigal:002006,similar to AA sequence:UniProtKB:Q5LLW7;locus_tag=POOINJGP_01155;product=3-methylmercaptopropionyl-CoA dehydrogenase
JACHWB010000001.1	Prodigal:002006	CDS	1162791	1163972	.	-	0	ID=POOINJGP_01156;eC_number=2.3.1.16;Name=bktB;db_xref=COG:COG0183;gene=bktB;inference=ab initio prediction:Prodigal:002006,similar to AA sequence:UniProtKB:Q0KBP1;locus_tag=POOINJGP_01156;product=Beta-ketothiolase BktB
JACHWB010000001.1	Prodigal:002006	CDS	1164032	1164541	.	-	0	ID=POOINJGP_01157;Name=fadB_1;gene=fadB_1;inference=ab initio prediction:Prodigal:002006,similar to AA sequence:UniProtKB:P28793;locus_tag=POOINJGP_01157;product=Fatty acid oxidation complex subunit alpha
JACHWB010000001.1	Prodigal:002006	CDS	1164810	1165616	.	-	0	ID=POOINJGP_01158;eC_number=5.3.3.18;Name=paaG_2;db_xref=COG:COG1024;gene=paaG_2;inference=ab initio prediction:Prodigal:002006,similar to AA sequence:UniProtKB:P77467;locus_tag=POOINJGP_01158;product=1%2C2-epoxyphenylacetyl-CoA isomerase
JACHWB010000001.1	Prodigal:002006	CDS	1166176	1167819	.	+	0	ID=POOINJGP_01159;eC_number=6.2.1.44;Name=dmdB_1;db_xref=COG:COG0318;gene=dmdB_1;inference=ab initio prediction:Prodigal:002006,similar to AA sequence:UniProtKB:Q5LRT0;locus_tag=POOINJGP_01159;product=3-methylmercaptopropionyl-CoA ligase
JACHWB010000001.1	Prodigal:002006	CDS	1167894	1169018	.	+	0	ID=POOINJGP_01160;eC_number=1.3.99.-;inference=ab initio prediction:Prodigal:002006,similar to AA sequence:UniProtKB:I6Y3Q0;locus_tag=POOINJGP_01160;product=Acyl-CoA dehydrogenase FadE27
JACHWB010000001.1	Prodigal:002006	CDS	1169026	1169802	.	+	0	ID=POOINJGP_01161;eC_number=4.2.1.17;Name=paaF;db_xref=COG:COG1024;gene=paaF;inference=ab initio prediction:Prodigal:002006,similar to AA sequence:UniProtKB:P76082;locus_tag=POOINJGP_01161;product=2%2C3-dehydroadipyl-CoA hydratase
JACHWB010000001.1	Prodigal:002006	CDS	1169802	1170965	.	+	0	ID=POOINJGP_01162;eC_number=1.3.99.-;inference=ab initio prediction:Prodigal:002006,similar to AA sequence:UniProtKB:P95280;locus_tag=POOINJGP_01162;product=Putative acyl-CoA dehydrogenase FadE17
JACHWB010000001.1	Prodigal:002006	CDS	1171033	1171809	.	+	0	ID=POOINJGP_01163;eC_number=3.6.3.-;Name=tcyC;db_xref=COG:COG1126;gene=tcyC;inference=ab initio prediction:Prodigal:002006,similar to AA sequence:UniProtKB:P39456;locus_tag=POOINJGP_01163;product=L-cystine import ATP-binding protein TcyC
JACHWB010000001.1	Prodigal:002006	CDS	1171799	1172536	.	+	0	ID=POOINJGP_01164;Name=livF_5;db_xref=COG:COG0410;gene=livF_5;inference=ab initio prediction:Prodigal:002006,similar to AA sequence:UniProtKB:P22731;locus_tag=POOINJGP_01164;product=High-affinity branched-chain amino acid transport ATP-binding protein LivF
JACHWB010000001.1	Prodigal:002006	CDS	1172541	1173422	.	+	0	ID=POOINJGP_01165;Name=livH_6;db_xref=COG:COG0559;gene=livH_6;inference=ab initio prediction:Prodigal:002006,similar to AA sequence:UniProtKB:P0AEX7;locus_tag=POOINJGP_01165;product=High-affinity branched-chain amino acid transport system permease protein LivH
JACHWB010000001.1	Prodigal:002006	CDS	1173422	1174402	.	+	0	ID=POOINJGP_01166;inference=ab initio prediction:Prodigal:002006;locus_tag=POOINJGP_01166;product=hypothetical protein
JACHWB010000001.1	Prodigal:002006	CDS	1174431	1175456	.	-	0	ID=POOINJGP_01167;eC_number=1.3.1.-;Name=curA_1;db_xref=COG:COG2130;gene=curA_1;inference=ab initio prediction:Prodigal:002006,similar to AA sequence:UniProtKB:P76113;locus_tag=POOINJGP_01167;product=NADPH-dependent curcumin reductase
JACHWB010000001.1	Prodigal:002006	CDS	1175627	1176697	.	-	0	ID=POOINJGP_01168;eC_number=1.14.14.-;Name=tgnB;db_xref=COG:COG2141;gene=tgnB;inference=ab initio prediction:Prodigal:002006,similar to AA sequence:UniProtKB:Q6F9F6;locus_tag=POOINJGP_01168;product=Flavin-dependent trigonelline monooxygenase%2C oxygenase component
JACHWB010000001.1	Prodigal:002006	CDS	1176770	1177069	.	-	0	ID=POOINJGP_01169;inference=ab initio prediction:Prodigal:002006;locus_tag=POOINJGP_01169;product=hypothetical protein
JACHWB010000001.1	Prodigal:002006	CDS	1177066	1178667	.	-	0	ID=POOINJGP_01170;eC_number=1.3.1.87;Name=hcaB_3;gene=hcaB_3;inference=ab initio prediction:Prodigal:002006,protein motif:HAMAP:MF_01647;locus_tag=POOINJGP_01170;product=3-phenylpropionate-dihydrodiol/cinnamic acid-dihydrodiol dehydrogenase
JACHWB010000001.1	Prodigal:002006	CDS	1178689	1179213	.	-	0	ID=POOINJGP_01171;eC_number=1.5.1.37;Name=hpaC;db_xref=COG:COG1853;gene=hpaC;inference=ab initio prediction:Prodigal:002006,similar to AA sequence:UniProtKB:Q9HWT6;locus_tag=POOINJGP_01171;product=4-hydroxyphenylacetate 3-monooxygenase reductase component
JACHWB010000001.1	Prodigal:002006	CDS	1179404	1179955	.	-	0	ID=POOINJGP_01172;inference=ab initio prediction:Prodigal:002006;locus_tag=POOINJGP_01172;product=hypothetical protein
JACHWB010000001.1	Prodigal:002006	CDS	1179952	1181988	.	-	0	ID=POOINJGP_01173;eC_number=6.2.1.34;Name=FCS1;gene=FCS1;inference=ab initio prediction:Prodigal:002006,similar to AA sequence:UniProtKB:A0A2P1BT06;locus_tag=POOINJGP_01173;product=Trans-feruloyl-CoA synthase FCS1
JACHWB010000001.1	Prodigal:002006	CDS	1182105	1182950	.	-	0	ID=POOINJGP_01174;eC_number=3.1.1.99;inference=ab initio prediction:Prodigal:002006,similar to AA sequence:UniProtKB:P0DOV6;locus_tag=POOINJGP_01174;product=6-deoxy-6-sulfogluconolactonase
JACHWB010000001.1	Prodigal:002006	CDS	1183072	1184298	.	-	0	ID=POOINJGP_01175;Name=braC_5;db_xref=COG:COG0683;gene=braC_5;inference=ab initio prediction:Prodigal:002006,similar to AA sequence:UniProtKB:P21175;locus_tag=POOINJGP_01175;product=Leucine-%2C isoleucine-%2C valine-%2C threonine-%2C and alanine-binding protein
JACHWB010000001.1	Prodigal:002006	CDS	1184407	1184952	.	-	0	ID=POOINJGP_01176;eC_number=1.1.1.392;Name=baiA;gene=baiA;inference=ab initio prediction:Prodigal:002006,similar to AA sequence:UniProtKB:A7B3K3;locus_tag=POOINJGP_01176;product=3-alpha-hydroxycholanate dehydrogenase (NADP(+))
JACHWB010000001.1	Prodigal:002006	CDS	1185388	1186164	.	+	0	ID=POOINJGP_01177;Name=allR;db_xref=COG:COG1414;gene=allR;inference=ab initio prediction:Prodigal:002006,similar to AA sequence:UniProtKB:P0ACN4;locus_tag=POOINJGP_01177;product=HTH-type transcriptional repressor AllR
JACHWB010000001.1	Prodigal:002006	CDS	1186601	1188463	.	-	0	ID=POOINJGP_01178;Name=siaT;db_xref=COG:COG1593;gene=siaT;inference=ab initio prediction:Prodigal:002006,similar to AA sequence:UniProtKB:P44543;locus_tag=POOINJGP_01178;product=Sialic acid TRAP transporter permease protein SiaT
JACHWB010000001.1	Prodigal:002006	CDS	1188535	1189590	.	-	0	ID=POOINJGP_01179;Name=purR_1;gene=purR_1;inference=ab initio prediction:Prodigal:002006,protein motif:HAMAP:MF_01277;locus_tag=POOINJGP_01179;product=HTH-type transcriptional repressor PurR
JACHWB010000001.1	Prodigal:002006	CDS	1189695	1190711	.	+	0	ID=POOINJGP_01180;db_xref=COG:COG1638;inference=ab initio prediction:Prodigal:002006,similar to AA sequence:UniProtKB:P44992;locus_tag=POOINJGP_01180;product=putative protein
JACHWB010000001.1	Prodigal:002006	CDS	1190804	1191343	.	+	0	ID=POOINJGP_01181;inference=ab initio prediction:Prodigal:002006;locus_tag=POOINJGP_01181;product=hypothetical protein
JACHWB010000001.1	Prodigal:002006	CDS	1191352	1192617	.	+	0	ID=POOINJGP_01182;eC_number=4.1.1.-;Name=oiaX;db_xref=COG:COG1850;gene=oiaX;inference=ab initio prediction:Prodigal:002006,similar to AA sequence:UniProtKB:B9JK73;locus_tag=POOINJGP_01182;product=3-oxo-isoapionate-4-phosphate decarboxylase
JACHWB010000001.1	Prodigal:002006	CDS	1192632	1193918	.	+	0	ID=POOINJGP_01183;eC_number=2.7.1.-;Name=oiaK;gene=oiaK;inference=ab initio prediction:Prodigal:002006,similar to AA sequence:UniProtKB:B1G889;locus_tag=POOINJGP_01183;product=3-oxo-isoapionate kinase
JACHWB010000001.1	Prodigal:002006	CDS	1194052	1194813	.	-	0	ID=POOINJGP_01184;eC_number=1.1.1.385;Name=bacC_2;gene=bacC_2;inference=ab initio prediction:Prodigal:002006,similar to AA sequence:UniProtKB:Q8KWT4;locus_tag=POOINJGP_01184;product=Dihydroanticapsin 7-dehydrogenase
JACHWB010000001.1	Prodigal:002006	CDS	1194884	1196515	.	-	0	ID=POOINJGP_01185;eC_number=6.2.1.3;db_xref=COG:COG0318;inference=ab initio prediction:Prodigal:002006,similar to AA sequence:UniProtKB:P9WQ37;locus_tag=POOINJGP_01185;product=Long-chain-fatty-acid--CoA ligase FadD13
JACHWB010000001.1	Prodigal:002006	CDS	1196556	1197365	.	-	0	ID=POOINJGP_01186;Name=iclR;db_xref=COG:COG1414;gene=iclR;inference=ab initio prediction:Prodigal:002006,similar to AA sequence:UniProtKB:P16528;locus_tag=POOINJGP_01186;product=Transcriptional repressor IclR
JACHWB010000001.1	Prodigal:002006	CDS	1197566	1197718	.	+	0	ID=POOINJGP_01187;inference=ab initio prediction:Prodigal:002006;locus_tag=POOINJGP_01187;product=hypothetical protein
JACHWB010000001.1	Prodigal:002006	CDS	1197739	1198749	.	+	0	ID=POOINJGP_01188;Name=siaP_2;db_xref=COG:COG1638;gene=siaP_2;inference=ab initio prediction:Prodigal:002006,similar to AA sequence:UniProtKB:P44542;locus_tag=POOINJGP_01188;product=Sialic acid-binding periplasmic protein SiaP
JACHWB010000001.1	Prodigal:002006	CDS	1198845	1199648	.	+	0	ID=POOINJGP_01189;eC_number=1.1.1.-;Name=linX;gene=linX;inference=ab initio prediction:Prodigal:002006,similar to AA sequence:UniProtKB:D4Z260;locus_tag=POOINJGP_01189;product=2%2C5-dichloro-2%2C5-cyclohexadiene-1%2C4-diol dehydrogenase LinX
JACHWB010000001.1	Prodigal:002006	CDS	1199697	1200554	.	+	0	ID=POOINJGP_01190;inference=ab initio prediction:Prodigal:002006;locus_tag=POOINJGP_01190;product=hypothetical protein
JACHWB010000001.1	Prodigal:002006	CDS	1200727	1201581	.	-	0	ID=POOINJGP_01191;eC_number=1.1.1.-;Name=aroE_1;gene=aroE_1;inference=ab initio prediction:Prodigal:002006,similar to AA sequence:UniProtKB:A4QB65;locus_tag=POOINJGP_01191;product=Quinate/shikimate dehydrogenase (NAD(+))
JACHWB010000001.1	Prodigal:002006	CDS	1201623	1202072	.	-	0	ID=POOINJGP_01192;eC_number=4.2.1.10;Name=aroQ_1;db_xref=COG:COG0757;gene=aroQ_1;inference=ab initio prediction:Prodigal:002006,similar to AA sequence:UniProtKB:P15474;locus_tag=POOINJGP_01192;product=3-dehydroquinate dehydratase
JACHWB010000001.1	Prodigal:002006	CDS	1202101	1203402	.	-	0	ID=POOINJGP_01193;Name=siaM_2;db_xref=COG:COG1593;gene=siaM_2;inference=ab initio prediction:Prodigal:002006,similar to AA sequence:UniProtKB:Q9KR66;locus_tag=POOINJGP_01193;product=Sialic acid TRAP transporter large permease protein SiaM
JACHWB010000001.1	Prodigal:002006	CDS	1203399	1203917	.	-	0	ID=POOINJGP_01194;inference=ab initio prediction:Prodigal:002006;locus_tag=POOINJGP_01194;product=hypothetical protein
JACHWB010000001.1	Prodigal:002006	CDS	1204003	1204995	.	-	0	ID=POOINJGP_01195;inference=ab initio prediction:Prodigal:002006;locus_tag=POOINJGP_01195;product=hypothetical protein
JACHWB010000001.1	Prodigal:002006	CDS	1205194	1205862	.	+	0	ID=POOINJGP_01196;Name=glaR_1;db_xref=COG:COG1802;gene=glaR_1;inference=ab initio prediction:Prodigal:002006,similar to AA sequence:UniProtKB:P37338;locus_tag=POOINJGP_01196;product=HTH-type transcriptional repressor GlaR
JACHWB010000001.1	Prodigal:002006	CDS	1205859	1206539	.	+	0	ID=POOINJGP_01197;Name=glaR_2;db_xref=COG:COG1802;gene=glaR_2;inference=ab initio prediction:Prodigal:002006,similar to AA sequence:UniProtKB:P37338;locus_tag=POOINJGP_01197;product=HTH-type transcriptional repressor GlaR
JACHWB010000001.1	Prodigal:002006	CDS	1206607	1208478	.	+	0	ID=POOINJGP_01198;inference=ab initio prediction:Prodigal:002006;locus_tag=POOINJGP_01198;product=hypothetical protein
JACHWB010000001.1	Prodigal:002006	CDS	1208767	1210056	.	+	0	ID=POOINJGP_01199;Name=amiC_1;gene=amiC_1;inference=ab initio prediction:Prodigal:002006,similar to AA sequence:UniProtKB:P27017;locus_tag=POOINJGP_01199;product=Aliphatic amidase expression-regulating protein
JACHWB010000001.1	Prodigal:002006	CDS	1210066	1211709	.	+	0	ID=POOINJGP_01200;inference=ab initio prediction:Prodigal:002006;locus_tag=POOINJGP_01200;product=hypothetical protein
JACHWB010000001.1	Prodigal:002006	CDS	1211706	1212842	.	+	0	ID=POOINJGP_01201;inference=ab initio prediction:Prodigal:002006;locus_tag=POOINJGP_01201;product=hypothetical protein
JACHWB010000001.1	Prodigal:002006	CDS	1212846	1213598	.	+	0	ID=POOINJGP_01202;eC_number=3.6.3.-;Name=lptB_5;db_xref=COG:COG1137;gene=lptB_5;inference=ab initio prediction:Prodigal:002006,similar to AA sequence:UniProtKB:P45073;locus_tag=POOINJGP_01202;product=Lipopolysaccharide export system ATP-binding protein LptB
JACHWB010000001.1	Prodigal:002006	CDS	1213595	1214296	.	+	0	ID=POOINJGP_01203;Name=livF_6;db_xref=COG:COG0410;gene=livF_6;inference=ab initio prediction:Prodigal:002006,similar to AA sequence:UniProtKB:P22731;locus_tag=POOINJGP_01203;product=High-affinity branched-chain amino acid transport ATP-binding protein LivF
JACHWB010000001.1	Prodigal:002006	CDS	1214271	1215113	.	+	0	ID=POOINJGP_01204;Name=ureD;db_xref=COG:COG0829;gene=ureD;inference=ab initio prediction:Prodigal:002006,similar to AA sequence:UniProtKB:P17089;locus_tag=POOINJGP_01204;product=Urease accessory protein UreD
JACHWB010000001.1	Prodigal:002006	CDS	1215123	1215743	.	+	0	ID=POOINJGP_01205;eC_number=3.5.1.5;Name=ureA;db_xref=COG:COG0831;gene=ureA;inference=ab initio prediction:Prodigal:002006,similar to AA sequence:UniProtKB:P14916;locus_tag=POOINJGP_01205;product=Urease subunit alpha
JACHWB010000001.1	Prodigal:002006	CDS	1215743	1217470	.	+	0	ID=POOINJGP_01206;eC_number=3.5.1.5;Name=ureC1;gene=ureC1;inference=ab initio prediction:Prodigal:002006,similar to AA sequence:UniProtKB:Q2YPD5;locus_tag=POOINJGP_01206;product=Urease subunit alpha 1
JACHWB010000001.1	Prodigal:002006	CDS	1217473	1217958	.	+	0	ID=POOINJGP_01207;Name=ureE1;gene=ureE1;inference=ab initio prediction:Prodigal:002006,similar to AA sequence:UniProtKB:Q8G2P7;locus_tag=POOINJGP_01207;product=Urease accessory protein UreE 1
JACHWB010000001.1	Prodigal:002006	CDS	1217939	1218649	.	+	0	ID=POOINJGP_01208;Name=ureF;db_xref=COG:COG0830;gene=ureF;inference=ab initio prediction:Prodigal:002006,similar to AA sequence:UniProtKB:P17091;locus_tag=POOINJGP_01208;product=Urease accessory protein UreF
JACHWB010000001.1	Prodigal:002006	CDS	1218646	1219269	.	+	0	ID=POOINJGP_01209;Name=ureG;gene=ureG;inference=ab initio prediction:Prodigal:002006,similar to AA sequence:UniProtKB:Q03287;locus_tag=POOINJGP_01209;product=Urease accessory protein UreG
JACHWB010000001.1	Prodigal:002006	CDS	1219282	1219854	.	+	0	ID=POOINJGP_01210;inference=ab initio prediction:Prodigal:002006;locus_tag=POOINJGP_01210;product=hypothetical protein
JACHWB010000001.1	Prodigal:002006	CDS	1220445	1220663	.	+	0	ID=POOINJGP_01211;inference=ab initio prediction:Prodigal:002006;locus_tag=POOINJGP_01211;product=hypothetical protein
JACHWB010000001.1	Prodigal:002006	CDS	1220677	1221069	.	+	0	ID=POOINJGP_01212;inference=ab initio prediction:Prodigal:002006;locus_tag=POOINJGP_01212;product=hypothetical protein
JACHWB010000001.1	Prodigal:002006	CDS	1221084	1221878	.	+	0	ID=POOINJGP_01213;Name=glxR_1;db_xref=COG:COG0664;gene=glxR_1;inference=ab initio prediction:Prodigal:002006,similar to AA sequence:UniProtKB:Q79VI7;locus_tag=POOINJGP_01213;product=CRP-like cAMP-activated global transcriptional regulator
JACHWB010000001.1	Prodigal:002006	CDS	1222048	1222221	.	+	0	ID=POOINJGP_01214;inference=ab initio prediction:Prodigal:002006;locus_tag=POOINJGP_01214;product=hypothetical protein
JACHWB010000001.1	Prodigal:002006	CDS	1222522	1222779	.	+	0	ID=POOINJGP_01215;Name=napD;db_xref=COG:COG3062;gene=napD;inference=ab initio prediction:Prodigal:002006,similar to AA sequence:UniProtKB:P0A9I5;locus_tag=POOINJGP_01215;product=Chaperone NapD
JACHWB010000001.1	Prodigal:002006	CDS	1222784	1225303	.	+	0	ID=POOINJGP_01216;eC_number=1.9.6.1;Name=napA;gene=napA;inference=ab initio prediction:Prodigal:002006,similar to AA sequence:UniProtKB:Q53176;locus_tag=POOINJGP_01216;product=Periplasmic nitrate reductase
JACHWB010000001.1	Prodigal:002006	CDS	1225300	1225773	.	+	0	ID=POOINJGP_01217;Name=napB;gene=napB;inference=ab initio prediction:Prodigal:002006,similar to AA sequence:UniProtKB:O88160;locus_tag=POOINJGP_01217;product=Periplasmic nitrate reductase%2C electron transfer subunit
JACHWB010000001.1	Prodigal:002006	CDS	1225773	1226390	.	+	0	ID=POOINJGP_01218;Name=napC;gene=napC;inference=ab initio prediction:Prodigal:002006,similar to AA sequence:UniProtKB:Q53178;locus_tag=POOINJGP_01218;product=Cytochrome c-type protein NapC
JACHWB010000001.1	Prodigal:002006	CDS	1226395	1226943	.	+	0	ID=POOINJGP_01219;inference=ab initio prediction:Prodigal:002006;locus_tag=POOINJGP_01219;product=hypothetical protein
JACHWB010000001.1	Prodigal:002006	CDS	1227051	1228151	.	-	0	ID=POOINJGP_01220;Name=ftsP;gene=ftsP;inference=ab initio prediction:Prodigal:002006,protein motif:HAMAP:MF_00915;locus_tag=POOINJGP_01220;product=Cell division protein FtsP
JACHWB010000001.1	Prodigal:002006	CDS	1228452	1230365	.	-	0	ID=POOINJGP_01221;inference=ab initio prediction:Prodigal:002006;locus_tag=POOINJGP_01221;product=hypothetical protein
JACHWB010000001.1	Prodigal:002006	CDS	1230380	1231192	.	-	0	ID=POOINJGP_01222;Name=nirQ;db_xref=COG:COG0714;gene=nirQ;inference=ab initio prediction:Prodigal:002006,similar to AA sequence:UniProtKB:Q02441;locus_tag=POOINJGP_01222;product=Denitrification regulatory protein NirQ
JACHWB010000001.1	Prodigal:002006	CDS	1231252	1232598	.	-	0	ID=POOINJGP_01223;eC_number=1.7.2.5;Name=norB;gene=norB;inference=ab initio prediction:Prodigal:002006,similar to AA sequence:UniProtKB:P98008;locus_tag=POOINJGP_01223;product=Nitric oxide reductase subunit B
JACHWB010000001.1	Prodigal:002006	CDS	1232611	1233063	.	-	0	ID=POOINJGP_01224;Name=norC;db_xref=COG:COG2010;gene=norC;inference=ab initio prediction:Prodigal:002006,similar to AA sequence:UniProtKB:Q52527;locus_tag=POOINJGP_01224;product=Nitric oxide reductase subunit C
JACHWB010000001.1	Prodigal:002006	CDS	1233289	1233564	.	-	0	ID=POOINJGP_01225;inference=ab initio prediction:Prodigal:002006;locus_tag=POOINJGP_01225;product=hypothetical protein
JACHWB010000001.1	Prodigal:002006	CDS	1233568	1234134	.	-	0	ID=POOINJGP_01226;Name=cyoC;db_xref=COG:COG1845;gene=cyoC;inference=ab initio prediction:Prodigal:002006,similar to AA sequence:UniProtKB:P0ABJ3;locus_tag=POOINJGP_01226;product=Cytochrome bo(3) ubiquinol oxidase subunit 3
JACHWB010000001.1	Prodigal:002006	CDS	1234270	1234425	.	+	0	ID=POOINJGP_01227;inference=ab initio prediction:Prodigal:002006;locus_tag=POOINJGP_01227;product=hypothetical protein
JACHWB010000001.1	Prodigal:002006	CDS	1234494	1234742	.	-	0	ID=POOINJGP_01228;inference=ab initio prediction:Prodigal:002006;locus_tag=POOINJGP_01228;product=hypothetical protein
JACHWB010000001.1	Prodigal:002006	CDS	1235029	1235283	.	+	0	ID=POOINJGP_01229;inference=ab initio prediction:Prodigal:002006;locus_tag=POOINJGP_01229;product=hypothetical protein
JACHWB010000001.1	Prodigal:002006	CDS	1235293	1235991	.	-	0	ID=POOINJGP_01230;db_xref=COG:COG0664;inference=ab initio prediction:Prodigal:002006,similar to AA sequence:UniProtKB:Q5SID7;locus_tag=POOINJGP_01230;product=Cyclic AMP receptor protein
JACHWB010000001.1	Prodigal:002006	CDS	1236312	1236767	.	+	0	ID=POOINJGP_01231;Name=petE_1;gene=petE_1;inference=ab initio prediction:Prodigal:002006,protein motif:HAMAP:MF_00566;locus_tag=POOINJGP_01231;product=Plastocyanin
JACHWB010000001.1	Prodigal:002006	CDS	1236840	1238285	.	+	0	ID=POOINJGP_01232;inference=ab initio prediction:Prodigal:002006;locus_tag=POOINJGP_01232;product=hypothetical protein
JACHWB010000001.1	Prodigal:002006	CDS	1238286	1239467	.	+	0	ID=POOINJGP_01233;inference=ab initio prediction:Prodigal:002006;locus_tag=POOINJGP_01233;product=hypothetical protein
JACHWB010000001.1	Prodigal:002006	CDS	1239564	1239947	.	-	0	ID=POOINJGP_01234;inference=ab initio prediction:Prodigal:002006;locus_tag=POOINJGP_01234;product=hypothetical protein
JACHWB010000001.1	Prodigal:002006	CDS	1240307	1241659	.	+	0	ID=POOINJGP_01235;eC_number=1.3.98.3;Name=hemN;db_xref=COG:COG0635;gene=hemN;inference=ab initio prediction:Prodigal:002006,similar to AA sequence:UniProtKB:P77915;locus_tag=POOINJGP_01235;product=Oxygen-independent coproporphyrinogen III oxidase
JACHWB010000001.1	Prodigal:002006	CDS	1241675	1242133	.	-	0	ID=POOINJGP_01236;Name=hpr_1;gene=hpr_1;inference=ab initio prediction:Prodigal:002006,protein motif:HAMAP:MF_01911;locus_tag=POOINJGP_01236;product=HTH-type transcriptional regulator Hpr
JACHWB010000001.1	Prodigal:002006	CDS	1242193	1243548	.	+	0	ID=POOINJGP_01237;eC_number=1.13.11.5;Name=hmgA;db_xref=COG:COG3508;gene=hmgA;inference=ab initio prediction:Prodigal:002006,similar to AA sequence:UniProtKB:Q9X4F5;locus_tag=POOINJGP_01237;product=Homogentisate 1%2C2-dioxygenase
JACHWB010000001.1	Prodigal:002006	CDS	1244201	1246081	.	+	0	ID=POOINJGP_01238;inference=ab initio prediction:Prodigal:002006;locus_tag=POOINJGP_01238;product=hypothetical protein
JACHWB010000001.1	Prodigal:002006	CDS	1246101	1248011	.	-	0	ID=POOINJGP_01239;inference=ab initio prediction:Prodigal:002006;locus_tag=POOINJGP_01239;product=hypothetical protein
JACHWB010000001.1	Prodigal:002006	CDS	1248018	1248575	.	-	0	ID=POOINJGP_01240;inference=ab initio prediction:Prodigal:002006;locus_tag=POOINJGP_01240;product=hypothetical protein
JACHWB010000001.1	Prodigal:002006	CDS	1248706	1249479	.	-	0	ID=POOINJGP_01241;eC_number=2.1.1.144;Name=tam_1;db_xref=COG:COG4106;gene=tam_1;inference=ab initio prediction:Prodigal:002006,similar to AA sequence:UniProtKB:Q8UH15;locus_tag=POOINJGP_01241;product=Trans-aconitate 2-methyltransferase
JACHWB010000001.1	Prodigal:002006	CDS	1249792	1250616	.	+	0	ID=POOINJGP_01242;inference=ab initio prediction:Prodigal:002006;locus_tag=POOINJGP_01242;product=hypothetical protein
JACHWB010000001.1	Prodigal:002006	CDS	1250674	1251009	.	-	0	ID=POOINJGP_01243;inference=ab initio prediction:Prodigal:002006;locus_tag=POOINJGP_01243;product=hypothetical protein
JACHWB010000001.1	Prodigal:002006	CDS	1251018	1251740	.	-	0	ID=POOINJGP_01244;eC_number=1.9.3.1;Name=ctaE_1;gene=ctaE_1;inference=ab initio prediction:Prodigal:002006,similar to AA sequence:UniProtKB:Q03439;locus_tag=POOINJGP_01244;product=Cytochrome c oxidase subunit 3
JACHWB010000001.1	Prodigal:002006	CDS	1251755	1252459	.	-	0	ID=POOINJGP_01245;inference=ab initio prediction:Prodigal:002006;locus_tag=POOINJGP_01245;product=hypothetical protein
JACHWB010000001.1	Prodigal:002006	CDS	1252452	1254230	.	-	0	ID=POOINJGP_01246;eC_number=1.9.3.1;Name=coxN;db_xref=COG:COG0843;gene=coxN;inference=ab initio prediction:Prodigal:002006,similar to AA sequence:UniProtKB:P98000;locus_tag=POOINJGP_01246;product=Alternative cytochrome c oxidase subunit 1
JACHWB010000001.1	Prodigal:002006	CDS	1254269	1255096	.	-	0	ID=POOINJGP_01247;eC_number=1.9.3.1;Name=coxM;db_xref=COG:COG1622;gene=coxM;inference=ab initio prediction:Prodigal:002006,similar to AA sequence:UniProtKB:P98053;locus_tag=POOINJGP_01247;product=Alternative cytochrome c oxidase subunit 2
JACHWB010000001.1	Prodigal:002006	CDS	1255725	1257692	.	+	0	ID=POOINJGP_01248;Name=bamA_1;gene=bamA_1;inference=ab initio prediction:Prodigal:002006,protein motif:HAMAP:MF_01430;locus_tag=POOINJGP_01248;product=Outer membrane protein assembly factor BamA
JACHWB010000001.1	Prodigal:002006	CDS	1257692	1261993	.	+	0	ID=POOINJGP_01249;inference=ab initio prediction:Prodigal:002006;locus_tag=POOINJGP_01249;product=hypothetical protein
JACHWB010000001.1	Prodigal:002006	CDS	1262056	1263060	.	-	0	ID=POOINJGP_01250;inference=ab initio prediction:Prodigal:002006,similar to AA sequence:UniProtKB:B3EWP1;locus_tag=POOINJGP_01250;note=UPF0065 protein in clcB-clcD intergenic region;product=hypothetical protein
JACHWB010000001.1	Prodigal:002006	CDS	1263371	1269220	.	+	0	ID=POOINJGP_01251;eC_number=2.7.13.3;Name=rcsC_6;gene=rcsC_6;inference=ab initio prediction:Prodigal:002006,protein motif:HAMAP:MF_00979;locus_tag=POOINJGP_01251;product=Sensor histidine kinase RcsC
JACHWB010000001.1	Prodigal:002006	CDS	1269217	1271325	.	+	0	ID=POOINJGP_01252;eC_number=2.7.13.3;Name=rcsC_7;gene=rcsC_7;inference=ab initio prediction:Prodigal:002006,protein motif:HAMAP:MF_00979;locus_tag=POOINJGP_01252;product=Sensor histidine kinase RcsC
JACHWB010000001.1	Prodigal:002006	CDS	1271446	1271676	.	-	0	ID=POOINJGP_01253;inference=ab initio prediction:Prodigal:002006;locus_tag=POOINJGP_01253;product=hypothetical protein
JACHWB010000001.1	Prodigal:002006	CDS	1271899	1273275	.	-	0	ID=POOINJGP_01254;eC_number=1.-.-.-;db_xref=COG:COG0277;inference=ab initio prediction:Prodigal:002006,similar to AA sequence:UniProtKB:P9WIT1;locus_tag=POOINJGP_01254;product=putative FAD-linked oxidoreductase
JACHWB010000001.1	Prodigal:002006	CDS	1273314	1274513	.	-	0	ID=POOINJGP_01255;eC_number=4.2.1.6;Name=dgoD;db_xref=COG:COG4948;gene=dgoD;inference=ab initio prediction:Prodigal:002006,similar to AA sequence:UniProtKB:Q6BF17;locus_tag=POOINJGP_01255;product=D-galactonate dehydratase
JACHWB010000001.1	Prodigal:002006	CDS	1274845	1275387	.	+	0	ID=POOINJGP_01256;inference=ab initio prediction:Prodigal:002006;locus_tag=POOINJGP_01256;product=hypothetical protein
JACHWB010000001.1	Prodigal:002006	CDS	1275384	1276667	.	+	0	ID=POOINJGP_01257;Name=siaM_3;db_xref=COG:COG1593;gene=siaM_3;inference=ab initio prediction:Prodigal:002006,similar to AA sequence:UniProtKB:Q9KR66;locus_tag=POOINJGP_01257;product=Sialic acid TRAP transporter large permease protein SiaM
JACHWB010000001.1	Prodigal:002006	CDS	1276704	1277714	.	+	0	ID=POOINJGP_01258;db_xref=COG:COG1638;inference=ab initio prediction:Prodigal:002006,similar to AA sequence:UniProtKB:P44992;locus_tag=POOINJGP_01258;product=putative protein
JACHWB010000001.1	Prodigal:002006	CDS	1277832	1278815	.	+	0	ID=POOINJGP_01259;eC_number=1.1.1.410;Name=denD;db_xref=COG:COG0451;gene=denD;inference=ab initio prediction:Prodigal:002006,similar to AA sequence:UniProtKB:Q0KBD2;locus_tag=POOINJGP_01259;product=D-erythronate dehydrogenase
JACHWB010000001.1	Prodigal:002006	CDS	1278850	1279116	.	-	0	ID=POOINJGP_01260;inference=ab initio prediction:Prodigal:002006;locus_tag=POOINJGP_01260;product=hypothetical protein
JACHWB010000001.1	Prodigal:002006	CDS	1279838	1281172	.	+	0	ID=POOINJGP_01261;inference=ab initio prediction:Prodigal:002006;locus_tag=POOINJGP_01261;product=hypothetical protein
JACHWB010000001.1	Prodigal:002006	CDS	1281736	1282716	.	+	0	ID=POOINJGP_01262;eC_number=3.4.21.107;Name=degQ_2;db_xref=COG:COG0265;gene=degQ_2;inference=ab initio prediction:Prodigal:002006,similar to AA sequence:UniProtKB:P39099;locus_tag=POOINJGP_01262;product=Periplasmic pH-dependent serine endoprotease DegQ
JACHWB010000001.1	Prodigal:002006	CDS	1282816	1283652	.	+	0	ID=POOINJGP_01263;eC_number=1.-.-.-;db_xref=COG:COG0667;inference=ab initio prediction:Prodigal:002006,similar to AA sequence:UniProtKB:P9WQA7;locus_tag=POOINJGP_01263;product=putative oxidoreductase
JACHWB010000001.1	Prodigal:002006	CDS	1283665	1284498	.	+	0	ID=POOINJGP_01264;eC_number=3.1.3.11;Name=suhB_1;db_xref=COG:COG0483;gene=suhB_1;inference=ab initio prediction:Prodigal:002006,similar to AA sequence:UniProtKB:O33832;locus_tag=POOINJGP_01264;product=Fructose-1%2C6-bisphosphatase/inositol-1-monophosphatase
JACHWB010000001.1	Prodigal:002006	CDS	1284489	1285130	.	-	0	ID=POOINJGP_01265;Name=dauR;db_xref=COG:COG2964;gene=dauR;inference=ab initio prediction:Prodigal:002006,similar to AA sequence:UniProtKB:Q9HXE2;locus_tag=POOINJGP_01265;product=Transcriptional regulator DauR
JACHWB010000001.1	Prodigal:002006	CDS	1285127	1286242	.	-	0	ID=POOINJGP_01266;eC_number=4.2.1.145;Name=vioD_1;gene=vioD_1;inference=ab initio prediction:Prodigal:002006,similar to AA sequence:UniProtKB:Q84CG1;locus_tag=POOINJGP_01266;product=Capreomycidine synthase
JACHWB010000001.1	Prodigal:002006	CDS	1286394	1287509	.	+	0	ID=POOINJGP_01267;eC_number=4.2.1.145;Name=vioD_2;gene=vioD_2;inference=ab initio prediction:Prodigal:002006,similar to AA sequence:UniProtKB:Q84CG1;locus_tag=POOINJGP_01267;product=Capreomycidine synthase
JACHWB010000001.1	Prodigal:002006	CDS	1287524	1288915	.	+	0	ID=POOINJGP_01268;eC_number=3.5.1.18;Name=dapE_2;db_xref=COG:COG0624;gene=dapE_2;inference=ab initio prediction:Prodigal:002006,similar to AA sequence:UniProtKB:Q9JYL2;locus_tag=POOINJGP_01268;product=Succinyl-diaminopimelate desuccinylase
JACHWB010000001.1	Prodigal:002006	CDS	1288912	1289880	.	+	0	ID=POOINJGP_01269;eC_number=4.3.1.19;Name=tdcB_1;gene=tdcB_1;inference=ab initio prediction:Prodigal:002006,similar to AA sequence:UniProtKB:Q7A5L8;locus_tag=POOINJGP_01269;product=L-threonine dehydratase catabolic TdcB
JACHWB010000001.1	Prodigal:002006	CDS	1289886	1290842	.	+	0	ID=POOINJGP_01270;eC_number=1.5.1.49;db_xref=COG:COG2423;inference=ab initio prediction:Prodigal:002006,similar to AA sequence:UniProtKB:Q81HB0;locus_tag=POOINJGP_01270;product=Delta(1)-pyrroline-2-carboxylate reductase
JACHWB010000001.1	Prodigal:002006	CDS	1290855	1291448	.	-	0	ID=POOINJGP_01271;inference=ab initio prediction:Prodigal:002006;locus_tag=POOINJGP_01271;product=hypothetical protein
JACHWB010000001.1	Prodigal:002006	CDS	1291648	1292040	.	-	0	ID=POOINJGP_01272;inference=ab initio prediction:Prodigal:002006;locus_tag=POOINJGP_01272;product=hypothetical protein
JACHWB010000001.1	Prodigal:002006	CDS	1292363	1293610	.	-	0	ID=POOINJGP_01273;eC_number=1.1.1.95;Name=serA_1;db_xref=COG:COG0111;gene=serA_1;inference=ab initio prediction:Prodigal:002006,similar to AA sequence:UniProtKB:P0A9T0;locus_tag=POOINJGP_01273;product=D-3-phosphoglycerate dehydrogenase
JACHWB010000001.1	Prodigal:002006	CDS	1293963	1294778	.	+	0	ID=POOINJGP_01274;inference=ab initio prediction:Prodigal:002006;locus_tag=POOINJGP_01274;product=hypothetical protein
JACHWB010000001.1	Prodigal:002006	CDS	1294877	1295821	.	+	0	ID=POOINJGP_01275;Name=ybhN_2;db_xref=COG:COG0392;gene=ybhN_2;inference=ab initio prediction:Prodigal:002006,similar to AA sequence:UniProtKB:P75770;locus_tag=POOINJGP_01275;product=Inner membrane protein YbhN
JACHWB010000001.1	Prodigal:002006	CDS	1295825	1297324	.	-	0	ID=POOINJGP_01276;eC_number=2.7.8.-;Name=clsB;gene=clsB;inference=ab initio prediction:Prodigal:002006,protein motif:HAMAP:MF_01917;locus_tag=POOINJGP_01276;product=Cardiolipin synthase B
JACHWB010000001.1	Prodigal:002006	CDS	1297474	1298088	.	+	0	ID=POOINJGP_01277;inference=ab initio prediction:Prodigal:002006;locus_tag=POOINJGP_01277;product=hypothetical protein
JACHWB010000001.1	Prodigal:002006	CDS	1298746	1300026	.	+	0	ID=POOINJGP_01278;eC_number=2.7.7.27;Name=glgC;db_xref=COG:COG0448;gene=glgC;inference=ab initio prediction:Prodigal:002006,similar to AA sequence:UniProtKB:P39669;locus_tag=POOINJGP_01278;product=Glucose-1-phosphate adenylyltransferase
JACHWB010000001.1	Prodigal:002006	CDS	1300026	1301474	.	+	0	ID=POOINJGP_01279;eC_number=2.4.1.21;Name=glgA1;db_xref=COG:COG0297;gene=glgA1;inference=ab initio prediction:Prodigal:002006,similar to AA sequence:UniProtKB:P0A3F3;locus_tag=POOINJGP_01279;product=Glycogen synthase 1
JACHWB010000001.1	Prodigal:002006	CDS	1301496	1303703	.	-	0	ID=POOINJGP_01280;eC_number=3.2.1.-;Name=glgX;db_xref=COG:COG1523;gene=glgX;inference=ab initio prediction:Prodigal:002006,similar to AA sequence:UniProtKB:P9WQ25;locus_tag=POOINJGP_01280;product=Glycogen operon protein GlgX 
JACHWB010000001.1	Prodigal:002006	CDS	1303810	1308678	.	-	0	ID=POOINJGP_01281;inference=ab initio prediction:Prodigal:002006;locus_tag=POOINJGP_01281;product=hypothetical protein
JACHWB010000001.1	Prodigal:002006	CDS	1308675	1310495	.	-	0	ID=POOINJGP_01282;eC_number=3.2.1.141;Name=treZ;db_xref=COG:COG0296;gene=treZ;inference=ab initio prediction:Prodigal:002006,similar to AA sequence:UniProtKB:Q9RX51;locus_tag=POOINJGP_01282;product=Malto-oligosyltrehalose trehalohydrolase
JACHWB010000001.1	Prodigal:002006	CDS	1310750	1312276	.	+	0	ID=POOINJGP_01283;eC_number=2.4.1.21;Name=glgA;db_xref=COG:COG0297;gene=glgA;inference=ab initio prediction:Prodigal:002006,similar to AA sequence:UniProtKB:P0A6U8;locus_tag=POOINJGP_01283;product=Glycogen synthase
JACHWB010000001.1	Prodigal:002006	CDS	1312449	1313282	.	-	0	ID=POOINJGP_01284;inference=ab initio prediction:Prodigal:002006;locus_tag=POOINJGP_01284;product=hypothetical protein
JACHWB010000001.1	Prodigal:002006	CDS	1313543	1314964	.	-	0	ID=POOINJGP_01285;eC_number=2.7.7.-;Name=selO;gene=selO;inference=ab initio prediction:Prodigal:002006,protein motif:HAMAP:MF_00692;locus_tag=POOINJGP_01285;product=Protein adenylyltransferase SelO
JACHWB010000001.1	Prodigal:002006	CDS	1315333	1315533	.	+	0	ID=POOINJGP_01286;inference=ab initio prediction:Prodigal:002006;locus_tag=POOINJGP_01286;product=hypothetical protein
JACHWB010000001.1	Prodigal:002006	CDS	1315616	1315990	.	+	0	ID=POOINJGP_01287;inference=ab initio prediction:Prodigal:002006;locus_tag=POOINJGP_01287;product=hypothetical protein
JACHWB010000001.1	Prodigal:002006	CDS	1316020	1317408	.	-	0	ID=POOINJGP_01288;inference=ab initio prediction:Prodigal:002006;locus_tag=POOINJGP_01288;product=hypothetical protein
JACHWB010000001.1	Prodigal:002006	CDS	1317533	1320865	.	+	0	ID=POOINJGP_01289;eC_number=3.6.4.-;Name=mfd_1;db_xref=COG:COG1197;gene=mfd_1;inference=ab initio prediction:Prodigal:002006,similar to AA sequence:UniProtKB:P30958;locus_tag=POOINJGP_01289;product=Transcription-repair-coupling factor
JACHWB010000001.1	Prodigal:002006	CDS	1320946	1321173	.	+	0	ID=POOINJGP_01290;inference=ab initio prediction:Prodigal:002006;locus_tag=POOINJGP_01290;product=hypothetical protein
JACHWB010000001.1	Prodigal:002006	CDS	1321177	1321734	.	-	0	ID=POOINJGP_01291;inference=ab initio prediction:Prodigal:002006;locus_tag=POOINJGP_01291;product=hypothetical protein
JACHWB010000001.1	Prodigal:002006	CDS	1321871	1322410	.	+	0	ID=POOINJGP_01292;inference=ab initio prediction:Prodigal:002006;locus_tag=POOINJGP_01292;product=hypothetical protein
JACHWB010000001.1	Prodigal:002006	CDS	1322429	1323250	.	-	0	ID=POOINJGP_01293;eC_number=3.5.1.-;Name=aqdA1;gene=aqdA1;inference=ab initio prediction:Prodigal:002006,similar to AA sequence:UniProtKB:A0A0G3FWY4;locus_tag=POOINJGP_01293;product=putative N-octanoylanthranilate hydrolase AqdA1
JACHWB010000001.1	Prodigal:002006	CDS	1323262	1323960	.	-	0	ID=POOINJGP_01294;Name=livF_7;db_xref=COG:COG0410;gene=livF_7;inference=ab initio prediction:Prodigal:002006,similar to AA sequence:UniProtKB:P22731;locus_tag=POOINJGP_01294;product=High-affinity branched-chain amino acid transport ATP-binding protein LivF
JACHWB010000001.1	Prodigal:002006	CDS	1323960	1324715	.	-	0	ID=POOINJGP_01295;eC_number=3.6.3.-;Name=lptB_6;db_xref=COG:COG1137;gene=lptB_6;inference=ab initio prediction:Prodigal:002006,similar to AA sequence:UniProtKB:P45073;locus_tag=POOINJGP_01295;product=Lipopolysaccharide export system ATP-binding protein LptB
JACHWB010000001.1	Prodigal:002006	CDS	1324708	1325739	.	-	0	ID=POOINJGP_01296;inference=ab initio prediction:Prodigal:002006;locus_tag=POOINJGP_01296;product=hypothetical protein
JACHWB010000001.1	Prodigal:002006	CDS	1325750	1326670	.	-	0	ID=POOINJGP_01297;Name=livH_7;db_xref=COG:COG0559;gene=livH_7;inference=ab initio prediction:Prodigal:002006,similar to AA sequence:UniProtKB:P0AEX7;locus_tag=POOINJGP_01297;product=High-affinity branched-chain amino acid transport system permease protein LivH
JACHWB010000001.1	Prodigal:002006	CDS	1326810	1327985	.	-	0	ID=POOINJGP_01298;Name=lpoA_2;gene=lpoA_2;inference=ab initio prediction:Prodigal:002006,protein motif:HAMAP:MF_01890;locus_tag=POOINJGP_01298;product=Penicillin-binding protein activator LpoA
JACHWB010000001.1	Prodigal:002006	CDS	1328368	1330017	.	+	0	ID=POOINJGP_01299;eC_number=6.2.1.25;Name=bclA;gene=bclA;inference=ab initio prediction:Prodigal:002006,similar to AA sequence:UniProtKB:Q8GQN9;locus_tag=POOINJGP_01299;product=Benzoate--CoA ligase
JACHWB010000001.1	Prodigal:002006	CDS	1330108	1332462	.	+	0	ID=POOINJGP_01300;eC_number=1.6.99.1;Name=namA_2;gene=namA_2;inference=ab initio prediction:Prodigal:002006,protein motif:HAMAP:MF_01614;locus_tag=POOINJGP_01300;product=NADPH dehydrogenase
JACHWB010000001.1	Prodigal:002006	CDS	1332470	1333231	.	+	0	ID=POOINJGP_01301;eC_number=1.3.1.-;Name=actIII;gene=actIII;inference=ab initio prediction:Prodigal:002006,similar to AA sequence:UniProtKB:P16544;locus_tag=POOINJGP_01301;product=Putative ketoacyl reductase
JACHWB010000001.1	Prodigal:002006	CDS	1333233	1333742	.	+	0	ID=POOINJGP_01302;inference=ab initio prediction:Prodigal:002006;locus_tag=POOINJGP_01302;product=hypothetical protein
JACHWB010000001.1	Prodigal:002006	CDS	1333742	1334575	.	+	0	ID=POOINJGP_01303;eC_number=4.2.1.17;db_xref=COG:COG1024;inference=ab initio prediction:Prodigal:002006,similar to AA sequence:UniProtKB:P9WNN7;locus_tag=POOINJGP_01303;product=putative enoyl-CoA hydratase echA12
JACHWB010000001.1	Prodigal:002006	CDS	1334577	1335761	.	+	0	ID=POOINJGP_01304;eC_number=1.3.99.-;Name=acdA_1;db_xref=COG:COG1960;gene=acdA_1;inference=ab initio prediction:Prodigal:002006,similar to AA sequence:UniProtKB:P45867;locus_tag=POOINJGP_01304;product=Acyl-CoA dehydrogenase
JACHWB010000001.1	Prodigal:002006	CDS	1335776	1336225	.	+	0	ID=POOINJGP_01305;eC_number=3.5.99.10;Name=yabJ_2;db_xref=COG:COG0251;gene=yabJ_2;inference=ab initio prediction:Prodigal:002006,similar to AA sequence:UniProtKB:P37552;locus_tag=POOINJGP_01305;product=2-iminobutanoate/2-iminopropanoate deaminase
JACHWB010000001.1	Prodigal:002006	CDS	1336324	1338060	.	+	0	ID=POOINJGP_01306;inference=ab initio prediction:Prodigal:002006;locus_tag=POOINJGP_01306;product=hypothetical protein
JACHWB010000001.1	Prodigal:002006	CDS	1338078	1338545	.	-	0	ID=POOINJGP_01307;Name=greB;gene=greB;inference=ab initio prediction:Prodigal:002006,protein motif:HAMAP:MF_00930;locus_tag=POOINJGP_01307;product=Transcription elongation factor GreB
JACHWB010000001.1	Prodigal:002006	CDS	1338598	1339722	.	-	0	ID=POOINJGP_01308;inference=ab initio prediction:Prodigal:002006;locus_tag=POOINJGP_01308;product=hypothetical protein
JACHWB010000001.1	Prodigal:002006	CDS	1339719	1340741	.	-	0	ID=POOINJGP_01309;Name=livH_8;db_xref=COG:COG0559;gene=livH_8;inference=ab initio prediction:Prodigal:002006,similar to AA sequence:UniProtKB:P0AEX7;locus_tag=POOINJGP_01309;product=High-affinity branched-chain amino acid transport system permease protein LivH
JACHWB010000001.1	Prodigal:002006	CDS	1340738	1341463	.	-	0	ID=POOINJGP_01310;Name=livF_8;db_xref=COG:COG0410;gene=livF_8;inference=ab initio prediction:Prodigal:002006,similar to AA sequence:UniProtKB:P22731;locus_tag=POOINJGP_01310;product=High-affinity branched-chain amino acid transport ATP-binding protein LivF
JACHWB010000001.1	Prodigal:002006	CDS	1341456	1342235	.	-	0	ID=POOINJGP_01311;eC_number=3.6.3.-;Name=lptB_7;db_xref=COG:COG1137;gene=lptB_7;inference=ab initio prediction:Prodigal:002006,similar to AA sequence:UniProtKB:P45073;locus_tag=POOINJGP_01311;product=Lipopolysaccharide export system ATP-binding protein LptB
JACHWB010000001.1	Prodigal:002006	CDS	1342244	1343434	.	-	0	ID=POOINJGP_01312;Name=braC_6;db_xref=COG:COG0683;gene=braC_6;inference=ab initio prediction:Prodigal:002006,similar to AA sequence:UniProtKB:P21175;locus_tag=POOINJGP_01312;product=Leucine-%2C isoleucine-%2C valine-%2C threonine-%2C and alanine-binding protein
JACHWB010000001.1	Prodigal:002006	CDS	1343543	1344478	.	-	0	ID=POOINJGP_01313;Name=cntI_1;gene=cntI_1;inference=ab initio prediction:Prodigal:002006,similar to AA sequence:UniProtKB:A0A0H2ZHZ4;locus_tag=POOINJGP_01313;product=Pseudopaline exporter CntI
JACHWB010000001.1	Prodigal:002006	CDS	1344559	1345014	.	+	0	ID=POOINJGP_01314;inference=ab initio prediction:Prodigal:002006;locus_tag=POOINJGP_01314;product=hypothetical protein
JACHWB010000001.1	Prodigal:002006	CDS	1345011	1345925	.	-	0	ID=POOINJGP_01315;eC_number=3.1.1.17;Name=gnl;gene=gnl;inference=ab initio prediction:Prodigal:002006,similar to AA sequence:UniProtKB:Q01578;locus_tag=POOINJGP_01315;product=Gluconolactonase
JACHWB010000001.1	Prodigal:002006	CDS	1345944	1346822	.	-	0	ID=POOINJGP_01316;inference=ab initio prediction:Prodigal:002006;locus_tag=POOINJGP_01316;product=hypothetical protein
JACHWB010000001.1	Prodigal:002006	CDS	1346921	1347973	.	+	0	ID=POOINJGP_01317;inference=ab initio prediction:Prodigal:002006;locus_tag=POOINJGP_01317;product=hypothetical protein
JACHWB010000001.1	Prodigal:002006	CDS	1347983	1348813	.	-	0	ID=POOINJGP_01318;eC_number=2.7.4.-;db_xref=COG:COG2326;inference=ab initio prediction:Prodigal:002006,similar to AA sequence:UniProtKB:M9XB82;locus_tag=POOINJGP_01318;product=Polyphosphate:AMP/ADP phosphotransferase
JACHWB010000001.1	Prodigal:002006	CDS	1348944	1349579	.	+	0	ID=POOINJGP_01319;eC_number=2.5.1.18;Name=gst;db_xref=COG:COG0625;gene=gst;inference=ab initio prediction:Prodigal:002006,similar to AA sequence:UniProtKB:P45875;locus_tag=POOINJGP_01319;product=Glutathione S-transferase GST-4.5
JACHWB010000001.1	Prodigal:002006	CDS	1349583	1351166	.	-	0	ID=POOINJGP_01320;inference=ab initio prediction:Prodigal:002006;locus_tag=POOINJGP_01320;product=hypothetical protein
JACHWB010000001.1	Prodigal:002006	CDS	1351265	1352899	.	-	0	ID=POOINJGP_01321;Name=yejF_2;db_xref=COG:COG4172;gene=yejF_2;inference=ab initio prediction:Prodigal:002006,similar to AA sequence:UniProtKB:P33916;locus_tag=POOINJGP_01321;product=putative ABC transporter ATP-binding protein YejF
JACHWB010000001.1	Prodigal:002006	CDS	1352901	1354043	.	-	0	ID=POOINJGP_01322;inference=ab initio prediction:Prodigal:002006;locus_tag=POOINJGP_01322;product=hypothetical protein
JACHWB010000001.1	Prodigal:002006	CDS	1354052	1354972	.	-	0	ID=POOINJGP_01323;Name=oppB;db_xref=COG:COG0601;gene=oppB;inference=ab initio prediction:Prodigal:002006,similar to AA sequence:UniProtKB:P0AFH2;locus_tag=POOINJGP_01323;product=Oligopeptide transport system permease protein OppB
JACHWB010000001.1	Prodigal:002006	CDS	1355058	1356644	.	-	0	ID=POOINJGP_01324;Name=oppA;db_xref=COG:COG4166;gene=oppA;inference=ab initio prediction:Prodigal:002006,similar to AA sequence:UniProtKB:P06202;locus_tag=POOINJGP_01324;product=Periplasmic oligopeptide-binding protein
JACHWB010000001.1	Prodigal:002006	CDS	1356814	1357248	.	-	0	ID=POOINJGP_01325;inference=ab initio prediction:Prodigal:002006;locus_tag=POOINJGP_01325;product=hypothetical protein
JACHWB010000001.1	Prodigal:002006	CDS	1357291	1358517	.	-	0	ID=POOINJGP_01326;inference=ab initio prediction:Prodigal:002006;locus_tag=POOINJGP_01326;product=hypothetical protein
JACHWB010000001.1	Prodigal:002006	CDS	1358727	1359080	.	+	0	ID=POOINJGP_01327;eC_number=3.5.2.17;Name=pucM;db_xref=COG:COG2351;gene=pucM;inference=ab initio prediction:Prodigal:002006,similar to AA sequence:UniProtKB:O32142;locus_tag=POOINJGP_01327;product=5-hydroxyisourate hydrolase
JACHWB010000001.1	Prodigal:002006	CDS	1359083	1360522	.	+	0	ID=POOINJGP_01328;inference=ab initio prediction:Prodigal:002006;locus_tag=POOINJGP_01328;product=hypothetical protein
JACHWB010000001.1	Prodigal:002006	CDS	1360601	1361047	.	+	0	ID=POOINJGP_01329;Name=kbp;db_xref=COG:COG1652;gene=kbp;inference=ab initio prediction:Prodigal:002006,similar to AA sequence:UniProtKB:P0ADE6;locus_tag=POOINJGP_01329;product=Potassium binding protein Kbp
JACHWB010000001.1	Prodigal:002006	CDS	1361116	1361433	.	+	0	ID=POOINJGP_01330;eC_number=2.8.1.-;db_xref=COG:COG0607;inference=ab initio prediction:Prodigal:002006,similar to AA sequence:UniProtKB:D3RPB9;locus_tag=POOINJGP_01330;product=Sulfurtransferase
JACHWB010000001.1	Prodigal:002006	CDS	1361571	1362008	.	+	0	ID=POOINJGP_01331;Name=cycA_1;db_xref=COG:COG3909;gene=cycA_1;inference=ab initio prediction:Prodigal:002006,similar to AA sequence:UniProtKB:P00149;locus_tag=POOINJGP_01331;product=Cytochrome c'
JACHWB010000001.1	Prodigal:002006	CDS	1362119	1363051	.	+	0	ID=POOINJGP_01332;Name=fdhC;gene=fdhC;inference=ab initio prediction:Prodigal:002006,similar to AA sequence:UniProtKB:M1V1V5;locus_tag=POOINJGP_01332;product=Fructose dehydrogenase cytochrome subunit
JACHWB010000001.1	Prodigal:002006	CDS	1363077	1363694	.	-	0	ID=POOINJGP_01333;Name=sutR_1;db_xref=COG:COG1396;gene=sutR_1;inference=ab initio prediction:Prodigal:002006,similar to AA sequence:UniProtKB:P77626;locus_tag=POOINJGP_01333;product=HTH-type transcriptional regulator SutR
JACHWB010000001.1	Prodigal:002006	CDS	1363813	1364799	.	-	0	ID=POOINJGP_01334;Name=ribN_2;gene=ribN_2;inference=ab initio prediction:Prodigal:002006,similar to AA sequence:UniProtKB:Q9KKU0;locus_tag=POOINJGP_01334;product=Riboflavin transporter
JACHWB010000001.1	Prodigal:002006	CDS	1364914	1365165	.	-	0	ID=POOINJGP_01335;inference=ab initio prediction:Prodigal:002006;locus_tag=POOINJGP_01335;product=hypothetical protein
JACHWB010000001.1	Prodigal:002006	CDS	1365322	1366134	.	+	0	ID=POOINJGP_01336;eC_number=3.6.1.54;Name=lpxH;db_xref=COG:COG2908;gene=lpxH;inference=ab initio prediction:Prodigal:002006,similar to AA sequence:UniProtKB:Q9I2V0;locus_tag=POOINJGP_01336;product=UDP-2%2C3-diacylglucosamine hydrolase
JACHWB010000001.1	Prodigal:002006	CDS	1366134	1367141	.	+	0	ID=POOINJGP_01337;eC_number=2.4.1.-;Name=mgtA;db_xref=COG:COG0438;gene=mgtA;inference=ab initio prediction:Prodigal:002006,similar to AA sequence:UniProtKB:P9WMY5;locus_tag=POOINJGP_01337;product=GDP-mannose-dependent alpha-mannosyltransferase
JACHWB010000001.1	Prodigal:002006	CDS	1367148	1367672	.	-	0	ID=POOINJGP_01338;inference=ab initio prediction:Prodigal:002006;locus_tag=POOINJGP_01338;product=hypothetical protein
JACHWB010000001.1	Prodigal:002006	CDS	1367738	1368976	.	+	0	ID=POOINJGP_01339;Name=hcaT;gene=hcaT;inference=ab initio prediction:Prodigal:002006,similar to AA sequence:UniProtKB:Q47142;locus_tag=POOINJGP_01339;product=putative 3-phenylpropionic acid transporter
JACHWB010000001.1	Prodigal:002006	CDS	1368946	1369929	.	-	0	ID=POOINJGP_01340;eC_number=5.1.1.20;Name=ycjG;db_xref=COG:COG4948;gene=ycjG;inference=ab initio prediction:Prodigal:002006,similar to AA sequence:UniProtKB:P51981;locus_tag=POOINJGP_01340;product=L-Ala-D/L-Glu epimerase
JACHWB010000001.1	Prodigal:002006	CDS	1370028	1371170	.	+	0	ID=POOINJGP_01341;inference=ab initio prediction:Prodigal:002006;locus_tag=POOINJGP_01341;product=hypothetical protein
JACHWB010000001.1	Prodigal:002006	CDS	1371175	1371981	.	+	0	ID=POOINJGP_01342;Name=mkl;db_xref=COG:COG1127;gene=mkl;inference=ab initio prediction:Prodigal:002006,similar to AA sequence:UniProtKB:P9WQL5;locus_tag=POOINJGP_01342;product=putative ribonucleotide transport ATP-binding protein mkl
JACHWB010000001.1	Prodigal:002006	CDS	1371984	1373561	.	+	0	ID=POOINJGP_01343;Name=smc_2;gene=smc_2;inference=ab initio prediction:Prodigal:002006,protein motif:HAMAP:MF_01894;locus_tag=POOINJGP_01343;product=Chromosome partition protein Smc
JACHWB010000001.1	Prodigal:002006	CDS	1373571	1374245	.	+	0	ID=POOINJGP_01344;inference=ab initio prediction:Prodigal:002006;locus_tag=POOINJGP_01344;product=hypothetical protein
JACHWB010000001.1	Prodigal:002006	CDS	1374291	1374488	.	+	0	ID=POOINJGP_01345;inference=ab initio prediction:Prodigal:002006;locus_tag=POOINJGP_01345;product=hypothetical protein
JACHWB010000001.1	Prodigal:002006	CDS	1374558	1379333	.	-	0	ID=POOINJGP_01346;inference=ab initio prediction:Prodigal:002006;locus_tag=POOINJGP_01346;product=hypothetical protein
JACHWB010000001.1	Prodigal:002006	CDS	1379649	1379969	.	+	0	ID=POOINJGP_01347;Name=fdxE;db_xref=COG:COG0633;gene=fdxE;inference=ab initio prediction:Prodigal:002006,similar to AA sequence:UniProtKB:P80306;locus_tag=POOINJGP_01347;product=Ferredoxin-6
JACHWB010000001.1	Prodigal:002006	CDS	1379985	1380410	.	+	0	ID=POOINJGP_01348;Name=uspG;db_xref=COG:COG0589;gene=uspG;inference=ab initio prediction:Prodigal:002006,similar to AA sequence:UniProtKB:P39177;locus_tag=POOINJGP_01348;product=Universal stress protein UP12
JACHWB010000001.1	Prodigal:002006	CDS	1380479	1381048	.	-	0	ID=POOINJGP_01349;inference=ab initio prediction:Prodigal:002006;locus_tag=POOINJGP_01349;product=hypothetical protein
JACHWB010000001.1	Prodigal:002006	CDS	1381110	1382285	.	-	0	ID=POOINJGP_01350;inference=ab initio prediction:Prodigal:002006;locus_tag=POOINJGP_01350;product=hypothetical protein
JACHWB010000001.1	Prodigal:002006	CDS	1382290	1384116	.	-	0	ID=POOINJGP_01351;Name=kefC_1;db_xref=COG:COG0475;gene=kefC_1;inference=ab initio prediction:Prodigal:002006,similar to AA sequence:UniProtKB:P03819;locus_tag=POOINJGP_01351;product=Glutathione-regulated potassium-efflux system protein KefC
JACHWB010000001.1	Prodigal:002006	CDS	1384341	1385627	.	-	0	ID=POOINJGP_01352;eC_number=4.4.1.11;Name=mdeA;gene=mdeA;inference=ab initio prediction:Prodigal:002006,similar to AA sequence:UniProtKB:P13254;locus_tag=POOINJGP_01352;product=L-methionine gamma-lyase
JACHWB010000001.1	Prodigal:002006	CDS	1385732	1386580	.	+	0	ID=POOINJGP_01353;inference=ab initio prediction:Prodigal:002006;locus_tag=POOINJGP_01353;product=hypothetical protein
JACHWB010000001.1	Prodigal:002006	CDS	1386580	1387104	.	+	0	ID=POOINJGP_01354;eC_number=3.1.3.-;db_xref=COG:COG2062;inference=ab initio prediction:Prodigal:002006,similar to AA sequence:UniProtKB:P9WGF9;locus_tag=POOINJGP_01354;product=putative protein
JACHWB010000001.1	Prodigal:002006	CDS	1387101	1387616	.	-	0	ID=POOINJGP_01355;inference=ab initio prediction:Prodigal:002006;locus_tag=POOINJGP_01355;product=hypothetical protein
JACHWB010000001.1	Prodigal:002006	CDS	1387790	1388854	.	+	0	ID=POOINJGP_01356;inference=ab initio prediction:Prodigal:002006;locus_tag=POOINJGP_01356;product=hypothetical protein
JACHWB010000001.1	Prodigal:002006	CDS	1388974	1389423	.	+	0	ID=POOINJGP_01357;inference=ab initio prediction:Prodigal:002006;locus_tag=POOINJGP_01357;product=hypothetical protein
JACHWB010000001.1	Prodigal:002006	CDS	1389589	1391178	.	+	0	ID=POOINJGP_01358;inference=ab initio prediction:Prodigal:002006;locus_tag=POOINJGP_01358;product=hypothetical protein
JACHWB010000001.1	Prodigal:002006	CDS	1391341	1392789	.	+	0	ID=POOINJGP_01359;Name=ycjX;db_xref=COG:COG3106;gene=ycjX;inference=ab initio prediction:Prodigal:002006,similar to AA sequence:UniProtKB:P76046;locus_tag=POOINJGP_01359;product=putative protein YcjX
JACHWB010000001.1	Prodigal:002006	CDS	1392786	1393772	.	+	0	ID=POOINJGP_01360;inference=ab initio prediction:Prodigal:002006;locus_tag=POOINJGP_01360;product=hypothetical protein
JACHWB010000001.1	Prodigal:002006	CDS	1393978	1394343	.	+	0	ID=POOINJGP_01361;Name=dksA;db_xref=COG:COG1734;gene=dksA;inference=ab initio prediction:Prodigal:002006,similar to AA sequence:UniProtKB:P0ABS1;locus_tag=POOINJGP_01361;product=RNA polymerase-binding transcription factor DksA
JACHWB010000001.1	Prodigal:002006	CDS	1394424	1395677	.	-	0	ID=POOINJGP_01362;inference=ab initio prediction:Prodigal:002006;locus_tag=POOINJGP_01362;product=hypothetical protein
JACHWB010000001.1	Prodigal:002006	CDS	1396065	1398596	.	+	0	ID=POOINJGP_01363;Name=cckA_3;gene=cckA_3;inference=ab initio prediction:Prodigal:002006,similar to AA sequence:UniProtKB:P0DOA0;locus_tag=POOINJGP_01363;product=Sensor kinase CckA
JACHWB010000001.1	Prodigal:002006	CDS	1398735	1399220	.	+	0	ID=POOINJGP_01364;inference=ab initio prediction:Prodigal:002006;locus_tag=POOINJGP_01364;product=hypothetical protein
JACHWB010000001.1	Prodigal:002006	CDS	1399455	1400549	.	+	0	ID=POOINJGP_01365;Name=recA_1;gene=recA_1;inference=ab initio prediction:Prodigal:002006,similar to AA sequence:UniProtKB:Q2YRU7;locus_tag=POOINJGP_01365;product=Protein RecA
JACHWB010000001.1	Prodigal:002006	CDS	1400869	1403538	.	+	0	ID=POOINJGP_01366;eC_number=6.1.1.7;Name=alaS_1;db_xref=COG:COG0013;gene=alaS_1;inference=ab initio prediction:Prodigal:002006,similar to AA sequence:UniProtKB:P00957;locus_tag=POOINJGP_01366;product=Alanine--tRNA ligase
JACHWB010000001.1	Prodigal:002006	CDS	1403597	1404880	.	-	0	ID=POOINJGP_01367;inference=ab initio prediction:Prodigal:002006;locus_tag=POOINJGP_01367;product=hypothetical protein
JACHWB010000001.1	Prodigal:002006	CDS	1404877	1405308	.	-	0	ID=POOINJGP_01368;inference=ab initio prediction:Prodigal:002006;locus_tag=POOINJGP_01368;product=hypothetical protein
JACHWB010000001.1	Prodigal:002006	CDS	1405513	1405974	.	-	0	ID=POOINJGP_01369;eC_number=4.4.1.22;inference=ab initio prediction:Prodigal:002006,protein motif:HAMAP:MF_00723;locus_tag=POOINJGP_01369;product=Putative glutathione-dependent formaldehyde-activating enzyme
JACHWB010000001.1	Prodigal:002006	CDS	1405996	1406379	.	-	0	ID=POOINJGP_01370;inference=ab initio prediction:Prodigal:002006;locus_tag=POOINJGP_01370;product=hypothetical protein
JACHWB010000001.1	Prodigal:002006	CDS	1407276	1408490	.	-	0	ID=POOINJGP_01371;eC_number=1.1.1.42;Name=icd;db_xref=COG:COG0538;gene=icd;inference=ab initio prediction:Prodigal:002006,similar to AA sequence:UniProtKB:P9WKL1;locus_tag=POOINJGP_01371;product=Isocitrate dehydrogenase [NADP]
JACHWB010000001.1	Prodigal:002006	CDS	1408601	1408954	.	-	0	ID=POOINJGP_01372;inference=ab initio prediction:Prodigal:002006;locus_tag=POOINJGP_01372;product=hypothetical protein
JACHWB010000001.1	Prodigal:002006	CDS	1409145	1409891	.	-	0	ID=POOINJGP_01373;inference=ab initio prediction:Prodigal:002006;locus_tag=POOINJGP_01373;product=hypothetical protein
JACHWB010000001.1	Prodigal:002006	CDS	1410021	1410755	.	+	0	ID=POOINJGP_01374;eC_number=2.1.1.-;Name=trmJ;gene=trmJ;inference=ab initio prediction:Prodigal:002006,similar to AA sequence:UniProtKB:A0A0H2ZF87;locus_tag=POOINJGP_01374;product=tRNA (cytidine/uridine/adenosine-2'-O-)-methyltransferase TrmJ
JACHWB010000001.1	Prodigal:002006	CDS	1410820	1412016	.	+	0	ID=POOINJGP_01375;inference=ab initio prediction:Prodigal:002006;locus_tag=POOINJGP_01375;product=hypothetical protein
JACHWB010000001.1	Prodigal:002006	CDS	1412026	1412898	.	+	0	ID=POOINJGP_01376;eC_number=5.1.1.3;Name=murI;db_xref=COG:COG0796;gene=murI;inference=ab initio prediction:Prodigal:002006,similar to AA sequence:UniProtKB:P22634;locus_tag=POOINJGP_01376;product=Glutamate racemase
JACHWB010000001.1	Prodigal:002006	CDS	1413126	1413743	.	+	0	ID=POOINJGP_01377;Name=rpsD;db_xref=COG:COG0522;gene=rpsD;inference=ab initio prediction:Prodigal:002006,similar to AA sequence:UniProtKB:Q6N9G0;locus_tag=POOINJGP_01377;product=30S ribosomal protein S4
JACHWB010000001.1	Prodigal:002006	CDS	1413810	1414409	.	-	0	ID=POOINJGP_01378;inference=ab initio prediction:Prodigal:002006;locus_tag=POOINJGP_01378;product=hypothetical protein
JACHWB010000001.1	Prodigal:002006	CDS	1414508	1415059	.	-	0	ID=POOINJGP_01379;inference=ab initio prediction:Prodigal:002006;locus_tag=POOINJGP_01379;product=hypothetical protein
JACHWB010000001.1	Prodigal:002006	CDS	1415091	1416374	.	-	0	ID=POOINJGP_01380;eC_number=2.1.1.222;Name=COQ3_1;gene=COQ3_1;inference=ab initio prediction:Prodigal:002006,protein motif:HAMAP:MF_00472;locus_tag=POOINJGP_01380;product=Ubiquinone biosynthesis O-methyltransferase%2C mitochondrial
JACHWB010000001.1	Prodigal:002006	CDS	1416415	1417728	.	-	0	ID=POOINJGP_01381;eC_number=4.3.2.2;Name=purB;db_xref=COG:COG0015;gene=purB;inference=ab initio prediction:Prodigal:002006,similar to AA sequence:UniProtKB:P12047;locus_tag=POOINJGP_01381;product=Adenylosuccinate lyase
JACHWB010000001.1	Prodigal:002006	CDS	1417788	1418459	.	-	0	ID=POOINJGP_01382;eC_number=5.1.3.1;Name=rpe;gene=rpe;inference=ab initio prediction:Prodigal:002006,similar to AA sequence:UniProtKB:P74061;locus_tag=POOINJGP_01382;product=Ribulose-phosphate 3-epimerase
JACHWB010000001.1	Prodigal:002006	CDS	1418670	1419911	.	+	0	ID=POOINJGP_01383;eC_number=1.4.99.-;Name=dadA1;db_xref=COG:COG0665;gene=dadA1;inference=ab initio prediction:Prodigal:002006,similar to AA sequence:UniProtKB:Q9HTQ0;locus_tag=POOINJGP_01383;product=D-amino acid dehydrogenase 1
JACHWB010000001.1	Prodigal:002006	CDS	1420039	1421166	.	+	0	ID=POOINJGP_01384;inference=ab initio prediction:Prodigal:002006;locus_tag=POOINJGP_01384;product=hypothetical protein
JACHWB010000001.1	Prodigal:002006	CDS	1421228	1422238	.	-	0	ID=POOINJGP_01385;eC_number=3.4.11.-;db_xref=COG:COG3191;inference=ab initio prediction:Prodigal:002006,similar to AA sequence:UniProtKB:P9WM23;locus_tag=POOINJGP_01385;product=putative aminopeptidase
JACHWB010000001.1	Prodigal:002006	CDS	1422335	1423063	.	+	0	ID=POOINJGP_01386;Name=dipZ;db_xref=COG:COG0785;gene=dipZ;inference=ab initio prediction:Prodigal:002006,similar to AA sequence:UniProtKB:P9WG63;locus_tag=POOINJGP_01386;product=Protein DipZ
JACHWB010000001.1	Prodigal:002006	CDS	1423136	1423603	.	+	0	ID=POOINJGP_01387;inference=ab initio prediction:Prodigal:002006;locus_tag=POOINJGP_01387;product=hypothetical protein
JACHWB010000001.1	Prodigal:002006	CDS	1423606	1424016	.	-	0	ID=POOINJGP_01388;inference=ab initio prediction:Prodigal:002006;locus_tag=POOINJGP_01388;product=hypothetical protein
JACHWB010000001.1	Prodigal:002006	CDS	1424077	1425204	.	-	0	ID=POOINJGP_01389;db_xref=COG:COG0683;inference=ab initio prediction:Prodigal:002006,similar to AA sequence:UniProtKB:Q8YEE8;locus_tag=POOINJGP_01389;product=Leu/Ile/Val-binding protein 
JACHWB010000001.1	Prodigal:002006	CDS	1425449	1425811	.	-	0	ID=POOINJGP_01390;inference=ab initio prediction:Prodigal:002006;locus_tag=POOINJGP_01390;product=hypothetical protein
JACHWB010000001.1	Prodigal:002006	CDS	1425811	1426587	.	-	0	ID=POOINJGP_01391;Name=livF_9;db_xref=COG:COG0410;gene=livF_9;inference=ab initio prediction:Prodigal:002006,similar to AA sequence:UniProtKB:P22731;locus_tag=POOINJGP_01391;product=High-affinity branched-chain amino acid transport ATP-binding protein LivF
JACHWB010000001.1	Prodigal:002006	CDS	1426584	1427426	.	-	0	ID=POOINJGP_01392;eC_number=3.6.3.-;Name=glnQ_1;db_xref=COG:COG1126;gene=glnQ_1;inference=ab initio prediction:Prodigal:002006,similar to AA sequence:UniProtKB:O34677;locus_tag=POOINJGP_01392;product=Glutamine transport ATP-binding protein GlnQ
JACHWB010000001.1	Prodigal:002006	CDS	1427426	1428838	.	-	0	ID=POOINJGP_01393;inference=ab initio prediction:Prodigal:002006;locus_tag=POOINJGP_01393;product=hypothetical protein
JACHWB010000001.1	Prodigal:002006	CDS	1428850	1429770	.	-	0	ID=POOINJGP_01394;Name=livH_9;db_xref=COG:COG0559;gene=livH_9;inference=ab initio prediction:Prodigal:002006,similar to AA sequence:UniProtKB:P0AEX7;locus_tag=POOINJGP_01394;product=High-affinity branched-chain amino acid transport system permease protein LivH
JACHWB010000001.1	Prodigal:002006	CDS	1429956	1430588	.	+	0	ID=POOINJGP_01395;eC_number=1.5.1.42;Name=rutF;gene=rutF;inference=ab initio prediction:Prodigal:002006,protein motif:HAMAP:MF_00833;locus_tag=POOINJGP_01395;product=FMN reductase (NADH) RutF
JACHWB010000001.1	Prodigal:002006	CDS	1431244	1433175	.	+	0	ID=POOINJGP_01396;inference=ab initio prediction:Prodigal:002006;locus_tag=POOINJGP_01396;product=hypothetical protein
JACHWB010000001.1	Prodigal:002006	CDS	1433341	1434189	.	-	0	ID=POOINJGP_01397;eC_number=2.1.2.9;Name=fmt_2;db_xref=COG:COG0223;gene=fmt_2;inference=ab initio prediction:Prodigal:002006,similar to AA sequence:UniProtKB:Q83AA8;locus_tag=POOINJGP_01397;product=Methionyl-tRNA formyltransferase
JACHWB010000001.1	Prodigal:002006	CDS	1434500	1434769	.	+	0	ID=POOINJGP_01398;inference=ab initio prediction:Prodigal:002006;locus_tag=POOINJGP_01398;product=hypothetical protein
JACHWB010000001.1	Prodigal:002006	CDS	1434840	1435436	.	+	0	ID=POOINJGP_01399;inference=ab initio prediction:Prodigal:002006;locus_tag=POOINJGP_01399;product=hypothetical protein
JACHWB010000001.1	Prodigal:002006	CDS	1435485	1435946	.	-	0	ID=POOINJGP_01400;inference=ab initio prediction:Prodigal:002006;locus_tag=POOINJGP_01400;product=hypothetical protein
JACHWB010000001.1	Prodigal:002006	CDS	1436017	1436700	.	-	0	ID=POOINJGP_01401;inference=ab initio prediction:Prodigal:002006,similar to AA sequence:UniProtKB:P72255;locus_tag=POOINJGP_01401;note=UPF0758 protein;product=hypothetical protein
JACHWB010000001.1	Prodigal:002006	CDS	1436806	1437615	.	-	0	ID=POOINJGP_01402;eC_number=3.4.11.18;Name=map;db_xref=COG:COG0024;gene=map;inference=ab initio prediction:Prodigal:002006,similar to AA sequence:UniProtKB:Q9ZCD3;locus_tag=POOINJGP_01402;product=Methionine aminopeptidase
JACHWB010000001.1	Prodigal:002006	CDS	1437876	1438706	.	+	0	ID=POOINJGP_01403;inference=ab initio prediction:Prodigal:002006;locus_tag=POOINJGP_01403;product=hypothetical protein
JACHWB010000001.1	Prodigal:002006	CDS	1438882	1439601	.	-	0	ID=POOINJGP_01404;Name=sfsA;db_xref=COG:COG1489;gene=sfsA;inference=ab initio prediction:Prodigal:002006,similar to AA sequence:UniProtKB:P0A823;locus_tag=POOINJGP_01404;product=Sugar fermentation stimulation protein A
JACHWB010000002.1	Prodigal:002006	CDS	294	2105	.	+	0	ID=POOINJGP_01405;inference=ab initio prediction:Prodigal:002006;locus_tag=POOINJGP_01405;product=hypothetical protein
JACHWB010000002.1	Prodigal:002006	CDS	2099	2905	.	-	0	ID=POOINJGP_01406;Name=ydcV_2;gene=ydcV_2;inference=ab initio prediction:Prodigal:002006,similar to AA sequence:UniProtKB:P0AFR9;locus_tag=POOINJGP_01406;product=Inner membrane ABC transporter permease protein YdcV
JACHWB010000002.1	Prodigal:002006	CDS	2902	3807	.	-	0	ID=POOINJGP_01407;Name=potH;db_xref=COG:COG1176;gene=potH;inference=ab initio prediction:Prodigal:002006,similar to AA sequence:UniProtKB:P31135;locus_tag=POOINJGP_01407;product=Putrescine transport system permease protein PotH
JACHWB010000002.1	Prodigal:002006	CDS	3810	4940	.	-	0	ID=POOINJGP_01408;eC_number=7.6.2.11;Name=potA_2;db_xref=COG:COG3842;gene=potA_2;inference=ab initio prediction:Prodigal:002006,similar to AA sequence:UniProtKB:P69874;locus_tag=POOINJGP_01408;product=Spermidine/putrescine import ATP-binding protein PotA
JACHWB010000002.1	Prodigal:002006	CDS	5211	5639	.	+	0	ID=POOINJGP_01409;Name=slyA_1;gene=slyA_1;inference=ab initio prediction:Prodigal:002006,similar to AA sequence:UniProtKB:B1JJ73;locus_tag=POOINJGP_01409;product=Transcriptional regulator SlyA
JACHWB010000002.1	Prodigal:002006	CDS	5734	7305	.	+	0	ID=POOINJGP_01410;inference=ab initio prediction:Prodigal:002006;locus_tag=POOINJGP_01410;product=hypothetical protein
JACHWB010000002.1	Prodigal:002006	CDS	7309	8379	.	+	0	ID=POOINJGP_01411;Name=emrA_1;gene=emrA_1;inference=ab initio prediction:Prodigal:002006,similar to AA sequence:UniProtKB:P0DPR6;locus_tag=POOINJGP_01411;product=Colistin resistance protein EmrA
JACHWB010000002.1	Prodigal:002006	CDS	8436	10034	.	-	0	ID=POOINJGP_01412;Name=emrB;gene=emrB;inference=ab initio prediction:Prodigal:002006,similar to AA sequence:UniProtKB:P0DPR7;locus_tag=POOINJGP_01412;product=Colistin resistance protein EmrB
JACHWB010000002.1	Prodigal:002006	CDS	10041	11246	.	-	0	ID=POOINJGP_01413;Name=emrA_2;gene=emrA_2;inference=ab initio prediction:Prodigal:002006,similar to AA sequence:UniProtKB:P0DPR6;locus_tag=POOINJGP_01413;product=Colistin resistance protein EmrA
JACHWB010000002.1	Prodigal:002006	CDS	11391	12059	.	+	0	ID=POOINJGP_01414;inference=ab initio prediction:Prodigal:002006,similar to AA sequence:UniProtKB:O53165;locus_tag=POOINJGP_01414;product=HTH-type transcriptional repressor
JACHWB010000002.1	Prodigal:002006	CDS	12129	13043	.	+	0	ID=POOINJGP_01415;Name=eamA_1;db_xref=COG:COG0697;gene=eamA_1;inference=ab initio prediction:Prodigal:002006,similar to AA sequence:UniProtKB:P31125;locus_tag=POOINJGP_01415;product=putative amino-acid metabolite efflux pump
JACHWB010000002.1	Prodigal:002006	CDS	13040	13726	.	-	0	ID=POOINJGP_01416;Name=crp;db_xref=COG:COG0664;gene=crp;inference=ab initio prediction:Prodigal:002006,similar to AA sequence:UniProtKB:P0ACJ8;locus_tag=POOINJGP_01416;product=cAMP-activated global transcriptional regulator CRP
JACHWB010000002.1	Prodigal:002006	CDS	13932	15809	.	+	0	ID=POOINJGP_01417;Name=yheS_2;db_xref=COG:COG0488;gene=yheS_2;inference=ab initio prediction:Prodigal:002006,similar to AA sequence:UniProtKB:P63389;locus_tag=POOINJGP_01417;product=putative ABC transporter ATP-binding protein YheS
JACHWB010000002.1	Prodigal:002006	CDS	16177	16314	.	+	0	ID=POOINJGP_01418;inference=ab initio prediction:Prodigal:002006;locus_tag=POOINJGP_01418;product=hypothetical protein
JACHWB010000002.1	Prodigal:002006	CDS	16403	16813	.	+	0	ID=POOINJGP_01419;inference=ab initio prediction:Prodigal:002006;locus_tag=POOINJGP_01419;product=hypothetical protein
JACHWB010000002.1	Prodigal:002006	CDS	17170	17838	.	+	0	ID=POOINJGP_01420;inference=ab initio prediction:Prodigal:002006;locus_tag=POOINJGP_01420;product=hypothetical protein
JACHWB010000002.1	Prodigal:002006	CDS	17939	18313	.	-	0	ID=POOINJGP_01421;inference=ab initio prediction:Prodigal:002006;locus_tag=POOINJGP_01421;product=hypothetical protein
JACHWB010000002.1	Prodigal:002006	CDS	18319	19869	.	-	0	ID=POOINJGP_01422;inference=ab initio prediction:Prodigal:002006;locus_tag=POOINJGP_01422;product=hypothetical protein
JACHWB010000002.1	Prodigal:002006	CDS	19974	20426	.	-	0	ID=POOINJGP_01423;inference=ab initio prediction:Prodigal:002006;locus_tag=POOINJGP_01423;product=hypothetical protein
JACHWB010000002.1	Prodigal:002006	CDS	20549	22042	.	-	0	ID=POOINJGP_01424;eC_number=3.4.11.1;Name=pepA_2;db_xref=COG:COG0260;gene=pepA_2;inference=ab initio prediction:Prodigal:002006,similar to AA sequence:UniProtKB:O86436;locus_tag=POOINJGP_01424;product=Cytosol aminopeptidase
JACHWB010000002.1	Prodigal:002006	CDS	22257	23417	.	+	0	ID=POOINJGP_01425;inference=ab initio prediction:Prodigal:002006;locus_tag=POOINJGP_01425;product=hypothetical protein
JACHWB010000002.1	Prodigal:002006	CDS	23420	24505	.	+	0	ID=POOINJGP_01426;Name=lptG;db_xref=COG:COG0795;gene=lptG;inference=ab initio prediction:Prodigal:002006,similar to AA sequence:UniProtKB:P0ADC6;locus_tag=POOINJGP_01426;product=Lipopolysaccharide export system permease protein LptG
JACHWB010000002.1	Prodigal:002006	CDS	24541	27039	.	+	0	ID=POOINJGP_01427;Name=lptD;gene=lptD;inference=ab initio prediction:Prodigal:002006,protein motif:HAMAP:MF_01411;locus_tag=POOINJGP_01427;product=LPS-assembly protein LptD
JACHWB010000002.1	Prodigal:002006	CDS	27064	28065	.	+	0	ID=POOINJGP_01428;eC_number=1.1.1.262;Name=pdxA;db_xref=COG:COG1995;gene=pdxA;inference=ab initio prediction:Prodigal:002006,similar to AA sequence:UniProtKB:Q9I5U4;locus_tag=POOINJGP_01428;product=4-hydroxythreonine-4-phosphate dehydrogenase
JACHWB010000002.1	Prodigal:002006	CDS	28062	28922	.	+	0	ID=POOINJGP_01429;eC_number=2.1.1.182;Name=rsmA;gene=rsmA;inference=ab initio prediction:Prodigal:002006,similar to AA sequence:UniProtKB:Q1RK29;locus_tag=POOINJGP_01429;product=Ribosomal RNA small subunit methyltransferase A
JACHWB010000002.1	Prodigal:002006	CDS	29073	30185	.	+	0	ID=POOINJGP_01430;eC_number=6.3.2.4;Name=ddlA;db_xref=COG:COG1181;gene=ddlA;inference=ab initio prediction:Prodigal:002006,similar to AA sequence:UniProtKB:P0A1F0;locus_tag=POOINJGP_01430;product=D-alanine--D-alanine ligase A
JACHWB010000002.1	Prodigal:002006	CDS	30194	30844	.	-	0	ID=POOINJGP_01431;eC_number=2.7.4.8;Name=gmk;db_xref=COG:COG0194;gene=gmk;inference=ab initio prediction:Prodigal:002006,similar to AA sequence:UniProtKB:P60546;locus_tag=POOINJGP_01431;product=Guanylate kinase
JACHWB010000002.1	Prodigal:002006	CDS	30849	31736	.	-	0	ID=POOINJGP_01432;inference=ab initio prediction:Prodigal:002006,similar to AA sequence:UniProtKB:P44726;locus_tag=POOINJGP_01432;note=UPF0701 protein HI_0467;product=hypothetical protein
JACHWB010000002.1	Prodigal:002006	CDS	31830	33185	.	-	0	ID=POOINJGP_01433;eC_number=4.2.2.-;Name=mltG;gene=mltG;inference=ab initio prediction:Prodigal:002006,protein motif:HAMAP:MF_02065;locus_tag=POOINJGP_01433;product=Endolytic murein transglycosylase
JACHWB010000002.1	Prodigal:002006	CDS	33281	34543	.	-	0	ID=POOINJGP_01434;eC_number=2.3.1.179;Name=fabF_1;db_xref=COG:COG0304;gene=fabF_1;inference=ab initio prediction:Prodigal:002006,similar to AA sequence:UniProtKB:Q9KQH9;locus_tag=POOINJGP_01434;product=3-oxoacyl-[acyl-carrier-protein] synthase 2
JACHWB010000002.1	Prodigal:002006	CDS	34610	34846	.	-	0	ID=POOINJGP_01435;Name=acpP_2;db_xref=COG:COG0236;gene=acpP_2;inference=ab initio prediction:Prodigal:002006,similar to AA sequence:UniProtKB:P19372;locus_tag=POOINJGP_01435;product=Acyl carrier protein AcpP
JACHWB010000002.1	Prodigal:002006	CDS	35081	35818	.	-	0	ID=POOINJGP_01436;eC_number=1.1.1.100;Name=fabG_4;gene=fabG_4;inference=ab initio prediction:Prodigal:002006,similar to AA sequence:UniProtKB:P50941;locus_tag=POOINJGP_01436;product=3-oxoacyl-[acyl-carrier-protein] reductase FabG
JACHWB010000002.1	Prodigal:002006	CDS	35831	36778	.	-	0	ID=POOINJGP_01437;eC_number=2.3.1.39;Name=fabD;db_xref=COG:COG0331;gene=fabD;inference=ab initio prediction:Prodigal:002006,similar to AA sequence:UniProtKB:P0AAI9;locus_tag=POOINJGP_01437;product=Malonyl CoA-acyl carrier protein transacylase
JACHWB010000002.1	Prodigal:002006	CDS	37194	37601	.	+	0	ID=POOINJGP_01438;eC_number=2.7.7.6;Name=rpoZ;gene=rpoZ;inference=ab initio prediction:Prodigal:002006,protein motif:HAMAP:MF_00366;locus_tag=POOINJGP_01438;product=DNA-directed RNA polymerase subunit omega
JACHWB010000002.1	Prodigal:002006	CDS	37779	39950	.	+	0	ID=POOINJGP_01439;eC_number=2.7.6.5;Name=rsh;gene=rsh;inference=ab initio prediction:Prodigal:002006,similar to AA sequence:UniProtKB:Q57E90;locus_tag=POOINJGP_01439;product=GTP pyrophosphokinase rsh
JACHWB010000002.1	Prodigal:002006	CDS	39957	40658	.	+	0	ID=POOINJGP_01440;eC_number=3.5.1.94;Name=puuD;db_xref=COG:COG2071;gene=puuD;inference=ab initio prediction:Prodigal:002006,similar to AA sequence:UniProtKB:P76038;locus_tag=POOINJGP_01440;product=Gamma-glutamyl-gamma-aminobutyrate hydrolase PuuD
JACHWB010000002.1	Prodigal:002006	CDS	40681	41391	.	+	0	ID=POOINJGP_01441;inference=ab initio prediction:Prodigal:002006;locus_tag=POOINJGP_01441;product=hypothetical protein
JACHWB010000002.1	Prodigal:002006	CDS	41497	42084	.	+	0	ID=POOINJGP_01442;eC_number=2.4.2.10;Name=pyrE;db_xref=COG:COG0461;gene=pyrE;inference=ab initio prediction:Prodigal:002006,similar to AA sequence:UniProtKB:P61498;locus_tag=POOINJGP_01442;product=Orotate phosphoribosyltransferase
JACHWB010000002.1	Prodigal:002006	CDS	42323	42967	.	+	0	ID=POOINJGP_01443;inference=ab initio prediction:Prodigal:002006;locus_tag=POOINJGP_01443;product=hypothetical protein
JACHWB010000002.1	Prodigal:002006	CDS	43025	43555	.	-	0	ID=POOINJGP_01444;inference=ab initio prediction:Prodigal:002006;locus_tag=POOINJGP_01444;product=hypothetical protein
JACHWB010000002.1	Prodigal:002006	CDS	43607	44080	.	-	0	ID=POOINJGP_01445;Name=smpB;gene=smpB;inference=ab initio prediction:Prodigal:002006,similar to AA sequence:UniProtKB:B8H482;locus_tag=POOINJGP_01445;product=SsrA-binding protein
JACHWB010000002.1	Prodigal:002006	CDS	44092	44976	.	-	0	ID=POOINJGP_01446;eC_number=4.3.3.7;Name=dapA_1;gene=dapA_1;inference=ab initio prediction:Prodigal:002006,similar to AA sequence:UniProtKB:Q07607;locus_tag=POOINJGP_01446;product=4-hydroxy-tetrahydrodipicolinate synthase
JACHWB010000002.1	Prodigal:002006	CDS	45167	47212	.	+	0	ID=POOINJGP_01447;eC_number=4.2.2.-;Name=mltF_2;gene=mltF_2;inference=ab initio prediction:Prodigal:002006,protein motif:HAMAP:MF_02016;locus_tag=POOINJGP_01447;product=Membrane-bound lytic murein transglycosylase F
JACHWB010000002.1	Prodigal:002006	CDS	47258	48139	.	+	0	ID=POOINJGP_01448;eC_number=4.2.99.20;Name=menH_1;gene=menH_1;inference=ab initio prediction:Prodigal:002006,protein motif:HAMAP:MF_01660;locus_tag=POOINJGP_01448;product=2-succinyl-6-hydroxy-2%2C4-cyclohexadiene-1-carboxylate synthase
JACHWB010000002.1	Prodigal:002006	CDS	48219	49334	.	-	0	ID=POOINJGP_01449;eC_number=1.13.11.27;Name=hpd;gene=hpd;inference=ab initio prediction:Prodigal:002006,similar to AA sequence:UniProtKB:P80064;locus_tag=POOINJGP_01449;product=4-hydroxyphenylpyruvate dioxygenase
JACHWB010000002.1	Prodigal:002006	CDS	49420	50046	.	-	0	ID=POOINJGP_01450;eC_number=5.2.1.4;Name=nagL;gene=nagL;inference=ab initio prediction:Prodigal:002006,similar to AA sequence:UniProtKB:O86043;locus_tag=POOINJGP_01450;product=Maleylpyruvate isomerase
JACHWB010000002.1	Prodigal:002006	CDS	50043	50546	.	-	0	ID=POOINJGP_01451;Name=hpr_2;gene=hpr_2;inference=ab initio prediction:Prodigal:002006,protein motif:HAMAP:MF_01911;locus_tag=POOINJGP_01451;product=HTH-type transcriptional regulator Hpr
JACHWB010000002.1	Prodigal:002006	CDS	50653	51420	.	-	0	ID=POOINJGP_01452;inference=ab initio prediction:Prodigal:002006;locus_tag=POOINJGP_01452;product=hypothetical protein
JACHWB010000002.1	Prodigal:002006	CDS	51423	52520	.	-	0	ID=POOINJGP_01453;Name=takP_3;db_xref=COG:COG4663;gene=takP_3;inference=ab initio prediction:Prodigal:002006,similar to AA sequence:UniProtKB:Q3J1R2;locus_tag=POOINJGP_01453;product=Alpha-keto acid-binding periplasmic protein TakP
JACHWB010000002.1	Prodigal:002006	CDS	52585	53604	.	+	0	ID=POOINJGP_01454;inference=ab initio prediction:Prodigal:002006;locus_tag=POOINJGP_01454;product=hypothetical protein
JACHWB010000002.1	Prodigal:002006	CDS	53601	53957	.	+	0	ID=POOINJGP_01455;inference=ab initio prediction:Prodigal:002006;locus_tag=POOINJGP_01455;product=hypothetical protein
JACHWB010000002.1	Prodigal:002006	CDS	54043	54795	.	+	0	ID=POOINJGP_01456;inference=ab initio prediction:Prodigal:002006;locus_tag=POOINJGP_01456;product=hypothetical protein
JACHWB010000002.1	Prodigal:002006	CDS	54814	55077	.	+	0	ID=POOINJGP_01457;db_xref=COG:COG3360;inference=ab initio prediction:Prodigal:002006,similar to AA sequence:UniProtKB:A1WUH0;locus_tag=POOINJGP_01457;product=Dodecin
JACHWB010000002.1	Prodigal:002006	CDS	55105	56070	.	-	0	ID=POOINJGP_01458;inference=ab initio prediction:Prodigal:002006;locus_tag=POOINJGP_01458;product=hypothetical protein
JACHWB010000002.1	Prodigal:002006	CDS	56708	58516	.	-	0	ID=POOINJGP_01459;Name=uup;db_xref=COG:COG0488;gene=uup;inference=ab initio prediction:Prodigal:002006,similar to AA sequence:UniProtKB:P43672;locus_tag=POOINJGP_01459;product=ABC transporter ATP-binding protein uup
JACHWB010000002.1	Prodigal:002006	CDS	58629	60692	.	+	0	ID=POOINJGP_01460;inference=ab initio prediction:Prodigal:002006;locus_tag=POOINJGP_01460;product=hypothetical protein
JACHWB010000002.1	Prodigal:002006	CDS	60676	62103	.	-	0	ID=POOINJGP_01461;eC_number=1.2.1.68;Name=calB;gene=calB;inference=ab initio prediction:Prodigal:002006,similar to AA sequence:UniProtKB:O86447;locus_tag=POOINJGP_01461;product=Coniferyl aldehyde dehydrogenase
JACHWB010000002.1	Prodigal:002006	CDS	62241	63854	.	+	0	ID=POOINJGP_01462;eC_number=7.4.2.10;Name=gsiA_2;db_xref=COG:COG1123;gene=gsiA_2;inference=ab initio prediction:Prodigal:002006,similar to AA sequence:UniProtKB:P75796;locus_tag=POOINJGP_01462;product=Glutathione import ATP-binding protein GsiA
JACHWB010000002.1	Prodigal:002006	CDS	63868	65340	.	+	0	ID=POOINJGP_01463;eC_number=1.2.1.5;Name=puuC;db_xref=COG:COG1012;gene=puuC;inference=ab initio prediction:Prodigal:002006,similar to AA sequence:UniProtKB:P23883;locus_tag=POOINJGP_01463;product=NADP/NAD-dependent aldehyde dehydrogenase PuuC
JACHWB010000002.1	Prodigal:002006	CDS	65502	66251	.	+	0	ID=POOINJGP_01464;eC_number=1.2.1.62;Name=tsaC1;gene=tsaC1;inference=ab initio prediction:Prodigal:002006,similar to AA sequence:UniProtKB:P94681;locus_tag=POOINJGP_01464;product=4-formylbenzenesulfonate dehydrogenase TsaC1/TsaC2
JACHWB010000002.1	Prodigal:002006	CDS	66317	66604	.	-	0	ID=POOINJGP_01465;inference=ab initio prediction:Prodigal:002006;locus_tag=POOINJGP_01465;product=hypothetical protein
JACHWB010000002.1	Prodigal:002006	CDS	66802	68283	.	+	0	ID=POOINJGP_01466;Name=gsiB_3;db_xref=COG:COG0747;gene=gsiB_3;inference=ab initio prediction:Prodigal:002006,similar to AA sequence:UniProtKB:P75797;locus_tag=POOINJGP_01466;product=Glutathione-binding protein GsiB
JACHWB010000002.1	Prodigal:002006	CDS	68866	69813	.	+	0	ID=POOINJGP_01467;Name=gsiC_2;db_xref=COG:COG0601;gene=gsiC_2;inference=ab initio prediction:Prodigal:002006,similar to AA sequence:UniProtKB:P75798;locus_tag=POOINJGP_01467;product=Glutathione transport system permease protein GsiC
JACHWB010000002.1	Prodigal:002006	CDS	69810	70652	.	+	0	ID=POOINJGP_01468;Name=gsiD_2;db_xref=COG:COG1173;gene=gsiD_2;inference=ab initio prediction:Prodigal:002006,similar to AA sequence:UniProtKB:P75799;locus_tag=POOINJGP_01468;product=Glutathione transport system permease protein GsiD
JACHWB010000002.1	Prodigal:002006	CDS	70801	71799	.	-	0	ID=POOINJGP_01469;inference=ab initio prediction:Prodigal:002006;locus_tag=POOINJGP_01469;product=hypothetical protein
JACHWB010000002.1	Prodigal:002006	CDS	71968	73056	.	-	0	ID=POOINJGP_01470;Name=takP_4;db_xref=COG:COG4663;gene=takP_4;inference=ab initio prediction:Prodigal:002006,similar to AA sequence:UniProtKB:Q3J1R2;locus_tag=POOINJGP_01470;product=Alpha-keto acid-binding periplasmic protein TakP
JACHWB010000002.1	Prodigal:002006	CDS	73594	74355	.	+	0	ID=POOINJGP_01471;inference=ab initio prediction:Prodigal:002006;locus_tag=POOINJGP_01471;product=hypothetical protein
JACHWB010000002.1	Prodigal:002006	CDS	74359	75435	.	-	0	ID=POOINJGP_01472;Name=mccF;gene=mccF;inference=ab initio prediction:Prodigal:002006,similar to AA sequence:UniProtKB:Q47511;locus_tag=POOINJGP_01472;product=Microcin C7 self-immunity protein MccF
JACHWB010000002.1	Prodigal:002006	CDS	75493	75927	.	-	0	ID=POOINJGP_01473;inference=ab initio prediction:Prodigal:002006;locus_tag=POOINJGP_01473;product=hypothetical protein
JACHWB010000002.1	Prodigal:002006	CDS	76060	77685	.	-	0	ID=POOINJGP_01474;Name=groL5_1;gene=groL5_1;inference=ab initio prediction:Prodigal:002006,similar to AA sequence:UniProtKB:P35471;locus_tag=POOINJGP_01474;product=60 kDa chaperonin 5
JACHWB010000002.1	Prodigal:002006	CDS	77742	78056	.	-	0	ID=POOINJGP_01475;Name=groS5;gene=groS5;inference=ab initio prediction:Prodigal:002006,similar to AA sequence:UniProtKB:P35474;locus_tag=POOINJGP_01475;product=10 kDa chaperonin 5
JACHWB010000002.1	Prodigal:002006	CDS	78290	78502	.	+	0	ID=POOINJGP_01476;inference=ab initio prediction:Prodigal:002006;locus_tag=POOINJGP_01476;product=hypothetical protein
JACHWB010000002.1	Prodigal:002006	CDS	78527	78736	.	-	0	ID=POOINJGP_01477;Name=slyX;gene=slyX;inference=ab initio prediction:Prodigal:002006,protein motif:HAMAP:MF_00715;locus_tag=POOINJGP_01477;product=Protein SlyX
JACHWB010000002.1	Prodigal:002006	CDS	78729	79472	.	-	0	ID=POOINJGP_01478;inference=ab initio prediction:Prodigal:002006,similar to AA sequence:UniProtKB:Q5ZRP2;locus_tag=POOINJGP_01478;note=UPF0176 protein lpg2838;product=hypothetical protein
JACHWB010000002.1	Prodigal:002006	CDS	79654	81117	.	-	0	ID=POOINJGP_01479;eC_number=6.3.5.7;Name=gatA_1;db_xref=COG:COG0154;gene=gatA_1;inference=ab initio prediction:Prodigal:002006,similar to AA sequence:UniProtKB:Q97SE6;locus_tag=POOINJGP_01479;product=Glutamyl-tRNA(Gln) amidotransferase subunit A
JACHWB010000002.1	Prodigal:002006	CDS	81471	82202	.	+	0	ID=POOINJGP_01480;inference=ab initio prediction:Prodigal:002006;locus_tag=POOINJGP_01480;product=hypothetical protein
JACHWB010000002.1	Prodigal:002006	CDS	82357	82641	.	+	0	ID=POOINJGP_01481;inference=ab initio prediction:Prodigal:002006;locus_tag=POOINJGP_01481;product=hypothetical protein
JACHWB010000002.1	Prodigal:002006	CDS	82803	83234	.	+	0	ID=POOINJGP_01482;inference=ab initio prediction:Prodigal:002006;locus_tag=POOINJGP_01482;product=hypothetical protein
JACHWB010000002.1	Prodigal:002006	CDS	83288	84406	.	-	0	ID=POOINJGP_01483;Name=braC_7;db_xref=COG:COG0683;gene=braC_7;inference=ab initio prediction:Prodigal:002006,similar to AA sequence:UniProtKB:P21175;locus_tag=POOINJGP_01483;product=Leucine-%2C isoleucine-%2C valine-%2C threonine-%2C and alanine-binding protein
JACHWB010000002.1	Prodigal:002006	CDS	84440	85579	.	-	0	ID=POOINJGP_01484;eC_number=1.5.3.1;Name=soxA_1;gene=soxA_1;inference=ab initio prediction:Prodigal:002006,similar to AA sequence:UniProtKB:P23342;locus_tag=POOINJGP_01484;product=Monomeric sarcosine oxidase
JACHWB010000002.1	Prodigal:002006	CDS	85781	87016	.	-	0	ID=POOINJGP_01485;inference=ab initio prediction:Prodigal:002006;locus_tag=POOINJGP_01485;product=hypothetical protein
JACHWB010000002.1	Prodigal:002006	CDS	87402	87905	.	+	0	ID=POOINJGP_01486;inference=ab initio prediction:Prodigal:002006;locus_tag=POOINJGP_01486;product=hypothetical protein
JACHWB010000002.1	Prodigal:002006	CDS	88177	88407	.	+	0	ID=POOINJGP_01487;inference=ab initio prediction:Prodigal:002006;locus_tag=POOINJGP_01487;product=hypothetical protein
JACHWB010000002.1	Prodigal:002006	CDS	88565	88828	.	+	0	ID=POOINJGP_01488;inference=ab initio prediction:Prodigal:002006;locus_tag=POOINJGP_01488;product=hypothetical protein
JACHWB010000002.1	Aragorn:001002	tRNA	88941	89031	.	+	.	ID=POOINJGP_01489;inference=COORDINATES:profile:Aragorn:001002;locus_tag=POOINJGP_01489;product=tRNA-Ser(gct)
JACHWB010000002.1	Prodigal:002006	CDS	89361	89633	.	+	0	ID=POOINJGP_01490;inference=ab initio prediction:Prodigal:002006;locus_tag=POOINJGP_01490;product=hypothetical protein
JACHWB010000002.1	Prodigal:002006	CDS	89630	89809	.	+	0	ID=POOINJGP_01491;inference=ab initio prediction:Prodigal:002006;locus_tag=POOINJGP_01491;product=hypothetical protein
JACHWB010000002.1	Prodigal:002006	CDS	89806	90147	.	+	0	ID=POOINJGP_01492;inference=ab initio prediction:Prodigal:002006;locus_tag=POOINJGP_01492;product=hypothetical protein
JACHWB010000002.1	Prodigal:002006	CDS	90202	90405	.	+	0	ID=POOINJGP_01493;inference=ab initio prediction:Prodigal:002006;locus_tag=POOINJGP_01493;product=hypothetical protein
JACHWB010000002.1	Prodigal:002006	CDS	91517	91870	.	+	0	ID=POOINJGP_01494;eC_number=3.5.99.10;Name=yabJ_3;db_xref=COG:COG0251;gene=yabJ_3;inference=ab initio prediction:Prodigal:002006,similar to AA sequence:UniProtKB:P37552;locus_tag=POOINJGP_01494;product=2-iminobutanoate/2-iminopropanoate deaminase
JACHWB010000002.1	Prodigal:002006	CDS	91877	92680	.	-	0	ID=POOINJGP_01495;inference=ab initio prediction:Prodigal:002006;locus_tag=POOINJGP_01495;product=hypothetical protein
JACHWB010000002.1	Prodigal:002006	CDS	92757	93371	.	-	0	ID=POOINJGP_01496;eC_number=2.5.1.18;Name=gstB_1;db_xref=COG:COG0625;gene=gstB_1;inference=ab initio prediction:Prodigal:002006,similar to AA sequence:UniProtKB:P15214;locus_tag=POOINJGP_01496;product=Glutathione S-transferase GST-6.0
JACHWB010000002.1	Prodigal:002006	CDS	93513	94394	.	-	0	ID=POOINJGP_01497;inference=ab initio prediction:Prodigal:002006;locus_tag=POOINJGP_01497;product=hypothetical protein
JACHWB010000002.1	Prodigal:002006	CDS	94587	97115	.	+	0	ID=POOINJGP_01498;eC_number=7.2.2.9;Name=actP;gene=actP;inference=ab initio prediction:Prodigal:002006,similar to AA sequence:UniProtKB:Q9X5X3;locus_tag=POOINJGP_01498;product=Copper-transporting P-type ATPase
JACHWB010000002.1	Prodigal:002006	CDS	97112	97567	.	+	0	ID=POOINJGP_01499;Name=hmrR_1;gene=hmrR_1;inference=ab initio prediction:Prodigal:002006,similar to AA sequence:UniProtKB:Q9X5X4;locus_tag=POOINJGP_01499;product=HTH-type transcriptional regulator HmrR
JACHWB010000002.1	Prodigal:002006	CDS	97589	98167	.	-	0	ID=POOINJGP_01500;inference=ab initio prediction:Prodigal:002006;locus_tag=POOINJGP_01500;product=hypothetical protein
JACHWB010000002.1	Prodigal:002006	CDS	98423	99154	.	+	0	ID=POOINJGP_01501;inference=ab initio prediction:Prodigal:002006;locus_tag=POOINJGP_01501;product=hypothetical protein
JACHWB010000002.1	Prodigal:002006	CDS	99272	99475	.	+	0	ID=POOINJGP_01502;inference=ab initio prediction:Prodigal:002006;locus_tag=POOINJGP_01502;product=hypothetical protein
JACHWB010000002.1	Prodigal:002006	CDS	99550	99933	.	+	0	ID=POOINJGP_01503;inference=ab initio prediction:Prodigal:002006;locus_tag=POOINJGP_01503;product=hypothetical protein
JACHWB010000002.1	Prodigal:002006	CDS	100106	100798	.	+	0	ID=POOINJGP_01504;Name=bluF;gene=bluF;inference=ab initio prediction:Prodigal:002006,similar to AA sequence:UniProtKB:P75990;locus_tag=POOINJGP_01504;product=Blue light- and temperature-regulated antirepressor BluF
JACHWB010000002.1	Prodigal:002006	CDS	101058	101921	.	+	0	ID=POOINJGP_01505;eC_number=3.5.1.-;Name=rutD_1;gene=rutD_1;inference=ab initio prediction:Prodigal:002006,protein motif:HAMAP:MF_00832;locus_tag=POOINJGP_01505;product=Putative aminoacrylate hydrolase RutD
JACHWB010000002.1	Prodigal:002006	CDS	101925	103178	.	-	0	ID=POOINJGP_01506;eC_number=6.1.1.1;Name=tyrS_1;db_xref=COG:COG0162;gene=tyrS_1;inference=ab initio prediction:Prodigal:002006,similar to AA sequence:UniProtKB:P0AGJ9;locus_tag=POOINJGP_01506;product=Tyrosine--tRNA ligase
JACHWB010000002.1	Prodigal:002006	CDS	103384	104358	.	-	0	ID=POOINJGP_01507;eC_number=6.3.2.6;Name=purC_1;db_xref=COG:COG0152;gene=purC_1;inference=ab initio prediction:Prodigal:002006,similar to AA sequence:UniProtKB:A0R4I0;locus_tag=POOINJGP_01507;product=Phosphoribosylaminoimidazole-succinocarboxamide synthase
JACHWB010000002.1	Prodigal:002006	CDS	104479	105564	.	-	0	ID=POOINJGP_01508;Name=lolA_1;gene=lolA_1;inference=ab initio prediction:Prodigal:002006,protein motif:HAMAP:MF_00240;locus_tag=POOINJGP_01508;product=Outer-membrane lipoprotein carrier protein
JACHWB010000002.1	Prodigal:002006	CDS	105699	106235	.	-	0	ID=POOINJGP_01509;inference=ab initio prediction:Prodigal:002006;locus_tag=POOINJGP_01509;product=hypothetical protein
JACHWB010000002.1	Prodigal:002006	CDS	106343	107335	.	-	0	ID=POOINJGP_01510;eC_number=5.1.3.2;Name=galE_1;db_xref=COG:COG1087;gene=galE_1;inference=ab initio prediction:Prodigal:002006,similar to AA sequence:UniProtKB:Q7WTB1;locus_tag=POOINJGP_01510;product=UDP-glucose 4-epimerase
JACHWB010000002.1	Prodigal:002006	CDS	107457	107768	.	+	0	ID=POOINJGP_01511;inference=ab initio prediction:Prodigal:002006;locus_tag=POOINJGP_01511;product=hypothetical protein
JACHWB010000002.1	Prodigal:002006	CDS	108225	111371	.	+	0	ID=POOINJGP_01512;inference=ab initio prediction:Prodigal:002006;locus_tag=POOINJGP_01512;product=hypothetical protein
JACHWB010000002.1	Prodigal:002006	CDS	111556	112929	.	+	0	ID=POOINJGP_01513;eC_number=4.2.1.22;Name=cbs;db_xref=COG:COG0031;gene=cbs;inference=ab initio prediction:Prodigal:002006,similar to AA sequence:UniProtKB:P9WP51;locus_tag=POOINJGP_01513;product=Putative cystathionine beta-synthase
JACHWB010000002.1	Prodigal:002006	CDS	112929	114089	.	+	0	ID=POOINJGP_01514;eC_number=4.4.1.13;Name=metC_1;db_xref=COG:COG0626;gene=metC_1;inference=ab initio prediction:Prodigal:002006,similar to AA sequence:UniProtKB:Q83A83;locus_tag=POOINJGP_01514;product=Cystathionine beta-lyase
JACHWB010000002.1	Prodigal:002006	CDS	114715	115419	.	-	0	ID=POOINJGP_01515;Name=nagR_2;db_xref=COG:COG2188;gene=nagR_2;inference=ab initio prediction:Prodigal:002006,similar to AA sequence:UniProtKB:O34817;locus_tag=POOINJGP_01515;product=HTH-type transcriptional repressor NagR
JACHWB010000002.1	Prodigal:002006	CDS	115437	116795	.	-	0	ID=POOINJGP_01516;eC_number=3.5.4.32;db_xref=COG:COG0402;inference=ab initio prediction:Prodigal:002006,similar to AA sequence:UniProtKB:Q9I6Z0;locus_tag=POOINJGP_01516;product=8-oxoguanine deaminase
JACHWB010000002.1	Prodigal:002006	CDS	116948	118150	.	+	0	ID=POOINJGP_01517;eC_number=3.5.2.7;Name=hutI;db_xref=COG:COG1228;gene=hutI;inference=ab initio prediction:Prodigal:002006,similar to AA sequence:UniProtKB:Q8U8Z6;locus_tag=POOINJGP_01517;product=Imidazolonepropionase
JACHWB010000002.1	Prodigal:002006	CDS	118147	119697	.	+	0	ID=POOINJGP_01518;eC_number=4.3.1.3;Name=hutH_1;gene=hutH_1;inference=ab initio prediction:Prodigal:002006,similar to AA sequence:UniProtKB:O31197;locus_tag=POOINJGP_01518;product=Histidine ammonia-lyase
JACHWB010000002.1	Prodigal:002006	CDS	119694	120527	.	+	0	ID=POOINJGP_01519;inference=ab initio prediction:Prodigal:002006;locus_tag=POOINJGP_01519;product=hypothetical protein
JACHWB010000002.1	Prodigal:002006	CDS	120538	122202	.	+	0	ID=POOINJGP_01520;eC_number=4.2.1.49;Name=hutU;db_xref=COG:COG2987;gene=hutU;inference=ab initio prediction:Prodigal:002006,similar to AA sequence:UniProtKB:Q9HU83;locus_tag=POOINJGP_01520;product=Urocanate hydratase
JACHWB010000002.1	Prodigal:002006	CDS	122202	122783	.	+	0	ID=POOINJGP_01521;Name=ves;db_xref=COG:COG3758;gene=ves;inference=ab initio prediction:Prodigal:002006,similar to AA sequence:UniProtKB:P76214;locus_tag=POOINJGP_01521;product=Protein Ves
JACHWB010000002.1	Prodigal:002006	CDS	122966	123907	.	+	0	ID=POOINJGP_01522;Name=ssuA_2;db_xref=COG:COG0715;gene=ssuA_2;inference=ab initio prediction:Prodigal:002006,similar to AA sequence:UniProtKB:P40400;locus_tag=POOINJGP_01522;product=Putative aliphatic sulfonates-binding protein
JACHWB010000002.1	Prodigal:002006	CDS	124008	124784	.	+	0	ID=POOINJGP_01523;Name=ssuC_2;db_xref=COG:COG0600;gene=ssuC_2;inference=ab initio prediction:Prodigal:002006,similar to AA sequence:UniProtKB:P40401;locus_tag=POOINJGP_01523;product=Putative aliphatic sulfonates transport permease protein SsuC
JACHWB010000002.1	Prodigal:002006	CDS	124781	125572	.	+	0	ID=POOINJGP_01524;eC_number=3.6.3.-;Name=ssuB_1;db_xref=COG:COG1116;gene=ssuB_1;inference=ab initio prediction:Prodigal:002006,similar to AA sequence:UniProtKB:P97027;locus_tag=POOINJGP_01524;product=Aliphatic sulfonates import ATP-binding protein SsuB
JACHWB010000002.1	Prodigal:002006	CDS	126454	126822	.	+	0	ID=POOINJGP_01525;inference=ab initio prediction:Prodigal:002006;locus_tag=POOINJGP_01525;product=hypothetical protein
JACHWB010000002.1	Prodigal:002006	CDS	126824	127243	.	-	0	ID=POOINJGP_01526;inference=ab initio prediction:Prodigal:002006;locus_tag=POOINJGP_01526;product=hypothetical protein
JACHWB010000002.1	Prodigal:002006	CDS	127520	127675	.	+	0	ID=POOINJGP_01527;inference=ab initio prediction:Prodigal:002006;locus_tag=POOINJGP_01527;product=hypothetical protein
JACHWB010000002.1	Aragorn:001002	tRNA	127780	127855	.	-	.	ID=POOINJGP_01528;inference=COORDINATES:profile:Aragorn:001002;locus_tag=POOINJGP_01528;product=tRNA-Phe(gaa)
JACHWB010000002.1	Prodigal:002006	CDS	127958	128161	.	-	0	ID=POOINJGP_01529;Name=yacG;gene=yacG;inference=ab initio prediction:Prodigal:002006,protein motif:HAMAP:MF_00649;locus_tag=POOINJGP_01529;product=DNA gyrase inhibitor YacG
JACHWB010000002.1	Prodigal:002006	CDS	128244	128894	.	-	0	ID=POOINJGP_01530;eC_number=3.6.1.9;Name=yhdE;db_xref=COG:COG0424;gene=yhdE;inference=ab initio prediction:Prodigal:002006,similar to AA sequence:UniProtKB:P25536;locus_tag=POOINJGP_01530;product=dTTP/UTP pyrophosphatase
JACHWB010000002.1	Prodigal:002006	CDS	129080	129928	.	-	0	ID=POOINJGP_01531;inference=ab initio prediction:Prodigal:002006;locus_tag=POOINJGP_01531;product=hypothetical protein
JACHWB010000002.1	Prodigal:002006	CDS	130038	130739	.	-	0	ID=POOINJGP_01532;eC_number=4.1.1.65;Name=psd;db_xref=COG:COG0688;gene=psd;inference=ab initio prediction:Prodigal:002006,similar to AA sequence:UniProtKB:P9WHQ5;locus_tag=POOINJGP_01532;product=Phosphatidylserine decarboxylase proenzyme
JACHWB010000002.1	Prodigal:002006	CDS	130794	132710	.	-	0	ID=POOINJGP_01533;Name=atm1_1;db_xref=COG:COG5265;gene=atm1_1;inference=ab initio prediction:Prodigal:002006,similar to AA sequence:UniProtKB:Q2G506;locus_tag=POOINJGP_01533;product=ATM1-type heavy metal exporter
JACHWB010000002.1	Prodigal:002006	CDS	132828	134132	.	-	0	ID=POOINJGP_01534;inference=ab initio prediction:Prodigal:002006;locus_tag=POOINJGP_01534;product=hypothetical protein
JACHWB010000002.1	Prodigal:002006	CDS	134213	134869	.	+	0	ID=POOINJGP_01535;inference=ab initio prediction:Prodigal:002006;locus_tag=POOINJGP_01535;product=hypothetical protein
JACHWB010000002.1	Prodigal:002006	CDS	134980	135429	.	-	0	ID=POOINJGP_01536;inference=ab initio prediction:Prodigal:002006;locus_tag=POOINJGP_01536;product=hypothetical protein
JACHWB010000002.1	Prodigal:002006	CDS	135466	137061	.	-	0	ID=POOINJGP_01537;eC_number=2.3.1.182;Name=cimA;db_xref=COG:COG0119;gene=cimA;inference=ab initio prediction:Prodigal:002006,similar to AA sequence:UniProtKB:Q74C76;locus_tag=POOINJGP_01537;product=(R)-citramalate synthase
JACHWB010000002.1	Prodigal:002006	CDS	137058	137567	.	-	0	ID=POOINJGP_01538;eC_number=2.3.1.-;Name=yafP;db_xref=COG:COG0454;gene=yafP;inference=ab initio prediction:Prodigal:002006,similar to AA sequence:UniProtKB:Q47158;locus_tag=POOINJGP_01538;product=putative N-acetyltransferase YafP
JACHWB010000002.1	Prodigal:002006	CDS	137567	137746	.	-	0	ID=POOINJGP_01539;inference=ab initio prediction:Prodigal:002006;locus_tag=POOINJGP_01539;product=hypothetical protein
JACHWB010000002.1	Prodigal:002006	CDS	137743	139212	.	-	0	ID=POOINJGP_01540;eC_number=6.1.1.16;Name=cysS;db_xref=COG:COG0215;gene=cysS;inference=ab initio prediction:Prodigal:002006,similar to AA sequence:UniProtKB:Q83BL7;locus_tag=POOINJGP_01540;product=Cysteine--tRNA ligase
JACHWB010000002.1	Prodigal:002006	CDS	139505	139828	.	+	0	ID=POOINJGP_01541;inference=ab initio prediction:Prodigal:002006;locus_tag=POOINJGP_01541;product=hypothetical protein
JACHWB010000002.1	Prodigal:002006	CDS	139835	140731	.	-	0	ID=POOINJGP_01542;db_xref=COG:COG0583;inference=ab initio prediction:Prodigal:002006,similar to AA sequence:UniProtKB:P9WMF5;locus_tag=POOINJGP_01542;product=putative HTH-type transcriptional regulator
JACHWB010000002.1	Prodigal:002006	CDS	140826	141437	.	+	0	ID=POOINJGP_01543;Name=argO;db_xref=COG:COG1279;gene=argO;inference=ab initio prediction:Prodigal:002006,similar to AA sequence:UniProtKB:P11667;locus_tag=POOINJGP_01543;product=Arginine exporter protein ArgO
JACHWB010000002.1	Prodigal:002006	CDS	141444	141950	.	-	0	ID=POOINJGP_01544;inference=ab initio prediction:Prodigal:002006;locus_tag=POOINJGP_01544;product=hypothetical protein
JACHWB010000002.1	Prodigal:002006	CDS	142013	142396	.	-	0	ID=POOINJGP_01545;inference=ab initio prediction:Prodigal:002006;locus_tag=POOINJGP_01545;product=hypothetical protein
JACHWB010000002.1	Prodigal:002006	CDS	142549	143670	.	+	0	ID=POOINJGP_01546;inference=ab initio prediction:Prodigal:002006;locus_tag=POOINJGP_01546;product=hypothetical protein
JACHWB010000002.1	Prodigal:002006	CDS	143771	144802	.	+	0	ID=POOINJGP_01547;Name=yadG;db_xref=COG:COG1131;gene=yadG;inference=ab initio prediction:Prodigal:002006,similar to AA sequence:UniProtKB:P36879;locus_tag=POOINJGP_01547;product=putative ABC transporter ATP-binding protein YadG
JACHWB010000002.1	Prodigal:002006	CDS	144799	145560	.	+	0	ID=POOINJGP_01548;Name=yadH;db_xref=COG:COG0842;gene=yadH;inference=ab initio prediction:Prodigal:002006,similar to AA sequence:UniProtKB:P0AFN6;locus_tag=POOINJGP_01548;product=Inner membrane transport permease YadH
JACHWB010000002.1	Prodigal:002006	CDS	145682	147022	.	-	0	ID=POOINJGP_01549;eC_number=6.1.1.17;Name=gltX_1;gene=gltX_1;inference=ab initio prediction:Prodigal:002006,similar to AA sequence:UniProtKB:P99170;locus_tag=POOINJGP_01549;product=Glutamate--tRNA ligase
JACHWB010000002.1	Prodigal:002006	CDS	147232	148965	.	-	0	ID=POOINJGP_01550;eC_number=6.3.5.1;Name=nadE;db_xref=COG:COG0171;gene=nadE;inference=ab initio prediction:Prodigal:002006,similar to AA sequence:UniProtKB:Q03638;locus_tag=POOINJGP_01550;product=Glutamine-dependent NAD(+) synthetase
JACHWB010000002.1	Prodigal:002006	CDS	149133	149789	.	-	0	ID=POOINJGP_01551;inference=ab initio prediction:Prodigal:002006;locus_tag=POOINJGP_01551;product=hypothetical protein
JACHWB010000002.1	Prodigal:002006	CDS	150140	151525	.	-	0	ID=POOINJGP_01552;eC_number=2.5.1.54;Name=aroH;db_xref=COG:COG3200;gene=aroH;inference=ab initio prediction:Prodigal:002006,similar to AA sequence:UniProtKB:P80574;locus_tag=POOINJGP_01552;product=Phospho-2-dehydro-3-deoxyheptonate aldolase
JACHWB010000002.1	Prodigal:002006	CDS	151712	151825	.	-	0	ID=POOINJGP_01553;inference=ab initio prediction:Prodigal:002006;locus_tag=POOINJGP_01553;product=hypothetical protein
JACHWB010000002.1	Prodigal:002006	CDS	151822	152049	.	-	0	ID=POOINJGP_01554;inference=ab initio prediction:Prodigal:002006;locus_tag=POOINJGP_01554;product=hypothetical protein
JACHWB010000002.1	Prodigal:002006	CDS	152073	153458	.	-	0	ID=POOINJGP_01555;eC_number=1.8.1.16;Name=garB;gene=garB;inference=ab initio prediction:Prodigal:002006,similar to AA sequence:UniProtKB:D0VWY5;locus_tag=POOINJGP_01555;product=Glutathione amide reductase
JACHWB010000002.1	Prodigal:002006	CDS	153688	154659	.	+	0	ID=POOINJGP_01556;inference=ab initio prediction:Prodigal:002006;locus_tag=POOINJGP_01556;product=hypothetical protein
JACHWB010000002.1	Prodigal:002006	CDS	154726	155199	.	+	0	ID=POOINJGP_01557;inference=ab initio prediction:Prodigal:002006;locus_tag=POOINJGP_01557;product=hypothetical protein
JACHWB010000002.1	Prodigal:002006	CDS	155211	156710	.	+	0	ID=POOINJGP_01558;inference=ab initio prediction:Prodigal:002006;locus_tag=POOINJGP_01558;product=hypothetical protein
JACHWB010000002.1	Prodigal:002006	CDS	156814	158268	.	-	0	ID=POOINJGP_01559;Name=bdlA;db_xref=COG:COG0840;gene=bdlA;inference=ab initio prediction:Prodigal:002006,similar to AA sequence:UniProtKB:Q9I3S1;locus_tag=POOINJGP_01559;product=Biofilm dispersion protein BdlA
JACHWB010000002.1	Prodigal:002006	CDS	158495	159301	.	-	0	ID=POOINJGP_01560;inference=ab initio prediction:Prodigal:002006;locus_tag=POOINJGP_01560;product=hypothetical protein
JACHWB010000002.1	Prodigal:002006	CDS	159511	160011	.	-	0	ID=POOINJGP_01561;inference=ab initio prediction:Prodigal:002006;locus_tag=POOINJGP_01561;product=hypothetical protein
JACHWB010000002.1	Prodigal:002006	CDS	160041	160736	.	-	0	ID=POOINJGP_01562;eC_number=5.3.1.6;Name=rpiA;db_xref=COG:COG0120;gene=rpiA;inference=ab initio prediction:Prodigal:002006,similar to AA sequence:UniProtKB:Q6G3V6;locus_tag=POOINJGP_01562;product=Ribose-5-phosphate isomerase A
JACHWB010000002.1	Prodigal:002006	CDS	160861	161316	.	-	0	ID=POOINJGP_01563;inference=ab initio prediction:Prodigal:002006;locus_tag=POOINJGP_01563;product=hypothetical protein
JACHWB010000002.1	Prodigal:002006	CDS	161407	162108	.	+	0	ID=POOINJGP_01564;eC_number=3.1.3.18;Name=gph_2;db_xref=COG:COG0546;gene=gph_2;inference=ab initio prediction:Prodigal:002006,similar to AA sequence:UniProtKB:O67359;locus_tag=POOINJGP_01564;product=Phosphoglycolate phosphatase
JACHWB010000002.1	Aragorn:001002	tRNA	162176	162250	.	-	.	ID=POOINJGP_01565;inference=COORDINATES:profile:Aragorn:001002;locus_tag=POOINJGP_01565;product=tRNA-Val(cac)
JACHWB010000002.1	Prodigal:002006	CDS	162495	163079	.	+	0	ID=POOINJGP_01566;inference=ab initio prediction:Prodigal:002006;locus_tag=POOINJGP_01566;product=hypothetical protein
JACHWB010000002.1	Prodigal:002006	CDS	163215	163583	.	-	0	ID=POOINJGP_01567;inference=ab initio prediction:Prodigal:002006;locus_tag=POOINJGP_01567;product=hypothetical protein
JACHWB010000002.1	Prodigal:002006	CDS	163673	164710	.	+	0	ID=POOINJGP_01568;eC_number=4.1.99.22;Name=moaA;db_xref=COG:COG2896;gene=moaA;inference=ab initio prediction:Prodigal:002006,similar to AA sequence:UniProtKB:P69848;locus_tag=POOINJGP_01568;product=GTP 3'%2C8-cyclase
JACHWB010000002.1	Prodigal:002006	CDS	164877	165614	.	+	0	ID=POOINJGP_01569;Name=occT_3;gene=occT_3;inference=ab initio prediction:Prodigal:002006,similar to AA sequence:UniProtKB:P0A4F8;locus_tag=POOINJGP_01569;product=Octopine-binding periplasmic protein
JACHWB010000002.1	Prodigal:002006	CDS	165675	166541	.	+	0	ID=POOINJGP_01570;eC_number=1.1.1.60;Name=glxR_2;db_xref=COG:COG2084;gene=glxR_2;inference=ab initio prediction:Prodigal:002006,similar to AA sequence:UniProtKB:P77161;locus_tag=POOINJGP_01570;product=2-hydroxy-3-oxopropionate reductase
JACHWB010000002.1	Prodigal:002006	CDS	166606	169017	.	-	0	ID=POOINJGP_01571;inference=ab initio prediction:Prodigal:002006;locus_tag=POOINJGP_01571;product=hypothetical protein
JACHWB010000002.1	Prodigal:002006	CDS	169301	169507	.	-	0	ID=POOINJGP_01572;inference=ab initio prediction:Prodigal:002006;locus_tag=POOINJGP_01572;product=hypothetical protein
JACHWB010000002.1	Prodigal:002006	CDS	169521	170312	.	-	0	ID=POOINJGP_01573;eC_number=5.3.3.18;Name=paaG_3;db_xref=COG:COG1024;gene=paaG_3;inference=ab initio prediction:Prodigal:002006,similar to AA sequence:UniProtKB:P77467;locus_tag=POOINJGP_01573;product=1%2C2-epoxyphenylacetyl-CoA isomerase
JACHWB010000002.1	Prodigal:002006	CDS	170313	170969	.	-	0	ID=POOINJGP_01574;inference=ab initio prediction:Prodigal:002006;locus_tag=POOINJGP_01574;product=hypothetical protein
JACHWB010000002.1	Prodigal:002006	CDS	171053	171634	.	+	0	ID=POOINJGP_01575;inference=ab initio prediction:Prodigal:002006;locus_tag=POOINJGP_01575;product=hypothetical protein
JACHWB010000002.1	Prodigal:002006	CDS	171637	172146	.	-	0	ID=POOINJGP_01576;inference=ab initio prediction:Prodigal:002006;locus_tag=POOINJGP_01576;product=hypothetical protein
JACHWB010000002.1	Prodigal:002006	CDS	172143	173168	.	-	0	ID=POOINJGP_01577;eC_number=2.4.2.21;Name=cobU;gene=cobU;inference=ab initio prediction:Prodigal:002006,similar to AA sequence:UniProtKB:P29935;locus_tag=POOINJGP_01577;product=Nicotinate-nucleotide--dimethylbenzimidazole phosphoribosyltransferase
JACHWB010000002.1	Prodigal:002006	CDS	173283	174083	.	+	0	ID=POOINJGP_01578;eC_number=2.7.8.26;Name=cobV;gene=cobV;inference=ab initio prediction:Prodigal:002006,similar to AA sequence:UniProtKB:P29936;locus_tag=POOINJGP_01578;product=Adenosylcobinamide-GDP ribazoletransferase
JACHWB010000002.1	Prodigal:002006	CDS	174099	174314	.	+	0	ID=POOINJGP_01579;inference=ab initio prediction:Prodigal:002006;locus_tag=POOINJGP_01579;product=hypothetical protein
JACHWB010000002.1	Prodigal:002006	CDS	174314	175018	.	+	0	ID=POOINJGP_01580;inference=ab initio prediction:Prodigal:002006;locus_tag=POOINJGP_01580;product=hypothetical protein
JACHWB010000002.1	Prodigal:002006	CDS	175093	176097	.	-	0	ID=POOINJGP_01581;eC_number=1.3.1.-;Name=dusA;db_xref=COG:COG0042;gene=dusA;inference=ab initio prediction:Prodigal:002006,similar to AA sequence:UniProtKB:P32695;locus_tag=POOINJGP_01581;product=tRNA-dihydrouridine(20/20a) synthase
JACHWB010000002.1	Prodigal:002006	CDS	176347	176649	.	+	0	ID=POOINJGP_01582;inference=ab initio prediction:Prodigal:002006;locus_tag=POOINJGP_01582;product=hypothetical protein
JACHWB010000002.1	Prodigal:002006	CDS	176701	177171	.	-	0	ID=POOINJGP_01583;eC_number=4.2.-.-;Name=ybaK_1;db_xref=COG:COG2606;gene=ybaK_1;inference=ab initio prediction:Prodigal:002006,similar to AA sequence:UniProtKB:P45202;locus_tag=POOINJGP_01583;product=Cys-tRNA(Pro)/Cys-tRNA(Cys) deacylase YbaK
JACHWB010000002.1	Prodigal:002006	CDS	177202	177834	.	-	0	ID=POOINJGP_01584;Name=ureE;gene=ureE;inference=ab initio prediction:Prodigal:002006,protein motif:HAMAP:MF_00822;locus_tag=POOINJGP_01584;product=Urease accessory protein UreE
JACHWB010000002.1	Prodigal:002006	CDS	177890	178375	.	-	0	ID=POOINJGP_01585;eC_number=3.5.4.3;Name=guaD;db_xref=COG:COG0590;gene=guaD;inference=ab initio prediction:Prodigal:002006,similar to AA sequence:UniProtKB:O34598;locus_tag=POOINJGP_01585;product=Guanine deaminase
JACHWB010000002.1	Prodigal:002006	CDS	178381	179346	.	-	0	ID=POOINJGP_01586;Name=paoD;db_xref=COG:COG1975;gene=paoD;inference=ab initio prediction:Prodigal:002006,similar to AA sequence:UniProtKB:P77183;locus_tag=POOINJGP_01586;product=Molybdenum cofactor insertion chaperone PaoD
JACHWB010000002.1	Prodigal:002006	CDS	179343	181673	.	-	0	ID=POOINJGP_01587;eC_number=1.17.1.4;Name=xdhA;db_xref=COG:COG1529;gene=xdhA;inference=ab initio prediction:Prodigal:002006,similar to AA sequence:UniProtKB:Q46799;locus_tag=POOINJGP_01587;product=Putative xanthine dehydrogenase molybdenum-binding subunit XdhA
JACHWB010000002.1	Prodigal:002006	CDS	181678	183051	.	-	0	ID=POOINJGP_01588;inference=ab initio prediction:Prodigal:002006;locus_tag=POOINJGP_01588;product=hypothetical protein
JACHWB010000002.1	Prodigal:002006	CDS	183269	183709	.	-	0	ID=POOINJGP_01589;eC_number=4.4.1.5;Name=gloA_1;db_xref=COG:COG0346;gene=gloA_1;inference=ab initio prediction:Prodigal:002006,similar to AA sequence:UniProtKB:P44638;locus_tag=POOINJGP_01589;product=Lactoylglutathione lyase
JACHWB010000002.1	Prodigal:002006	CDS	183904	186555	.	+	0	ID=POOINJGP_01590;eC_number=3.4.11.2;Name=pepN;db_xref=COG:COG0308;gene=pepN;inference=ab initio prediction:Prodigal:002006,similar to AA sequence:UniProtKB:P04825;locus_tag=POOINJGP_01590;product=Aminopeptidase N
JACHWB010000002.1	Prodigal:002006	CDS	186747	189074	.	+	0	ID=POOINJGP_01591;eC_number=2.7.13.3;Name=rcsC_8;gene=rcsC_8;inference=ab initio prediction:Prodigal:002006,protein motif:HAMAP:MF_00979;locus_tag=POOINJGP_01591;product=Sensor histidine kinase RcsC
JACHWB010000002.1	Prodigal:002006	CDS	189198	191144	.	-	0	ID=POOINJGP_01592;inference=ab initio prediction:Prodigal:002006;locus_tag=POOINJGP_01592;product=hypothetical protein
JACHWB010000002.1	Prodigal:002006	CDS	191665	193872	.	-	0	ID=POOINJGP_01593;inference=ab initio prediction:Prodigal:002006;locus_tag=POOINJGP_01593;product=hypothetical protein
JACHWB010000002.1	Prodigal:002006	CDS	194611	197562	.	-	0	ID=POOINJGP_01594;Name=glnE;db_xref=COG:COG1391;gene=glnE;inference=ab initio prediction:Prodigal:002006,similar to AA sequence:UniProtKB:P30870;locus_tag=POOINJGP_01594;product=Bifunctional glutamine synthetase adenylyltransferase/adenylyl-removing enzyme
JACHWB010000002.1	Prodigal:002006	CDS	197659	199092	.	-	0	ID=POOINJGP_01595;eC_number=2.7.-.-;Name=sasA_5;gene=sasA_5;inference=ab initio prediction:Prodigal:002006,protein motif:HAMAP:MF_01837;locus_tag=POOINJGP_01595;product=Adaptive-response sensory-kinase SasA
JACHWB010000002.1	Prodigal:002006	CDS	199103	199801	.	-	0	ID=POOINJGP_01596;Name=cusR;db_xref=COG:COG0745;gene=cusR;inference=ab initio prediction:Prodigal:002006,similar to AA sequence:UniProtKB:P0ACZ8;locus_tag=POOINJGP_01596;product=Transcriptional regulatory protein CusR
JACHWB010000002.1	Prodigal:002006	CDS	199942	201156	.	-	0	ID=POOINJGP_01597;eC_number=3.4.21.107;Name=degP_1;db_xref=COG:COG0265;gene=degP_1;inference=ab initio prediction:Prodigal:002006,similar to AA sequence:UniProtKB:P0C0V0;locus_tag=POOINJGP_01597;product=Periplasmic serine endoprotease DegP
JACHWB010000002.1	Prodigal:002006	CDS	201926	202387	.	-	0	ID=POOINJGP_01598;Name=ccmH;db_xref=COG:COG3088;gene=ccmH;inference=ab initio prediction:Prodigal:002006,similar to AA sequence:UniProtKB:P0ABM9;locus_tag=POOINJGP_01598;product=Cytochrome c-type biogenesis protein CcmH
JACHWB010000002.1	Prodigal:002006	CDS	202391	204373	.	-	0	ID=POOINJGP_01599;Name=ccmF;db_xref=COG:COG1138;gene=ccmF;inference=ab initio prediction:Prodigal:002006,similar to AA sequence:UniProtKB:P33927;locus_tag=POOINJGP_01599;product=Cytochrome c-type biogenesis protein CcmF
JACHWB010000002.1	Prodigal:002006	CDS	204389	204847	.	-	0	ID=POOINJGP_01600;Name=ccmE;db_xref=COG:COG2332;gene=ccmE;inference=ab initio prediction:Prodigal:002006,similar to AA sequence:UniProtKB:Q9LA01;locus_tag=POOINJGP_01600;product=Cytochrome c-type biogenesis protein CcmE
JACHWB010000002.1	Prodigal:002006	CDS	204844	205950	.	-	0	ID=POOINJGP_01601;inference=ab initio prediction:Prodigal:002006;locus_tag=POOINJGP_01601;product=hypothetical protein
JACHWB010000002.1	Prodigal:002006	CDS	206016	207413	.	-	0	ID=POOINJGP_01602;eC_number=2.7.-.-;Name=sasA_6;gene=sasA_6;inference=ab initio prediction:Prodigal:002006,protein motif:HAMAP:MF_01837;locus_tag=POOINJGP_01602;product=Adaptive-response sensory-kinase SasA
JACHWB010000002.1	Prodigal:002006	CDS	207410	208102	.	-	0	ID=POOINJGP_01603;Name=qseB_2;gene=qseB_2;inference=ab initio prediction:Prodigal:002006,similar to AA sequence:UniProtKB:P52076;locus_tag=POOINJGP_01603;product=Transcriptional regulatory protein QseB
JACHWB010000002.1	Prodigal:002006	CDS	208230	208544	.	-	0	ID=POOINJGP_01604;inference=ab initio prediction:Prodigal:002006;locus_tag=POOINJGP_01604;product=hypothetical protein
JACHWB010000002.1	Prodigal:002006	CDS	208638	208847	.	-	0	ID=POOINJGP_01605;inference=ab initio prediction:Prodigal:002006;locus_tag=POOINJGP_01605;product=hypothetical protein
JACHWB010000002.1	Prodigal:002006	CDS	208849	209391	.	-	0	ID=POOINJGP_01606;inference=ab initio prediction:Prodigal:002006;locus_tag=POOINJGP_01606;product=hypothetical protein
JACHWB010000002.1	Prodigal:002006	CDS	209400	210938	.	-	0	ID=POOINJGP_01607;inference=ab initio prediction:Prodigal:002006;locus_tag=POOINJGP_01607;product=hypothetical protein
JACHWB010000002.1	Prodigal:002006	CDS	210973	214830	.	-	0	ID=POOINJGP_01608;inference=ab initio prediction:Prodigal:002006;locus_tag=POOINJGP_01608;product=hypothetical protein
JACHWB010000002.1	Prodigal:002006	CDS	214830	215258	.	-	0	ID=POOINJGP_01609;inference=ab initio prediction:Prodigal:002006;locus_tag=POOINJGP_01609;product=hypothetical protein
JACHWB010000002.1	Prodigal:002006	CDS	215444	216334	.	-	0	ID=POOINJGP_01610;inference=ab initio prediction:Prodigal:002006;locus_tag=POOINJGP_01610;product=hypothetical protein
JACHWB010000002.1	Prodigal:002006	CDS	216738	217376	.	-	0	ID=POOINJGP_01611;inference=ab initio prediction:Prodigal:002006;locus_tag=POOINJGP_01611;product=hypothetical protein
JACHWB010000002.1	Prodigal:002006	CDS	217458	217703	.	+	0	ID=POOINJGP_01612;inference=ab initio prediction:Prodigal:002006;locus_tag=POOINJGP_01612;product=hypothetical protein
JACHWB010000002.1	Prodigal:002006	CDS	217859	218545	.	-	0	ID=POOINJGP_01613;inference=ab initio prediction:Prodigal:002006;locus_tag=POOINJGP_01613;product=hypothetical protein
JACHWB010000002.1	Prodigal:002006	CDS	218907	219005	.	-	0	ID=POOINJGP_01614;inference=ab initio prediction:Prodigal:002006;locus_tag=POOINJGP_01614;product=hypothetical protein
JACHWB010000002.1	Prodigal:002006	CDS	219186	219647	.	-	0	ID=POOINJGP_01615;inference=ab initio prediction:Prodigal:002006;locus_tag=POOINJGP_01615;product=hypothetical protein
JACHWB010000002.1	Prodigal:002006	CDS	219814	220224	.	-	0	ID=POOINJGP_01616;inference=ab initio prediction:Prodigal:002006;locus_tag=POOINJGP_01616;product=hypothetical protein
JACHWB010000002.1	Prodigal:002006	CDS	220320	220730	.	-	0	ID=POOINJGP_01617;inference=ab initio prediction:Prodigal:002006;locus_tag=POOINJGP_01617;product=hypothetical protein
JACHWB010000002.1	Prodigal:002006	CDS	220727	221062	.	-	0	ID=POOINJGP_01618;inference=ab initio prediction:Prodigal:002006;locus_tag=POOINJGP_01618;product=hypothetical protein
JACHWB010000002.1	Prodigal:002006	CDS	221078	221644	.	-	0	ID=POOINJGP_01619;inference=ab initio prediction:Prodigal:002006;locus_tag=POOINJGP_01619;product=hypothetical protein
JACHWB010000002.1	Prodigal:002006	CDS	221670	222416	.	+	0	ID=POOINJGP_01620;inference=ab initio prediction:Prodigal:002006;locus_tag=POOINJGP_01620;product=hypothetical protein
JACHWB010000002.1	Prodigal:002006	CDS	222489	223289	.	+	0	ID=POOINJGP_01621;inference=ab initio prediction:Prodigal:002006;locus_tag=POOINJGP_01621;product=hypothetical protein
JACHWB010000002.1	Prodigal:002006	CDS	223407	224645	.	-	0	ID=POOINJGP_01622;inference=ab initio prediction:Prodigal:002006;locus_tag=POOINJGP_01622;product=hypothetical protein
JACHWB010000002.1	Prodigal:002006	CDS	224789	224992	.	-	0	ID=POOINJGP_01623;inference=ab initio prediction:Prodigal:002006;locus_tag=POOINJGP_01623;product=hypothetical protein
JACHWB010000002.1	Prodigal:002006	CDS	225101	225637	.	-	0	ID=POOINJGP_01624;inference=ab initio prediction:Prodigal:002006;locus_tag=POOINJGP_01624;product=hypothetical protein
JACHWB010000002.1	Prodigal:002006	CDS	225634	225783	.	-	0	ID=POOINJGP_01625;inference=ab initio prediction:Prodigal:002006;locus_tag=POOINJGP_01625;product=hypothetical protein
JACHWB010000002.1	Prodigal:002006	CDS	225780	225980	.	-	0	ID=POOINJGP_01626;inference=ab initio prediction:Prodigal:002006;locus_tag=POOINJGP_01626;product=hypothetical protein
JACHWB010000002.1	Prodigal:002006	CDS	226136	226426	.	-	0	ID=POOINJGP_01627;inference=ab initio prediction:Prodigal:002006;locus_tag=POOINJGP_01627;product=hypothetical protein
JACHWB010000002.1	Prodigal:002006	CDS	226892	227026	.	-	0	ID=POOINJGP_01628;inference=ab initio prediction:Prodigal:002006;locus_tag=POOINJGP_01628;product=hypothetical protein
JACHWB010000002.1	Prodigal:002006	CDS	227159	227389	.	-	0	ID=POOINJGP_01629;inference=ab initio prediction:Prodigal:002006;locus_tag=POOINJGP_01629;product=hypothetical protein
JACHWB010000002.1	Prodigal:002006	CDS	227719	228573	.	+	0	ID=POOINJGP_01630;inference=ab initio prediction:Prodigal:002006;locus_tag=POOINJGP_01630;product=hypothetical protein
JACHWB010000002.1	Prodigal:002006	CDS	228708	228893	.	+	0	ID=POOINJGP_01631;inference=ab initio prediction:Prodigal:002006;locus_tag=POOINJGP_01631;product=hypothetical protein
JACHWB010000002.1	Prodigal:002006	CDS	228984	229226	.	+	0	ID=POOINJGP_01632;inference=ab initio prediction:Prodigal:002006;locus_tag=POOINJGP_01632;product=hypothetical protein
JACHWB010000002.1	Prodigal:002006	CDS	229540	229977	.	+	0	ID=POOINJGP_01633;inference=ab initio prediction:Prodigal:002006;locus_tag=POOINJGP_01633;product=hypothetical protein
JACHWB010000002.1	Prodigal:002006	CDS	230056	230571	.	+	0	ID=POOINJGP_01634;inference=ab initio prediction:Prodigal:002006;locus_tag=POOINJGP_01634;product=hypothetical protein
JACHWB010000002.1	Prodigal:002006	CDS	230568	230873	.	-	0	ID=POOINJGP_01635;inference=ab initio prediction:Prodigal:002006;locus_tag=POOINJGP_01635;product=hypothetical protein
JACHWB010000002.1	Prodigal:002006	CDS	231278	231403	.	+	0	ID=POOINJGP_01636;inference=ab initio prediction:Prodigal:002006;locus_tag=POOINJGP_01636;product=hypothetical protein
JACHWB010000002.1	Prodigal:002006	CDS	231368	232603	.	-	0	ID=POOINJGP_01637;inference=ab initio prediction:Prodigal:002006;locus_tag=POOINJGP_01637;product=hypothetical protein
JACHWB010000002.1	Prodigal:002006	CDS	232608	232970	.	-	0	ID=POOINJGP_01638;inference=ab initio prediction:Prodigal:002006;locus_tag=POOINJGP_01638;product=hypothetical protein
JACHWB010000002.1	Prodigal:002006	CDS	232967	233500	.	-	0	ID=POOINJGP_01639;inference=ab initio prediction:Prodigal:002006;locus_tag=POOINJGP_01639;product=hypothetical protein
JACHWB010000002.1	Prodigal:002006	CDS	233503	234744	.	-	0	ID=POOINJGP_01640;inference=ab initio prediction:Prodigal:002006;locus_tag=POOINJGP_01640;product=hypothetical protein
JACHWB010000002.1	Prodigal:002006	CDS	235671	235976	.	-	0	ID=POOINJGP_01641;inference=ab initio prediction:Prodigal:002006;locus_tag=POOINJGP_01641;product=hypothetical protein
JACHWB010000002.1	Prodigal:002006	CDS	236647	238350	.	+	0	ID=POOINJGP_01642;inference=ab initio prediction:Prodigal:002006;locus_tag=POOINJGP_01642;product=hypothetical protein
JACHWB010000002.1	Prodigal:002006	CDS	238235	239452	.	-	0	ID=POOINJGP_01643;inference=ab initio prediction:Prodigal:002006;locus_tag=POOINJGP_01643;product=hypothetical protein
JACHWB010000002.1	Prodigal:002006	CDS	240206	241408	.	-	0	ID=POOINJGP_01644;inference=ab initio prediction:Prodigal:002006;locus_tag=POOINJGP_01644;product=hypothetical protein
JACHWB010000002.1	Prodigal:002006	CDS	241467	242108	.	-	0	ID=POOINJGP_01645;inference=ab initio prediction:Prodigal:002006;locus_tag=POOINJGP_01645;product=hypothetical protein
JACHWB010000002.1	Prodigal:002006	CDS	242665	245085	.	+	0	ID=POOINJGP_01646;inference=ab initio prediction:Prodigal:002006;locus_tag=POOINJGP_01646;product=hypothetical protein
JACHWB010000002.1	Prodigal:002006	CDS	245091	246122	.	-	0	ID=POOINJGP_01647;inference=ab initio prediction:Prodigal:002006;locus_tag=POOINJGP_01647;product=hypothetical protein
JACHWB010000002.1	Prodigal:002006	CDS	246281	246475	.	+	0	ID=POOINJGP_01648;inference=ab initio prediction:Prodigal:002006;locus_tag=POOINJGP_01648;product=hypothetical protein
JACHWB010000002.1	Prodigal:002006	CDS	246574	248082	.	+	0	ID=POOINJGP_01649;inference=ab initio prediction:Prodigal:002006;locus_tag=POOINJGP_01649;product=hypothetical protein
JACHWB010000002.1	Prodigal:002006	CDS	248287	249375	.	+	0	ID=POOINJGP_01650;Name=takP_5;db_xref=COG:COG4663;gene=takP_5;inference=ab initio prediction:Prodigal:002006,similar to AA sequence:UniProtKB:Q3J1R2;locus_tag=POOINJGP_01650;product=Alpha-keto acid-binding periplasmic protein TakP
JACHWB010000002.1	Prodigal:002006	CDS	249514	250095	.	+	0	ID=POOINJGP_01651;inference=ab initio prediction:Prodigal:002006;locus_tag=POOINJGP_01651;product=hypothetical protein
JACHWB010000002.1	Prodigal:002006	CDS	250490	251578	.	+	0	ID=POOINJGP_01652;inference=ab initio prediction:Prodigal:002006;locus_tag=POOINJGP_01652;product=hypothetical protein
JACHWB010000002.1	Prodigal:002006	CDS	251645	252028	.	-	0	ID=POOINJGP_01653;inference=ab initio prediction:Prodigal:002006;locus_tag=POOINJGP_01653;product=hypothetical protein
JACHWB010000002.1	Prodigal:002006	CDS	252163	252918	.	+	0	ID=POOINJGP_01654;inference=ab initio prediction:Prodigal:002006;locus_tag=POOINJGP_01654;product=hypothetical protein
JACHWB010000002.1	Prodigal:002006	CDS	252978	255392	.	+	0	ID=POOINJGP_01655;inference=ab initio prediction:Prodigal:002006;locus_tag=POOINJGP_01655;product=hypothetical protein
JACHWB010000002.1	Prodigal:002006	CDS	255394	255888	.	-	0	ID=POOINJGP_01656;inference=ab initio prediction:Prodigal:002006;locus_tag=POOINJGP_01656;product=hypothetical protein
JACHWB010000002.1	Prodigal:002006	CDS	256106	258316	.	+	0	ID=POOINJGP_01657;eC_number=2.4.1.129;Name=mtgA_2;gene=mtgA_2;inference=ab initio prediction:Prodigal:002006,protein motif:HAMAP:MF_00766;locus_tag=POOINJGP_01657;product=Biosynthetic peptidoglycan transglycosylase
JACHWB010000002.1	Prodigal:002006	CDS	258394	258987	.	+	0	ID=POOINJGP_01658;inference=ab initio prediction:Prodigal:002006;locus_tag=POOINJGP_01658;product=hypothetical protein
JACHWB010000002.1	Prodigal:002006	CDS	258984	259547	.	+	0	ID=POOINJGP_01659;inference=ab initio prediction:Prodigal:002006;locus_tag=POOINJGP_01659;product=hypothetical protein
JACHWB010000002.1	Prodigal:002006	CDS	259568	260050	.	+	0	ID=POOINJGP_01660;inference=ab initio prediction:Prodigal:002006;locus_tag=POOINJGP_01660;product=hypothetical protein
JACHWB010000002.1	Prodigal:002006	CDS	260092	260295	.	-	0	ID=POOINJGP_01661;inference=ab initio prediction:Prodigal:002006;locus_tag=POOINJGP_01661;product=hypothetical protein
JACHWB010000002.1	Prodigal:002006	CDS	260547	261566	.	+	0	ID=POOINJGP_01662;inference=ab initio prediction:Prodigal:002006;locus_tag=POOINJGP_01662;product=hypothetical protein
JACHWB010000002.1	Prodigal:002006	CDS	261675	262259	.	+	0	ID=POOINJGP_01663;inference=ab initio prediction:Prodigal:002006;locus_tag=POOINJGP_01663;product=hypothetical protein
JACHWB010000002.1	Prodigal:002006	CDS	262280	262621	.	-	0	ID=POOINJGP_01664;inference=ab initio prediction:Prodigal:002006;locus_tag=POOINJGP_01664;product=hypothetical protein
JACHWB010000002.1	Prodigal:002006	CDS	262621	263337	.	-	0	ID=POOINJGP_01665;inference=ab initio prediction:Prodigal:002006;locus_tag=POOINJGP_01665;product=hypothetical protein
JACHWB010000002.1	Prodigal:002006	CDS	263824	264147	.	+	0	ID=POOINJGP_01666;inference=ab initio prediction:Prodigal:002006;locus_tag=POOINJGP_01666;product=hypothetical protein
JACHWB010000002.1	Prodigal:002006	CDS	264189	264644	.	+	0	ID=POOINJGP_01667;Name=sufE;db_xref=COG:COG2166;gene=sufE;inference=ab initio prediction:Prodigal:002006,similar to AA sequence:UniProtKB:Q9EXP1;locus_tag=POOINJGP_01667;product=Cysteine desulfuration protein SufE
JACHWB010000002.1	Prodigal:002006	CDS	264641	265609	.	-	0	ID=POOINJGP_01668;inference=ab initio prediction:Prodigal:002006;locus_tag=POOINJGP_01668;product=hypothetical protein
JACHWB010000002.1	Prodigal:002006	CDS	265796	266230	.	-	0	ID=POOINJGP_01669;inference=ab initio prediction:Prodigal:002006;locus_tag=POOINJGP_01669;product=hypothetical protein
JACHWB010000002.1	Prodigal:002006	CDS	266319	267293	.	+	0	ID=POOINJGP_01670;Name=cdhR;db_xref=COG:COG4977;gene=cdhR;inference=ab initio prediction:Prodigal:002006,similar to AA sequence:UniProtKB:Q9HTH5;locus_tag=POOINJGP_01670;product=HTH-type transcriptional regulator CdhR
JACHWB010000002.1	Prodigal:002006	CDS	267341	267775	.	-	0	ID=POOINJGP_01671;Name=ros;db_xref=COG:COG4957;gene=ros;inference=ab initio prediction:Prodigal:002006,similar to AA sequence:UniProtKB:Q04152;locus_tag=POOINJGP_01671;product=Transcriptional regulatory protein ros
JACHWB010000002.1	Prodigal:002006	CDS	268199	270310	.	+	0	ID=POOINJGP_01672;eC_number=3.4.14.-;Name=dapb1;gene=dapb1;inference=ab initio prediction:Prodigal:002006,similar to AA sequence:UniProtKB:O07834;locus_tag=POOINJGP_01672;product=Dipeptidyl aminopeptidase BI
JACHWB010000002.1	Prodigal:002006	CDS	270397	272787	.	+	0	ID=POOINJGP_01673;inference=ab initio prediction:Prodigal:002006;locus_tag=POOINJGP_01673;product=hypothetical protein
JACHWB010000002.1	Prodigal:002006	CDS	272915	275296	.	+	0	ID=POOINJGP_01674;inference=ab initio prediction:Prodigal:002006;locus_tag=POOINJGP_01674;product=hypothetical protein
JACHWB010000002.1	Prodigal:002006	CDS	275301	275855	.	+	0	ID=POOINJGP_01675;inference=ab initio prediction:Prodigal:002006;locus_tag=POOINJGP_01675;product=hypothetical protein
JACHWB010000002.1	Prodigal:002006	CDS	275859	276827	.	-	0	ID=POOINJGP_01676;inference=ab initio prediction:Prodigal:002006;locus_tag=POOINJGP_01676;product=hypothetical protein
JACHWB010000002.1	Prodigal:002006	CDS	277083	277682	.	+	0	ID=POOINJGP_01677;eC_number=1.15.1.1;Name=sodB;db_xref=COG:COG0605;gene=sodB;inference=ab initio prediction:Prodigal:002006,similar to AA sequence:UniProtKB:Q9XD74;locus_tag=POOINJGP_01677;product=Superoxide dismutase [Mn]
JACHWB010000002.1	Prodigal:002006	CDS	277881	278723	.	-	0	ID=POOINJGP_01678;eC_number=3.5.1.105;Name=chbG;db_xref=COG:COG3394;gene=chbG;inference=ab initio prediction:Prodigal:002006,similar to AA sequence:UniProtKB:P37794;locus_tag=POOINJGP_01678;product=Chitooligosaccharide deacetylase ChbG
JACHWB010000002.1	Prodigal:002006	CDS	278820	279806	.	+	0	ID=POOINJGP_01679;eC_number=2.4.-.-;inference=ab initio prediction:Prodigal:002006,similar to AA sequence:UniProtKB:Q55487;locus_tag=POOINJGP_01679;product=putative glycosyltransferase
JACHWB010000002.1	Prodigal:002006	CDS	279810	281336	.	+	0	ID=POOINJGP_01680;Name=murJ_1;db_xref=COG:COG0728;gene=murJ_1;inference=ab initio prediction:Prodigal:002006,similar to AA sequence:UniProtKB:P0AF16;locus_tag=POOINJGP_01680;product=Lipid II flippase MurJ
JACHWB010000002.1	Prodigal:002006	CDS	281435	281854	.	+	0	ID=POOINJGP_01681;inference=ab initio prediction:Prodigal:002006;locus_tag=POOINJGP_01681;product=hypothetical protein
JACHWB010000002.1	Prodigal:002006	CDS	281854	282378	.	+	0	ID=POOINJGP_01682;Name=petE_2;gene=petE_2;inference=ab initio prediction:Prodigal:002006,protein motif:HAMAP:MF_00566;locus_tag=POOINJGP_01682;product=Plastocyanin
JACHWB010000002.1	Prodigal:002006	CDS	282449	283153	.	+	0	ID=POOINJGP_01683;inference=ab initio prediction:Prodigal:002006;locus_tag=POOINJGP_01683;product=hypothetical protein
JACHWB010000002.1	Prodigal:002006	CDS	283176	284333	.	-	0	ID=POOINJGP_01684;inference=ab initio prediction:Prodigal:002006;locus_tag=POOINJGP_01684;product=hypothetical protein
JACHWB010000002.1	Prodigal:002006	CDS	284388	285107	.	-	0	ID=POOINJGP_01685;inference=ab initio prediction:Prodigal:002006;locus_tag=POOINJGP_01685;product=hypothetical protein
JACHWB010000002.1	Prodigal:002006	CDS	285203	286078	.	-	0	ID=POOINJGP_01686;eC_number=2.6.1.42;Name=ilvE_2;db_xref=COG:COG0115;gene=ilvE_2;inference=ab initio prediction:Prodigal:002006,similar to AA sequence:UniProtKB:P0AB80;locus_tag=POOINJGP_01686;product=Branched-chain-amino-acid aminotransferase
JACHWB010000002.1	Prodigal:002006	CDS	286245	286922	.	+	0	ID=POOINJGP_01687;eC_number=3.8.1.2;Name=hdl IVa;gene=hdl IVa;inference=ab initio prediction:Prodigal:002006,similar to AA sequence:UniProtKB:Q51645;locus_tag=POOINJGP_01687;product=(S)-2-haloacid dehalogenase 4A
JACHWB010000002.1	Prodigal:002006	CDS	287026	288408	.	-	0	ID=POOINJGP_01688;eC_number=3.5.1.18;Name=dapE_3;gene=dapE_3;inference=ab initio prediction:Prodigal:002006,protein motif:HAMAP:MF_01690;locus_tag=POOINJGP_01688;product=Succinyl-diaminopimelate desuccinylase
JACHWB010000002.1	Prodigal:002006	CDS	288490	288945	.	-	0	ID=POOINJGP_01689;eC_number=2.3.1.189;Name=mshD_2;gene=mshD_2;inference=ab initio prediction:Prodigal:002006,protein motif:HAMAP:MF_01698;locus_tag=POOINJGP_01689;product=Mycothiol acetyltransferase
JACHWB010000002.1	Prodigal:002006	CDS	288966	290504	.	-	0	ID=POOINJGP_01690;inference=ab initio prediction:Prodigal:002006;locus_tag=POOINJGP_01690;product=hypothetical protein
JACHWB010000002.1	Prodigal:002006	CDS	290628	291008	.	+	0	ID=POOINJGP_01691;inference=ab initio prediction:Prodigal:002006;locus_tag=POOINJGP_01691;product=hypothetical protein
JACHWB010000002.1	Prodigal:002006	CDS	291214	293184	.	+	0	ID=POOINJGP_01692;eC_number=5.4.99.2;Name=mutA;db_xref=COG:COG1884;gene=mutA;inference=ab initio prediction:Prodigal:002006,similar to AA sequence:UniProtKB:P11652;locus_tag=POOINJGP_01692;product=Methylmalonyl-CoA mutase small subunit
JACHWB010000002.1	Prodigal:002006	CDS	293223	293663	.	+	0	ID=POOINJGP_01693;inference=ab initio prediction:Prodigal:002006;locus_tag=POOINJGP_01693;product=hypothetical protein
JACHWB010000002.1	Prodigal:002006	CDS	293751	294119	.	+	0	ID=POOINJGP_01694;inference=ab initio prediction:Prodigal:002006;locus_tag=POOINJGP_01694;product=hypothetical protein
JACHWB010000002.1	Prodigal:002006	CDS	294326	296488	.	+	0	ID=POOINJGP_01695;eC_number=5.4.99.2;Name=mutB;db_xref=COG:COG1884;gene=mutB;inference=ab initio prediction:Prodigal:002006,similar to AA sequence:UniProtKB:P9WJK5;locus_tag=POOINJGP_01695;product=putative methylmalonyl-CoA mutase large subunit
JACHWB010000002.1	Prodigal:002006	CDS	296568	297344	.	+	0	ID=POOINJGP_01696;eC_number=1.1.1.163;Name=cpnA;gene=cpnA;inference=ab initio prediction:Prodigal:002006,similar to AA sequence:UniProtKB:Q8GAV9;locus_tag=POOINJGP_01696;product=Cyclopentanol dehydrogenase
JACHWB010000002.1	Prodigal:002006	CDS	297458	298642	.	+	0	ID=POOINJGP_01697;inference=ab initio prediction:Prodigal:002006;locus_tag=POOINJGP_01697;product=hypothetical protein
JACHWB010000002.1	Prodigal:002006	CDS	298769	299776	.	-	0	ID=POOINJGP_01698;inference=ab initio prediction:Prodigal:002006;locus_tag=POOINJGP_01698;product=hypothetical protein
JACHWB010000002.1	Prodigal:002006	CDS	299920	300678	.	+	0	ID=POOINJGP_01699;inference=ab initio prediction:Prodigal:002006;locus_tag=POOINJGP_01699;product=hypothetical protein
JACHWB010000002.1	Prodigal:002006	CDS	300710	301693	.	+	0	ID=POOINJGP_01700;eC_number=3.6.-.-;db_xref=COG:COG1703;inference=ab initio prediction:Prodigal:002006,similar to AA sequence:UniProtKB:P9WPZ1;locus_tag=POOINJGP_01700;product=putative GTPase
JACHWB010000002.1	Prodigal:002006	CDS	301810	302646	.	+	0	ID=POOINJGP_01701;inference=ab initio prediction:Prodigal:002006;locus_tag=POOINJGP_01701;product=hypothetical protein
JACHWB010000002.1	Prodigal:002006	CDS	302652	303665	.	-	0	ID=POOINJGP_01702;inference=ab initio prediction:Prodigal:002006;locus_tag=POOINJGP_01702;product=hypothetical protein
JACHWB010000002.1	Prodigal:002006	CDS	303835	305139	.	+	0	ID=POOINJGP_01703;eC_number=1.1.1.22;Name=rkpK;db_xref=COG:COG1004;gene=rkpK;inference=ab initio prediction:Prodigal:002006,similar to AA sequence:UniProtKB:O54068;locus_tag=POOINJGP_01703;product=UDP-glucose 6-dehydrogenase
JACHWB010000002.1	Prodigal:002006	CDS	305225	305461	.	+	0	ID=POOINJGP_01704;inference=ab initio prediction:Prodigal:002006;locus_tag=POOINJGP_01704;product=hypothetical protein
JACHWB010000002.1	Prodigal:002006	CDS	305631	306296	.	+	0	ID=POOINJGP_01705;inference=ab initio prediction:Prodigal:002006;locus_tag=POOINJGP_01705;product=hypothetical protein
JACHWB010000002.1	Prodigal:002006	CDS	306324	307298	.	-	0	ID=POOINJGP_01706;inference=ab initio prediction:Prodigal:002006;locus_tag=POOINJGP_01706;product=hypothetical protein
JACHWB010000002.1	Prodigal:002006	CDS	307581	308027	.	-	0	ID=POOINJGP_01707;db_xref=COG:COG0664;inference=ab initio prediction:Prodigal:002006,similar to AA sequence:UniProtKB:P9WIY7;locus_tag=POOINJGP_01707;product=putative NTE family protein
JACHWB010000002.1	Prodigal:002006	CDS	308024	310744	.	-	0	ID=POOINJGP_01708;inference=ab initio prediction:Prodigal:002006;locus_tag=POOINJGP_01708;product=hypothetical protein
JACHWB010000002.1	Prodigal:002006	CDS	310906	312177	.	+	0	ID=POOINJGP_01709;inference=ab initio prediction:Prodigal:002006;locus_tag=POOINJGP_01709;product=hypothetical protein
JACHWB010000002.1	Prodigal:002006	CDS	312186	313457	.	+	0	ID=POOINJGP_01710;eC_number=2.4.1.250;Name=mshA_3;gene=mshA_3;inference=ab initio prediction:Prodigal:002006,protein motif:HAMAP:MF_01695;locus_tag=POOINJGP_01710;product=D-inositol-3-phosphate glycosyltransferase
JACHWB010000002.1	Prodigal:002006	CDS	313454	314584	.	+	0	ID=POOINJGP_01711;eC_number=2.4.1.250;Name=mshA_4;gene=mshA_4;inference=ab initio prediction:Prodigal:002006,protein motif:HAMAP:MF_01695;locus_tag=POOINJGP_01711;product=D-inositol-3-phosphate glycosyltransferase
JACHWB010000002.1	Prodigal:002006	CDS	314581	316521	.	+	0	ID=POOINJGP_01712;eC_number=2.4.1.227;Name=murG_2;gene=murG_2;inference=ab initio prediction:Prodigal:002006,protein motif:HAMAP:MF_00033;locus_tag=POOINJGP_01712;product=UDP-N-acetylglucosamine--N-acetylmuramyl-(pentapeptide) pyrophosphoryl-undecaprenol N-acetylglucosamine transferase
JACHWB010000002.1	Prodigal:002006	CDS	316552	318417	.	+	0	ID=POOINJGP_01713;eC_number=7.4.2.10;Name=gsiA_3;db_xref=COG:COG1123;gene=gsiA_3;inference=ab initio prediction:Prodigal:002006,similar to AA sequence:UniProtKB:P75796;locus_tag=POOINJGP_01713;product=Glutathione import ATP-binding protein GsiA
JACHWB010000002.1	Prodigal:002006	CDS	318417	320327	.	+	0	ID=POOINJGP_01714;inference=ab initio prediction:Prodigal:002006;locus_tag=POOINJGP_01714;product=hypothetical protein
JACHWB010000002.1	Prodigal:002006	CDS	320324	321343	.	+	0	ID=POOINJGP_01715;Name=nikB;db_xref=COG:COG0601;gene=nikB;inference=ab initio prediction:Prodigal:002006,similar to AA sequence:UniProtKB:P33591;locus_tag=POOINJGP_01715;product=Nickel transport system permease protein NikB
JACHWB010000002.1	Prodigal:002006	CDS	321340	322503	.	+	0	ID=POOINJGP_01716;inference=ab initio prediction:Prodigal:002006;locus_tag=POOINJGP_01716;product=hypothetical protein
JACHWB010000002.1	Prodigal:002006	CDS	322577	323524	.	+	0	ID=POOINJGP_01717;inference=ab initio prediction:Prodigal:002006;locus_tag=POOINJGP_01717;product=hypothetical protein
JACHWB010000002.1	Prodigal:002006	CDS	323525	324769	.	-	0	ID=POOINJGP_01718;inference=ab initio prediction:Prodigal:002006;locus_tag=POOINJGP_01718;product=hypothetical protein
JACHWB010000002.1	Prodigal:002006	CDS	324885	326402	.	-	0	ID=POOINJGP_01719;eC_number=3.6.4.13;Name=rhlE_1;gene=rhlE_1;inference=ab initio prediction:Prodigal:002006,protein motif:HAMAP:MF_00968;locus_tag=POOINJGP_01719;product=ATP-dependent RNA helicase RhlE
JACHWB010000002.1	Prodigal:002006	CDS	326690	327874	.	+	0	ID=POOINJGP_01720;inference=ab initio prediction:Prodigal:002006;locus_tag=POOINJGP_01720;product=hypothetical protein
JACHWB010000002.1	Prodigal:002006	CDS	327964	329484	.	+	0	ID=POOINJGP_01721;eC_number=1.1.1.402;Name=eryB;db_xref=COG:COG0578;gene=eryB;inference=ab initio prediction:Prodigal:002006,similar to AA sequence:UniProtKB:Q2YIQ2;locus_tag=POOINJGP_01721;product=D-erythritol 1-phosphate dehydrogenase
JACHWB010000002.1	Prodigal:002006	CDS	329515	331011	.	+	0	ID=POOINJGP_01722;eC_number=2.7.1.30;Name=glpK;db_xref=COG:COG0554;gene=glpK;inference=ab initio prediction:Prodigal:002006,similar to AA sequence:UniProtKB:P9WPK1;locus_tag=POOINJGP_01722;product=Glycerol kinase
JACHWB010000002.1	Prodigal:002006	CDS	331057	331482	.	-	0	ID=POOINJGP_01723;Name=hit;db_xref=COG:COG0537;gene=hit;inference=ab initio prediction:Prodigal:002006,similar to AA sequence:UniProtKB:O07513;locus_tag=POOINJGP_01723;product=Protein hit
JACHWB010000002.1	Prodigal:002006	CDS	331906	332097	.	+	0	ID=POOINJGP_01724;inference=ab initio prediction:Prodigal:002006;locus_tag=POOINJGP_01724;product=hypothetical protein
JACHWB010000002.1	Prodigal:002006	CDS	332177	332728	.	-	0	ID=POOINJGP_01725;inference=ab initio prediction:Prodigal:002006;locus_tag=POOINJGP_01725;product=hypothetical protein
JACHWB010000002.1	Prodigal:002006	CDS	332757	332993	.	-	0	ID=POOINJGP_01726;inference=ab initio prediction:Prodigal:002006;locus_tag=POOINJGP_01726;product=hypothetical protein
JACHWB010000002.1	Prodigal:002006	CDS	333301	334047	.	-	0	ID=POOINJGP_01727;inference=ab initio prediction:Prodigal:002006;locus_tag=POOINJGP_01727;product=hypothetical protein
JACHWB010000002.1	Prodigal:002006	CDS	334409	334939	.	-	0	ID=POOINJGP_01728;inference=ab initio prediction:Prodigal:002006;locus_tag=POOINJGP_01728;product=hypothetical protein
[truncated: 5,727,962 more chars]
