# Supplementary material for: Comprehensive Comparative Genomics and Phenotyping of Methylobacterium Species
Source: Front Microbiol. 2021 Oct 6;12:740610. doi: 10.3389/fmicb.2021.740610 (PMC8561711; doi:10.3389/fmicb.2021.740610)
Supplement: Supplementary file 11 [file Data_Sheet_5.ZIP › Mic_subterranea.gff]

##gff-version 3
##sequence-region QQBB01000001.1 1 1000883
##sequence-region QQBB01000002.1 1 686042
##sequence-region QQBB01000003.1 1 540914
##sequence-region QQBB01000004.1 1 519753
##sequence-region QQBB01000005.1 1 468339
##sequence-region QQBB01000006.1 1 420068
##sequence-region QQBB01000007.1 1 316965
##sequence-region QQBB01000008.1 1 183358
##sequence-region QQBB01000009.1 1 136236
##sequence-region QQBB01000010.1 1 114368
##sequence-region QQBB01000011.1 1 91162
##sequence-region QQBB01000012.1 1 88725
##sequence-region QQBB01000013.1 1 86701
##sequence-region QQBB01000014.1 1 86059
##sequence-region QQBB01000015.1 1 56777
##sequence-region QQBB01000016.1 1 49923
##sequence-region QQBB01000017.1 1 48365
##sequence-region QQBB01000018.1 1 46456
##sequence-region QQBB01000019.1 1 45258
##sequence-region QQBB01000020.1 1 39426
##sequence-region QQBB01000021.1 1 24422
##sequence-region QQBB01000022.1 1 16018
##sequence-region QQBB01000023.1 1 15426
##sequence-region QQBB01000024.1 1 13564
##sequence-region QQBB01000025.1 1 13372
##sequence-region QQBB01000026.1 1 7635
##sequence-region QQBB01000027.1 1 6588
##sequence-region QQBB01000028.1 1 5645
##sequence-region QQBB01000029.1 1 4055
##sequence-region QQBB01000030.1 1 3843
##sequence-region QQBB01000031.1 1 3445
##sequence-region QQBB01000032.1 1 2653
##sequence-region QQBB01000033.1 1 1642
##sequence-region QQBB01000034.1 1 1481
##sequence-region QQBB01000035.1 1 1153
##sequence-region QQBB01000036.1 1 1082
QQBB01000001.1	Prodigal:002006	CDS	81	650	.	+	0	ID=NHBCIBLK_00001;inference=ab initio prediction:Prodigal:002006;locus_tag=NHBCIBLK_00001;product=hypothetical protein
QQBB01000001.1	Prodigal:002006	CDS	657	2675	.	+	0	ID=NHBCIBLK_00002;inference=ab initio prediction:Prodigal:002006;locus_tag=NHBCIBLK_00002;product=hypothetical protein
QQBB01000001.1	Prodigal:002006	CDS	3480	5882	.	+	0	ID=NHBCIBLK_00003;inference=ab initio prediction:Prodigal:002006;locus_tag=NHBCIBLK_00003;product=hypothetical protein
QQBB01000001.1	Prodigal:002006	CDS	6428	7063	.	-	0	ID=NHBCIBLK_00004;inference=ab initio prediction:Prodigal:002006;locus_tag=NHBCIBLK_00004;product=hypothetical protein
QQBB01000001.1	Prodigal:002006	CDS	7476	8897	.	+	0	ID=NHBCIBLK_00005;inference=ab initio prediction:Prodigal:002006;locus_tag=NHBCIBLK_00005;product=hypothetical protein
QQBB01000001.1	Prodigal:002006	CDS	8890	9558	.	+	0	ID=NHBCIBLK_00006;Name=degU_1;db_xref=COG:COG2197;gene=degU_1;inference=ab initio prediction:Prodigal:002006,similar to AA sequence:UniProtKB:P13800;locus_tag=NHBCIBLK_00006;product=Transcriptional regulatory protein DegU
QQBB01000001.1	Prodigal:002006	CDS	9749	10144	.	+	0	ID=NHBCIBLK_00007;eC_number=4.4.1.5;Name=gloA_1;db_xref=COG:COG0346;gene=gloA_1;inference=ab initio prediction:Prodigal:002006,similar to AA sequence:UniProtKB:P44638;locus_tag=NHBCIBLK_00007;product=Lactoylglutathione lyase
QQBB01000001.1	Prodigal:002006	CDS	10383	11606	.	+	0	ID=NHBCIBLK_00008;inference=ab initio prediction:Prodigal:002006;locus_tag=NHBCIBLK_00008;product=hypothetical protein
QQBB01000001.1	Prodigal:002006	CDS	11721	12239	.	-	0	ID=NHBCIBLK_00009;Name=lolA_1;gene=lolA_1;inference=ab initio prediction:Prodigal:002006,protein motif:HAMAP:MF_00240;locus_tag=NHBCIBLK_00009;product=Outer-membrane lipoprotein carrier protein
QQBB01000001.1	Prodigal:002006	CDS	13070	14701	.	+	0	ID=NHBCIBLK_00010;eC_number=5.4.2.2;Name=pgm;db_xref=COG:COG0033;gene=pgm;inference=ab initio prediction:Prodigal:002006,similar to AA sequence:UniProtKB:P39671;locus_tag=NHBCIBLK_00010;product=Phosphoglucomutase
QQBB01000001.1	Prodigal:002006	CDS	14884	15720	.	+	0	ID=NHBCIBLK_00011;inference=ab initio prediction:Prodigal:002006;locus_tag=NHBCIBLK_00011;product=hypothetical protein
QQBB01000001.1	Prodigal:002006	CDS	15763	16521	.	-	0	ID=NHBCIBLK_00012;inference=ab initio prediction:Prodigal:002006;locus_tag=NHBCIBLK_00012;product=hypothetical protein
QQBB01000001.1	Prodigal:002006	CDS	16858	18333	.	-	0	ID=NHBCIBLK_00013;eC_number=1.2.1.26;Name=gucD;db_xref=COG:COG1012;gene=gucD;inference=ab initio prediction:Prodigal:002006,similar to AA sequence:UniProtKB:P42236;locus_tag=NHBCIBLK_00013;product=Alpha-ketoglutaric semialdehyde dehydrogenase
QQBB01000001.1	Prodigal:002006	CDS	18330	19535	.	-	0	ID=NHBCIBLK_00014;inference=ab initio prediction:Prodigal:002006;locus_tag=NHBCIBLK_00014;product=hypothetical protein
QQBB01000001.1	Prodigal:002006	CDS	20183	20584	.	+	0	ID=NHBCIBLK_00015;inference=ab initio prediction:Prodigal:002006;locus_tag=NHBCIBLK_00015;product=hypothetical protein
QQBB01000001.1	Prodigal:002006	CDS	20539	21636	.	-	0	ID=NHBCIBLK_00016;eC_number=7.5.2.-;Name=msmX_1;db_xref=COG:COG3839;gene=msmX_1;inference=ab initio prediction:Prodigal:002006,similar to AA sequence:UniProtKB:P94360;locus_tag=NHBCIBLK_00016;product=Oligosaccharides import ATP-binding protein MsmX
QQBB01000001.1	Prodigal:002006	CDS	21636	23153	.	-	0	ID=NHBCIBLK_00017;eC_number=4.3.2.1;Name=argH_1;db_xref=COG:COG0165;gene=argH_1;inference=ab initio prediction:Prodigal:002006,similar to AA sequence:UniProtKB:Q5SLL0;locus_tag=NHBCIBLK_00017;product=Argininosuccinate lyase
QQBB01000001.1	Prodigal:002006	CDS	23157	24014	.	-	0	ID=NHBCIBLK_00018;Name=araQ_1;db_xref=COG:COG0395;gene=araQ_1;inference=ab initio prediction:Prodigal:002006,similar to AA sequence:UniProtKB:P94530;locus_tag=NHBCIBLK_00018;product=L-arabinose transport system permease protein AraQ
QQBB01000001.1	Prodigal:002006	CDS	24017	24934	.	-	0	ID=NHBCIBLK_00019;Name=lacF_1;gene=lacF_1;inference=ab initio prediction:Prodigal:002006,similar to AA sequence:UniProtKB:P29823;locus_tag=NHBCIBLK_00019;product=Lactose transport system permease protein LacF
QQBB01000001.1	Prodigal:002006	CDS	24945	26198	.	-	0	ID=NHBCIBLK_00020;inference=ab initio prediction:Prodigal:002006;locus_tag=NHBCIBLK_00020;product=hypothetical protein
QQBB01000001.1	Prodigal:002006	CDS	26382	27608	.	+	0	ID=NHBCIBLK_00021;Name=nagC_1;db_xref=COG:COG1940;gene=nagC_1;inference=ab initio prediction:Prodigal:002006,similar to AA sequence:UniProtKB:P0AF20;locus_tag=NHBCIBLK_00021;product=N-acetylglucosamine repressor
QQBB01000001.1	Prodigal:002006	CDS	27661	30030	.	+	0	ID=NHBCIBLK_00022;eC_number=3.5.1.115;Name=mca;gene=mca;inference=ab initio prediction:Prodigal:002006,protein motif:HAMAP:MF_01482;locus_tag=NHBCIBLK_00022;product=Mycothiol S-conjugate amidase
QQBB01000001.1	Prodigal:002006	CDS	30956	31792	.	+	0	ID=NHBCIBLK_00023;inference=ab initio prediction:Prodigal:002006;locus_tag=NHBCIBLK_00023;product=hypothetical protein
QQBB01000001.1	Prodigal:002006	CDS	31847	32284	.	+	0	ID=NHBCIBLK_00024;Name=teaD;db_xref=COG:COG0589;gene=teaD;inference=ab initio prediction:Prodigal:002006,similar to AA sequence:UniProtKB:E1VBK4;locus_tag=NHBCIBLK_00024;product=TRAP-T-associated universal stress protein TeaD
QQBB01000001.1	Prodigal:002006	CDS	32291	32515	.	-	0	ID=NHBCIBLK_00025;inference=ab initio prediction:Prodigal:002006;locus_tag=NHBCIBLK_00025;product=hypothetical protein
QQBB01000001.1	Prodigal:002006	CDS	32831	33607	.	-	0	ID=NHBCIBLK_00026;eC_number=1.1.1.100;Name=fabG_1;gene=fabG_1;inference=ab initio prediction:Prodigal:002006,similar to AA sequence:UniProtKB:Q9KQH7;locus_tag=NHBCIBLK_00026;product=3-oxoacyl-[acyl-carrier-protein] reductase FabG
QQBB01000001.1	Prodigal:002006	CDS	33604	34536	.	-	0	ID=NHBCIBLK_00027;eC_number=4.2.1.43;Name=araD;gene=araD;inference=ab initio prediction:Prodigal:002006,similar to AA sequence:UniProtKB:Q1JUQ0;locus_tag=NHBCIBLK_00027;product=L-2-keto-3-deoxyarabonate dehydratase
QQBB01000001.1	Prodigal:002006	CDS	34652	35266	.	-	0	ID=NHBCIBLK_00028;eC_number=2.7.7.76;Name=mocA;db_xref=COG:COG2068;gene=mocA;inference=ab initio prediction:Prodigal:002006,similar to AA sequence:UniProtKB:Q46810;locus_tag=NHBCIBLK_00028;product=Molybdenum cofactor cytidylyltransferase
QQBB01000001.1	Prodigal:002006	CDS	35274	36329	.	-	0	ID=NHBCIBLK_00029;Name=paoD;db_xref=COG:COG1975;gene=paoD;inference=ab initio prediction:Prodigal:002006,similar to AA sequence:UniProtKB:P77183;locus_tag=NHBCIBLK_00029;product=Molybdenum cofactor insertion chaperone PaoD
QQBB01000001.1	Prodigal:002006	CDS	36339	38633	.	-	0	ID=NHBCIBLK_00030;eC_number=1.2.99.6;Name=paoC;db_xref=COG:COG1529;gene=paoC;inference=ab initio prediction:Prodigal:002006,similar to AA sequence:UniProtKB:P77489;locus_tag=NHBCIBLK_00030;product=Aldehyde oxidoreductase molybdenum-binding subunit PaoC
QQBB01000001.1	Prodigal:002006	CDS	38636	39649	.	-	0	ID=NHBCIBLK_00031;eC_number=1.2.99.6;Name=paoB;db_xref=COG:COG1319;gene=paoB;inference=ab initio prediction:Prodigal:002006,similar to AA sequence:UniProtKB:P77324;locus_tag=NHBCIBLK_00031;product=Aldehyde oxidoreductase FAD-binding subunit PaoB
QQBB01000001.1	Prodigal:002006	CDS	39646	40182	.	-	0	ID=NHBCIBLK_00032;eC_number=1.2.99.6;Name=paoA;db_xref=COG:COG2080;gene=paoA;inference=ab initio prediction:Prodigal:002006,similar to AA sequence:UniProtKB:P77165;locus_tag=NHBCIBLK_00032;product=Aldehyde oxidoreductase iron-sulfur-binding subunit PaoA
QQBB01000001.1	Prodigal:002006	CDS	40397	40570	.	-	0	ID=NHBCIBLK_00033;inference=ab initio prediction:Prodigal:002006;locus_tag=NHBCIBLK_00033;product=hypothetical protein
QQBB01000001.1	Prodigal:002006	CDS	40641	43430	.	-	0	ID=NHBCIBLK_00034;eC_number=4.1.1.31;Name=ppc;db_xref=COG:COG2352;gene=ppc;inference=ab initio prediction:Prodigal:002006,similar to AA sequence:UniProtKB:A0QWX4;locus_tag=NHBCIBLK_00034;product=Phosphoenolpyruvate carboxylase
QQBB01000001.1	Prodigal:002006	CDS	43517	44830	.	-	0	ID=NHBCIBLK_00035;Name=dnaK_1;db_xref=COG:COG0443;gene=dnaK_1;inference=ab initio prediction:Prodigal:002006,similar to AA sequence:UniProtKB:P17820;locus_tag=NHBCIBLK_00035;product=Chaperone protein DnaK
QQBB01000001.1	Prodigal:002006	CDS	45011	47362	.	+	0	ID=NHBCIBLK_00036;Name=yhgF;db_xref=COG:COG2183;gene=yhgF;inference=ab initio prediction:Prodigal:002006,similar to AA sequence:UniProtKB:P46837;locus_tag=NHBCIBLK_00036;product=Protein YhgF
QQBB01000001.1	Prodigal:002006	CDS	47366	47971	.	-	0	ID=NHBCIBLK_00037;eC_number=3.5.1.110;Name=rutB;gene=rutB;inference=ab initio prediction:Prodigal:002006,protein motif:HAMAP:MF_00830;locus_tag=NHBCIBLK_00037;product=Peroxyureidoacrylate/ureidoacrylate amidohydrolase RutB
QQBB01000001.1	Prodigal:002006	CDS	48052	49236	.	-	0	ID=NHBCIBLK_00038;eC_number=1.5.3.1;Name=soxA;gene=soxA;inference=ab initio prediction:Prodigal:002006,similar to AA sequence:UniProtKB:P40859;locus_tag=NHBCIBLK_00038;product=Monomeric sarcosine oxidase
QQBB01000001.1	Prodigal:002006	CDS	49533	50537	.	+	0	ID=NHBCIBLK_00039;Name=thiB;db_xref=COG:COG4143;gene=thiB;inference=ab initio prediction:Prodigal:002006,similar to AA sequence:UniProtKB:P31550;locus_tag=NHBCIBLK_00039;product=Thiamine-binding periplasmic protein
QQBB01000001.1	Prodigal:002006	CDS	50547	52121	.	+	0	ID=NHBCIBLK_00040;inference=ab initio prediction:Prodigal:002006;locus_tag=NHBCIBLK_00040;product=hypothetical protein
QQBB01000001.1	Prodigal:002006	CDS	52108	52809	.	+	0	ID=NHBCIBLK_00041;eC_number=3.6.3.-;Name=thiQ;db_xref=COG:COG3840;gene=thiQ;inference=ab initio prediction:Prodigal:002006,similar to AA sequence:UniProtKB:P31548;locus_tag=NHBCIBLK_00041;product=Thiamine import ATP-binding protein ThiQ
QQBB01000001.1	Prodigal:002006	CDS	52962	53258	.	+	0	ID=NHBCIBLK_00042;inference=ab initio prediction:Prodigal:002006;locus_tag=NHBCIBLK_00042;product=hypothetical protein
QQBB01000001.1	Prodigal:002006	CDS	53283	54380	.	-	0	ID=NHBCIBLK_00043;eC_number=7.5.2.1;Name=malK_1;gene=malK_1;inference=ab initio prediction:Prodigal:002006,similar to AA sequence:UniProtKB:Q1R3Q1;locus_tag=NHBCIBLK_00043;product=Maltose/maltodextrin import ATP-binding protein MalK
QQBB01000001.1	Prodigal:002006	CDS	54411	55244	.	-	0	ID=NHBCIBLK_00044;Name=ngcG_1;db_xref=COG:COG0395;gene=ngcG_1;inference=ab initio prediction:Prodigal:002006,similar to AA sequence:UniProtKB:O50501;locus_tag=NHBCIBLK_00044;product=Diacetylchitobiose uptake system permease protein NgcG
QQBB01000001.1	Prodigal:002006	CDS	55252	56211	.	-	0	ID=NHBCIBLK_00045;Name=lacF_2;gene=lacF_2;inference=ab initio prediction:Prodigal:002006,similar to AA sequence:UniProtKB:P29823;locus_tag=NHBCIBLK_00045;product=Lactose transport system permease protein LacF
QQBB01000001.1	Prodigal:002006	CDS	56276	57565	.	-	0	ID=NHBCIBLK_00046;inference=ab initio prediction:Prodigal:002006;locus_tag=NHBCIBLK_00046;product=hypothetical protein
QQBB01000001.1	Prodigal:002006	CDS	57939	58835	.	+	0	ID=NHBCIBLK_00047;eC_number=2.7.1.8;Name=gspK;db_xref=COG:COG2971;gene=gspK;inference=ab initio prediction:Prodigal:002006,similar to AA sequence:UniProtKB:Q9KUA9;locus_tag=NHBCIBLK_00047;product=Glucosamine kinase GspK
QQBB01000001.1	Prodigal:002006	CDS	58816	59601	.	+	0	ID=NHBCIBLK_00048;Name=nagR_1;db_xref=COG:COG2188;gene=nagR_1;inference=ab initio prediction:Prodigal:002006,similar to AA sequence:UniProtKB:O34817;locus_tag=NHBCIBLK_00048;product=HTH-type transcriptional repressor NagR
QQBB01000001.1	Prodigal:002006	CDS	59591	60646	.	+	0	ID=NHBCIBLK_00049;eC_number=2.6.1.16;Name=glmS;db_xref=COG:COG0449;gene=glmS;inference=ab initio prediction:Prodigal:002006,similar to AA sequence:UniProtKB:P9WN49;locus_tag=NHBCIBLK_00049;product=Glutamine--fructose-6-phosphate aminotransferase [isomerizing]
QQBB01000001.1	Prodigal:002006	CDS	60646	61773	.	+	0	ID=NHBCIBLK_00050;eC_number=3.5.1.25;Name=nagA;db_xref=COG:COG1820;gene=nagA;inference=ab initio prediction:Prodigal:002006,similar to AA sequence:UniProtKB:O32445;locus_tag=NHBCIBLK_00050;product=N-acetylglucosamine-6-phosphate deacetylase
QQBB01000001.1	Prodigal:002006	CDS	61789	62856	.	+	0	ID=NHBCIBLK_00051;eC_number=1.1.1.369;Name=iolG_1;gene=iolG_1;inference=ab initio prediction:Prodigal:002006,protein motif:HAMAP:MF_01671;locus_tag=NHBCIBLK_00051;product=Inositol 2-dehydrogenase/D-chiro-inositol 3-dehydrogenase
QQBB01000001.1	Prodigal:002006	CDS	62853	63290	.	-	0	ID=NHBCIBLK_00052;inference=ab initio prediction:Prodigal:002006;locus_tag=NHBCIBLK_00052;product=hypothetical protein
QQBB01000001.1	Prodigal:002006	CDS	63287	64111	.	-	0	ID=NHBCIBLK_00053;Name=gsiD_1;db_xref=COG:COG1173;gene=gsiD_1;inference=ab initio prediction:Prodigal:002006,similar to AA sequence:UniProtKB:P75799;locus_tag=NHBCIBLK_00053;product=Glutathione transport system permease protein GsiD
QQBB01000001.1	Prodigal:002006	CDS	64114	65061	.	-	0	ID=NHBCIBLK_00054;Name=gsiC_1;db_xref=COG:COG0601;gene=gsiC_1;inference=ab initio prediction:Prodigal:002006,similar to AA sequence:UniProtKB:P75798;locus_tag=NHBCIBLK_00054;product=Glutathione transport system permease protein GsiC
QQBB01000001.1	Prodigal:002006	CDS	65132	66631	.	-	0	ID=NHBCIBLK_00055;Name=gsiB_1;db_xref=COG:COG0747;gene=gsiB_1;inference=ab initio prediction:Prodigal:002006,similar to AA sequence:UniProtKB:P75797;locus_tag=NHBCIBLK_00055;product=Glutathione-binding protein GsiB
QQBB01000001.1	Prodigal:002006	CDS	66772	67869	.	+	0	ID=NHBCIBLK_00056;eC_number=2.7.1.170;Name=anmK;db_xref=COG:COG2377;gene=anmK;inference=ab initio prediction:Prodigal:002006,similar to AA sequence:UniProtKB:Q8EHB5;locus_tag=NHBCIBLK_00056;product=Anhydro-N-acetylmuramic acid kinase
QQBB01000001.1	Prodigal:002006	CDS	67879	68904	.	+	0	ID=NHBCIBLK_00057;eC_number=3.5.1.28;Name=amiE;gene=amiE;inference=ab initio prediction:Prodigal:002006,similar to AA sequence:UniProtKB:O05213;locus_tag=NHBCIBLK_00057;product=N-acetylmuramyl-L-alanine amidase
QQBB01000001.1	Prodigal:002006	CDS	69005	69898	.	+	0	ID=NHBCIBLK_00058;eC_number=4.2.1.126;Name=murQ;db_xref=COG:COG2103;gene=murQ;inference=ab initio prediction:Prodigal:002006,similar to AA sequence:UniProtKB:P44862;locus_tag=NHBCIBLK_00058;product=N-acetylmuramic acid 6-phosphate etherase
QQBB01000001.1	Prodigal:002006	CDS	69941	70849	.	+	0	ID=NHBCIBLK_00059;eC_number=2.7.1.-;Name=murK;db_xref=COG:COG2971;gene=murK;inference=ab initio prediction:Prodigal:002006,similar to AA sequence:UniProtKB:Q97ML3;locus_tag=NHBCIBLK_00059;product=N-acetylmuramic acid/N-acetylglucosamine kinase
QQBB01000001.1	Prodigal:002006	CDS	70937	71728	.	+	0	ID=NHBCIBLK_00060;inference=ab initio prediction:Prodigal:002006;locus_tag=NHBCIBLK_00060;product=hypothetical protein
QQBB01000001.1	Prodigal:002006	CDS	71813	72715	.	+	0	ID=NHBCIBLK_00061;eC_number=2.7.1.184;Name=yihV_1;gene=yihV_1;inference=ab initio prediction:Prodigal:002006,similar to AA sequence:UniProtKB:P32143;locus_tag=NHBCIBLK_00061;product=Sulfofructose kinase
QQBB01000001.1	Prodigal:002006	CDS	72773	74356	.	-	0	ID=NHBCIBLK_00062;Name=prfC;db_xref=COG:COG4108;gene=prfC;inference=ab initio prediction:Prodigal:002006,similar to AA sequence:UniProtKB:P0A7I4;locus_tag=NHBCIBLK_00062;product=Peptide chain release factor RF3
QQBB01000001.1	Prodigal:002006	CDS	74632	75747	.	-	0	ID=NHBCIBLK_00063;inference=ab initio prediction:Prodigal:002006;locus_tag=NHBCIBLK_00063;product=hypothetical protein
QQBB01000001.1	Prodigal:002006	CDS	75832	76830	.	-	0	ID=NHBCIBLK_00064;eC_number=2.7.1.2;Name=glk;db_xref=COG:COG0837;gene=glk;inference=ab initio prediction:Prodigal:002006,similar to AA sequence:UniProtKB:P0A6V8;locus_tag=NHBCIBLK_00064;product=Glucokinase
QQBB01000001.1	Prodigal:002006	CDS	76866	78674	.	-	0	ID=NHBCIBLK_00065;eC_number=3.2.1.28;db_xref=COG:COG3387;inference=ab initio prediction:Prodigal:002006,similar to AA sequence:UniProtKB:A0R0W9;locus_tag=NHBCIBLK_00065;product=Trehalase
QQBB01000001.1	Prodigal:002006	CDS	78679	79458	.	-	0	ID=NHBCIBLK_00066;eC_number=3.1.3.12;Name=otsB;db_xref=COG:COG1877;gene=otsB;inference=ab initio prediction:Prodigal:002006,similar to AA sequence:UniProtKB:P31678;locus_tag=NHBCIBLK_00066;product=Trehalose-6-phosphate phosphatase
QQBB01000001.1	Prodigal:002006	CDS	79856	81181	.	-	0	ID=NHBCIBLK_00067;Name=prsE_1;gene=prsE_1;inference=ab initio prediction:Prodigal:002006,similar to AA sequence:UniProtKB:Q7ANN5;locus_tag=NHBCIBLK_00067;product=Type I secretion system membrane fusion protein PrsE
QQBB01000001.1	Prodigal:002006	CDS	81182	82960	.	-	0	ID=NHBCIBLK_00068;Name=prsD_1;gene=prsD_1;inference=ab initio prediction:Prodigal:002006,similar to AA sequence:UniProtKB:Q7ANN4;locus_tag=NHBCIBLK_00068;product=Type I secretion system ATP-binding protein PrsD
QQBB01000001.1	Prodigal:002006	CDS	83444	84289	.	+	0	ID=NHBCIBLK_00069;inference=ab initio prediction:Prodigal:002006;locus_tag=NHBCIBLK_00069;product=hypothetical protein
QQBB01000001.1	Prodigal:002006	CDS	84308	84439	.	-	0	ID=NHBCIBLK_00070;inference=ab initio prediction:Prodigal:002006;locus_tag=NHBCIBLK_00070;product=hypothetical protein
QQBB01000001.1	Prodigal:002006	CDS	84439	85488	.	-	0	ID=NHBCIBLK_00071;eC_number=7.1.1.7;Name=cydB_1;db_xref=COG:COG1294;gene=cydB_1;inference=ab initio prediction:Prodigal:002006,similar to AA sequence:UniProtKB:P0ABK2;locus_tag=NHBCIBLK_00071;product=Cytochrome bd-I ubiquinol oxidase subunit 2
QQBB01000001.1	Prodigal:002006	CDS	85499	86932	.	-	0	ID=NHBCIBLK_00072;inference=ab initio prediction:Prodigal:002006;locus_tag=NHBCIBLK_00072;product=hypothetical protein
QQBB01000001.1	Prodigal:002006	CDS	87038	87880	.	-	0	ID=NHBCIBLK_00073;eC_number=3.-.-.-;inference=ab initio prediction:Prodigal:002006,similar to AA sequence:UniProtKB:P9WLD7;locus_tag=NHBCIBLK_00073;product=putative metallo-hydrolase
QQBB01000001.1	Prodigal:002006	CDS	87945	89105	.	-	0	ID=NHBCIBLK_00074;inference=ab initio prediction:Prodigal:002006;locus_tag=NHBCIBLK_00074;product=hypothetical protein
QQBB01000001.1	Prodigal:002006	CDS	89134	89451	.	-	0	ID=NHBCIBLK_00075;db_xref=COG:COG4095;inference=ab initio prediction:Prodigal:002006,similar to AA sequence:UniProtKB:Q89G85;locus_tag=NHBCIBLK_00075;product=Sugar transporter SemiSWEET
QQBB01000001.1	Prodigal:002006	CDS	89696	90847	.	+	0	ID=NHBCIBLK_00076;eC_number=2.4.1.290;Name=pglA;gene=pglA;inference=ab initio prediction:Prodigal:002006,similar to AA sequence:UniProtKB:Q0P9C9;locus_tag=NHBCIBLK_00076;product=N%2CN'-diacetylbacillosaminyl-diphospho-undecaprenol alpha-1%2C3-N-acetylgalactosaminyltransferase
QQBB01000001.1	Prodigal:002006	CDS	90844	91488	.	+	0	ID=NHBCIBLK_00077;eC_number=2.1.1.172;Name=rsmC_1;gene=rsmC_1;inference=ab initio prediction:Prodigal:002006,protein motif:HAMAP:MF_01862;locus_tag=NHBCIBLK_00077;product=Ribosomal RNA small subunit methyltransferase C
QQBB01000001.1	Prodigal:002006	CDS	91648	92175	.	+	0	ID=NHBCIBLK_00078;inference=ab initio prediction:Prodigal:002006;locus_tag=NHBCIBLK_00078;product=hypothetical protein
QQBB01000001.1	Prodigal:002006	CDS	92272	93561	.	+	0	ID=NHBCIBLK_00079;eC_number=1.17.7.3;Name=ispG;db_xref=COG:COG0821;gene=ispG;inference=ab initio prediction:Prodigal:002006,similar to AA sequence:UniProtKB:Q84GJ3;locus_tag=NHBCIBLK_00079;product=4-hydroxy-3-methylbut-2-en-1-yl diphosphate synthase (flavodoxin)
QQBB01000001.1	Prodigal:002006	CDS	93756	95702	.	+	0	ID=NHBCIBLK_00080;Name=kup;gene=kup;inference=ab initio prediction:Prodigal:002006,protein motif:HAMAP:MF_01522;locus_tag=NHBCIBLK_00080;product=Low affinity potassium transport system protein kup
QQBB01000001.1	Prodigal:002006	CDS	95749	96333	.	+	0	ID=NHBCIBLK_00081;inference=ab initio prediction:Prodigal:002006;locus_tag=NHBCIBLK_00081;product=hypothetical protein
QQBB01000001.1	Prodigal:002006	CDS	96357	97244	.	+	0	ID=NHBCIBLK_00082;inference=ab initio prediction:Prodigal:002006;locus_tag=NHBCIBLK_00082;product=hypothetical protein
QQBB01000001.1	Prodigal:002006	CDS	97252	98178	.	-	0	ID=NHBCIBLK_00083;eC_number=2.5.1.10;inference=ab initio prediction:Prodigal:002006,similar to AA sequence:UniProtKB:Q08291;locus_tag=NHBCIBLK_00083;product=Farnesyl diphosphate synthase
QQBB01000001.1	Prodigal:002006	CDS	98279	98968	.	+	0	ID=NHBCIBLK_00084;eC_number=2.4.1.129;Name=mtgA_1;db_xref=COG:COG0744;gene=mtgA_1;inference=ab initio prediction:Prodigal:002006,similar to AA sequence:UniProtKB:P46022;locus_tag=NHBCIBLK_00084;product=Biosynthetic peptidoglycan transglycosylase
QQBB01000001.1	Prodigal:002006	CDS	99091	99276	.	+	0	ID=NHBCIBLK_00085;Name=rpmF;db_xref=COG:COG0333;gene=rpmF;inference=ab initio prediction:Prodigal:002006,similar to AA sequence:UniProtKB:Q6NCE6;locus_tag=NHBCIBLK_00085;product=50S ribosomal protein L32
QQBB01000001.1	Prodigal:002006	CDS	99486	101123	.	+	0	ID=NHBCIBLK_00086;inference=ab initio prediction:Prodigal:002006;locus_tag=NHBCIBLK_00086;product=hypothetical protein
QQBB01000001.1	Prodigal:002006	CDS	101132	101713	.	-	0	ID=NHBCIBLK_00087;inference=ab initio prediction:Prodigal:002006;locus_tag=NHBCIBLK_00087;product=hypothetical protein
QQBB01000001.1	Prodigal:002006	CDS	101964	103142	.	+	0	ID=NHBCIBLK_00088;eC_number=2.3.1.9;Name=phaA;gene=phaA;inference=ab initio prediction:Prodigal:002006,similar to AA sequence:UniProtKB:P07097;locus_tag=NHBCIBLK_00088;product=Acetyl-CoA acetyltransferase
QQBB01000001.1	Prodigal:002006	CDS	103417	104142	.	+	0	ID=NHBCIBLK_00089;eC_number=1.1.1.36;Name=phaB;gene=phaB;inference=ab initio prediction:Prodigal:002006,similar to AA sequence:UniProtKB:P14697;locus_tag=NHBCIBLK_00089;product=Acetoacetyl-CoA reductase
QQBB01000001.1	Prodigal:002006	CDS	104234	105106	.	+	0	ID=NHBCIBLK_00090;Name=yddG;db_xref=COG:COG0697;gene=yddG;inference=ab initio prediction:Prodigal:002006,similar to AA sequence:UniProtKB:P46136;locus_tag=NHBCIBLK_00090;product=Aromatic amino acid exporter YddG
QQBB01000001.1	Prodigal:002006	CDS	105081	105839	.	-	0	ID=NHBCIBLK_00091;inference=ab initio prediction:Prodigal:002006;locus_tag=NHBCIBLK_00091;product=hypothetical protein
QQBB01000001.1	Prodigal:002006	CDS	105872	106642	.	-	0	ID=NHBCIBLK_00092;eC_number=3.1.2.6;Name=gloB_1;db_xref=COG:COG0491;gene=gloB_1;inference=ab initio prediction:Prodigal:002006,similar to AA sequence:UniProtKB:P0AC84;locus_tag=NHBCIBLK_00092;product=Hydroxyacylglutathione hydrolase GloB
QQBB01000001.1	Prodigal:002006	CDS	106749	107504	.	+	0	ID=NHBCIBLK_00093;inference=ab initio prediction:Prodigal:002006;locus_tag=NHBCIBLK_00093;product=hypothetical protein
QQBB01000001.1	Prodigal:002006	CDS	107647	108600	.	+	0	ID=NHBCIBLK_00094;eC_number=2.1.3.15;Name=accA;db_xref=COG:COG0825;gene=accA;inference=ab initio prediction:Prodigal:002006,similar to AA sequence:UniProtKB:Q9HXZ2;locus_tag=NHBCIBLK_00094;product=Acetyl-coenzyme A carboxylase carboxyl transferase subunit alpha
QQBB01000001.1	Prodigal:002006	CDS	108743	110086	.	+	0	ID=NHBCIBLK_00095;inference=ab initio prediction:Prodigal:002006;locus_tag=NHBCIBLK_00095;product=hypothetical protein
QQBB01000001.1	Prodigal:002006	CDS	110160	111089	.	-	0	ID=NHBCIBLK_00096;eC_number=1.1.1.411;Name=ltnD;db_xref=COG:COG2084;gene=ltnD;inference=ab initio prediction:Prodigal:002006,similar to AA sequence:UniProtKB:Q0KBC7;locus_tag=NHBCIBLK_00096;product=L-threonate dehydrogenase
QQBB01000001.1	Prodigal:002006	CDS	111240	111491	.	+	0	ID=NHBCIBLK_00097;inference=ab initio prediction:Prodigal:002006;locus_tag=NHBCIBLK_00097;product=hypothetical protein
QQBB01000001.1	Prodigal:002006	CDS	111512	111706	.	-	0	ID=NHBCIBLK_00098;inference=ab initio prediction:Prodigal:002006;locus_tag=NHBCIBLK_00098;product=hypothetical protein
QQBB01000001.1	Prodigal:002006	CDS	111806	112045	.	-	0	ID=NHBCIBLK_00099;inference=ab initio prediction:Prodigal:002006;locus_tag=NHBCIBLK_00099;product=hypothetical protein
QQBB01000001.1	Aragorn:001002	tRNA	112182	112271	.	-	.	ID=NHBCIBLK_00100;inference=COORDINATES:profile:Aragorn:001002;locus_tag=NHBCIBLK_00100;product=tRNA-Tyr(gta)
QQBB01000001.1	Prodigal:002006	CDS	112421	115234	.	-	0	ID=NHBCIBLK_00101;Name=secA;db_xref=COG:COG0653;gene=secA;inference=ab initio prediction:Prodigal:002006,similar to AA sequence:UniProtKB:P52966;locus_tag=NHBCIBLK_00101;product=Protein translocase subunit SecA
QQBB01000001.1	Prodigal:002006	CDS	115490	116416	.	+	0	ID=NHBCIBLK_00102;eC_number=5.2.1.8;db_xref=COG:COG0760;inference=ab initio prediction:Prodigal:002006,similar to AA sequence:UniProtKB:P40415;locus_tag=NHBCIBLK_00102;product=putative parvulin-type peptidyl-prolyl cis-trans isomerase
QQBB01000001.1	Prodigal:002006	CDS	116600	116812	.	-	0	ID=NHBCIBLK_00103;inference=ab initio prediction:Prodigal:002006;locus_tag=NHBCIBLK_00103;product=hypothetical protein
QQBB01000001.1	Prodigal:002006	CDS	116972	118213	.	+	0	ID=NHBCIBLK_00104;eC_number=2.3.1.35;Name=oat2;db_xref=COG:COG1364;gene=oat2;inference=ab initio prediction:Prodigal:002006,similar to AA sequence:UniProtKB:P0DJQ5;locus_tag=NHBCIBLK_00104;product=Glutamate N-acetyltransferase 2
QQBB01000001.1	Prodigal:002006	CDS	118226	118603	.	-	0	ID=NHBCIBLK_00105;inference=ab initio prediction:Prodigal:002006;locus_tag=NHBCIBLK_00105;product=hypothetical protein
QQBB01000001.1	Prodigal:002006	CDS	118800	119210	.	+	0	ID=NHBCIBLK_00106;eC_number=3.6.1.65;Name=nudG_1;db_xref=COG:COG0494;gene=nudG_1;inference=ab initio prediction:Prodigal:002006,similar to AA sequence:UniProtKB:P77788;locus_tag=NHBCIBLK_00106;product=CTP pyrophosphohydrolase
QQBB01000001.1	Prodigal:002006	CDS	119219	120145	.	+	0	ID=NHBCIBLK_00107;Name=yijE_1;gene=yijE_1;inference=ab initio prediction:Prodigal:002006,similar to AA sequence:UniProtKB:P0ABT8;locus_tag=NHBCIBLK_00107;product=putative cystine transporter YijE
QQBB01000001.1	Prodigal:002006	CDS	120239	120340	.	+	0	ID=NHBCIBLK_00108;inference=ab initio prediction:Prodigal:002006;locus_tag=NHBCIBLK_00108;product=hypothetical protein
QQBB01000001.1	Prodigal:002006	CDS	120358	120792	.	-	0	ID=NHBCIBLK_00109;inference=ab initio prediction:Prodigal:002006;locus_tag=NHBCIBLK_00109;product=hypothetical protein
QQBB01000001.1	Prodigal:002006	CDS	120801	121949	.	-	0	ID=NHBCIBLK_00110;eC_number=1.1.1.192;Name=adh1;db_xref=COG:COG1454;gene=adh1;inference=ab initio prediction:Prodigal:002006,similar to AA sequence:UniProtKB:A4IP64;locus_tag=NHBCIBLK_00110;product=Long-chain-alcohol dehydrogenase 1
QQBB01000001.1	Prodigal:002006	CDS	122060	123373	.	-	0	ID=NHBCIBLK_00111;inference=ab initio prediction:Prodigal:002006;locus_tag=NHBCIBLK_00111;product=hypothetical protein
QQBB01000001.1	Prodigal:002006	CDS	123511	123876	.	-	0	ID=NHBCIBLK_00112;inference=ab initio prediction:Prodigal:002006;locus_tag=NHBCIBLK_00112;product=hypothetical protein
QQBB01000001.1	Prodigal:002006	CDS	123950	124840	.	-	0	ID=NHBCIBLK_00113;inference=ab initio prediction:Prodigal:002006;locus_tag=NHBCIBLK_00113;product=hypothetical protein
QQBB01000001.1	Prodigal:002006	CDS	124941	125705	.	+	0	ID=NHBCIBLK_00114;Name=prs_1;gene=prs_1;inference=ab initio prediction:Prodigal:002006,protein motif:HAMAP:MF_00583_A;locus_tag=NHBCIBLK_00114;product=Putative ribose-phosphate pyrophosphokinase
QQBB01000001.1	Prodigal:002006	CDS	125751	126008	.	+	0	ID=NHBCIBLK_00115;Name=grxC;db_xref=COG:COG0695;gene=grxC;inference=ab initio prediction:Prodigal:002006,similar to AA sequence:UniProtKB:P0AC62;locus_tag=NHBCIBLK_00115;product=Glutaredoxin 3
QQBB01000001.1	Prodigal:002006	CDS	126029	126892	.	+	0	ID=NHBCIBLK_00116;eC_number=3.5.1.128;Name=nit1_1;gene=nit1_1;inference=ab initio prediction:Prodigal:002006,similar to AA sequence:UniProtKB:P0DP66;locus_tag=NHBCIBLK_00116;product=Deaminated glutathione amidase
QQBB01000001.1	Prodigal:002006	CDS	126951	127394	.	+	0	ID=NHBCIBLK_00117;inference=ab initio prediction:Prodigal:002006;locus_tag=NHBCIBLK_00117;product=hypothetical protein
QQBB01000001.1	Prodigal:002006	CDS	127457	127978	.	+	0	ID=NHBCIBLK_00118;inference=ab initio prediction:Prodigal:002006;locus_tag=NHBCIBLK_00118;product=hypothetical protein
QQBB01000001.1	Prodigal:002006	CDS	128036	129265	.	+	0	ID=NHBCIBLK_00119;Name=nhaA_1;db_xref=COG:COG3004;gene=nhaA_1;inference=ab initio prediction:Prodigal:002006,similar to AA sequence:UniProtKB:Q56725;locus_tag=NHBCIBLK_00119;product=Na(+)/H(+) antiporter NhaA
QQBB01000001.1	Prodigal:002006	CDS	129238	129981	.	-	0	ID=NHBCIBLK_00120;eC_number=2.1.1.222;Name=ubiG;db_xref=COG:COG2227;gene=ubiG;inference=ab initio prediction:Prodigal:002006,similar to AA sequence:UniProtKB:P17993;locus_tag=NHBCIBLK_00120;product=Ubiquinone biosynthesis O-methyltransferase
QQBB01000001.1	Prodigal:002006	CDS	130123	131361	.	+	0	ID=NHBCIBLK_00121;eC_number=2.7.2.4;Name=lysC;db_xref=COG:COG0527;gene=lysC;inference=ab initio prediction:Prodigal:002006,similar to AA sequence:UniProtKB:O69077;locus_tag=NHBCIBLK_00121;product=Aspartokinase
QQBB01000001.1	Prodigal:002006	CDS	131448	133715	.	+	0	ID=NHBCIBLK_00122;eC_number=2.7.3.9;Name=ptsP;db_xref=COG:COG3605;gene=ptsP;inference=ab initio prediction:Prodigal:002006,similar to AA sequence:UniProtKB:P37177;locus_tag=NHBCIBLK_00122;product=Phosphoenolpyruvate-dependent phosphotransferase system
QQBB01000001.1	Prodigal:002006	CDS	133715	134803	.	+	0	ID=NHBCIBLK_00123;Name=prfA;db_xref=COG:COG0216;gene=prfA;inference=ab initio prediction:Prodigal:002006,similar to AA sequence:UniProtKB:P0A7I0;locus_tag=NHBCIBLK_00123;product=Peptide chain release factor RF1
QQBB01000001.1	Prodigal:002006	CDS	134800	136068	.	+	0	ID=NHBCIBLK_00124;eC_number=2.1.1.297;Name=prmC_1;gene=prmC_1;inference=ab initio prediction:Prodigal:002006,protein motif:HAMAP:MF_02126;locus_tag=NHBCIBLK_00124;product=Release factor glutamine methyltransferase
QQBB01000001.1	Prodigal:002006	CDS	136456	137442	.	+	0	ID=NHBCIBLK_00125;inference=ab initio prediction:Prodigal:002006;locus_tag=NHBCIBLK_00125;product=hypothetical protein
QQBB01000001.1	Prodigal:002006	CDS	137504	138289	.	-	0	ID=NHBCIBLK_00126;inference=ab initio prediction:Prodigal:002006;locus_tag=NHBCIBLK_00126;product=hypothetical protein
QQBB01000001.1	Prodigal:002006	CDS	138393	138656	.	-	0	ID=NHBCIBLK_00127;inference=ab initio prediction:Prodigal:002006;locus_tag=NHBCIBLK_00127;product=hypothetical protein
QQBB01000001.1	Prodigal:002006	CDS	138663	139118	.	-	0	ID=NHBCIBLK_00128;inference=ab initio prediction:Prodigal:002006;locus_tag=NHBCIBLK_00128;product=hypothetical protein
QQBB01000001.1	Prodigal:002006	CDS	139296	141917	.	+	0	ID=NHBCIBLK_00129;Name=clpB;gene=clpB;inference=ab initio prediction:Prodigal:002006,similar to AA sequence:UniProtKB:Q7CEG6;locus_tag=NHBCIBLK_00129;product=Chaperone protein ClpB
QQBB01000001.1	Prodigal:002006	CDS	141971	142684	.	-	0	ID=NHBCIBLK_00130;inference=ab initio prediction:Prodigal:002006;locus_tag=NHBCIBLK_00130;product=hypothetical protein
QQBB01000001.1	Prodigal:002006	CDS	142790	143092	.	-	0	ID=NHBCIBLK_00131;inference=ab initio prediction:Prodigal:002006;locus_tag=NHBCIBLK_00131;product=hypothetical protein
QQBB01000001.1	Prodigal:002006	CDS	143196	143414	.	+	0	ID=NHBCIBLK_00132;inference=ab initio prediction:Prodigal:002006;locus_tag=NHBCIBLK_00132;product=hypothetical protein
QQBB01000001.1	Prodigal:002006	CDS	143609	143899	.	-	0	ID=NHBCIBLK_00133;inference=ab initio prediction:Prodigal:002006;locus_tag=NHBCIBLK_00133;product=hypothetical protein
QQBB01000001.1	Prodigal:002006	CDS	144785	146167	.	-	0	ID=NHBCIBLK_00134;inference=ab initio prediction:Prodigal:002006;locus_tag=NHBCIBLK_00134;product=hypothetical protein
QQBB01000001.1	Prodigal:002006	CDS	146438	146893	.	-	0	ID=NHBCIBLK_00135;inference=ab initio prediction:Prodigal:002006;locus_tag=NHBCIBLK_00135;product=hypothetical protein
QQBB01000001.1	Prodigal:002006	CDS	146937	148028	.	-	0	ID=NHBCIBLK_00136;eC_number=3.6.-.-;Name=yjiA_1;db_xref=COG:COG0523;gene=yjiA_1;inference=ab initio prediction:Prodigal:002006,similar to AA sequence:UniProtKB:P24203;locus_tag=NHBCIBLK_00136;product=P-loop guanosine triphosphatase YjiA
QQBB01000001.1	Prodigal:002006	CDS	148033	149274	.	-	0	ID=NHBCIBLK_00137;inference=ab initio prediction:Prodigal:002006;locus_tag=NHBCIBLK_00137;product=hypothetical protein
QQBB01000001.1	Prodigal:002006	CDS	149331	150164	.	-	0	ID=NHBCIBLK_00138;inference=ab initio prediction:Prodigal:002006;locus_tag=NHBCIBLK_00138;product=hypothetical protein
QQBB01000001.1	Prodigal:002006	CDS	150240	151745	.	-	0	ID=NHBCIBLK_00139;inference=ab initio prediction:Prodigal:002006;locus_tag=NHBCIBLK_00139;product=hypothetical protein
QQBB01000001.1	Prodigal:002006	CDS	151757	152206	.	-	0	ID=NHBCIBLK_00140;inference=ab initio prediction:Prodigal:002006;locus_tag=NHBCIBLK_00140;product=hypothetical protein
QQBB01000001.1	Prodigal:002006	CDS	152301	153308	.	-	0	ID=NHBCIBLK_00141;inference=ab initio prediction:Prodigal:002006;locus_tag=NHBCIBLK_00141;product=hypothetical protein
QQBB01000001.1	Prodigal:002006	CDS	154023	154430	.	+	0	ID=NHBCIBLK_00142;inference=ab initio prediction:Prodigal:002006;locus_tag=NHBCIBLK_00142;product=hypothetical protein
QQBB01000001.1	Prodigal:002006	CDS	154494	156407	.	-	0	ID=NHBCIBLK_00143;Name=pbpF;db_xref=COG:COG0744;gene=pbpF;inference=ab initio prediction:Prodigal:002006,similar to AA sequence:UniProtKB:P38050;locus_tag=NHBCIBLK_00143;product=Penicillin-binding protein 1F
QQBB01000001.1	Prodigal:002006	CDS	156983	159781	.	+	0	ID=NHBCIBLK_00144;inference=ab initio prediction:Prodigal:002006;locus_tag=NHBCIBLK_00144;product=hypothetical protein
QQBB01000001.1	Prodigal:002006	CDS	159824	160402	.	-	0	ID=NHBCIBLK_00145;inference=ab initio prediction:Prodigal:002006;locus_tag=NHBCIBLK_00145;product=hypothetical protein
QQBB01000001.1	Prodigal:002006	CDS	160747	161475	.	+	0	ID=NHBCIBLK_00146;inference=ab initio prediction:Prodigal:002006;locus_tag=NHBCIBLK_00146;product=hypothetical protein
QQBB01000001.1	Prodigal:002006	CDS	161592	162209	.	+	0	ID=NHBCIBLK_00147;inference=ab initio prediction:Prodigal:002006;locus_tag=NHBCIBLK_00147;product=hypothetical protein
QQBB01000001.1	Prodigal:002006	CDS	162403	163491	.	+	0	ID=NHBCIBLK_00148;Name=takP_1;db_xref=COG:COG4663;gene=takP_1;inference=ab initio prediction:Prodigal:002006,similar to AA sequence:UniProtKB:Q3J1R2;locus_tag=NHBCIBLK_00148;product=Alpha-keto acid-binding periplasmic protein TakP
QQBB01000001.1	Prodigal:002006	CDS	163559	163774	.	+	0	ID=NHBCIBLK_00149;inference=ab initio prediction:Prodigal:002006;locus_tag=NHBCIBLK_00149;product=hypothetical protein
QQBB01000001.1	Prodigal:002006	CDS	163833	164702	.	-	0	ID=NHBCIBLK_00150;inference=ab initio prediction:Prodigal:002006;locus_tag=NHBCIBLK_00150;product=hypothetical protein
QQBB01000001.1	Prodigal:002006	CDS	164890	165777	.	+	0	ID=NHBCIBLK_00151;inference=ab initio prediction:Prodigal:002006;locus_tag=NHBCIBLK_00151;product=hypothetical protein
QQBB01000001.1	Prodigal:002006	CDS	165831	167777	.	-	0	ID=NHBCIBLK_00152;eC_number=3.1.3.6;Name=cpdB;db_xref=COG:COG0737;gene=cpdB;inference=ab initio prediction:Prodigal:002006,similar to AA sequence:UniProtKB:P08331;locus_tag=NHBCIBLK_00152;product=2'%2C3'-cyclic-nucleotide 2'-phosphodiesterase/3'-nucleotidase
QQBB01000001.1	Prodigal:002006	CDS	167856	169010	.	-	0	ID=NHBCIBLK_00153;eC_number=2.5.1.48;Name=metB;db_xref=COG:COG0626;gene=metB;inference=ab initio prediction:Prodigal:002006,similar to AA sequence:UniProtKB:P9WGB7;locus_tag=NHBCIBLK_00153;product=Cystathionine gamma-synthase
QQBB01000001.1	Prodigal:002006	CDS	169081	169593	.	+	0	ID=NHBCIBLK_00154;Name=crtK-2;db_xref=COG:COG3476;gene=crtK-2;inference=ab initio prediction:Prodigal:002006,similar to AA sequence:UniProtKB:Q8KBX2;locus_tag=NHBCIBLK_00154;product=Tryptophan-rich protein TspO
QQBB01000001.1	Prodigal:002006	CDS	169615	170181	.	-	0	ID=NHBCIBLK_00155;eC_number=2.4.2.8;Name=hpt;db_xref=COG:COG0634;gene=hpt;inference=ab initio prediction:Prodigal:002006,similar to AA sequence:UniProtKB:P0A9M2;locus_tag=NHBCIBLK_00155;product=Hypoxanthine phosphoribosyltransferase
QQBB01000001.1	Prodigal:002006	CDS	170482	171201	.	+	0	ID=NHBCIBLK_00156;Name=ftsE;db_xref=COG:COG2884;gene=ftsE;inference=ab initio prediction:Prodigal:002006,similar to AA sequence:UniProtKB:P0A9R7;locus_tag=NHBCIBLK_00156;product=Cell division ATP-binding protein FtsE
QQBB01000001.1	Prodigal:002006	CDS	171206	172180	.	+	0	ID=NHBCIBLK_00157;Name=ftsX;db_xref=COG:COG2177;gene=ftsX;inference=ab initio prediction:Prodigal:002006,similar to AA sequence:UniProtKB:P0AC30;locus_tag=NHBCIBLK_00157;product=Cell division protein FtsX
QQBB01000001.1	Prodigal:002006	CDS	172365	173018	.	+	0	ID=NHBCIBLK_00158;inference=ab initio prediction:Prodigal:002006;locus_tag=NHBCIBLK_00158;product=hypothetical protein
QQBB01000001.1	Prodigal:002006	CDS	173161	173928	.	+	0	ID=NHBCIBLK_00159;inference=ab initio prediction:Prodigal:002006;locus_tag=NHBCIBLK_00159;product=hypothetical protein
QQBB01000001.1	Prodigal:002006	CDS	174064	174423	.	+	0	ID=NHBCIBLK_00160;inference=ab initio prediction:Prodigal:002006;locus_tag=NHBCIBLK_00160;product=hypothetical protein
QQBB01000001.1	Prodigal:002006	CDS	174420	174944	.	-	0	ID=NHBCIBLK_00161;eC_number=4.3.2.7;Name=chaC;db_xref=COG:COG3703;gene=chaC;inference=ab initio prediction:Prodigal:002006,similar to AA sequence:UniProtKB:P39163;locus_tag=NHBCIBLK_00161;product=Glutathione-specific gamma-glutamylcyclotransferase
QQBB01000001.1	Prodigal:002006	CDS	175022	176071	.	+	0	ID=NHBCIBLK_00162;inference=ab initio prediction:Prodigal:002006;locus_tag=NHBCIBLK_00162;product=hypothetical protein
QQBB01000001.1	Prodigal:002006	CDS	176065	177012	.	-	0	ID=NHBCIBLK_00163;eC_number=1.3.1.43;Name=tyrC;gene=tyrC;inference=ab initio prediction:Prodigal:002006,similar to AA sequence:UniProtKB:Q04983;locus_tag=NHBCIBLK_00163;product=Cyclohexadienyl dehydrogenase
QQBB01000001.1	Prodigal:002006	CDS	177005	178114	.	-	0	ID=NHBCIBLK_00164;eC_number=2.6.1.9;Name=hisC_1;gene=hisC_1;inference=ab initio prediction:Prodigal:002006,similar to AA sequence:UniProtKB:P34037;locus_tag=NHBCIBLK_00164;product=Histidinol-phosphate aminotransferase
QQBB01000001.1	Prodigal:002006	CDS	178175	179008	.	-	0	ID=NHBCIBLK_00165;inference=ab initio prediction:Prodigal:002006;locus_tag=NHBCIBLK_00165;product=hypothetical protein
QQBB01000001.1	Prodigal:002006	CDS	179152	180321	.	+	0	ID=NHBCIBLK_00166;eC_number=2.3.1.31;Name=metXA_1;db_xref=COG:COG2021;gene=metXA_1;inference=ab initio prediction:Prodigal:002006,similar to AA sequence:UniProtKB:Q9AAS1;locus_tag=NHBCIBLK_00166;product=Homoserine O-acetyltransferase
QQBB01000001.1	Prodigal:002006	CDS	180318	180962	.	+	0	ID=NHBCIBLK_00167;Name=metXA_2;db_xref=COG:COG0500;gene=metXA_2;inference=ab initio prediction:Prodigal:002006,similar to AA sequence:UniProtKB:Q7UG04;locus_tag=NHBCIBLK_00167;product=Bifunctional methionine biosynthesis protein MetXA/MetW
QQBB01000001.1	Prodigal:002006	CDS	181056	181268	.	+	0	ID=NHBCIBLK_00168;inference=ab initio prediction:Prodigal:002006;locus_tag=NHBCIBLK_00168;product=hypothetical protein
QQBB01000001.1	Prodigal:002006	CDS	181308	181688	.	+	0	ID=NHBCIBLK_00169;inference=ab initio prediction:Prodigal:002006;locus_tag=NHBCIBLK_00169;product=hypothetical protein
QQBB01000001.1	Prodigal:002006	CDS	181708	182640	.	-	0	ID=NHBCIBLK_00170;Name=xerD;gene=xerD;inference=ab initio prediction:Prodigal:002006,similar to AA sequence:UniProtKB:Q2YR40;locus_tag=NHBCIBLK_00170;product=Tyrosine recombinase XerD
QQBB01000001.1	Prodigal:002006	CDS	182637	182786	.	-	0	ID=NHBCIBLK_00171;inference=ab initio prediction:Prodigal:002006;locus_tag=NHBCIBLK_00171;product=hypothetical protein
QQBB01000001.1	Prodigal:002006	CDS	182928	183578	.	+	0	ID=NHBCIBLK_00172;eC_number=2.7.1.71;Name=aroK_1;gene=aroK_1;inference=ab initio prediction:Prodigal:002006,protein motif:HAMAP:MF_00109;locus_tag=NHBCIBLK_00172;product=Shikimate kinase
QQBB01000001.1	Prodigal:002006	CDS	183550	184698	.	+	0	ID=NHBCIBLK_00173;eC_number=4.2.3.4;Name=aroB;db_xref=COG:COG0337;gene=aroB;inference=ab initio prediction:Prodigal:002006,similar to AA sequence:UniProtKB:Q9KNV2;locus_tag=NHBCIBLK_00173;product=3-dehydroquinate synthase
QQBB01000001.1	Prodigal:002006	CDS	184695	186026	.	+	0	ID=NHBCIBLK_00174;inference=ab initio prediction:Prodigal:002006,similar to AA sequence:UniProtKB:Q57017;locus_tag=NHBCIBLK_00174;note=UPF0053 protein HI_0107;product=hypothetical protein
QQBB01000001.1	Prodigal:002006	CDS	185956	186885	.	-	0	ID=NHBCIBLK_00175;eC_number=3.3.2.10;Name=ephA;gene=ephA;inference=ab initio prediction:Prodigal:002006,similar to AA sequence:UniProtKB:I6YGS0;locus_tag=NHBCIBLK_00175;product=Epoxide hydrolase A
QQBB01000001.1	Prodigal:002006	CDS	186908	188716	.	-	0	ID=NHBCIBLK_00176;eC_number=7.5.2.3;Name=ndvA;gene=ndvA;inference=ab initio prediction:Prodigal:002006,similar to AA sequence:UniProtKB:Q2YQ73;locus_tag=NHBCIBLK_00176;product=Beta-(1-->2)glucan export ATP-binding/permease protein NdvA
QQBB01000001.1	Prodigal:002006	CDS	188831	189328	.	-	0	ID=NHBCIBLK_00177;inference=ab initio prediction:Prodigal:002006;locus_tag=NHBCIBLK_00177;product=hypothetical protein
QQBB01000001.1	Prodigal:002006	CDS	189325	192003	.	-	0	ID=NHBCIBLK_00178;inference=ab initio prediction:Prodigal:002006;locus_tag=NHBCIBLK_00178;product=hypothetical protein
QQBB01000001.1	Prodigal:002006	CDS	192046	192339	.	-	0	ID=NHBCIBLK_00179;inference=ab initio prediction:Prodigal:002006;locus_tag=NHBCIBLK_00179;product=hypothetical protein
QQBB01000001.1	Prodigal:002006	CDS	192694	195444	.	+	0	ID=NHBCIBLK_00180;eC_number=3.2.1.23;Name=lacZ;gene=lacZ;inference=ab initio prediction:Prodigal:002006,protein motif:HAMAP:MF_01687;locus_tag=NHBCIBLK_00180;product=Beta-galactosidase
QQBB01000001.1	Prodigal:002006	CDS	195524	197698	.	-	0	ID=NHBCIBLK_00181;eC_number=1.1.1.271;Name=fcl;gene=fcl;inference=ab initio prediction:Prodigal:002006,protein motif:HAMAP:MF_00956;locus_tag=NHBCIBLK_00181;product=GDP-L-fucose synthase
QQBB01000001.1	Prodigal:002006	CDS	197772	198926	.	-	0	ID=NHBCIBLK_00182;eC_number=5.4.99.9;Name=rfbD_1;gene=rfbD_1;inference=ab initio prediction:Prodigal:002006,similar to AA sequence:UniProtKB:Q48485;locus_tag=NHBCIBLK_00182;product=UDP-galactopyranose mutase
QQBB01000001.1	Prodigal:002006	CDS	198931	200148	.	-	0	ID=NHBCIBLK_00183;inference=ab initio prediction:Prodigal:002006;locus_tag=NHBCIBLK_00183;product=hypothetical protein
QQBB01000001.1	Prodigal:002006	CDS	200343	200654	.	-	0	ID=NHBCIBLK_00184;inference=ab initio prediction:Prodigal:002006;locus_tag=NHBCIBLK_00184;product=hypothetical protein
QQBB01000001.1	Prodigal:002006	CDS	200710	201015	.	-	0	ID=NHBCIBLK_00185;inference=ab initio prediction:Prodigal:002006;locus_tag=NHBCIBLK_00185;product=hypothetical protein
QQBB01000001.1	Prodigal:002006	CDS	201133	201399	.	-	0	ID=NHBCIBLK_00186;inference=ab initio prediction:Prodigal:002006;locus_tag=NHBCIBLK_00186;product=hypothetical protein
QQBB01000001.1	Prodigal:002006	CDS	201568	201981	.	-	0	ID=NHBCIBLK_00187;eC_number=4.2.2.-;Name=rlpA_1;gene=rlpA_1;inference=ab initio prediction:Prodigal:002006,protein motif:HAMAP:MF_02071;locus_tag=NHBCIBLK_00187;product=Endolytic peptidoglycan transglycosylase RlpA
QQBB01000001.1	Prodigal:002006	CDS	202287	203837	.	+	0	ID=NHBCIBLK_00188;eC_number=1.3.8.2;Name=crtN;gene=crtN;inference=ab initio prediction:Prodigal:002006,similar to AA sequence:UniProtKB:Q4VKV1;locus_tag=NHBCIBLK_00188;product=4%2C4'-diapophytoene desaturase (4%2C4'-diapolycopene-forming)
QQBB01000001.1	Prodigal:002006	CDS	203851	204255	.	+	0	ID=NHBCIBLK_00189;inference=ab initio prediction:Prodigal:002006;locus_tag=NHBCIBLK_00189;product=hypothetical protein
QQBB01000001.1	Prodigal:002006	CDS	204263	205345	.	+	0	ID=NHBCIBLK_00190;inference=ab initio prediction:Prodigal:002006;locus_tag=NHBCIBLK_00190;product=hypothetical protein
QQBB01000001.1	Prodigal:002006	CDS	205455	206990	.	+	0	ID=NHBCIBLK_00191;eC_number=1.14.99.44;Name=crtNb;gene=crtNb;inference=ab initio prediction:Prodigal:002006,similar to AA sequence:UniProtKB:Q4VKU9;locus_tag=NHBCIBLK_00191;product=4%2C4'-diapolycopene oxygenase
QQBB01000001.1	Prodigal:002006	CDS	206990	207826	.	+	0	ID=NHBCIBLK_00192;inference=ab initio prediction:Prodigal:002006;locus_tag=NHBCIBLK_00192;product=hypothetical protein
QQBB01000001.1	Prodigal:002006	CDS	207823	208932	.	+	0	ID=NHBCIBLK_00193;eC_number=2.4.1.-;Name=crtQ;gene=crtQ;inference=ab initio prediction:Prodigal:002006,similar to AA sequence:UniProtKB:Q7A3E0;locus_tag=NHBCIBLK_00193;product=4%2C4'-diaponeurosporenoate glycosyltransferase
QQBB01000001.1	Prodigal:002006	CDS	208932	210596	.	+	0	ID=NHBCIBLK_00194;inference=ab initio prediction:Prodigal:002006;locus_tag=NHBCIBLK_00194;product=hypothetical protein
QQBB01000001.1	Prodigal:002006	CDS	210593	211879	.	+	0	ID=NHBCIBLK_00195;eC_number=1.17.8.1;Name=hpnE;db_xref=COG:COG2907;gene=hpnE;inference=ab initio prediction:Prodigal:002006,similar to AA sequence:UniProtKB:Q5NP65;locus_tag=NHBCIBLK_00195;product=Hydroxysqualene dehydroxylase
QQBB01000001.1	Prodigal:002006	CDS	211876	212844	.	+	0	ID=NHBCIBLK_00196;eC_number=1.17.7.4;Name=ispH_1;db_xref=COG:COG0761;gene=ispH_1;inference=ab initio prediction:Prodigal:002006,similar to AA sequence:UniProtKB:P62623;locus_tag=NHBCIBLK_00196;product=4-hydroxy-3-methylbut-2-enyl diphosphate reductase
QQBB01000001.1	Prodigal:002006	CDS	212925	216275	.	+	0	ID=NHBCIBLK_00197;eC_number=3.6.4.-;Name=mfd_1;db_xref=COG:COG1197;gene=mfd_1;inference=ab initio prediction:Prodigal:002006,similar to AA sequence:UniProtKB:P30958;locus_tag=NHBCIBLK_00197;product=Transcription-repair-coupling factor
QQBB01000001.1	Prodigal:002006	CDS	216281	217681	.	-	0	ID=NHBCIBLK_00198;Name=mdtK;db_xref=COG:COG0534;gene=mdtK;inference=ab initio prediction:Prodigal:002006,similar to AA sequence:UniProtKB:P37340;locus_tag=NHBCIBLK_00198;product=Multidrug resistance protein MdtK
QQBB01000001.1	Prodigal:002006	CDS	217814	218791	.	+	0	ID=NHBCIBLK_00199;inference=ab initio prediction:Prodigal:002006;locus_tag=NHBCIBLK_00199;product=hypothetical protein
QQBB01000001.1	Prodigal:002006	CDS	218788	219483	.	+	0	ID=NHBCIBLK_00200;eC_number=2.4.2.-;db_xref=COG:COG2071;inference=ab initio prediction:Prodigal:002006,similar to AA sequence:UniProtKB:O33341;locus_tag=NHBCIBLK_00200;product=Putative glutamine amidotransferase
QQBB01000001.1	Prodigal:002006	CDS	219490	220995	.	-	0	ID=NHBCIBLK_00201;Name=rssB_1;gene=rssB_1;inference=ab initio prediction:Prodigal:002006,protein motif:HAMAP:MF_00958;locus_tag=NHBCIBLK_00201;product=Regulator of RpoS
QQBB01000001.1	Prodigal:002006	CDS	221125	223371	.	+	0	ID=NHBCIBLK_00202;eC_number=3.2.1.-;inference=ab initio prediction:Prodigal:002006,similar to AA sequence:UniProtKB:T2KMH0;locus_tag=NHBCIBLK_00202;product=Beta-xylosidase
QQBB01000001.1	Prodigal:002006	CDS	223384	224124	.	-	0	ID=NHBCIBLK_00203;Name=ykoC;gene=ykoC;inference=ab initio prediction:Prodigal:002006,similar to AA sequence:UniProtKB:O34572;locus_tag=NHBCIBLK_00203;product=Putative HMP/thiamine permease protein YkoC
QQBB01000001.1	Prodigal:002006	CDS	224118	225776	.	-	0	ID=NHBCIBLK_00204;eC_number=3.6.3.-;Name=ykoD;db_xref=COG:COG1122;gene=ykoD;inference=ab initio prediction:Prodigal:002006,similar to AA sequence:UniProtKB:O34362;locus_tag=NHBCIBLK_00204;product=Putative HMP/thiamine import ATP-binding protein YkoD
QQBB01000001.1	Prodigal:002006	CDS	225769	226353	.	-	0	ID=NHBCIBLK_00205;Name=ykoE;db_xref=COG:COG4721;gene=ykoE;inference=ab initio prediction:Prodigal:002006,similar to AA sequence:UniProtKB:O34738;locus_tag=NHBCIBLK_00205;product=Putative HMP/thiamine permease protein YkoE
QQBB01000001.1	Prodigal:002006	CDS	226391	226999	.	-	0	ID=NHBCIBLK_00206;Name=ykoF;gene=ykoF;inference=ab initio prediction:Prodigal:002006,similar to AA sequence:UniProtKB:O34911;locus_tag=NHBCIBLK_00206;product=Putative HMP/thiamine-binding protein YkoF
QQBB01000001.1	Prodigal:002006	CDS	227179	227883	.	-	0	ID=NHBCIBLK_00207;eC_number=1.8.4.-;Name=yghU;db_xref=COG:COG0625;gene=yghU;inference=ab initio prediction:Prodigal:002006,similar to AA sequence:UniProtKB:Q46845;locus_tag=NHBCIBLK_00207;product=Disulfide-bond oxidoreductase YghU
QQBB01000001.1	Aragorn:001002	tRNA	228003	228079	.	-	.	ID=NHBCIBLK_00208;inference=COORDINATES:profile:Aragorn:001002;locus_tag=NHBCIBLK_00208;product=tRNA-Arg(cct)
QQBB01000001.1	Prodigal:002006	CDS	228202	229005	.	+	0	ID=NHBCIBLK_00209;inference=ab initio prediction:Prodigal:002006;locus_tag=NHBCIBLK_00209;product=hypothetical protein
QQBB01000001.1	Prodigal:002006	CDS	229012	230445	.	+	0	ID=NHBCIBLK_00210;eC_number=3.4.-.-;Name=bepA_1;gene=bepA_1;inference=ab initio prediction:Prodigal:002006,protein motif:HAMAP:MF_00997;locus_tag=NHBCIBLK_00210;product=Beta-barrel assembly-enhancing protease
QQBB01000001.1	Prodigal:002006	CDS	230461	231333	.	-	0	ID=NHBCIBLK_00211;Name=rpoH_1;db_xref=COG:COG0568;gene=rpoH_1;inference=ab initio prediction:Prodigal:002006,similar to AA sequence:UniProtKB:P0CAW9;locus_tag=NHBCIBLK_00211;product=RNA polymerase sigma factor RpoH
QQBB01000001.1	Prodigal:002006	CDS	231500	232084	.	-	0	ID=NHBCIBLK_00212;Name=carD;db_xref=COG:COG1329;gene=carD;inference=ab initio prediction:Prodigal:002006,similar to AA sequence:UniProtKB:A0R561;locus_tag=NHBCIBLK_00212;product=RNA polymerase-binding transcription factor CarD
QQBB01000001.1	Prodigal:002006	CDS	232441	232779	.	-	0	ID=NHBCIBLK_00213;Name=fdxA;db_xref=COG:COG1146;gene=fdxA;inference=ab initio prediction:Prodigal:002006,similar to AA sequence:UniProtKB:D5AP15;locus_tag=NHBCIBLK_00213;product=Ferredoxin-2
QQBB01000001.1	Prodigal:002006	CDS	232832	233134	.	-	0	ID=NHBCIBLK_00214;Name=hslR;db_xref=COG:COG1188;gene=hslR;inference=ab initio prediction:Prodigal:002006,similar to AA sequence:UniProtKB:P0ACG8;locus_tag=NHBCIBLK_00214;product=Heat shock protein 15
QQBB01000001.1	Prodigal:002006	CDS	233149	236310	.	-	0	ID=NHBCIBLK_00215;inference=ab initio prediction:Prodigal:002006;locus_tag=NHBCIBLK_00215;product=hypothetical protein
QQBB01000001.1	Prodigal:002006	CDS	236509	237330	.	-	0	ID=NHBCIBLK_00216;inference=ab initio prediction:Prodigal:002006;locus_tag=NHBCIBLK_00216;product=hypothetical protein
QQBB01000001.1	Prodigal:002006	CDS	237579	237869	.	+	0	ID=NHBCIBLK_00217;Name=rpmB;db_xref=COG:COG0227;gene=rpmB;inference=ab initio prediction:Prodigal:002006,similar to AA sequence:UniProtKB:Q6NCH9;locus_tag=NHBCIBLK_00217;product=50S ribosomal protein L28
QQBB01000001.1	Prodigal:002006	CDS	237982	238605	.	+	0	ID=NHBCIBLK_00218;Name=yhhQ;db_xref=COG:COG1738;gene=yhhQ;inference=ab initio prediction:Prodigal:002006,similar to AA sequence:UniProtKB:P37619;locus_tag=NHBCIBLK_00218;product=Queuosine precursor transporter
QQBB01000001.1	Prodigal:002006	CDS	238645	239679	.	-	0	ID=NHBCIBLK_00219;inference=ab initio prediction:Prodigal:002006;locus_tag=NHBCIBLK_00219;product=hypothetical protein
QQBB01000001.1	Prodigal:002006	CDS	239676	241568	.	-	0	ID=NHBCIBLK_00220;eC_number=6.6.1.2;Name=cobT;gene=cobT;inference=ab initio prediction:Prodigal:002006,similar to AA sequence:UniProtKB:P29934;locus_tag=NHBCIBLK_00220;product=Aerobic cobaltochelatase subunit CobT
QQBB01000001.1	Prodigal:002006	CDS	241687	242676	.	-	0	ID=NHBCIBLK_00221;eC_number=6.6.1.2;Name=cobS;gene=cobS;inference=ab initio prediction:Prodigal:002006,similar to AA sequence:UniProtKB:P29933;locus_tag=NHBCIBLK_00221;product=Aerobic cobaltochelatase subunit CobS
QQBB01000001.1	Prodigal:002006	CDS	242797	243426	.	-	0	ID=NHBCIBLK_00222;Name=dnaJ_1;gene=dnaJ_1;inference=ab initio prediction:Prodigal:002006,protein motif:HAMAP:MF_01152;locus_tag=NHBCIBLK_00222;product=Chaperone protein DnaJ
QQBB01000001.1	Prodigal:002006	CDS	243514	243780	.	+	0	ID=NHBCIBLK_00223;Name=bolA;db_xref=COG:COG0271;gene=bolA;inference=ab initio prediction:Prodigal:002006,similar to AA sequence:UniProtKB:P0ABE2;locus_tag=NHBCIBLK_00223;product=DNA-binding transcriptional regulator BolA
QQBB01000001.1	Prodigal:002006	CDS	243796	244962	.	-	0	ID=NHBCIBLK_00224;eC_number=2.3.1.174;Name=pcaF;gene=pcaF;inference=ab initio prediction:Prodigal:002006,similar to AA sequence:UniProtKB:Q8VPF1;locus_tag=NHBCIBLK_00224;product=Beta-ketoadipyl-CoA thiolase
QQBB01000001.1	Prodigal:002006	CDS	245130	245708	.	+	0	ID=NHBCIBLK_00225;eC_number=3.2.2.-;db_xref=COG:COG1611;inference=ab initio prediction:Prodigal:002006,similar to AA sequence:UniProtKB:P48636;locus_tag=NHBCIBLK_00225;product=Putative cytokinin riboside 5'-monophosphate phosphoribohydrolase
QQBB01000001.1	Prodigal:002006	CDS	245705	246115	.	+	0	ID=NHBCIBLK_00226;inference=ab initio prediction:Prodigal:002006;locus_tag=NHBCIBLK_00226;product=hypothetical protein
QQBB01000001.1	Prodigal:002006	CDS	246103	247236	.	-	0	ID=NHBCIBLK_00227;eC_number=1.14.11.-;Name=ybiX;gene=ybiX;inference=ab initio prediction:Prodigal:002006,protein motif:HAMAP:MF_00657;locus_tag=NHBCIBLK_00227;product=PKHD-type hydroxylase YbiX
QQBB01000001.1	Prodigal:002006	CDS	247313	248215	.	-	0	ID=NHBCIBLK_00228;inference=ab initio prediction:Prodigal:002006;locus_tag=NHBCIBLK_00228;product=hypothetical protein
QQBB01000001.1	Prodigal:002006	CDS	248409	249836	.	+	0	ID=NHBCIBLK_00229;inference=ab initio prediction:Prodigal:002006;locus_tag=NHBCIBLK_00229;product=hypothetical protein
QQBB01000001.1	Prodigal:002006	CDS	250024	250902	.	+	0	ID=NHBCIBLK_00230;inference=ab initio prediction:Prodigal:002006;locus_tag=NHBCIBLK_00230;product=hypothetical protein
QQBB01000001.1	Prodigal:002006	CDS	250907	252049	.	+	0	ID=NHBCIBLK_00231;eC_number=3.6.-.-;Name=yjiA_2;db_xref=COG:COG0523;gene=yjiA_2;inference=ab initio prediction:Prodigal:002006,similar to AA sequence:UniProtKB:P24203;locus_tag=NHBCIBLK_00231;product=P-loop guanosine triphosphatase YjiA
QQBB01000001.1	Prodigal:002006	CDS	252053	252823	.	-	0	ID=NHBCIBLK_00232;Name=ribX_1;gene=ribX_1;inference=ab initio prediction:Prodigal:002006,similar to AA sequence:UniProtKB:A9WGD1;locus_tag=NHBCIBLK_00232;product=Riboflavin transport system permease protein RibX
QQBB01000001.1	Prodigal:002006	CDS	252832	253623	.	-	0	ID=NHBCIBLK_00233;eC_number=3.6.3.-;Name=cmpD_1;gene=cmpD_1;inference=ab initio prediction:Prodigal:002006,similar to AA sequence:UniProtKB:Q55463;locus_tag=NHBCIBLK_00233;product=Bicarbonate transport ATP-binding protein CmpD
QQBB01000001.1	Prodigal:002006	CDS	253681	254721	.	-	0	ID=NHBCIBLK_00234;Name=ribY_1;db_xref=COG:COG0715;gene=ribY_1;inference=ab initio prediction:Prodigal:002006,similar to AA sequence:UniProtKB:A9WGD2;locus_tag=NHBCIBLK_00234;product=Riboflavin-binding protein RibY
QQBB01000001.1	Prodigal:002006	CDS	255007	256014	.	+	0	ID=NHBCIBLK_00235;Name=alx;db_xref=COG:COG0861;gene=alx;inference=ab initio prediction:Prodigal:002006,similar to AA sequence:UniProtKB:P42601;locus_tag=NHBCIBLK_00235;product=Putative membrane-bound redox modulator Alx
QQBB01000001.1	Prodigal:002006	CDS	256053	256514	.	-	0	ID=NHBCIBLK_00236;Name=lrp_1;db_xref=COG:COG1522;gene=lrp_1;inference=ab initio prediction:Prodigal:002006,similar to AA sequence:UniProtKB:P0ACJ0;locus_tag=NHBCIBLK_00236;product=Leucine-responsive regulatory protein
QQBB01000001.1	Prodigal:002006	CDS	256625	259723	.	+	0	ID=NHBCIBLK_00237;Name=putA;db_xref=COG:COG0506;gene=putA;inference=ab initio prediction:Prodigal:002006,similar to AA sequence:UniProtKB:P09546;locus_tag=NHBCIBLK_00237;product=Bifunctional protein PutA
QQBB01000001.1	Prodigal:002006	CDS	259734	260276	.	-	0	ID=NHBCIBLK_00238;inference=ab initio prediction:Prodigal:002006;locus_tag=NHBCIBLK_00238;product=hypothetical protein
QQBB01000001.1	Prodigal:002006	CDS	260317	260718	.	-	0	ID=NHBCIBLK_00239;Name=atpC_1;db_xref=COG:COG0355;gene=atpC_1;inference=ab initio prediction:Prodigal:002006,similar to AA sequence:UniProtKB:A1B8P1;locus_tag=NHBCIBLK_00239;product=ATP synthase epsilon chain
QQBB01000001.1	Prodigal:002006	CDS	260832	262283	.	-	0	ID=NHBCIBLK_00240;eC_number=7.1.2.2;Name=atpD;db_xref=COG:COG0055;gene=atpD;inference=ab initio prediction:Prodigal:002006,similar to AA sequence:UniProtKB:A1B8P0;locus_tag=NHBCIBLK_00240;product=ATP synthase subunit beta
QQBB01000001.1	Prodigal:002006	CDS	262306	263178	.	-	0	ID=NHBCIBLK_00241;Name=atpG_1;db_xref=COG:COG0224;gene=atpG_1;inference=ab initio prediction:Prodigal:002006,similar to AA sequence:UniProtKB:P72246;locus_tag=NHBCIBLK_00241;product=ATP synthase gamma chain
QQBB01000001.1	Prodigal:002006	CDS	263215	264744	.	-	0	ID=NHBCIBLK_00242;eC_number=7.1.2.2;Name=atpA;db_xref=COG:COG0056;gene=atpA;inference=ab initio prediction:Prodigal:002006,similar to AA sequence:UniProtKB:P05036;locus_tag=NHBCIBLK_00242;product=ATP synthase subunit alpha
QQBB01000001.1	Prodigal:002006	CDS	264744	265334	.	-	0	ID=NHBCIBLK_00243;Name=atpH;db_xref=COG:COG0712;gene=atpH;inference=ab initio prediction:Prodigal:002006,similar to AA sequence:UniProtKB:P72244;locus_tag=NHBCIBLK_00243;product=ATP synthase subunit delta
QQBB01000001.1	Prodigal:002006	CDS	265532	266092	.	-	0	ID=NHBCIBLK_00244;eC_number=5.4.2.11;Name=gpmA_1;gene=gpmA_1;inference=ab initio prediction:Prodigal:002006,protein motif:HAMAP:MF_01039;locus_tag=NHBCIBLK_00244;product=2%2C3-bisphosphoglycerate-dependent phosphoglycerate mutase
QQBB01000001.1	Prodigal:002006	CDS	266118	268280	.	-	0	ID=NHBCIBLK_00245;eC_number=3.6.4.-;Name=priA;db_xref=COG:COG1198;gene=priA;inference=ab initio prediction:Prodigal:002006,similar to AA sequence:UniProtKB:P17888;locus_tag=NHBCIBLK_00245;product=Primosomal protein N'
QQBB01000001.1	Prodigal:002006	CDS	268337	269317	.	+	0	ID=NHBCIBLK_00246;Name=xerC_1;db_xref=COG:COG4973;gene=xerC_1;inference=ab initio prediction:Prodigal:002006,similar to AA sequence:UniProtKB:P0A8P6;locus_tag=NHBCIBLK_00246;product=Tyrosine recombinase XerC
QQBB01000001.1	Prodigal:002006	CDS	269324	269947	.	-	0	ID=NHBCIBLK_00247;eC_number=2.7.1.21;Name=tdk;db_xref=COG:COG1435;gene=tdk;inference=ab initio prediction:Prodigal:002006,similar to AA sequence:UniProtKB:Q9PPP5;locus_tag=NHBCIBLK_00247;product=Thymidine kinase
QQBB01000001.1	Prodigal:002006	CDS	269958	271358	.	-	0	ID=NHBCIBLK_00248;eC_number=1.8.1.4;Name=lpd3;db_xref=COG:COG1249;gene=lpd3;inference=ab initio prediction:Prodigal:002006,similar to AA sequence:UniProtKB:P31046;locus_tag=NHBCIBLK_00248;product=Dihydrolipoyl dehydrogenase 3
QQBB01000001.1	Prodigal:002006	CDS	271479	272708	.	-	0	ID=NHBCIBLK_00249;eC_number=2.3.1.61;Name=sucB;db_xref=COG:COG0508;gene=sucB;inference=ab initio prediction:Prodigal:002006,similar to AA sequence:UniProtKB:P20708;locus_tag=NHBCIBLK_00249;product=Dihydrolipoyllysine-residue succinyltransferase component of 2-oxoglutarate dehydrogenase complex
QQBB01000001.1	Prodigal:002006	CDS	272734	273054	.	-	0	ID=NHBCIBLK_00250;inference=ab initio prediction:Prodigal:002006;locus_tag=NHBCIBLK_00250;product=hypothetical protein
QQBB01000001.1	Prodigal:002006	CDS	273074	276034	.	-	0	ID=NHBCIBLK_00251;eC_number=1.2.4.2;Name=sucA;db_xref=COG:COG0567;gene=sucA;inference=ab initio prediction:Prodigal:002006,similar to AA sequence:UniProtKB:P0AFG3;locus_tag=NHBCIBLK_00251;product=2-oxoglutarate dehydrogenase E1 component
QQBB01000001.1	Prodigal:002006	CDS	276096	276983	.	-	0	ID=NHBCIBLK_00252;eC_number=6.2.1.5;Name=sucD;db_xref=COG:COG0074;gene=sucD;inference=ab initio prediction:Prodigal:002006,similar to AA sequence:UniProtKB:P0AGE9;locus_tag=NHBCIBLK_00252;product=Succinate--CoA ligase [ADP-forming] subunit alpha
QQBB01000001.1	Prodigal:002006	CDS	276996	278195	.	-	0	ID=NHBCIBLK_00253;eC_number=6.2.1.5;Name=sucC;db_xref=COG:COG0045;gene=sucC;inference=ab initio prediction:Prodigal:002006,similar to AA sequence:UniProtKB:P80886;locus_tag=NHBCIBLK_00253;product=Succinate--CoA ligase [ADP-forming] subunit beta
QQBB01000001.1	Prodigal:002006	CDS	278307	279269	.	-	0	ID=NHBCIBLK_00254;eC_number=1.1.1.37;Name=mdh_1;db_xref=COG:COG0039;gene=mdh_1;inference=ab initio prediction:Prodigal:002006,similar to AA sequence:UniProtKB:A9W386;locus_tag=NHBCIBLK_00254;product=Malate dehydrogenase
QQBB01000001.1	Prodigal:002006	CDS	279498	280130	.	-	0	ID=NHBCIBLK_00255;Name=slmA_1;gene=slmA_1;inference=ab initio prediction:Prodigal:002006,protein motif:HAMAP:MF_01839;locus_tag=NHBCIBLK_00255;product=Nucleoid occlusion factor SlmA
QQBB01000001.1	Prodigal:002006	CDS	280127	281323	.	-	0	ID=NHBCIBLK_00256;Name=zapE;db_xref=COG:COG1485;gene=zapE;inference=ab initio prediction:Prodigal:002006,similar to AA sequence:UniProtKB:P64612;locus_tag=NHBCIBLK_00256;product=Cell division protein ZapE
QQBB01000001.1	Prodigal:002006	CDS	281365	281946	.	-	0	ID=NHBCIBLK_00257;inference=ab initio prediction:Prodigal:002006;locus_tag=NHBCIBLK_00257;product=hypothetical protein
QQBB01000001.1	Prodigal:002006	CDS	282018	282545	.	-	0	ID=NHBCIBLK_00258;inference=ab initio prediction:Prodigal:002006;locus_tag=NHBCIBLK_00258;product=hypothetical protein
QQBB01000001.1	Prodigal:002006	CDS	282628	283410	.	-	0	ID=NHBCIBLK_00259;eC_number=1.3.5.1;Name=sdhB;db_xref=COG:COG0479;gene=sdhB;inference=ab initio prediction:Prodigal:002006,similar to AA sequence:UniProtKB:P07014;locus_tag=NHBCIBLK_00259;product=Succinate dehydrogenase iron-sulfur subunit
QQBB01000001.1	Prodigal:002006	CDS	283424	285247	.	-	0	ID=NHBCIBLK_00260;eC_number=1.3.5.1;Name=sdhA;gene=sdhA;inference=ab initio prediction:Prodigal:002006,similar to AA sequence:UniProtKB:G4V4G6;locus_tag=NHBCIBLK_00260;product=Succinate dehydrogenase flavoprotein subunit
QQBB01000001.1	Prodigal:002006	CDS	285259	285675	.	-	0	ID=NHBCIBLK_00261;inference=ab initio prediction:Prodigal:002006;locus_tag=NHBCIBLK_00261;product=hypothetical protein
QQBB01000001.1	Prodigal:002006	CDS	285688	286083	.	-	0	ID=NHBCIBLK_00262;Name=sdhC;db_xref=COG:COG2009;gene=sdhC;inference=ab initio prediction:Prodigal:002006,similar to AA sequence:UniProtKB:P69054;locus_tag=NHBCIBLK_00262;product=Succinate dehydrogenase cytochrome b556 subunit
QQBB01000001.1	Prodigal:002006	CDS	286284	287171	.	+	0	ID=NHBCIBLK_00263;Name=cysL;db_xref=COG:COG0583;gene=cysL;inference=ab initio prediction:Prodigal:002006,similar to AA sequence:UniProtKB:P39647;locus_tag=NHBCIBLK_00263;product=HTH-type transcriptional regulator CysL
QQBB01000001.1	Prodigal:002006	CDS	287172	288080	.	-	0	ID=NHBCIBLK_00264;Name=folD;db_xref=COG:COG0190;gene=folD;inference=ab initio prediction:Prodigal:002006,similar to AA sequence:UniProtKB:Q9I2U6;locus_tag=NHBCIBLK_00264;product=Bifunctional protein FolD protein
QQBB01000001.1	Prodigal:002006	CDS	288077	288391	.	-	0	ID=NHBCIBLK_00265;inference=ab initio prediction:Prodigal:002006,similar to AA sequence:UniProtKB:Q8XCU6;locus_tag=NHBCIBLK_00265;note=UPF0235 protein YggU;product=hypothetical protein
QQBB01000001.1	Prodigal:002006	CDS	288403	288693	.	-	0	ID=NHBCIBLK_00266;inference=ab initio prediction:Prodigal:002006;locus_tag=NHBCIBLK_00266;product=hypothetical protein
QQBB01000001.1	Aragorn:001002	tRNA	288869	288944	.	+	.	ID=NHBCIBLK_00267;inference=COORDINATES:profile:Aragorn:001002;locus_tag=NHBCIBLK_00267;product=tRNA-Ala(cgc)
QQBB01000001.1	Prodigal:002006	CDS	289055	290044	.	+	0	ID=NHBCIBLK_00268;db_xref=COG:COG0582;inference=ab initio prediction:Prodigal:002006,similar to AA sequence:UniProtKB:P9WMB3;locus_tag=NHBCIBLK_00268;product=Putative prophage phiRv2 integrase
QQBB01000001.1	Prodigal:002006	CDS	290457	291164	.	+	0	ID=NHBCIBLK_00269;inference=ab initio prediction:Prodigal:002006;locus_tag=NHBCIBLK_00269;product=hypothetical protein
QQBB01000001.1	Prodigal:002006	CDS	292219	292395	.	-	0	ID=NHBCIBLK_00270;inference=ab initio prediction:Prodigal:002006;locus_tag=NHBCIBLK_00270;product=hypothetical protein
QQBB01000001.1	Prodigal:002006	CDS	294166	294645	.	+	0	ID=NHBCIBLK_00271;eC_number=3.1.26.4;Name=rnhA_1;db_xref=COG:COG0328;gene=rnhA_1;inference=ab initio prediction:Prodigal:002006,similar to AA sequence:UniProtKB:P0A7Y4;locus_tag=NHBCIBLK_00271;product=Ribonuclease HI
QQBB01000001.1	Prodigal:002006	CDS	295019	295825	.	+	0	ID=NHBCIBLK_00272;inference=ab initio prediction:Prodigal:002006;locus_tag=NHBCIBLK_00272;product=hypothetical protein
QQBB01000001.1	Aragorn:001002	tRNA	296550	296625	.	+	.	ID=NHBCIBLK_00273;inference=COORDINATES:profile:Aragorn:001002;locus_tag=NHBCIBLK_00273;product=tRNA-Ala(cgc)
QQBB01000001.1	Aragorn:001002	tRNA	296745	296820	.	+	.	ID=NHBCIBLK_00274;inference=COORDINATES:profile:Aragorn:001002;locus_tag=NHBCIBLK_00274;product=tRNA-Ala(cgc)
QQBB01000001.1	Prodigal:002006	CDS	297134	301414	.	-	0	ID=NHBCIBLK_00275;inference=ab initio prediction:Prodigal:002006;locus_tag=NHBCIBLK_00275;product=hypothetical protein
QQBB01000001.1	Prodigal:002006	CDS	302068	302655	.	-	0	ID=NHBCIBLK_00276;inference=ab initio prediction:Prodigal:002006;locus_tag=NHBCIBLK_00276;product=hypothetical protein
QQBB01000001.1	Prodigal:002006	CDS	303002	304207	.	+	0	ID=NHBCIBLK_00277;inference=ab initio prediction:Prodigal:002006;locus_tag=NHBCIBLK_00277;product=hypothetical protein
QQBB01000001.1	Prodigal:002006	CDS	304444	305256	.	-	0	ID=NHBCIBLK_00278;eC_number=1.1.1.119;db_xref=COG:COG1028;inference=ab initio prediction:Prodigal:002006,similar to AA sequence:UniProtKB:Q5FPE5;locus_tag=NHBCIBLK_00278;product=Glucose 1-dehydrogenase
QQBB01000001.1	Prodigal:002006	CDS	305253	306569	.	-	0	ID=NHBCIBLK_00279;inference=ab initio prediction:Prodigal:002006;locus_tag=NHBCIBLK_00279;product=hypothetical protein
QQBB01000001.1	Prodigal:002006	CDS	306583	307632	.	-	0	ID=NHBCIBLK_00280;eC_number=7.5.2.-;Name=msmX_2;db_xref=COG:COG3839;gene=msmX_2;inference=ab initio prediction:Prodigal:002006,similar to AA sequence:UniProtKB:P94360;locus_tag=NHBCIBLK_00280;product=Oligosaccharides import ATP-binding protein MsmX
QQBB01000001.1	Prodigal:002006	CDS	307644	308504	.	-	0	ID=NHBCIBLK_00281;inference=ab initio prediction:Prodigal:002006;locus_tag=NHBCIBLK_00281;product=hypothetical protein
QQBB01000001.1	Prodigal:002006	CDS	308501	309352	.	-	0	ID=NHBCIBLK_00282;inference=ab initio prediction:Prodigal:002006;locus_tag=NHBCIBLK_00282;product=hypothetical protein
QQBB01000001.1	Prodigal:002006	CDS	309415	310698	.	-	0	ID=NHBCIBLK_00283;inference=ab initio prediction:Prodigal:002006;locus_tag=NHBCIBLK_00283;product=hypothetical protein
QQBB01000001.1	Prodigal:002006	CDS	310769	311776	.	-	0	ID=NHBCIBLK_00284;Name=rafR;gene=rafR;inference=ab initio prediction:Prodigal:002006,similar to AA sequence:UniProtKB:P21867;locus_tag=NHBCIBLK_00284;product=HTH-type transcriptional regulator RafR
QQBB01000001.1	Prodigal:002006	CDS	311880	313070	.	+	0	ID=NHBCIBLK_00285;eC_number=4.2.1.8;Name=uxuA;db_xref=COG:COG1312;gene=uxuA;inference=ab initio prediction:Prodigal:002006,similar to AA sequence:UniProtKB:P24215;locus_tag=NHBCIBLK_00285;product=Mannonate dehydratase
QQBB01000001.1	Prodigal:002006	CDS	313114	314664	.	-	0	ID=NHBCIBLK_00286;inference=ab initio prediction:Prodigal:002006;locus_tag=NHBCIBLK_00286;product=hypothetical protein
QQBB01000001.1	Prodigal:002006	CDS	314900	316192	.	-	0	ID=NHBCIBLK_00287;eC_number=3.5.99.5;Name=cnbH_1;gene=cnbH_1;inference=ab initio prediction:Prodigal:002006,similar to AA sequence:UniProtKB:Q38M35;locus_tag=NHBCIBLK_00287;product=2-amino-5-chloromuconic acid deaminase
QQBB01000001.1	Prodigal:002006	CDS	316267	319770	.	-	0	ID=NHBCIBLK_00288;eC_number=3.4.-.-;Name=bepA_2;gene=bepA_2;inference=ab initio prediction:Prodigal:002006,protein motif:HAMAP:MF_00997;locus_tag=NHBCIBLK_00288;product=Beta-barrel assembly-enhancing protease
QQBB01000001.1	Prodigal:002006	CDS	319932	321800	.	+	0	ID=NHBCIBLK_00289;inference=ab initio prediction:Prodigal:002006;locus_tag=NHBCIBLK_00289;product=hypothetical protein
QQBB01000001.1	Prodigal:002006	CDS	321828	322151	.	-	0	ID=NHBCIBLK_00290;Name=rsbV_1;db_xref=COG:COG1366;gene=rsbV_1;inference=ab initio prediction:Prodigal:002006,similar to AA sequence:UniProtKB:Q9WVX8;locus_tag=NHBCIBLK_00290;product=Anti-sigma-B factor antagonist
QQBB01000001.1	Prodigal:002006	CDS	322135	322944	.	-	0	ID=NHBCIBLK_00291;inference=ab initio prediction:Prodigal:002006;locus_tag=NHBCIBLK_00291;product=hypothetical protein
QQBB01000001.1	Prodigal:002006	CDS	323277	323741	.	+	0	ID=NHBCIBLK_00292;inference=ab initio prediction:Prodigal:002006;locus_tag=NHBCIBLK_00292;product=hypothetical protein
QQBB01000001.1	Prodigal:002006	CDS	323755	324219	.	-	0	ID=NHBCIBLK_00293;eC_number=2.7.11.1;Name=rsbW;db_xref=COG:COG2172;gene=rsbW;inference=ab initio prediction:Prodigal:002006,similar to AA sequence:UniProtKB:P17904;locus_tag=NHBCIBLK_00293;product=Serine-protein kinase RsbW
QQBB01000001.1	Prodigal:002006	CDS	324219	324554	.	-	0	ID=NHBCIBLK_00294;Name=rsbV_2;db_xref=COG:COG1366;gene=rsbV_2;inference=ab initio prediction:Prodigal:002006,similar to AA sequence:UniProtKB:Q9WVX8;locus_tag=NHBCIBLK_00294;product=Anti-sigma-B factor antagonist
QQBB01000001.1	Prodigal:002006	CDS	324541	326535	.	-	0	ID=NHBCIBLK_00295;inference=ab initio prediction:Prodigal:002006;locus_tag=NHBCIBLK_00295;product=hypothetical protein
QQBB01000001.1	Prodigal:002006	CDS	326606	327619	.	+	0	ID=NHBCIBLK_00296;Name=cex;db_xref=COG:COG3693;gene=cex;inference=ab initio prediction:Prodigal:002006,similar to AA sequence:UniProtKB:P07986;locus_tag=NHBCIBLK_00296;product=Exoglucanase/xylanase
QQBB01000001.1	Prodigal:002006	CDS	327790	328290	.	+	0	ID=NHBCIBLK_00297;inference=ab initio prediction:Prodigal:002006;locus_tag=NHBCIBLK_00297;product=hypothetical protein
QQBB01000001.1	Prodigal:002006	CDS	328310	329098	.	-	0	ID=NHBCIBLK_00298;eC_number=3.6.3.-;Name=hmuV_1;db_xref=COG:COG4559;gene=hmuV_1;inference=ab initio prediction:Prodigal:002006,similar to AA sequence:UniProtKB:Q8L1U3;locus_tag=NHBCIBLK_00298;product=Hemin import ATP-binding protein HmuV
QQBB01000001.1	Prodigal:002006	CDS	329095	330156	.	-	0	ID=NHBCIBLK_00299;Name=hmuU_1;db_xref=COG:COG0609;gene=hmuU_1;inference=ab initio prediction:Prodigal:002006,similar to AA sequence:UniProtKB:Q56992;locus_tag=NHBCIBLK_00299;product=Hemin transport system permease protein HmuU
QQBB01000001.1	Prodigal:002006	CDS	330153	331034	.	-	0	ID=NHBCIBLK_00300;Name=hmuT;db_xref=COG:COG4558;gene=hmuT;inference=ab initio prediction:Prodigal:002006,similar to AA sequence:UniProtKB:Q56991;locus_tag=NHBCIBLK_00300;product=Hemin-binding periplasmic protein HmuT
QQBB01000001.1	Prodigal:002006	CDS	331046	331216	.	-	0	ID=NHBCIBLK_00301;inference=ab initio prediction:Prodigal:002006;locus_tag=NHBCIBLK_00301;product=hypothetical protein
QQBB01000001.1	Prodigal:002006	CDS	331466	333610	.	+	0	ID=NHBCIBLK_00302;Name=hemR;db_xref=COG:COG1629;gene=hemR;inference=ab initio prediction:Prodigal:002006,similar to AA sequence:UniProtKB:P31499;locus_tag=NHBCIBLK_00302;product=Hemin receptor
QQBB01000001.1	Prodigal:002006	CDS	333646	333984	.	+	0	ID=NHBCIBLK_00303;eC_number=1.14.14.18;Name=isdG;gene=isdG;inference=ab initio prediction:Prodigal:002006,protein motif:HAMAP:MF_01272;locus_tag=NHBCIBLK_00303;product=Heme oxygenase (staphylobilin-producing)
QQBB01000001.1	Prodigal:002006	CDS	333993	334517	.	+	0	ID=NHBCIBLK_00304;Name=hutX;db_xref=COG:COG3721;gene=hutX;inference=ab initio prediction:Prodigal:002006,similar to AA sequence:UniProtKB:Q9KL40;locus_tag=NHBCIBLK_00304;product=Intracellular heme transport protein HutX
QQBB01000001.1	Prodigal:002006	CDS	334514	335314	.	+	0	ID=NHBCIBLK_00305;inference=ab initio prediction:Prodigal:002006;locus_tag=NHBCIBLK_00305;product=hypothetical protein
QQBB01000001.1	Prodigal:002006	CDS	335324	336847	.	-	0	ID=NHBCIBLK_00306;eC_number=3.4.17.19;Name=ypwA;db_xref=COG:COG2317;gene=ypwA;inference=ab initio prediction:Prodigal:002006,similar to AA sequence:UniProtKB:P50848;locus_tag=NHBCIBLK_00306;product=Carboxypeptidase 1
QQBB01000001.1	Prodigal:002006	CDS	336866	337870	.	-	0	ID=NHBCIBLK_00307;Name=oppF_1;db_xref=COG:COG4608;gene=oppF_1;inference=ab initio prediction:Prodigal:002006,similar to AA sequence:UniProtKB:P24137;locus_tag=NHBCIBLK_00307;product=Oligopeptide transport ATP-binding protein OppF
QQBB01000001.1	Prodigal:002006	CDS	337822	338841	.	-	0	ID=NHBCIBLK_00308;Name=oppD_1;db_xref=COG:COG0444;gene=oppD_1;inference=ab initio prediction:Prodigal:002006,similar to AA sequence:UniProtKB:P76027;locus_tag=NHBCIBLK_00308;product=Oligopeptide transport ATP-binding protein OppD
QQBB01000001.1	Prodigal:002006	CDS	338838	339749	.	-	0	ID=NHBCIBLK_00309;Name=ddpC_1;db_xref=COG:COG1173;gene=ddpC_1;inference=ab initio prediction:Prodigal:002006,similar to AA sequence:UniProtKB:P77463;locus_tag=NHBCIBLK_00309;product=putative D%2CD-dipeptide transport system permease protein DdpC
QQBB01000001.1	Prodigal:002006	CDS	339746	340720	.	-	0	ID=NHBCIBLK_00310;Name=gsiC_2;db_xref=COG:COG0601;gene=gsiC_2;inference=ab initio prediction:Prodigal:002006,similar to AA sequence:UniProtKB:P75798;locus_tag=NHBCIBLK_00310;product=Glutathione transport system permease protein GsiC
QQBB01000001.1	Prodigal:002006	CDS	340888	342468	.	-	0	ID=NHBCIBLK_00311;Name=gsiB_2;db_xref=COG:COG0747;gene=gsiB_2;inference=ab initio prediction:Prodigal:002006,similar to AA sequence:UniProtKB:P75797;locus_tag=NHBCIBLK_00311;product=Glutathione-binding protein GsiB
QQBB01000001.1	Prodigal:002006	CDS	342565	343641	.	+	0	ID=NHBCIBLK_00312;inference=ab initio prediction:Prodigal:002006;locus_tag=NHBCIBLK_00312;product=hypothetical protein
QQBB01000001.1	Prodigal:002006	CDS	343638	344333	.	+	0	ID=NHBCIBLK_00313;inference=ab initio prediction:Prodigal:002006;locus_tag=NHBCIBLK_00313;product=hypothetical protein
QQBB01000001.1	Prodigal:002006	CDS	344333	345352	.	+	0	ID=NHBCIBLK_00314;eC_number=1.1.1.169;Name=panE;db_xref=COG:COG1893;gene=panE;inference=ab initio prediction:Prodigal:002006,similar to AA sequence:UniProtKB:Q9HW09;locus_tag=NHBCIBLK_00314;product=2-dehydropantoate 2-reductase
QQBB01000001.1	Prodigal:002006	CDS	345349	346104	.	+	0	ID=NHBCIBLK_00315;eC_number=1.1.1.100;Name=fabG_2;gene=fabG_2;inference=ab initio prediction:Prodigal:002006,similar to AA sequence:UniProtKB:P99093;locus_tag=NHBCIBLK_00315;product=3-oxoacyl-[acyl-carrier-protein] reductase FabG
QQBB01000001.1	Prodigal:002006	CDS	346146	347045	.	+	0	ID=NHBCIBLK_00316;eC_number=3.5.1.-;Name=arnD;gene=arnD;inference=ab initio prediction:Prodigal:002006,protein motif:HAMAP:MF_01870;locus_tag=NHBCIBLK_00316;product=4-deoxy-4-formamido-L-arabinose-phosphoundecaprenol deformylase ArnD
QQBB01000001.1	Prodigal:002006	CDS	347045	348100	.	+	0	ID=NHBCIBLK_00317;eC_number=3.4.11.25;inference=ab initio prediction:Prodigal:002006,similar to AA sequence:UniProtKB:A0MTQ2;locus_tag=NHBCIBLK_00317;product=Beta-peptidyl aminopeptidase BapA
QQBB01000001.1	Prodigal:002006	CDS	348105	349073	.	+	0	ID=NHBCIBLK_00318;eC_number=3.4.19.5;Name=iaaA;db_xref=COG:COG1446;gene=iaaA;inference=ab initio prediction:Prodigal:002006,similar to AA sequence:UniProtKB:Q7CQV5;locus_tag=NHBCIBLK_00318;product=Isoaspartyl peptidase
QQBB01000001.1	Prodigal:002006	CDS	349101	351242	.	-	0	ID=NHBCIBLK_00319;inference=ab initio prediction:Prodigal:002006;locus_tag=NHBCIBLK_00319;product=hypothetical protein
QQBB01000001.1	Prodigal:002006	CDS	351239	352297	.	-	0	ID=NHBCIBLK_00320;eC_number=3.5.1.44;Name=cheB_1;gene=cheB_1;inference=ab initio prediction:Prodigal:002006,protein motif:HAMAP:MF_00099;locus_tag=NHBCIBLK_00320;product=Protein-glutamate methylesterase/protein-glutamine glutaminase
QQBB01000001.1	Prodigal:002006	CDS	352307	352753	.	-	0	ID=NHBCIBLK_00321;Name=rcp1_1;gene=rcp1_1;inference=ab initio prediction:Prodigal:002006,similar to AA sequence:UniProtKB:Q55169;locus_tag=NHBCIBLK_00321;product=Response regulator rcp1
QQBB01000001.1	Prodigal:002006	CDS	352754	354994	.	-	0	ID=NHBCIBLK_00322;eC_number=2.7.13.3;Name=cph1;gene=cph1;inference=ab initio prediction:Prodigal:002006,similar to AA sequence:UniProtKB:Q55168;locus_tag=NHBCIBLK_00322;product=Phytochrome-like protein cph1
QQBB01000001.1	Prodigal:002006	CDS	354991	355557	.	-	0	ID=NHBCIBLK_00323;inference=ab initio prediction:Prodigal:002006;locus_tag=NHBCIBLK_00323;product=hypothetical protein
QQBB01000001.1	Prodigal:002006	CDS	355666	356418	.	-	0	ID=NHBCIBLK_00324;Name=yehW;db_xref=COG:COG1174;gene=yehW;inference=ab initio prediction:Prodigal:002006,similar to AA sequence:UniProtKB:P33359;locus_tag=NHBCIBLK_00324;product=Glycine betaine uptake system permease protein YehW
QQBB01000001.1	Prodigal:002006	CDS	356415	357353	.	-	0	ID=NHBCIBLK_00325;eC_number=3.6.3.-;Name=yehX;db_xref=COG:COG1125;gene=yehX;inference=ab initio prediction:Prodigal:002006,similar to AA sequence:UniProtKB:P33360;locus_tag=NHBCIBLK_00325;product=Glycine betaine uptake system ATP-binding protein YehX
QQBB01000001.1	Prodigal:002006	CDS	357346	358545	.	-	0	ID=NHBCIBLK_00326;Name=yehY;db_xref=COG:COG1174;gene=yehY;inference=ab initio prediction:Prodigal:002006,similar to AA sequence:UniProtKB:P33361;locus_tag=NHBCIBLK_00326;product=Glycine betaine uptake system permease protein YehY
QQBB01000001.1	Prodigal:002006	CDS	358603	359514	.	-	0	ID=NHBCIBLK_00327;Name=yehZ;db_xref=COG:COG1732;gene=yehZ;inference=ab initio prediction:Prodigal:002006,similar to AA sequence:UniProtKB:P33362;locus_tag=NHBCIBLK_00327;product=Glycine betaine-binding protein YehZ
QQBB01000001.1	Prodigal:002006	CDS	359701	359907	.	-	0	ID=NHBCIBLK_00328;inference=ab initio prediction:Prodigal:002006;locus_tag=NHBCIBLK_00328;product=hypothetical protein
QQBB01000001.1	Prodigal:002006	CDS	359950	361269	.	-	0	ID=NHBCIBLK_00329;eC_number=4.1.3.1;Name=icl;db_xref=COG:COG2224;gene=icl;inference=ab initio prediction:Prodigal:002006,similar to AA sequence:UniProtKB:P9WKK7;locus_tag=NHBCIBLK_00329;product=Isocitrate lyase
QQBB01000001.1	Prodigal:002006	CDS	361457	362890	.	+	0	ID=NHBCIBLK_00330;Name=ramB;db_xref=COG:COG1396;gene=ramB;inference=ab initio prediction:Prodigal:002006,similar to AA sequence:UniProtKB:P9WMI1;locus_tag=NHBCIBLK_00330;product=HTH-type transcriptional regulator RamB
QQBB01000001.1	Prodigal:002006	CDS	362895	363407	.	-	0	ID=NHBCIBLK_00331;inference=ab initio prediction:Prodigal:002006;locus_tag=NHBCIBLK_00331;product=hypothetical protein
QQBB01000001.1	Prodigal:002006	CDS	363417	364157	.	-	0	ID=NHBCIBLK_00332;inference=ab initio prediction:Prodigal:002006;locus_tag=NHBCIBLK_00332;product=hypothetical protein
QQBB01000001.1	Prodigal:002006	CDS	364150	364620	.	-	0	ID=NHBCIBLK_00333;inference=ab initio prediction:Prodigal:002006;locus_tag=NHBCIBLK_00333;product=hypothetical protein
QQBB01000001.1	Prodigal:002006	CDS	364980	365366	.	+	0	ID=NHBCIBLK_00334;Name=pdtaR_1;db_xref=COG:COG3707;gene=pdtaR_1;inference=ab initio prediction:Prodigal:002006,similar to AA sequence:UniProtKB:P9WGM3;locus_tag=NHBCIBLK_00334;product=putative transcriptional regulatory protein pdtaR
QQBB01000001.1	Prodigal:002006	CDS	365514	369155	.	+	0	ID=NHBCIBLK_00335;eC_number=3.4.-.-;Name=bepA_3;gene=bepA_3;inference=ab initio prediction:Prodigal:002006,protein motif:HAMAP:MF_00997;locus_tag=NHBCIBLK_00335;product=Beta-barrel assembly-enhancing protease
QQBB01000001.1	Prodigal:002006	CDS	369159	371144	.	+	0	ID=NHBCIBLK_00336;inference=ab initio prediction:Prodigal:002006;locus_tag=NHBCIBLK_00336;product=hypothetical protein
QQBB01000001.1	Prodigal:002006	CDS	371373	372260	.	+	0	ID=NHBCIBLK_00337;Name=fieF_1;db_xref=COG:COG0053;gene=fieF_1;inference=ab initio prediction:Prodigal:002006,similar to AA sequence:UniProtKB:P69380;locus_tag=NHBCIBLK_00337;product=Ferrous-iron efflux pump FieF
QQBB01000001.1	Prodigal:002006	CDS	372331	374085	.	-	0	ID=NHBCIBLK_00338;inference=ab initio prediction:Prodigal:002006;locus_tag=NHBCIBLK_00338;product=hypothetical protein
QQBB01000001.1	Prodigal:002006	CDS	374183	374467	.	-	0	ID=NHBCIBLK_00339;inference=ab initio prediction:Prodigal:002006;locus_tag=NHBCIBLK_00339;product=hypothetical protein
QQBB01000001.1	Prodigal:002006	CDS	374480	375358	.	-	0	ID=NHBCIBLK_00340;Name=sugB_1;db_xref=COG:COG0395;gene=sugB_1;inference=ab initio prediction:Prodigal:002006,similar to AA sequence:UniProtKB:P9WG01;locus_tag=NHBCIBLK_00340;product=Trehalose transport system permease protein SugB
QQBB01000001.1	Prodigal:002006	CDS	375355	376251	.	-	0	ID=NHBCIBLK_00341;inference=ab initio prediction:Prodigal:002006;locus_tag=NHBCIBLK_00341;product=hypothetical protein
QQBB01000001.1	Prodigal:002006	CDS	376248	377336	.	-	0	ID=NHBCIBLK_00342;eC_number=7.6.2.8;Name=btuD_1;gene=btuD_1;inference=ab initio prediction:Prodigal:002006,protein motif:HAMAP:MF_01005;locus_tag=NHBCIBLK_00342;product=Vitamin B12 import ATP-binding protein BtuD
QQBB01000001.1	Prodigal:002006	CDS	377349	378437	.	-	0	ID=NHBCIBLK_00343;eC_number=7.6.2.10;Name=ugpC_1;db_xref=COG:COG3839;gene=ugpC_1;inference=ab initio prediction:Prodigal:002006,similar to AA sequence:UniProtKB:P10907;locus_tag=NHBCIBLK_00343;product=sn-glycerol-3-phosphate import ATP-binding protein UgpC
QQBB01000001.1	Prodigal:002006	CDS	378756	379043	.	-	0	ID=NHBCIBLK_00344;inference=ab initio prediction:Prodigal:002006;locus_tag=NHBCIBLK_00344;product=hypothetical protein
QQBB01000001.1	Aragorn:001002	tRNA	379894	379970	.	-	.	ID=NHBCIBLK_00345;inference=COORDINATES:profile:Aragorn:001002;locus_tag=NHBCIBLK_00345;product=tRNA-Asp(gtc)
QQBB01000001.1	Aragorn:001002	tRNA	379984	380058	.	-	.	ID=NHBCIBLK_00346;inference=COORDINATES:profile:Aragorn:001002;locus_tag=NHBCIBLK_00346;product=tRNA-Gly(gcc)
QQBB01000001.1	Aragorn:001002	tRNA	380082	380157	.	-	.	ID=NHBCIBLK_00347;inference=COORDINATES:profile:Aragorn:001002;locus_tag=NHBCIBLK_00347;product=tRNA-Ala(ggc)
QQBB01000001.1	Aragorn:001002	tRNA	380270	380345	.	-	.	ID=NHBCIBLK_00348;inference=COORDINATES:profile:Aragorn:001002;locus_tag=NHBCIBLK_00348;product=tRNA-Thr(cgt)
QQBB01000001.1	Prodigal:002006	CDS	380430	382067	.	-	0	ID=NHBCIBLK_00349;Name=lapB;gene=lapB;inference=ab initio prediction:Prodigal:002006,protein motif:HAMAP:MF_00994;locus_tag=NHBCIBLK_00349;product=Lipopolysaccharide assembly protein B
QQBB01000001.1	Prodigal:002006	CDS	382085	383794	.	-	0	ID=NHBCIBLK_00350;Name=smc_1;gene=smc_1;inference=ab initio prediction:Prodigal:002006,protein motif:HAMAP:MF_01894;locus_tag=NHBCIBLK_00350;product=Chromosome partition protein Smc
QQBB01000001.1	Prodigal:002006	CDS	383945	384643	.	-	0	ID=NHBCIBLK_00351;inference=ab initio prediction:Prodigal:002006;locus_tag=NHBCIBLK_00351;product=hypothetical protein
QQBB01000001.1	Prodigal:002006	CDS	384643	385569	.	-	0	ID=NHBCIBLK_00352;eC_number=2.5.1.61;Name=hemC;db_xref=COG:COG0181;gene=hemC;inference=ab initio prediction:Prodigal:002006,similar to AA sequence:UniProtKB:P06983;locus_tag=NHBCIBLK_00352;product=Porphobilinogen deaminase
QQBB01000001.1	Prodigal:002006	CDS	385693	386748	.	+	0	ID=NHBCIBLK_00353;eC_number=2.3.1.234;Name=tsaD;db_xref=COG:COG0533;gene=tsaD;inference=ab initio prediction:Prodigal:002006,similar to AA sequence:UniProtKB:O05518;locus_tag=NHBCIBLK_00353;product=tRNA N6-adenosine threonylcarbamoyltransferase
QQBB01000001.1	Prodigal:002006	CDS	386748	387746	.	+	0	ID=NHBCIBLK_00354;eC_number=1.1.1.94;Name=gpsA;db_xref=COG:COG0240;gene=gpsA;inference=ab initio prediction:Prodigal:002006,similar to AA sequence:UniProtKB:P9WN77;locus_tag=NHBCIBLK_00354;product=Glycerol-3-phosphate dehydrogenase [NAD(P)+]
QQBB01000001.1	Prodigal:002006	CDS	387751	388164	.	+	0	ID=NHBCIBLK_00355;inference=ab initio prediction:Prodigal:002006;locus_tag=NHBCIBLK_00355;product=hypothetical protein
QQBB01000001.1	Prodigal:002006	CDS	388338	390296	.	+	0	ID=NHBCIBLK_00356;eC_number=6.2.1.1;Name=acsA;db_xref=COG:COG0365;gene=acsA;inference=ab initio prediction:Prodigal:002006,similar to AA sequence:UniProtKB:Q89WV5;locus_tag=NHBCIBLK_00356;product=Acetyl-coenzyme A synthetase
QQBB01000001.1	Prodigal:002006	CDS	390457	390717	.	+	0	ID=NHBCIBLK_00357;inference=ab initio prediction:Prodigal:002006;locus_tag=NHBCIBLK_00357;product=hypothetical protein
QQBB01000001.1	Prodigal:002006	CDS	390785	391291	.	+	0	ID=NHBCIBLK_00358;eC_number=2.-.-.-;Name=ybiS;db_xref=COG:COG1376;gene=ybiS;inference=ab initio prediction:Prodigal:002006,similar to AA sequence:UniProtKB:P0AAX8;locus_tag=NHBCIBLK_00358;product=putative L%2CD-transpeptidase YbiS
QQBB01000001.1	Prodigal:002006	CDS	391380	391601	.	+	0	ID=NHBCIBLK_00359;inference=ab initio prediction:Prodigal:002006;locus_tag=NHBCIBLK_00359;product=hypothetical protein
QQBB01000001.1	Prodigal:002006	CDS	391612	392925	.	-	0	ID=NHBCIBLK_00360;eC_number=2.1.1.222;Name=COQ3_1;gene=COQ3_1;inference=ab initio prediction:Prodigal:002006,protein motif:HAMAP:MF_00472;locus_tag=NHBCIBLK_00360;product=Ubiquinone biosynthesis O-methyltransferase%2C mitochondrial
QQBB01000001.1	Prodigal:002006	CDS	392996	393811	.	-	0	ID=NHBCIBLK_00361;Name=sigJ;gene=sigJ;inference=ab initio prediction:Prodigal:002006,similar to AA sequence:UniProtKB:L0TCG5;locus_tag=NHBCIBLK_00361;product=ECF RNA polymerase sigma factor SigJ
QQBB01000001.1	Prodigal:002006	CDS	393897	394361	.	-	0	ID=NHBCIBLK_00362;inference=ab initio prediction:Prodigal:002006;locus_tag=NHBCIBLK_00362;product=hypothetical protein
QQBB01000001.1	Prodigal:002006	CDS	394444	394680	.	-	0	ID=NHBCIBLK_00363;inference=ab initio prediction:Prodigal:002006;locus_tag=NHBCIBLK_00363;product=hypothetical protein
QQBB01000001.1	Prodigal:002006	CDS	394819	395742	.	+	0	ID=NHBCIBLK_00364;eC_number=3.4.24.-;Name=htpX_1;db_xref=COG:COG0501;gene=htpX_1;inference=ab initio prediction:Prodigal:002006,similar to AA sequence:UniProtKB:P9WHS5;locus_tag=NHBCIBLK_00364;product=Protease HtpX 
QQBB01000001.1	Prodigal:002006	CDS	395746	397056	.	+	0	ID=NHBCIBLK_00365;eC_number=2.1.1.176;Name=rsmB_1;db_xref=COG:COG0144;gene=rsmB_1;inference=ab initio prediction:Prodigal:002006,similar to AA sequence:UniProtKB:P36929;locus_tag=NHBCIBLK_00365;product=Ribosomal RNA small subunit methyltransferase B
QQBB01000001.1	Prodigal:002006	CDS	397154	398914	.	+	0	ID=NHBCIBLK_00366;Name=fzlC;gene=fzlC;inference=ab initio prediction:Prodigal:002006,similar to AA sequence:UniProtKB:A0A0H3C3S1;locus_tag=NHBCIBLK_00366;product=FtsZ-localized protein C
QQBB01000001.1	Prodigal:002006	CDS	399009	400601	.	+	0	ID=NHBCIBLK_00367;Name=purH;db_xref=COG:COG0138;gene=purH;inference=ab initio prediction:Prodigal:002006,similar to AA sequence:UniProtKB:P15639;locus_tag=NHBCIBLK_00367;product=Bifunctional purine biosynthesis protein PurH
QQBB01000001.1	Prodigal:002006	CDS	400751	401500	.	+	0	ID=NHBCIBLK_00368;inference=ab initio prediction:Prodigal:002006;locus_tag=NHBCIBLK_00368;product=hypothetical protein
QQBB01000001.1	Prodigal:002006	CDS	401497	402039	.	+	0	ID=NHBCIBLK_00369;Name=recX;gene=recX;inference=ab initio prediction:Prodigal:002006,protein motif:HAMAP:MF_01114;locus_tag=NHBCIBLK_00369;product=Regulatory protein RecX
QQBB01000001.1	Prodigal:002006	CDS	402036	402584	.	-	0	ID=NHBCIBLK_00370;eC_number=2.3.1.-;db_xref=COG:COG1670;inference=ab initio prediction:Prodigal:002006,similar to AA sequence:UniProtKB:Q9HX72;locus_tag=NHBCIBLK_00370;product=Acetyltransferase
QQBB01000001.1	Prodigal:002006	CDS	402623	403279	.	-	0	ID=NHBCIBLK_00371;inference=ab initio prediction:Prodigal:002006;locus_tag=NHBCIBLK_00371;product=hypothetical protein
QQBB01000001.1	Prodigal:002006	CDS	403422	403844	.	+	0	ID=NHBCIBLK_00372;eC_number=1.11.1.15;Name=osmC;db_xref=COG:COG1764;gene=osmC;inference=ab initio prediction:Prodigal:002006,similar to AA sequence:UniProtKB:P0C0L2;locus_tag=NHBCIBLK_00372;product=Peroxiredoxin OsmC
QQBB01000001.1	Prodigal:002006	CDS	404076	405056	.	-	0	ID=NHBCIBLK_00373;db_xref=COG:COG1638;inference=ab initio prediction:Prodigal:002006,similar to AA sequence:UniProtKB:Q315G1;locus_tag=NHBCIBLK_00373;product=Solute-binding protein
QQBB01000001.1	Prodigal:002006	CDS	405092	406405	.	-	0	ID=NHBCIBLK_00374;Name=dctM_1;db_xref=COG:COG1593;gene=dctM_1;inference=ab initio prediction:Prodigal:002006,similar to AA sequence:UniProtKB:Q9HU16;locus_tag=NHBCIBLK_00374;product=C4-dicarboxylate TRAP transporter large permease protein DctM
QQBB01000001.1	Prodigal:002006	CDS	406409	406954	.	-	0	ID=NHBCIBLK_00375;inference=ab initio prediction:Prodigal:002006;locus_tag=NHBCIBLK_00375;product=hypothetical protein
QQBB01000001.1	Prodigal:002006	CDS	407160	408389	.	+	0	ID=NHBCIBLK_00376;inference=ab initio prediction:Prodigal:002006;locus_tag=NHBCIBLK_00376;product=hypothetical protein
QQBB01000001.1	Prodigal:002006	CDS	408386	409828	.	+	0	ID=NHBCIBLK_00377;inference=ab initio prediction:Prodigal:002006;locus_tag=NHBCIBLK_00377;product=hypothetical protein
QQBB01000001.1	Prodigal:002006	CDS	409832	411148	.	-	0	ID=NHBCIBLK_00378;Name=nhaP2_1;gene=nhaP2_1;inference=ab initio prediction:Prodigal:002006,protein motif:HAMAP:MF_01075;locus_tag=NHBCIBLK_00378;product=K(+)/H(+) antiporter NhaP2
QQBB01000001.1	Prodigal:002006	CDS	411395	413437	.	+	0	ID=NHBCIBLK_00379;Name=pbpG;db_xref=COG:COG0744;gene=pbpG;inference=ab initio prediction:Prodigal:002006,similar to AA sequence:UniProtKB:P70997;locus_tag=NHBCIBLK_00379;product=Penicillin-binding protein 2D
QQBB01000001.1	Prodigal:002006	CDS	413434	414627	.	-	0	ID=NHBCIBLK_00380;Name=bcr_1;gene=bcr_1;inference=ab initio prediction:Prodigal:002006,similar to AA sequence:UniProtKB:P28246;locus_tag=NHBCIBLK_00380;product=Bicyclomycin resistance protein
QQBB01000001.1	Prodigal:002006	CDS	414717	417158	.	-	0	ID=NHBCIBLK_00381;inference=ab initio prediction:Prodigal:002006;locus_tag=NHBCIBLK_00381;product=hypothetical protein
QQBB01000001.1	Prodigal:002006	CDS	417309	418052	.	-	0	ID=NHBCIBLK_00382;inference=ab initio prediction:Prodigal:002006;locus_tag=NHBCIBLK_00382;product=hypothetical protein
QQBB01000001.1	Prodigal:002006	CDS	418129	419403	.	-	0	ID=NHBCIBLK_00383;inference=ab initio prediction:Prodigal:002006;locus_tag=NHBCIBLK_00383;product=hypothetical protein
QQBB01000001.1	Prodigal:002006	CDS	419644	421023	.	+	0	ID=NHBCIBLK_00384;eC_number=2.7.13.3;Name=regB;gene=regB;inference=ab initio prediction:Prodigal:002006,similar to AA sequence:UniProtKB:Q3J6C1;locus_tag=NHBCIBLK_00384;product=Sensor histidine kinase RegB
QQBB01000001.1	Prodigal:002006	CDS	421081	421638	.	+	0	ID=NHBCIBLK_00385;Name=regA;db_xref=COG:COG4567;gene=regA;inference=ab initio prediction:Prodigal:002006,similar to AA sequence:UniProtKB:Q53228;locus_tag=NHBCIBLK_00385;product=Photosynthetic apparatus regulatory protein RegA
QQBB01000001.1	Prodigal:002006	CDS	421649	422146	.	-	0	ID=NHBCIBLK_00386;inference=ab initio prediction:Prodigal:002006;locus_tag=NHBCIBLK_00386;product=hypothetical protein
QQBB01000001.1	Prodigal:002006	CDS	422394	423017	.	+	0	ID=NHBCIBLK_00387;inference=ab initio prediction:Prodigal:002006;locus_tag=NHBCIBLK_00387;product=hypothetical protein
QQBB01000001.1	Prodigal:002006	CDS	423073	425730	.	-	0	ID=NHBCIBLK_00388;inference=ab initio prediction:Prodigal:002006;locus_tag=NHBCIBLK_00388;product=hypothetical protein
QQBB01000001.1	Prodigal:002006	CDS	426186	426740	.	-	0	ID=NHBCIBLK_00389;inference=ab initio prediction:Prodigal:002006;locus_tag=NHBCIBLK_00389;product=hypothetical protein
QQBB01000001.1	Prodigal:002006	CDS	426892	429423	.	+	0	ID=NHBCIBLK_00390;inference=ab initio prediction:Prodigal:002006;locus_tag=NHBCIBLK_00390;product=hypothetical protein
QQBB01000001.1	Prodigal:002006	CDS	429718	430536	.	+	0	ID=NHBCIBLK_00391;eC_number=3.1.26.11;Name=rbn_1;gene=rbn_1;inference=ab initio prediction:Prodigal:002006,protein motif:HAMAP:MF_01818;locus_tag=NHBCIBLK_00391;product=Ribonuclease BN
QQBB01000001.1	Prodigal:002006	CDS	430816	435039	.	+	0	ID=NHBCIBLK_00392;inference=ab initio prediction:Prodigal:002006;locus_tag=NHBCIBLK_00392;product=hypothetical protein
QQBB01000001.1	Prodigal:002006	CDS	435231	436235	.	+	0	ID=NHBCIBLK_00393;eC_number=5.1.3.7;Name=wbgU_1;gene=wbgU_1;inference=ab initio prediction:Prodigal:002006,similar to AA sequence:UniProtKB:Q7BJX9;locus_tag=NHBCIBLK_00393;product=UDP-N-acetylglucosamine 4-epimerase
QQBB01000001.1	Prodigal:002006	CDS	436237	437268	.	+	0	ID=NHBCIBLK_00394;eC_number=2.7.8.33;Name=wecA_1;gene=wecA_1;inference=ab initio prediction:Prodigal:002006,protein motif:HAMAP:MF_02030;locus_tag=NHBCIBLK_00394;product=Undecaprenyl-phosphate alpha-N-acetylglucosaminyl 1-phosphate transferase
QQBB01000001.1	Prodigal:002006	CDS	437265	438206	.	+	0	ID=NHBCIBLK_00395;eC_number=5.1.3.20;Name=hldD_1;gene=hldD_1;inference=ab initio prediction:Prodigal:002006,protein motif:HAMAP:MF_01601;locus_tag=NHBCIBLK_00395;product=ADP-L-glycero-D-manno-heptose-6-epimerase
QQBB01000001.1	Prodigal:002006	CDS	438139	440124	.	-	0	ID=NHBCIBLK_00396;eC_number=4.2.1.135;Name=pglF;db_xref=COG:COG1086;gene=pglF;inference=ab initio prediction:Prodigal:002006,similar to AA sequence:UniProtKB:Q0P9D4;locus_tag=NHBCIBLK_00396;product=UDP-N-acetyl-alpha-D-glucosamine C6 dehydratase
QQBB01000001.1	Prodigal:002006	CDS	440204	440986	.	-	0	ID=NHBCIBLK_00397;eC_number=3.6.3.-;Name=hmuV_2;db_xref=COG:COG4559;gene=hmuV_2;inference=ab initio prediction:Prodigal:002006,similar to AA sequence:UniProtKB:Q8L1U3;locus_tag=NHBCIBLK_00397;product=Hemin import ATP-binding protein HmuV
QQBB01000001.1	Prodigal:002006	CDS	440983	442041	.	-	0	ID=NHBCIBLK_00398;Name=btuC;gene=btuC;inference=ab initio prediction:Prodigal:002006,protein motif:HAMAP:MF_01004;locus_tag=NHBCIBLK_00398;product=Vitamin B12 import system permease protein BtuC
QQBB01000001.1	Prodigal:002006	CDS	442174	443328	.	+	0	ID=NHBCIBLK_00399;eC_number=2.6.1.88;Name=ybdL;db_xref=COG:COG0436;gene=ybdL;inference=ab initio prediction:Prodigal:002006,similar to AA sequence:UniProtKB:P77806;locus_tag=NHBCIBLK_00399;product=Methionine aminotransferase
QQBB01000001.1	Prodigal:002006	CDS	443435	444520	.	+	0	ID=NHBCIBLK_00400;Name=spuD_1;db_xref=COG:COG0687;gene=spuD_1;inference=ab initio prediction:Prodigal:002006,similar to AA sequence:UniProtKB:Q9I6J1;locus_tag=NHBCIBLK_00400;product=Putrescine-binding periplasmic protein SpuD
QQBB01000001.1	Prodigal:002006	CDS	444607	445335	.	+	0	ID=NHBCIBLK_00401;db_xref=COG:COG2968;inference=ab initio prediction:Prodigal:002006,similar to AA sequence:UniProtKB:Q44642;locus_tag=NHBCIBLK_00401;product=26 kDa periplasmic immunogenic protein
QQBB01000001.1	Prodigal:002006	CDS	445346	446164	.	-	0	ID=NHBCIBLK_00402;inference=ab initio prediction:Prodigal:002006;locus_tag=NHBCIBLK_00402;product=hypothetical protein
QQBB01000001.1	Prodigal:002006	CDS	446161	446706	.	-	0	ID=NHBCIBLK_00403;inference=ab initio prediction:Prodigal:002006;locus_tag=NHBCIBLK_00403;product=hypothetical protein
QQBB01000001.1	Prodigal:002006	CDS	446722	447438	.	-	0	ID=NHBCIBLK_00404;inference=ab initio prediction:Prodigal:002006;locus_tag=NHBCIBLK_00404;product=hypothetical protein
QQBB01000001.1	Prodigal:002006	CDS	447559	447945	.	-	0	ID=NHBCIBLK_00405;inference=ab initio prediction:Prodigal:002006;locus_tag=NHBCIBLK_00405;product=hypothetical protein
QQBB01000001.1	Prodigal:002006	CDS	448155	448898	.	+	0	ID=NHBCIBLK_00406;Name=fnr_1;db_xref=COG:COG0664;gene=fnr_1;inference=ab initio prediction:Prodigal:002006,similar to AA sequence:UniProtKB:P0A9E5;locus_tag=NHBCIBLK_00406;product=Fumarate and nitrate reduction regulatory protein
QQBB01000001.1	Prodigal:002006	CDS	448924	449382	.	-	0	ID=NHBCIBLK_00407;Name=ptsN;db_xref=COG:COG1762;gene=ptsN;inference=ab initio prediction:Prodigal:002006,similar to AA sequence:UniProtKB:P69829;locus_tag=NHBCIBLK_00407;product=Nitrogen regulatory protein
QQBB01000001.1	Prodigal:002006	CDS	449481	450056	.	-	0	ID=NHBCIBLK_00408;Name=hpf_1;db_xref=COG:COG1544;gene=hpf_1;inference=ab initio prediction:Prodigal:002006,similar to AA sequence:UniProtKB:A2RIX0;locus_tag=NHBCIBLK_00408;product=Ribosome hibernation promotion factor
QQBB01000001.1	Prodigal:002006	CDS	450160	451572	.	-	0	ID=NHBCIBLK_00409;Name=rpoN1;db_xref=COG:COG1508;gene=rpoN1;inference=ab initio prediction:Prodigal:002006,similar to AA sequence:UniProtKB:P30332;locus_tag=NHBCIBLK_00409;product=RNA polymerase sigma-54 factor 1
QQBB01000001.1	Prodigal:002006	CDS	451705	454131	.	-	0	ID=NHBCIBLK_00410;inference=ab initio prediction:Prodigal:002006;locus_tag=NHBCIBLK_00410;product=hypothetical protein
QQBB01000001.1	Prodigal:002006	CDS	454165	454689	.	-	0	ID=NHBCIBLK_00411;inference=ab initio prediction:Prodigal:002006;locus_tag=NHBCIBLK_00411;product=hypothetical protein
QQBB01000001.1	Prodigal:002006	CDS	454889	455563	.	+	0	ID=NHBCIBLK_00412;eC_number=3.5.4.16;Name=folE_1;db_xref=COG:COG0302;gene=folE_1;inference=ab initio prediction:Prodigal:002006,similar to AA sequence:UniProtKB:P0A6T5;locus_tag=NHBCIBLK_00412;product=GTP cyclohydrolase 1
QQBB01000001.1	Prodigal:002006	CDS	455601	456104	.	+	0	ID=NHBCIBLK_00413;inference=ab initio prediction:Prodigal:002006;locus_tag=NHBCIBLK_00413;product=hypothetical protein
QQBB01000001.1	Prodigal:002006	CDS	456092	456994	.	-	0	ID=NHBCIBLK_00414;inference=ab initio prediction:Prodigal:002006;locus_tag=NHBCIBLK_00414;product=hypothetical protein
QQBB01000001.1	Prodigal:002006	CDS	456991	457929	.	-	0	ID=NHBCIBLK_00415;eC_number=2.3.1.210;Name=wecD;gene=wecD;inference=ab initio prediction:Prodigal:002006,protein motif:HAMAP:MF_02027;locus_tag=NHBCIBLK_00415;product=dTDP-fucosamine acetyltransferase
QQBB01000001.1	Prodigal:002006	CDS	458021	458857	.	-	0	ID=NHBCIBLK_00416;eC_number=3.6.3.-;Name=lptB_1;db_xref=COG:COG1137;gene=lptB_1;inference=ab initio prediction:Prodigal:002006,similar to AA sequence:UniProtKB:P45073;locus_tag=NHBCIBLK_00416;product=Lipopolysaccharide export system ATP-binding protein LptB
QQBB01000001.1	Prodigal:002006	CDS	458906	459538	.	-	0	ID=NHBCIBLK_00417;Name=lptA;gene=lptA;inference=ab initio prediction:Prodigal:002006,protein motif:HAMAP:MF_01914;locus_tag=NHBCIBLK_00417;product=Lipopolysaccharide export system protein LptA
QQBB01000001.1	Prodigal:002006	CDS	459535	460278	.	-	0	ID=NHBCIBLK_00418;Name=lptC;gene=lptC;inference=ab initio prediction:Prodigal:002006,protein motif:HAMAP:MF_01915;locus_tag=NHBCIBLK_00418;product=Lipopolysaccharide export system protein LptC
QQBB01000001.1	Prodigal:002006	CDS	460382	460996	.	-	0	ID=NHBCIBLK_00419;eC_number=3.1.13.5;Name=rnd_1;gene=rnd_1;inference=ab initio prediction:Prodigal:002006,protein motif:HAMAP:MF_01899;locus_tag=NHBCIBLK_00419;product=Ribonuclease D
QQBB01000001.1	Prodigal:002006	CDS	461114	461662	.	-	0	ID=NHBCIBLK_00420;inference=ab initio prediction:Prodigal:002006;locus_tag=NHBCIBLK_00420;product=hypothetical protein
QQBB01000001.1	Prodigal:002006	CDS	461969	462247	.	+	0	ID=NHBCIBLK_00421;inference=ab initio prediction:Prodigal:002006;locus_tag=NHBCIBLK_00421;product=hypothetical protein
QQBB01000001.1	Prodigal:002006	CDS	462459	462854	.	+	0	ID=NHBCIBLK_00422;inference=ab initio prediction:Prodigal:002006;locus_tag=NHBCIBLK_00422;product=hypothetical protein
QQBB01000001.1	Prodigal:002006	CDS	463191	463910	.	+	0	ID=NHBCIBLK_00423;inference=ab initio prediction:Prodigal:002006;locus_tag=NHBCIBLK_00423;product=hypothetical protein
QQBB01000001.1	Prodigal:002006	CDS	463980	465230	.	-	0	ID=NHBCIBLK_00424;inference=ab initio prediction:Prodigal:002006;locus_tag=NHBCIBLK_00424;product=hypothetical protein
QQBB01000001.1	Prodigal:002006	CDS	465291	465710	.	-	0	ID=NHBCIBLK_00425;inference=ab initio prediction:Prodigal:002006;locus_tag=NHBCIBLK_00425;product=hypothetical protein
QQBB01000001.1	Prodigal:002006	CDS	465864	466244	.	+	0	ID=NHBCIBLK_00426;eC_number=2.8.1.1;Name=glpE_1;gene=glpE_1;inference=ab initio prediction:Prodigal:002006,protein motif:HAMAP:MF_01009;locus_tag=NHBCIBLK_00426;product=Thiosulfate sulfurtransferase GlpE
QQBB01000001.1	Aragorn:001002	tRNA	466552	466636	.	-	.	ID=NHBCIBLK_00427;inference=COORDINATES:profile:Aragorn:001002;locus_tag=NHBCIBLK_00427;product=tRNA-Leu(cag)
QQBB01000001.1	Prodigal:002006	CDS	466868	467971	.	+	0	ID=NHBCIBLK_00428;inference=ab initio prediction:Prodigal:002006;locus_tag=NHBCIBLK_00428;product=hypothetical protein
QQBB01000001.1	Prodigal:002006	CDS	467897	468634	.	-	0	ID=NHBCIBLK_00429;inference=ab initio prediction:Prodigal:002006;locus_tag=NHBCIBLK_00429;product=hypothetical protein
QQBB01000001.1	Prodigal:002006	CDS	468757	470019	.	+	0	ID=NHBCIBLK_00430;eC_number=1.4.3.24;Name=pao;gene=pao;inference=ab initio prediction:Prodigal:002006,similar to AA sequence:UniProtKB:H8ZPX1;locus_tag=NHBCIBLK_00430;product=Pseudooxynicotine oxidase
QQBB01000001.1	Prodigal:002006	CDS	470003	471142	.	-	0	ID=NHBCIBLK_00431;Name=ydiK_1;db_xref=COG:COG0628;gene=ydiK_1;inference=ab initio prediction:Prodigal:002006,similar to AA sequence:UniProtKB:P0AFS7;locus_tag=NHBCIBLK_00431;product=Putative transport protein YdiK
QQBB01000001.1	Prodigal:002006	CDS	471211	472203	.	-	0	ID=NHBCIBLK_00432;eC_number=1.1.1.29;inference=ab initio prediction:Prodigal:002006,similar to AA sequence:UniProtKB:P36234;locus_tag=NHBCIBLK_00432;product=Glycerate dehydrogenase
QQBB01000001.1	Prodigal:002006	CDS	472372	472908	.	+	0	ID=NHBCIBLK_00433;inference=ab initio prediction:Prodigal:002006;locus_tag=NHBCIBLK_00433;product=hypothetical protein
QQBB01000001.1	Prodigal:002006	CDS	472966	473151	.	+	0	ID=NHBCIBLK_00434;inference=ab initio prediction:Prodigal:002006;locus_tag=NHBCIBLK_00434;product=hypothetical protein
QQBB01000001.1	Prodigal:002006	CDS	473166	474062	.	-	0	ID=NHBCIBLK_00435;Name=eamA_1;db_xref=COG:COG0697;gene=eamA_1;inference=ab initio prediction:Prodigal:002006,similar to AA sequence:UniProtKB:P31125;locus_tag=NHBCIBLK_00435;product=putative amino-acid metabolite efflux pump
QQBB01000001.1	Prodigal:002006	CDS	474112	474582	.	-	0	ID=NHBCIBLK_00436;inference=ab initio prediction:Prodigal:002006;locus_tag=NHBCIBLK_00436;product=hypothetical protein
QQBB01000001.1	Prodigal:002006	CDS	474827	475348	.	+	0	ID=NHBCIBLK_00437;eC_number=4.2.1.59;Name=fabA;db_xref=COG:COG0764;gene=fabA;inference=ab initio prediction:Prodigal:002006,similar to AA sequence:UniProtKB:O33877;locus_tag=NHBCIBLK_00437;product=3-hydroxydecanoyl-[acyl-carrier-protein] dehydratase
QQBB01000001.1	Prodigal:002006	CDS	475539	476762	.	+	0	ID=NHBCIBLK_00438;eC_number=2.3.1.41;Name=fabB;gene=fabB;inference=ab initio prediction:Prodigal:002006,similar to AA sequence:UniProtKB:Q02K94;locus_tag=NHBCIBLK_00438;product=3-oxoacyl-[acyl-carrier-protein] synthase 1
QQBB01000001.1	Prodigal:002006	CDS	476826	477752	.	+	0	ID=NHBCIBLK_00439;eC_number=1.3.1.9;Name=fabI_1;db_xref=COG:COG0623;gene=fabI_1;inference=ab initio prediction:Prodigal:002006,similar to AA sequence:UniProtKB:P16657;locus_tag=NHBCIBLK_00439;product=Enoyl-[acyl-carrier-protein] reductase [NADH] FabI
QQBB01000001.1	Prodigal:002006	CDS	478086	478523	.	+	0	ID=NHBCIBLK_00440;inference=ab initio prediction:Prodigal:002006;locus_tag=NHBCIBLK_00440;product=hypothetical protein
QQBB01000001.1	Prodigal:002006	CDS	478537	480150	.	+	0	ID=NHBCIBLK_00441;eC_number=1.1.99.11;Name=fdhL;gene=fdhL;inference=ab initio prediction:Prodigal:002006,similar to AA sequence:UniProtKB:M1VMF7;locus_tag=NHBCIBLK_00441;product=Fructose dehydrogenase large subunit
QQBB01000001.1	Prodigal:002006	CDS	480265	480999	.	+	0	ID=NHBCIBLK_00442;Name=rpaR;db_xref=COG:COG2771;gene=rpaR;inference=ab initio prediction:Prodigal:002006,similar to AA sequence:UniProtKB:Q6NCZ5;locus_tag=NHBCIBLK_00442;product=HTH-type quorum sensing-dependent transcriptional regulator RpaR
QQBB01000001.1	Prodigal:002006	CDS	481074	481727	.	+	0	ID=NHBCIBLK_00443;eC_number=2.3.1.229;Name=rpaI;db_xref=COG:COG3916;gene=rpaI;inference=ab initio prediction:Prodigal:002006,similar to AA sequence:UniProtKB:Q6NCZ6;locus_tag=NHBCIBLK_00443;product=4-coumaroyl-homoserine lactone synthase
QQBB01000001.1	Prodigal:002006	CDS	481750	481971	.	+	0	ID=NHBCIBLK_00444;inference=ab initio prediction:Prodigal:002006;locus_tag=NHBCIBLK_00444;product=hypothetical protein
QQBB01000001.1	Prodigal:002006	CDS	481976	482401	.	-	0	ID=NHBCIBLK_00445;inference=ab initio prediction:Prodigal:002006;locus_tag=NHBCIBLK_00445;product=hypothetical protein
QQBB01000001.1	Prodigal:002006	CDS	482703	483332	.	+	0	ID=NHBCIBLK_00446;inference=ab initio prediction:Prodigal:002006;locus_tag=NHBCIBLK_00446;product=hypothetical protein
QQBB01000001.1	Prodigal:002006	CDS	483526	485043	.	+	0	ID=NHBCIBLK_00447;Name=murJ_1;db_xref=COG:COG0728;gene=murJ_1;inference=ab initio prediction:Prodigal:002006,similar to AA sequence:UniProtKB:P37169;locus_tag=NHBCIBLK_00447;product=putative lipid II flippase MurJ
QQBB01000001.1	Prodigal:002006	CDS	485113	486153	.	+	0	ID=NHBCIBLK_00448;eC_number=6.1.1.2;Name=trpS;gene=trpS;inference=ab initio prediction:Prodigal:002006,similar to AA sequence:UniProtKB:P00953;locus_tag=NHBCIBLK_00448;product=Tryptophan--tRNA ligase
QQBB01000001.1	Prodigal:002006	CDS	486217	486714	.	+	0	ID=NHBCIBLK_00449;inference=ab initio prediction:Prodigal:002006;locus_tag=NHBCIBLK_00449;product=hypothetical protein
QQBB01000001.1	Prodigal:002006	CDS	486736	488211	.	-	0	ID=NHBCIBLK_00450;eC_number=1.1.1.42;Name=icd_1;db_xref=COG:COG0473;gene=icd_1;inference=ab initio prediction:Prodigal:002006,similar to AA sequence:UniProtKB:P33197;locus_tag=NHBCIBLK_00450;product=Isocitrate dehydrogenase [NADP]
QQBB01000001.1	Prodigal:002006	CDS	488311	489225	.	+	0	ID=NHBCIBLK_00451;Name=hdfR_1;gene=hdfR_1;inference=ab initio prediction:Prodigal:002006,protein motif:HAMAP:MF_01233;locus_tag=NHBCIBLK_00451;product=HTH-type transcriptional regulator HdfR
QQBB01000001.1	Prodigal:002006	CDS	489296	489856	.	+	0	ID=NHBCIBLK_00452;Name=nfuA;gene=nfuA;inference=ab initio prediction:Prodigal:002006,protein motif:HAMAP:MF_01637;locus_tag=NHBCIBLK_00452;product=Fe/S biogenesis protein NfuA
QQBB01000001.1	Prodigal:002006	CDS	489924	490514	.	+	0	ID=NHBCIBLK_00453;eC_number=1.1.1.298;Name=rutE;db_xref=COG:COG0778;gene=rutE;inference=ab initio prediction:Prodigal:002006,similar to AA sequence:UniProtKB:P75894;locus_tag=NHBCIBLK_00453;product=putative malonic semialdehyde reductase RutE
QQBB01000001.1	Prodigal:002006	CDS	490601	491284	.	+	0	ID=NHBCIBLK_00454;Name=tsaB;db_xref=COG:COG1214;gene=tsaB;inference=ab initio prediction:Prodigal:002006,similar to AA sequence:UniProtKB:P43990;locus_tag=NHBCIBLK_00454;product=tRNA threonylcarbamoyladenosine biosynthesis protein TsaB
QQBB01000001.1	Prodigal:002006	CDS	491281	491784	.	+	0	ID=NHBCIBLK_00455;eC_number=2.3.1.189;Name=mshD_1;gene=mshD_1;inference=ab initio prediction:Prodigal:002006,protein motif:HAMAP:MF_01698;locus_tag=NHBCIBLK_00455;product=Mycothiol acetyltransferase
QQBB01000001.1	Prodigal:002006	CDS	491834	492286	.	+	0	ID=NHBCIBLK_00456;Name=fur;db_xref=COG:COG0735;gene=fur;inference=ab initio prediction:Prodigal:002006,similar to AA sequence:UniProtKB:O07315;locus_tag=NHBCIBLK_00456;product=Ferric uptake regulation protein
QQBB01000001.1	Prodigal:002006	CDS	492283	493050	.	+	0	ID=NHBCIBLK_00457;inference=ab initio prediction:Prodigal:002006;locus_tag=NHBCIBLK_00457;product=hypothetical protein
QQBB01000001.1	Prodigal:002006	CDS	493206	494564	.	+	0	ID=NHBCIBLK_00458;eC_number=2.8.4.3;Name=miaB;db_xref=COG:COG0621;gene=miaB;inference=ab initio prediction:Prodigal:002006,similar to AA sequence:UniProtKB:P0AEI1;locus_tag=NHBCIBLK_00458;product=tRNA-2-methylthio-N(6)-dimethylallyladenosine synthase
QQBB01000001.1	Prodigal:002006	CDS	494580	495659	.	+	0	ID=NHBCIBLK_00459;db_xref=COG:COG1702;inference=ab initio prediction:Prodigal:002006,similar to AA sequence:UniProtKB:P9WIA3;locus_tag=NHBCIBLK_00459;product=PhoH-like protein
QQBB01000001.1	Prodigal:002006	CDS	495656	496132	.	+	0	ID=NHBCIBLK_00460;eC_number=3.1.-.-;Name=ybeY;db_xref=COG:COG0319;gene=ybeY;inference=ab initio prediction:Prodigal:002006,similar to AA sequence:UniProtKB:P71335;locus_tag=NHBCIBLK_00460;product=Endoribonuclease YbeY
QQBB01000001.1	Prodigal:002006	CDS	496165	497187	.	+	0	ID=NHBCIBLK_00461;inference=ab initio prediction:Prodigal:002006;locus_tag=NHBCIBLK_00461;product=hypothetical protein
QQBB01000001.1	Prodigal:002006	CDS	497184	498788	.	+	0	ID=NHBCIBLK_00462;eC_number=2.3.1.269;Name=lnt;db_xref=COG:COG0815;gene=lnt;inference=ab initio prediction:Prodigal:002006,similar to AA sequence:UniProtKB:P23930;locus_tag=NHBCIBLK_00462;product=Apolipoprotein N-acyltransferase
QQBB01000001.1	Prodigal:002006	CDS	498840	499256	.	+	0	ID=NHBCIBLK_00463;inference=ab initio prediction:Prodigal:002006;locus_tag=NHBCIBLK_00463;product=hypothetical protein
QQBB01000001.1	Prodigal:002006	CDS	499363	500541	.	+	0	ID=NHBCIBLK_00464;eC_number=2.5.1.6;Name=metK;db_xref=COG:COG0192;gene=metK;inference=ab initio prediction:Prodigal:002006,similar to AA sequence:UniProtKB:P0A817;locus_tag=NHBCIBLK_00464;product=S-adenosylmethionine synthase
QQBB01000001.1	Prodigal:002006	CDS	500547	501227	.	+	0	ID=NHBCIBLK_00465;eC_number=2.1.1.33;Name=trmB;db_xref=COG:COG0220;gene=trmB;inference=ab initio prediction:Prodigal:002006,similar to AA sequence:UniProtKB:P0A8I5;locus_tag=NHBCIBLK_00465;product=tRNA (guanine-N(7)-)-methyltransferase
QQBB01000001.1	Prodigal:002006	CDS	501345	502064	.	+	0	ID=NHBCIBLK_00466;Name=rimP;gene=rimP;inference=ab initio prediction:Prodigal:002006,protein motif:HAMAP:MF_01077;locus_tag=NHBCIBLK_00466;product=Ribosome maturation factor RimP
QQBB01000001.1	Prodigal:002006	CDS	502070	503686	.	+	0	ID=NHBCIBLK_00467;Name=nusA;db_xref=COG:COG0195;gene=nusA;inference=ab initio prediction:Prodigal:002006,similar to AA sequence:UniProtKB:Q83BS0;locus_tag=NHBCIBLK_00467;product=Transcription termination/antitermination protein NusA
QQBB01000001.1	Prodigal:002006	CDS	503717	504391	.	+	0	ID=NHBCIBLK_00468;inference=ab initio prediction:Prodigal:002006;locus_tag=NHBCIBLK_00468;product=hypothetical protein
QQBB01000001.1	Prodigal:002006	CDS	504384	507227	.	+	0	ID=NHBCIBLK_00469;Name=infB;db_xref=COG:COG0532;gene=infB;inference=ab initio prediction:Prodigal:002006,similar to AA sequence:UniProtKB:P0A705;locus_tag=NHBCIBLK_00469;product=Translation initiation factor IF-2
QQBB01000001.1	Prodigal:002006	CDS	507333	507764	.	+	0	ID=NHBCIBLK_00470;Name=rbfA;gene=rbfA;inference=ab initio prediction:Prodigal:002006,protein motif:HAMAP:MF_00003;locus_tag=NHBCIBLK_00470;product=Ribosome-binding factor A
QQBB01000001.1	Prodigal:002006	CDS	507770	508690	.	+	0	ID=NHBCIBLK_00471;eC_number=5.4.99.25;Name=truB;db_xref=COG:COG0130;gene=truB;inference=ab initio prediction:Prodigal:002006,similar to AA sequence:UniProtKB:P60340;locus_tag=NHBCIBLK_00471;product=tRNA pseudouridine synthase B
QQBB01000001.1	Prodigal:002006	CDS	508852	509097	.	+	0	ID=NHBCIBLK_00472;inference=ab initio prediction:Prodigal:002006;locus_tag=NHBCIBLK_00472;product=hypothetical protein
QQBB01000001.1	Prodigal:002006	CDS	509243	509788	.	-	0	ID=NHBCIBLK_00473;Name=yciE;db_xref=COG:COG3685;gene=yciE;inference=ab initio prediction:Prodigal:002006,similar to AA sequence:UniProtKB:P21363;locus_tag=NHBCIBLK_00473;product=Protein YciE
QQBB01000001.1	Prodigal:002006	CDS	510092	510361	.	+	0	ID=NHBCIBLK_00474;Name=rpsO;db_xref=COG:COG0184;gene=rpsO;inference=ab initio prediction:Prodigal:002006,similar to AA sequence:UniProtKB:Q6NCN7;locus_tag=NHBCIBLK_00474;product=30S ribosomal protein S15
QQBB01000001.1	Prodigal:002006	CDS	510569	512761	.	+	0	ID=NHBCIBLK_00475;eC_number=2.7.7.8;Name=pnp;db_xref=COG:COG1185;gene=pnp;inference=ab initio prediction:Prodigal:002006,similar to AA sequence:UniProtKB:Q9AC32;locus_tag=NHBCIBLK_00475;product=Polyribonucleotide nucleotidyltransferase
QQBB01000001.1	Prodigal:002006	CDS	512848	513288	.	-	0	ID=NHBCIBLK_00476;inference=ab initio prediction:Prodigal:002006;locus_tag=NHBCIBLK_00476;product=hypothetical protein
QQBB01000001.1	Prodigal:002006	CDS	513379	513516	.	-	0	ID=NHBCIBLK_00477;inference=ab initio prediction:Prodigal:002006;locus_tag=NHBCIBLK_00477;product=hypothetical protein
QQBB01000001.1	Prodigal:002006	CDS	513675	515042	.	+	0	ID=NHBCIBLK_00478;eC_number=1.4.99.-;Name=dadA;gene=dadA;inference=ab initio prediction:Prodigal:002006,protein motif:HAMAP:MF_01202;locus_tag=NHBCIBLK_00478;product=D-amino acid dehydrogenase
QQBB01000001.1	Prodigal:002006	CDS	515047	515364	.	-	0	ID=NHBCIBLK_00479;Name=petE_1;db_xref=COG:COG3794;gene=petE_1;inference=ab initio prediction:Prodigal:002006,similar to AA sequence:UniProtKB:P55020;locus_tag=NHBCIBLK_00479;product=Plastocyanin
QQBB01000001.1	Prodigal:002006	CDS	515378	515929	.	-	0	ID=NHBCIBLK_00480;inference=ab initio prediction:Prodigal:002006;locus_tag=NHBCIBLK_00480;product=hypothetical protein
QQBB01000001.1	Prodigal:002006	CDS	516063	516755	.	-	0	ID=NHBCIBLK_00481;inference=ab initio prediction:Prodigal:002006;locus_tag=NHBCIBLK_00481;product=hypothetical protein
QQBB01000001.1	Prodigal:002006	CDS	516939	517922	.	+	0	ID=NHBCIBLK_00482;inference=ab initio prediction:Prodigal:002006;locus_tag=NHBCIBLK_00482;product=hypothetical protein
QQBB01000001.1	Prodigal:002006	CDS	518003	518623	.	+	0	ID=NHBCIBLK_00483;inference=ab initio prediction:Prodigal:002006;locus_tag=NHBCIBLK_00483;product=hypothetical protein
QQBB01000001.1	Prodigal:002006	CDS	518646	519149	.	-	0	ID=NHBCIBLK_00484;inference=ab initio prediction:Prodigal:002006;locus_tag=NHBCIBLK_00484;product=hypothetical protein
QQBB01000001.1	Prodigal:002006	CDS	519261	520196	.	-	0	ID=NHBCIBLK_00485;eC_number=2.5.1.47;Name=cysK_1;gene=cysK_1;inference=ab initio prediction:Prodigal:002006,similar to AA sequence:UniProtKB:P63871;locus_tag=NHBCIBLK_00485;product=Cysteine synthase
QQBB01000001.1	Prodigal:002006	CDS	520312	520977	.	+	0	ID=NHBCIBLK_00486;inference=ab initio prediction:Prodigal:002006;locus_tag=NHBCIBLK_00486;product=hypothetical protein
QQBB01000001.1	Prodigal:002006	CDS	521131	521481	.	+	0	ID=NHBCIBLK_00487;eC_number=3.5.99.10;Name=yabJ_1;db_xref=COG:COG0251;gene=yabJ_1;inference=ab initio prediction:Prodigal:002006,similar to AA sequence:UniProtKB:P37552;locus_tag=NHBCIBLK_00487;product=2-iminobutanoate/2-iminopropanoate deaminase
QQBB01000001.1	Prodigal:002006	CDS	521550	522020	.	-	0	ID=NHBCIBLK_00488;inference=ab initio prediction:Prodigal:002006;locus_tag=NHBCIBLK_00488;product=hypothetical protein
QQBB01000001.1	Prodigal:002006	CDS	522121	522876	.	-	0	ID=NHBCIBLK_00489;eC_number=4.2.99.18;Name=nth_1;db_xref=COG:COG0177;gene=nth_1;inference=ab initio prediction:Prodigal:002006,similar to AA sequence:UniProtKB:P0AB83;locus_tag=NHBCIBLK_00489;product=Endonuclease III
QQBB01000001.1	Prodigal:002006	CDS	523011	523826	.	+	0	ID=NHBCIBLK_00490;eC_number=3.1.11.2;Name=xthA_1;db_xref=COG:COG0708;gene=xthA_1;inference=ab initio prediction:Prodigal:002006,similar to AA sequence:UniProtKB:P09030;locus_tag=NHBCIBLK_00490;product=Exodeoxyribonuclease III
QQBB01000001.1	Prodigal:002006	CDS	523863	524213	.	-	0	ID=NHBCIBLK_00491;inference=ab initio prediction:Prodigal:002006;locus_tag=NHBCIBLK_00491;product=hypothetical protein
QQBB01000001.1	Prodigal:002006	CDS	524336	524830	.	-	0	ID=NHBCIBLK_00492;inference=ab initio prediction:Prodigal:002006;locus_tag=NHBCIBLK_00492;product=hypothetical protein
QQBB01000001.1	Prodigal:002006	CDS	524837	525523	.	-	0	ID=NHBCIBLK_00493;Name=kdpE_1;db_xref=COG:COG0745;gene=kdpE_1;inference=ab initio prediction:Prodigal:002006,similar to AA sequence:UniProtKB:P9WGN1;locus_tag=NHBCIBLK_00493;product=Transcriptional regulatory protein KdpE
QQBB01000001.1	Prodigal:002006	CDS	525736	526269	.	+	0	ID=NHBCIBLK_00494;inference=ab initio prediction:Prodigal:002006;locus_tag=NHBCIBLK_00494;product=hypothetical protein
QQBB01000001.1	Prodigal:002006	CDS	526308	527822	.	-	0	ID=NHBCIBLK_00495;Name=expZ;db_xref=COG:COG0488;gene=expZ;inference=ab initio prediction:Prodigal:002006,similar to AA sequence:UniProtKB:P39115;locus_tag=NHBCIBLK_00495;product=Nucleotide-binding protein ExpZ
QQBB01000001.1	Prodigal:002006	CDS	528183	529112	.	-	0	ID=NHBCIBLK_00496;Name=nodD2;gene=nodD2;inference=ab initio prediction:Prodigal:002006,similar to AA sequence:UniProtKB:P55700;locus_tag=NHBCIBLK_00496;product=Nodulation protein D 2
QQBB01000001.1	Prodigal:002006	CDS	529152	530096	.	+	0	ID=NHBCIBLK_00497;eC_number=3.5.2.6;Name=blaP;gene=blaP;inference=ab initio prediction:Prodigal:002006,similar to AA sequence:UniProtKB:P30897;locus_tag=NHBCIBLK_00497;product=Beta-lactamase
QQBB01000001.1	Prodigal:002006	CDS	530112	530792	.	-	0	ID=NHBCIBLK_00498;Name=yggS;db_xref=COG:COG0325;gene=yggS;inference=ab initio prediction:Prodigal:002006,similar to AA sequence:UniProtKB:P67080;locus_tag=NHBCIBLK_00498;product=Pyridoxal phosphate homeostasis protein
QQBB01000001.1	Prodigal:002006	CDS	530918	533542	.	+	0	ID=NHBCIBLK_00499;eC_number=6.1.1.4;Name=leuS;gene=leuS;inference=ab initio prediction:Prodigal:002006,similar to AA sequence:UniProtKB:B4RNT1;locus_tag=NHBCIBLK_00499;product=Leucine--tRNA ligase
QQBB01000001.1	Prodigal:002006	CDS	533529	534056	.	+	0	ID=NHBCIBLK_00500;inference=ab initio prediction:Prodigal:002006;locus_tag=NHBCIBLK_00500;product=hypothetical protein
QQBB01000001.1	Prodigal:002006	CDS	534063	535082	.	+	0	ID=NHBCIBLK_00501;inference=ab initio prediction:Prodigal:002006;locus_tag=NHBCIBLK_00501;product=hypothetical protein
QQBB01000001.1	Prodigal:002006	CDS	535133	536146	.	+	0	ID=NHBCIBLK_00502;Name=corA_1;db_xref=COG:COG0598;gene=corA_1;inference=ab initio prediction:Prodigal:002006,similar to AA sequence:UniProtKB:Q9WZ31;locus_tag=NHBCIBLK_00502;product=Cobalt/magnesium transport protein CorA
QQBB01000001.1	Prodigal:002006	CDS	536162	537007	.	-	0	ID=NHBCIBLK_00503;inference=ab initio prediction:Prodigal:002006;locus_tag=NHBCIBLK_00503;product=hypothetical protein
QQBB01000001.1	Prodigal:002006	CDS	537041	538039	.	-	0	ID=NHBCIBLK_00504;inference=ab initio prediction:Prodigal:002006,similar to AA sequence:UniProtKB:B3EWP1;locus_tag=NHBCIBLK_00504;note=UPF0065 protein in clcB-clcD intergenic region;product=hypothetical protein
QQBB01000001.1	Prodigal:002006	CDS	538114	538524	.	+	0	ID=NHBCIBLK_00505;inference=ab initio prediction:Prodigal:002006;locus_tag=NHBCIBLK_00505;product=hypothetical protein
QQBB01000001.1	Prodigal:002006	CDS	538603	539478	.	-	0	ID=NHBCIBLK_00506;Name=parB;gene=parB;inference=ab initio prediction:Prodigal:002006,similar to AA sequence:UniProtKB:B8GW30;locus_tag=NHBCIBLK_00506;product=Chromosome-partitioning protein ParB
QQBB01000001.1	Prodigal:002006	CDS	539505	540341	.	-	0	ID=NHBCIBLK_00507;Name=parA;gene=parA;inference=ab initio prediction:Prodigal:002006,similar to AA sequence:UniProtKB:B8GW31;locus_tag=NHBCIBLK_00507;product=Chromosome partitioning protein ParA
QQBB01000001.1	Prodigal:002006	CDS	540338	540979	.	-	0	ID=NHBCIBLK_00508;eC_number=2.1.1.170;Name=rsmG;gene=rsmG;inference=ab initio prediction:Prodigal:002006,protein motif:HAMAP:MF_00074;locus_tag=NHBCIBLK_00508;product=Ribosomal RNA small subunit methyltransferase G
QQBB01000001.1	Prodigal:002006	CDS	540976	542853	.	-	0	ID=NHBCIBLK_00509;Name=mnmG;db_xref=COG:COG0445;gene=mnmG;inference=ab initio prediction:Prodigal:002006,similar to AA sequence:UniProtKB:P0A6U3;locus_tag=NHBCIBLK_00509;product=tRNA uridine 5-carboxymethylaminomethyl modification enzyme MnmG
QQBB01000001.1	Prodigal:002006	CDS	543041	544351	.	-	0	ID=NHBCIBLK_00510;eC_number=3.6.-.-;Name=mnmE;db_xref=COG:COG0486;gene=mnmE;inference=ab initio prediction:Prodigal:002006,similar to AA sequence:UniProtKB:P25522;locus_tag=NHBCIBLK_00510;product=tRNA modification GTPase MnmE
QQBB01000001.1	Prodigal:002006	CDS	544465	546468	.	+	0	ID=NHBCIBLK_00511;inference=ab initio prediction:Prodigal:002006;locus_tag=NHBCIBLK_00511;product=hypothetical protein
QQBB01000001.1	Prodigal:002006	CDS	546530	546628	.	+	0	ID=NHBCIBLK_00512;inference=ab initio prediction:Prodigal:002006;locus_tag=NHBCIBLK_00512;product=hypothetical protein
QQBB01000001.1	Prodigal:002006	CDS	546805	547293	.	+	0	ID=NHBCIBLK_00513;inference=ab initio prediction:Prodigal:002006;locus_tag=NHBCIBLK_00513;product=hypothetical protein
QQBB01000001.1	Prodigal:002006	CDS	547523	548788	.	-	0	ID=NHBCIBLK_00514;eC_number=3.6.4.-;Name=rho;db_xref=COG:COG1158;gene=rho;inference=ab initio prediction:Prodigal:002006,similar to AA sequence:UniProtKB:P0AG30;locus_tag=NHBCIBLK_00514;product=Transcription termination factor Rho
QQBB01000001.1	Prodigal:002006	CDS	549058	549180	.	-	0	ID=NHBCIBLK_00515;inference=ab initio prediction:Prodigal:002006;locus_tag=NHBCIBLK_00515;product=hypothetical protein
QQBB01000001.1	Prodigal:002006	CDS	549300	549725	.	-	0	ID=NHBCIBLK_00516;inference=ab initio prediction:Prodigal:002006;locus_tag=NHBCIBLK_00516;product=hypothetical protein
QQBB01000001.1	Prodigal:002006	CDS	549730	550767	.	-	0	ID=NHBCIBLK_00517;eC_number=4.1.1.37;Name=hemE;db_xref=COG:COG0407;gene=hemE;inference=ab initio prediction:Prodigal:002006,similar to AA sequence:UniProtKB:P32920;locus_tag=NHBCIBLK_00517;product=Uroporphyrinogen decarboxylase
QQBB01000001.1	Prodigal:002006	CDS	551147	551977	.	+	0	ID=NHBCIBLK_00518;eC_number=2.7.11.32;Name=yqfL;db_xref=COG:COG1806;gene=yqfL;inference=ab initio prediction:Prodigal:002006,similar to AA sequence:UniProtKB:P54470;locus_tag=NHBCIBLK_00518;product=Putative pyruvate%2C phosphate dikinase regulatory protein
QQBB01000001.1	Prodigal:002006	CDS	551981	552598	.	+	0	ID=NHBCIBLK_00519;eC_number=3.6.1.-;Name=yceF;db_xref=COG:COG0424;gene=yceF;inference=ab initio prediction:Prodigal:002006,similar to AA sequence:UniProtKB:P0A729;locus_tag=NHBCIBLK_00519;product=7-methyl-GTP pyrophosphatase
QQBB01000001.1	Prodigal:002006	CDS	552611	553459	.	+	0	ID=NHBCIBLK_00520;eC_number=1.1.1.25;Name=aroE_1;db_xref=COG:COG0169;gene=aroE_1;inference=ab initio prediction:Prodigal:002006,similar to AA sequence:UniProtKB:P15770;locus_tag=NHBCIBLK_00520;product=Shikimate dehydrogenase (NADP(+))
QQBB01000001.1	Prodigal:002006	CDS	553456	554070	.	+	0	ID=NHBCIBLK_00521;eC_number=2.7.1.24;Name=coaE;db_xref=COG:COG0237;gene=coaE;inference=ab initio prediction:Prodigal:002006,similar to AA sequence:UniProtKB:O67792;locus_tag=NHBCIBLK_00521;product=Dephospho-CoA kinase
QQBB01000001.1	Prodigal:002006	CDS	554070	554795	.	+	0	ID=NHBCIBLK_00522;eC_number=2.7.7.7;Name=dnaQ;db_xref=COG:COG0847;gene=dnaQ;inference=ab initio prediction:Prodigal:002006,similar to AA sequence:UniProtKB:P03007;locus_tag=NHBCIBLK_00522;product=DNA polymerase III subunit epsilon
QQBB01000001.1	Prodigal:002006	CDS	554951	555445	.	-	0	ID=NHBCIBLK_00523;Name=secB;db_xref=COG:COG1952;gene=secB;inference=ab initio prediction:Prodigal:002006,similar to AA sequence:UniProtKB:P44853;locus_tag=NHBCIBLK_00523;product=Protein-export protein SecB
QQBB01000001.1	Prodigal:002006	CDS	555710	556429	.	+	0	ID=NHBCIBLK_00524;inference=ab initio prediction:Prodigal:002006;locus_tag=NHBCIBLK_00524;product=hypothetical protein
QQBB01000001.1	Prodigal:002006	CDS	556426	557601	.	+	0	ID=NHBCIBLK_00525;inference=ab initio prediction:Prodigal:002006;locus_tag=NHBCIBLK_00525;product=hypothetical protein
QQBB01000001.1	Prodigal:002006	CDS	557598	558161	.	+	0	ID=NHBCIBLK_00526;eC_number=3.1.-.-;Name=mutS2;gene=mutS2;inference=ab initio prediction:Prodigal:002006,protein motif:HAMAP:MF_00092;locus_tag=NHBCIBLK_00526;product=Endonuclease MutS2
QQBB01000001.1	Prodigal:002006	CDS	558166	558594	.	+	0	ID=NHBCIBLK_00527;inference=ab initio prediction:Prodigal:002006;locus_tag=NHBCIBLK_00527;product=hypothetical protein
QQBB01000001.1	Prodigal:002006	CDS	558801	559802	.	+	0	ID=NHBCIBLK_00528;eC_number=2.7.1.45;Name=kdgK_1;gene=kdgK_1;inference=ab initio prediction:Prodigal:002006,similar to AA sequence:UniProtKB:Q53W83;locus_tag=NHBCIBLK_00528;product=2-dehydro-3-deoxygluconokinase
QQBB01000001.1	Prodigal:002006	CDS	559863	560381	.	-	0	ID=NHBCIBLK_00529;inference=ab initio prediction:Prodigal:002006;locus_tag=NHBCIBLK_00529;product=hypothetical protein
QQBB01000001.1	Prodigal:002006	CDS	560465	560809	.	-	0	ID=NHBCIBLK_00530;inference=ab initio prediction:Prodigal:002006;locus_tag=NHBCIBLK_00530;product=hypothetical protein
QQBB01000001.1	Prodigal:002006	CDS	560816	561799	.	-	0	ID=NHBCIBLK_00531;eC_number=2.7.1.33;Name=coaA;db_xref=COG:COG1072;gene=coaA;inference=ab initio prediction:Prodigal:002006,similar to AA sequence:UniProtKB:P0A6I3;locus_tag=NHBCIBLK_00531;product=Pantothenate kinase
QQBB01000001.1	Prodigal:002006	CDS	561815	562135	.	-	0	ID=NHBCIBLK_00532;eC_number=3.6.1.31;Name=hisE;db_xref=COG:COG0140;gene=hisE;inference=ab initio prediction:Prodigal:002006,similar to AA sequence:UniProtKB:Q81G00;locus_tag=NHBCIBLK_00532;product=Phosphoribosyl-ATP pyrophosphatase
QQBB01000001.1	Prodigal:002006	CDS	562132	562692	.	-	0	ID=NHBCIBLK_00533;inference=ab initio prediction:Prodigal:002006;locus_tag=NHBCIBLK_00533;product=hypothetical protein
QQBB01000001.1	Prodigal:002006	CDS	562740	563537	.	-	0	ID=NHBCIBLK_00534;eC_number=4.3.2.10;Name=hisF;db_xref=COG:COG0107;gene=hisF;inference=ab initio prediction:Prodigal:002006,similar to AA sequence:UniProtKB:Q7SIB9;locus_tag=NHBCIBLK_00534;product=Imidazole glycerol phosphate synthase subunit HisF
QQBB01000001.1	Prodigal:002006	CDS	563537	564280	.	-	0	ID=NHBCIBLK_00535;eC_number=5.3.1.16;Name=hisA;db_xref=COG:COG0106;gene=hisA;inference=ab initio prediction:Prodigal:002006,similar to AA sequence:UniProtKB:A1R562;locus_tag=NHBCIBLK_00535;product=1-(5-phosphoribosyl)-5-[(5-phosphoribosylamino)methylideneamino] imidazole-4-carboxamide isomerase
QQBB01000001.1	Prodigal:002006	CDS	564277	564927	.	-	0	ID=NHBCIBLK_00536;eC_number=4.3.2.10;Name=hisH;db_xref=COG:COG0118;gene=hisH;inference=ab initio prediction:Prodigal:002006,similar to AA sequence:UniProtKB:Q9KSX0;locus_tag=NHBCIBLK_00536;product=Imidazole glycerol phosphate synthase subunit HisH
QQBB01000001.1	Prodigal:002006	CDS	564924	565427	.	-	0	ID=NHBCIBLK_00537;inference=ab initio prediction:Prodigal:002006;locus_tag=NHBCIBLK_00537;product=hypothetical protein
QQBB01000001.1	Prodigal:002006	CDS	565441	566031	.	-	0	ID=NHBCIBLK_00538;eC_number=4.2.1.19;Name=hisB;gene=hisB;inference=ab initio prediction:Prodigal:002006,similar to AA sequence:UniProtKB:P64373;locus_tag=NHBCIBLK_00538;product=Imidazoleglycerol-phosphate dehydratase
QQBB01000001.1	Prodigal:002006	CDS	566223	566777	.	+	0	ID=NHBCIBLK_00539;eC_number=3.4.25.2;Name=hslV;db_xref=COG:COG5405;gene=hslV;inference=ab initio prediction:Prodigal:002006,similar to AA sequence:UniProtKB:P43772;locus_tag=NHBCIBLK_00539;product=ATP-dependent protease subunit HslV
QQBB01000001.1	Prodigal:002006	CDS	566912	568225	.	+	0	ID=NHBCIBLK_00540;Name=hslU;db_xref=COG:COG1220;gene=hslU;inference=ab initio prediction:Prodigal:002006,similar to AA sequence:UniProtKB:P43773;locus_tag=NHBCIBLK_00540;product=ATP-dependent protease ATPase subunit HslU
QQBB01000001.1	Prodigal:002006	CDS	568283	569269	.	-	0	ID=NHBCIBLK_00541;Name=lolA_2;gene=lolA_2;inference=ab initio prediction:Prodigal:002006,protein motif:HAMAP:MF_00240;locus_tag=NHBCIBLK_00541;product=Outer-membrane lipoprotein carrier protein
QQBB01000001.1	Prodigal:002006	CDS	569373	571958	.	-	0	ID=NHBCIBLK_00542;inference=ab initio prediction:Prodigal:002006;locus_tag=NHBCIBLK_00542;product=hypothetical protein
QQBB01000001.1	Prodigal:002006	CDS	572105	572473	.	+	0	ID=NHBCIBLK_00543;inference=ab initio prediction:Prodigal:002006;locus_tag=NHBCIBLK_00543;product=hypothetical protein
QQBB01000001.1	Prodigal:002006	CDS	572519	573469	.	+	0	ID=NHBCIBLK_00544;inference=ab initio prediction:Prodigal:002006;locus_tag=NHBCIBLK_00544;product=hypothetical protein
QQBB01000001.1	Prodigal:002006	CDS	573500	574099	.	+	0	ID=NHBCIBLK_00545;inference=ab initio prediction:Prodigal:002006;locus_tag=NHBCIBLK_00545;product=hypothetical protein
QQBB01000001.1	Prodigal:002006	CDS	574232	575599	.	-	0	ID=NHBCIBLK_00546;Name=amtB;gene=amtB;inference=ab initio prediction:Prodigal:002006,similar to AA sequence:UniProtKB:P69681;locus_tag=NHBCIBLK_00546;product=Ammonia channel
QQBB01000001.1	Prodigal:002006	CDS	575640	575978	.	-	0	ID=NHBCIBLK_00547;Name=glnK;db_xref=COG:COG0347;gene=glnK;inference=ab initio prediction:Prodigal:002006,similar to AA sequence:UniProtKB:P0AC55;locus_tag=NHBCIBLK_00547;product=Nitrogen regulatory protein P-II 2
QQBB01000001.1	Prodigal:002006	CDS	576270	577127	.	-	0	ID=NHBCIBLK_00548;eC_number=3.1.2.-;Name=tesB;db_xref=COG:COG1946;gene=tesB;inference=ab initio prediction:Prodigal:002006,similar to AA sequence:UniProtKB:P0AGG2;locus_tag=NHBCIBLK_00548;product=Acyl-CoA thioesterase 2
QQBB01000001.1	Prodigal:002006	CDS	577269	578525	.	+	0	ID=NHBCIBLK_00549;eC_number=1.14.13.-;Name=ubiL_1;db_xref=COG:COG0654;gene=ubiL_1;inference=ab initio prediction:Prodigal:002006,similar to AA sequence:UniProtKB:Q2RMZ4;locus_tag=NHBCIBLK_00549;product=Ubiquinone hydroxylase UbiL
QQBB01000001.1	Prodigal:002006	CDS	578735	580606	.	+	0	ID=NHBCIBLK_00550;inference=ab initio prediction:Prodigal:002006;locus_tag=NHBCIBLK_00550;product=hypothetical protein
QQBB01000001.1	Prodigal:002006	CDS	580717	582924	.	+	0	ID=NHBCIBLK_00551;inference=ab initio prediction:Prodigal:002006;locus_tag=NHBCIBLK_00551;product=hypothetical protein
QQBB01000001.1	Prodigal:002006	CDS	582926	583669	.	-	0	ID=NHBCIBLK_00552;inference=ab initio prediction:Prodigal:002006;locus_tag=NHBCIBLK_00552;product=hypothetical protein
QQBB01000001.1	Prodigal:002006	CDS	583749	584078	.	+	0	ID=NHBCIBLK_00553;inference=ab initio prediction:Prodigal:002006;locus_tag=NHBCIBLK_00553;product=hypothetical protein
QQBB01000001.1	Prodigal:002006	CDS	584075	584428	.	+	0	ID=NHBCIBLK_00554;inference=ab initio prediction:Prodigal:002006;locus_tag=NHBCIBLK_00554;product=hypothetical protein
QQBB01000001.1	Prodigal:002006	CDS	584481	585011	.	-	0	ID=NHBCIBLK_00555;eC_number=3.6.1.1;Name=ppa;db_xref=COG:COG0221;gene=ppa;inference=ab initio prediction:Prodigal:002006,similar to AA sequence:UniProtKB:P0A7A9;locus_tag=NHBCIBLK_00555;product=Inorganic pyrophosphatase
QQBB01000001.1	Prodigal:002006	CDS	585198	585704	.	-	0	ID=NHBCIBLK_00556;eC_number=2.3.1.189;Name=mshD_2;gene=mshD_2;inference=ab initio prediction:Prodigal:002006,protein motif:HAMAP:MF_01698;locus_tag=NHBCIBLK_00556;product=Mycothiol acetyltransferase
QQBB01000001.1	Prodigal:002006	CDS	585996	587579	.	+	0	ID=NHBCIBLK_00557;inference=ab initio prediction:Prodigal:002006;locus_tag=NHBCIBLK_00557;product=hypothetical protein
QQBB01000001.1	Prodigal:002006	CDS	587818	589929	.	+	0	ID=NHBCIBLK_00558;inference=ab initio prediction:Prodigal:002006;locus_tag=NHBCIBLK_00558;product=hypothetical protein
QQBB01000001.1	Prodigal:002006	CDS	590008	591039	.	-	0	ID=NHBCIBLK_00559;eC_number=1.2.1.11;Name=asd2;db_xref=COG:COG0136;gene=asd2;inference=ab initio prediction:Prodigal:002006,similar to AA sequence:UniProtKB:P23247;locus_tag=NHBCIBLK_00559;product=Aspartate-semialdehyde dehydrogenase 2
QQBB01000001.1	Prodigal:002006	CDS	591460	592248	.	+	0	ID=NHBCIBLK_00560;inference=ab initio prediction:Prodigal:002006;locus_tag=NHBCIBLK_00560;product=hypothetical protein
QQBB01000001.1	Prodigal:002006	CDS	592226	593350	.	-	0	ID=NHBCIBLK_00561;eC_number=1.8.5.-;Name=msrP_1;gene=msrP_1;inference=ab initio prediction:Prodigal:002006,protein motif:HAMAP:MF_01206;locus_tag=NHBCIBLK_00561;product=Protein-methionine-sulfoxide reductase catalytic subunit MsrP
QQBB01000001.1	Prodigal:002006	CDS	593490	593825	.	+	0	ID=NHBCIBLK_00562;inference=ab initio prediction:Prodigal:002006;locus_tag=NHBCIBLK_00562;product=hypothetical protein
QQBB01000001.1	Prodigal:002006	CDS	593860	594966	.	-	0	ID=NHBCIBLK_00563;eC_number=1.1.1.85;Name=leuB;gene=leuB;inference=ab initio prediction:Prodigal:002006,similar to AA sequence:UniProtKB:Q2T7H6;locus_tag=NHBCIBLK_00563;product=3-isopropylmalate dehydrogenase
QQBB01000001.1	Prodigal:002006	CDS	595157	596347	.	-	0	ID=NHBCIBLK_00564;inference=ab initio prediction:Prodigal:002006,similar to AA sequence:ISfinder:TnXax1;locus_tag=NHBCIBLK_00564;product=Tn3 family transposase TnXax1
QQBB01000001.1	Prodigal:002006	CDS	596556	597158	.	-	0	ID=NHBCIBLK_00565;eC_number=4.2.1.33;Name=leuD_1;db_xref=COG:COG0066;gene=leuD_1;inference=ab initio prediction:Prodigal:002006,similar to AA sequence:UniProtKB:P30126;locus_tag=NHBCIBLK_00565;product=3-isopropylmalate dehydratase small subunit
QQBB01000001.1	Prodigal:002006	CDS	597410	597931	.	+	0	ID=NHBCIBLK_00566;inference=ab initio prediction:Prodigal:002006;locus_tag=NHBCIBLK_00566;product=hypothetical protein
QQBB01000001.1	Prodigal:002006	CDS	597861	598730	.	-	0	ID=NHBCIBLK_00567;Name=ydcF;db_xref=COG:COG1434;gene=ydcF;inference=ab initio prediction:Prodigal:002006,similar to AA sequence:UniProtKB:P34209;locus_tag=NHBCIBLK_00567;product=Protein YdcF
QQBB01000001.1	Prodigal:002006	CDS	598741	599163	.	-	0	ID=NHBCIBLK_00568;inference=ab initio prediction:Prodigal:002006;locus_tag=NHBCIBLK_00568;product=hypothetical protein
QQBB01000001.1	Prodigal:002006	CDS	599168	599425	.	-	0	ID=NHBCIBLK_00569;inference=ab initio prediction:Prodigal:002006;locus_tag=NHBCIBLK_00569;product=hypothetical protein
QQBB01000001.1	Prodigal:002006	CDS	599550	599861	.	+	0	ID=NHBCIBLK_00570;inference=ab initio prediction:Prodigal:002006;locus_tag=NHBCIBLK_00570;product=hypothetical protein
QQBB01000001.1	Prodigal:002006	CDS	599940	601346	.	-	0	ID=NHBCIBLK_00571;eC_number=4.2.1.33;Name=leuC_1;db_xref=COG:COG0065;gene=leuC_1;inference=ab initio prediction:Prodigal:002006,similar to AA sequence:UniProtKB:P0A6A6;locus_tag=NHBCIBLK_00571;product=3-isopropylmalate dehydratase large subunit
QQBB01000001.1	Prodigal:002006	CDS	601559	601948	.	-	0	ID=NHBCIBLK_00572;Name=rplS;db_xref=COG:COG0335;gene=rplS;inference=ab initio prediction:Prodigal:002006,similar to AA sequence:UniProtKB:Q6ND68;locus_tag=NHBCIBLK_00572;product=50S ribosomal protein L19
QQBB01000001.1	Prodigal:002006	CDS	602076	602558	.	-	0	ID=NHBCIBLK_00573;Name=asnC;db_xref=COG:COG1522;gene=asnC;inference=ab initio prediction:Prodigal:002006,similar to AA sequence:UniProtKB:P0ACI6;locus_tag=NHBCIBLK_00573;product=Regulatory protein AsnC
QQBB01000001.1	Prodigal:002006	CDS	602654	603595	.	+	0	ID=NHBCIBLK_00574;inference=ab initio prediction:Prodigal:002006;locus_tag=NHBCIBLK_00574;product=hypothetical protein
QQBB01000001.1	Prodigal:002006	CDS	603641	603922	.	-	0	ID=NHBCIBLK_00575;inference=ab initio prediction:Prodigal:002006;locus_tag=NHBCIBLK_00575;product=hypothetical protein
QQBB01000001.1	Prodigal:002006	CDS	604015	604695	.	-	0	ID=NHBCIBLK_00576;eC_number=2.1.1.228;Name=trmD;db_xref=COG:COG0336;gene=trmD;inference=ab initio prediction:Prodigal:002006,similar to AA sequence:UniProtKB:Q6G1R9;locus_tag=NHBCIBLK_00576;product=tRNA (guanine-N(1)-)-methyltransferase
QQBB01000001.1	Prodigal:002006	CDS	604692	605408	.	-	0	ID=NHBCIBLK_00577;Name=rimM;gene=rimM;inference=ab initio prediction:Prodigal:002006,protein motif:HAMAP:MF_00014;locus_tag=NHBCIBLK_00577;product=Ribosome maturation factor RimM
QQBB01000001.1	Prodigal:002006	CDS	605414	605767	.	-	0	ID=NHBCIBLK_00578;Name=rpsP;db_xref=COG:COG0228;gene=rpsP;inference=ab initio prediction:Prodigal:002006,similar to AA sequence:UniProtKB:P62236;locus_tag=NHBCIBLK_00578;product=30S ribosomal protein S16
QQBB01000001.1	Prodigal:002006	CDS	605840	607396	.	-	0	ID=NHBCIBLK_00579;Name=ffh;db_xref=COG:COG0541;gene=ffh;inference=ab initio prediction:Prodigal:002006,similar to AA sequence:UniProtKB:P0AGD7;locus_tag=NHBCIBLK_00579;product=Signal recognition particle protein
QQBB01000001.1	Prodigal:002006	CDS	607399	607614	.	-	0	ID=NHBCIBLK_00580;inference=ab initio prediction:Prodigal:002006;locus_tag=NHBCIBLK_00580;product=hypothetical protein
QQBB01000001.1	Prodigal:002006	CDS	607970	608965	.	-	0	ID=NHBCIBLK_00581;inference=ab initio prediction:Prodigal:002006;locus_tag=NHBCIBLK_00581;product=hypothetical protein
QQBB01000001.1	Prodigal:002006	CDS	609204	609944	.	+	0	ID=NHBCIBLK_00582;Name=ccmC;db_xref=COG:COG0755;gene=ccmC;inference=ab initio prediction:Prodigal:002006,similar to AA sequence:UniProtKB:P0ABM1;locus_tag=NHBCIBLK_00582;product=Heme exporter protein C
QQBB01000001.1	Prodigal:002006	CDS	609944	610102	.	+	0	ID=NHBCIBLK_00583;inference=ab initio prediction:Prodigal:002006;locus_tag=NHBCIBLK_00583;product=hypothetical protein
QQBB01000001.1	Prodigal:002006	CDS	610095	610679	.	+	0	ID=NHBCIBLK_00584;Name=cycY;db_xref=COG:COG0526;gene=cycY;inference=ab initio prediction:Prodigal:002006,similar to AA sequence:UniProtKB:P30960;locus_tag=NHBCIBLK_00584;product=Thiol:disulfide interchange protein CycY
QQBB01000001.1	Prodigal:002006	CDS	610645	611133	.	-	0	ID=NHBCIBLK_00585;inference=ab initio prediction:Prodigal:002006,similar to AA sequence:UniProtKB:P0A8D3;locus_tag=NHBCIBLK_00585;note=UPF0178 protein YaiI;product=hypothetical protein
QQBB01000001.1	Prodigal:002006	CDS	611159	612559	.	+	0	ID=NHBCIBLK_00586;inference=ab initio prediction:Prodigal:002006;locus_tag=NHBCIBLK_00586;product=hypothetical protein
QQBB01000001.1	Prodigal:002006	CDS	612589	613626	.	-	0	ID=NHBCIBLK_00587;inference=ab initio prediction:Prodigal:002006;locus_tag=NHBCIBLK_00587;product=hypothetical protein
QQBB01000001.1	Prodigal:002006	CDS	613756	614361	.	-	0	ID=NHBCIBLK_00588;Name=yciB;db_xref=COG:COG2917;gene=yciB;inference=ab initio prediction:Prodigal:002006,similar to AA sequence:UniProtKB:P95745;locus_tag=NHBCIBLK_00588;product=Intracellular septation protein
QQBB01000001.1	Prodigal:002006	CDS	614530	615897	.	-	0	ID=NHBCIBLK_00589;Name=ftsY;gene=ftsY;inference=ab initio prediction:Prodigal:002006,protein motif:HAMAP:MF_00920;locus_tag=NHBCIBLK_00589;product=Signal recognition particle receptor FtsY
QQBB01000001.1	Prodigal:002006	CDS	615965	616648	.	+	0	ID=NHBCIBLK_00590;eC_number=5.4.99.-;db_xref=COG:COG0564;inference=ab initio prediction:Prodigal:002006,similar to AA sequence:UniProtKB:P9WHQ3;locus_tag=NHBCIBLK_00590;product=putative RNA pseudouridine synthase
QQBB01000001.1	Prodigal:002006	CDS	616925	617095	.	+	0	ID=NHBCIBLK_00591;inference=ab initio prediction:Prodigal:002006;locus_tag=NHBCIBLK_00591;product=hypothetical protein
QQBB01000001.1	Prodigal:002006	CDS	617207	618451	.	-	0	ID=NHBCIBLK_00592;eC_number=2.8.4.5;Name=mtaB;db_xref=COG:COG0621;gene=mtaB;inference=ab initio prediction:Prodigal:002006,similar to AA sequence:UniProtKB:P54462;locus_tag=NHBCIBLK_00592;product=Threonylcarbamoyladenosine tRNA methylthiotransferase MtaB
QQBB01000001.1	Prodigal:002006	CDS	618453	619337	.	-	0	ID=NHBCIBLK_00593;eC_number=5.1.1.7;Name=dapF_1;db_xref=COG:COG0253;gene=dapF_1;inference=ab initio prediction:Prodigal:002006,similar to AA sequence:UniProtKB:P0A6K1;locus_tag=NHBCIBLK_00593;product=Diaminopimelate epimerase
QQBB01000001.1	Prodigal:002006	CDS	619566	620384	.	+	0	ID=NHBCIBLK_00594;inference=ab initio prediction:Prodigal:002006;locus_tag=NHBCIBLK_00594;product=hypothetical protein
QQBB01000001.1	Prodigal:002006	CDS	620391	621461	.	-	0	ID=NHBCIBLK_00595;db_xref=COG:COG2220;inference=ab initio prediction:Prodigal:002006,similar to AA sequence:UniProtKB:P9WKP3;locus_tag=NHBCIBLK_00595;product=putative protein
QQBB01000001.1	Prodigal:002006	CDS	621592	622260	.	-	0	ID=NHBCIBLK_00596;Name=ccmB;db_xref=COG:COG2386;gene=ccmB;inference=ab initio prediction:Prodigal:002006,similar to AA sequence:UniProtKB:P0ABL8;locus_tag=NHBCIBLK_00596;product=Heme exporter protein B
QQBB01000001.1	Prodigal:002006	CDS	622257	622904	.	-	0	ID=NHBCIBLK_00597;eC_number=7.6.2.5;Name=ccmA;db_xref=COG:COG4133;gene=ccmA;inference=ab initio prediction:Prodigal:002006,similar to AA sequence:UniProtKB:P33931;locus_tag=NHBCIBLK_00597;product=Cytochrome c biogenesis ATP-binding export protein CcmA
QQBB01000001.1	Prodigal:002006	CDS	623103	625808	.	+	0	ID=NHBCIBLK_00598;eC_number=4.2.1.3;Name=acnA;db_xref=COG:COG1048;gene=acnA;inference=ab initio prediction:Prodigal:002006,similar to AA sequence:UniProtKB:P70920;locus_tag=NHBCIBLK_00598;product=Aconitate hydratase A
QQBB01000001.1	Prodigal:002006	CDS	625931	629419	.	-	0	ID=NHBCIBLK_00599;inference=ab initio prediction:Prodigal:002006;locus_tag=NHBCIBLK_00599;product=hypothetical protein
QQBB01000001.1	Prodigal:002006	CDS	629629	630309	.	-	0	ID=NHBCIBLK_00600;eC_number=4.2.1.1;Name=cynT;db_xref=COG:COG0288;gene=cynT;inference=ab initio prediction:Prodigal:002006,similar to AA sequence:UniProtKB:P0ABE9;locus_tag=NHBCIBLK_00600;product=Carbonic anhydrase 1
QQBB01000001.1	Prodigal:002006	CDS	630388	630885	.	-	0	ID=NHBCIBLK_00601;eC_number=3.6.1.-;Name=rppH_1;gene=rppH_1;inference=ab initio prediction:Prodigal:002006,protein motif:HAMAP:MF_00298;locus_tag=NHBCIBLK_00601;product=RNA pyrophosphohydrolase
QQBB01000001.1	Prodigal:002006	CDS	630882	631820	.	-	0	ID=NHBCIBLK_00602;eC_number=4.2.1.-;Name=psdht_1;gene=psdht_1;inference=ab initio prediction:Prodigal:002006,similar to AA sequence:UniProtKB:Q10725;locus_tag=NHBCIBLK_00602;product=Phenylserine dehydratase
QQBB01000001.1	Prodigal:002006	CDS	631817	632554	.	-	0	ID=NHBCIBLK_00603;inference=ab initio prediction:Prodigal:002006;locus_tag=NHBCIBLK_00603;product=hypothetical protein
QQBB01000001.1	Prodigal:002006	CDS	632631	633518	.	+	0	ID=NHBCIBLK_00604;eC_number=3.1.2.30;Name=mcl2_1;db_xref=COG:COG2301;gene=mcl2_1;inference=ab initio prediction:Prodigal:002006,similar to AA sequence:UniProtKB:D3JV05;locus_tag=NHBCIBLK_00604;product=(3S)-malyl-CoA thioesterase
QQBB01000001.1	Prodigal:002006	CDS	633524	633736	.	-	0	ID=NHBCIBLK_00605;inference=ab initio prediction:Prodigal:002006;locus_tag=NHBCIBLK_00605;product=hypothetical protein
QQBB01000001.1	Prodigal:002006	CDS	633745	634416	.	-	0	ID=NHBCIBLK_00606;eC_number=3.4.21.53;Name=lon2;db_xref=COG:COG0466;gene=lon2;inference=ab initio prediction:Prodigal:002006,similar to AA sequence:UniProtKB:P36774;locus_tag=NHBCIBLK_00606;product=Lon protease 2
QQBB01000001.1	Prodigal:002006	CDS	634444	635349	.	-	0	ID=NHBCIBLK_00607;Name=cnoX;db_xref=COG:COG3118;gene=cnoX;inference=ab initio prediction:Prodigal:002006,similar to AA sequence:UniProtKB:P77395;locus_tag=NHBCIBLK_00607;product=Chaperedoxin
QQBB01000001.1	Prodigal:002006	CDS	635388	635927	.	-	0	ID=NHBCIBLK_00608;Name=proX;db_xref=COG:COG3760;gene=proX;inference=ab initio prediction:Prodigal:002006,similar to AA sequence:UniProtKB:Q9L4Q7;locus_tag=NHBCIBLK_00608;product=Prolyl-tRNA editing protein ProX
QQBB01000001.1	Aragorn:001002	tRNA	636080	636154	.	+	.	ID=NHBCIBLK_00609;inference=COORDINATES:profile:Aragorn:001002;locus_tag=NHBCIBLK_00609;product=tRNA-Gly(gcc)
QQBB01000001.1	Prodigal:002006	CDS	636237	636605	.	-	0	ID=NHBCIBLK_00610;inference=ab initio prediction:Prodigal:002006;locus_tag=NHBCIBLK_00610;product=hypothetical protein
QQBB01000001.1	Prodigal:002006	CDS	636663	637229	.	-	0	ID=NHBCIBLK_00611;inference=ab initio prediction:Prodigal:002006,protein motif:HAMAP:MF_02088;locus_tag=NHBCIBLK_00611;product=queuosine precursor transporter
QQBB01000001.1	Prodigal:002006	CDS	637349	639136	.	+	0	ID=NHBCIBLK_00612;eC_number=7.5.2.6;Name=msbA;db_xref=COG:COG1132;gene=msbA;inference=ab initio prediction:Prodigal:002006,similar to AA sequence:UniProtKB:Q9KQW9;locus_tag=NHBCIBLK_00612;product=Lipid A export ATP-binding/permease protein MsbA
QQBB01000001.1	Prodigal:002006	CDS	639267	639989	.	-	0	ID=NHBCIBLK_00613;inference=ab initio prediction:Prodigal:002006;locus_tag=NHBCIBLK_00613;product=hypothetical protein
QQBB01000001.1	Prodigal:002006	CDS	640317	640598	.	+	0	ID=NHBCIBLK_00614;Name=acpXL;db_xref=COG:COG0236;gene=acpXL;inference=ab initio prediction:Prodigal:002006,similar to AA sequence:UniProtKB:P0A2W5;locus_tag=NHBCIBLK_00614;product=Acyl carrier protein AcpXL
QQBB01000001.1	Prodigal:002006	CDS	640729	641196	.	+	0	ID=NHBCIBLK_00615;inference=ab initio prediction:Prodigal:002006;locus_tag=NHBCIBLK_00615;product=hypothetical protein
QQBB01000001.1	Prodigal:002006	CDS	641189	642316	.	+	0	ID=NHBCIBLK_00616;inference=ab initio prediction:Prodigal:002006;locus_tag=NHBCIBLK_00616;product=hypothetical protein
QQBB01000001.1	Prodigal:002006	CDS	642330	643604	.	+	0	ID=NHBCIBLK_00617;eC_number=2.3.1.179;Name=fabF_1;db_xref=COG:COG0304;gene=fabF_1;inference=ab initio prediction:Prodigal:002006,similar to AA sequence:UniProtKB:O34340;locus_tag=NHBCIBLK_00617;product=3-oxoacyl-[acyl-carrier-protein] synthase 2
QQBB01000001.1	Prodigal:002006	CDS	643771	644517	.	+	0	ID=NHBCIBLK_00618;eC_number=1.1.1.100;Name=fabG_3;gene=fabG_3;inference=ab initio prediction:Prodigal:002006,similar to AA sequence:UniProtKB:O67610;locus_tag=NHBCIBLK_00618;product=3-oxoacyl-[acyl-carrier-protein] reductase FabG
QQBB01000001.1	Prodigal:002006	CDS	644544	645077	.	+	0	ID=NHBCIBLK_00619;eC_number=3.-.-.-;Name=act;gene=act;inference=ab initio prediction:Prodigal:002006,similar to AA sequence:UniProtKB:Q8KP10;locus_tag=NHBCIBLK_00619;product=Methanol dehydrogenase activator
QQBB01000001.1	Prodigal:002006	CDS	645199	646311	.	+	0	ID=NHBCIBLK_00620;eC_number=1.1.1.103;Name=tdh_1;gene=tdh_1;inference=ab initio prediction:Prodigal:002006,protein motif:HAMAP:MF_00627;locus_tag=NHBCIBLK_00620;product=L-threonine 3-dehydrogenase
QQBB01000001.1	Prodigal:002006	CDS	646421	647377	.	+	0	ID=NHBCIBLK_00621;eC_number=2.3.1.241;Name=lpxL;gene=lpxL;inference=ab initio prediction:Prodigal:002006,protein motif:HAMAP:MF_01942;locus_tag=NHBCIBLK_00621;product=Lipid A biosynthesis lauroyltransferase
QQBB01000001.1	Prodigal:002006	CDS	647406	648158	.	+	0	ID=NHBCIBLK_00622;inference=ab initio prediction:Prodigal:002006;locus_tag=NHBCIBLK_00622;product=hypothetical protein
QQBB01000001.1	Prodigal:002006	CDS	648165	648773	.	-	0	ID=NHBCIBLK_00623;inference=ab initio prediction:Prodigal:002006;locus_tag=NHBCIBLK_00623;product=hypothetical protein
QQBB01000001.1	Prodigal:002006	CDS	648775	649674	.	-	0	ID=NHBCIBLK_00624;inference=ab initio prediction:Prodigal:002006;locus_tag=NHBCIBLK_00624;product=hypothetical protein
QQBB01000001.1	Prodigal:002006	CDS	649679	650281	.	-	0	ID=NHBCIBLK_00625;inference=ab initio prediction:Prodigal:002006;locus_tag=NHBCIBLK_00625;product=hypothetical protein
QQBB01000001.1	Aragorn:001002	tRNA	650743	650841	.	-	.	ID=NHBCIBLK_00626;inference=COORDINATES:profile:Aragorn:001002;locus_tag=NHBCIBLK_00626;product=tRNA-Pro(agg)
QQBB01000001.1	Prodigal:002006	CDS	651287	651385	.	-	0	ID=NHBCIBLK_00627;inference=ab initio prediction:Prodigal:002006;locus_tag=NHBCIBLK_00627;product=hypothetical protein
QQBB01000001.1	Prodigal:002006	CDS	651579	652109	.	+	0	ID=NHBCIBLK_00628;inference=ab initio prediction:Prodigal:002006;locus_tag=NHBCIBLK_00628;product=hypothetical protein
QQBB01000001.1	Prodigal:002006	CDS	652125	652364	.	-	0	ID=NHBCIBLK_00629;inference=ab initio prediction:Prodigal:002006;locus_tag=NHBCIBLK_00629;product=hypothetical protein
QQBB01000001.1	Prodigal:002006	CDS	652497	652943	.	-	0	ID=NHBCIBLK_00630;inference=ab initio prediction:Prodigal:002006;locus_tag=NHBCIBLK_00630;product=hypothetical protein
QQBB01000001.1	Prodigal:002006	CDS	653041	654360	.	-	0	ID=NHBCIBLK_00631;eC_number=2.1.1.192;Name=rlmN;db_xref=COG:COG0820;gene=rlmN;inference=ab initio prediction:Prodigal:002006,similar to AA sequence:UniProtKB:P36979;locus_tag=NHBCIBLK_00631;product=Dual-specificity RNA methyltransferase RlmN
QQBB01000001.1	Prodigal:002006	CDS	654533	654703	.	-	0	ID=NHBCIBLK_00632;Name=csbD_1;db_xref=COG:COG3237;gene=csbD_1;inference=ab initio prediction:Prodigal:002006,similar to AA sequence:UniProtKB:P70964;locus_tag=NHBCIBLK_00632;product=Stress response protein CsbD
QQBB01000001.1	Prodigal:002006	CDS	654966	655550	.	+	0	ID=NHBCIBLK_00633;inference=ab initio prediction:Prodigal:002006;locus_tag=NHBCIBLK_00633;product=hypothetical protein
QQBB01000001.1	Prodigal:002006	CDS	655631	655882	.	+	0	ID=NHBCIBLK_00634;inference=ab initio prediction:Prodigal:002006;locus_tag=NHBCIBLK_00634;product=hypothetical protein
QQBB01000001.1	Prodigal:002006	CDS	655933	656637	.	-	0	ID=NHBCIBLK_00635;inference=ab initio prediction:Prodigal:002006;locus_tag=NHBCIBLK_00635;product=hypothetical protein
QQBB01000001.1	Prodigal:002006	CDS	656748	657122	.	-	0	ID=NHBCIBLK_00636;inference=ab initio prediction:Prodigal:002006;locus_tag=NHBCIBLK_00636;product=hypothetical protein
QQBB01000001.1	Prodigal:002006	CDS	657207	657992	.	+	0	ID=NHBCIBLK_00637;eC_number=1.-.-.-;inference=ab initio prediction:Prodigal:002006,similar to AA sequence:UniProtKB:P9WGQ7;locus_tag=NHBCIBLK_00637;product=putative oxidoreductase
QQBB01000001.1	Prodigal:002006	CDS	658198	658605	.	-	0	ID=NHBCIBLK_00638;inference=ab initio prediction:Prodigal:002006;locus_tag=NHBCIBLK_00638;product=hypothetical protein
QQBB01000001.1	Prodigal:002006	CDS	658607	658912	.	-	0	ID=NHBCIBLK_00639;eC_number=4.2.1.96;Name=phhB;db_xref=COG:COG2154;gene=phhB;inference=ab initio prediction:Prodigal:002006,similar to AA sequence:UniProtKB:P65722;locus_tag=NHBCIBLK_00639;product=Putative pterin-4-alpha-carbinolamine dehydratase
QQBB01000001.1	Prodigal:002006	CDS	658989	660002	.	-	0	ID=NHBCIBLK_00640;inference=ab initio prediction:Prodigal:002006,similar to AA sequence:UniProtKB:P62723;locus_tag=NHBCIBLK_00640;note=UPF0324 inner membrane protein YeiH;product=hypothetical protein
QQBB01000001.1	Prodigal:002006	CDS	660075	660668	.	-	0	ID=NHBCIBLK_00641;inference=ab initio prediction:Prodigal:002006;locus_tag=NHBCIBLK_00641;product=hypothetical protein
QQBB01000001.1	Prodigal:002006	CDS	660834	661367	.	-	0	ID=NHBCIBLK_00642;eC_number=3.1.4.58;Name=thpR;gene=thpR;inference=ab initio prediction:Prodigal:002006,protein motif:HAMAP:MF_01940;locus_tag=NHBCIBLK_00642;product=RNA 2'%2C3'-cyclic phosphodiesterase
QQBB01000001.1	Prodigal:002006	CDS	661601	662647	.	-	0	ID=NHBCIBLK_00643;Name=tas;db_xref=COG:COG0667;gene=tas;inference=ab initio prediction:Prodigal:002006,similar to AA sequence:UniProtKB:P0A9T4;locus_tag=NHBCIBLK_00643;product=Protein tas
QQBB01000001.1	Prodigal:002006	CDS	662711	663373	.	-	0	ID=NHBCIBLK_00644;eC_number=3.1.1.2;inference=ab initio prediction:Prodigal:002006,similar to AA sequence:UniProtKB:Q07792;locus_tag=NHBCIBLK_00644;product=Arylesterase
QQBB01000001.1	Prodigal:002006	CDS	663449	664135	.	+	0	ID=NHBCIBLK_00645;eC_number=3.6.3.-;Name=lolD_1;db_xref=COG:COG1136;gene=lolD_1;inference=ab initio prediction:Prodigal:002006,similar to AA sequence:UniProtKB:P75957;locus_tag=NHBCIBLK_00645;product=Lipoprotein-releasing system ATP-binding protein LolD
QQBB01000001.1	Prodigal:002006	CDS	664151	666739	.	+	0	ID=NHBCIBLK_00646;inference=ab initio prediction:Prodigal:002006;locus_tag=NHBCIBLK_00646;product=hypothetical protein
QQBB01000001.1	Prodigal:002006	CDS	666973	667755	.	+	0	ID=NHBCIBLK_00647;Name=ybhL_1;db_xref=COG:COG0670;gene=ybhL_1;inference=ab initio prediction:Prodigal:002006,similar to AA sequence:UniProtKB:P0AAC4;locus_tag=NHBCIBLK_00647;product=Inner membrane protein YbhL
QQBB01000001.1	Prodigal:002006	CDS	667814	669322	.	-	0	ID=NHBCIBLK_00648;Name=mdtD_1;gene=mdtD_1;inference=ab initio prediction:Prodigal:002006,protein motif:HAMAP:MF_01577;locus_tag=NHBCIBLK_00648;product=Putative multidrug resistance protein MdtD
QQBB01000001.1	Prodigal:002006	CDS	669434	669970	.	+	0	ID=NHBCIBLK_00649;eC_number=2.3.1.-;inference=ab initio prediction:Prodigal:002006,similar to AA sequence:UniProtKB:A6VCX3;locus_tag=NHBCIBLK_00649;product=L-methionine sulfoximine/L-methionine sulfone acetyltransferase
QQBB01000001.1	Prodigal:002006	CDS	670063	670560	.	+	0	ID=NHBCIBLK_00650;inference=ab initio prediction:Prodigal:002006;locus_tag=NHBCIBLK_00650;product=hypothetical protein
QQBB01000001.1	Prodigal:002006	CDS	670561	670935	.	-	0	ID=NHBCIBLK_00651;inference=ab initio prediction:Prodigal:002006;locus_tag=NHBCIBLK_00651;product=hypothetical protein
QQBB01000001.1	Prodigal:002006	CDS	671404	676239	.	+	0	ID=NHBCIBLK_00652;eC_number=1.4.1.2;Name=gdh;db_xref=COG:COG2902;gene=gdh;inference=ab initio prediction:Prodigal:002006,similar to AA sequence:UniProtKB:E1V4J5;locus_tag=NHBCIBLK_00652;product=NAD-specific glutamate dehydrogenase
QQBB01000001.1	Prodigal:002006	CDS	676317	677738	.	+	0	ID=NHBCIBLK_00653;inference=ab initio prediction:Prodigal:002006;locus_tag=NHBCIBLK_00653;product=hypothetical protein
QQBB01000001.1	Prodigal:002006	CDS	677813	679108	.	+	0	ID=NHBCIBLK_00654;inference=ab initio prediction:Prodigal:002006;locus_tag=NHBCIBLK_00654;product=hypothetical protein
QQBB01000001.1	Prodigal:002006	CDS	679173	679493	.	-	0	ID=NHBCIBLK_00655;inference=ab initio prediction:Prodigal:002006,similar to AA sequence:UniProtKB:P0A8C1;locus_tag=NHBCIBLK_00655;note=UPF0145 protein YbjQ;product=hypothetical protein
QQBB01000001.1	Prodigal:002006	CDS	679555	680748	.	-	0	ID=NHBCIBLK_00656;inference=ab initio prediction:Prodigal:002006;locus_tag=NHBCIBLK_00656;product=hypothetical protein
QQBB01000001.1	Prodigal:002006	CDS	681048	682553	.	+	0	ID=NHBCIBLK_00657;Name=tolB_1;gene=tolB_1;inference=ab initio prediction:Prodigal:002006,protein motif:HAMAP:MF_00671;locus_tag=NHBCIBLK_00657;product=Tol-Pal system protein TolB
QQBB01000001.1	Prodigal:002006	CDS	682706	685150	.	+	0	ID=NHBCIBLK_00658;inference=ab initio prediction:Prodigal:002006;locus_tag=NHBCIBLK_00658;product=hypothetical protein
QQBB01000001.1	Prodigal:002006	CDS	685155	685640	.	-	0	ID=NHBCIBLK_00659;inference=ab initio prediction:Prodigal:002006;locus_tag=NHBCIBLK_00659;product=hypothetical protein
QQBB01000001.1	Prodigal:002006	CDS	685961	686440	.	+	0	ID=NHBCIBLK_00660;inference=ab initio prediction:Prodigal:002006;locus_tag=NHBCIBLK_00660;product=hypothetical protein
QQBB01000001.1	Prodigal:002006	CDS	686795	688297	.	+	0	ID=NHBCIBLK_00661;Name=mdtD_2;gene=mdtD_2;inference=ab initio prediction:Prodigal:002006,protein motif:HAMAP:MF_01577;locus_tag=NHBCIBLK_00661;product=Putative multidrug resistance protein MdtD
QQBB01000001.1	Prodigal:002006	CDS	688356	689528	.	-	0	ID=NHBCIBLK_00662;Name=ybhS;db_xref=COG:COG0842;gene=ybhS;inference=ab initio prediction:Prodigal:002006,similar to AA sequence:UniProtKB:P0AFQ2;locus_tag=NHBCIBLK_00662;product=putative multidrug ABC transporter permease YbhS
QQBB01000001.1	Prodigal:002006	CDS	689525	690481	.	-	0	ID=NHBCIBLK_00663;Name=ybhF;db_xref=COG:COG1131;gene=ybhF;inference=ab initio prediction:Prodigal:002006,similar to AA sequence:UniProtKB:P0A9U1;locus_tag=NHBCIBLK_00663;product=putative multidrug ABC transporter ATP-binding protein YbhF
QQBB01000001.1	Prodigal:002006	CDS	690489	691463	.	-	0	ID=NHBCIBLK_00664;inference=ab initio prediction:Prodigal:002006,similar to AA sequence:UniProtKB:P75777;locus_tag=NHBCIBLK_00664;note=UPF0194 membrane protein YbhG;product=hypothetical protein
QQBB01000001.1	Prodigal:002006	CDS	691460	692107	.	-	0	ID=NHBCIBLK_00665;Name=betI_1;gene=betI_1;inference=ab initio prediction:Prodigal:002006,protein motif:HAMAP:MF_00768;locus_tag=NHBCIBLK_00665;product=HTH-type transcriptional regulator BetI
QQBB01000001.1	Prodigal:002006	CDS	692282	692755	.	+	0	ID=NHBCIBLK_00666;eC_number=2.3.1.60;Name=aacC1;gene=aacC1;inference=ab initio prediction:Prodigal:002006,similar to AA sequence:UniProtKB:P23181;locus_tag=NHBCIBLK_00666;product=Gentamicin 3-N-acetyltransferase
QQBB01000001.1	Prodigal:002006	CDS	692778	693008	.	-	0	ID=NHBCIBLK_00667;inference=ab initio prediction:Prodigal:002006;locus_tag=NHBCIBLK_00667;product=hypothetical protein
QQBB01000001.1	Prodigal:002006	CDS	693194	694738	.	+	0	ID=NHBCIBLK_00668;inference=ab initio prediction:Prodigal:002006;locus_tag=NHBCIBLK_00668;product=hypothetical protein
QQBB01000001.1	Prodigal:002006	CDS	694901	695326	.	+	0	ID=NHBCIBLK_00669;inference=ab initio prediction:Prodigal:002006;locus_tag=NHBCIBLK_00669;product=hypothetical protein
QQBB01000001.1	Prodigal:002006	CDS	695485	696921	.	+	0	ID=NHBCIBLK_00670;eC_number=3.5.1.-;Name=abgB_1;db_xref=COG:COG1473;gene=abgB_1;inference=ab initio prediction:Prodigal:002006,similar to AA sequence:UniProtKB:P76052;locus_tag=NHBCIBLK_00670;product=p-aminobenzoyl-glutamate hydrolase subunit B
QQBB01000001.1	Prodigal:002006	CDS	696939	697946	.	+	0	ID=NHBCIBLK_00671;eC_number=4.4.1.25;Name=cuyA;db_xref=COG:COG2515;gene=cuyA;inference=ab initio prediction:Prodigal:002006,similar to AA sequence:UniProtKB:A3SQG3;locus_tag=NHBCIBLK_00671;product=L-cysteate sulfo-lyase
QQBB01000001.1	Prodigal:002006	CDS	698065	699006	.	+	0	ID=NHBCIBLK_00672;eC_number=1.13.11.-;Name=mhqA;db_xref=COG:COG0346;gene=mhqA;inference=ab initio prediction:Prodigal:002006,similar to AA sequence:UniProtKB:O34689;locus_tag=NHBCIBLK_00672;product=Putative ring-cleaving dioxygenase MhqA
QQBB01000001.1	Prodigal:002006	CDS	699148	700701	.	+	0	ID=NHBCIBLK_00673;eC_number=3.4.11.19;Name=dap_1;gene=dap_1;inference=ab initio prediction:Prodigal:002006,protein motif:HAMAP:MF_01960;locus_tag=NHBCIBLK_00673;product=D-aminopeptidase
QQBB01000001.1	Prodigal:002006	CDS	700722	701042	.	+	0	ID=NHBCIBLK_00674;inference=ab initio prediction:Prodigal:002006;locus_tag=NHBCIBLK_00674;product=hypothetical protein
QQBB01000001.1	Prodigal:002006	CDS	701092	702009	.	-	0	ID=NHBCIBLK_00675;eC_number=1.1.1.369;Name=iolG_2;gene=iolG_2;inference=ab initio prediction:Prodigal:002006,protein motif:HAMAP:MF_01671;locus_tag=NHBCIBLK_00675;product=Inositol 2-dehydrogenase/D-chiro-inositol 3-dehydrogenase
QQBB01000001.1	Prodigal:002006	CDS	702214	703044	.	+	0	ID=NHBCIBLK_00676;inference=ab initio prediction:Prodigal:002006;locus_tag=NHBCIBLK_00676;product=hypothetical protein
QQBB01000001.1	Prodigal:002006	CDS	703080	704174	.	+	0	ID=NHBCIBLK_00677;inference=ab initio prediction:Prodigal:002006;locus_tag=NHBCIBLK_00677;product=hypothetical protein
QQBB01000001.1	Prodigal:002006	CDS	704434	705510	.	+	0	ID=NHBCIBLK_00678;eC_number=1.14.14.-;Name=tsaM1;gene=tsaM1;inference=ab initio prediction:Prodigal:002006,similar to AA sequence:UniProtKB:P94679;locus_tag=NHBCIBLK_00678;product=Toluene-4-sulfonate monooxygenase system iron-sulfur subunit TsaM1
QQBB01000001.1	Prodigal:002006	CDS	705521	706495	.	+	0	ID=NHBCIBLK_00679;eC_number=1.1.1.404;Name=pcpD;db_xref=COG:COG1018;gene=pcpD;inference=ab initio prediction:Prodigal:002006,similar to AA sequence:UniProtKB:Q47914;locus_tag=NHBCIBLK_00679;product=Tetrachlorobenzoquinone reductase
QQBB01000001.1	Prodigal:002006	CDS	706577	707335	.	+	0	ID=NHBCIBLK_00680;Name=gntR_1;gene=gntR_1;inference=ab initio prediction:Prodigal:002006,similar to AA sequence:UniProtKB:Q8GAL4;locus_tag=NHBCIBLK_00680;product=putative D-xylose utilization operon transcriptional repressor
QQBB01000001.1	Prodigal:002006	CDS	707358	708104	.	+	0	ID=NHBCIBLK_00681;eC_number=3.5.1.-;Name=tgnD;gene=tgnD;inference=ab initio prediction:Prodigal:002006,similar to AA sequence:UniProtKB:Q6F9F4;locus_tag=NHBCIBLK_00681;product=(E)-2-((N-methylformamido)methylene)succinate hydrolase
QQBB01000001.1	Prodigal:002006	CDS	708110	708460	.	+	0	ID=NHBCIBLK_00682;eC_number=1.13.11.8;Name=ligA_1;gene=ligA_1;inference=ab initio prediction:Prodigal:002006,similar to AA sequence:UniProtKB:P22635;locus_tag=NHBCIBLK_00682;product=Protocatechuate 4%2C5-dioxygenase alpha chain
QQBB01000001.1	Prodigal:002006	CDS	708463	709329	.	+	0	ID=NHBCIBLK_00683;eC_number=1.13.11.8;Name=ligB;gene=ligB;inference=ab initio prediction:Prodigal:002006,similar to AA sequence:UniProtKB:P22636;locus_tag=NHBCIBLK_00683;product=Protocatechuate 4%2C5-dioxygenase beta chain
QQBB01000001.1	Prodigal:002006	CDS	709334	709648	.	+	0	ID=NHBCIBLK_00684;inference=ab initio prediction:Prodigal:002006;locus_tag=NHBCIBLK_00684;product=hypothetical protein
QQBB01000001.1	Prodigal:002006	CDS	709718	710893	.	+	0	ID=NHBCIBLK_00685;Name=braC_1;db_xref=COG:COG0683;gene=braC_1;inference=ab initio prediction:Prodigal:002006,similar to AA sequence:UniProtKB:P21175;locus_tag=NHBCIBLK_00685;product=Leucine-%2C isoleucine-%2C valine-%2C threonine-%2C and alanine-binding protein
QQBB01000001.1	Prodigal:002006	CDS	711028	712155	.	+	0	ID=NHBCIBLK_00686;eC_number=2.1.1.14;Name=metE;db_xref=COG:COG0620;gene=metE;inference=ab initio prediction:Prodigal:002006,similar to AA sequence:UniProtKB:Q9X112;locus_tag=NHBCIBLK_00686;product=5-methyltetrahydropteroyltriglutamate--homocysteine methyltransferase
QQBB01000001.1	Prodigal:002006	CDS	712225	712446	.	-	0	ID=NHBCIBLK_00687;db_xref=COG:COG3360;inference=ab initio prediction:Prodigal:002006,similar to AA sequence:UniProtKB:A1WUH0;locus_tag=NHBCIBLK_00687;product=Dodecin
QQBB01000001.1	Prodigal:002006	CDS	712500	713216	.	-	0	ID=NHBCIBLK_00688;inference=ab initio prediction:Prodigal:002006;locus_tag=NHBCIBLK_00688;product=hypothetical protein
QQBB01000001.1	Prodigal:002006	CDS	713274	713705	.	+	0	ID=NHBCIBLK_00689;inference=ab initio prediction:Prodigal:002006;locus_tag=NHBCIBLK_00689;product=hypothetical protein
QQBB01000001.1	Prodigal:002006	CDS	713737	714216	.	+	0	ID=NHBCIBLK_00690;inference=ab initio prediction:Prodigal:002006;locus_tag=NHBCIBLK_00690;product=hypothetical protein
QQBB01000001.1	Prodigal:002006	CDS	714308	714826	.	-	0	ID=NHBCIBLK_00691;inference=ab initio prediction:Prodigal:002006;locus_tag=NHBCIBLK_00691;product=hypothetical protein
QQBB01000001.1	Prodigal:002006	CDS	715224	715478	.	+	0	ID=NHBCIBLK_00692;inference=ab initio prediction:Prodigal:002006;locus_tag=NHBCIBLK_00692;product=hypothetical protein
QQBB01000001.1	Prodigal:002006	CDS	715562	716224	.	+	0	ID=NHBCIBLK_00693;inference=ab initio prediction:Prodigal:002006;locus_tag=NHBCIBLK_00693;product=hypothetical protein
QQBB01000001.1	Prodigal:002006	CDS	716244	717056	.	-	0	ID=NHBCIBLK_00694;inference=ab initio prediction:Prodigal:002006;locus_tag=NHBCIBLK_00694;product=hypothetical protein
QQBB01000001.1	Prodigal:002006	CDS	717257	718885	.	+	0	ID=NHBCIBLK_00695;inference=ab initio prediction:Prodigal:002006,similar to AA sequence:UniProtKB:Q881J7;locus_tag=NHBCIBLK_00695;product=Blue-light-activated protein
QQBB01000001.1	Prodigal:002006	CDS	718894	719292	.	-	0	ID=NHBCIBLK_00696;inference=ab initio prediction:Prodigal:002006;locus_tag=NHBCIBLK_00696;product=hypothetical protein
QQBB01000001.1	Aragorn:001002	tRNA	720701	720773	.	-	.	ID=NHBCIBLK_00697;inference=COORDINATES:profile:Aragorn:001002;locus_tag=NHBCIBLK_00697;product=tRNA-Leu(cag)
QQBB01000001.1	Prodigal:002006	CDS	720832	721716	.	-	0	ID=NHBCIBLK_00698;Name=gcvA_1;gene=gcvA_1;inference=ab initio prediction:Prodigal:002006,similar to AA sequence:UniProtKB:P0A9F6;locus_tag=NHBCIBLK_00698;product=Glycine cleavage system transcriptional activator
QQBB01000001.1	Prodigal:002006	CDS	721787	721999	.	+	0	ID=NHBCIBLK_00699;inference=ab initio prediction:Prodigal:002006;locus_tag=NHBCIBLK_00699;product=hypothetical protein
QQBB01000001.1	Prodigal:002006	CDS	722084	722905	.	+	0	ID=NHBCIBLK_00700;eC_number=4.2.99.20;Name=menH_1;gene=menH_1;inference=ab initio prediction:Prodigal:002006,protein motif:HAMAP:MF_01660;locus_tag=NHBCIBLK_00700;product=2-succinyl-6-hydroxy-2%2C4-cyclohexadiene-1-carboxylate synthase
QQBB01000001.1	Prodigal:002006	CDS	722931	723839	.	+	0	ID=NHBCIBLK_00701;inference=ab initio prediction:Prodigal:002006;locus_tag=NHBCIBLK_00701;product=hypothetical protein
QQBB01000001.1	Prodigal:002006	CDS	724146	724427	.	+	0	ID=NHBCIBLK_00702;inference=ab initio prediction:Prodigal:002006;locus_tag=NHBCIBLK_00702;product=hypothetical protein
QQBB01000001.1	Prodigal:002006	CDS	724548	726974	.	-	0	ID=NHBCIBLK_00703;eC_number=5.6.2.2;Name=gyrB;gene=gyrB;inference=ab initio prediction:Prodigal:002006,similar to AA sequence:UniProtKB:B8GXQ0;locus_tag=NHBCIBLK_00703;product=DNA gyrase subunit B
QQBB01000001.1	Prodigal:002006	CDS	727010	727258	.	+	0	ID=NHBCIBLK_00704;inference=ab initio prediction:Prodigal:002006;locus_tag=NHBCIBLK_00704;product=hypothetical protein
QQBB01000001.1	Prodigal:002006	CDS	727138	727752	.	-	0	ID=NHBCIBLK_00705;Name=rhtB_1;db_xref=COG:COG1280;gene=rhtB_1;inference=ab initio prediction:Prodigal:002006,similar to AA sequence:UniProtKB:P0AG34;locus_tag=NHBCIBLK_00705;product=Homoserine/homoserine lactone efflux protein
QQBB01000001.1	Prodigal:002006	CDS	727758	728528	.	-	0	ID=NHBCIBLK_00706;inference=ab initio prediction:Prodigal:002006;locus_tag=NHBCIBLK_00706;product=hypothetical protein
QQBB01000001.1	Prodigal:002006	CDS	728525	729685	.	-	0	ID=NHBCIBLK_00707;Name=recF;db_xref=COG:COG1195;gene=recF;inference=ab initio prediction:Prodigal:002006,similar to AA sequence:UniProtKB:P0A7H0;locus_tag=NHBCIBLK_00707;product=DNA replication and repair protein RecF
QQBB01000001.1	Prodigal:002006	CDS	729797	730915	.	-	0	ID=NHBCIBLK_00708;Name=dnaN;gene=dnaN;inference=ab initio prediction:Prodigal:002006,similar to AA sequence:UniProtKB:B8GXP6;locus_tag=NHBCIBLK_00708;product=Beta sliding clamp
QQBB01000001.1	Prodigal:002006	CDS	731072	732577	.	-	0	ID=NHBCIBLK_00709;Name=dnaA_1;gene=dnaA_1;inference=ab initio prediction:Prodigal:002006,similar to AA sequence:UniProtKB:P68866;locus_tag=NHBCIBLK_00709;product=Chromosomal replication initiator protein DnaA
QQBB01000001.1	Prodigal:002006	CDS	733485	733751	.	-	0	ID=NHBCIBLK_00710;Name=rpsT;db_xref=COG:COG0268;gene=rpsT;inference=ab initio prediction:Prodigal:002006,similar to AA sequence:UniProtKB:Q6N0C7;locus_tag=NHBCIBLK_00710;product=30S ribosomal protein S20
QQBB01000001.1	Prodigal:002006	CDS	733922	734713	.	-	0	ID=NHBCIBLK_00711;Name=yfcA;db_xref=COG:COG0730;gene=yfcA;inference=ab initio prediction:Prodigal:002006,similar to AA sequence:UniProtKB:P0AD30;locus_tag=NHBCIBLK_00711;product=putative membrane transporter protein YfcA
QQBB01000001.1	Prodigal:002006	CDS	734717	735490	.	-	0	ID=NHBCIBLK_00712;eC_number=4.2.1.17;Name=echA8_1;db_xref=COG:COG1024;gene=echA8_1;inference=ab initio prediction:Prodigal:002006,similar to AA sequence:UniProtKB:P9WNN9;locus_tag=NHBCIBLK_00712;product=putative enoyl-CoA hydratase echA8
QQBB01000001.1	Prodigal:002006	CDS	735584	736378	.	-	0	ID=NHBCIBLK_00713;inference=ab initio prediction:Prodigal:002006;locus_tag=NHBCIBLK_00713;product=hypothetical protein
QQBB01000001.1	Prodigal:002006	CDS	736518	737399	.	-	0	ID=NHBCIBLK_00714;eC_number=3.2.2.23;Name=mutM;db_xref=COG:COG0266;gene=mutM;inference=ab initio prediction:Prodigal:002006,similar to AA sequence:UniProtKB:P05523;locus_tag=NHBCIBLK_00714;product=Formamidopyrimidine-DNA glycosylase
QQBB01000001.1	Prodigal:002006	CDS	737497	738246	.	+	0	ID=NHBCIBLK_00715;eC_number=2.1.1.163;Name=ubiE;db_xref=COG:COG2226;gene=ubiE;inference=ab initio prediction:Prodigal:002006,similar to AA sequence:UniProtKB:P0A887;locus_tag=NHBCIBLK_00715;product=Ubiquinone/menaquinone biosynthesis C-methyltransferase UbiE
QQBB01000001.1	Prodigal:002006	CDS	738248	739819	.	+	0	ID=NHBCIBLK_00716;eC_number=2.7.-.-;Name=ubiB_1;gene=ubiB_1;inference=ab initio prediction:Prodigal:002006,protein motif:HAMAP:MF_00414;locus_tag=NHBCIBLK_00716;product=protein kinase UbiB
QQBB01000001.1	Prodigal:002006	CDS	739822	741033	.	+	0	ID=NHBCIBLK_00717;Name=coaBC;db_xref=COG:COG0452;gene=coaBC;inference=ab initio prediction:Prodigal:002006,similar to AA sequence:UniProtKB:P0ABQ0;locus_tag=NHBCIBLK_00717;product=Coenzyme A biosynthesis bifunctional protein CoaBC
QQBB01000001.1	Prodigal:002006	CDS	741030	741500	.	+	0	ID=NHBCIBLK_00718;eC_number=3.6.1.23;Name=dut;gene=dut;inference=ab initio prediction:Prodigal:002006,similar to AA sequence:UniProtKB:Q2YRG4;locus_tag=NHBCIBLK_00718;product=Deoxyuridine 5'-triphosphate nucleotidohydrolase
QQBB01000001.1	Prodigal:002006	CDS	741497	741946	.	+	0	ID=NHBCIBLK_00719;Name=cymR;gene=cymR;inference=ab initio prediction:Prodigal:002006,similar to AA sequence:UniProtKB:O34527;locus_tag=NHBCIBLK_00719;product=HTH-type transcriptional regulator CymR
QQBB01000001.1	Prodigal:002006	CDS	742022	743005	.	+	0	ID=NHBCIBLK_00720;eC_number=2.5.1.47;Name=cysK1;db_xref=COG:COG0031;gene=cysK1;inference=ab initio prediction:Prodigal:002006,similar to AA sequence:UniProtKB:P9WP55;locus_tag=NHBCIBLK_00720;product=O-acetylserine sulfhydrylase
QQBB01000001.1	Prodigal:002006	CDS	743147	743497	.	+	0	ID=NHBCIBLK_00721;inference=ab initio prediction:Prodigal:002006;locus_tag=NHBCIBLK_00721;product=hypothetical protein
QQBB01000001.1	Prodigal:002006	CDS	743502	743786	.	+	0	ID=NHBCIBLK_00722;inference=ab initio prediction:Prodigal:002006;locus_tag=NHBCIBLK_00722;product=hypothetical protein
QQBB01000001.1	Prodigal:002006	CDS	743805	744050	.	+	0	ID=NHBCIBLK_00723;inference=ab initio prediction:Prodigal:002006;locus_tag=NHBCIBLK_00723;product=hypothetical protein
QQBB01000001.1	Prodigal:002006	CDS	744073	744309	.	+	0	ID=NHBCIBLK_00724;inference=ab initio prediction:Prodigal:002006;locus_tag=NHBCIBLK_00724;product=hypothetical protein
QQBB01000001.1	Prodigal:002006	CDS	744329	744496	.	+	0	ID=NHBCIBLK_00725;inference=ab initio prediction:Prodigal:002006;locus_tag=NHBCIBLK_00725;product=hypothetical protein
QQBB01000001.1	Prodigal:002006	CDS	744587	746413	.	-	0	ID=NHBCIBLK_00726;Name=typA;db_xref=COG:COG1217;gene=typA;inference=ab initio prediction:Prodigal:002006,similar to AA sequence:UniProtKB:P32132;locus_tag=NHBCIBLK_00726;product=GTP-binding protein TypA/BipA
QQBB01000001.1	Prodigal:002006	CDS	746623	747306	.	-	0	ID=NHBCIBLK_00727;inference=ab initio prediction:Prodigal:002006;locus_tag=NHBCIBLK_00727;product=hypothetical protein
QQBB01000001.1	Prodigal:002006	CDS	747450	748028	.	+	0	ID=NHBCIBLK_00728;inference=ab initio prediction:Prodigal:002006;locus_tag=NHBCIBLK_00728;product=hypothetical protein
QQBB01000001.1	Prodigal:002006	CDS	748028	748690	.	+	0	ID=NHBCIBLK_00729;Name=arlR;db_xref=COG:COG0745;gene=arlR;inference=ab initio prediction:Prodigal:002006,similar to AA sequence:UniProtKB:Q9KJN4;locus_tag=NHBCIBLK_00729;product=Response regulator ArlR
QQBB01000001.1	Prodigal:002006	CDS	748687	750123	.	+	0	ID=NHBCIBLK_00730;inference=ab initio prediction:Prodigal:002006;locus_tag=NHBCIBLK_00730;product=hypothetical protein
QQBB01000001.1	Prodigal:002006	CDS	750206	751999	.	+	0	ID=NHBCIBLK_00731;Name=ydaP;db_xref=COG:COG0028;gene=ydaP;inference=ab initio prediction:Prodigal:002006,similar to AA sequence:UniProtKB:P96591;locus_tag=NHBCIBLK_00731;product=Putative thiamine pyrophosphate-containing protein YdaP
QQBB01000001.1	Prodigal:002006	CDS	752236	753384	.	+	0	ID=NHBCIBLK_00732;inference=ab initio prediction:Prodigal:002006;locus_tag=NHBCIBLK_00732;product=hypothetical protein
QQBB01000001.1	Prodigal:002006	CDS	753521	754381	.	+	0	ID=NHBCIBLK_00733;inference=ab initio prediction:Prodigal:002006;locus_tag=NHBCIBLK_00733;product=hypothetical protein
QQBB01000001.1	Prodigal:002006	CDS	754451	755683	.	-	0	ID=NHBCIBLK_00734;eC_number=6.3.4.5;Name=argG;db_xref=COG:COG0137;gene=argG;inference=ab initio prediction:Prodigal:002006,similar to AA sequence:UniProtKB:Q9PHK7;locus_tag=NHBCIBLK_00734;product=Argininosuccinate synthase
QQBB01000001.1	Prodigal:002006	CDS	755876	756502	.	+	0	ID=NHBCIBLK_00735;eC_number=5.99.1.4;Name=nsaD_1;gene=nsaD_1;inference=ab initio prediction:Prodigal:002006,similar to AA sequence:UniProtKB:Q9X9Q7;locus_tag=NHBCIBLK_00735;product=2-hydroxychromene-2-carboxylate isomerase
QQBB01000001.1	Prodigal:002006	CDS	756842	758545	.	+	0	ID=NHBCIBLK_00736;Name=rpsA;db_xref=COG:COG0539;gene=rpsA;inference=ab initio prediction:Prodigal:002006,similar to AA sequence:UniProtKB:Q6NDP1;locus_tag=NHBCIBLK_00736;product=30S ribosomal protein S1
QQBB01000001.1	Prodigal:002006	CDS	758670	759077	.	+	0	ID=NHBCIBLK_00737;inference=ab initio prediction:Prodigal:002006;locus_tag=NHBCIBLK_00737;product=hypothetical protein
QQBB01000001.1	Prodigal:002006	CDS	759230	760198	.	+	0	ID=NHBCIBLK_00738;inference=ab initio prediction:Prodigal:002006;locus_tag=NHBCIBLK_00738;product=hypothetical protein
QQBB01000001.1	Prodigal:002006	CDS	760226	760537	.	+	0	ID=NHBCIBLK_00739;Name=ihfB;db_xref=COG:COG0776;gene=ihfB;inference=ab initio prediction:Prodigal:002006,similar to AA sequence:UniProtKB:Q06607;locus_tag=NHBCIBLK_00739;product=Integration host factor subunit beta
QQBB01000001.1	Prodigal:002006	CDS	760553	760906	.	+	0	ID=NHBCIBLK_00740;inference=ab initio prediction:Prodigal:002006;locus_tag=NHBCIBLK_00740;product=hypothetical protein
QQBB01000001.1	Prodigal:002006	CDS	760918	761865	.	+	0	ID=NHBCIBLK_00741;eC_number=1.5.1.49;Name=lhpI;db_xref=COG:COG2423;gene=lhpI;inference=ab initio prediction:Prodigal:002006,similar to AA sequence:UniProtKB:Q485R8;locus_tag=NHBCIBLK_00741;product=Delta(1)-pyrroline-2-carboxylate reductase
QQBB01000001.1	Prodigal:002006	CDS	761875	762534	.	+	0	ID=NHBCIBLK_00742;eC_number=5.3.1.24;Name=trpF;db_xref=COG:COG0135;gene=trpF;inference=ab initio prediction:Prodigal:002006,similar to AA sequence:UniProtKB:Q56320;locus_tag=NHBCIBLK_00742;product=N-(5'-phosphoribosyl)anthranilate isomerase
QQBB01000001.1	Prodigal:002006	CDS	762567	763787	.	+	0	ID=NHBCIBLK_00743;eC_number=4.2.1.20;Name=trpB_1;db_xref=COG:COG0133;gene=trpB_1;inference=ab initio prediction:Prodigal:002006,similar to AA sequence:UniProtKB:Q2KE82;locus_tag=NHBCIBLK_00743;product=Tryptophan synthase beta chain
QQBB01000001.1	Prodigal:002006	CDS	763964	764806	.	+	0	ID=NHBCIBLK_00744;eC_number=4.2.1.20;Name=trpA;db_xref=COG:COG0159;gene=trpA;inference=ab initio prediction:Prodigal:002006,similar to AA sequence:UniProtKB:Q5ZVY3;locus_tag=NHBCIBLK_00744;product=Tryptophan synthase alpha chain
QQBB01000001.1	Prodigal:002006	CDS	764970	765851	.	+	0	ID=NHBCIBLK_00745;eC_number=2.1.3.15;Name=accD;db_xref=COG:COG0777;gene=accD;inference=ab initio prediction:Prodigal:002006,similar to AA sequence:UniProtKB:Q9HZA7;locus_tag=NHBCIBLK_00745;product=Acetyl-coenzyme A carboxylase carboxyl transferase subunit beta
QQBB01000001.1	Prodigal:002006	CDS	765872	767197	.	+	0	ID=NHBCIBLK_00746;eC_number=6.3.2.17;Name=fpgS;gene=fpgS;inference=ab initio prediction:Prodigal:002006,similar to AA sequence:UniProtKB:P15925;locus_tag=NHBCIBLK_00746;product=Folylpolyglutamate synthase
QQBB01000001.1	Prodigal:002006	CDS	767254	767574	.	-	0	ID=NHBCIBLK_00747;inference=ab initio prediction:Prodigal:002006,similar to AA sequence:UniProtKB:P00275;locus_tag=NHBCIBLK_00747;product=Thioredoxin C-1
QQBB01000001.1	Prodigal:002006	CDS	767678	771112	.	-	0	ID=NHBCIBLK_00748;eC_number=3.6.4.12;Name=addA;gene=addA;inference=ab initio prediction:Prodigal:002006,protein motif:HAMAP:MF_01451;locus_tag=NHBCIBLK_00748;product=ATP-dependent helicase/nuclease subunit A
QQBB01000001.1	Prodigal:002006	CDS	771109	774279	.	-	0	ID=NHBCIBLK_00749;inference=ab initio prediction:Prodigal:002006;locus_tag=NHBCIBLK_00749;product=hypothetical protein
QQBB01000001.1	Prodigal:002006	CDS	774289	775017	.	-	0	ID=NHBCIBLK_00750;eC_number=2.7.7.99;Name=murU;db_xref=COG:COG1208;gene=murU;inference=ab initio prediction:Prodigal:002006,similar to AA sequence:UniProtKB:Q88QT2;locus_tag=NHBCIBLK_00750;product=N-acetylmuramate alpha-1-phosphate uridylyltransferase
QQBB01000001.1	Prodigal:002006	CDS	775035	776606	.	-	0	ID=NHBCIBLK_00751;inference=ab initio prediction:Prodigal:002006;locus_tag=NHBCIBLK_00751;product=hypothetical protein
QQBB01000001.1	Prodigal:002006	CDS	776615	779179	.	-	0	ID=NHBCIBLK_00752;eC_number=2.7.-.-;Name=sasA_1;gene=sasA_1;inference=ab initio prediction:Prodigal:002006,protein motif:HAMAP:MF_01837;locus_tag=NHBCIBLK_00752;product=Adaptive-response sensory-kinase SasA
QQBB01000001.1	Prodigal:002006	CDS	779540	780970	.	-	0	ID=NHBCIBLK_00753;eC_number=3.3.1.1;Name=ahcY;gene=ahcY;inference=ab initio prediction:Prodigal:002006,similar to AA sequence:UniProtKB:A0A087WNH6;locus_tag=NHBCIBLK_00753;product=Adenosylhomocysteinase
QQBB01000001.1	Prodigal:002006	CDS	781072	781389	.	-	0	ID=NHBCIBLK_00754;inference=ab initio prediction:Prodigal:002006;locus_tag=NHBCIBLK_00754;product=hypothetical protein
QQBB01000001.1	Prodigal:002006	CDS	781395	781796	.	-	0	ID=NHBCIBLK_00755;eC_number=2.7.1.191;Name=manX;db_xref=COG:COG2893;gene=manX;inference=ab initio prediction:Prodigal:002006,similar to AA sequence:UniProtKB:P69797;locus_tag=NHBCIBLK_00755;product=PTS system mannose-specific EIIAB component
QQBB01000001.1	Prodigal:002006	CDS	781885	782340	.	-	0	ID=NHBCIBLK_00756;eC_number=2.7.4.-;Name=hprK;gene=hprK;inference=ab initio prediction:Prodigal:002006,protein motif:HAMAP:MF_01249;locus_tag=NHBCIBLK_00756;product=HPr kinase/phosphorylase
QQBB01000001.1	Prodigal:002006	CDS	782348	784171	.	-	0	ID=NHBCIBLK_00757;eC_number=2.7.-.-;Name=sasA_2;gene=sasA_2;inference=ab initio prediction:Prodigal:002006,protein motif:HAMAP:MF_01837;locus_tag=NHBCIBLK_00757;product=Adaptive-response sensory-kinase SasA
QQBB01000001.1	Prodigal:002006	CDS	784189	784887	.	-	0	ID=NHBCIBLK_00758;Name=baeR;db_xref=COG:COG0745;gene=baeR;inference=ab initio prediction:Prodigal:002006,similar to AA sequence:UniProtKB:P69228;locus_tag=NHBCIBLK_00758;product=Transcriptional regulatory protein BaeR
QQBB01000001.1	Prodigal:002006	CDS	785390	787000	.	+	0	ID=NHBCIBLK_00759;eC_number=4.1.1.49;Name=pckA;db_xref=COG:COG1866;gene=pckA;inference=ab initio prediction:Prodigal:002006,similar to AA sequence:UniProtKB:Q9ZNH4;locus_tag=NHBCIBLK_00759;product=Phosphoenolpyruvate carboxykinase (ATP)
QQBB01000001.1	Prodigal:002006	CDS	787068	788162	.	+	0	ID=NHBCIBLK_00760;eC_number=1.1.5.-;Name=lhgD;gene=lhgD;inference=ab initio prediction:Prodigal:002006,protein motif:HAMAP:MF_00990;locus_tag=NHBCIBLK_00760;product=L-2-hydroxyglutarate dehydrogenase
QQBB01000001.1	Prodigal:002006	CDS	788166	789572	.	-	0	ID=NHBCIBLK_00761;inference=ab initio prediction:Prodigal:002006;locus_tag=NHBCIBLK_00761;product=hypothetical protein
QQBB01000001.1	Prodigal:002006	CDS	789744	790535	.	+	0	ID=NHBCIBLK_00762;eC_number=3.5.1.118;Name=egtC;db_xref=COG:COG0121;gene=egtC;inference=ab initio prediction:Prodigal:002006,similar to AA sequence:UniProtKB:A0R5M9;locus_tag=NHBCIBLK_00762;product=Gamma-glutamyl-hercynylcysteine sulfoxide hydrolase
QQBB01000001.1	Prodigal:002006	CDS	790540	790827	.	-	0	ID=NHBCIBLK_00763;inference=ab initio prediction:Prodigal:002006;locus_tag=NHBCIBLK_00763;product=hypothetical protein
QQBB01000001.1	Prodigal:002006	CDS	790982	791692	.	-	0	ID=NHBCIBLK_00764;inference=ab initio prediction:Prodigal:002006;locus_tag=NHBCIBLK_00764;product=hypothetical protein
QQBB01000001.1	Prodigal:002006	CDS	791734	792090	.	-	0	ID=NHBCIBLK_00765;inference=ab initio prediction:Prodigal:002006;locus_tag=NHBCIBLK_00765;product=hypothetical protein
QQBB01000001.1	Prodigal:002006	CDS	792175	795216	.	-	0	ID=NHBCIBLK_00766;eC_number=2.7.7.7;Name=polA;db_xref=COG:COG0258;gene=polA;inference=ab initio prediction:Prodigal:002006,similar to AA sequence:UniProtKB:P00582;locus_tag=NHBCIBLK_00766;product=DNA polymerase I
QQBB01000001.1	Prodigal:002006	CDS	795274	795855	.	-	0	ID=NHBCIBLK_00767;eC_number=3.-.-.-;Name=yecD_1;db_xref=COG:COG1335;gene=yecD_1;inference=ab initio prediction:Prodigal:002006,similar to AA sequence:UniProtKB:P0ADI7;locus_tag=NHBCIBLK_00767;product=Isochorismatase family protein YecD
QQBB01000001.1	Prodigal:002006	CDS	795942	796562	.	+	0	ID=NHBCIBLK_00768;inference=ab initio prediction:Prodigal:002006;locus_tag=NHBCIBLK_00768;product=hypothetical protein
QQBB01000001.1	Prodigal:002006	CDS	796576	797709	.	-	0	ID=NHBCIBLK_00769;Name=nagC_2;db_xref=COG:COG1940;gene=nagC_2;inference=ab initio prediction:Prodigal:002006,similar to AA sequence:UniProtKB:P0AF20;locus_tag=NHBCIBLK_00769;product=N-acetylglucosamine repressor
QQBB01000001.1	Prodigal:002006	CDS	798004	799050	.	+	0	ID=NHBCIBLK_00770;Name=xylF;db_xref=COG:COG4213;gene=xylF;inference=ab initio prediction:Prodigal:002006,similar to AA sequence:UniProtKB:P37387;locus_tag=NHBCIBLK_00770;product=D-xylose-binding periplasmic protein
QQBB01000001.1	Prodigal:002006	CDS	799225	800520	.	+	0	ID=NHBCIBLK_00771;Name=xylH_1;db_xref=COG:COG4214;gene=xylH_1;inference=ab initio prediction:Prodigal:002006,similar to AA sequence:UniProtKB:P0AGI4;locus_tag=NHBCIBLK_00771;product=Xylose transport system permease protein XylH
QQBB01000001.1	Prodigal:002006	CDS	800532	801311	.	+	0	ID=NHBCIBLK_00772;eC_number=7.5.2.-;Name=frcA_1;db_xref=COG:COG1129;gene=frcA_1;inference=ab initio prediction:Prodigal:002006,similar to AA sequence:UniProtKB:Q9F9B0;locus_tag=NHBCIBLK_00772;product=Fructose import ATP-binding protein FrcA
QQBB01000001.1	Prodigal:002006	CDS	801339	802091	.	+	0	ID=NHBCIBLK_00773;eC_number=1.1.1.390;inference=ab initio prediction:Prodigal:002006,similar to AA sequence:UniProtKB:P0DOV5;locus_tag=NHBCIBLK_00773;product=Sulfoquinovose 1-dehydrogenase
QQBB01000001.1	Prodigal:002006	CDS	802099	803418	.	-	0	ID=NHBCIBLK_00774;Name=ampG_1;db_xref=COG:COG0477;gene=ampG_1;inference=ab initio prediction:Prodigal:002006,similar to AA sequence:UniProtKB:P0AE16;locus_tag=NHBCIBLK_00774;product=Anhydromuropeptide permease
QQBB01000001.1	Prodigal:002006	CDS	803504	804130	.	-	0	ID=NHBCIBLK_00775;inference=ab initio prediction:Prodigal:002006;locus_tag=NHBCIBLK_00775;product=hypothetical protein
QQBB01000001.1	Prodigal:002006	CDS	804259	805422	.	-	0	ID=NHBCIBLK_00776;inference=ab initio prediction:Prodigal:002006;locus_tag=NHBCIBLK_00776;product=hypothetical protein
QQBB01000001.1	Prodigal:002006	CDS	805607	806431	.	-	0	ID=NHBCIBLK_00777;inference=ab initio prediction:Prodigal:002006;locus_tag=NHBCIBLK_00777;product=hypothetical protein
QQBB01000001.1	Prodigal:002006	CDS	806516	807091	.	+	0	ID=NHBCIBLK_00778;eC_number=3.6.1.-;Name=nudK;gene=nudK;inference=ab initio prediction:Prodigal:002006,similar to AA sequence:UniProtKB:P37128;locus_tag=NHBCIBLK_00778;product=GDP-mannose pyrophosphatase NudK
QQBB01000001.1	Prodigal:002006	CDS	807103	808038	.	-	0	ID=NHBCIBLK_00779;inference=ab initio prediction:Prodigal:002006;locus_tag=NHBCIBLK_00779;product=hypothetical protein
QQBB01000001.1	Prodigal:002006	CDS	808117	808653	.	-	0	ID=NHBCIBLK_00780;inference=ab initio prediction:Prodigal:002006;locus_tag=NHBCIBLK_00780;product=hypothetical protein
QQBB01000001.1	Prodigal:002006	CDS	808840	809685	.	-	0	ID=NHBCIBLK_00781;eC_number=3.1.2.12;Name=fghA;db_xref=COG:COG0627;gene=fghA;inference=ab initio prediction:Prodigal:002006,similar to AA sequence:UniProtKB:A1AXZ2;locus_tag=NHBCIBLK_00781;product=S-formylglutathione hydrolase
QQBB01000001.1	Prodigal:002006	CDS	809700	810812	.	-	0	ID=NHBCIBLK_00782;eC_number=1.1.1.284;Name=flhA_1;db_xref=COG:COG1062;gene=flhA_1;inference=ab initio prediction:Prodigal:002006,similar to AA sequence:UniProtKB:P45382;locus_tag=NHBCIBLK_00782;product=S-(hydroxymethyl)glutathione dehydrogenase
QQBB01000001.1	Prodigal:002006	CDS	810956	811609	.	+	0	ID=NHBCIBLK_00783;eC_number=3.1.2.6;Name=gloC;db_xref=COG:COG0491;gene=gloC;inference=ab initio prediction:Prodigal:002006,similar to AA sequence:UniProtKB:P75849;locus_tag=NHBCIBLK_00783;product=Hydroxyacylglutathione hydrolase GloC
QQBB01000001.1	Prodigal:002006	CDS	811854	813320	.	-	0	ID=NHBCIBLK_00784;eC_number=1.11.1.6;Name=katA_1;gene=katA_1;inference=ab initio prediction:Prodigal:002006,similar to AA sequence:UniProtKB:P0A327;locus_tag=NHBCIBLK_00784;product=Catalase
QQBB01000001.1	Prodigal:002006	CDS	813415	814380	.	+	0	ID=NHBCIBLK_00785;Name=oxyR_1;gene=oxyR_1;inference=ab initio prediction:Prodigal:002006,similar to AA sequence:UniProtKB:P0ACQ4;locus_tag=NHBCIBLK_00785;product=Hydrogen peroxide-inducible genes activator
QQBB01000001.1	Prodigal:002006	CDS	814382	815008	.	+	0	ID=NHBCIBLK_00786;inference=ab initio prediction:Prodigal:002006;locus_tag=NHBCIBLK_00786;product=hypothetical protein
QQBB01000001.1	Prodigal:002006	CDS	815062	816297	.	-	0	ID=NHBCIBLK_00787;inference=ab initio prediction:Prodigal:002006,similar to AA sequence:UniProtKB:P33015;locus_tag=NHBCIBLK_00787;note=UPF0394 inner membrane protein YeeE;product=hypothetical protein
QQBB01000001.1	Prodigal:002006	CDS	816515	817546	.	+	0	ID=NHBCIBLK_00788;eC_number=2.5.1.47;Name=cysK_2;gene=cysK_2;inference=ab initio prediction:Prodigal:002006,similar to AA sequence:UniProtKB:P63871;locus_tag=NHBCIBLK_00788;product=Cysteine synthase
QQBB01000001.1	Prodigal:002006	CDS	817604	818065	.	-	0	ID=NHBCIBLK_00789;inference=ab initio prediction:Prodigal:002006;locus_tag=NHBCIBLK_00789;product=hypothetical protein
QQBB01000001.1	Prodigal:002006	CDS	818178	818945	.	-	0	ID=NHBCIBLK_00790;inference=ab initio prediction:Prodigal:002006;locus_tag=NHBCIBLK_00790;product=hypothetical protein
QQBB01000001.1	Prodigal:002006	CDS	819143	820165	.	+	0	ID=NHBCIBLK_00791;eC_number=1.3.1.-;Name=curA;db_xref=COG:COG2130;gene=curA;inference=ab initio prediction:Prodigal:002006,similar to AA sequence:UniProtKB:P76113;locus_tag=NHBCIBLK_00791;product=NADPH-dependent curcumin reductase
QQBB01000001.1	Prodigal:002006	CDS	820229	820489	.	+	0	ID=NHBCIBLK_00792;inference=ab initio prediction:Prodigal:002006;locus_tag=NHBCIBLK_00792;product=hypothetical protein
QQBB01000001.1	Prodigal:002006	CDS	820518	822260	.	-	0	ID=NHBCIBLK_00793;Name=smc_2;gene=smc_2;inference=ab initio prediction:Prodigal:002006,protein motif:HAMAP:MF_01894;locus_tag=NHBCIBLK_00793;product=Chromosome partition protein Smc
QQBB01000001.1	Prodigal:002006	CDS	822335	823501	.	-	0	ID=NHBCIBLK_00794;inference=ab initio prediction:Prodigal:002006;locus_tag=NHBCIBLK_00794;product=hypothetical protein
QQBB01000001.1	Prodigal:002006	CDS	823987	824700	.	+	0	ID=NHBCIBLK_00795;Name=minC;db_xref=COG:COG0850;gene=minC;inference=ab initio prediction:Prodigal:002006,similar to AA sequence:UniProtKB:P18196;locus_tag=NHBCIBLK_00795;product=Septum site-determining protein MinC
QQBB01000001.1	Prodigal:002006	CDS	824720	825535	.	+	0	ID=NHBCIBLK_00796;Name=minD;db_xref=COG:COG2894;gene=minD;inference=ab initio prediction:Prodigal:002006,similar to AA sequence:UniProtKB:P0AEZ3;locus_tag=NHBCIBLK_00796;product=Septum site-determining protein MinD
QQBB01000001.1	Prodigal:002006	CDS	825532	825795	.	+	0	ID=NHBCIBLK_00797;Name=minE;db_xref=COG:COG0851;gene=minE;inference=ab initio prediction:Prodigal:002006,similar to AA sequence:UniProtKB:P58152;locus_tag=NHBCIBLK_00797;product=Cell division topological specificity factor
QQBB01000001.1	Prodigal:002006	CDS	825865	827043	.	-	0	ID=NHBCIBLK_00798;inference=ab initio prediction:Prodigal:002006;locus_tag=NHBCIBLK_00798;product=hypothetical protein
QQBB01000001.1	Prodigal:002006	CDS	827036	827866	.	-	0	ID=NHBCIBLK_00799;inference=ab initio prediction:Prodigal:002006;locus_tag=NHBCIBLK_00799;product=hypothetical protein
QQBB01000001.1	Prodigal:002006	CDS	827949	828338	.	-	0	ID=NHBCIBLK_00800;eC_number=4.2.2.-;Name=rlpA_2;gene=rlpA_2;inference=ab initio prediction:Prodigal:002006,protein motif:HAMAP:MF_02071;locus_tag=NHBCIBLK_00800;product=Endolytic peptidoglycan transglycosylase RlpA
QQBB01000001.1	Prodigal:002006	CDS	828682	828951	.	+	0	ID=NHBCIBLK_00801;inference=ab initio prediction:Prodigal:002006;locus_tag=NHBCIBLK_00801;product=hypothetical protein
QQBB01000001.1	Prodigal:002006	CDS	828986	830182	.	-	0	ID=NHBCIBLK_00802;Name=ynfM;gene=ynfM;inference=ab initio prediction:Prodigal:002006,similar to AA sequence:UniProtKB:P43531;locus_tag=NHBCIBLK_00802;product=Inner membrane transport protein YnfM
QQBB01000001.1	Prodigal:002006	CDS	830449	831402	.	+	0	ID=NHBCIBLK_00803;Name=ribN_1;gene=ribN_1;inference=ab initio prediction:Prodigal:002006,similar to AA sequence:UniProtKB:Q9KKU0;locus_tag=NHBCIBLK_00803;product=Riboflavin transporter
QQBB01000001.1	Prodigal:002006	CDS	831511	831861	.	+	0	ID=NHBCIBLK_00804;inference=ab initio prediction:Prodigal:002006;locus_tag=NHBCIBLK_00804;product=hypothetical protein
QQBB01000001.1	Prodigal:002006	CDS	831986	832705	.	+	0	ID=NHBCIBLK_00805;inference=ab initio prediction:Prodigal:002006;locus_tag=NHBCIBLK_00805;product=hypothetical protein
QQBB01000001.1	Prodigal:002006	CDS	832722	832838	.	+	0	ID=NHBCIBLK_00806;inference=ab initio prediction:Prodigal:002006;locus_tag=NHBCIBLK_00806;product=hypothetical protein
QQBB01000001.1	Aragorn:001002	tRNA	832999	833075	.	+	.	ID=NHBCIBLK_00807;inference=COORDINATES:profile:Aragorn:001002;locus_tag=NHBCIBLK_00807;product=tRNA-Arg(ccg)
QQBB01000001.1	Prodigal:002006	CDS	833411	834301	.	-	0	ID=NHBCIBLK_00808;inference=ab initio prediction:Prodigal:002006;locus_tag=NHBCIBLK_00808;product=hypothetical protein
QQBB01000001.1	Prodigal:002006	CDS	834323	834853	.	-	0	ID=NHBCIBLK_00809;inference=ab initio prediction:Prodigal:002006;locus_tag=NHBCIBLK_00809;product=hypothetical protein
QQBB01000001.1	Prodigal:002006	CDS	834875	835267	.	-	0	ID=NHBCIBLK_00810;inference=ab initio prediction:Prodigal:002006;locus_tag=NHBCIBLK_00810;product=hypothetical protein
QQBB01000001.1	Prodigal:002006	CDS	835346	835819	.	-	0	ID=NHBCIBLK_00811;inference=ab initio prediction:Prodigal:002006;locus_tag=NHBCIBLK_00811;product=hypothetical protein
QQBB01000001.1	Prodigal:002006	CDS	835826	836095	.	-	0	ID=NHBCIBLK_00812;inference=ab initio prediction:Prodigal:002006;locus_tag=NHBCIBLK_00812;product=hypothetical protein
QQBB01000001.1	Prodigal:002006	CDS	836259	839438	.	+	0	ID=NHBCIBLK_00813;eC_number=2.7.13.3;Name=rcsC_1;gene=rcsC_1;inference=ab initio prediction:Prodigal:002006,protein motif:HAMAP:MF_00979;locus_tag=NHBCIBLK_00813;product=Sensor histidine kinase RcsC
QQBB01000001.1	Prodigal:002006	CDS	839435	841495	.	+	0	ID=NHBCIBLK_00814;eC_number=2.7.13.3;Name=rcsC_2;gene=rcsC_2;inference=ab initio prediction:Prodigal:002006,protein motif:HAMAP:MF_00979;locus_tag=NHBCIBLK_00814;product=Sensor histidine kinase RcsC
QQBB01000001.1	Prodigal:002006	CDS	841579	842514	.	+	0	ID=NHBCIBLK_00815;eC_number=2.1.1.172;Name=rsmC_2;gene=rsmC_2;inference=ab initio prediction:Prodigal:002006,protein motif:HAMAP:MF_01862;locus_tag=NHBCIBLK_00815;product=Ribosomal RNA small subunit methyltransferase C
QQBB01000001.1	Prodigal:002006	CDS	842511	843254	.	+	0	ID=NHBCIBLK_00816;eC_number=5.4.99.19;Name=rsuA;db_xref=COG:COG1187;gene=rsuA;inference=ab initio prediction:Prodigal:002006,similar to AA sequence:UniProtKB:P0AA43;locus_tag=NHBCIBLK_00816;product=Ribosomal small subunit pseudouridine synthase A
QQBB01000001.1	Prodigal:002006	CDS	843270	844067	.	-	0	ID=NHBCIBLK_00817;eC_number=5.3.1.30;Name=iolB;db_xref=COG:COG3718;gene=iolB;inference=ab initio prediction:Prodigal:002006,similar to AA sequence:UniProtKB:P42413;locus_tag=NHBCIBLK_00817;product=5-deoxy-glucuronate isomerase
QQBB01000001.1	Prodigal:002006	CDS	844080	844964	.	-	0	ID=NHBCIBLK_00818;eC_number=4.2.1.44;Name=iolE_1;db_xref=COG:COG1082;gene=iolE_1;inference=ab initio prediction:Prodigal:002006,similar to AA sequence:UniProtKB:P42416;locus_tag=NHBCIBLK_00818;product=Inosose dehydratase
QQBB01000001.1	Prodigal:002006	CDS	844986	846833	.	-	0	ID=NHBCIBLK_00819;eC_number=3.7.1.22;Name=iolD;db_xref=COG:COG3962;gene=iolD;inference=ab initio prediction:Prodigal:002006,similar to AA sequence:UniProtKB:P42415;locus_tag=NHBCIBLK_00819;product=3D-(3%2C5/4)-trihydroxycyclohexane-1%2C2-dione hydrolase
QQBB01000001.1	Prodigal:002006	CDS	846830	847945	.	-	0	ID=NHBCIBLK_00820;inference=ab initio prediction:Prodigal:002006;locus_tag=NHBCIBLK_00820;product=hypothetical protein
QQBB01000001.1	Prodigal:002006	CDS	847964	849877	.	-	0	ID=NHBCIBLK_00821;eC_number=2.7.1.92;Name=iolC;gene=iolC;inference=ab initio prediction:Prodigal:002006,protein motif:HAMAP:MF_01668;locus_tag=NHBCIBLK_00821;product=5-dehydro-2-deoxygluconokinase
QQBB01000001.1	Prodigal:002006	CDS	850030	851019	.	+	0	ID=NHBCIBLK_00822;eC_number=1.1.1.18;Name=idhA;gene=idhA;inference=ab initio prediction:Prodigal:002006,similar to AA sequence:UniProtKB:O68965;locus_tag=NHBCIBLK_00822;product=Inositol 2-dehydrogenase
QQBB01000001.1	Prodigal:002006	CDS	851077	851925	.	-	0	ID=NHBCIBLK_00823;Name=ybbH;db_xref=COG:COG1737;gene=ybbH;inference=ab initio prediction:Prodigal:002006,similar to AA sequence:UniProtKB:Q45581;locus_tag=NHBCIBLK_00823;product=putative HTH-type transcriptional regulator YbbH
QQBB01000001.1	Prodigal:002006	CDS	852209	853150	.	+	0	ID=NHBCIBLK_00824;inference=ab initio prediction:Prodigal:002006;locus_tag=NHBCIBLK_00824;product=hypothetical protein
QQBB01000001.1	Prodigal:002006	CDS	853224	854366	.	+	0	ID=NHBCIBLK_00825;Name=rbsC_1;db_xref=COG:COG1172;gene=rbsC_1;inference=ab initio prediction:Prodigal:002006,similar to AA sequence:UniProtKB:P0AGI1;locus_tag=NHBCIBLK_00825;product=Ribose import permease protein RbsC
QQBB01000001.1	Prodigal:002006	CDS	854368	855159	.	+	0	ID=NHBCIBLK_00826;eC_number=7.5.2.-;Name=frcA_2;db_xref=COG:COG1129;gene=frcA_2;inference=ab initio prediction:Prodigal:002006,similar to AA sequence:UniProtKB:Q9F9B0;locus_tag=NHBCIBLK_00826;product=Fructose import ATP-binding protein FrcA
QQBB01000001.1	Prodigal:002006	CDS	855174	856313	.	+	0	ID=NHBCIBLK_00827;eC_number=1.1.1.369;Name=iolG_3;gene=iolG_3;inference=ab initio prediction:Prodigal:002006,protein motif:HAMAP:MF_01671;locus_tag=NHBCIBLK_00827;product=Inositol 2-dehydrogenase/D-chiro-inositol 3-dehydrogenase
QQBB01000001.1	Prodigal:002006	CDS	856395	858197	.	-	0	ID=NHBCIBLK_00828;eC_number=3.6.4.12;Name=recQ;db_xref=COG:COG0514;gene=recQ;inference=ab initio prediction:Prodigal:002006,similar to AA sequence:UniProtKB:P15043;locus_tag=NHBCIBLK_00828;product=ATP-dependent DNA helicase RecQ
QQBB01000001.1	Prodigal:002006	CDS	858194	859465	.	-	0	ID=NHBCIBLK_00829;eC_number=1.3.1.114;Name=baiN;db_xref=COG:COG2081;gene=baiN;inference=ab initio prediction:Prodigal:002006,similar to AA sequence:UniProtKB:B0NAQ4;locus_tag=NHBCIBLK_00829;product=3-dehydro-bile acid delta(4%2C6)-reductase
QQBB01000001.1	Prodigal:002006	CDS	859556	860086	.	+	0	ID=NHBCIBLK_00830;inference=ab initio prediction:Prodigal:002006;locus_tag=NHBCIBLK_00830;product=hypothetical protein
QQBB01000001.1	Prodigal:002006	CDS	860150	861928	.	+	0	ID=NHBCIBLK_00831;inference=ab initio prediction:Prodigal:002006;locus_tag=NHBCIBLK_00831;product=hypothetical protein
QQBB01000001.1	Prodigal:002006	CDS	861986	862183	.	+	0	ID=NHBCIBLK_00832;inference=ab initio prediction:Prodigal:002006;locus_tag=NHBCIBLK_00832;product=hypothetical protein
QQBB01000001.1	Prodigal:002006	CDS	862244	862546	.	-	0	ID=NHBCIBLK_00833;inference=ab initio prediction:Prodigal:002006;locus_tag=NHBCIBLK_00833;product=hypothetical protein
QQBB01000001.1	Prodigal:002006	CDS	862769	863725	.	+	0	ID=NHBCIBLK_00834;Name=yijE_2;gene=yijE_2;inference=ab initio prediction:Prodigal:002006,similar to AA sequence:UniProtKB:P0ABT8;locus_tag=NHBCIBLK_00834;product=putative cystine transporter YijE
QQBB01000001.1	Prodigal:002006	CDS	863688	864650	.	-	0	ID=NHBCIBLK_00835;inference=ab initio prediction:Prodigal:002006;locus_tag=NHBCIBLK_00835;product=hypothetical protein
QQBB01000001.1	Prodigal:002006	CDS	864911	866026	.	+	0	ID=NHBCIBLK_00836;eC_number=3.5.4.25;Name=ribA_1;gene=ribA_1;inference=ab initio prediction:Prodigal:002006,protein motif:HAMAP:MF_00179;locus_tag=NHBCIBLK_00836;product=GTP cyclohydrolase-2
QQBB01000001.1	Prodigal:002006	CDS	866181	867869	.	+	0	ID=NHBCIBLK_00837;Name=glcA;db_xref=COG:COG1620;gene=glcA;inference=ab initio prediction:Prodigal:002006,similar to AA sequence:UniProtKB:Q46839;locus_tag=NHBCIBLK_00837;product=Glycolate permease GlcA
QQBB01000001.1	Prodigal:002006	CDS	867938	869107	.	-	0	ID=NHBCIBLK_00838;eC_number=3.5.1.32;Name=hipO_1;db_xref=COG:COG1473;gene=hipO_1;inference=ab initio prediction:Prodigal:002006,similar to AA sequence:UniProtKB:P45493;locus_tag=NHBCIBLK_00838;product=Hippurate hydrolase
QQBB01000001.1	Prodigal:002006	CDS	869349	870560	.	-	0	ID=NHBCIBLK_00839;inference=ab initio prediction:Prodigal:002006;locus_tag=NHBCIBLK_00839;product=hypothetical protein
QQBB01000001.1	Prodigal:002006	CDS	870607	871806	.	+	0	ID=NHBCIBLK_00840;eC_number=1.6.99.-;db_xref=COG:COG1252;inference=ab initio prediction:Prodigal:002006,similar to AA sequence:UniProtKB:Q2FZV7;locus_tag=NHBCIBLK_00840;product=NADH dehydrogenase-like protein
QQBB01000001.1	Prodigal:002006	CDS	871807	872700	.	-	0	ID=NHBCIBLK_00841;eC_number=1.1.1.31;Name=mmsB;db_xref=COG:COG2084;gene=mmsB;inference=ab initio prediction:Prodigal:002006,similar to AA sequence:UniProtKB:P9WNY5;locus_tag=NHBCIBLK_00841;product=putative 3-hydroxyisobutyrate dehydrogenase
QQBB01000001.1	Prodigal:002006	CDS	872704	873105	.	-	0	ID=NHBCIBLK_00842;inference=ab initio prediction:Prodigal:002006;locus_tag=NHBCIBLK_00842;product=hypothetical protein
QQBB01000001.1	Prodigal:002006	CDS	873129	873500	.	-	0	ID=NHBCIBLK_00843;inference=ab initio prediction:Prodigal:002006;locus_tag=NHBCIBLK_00843;product=hypothetical protein
QQBB01000001.1	Prodigal:002006	CDS	873497	874648	.	-	0	ID=NHBCIBLK_00844;eC_number=1.3.99.-;Name=acdA_1;db_xref=COG:COG1960;gene=acdA_1;inference=ab initio prediction:Prodigal:002006,similar to AA sequence:UniProtKB:P45867;locus_tag=NHBCIBLK_00844;product=Acyl-CoA dehydrogenase
QQBB01000001.1	Prodigal:002006	CDS	874695	875105	.	-	0	ID=NHBCIBLK_00845;eC_number=3.1.-.-;db_xref=COG:COG3744;inference=ab initio prediction:Prodigal:002006,similar to AA sequence:UniProtKB:P71623;locus_tag=NHBCIBLK_00845;product=Ribonuclease VapC22
QQBB01000001.1	Prodigal:002006	CDS	875106	875495	.	-	0	ID=NHBCIBLK_00846;inference=ab initio prediction:Prodigal:002006;locus_tag=NHBCIBLK_00846;product=hypothetical protein
QQBB01000001.1	Prodigal:002006	CDS	875558	877054	.	-	0	ID=NHBCIBLK_00847;eC_number=1.2.1.-;Name=bauC;db_xref=COG:COG1012;gene=bauC;inference=ab initio prediction:Prodigal:002006,similar to AA sequence:UniProtKB:Q9I702;locus_tag=NHBCIBLK_00847;product=Putative 3-oxopropanoate dehydrogenase
QQBB01000001.1	Prodigal:002006	CDS	877121	878074	.	+	0	ID=NHBCIBLK_00848;Name=hdfR_2;gene=hdfR_2;inference=ab initio prediction:Prodigal:002006,protein motif:HAMAP:MF_01233;locus_tag=NHBCIBLK_00848;product=HTH-type transcriptional regulator HdfR
QQBB01000001.1	Prodigal:002006	CDS	878144	879115	.	+	0	ID=NHBCIBLK_00849;eC_number=2.2.1.2;Name=talB;db_xref=COG:COG0176;gene=talB;inference=ab initio prediction:Prodigal:002006,similar to AA sequence:UniProtKB:P0A870;locus_tag=NHBCIBLK_00849;product=Transaldolase B
QQBB01000001.1	Prodigal:002006	CDS	879151	879408	.	-	0	ID=NHBCIBLK_00850;inference=ab initio prediction:Prodigal:002006;locus_tag=NHBCIBLK_00850;product=hypothetical protein
QQBB01000001.1	Prodigal:002006	CDS	879592	881268	.	-	0	ID=NHBCIBLK_00851;eC_number=2.2.1.6;Name=ilvG;gene=ilvG;inference=ab initio prediction:Prodigal:002006,similar to AA sequence:UniProtKB:P0DP90;locus_tag=NHBCIBLK_00851;product=Acetolactate synthase isozyme 2 large subunit
QQBB01000001.1	Prodigal:002006	CDS	881352	882917	.	-	0	ID=NHBCIBLK_00852;eC_number=1.2.1.3;Name=aldA;gene=aldA;inference=ab initio prediction:Prodigal:002006,similar to AA sequence:UniProtKB:Q7A825;locus_tag=NHBCIBLK_00852;product=Putative aldehyde dehydrogenase AldA
QQBB01000001.1	Prodigal:002006	CDS	883133	884371	.	-	0	ID=NHBCIBLK_00853;eC_number=1.4.1.18;Name=lysDH;gene=lysDH;inference=ab initio prediction:Prodigal:002006,similar to AA sequence:UniProtKB:Q9AJC6;locus_tag=NHBCIBLK_00853;product=Lysine 6-dehydrogenase
QQBB01000001.1	Prodigal:002006	CDS	884376	884804	.	+	0	ID=NHBCIBLK_00854;Name=lrp_2;db_xref=COG:COG1522;gene=lrp_2;inference=ab initio prediction:Prodigal:002006,similar to AA sequence:UniProtKB:P0ACJ0;locus_tag=NHBCIBLK_00854;product=Leucine-responsive regulatory protein
QQBB01000001.1	Prodigal:002006	CDS	884801	886009	.	+	0	ID=NHBCIBLK_00855;eC_number=1.5.3.19;Name=abo;gene=abo;inference=ab initio prediction:Prodigal:002006,similar to AA sequence:UniProtKB:Q8GAI3;locus_tag=NHBCIBLK_00855;product=4-methylaminobutanoate oxidase (formaldehyde-forming)
QQBB01000001.1	Prodigal:002006	CDS	886114	886782	.	-	0	ID=NHBCIBLK_00856;inference=ab initio prediction:Prodigal:002006;locus_tag=NHBCIBLK_00856;product=hypothetical protein
QQBB01000001.1	Prodigal:002006	CDS	886994	888304	.	+	0	ID=NHBCIBLK_00857;Name=ugpB_1;db_xref=COG:COG1653;gene=ugpB_1;inference=ab initio prediction:Prodigal:002006,similar to AA sequence:UniProtKB:P0AG80;locus_tag=NHBCIBLK_00857;product=sn-glycerol-3-phosphate-binding periplasmic protein UgpB
QQBB01000001.1	Prodigal:002006	CDS	888425	889306	.	+	0	ID=NHBCIBLK_00858;Name=ugpA_1;db_xref=COG:COG1175;gene=ugpA_1;inference=ab initio prediction:Prodigal:002006,similar to AA sequence:UniProtKB:P10905;locus_tag=NHBCIBLK_00858;product=sn-glycerol-3-phosphate transport system permease protein UgpA
QQBB01000001.1	Prodigal:002006	CDS	889306	890154	.	+	0	ID=NHBCIBLK_00859;Name=araQ_2;db_xref=COG:COG0395;gene=araQ_2;inference=ab initio prediction:Prodigal:002006,similar to AA sequence:UniProtKB:P94530;locus_tag=NHBCIBLK_00859;product=L-arabinose transport system permease protein AraQ
QQBB01000001.1	Prodigal:002006	CDS	890264	891340	.	+	0	ID=NHBCIBLK_00860;eC_number=7.6.2.10;Name=ugpC_2;db_xref=COG:COG3839;gene=ugpC_2;inference=ab initio prediction:Prodigal:002006,similar to AA sequence:UniProtKB:Q8ZLF4;locus_tag=NHBCIBLK_00860;product=sn-glycerol-3-phosphate import ATP-binding protein UgpC
QQBB01000001.1	Prodigal:002006	CDS	892106	893737	.	+	0	ID=NHBCIBLK_00861;eC_number=4.3.1.3;Name=hutH_1;db_xref=COG:COG2986;gene=hutH_1;inference=ab initio prediction:Prodigal:002006,similar to AA sequence:UniProtKB:P10944;locus_tag=NHBCIBLK_00861;product=Histidine ammonia-lyase
QQBB01000001.1	Prodigal:002006	CDS	893790	894089	.	-	0	ID=NHBCIBLK_00862;inference=ab initio prediction:Prodigal:002006;locus_tag=NHBCIBLK_00862;product=hypothetical protein
QQBB01000001.1	Prodigal:002006	CDS	894170	894691	.	+	0	ID=NHBCIBLK_00863;eC_number=2.3.1.267;Name=rimJ;db_xref=COG:COG1670;gene=rimJ;inference=ab initio prediction:Prodigal:002006,similar to AA sequence:UniProtKB:P0A948;locus_tag=NHBCIBLK_00863;product=[Ribosomal protein S5]-alanine N-acetyltransferase
QQBB01000001.1	Prodigal:002006	CDS	894688	895122	.	-	0	ID=NHBCIBLK_00864;inference=ab initio prediction:Prodigal:002006;locus_tag=NHBCIBLK_00864;product=hypothetical protein
QQBB01000001.1	Prodigal:002006	CDS	895119	896357	.	-	0	ID=NHBCIBLK_00865;eC_number=3.5.1.87;Name=amaB;gene=amaB;inference=ab initio prediction:Prodigal:002006,similar to AA sequence:UniProtKB:Q53389;locus_tag=NHBCIBLK_00865;product=N-carbamoyl-L-amino acid hydrolase
QQBB01000001.1	Prodigal:002006	CDS	896421	897464	.	-	0	ID=NHBCIBLK_00866;eC_number=1.18.1.2;db_xref=COG:COG0492;inference=ab initio prediction:Prodigal:002006,similar to AA sequence:UniProtKB:Q6N2U4;locus_tag=NHBCIBLK_00866;product=Ferredoxin--NADP reductase
QQBB01000001.1	Prodigal:002006	CDS	897535	897849	.	-	0	ID=NHBCIBLK_00867;Name=cndB2;gene=cndB2;inference=ab initio prediction:Prodigal:002006,similar to AA sequence:UniProtKB:X5CWH9;locus_tag=NHBCIBLK_00867;product=Chloroacetanilide N-alkylformylase 2%2C ferredoxin component
QQBB01000001.1	Prodigal:002006	CDS	897974	898687	.	-	0	ID=NHBCIBLK_00868;Name=livF_1;db_xref=COG:COG0410;gene=livF_1;inference=ab initio prediction:Prodigal:002006,similar to AA sequence:UniProtKB:P22731;locus_tag=NHBCIBLK_00868;product=High-affinity branched-chain amino acid transport ATP-binding protein LivF
QQBB01000001.1	Prodigal:002006	CDS	898684	899460	.	-	0	ID=NHBCIBLK_00869;eC_number=3.6.3.-;Name=lptB_2;db_xref=COG:COG1137;gene=lptB_2;inference=ab initio prediction:Prodigal:002006,similar to AA sequence:UniProtKB:P45073;locus_tag=NHBCIBLK_00869;product=Lipopolysaccharide export system ATP-binding protein LptB
QQBB01000001.1	Prodigal:002006	CDS	899457	901304	.	-	0	ID=NHBCIBLK_00870;inference=ab initio prediction:Prodigal:002006;locus_tag=NHBCIBLK_00870;product=hypothetical protein
QQBB01000001.1	Prodigal:002006	CDS	901360	902574	.	-	0	ID=NHBCIBLK_00871;inference=ab initio prediction:Prodigal:002006;locus_tag=NHBCIBLK_00871;product=hypothetical protein
QQBB01000001.1	Prodigal:002006	CDS	902698	903924	.	+	0	ID=NHBCIBLK_00872;eC_number=3.5.99.5;Name=cnbH_2;gene=cnbH_2;inference=ab initio prediction:Prodigal:002006,similar to AA sequence:UniProtKB:Q38M35;locus_tag=NHBCIBLK_00872;product=2-amino-5-chloromuconic acid deaminase
QQBB01000001.1	Prodigal:002006	CDS	903993	904871	.	+	0	ID=NHBCIBLK_00873;eC_number=3.1.1.15;Name=araB_1;gene=araB_1;inference=ab initio prediction:Prodigal:002006,similar to AA sequence:UniProtKB:Q1JUP5;locus_tag=NHBCIBLK_00873;product=L-arabinolactonase
QQBB01000001.1	Prodigal:002006	CDS	904875	905891	.	+	0	ID=NHBCIBLK_00874;eC_number=5.1.3.3;Name=galM;db_xref=COG:COG2017;gene=galM;inference=ab initio prediction:Prodigal:002006,similar to AA sequence:UniProtKB:P0A9C3;locus_tag=NHBCIBLK_00874;product=Aldose 1-epimerase
QQBB01000001.1	Prodigal:002006	CDS	905970	906155	.	+	0	ID=NHBCIBLK_00875;inference=ab initio prediction:Prodigal:002006;locus_tag=NHBCIBLK_00875;product=hypothetical protein
QQBB01000001.1	Prodigal:002006	CDS	906163	908238	.	-	0	ID=NHBCIBLK_00876;eC_number=3.4.15.5;Name=dcp;db_xref=COG:COG0339;gene=dcp;inference=ab initio prediction:Prodigal:002006,similar to AA sequence:UniProtKB:P24171;locus_tag=NHBCIBLK_00876;product=Dipeptidyl carboxypeptidase
QQBB01000001.1	Prodigal:002006	CDS	908285	909073	.	-	0	ID=NHBCIBLK_00877;inference=ab initio prediction:Prodigal:002006;locus_tag=NHBCIBLK_00877;product=hypothetical protein
QQBB01000001.1	Prodigal:002006	CDS	909246	911285	.	+	0	ID=NHBCIBLK_00878;inference=ab initio prediction:Prodigal:002006;locus_tag=NHBCIBLK_00878;product=hypothetical protein
QQBB01000001.1	Prodigal:002006	CDS	911371	912354	.	-	0	ID=NHBCIBLK_00879;Name=ddpF_1;db_xref=COG:COG1124;gene=ddpF_1;inference=ab initio prediction:Prodigal:002006,similar to AA sequence:UniProtKB:P77622;locus_tag=NHBCIBLK_00879;product=putative D%2CD-dipeptide transport ATP-binding protein DdpF
QQBB01000001.1	Prodigal:002006	CDS	912351	913370	.	-	0	ID=NHBCIBLK_00880;Name=dppD_1;db_xref=COG:COG0444;gene=dppD_1;inference=ab initio prediction:Prodigal:002006,similar to AA sequence:UniProtKB:P0AAG0;locus_tag=NHBCIBLK_00880;product=Dipeptide transport ATP-binding protein DppD
QQBB01000001.1	Prodigal:002006	CDS	913375	914286	.	-	0	ID=NHBCIBLK_00881;Name=dppC_1;db_xref=COG:COG1173;gene=dppC_1;inference=ab initio prediction:Prodigal:002006,similar to AA sequence:UniProtKB:P0AEG1;locus_tag=NHBCIBLK_00881;product=Dipeptide transport system permease protein DppC
QQBB01000001.1	Prodigal:002006	CDS	914283	915293	.	-	0	ID=NHBCIBLK_00882;Name=dppB_1;db_xref=COG:COG0601;gene=dppB_1;inference=ab initio prediction:Prodigal:002006,similar to AA sequence:UniProtKB:P0AEF8;locus_tag=NHBCIBLK_00882;product=Dipeptide transport system permease protein DppB
QQBB01000001.1	Prodigal:002006	CDS	915357	916958	.	-	0	ID=NHBCIBLK_00883;Name=dppA_1;db_xref=COG:COG0747;gene=dppA_1;inference=ab initio prediction:Prodigal:002006,similar to AA sequence:UniProtKB:P23847;locus_tag=NHBCIBLK_00883;product=Periplasmic dipeptide transport protein
QQBB01000001.1	Prodigal:002006	CDS	917261	919177	.	-	0	ID=NHBCIBLK_00884;eC_number=2.7.13.3;Name=rcsC_3;gene=rcsC_3;inference=ab initio prediction:Prodigal:002006,protein motif:HAMAP:MF_00979;locus_tag=NHBCIBLK_00884;product=Sensor histidine kinase RcsC
QQBB01000001.1	Prodigal:002006	CDS	919174	920901	.	-	0	ID=NHBCIBLK_00885;eC_number=2.7.13.3;Name=rcsC_4;gene=rcsC_4;inference=ab initio prediction:Prodigal:002006,protein motif:HAMAP:MF_00979;locus_tag=NHBCIBLK_00885;product=Sensor histidine kinase RcsC
QQBB01000001.1	Prodigal:002006	CDS	920898	921980	.	-	0	ID=NHBCIBLK_00886;eC_number=3.1.1.61;Name=cheB_2;db_xref=COG:COG2201;gene=cheB_2;inference=ab initio prediction:Prodigal:002006,similar to AA sequence:UniProtKB:P07330;locus_tag=NHBCIBLK_00886;product=Protein-glutamate methylesterase/protein-glutamine glutaminase
QQBB01000001.1	Prodigal:002006	CDS	921977	924235	.	-	0	ID=NHBCIBLK_00887;eC_number=2.7.13.3;Name=rcsC_5;gene=rcsC_5;inference=ab initio prediction:Prodigal:002006,protein motif:HAMAP:MF_00979;locus_tag=NHBCIBLK_00887;product=Sensor histidine kinase RcsC
QQBB01000001.1	Prodigal:002006	CDS	924264	925940	.	-	0	ID=NHBCIBLK_00888;inference=ab initio prediction:Prodigal:002006;locus_tag=NHBCIBLK_00888;product=hypothetical protein
QQBB01000001.1	Prodigal:002006	CDS	925942	926538	.	-	0	ID=NHBCIBLK_00889;inference=ab initio prediction:Prodigal:002006;locus_tag=NHBCIBLK_00889;product=hypothetical protein
QQBB01000001.1	Prodigal:002006	CDS	926541	927995	.	-	0	ID=NHBCIBLK_00890;inference=ab initio prediction:Prodigal:002006;locus_tag=NHBCIBLK_00890;product=hypothetical protein
QQBB01000001.1	Prodigal:002006	CDS	927995	928501	.	-	0	ID=NHBCIBLK_00891;inference=ab initio prediction:Prodigal:002006;locus_tag=NHBCIBLK_00891;product=hypothetical protein
QQBB01000001.1	Prodigal:002006	CDS	928764	929516	.	-	0	ID=NHBCIBLK_00892;eC_number=3.5.2.10;Name=crnA_1;gene=crnA_1;inference=ab initio prediction:Prodigal:002006,similar to AA sequence:UniProtKB:P83772;locus_tag=NHBCIBLK_00892;product=Creatinine amidohydrolase
QQBB01000001.1	Prodigal:002006	CDS	929513	930388	.	-	0	ID=NHBCIBLK_00893;eC_number=1.-.-.-;Name=rutC_1;gene=rutC_1;inference=ab initio prediction:Prodigal:002006,protein motif:HAMAP:MF_00831;locus_tag=NHBCIBLK_00893;product=Putative aminoacrylate peracid reductase RutC
QQBB01000001.1	Prodigal:002006	CDS	930398	931543	.	-	0	ID=NHBCIBLK_00894;eC_number=4.2.1.113;Name=menC;gene=menC;inference=ab initio prediction:Prodigal:002006,protein motif:HAMAP:MF_01933;locus_tag=NHBCIBLK_00894;product=o-succinylbenzoate synthase
QQBB01000001.1	Prodigal:002006	CDS	931687	932463	.	+	0	ID=NHBCIBLK_00895;eC_number=1.1.1.100;Name=fabG_4;gene=fabG_4;inference=ab initio prediction:Prodigal:002006,similar to AA sequence:UniProtKB:P71534;locus_tag=NHBCIBLK_00895;product=3-oxoacyl-[acyl-carrier-protein] reductase FabG
QQBB01000001.1	Prodigal:002006	CDS	932460	932966	.	-	0	ID=NHBCIBLK_00896;eC_number=3.6.1.-;Name=rppH_2;gene=rppH_2;inference=ab initio prediction:Prodigal:002006,protein motif:HAMAP:MF_00298;locus_tag=NHBCIBLK_00896;product=RNA pyrophosphohydrolase
QQBB01000001.1	Prodigal:002006	CDS	932991	933875	.	-	0	ID=NHBCIBLK_00897;Name=hexR_1;db_xref=COG:COG1737;gene=hexR_1;inference=ab initio prediction:Prodigal:002006,similar to AA sequence:UniProtKB:Q88P32;locus_tag=NHBCIBLK_00897;product=HTH-type transcriptional regulator HexR
QQBB01000001.1	Prodigal:002006	CDS	933903	934895	.	-	0	ID=NHBCIBLK_00898;inference=ab initio prediction:Prodigal:002006;locus_tag=NHBCIBLK_00898;product=hypothetical protein
QQBB01000001.1	Prodigal:002006	CDS	934920	935891	.	-	0	ID=NHBCIBLK_00899;db_xref=COG:COG1840;inference=ab initio prediction:Prodigal:002006,similar to AA sequence:UniProtKB:P43951;locus_tag=NHBCIBLK_00899;product=putative protein
QQBB01000001.1	Prodigal:002006	CDS	936002	937078	.	+	0	ID=NHBCIBLK_00900;eC_number=7.6.2.11;Name=potA_1;gene=potA_1;inference=ab initio prediction:Prodigal:002006,similar to AA sequence:UniProtKB:Q7A679;locus_tag=NHBCIBLK_00900;product=Spermidine/putrescine import ATP-binding protein PotA
QQBB01000001.1	Prodigal:002006	CDS	937075	938730	.	+	0	ID=NHBCIBLK_00901;inference=ab initio prediction:Prodigal:002006;locus_tag=NHBCIBLK_00901;product=hypothetical protein
QQBB01000001.1	Prodigal:002006	CDS	938976	940163	.	+	0	ID=NHBCIBLK_00902;Name=bcr_2;gene=bcr_2;inference=ab initio prediction:Prodigal:002006,similar to AA sequence:UniProtKB:P28246;locus_tag=NHBCIBLK_00902;product=Bicyclomycin resistance protein
QQBB01000001.1	Prodigal:002006	CDS	940154	941050	.	-	0	ID=NHBCIBLK_00903;Name=gcvA_2;gene=gcvA_2;inference=ab initio prediction:Prodigal:002006,similar to AA sequence:UniProtKB:P0A9F6;locus_tag=NHBCIBLK_00903;product=Glycine cleavage system transcriptional activator
QQBB01000001.1	Prodigal:002006	CDS	941192	942388	.	+	0	ID=NHBCIBLK_00904;eC_number=1.3.99.-;Name=acdA_2;db_xref=COG:COG1960;gene=acdA_2;inference=ab initio prediction:Prodigal:002006,similar to AA sequence:UniProtKB:P45867;locus_tag=NHBCIBLK_00904;product=Acyl-CoA dehydrogenase
QQBB01000001.1	Prodigal:002006	CDS	942407	943582	.	+	0	ID=NHBCIBLK_00905;eC_number=2.8.3.19;Name=yfdE;db_xref=COG:COG1804;gene=yfdE;inference=ab initio prediction:Prodigal:002006,similar to AA sequence:UniProtKB:P76518;locus_tag=NHBCIBLK_00905;product=Acetyl-CoA:oxalate CoA-transferase
QQBB01000001.1	Prodigal:002006	CDS	943597	944163	.	-	0	ID=NHBCIBLK_00906;Name=rutR;db_xref=COG:COG1309;gene=rutR;inference=ab initio prediction:Prodigal:002006,similar to AA sequence:UniProtKB:P0ACU2;locus_tag=NHBCIBLK_00906;product=HTH-type transcriptional regulator RutR
QQBB01000001.1	Prodigal:002006	CDS	944307	945440	.	+	0	ID=NHBCIBLK_00907;Name=ttgA;gene=ttgA;inference=ab initio prediction:Prodigal:002006,similar to AA sequence:UniProtKB:Q88N30;locus_tag=NHBCIBLK_00907;product=putative efflux pump periplasmic linker TtgA
QQBB01000001.1	Prodigal:002006	CDS	945451	948543	.	+	0	ID=NHBCIBLK_00908;Name=bepE_1;gene=bepE_1;inference=ab initio prediction:Prodigal:002006,similar to AA sequence:UniProtKB:Q8G2M6;locus_tag=NHBCIBLK_00908;product=Efflux pump membrane transporter BepE
QQBB01000001.1	Prodigal:002006	CDS	948632	949084	.	-	0	ID=NHBCIBLK_00909;Name=zur_1;db_xref=COG:COG0735;gene=zur_1;inference=ab initio prediction:Prodigal:002006,similar to AA sequence:UniProtKB:P0AC51;locus_tag=NHBCIBLK_00909;product=Zinc uptake regulation protein
QQBB01000001.1	Prodigal:002006	CDS	949285	949692	.	-	0	ID=NHBCIBLK_00910;Name=zur_2;db_xref=COG:COG0735;gene=zur_2;inference=ab initio prediction:Prodigal:002006,similar to AA sequence:UniProtKB:P0AC51;locus_tag=NHBCIBLK_00910;product=Zinc uptake regulation protein
QQBB01000001.1	Prodigal:002006	CDS	949816	950991	.	-	0	ID=NHBCIBLK_00911;eC_number=1.1.1.369;Name=iolG_4;gene=iolG_4;inference=ab initio prediction:Prodigal:002006,protein motif:HAMAP:MF_01671;locus_tag=NHBCIBLK_00911;product=Inositol 2-dehydrogenase/D-chiro-inositol 3-dehydrogenase
QQBB01000001.1	Prodigal:002006	CDS	951005	952072	.	-	0	ID=NHBCIBLK_00912;eC_number=4.2.1.44;Name=iolE_2;gene=iolE_2;inference=ab initio prediction:Prodigal:002006,protein motif:HAMAP:MF_01672;locus_tag=NHBCIBLK_00912;product=Inosose dehydratase
QQBB01000001.1	Prodigal:002006	CDS	952178	953128	.	-	0	ID=NHBCIBLK_00913;Name=rbsB_1;db_xref=COG:COG1879;gene=rbsB_1;inference=ab initio prediction:Prodigal:002006,similar to AA sequence:UniProtKB:P02925;locus_tag=NHBCIBLK_00913;product=Ribose import binding protein RbsB
QQBB01000001.1	Prodigal:002006	CDS	953188	954186	.	-	0	ID=NHBCIBLK_00914;Name=rbsC_2;db_xref=COG:COG1172;gene=rbsC_2;inference=ab initio prediction:Prodigal:002006,similar to AA sequence:UniProtKB:P0AGI1;locus_tag=NHBCIBLK_00914;product=Ribose import permease protein RbsC
QQBB01000001.1	Prodigal:002006	CDS	954183	955703	.	-	0	ID=NHBCIBLK_00915;eC_number=7.5.2.10;Name=xylG_1;db_xref=COG:COG1129;gene=xylG_1;inference=ab initio prediction:Prodigal:002006,similar to AA sequence:UniProtKB:P37388;locus_tag=NHBCIBLK_00915;product=Xylose import ATP-binding protein XylG
QQBB01000001.1	Prodigal:002006	CDS	955923	957029	.	+	0	ID=NHBCIBLK_00916;Name=cytR_1;db_xref=COG:COG1609;gene=cytR_1;inference=ab initio prediction:Prodigal:002006,similar to AA sequence:UniProtKB:P0ACN7;locus_tag=NHBCIBLK_00916;product=HTH-type transcriptional repressor CytR
QQBB01000001.1	Prodigal:002006	CDS	957043	959664	.	-	0	ID=NHBCIBLK_00917;inference=ab initio prediction:Prodigal:002006;locus_tag=NHBCIBLK_00917;product=hypothetical protein
QQBB01000001.1	Prodigal:002006	CDS	959742	960716	.	-	0	ID=NHBCIBLK_00918;inference=ab initio prediction:Prodigal:002006;locus_tag=NHBCIBLK_00918;product=hypothetical protein
QQBB01000001.1	Prodigal:002006	CDS	960770	962113	.	-	0	ID=NHBCIBLK_00919;eC_number=2.6.1.-;db_xref=COG:COG0161;inference=ab initio prediction:Prodigal:002006,similar to AA sequence:UniProtKB:O53379;locus_tag=NHBCIBLK_00919;product=putative aminotransferase
QQBB01000001.1	Prodigal:002006	CDS	962110	963000	.	-	0	ID=NHBCIBLK_00920;Name=murR_1;gene=murR_1;inference=ab initio prediction:Prodigal:002006,protein motif:HAMAP:MF_02108;locus_tag=NHBCIBLK_00920;product=HTH-type transcriptional regulator MurR
QQBB01000001.1	Prodigal:002006	CDS	963246	963935	.	+	0	ID=NHBCIBLK_00921;eC_number=2.3.1.247;Name=kce_1;db_xref=COG:COG3246;gene=kce_1;inference=ab initio prediction:Prodigal:002006,similar to AA sequence:UniProtKB:Q8RHX2;locus_tag=NHBCIBLK_00921;product=3-keto-5-aminohexanoate cleavage enzyme
QQBB01000001.1	Prodigal:002006	CDS	964066	964209	.	-	0	ID=NHBCIBLK_00922;inference=ab initio prediction:Prodigal:002006;locus_tag=NHBCIBLK_00922;product=hypothetical protein
QQBB01000001.1	Prodigal:002006	CDS	964234	966216	.	+	0	ID=NHBCIBLK_00923;eC_number=6.2.1.3;db_xref=COG:COG1022;inference=ab initio prediction:Prodigal:002006,similar to AA sequence:UniProtKB:O53521;locus_tag=NHBCIBLK_00923;product=Long-chain-fatty-acid--CoA ligase FadD15
QQBB01000001.1	Prodigal:002006	CDS	966213	967013	.	+	0	ID=NHBCIBLK_00924;eC_number=7.3.2.3;Name=cysA_1;db_xref=COG:COG1118;gene=cysA_1;inference=ab initio prediction:Prodigal:002006,similar to AA sequence:UniProtKB:P16676;locus_tag=NHBCIBLK_00924;product=Sulfate/thiosulfate import ATP-binding protein CysA
QQBB01000001.1	Prodigal:002006	CDS	967024	967980	.	+	0	ID=NHBCIBLK_00925;Name=livH_1;db_xref=COG:COG0559;gene=livH_1;inference=ab initio prediction:Prodigal:002006,similar to AA sequence:UniProtKB:P0AEX7;locus_tag=NHBCIBLK_00925;product=High-affinity branched-chain amino acid transport system permease protein LivH
QQBB01000001.1	Prodigal:002006	CDS	967993	969078	.	+	0	ID=NHBCIBLK_00926;inference=ab initio prediction:Prodigal:002006;locus_tag=NHBCIBLK_00926;product=hypothetical protein
QQBB01000001.1	Prodigal:002006	CDS	969152	970474	.	+	0	ID=NHBCIBLK_00927;inference=ab initio prediction:Prodigal:002006;locus_tag=NHBCIBLK_00927;product=hypothetical protein
QQBB01000001.1	Prodigal:002006	CDS	970569	971417	.	+	0	ID=NHBCIBLK_00928;Name=livF_2;db_xref=COG:COG0410;gene=livF_2;inference=ab initio prediction:Prodigal:002006,similar to AA sequence:UniProtKB:P22731;locus_tag=NHBCIBLK_00928;product=High-affinity branched-chain amino acid transport ATP-binding protein LivF
QQBB01000001.1	Prodigal:002006	CDS	971459	972691	.	+	0	ID=NHBCIBLK_00929;eC_number=6.2.1.30;db_xref=COG:COG1541;inference=ab initio prediction:Prodigal:002006,similar to AA sequence:UniProtKB:Q72K16;locus_tag=NHBCIBLK_00929;product=Phenylacetate-coenzyme A ligase
QQBB01000001.1	Prodigal:002006	CDS	972704	973315	.	-	0	ID=NHBCIBLK_00930;inference=ab initio prediction:Prodigal:002006;locus_tag=NHBCIBLK_00930;product=hypothetical protein
QQBB01000001.1	Prodigal:002006	CDS	973583	973966	.	+	0	ID=NHBCIBLK_00931;inference=ab initio prediction:Prodigal:002006;locus_tag=NHBCIBLK_00931;product=hypothetical protein
QQBB01000001.1	Prodigal:002006	CDS	974299	976128	.	+	0	ID=NHBCIBLK_00932;eC_number=3.5.1.44;Name=cheB_3;gene=cheB_3;inference=ab initio prediction:Prodigal:002006,protein motif:HAMAP:MF_00099;locus_tag=NHBCIBLK_00932;product=Protein-glutamate methylesterase/protein-glutamine glutaminase
QQBB01000001.1	Prodigal:002006	CDS	976257	976688	.	+	0	ID=NHBCIBLK_00933;inference=ab initio prediction:Prodigal:002006;locus_tag=NHBCIBLK_00933;product=hypothetical protein
QQBB01000001.1	Prodigal:002006	CDS	976723	977277	.	-	0	ID=NHBCIBLK_00934;inference=ab initio prediction:Prodigal:002006;locus_tag=NHBCIBLK_00934;product=hypothetical protein
QQBB01000001.1	Prodigal:002006	CDS	977359	977760	.	-	0	ID=NHBCIBLK_00935;inference=ab initio prediction:Prodigal:002006;locus_tag=NHBCIBLK_00935;product=hypothetical protein
QQBB01000001.1	Prodigal:002006	CDS	977992	979833	.	-	0	ID=NHBCIBLK_00936;eC_number=4.2.1.9;Name=ilvD_1;db_xref=COG:COG0129;gene=ilvD_1;inference=ab initio prediction:Prodigal:002006,similar to AA sequence:UniProtKB:P55186;locus_tag=NHBCIBLK_00936;product=Dihydroxy-acid dehydratase
QQBB01000001.1	Prodigal:002006	CDS	980044	980340	.	-	0	ID=NHBCIBLK_00937;inference=ab initio prediction:Prodigal:002006;locus_tag=NHBCIBLK_00937;product=hypothetical protein
QQBB01000001.1	Prodigal:002006	CDS	980369	981148	.	-	0	ID=NHBCIBLK_00938;inference=ab initio prediction:Prodigal:002006;locus_tag=NHBCIBLK_00938;product=hypothetical protein
QQBB01000001.1	Prodigal:002006	CDS	981150	981629	.	-	0	ID=NHBCIBLK_00939;inference=ab initio prediction:Prodigal:002006;locus_tag=NHBCIBLK_00939;product=hypothetical protein
QQBB01000001.1	Prodigal:002006	CDS	981899	983350	.	+	0	ID=NHBCIBLK_00940;eC_number=1.2.1.67;Name=vdh;gene=vdh;inference=ab initio prediction:Prodigal:002006,similar to AA sequence:UniProtKB:O05619;locus_tag=NHBCIBLK_00940;product=Vanillin dehydrogenase
QQBB01000001.1	Prodigal:002006	CDS	983485	983991	.	-	0	ID=NHBCIBLK_00941;Name=yodB;db_xref=COG:COG3038;gene=yodB;inference=ab initio prediction:Prodigal:002006,similar to AA sequence:UniProtKB:P76345;locus_tag=NHBCIBLK_00941;product=Cytochrome b561 
QQBB01000001.1	Prodigal:002006	CDS	984280	984606	.	-	0	ID=NHBCIBLK_00942;inference=ab initio prediction:Prodigal:002006;locus_tag=NHBCIBLK_00942;product=hypothetical protein
QQBB01000001.1	Prodigal:002006	CDS	984648	985256	.	-	0	ID=NHBCIBLK_00943;inference=ab initio prediction:Prodigal:002006;locus_tag=NHBCIBLK_00943;product=hypothetical protein
QQBB01000001.1	Prodigal:002006	CDS	985479	985715	.	+	0	ID=NHBCIBLK_00944;inference=ab initio prediction:Prodigal:002006;locus_tag=NHBCIBLK_00944;product=hypothetical protein
QQBB01000001.1	Prodigal:002006	CDS	985718	986167	.	-	0	ID=NHBCIBLK_00945;Name=tcrA;db_xref=COG:COG0745;gene=tcrA;inference=ab initio prediction:Prodigal:002006,similar to AA sequence:UniProtKB:O07776;locus_tag=NHBCIBLK_00945;product=Transcriptional regulatory protein TcrA
QQBB01000001.1	Prodigal:002006	CDS	986145	989789	.	-	0	ID=NHBCIBLK_00946;eC_number=3.5.1.44;Name=cheB_4;gene=cheB_4;inference=ab initio prediction:Prodigal:002006,protein motif:HAMAP:MF_00099;locus_tag=NHBCIBLK_00946;product=Protein-glutamate methylesterase/protein-glutamine glutaminase
QQBB01000001.1	Prodigal:002006	CDS	989868	990896	.	-	0	ID=NHBCIBLK_00947;eC_number=3.5.1.44;Name=cheB_5;gene=cheB_5;inference=ab initio prediction:Prodigal:002006,protein motif:HAMAP:MF_00099;locus_tag=NHBCIBLK_00947;product=Protein-glutamate methylesterase/protein-glutamine glutaminase
QQBB01000001.1	Prodigal:002006	CDS	991067	991291	.	+	0	ID=NHBCIBLK_00948;inference=ab initio prediction:Prodigal:002006;locus_tag=NHBCIBLK_00948;product=hypothetical protein
QQBB01000001.1	Prodigal:002006	CDS	991406	992164	.	+	0	ID=NHBCIBLK_00949;inference=ab initio prediction:Prodigal:002006;locus_tag=NHBCIBLK_00949;product=hypothetical protein
QQBB01000001.1	Prodigal:002006	CDS	992772	993572	.	+	0	ID=NHBCIBLK_00950;Name=intA;db_xref=COG:COG0582;gene=intA;inference=ab initio prediction:Prodigal:002006,similar to AA sequence:UniProtKB:P32053;locus_tag=NHBCIBLK_00950;product=Prophage integrase IntA
QQBB01000001.1	Prodigal:002006	CDS	994473	994685	.	+	0	ID=NHBCIBLK_00951;inference=ab initio prediction:Prodigal:002006;locus_tag=NHBCIBLK_00951;product=hypothetical protein
QQBB01000001.1	Prodigal:002006	CDS	994834	995562	.	+	0	ID=NHBCIBLK_00952;inference=ab initio prediction:Prodigal:002006;locus_tag=NHBCIBLK_00952;product=hypothetical protein
QQBB01000001.1	Prodigal:002006	CDS	995563	997335	.	+	0	ID=NHBCIBLK_00953;inference=ab initio prediction:Prodigal:002006;locus_tag=NHBCIBLK_00953;product=hypothetical protein
QQBB01000001.1	Prodigal:002006	CDS	997344	997889	.	+	0	ID=NHBCIBLK_00954;inference=ab initio prediction:Prodigal:002006;locus_tag=NHBCIBLK_00954;product=hypothetical protein
QQBB01000001.1	Prodigal:002006	CDS	998011	998682	.	+	0	ID=NHBCIBLK_00955;inference=ab initio prediction:Prodigal:002006;locus_tag=NHBCIBLK_00955;product=hypothetical protein
QQBB01000001.1	Prodigal:002006	CDS	999141	1000190	.	+	0	ID=NHBCIBLK_00956;Name=cytR_2;db_xref=COG:COG1609;gene=cytR_2;inference=ab initio prediction:Prodigal:002006,similar to AA sequence:UniProtKB:P0ACN7;locus_tag=NHBCIBLK_00956;product=HTH-type transcriptional repressor CytR
QQBB01000001.1	Prodigal:002006	CDS	1000710	1000856	.	-	0	ID=NHBCIBLK_00957;inference=ab initio prediction:Prodigal:002006;locus_tag=NHBCIBLK_00957;product=hypothetical protein
QQBB01000002.1	Prodigal:002006	CDS	158	523	.	+	0	ID=NHBCIBLK_00958;Name=cheY_1;db_xref=COG:COG0784;gene=cheY_1;inference=ab initio prediction:Prodigal:002006,similar to AA sequence:UniProtKB:P71403;locus_tag=NHBCIBLK_00958;product=Chemotaxis protein CheY 
QQBB01000002.1	Prodigal:002006	CDS	574	1665	.	+	0	ID=NHBCIBLK_00959;eC_number=3.1.1.61;Name=cheB_6;db_xref=COG:COG2201;gene=cheB_6;inference=ab initio prediction:Prodigal:002006,similar to AA sequence:UniProtKB:P07330;locus_tag=NHBCIBLK_00959;product=Protein-glutamate methylesterase/protein-glutamine glutaminase
QQBB01000002.1	Prodigal:002006	CDS	1662	2513	.	+	0	ID=NHBCIBLK_00960;eC_number=2.1.1.80;Name=cheR1_1;gene=cheR1_1;inference=ab initio prediction:Prodigal:002006,similar to AA sequence:UniProtKB:O87131;locus_tag=NHBCIBLK_00960;product=Chemotaxis protein methyltransferase 1
QQBB01000002.1	Prodigal:002006	CDS	2563	4326	.	-	0	ID=NHBCIBLK_00961;eC_number=3.6.4.13;Name=deaD;db_xref=COG:COG0513;gene=deaD;inference=ab initio prediction:Prodigal:002006,similar to AA sequence:UniProtKB:P0A9P6;locus_tag=NHBCIBLK_00961;product=ATP-dependent RNA helicase DeaD
QQBB01000002.1	Prodigal:002006	CDS	4381	4728	.	-	0	ID=NHBCIBLK_00962;inference=ab initio prediction:Prodigal:002006;locus_tag=NHBCIBLK_00962;product=hypothetical protein
QQBB01000002.1	Prodigal:002006	CDS	4763	5257	.	-	0	ID=NHBCIBLK_00963;eC_number=3.1.26.4;Name=rnhA_2;db_xref=COG:COG0328;gene=rnhA_2;inference=ab initio prediction:Prodigal:002006,similar to AA sequence:UniProtKB:P0A7Y4;locus_tag=NHBCIBLK_00963;product=Ribonuclease HI
QQBB01000002.1	Prodigal:002006	CDS	5254	6087	.	-	0	ID=NHBCIBLK_00964;eC_number=3.1.-.-;Name=dinG;gene=dinG;inference=ab initio prediction:Prodigal:002006,protein motif:HAMAP:MF_02206;locus_tag=NHBCIBLK_00964;product=3'-5' exonuclease DinG
QQBB01000002.1	Prodigal:002006	CDS	6201	6983	.	-	0	ID=NHBCIBLK_00965;Name=pcaR_1;db_xref=COG:COG1414;gene=pcaR_1;inference=ab initio prediction:Prodigal:002006,similar to AA sequence:UniProtKB:Q52154;locus_tag=NHBCIBLK_00965;product=Pca regulon regulatory protein
QQBB01000002.1	Prodigal:002006	CDS	7160	8341	.	+	0	ID=NHBCIBLK_00966;Name=braC_2;db_xref=COG:COG0683;gene=braC_2;inference=ab initio prediction:Prodigal:002006,similar to AA sequence:UniProtKB:P21175;locus_tag=NHBCIBLK_00966;product=Leucine-%2C isoleucine-%2C valine-%2C threonine-%2C and alanine-binding protein
QQBB01000002.1	Prodigal:002006	CDS	8430	9293	.	+	0	ID=NHBCIBLK_00967;Name=livH_2;db_xref=COG:COG0559;gene=livH_2;inference=ab initio prediction:Prodigal:002006,similar to AA sequence:UniProtKB:P0AEX7;locus_tag=NHBCIBLK_00967;product=High-affinity branched-chain amino acid transport system permease protein LivH
QQBB01000002.1	Prodigal:002006	CDS	9293	10306	.	+	0	ID=NHBCIBLK_00968;inference=ab initio prediction:Prodigal:002006;locus_tag=NHBCIBLK_00968;product=hypothetical protein
QQBB01000002.1	Prodigal:002006	CDS	10303	11067	.	+	0	ID=NHBCIBLK_00969;eC_number=3.6.3.-;Name=lptB_3;db_xref=COG:COG1137;gene=lptB_3;inference=ab initio prediction:Prodigal:002006,similar to AA sequence:UniProtKB:P45073;locus_tag=NHBCIBLK_00969;product=Lipopolysaccharide export system ATP-binding protein LptB
QQBB01000002.1	Prodigal:002006	CDS	11048	11764	.	+	0	ID=NHBCIBLK_00970;Name=livF_3;db_xref=COG:COG0410;gene=livF_3;inference=ab initio prediction:Prodigal:002006,similar to AA sequence:UniProtKB:P22731;locus_tag=NHBCIBLK_00970;product=High-affinity branched-chain amino acid transport ATP-binding protein LivF
QQBB01000002.1	Prodigal:002006	CDS	11773	12567	.	+	0	ID=NHBCIBLK_00971;eC_number=3.1.1.24;Name=catD_1;db_xref=COG:COG0596;gene=catD_1;inference=ab initio prediction:Prodigal:002006,similar to AA sequence:UniProtKB:P00632;locus_tag=NHBCIBLK_00971;product=3-oxoadipate enol-lactonase 2
QQBB01000002.1	Prodigal:002006	CDS	12560	12985	.	+	0	ID=NHBCIBLK_00972;inference=ab initio prediction:Prodigal:002006;locus_tag=NHBCIBLK_00972;product=hypothetical protein
QQBB01000002.1	Prodigal:002006	CDS	13017	13742	.	+	0	ID=NHBCIBLK_00973;eC_number=1.13.11.3;Name=pcaH;db_xref=COG:COG3485;gene=pcaH;inference=ab initio prediction:Prodigal:002006,similar to AA sequence:UniProtKB:P00437;locus_tag=NHBCIBLK_00973;product=Protocatechuate 3%2C4-dioxygenase beta chain
QQBB01000002.1	Prodigal:002006	CDS	13742	14368	.	+	0	ID=NHBCIBLK_00974;eC_number=1.13.11.3;Name=pcaG;db_xref=COG:COG3485;gene=pcaG;inference=ab initio prediction:Prodigal:002006,similar to AA sequence:UniProtKB:P20371;locus_tag=NHBCIBLK_00974;product=Protocatechuate 3%2C4-dioxygenase alpha chain
QQBB01000002.1	Prodigal:002006	CDS	14389	15234	.	+	0	ID=NHBCIBLK_00975;eC_number=2.8.3.6;Name=catI;gene=catI;inference=ab initio prediction:Prodigal:002006,similar to AA sequence:UniProtKB:Q8VPF3;locus_tag=NHBCIBLK_00975;product=3-oxoadipate CoA-transferase subunit A
QQBB01000002.1	Prodigal:002006	CDS	15244	16023	.	+	0	ID=NHBCIBLK_00976;eC_number=2.8.3.6;Name=catJ;gene=catJ;inference=ab initio prediction:Prodigal:002006,similar to AA sequence:UniProtKB:Q8VPF2;locus_tag=NHBCIBLK_00976;product=3-oxoadipate CoA-transferase subunit B
QQBB01000002.1	Prodigal:002006	CDS	16026	17231	.	+	0	ID=NHBCIBLK_00977;eC_number=2.3.1.174;Name=paaJ;db_xref=COG:COG0183;gene=paaJ;inference=ab initio prediction:Prodigal:002006,similar to AA sequence:UniProtKB:P0C7L2;locus_tag=NHBCIBLK_00977;product=3-oxoadipyl-CoA/3-oxo-5%2C6-dehydrosuberyl-CoA thiolase
QQBB01000002.1	Prodigal:002006	CDS	17241	18302	.	+	0	ID=NHBCIBLK_00978;eC_number=5.5.1.2;Name=pcaB;db_xref=COG:COG0015;gene=pcaB;inference=ab initio prediction:Prodigal:002006,similar to AA sequence:UniProtKB:Q59092;locus_tag=NHBCIBLK_00978;product=3-carboxy-cis%2Ccis-muconate cycloisomerase
QQBB01000002.1	Prodigal:002006	CDS	18311	18478	.	-	0	ID=NHBCIBLK_00979;inference=ab initio prediction:Prodigal:002006;locus_tag=NHBCIBLK_00979;product=hypothetical protein
QQBB01000002.1	Prodigal:002006	CDS	18521	19405	.	-	0	ID=NHBCIBLK_00980;Name=rhaS_1;gene=rhaS_1;inference=ab initio prediction:Prodigal:002006,protein motif:HAMAP:MF_01534;locus_tag=NHBCIBLK_00980;product=HTH-type transcriptional activator RhaS
QQBB01000002.1	Prodigal:002006	CDS	19555	20724	.	+	0	ID=NHBCIBLK_00981;eC_number=1.14.13.2;Name=pobA;db_xref=COG:COG0654;gene=pobA;inference=ab initio prediction:Prodigal:002006,similar to AA sequence:UniProtKB:P20586;locus_tag=NHBCIBLK_00981;product=p-hydroxybenzoate hydroxylase
QQBB01000002.1	Prodigal:002006	CDS	20897	21682	.	+	0	ID=NHBCIBLK_00982;inference=ab initio prediction:Prodigal:002006;locus_tag=NHBCIBLK_00982;product=hypothetical protein
QQBB01000002.1	Prodigal:002006	CDS	21757	23004	.	+	0	ID=NHBCIBLK_00983;Name=msmE;db_xref=COG:COG1653;gene=msmE;inference=ab initio prediction:Prodigal:002006,similar to AA sequence:UniProtKB:Q00749;locus_tag=NHBCIBLK_00983;product=Multiple sugar-binding protein
QQBB01000002.1	Prodigal:002006	CDS	23067	23999	.	+	0	ID=NHBCIBLK_00984;Name=ngcF;db_xref=COG:COG1175;gene=ngcF;inference=ab initio prediction:Prodigal:002006,similar to AA sequence:UniProtKB:O50500;locus_tag=NHBCIBLK_00984;product=Diacetylchitobiose uptake system permease protein NgcF
QQBB01000002.1	Prodigal:002006	CDS	23996	24856	.	+	0	ID=NHBCIBLK_00985;Name=ngcG_2;db_xref=COG:COG0395;gene=ngcG_2;inference=ab initio prediction:Prodigal:002006,similar to AA sequence:UniProtKB:O50501;locus_tag=NHBCIBLK_00985;product=Diacetylchitobiose uptake system permease protein NgcG
QQBB01000002.1	Prodigal:002006	CDS	24866	25555	.	+	0	ID=NHBCIBLK_00986;eC_number=5.1.3.9;Name=nanE;gene=nanE;inference=ab initio prediction:Prodigal:002006,similar to AA sequence:UniProtKB:Q8XNZ3;locus_tag=NHBCIBLK_00986;product=Putative N-acetylmannosamine-6-phosphate 2-epimerase
QQBB01000002.1	Prodigal:002006	CDS	25600	26670	.	+	0	ID=NHBCIBLK_00987;eC_number=7.6.2.10;Name=ugpC_3;db_xref=COG:COG3839;gene=ugpC_3;inference=ab initio prediction:Prodigal:002006,similar to AA sequence:UniProtKB:P10907;locus_tag=NHBCIBLK_00987;product=sn-glycerol-3-phosphate import ATP-binding protein UgpC
QQBB01000002.1	Prodigal:002006	CDS	26784	27731	.	+	0	ID=NHBCIBLK_00988;eC_number=1.8.5.-;Name=msrP_2;db_xref=COG:COG2041;gene=msrP_2;inference=ab initio prediction:Prodigal:002006,similar to AA sequence:UniProtKB:P76342;locus_tag=NHBCIBLK_00988;product=Protein-methionine-sulfoxide reductase catalytic subunit MsrP
QQBB01000002.1	Prodigal:002006	CDS	27731	28375	.	+	0	ID=NHBCIBLK_00989;Name=mamZ;gene=mamZ;inference=ab initio prediction:Prodigal:002006,similar to AA sequence:UniProtKB:V6F4W4;locus_tag=NHBCIBLK_00989;product=Magnetosome protein MamZ
QQBB01000002.1	Prodigal:002006	CDS	28438	29247	.	+	0	ID=NHBCIBLK_00990;Name=modA;db_xref=COG:COG0725;gene=modA;inference=ab initio prediction:Prodigal:002006,similar to AA sequence:UniProtKB:Q8PHA1;locus_tag=NHBCIBLK_00990;product=Molybdate-binding protein ModA
QQBB01000002.1	Prodigal:002006	CDS	29244	29939	.	+	0	ID=NHBCIBLK_00991;Name=modB;db_xref=COG:COG4149;gene=modB;inference=ab initio prediction:Prodigal:002006,similar to AA sequence:UniProtKB:P0AF01;locus_tag=NHBCIBLK_00991;product=Molybdenum transport system permease protein ModB
QQBB01000002.1	Prodigal:002006	CDS	29939	31048	.	+	0	ID=NHBCIBLK_00992;eC_number=7.6.2.8;Name=btuD_2;gene=btuD_2;inference=ab initio prediction:Prodigal:002006,protein motif:HAMAP:MF_01005;locus_tag=NHBCIBLK_00992;product=Vitamin B12 import ATP-binding protein BtuD
QQBB01000002.1	Prodigal:002006	CDS	31125	32390	.	+	0	ID=NHBCIBLK_00993;eC_number=3.4.11.-;db_xref=COG:COG2309;inference=ab initio prediction:Prodigal:002006,similar to AA sequence:UniProtKB:P42778;locus_tag=NHBCIBLK_00993;product=Aminopeptidase T
QQBB01000002.1	Prodigal:002006	CDS	32564	34447	.	+	0	ID=NHBCIBLK_00994;eC_number=7.4.2.10;Name=gsiA_1;db_xref=COG:COG1123;gene=gsiA_1;inference=ab initio prediction:Prodigal:002006,similar to AA sequence:UniProtKB:P75796;locus_tag=NHBCIBLK_00994;product=Glutathione import ATP-binding protein GsiA
QQBB01000002.1	Prodigal:002006	CDS	34472	35998	.	+	0	ID=NHBCIBLK_00995;Name=gsiB_3;db_xref=COG:COG0747;gene=gsiB_3;inference=ab initio prediction:Prodigal:002006,similar to AA sequence:UniProtKB:P75797;locus_tag=NHBCIBLK_00995;product=Glutathione-binding protein GsiB
QQBB01000002.1	Prodigal:002006	CDS	36098	37021	.	+	0	ID=NHBCIBLK_00996;Name=gsiC_3;db_xref=COG:COG0601;gene=gsiC_3;inference=ab initio prediction:Prodigal:002006,similar to AA sequence:UniProtKB:P75798;locus_tag=NHBCIBLK_00996;product=Glutathione transport system permease protein GsiC
QQBB01000002.1	Prodigal:002006	CDS	37027	37887	.	+	0	ID=NHBCIBLK_00997;Name=gsiD_2;db_xref=COG:COG1173;gene=gsiD_2;inference=ab initio prediction:Prodigal:002006,similar to AA sequence:UniProtKB:P75799;locus_tag=NHBCIBLK_00997;product=Glutathione transport system permease protein GsiD
QQBB01000002.1	Prodigal:002006	CDS	37884	39656	.	+	0	ID=NHBCIBLK_00998;inference=ab initio prediction:Prodigal:002006;locus_tag=NHBCIBLK_00998;product=hypothetical protein
QQBB01000002.1	Prodigal:002006	CDS	39755	40453	.	+	0	ID=NHBCIBLK_00999;eC_number=1.1.1.100;Name=fabG_5;gene=fabG_5;inference=ab initio prediction:Prodigal:002006,similar to AA sequence:UniProtKB:P99093;locus_tag=NHBCIBLK_00999;product=3-oxoacyl-[acyl-carrier-protein] reductase FabG
QQBB01000002.1	Prodigal:002006	CDS	40530	41876	.	+	0	ID=NHBCIBLK_01000;db_xref=COG:COG1926;inference=ab initio prediction:Prodigal:002006,similar to AA sequence:UniProtKB:P9WLM1;locus_tag=NHBCIBLK_01000;product=putative protein
QQBB01000002.1	Prodigal:002006	CDS	41972	43624	.	+	0	ID=NHBCIBLK_01001;Name=ettA;db_xref=COG:COG0488;gene=ettA;inference=ab initio prediction:Prodigal:002006,similar to AA sequence:UniProtKB:P45127;locus_tag=NHBCIBLK_01001;product=Energy-dependent translational throttle protein EttA
QQBB01000002.1	Prodigal:002006	CDS	44012	44464	.	+	0	ID=NHBCIBLK_01002;inference=ab initio prediction:Prodigal:002006;locus_tag=NHBCIBLK_01002;product=hypothetical protein
QQBB01000002.1	Prodigal:002006	CDS	44605	46101	.	+	0	ID=NHBCIBLK_01003;eC_number=3.2.2.4;Name=amn;db_xref=COG:COG0775;gene=amn;inference=ab initio prediction:Prodigal:002006,similar to AA sequence:UniProtKB:P0AE12;locus_tag=NHBCIBLK_01003;product=AMP nucleosidase
QQBB01000002.1	Prodigal:002006	CDS	46111	46983	.	+	0	ID=NHBCIBLK_01004;inference=ab initio prediction:Prodigal:002006;locus_tag=NHBCIBLK_01004;product=hypothetical protein
QQBB01000002.1	Prodigal:002006	CDS	47064	48077	.	+	0	ID=NHBCIBLK_01005;eC_number=2.1.1.163;Name=COQ5_1;gene=COQ5_1;inference=ab initio prediction:Prodigal:002006,protein motif:HAMAP:MF_01813;locus_tag=NHBCIBLK_01005;product=2-methoxy-6-polyprenyl-1%2C4-benzoquinol methylase%2C mitochondrial
QQBB01000002.1	Prodigal:002006	CDS	48077	48982	.	+	0	ID=NHBCIBLK_01006;eC_number=1.5.1.20;Name=metF;db_xref=COG:COG0685;gene=metF;inference=ab initio prediction:Prodigal:002006,similar to AA sequence:UniProtKB:P0AEZ1;locus_tag=NHBCIBLK_01006;product=5%2C10-methylenetetrahydrofolate reductase
QQBB01000002.1	Prodigal:002006	CDS	48995	52786	.	+	0	ID=NHBCIBLK_01007;eC_number=2.1.1.13;Name=metH;db_xref=COG:COG0646;gene=metH;inference=ab initio prediction:Prodigal:002006,similar to AA sequence:UniProtKB:P13009;locus_tag=NHBCIBLK_01007;product=Methionine synthase
QQBB01000002.1	Prodigal:002006	CDS	52855	53217	.	+	0	ID=NHBCIBLK_01008;inference=ab initio prediction:Prodigal:002006;locus_tag=NHBCIBLK_01008;product=hypothetical protein
QQBB01000002.1	Prodigal:002006	CDS	53221	54453	.	-	0	ID=NHBCIBLK_01009;eC_number=3.6.3.-;Name=macB;db_xref=COG:COG0577;gene=macB;inference=ab initio prediction:Prodigal:002006,similar to AA sequence:UniProtKB:Q5MK06;locus_tag=NHBCIBLK_01009;product=Macrolide export ATP-binding/permease protein MacB
QQBB01000002.1	Prodigal:002006	CDS	54450	55175	.	-	0	ID=NHBCIBLK_01010;eC_number=3.6.3.-;Name=yknY_1;db_xref=COG:COG1136;gene=yknY_1;inference=ab initio prediction:Prodigal:002006,similar to AA sequence:UniProtKB:O31711;locus_tag=NHBCIBLK_01010;product=putative ABC transporter ATP-binding protein YknY
QQBB01000002.1	Prodigal:002006	CDS	55186	56640	.	-	0	ID=NHBCIBLK_01011;Name=macA_1;db_xref=COG:COG0845;gene=macA_1;inference=ab initio prediction:Prodigal:002006,similar to AA sequence:UniProtKB:P75830;locus_tag=NHBCIBLK_01011;product=Macrolide export protein MacA
QQBB01000002.1	Prodigal:002006	CDS	56696	57469	.	-	0	ID=NHBCIBLK_01012;eC_number=3.5.1.28;Name=amiD;db_xref=COG:COG3023;gene=amiD;inference=ab initio prediction:Prodigal:002006,similar to AA sequence:UniProtKB:P75820;locus_tag=NHBCIBLK_01012;product=N-acetylmuramoyl-L-alanine amidase AmiD
QQBB01000002.1	Prodigal:002006	CDS	57474	58205	.	-	0	ID=NHBCIBLK_01013;Name=djlA_1;db_xref=COG:COG1076;gene=djlA_1;inference=ab initio prediction:Prodigal:002006,similar to AA sequence:UniProtKB:P31680;locus_tag=NHBCIBLK_01013;product=Co-chaperone protein DjlA
QQBB01000002.1	Prodigal:002006	CDS	58285	58563	.	-	0	ID=NHBCIBLK_01014;inference=ab initio prediction:Prodigal:002006;locus_tag=NHBCIBLK_01014;product=hypothetical protein
QQBB01000002.1	Prodigal:002006	CDS	58855	59565	.	+	0	ID=NHBCIBLK_01015;inference=ab initio prediction:Prodigal:002006;locus_tag=NHBCIBLK_01015;product=hypothetical protein
QQBB01000002.1	Prodigal:002006	CDS	60333	60830	.	+	0	ID=NHBCIBLK_01016;Name=mraZ;db_xref=COG:COG2001;gene=mraZ;inference=ab initio prediction:Prodigal:002006,similar to AA sequence:UniProtKB:P22186;locus_tag=NHBCIBLK_01016;product=Transcriptional regulator MraZ
QQBB01000002.1	Prodigal:002006	CDS	60827	61876	.	+	0	ID=NHBCIBLK_01017;eC_number=2.1.1.199;Name=rsmH;db_xref=COG:COG0275;gene=rsmH;inference=ab initio prediction:Prodigal:002006,similar to AA sequence:UniProtKB:P60390;locus_tag=NHBCIBLK_01017;product=Ribosomal RNA small subunit methyltransferase H
QQBB01000002.1	Prodigal:002006	CDS	61873	62268	.	+	0	ID=NHBCIBLK_01018;inference=ab initio prediction:Prodigal:002006;locus_tag=NHBCIBLK_01018;product=hypothetical protein
QQBB01000002.1	Prodigal:002006	CDS	62274	64040	.	+	0	ID=NHBCIBLK_01019;eC_number=3.4.16.4;Name=ftsI_1;gene=ftsI_1;inference=ab initio prediction:Prodigal:002006,similar to AA sequence:UniProtKB:B8H0A0;locus_tag=NHBCIBLK_01019;product=putative peptidoglycan D%2CD-transpeptidase FtsI
QQBB01000002.1	Prodigal:002006	CDS	64037	65500	.	+	0	ID=NHBCIBLK_01020;eC_number=6.3.2.13;Name=murE;db_xref=COG:COG0769;gene=murE;inference=ab initio prediction:Prodigal:002006,similar to AA sequence:UniProtKB:Q819Q0;locus_tag=NHBCIBLK_01020;product=UDP-N-acetylmuramoyl-L-alanyl-D-glutamate--2%2C6-diaminopimelate ligase
QQBB01000002.1	Prodigal:002006	CDS	65497	66930	.	+	0	ID=NHBCIBLK_01021;eC_number=6.3.2.10;Name=murF;db_xref=COG:COG0770;gene=murF;inference=ab initio prediction:Prodigal:002006,similar to AA sequence:UniProtKB:P11880;locus_tag=NHBCIBLK_01021;product=UDP-N-acetylmuramoyl-tripeptide--D-alanyl-D-alanine ligase
QQBB01000002.1	Prodigal:002006	CDS	66934	68019	.	+	0	ID=NHBCIBLK_01022;eC_number=2.7.8.13;Name=mraY;db_xref=COG:COG0472;gene=mraY;inference=ab initio prediction:Prodigal:002006,similar to AA sequence:UniProtKB:P0A6W3;locus_tag=NHBCIBLK_01022;product=Phospho-N-acetylmuramoyl-pentapeptide-transferase
QQBB01000002.1	Prodigal:002006	CDS	68024	69418	.	+	0	ID=NHBCIBLK_01023;eC_number=6.3.2.9;Name=murD;db_xref=COG:COG0771;gene=murD;inference=ab initio prediction:Prodigal:002006,similar to AA sequence:UniProtKB:P14900;locus_tag=NHBCIBLK_01023;product=UDP-N-acetylmuramoylalanine--D-glutamate ligase
QQBB01000002.1	Prodigal:002006	CDS	69424	70569	.	+	0	ID=NHBCIBLK_01024;eC_number=2.4.1.129;Name=ftsW;gene=ftsW;inference=ab initio prediction:Prodigal:002006,similar to AA sequence:UniProtKB:B8H092;locus_tag=NHBCIBLK_01024;product=putative peptidoglycan glycosyltransferase FtsW
QQBB01000002.1	Prodigal:002006	CDS	70566	71681	.	+	0	ID=NHBCIBLK_01025;eC_number=2.4.1.227;Name=murG_1;db_xref=COG:COG0707;gene=murG_1;inference=ab initio prediction:Prodigal:002006,similar to AA sequence:UniProtKB:Q9HW01;locus_tag=NHBCIBLK_01025;product=UDP-N-acetylglucosamine--N-acetylmuramyl-(pentapeptide) pyrophosphoryl-undecaprenol N-acetylglucosamine transferase
QQBB01000002.1	Prodigal:002006	CDS	71678	73093	.	+	0	ID=NHBCIBLK_01026;eC_number=6.3.2.8;Name=murC;db_xref=COG:COG0773;gene=murC;inference=ab initio prediction:Prodigal:002006,similar to AA sequence:UniProtKB:Q9HW02;locus_tag=NHBCIBLK_01026;product=UDP-N-acetylmuramate--L-alanine ligase
QQBB01000002.1	Prodigal:002006	CDS	73093	74013	.	+	0	ID=NHBCIBLK_01027;eC_number=1.3.1.98;Name=murB;db_xref=COG:COG0812;gene=murB;inference=ab initio prediction:Prodigal:002006,similar to AA sequence:UniProtKB:P61431;locus_tag=NHBCIBLK_01027;product=UDP-N-acetylenolpyruvoylglucosamine reductase
QQBB01000002.1	Prodigal:002006	CDS	74187	75113	.	+	0	ID=NHBCIBLK_01028;eC_number=6.3.2.4;Name=ddlB;db_xref=COG:COG1181;gene=ddlB;inference=ab initio prediction:Prodigal:002006,similar to AA sequence:UniProtKB:P07862;locus_tag=NHBCIBLK_01028;product=D-alanine--D-alanine ligase B
QQBB01000002.1	Prodigal:002006	CDS	75080	76060	.	+	0	ID=NHBCIBLK_01029;Name=ftsQ;gene=ftsQ;inference=ab initio prediction:Prodigal:002006,protein motif:HAMAP:MF_00911;locus_tag=NHBCIBLK_01029;product=Cell division protein FtsQ
QQBB01000002.1	Prodigal:002006	CDS	76057	77379	.	+	0	ID=NHBCIBLK_01030;Name=ftsA;db_xref=COG:COG0849;gene=ftsA;inference=ab initio prediction:Prodigal:002006,similar to AA sequence:UniProtKB:Q9K0X8;locus_tag=NHBCIBLK_01030;product=Cell division protein FtsA
QQBB01000002.1	Prodigal:002006	CDS	77487	79178	.	+	0	ID=NHBCIBLK_01031;Name=ftsZ;gene=ftsZ;inference=ab initio prediction:Prodigal:002006,protein motif:HAMAP:MF_00909;locus_tag=NHBCIBLK_01031;product=Cell division protein FtsZ
QQBB01000002.1	Prodigal:002006	CDS	79461	80408	.	+	0	ID=NHBCIBLK_01032;eC_number=3.5.1.108;Name=lpxC;db_xref=COG:COG0774;gene=lpxC;inference=ab initio prediction:Prodigal:002006,similar to AA sequence:UniProtKB:P0A725;locus_tag=NHBCIBLK_01032;product=UDP-3-O-acyl-N-acetylglucosamine deacetylase
QQBB01000002.1	Prodigal:002006	CDS	80598	81494	.	+	0	ID=NHBCIBLK_01033;Name=bamD;db_xref=COG:COG4105;gene=bamD;inference=ab initio prediction:Prodigal:002006,similar to AA sequence:UniProtKB:Q9K0B1;locus_tag=NHBCIBLK_01033;product=Outer membrane protein assembly factor BamD
QQBB01000002.1	Prodigal:002006	CDS	81507	83180	.	+	0	ID=NHBCIBLK_01034;Name=recN;db_xref=COG:COG0497;gene=recN;inference=ab initio prediction:Prodigal:002006,similar to AA sequence:UniProtKB:P05824;locus_tag=NHBCIBLK_01034;product=DNA repair protein RecN
QQBB01000002.1	Prodigal:002006	CDS	83213	83725	.	-	0	ID=NHBCIBLK_01035;inference=ab initio prediction:Prodigal:002006;locus_tag=NHBCIBLK_01035;product=hypothetical protein
QQBB01000002.1	Prodigal:002006	CDS	83922	84263	.	+	0	ID=NHBCIBLK_01036;inference=ab initio prediction:Prodigal:002006;locus_tag=NHBCIBLK_01036;product=hypothetical protein
QQBB01000002.1	Prodigal:002006	CDS	84983	87241	.	+	0	ID=NHBCIBLK_01037;eC_number=6.5.1.2;Name=ligA_2;db_xref=COG:COG0272;gene=ligA_2;inference=ab initio prediction:Prodigal:002006,similar to AA sequence:UniProtKB:P15042;locus_tag=NHBCIBLK_01037;product=DNA ligase
QQBB01000002.1	Prodigal:002006	CDS	87277	88155	.	+	0	ID=NHBCIBLK_01038;Name=rhaR_1;gene=rhaR_1;inference=ab initio prediction:Prodigal:002006,protein motif:HAMAP:MF_01533;locus_tag=NHBCIBLK_01038;product=HTH-type transcriptional activator RhaR
QQBB01000002.1	Prodigal:002006	CDS	88277	88987	.	+	0	ID=NHBCIBLK_01039;Name=ygaZ;db_xref=COG:COG1296;gene=ygaZ;inference=ab initio prediction:Prodigal:002006,similar to AA sequence:UniProtKB:P76630;locus_tag=NHBCIBLK_01039;product=Inner membrane protein YgaZ
QQBB01000002.1	Prodigal:002006	CDS	88984	89283	.	+	0	ID=NHBCIBLK_01040;inference=ab initio prediction:Prodigal:002006;locus_tag=NHBCIBLK_01040;product=hypothetical protein
QQBB01000002.1	Prodigal:002006	CDS	89291	91111	.	-	0	ID=NHBCIBLK_01041;inference=ab initio prediction:Prodigal:002006;locus_tag=NHBCIBLK_01041;product=hypothetical protein
QQBB01000002.1	Prodigal:002006	CDS	91400	91636	.	+	0	ID=NHBCIBLK_01042;inference=ab initio prediction:Prodigal:002006;locus_tag=NHBCIBLK_01042;product=hypothetical protein
QQBB01000002.1	Prodigal:002006	CDS	91652	91756	.	+	0	ID=NHBCIBLK_01043;inference=ab initio prediction:Prodigal:002006;locus_tag=NHBCIBLK_01043;product=hypothetical protein
QQBB01000002.1	Prodigal:002006	CDS	91753	92685	.	-	0	ID=NHBCIBLK_01044;eC_number=2.1.1.297;Name=prmC_2;gene=prmC_2;inference=ab initio prediction:Prodigal:002006,protein motif:HAMAP:MF_02126;locus_tag=NHBCIBLK_01044;product=Release factor glutamine methyltransferase
QQBB01000002.1	Prodigal:002006	CDS	92833	93708	.	+	0	ID=NHBCIBLK_01045;eC_number=1.-.-.-;Name=yghA_1;gene=yghA_1;inference=ab initio prediction:Prodigal:002006,similar to AA sequence:UniProtKB:P0AG84;locus_tag=NHBCIBLK_01045;product=putative oxidoreductase YghA
QQBB01000002.1	Prodigal:002006	CDS	93955	95226	.	-	0	ID=NHBCIBLK_01046;eC_number=2.1.1.79;Name=cfa;db_xref=COG:COG2230;gene=cfa;inference=ab initio prediction:Prodigal:002006,similar to AA sequence:UniProtKB:P0A9H7;locus_tag=NHBCIBLK_01046;product=Cyclopropane-fatty-acyl-phospholipid synthase
QQBB01000002.1	Prodigal:002006	CDS	95432	96310	.	+	0	ID=NHBCIBLK_01047;eC_number=1.11.1.6;Name=ydbD;db_xref=COG:COG3546;gene=ydbD;inference=ab initio prediction:Prodigal:002006,similar to AA sequence:UniProtKB:P80878;locus_tag=NHBCIBLK_01047;product=putative manganese catalase
QQBB01000002.1	Prodigal:002006	CDS	96347	98737	.	-	0	ID=NHBCIBLK_01048;eC_number=3.6.4.12;Name=uvrD;db_xref=COG:COG0210;gene=uvrD;inference=ab initio prediction:Prodigal:002006,similar to AA sequence:UniProtKB:P03018;locus_tag=NHBCIBLK_01048;product=DNA helicase II
QQBB01000002.1	Prodigal:002006	CDS	98861	99127	.	+	0	ID=NHBCIBLK_01049;inference=ab initio prediction:Prodigal:002006;locus_tag=NHBCIBLK_01049;product=hypothetical protein
QQBB01000002.1	Prodigal:002006	CDS	99220	99804	.	+	0	ID=NHBCIBLK_01050;inference=ab initio prediction:Prodigal:002006;locus_tag=NHBCIBLK_01050;product=hypothetical protein
QQBB01000002.1	Prodigal:002006	CDS	99818	100360	.	-	0	ID=NHBCIBLK_01051;eC_number=1.1.1.108;Name=lcdH;gene=lcdH;inference=ab initio prediction:Prodigal:002006,similar to AA sequence:UniProtKB:D7UNT2;locus_tag=NHBCIBLK_01051;product=L-carnitine dehydrogenase
QQBB01000002.1	Prodigal:002006	CDS	100541	101956	.	+	0	ID=NHBCIBLK_01052;eC_number=1.-.-.-;db_xref=COG:COG0277;inference=ab initio prediction:Prodigal:002006,similar to AA sequence:UniProtKB:P9WIT1;locus_tag=NHBCIBLK_01052;product=putative FAD-linked oxidoreductase
QQBB01000002.1	Prodigal:002006	CDS	102041	105601	.	+	0	ID=NHBCIBLK_01053;inference=ab initio prediction:Prodigal:002006;locus_tag=NHBCIBLK_01053;product=hypothetical protein
QQBB01000002.1	Prodigal:002006	CDS	105561	105815	.	-	0	ID=NHBCIBLK_01054;inference=ab initio prediction:Prodigal:002006;locus_tag=NHBCIBLK_01054;product=hypothetical protein
QQBB01000002.1	Prodigal:002006	CDS	105816	106001	.	-	0	ID=NHBCIBLK_01055;inference=ab initio prediction:Prodigal:002006;locus_tag=NHBCIBLK_01055;product=hypothetical protein
QQBB01000002.1	Prodigal:002006	CDS	106019	107413	.	-	0	ID=NHBCIBLK_01056;eC_number=4.2.1.2;Name=fumC;db_xref=COG:COG0114;gene=fumC;inference=ab initio prediction:Prodigal:002006,similar to AA sequence:UniProtKB:Q92PB6;locus_tag=NHBCIBLK_01056;product=Fumarate hydratase class II
QQBB01000002.1	Prodigal:002006	CDS	107481	108899	.	+	0	ID=NHBCIBLK_01057;inference=ab initio prediction:Prodigal:002006;locus_tag=NHBCIBLK_01057;product=hypothetical protein
QQBB01000002.1	Prodigal:002006	CDS	108930	109538	.	-	0	ID=NHBCIBLK_01058;inference=ab initio prediction:Prodigal:002006;locus_tag=NHBCIBLK_01058;product=hypothetical protein
QQBB01000002.1	Prodigal:002006	CDS	109896	110726	.	+	0	ID=NHBCIBLK_01059;eC_number=2.1.1.45;Name=thyA_1;db_xref=COG:COG0207;gene=thyA_1;inference=ab initio prediction:Prodigal:002006,similar to AA sequence:UniProtKB:P0A884;locus_tag=NHBCIBLK_01059;product=Thymidylate synthase
QQBB01000002.1	Prodigal:002006	CDS	110762	111319	.	+	0	ID=NHBCIBLK_01060;eC_number=3.2.2.-;db_xref=COG:COG2094;inference=ab initio prediction:Prodigal:002006,similar to AA sequence:UniProtKB:P9WJP7;locus_tag=NHBCIBLK_01060;product=Putative 3-methyladenine DNA glycosylase
QQBB01000002.1	Prodigal:002006	CDS	111412	112251	.	+	0	ID=NHBCIBLK_01061;inference=ab initio prediction:Prodigal:002006;locus_tag=NHBCIBLK_01061;product=hypothetical protein
QQBB01000002.1	Prodigal:002006	CDS	112269	112532	.	+	0	ID=NHBCIBLK_01062;inference=ab initio prediction:Prodigal:002006;locus_tag=NHBCIBLK_01062;product=hypothetical protein
QQBB01000002.1	Prodigal:002006	CDS	112545	112838	.	+	0	ID=NHBCIBLK_01063;Name=napF;gene=napF;inference=ab initio prediction:Prodigal:002006,protein motif:HAMAP:MF_02201;locus_tag=NHBCIBLK_01063;product=Ferredoxin-type protein NapF
QQBB01000002.1	Prodigal:002006	CDS	112835	113092	.	+	0	ID=NHBCIBLK_01064;Name=napD;db_xref=COG:COG3062;gene=napD;inference=ab initio prediction:Prodigal:002006,similar to AA sequence:UniProtKB:P0A9I5;locus_tag=NHBCIBLK_01064;product=Chaperone NapD
QQBB01000002.1	Prodigal:002006	CDS	113097	115616	.	+	0	ID=NHBCIBLK_01065;eC_number=1.9.6.1;Name=napA;gene=napA;inference=ab initio prediction:Prodigal:002006,similar to AA sequence:UniProtKB:Q53176;locus_tag=NHBCIBLK_01065;product=Periplasmic nitrate reductase
QQBB01000002.1	Prodigal:002006	CDS	115613	116083	.	+	0	ID=NHBCIBLK_01066;Name=napB;gene=napB;inference=ab initio prediction:Prodigal:002006,similar to AA sequence:UniProtKB:O88160;locus_tag=NHBCIBLK_01066;product=Periplasmic nitrate reductase%2C electron transfer subunit
QQBB01000002.1	Prodigal:002006	CDS	116085	116702	.	+	0	ID=NHBCIBLK_01067;Name=napC;gene=napC;inference=ab initio prediction:Prodigal:002006,similar to AA sequence:UniProtKB:Q53178;locus_tag=NHBCIBLK_01067;product=Cytochrome c-type protein NapC
QQBB01000002.1	Prodigal:002006	CDS	116707	117252	.	+	0	ID=NHBCIBLK_01068;inference=ab initio prediction:Prodigal:002006;locus_tag=NHBCIBLK_01068;product=hypothetical protein
QQBB01000002.1	Prodigal:002006	CDS	117275	117661	.	-	0	ID=NHBCIBLK_01069;inference=ab initio prediction:Prodigal:002006;locus_tag=NHBCIBLK_01069;product=hypothetical protein
QQBB01000002.1	Prodigal:002006	CDS	117741	118853	.	-	0	ID=NHBCIBLK_01070;Name=ftsP_1;gene=ftsP_1;inference=ab initio prediction:Prodigal:002006,protein motif:HAMAP:MF_00915;locus_tag=NHBCIBLK_01070;product=Cell division protein FtsP
QQBB01000002.1	Prodigal:002006	CDS	119159	120511	.	+	0	ID=NHBCIBLK_01071;eC_number=1.3.98.3;Name=hemN;db_xref=COG:COG0635;gene=hemN;inference=ab initio prediction:Prodigal:002006,similar to AA sequence:UniProtKB:O34162;locus_tag=NHBCIBLK_01071;product=Oxygen-independent coproporphyrinogen III oxidase
QQBB01000002.1	Prodigal:002006	CDS	120571	122481	.	-	0	ID=NHBCIBLK_01072;inference=ab initio prediction:Prodigal:002006;locus_tag=NHBCIBLK_01072;product=hypothetical protein
QQBB01000002.1	Prodigal:002006	CDS	122495	123307	.	-	0	ID=NHBCIBLK_01073;Name=nirQ;db_xref=COG:COG0714;gene=nirQ;inference=ab initio prediction:Prodigal:002006,similar to AA sequence:UniProtKB:Q02441;locus_tag=NHBCIBLK_01073;product=Denitrification regulatory protein NirQ
QQBB01000002.1	Prodigal:002006	CDS	123375	124724	.	-	0	ID=NHBCIBLK_01074;eC_number=1.7.2.5;Name=norB;gene=norB;inference=ab initio prediction:Prodigal:002006,similar to AA sequence:UniProtKB:P98008;locus_tag=NHBCIBLK_01074;product=Nitric oxide reductase subunit B
QQBB01000002.1	Prodigal:002006	CDS	124741	125193	.	-	0	ID=NHBCIBLK_01075;Name=norC;db_xref=COG:COG2010;gene=norC;inference=ab initio prediction:Prodigal:002006,similar to AA sequence:UniProtKB:Q52527;locus_tag=NHBCIBLK_01075;product=Nitric oxide reductase subunit C
QQBB01000002.1	Prodigal:002006	CDS	125419	125694	.	-	0	ID=NHBCIBLK_01076;inference=ab initio prediction:Prodigal:002006;locus_tag=NHBCIBLK_01076;product=hypothetical protein
QQBB01000002.1	Prodigal:002006	CDS	125699	126265	.	-	0	ID=NHBCIBLK_01077;inference=ab initio prediction:Prodigal:002006;locus_tag=NHBCIBLK_01077;product=hypothetical protein
QQBB01000002.1	Prodigal:002006	CDS	126396	126551	.	+	0	ID=NHBCIBLK_01078;inference=ab initio prediction:Prodigal:002006;locus_tag=NHBCIBLK_01078;product=hypothetical protein
QQBB01000002.1	Prodigal:002006	CDS	126586	126807	.	+	0	ID=NHBCIBLK_01079;inference=ab initio prediction:Prodigal:002006;locus_tag=NHBCIBLK_01079;product=hypothetical protein
QQBB01000002.1	Prodigal:002006	CDS	126862	127560	.	-	0	ID=NHBCIBLK_01080;db_xref=COG:COG0664;inference=ab initio prediction:Prodigal:002006,similar to AA sequence:UniProtKB:Q5SID7;locus_tag=NHBCIBLK_01080;product=Cyclic AMP receptor protein
QQBB01000002.1	Prodigal:002006	CDS	127845	128297	.	+	0	ID=NHBCIBLK_01081;Name=petE_2;gene=petE_2;inference=ab initio prediction:Prodigal:002006,protein motif:HAMAP:MF_00566;locus_tag=NHBCIBLK_01081;product=Plastocyanin
QQBB01000002.1	Prodigal:002006	CDS	128365	129810	.	+	0	ID=NHBCIBLK_01082;inference=ab initio prediction:Prodigal:002006;locus_tag=NHBCIBLK_01082;product=hypothetical protein
QQBB01000002.1	Prodigal:002006	CDS	129810	130991	.	+	0	ID=NHBCIBLK_01083;inference=ab initio prediction:Prodigal:002006;locus_tag=NHBCIBLK_01083;product=hypothetical protein
QQBB01000002.1	Prodigal:002006	CDS	131146	132024	.	+	0	ID=NHBCIBLK_01084;inference=ab initio prediction:Prodigal:002006;locus_tag=NHBCIBLK_01084;product=hypothetical protein
QQBB01000002.1	Prodigal:002006	CDS	132160	132618	.	+	0	ID=NHBCIBLK_01085;Name=ccmE_1;db_xref=COG:COG2332;gene=ccmE_1;inference=ab initio prediction:Prodigal:002006,similar to AA sequence:UniProtKB:Q9LA01;locus_tag=NHBCIBLK_01085;product=Cytochrome c-type biogenesis protein CcmE
QQBB01000002.1	Prodigal:002006	CDS	132631	133977	.	+	0	ID=NHBCIBLK_01086;Name=tetA;gene=tetA;inference=ab initio prediction:Prodigal:002006,similar to AA sequence:UniProtKB:P02981;locus_tag=NHBCIBLK_01086;product=Tetracycline resistance protein%2C class C
QQBB01000002.1	Prodigal:002006	CDS	134044	134772	.	+	0	ID=NHBCIBLK_01087;inference=ab initio prediction:Prodigal:002006;locus_tag=NHBCIBLK_01087;product=hypothetical protein
QQBB01000002.1	Prodigal:002006	CDS	134963	135268	.	+	0	ID=NHBCIBLK_01088;inference=ab initio prediction:Prodigal:002006;locus_tag=NHBCIBLK_01088;product=hypothetical protein
QQBB01000002.1	Prodigal:002006	CDS	135265	135789	.	+	0	ID=NHBCIBLK_01089;eC_number=2.3.1.-;Name=ypeA;gene=ypeA;inference=ab initio prediction:Prodigal:002006,protein motif:HAMAP:MF_01127;locus_tag=NHBCIBLK_01089;product=Acetyltransferase YpeA
QQBB01000002.1	Prodigal:002006	CDS	135786	136298	.	+	0	ID=NHBCIBLK_01090;eC_number=1.5.1.3;Name=dhfrIII;gene=dhfrIII;inference=ab initio prediction:Prodigal:002006,similar to AA sequence:UniProtKB:P12833;locus_tag=NHBCIBLK_01090;product=Dihydrofolate reductase type 3
QQBB01000002.1	Prodigal:002006	CDS	136434	137588	.	+	0	ID=NHBCIBLK_01091;Name=hflK;db_xref=COG:COG0330;gene=hflK;inference=ab initio prediction:Prodigal:002006,similar to AA sequence:UniProtKB:P0ABC7;locus_tag=NHBCIBLK_01091;product=Modulator of FtsH protease HflK
QQBB01000002.1	Prodigal:002006	CDS	137585	138538	.	+	0	ID=NHBCIBLK_01092;Name=hflC;db_xref=COG:COG0330;gene=hflC;inference=ab initio prediction:Prodigal:002006,similar to AA sequence:UniProtKB:P0ABC3;locus_tag=NHBCIBLK_01092;product=Modulator of FtsH protease HflC
QQBB01000002.1	Prodigal:002006	CDS	138546	138737	.	+	0	ID=NHBCIBLK_01093;inference=ab initio prediction:Prodigal:002006;locus_tag=NHBCIBLK_01093;product=hypothetical protein
QQBB01000002.1	Prodigal:002006	CDS	138773	140344	.	+	0	ID=NHBCIBLK_01094;eC_number=3.4.21.107;Name=degP_1;db_xref=COG:COG0265;gene=degP_1;inference=ab initio prediction:Prodigal:002006,similar to AA sequence:UniProtKB:P0C0V0;locus_tag=NHBCIBLK_01094;product=Periplasmic serine endoprotease DegP
QQBB01000002.1	Prodigal:002006	CDS	140415	141323	.	-	0	ID=NHBCIBLK_01095;inference=ab initio prediction:Prodigal:002006;locus_tag=NHBCIBLK_01095;product=hypothetical protein
QQBB01000002.1	Prodigal:002006	CDS	141402	142268	.	+	0	ID=NHBCIBLK_01096;eC_number=2.5.1.75;Name=miaA;db_xref=COG:COG0324;gene=miaA;inference=ab initio prediction:Prodigal:002006,similar to AA sequence:UniProtKB:Q9KAC3;locus_tag=NHBCIBLK_01096;product=tRNA dimethylallyltransferase
QQBB01000002.1	Prodigal:002006	CDS	142246	143040	.	-	0	ID=NHBCIBLK_01097;inference=ab initio prediction:Prodigal:002006;locus_tag=NHBCIBLK_01097;product=hypothetical protein
QQBB01000002.1	Prodigal:002006	CDS	143355	145127	.	+	0	ID=NHBCIBLK_01098;eC_number=2.2.1.6;Name=ilvI;db_xref=COG:COG0028;gene=ilvI;inference=ab initio prediction:Prodigal:002006,similar to AA sequence:UniProtKB:P00893;locus_tag=NHBCIBLK_01098;product=Acetolactate synthase isozyme 3 large subunit
QQBB01000002.1	Prodigal:002006	CDS	145143	145823	.	+	0	ID=NHBCIBLK_01099;inference=ab initio prediction:Prodigal:002006;locus_tag=NHBCIBLK_01099;product=hypothetical protein
QQBB01000002.1	Prodigal:002006	CDS	145853	146401	.	+	0	ID=NHBCIBLK_01100;eC_number=2.2.1.6;Name=ilvH;db_xref=COG:COG0440;gene=ilvH;inference=ab initio prediction:Prodigal:002006,similar to AA sequence:UniProtKB:P00894;locus_tag=NHBCIBLK_01100;product=Acetolactate synthase isozyme 3 small subunit
QQBB01000002.1	Prodigal:002006	CDS	146398	146946	.	-	0	ID=NHBCIBLK_01101;inference=ab initio prediction:Prodigal:002006;locus_tag=NHBCIBLK_01101;product=hypothetical protein
QQBB01000002.1	Prodigal:002006	CDS	146983	147390	.	-	0	ID=NHBCIBLK_01102;inference=ab initio prediction:Prodigal:002006;locus_tag=NHBCIBLK_01102;product=hypothetical protein
QQBB01000002.1	Prodigal:002006	CDS	147599	148618	.	+	0	ID=NHBCIBLK_01103;eC_number=1.1.1.86;Name=ilvC;db_xref=COG:COG0059;gene=ilvC;inference=ab initio prediction:Prodigal:002006,similar to AA sequence:UniProtKB:Q9HVA2;locus_tag=NHBCIBLK_01103;product=Ketol-acid reductoisomerase (NADP(+))
QQBB01000002.1	Prodigal:002006	CDS	148697	149050	.	-	0	ID=NHBCIBLK_01104;inference=ab initio prediction:Prodigal:002006;locus_tag=NHBCIBLK_01104;product=hypothetical protein
QQBB01000002.1	Prodigal:002006	CDS	149159	149311	.	-	0	ID=NHBCIBLK_01105;inference=ab initio prediction:Prodigal:002006;locus_tag=NHBCIBLK_01105;product=hypothetical protein
QQBB01000002.1	Prodigal:002006	CDS	149373	149894	.	-	0	ID=NHBCIBLK_01106;Name=yabI;db_xref=COG:COG0586;gene=yabI;inference=ab initio prediction:Prodigal:002006,similar to AA sequence:UniProtKB:P30149;locus_tag=NHBCIBLK_01106;product=Inner membrane protein YabI
QQBB01000002.1	Prodigal:002006	CDS	150030	150878	.	+	0	ID=NHBCIBLK_01107;eC_number=2.7.1.35;Name=pdxY;db_xref=COG:COG2240;gene=pdxY;inference=ab initio prediction:Prodigal:002006,similar to AA sequence:UniProtKB:Q7CIR8;locus_tag=NHBCIBLK_01107;product=Pyridoxal kinase PdxY
QQBB01000002.1	Prodigal:002006	CDS	150883	151785	.	+	0	ID=NHBCIBLK_01108;eC_number=5.3.3.17;Name=phzF;gene=phzF;inference=ab initio prediction:Prodigal:002006,similar to AA sequence:UniProtKB:Q51792;locus_tag=NHBCIBLK_01108;product=Trans-2%2C3-dihydro-3-hydroxyanthranilate isomerase
QQBB01000002.1	Prodigal:002006	CDS	151782	152498	.	+	0	ID=NHBCIBLK_01109;inference=ab initio prediction:Prodigal:002006;locus_tag=NHBCIBLK_01109;product=hypothetical protein
QQBB01000002.1	Prodigal:002006	CDS	152489	152818	.	-	0	ID=NHBCIBLK_01110;inference=ab initio prediction:Prodigal:002006;locus_tag=NHBCIBLK_01110;product=hypothetical protein
QQBB01000002.1	Prodigal:002006	CDS	153202	154764	.	+	0	ID=NHBCIBLK_01111;eC_number=2.3.3.13;Name=leuA;db_xref=COG:COG0119;gene=leuA;inference=ab initio prediction:Prodigal:002006,similar to AA sequence:UniProtKB:Q9JZG1;locus_tag=NHBCIBLK_01111;product=2-isopropylmalate synthase
QQBB01000002.1	Prodigal:002006	CDS	154803	155279	.	-	0	ID=NHBCIBLK_01112;Name=decR_1;db_xref=COG:COG1522;gene=decR_1;inference=ab initio prediction:Prodigal:002006,similar to AA sequence:UniProtKB:P0ACJ5;locus_tag=NHBCIBLK_01112;product=DNA-binding transcriptional activator DecR
QQBB01000002.1	Prodigal:002006	CDS	155400	156257	.	+	0	ID=NHBCIBLK_01113;eC_number=1.14.16.1;Name=phhA;db_xref=COG:COG3186;gene=phhA;inference=ab initio prediction:Prodigal:002006,similar to AA sequence:UniProtKB:P30967;locus_tag=NHBCIBLK_01113;product=Phenylalanine-4-hydroxylase
QQBB01000002.1	Aragorn:001002	tRNA	156357	156432	.	+	.	ID=NHBCIBLK_01114;inference=COORDINATES:profile:Aragorn:001002;locus_tag=NHBCIBLK_01114;product=tRNA-Lys(ctt)
QQBB01000002.1	Prodigal:002006	CDS	156611	157021	.	-	0	ID=NHBCIBLK_01115;inference=ab initio prediction:Prodigal:002006;locus_tag=NHBCIBLK_01115;product=hypothetical protein
QQBB01000002.1	Prodigal:002006	CDS	157118	157813	.	-	0	ID=NHBCIBLK_01116;inference=ab initio prediction:Prodigal:002006;locus_tag=NHBCIBLK_01116;product=hypothetical protein
QQBB01000002.1	Prodigal:002006	CDS	158085	159194	.	-	0	ID=NHBCIBLK_01117;inference=ab initio prediction:Prodigal:002006;locus_tag=NHBCIBLK_01117;product=hypothetical protein
QQBB01000002.1	Prodigal:002006	CDS	160210	160941	.	+	0	ID=NHBCIBLK_01118;inference=ab initio prediction:Prodigal:002006;locus_tag=NHBCIBLK_01118;product=hypothetical protein
QQBB01000002.1	Prodigal:002006	CDS	161364	162044	.	+	0	ID=NHBCIBLK_01119;inference=ab initio prediction:Prodigal:002006;locus_tag=NHBCIBLK_01119;product=hypothetical protein
QQBB01000002.1	Prodigal:002006	CDS	162298	162612	.	+	0	ID=NHBCIBLK_01120;inference=ab initio prediction:Prodigal:002006;locus_tag=NHBCIBLK_01120;product=hypothetical protein
QQBB01000002.1	Prodigal:002006	CDS	162830	163099	.	+	0	ID=NHBCIBLK_01121;inference=ab initio prediction:Prodigal:002006;locus_tag=NHBCIBLK_01121;product=hypothetical protein
QQBB01000002.1	Prodigal:002006	CDS	163435	165450	.	+	0	ID=NHBCIBLK_01122;inference=ab initio prediction:Prodigal:002006;locus_tag=NHBCIBLK_01122;product=hypothetical protein
QQBB01000002.1	Prodigal:002006	CDS	165678	167501	.	+	0	ID=NHBCIBLK_01123;Name=prsD_2;gene=prsD_2;inference=ab initio prediction:Prodigal:002006,similar to AA sequence:UniProtKB:Q7ANN4;locus_tag=NHBCIBLK_01123;product=Type I secretion system ATP-binding protein PrsD
QQBB01000002.1	Prodigal:002006	CDS	167519	168883	.	+	0	ID=NHBCIBLK_01124;Name=prsE_2;gene=prsE_2;inference=ab initio prediction:Prodigal:002006,similar to AA sequence:UniProtKB:Q7ANN5;locus_tag=NHBCIBLK_01124;product=Type I secretion system membrane fusion protein PrsE
QQBB01000002.1	Prodigal:002006	CDS	169036	170775	.	+	0	ID=NHBCIBLK_01125;eC_number=2.7.13.3;Name=rcsC_6;gene=rcsC_6;inference=ab initio prediction:Prodigal:002006,protein motif:HAMAP:MF_00979;locus_tag=NHBCIBLK_01125;product=Sensor histidine kinase RcsC
QQBB01000002.1	Prodigal:002006	CDS	170900	171538	.	+	0	ID=NHBCIBLK_01126;Name=nreC_1;db_xref=COG:COG2197;gene=nreC_1;inference=ab initio prediction:Prodigal:002006,similar to AA sequence:UniProtKB:Q7WZY4;locus_tag=NHBCIBLK_01126;product=Oxygen regulatory protein NreC
QQBB01000002.1	Prodigal:002006	CDS	171676	172884	.	-	0	ID=NHBCIBLK_01127;eC_number=4.2.1.8;db_xref=COG:COG4948;inference=ab initio prediction:Prodigal:002006,similar to AA sequence:UniProtKB:Q9A4L8;locus_tag=NHBCIBLK_01127;product=D-mannonate dehydratase
QQBB01000002.1	Prodigal:002006	CDS	172907	174385	.	-	0	ID=NHBCIBLK_01128;eC_number=1.1.1.67;Name=mtlK_1;db_xref=COG:COG0246;gene=mtlK_1;inference=ab initio prediction:Prodigal:002006,similar to AA sequence:UniProtKB:P33216;locus_tag=NHBCIBLK_01128;product=Mannitol 2-dehydrogenase
QQBB01000002.1	Prodigal:002006	CDS	174393	175235	.	-	0	ID=NHBCIBLK_01129;inference=ab initio prediction:Prodigal:002006;locus_tag=NHBCIBLK_01129;product=hypothetical protein
QQBB01000002.1	Prodigal:002006	CDS	175240	176154	.	-	0	ID=NHBCIBLK_01130;inference=ab initio prediction:Prodigal:002006;locus_tag=NHBCIBLK_01130;product=hypothetical protein
QQBB01000002.1	Prodigal:002006	CDS	176154	177239	.	-	0	ID=NHBCIBLK_01131;eC_number=7.5.2.-;Name=msmX_3;db_xref=COG:COG3839;gene=msmX_3;inference=ab initio prediction:Prodigal:002006,similar to AA sequence:UniProtKB:P94360;locus_tag=NHBCIBLK_01131;product=Oligosaccharides import ATP-binding protein MsmX
QQBB01000002.1	Prodigal:002006	CDS	177255	178442	.	-	0	ID=NHBCIBLK_01132;inference=ab initio prediction:Prodigal:002006;locus_tag=NHBCIBLK_01132;product=hypothetical protein
QQBB01000002.1	Prodigal:002006	CDS	178498	179901	.	-	0	ID=NHBCIBLK_01133;eC_number=5.3.1.12;Name=uxaC;db_xref=COG:COG1904;gene=uxaC;inference=ab initio prediction:Prodigal:002006,similar to AA sequence:UniProtKB:Q9A874;locus_tag=NHBCIBLK_01133;product=Uronate isomerase
QQBB01000002.1	Prodigal:002006	CDS	180024	180782	.	+	0	ID=NHBCIBLK_01134;Name=rspR_1;db_xref=COG:COG1802;gene=rspR_1;inference=ab initio prediction:Prodigal:002006,similar to AA sequence:UniProtKB:P0ACM2;locus_tag=NHBCIBLK_01134;product=HTH-type transcriptional repressor RspR
QQBB01000002.1	Prodigal:002006	CDS	180818	182245	.	-	0	ID=NHBCIBLK_01135;inference=ab initio prediction:Prodigal:002006;locus_tag=NHBCIBLK_01135;product=hypothetical protein
QQBB01000002.1	Prodigal:002006	CDS	182242	184791	.	-	0	ID=NHBCIBLK_01136;inference=ab initio prediction:Prodigal:002006;locus_tag=NHBCIBLK_01136;product=hypothetical protein
QQBB01000002.1	Prodigal:002006	CDS	185811	187547	.	-	0	ID=NHBCIBLK_01137;Name=dauA_1;db_xref=COG:COG0659;gene=dauA_1;inference=ab initio prediction:Prodigal:002006,similar to AA sequence:UniProtKB:P0AFR2;locus_tag=NHBCIBLK_01137;product=C4-dicarboxylic acid transporter DauA
QQBB01000002.1	Prodigal:002006	CDS	187583	187861	.	-	0	ID=NHBCIBLK_01138;inference=ab initio prediction:Prodigal:002006;locus_tag=NHBCIBLK_01138;product=hypothetical protein
QQBB01000002.1	Prodigal:002006	CDS	188156	190432	.	+	0	ID=NHBCIBLK_01139;eC_number=3.4.24.-;Name=ftsH_1;gene=ftsH_1;inference=ab initio prediction:Prodigal:002006,protein motif:HAMAP:MF_01458;locus_tag=NHBCIBLK_01139;product=ATP-dependent zinc metalloprotease FtsH
QQBB01000002.1	Prodigal:002006	CDS	190498	190821	.	-	0	ID=NHBCIBLK_01140;inference=ab initio prediction:Prodigal:002006;locus_tag=NHBCIBLK_01140;product=hypothetical protein
QQBB01000002.1	Prodigal:002006	CDS	190851	191345	.	-	0	ID=NHBCIBLK_01141;inference=ab initio prediction:Prodigal:002006;locus_tag=NHBCIBLK_01141;product=hypothetical protein
QQBB01000002.1	Prodigal:002006	CDS	191410	192621	.	-	0	ID=NHBCIBLK_01142;inference=ab initio prediction:Prodigal:002006;locus_tag=NHBCIBLK_01142;product=hypothetical protein
QQBB01000002.1	Prodigal:002006	CDS	192683	193441	.	-	0	ID=NHBCIBLK_01143;inference=ab initio prediction:Prodigal:002006;locus_tag=NHBCIBLK_01143;product=hypothetical protein
QQBB01000002.1	Prodigal:002006	CDS	193438	194652	.	-	0	ID=NHBCIBLK_01144;inference=ab initio prediction:Prodigal:002006;locus_tag=NHBCIBLK_01144;product=hypothetical protein
QQBB01000002.1	Prodigal:002006	CDS	194649	197717	.	-	0	ID=NHBCIBLK_01145;inference=ab initio prediction:Prodigal:002006;locus_tag=NHBCIBLK_01145;product=hypothetical protein
QQBB01000002.1	Prodigal:002006	CDS	198102	199418	.	+	0	ID=NHBCIBLK_01146;inference=ab initio prediction:Prodigal:002006;locus_tag=NHBCIBLK_01146;product=hypothetical protein
QQBB01000002.1	Prodigal:002006	CDS	199548	200594	.	+	0	ID=NHBCIBLK_01147;eC_number=3.1.1.-;Name=aes;gene=aes;inference=ab initio prediction:Prodigal:002006,protein motif:HAMAP:MF_01958;locus_tag=NHBCIBLK_01147;product=Acetyl esterase
QQBB01000002.1	Prodigal:002006	CDS	201102	201404	.	-	0	ID=NHBCIBLK_01148;inference=ab initio prediction:Prodigal:002006;locus_tag=NHBCIBLK_01148;product=hypothetical protein
QQBB01000002.1	Prodigal:002006	CDS	201556	202845	.	-	0	ID=NHBCIBLK_01149;inference=ab initio prediction:Prodigal:002006;locus_tag=NHBCIBLK_01149;product=hypothetical protein
QQBB01000002.1	Prodigal:002006	CDS	203283	204983	.	+	0	ID=NHBCIBLK_01150;eC_number=3.4.24.-;Name=ftsH_2;gene=ftsH_2;inference=ab initio prediction:Prodigal:002006,similar to AA sequence:UniProtKB:B8H444;locus_tag=NHBCIBLK_01150;product=ATP-dependent zinc metalloprotease FtsH
QQBB01000002.1	Prodigal:002006	CDS	205290	206546	.	+	0	ID=NHBCIBLK_01151;Name=amiC_1;gene=amiC_1;inference=ab initio prediction:Prodigal:002006,similar to AA sequence:UniProtKB:P27017;locus_tag=NHBCIBLK_01151;product=Aliphatic amidase expression-regulating protein
QQBB01000002.1	Prodigal:002006	CDS	206614	208206	.	+	0	ID=NHBCIBLK_01152;inference=ab initio prediction:Prodigal:002006;locus_tag=NHBCIBLK_01152;product=hypothetical protein
QQBB01000002.1	Prodigal:002006	CDS	208203	209336	.	+	0	ID=NHBCIBLK_01153;inference=ab initio prediction:Prodigal:002006;locus_tag=NHBCIBLK_01153;product=hypothetical protein
QQBB01000002.1	Prodigal:002006	CDS	209340	210092	.	+	0	ID=NHBCIBLK_01154;Name=livF_4;db_xref=COG:COG0410;gene=livF_4;inference=ab initio prediction:Prodigal:002006,similar to AA sequence:UniProtKB:P22731;locus_tag=NHBCIBLK_01154;product=High-affinity branched-chain amino acid transport ATP-binding protein LivF
QQBB01000002.1	Prodigal:002006	CDS	210089	210790	.	+	0	ID=NHBCIBLK_01155;Name=livF_5;db_xref=COG:COG0410;gene=livF_5;inference=ab initio prediction:Prodigal:002006,similar to AA sequence:UniProtKB:P22731;locus_tag=NHBCIBLK_01155;product=High-affinity branched-chain amino acid transport ATP-binding protein LivF
QQBB01000002.1	Prodigal:002006	CDS	210765	211619	.	+	0	ID=NHBCIBLK_01156;Name=ureD;db_xref=COG:COG0829;gene=ureD;inference=ab initio prediction:Prodigal:002006,similar to AA sequence:UniProtKB:P17089;locus_tag=NHBCIBLK_01156;product=Urease accessory protein UreD
QQBB01000002.1	Prodigal:002006	CDS	211629	212249	.	+	0	ID=NHBCIBLK_01157;eC_number=3.5.1.5;Name=ureA;db_xref=COG:COG0831;gene=ureA;inference=ab initio prediction:Prodigal:002006,similar to AA sequence:UniProtKB:P14916;locus_tag=NHBCIBLK_01157;product=Urease subunit alpha
QQBB01000002.1	Prodigal:002006	CDS	212249	213976	.	+	0	ID=NHBCIBLK_01158;eC_number=3.5.1.5;Name=ureC1;gene=ureC1;inference=ab initio prediction:Prodigal:002006,similar to AA sequence:UniProtKB:Q2YPD5;locus_tag=NHBCIBLK_01158;product=Urease subunit alpha 1
QQBB01000002.1	Prodigal:002006	CDS	213984	214460	.	+	0	ID=NHBCIBLK_01159;Name=ureE1;gene=ureE1;inference=ab initio prediction:Prodigal:002006,similar to AA sequence:UniProtKB:Q8G2P7;locus_tag=NHBCIBLK_01159;product=Urease accessory protein UreE 1
QQBB01000002.1	Prodigal:002006	CDS	214423	215145	.	+	0	ID=NHBCIBLK_01160;Name=ureF;db_xref=COG:COG0830;gene=ureF;inference=ab initio prediction:Prodigal:002006,similar to AA sequence:UniProtKB:P17091;locus_tag=NHBCIBLK_01160;product=Urease accessory protein UreF
QQBB01000002.1	Prodigal:002006	CDS	215142	215765	.	+	0	ID=NHBCIBLK_01161;Name=ureG;gene=ureG;inference=ab initio prediction:Prodigal:002006,similar to AA sequence:UniProtKB:Q03287;locus_tag=NHBCIBLK_01161;product=Urease accessory protein UreG
QQBB01000002.1	Prodigal:002006	CDS	215777	216349	.	+	0	ID=NHBCIBLK_01162;inference=ab initio prediction:Prodigal:002006;locus_tag=NHBCIBLK_01162;product=hypothetical protein
QQBB01000002.1	Prodigal:002006	CDS	216641	217732	.	+	0	ID=NHBCIBLK_01163;eC_number=7.6.2.8;Name=btuD_3;gene=btuD_3;inference=ab initio prediction:Prodigal:002006,protein motif:HAMAP:MF_01005;locus_tag=NHBCIBLK_01163;product=Vitamin B12 import ATP-binding protein BtuD
QQBB01000002.1	Prodigal:002006	CDS	217725	218858	.	+	0	ID=NHBCIBLK_01164;inference=ab initio prediction:Prodigal:002006;locus_tag=NHBCIBLK_01164;product=hypothetical protein
QQBB01000002.1	Prodigal:002006	CDS	218946	219779	.	+	0	ID=NHBCIBLK_01165;inference=ab initio prediction:Prodigal:002006;locus_tag=NHBCIBLK_01165;product=hypothetical protein
QQBB01000002.1	Prodigal:002006	CDS	219776	220699	.	+	0	ID=NHBCIBLK_01166;inference=ab initio prediction:Prodigal:002006;locus_tag=NHBCIBLK_01166;product=hypothetical protein
QQBB01000002.1	Prodigal:002006	CDS	220837	220956	.	+	0	ID=NHBCIBLK_01167;inference=ab initio prediction:Prodigal:002006;locus_tag=NHBCIBLK_01167;product=hypothetical protein
QQBB01000002.1	Prodigal:002006	CDS	221230	222741	.	+	0	ID=NHBCIBLK_01168;inference=ab initio prediction:Prodigal:002006;locus_tag=NHBCIBLK_01168;product=hypothetical protein
QQBB01000002.1	Prodigal:002006	CDS	222788	223213	.	-	0	ID=NHBCIBLK_01169;inference=ab initio prediction:Prodigal:002006;locus_tag=NHBCIBLK_01169;product=hypothetical protein
QQBB01000002.1	Prodigal:002006	CDS	223585	225327	.	+	0	ID=NHBCIBLK_01170;inference=ab initio prediction:Prodigal:002006;locus_tag=NHBCIBLK_01170;product=hypothetical protein
QQBB01000002.1	Prodigal:002006	CDS	225352	225819	.	-	0	ID=NHBCIBLK_01171;Name=greB;gene=greB;inference=ab initio prediction:Prodigal:002006,protein motif:HAMAP:MF_00930;locus_tag=NHBCIBLK_01171;product=Transcription elongation factor GreB
QQBB01000002.1	Prodigal:002006	CDS	225880	227001	.	-	0	ID=NHBCIBLK_01172;inference=ab initio prediction:Prodigal:002006;locus_tag=NHBCIBLK_01172;product=hypothetical protein
QQBB01000002.1	Prodigal:002006	CDS	226998	228020	.	-	0	ID=NHBCIBLK_01173;Name=livH_3;db_xref=COG:COG0559;gene=livH_3;inference=ab initio prediction:Prodigal:002006,similar to AA sequence:UniProtKB:P0AEX7;locus_tag=NHBCIBLK_01173;product=High-affinity branched-chain amino acid transport system permease protein LivH
QQBB01000002.1	Prodigal:002006	CDS	228017	228742	.	-	0	ID=NHBCIBLK_01174;Name=livF_6;db_xref=COG:COG0410;gene=livF_6;inference=ab initio prediction:Prodigal:002006,similar to AA sequence:UniProtKB:P22731;locus_tag=NHBCIBLK_01174;product=High-affinity branched-chain amino acid transport ATP-binding protein LivF
QQBB01000002.1	Prodigal:002006	CDS	228735	229499	.	-	0	ID=NHBCIBLK_01175;eC_number=3.6.3.-;Name=lptB_4;db_xref=COG:COG1137;gene=lptB_4;inference=ab initio prediction:Prodigal:002006,similar to AA sequence:UniProtKB:P45073;locus_tag=NHBCIBLK_01175;product=Lipopolysaccharide export system ATP-binding protein LptB
QQBB01000002.1	Prodigal:002006	CDS	229518	230708	.	-	0	ID=NHBCIBLK_01176;Name=braC_3;db_xref=COG:COG0683;gene=braC_3;inference=ab initio prediction:Prodigal:002006,similar to AA sequence:UniProtKB:P21175;locus_tag=NHBCIBLK_01176;product=Leucine-%2C isoleucine-%2C valine-%2C threonine-%2C and alanine-binding protein
QQBB01000002.1	Prodigal:002006	CDS	230797	231714	.	-	0	ID=NHBCIBLK_01177;Name=cntI_1;gene=cntI_1;inference=ab initio prediction:Prodigal:002006,similar to AA sequence:UniProtKB:Q9HUX6;locus_tag=NHBCIBLK_01177;product=Pseudopaline exporter CntI
QQBB01000002.1	Prodigal:002006	CDS	231800	232714	.	-	0	ID=NHBCIBLK_01178;eC_number=3.1.1.17;Name=gnl_1;gene=gnl_1;inference=ab initio prediction:Prodigal:002006,similar to AA sequence:UniProtKB:Q01578;locus_tag=NHBCIBLK_01178;product=Gluconolactonase
QQBB01000002.1	Prodigal:002006	CDS	232730	233614	.	-	0	ID=NHBCIBLK_01179;inference=ab initio prediction:Prodigal:002006;locus_tag=NHBCIBLK_01179;product=hypothetical protein
QQBB01000002.1	Prodigal:002006	CDS	233611	234417	.	-	0	ID=NHBCIBLK_01180;inference=ab initio prediction:Prodigal:002006;locus_tag=NHBCIBLK_01180;product=hypothetical protein
QQBB01000002.1	Prodigal:002006	CDS	234447	235271	.	-	0	ID=NHBCIBLK_01181;eC_number=2.7.4.-;db_xref=COG:COG2326;inference=ab initio prediction:Prodigal:002006,similar to AA sequence:UniProtKB:M9XB82;locus_tag=NHBCIBLK_01181;product=Polyphosphate:AMP/ADP phosphotransferase
QQBB01000002.1	Prodigal:002006	CDS	235413	236048	.	+	0	ID=NHBCIBLK_01182;eC_number=2.5.1.18;Name=gst;db_xref=COG:COG0625;gene=gst;inference=ab initio prediction:Prodigal:002006,similar to AA sequence:UniProtKB:P45875;locus_tag=NHBCIBLK_01182;product=Glutathione S-transferase GST-4.5
QQBB01000002.1	Prodigal:002006	CDS	236055	237638	.	-	0	ID=NHBCIBLK_01183;inference=ab initio prediction:Prodigal:002006;locus_tag=NHBCIBLK_01183;product=hypothetical protein
QQBB01000002.1	Prodigal:002006	CDS	237680	239314	.	-	0	ID=NHBCIBLK_01184;Name=yejF_1;db_xref=COG:COG4172;gene=yejF_1;inference=ab initio prediction:Prodigal:002006,similar to AA sequence:UniProtKB:P33916;locus_tag=NHBCIBLK_01184;product=putative ABC transporter ATP-binding protein YejF
QQBB01000002.1	Prodigal:002006	CDS	239316	240458	.	-	0	ID=NHBCIBLK_01185;inference=ab initio prediction:Prodigal:002006;locus_tag=NHBCIBLK_01185;product=hypothetical protein
QQBB01000002.1	Prodigal:002006	CDS	240467	241387	.	-	0	ID=NHBCIBLK_01186;Name=oppB;db_xref=COG:COG0601;gene=oppB;inference=ab initio prediction:Prodigal:002006,similar to AA sequence:UniProtKB:P0AFH2;locus_tag=NHBCIBLK_01186;product=Oligopeptide transport system permease protein OppB
QQBB01000002.1	Prodigal:002006	CDS	241466	243049	.	-	0	ID=NHBCIBLK_01187;Name=oppA_1;db_xref=COG:COG4166;gene=oppA_1;inference=ab initio prediction:Prodigal:002006,similar to AA sequence:UniProtKB:P06202;locus_tag=NHBCIBLK_01187;product=Periplasmic oligopeptide-binding protein
QQBB01000002.1	Prodigal:002006	CDS	243202	243636	.	-	0	ID=NHBCIBLK_01188;inference=ab initio prediction:Prodigal:002006;locus_tag=NHBCIBLK_01188;product=hypothetical protein
QQBB01000002.1	Prodigal:002006	CDS	243703	245109	.	-	0	ID=NHBCIBLK_01189;inference=ab initio prediction:Prodigal:002006;locus_tag=NHBCIBLK_01189;product=hypothetical protein
QQBB01000002.1	Prodigal:002006	CDS	245142	245495	.	+	0	ID=NHBCIBLK_01190;eC_number=3.5.2.17;Name=pucM;db_xref=COG:COG2351;gene=pucM;inference=ab initio prediction:Prodigal:002006,similar to AA sequence:UniProtKB:O32142;locus_tag=NHBCIBLK_01190;product=5-hydroxyisourate hydrolase
QQBB01000002.1	Prodigal:002006	CDS	245502	246944	.	+	0	ID=NHBCIBLK_01191;inference=ab initio prediction:Prodigal:002006;locus_tag=NHBCIBLK_01191;product=hypothetical protein
QQBB01000002.1	Prodigal:002006	CDS	247030	247476	.	+	0	ID=NHBCIBLK_01192;Name=kbp;db_xref=COG:COG1652;gene=kbp;inference=ab initio prediction:Prodigal:002006,similar to AA sequence:UniProtKB:P0ADE6;locus_tag=NHBCIBLK_01192;product=Potassium binding protein Kbp
QQBB01000002.1	Prodigal:002006	CDS	247546	247863	.	+	0	ID=NHBCIBLK_01193;eC_number=2.8.1.-;db_xref=COG:COG0607;inference=ab initio prediction:Prodigal:002006,similar to AA sequence:UniProtKB:D3RPB9;locus_tag=NHBCIBLK_01193;product=Sulfurtransferase
QQBB01000002.1	Prodigal:002006	CDS	248005	248442	.	+	0	ID=NHBCIBLK_01194;Name=cycA_1;db_xref=COG:COG3909;gene=cycA_1;inference=ab initio prediction:Prodigal:002006,similar to AA sequence:UniProtKB:P00149;locus_tag=NHBCIBLK_01194;product=Cytochrome c'
QQBB01000002.1	Prodigal:002006	CDS	248503	249462	.	+	0	ID=NHBCIBLK_01195;Name=fdhC;gene=fdhC;inference=ab initio prediction:Prodigal:002006,similar to AA sequence:UniProtKB:M1V1V5;locus_tag=NHBCIBLK_01195;product=Fructose dehydrogenase cytochrome subunit
QQBB01000002.1	Prodigal:002006	CDS	249477	250094	.	-	0	ID=NHBCIBLK_01196;Name=sutR_1;db_xref=COG:COG1396;gene=sutR_1;inference=ab initio prediction:Prodigal:002006,similar to AA sequence:UniProtKB:P77626;locus_tag=NHBCIBLK_01196;product=HTH-type transcriptional regulator SutR
QQBB01000002.1	Prodigal:002006	CDS	250232	251164	.	-	0	ID=NHBCIBLK_01197;Name=ribN_2;gene=ribN_2;inference=ab initio prediction:Prodigal:002006,similar to AA sequence:UniProtKB:Q9KKU0;locus_tag=NHBCIBLK_01197;product=Riboflavin transporter
QQBB01000002.1	Prodigal:002006	CDS	251355	252170	.	+	0	ID=NHBCIBLK_01198;eC_number=3.6.1.54;Name=lpxH;gene=lpxH;inference=ab initio prediction:Prodigal:002006,protein motif:HAMAP:MF_00575;locus_tag=NHBCIBLK_01198;product=UDP-2%2C3-diacylglucosamine hydrolase
QQBB01000002.1	Prodigal:002006	CDS	252167	253177	.	+	0	ID=NHBCIBLK_01199;eC_number=2.4.1.-;Name=mgtA;db_xref=COG:COG0438;gene=mgtA;inference=ab initio prediction:Prodigal:002006,similar to AA sequence:UniProtKB:P9WMY5;locus_tag=NHBCIBLK_01199;product=GDP-mannose-dependent alpha-mannosyltransferase
QQBB01000002.1	Prodigal:002006	CDS	253196	253738	.	-	0	ID=NHBCIBLK_01200;inference=ab initio prediction:Prodigal:002006;locus_tag=NHBCIBLK_01200;product=hypothetical protein
QQBB01000002.1	Prodigal:002006	CDS	253876	255048	.	+	0	ID=NHBCIBLK_01201;Name=hcaT;gene=hcaT;inference=ab initio prediction:Prodigal:002006,similar to AA sequence:UniProtKB:Q47142;locus_tag=NHBCIBLK_01201;product=putative 3-phenylpropionic acid transporter
QQBB01000002.1	Prodigal:002006	CDS	255027	256028	.	-	0	ID=NHBCIBLK_01202;eC_number=5.1.1.20;Name=ycjG;db_xref=COG:COG4948;gene=ycjG;inference=ab initio prediction:Prodigal:002006,similar to AA sequence:UniProtKB:P51981;locus_tag=NHBCIBLK_01202;product=L-Ala-D/L-Glu epimerase
QQBB01000002.1	Prodigal:002006	CDS	256202	257242	.	+	0	ID=NHBCIBLK_01203;inference=ab initio prediction:Prodigal:002006;locus_tag=NHBCIBLK_01203;product=hypothetical protein
QQBB01000002.1	Prodigal:002006	CDS	257247	258047	.	+	0	ID=NHBCIBLK_01204;Name=mkl;db_xref=COG:COG1127;gene=mkl;inference=ab initio prediction:Prodigal:002006,similar to AA sequence:UniProtKB:P9WQL5;locus_tag=NHBCIBLK_01204;product=putative ribonucleotide transport ATP-binding protein mkl
QQBB01000002.1	Prodigal:002006	CDS	258056	259624	.	+	0	ID=NHBCIBLK_01205;Name=smc_3;gene=smc_3;inference=ab initio prediction:Prodigal:002006,protein motif:HAMAP:MF_01894;locus_tag=NHBCIBLK_01205;product=Chromosome partition protein Smc
QQBB01000002.1	Prodigal:002006	CDS	259638	260342	.	+	0	ID=NHBCIBLK_01206;inference=ab initio prediction:Prodigal:002006;locus_tag=NHBCIBLK_01206;product=hypothetical protein
QQBB01000002.1	Prodigal:002006	CDS	260519	265288	.	-	0	ID=NHBCIBLK_01207;inference=ab initio prediction:Prodigal:002006;locus_tag=NHBCIBLK_01207;product=hypothetical protein
QQBB01000002.1	Prodigal:002006	CDS	265605	265925	.	+	0	ID=NHBCIBLK_01208;Name=fdxE;db_xref=COG:COG0633;gene=fdxE;inference=ab initio prediction:Prodigal:002006,similar to AA sequence:UniProtKB:P80306;locus_tag=NHBCIBLK_01208;product=Ferredoxin-6
QQBB01000002.1	Prodigal:002006	CDS	265941	266366	.	+	0	ID=NHBCIBLK_01209;Name=uspG;db_xref=COG:COG0589;gene=uspG;inference=ab initio prediction:Prodigal:002006,similar to AA sequence:UniProtKB:P39177;locus_tag=NHBCIBLK_01209;product=Universal stress protein UP12
QQBB01000002.1	Prodigal:002006	CDS	266474	266605	.	-	0	ID=NHBCIBLK_01210;inference=ab initio prediction:Prodigal:002006;locus_tag=NHBCIBLK_01210;product=hypothetical protein
QQBB01000002.1	Prodigal:002006	CDS	266790	267359	.	-	0	ID=NHBCIBLK_01211;inference=ab initio prediction:Prodigal:002006;locus_tag=NHBCIBLK_01211;product=hypothetical protein
QQBB01000002.1	Prodigal:002006	CDS	267366	268541	.	-	0	ID=NHBCIBLK_01212;inference=ab initio prediction:Prodigal:002006;locus_tag=NHBCIBLK_01212;product=hypothetical protein
QQBB01000002.1	Prodigal:002006	CDS	268617	270461	.	-	0	ID=NHBCIBLK_01213;Name=kefC_1;db_xref=COG:COG0475;gene=kefC_1;inference=ab initio prediction:Prodigal:002006,similar to AA sequence:UniProtKB:P03819;locus_tag=NHBCIBLK_01213;product=Glutathione-regulated potassium-efflux system protein KefC
QQBB01000002.1	Prodigal:002006	CDS	270634	271920	.	-	0	ID=NHBCIBLK_01214;eC_number=4.4.1.11;Name=mdeA;gene=mdeA;inference=ab initio prediction:Prodigal:002006,similar to AA sequence:UniProtKB:P13254;locus_tag=NHBCIBLK_01214;product=L-methionine gamma-lyase
QQBB01000002.1	Prodigal:002006	CDS	272021	272872	.	+	0	ID=NHBCIBLK_01215;inference=ab initio prediction:Prodigal:002006;locus_tag=NHBCIBLK_01215;product=hypothetical protein
QQBB01000002.1	Prodigal:002006	CDS	273108	273839	.	+	0	ID=NHBCIBLK_01216;inference=ab initio prediction:Prodigal:002006;locus_tag=NHBCIBLK_01216;product=hypothetical protein
QQBB01000002.1	Prodigal:002006	CDS	274055	274744	.	+	0	ID=NHBCIBLK_01217;inference=ab initio prediction:Prodigal:002006;locus_tag=NHBCIBLK_01217;product=hypothetical protein
QQBB01000002.1	Prodigal:002006	CDS	274908	275576	.	+	0	ID=NHBCIBLK_01218;inference=ab initio prediction:Prodigal:002006;locus_tag=NHBCIBLK_01218;product=hypothetical protein
QQBB01000002.1	Prodigal:002006	CDS	275573	276298	.	+	0	ID=NHBCIBLK_01219;inference=ab initio prediction:Prodigal:002006;locus_tag=NHBCIBLK_01219;product=hypothetical protein
QQBB01000002.1	Prodigal:002006	CDS	276445	277653	.	-	0	ID=NHBCIBLK_01220;Name=xerC_2;gene=xerC_2;inference=ab initio prediction:Prodigal:002006,protein motif:HAMAP:MF_01808;locus_tag=NHBCIBLK_01220;product=Tyrosine recombinase XerC
QQBB01000002.1	Prodigal:002006	CDS	277890	279548	.	+	0	ID=NHBCIBLK_01221;Name=cya;db_xref=COG:COG2931;gene=cya;inference=ab initio prediction:Prodigal:002006,similar to AA sequence:UniProtKB:P0DKX7;locus_tag=NHBCIBLK_01221;product=Bifunctional hemolysin/adenylate cyclase
QQBB01000002.1	Prodigal:002006	CDS	279700	280224	.	+	0	ID=NHBCIBLK_01222;eC_number=3.1.3.-;db_xref=COG:COG2062;inference=ab initio prediction:Prodigal:002006,similar to AA sequence:UniProtKB:P9WGF9;locus_tag=NHBCIBLK_01222;product=putative protein
QQBB01000002.1	Prodigal:002006	CDS	280304	281377	.	+	0	ID=NHBCIBLK_01223;inference=ab initio prediction:Prodigal:002006;locus_tag=NHBCIBLK_01223;product=hypothetical protein
QQBB01000002.1	Prodigal:002006	CDS	281447	282895	.	+	0	ID=NHBCIBLK_01224;Name=ycjX;db_xref=COG:COG3106;gene=ycjX;inference=ab initio prediction:Prodigal:002006,similar to AA sequence:UniProtKB:P76046;locus_tag=NHBCIBLK_01224;product=putative protein YcjX
QQBB01000002.1	Prodigal:002006	CDS	282892	283878	.	+	0	ID=NHBCIBLK_01225;inference=ab initio prediction:Prodigal:002006;locus_tag=NHBCIBLK_01225;product=hypothetical protein
QQBB01000002.1	Prodigal:002006	CDS	284011	285384	.	+	0	ID=NHBCIBLK_01226;eC_number=2.3.1.-;Name=patA;db_xref=COG:COG1696;gene=patA;inference=ab initio prediction:Prodigal:002006,similar to AA sequence:UniProtKB:O25526;locus_tag=NHBCIBLK_01226;product=Peptidoglycan O-acetyltransferase
QQBB01000002.1	Prodigal:002006	CDS	285347	286405	.	+	0	ID=NHBCIBLK_01227;inference=ab initio prediction:Prodigal:002006;locus_tag=NHBCIBLK_01227;product=hypothetical protein
QQBB01000002.1	Prodigal:002006	CDS	286578	286997	.	+	0	ID=NHBCIBLK_01228;Name=dksA;db_xref=COG:COG1734;gene=dksA;inference=ab initio prediction:Prodigal:002006,similar to AA sequence:UniProtKB:P0ABS1;locus_tag=NHBCIBLK_01228;product=RNA polymerase-binding transcription factor DksA
QQBB01000002.1	Prodigal:002006	CDS	287076	288299	.	-	0	ID=NHBCIBLK_01229;inference=ab initio prediction:Prodigal:002006;locus_tag=NHBCIBLK_01229;product=hypothetical protein
QQBB01000002.1	Prodigal:002006	CDS	288695	291232	.	+	0	ID=NHBCIBLK_01230;Name=cckA_1;gene=cckA_1;inference=ab initio prediction:Prodigal:002006,similar to AA sequence:UniProtKB:P0DOA0;locus_tag=NHBCIBLK_01230;product=Sensor kinase CckA
QQBB01000002.1	Prodigal:002006	CDS	291254	292435	.	-	0	ID=NHBCIBLK_01231;eC_number=6.3.1.-;Name=yjfC;db_xref=COG:COG0754;gene=yjfC;inference=ab initio prediction:Prodigal:002006,similar to AA sequence:UniProtKB:P33222;locus_tag=NHBCIBLK_01231;product=Putative acid--amine ligase YjfC
QQBB01000002.1	Prodigal:002006	CDS	292432	292992	.	-	0	ID=NHBCIBLK_01232;inference=ab initio prediction:Prodigal:002006;locus_tag=NHBCIBLK_01232;product=hypothetical protein
QQBB01000002.1	Prodigal:002006	CDS	293030	293434	.	-	0	ID=NHBCIBLK_01233;inference=ab initio prediction:Prodigal:002006,similar to AA sequence:UniProtKB:P0AF80;locus_tag=NHBCIBLK_01233;note=UPF0719 inner membrane protein YjfL;product=hypothetical protein
QQBB01000002.1	Prodigal:002006	CDS	293801	294892	.	+	0	ID=NHBCIBLK_01234;Name=recA_1;gene=recA_1;inference=ab initio prediction:Prodigal:002006,similar to AA sequence:UniProtKB:Q2YRU7;locus_tag=NHBCIBLK_01234;product=Protein RecA
QQBB01000002.1	Prodigal:002006	CDS	295123	297774	.	+	0	ID=NHBCIBLK_01235;eC_number=6.1.1.7;Name=alaS_1;db_xref=COG:COG0013;gene=alaS_1;inference=ab initio prediction:Prodigal:002006,similar to AA sequence:UniProtKB:P00957;locus_tag=NHBCIBLK_01235;product=Alanine--tRNA ligase
QQBB01000002.1	Prodigal:002006	CDS	297787	298953	.	+	0	ID=NHBCIBLK_01236;inference=ab initio prediction:Prodigal:002006;locus_tag=NHBCIBLK_01236;product=hypothetical protein
QQBB01000002.1	Prodigal:002006	CDS	299084	300274	.	+	0	ID=NHBCIBLK_01237;inference=ab initio prediction:Prodigal:002006;locus_tag=NHBCIBLK_01237;product=hypothetical protein
QQBB01000002.1	Prodigal:002006	CDS	300346	301146	.	+	0	ID=NHBCIBLK_01238;eC_number=2.1.1.144;Name=tam_1;gene=tam_1;inference=ab initio prediction:Prodigal:002006,protein motif:HAMAP:MF_00560;locus_tag=NHBCIBLK_01238;product=Trans-aconitate 2-methyltransferase
QQBB01000002.1	Prodigal:002006	CDS	301143	301610	.	-	0	ID=NHBCIBLK_01239;eC_number=4.4.1.22;inference=ab initio prediction:Prodigal:002006,protein motif:HAMAP:MF_00723;locus_tag=NHBCIBLK_01239;product=Putative glutathione-dependent formaldehyde-activating enzyme
QQBB01000002.1	Prodigal:002006	CDS	301778	302725	.	+	0	ID=NHBCIBLK_01240;inference=ab initio prediction:Prodigal:002006;locus_tag=NHBCIBLK_01240;product=hypothetical protein
QQBB01000002.1	Prodigal:002006	CDS	302854	305202	.	+	0	ID=NHBCIBLK_01241;eC_number=2.7.-.-;Name=sasA_3;gene=sasA_3;inference=ab initio prediction:Prodigal:002006,protein motif:HAMAP:MF_01837;locus_tag=NHBCIBLK_01241;product=Adaptive-response sensory-kinase SasA
QQBB01000002.1	Prodigal:002006	CDS	305221	305925	.	-	0	ID=NHBCIBLK_01242;inference=ab initio prediction:Prodigal:002006;locus_tag=NHBCIBLK_01242;product=hypothetical protein
QQBB01000002.1	Prodigal:002006	CDS	306093	307307	.	-	0	ID=NHBCIBLK_01243;eC_number=1.1.1.42;Name=icd_2;db_xref=COG:COG0538;gene=icd_2;inference=ab initio prediction:Prodigal:002006,similar to AA sequence:UniProtKB:P9WKL1;locus_tag=NHBCIBLK_01243;product=Isocitrate dehydrogenase [NADP]
QQBB01000002.1	Prodigal:002006	CDS	307421	307822	.	-	0	ID=NHBCIBLK_01244;inference=ab initio prediction:Prodigal:002006;locus_tag=NHBCIBLK_01244;product=hypothetical protein
QQBB01000002.1	Prodigal:002006	CDS	308182	308478	.	+	0	ID=NHBCIBLK_01245;inference=ab initio prediction:Prodigal:002006;locus_tag=NHBCIBLK_01245;product=hypothetical protein
QQBB01000002.1	Prodigal:002006	CDS	308629	309363	.	+	0	ID=NHBCIBLK_01246;eC_number=2.1.1.-;Name=trmJ;gene=trmJ;inference=ab initio prediction:Prodigal:002006,similar to AA sequence:UniProtKB:A0A0H2ZF87;locus_tag=NHBCIBLK_01246;product=tRNA (cytidine/uridine/adenosine-2'-O-)-methyltransferase TrmJ
QQBB01000002.1	Prodigal:002006	CDS	309428	310627	.	+	0	ID=NHBCIBLK_01247;inference=ab initio prediction:Prodigal:002006;locus_tag=NHBCIBLK_01247;product=hypothetical protein
QQBB01000002.1	Prodigal:002006	CDS	310658	311530	.	+	0	ID=NHBCIBLK_01248;eC_number=5.1.1.3;Name=murI;db_xref=COG:COG0796;gene=murI;inference=ab initio prediction:Prodigal:002006,similar to AA sequence:UniProtKB:P22634;locus_tag=NHBCIBLK_01248;product=Glutamate racemase
QQBB01000002.1	Prodigal:002006	CDS	312009	314057	.	+	0	ID=NHBCIBLK_01249;inference=ab initio prediction:Prodigal:002006;locus_tag=NHBCIBLK_01249;product=hypothetical protein
QQBB01000002.1	Prodigal:002006	CDS	314320	314937	.	+	0	ID=NHBCIBLK_01250;Name=rpsD;db_xref=COG:COG0522;gene=rpsD;inference=ab initio prediction:Prodigal:002006,similar to AA sequence:UniProtKB:Q6N9G0;locus_tag=NHBCIBLK_01250;product=30S ribosomal protein S4
QQBB01000002.1	Aragorn:001002	tRNA	315269	315354	.	+	.	ID=NHBCIBLK_01251;inference=COORDINATES:profile:Aragorn:001002;locus_tag=NHBCIBLK_01251;product=tRNA-Ser(cga)
QQBB01000002.1	Prodigal:002006	CDS	315758	316309	.	-	0	ID=NHBCIBLK_01252;inference=ab initio prediction:Prodigal:002006;locus_tag=NHBCIBLK_01252;product=hypothetical protein
QQBB01000002.1	Prodigal:002006	CDS	316341	317591	.	-	0	ID=NHBCIBLK_01253;eC_number=2.1.1.222;Name=COQ3_2;gene=COQ3_2;inference=ab initio prediction:Prodigal:002006,protein motif:HAMAP:MF_00472;locus_tag=NHBCIBLK_01253;product=Ubiquinone biosynthesis O-methyltransferase%2C mitochondrial
QQBB01000002.1	Prodigal:002006	CDS	317821	319128	.	-	0	ID=NHBCIBLK_01254;eC_number=4.3.2.2;Name=purB;db_xref=COG:COG0015;gene=purB;inference=ab initio prediction:Prodigal:002006,similar to AA sequence:UniProtKB:P12047;locus_tag=NHBCIBLK_01254;product=Adenylosuccinate lyase
QQBB01000002.1	Prodigal:002006	CDS	319275	319652	.	-	0	ID=NHBCIBLK_01255;inference=ab initio prediction:Prodigal:002006;locus_tag=NHBCIBLK_01255;product=hypothetical protein
QQBB01000002.1	Prodigal:002006	CDS	319719	320339	.	+	0	ID=NHBCIBLK_01256;inference=ab initio prediction:Prodigal:002006;locus_tag=NHBCIBLK_01256;product=hypothetical protein
QQBB01000002.1	Prodigal:002006	CDS	320336	321109	.	-	0	ID=NHBCIBLK_01257;eC_number=5.1.3.1;Name=rpe;gene=rpe;inference=ab initio prediction:Prodigal:002006,similar to AA sequence:UniProtKB:P74061;locus_tag=NHBCIBLK_01257;product=Ribulose-phosphate 3-epimerase
QQBB01000002.1	Prodigal:002006	CDS	321216	322463	.	+	0	ID=NHBCIBLK_01258;eC_number=1.4.99.-;Name=dadA1;db_xref=COG:COG0665;gene=dadA1;inference=ab initio prediction:Prodigal:002006,similar to AA sequence:UniProtKB:Q9HTQ0;locus_tag=NHBCIBLK_01258;product=D-amino acid dehydrogenase 1
QQBB01000002.1	Prodigal:002006	CDS	322471	323196	.	-	0	ID=NHBCIBLK_01259;inference=ab initio prediction:Prodigal:002006;locus_tag=NHBCIBLK_01259;product=hypothetical protein
QQBB01000002.1	Prodigal:002006	CDS	323193	324185	.	-	0	ID=NHBCIBLK_01260;eC_number=3.4.11.-;db_xref=COG:COG3191;inference=ab initio prediction:Prodigal:002006,similar to AA sequence:UniProtKB:P9WM23;locus_tag=NHBCIBLK_01260;product=putative aminopeptidase
QQBB01000002.1	Prodigal:002006	CDS	324280	325005	.	+	0	ID=NHBCIBLK_01261;Name=dipZ;db_xref=COG:COG0785;gene=dipZ;inference=ab initio prediction:Prodigal:002006,similar to AA sequence:UniProtKB:P9WG63;locus_tag=NHBCIBLK_01261;product=Protein DipZ
QQBB01000002.1	Prodigal:002006	CDS	325081	325554	.	+	0	ID=NHBCIBLK_01262;inference=ab initio prediction:Prodigal:002006;locus_tag=NHBCIBLK_01262;product=hypothetical protein
QQBB01000002.1	Prodigal:002006	CDS	325562	325972	.	-	0	ID=NHBCIBLK_01263;inference=ab initio prediction:Prodigal:002006;locus_tag=NHBCIBLK_01263;product=hypothetical protein
QQBB01000002.1	Prodigal:002006	CDS	326029	327156	.	-	0	ID=NHBCIBLK_01264;db_xref=COG:COG0683;inference=ab initio prediction:Prodigal:002006,similar to AA sequence:UniProtKB:Q8YEE8;locus_tag=NHBCIBLK_01264;product=Leu/Ile/Val-binding protein 
QQBB01000002.1	Prodigal:002006	CDS	327397	327759	.	-	0	ID=NHBCIBLK_01265;inference=ab initio prediction:Prodigal:002006;locus_tag=NHBCIBLK_01265;product=hypothetical protein
QQBB01000002.1	Prodigal:002006	CDS	327759	328535	.	-	0	ID=NHBCIBLK_01266;Name=livF_7;db_xref=COG:COG0410;gene=livF_7;inference=ab initio prediction:Prodigal:002006,similar to AA sequence:UniProtKB:P22731;locus_tag=NHBCIBLK_01266;product=High-affinity branched-chain amino acid transport ATP-binding protein LivF
QQBB01000002.1	Prodigal:002006	CDS	328532	329374	.	-	0	ID=NHBCIBLK_01267;eC_number=3.6.3.-;Name=yxeO;db_xref=COG:COG1126;gene=yxeO;inference=ab initio prediction:Prodigal:002006,similar to AA sequence:UniProtKB:P54954;locus_tag=NHBCIBLK_01267;product=putative amino-acid import ATP-binding protein YxeO
QQBB01000002.1	Prodigal:002006	CDS	329374	330789	.	-	0	ID=NHBCIBLK_01268;inference=ab initio prediction:Prodigal:002006;locus_tag=NHBCIBLK_01268;product=hypothetical protein
QQBB01000002.1	Prodigal:002006	CDS	330804	331724	.	-	0	ID=NHBCIBLK_01269;Name=livH_4;db_xref=COG:COG0559;gene=livH_4;inference=ab initio prediction:Prodigal:002006,similar to AA sequence:UniProtKB:P0AEX7;locus_tag=NHBCIBLK_01269;product=High-affinity branched-chain amino acid transport system permease protein LivH
QQBB01000002.1	Prodigal:002006	CDS	332000	332527	.	+	0	ID=NHBCIBLK_01270;eC_number=1.5.1.42;Name=rutF;db_xref=COG:COG1853;gene=rutF;inference=ab initio prediction:Prodigal:002006,similar to AA sequence:UniProtKB:P75893;locus_tag=NHBCIBLK_01270;product=FMN reductase (NADH) RutF
QQBB01000002.1	Prodigal:002006	CDS	332531	333379	.	-	0	ID=NHBCIBLK_01271;eC_number=2.1.2.9;Name=fmt_1;db_xref=COG:COG0223;gene=fmt_1;inference=ab initio prediction:Prodigal:002006,similar to AA sequence:UniProtKB:Q83AA8;locus_tag=NHBCIBLK_01271;product=Methionyl-tRNA formyltransferase
QQBB01000002.1	Prodigal:002006	CDS	333407	334870	.	-	0	ID=NHBCIBLK_01272;inference=ab initio prediction:Prodigal:002006;locus_tag=NHBCIBLK_01272;product=hypothetical protein
QQBB01000002.1	Prodigal:002006	CDS	335076	335351	.	+	0	ID=NHBCIBLK_01273;inference=ab initio prediction:Prodigal:002006;locus_tag=NHBCIBLK_01273;product=hypothetical protein
QQBB01000002.1	Prodigal:002006	CDS	335533	336048	.	+	0	ID=NHBCIBLK_01274;inference=ab initio prediction:Prodigal:002006;locus_tag=NHBCIBLK_01274;product=hypothetical protein
QQBB01000002.1	Prodigal:002006	CDS	336067	336753	.	-	0	ID=NHBCIBLK_01275;inference=ab initio prediction:Prodigal:002006,similar to AA sequence:UniProtKB:P72255;locus_tag=NHBCIBLK_01275;note=UPF0758 protein;product=hypothetical protein
QQBB01000002.1	Prodigal:002006	CDS	336955	337776	.	-	0	ID=NHBCIBLK_01276;eC_number=3.4.11.18;Name=map;db_xref=COG:COG0024;gene=map;inference=ab initio prediction:Prodigal:002006,similar to AA sequence:UniProtKB:Q9ZCD3;locus_tag=NHBCIBLK_01276;product=Methionine aminopeptidase
QQBB01000002.1	Prodigal:002006	CDS	337940	338767	.	+	0	ID=NHBCIBLK_01277;inference=ab initio prediction:Prodigal:002006;locus_tag=NHBCIBLK_01277;product=hypothetical protein
QQBB01000002.1	Prodigal:002006	CDS	338792	339307	.	+	0	ID=NHBCIBLK_01278;eC_number=2.3.1.189;Name=mshD_3;gene=mshD_3;inference=ab initio prediction:Prodigal:002006,protein motif:HAMAP:MF_01698;locus_tag=NHBCIBLK_01278;product=Mycothiol acetyltransferase
QQBB01000002.1	Prodigal:002006	CDS	339294	340013	.	-	0	ID=NHBCIBLK_01279;Name=sfsA;db_xref=COG:COG1489;gene=sfsA;inference=ab initio prediction:Prodigal:002006,similar to AA sequence:UniProtKB:P0A823;locus_tag=NHBCIBLK_01279;product=Sugar fermentation stimulation protein A
QQBB01000002.1	Prodigal:002006	CDS	340132	340878	.	+	0	ID=NHBCIBLK_01280;Name=cinA;db_xref=COG:COG1058;gene=cinA;inference=ab initio prediction:Prodigal:002006,similar to AA sequence:UniProtKB:P54184;locus_tag=NHBCIBLK_01280;product=Putative competence-damage inducible protein
QQBB01000002.1	Prodigal:002006	CDS	340919	341425	.	+	0	ID=NHBCIBLK_01281;eC_number=2.4.2.22;Name=gpt;db_xref=COG:COG0503;gene=gpt;inference=ab initio prediction:Prodigal:002006,similar to AA sequence:UniProtKB:P0A9M5;locus_tag=NHBCIBLK_01281;product=Xanthine phosphoribosyltransferase
QQBB01000002.1	Prodigal:002006	CDS	341450	343006	.	+	0	ID=NHBCIBLK_01282;Name=aas;db_xref=COG:COG0204;gene=aas;inference=ab initio prediction:Prodigal:002006,similar to AA sequence:UniProtKB:P31119;locus_tag=NHBCIBLK_01282;product=Bifunctional protein Aas
QQBB01000002.1	Prodigal:002006	CDS	343099	343392	.	+	0	ID=NHBCIBLK_01283;inference=ab initio prediction:Prodigal:002006;locus_tag=NHBCIBLK_01283;product=hypothetical protein
QQBB01000002.1	Prodigal:002006	CDS	343603	344907	.	+	0	ID=NHBCIBLK_01284;Name=omp2b;gene=omp2b;inference=ab initio prediction:Prodigal:002006,similar to AA sequence:UniProtKB:Q44619;locus_tag=NHBCIBLK_01284;product=Porin Omp2b
QQBB01000002.1	Prodigal:002006	CDS	345376	348252	.	+	0	ID=NHBCIBLK_01285;inference=ab initio prediction:Prodigal:002006;locus_tag=NHBCIBLK_01285;product=hypothetical protein
QQBB01000002.1	Prodigal:002006	CDS	348276	349400	.	+	0	ID=NHBCIBLK_01286;eC_number=1.17.4.1;Name=nrdB;db_xref=COG:COG0208;gene=nrdB;inference=ab initio prediction:Prodigal:002006,similar to AA sequence:UniProtKB:O84835;locus_tag=NHBCIBLK_01286;product=Ribonucleoside-diphosphate reductase subunit beta
QQBB01000002.1	Prodigal:002006	CDS	349464	349715	.	-	0	ID=NHBCIBLK_01287;inference=ab initio prediction:Prodigal:002006;locus_tag=NHBCIBLK_01287;product=hypothetical protein
QQBB01000002.1	Prodigal:002006	CDS	349826	349978	.	-	0	ID=NHBCIBLK_01288;inference=ab initio prediction:Prodigal:002006;locus_tag=NHBCIBLK_01288;product=hypothetical protein
QQBB01000002.1	Prodigal:002006	CDS	350179	350472	.	+	0	ID=NHBCIBLK_01289;inference=ab initio prediction:Prodigal:002006;locus_tag=NHBCIBLK_01289;product=hypothetical protein
QQBB01000002.1	Prodigal:002006	CDS	350501	350803	.	-	0	ID=NHBCIBLK_01290;inference=ab initio prediction:Prodigal:002006;locus_tag=NHBCIBLK_01290;product=hypothetical protein
QQBB01000002.1	Prodigal:002006	CDS	350930	351160	.	+	0	ID=NHBCIBLK_01291;inference=ab initio prediction:Prodigal:002006;locus_tag=NHBCIBLK_01291;product=hypothetical protein
QQBB01000002.1	Prodigal:002006	CDS	351144	351542	.	+	0	ID=NHBCIBLK_01292;inference=ab initio prediction:Prodigal:002006;locus_tag=NHBCIBLK_01292;product=hypothetical protein
QQBB01000002.1	Prodigal:002006	CDS	351613	353856	.	-	0	ID=NHBCIBLK_01293;inference=ab initio prediction:Prodigal:002006;locus_tag=NHBCIBLK_01293;product=hypothetical protein
QQBB01000002.1	Prodigal:002006	CDS	354052	354222	.	+	0	ID=NHBCIBLK_01294;inference=ab initio prediction:Prodigal:002006;locus_tag=NHBCIBLK_01294;product=hypothetical protein
QQBB01000002.1	Prodigal:002006	CDS	354394	355356	.	+	0	ID=NHBCIBLK_01295;inference=ab initio prediction:Prodigal:002006;locus_tag=NHBCIBLK_01295;product=hypothetical protein
QQBB01000002.1	Prodigal:002006	CDS	355460	355663	.	+	0	ID=NHBCIBLK_01296;inference=ab initio prediction:Prodigal:002006;locus_tag=NHBCIBLK_01296;product=hypothetical protein
QQBB01000002.1	Prodigal:002006	CDS	356086	356334	.	+	0	ID=NHBCIBLK_01297;inference=ab initio prediction:Prodigal:002006;locus_tag=NHBCIBLK_01297;product=hypothetical protein
QQBB01000002.1	Prodigal:002006	CDS	356480	356839	.	+	0	ID=NHBCIBLK_01298;inference=ab initio prediction:Prodigal:002006;locus_tag=NHBCIBLK_01298;product=hypothetical protein
QQBB01000002.1	Prodigal:002006	CDS	356902	357585	.	+	0	ID=NHBCIBLK_01299;eC_number=3.4.-.-;Name=yedK_1;db_xref=COG:COG2135;gene=yedK_1;inference=ab initio prediction:Prodigal:002006,similar to AA sequence:UniProtKB:P76318;locus_tag=NHBCIBLK_01299;product=SOS response-associated protein YedK
QQBB01000002.1	Prodigal:002006	CDS	357640	357885	.	-	0	ID=NHBCIBLK_01300;inference=ab initio prediction:Prodigal:002006;locus_tag=NHBCIBLK_01300;product=hypothetical protein
QQBB01000002.1	Prodigal:002006	CDS	357960	358241	.	-	0	ID=NHBCIBLK_01301;inference=ab initio prediction:Prodigal:002006;locus_tag=NHBCIBLK_01301;product=hypothetical protein
QQBB01000002.1	Prodigal:002006	CDS	358443	358559	.	+	0	ID=NHBCIBLK_01302;inference=ab initio prediction:Prodigal:002006;locus_tag=NHBCIBLK_01302;product=hypothetical protein
QQBB01000002.1	Prodigal:002006	CDS	358838	359185	.	+	0	ID=NHBCIBLK_01303;inference=ab initio prediction:Prodigal:002006;locus_tag=NHBCIBLK_01303;product=hypothetical protein
QQBB01000002.1	Aragorn:001002	tRNA	359221	359306	.	-	.	ID=NHBCIBLK_01304;inference=COORDINATES:profile:Aragorn:001002;locus_tag=NHBCIBLK_01304;product=tRNA-Leu(taa)
QQBB01000002.1	Prodigal:002006	CDS	359362	360549	.	-	0	ID=NHBCIBLK_01305;eC_number=1.14.13.24;Name=nagX;db_xref=COG:COG0654;gene=nagX;inference=ab initio prediction:Prodigal:002006,similar to AA sequence:UniProtKB:Q3S4B7;locus_tag=NHBCIBLK_01305;product=3-hydroxybenzoate 6-hydroxylase
QQBB01000002.1	Prodigal:002006	CDS	360551	360814	.	-	0	ID=NHBCIBLK_01306;inference=ab initio prediction:Prodigal:002006;locus_tag=NHBCIBLK_01306;product=hypothetical protein
QQBB01000002.1	Prodigal:002006	CDS	360995	361759	.	+	0	ID=NHBCIBLK_01307;eC_number=1.11.1.-;Name=bpoA1;gene=bpoA1;inference=ab initio prediction:Prodigal:002006,similar to AA sequence:UniProtKB:P33912;locus_tag=NHBCIBLK_01307;product=Non-heme chloroperoxidase CPO-A1
QQBB01000002.1	Prodigal:002006	CDS	361920	362411	.	+	0	ID=NHBCIBLK_01308;inference=ab initio prediction:Prodigal:002006;locus_tag=NHBCIBLK_01308;product=hypothetical protein
QQBB01000002.1	Prodigal:002006	CDS	362415	363215	.	-	0	ID=NHBCIBLK_01309;eC_number=4.2.1.150;Name=crt_1;db_xref=COG:COG1024;gene=crt_1;inference=ab initio prediction:Prodigal:002006,similar to AA sequence:UniProtKB:P52046;locus_tag=NHBCIBLK_01309;product=Short-chain-enoyl-CoA hydratase
QQBB01000002.1	Prodigal:002006	CDS	363295	364125	.	+	0	ID=NHBCIBLK_01310;eC_number=2.3.1.30;Name=cysE;db_xref=COG:COG1045;gene=cysE;inference=ab initio prediction:Prodigal:002006,similar to AA sequence:UniProtKB:P29847;locus_tag=NHBCIBLK_01310;product=Serine acetyltransferase
QQBB01000002.1	Prodigal:002006	CDS	364231	364428	.	+	0	ID=NHBCIBLK_01311;inference=ab initio prediction:Prodigal:002006;locus_tag=NHBCIBLK_01311;product=hypothetical protein
QQBB01000002.1	Prodigal:002006	CDS	364513	365043	.	+	0	ID=NHBCIBLK_01312;Name=yrdA_1;db_xref=COG:COG0663;gene=yrdA_1;inference=ab initio prediction:Prodigal:002006,similar to AA sequence:UniProtKB:P0A9W9;locus_tag=NHBCIBLK_01312;product=Protein YrdA
QQBB01000002.1	Prodigal:002006	CDS	365286	365621	.	+	0	ID=NHBCIBLK_01313;inference=ab initio prediction:Prodigal:002006;locus_tag=NHBCIBLK_01313;product=hypothetical protein
QQBB01000002.1	Prodigal:002006	CDS	365728	366411	.	-	0	ID=NHBCIBLK_01314;inference=ab initio prediction:Prodigal:002006;locus_tag=NHBCIBLK_01314;product=hypothetical protein
QQBB01000002.1	Prodigal:002006	CDS	366710	367531	.	+	0	ID=NHBCIBLK_01315;eC_number=3.4.21.105;Name=glpG_1;gene=glpG_1;inference=ab initio prediction:Prodigal:002006,protein motif:HAMAP:MF_01594;locus_tag=NHBCIBLK_01315;product=Rhomboid protease GlpG
QQBB01000002.1	Prodigal:002006	CDS	367624	368055	.	+	0	ID=NHBCIBLK_01316;eC_number=2.7.7.-;inference=ab initio prediction:Prodigal:002006,similar to AA sequence:UniProtKB:P74081;locus_tag=NHBCIBLK_01316;product=A-adding tRNA nucleotidyltransferase
QQBB01000002.1	Prodigal:002006	CDS	368077	369084	.	-	0	ID=NHBCIBLK_01317;db_xref=COG:COG1752;inference=ab initio prediction:Prodigal:002006,similar to AA sequence:UniProtKB:P9WIY9;locus_tag=NHBCIBLK_01317;product=putative NTE family protein
QQBB01000002.1	Prodigal:002006	CDS	369182	370327	.	-	0	ID=NHBCIBLK_01318;Name=ybjJ;gene=ybjJ;inference=ab initio prediction:Prodigal:002006,similar to AA sequence:UniProtKB:P75810;locus_tag=NHBCIBLK_01318;product=Inner membrane protein YbjJ
QQBB01000002.1	Prodigal:002006	CDS	370857	374171	.	+	0	ID=NHBCIBLK_01319;inference=ab initio prediction:Prodigal:002006;locus_tag=NHBCIBLK_01319;product=hypothetical protein
QQBB01000002.1	Prodigal:002006	CDS	374287	374532	.	-	0	ID=NHBCIBLK_01320;inference=ab initio prediction:Prodigal:002006;locus_tag=NHBCIBLK_01320;product=hypothetical protein
QQBB01000002.1	Prodigal:002006	CDS	374765	375112	.	+	0	ID=NHBCIBLK_01321;inference=ab initio prediction:Prodigal:002006;locus_tag=NHBCIBLK_01321;product=hypothetical protein
QQBB01000002.1	Prodigal:002006	CDS	375222	375545	.	+	0	ID=NHBCIBLK_01322;inference=ab initio prediction:Prodigal:002006;locus_tag=NHBCIBLK_01322;product=hypothetical protein
QQBB01000002.1	Prodigal:002006	CDS	375849	377189	.	+	0	ID=NHBCIBLK_01323;eC_number=6.1.1.17;Name=gltX1;db_xref=COG:COG0008;gene=gltX1;inference=ab initio prediction:Prodigal:002006,similar to AA sequence:UniProtKB:Q9X172;locus_tag=NHBCIBLK_01323;product=Glutamate--tRNA ligase 1
QQBB01000002.1	Prodigal:002006	CDS	377426	378187	.	-	0	ID=NHBCIBLK_01324;Name=yadH;db_xref=COG:COG0842;gene=yadH;inference=ab initio prediction:Prodigal:002006,similar to AA sequence:UniProtKB:P0AFN6;locus_tag=NHBCIBLK_01324;product=Inner membrane transport permease YadH
QQBB01000002.1	Prodigal:002006	CDS	378184	379155	.	-	0	ID=NHBCIBLK_01325;Name=yadG;db_xref=COG:COG1131;gene=yadG;inference=ab initio prediction:Prodigal:002006,similar to AA sequence:UniProtKB:P36879;locus_tag=NHBCIBLK_01325;product=putative ABC transporter ATP-binding protein YadG
QQBB01000002.1	Prodigal:002006	CDS	379257	380378	.	-	0	ID=NHBCIBLK_01326;inference=ab initio prediction:Prodigal:002006;locus_tag=NHBCIBLK_01326;product=hypothetical protein
QQBB01000002.1	Prodigal:002006	CDS	380542	380925	.	+	0	ID=NHBCIBLK_01327;inference=ab initio prediction:Prodigal:002006;locus_tag=NHBCIBLK_01327;product=hypothetical protein
QQBB01000002.1	Prodigal:002006	CDS	380983	381498	.	+	0	ID=NHBCIBLK_01328;inference=ab initio prediction:Prodigal:002006;locus_tag=NHBCIBLK_01328;product=hypothetical protein
QQBB01000002.1	Prodigal:002006	CDS	381564	383063	.	-	0	ID=NHBCIBLK_01329;inference=ab initio prediction:Prodigal:002006;locus_tag=NHBCIBLK_01329;product=hypothetical protein
QQBB01000002.1	Prodigal:002006	CDS	383073	383546	.	-	0	ID=NHBCIBLK_01330;inference=ab initio prediction:Prodigal:002006;locus_tag=NHBCIBLK_01330;product=hypothetical protein
QQBB01000002.1	Prodigal:002006	CDS	383617	384588	.	-	0	ID=NHBCIBLK_01331;inference=ab initio prediction:Prodigal:002006;locus_tag=NHBCIBLK_01331;product=hypothetical protein
QQBB01000002.1	Prodigal:002006	CDS	384740	385999	.	+	0	ID=NHBCIBLK_01332;inference=ab initio prediction:Prodigal:002006;locus_tag=NHBCIBLK_01332;product=hypothetical protein
QQBB01000002.1	Prodigal:002006	CDS	385996	387381	.	+	0	ID=NHBCIBLK_01333;eC_number=1.8.1.16;Name=garB;gene=garB;inference=ab initio prediction:Prodigal:002006,similar to AA sequence:UniProtKB:D0VWY5;locus_tag=NHBCIBLK_01333;product=Glutathione amide reductase
QQBB01000002.1	Prodigal:002006	CDS	387653	389038	.	+	0	ID=NHBCIBLK_01334;eC_number=2.5.1.54;Name=aroH;db_xref=COG:COG3200;gene=aroH;inference=ab initio prediction:Prodigal:002006,similar to AA sequence:UniProtKB:P80574;locus_tag=NHBCIBLK_01334;product=Phospho-2-dehydro-3-deoxyheptonate aldolase
QQBB01000002.1	Prodigal:002006	CDS	389157	389333	.	+	0	ID=NHBCIBLK_01335;inference=ab initio prediction:Prodigal:002006;locus_tag=NHBCIBLK_01335;product=hypothetical protein
QQBB01000002.1	Prodigal:002006	CDS	389451	390353	.	+	0	ID=NHBCIBLK_01336;Name=yedA_1;gene=yedA_1;inference=ab initio prediction:Prodigal:002006,similar to AA sequence:UniProtKB:P0AA70;locus_tag=NHBCIBLK_01336;product=putative inner membrane transporter YedA
QQBB01000002.1	Prodigal:002006	CDS	390699	392432	.	+	0	ID=NHBCIBLK_01337;eC_number=6.3.5.1;Name=nadE_1;db_xref=COG:COG0171;gene=nadE_1;inference=ab initio prediction:Prodigal:002006,similar to AA sequence:UniProtKB:Q03638;locus_tag=NHBCIBLK_01337;product=Glutamine-dependent NAD(+) synthetase
QQBB01000002.1	Prodigal:002006	CDS	392605	393015	.	-	0	ID=NHBCIBLK_01338;eC_number=3.5.4.19;Name=hisI;gene=hisI;inference=ab initio prediction:Prodigal:002006,protein motif:HAMAP:MF_01021;locus_tag=NHBCIBLK_01338;product=Phosphoribosyl-AMP cyclohydrolase
QQBB01000002.1	Prodigal:002006	CDS	393086	393721	.	-	0	ID=NHBCIBLK_01339;eC_number=3.5.4.16;Name=folE_2;db_xref=COG:COG0302;gene=folE_2;inference=ab initio prediction:Prodigal:002006,similar to AA sequence:UniProtKB:P19465;locus_tag=NHBCIBLK_01339;product=GTP cyclohydrolase 1
QQBB01000002.1	Prodigal:002006	CDS	393884	394327	.	+	0	ID=NHBCIBLK_01340;Name=iscU;db_xref=COG:COG0822;gene=iscU;inference=ab initio prediction:Prodigal:002006,similar to AA sequence:UniProtKB:Q9A1G2;locus_tag=NHBCIBLK_01340;product=Iron-sulfur cluster assembly scaffold protein IscU
QQBB01000002.1	Prodigal:002006	CDS	394329	394658	.	+	0	ID=NHBCIBLK_01341;Name=yidD;gene=yidD;inference=ab initio prediction:Prodigal:002006,protein motif:HAMAP:MF_00386;locus_tag=NHBCIBLK_01341;product=Putative membrane protein insertion efficiency factor
QQBB01000002.1	Prodigal:002006	CDS	394736	396748	.	+	0	ID=NHBCIBLK_01342;eC_number=6.1.1.3;Name=thrS;db_xref=COG:COG0441;gene=thrS;inference=ab initio prediction:Prodigal:002006,similar to AA sequence:UniProtKB:P0A8M3;locus_tag=NHBCIBLK_01342;product=Threonine--tRNA ligase
QQBB01000002.1	Prodigal:002006	CDS	396816	398195	.	-	0	ID=NHBCIBLK_01343;eC_number=1.1.1.205;Name=IMPDH_1;gene=IMPDH_1;inference=ab initio prediction:Prodigal:002006,protein motif:HAMAP:MF_01964;locus_tag=NHBCIBLK_01343;product=Inosine-5'-monophosphate dehydrogenase
QQBB01000002.1	Prodigal:002006	CDS	398306	399238	.	-	0	ID=NHBCIBLK_01344;inference=ab initio prediction:Prodigal:002006;locus_tag=NHBCIBLK_01344;product=hypothetical protein
QQBB01000002.1	Prodigal:002006	CDS	399253	401637	.	-	0	ID=NHBCIBLK_01345;inference=ab initio prediction:Prodigal:002006;locus_tag=NHBCIBLK_01345;product=hypothetical protein
QQBB01000002.1	Prodigal:002006	CDS	402017	402580	.	+	0	ID=NHBCIBLK_01346;eC_number=1.-.-.-;Name=ydjA;db_xref=COG:COG0778;gene=ydjA;inference=ab initio prediction:Prodigal:002006,similar to AA sequence:UniProtKB:P0ACY1;locus_tag=NHBCIBLK_01346;product=Putative NAD(P)H nitroreductase YdjA
QQBB01000002.1	Prodigal:002006	CDS	402589	403197	.	+	0	ID=NHBCIBLK_01347;inference=ab initio prediction:Prodigal:002006;locus_tag=NHBCIBLK_01347;product=hypothetical protein
QQBB01000002.1	Prodigal:002006	CDS	403202	404074	.	-	0	ID=NHBCIBLK_01348;eC_number=3.1.2.30;Name=mcl2_2;db_xref=COG:COG2301;gene=mcl2_2;inference=ab initio prediction:Prodigal:002006,similar to AA sequence:UniProtKB:D3JV05;locus_tag=NHBCIBLK_01348;product=(3S)-malyl-CoA thioesterase
QQBB01000002.1	Prodigal:002006	CDS	404074	404556	.	-	0	ID=NHBCIBLK_01349;eC_number=4.2.1.148;Name=mch;db_xref=COG:COG2030;gene=mch;inference=ab initio prediction:Prodigal:002006,similar to AA sequence:UniProtKB:Q3IZ78;locus_tag=NHBCIBLK_01349;product=Mesaconyl-CoA hydratase
QQBB01000002.1	Prodigal:002006	CDS	404597	405367	.	-	0	ID=NHBCIBLK_01350;eC_number=2.7.1.23;Name=nadK;db_xref=COG:COG0061;gene=nadK;inference=ab initio prediction:Prodigal:002006,similar to AA sequence:UniProtKB:P65779;locus_tag=NHBCIBLK_01350;product=NAD kinase
QQBB01000002.1	Prodigal:002006	CDS	405418	405741	.	+	0	ID=NHBCIBLK_01351;Name=cutA;db_xref=COG:COG1324;gene=cutA;inference=ab initio prediction:Prodigal:002006,similar to AA sequence:UniProtKB:P69488;locus_tag=NHBCIBLK_01351;product=Divalent-cation tolerance protein CutA
QQBB01000002.1	Prodigal:002006	CDS	405758	406678	.	-	0	ID=NHBCIBLK_01352;eC_number=3.1.26.11;Name=rbn_2;gene=rbn_2;inference=ab initio prediction:Prodigal:002006,protein motif:HAMAP:MF_01818;locus_tag=NHBCIBLK_01352;product=Ribonuclease BN
QQBB01000002.1	Prodigal:002006	CDS	406831	407661	.	-	0	ID=NHBCIBLK_01353;eC_number=2.1.1.185;Name=rlmB;gene=rlmB;inference=ab initio prediction:Prodigal:002006,protein motif:HAMAP:MF_01887;locus_tag=NHBCIBLK_01353;product=23S rRNA (guanosine-2'-O-)-methyltransferase RlmB
QQBB01000002.1	Prodigal:002006	CDS	407813	407974	.	+	0	ID=NHBCIBLK_01354;inference=ab initio prediction:Prodigal:002006;locus_tag=NHBCIBLK_01354;product=hypothetical protein
QQBB01000002.1	Aragorn:001002	tRNA	407997	408072	.	-	.	ID=NHBCIBLK_01355;inference=COORDINATES:profile:Aragorn:001002;locus_tag=NHBCIBLK_01355;product=tRNA-Thr(tgt)
QQBB01000002.1	Prodigal:002006	CDS	408218	408529	.	+	0	ID=NHBCIBLK_01356;inference=ab initio prediction:Prodigal:002006;locus_tag=NHBCIBLK_01356;product=hypothetical protein
QQBB01000002.1	Prodigal:002006	CDS	408618	410333	.	-	0	ID=NHBCIBLK_01357;Name=nanT_1;gene=nanT_1;inference=ab initio prediction:Prodigal:002006,protein motif:HAMAP:MF_01238;locus_tag=NHBCIBLK_01357;product=Sialic acid transporter NanT
QQBB01000002.1	Prodigal:002006	CDS	410573	411397	.	-	0	ID=NHBCIBLK_01358;eC_number=2.1.1.-;db_xref=COG:COG0566;inference=ab initio prediction:Prodigal:002006,similar to AA sequence:UniProtKB:P9WFY5;locus_tag=NHBCIBLK_01358;product=putative tRNA/rRNA methyltransferase
QQBB01000002.1	Aragorn:001002	tRNA	411589	411673	.	+	.	ID=NHBCIBLK_01359;inference=COORDINATES:profile:Aragorn:001002;locus_tag=NHBCIBLK_01359;product=tRNA-Tyr(gta)
QQBB01000002.1	Aragorn:001002	tRNA	411692	411765	.	+	.	ID=NHBCIBLK_01360;inference=COORDINATES:profile:Aragorn:001002;locus_tag=NHBCIBLK_01360;product=tRNA-Gly(tcc)
QQBB01000002.1	Prodigal:002006	CDS	412039	413229	.	+	0	ID=NHBCIBLK_01361;Name=tufA_1;db_xref=COG:COG0050;gene=tufA_1;inference=ab initio prediction:Prodigal:002006,similar to AA sequence:UniProtKB:P64027;locus_tag=NHBCIBLK_01361;product=Elongation factor Tu
QQBB01000002.1	Aragorn:001002	tRNA	413277	413353	.	+	.	ID=NHBCIBLK_01362;inference=COORDINATES:profile:Aragorn:001002;locus_tag=NHBCIBLK_01362;product=tRNA-Trp(cca)
QQBB01000002.1	Prodigal:002006	CDS	413505	413717	.	+	0	ID=NHBCIBLK_01363;Name=secE;gene=secE;inference=ab initio prediction:Prodigal:002006,similar to AA sequence:UniProtKB:P35874;locus_tag=NHBCIBLK_01363;product=Protein translocase subunit SecE
QQBB01000002.1	Prodigal:002006	CDS	413730	414263	.	+	0	ID=NHBCIBLK_01364;Name=nusG;db_xref=COG:COG0250;gene=nusG;inference=ab initio prediction:Prodigal:002006,similar to AA sequence:UniProtKB:P0AFG0;locus_tag=NHBCIBLK_01364;product=Transcription termination/antitermination protein NusG
QQBB01000002.1	Prodigal:002006	CDS	414431	414859	.	+	0	ID=NHBCIBLK_01365;Name=rplK;db_xref=COG:COG0080;gene=rplK;inference=ab initio prediction:Prodigal:002006,similar to AA sequence:UniProtKB:P62441;locus_tag=NHBCIBLK_01365;product=50S ribosomal protein L11
QQBB01000002.1	Prodigal:002006	CDS	414870	415571	.	+	0	ID=NHBCIBLK_01366;Name=rplA;db_xref=COG:COG0081;gene=rplA;inference=ab initio prediction:Prodigal:002006,similar to AA sequence:UniProtKB:Q6N4R5;locus_tag=NHBCIBLK_01366;product=50S ribosomal protein L1
QQBB01000002.1	Prodigal:002006	CDS	416156	416674	.	+	0	ID=NHBCIBLK_01367;Name=rplJ;db_xref=COG:COG0244;gene=rplJ;inference=ab initio prediction:Prodigal:002006,similar to AA sequence:UniProtKB:Q6N4R7;locus_tag=NHBCIBLK_01367;product=50S ribosomal protein L10
QQBB01000002.1	Prodigal:002006	CDS	416726	417100	.	+	0	ID=NHBCIBLK_01368;Name=rplL;db_xref=COG:COG0222;gene=rplL;inference=ab initio prediction:Prodigal:002006,similar to AA sequence:UniProtKB:Q6N4R8;locus_tag=NHBCIBLK_01368;product=50S ribosomal protein L7/L12
QQBB01000002.1	Prodigal:002006	CDS	417345	421475	.	+	0	ID=NHBCIBLK_01369;eC_number=2.7.7.6;Name=rpoB;gene=rpoB;inference=ab initio prediction:Prodigal:002006,similar to AA sequence:UniProtKB:B2SQQ1;locus_tag=NHBCIBLK_01369;product=DNA-directed RNA polymerase subunit beta
QQBB01000002.1	Prodigal:002006	CDS	421590	425765	.	+	0	ID=NHBCIBLK_01370;eC_number=2.7.7.6;Name=rpoC;gene=rpoC;inference=ab initio prediction:Prodigal:002006,similar to AA sequence:UniProtKB:Q8KTH8;locus_tag=NHBCIBLK_01370;product=DNA-directed RNA polymerase subunit beta'
QQBB01000002.1	Prodigal:002006	CDS	426281	426652	.	+	0	ID=NHBCIBLK_01371;Name=rpsL;db_xref=COG:COG0048;gene=rpsL;inference=ab initio prediction:Prodigal:002006,similar to AA sequence:UniProtKB:Q6N4T2;locus_tag=NHBCIBLK_01371;product=30S ribosomal protein S12
QQBB01000002.1	Prodigal:002006	CDS	426686	427156	.	+	0	ID=NHBCIBLK_01372;Name=rpsG;db_xref=COG:COG0049;gene=rpsG;inference=ab initio prediction:Prodigal:002006,similar to AA sequence:UniProtKB:Q6N4T3;locus_tag=NHBCIBLK_01372;product=30S ribosomal protein S7
QQBB01000002.1	Prodigal:002006	CDS	427182	429257	.	+	0	ID=NHBCIBLK_01373;Name=fusA_1;db_xref=COG:COG0480;gene=fusA_1;inference=ab initio prediction:Prodigal:002006,similar to AA sequence:UniProtKB:P41084;locus_tag=NHBCIBLK_01373;product=Elongation factor G
QQBB01000002.1	Prodigal:002006	CDS	429303	430493	.	+	0	ID=NHBCIBLK_01374;Name=tufA_2;db_xref=COG:COG0050;gene=tufA_2;inference=ab initio prediction:Prodigal:002006,similar to AA sequence:UniProtKB:P64027;locus_tag=NHBCIBLK_01374;product=Elongation factor Tu
QQBB01000002.1	Prodigal:002006	CDS	430754	431062	.	+	0	ID=NHBCIBLK_01375;Name=rpsJ;db_xref=COG:COG0051;gene=rpsJ;inference=ab initio prediction:Prodigal:002006,similar to AA sequence:UniProtKB:Q6N4T6;locus_tag=NHBCIBLK_01375;product=30S ribosomal protein S10
QQBB01000002.1	Prodigal:002006	CDS	431111	431842	.	+	0	ID=NHBCIBLK_01376;Name=rplC;db_xref=COG:COG0087;gene=rplC;inference=ab initio prediction:Prodigal:002006,similar to AA sequence:UniProtKB:P60456;locus_tag=NHBCIBLK_01376;product=50S ribosomal protein L3
QQBB01000002.1	Prodigal:002006	CDS	431842	432462	.	+	0	ID=NHBCIBLK_01377;Name=rplD;db_xref=COG:COG0088;gene=rplD;inference=ab initio prediction:Prodigal:002006,similar to AA sequence:UniProtKB:P61068;locus_tag=NHBCIBLK_01377;product=50S ribosomal protein L4
QQBB01000002.1	Prodigal:002006	CDS	432459	432755	.	+	0	ID=NHBCIBLK_01378;Name=rplW;db_xref=COG:COG0089;gene=rplW;inference=ab initio prediction:Prodigal:002006,similar to AA sequence:UniProtKB:Q6N4T7;locus_tag=NHBCIBLK_01378;product=50S ribosomal protein L23
QQBB01000002.1	Prodigal:002006	CDS	432776	433612	.	+	0	ID=NHBCIBLK_01379;Name=rplB;db_xref=COG:COG0090;gene=rplB;inference=ab initio prediction:Prodigal:002006,similar to AA sequence:UniProtKB:P60403;locus_tag=NHBCIBLK_01379;product=50S ribosomal protein L2
QQBB01000002.1	Prodigal:002006	CDS	433628	433906	.	+	0	ID=NHBCIBLK_01380;Name=rpsS;db_xref=COG:COG0185;gene=rpsS;inference=ab initio prediction:Prodigal:002006,similar to AA sequence:UniProtKB:Q6N4T8;locus_tag=NHBCIBLK_01380;product=30S ribosomal protein S19
QQBB01000002.1	Prodigal:002006	CDS	433908	434288	.	+	0	ID=NHBCIBLK_01381;Name=rplV;db_xref=COG:COG0091;gene=rplV;inference=ab initio prediction:Prodigal:002006,similar to AA sequence:UniProtKB:Q6N4T9;locus_tag=NHBCIBLK_01381;product=50S ribosomal protein L22
QQBB01000002.1	Prodigal:002006	CDS	434300	435004	.	+	0	ID=NHBCIBLK_01382;Name=rpsC;db_xref=COG:COG0092;gene=rpsC;inference=ab initio prediction:Prodigal:002006,similar to AA sequence:UniProtKB:Q6N4U0;locus_tag=NHBCIBLK_01382;product=30S ribosomal protein S3
QQBB01000002.1	Prodigal:002006	CDS	435029	435442	.	+	0	ID=NHBCIBLK_01383;Name=rplP;db_xref=COG:COG0197;gene=rplP;inference=ab initio prediction:Prodigal:002006,similar to AA sequence:UniProtKB:Q6N4U1;locus_tag=NHBCIBLK_01383;product=50S ribosomal protein L16
QQBB01000002.1	Prodigal:002006	CDS	435453	435665	.	+	0	ID=NHBCIBLK_01384;Name=rpmC;db_xref=COG:COG0255;gene=rpmC;inference=ab initio prediction:Prodigal:002006,similar to AA sequence:UniProtKB:Q6N4U2;locus_tag=NHBCIBLK_01384;product=50S ribosomal protein L29
QQBB01000002.1	Prodigal:002006	CDS	435678	435911	.	+	0	ID=NHBCIBLK_01385;Name=rpsQ;db_xref=COG:COG0186;gene=rpsQ;inference=ab initio prediction:Prodigal:002006,similar to AA sequence:UniProtKB:Q6N4U3;locus_tag=NHBCIBLK_01385;product=30S ribosomal protein S17
QQBB01000002.1	Prodigal:002006	CDS	436086	436454	.	+	0	ID=NHBCIBLK_01386;Name=rplN;db_xref=COG:COG0093;gene=rplN;inference=ab initio prediction:Prodigal:002006,similar to AA sequence:UniProtKB:Q6N4U4;locus_tag=NHBCIBLK_01386;product=50S ribosomal protein L14
QQBB01000002.1	Prodigal:002006	CDS	436454	436771	.	+	0	ID=NHBCIBLK_01387;Name=rplX;db_xref=COG:COG0198;gene=rplX;inference=ab initio prediction:Prodigal:002006,similar to AA sequence:UniProtKB:P60744;locus_tag=NHBCIBLK_01387;product=50S ribosomal protein L24
QQBB01000002.1	Prodigal:002006	CDS	436764	437330	.	+	0	ID=NHBCIBLK_01388;Name=rplE;db_xref=COG:COG0094;gene=rplE;inference=ab initio prediction:Prodigal:002006,similar to AA sequence:UniProtKB:Q6N4U5;locus_tag=NHBCIBLK_01388;product=50S ribosomal protein L5
QQBB01000002.1	Prodigal:002006	CDS	437370	437675	.	+	0	ID=NHBCIBLK_01389;Name=rpsN;db_xref=COG:COG0199;gene=rpsN;inference=ab initio prediction:Prodigal:002006,similar to AA sequence:UniProtKB:Q6N4U6;locus_tag=NHBCIBLK_01389;product=30S ribosomal protein S14
QQBB01000002.1	Prodigal:002006	CDS	437689	438084	.	+	0	ID=NHBCIBLK_01390;Name=rpsH;db_xref=COG:COG0096;gene=rpsH;inference=ab initio prediction:Prodigal:002006,similar to AA sequence:UniProtKB:Q6N4U7;locus_tag=NHBCIBLK_01390;product=30S ribosomal protein S8
QQBB01000002.1	Prodigal:002006	CDS	438124	438657	.	+	0	ID=NHBCIBLK_01391;Name=rplF;db_xref=COG:COG0097;gene=rplF;inference=ab initio prediction:Prodigal:002006,similar to AA sequence:UniProtKB:Q6N4U8;locus_tag=NHBCIBLK_01391;product=50S ribosomal protein L6
QQBB01000002.1	Prodigal:002006	CDS	438670	439032	.	+	0	ID=NHBCIBLK_01392;Name=rplR;db_xref=COG:COG0256;gene=rplR;inference=ab initio prediction:Prodigal:002006,similar to AA sequence:UniProtKB:Q6N4U9;locus_tag=NHBCIBLK_01392;product=50S ribosomal protein L18
QQBB01000002.1	Prodigal:002006	CDS	439094	439657	.	+	0	ID=NHBCIBLK_01393;Name=rpsE;db_xref=COG:COG0098;gene=rpsE;inference=ab initio prediction:Prodigal:002006,similar to AA sequence:UniProtKB:Q6N4V0;locus_tag=NHBCIBLK_01393;product=30S ribosomal protein S5
QQBB01000002.1	Prodigal:002006	CDS	439672	439881	.	+	0	ID=NHBCIBLK_01394;Name=rpmD;db_xref=COG:COG1841;gene=rpmD;inference=ab initio prediction:Prodigal:002006,similar to AA sequence:UniProtKB:Q6N4V1;locus_tag=NHBCIBLK_01394;product=50S ribosomal protein L30
QQBB01000002.1	Prodigal:002006	CDS	439892	440365	.	+	0	ID=NHBCIBLK_01395;Name=rplO;db_xref=COG:COG0200;gene=rplO;inference=ab initio prediction:Prodigal:002006,similar to AA sequence:UniProtKB:Q6N4V2;locus_tag=NHBCIBLK_01395;product=50S ribosomal protein L15
QQBB01000002.1	Prodigal:002006	CDS	440468	441805	.	+	0	ID=NHBCIBLK_01396;Name=secY;db_xref=COG:COG0201;gene=secY;inference=ab initio prediction:Prodigal:002006,similar to AA sequence:UniProtKB:P0AGA2;locus_tag=NHBCIBLK_01396;product=Protein translocase subunit SecY
QQBB01000002.1	Prodigal:002006	CDS	441859	442440	.	+	0	ID=NHBCIBLK_01397;eC_number=2.7.4.3;Name=adk;gene=adk;inference=ab initio prediction:Prodigal:002006,similar to AA sequence:UniProtKB:P84139;locus_tag=NHBCIBLK_01397;product=Adenylate kinase
QQBB01000002.1	Prodigal:002006	CDS	442665	443033	.	+	0	ID=NHBCIBLK_01398;Name=rpsM;db_xref=COG:COG0099;gene=rpsM;inference=ab initio prediction:Prodigal:002006,similar to AA sequence:UniProtKB:Q6N4V5;locus_tag=NHBCIBLK_01398;product=30S ribosomal protein S13
QQBB01000002.1	Prodigal:002006	CDS	443116	443505	.	+	0	ID=NHBCIBLK_01399;Name=rpsK;db_xref=COG:COG0100;gene=rpsK;inference=ab initio prediction:Prodigal:002006,similar to AA sequence:UniProtKB:Q6N4V6;locus_tag=NHBCIBLK_01399;product=30S ribosomal protein S11
QQBB01000002.1	Prodigal:002006	CDS	443600	444616	.	+	0	ID=NHBCIBLK_01400;eC_number=2.7.7.6;Name=rpoA;db_xref=COG:COG0202;gene=rpoA;inference=ab initio prediction:Prodigal:002006,similar to AA sequence:UniProtKB:Q925Z2;locus_tag=NHBCIBLK_01400;product=DNA-directed RNA polymerase subunit alpha
QQBB01000002.1	Prodigal:002006	CDS	444732	445151	.	+	0	ID=NHBCIBLK_01401;Name=rplQ;db_xref=COG:COG0203;gene=rplQ;inference=ab initio prediction:Prodigal:002006,similar to AA sequence:UniProtKB:Q6N4V8;locus_tag=NHBCIBLK_01401;product=50S ribosomal protein L17
QQBB01000002.1	Prodigal:002006	CDS	445300	446709	.	+	0	ID=NHBCIBLK_01402;eC_number=3.4.21.107;Name=degP_2;db_xref=COG:COG0265;gene=degP_2;inference=ab initio prediction:Prodigal:002006,similar to AA sequence:UniProtKB:P0C0V0;locus_tag=NHBCIBLK_01402;product=Periplasmic serine endoprotease DegP
QQBB01000002.1	Prodigal:002006	CDS	446775	448091	.	+	0	ID=NHBCIBLK_01403;Name=rarA;db_xref=COG:COG2256;gene=rarA;inference=ab initio prediction:Prodigal:002006,similar to AA sequence:UniProtKB:P0AAZ4;locus_tag=NHBCIBLK_01403;product=Replication-associated recombination protein A
QQBB01000002.1	Prodigal:002006	CDS	448129	448515	.	+	0	ID=NHBCIBLK_01404;Name=crcB;db_xref=COG:COG0239;gene=crcB;inference=ab initio prediction:Prodigal:002006,similar to AA sequence:UniProtKB:Q7VYU0;locus_tag=NHBCIBLK_01404;product=Putative fluoride ion transporter CrcB
QQBB01000002.1	Prodigal:002006	CDS	448558	449793	.	+	0	ID=NHBCIBLK_01405;inference=ab initio prediction:Prodigal:002006;locus_tag=NHBCIBLK_01405;product=hypothetical protein
QQBB01000002.1	Prodigal:002006	CDS	449909	450370	.	+	0	ID=NHBCIBLK_01406;inference=ab initio prediction:Prodigal:002006;locus_tag=NHBCIBLK_01406;product=hypothetical protein
QQBB01000002.1	Prodigal:002006	CDS	450504	451109	.	+	0	ID=NHBCIBLK_01407;inference=ab initio prediction:Prodigal:002006;locus_tag=NHBCIBLK_01407;product=hypothetical protein
QQBB01000002.1	Prodigal:002006	CDS	451229	451465	.	+	0	ID=NHBCIBLK_01408;inference=ab initio prediction:Prodigal:002006;locus_tag=NHBCIBLK_01408;product=hypothetical protein
QQBB01000002.1	Prodigal:002006	CDS	451469	451744	.	+	0	ID=NHBCIBLK_01409;inference=ab initio prediction:Prodigal:002006;locus_tag=NHBCIBLK_01409;product=hypothetical protein
QQBB01000002.1	Prodigal:002006	CDS	451741	452244	.	+	0	ID=NHBCIBLK_01410;inference=ab initio prediction:Prodigal:002006;locus_tag=NHBCIBLK_01410;product=hypothetical protein
QQBB01000002.1	Prodigal:002006	CDS	452327	452494	.	+	0	ID=NHBCIBLK_01411;inference=ab initio prediction:Prodigal:002006;locus_tag=NHBCIBLK_01411;product=hypothetical protein
QQBB01000002.1	Prodigal:002006	CDS	452790	453878	.	+	0	ID=NHBCIBLK_01412;Name=takP_2;db_xref=COG:COG4663;gene=takP_2;inference=ab initio prediction:Prodigal:002006,similar to AA sequence:UniProtKB:Q3J1R2;locus_tag=NHBCIBLK_01412;product=Alpha-keto acid-binding periplasmic protein TakP
QQBB01000002.1	Prodigal:002006	CDS	453992	454177	.	+	0	ID=NHBCIBLK_01413;inference=ab initio prediction:Prodigal:002006;locus_tag=NHBCIBLK_01413;product=hypothetical protein
QQBB01000002.1	Prodigal:002006	CDS	454303	454980	.	+	0	ID=NHBCIBLK_01414;eC_number=3.6.1.1;Name=ppaX;db_xref=COG:COG0546;gene=ppaX;inference=ab initio prediction:Prodigal:002006,similar to AA sequence:UniProtKB:Q9JMQ2;locus_tag=NHBCIBLK_01414;product=Pyrophosphatase PpaX
QQBB01000002.1	Prodigal:002006	CDS	455046	455780	.	+	0	ID=NHBCIBLK_01415;inference=ab initio prediction:Prodigal:002006;locus_tag=NHBCIBLK_01415;product=hypothetical protein
QQBB01000002.1	Prodigal:002006	CDS	455825	456202	.	-	0	ID=NHBCIBLK_01416;inference=ab initio prediction:Prodigal:002006;locus_tag=NHBCIBLK_01416;product=hypothetical protein
QQBB01000002.1	Prodigal:002006	CDS	456366	457898	.	+	0	ID=NHBCIBLK_01417;eC_number=6.4.1.3;Name=pccB;db_xref=COG:COG4799;gene=pccB;inference=ab initio prediction:Prodigal:002006,similar to AA sequence:UniProtKB:Q3J4E3;locus_tag=NHBCIBLK_01417;product=Propionyl-CoA carboxylase beta chain
QQBB01000002.1	Prodigal:002006	CDS	457949	458368	.	+	0	ID=NHBCIBLK_01418;inference=ab initio prediction:Prodigal:002006;locus_tag=NHBCIBLK_01418;product=hypothetical protein
QQBB01000002.1	Prodigal:002006	CDS	458478	459554	.	+	0	ID=NHBCIBLK_01419;eC_number=2.5.1.47;Name=cysK_3;gene=cysK_3;inference=ab initio prediction:Prodigal:002006,similar to AA sequence:UniProtKB:Q5XAQ3;locus_tag=NHBCIBLK_01419;product=Cysteine synthase
QQBB01000002.1	Prodigal:002006	CDS	459551	460669	.	-	0	ID=NHBCIBLK_01420;eC_number=1.1.1.2;Name=yahK;db_xref=COG:COG1064;gene=yahK;inference=ab initio prediction:Prodigal:002006,similar to AA sequence:UniProtKB:P75691;locus_tag=NHBCIBLK_01420;product=Aldehyde reductase YahK
QQBB01000002.1	Prodigal:002006	CDS	460926	461543	.	+	0	ID=NHBCIBLK_01421;inference=ab initio prediction:Prodigal:002006;locus_tag=NHBCIBLK_01421;product=hypothetical protein
QQBB01000002.1	Prodigal:002006	CDS	461661	463661	.	+	0	ID=NHBCIBLK_01422;Name=carB_1;gene=carB_1;inference=ab initio prediction:Prodigal:002006,protein motif:HAMAP:MF_01210_B;locus_tag=NHBCIBLK_01422;product=Carbamoyl-phosphate synthase large chain
QQBB01000002.1	Prodigal:002006	CDS	464060	464353	.	+	0	ID=NHBCIBLK_01423;inference=ab initio prediction:Prodigal:002006;locus_tag=NHBCIBLK_01423;product=hypothetical protein
QQBB01000002.1	Prodigal:002006	CDS	464480	465892	.	+	0	ID=NHBCIBLK_01424;inference=ab initio prediction:Prodigal:002006;locus_tag=NHBCIBLK_01424;product=hypothetical protein
QQBB01000002.1	Prodigal:002006	CDS	466567	467166	.	+	0	ID=NHBCIBLK_01425;Name=yigZ;db_xref=COG:COG1739;gene=yigZ;inference=ab initio prediction:Prodigal:002006,similar to AA sequence:UniProtKB:P27862;locus_tag=NHBCIBLK_01425;product=IMPACT family member YigZ
QQBB01000002.1	Prodigal:002006	CDS	467242	467760	.	+	0	ID=NHBCIBLK_01426;inference=ab initio prediction:Prodigal:002006;locus_tag=NHBCIBLK_01426;product=hypothetical protein
QQBB01000002.1	Prodigal:002006	CDS	468134	469561	.	+	0	ID=NHBCIBLK_01427;Name=norM;db_xref=COG:COG0534;gene=norM;inference=ab initio prediction:Prodigal:002006,similar to AA sequence:UniProtKB:O82855;locus_tag=NHBCIBLK_01427;product=Multidrug resistance protein NorM
QQBB01000002.1	Prodigal:002006	CDS	469938	470453	.	+	0	ID=NHBCIBLK_01428;inference=ab initio prediction:Prodigal:002006;locus_tag=NHBCIBLK_01428;product=hypothetical protein
QQBB01000002.1	Prodigal:002006	CDS	470530	470823	.	+	0	ID=NHBCIBLK_01429;eC_number=3.6.1.7;Name=acyP;db_xref=COG:COG1254;gene=acyP;inference=ab initio prediction:Prodigal:002006,similar to AA sequence:UniProtKB:Q5SKS6;locus_tag=NHBCIBLK_01429;product=Acylphosphatase
QQBB01000002.1	Prodigal:002006	CDS	470840	471847	.	-	0	ID=NHBCIBLK_01430;eC_number=1.1.1.1;Name=adhT_1;gene=adhT_1;inference=ab initio prediction:Prodigal:002006,similar to AA sequence:UniProtKB:P12311;locus_tag=NHBCIBLK_01430;product=Alcohol dehydrogenase
QQBB01000002.1	Prodigal:002006	CDS	471922	472335	.	-	0	ID=NHBCIBLK_01431;eC_number=2.8.1.1;Name=glpE_2;gene=glpE_2;inference=ab initio prediction:Prodigal:002006,protein motif:HAMAP:MF_01009;locus_tag=NHBCIBLK_01431;product=Thiosulfate sulfurtransferase GlpE
QQBB01000002.1	Prodigal:002006	CDS	472405	473112	.	+	0	ID=NHBCIBLK_01432;inference=ab initio prediction:Prodigal:002006;locus_tag=NHBCIBLK_01432;product=hypothetical protein
QQBB01000002.1	Prodigal:002006	CDS	473090	473368	.	+	0	ID=NHBCIBLK_01433;inference=ab initio prediction:Prodigal:002006;locus_tag=NHBCIBLK_01433;product=hypothetical protein
QQBB01000002.1	Prodigal:002006	CDS	473332	474162	.	-	0	ID=NHBCIBLK_01434;inference=ab initio prediction:Prodigal:002006;locus_tag=NHBCIBLK_01434;product=hypothetical protein
QQBB01000002.1	Prodigal:002006	CDS	474187	474891	.	-	0	ID=NHBCIBLK_01435;eC_number=4.1.3.17;Name=ligK_1;db_xref=COG:COG0684;gene=ligK_1;inference=ab initio prediction:Prodigal:002006,similar to AA sequence:UniProtKB:G2IQQ8;locus_tag=NHBCIBLK_01435;product=4-carboxy-4-hydroxy-2-oxoadipate aldolase
QQBB01000002.1	Prodigal:002006	CDS	474979	476175	.	-	0	ID=NHBCIBLK_01436;eC_number=1.3.99.-;Name=mmgC;db_xref=COG:COG1960;gene=mmgC;inference=ab initio prediction:Prodigal:002006,similar to AA sequence:UniProtKB:P45857;locus_tag=NHBCIBLK_01436;product=Acyl-CoA dehydrogenase
QQBB01000002.1	Prodigal:002006	CDS	476297	477232	.	-	0	ID=NHBCIBLK_01437;inference=ab initio prediction:Prodigal:002006;locus_tag=NHBCIBLK_01437;product=hypothetical protein
QQBB01000002.1	Prodigal:002006	CDS	477303	478727	.	-	0	ID=NHBCIBLK_01438;db_xref=COG:COG2239;inference=ab initio prediction:Prodigal:002006,similar to AA sequence:UniProtKB:Q5SMG8;locus_tag=NHBCIBLK_01438;product=Magnesium transporter MgtE
QQBB01000002.1	Aragorn:001002	tRNA	478956	479040	.	-	.	ID=NHBCIBLK_01439;inference=COORDINATES:profile:Aragorn:001002;locus_tag=NHBCIBLK_01439;product=tRNA-Leu(gag)
QQBB01000002.1	Prodigal:002006	CDS	479258	479986	.	+	0	ID=NHBCIBLK_01440;eC_number=2.3.1.181;Name=lipB;gene=lipB;inference=ab initio prediction:Prodigal:002006,protein motif:HAMAP:MF_00013;locus_tag=NHBCIBLK_01440;product=Octanoyltransferase
QQBB01000002.1	Prodigal:002006	CDS	480085	480411	.	+	0	ID=NHBCIBLK_01441;inference=ab initio prediction:Prodigal:002006;locus_tag=NHBCIBLK_01441;product=hypothetical protein
QQBB01000002.1	Prodigal:002006	CDS	480531	482138	.	+	0	ID=NHBCIBLK_01442;eC_number=2.1.3.1;db_xref=COG:COG4799;inference=ab initio prediction:Prodigal:002006,similar to AA sequence:UniProtKB:Q8GBW6;locus_tag=NHBCIBLK_01442;product=Methylmalonyl-CoA carboxyltransferase 12S subunit
QQBB01000002.1	Prodigal:002006	CDS	482211	483032	.	+	0	ID=NHBCIBLK_01443;eC_number=2.1.1.77;Name=pcm_1;gene=pcm_1;inference=ab initio prediction:Prodigal:002006,protein motif:HAMAP:MF_00090;locus_tag=NHBCIBLK_01443;product=Protein-L-isoaspartate O-methyltransferase
QQBB01000002.1	Prodigal:002006	CDS	483339	485069	.	+	0	ID=NHBCIBLK_01444;eC_number=4.2.1.9;Name=ilvD_2;db_xref=COG:COG0129;gene=ilvD_2;inference=ab initio prediction:Prodigal:002006,similar to AA sequence:UniProtKB:P9WKJ5;locus_tag=NHBCIBLK_01444;product=Dihydroxy-acid dehydratase
QQBB01000002.1	Prodigal:002006	CDS	485011	485919	.	+	0	ID=NHBCIBLK_01445;inference=ab initio prediction:Prodigal:002006;locus_tag=NHBCIBLK_01445;product=hypothetical protein
QQBB01000002.1	Prodigal:002006	CDS	485944	486729	.	-	0	ID=NHBCIBLK_01446;eC_number=3.1.11.2;Name=xthA_2;db_xref=COG:COG0708;gene=xthA_2;inference=ab initio prediction:Prodigal:002006,similar to AA sequence:UniProtKB:P09030;locus_tag=NHBCIBLK_01446;product=Exodeoxyribonuclease III
QQBB01000002.1	Prodigal:002006	CDS	487014	487580	.	+	0	ID=NHBCIBLK_01447;inference=ab initio prediction:Prodigal:002006;locus_tag=NHBCIBLK_01447;product=hypothetical protein
QQBB01000002.1	Prodigal:002006	CDS	488114	489208	.	-	0	ID=NHBCIBLK_01448;eC_number=1.3.1.-;Name=nemA;db_xref=COG:COG1902;gene=nemA;inference=ab initio prediction:Prodigal:002006,similar to AA sequence:UniProtKB:P77258;locus_tag=NHBCIBLK_01448;product=N-ethylmaleimide reductase
QQBB01000002.1	Prodigal:002006	CDS	489332	490285	.	-	0	ID=NHBCIBLK_01449;eC_number=1.1.-.-;Name=yajO_1;db_xref=COG:COG0667;gene=yajO_1;inference=ab initio prediction:Prodigal:002006,similar to AA sequence:UniProtKB:P77735;locus_tag=NHBCIBLK_01449;product=1-deoxyxylulose-5-phosphate synthase YajO
QQBB01000002.1	Prodigal:002006	CDS	490419	491435	.	+	0	ID=NHBCIBLK_01450;inference=ab initio prediction:Prodigal:002006;locus_tag=NHBCIBLK_01450;product=hypothetical protein
QQBB01000002.1	Prodigal:002006	CDS	491526	491822	.	-	0	ID=NHBCIBLK_01451;Name=hup_1;gene=hup_1;inference=ab initio prediction:Prodigal:002006,similar to AA sequence:UniProtKB:Q7A5J1;locus_tag=NHBCIBLK_01451;product=DNA-binding protein HU
QQBB01000002.1	Prodigal:002006	CDS	491951	492628	.	-	0	ID=NHBCIBLK_01452;inference=ab initio prediction:Prodigal:002006;locus_tag=NHBCIBLK_01452;product=hypothetical protein
QQBB01000002.1	Prodigal:002006	CDS	492754	493653	.	-	0	ID=NHBCIBLK_01453;Name=ycjP_1;db_xref=COG:COG0395;gene=ycjP_1;inference=ab initio prediction:Prodigal:002006,similar to AA sequence:UniProtKB:P77716;locus_tag=NHBCIBLK_01453;product=Inner membrane ABC transporter permease protein YcjP
QQBB01000002.1	Prodigal:002006	CDS	493653	494597	.	-	0	ID=NHBCIBLK_01454;inference=ab initio prediction:Prodigal:002006;locus_tag=NHBCIBLK_01454;product=hypothetical protein
QQBB01000002.1	Prodigal:002006	CDS	494659	495978	.	-	0	ID=NHBCIBLK_01455;inference=ab initio prediction:Prodigal:002006;locus_tag=NHBCIBLK_01455;product=hypothetical protein
QQBB01000002.1	Prodigal:002006	CDS	496052	497104	.	-	0	ID=NHBCIBLK_01456;eC_number=7.6.2.10;Name=ugpC_4;db_xref=COG:COG3839;gene=ugpC_4;inference=ab initio prediction:Prodigal:002006,similar to AA sequence:UniProtKB:P10907;locus_tag=NHBCIBLK_01456;product=sn-glycerol-3-phosphate import ATP-binding protein UgpC
QQBB01000002.1	Prodigal:002006	CDS	497320	497514	.	-	0	ID=NHBCIBLK_01457;inference=ab initio prediction:Prodigal:002006;locus_tag=NHBCIBLK_01457;product=hypothetical protein
QQBB01000002.1	Prodigal:002006	CDS	497517	498497	.	+	0	ID=NHBCIBLK_01458;eC_number=1.1.1.410;Name=denD;db_xref=COG:COG0451;gene=denD;inference=ab initio prediction:Prodigal:002006,similar to AA sequence:UniProtKB:Q0KBD2;locus_tag=NHBCIBLK_01458;product=D-erythronate dehydrogenase
QQBB01000002.1	Prodigal:002006	CDS	498524	499273	.	+	0	ID=NHBCIBLK_01459;eC_number=1.1.1.401;Name=LRA5;gene=LRA5;inference=ab initio prediction:Prodigal:002006,similar to AA sequence:UniProtKB:Q1NEI6;locus_tag=NHBCIBLK_01459;product=2-dehydro-3-deoxy-L-rhamnonate dehydrogenase (NAD(+))
QQBB01000002.1	Prodigal:002006	CDS	499302	500060	.	+	0	ID=NHBCIBLK_01460;eC_number=1.3.1.87;Name=hcaB_1;gene=hcaB_1;inference=ab initio prediction:Prodigal:002006,protein motif:HAMAP:MF_01647;locus_tag=NHBCIBLK_01460;product=3-phenylpropionate-dihydrodiol/cinnamic acid-dihydrodiol dehydrogenase
QQBB01000002.1	Prodigal:002006	CDS	500081	500491	.	-	0	ID=NHBCIBLK_01461;inference=ab initio prediction:Prodigal:002006;locus_tag=NHBCIBLK_01461;product=hypothetical protein
QQBB01000002.1	Prodigal:002006	CDS	500694	501596	.	+	0	ID=NHBCIBLK_01462;inference=ab initio prediction:Prodigal:002006,similar to AA sequence:UniProtKB:P0A8K8;locus_tag=NHBCIBLK_01462;note=UPF0761 membrane protein YihY;product=hypothetical protein
QQBB01000002.1	Prodigal:002006	CDS	501648	502178	.	-	0	ID=NHBCIBLK_01463;inference=ab initio prediction:Prodigal:002006;locus_tag=NHBCIBLK_01463;product=hypothetical protein
QQBB01000002.1	Prodigal:002006	CDS	502269	504581	.	+	0	ID=NHBCIBLK_01464;Name=ydeP;db_xref=COG:COG0243;gene=ydeP;inference=ab initio prediction:Prodigal:002006,similar to AA sequence:UniProtKB:P77561;locus_tag=NHBCIBLK_01464;product=Protein YdeP
QQBB01000002.1	Prodigal:002006	CDS	504677	505327	.	+	0	ID=NHBCIBLK_01465;inference=ab initio prediction:Prodigal:002006;locus_tag=NHBCIBLK_01465;product=hypothetical protein
QQBB01000002.1	Prodigal:002006	CDS	505333	508269	.	+	0	ID=NHBCIBLK_01466;eC_number=7.-.-.-;Name=rsxB;gene=rsxB;inference=ab initio prediction:Prodigal:002006,protein motif:HAMAP:MF_00463;locus_tag=NHBCIBLK_01466;product=Ion-translocating oxidoreductase complex subunit B
QQBB01000002.1	Prodigal:002006	CDS	508274	509587	.	+	0	ID=NHBCIBLK_01467;inference=ab initio prediction:Prodigal:002006;locus_tag=NHBCIBLK_01467;product=hypothetical protein
QQBB01000002.1	Prodigal:002006	CDS	509584	510123	.	+	0	ID=NHBCIBLK_01468;inference=ab initio prediction:Prodigal:002006;locus_tag=NHBCIBLK_01468;product=hypothetical protein
QQBB01000002.1	Prodigal:002006	CDS	510114	510611	.	+	0	ID=NHBCIBLK_01469;inference=ab initio prediction:Prodigal:002006;locus_tag=NHBCIBLK_01469;product=hypothetical protein
QQBB01000002.1	Prodigal:002006	CDS	510662	511657	.	+	0	ID=NHBCIBLK_01470;inference=ab initio prediction:Prodigal:002006;locus_tag=NHBCIBLK_01470;product=hypothetical protein
QQBB01000002.1	Prodigal:002006	CDS	511654	512259	.	-	0	ID=NHBCIBLK_01471;inference=ab initio prediction:Prodigal:002006;locus_tag=NHBCIBLK_01471;product=hypothetical protein
QQBB01000002.1	Prodigal:002006	CDS	512567	513511	.	+	0	ID=NHBCIBLK_01472;eC_number=1.9.3.1;Name=ctaC_1;db_xref=COG:COG1622;gene=ctaC_1;inference=ab initio prediction:Prodigal:002006,similar to AA sequence:UniProtKB:Q04441;locus_tag=NHBCIBLK_01472;product=Cytochrome c oxidase subunit 2
QQBB01000002.1	Prodigal:002006	CDS	513508	516075	.	+	0	ID=NHBCIBLK_01473;inference=ab initio prediction:Prodigal:002006;locus_tag=NHBCIBLK_01473;product=hypothetical protein
QQBB01000002.1	Prodigal:002006	CDS	516078	516437	.	+	0	ID=NHBCIBLK_01474;inference=ab initio prediction:Prodigal:002006;locus_tag=NHBCIBLK_01474;product=hypothetical protein
QQBB01000002.1	Prodigal:002006	CDS	516542	516766	.	+	0	ID=NHBCIBLK_01475;inference=ab initio prediction:Prodigal:002006;locus_tag=NHBCIBLK_01475;product=hypothetical protein
QQBB01000002.1	Prodigal:002006	CDS	516798	517631	.	-	0	ID=NHBCIBLK_01476;db_xref=COG:COG1073;inference=ab initio prediction:Prodigal:002006,similar to AA sequence:UniProtKB:P9WLC7;locus_tag=NHBCIBLK_01476;product=putative protein
QQBB01000002.1	Prodigal:002006	CDS	518101	518427	.	-	0	ID=NHBCIBLK_01477;inference=ab initio prediction:Prodigal:002006;locus_tag=NHBCIBLK_01477;product=hypothetical protein
QQBB01000002.1	Prodigal:002006	CDS	518796	519380	.	+	0	ID=NHBCIBLK_01478;inference=ab initio prediction:Prodigal:002006;locus_tag=NHBCIBLK_01478;product=hypothetical protein
QQBB01000002.1	Prodigal:002006	CDS	519400	521334	.	+	0	ID=NHBCIBLK_01479;eC_number=3.6.3.3;Name=cadA;db_xref=COG:COG2217;gene=cadA;inference=ab initio prediction:Prodigal:002006,similar to AA sequence:UniProtKB:O32219;locus_tag=NHBCIBLK_01479;product=Cadmium%2C zinc and cobalt-transporting ATPase
QQBB01000002.1	Prodigal:002006	CDS	521319	522017	.	-	0	ID=NHBCIBLK_01480;inference=ab initio prediction:Prodigal:002006;locus_tag=NHBCIBLK_01480;product=hypothetical protein
QQBB01000002.1	Prodigal:002006	CDS	522123	523742	.	+	0	ID=NHBCIBLK_01481;eC_number=3.1.-.-;db_xref=COG:COG1236;inference=ab initio prediction:Prodigal:002006,similar to AA sequence:UniProtKB:Q5SLP1;locus_tag=NHBCIBLK_01481;product=Ribonuclease
QQBB01000002.1	Prodigal:002006	CDS	523850	524251	.	+	0	ID=NHBCIBLK_01482;inference=ab initio prediction:Prodigal:002006;locus_tag=NHBCIBLK_01482;product=hypothetical protein
QQBB01000002.1	Prodigal:002006	CDS	524254	524571	.	+	0	ID=NHBCIBLK_01483;inference=ab initio prediction:Prodigal:002006;locus_tag=NHBCIBLK_01483;product=hypothetical protein
QQBB01000002.1	Prodigal:002006	CDS	524620	525405	.	-	0	ID=NHBCIBLK_01484;inference=ab initio prediction:Prodigal:002006;locus_tag=NHBCIBLK_01484;product=hypothetical protein
QQBB01000002.1	Prodigal:002006	CDS	525571	525852	.	-	0	ID=NHBCIBLK_01485;inference=ab initio prediction:Prodigal:002006;locus_tag=NHBCIBLK_01485;product=hypothetical protein
QQBB01000002.1	Prodigal:002006	CDS	526009	526848	.	-	0	ID=NHBCIBLK_01486;inference=ab initio prediction:Prodigal:002006;locus_tag=NHBCIBLK_01486;product=hypothetical protein
QQBB01000002.1	Prodigal:002006	CDS	526883	527578	.	-	0	ID=NHBCIBLK_01487;Name=fixK_1;db_xref=COG:COG0664;gene=fixK_1;inference=ab initio prediction:Prodigal:002006,similar to AA sequence:UniProtKB:P26488;locus_tag=NHBCIBLK_01487;product=Nitrogen fixation regulation protein FixK
QQBB01000002.1	Prodigal:002006	CDS	527674	528087	.	-	0	ID=NHBCIBLK_01488;Name=tdiR_1;gene=tdiR_1;inference=ab initio prediction:Prodigal:002006,similar to AA sequence:UniProtKB:O87940;locus_tag=NHBCIBLK_01488;product=Transcriptional regulatory protein TdiR
QQBB01000002.1	Prodigal:002006	CDS	528207	528827	.	-	0	ID=NHBCIBLK_01489;Name=fixJ_1;gene=fixJ_1;inference=ab initio prediction:Prodigal:002006,similar to AA sequence:UniProtKB:P10958;locus_tag=NHBCIBLK_01489;product=Transcriptional regulatory protein FixJ
QQBB01000002.1	Prodigal:002006	CDS	528817	530352	.	-	0	ID=NHBCIBLK_01490;eC_number=2.7.13.3;Name=fixL_1;gene=fixL_1;inference=ab initio prediction:Prodigal:002006,similar to AA sequence:UniProtKB:P23222;locus_tag=NHBCIBLK_01490;product=Sensor protein FixL
QQBB01000002.1	Prodigal:002006	CDS	530686	531624	.	-	0	ID=NHBCIBLK_01491;Name=rbsB_2;db_xref=COG:COG1879;gene=rbsB_2;inference=ab initio prediction:Prodigal:002006,similar to AA sequence:UniProtKB:P0A2C5;locus_tag=NHBCIBLK_01491;product=Ribose import binding protein RbsB
QQBB01000002.1	Prodigal:002006	CDS	531738	532796	.	-	0	ID=NHBCIBLK_01492;Name=rbsC_3;db_xref=COG:COG1172;gene=rbsC_3;inference=ab initio prediction:Prodigal:002006,similar to AA sequence:UniProtKB:P0AGI1;locus_tag=NHBCIBLK_01492;product=Ribose import permease protein RbsC
QQBB01000002.1	Prodigal:002006	CDS	532796	533536	.	-	0	ID=NHBCIBLK_01493;eC_number=7.5.2.-;Name=frcA_3;db_xref=COG:COG1129;gene=frcA_3;inference=ab initio prediction:Prodigal:002006,similar to AA sequence:UniProtKB:Q9F9B0;locus_tag=NHBCIBLK_01493;product=Fructose import ATP-binding protein FrcA
QQBB01000002.1	Prodigal:002006	CDS	533654	534085	.	-	0	ID=NHBCIBLK_01494;eC_number=5.1.3.29;Name=fucU;db_xref=COG:COG4154;gene=fucU;inference=ab initio prediction:Prodigal:002006,similar to AA sequence:UniProtKB:P0AEN8;locus_tag=NHBCIBLK_01494;product=L-fucose mutarotase
QQBB01000002.1	Prodigal:002006	CDS	534098	535087	.	-	0	ID=NHBCIBLK_01495;eC_number=1.1.1.107;Name=pld1;gene=pld1;inference=ab initio prediction:Prodigal:002006,similar to AA sequence:UniProtKB:Q76KC2;locus_tag=NHBCIBLK_01495;product=Pyridoxal 4-dehydrogenase
QQBB01000002.1	Prodigal:002006	CDS	535131	535976	.	-	0	ID=NHBCIBLK_01496;inference=ab initio prediction:Prodigal:002006;locus_tag=NHBCIBLK_01496;product=hypothetical protein
QQBB01000002.1	Prodigal:002006	CDS	536181	537257	.	+	0	ID=NHBCIBLK_01497;eC_number=1.1.1.-;Name=gpr;db_xref=COG:COG0667;gene=gpr;inference=ab initio prediction:Prodigal:002006,similar to AA sequence:UniProtKB:Q46851;locus_tag=NHBCIBLK_01497;product=L-glyceraldehyde 3-phosphate reductase
QQBB01000002.1	Prodigal:002006	CDS	537254	537610	.	-	0	ID=NHBCIBLK_01498;inference=ab initio prediction:Prodigal:002006;locus_tag=NHBCIBLK_01498;product=hypothetical protein
QQBB01000002.1	Prodigal:002006	CDS	537619	538479	.	-	0	ID=NHBCIBLK_01499;eC_number=1.3.1.87;Name=hcaB_2;gene=hcaB_2;inference=ab initio prediction:Prodigal:002006,protein motif:HAMAP:MF_01647;locus_tag=NHBCIBLK_01499;product=3-phenylpropionate-dihydrodiol/cinnamic acid-dihydrodiol dehydrogenase
QQBB01000002.1	Prodigal:002006	CDS	538712	539707	.	-	0	ID=NHBCIBLK_01500;inference=ab initio prediction:Prodigal:002006;locus_tag=NHBCIBLK_01500;product=hypothetical protein
QQBB01000002.1	Prodigal:002006	CDS	539977	540801	.	-	0	ID=NHBCIBLK_01501;eC_number=3.5.1.-;Name=aqdA1;gene=aqdA1;inference=ab initio prediction:Prodigal:002006,similar to AA sequence:UniProtKB:A0A0G3FWY4;locus_tag=NHBCIBLK_01501;product=putative N-octanoylanthranilate hydrolase AqdA1
QQBB01000002.1	Prodigal:002006	CDS	540819	541514	.	-	0	ID=NHBCIBLK_01502;Name=livF_8;db_xref=COG:COG0410;gene=livF_8;inference=ab initio prediction:Prodigal:002006,similar to AA sequence:UniProtKB:P22731;locus_tag=NHBCIBLK_01502;product=High-affinity branched-chain amino acid transport ATP-binding protein LivF
QQBB01000002.1	Prodigal:002006	CDS	541514	542269	.	-	0	ID=NHBCIBLK_01503;eC_number=3.6.3.-;Name=lptB_5;db_xref=COG:COG1137;gene=lptB_5;inference=ab initio prediction:Prodigal:002006,similar to AA sequence:UniProtKB:P45073;locus_tag=NHBCIBLK_01503;product=Lipopolysaccharide export system ATP-binding protein LptB
QQBB01000002.1	Prodigal:002006	CDS	542262	543293	.	-	0	ID=NHBCIBLK_01504;inference=ab initio prediction:Prodigal:002006;locus_tag=NHBCIBLK_01504;product=hypothetical protein
QQBB01000002.1	Prodigal:002006	CDS	543303	544223	.	-	0	ID=NHBCIBLK_01505;Name=livH_5;db_xref=COG:COG0559;gene=livH_5;inference=ab initio prediction:Prodigal:002006,similar to AA sequence:UniProtKB:P0AEX7;locus_tag=NHBCIBLK_01505;product=High-affinity branched-chain amino acid transport system permease protein LivH
QQBB01000002.1	Prodigal:002006	CDS	544367	545542	.	-	0	ID=NHBCIBLK_01506;Name=lpoA_1;gene=lpoA_1;inference=ab initio prediction:Prodigal:002006,protein motif:HAMAP:MF_01890;locus_tag=NHBCIBLK_01506;product=Penicillin-binding protein activator LpoA
QQBB01000002.1	Prodigal:002006	CDS	545896	547548	.	+	0	ID=NHBCIBLK_01507;eC_number=6.2.1.25;Name=bclA;gene=bclA;inference=ab initio prediction:Prodigal:002006,similar to AA sequence:UniProtKB:Q8GQN9;locus_tag=NHBCIBLK_01507;product=Benzoate--CoA ligase
QQBB01000002.1	Prodigal:002006	CDS	547626	549980	.	+	0	ID=NHBCIBLK_01508;eC_number=1.6.99.1;Name=namA_1;gene=namA_1;inference=ab initio prediction:Prodigal:002006,protein motif:HAMAP:MF_01614;locus_tag=NHBCIBLK_01508;product=NADPH dehydrogenase
QQBB01000002.1	Prodigal:002006	CDS	549982	550749	.	+	0	ID=NHBCIBLK_01509;eC_number=1.3.1.-;Name=actIII;gene=actIII;inference=ab initio prediction:Prodigal:002006,similar to AA sequence:UniProtKB:P16544;locus_tag=NHBCIBLK_01509;product=Putative ketoacyl reductase
QQBB01000002.1	Prodigal:002006	CDS	550751	551260	.	+	0	ID=NHBCIBLK_01510;Name=badR;gene=badR;inference=ab initio prediction:Prodigal:002006,similar to AA sequence:UniProtKB:O07458;locus_tag=NHBCIBLK_01510;product=Transcriptional activatory protein BadR
QQBB01000002.1	Prodigal:002006	CDS	551257	552093	.	+	0	ID=NHBCIBLK_01511;eC_number=4.2.1.17;db_xref=COG:COG1024;inference=ab initio prediction:Prodigal:002006,similar to AA sequence:UniProtKB:P9WNN7;locus_tag=NHBCIBLK_01511;product=putative enoyl-CoA hydratase echA12
QQBB01000002.1	Prodigal:002006	CDS	552095	553303	.	+	0	ID=NHBCIBLK_01512;eC_number=1.3.99.-;db_xref=COG:COG1960;inference=ab initio prediction:Prodigal:002006,similar to AA sequence:UniProtKB:P9WQG1;locus_tag=NHBCIBLK_01512;product=putative acyl-CoA dehydrogenase fadE25
QQBB01000002.1	Prodigal:002006	CDS	553345	553782	.	+	0	ID=NHBCIBLK_01513;eC_number=3.1.2.28;inference=ab initio prediction:Prodigal:002006,protein motif:HAMAP:MF_02101;locus_tag=NHBCIBLK_01513;product=1%2C4-dihydroxy-2-naphthoyl-CoA hydrolase
QQBB01000002.1	Prodigal:002006	CDS	553779	554222	.	+	0	ID=NHBCIBLK_01514;db_xref=COG:COG0251;inference=ab initio prediction:Prodigal:002006,similar to AA sequence:UniProtKB:P44839;locus_tag=NHBCIBLK_01514;product=RutC family protein
QQBB01000002.1	Prodigal:002006	CDS	554238	554639	.	-	0	ID=NHBCIBLK_01515;inference=ab initio prediction:Prodigal:002006;locus_tag=NHBCIBLK_01515;product=hypothetical protein
QQBB01000002.1	Prodigal:002006	CDS	555087	557957	.	+	0	ID=NHBCIBLK_01516;eC_number=2.4.1.129;Name=mtgA_2;gene=mtgA_2;inference=ab initio prediction:Prodigal:002006,protein motif:HAMAP:MF_00766;locus_tag=NHBCIBLK_01516;product=Biosynthetic peptidoglycan transglycosylase
QQBB01000002.1	Prodigal:002006	CDS	557957	558997	.	+	0	ID=NHBCIBLK_01517;inference=ab initio prediction:Prodigal:002006;locus_tag=NHBCIBLK_01517;product=hypothetical protein
QQBB01000002.1	Prodigal:002006	CDS	559164	559541	.	-	0	ID=NHBCIBLK_01518;Name=hpf_2;gene=hpf_2;inference=ab initio prediction:Prodigal:002006,protein motif:HAMAP:MF_00839;locus_tag=NHBCIBLK_01518;product=Ribosome hibernation promoting factor
QQBB01000002.1	Prodigal:002006	CDS	559913	560425	.	+	0	ID=NHBCIBLK_01519;inference=ab initio prediction:Prodigal:002006;locus_tag=NHBCIBLK_01519;product=hypothetical protein
QQBB01000002.1	Prodigal:002006	CDS	561276	562115	.	+	0	ID=NHBCIBLK_01520;inference=ab initio prediction:Prodigal:002006;locus_tag=NHBCIBLK_01520;product=hypothetical protein
QQBB01000002.1	Prodigal:002006	CDS	562088	562462	.	-	0	ID=NHBCIBLK_01521;inference=ab initio prediction:Prodigal:002006;locus_tag=NHBCIBLK_01521;product=hypothetical protein
QQBB01000002.1	Prodigal:002006	CDS	563185	565320	.	+	0	ID=NHBCIBLK_01522;inference=ab initio prediction:Prodigal:002006;locus_tag=NHBCIBLK_01522;product=hypothetical protein
QQBB01000002.1	Prodigal:002006	CDS	565398	566258	.	-	0	ID=NHBCIBLK_01523;inference=ab initio prediction:Prodigal:002006;locus_tag=NHBCIBLK_01523;product=hypothetical protein
QQBB01000002.1	Prodigal:002006	CDS	566331	567062	.	-	0	ID=NHBCIBLK_01524;inference=ab initio prediction:Prodigal:002006;locus_tag=NHBCIBLK_01524;product=hypothetical protein
QQBB01000002.1	Prodigal:002006	CDS	567075	568868	.	-	0	ID=NHBCIBLK_01525;eC_number=2.3.2.2;Name=ywrD;db_xref=COG:COG0405;gene=ywrD;inference=ab initio prediction:Prodigal:002006,similar to AA sequence:UniProtKB:O05218;locus_tag=NHBCIBLK_01525;product=Glutathione hydrolase-like YwrD proenzyme
QQBB01000002.1	Prodigal:002006	CDS	568893	569768	.	-	0	ID=NHBCIBLK_01526;Name=gsiD_3;db_xref=COG:COG1173;gene=gsiD_3;inference=ab initio prediction:Prodigal:002006,similar to AA sequence:UniProtKB:P75799;locus_tag=NHBCIBLK_01526;product=Glutathione transport system permease protein GsiD
QQBB01000002.1	Prodigal:002006	CDS	569765	570712	.	-	0	ID=NHBCIBLK_01527;Name=dppB_2;db_xref=COG:COG0601;gene=dppB_2;inference=ab initio prediction:Prodigal:002006,similar to AA sequence:UniProtKB:P0AEF8;locus_tag=NHBCIBLK_01527;product=Dipeptide transport system permease protein DppB
QQBB01000002.1	Prodigal:002006	CDS	570788	572287	.	-	0	ID=NHBCIBLK_01528;Name=gsiB_4;db_xref=COG:COG0747;gene=gsiB_4;inference=ab initio prediction:Prodigal:002006,similar to AA sequence:UniProtKB:P75797;locus_tag=NHBCIBLK_01528;product=Glutathione-binding protein GsiB
QQBB01000002.1	Prodigal:002006	CDS	572313	573413	.	-	0	ID=NHBCIBLK_01529;eC_number=7.6.2.8;Name=btuD_4;gene=btuD_4;inference=ab initio prediction:Prodigal:002006,protein motif:HAMAP:MF_01005;locus_tag=NHBCIBLK_01529;product=Vitamin B12 import ATP-binding protein BtuD
QQBB01000002.1	Prodigal:002006	CDS	573413	574471	.	-	0	ID=NHBCIBLK_01530;Name=oppD_2;db_xref=COG:COG0444;gene=oppD_2;inference=ab initio prediction:Prodigal:002006,similar to AA sequence:UniProtKB:P24136;locus_tag=NHBCIBLK_01530;product=Oligopeptide transport ATP-binding protein OppD
QQBB01000002.1	Prodigal:002006	CDS	574461	575228	.	-	0	ID=NHBCIBLK_01531;Name=lldR_1;db_xref=COG:COG2186;gene=lldR_1;inference=ab initio prediction:Prodigal:002006,similar to AA sequence:UniProtKB:P0ACL7;locus_tag=NHBCIBLK_01531;product=Putative L-lactate dehydrogenase operon regulatory protein
QQBB01000002.1	Prodigal:002006	CDS	575583	575873	.	-	0	ID=NHBCIBLK_01532;inference=ab initio prediction:Prodigal:002006;locus_tag=NHBCIBLK_01532;product=hypothetical protein
QQBB01000002.1	Prodigal:002006	CDS	576298	577707	.	+	0	ID=NHBCIBLK_01533;inference=ab initio prediction:Prodigal:002006;locus_tag=NHBCIBLK_01533;product=hypothetical protein
QQBB01000002.1	Prodigal:002006	CDS	578296	579015	.	-	0	ID=NHBCIBLK_01534;Name=fixK_2;db_xref=COG:COG0664;gene=fixK_2;inference=ab initio prediction:Prodigal:002006,similar to AA sequence:UniProtKB:P29286;locus_tag=NHBCIBLK_01534;product=Nitrogen fixation regulation protein FixK
QQBB01000002.1	Prodigal:002006	CDS	579328	579711	.	+	0	ID=NHBCIBLK_01535;Name=pdtaR_2;db_xref=COG:COG3707;gene=pdtaR_2;inference=ab initio prediction:Prodigal:002006,similar to AA sequence:UniProtKB:P9WGM3;locus_tag=NHBCIBLK_01535;product=putative transcriptional regulatory protein pdtaR
QQBB01000002.1	Prodigal:002006	CDS	579782	580072	.	+	0	ID=NHBCIBLK_01536;inference=ab initio prediction:Prodigal:002006;locus_tag=NHBCIBLK_01536;product=hypothetical protein
QQBB01000002.1	Prodigal:002006	CDS	580080	580631	.	-	0	ID=NHBCIBLK_01537;Name=ecfG_1;gene=ecfG_1;inference=ab initio prediction:Prodigal:002006,similar to AA sequence:UniProtKB:B3Q6P8;locus_tag=NHBCIBLK_01537;product=ECF RNA polymerase sigma factor EcfG
QQBB01000002.1	Prodigal:002006	CDS	580628	580834	.	-	0	ID=NHBCIBLK_01538;inference=ab initio prediction:Prodigal:002006;locus_tag=NHBCIBLK_01538;product=hypothetical protein
QQBB01000002.1	Prodigal:002006	CDS	581277	582398	.	-	0	ID=NHBCIBLK_01539;Name=rfnT_1;gene=rfnT_1;inference=ab initio prediction:Prodigal:002006,similar to AA sequence:UniProtKB:A6X7E7;locus_tag=NHBCIBLK_01539;product=Riboflavin transporter RfnT
QQBB01000002.1	Prodigal:002006	CDS	582395	582544	.	-	0	ID=NHBCIBLK_01540;inference=ab initio prediction:Prodigal:002006;locus_tag=NHBCIBLK_01540;product=hypothetical protein
QQBB01000002.1	Prodigal:002006	CDS	582548	584779	.	-	0	ID=NHBCIBLK_01541;eC_number=7.2.2.8;Name=pacS;gene=pacS;inference=ab initio prediction:Prodigal:002006,similar to AA sequence:UniProtKB:P73241;locus_tag=NHBCIBLK_01541;product=putative copper-transporting ATPase PacS
QQBB01000002.1	Prodigal:002006	CDS	584789	585289	.	-	0	ID=NHBCIBLK_01542;inference=ab initio prediction:Prodigal:002006;locus_tag=NHBCIBLK_01542;product=hypothetical protein
QQBB01000002.1	Prodigal:002006	CDS	585300	586766	.	-	0	ID=NHBCIBLK_01543;inference=ab initio prediction:Prodigal:002006;locus_tag=NHBCIBLK_01543;product=hypothetical protein
QQBB01000002.1	Prodigal:002006	CDS	586907	587791	.	-	0	ID=NHBCIBLK_01544;Name=fixP;db_xref=COG:COG2010;gene=fixP;inference=ab initio prediction:Prodigal:002006,similar to AA sequence:UniProtKB:Q03075;locus_tag=NHBCIBLK_01544;product=Cbb3-type cytochrome c oxidase subunit FixP
QQBB01000002.1	Prodigal:002006	CDS	587795	587950	.	-	0	ID=NHBCIBLK_01545;inference=ab initio prediction:Prodigal:002006;locus_tag=NHBCIBLK_01545;product=hypothetical protein
QQBB01000002.1	Prodigal:002006	CDS	587961	588695	.	-	0	ID=NHBCIBLK_01546;inference=ab initio prediction:Prodigal:002006;locus_tag=NHBCIBLK_01546;product=hypothetical protein
QQBB01000002.1	Prodigal:002006	CDS	588707	590374	.	-	0	ID=NHBCIBLK_01547;eC_number=1.9.3.1;Name=fixN;db_xref=COG:COG3278;gene=fixN;inference=ab initio prediction:Prodigal:002006,similar to AA sequence:UniProtKB:Q03073;locus_tag=NHBCIBLK_01547;product=Cytochrome c oxidase subunit 1 %2C bacteroid
QQBB01000002.1	Prodigal:002006	CDS	590616	591638	.	+	0	ID=NHBCIBLK_01548;eC_number=1.3.1.87;Name=hcaB_3;gene=hcaB_3;inference=ab initio prediction:Prodigal:002006,protein motif:HAMAP:MF_01647;locus_tag=NHBCIBLK_01548;product=3-phenylpropionate-dihydrodiol/cinnamic acid-dihydrodiol dehydrogenase
QQBB01000002.1	Prodigal:002006	CDS	591713	592687	.	+	0	ID=NHBCIBLK_01549;inference=ab initio prediction:Prodigal:002006;locus_tag=NHBCIBLK_01549;product=hypothetical protein
QQBB01000002.1	Prodigal:002006	CDS	592696	593457	.	+	0	ID=NHBCIBLK_01550;Name=ssuC_1;db_xref=COG:COG0600;gene=ssuC_1;inference=ab initio prediction:Prodigal:002006,similar to AA sequence:UniProtKB:P40401;locus_tag=NHBCIBLK_01550;product=Putative aliphatic sulfonates transport permease protein SsuC
QQBB01000002.1	Prodigal:002006	CDS	593454	594101	.	+	0	ID=NHBCIBLK_01551;eC_number=3.6.3.-;Name=ssuB_1;db_xref=COG:COG1116;gene=ssuB_1;inference=ab initio prediction:Prodigal:002006,similar to AA sequence:UniProtKB:P97027;locus_tag=NHBCIBLK_01551;product=Aliphatic sulfonates import ATP-binding protein SsuB
QQBB01000002.1	Prodigal:002006	CDS	594098	595270	.	+	0	ID=NHBCIBLK_01552;inference=ab initio prediction:Prodigal:002006;locus_tag=NHBCIBLK_01552;product=hypothetical protein
QQBB01000002.1	Prodigal:002006	CDS	595258	596220	.	+	0	ID=NHBCIBLK_01553;eC_number=3.1.1.31;Name=pgl;gene=pgl;inference=ab initio prediction:Prodigal:002006,protein motif:HAMAP:MF_01605;locus_tag=NHBCIBLK_01553;product=6-phosphogluconolactonase
QQBB01000002.1	Prodigal:002006	CDS	596217	596933	.	+	0	ID=NHBCIBLK_01554;eC_number=3.6.3.-;Name=lnrL;db_xref=COG:COG1131;gene=lnrL;inference=ab initio prediction:Prodigal:002006,similar to AA sequence:UniProtKB:P94440;locus_tag=NHBCIBLK_01554;product=Linearmycin resistance ATP-binding protein LnrL
QQBB01000002.1	Prodigal:002006	CDS	596930	597733	.	+	0	ID=NHBCIBLK_01555;inference=ab initio prediction:Prodigal:002006;locus_tag=NHBCIBLK_01555;product=hypothetical protein
QQBB01000002.1	Prodigal:002006	CDS	597964	599634	.	+	0	ID=NHBCIBLK_01556;eC_number=1.1.2.7;Name=moxF;gene=moxF;inference=ab initio prediction:Prodigal:002006,similar to AA sequence:UniProtKB:P15279;locus_tag=NHBCIBLK_01556;product=Methanol dehydrogenase [cytochrome c] subunit 1
QQBB01000002.1	Prodigal:002006	CDS	599615	600436	.	+	0	ID=NHBCIBLK_01557;inference=ab initio prediction:Prodigal:002006;locus_tag=NHBCIBLK_01557;product=hypothetical protein
QQBB01000002.1	Prodigal:002006	CDS	600433	600999	.	+	0	ID=NHBCIBLK_01558;Name=petJ;gene=petJ;inference=ab initio prediction:Prodigal:002006,protein motif:HAMAP:MF_00594;locus_tag=NHBCIBLK_01558;product=Cytochrome c6
QQBB01000002.1	Prodigal:002006	CDS	601009	602010	.	+	0	ID=NHBCIBLK_01559;eC_number=1.9.3.1;Name=ctaC_2;db_xref=COG:COG1622;gene=ctaC_2;inference=ab initio prediction:Prodigal:002006,similar to AA sequence:UniProtKB:Q04441;locus_tag=NHBCIBLK_01559;product=Cytochrome c oxidase subunit 2
QQBB01000002.1	Prodigal:002006	CDS	602007	603977	.	+	0	ID=NHBCIBLK_01560;eC_number=1.9.3.1;Name=ctaD_1;gene=ctaD_1;inference=ab initio prediction:Prodigal:002006,similar to AA sequence:UniProtKB:P16262;locus_tag=NHBCIBLK_01560;product=Cytochrome c oxidase subunit 1
QQBB01000002.1	Prodigal:002006	CDS	603974	604573	.	+	0	ID=NHBCIBLK_01561;eC_number=1.9.3.1;Name=caaA;db_xref=COG:COG0843;gene=caaA;inference=ab initio prediction:Prodigal:002006,similar to AA sequence:UniProtKB:P98005;locus_tag=NHBCIBLK_01561;product=Cytochrome c oxidase polypeptide I+III
QQBB01000002.1	Prodigal:002006	CDS	604581	604931	.	+	0	ID=NHBCIBLK_01562;inference=ab initio prediction:Prodigal:002006;locus_tag=NHBCIBLK_01562;product=hypothetical protein
QQBB01000002.1	Prodigal:002006	CDS	604928	605833	.	+	0	ID=NHBCIBLK_01563;inference=ab initio prediction:Prodigal:002006;locus_tag=NHBCIBLK_01563;product=hypothetical protein
QQBB01000002.1	Prodigal:002006	CDS	606105	606353	.	+	0	ID=NHBCIBLK_01564;inference=ab initio prediction:Prodigal:002006;locus_tag=NHBCIBLK_01564;product=hypothetical protein
QQBB01000002.1	Prodigal:002006	CDS	606374	607345	.	-	0	ID=NHBCIBLK_01565;eC_number=4.2.1.-;Name=psdht_2;gene=psdht_2;inference=ab initio prediction:Prodigal:002006,similar to AA sequence:UniProtKB:Q10725;locus_tag=NHBCIBLK_01565;product=Phenylserine dehydratase
QQBB01000002.1	Prodigal:002006	CDS	607342	607737	.	-	0	ID=NHBCIBLK_01566;eC_number=3.5.99.10;Name=yabJ_2;db_xref=COG:COG0251;gene=yabJ_2;inference=ab initio prediction:Prodigal:002006,similar to AA sequence:UniProtKB:P37552;locus_tag=NHBCIBLK_01566;product=2-iminobutanoate/2-iminopropanoate deaminase
QQBB01000002.1	Prodigal:002006	CDS	607883	609037	.	+	0	ID=NHBCIBLK_01567;eC_number=3.5.1.16;Name=argE_1;db_xref=COG:COG0624;gene=argE_1;inference=ab initio prediction:Prodigal:002006,similar to AA sequence:UniProtKB:P23908;locus_tag=NHBCIBLK_01567;product=Acetylornithine deacetylase
QQBB01000002.1	Prodigal:002006	CDS	609192	610790	.	+	0	ID=NHBCIBLK_01568;Name=dppA_2;db_xref=COG:COG0747;gene=dppA_2;inference=ab initio prediction:Prodigal:002006,similar to AA sequence:UniProtKB:P23847;locus_tag=NHBCIBLK_01568;product=Periplasmic dipeptide transport protein
QQBB01000002.1	Prodigal:002006	CDS	610898	611878	.	+	0	ID=NHBCIBLK_01569;Name=gsiC_4;db_xref=COG:COG0601;gene=gsiC_4;inference=ab initio prediction:Prodigal:002006,similar to AA sequence:UniProtKB:P75798;locus_tag=NHBCIBLK_01569;product=Glutathione transport system permease protein GsiC
QQBB01000002.1	Prodigal:002006	CDS	611889	612845	.	+	0	ID=NHBCIBLK_01570;Name=gsiD_4;db_xref=COG:COG1173;gene=gsiD_4;inference=ab initio prediction:Prodigal:002006,similar to AA sequence:UniProtKB:P75799;locus_tag=NHBCIBLK_01570;product=Glutathione transport system permease protein GsiD
QQBB01000002.1	Prodigal:002006	CDS	612856	613854	.	+	0	ID=NHBCIBLK_01571;Name=oppD_3;db_xref=COG:COG0444;gene=oppD_3;inference=ab initio prediction:Prodigal:002006,similar to AA sequence:UniProtKB:P76027;locus_tag=NHBCIBLK_01571;product=Oligopeptide transport ATP-binding protein OppD
QQBB01000002.1	Prodigal:002006	CDS	613851	614852	.	+	0	ID=NHBCIBLK_01572;eC_number=7.6.2.8;Name=btuD_5;gene=btuD_5;inference=ab initio prediction:Prodigal:002006,protein motif:HAMAP:MF_01005;locus_tag=NHBCIBLK_01572;product=Vitamin B12 import ATP-binding protein BtuD
QQBB01000002.1	Prodigal:002006	CDS	615618	616808	.	-	0	ID=NHBCIBLK_01573;eC_number=3.7.1.3;Name=kynu;gene=kynu;inference=ab initio prediction:Prodigal:002006,protein motif:HAMAP:MF_01970;locus_tag=NHBCIBLK_01573;product=Kynureninase
QQBB01000002.1	Prodigal:002006	CDS	616825	617649	.	-	0	ID=NHBCIBLK_01574;eC_number=1.13.11.11;Name=kynA;db_xref=COG:COG3483;gene=kynA;inference=ab initio prediction:Prodigal:002006,similar to AA sequence:UniProtKB:Q1LK00;locus_tag=NHBCIBLK_01574;product=Tryptophan 2%2C3-dioxygenase
QQBB01000002.1	Prodigal:002006	CDS	617749	618000	.	-	0	ID=NHBCIBLK_01575;inference=ab initio prediction:Prodigal:002006;locus_tag=NHBCIBLK_01575;product=hypothetical protein
QQBB01000002.1	Prodigal:002006	CDS	618057	618815	.	+	0	ID=NHBCIBLK_01576;inference=ab initio prediction:Prodigal:002006;locus_tag=NHBCIBLK_01576;product=hypothetical protein
QQBB01000002.1	Prodigal:002006	CDS	619176	619601	.	+	0	ID=NHBCIBLK_01577;inference=ab initio prediction:Prodigal:002006;locus_tag=NHBCIBLK_01577;product=hypothetical protein
QQBB01000002.1	Prodigal:002006	CDS	619734	620681	.	+	0	ID=NHBCIBLK_01578;Name=rbsK/rbiA;gene=rbsK/rbiA;inference=ab initio prediction:Prodigal:002006,similar to AA sequence:UniProtKB:P83534;locus_tag=NHBCIBLK_01578;product=Bifunctional ribokinase/ribose-5-phosphate isomerase A
QQBB01000002.1	Prodigal:002006	CDS	620672	621919	.	-	0	ID=NHBCIBLK_01579;eC_number=5.3.1.31;Name=yihS;db_xref=COG:COG2942;gene=yihS;inference=ab initio prediction:Prodigal:002006,similar to AA sequence:UniProtKB:Q8ZKT7;locus_tag=NHBCIBLK_01579;product=Sulfoquinovose isomerase
QQBB01000002.1	Prodigal:002006	CDS	621974	622924	.	-	0	ID=NHBCIBLK_01580;eC_number=2.7.1.4;Name=scrK;db_xref=COG:COG0524;gene=scrK;inference=ab initio prediction:Prodigal:002006,similar to AA sequence:UniProtKB:P26420;locus_tag=NHBCIBLK_01580;product=Fructokinase
QQBB01000002.1	Prodigal:002006	CDS	622990	624591	.	-	0	ID=NHBCIBLK_01581;eC_number=2.7.1.16;Name=araB_2;db_xref=COG:COG1069;gene=araB_2;inference=ab initio prediction:Prodigal:002006,similar to AA sequence:UniProtKB:P94524;locus_tag=NHBCIBLK_01581;product=Ribulokinase
QQBB01000002.1	Prodigal:002006	CDS	624639	625334	.	-	0	ID=NHBCIBLK_01582;eC_number=5.1.3.4;Name=ulaF;db_xref=COG:COG0235;gene=ulaF;inference=ab initio prediction:Prodigal:002006,similar to AA sequence:UniProtKB:P39306;locus_tag=NHBCIBLK_01582;product=L-ribulose-5-phosphate 4-epimerase UlaF
QQBB01000002.1	Prodigal:002006	CDS	625409	626344	.	-	0	ID=NHBCIBLK_01583;Name=thpA;db_xref=COG:COG1879;gene=thpA;inference=ab initio prediction:Prodigal:002006,similar to AA sequence:UniProtKB:A0QYB5;locus_tag=NHBCIBLK_01583;product=D-threitol-binding protein
QQBB01000002.1	Prodigal:002006	CDS	626439	627416	.	-	0	ID=NHBCIBLK_01584;Name=rbsC_4;db_xref=COG:COG1172;gene=rbsC_4;inference=ab initio prediction:Prodigal:002006,similar to AA sequence:UniProtKB:P0AGI1;locus_tag=NHBCIBLK_01584;product=Ribose import permease protein RbsC
QQBB01000002.1	Prodigal:002006	CDS	627467	628996	.	-	0	ID=NHBCIBLK_01585;eC_number=7.5.2.7;Name=rbsA;db_xref=COG:COG1129;gene=rbsA;inference=ab initio prediction:Prodigal:002006,similar to AA sequence:UniProtKB:P04983;locus_tag=NHBCIBLK_01585;product=Ribose import ATP-binding protein RbsA
QQBB01000002.1	Prodigal:002006	CDS	629257	630537	.	-	0	ID=NHBCIBLK_01586;eC_number=2.7.1.17;Name=xylB_1;db_xref=COG:COG1070;gene=xylB_1;inference=ab initio prediction:Prodigal:002006,similar to AA sequence:UniProtKB:P09099;locus_tag=NHBCIBLK_01586;product=Xylulose kinase
QQBB01000002.1	Prodigal:002006	CDS	630826	631470	.	+	0	ID=NHBCIBLK_01587;inference=ab initio prediction:Prodigal:002006;locus_tag=NHBCIBLK_01587;product=hypothetical protein
QQBB01000002.1	Prodigal:002006	CDS	631521	631781	.	-	0	ID=NHBCIBLK_01588;inference=ab initio prediction:Prodigal:002006;locus_tag=NHBCIBLK_01588;product=hypothetical protein
QQBB01000002.1	Prodigal:002006	CDS	632131	632457	.	+	0	ID=NHBCIBLK_01589;inference=ab initio prediction:Prodigal:002006;locus_tag=NHBCIBLK_01589;product=hypothetical protein
QQBB01000002.1	Prodigal:002006	CDS	633141	633341	.	-	0	ID=NHBCIBLK_01590;inference=ab initio prediction:Prodigal:002006;locus_tag=NHBCIBLK_01590;product=hypothetical protein
QQBB01000002.1	Prodigal:002006	CDS	633692	635983	.	+	0	ID=NHBCIBLK_01591;eC_number=3.2.1.-;Name=glgX_1;db_xref=COG:COG1523;gene=glgX_1;inference=ab initio prediction:Prodigal:002006,similar to AA sequence:UniProtKB:P9WQ25;locus_tag=NHBCIBLK_01591;product=Glycogen operon protein GlgX 
QQBB01000002.1	Prodigal:002006	CDS	636186	638708	.	+	0	ID=NHBCIBLK_01592;eC_number=2.4.1.1;Name=malP_1;db_xref=COG:COG0058;gene=malP_1;inference=ab initio prediction:Prodigal:002006,similar to AA sequence:UniProtKB:P00490;locus_tag=NHBCIBLK_01592;product=Maltodextrin phosphorylase
QQBB01000002.1	Prodigal:002006	CDS	639192	640406	.	+	0	ID=NHBCIBLK_01593;eC_number=2.4.1.21;Name=glgA;db_xref=COG:COG0297;gene=glgA;inference=ab initio prediction:Prodigal:002006,similar to AA sequence:UniProtKB:P0A6U8;locus_tag=NHBCIBLK_01593;product=Glycogen synthase
QQBB01000002.1	Prodigal:002006	CDS	640489	642759	.	-	0	ID=NHBCIBLK_01594;eC_number=2.4.1.18;Name=glgB;db_xref=COG:COG0296;gene=glgB;inference=ab initio prediction:Prodigal:002006,similar to AA sequence:UniProtKB:P07762;locus_tag=NHBCIBLK_01594;product=1%2C4-alpha-glucan branching enzyme GlgB
QQBB01000002.1	Prodigal:002006	CDS	642759	646025	.	-	0	ID=NHBCIBLK_01595;eC_number=2.7.1.8;inference=ab initio prediction:Prodigal:002006,protein motif:HAMAP:MF_02218;locus_tag=NHBCIBLK_01595;product=Glucosamine kinase
QQBB01000002.1	Prodigal:002006	CDS	646079	649309	.	-	0	ID=NHBCIBLK_01596;eC_number=2.4.99.16;Name=glgE;gene=glgE;inference=ab initio prediction:Prodigal:002006,protein motif:HAMAP:MF_02124;locus_tag=NHBCIBLK_01596;product=Alpha-1%2C4-glucan:maltose-1-phosphate maltosyltransferase
QQBB01000002.1	Prodigal:002006	CDS	649306	653739	.	-	0	ID=NHBCIBLK_01597;inference=ab initio prediction:Prodigal:002006;locus_tag=NHBCIBLK_01597;product=hypothetical protein
QQBB01000002.1	Prodigal:002006	CDS	654204	656018	.	-	0	ID=NHBCIBLK_01598;eC_number=3.2.1.141;Name=treZ;db_xref=COG:COG0296;gene=treZ;inference=ab initio prediction:Prodigal:002006,similar to AA sequence:UniProtKB:Q9RX51;locus_tag=NHBCIBLK_01598;product=Malto-oligosyltrehalose trehalohydrolase
QQBB01000002.1	Prodigal:002006	CDS	656035	658122	.	-	0	ID=NHBCIBLK_01599;eC_number=3.2.1.-;Name=glgX_2;db_xref=COG:COG1523;gene=glgX_2;inference=ab initio prediction:Prodigal:002006,similar to AA sequence:UniProtKB:P9WQ25;locus_tag=NHBCIBLK_01599;product=Glycogen operon protein GlgX 
QQBB01000002.1	Prodigal:002006	CDS	658109	659575	.	-	0	ID=NHBCIBLK_01600;eC_number=2.4.1.15;Name=otsA_1;db_xref=COG:COG0380;gene=otsA_1;inference=ab initio prediction:Prodigal:002006,similar to AA sequence:UniProtKB:P31677;locus_tag=NHBCIBLK_01600;product=Trehalose-6-phosphate synthase
QQBB01000002.1	Prodigal:002006	CDS	659963	660223	.	+	0	ID=NHBCIBLK_01601;inference=ab initio prediction:Prodigal:002006;locus_tag=NHBCIBLK_01601;product=hypothetical protein
QQBB01000002.1	Prodigal:002006	CDS	660429	660692	.	-	0	ID=NHBCIBLK_01602;inference=ab initio prediction:Prodigal:002006;locus_tag=NHBCIBLK_01602;product=hypothetical protein
QQBB01000002.1	Prodigal:002006	CDS	661080	661616	.	+	0	ID=NHBCIBLK_01603;inference=ab initio prediction:Prodigal:002006;locus_tag=NHBCIBLK_01603;product=hypothetical protein
QQBB01000002.1	Prodigal:002006	CDS	661658	662785	.	-	0	ID=NHBCIBLK_01604;eC_number=4.6.1.1;Name=cyaB;db_xref=COG:COG2114;gene=cyaB;inference=ab initio prediction:Prodigal:002006,similar to AA sequence:UniProtKB:P40138;locus_tag=NHBCIBLK_01604;product=Adenylate cyclase 2
QQBB01000002.1	Prodigal:002006	CDS	662798	663166	.	-	0	ID=NHBCIBLK_01605;Name=divK_1;gene=divK_1;inference=ab initio prediction:Prodigal:002006,similar to AA sequence:UniProtKB:Q7BBW0;locus_tag=NHBCIBLK_01605;product=Polar-differentiation response regulator DivK
QQBB01000002.1	Prodigal:002006	CDS	663163	666822	.	-	0	ID=NHBCIBLK_01606;eC_number=2.7.13.3;Name=rcsC_7;gene=rcsC_7;inference=ab initio prediction:Prodigal:002006,protein motif:HAMAP:MF_00979;locus_tag=NHBCIBLK_01606;product=Sensor histidine kinase RcsC
QQBB01000002.1	Prodigal:002006	CDS	666819	667943	.	-	0	ID=NHBCIBLK_01607;inference=ab initio prediction:Prodigal:002006;locus_tag=NHBCIBLK_01607;product=hypothetical protein
QQBB01000002.1	Prodigal:002006	CDS	668166	668450	.	+	0	ID=NHBCIBLK_01608;inference=ab initio prediction:Prodigal:002006;locus_tag=NHBCIBLK_01608;product=hypothetical protein
QQBB01000002.1	Prodigal:002006	CDS	668627	668890	.	+	0	ID=NHBCIBLK_01609;inference=ab initio prediction:Prodigal:002006;locus_tag=NHBCIBLK_01609;product=hypothetical protein
QQBB01000002.1	Prodigal:002006	CDS	668909	670570	.	-	0	ID=NHBCIBLK_01610;eC_number=4.2.1.49;Name=hutU;db_xref=COG:COG2987;gene=hutU;inference=ab initio prediction:Prodigal:002006,similar to AA sequence:UniProtKB:Q9HU83;locus_tag=NHBCIBLK_01610;product=Urocanate hydratase
QQBB01000002.1	Prodigal:002006	CDS	670628	672196	.	-	0	ID=NHBCIBLK_01611;eC_number=4.3.1.3;Name=hutH_2;gene=hutH_2;inference=ab initio prediction:Prodigal:002006,similar to AA sequence:UniProtKB:O31197;locus_tag=NHBCIBLK_01611;product=Histidine ammonia-lyase
QQBB01000002.1	Prodigal:002006	CDS	672193	673401	.	-	0	ID=NHBCIBLK_01612;eC_number=3.5.2.7;Name=hutI_1;db_xref=COG:COG1228;gene=hutI_1;inference=ab initio prediction:Prodigal:002006,similar to AA sequence:UniProtKB:Q8U8Z6;locus_tag=NHBCIBLK_01612;product=Imidazolonepropionase
QQBB01000002.1	Prodigal:002006	CDS	673553	674371	.	+	0	ID=NHBCIBLK_01613;Name=nagR_2;db_xref=COG:COG2188;gene=nagR_2;inference=ab initio prediction:Prodigal:002006,similar to AA sequence:UniProtKB:O34817;locus_tag=NHBCIBLK_01613;product=HTH-type transcriptional repressor NagR
QQBB01000002.1	Prodigal:002006	CDS	674368	675321	.	+	0	ID=NHBCIBLK_01614;eC_number=3.5.3.8;Name=hutG;db_xref=COG:COG0010;gene=hutG;inference=ab initio prediction:Prodigal:002006,similar to AA sequence:UniProtKB:Q9KSQ2;locus_tag=NHBCIBLK_01614;product=Formimidoylglutamase
QQBB01000002.1	Prodigal:002006	CDS	675327	677186	.	-	0	ID=NHBCIBLK_01615;Name=acoR;db_xref=COG:COG3284;gene=acoR;inference=ab initio prediction:Prodigal:002006,similar to AA sequence:UniProtKB:P28614;locus_tag=NHBCIBLK_01615;product=Acetoin catabolism regulatory protein
QQBB01000002.1	Prodigal:002006	CDS	677434	678951	.	+	0	ID=NHBCIBLK_01616;eC_number=1.2.1.3;Name=adh_1;db_xref=COG:COG1012;gene=adh_1;inference=ab initio prediction:Prodigal:002006,similar to AA sequence:UniProtKB:A1B4L2;locus_tag=NHBCIBLK_01616;product=Aldehyde dehydrogenase
QQBB01000002.1	Prodigal:002006	CDS	679020	679394	.	+	0	ID=NHBCIBLK_01617;inference=ab initio prediction:Prodigal:002006;locus_tag=NHBCIBLK_01617;product=hypothetical protein
QQBB01000002.1	Prodigal:002006	CDS	679551	679847	.	+	0	ID=NHBCIBLK_01618;inference=ab initio prediction:Prodigal:002006;locus_tag=NHBCIBLK_01618;product=hypothetical protein
QQBB01000002.1	Prodigal:002006	CDS	679955	680785	.	+	0	ID=NHBCIBLK_01619;eC_number=1.-.-.-;db_xref=COG:COG0656;inference=ab initio prediction:Prodigal:002006,similar to AA sequence:UniProtKB:A0QV10;locus_tag=NHBCIBLK_01619;product=putative oxidoreductase/MSMEI_2347
QQBB01000002.1	Prodigal:002006	CDS	680881	681897	.	+	0	ID=NHBCIBLK_01620;eC_number=1.1.1.28;Name=ldhA;db_xref=COG:COG1052;gene=ldhA;inference=ab initio prediction:Prodigal:002006,similar to AA sequence:UniProtKB:P52643;locus_tag=NHBCIBLK_01620;product=D-lactate dehydrogenase
QQBB01000002.1	Prodigal:002006	CDS	682031	682333	.	+	0	ID=NHBCIBLK_01621;inference=ab initio prediction:Prodigal:002006;locus_tag=NHBCIBLK_01621;product=hypothetical protein
QQBB01000002.1	Prodigal:002006	CDS	682379	682696	.	-	0	ID=NHBCIBLK_01622;inference=ab initio prediction:Prodigal:002006;locus_tag=NHBCIBLK_01622;product=hypothetical protein
QQBB01000002.1	Prodigal:002006	CDS	682979	683623	.	-	0	ID=NHBCIBLK_01623;Name=betI_2;gene=betI_2;inference=ab initio prediction:Prodigal:002006,protein motif:HAMAP:MF_00768;locus_tag=NHBCIBLK_01623;product=HTH-type transcriptional regulator BetI
QQBB01000002.1	Prodigal:002006	CDS	683704	685260	.	+	0	ID=NHBCIBLK_01624;eC_number=4.2.1.120;Name=abfD;gene=abfD;inference=ab initio prediction:Prodigal:002006,similar to AA sequence:UniProtKB:P55792;locus_tag=NHBCIBLK_01624;product=4-hydroxybutyryl-CoA dehydratase/vinylacetyl-CoA-Delta-isomerase
QQBB01000002.1	Prodigal:002006	CDS	685356	686021	.	-	0	ID=NHBCIBLK_01625;inference=ab initio prediction:Prodigal:002006;locus_tag=NHBCIBLK_01625;product=hypothetical protein
QQBB01000003.1	Prodigal:002006	CDS	362	1639	.	-	0	ID=NHBCIBLK_01626;eC_number=1.1.99.31;Name=mdlB;gene=mdlB;inference=ab initio prediction:Prodigal:002006,similar to AA sequence:UniProtKB:P20932;locus_tag=NHBCIBLK_01626;product=(S)-mandelate dehydrogenase
QQBB01000003.1	Prodigal:002006	CDS	1831	3339	.	-	0	ID=NHBCIBLK_01627;inference=ab initio prediction:Prodigal:002006;locus_tag=NHBCIBLK_01627;product=hypothetical protein
QQBB01000003.1	Prodigal:002006	CDS	3339	3803	.	-	0	ID=NHBCIBLK_01628;inference=ab initio prediction:Prodigal:002006;locus_tag=NHBCIBLK_01628;product=hypothetical protein
QQBB01000003.1	Prodigal:002006	CDS	3803	4762	.	-	0	ID=NHBCIBLK_01629;inference=ab initio prediction:Prodigal:002006;locus_tag=NHBCIBLK_01629;product=hypothetical protein
QQBB01000003.1	Prodigal:002006	CDS	4807	5568	.	-	0	ID=NHBCIBLK_01630;Name=xynR;db_xref=COG:COG1414;gene=xynR;inference=ab initio prediction:Prodigal:002006,similar to AA sequence:UniProtKB:P77300;locus_tag=NHBCIBLK_01630;product=HTH-type transcriptional regulator XynR
QQBB01000003.1	Prodigal:002006	CDS	5820	6794	.	+	0	ID=NHBCIBLK_01631;eC_number=1.1.1.81;db_xref=COG:COG0111;inference=ab initio prediction:Prodigal:002006,similar to AA sequence:UniProtKB:Q9X1C1;locus_tag=NHBCIBLK_01631;product=Hydroxypyruvate reductase
QQBB01000003.1	Prodigal:002006	CDS	6878	7552	.	+	0	ID=NHBCIBLK_01632;Name=rraA;gene=rraA;inference=ab initio prediction:Prodigal:002006,protein motif:HAMAP:MF_00471;locus_tag=NHBCIBLK_01632;product=Regulator of ribonuclease activity A
QQBB01000003.1	Prodigal:002006	CDS	7840	8871	.	-	0	ID=NHBCIBLK_01633;eC_number=1.1.-.-;Name=yajO_2;db_xref=COG:COG0667;gene=yajO_2;inference=ab initio prediction:Prodigal:002006,similar to AA sequence:UniProtKB:P77735;locus_tag=NHBCIBLK_01633;product=1-deoxyxylulose-5-phosphate synthase YajO
QQBB01000003.1	Prodigal:002006	CDS	8978	9565	.	+	0	ID=NHBCIBLK_01634;inference=ab initio prediction:Prodigal:002006;locus_tag=NHBCIBLK_01634;product=hypothetical protein
QQBB01000003.1	Prodigal:002006	CDS	10004	10273	.	-	0	ID=NHBCIBLK_01635;inference=ab initio prediction:Prodigal:002006;locus_tag=NHBCIBLK_01635;product=hypothetical protein
QQBB01000003.1	Prodigal:002006	CDS	10418	12259	.	+	0	ID=NHBCIBLK_01636;inference=ab initio prediction:Prodigal:002006;locus_tag=NHBCIBLK_01636;product=hypothetical protein
QQBB01000003.1	Prodigal:002006	CDS	12456	13901	.	+	0	ID=NHBCIBLK_01637;inference=ab initio prediction:Prodigal:002006;locus_tag=NHBCIBLK_01637;product=hypothetical protein
QQBB01000003.1	Prodigal:002006	CDS	13944	14228	.	+	0	ID=NHBCIBLK_01638;inference=ab initio prediction:Prodigal:002006;locus_tag=NHBCIBLK_01638;product=hypothetical protein
QQBB01000003.1	Prodigal:002006	CDS	14362	14739	.	+	0	ID=NHBCIBLK_01639;inference=ab initio prediction:Prodigal:002006;locus_tag=NHBCIBLK_01639;product=hypothetical protein
QQBB01000003.1	Prodigal:002006	CDS	14917	15507	.	+	0	ID=NHBCIBLK_01640;inference=ab initio prediction:Prodigal:002006;locus_tag=NHBCIBLK_01640;product=hypothetical protein
QQBB01000003.1	Prodigal:002006	CDS	15644	16540	.	-	0	ID=NHBCIBLK_01641;inference=ab initio prediction:Prodigal:002006;locus_tag=NHBCIBLK_01641;product=hypothetical protein
QQBB01000003.1	Prodigal:002006	CDS	17609	17710	.	-	0	ID=NHBCIBLK_01642;inference=ab initio prediction:Prodigal:002006;locus_tag=NHBCIBLK_01642;product=hypothetical protein
QQBB01000003.1	Prodigal:002006	CDS	17707	17916	.	-	0	ID=NHBCIBLK_01643;inference=ab initio prediction:Prodigal:002006;locus_tag=NHBCIBLK_01643;product=hypothetical protein
QQBB01000003.1	Prodigal:002006	CDS	18085	18717	.	-	0	ID=NHBCIBLK_01644;Name=degU_2;db_xref=COG:COG2197;gene=degU_2;inference=ab initio prediction:Prodigal:002006,similar to AA sequence:UniProtKB:P13800;locus_tag=NHBCIBLK_01644;product=Transcriptional regulatory protein DegU
QQBB01000003.1	Prodigal:002006	CDS	18851	20590	.	-	0	ID=NHBCIBLK_01645;inference=ab initio prediction:Prodigal:002006;locus_tag=NHBCIBLK_01645;product=hypothetical protein
QQBB01000003.1	Prodigal:002006	CDS	21031	22017	.	+	0	ID=NHBCIBLK_01646;eC_number=1.8.3.7;db_xref=COG:COG1262;inference=ab initio prediction:Prodigal:002006,similar to AA sequence:UniProtKB:I6Y8I5;locus_tag=NHBCIBLK_01646;product=Formylglycine-generating enzyme
QQBB01000003.1	Prodigal:002006	CDS	22014	23777	.	+	0	ID=NHBCIBLK_01647;inference=ab initio prediction:Prodigal:002006;locus_tag=NHBCIBLK_01647;product=hypothetical protein
QQBB01000003.1	Prodigal:002006	CDS	23912	24280	.	+	0	ID=NHBCIBLK_01648;inference=ab initio prediction:Prodigal:002006;locus_tag=NHBCIBLK_01648;product=hypothetical protein
QQBB01000003.1	Prodigal:002006	CDS	24424	25065	.	+	0	ID=NHBCIBLK_01649;inference=ab initio prediction:Prodigal:002006;locus_tag=NHBCIBLK_01649;product=hypothetical protein
QQBB01000003.1	Prodigal:002006	CDS	25223	25540	.	+	0	ID=NHBCIBLK_01650;inference=ab initio prediction:Prodigal:002006;locus_tag=NHBCIBLK_01650;product=hypothetical protein
QQBB01000003.1	Prodigal:002006	CDS	25654	27609	.	+	0	ID=NHBCIBLK_01651;eC_number=3.1.6.-;Name=yjcS_1;db_xref=COG:COG2015;gene=yjcS_1;inference=ab initio prediction:Prodigal:002006,similar to AA sequence:UniProtKB:P32717;locus_tag=NHBCIBLK_01651;product=Putative alkyl/aryl-sulfatase YjcS
QQBB01000003.1	Prodigal:002006	CDS	27674	27958	.	+	0	ID=NHBCIBLK_01652;inference=ab initio prediction:Prodigal:002006;locus_tag=NHBCIBLK_01652;product=hypothetical protein
QQBB01000003.1	Prodigal:002006	CDS	28036	29049	.	+	0	ID=NHBCIBLK_01653;inference=ab initio prediction:Prodigal:002006;locus_tag=NHBCIBLK_01653;product=hypothetical protein
QQBB01000003.1	Prodigal:002006	CDS	29128	29397	.	+	0	ID=NHBCIBLK_01654;inference=ab initio prediction:Prodigal:002006;locus_tag=NHBCIBLK_01654;product=hypothetical protein
QQBB01000003.1	Prodigal:002006	CDS	29573	29923	.	+	0	ID=NHBCIBLK_01655;Name=hdeA;gene=hdeA;inference=ab initio prediction:Prodigal:002006,protein motif:HAMAP:MF_00946;locus_tag=NHBCIBLK_01655;product=Acid stress chaperone HdeA
QQBB01000003.1	Prodigal:002006	CDS	30283	31098	.	+	0	ID=NHBCIBLK_01656;inference=ab initio prediction:Prodigal:002006;locus_tag=NHBCIBLK_01656;product=hypothetical protein
QQBB01000003.1	Prodigal:002006	CDS	31236	32399	.	+	0	ID=NHBCIBLK_01657;db_xref=COG:COG0628;inference=ab initio prediction:Prodigal:002006,similar to AA sequence:UniProtKB:P9WFM5;locus_tag=NHBCIBLK_01657;product=Putative transport protein
QQBB01000003.1	Prodigal:002006	CDS	32460	33296	.	-	0	ID=NHBCIBLK_01658;inference=ab initio prediction:Prodigal:002006;locus_tag=NHBCIBLK_01658;product=hypothetical protein
QQBB01000003.1	Aragorn:001002	tRNA	34405	34480	.	-	.	ID=NHBCIBLK_01659;inference=COORDINATES:profile:Aragorn:001002;locus_tag=NHBCIBLK_01659;product=tRNA-Lys(ctt)
QQBB01000003.1	Aragorn:001002	tRNA	34731	34807	.	-	.	ID=NHBCIBLK_01660;inference=COORDINATES:profile:Aragorn:001002;locus_tag=NHBCIBLK_01660;product=tRNA-Arg(tct)
QQBB01000003.1	Prodigal:002006	CDS	34828	35133	.	-	0	ID=NHBCIBLK_01661;inference=ab initio prediction:Prodigal:002006;locus_tag=NHBCIBLK_01661;product=hypothetical protein
QQBB01000003.1	Aragorn:001002	tRNA	35173	35249	.	-	.	ID=NHBCIBLK_01662;inference=COORDINATES:profile:Aragorn:001002;locus_tag=NHBCIBLK_01662;product=tRNA-Pro(tgg)
QQBB01000003.1	Prodigal:002006	CDS	35309	35776	.	-	0	ID=NHBCIBLK_01663;inference=ab initio prediction:Prodigal:002006;locus_tag=NHBCIBLK_01663;product=hypothetical protein
QQBB01000003.1	Prodigal:002006	CDS	35776	36396	.	-	0	ID=NHBCIBLK_01664;inference=ab initio prediction:Prodigal:002006;locus_tag=NHBCIBLK_01664;product=hypothetical protein
QQBB01000003.1	Prodigal:002006	CDS	36527	37279	.	-	0	ID=NHBCIBLK_01665;eC_number=2.3.1.286;Name=cobB;db_xref=COG:COG0846;gene=cobB;inference=ab initio prediction:Prodigal:002006,similar to AA sequence:UniProtKB:Q9WYW0;locus_tag=NHBCIBLK_01665;product=NAD-dependent protein deacetylase
QQBB01000003.1	Prodigal:002006	CDS	37355	38329	.	+	0	ID=NHBCIBLK_01666;inference=ab initio prediction:Prodigal:002006;locus_tag=NHBCIBLK_01666;product=hypothetical protein
QQBB01000003.1	Prodigal:002006	CDS	38326	39363	.	-	0	ID=NHBCIBLK_01667;eC_number=3.5.3.17;Name=gpuA;db_xref=COG:COG0010;gene=gpuA;inference=ab initio prediction:Prodigal:002006,similar to AA sequence:UniProtKB:Q9I6K2;locus_tag=NHBCIBLK_01667;product=Guanidinopropionase
QQBB01000003.1	Prodigal:002006	CDS	39474	39995	.	-	0	ID=NHBCIBLK_01668;Name=lrp_3;db_xref=COG:COG1522;gene=lrp_3;inference=ab initio prediction:Prodigal:002006,similar to AA sequence:UniProtKB:P0ACJ0;locus_tag=NHBCIBLK_01668;product=Leucine-responsive regulatory protein
QQBB01000003.1	Prodigal:002006	CDS	40218	40847	.	+	0	ID=NHBCIBLK_01669;eC_number=4.1.2.21;Name=dgoA;db_xref=COG:COG0800;gene=dgoA;inference=ab initio prediction:Prodigal:002006,similar to AA sequence:UniProtKB:Q6BF16;locus_tag=NHBCIBLK_01669;product=2-dehydro-3-deoxy-6-phosphogalactonate aldolase
QQBB01000003.1	Prodigal:002006	CDS	40847	41842	.	+	0	ID=NHBCIBLK_01670;eC_number=3.1.26.11;Name=rnz;db_xref=COG:COG1234;gene=rnz;inference=ab initio prediction:Prodigal:002006,similar to AA sequence:UniProtKB:P54548;locus_tag=NHBCIBLK_01670;product=Ribonuclease Z
QQBB01000003.1	Prodigal:002006	CDS	41849	42076	.	-	0	ID=NHBCIBLK_01671;inference=ab initio prediction:Prodigal:002006;locus_tag=NHBCIBLK_01671;product=hypothetical protein
QQBB01000003.1	Aragorn:001002	tRNA	42189	42263	.	-	.	ID=NHBCIBLK_01672;inference=COORDINATES:profile:Aragorn:001002;locus_tag=NHBCIBLK_01672;product=tRNA-Glu(ttc)
QQBB01000003.1	Prodigal:002006	CDS	42340	44106	.	-	0	ID=NHBCIBLK_01673;eC_number=3.1.-.-;Name=recJ;db_xref=COG:COG0608;gene=recJ;inference=ab initio prediction:Prodigal:002006,similar to AA sequence:UniProtKB:P21893;locus_tag=NHBCIBLK_01673;product=Single-stranded-DNA-specific exonuclease RecJ
QQBB01000003.1	Prodigal:002006	CDS	44177	44632	.	-	0	ID=NHBCIBLK_01674;inference=ab initio prediction:Prodigal:002006;locus_tag=NHBCIBLK_01674;product=hypothetical protein
QQBB01000003.1	Prodigal:002006	CDS	44727	45725	.	-	0	ID=NHBCIBLK_01675;eC_number=3.1.3.11;Name=glpX;db_xref=COG:COG1494;gene=glpX;inference=ab initio prediction:Prodigal:002006,similar to AA sequence:UniProtKB:Q03224;locus_tag=NHBCIBLK_01675;product=Fructose-1%2C6-bisphosphatase class 2
QQBB01000003.1	Prodigal:002006	CDS	45783	47105	.	-	0	ID=NHBCIBLK_01676;eC_number=1.1.1.3;Name=hom;db_xref=COG:COG0460;gene=hom;inference=ab initio prediction:Prodigal:002006,similar to AA sequence:UniProtKB:P19582;locus_tag=NHBCIBLK_01676;product=Homoserine dehydrogenase
QQBB01000003.1	Prodigal:002006	CDS	47195	48415	.	-	0	ID=NHBCIBLK_01677;eC_number=2.6.1.2;Name=alaC;db_xref=COG:COG0436;gene=alaC;inference=ab initio prediction:Prodigal:002006,similar to AA sequence:UniProtKB:P77434;locus_tag=NHBCIBLK_01677;product=Glutamate-pyruvate aminotransferase AlaC
QQBB01000003.1	Prodigal:002006	CDS	48464	48865	.	-	0	ID=NHBCIBLK_01678;inference=ab initio prediction:Prodigal:002006;locus_tag=NHBCIBLK_01678;product=hypothetical protein
QQBB01000003.1	Prodigal:002006	CDS	48917	50758	.	+	0	ID=NHBCIBLK_01679;eC_number=2.3.1.-;Name=phaC_1;db_xref=COG:COG3243;gene=phaC_1;inference=ab initio prediction:Prodigal:002006,similar to AA sequence:UniProtKB:P23608;locus_tag=NHBCIBLK_01679;product=Poly(3-hydroxyalkanoate) polymerase subunit PhaC
QQBB01000003.1	Prodigal:002006	CDS	50837	52156	.	-	0	ID=NHBCIBLK_01680;db_xref=COG:COG2067;inference=ab initio prediction:Prodigal:002006,similar to AA sequence:UniProtKB:P80603;locus_tag=NHBCIBLK_01680;product=47 kDa outer membrane protein
QQBB01000003.1	Prodigal:002006	CDS	52551	53429	.	+	0	ID=NHBCIBLK_01681;eC_number=4.3.2.3;inference=ab initio prediction:Prodigal:002006,similar to AA sequence:UniProtKB:Q39BA7;locus_tag=NHBCIBLK_01681;product=Ureidoglycolate lyase
QQBB01000003.1	Prodigal:002006	CDS	53618	54295	.	+	0	ID=NHBCIBLK_01682;eC_number=2.1.1.77;Name=pcm_2;db_xref=COG:COG2518;gene=pcm_2;inference=ab initio prediction:Prodigal:002006,similar to AA sequence:UniProtKB:A5F9C1;locus_tag=NHBCIBLK_01682;product=Protein-L-isoaspartate O-methyltransferase
QQBB01000003.1	Prodigal:002006	CDS	54321	54485	.	-	0	ID=NHBCIBLK_01683;inference=ab initio prediction:Prodigal:002006;locus_tag=NHBCIBLK_01683;product=hypothetical protein
QQBB01000003.1	Prodigal:002006	CDS	54569	55534	.	-	0	ID=NHBCIBLK_01684;eC_number=1.2.1.38;Name=argC;db_xref=COG:COG0002;gene=argC;inference=ab initio prediction:Prodigal:002006,similar to AA sequence:UniProtKB:Q8ZKL8;locus_tag=NHBCIBLK_01684;product=N-acetyl-gamma-glutamyl-phosphate reductase
QQBB01000003.1	Prodigal:002006	CDS	55874	56350	.	-	0	ID=NHBCIBLK_01685;Name=rpsI;db_xref=COG:COG0103;gene=rpsI;inference=ab initio prediction:Prodigal:002006,similar to AA sequence:UniProtKB:Q6N650;locus_tag=NHBCIBLK_01685;product=30S ribosomal protein S9
QQBB01000003.1	Prodigal:002006	CDS	56353	56817	.	-	0	ID=NHBCIBLK_01686;Name=rplM;db_xref=COG:COG0102;gene=rplM;inference=ab initio prediction:Prodigal:002006,similar to AA sequence:UniProtKB:Q6N651;locus_tag=NHBCIBLK_01686;product=50S ribosomal protein L13
QQBB01000003.1	Prodigal:002006	CDS	57102	57743	.	+	0	ID=NHBCIBLK_01687;eC_number=2.5.1.18;Name=gstB_1;db_xref=COG:COG0625;gene=gstB_1;inference=ab initio prediction:Prodigal:002006,similar to AA sequence:UniProtKB:P15214;locus_tag=NHBCIBLK_01687;product=Glutathione S-transferase GST-6.0
QQBB01000003.1	Prodigal:002006	CDS	57766	58203	.	-	0	ID=NHBCIBLK_01688;inference=ab initio prediction:Prodigal:002006;locus_tag=NHBCIBLK_01688;product=hypothetical protein
QQBB01000003.1	Prodigal:002006	CDS	58213	58782	.	+	0	ID=NHBCIBLK_01689;inference=ab initio prediction:Prodigal:002006;locus_tag=NHBCIBLK_01689;product=hypothetical protein
QQBB01000003.1	Prodigal:002006	CDS	58857	60140	.	+	0	ID=NHBCIBLK_01690;eC_number=2.5.1.-;db_xref=COG:COG2873;inference=ab initio prediction:Prodigal:002006,similar to AA sequence:UniProtKB:Q9WZY4;locus_tag=NHBCIBLK_01690;product=O-acetyl-L-homoserine sulfhydrylase
QQBB01000003.1	Prodigal:002006	CDS	60182	60856	.	-	0	ID=NHBCIBLK_01691;inference=ab initio prediction:Prodigal:002006;locus_tag=NHBCIBLK_01691;product=hypothetical protein
QQBB01000003.1	Prodigal:002006	CDS	61421	61834	.	+	0	ID=NHBCIBLK_01692;inference=ab initio prediction:Prodigal:002006;locus_tag=NHBCIBLK_01692;product=hypothetical protein
QQBB01000003.1	Prodigal:002006	CDS	61888	62955	.	-	0	ID=NHBCIBLK_01693;eC_number=1.3.-.-;Name=ctaA;db_xref=COG:COG1612;gene=ctaA;inference=ab initio prediction:Prodigal:002006,similar to AA sequence:UniProtKB:Q3IXW9;locus_tag=NHBCIBLK_01693;product=Heme A synthase
QQBB01000003.1	Prodigal:002006	CDS	63087	63296	.	+	0	ID=NHBCIBLK_01694;inference=ab initio prediction:Prodigal:002006;locus_tag=NHBCIBLK_01694;product=hypothetical protein
QQBB01000003.1	Prodigal:002006	CDS	63374	63562	.	-	0	ID=NHBCIBLK_01695;inference=ab initio prediction:Prodigal:002006;locus_tag=NHBCIBLK_01695;product=hypothetical protein
QQBB01000003.1	Prodigal:002006	CDS	63684	64049	.	-	0	ID=NHBCIBLK_01696;inference=ab initio prediction:Prodigal:002006;locus_tag=NHBCIBLK_01696;product=hypothetical protein
QQBB01000003.1	Prodigal:002006	CDS	64220	65281	.	-	0	ID=NHBCIBLK_01697;Name=rssB_2;gene=rssB_2;inference=ab initio prediction:Prodigal:002006,protein motif:HAMAP:MF_00958;locus_tag=NHBCIBLK_01697;product=Regulator of RpoS
QQBB01000003.1	Prodigal:002006	CDS	65278	67422	.	-	0	ID=NHBCIBLK_01698;eC_number=2.7.-.-;Name=sasA_4;gene=sasA_4;inference=ab initio prediction:Prodigal:002006,protein motif:HAMAP:MF_01837;locus_tag=NHBCIBLK_01698;product=Adaptive-response sensory-kinase SasA
QQBB01000003.1	Prodigal:002006	CDS	67424	67930	.	-	0	ID=NHBCIBLK_01699;inference=ab initio prediction:Prodigal:002006;locus_tag=NHBCIBLK_01699;product=hypothetical protein
QQBB01000003.1	Prodigal:002006	CDS	68423	68836	.	+	0	ID=NHBCIBLK_01700;inference=ab initio prediction:Prodigal:002006;locus_tag=NHBCIBLK_01700;product=hypothetical protein
QQBB01000003.1	Aragorn:001002	tmRNA	68891	69244	.	-	.	ID=NHBCIBLK_01701;Name=ssrA;gene=ssrA;inference=COORDINATES:profile:Aragorn:001002;locus_tag=NHBCIBLK_01701;product=transfer-messenger RNA%2C SsrA
QQBB01000003.1	Prodigal:002006	CDS	69567	69950	.	+	0	ID=NHBCIBLK_01702;inference=ab initio prediction:Prodigal:002006;locus_tag=NHBCIBLK_01702;product=hypothetical protein
QQBB01000003.1	Prodigal:002006	CDS	69969	71075	.	-	0	ID=NHBCIBLK_01703;inference=ab initio prediction:Prodigal:002006;locus_tag=NHBCIBLK_01703;product=hypothetical protein
QQBB01000003.1	Prodigal:002006	CDS	71217	71678	.	+	0	ID=NHBCIBLK_01704;inference=ab initio prediction:Prodigal:002006;locus_tag=NHBCIBLK_01704;product=hypothetical protein
QQBB01000003.1	Aragorn:001002	tRNA	71808	71885	.	-	.	ID=NHBCIBLK_01705;inference=COORDINATES:profile:Aragorn:001002;locus_tag=NHBCIBLK_01705;product=tRNA-Pro(ggg)
QQBB01000003.1	Prodigal:002006	CDS	72056	72565	.	-	0	ID=NHBCIBLK_01706;inference=ab initio prediction:Prodigal:002006;locus_tag=NHBCIBLK_01706;product=hypothetical protein
QQBB01000003.1	Prodigal:002006	CDS	72589	72900	.	-	0	ID=NHBCIBLK_01707;Name=ihfA_1;db_xref=COG:COG0776;gene=ihfA_1;inference=ab initio prediction:Prodigal:002006,similar to AA sequence:UniProtKB:P30787;locus_tag=NHBCIBLK_01707;product=Integration host factor subunit alpha
QQBB01000003.1	Prodigal:002006	CDS	73027	74043	.	-	0	ID=NHBCIBLK_01708;eC_number=2.3.1.180;Name=fabH;gene=fabH;inference=ab initio prediction:Prodigal:002006,similar to AA sequence:UniProtKB:A1KRY9;locus_tag=NHBCIBLK_01708;product=3-oxoacyl-[acyl-carrier-protein] synthase 3
QQBB01000003.1	Prodigal:002006	CDS	74018	75052	.	-	0	ID=NHBCIBLK_01709;eC_number=2.3.1.274;Name=plsX;db_xref=COG:COG0416;gene=plsX;inference=ab initio prediction:Prodigal:002006,similar to AA sequence:UniProtKB:P27247;locus_tag=NHBCIBLK_01709;product=Phosphate acyltransferase
QQBB01000003.1	Prodigal:002006	CDS	75232	75747	.	-	0	ID=NHBCIBLK_01710;inference=ab initio prediction:Prodigal:002006;locus_tag=NHBCIBLK_01710;product=hypothetical protein
QQBB01000003.1	Prodigal:002006	CDS	75744	76289	.	-	0	ID=NHBCIBLK_01711;inference=ab initio prediction:Prodigal:002006;locus_tag=NHBCIBLK_01711;product=hypothetical protein
QQBB01000003.1	Prodigal:002006	CDS	76390	76848	.	+	0	ID=NHBCIBLK_01712;Name=bamE;gene=bamE;inference=ab initio prediction:Prodigal:002006,protein motif:HAMAP:MF_00925;locus_tag=NHBCIBLK_01712;product=Outer membrane protein assembly factor BamE
QQBB01000003.1	Prodigal:002006	CDS	77472	79595	.	-	0	ID=NHBCIBLK_01713;eC_number=7.1.3.1;Name=hppA;db_xref=COG:COG3808;gene=hppA;inference=ab initio prediction:Prodigal:002006,similar to AA sequence:UniProtKB:Q8UG67;locus_tag=NHBCIBLK_01713;product=K(+)-insensitive pyrophosphate-energized proton pump
QQBB01000003.1	Prodigal:002006	CDS	79747	80940	.	-	0	ID=NHBCIBLK_01714;Name=rfnT_2;gene=rfnT_2;inference=ab initio prediction:Prodigal:002006,similar to AA sequence:UniProtKB:A6X7E7;locus_tag=NHBCIBLK_01714;product=Riboflavin transporter RfnT
QQBB01000003.1	Prodigal:002006	CDS	80945	81931	.	-	0	ID=NHBCIBLK_01715;eC_number=2.7.4.16;Name=thiL;db_xref=COG:COG0611;gene=thiL;inference=ab initio prediction:Prodigal:002006,similar to AA sequence:UniProtKB:P55881;locus_tag=NHBCIBLK_01715;product=Thiamine-monophosphate kinase
QQBB01000003.1	Prodigal:002006	CDS	81984	82469	.	-	0	ID=NHBCIBLK_01716;Name=nusB;db_xref=COG:COG0781;gene=nusB;inference=ab initio prediction:Prodigal:002006,similar to AA sequence:UniProtKB:P0A780;locus_tag=NHBCIBLK_01716;product=Transcription antitermination protein NusB
QQBB01000003.1	Prodigal:002006	CDS	82472	82963	.	-	0	ID=NHBCIBLK_01717;eC_number=2.5.1.78;Name=ribH1;db_xref=COG:COG0054;gene=ribH1;inference=ab initio prediction:Prodigal:002006,similar to AA sequence:UniProtKB:Q8YGH2;locus_tag=NHBCIBLK_01717;product=6%2C7-dimethyl-8-ribityllumazine synthase 1
QQBB01000003.1	Prodigal:002006	CDS	83138	83770	.	-	0	ID=NHBCIBLK_01718;eC_number=2.5.1.9;Name=ribE;gene=ribE;inference=ab initio prediction:Prodigal:002006,similar to AA sequence:UniProtKB:Q2YN92;locus_tag=NHBCIBLK_01718;product=Riboflavin synthase
QQBB01000003.1	Prodigal:002006	CDS	83771	84910	.	-	0	ID=NHBCIBLK_01719;Name=ribD;db_xref=COG:COG0117;gene=ribD;inference=ab initio prediction:Prodigal:002006,similar to AA sequence:UniProtKB:P25539;locus_tag=NHBCIBLK_01719;product=Riboflavin biosynthesis protein RibD
QQBB01000003.1	Prodigal:002006	CDS	84910	85416	.	-	0	ID=NHBCIBLK_01720;Name=nrdR;db_xref=COG:COG1327;gene=nrdR;inference=ab initio prediction:Prodigal:002006,similar to AA sequence:UniProtKB:P0A8D0;locus_tag=NHBCIBLK_01720;product=Transcriptional repressor NrdR
QQBB01000003.1	Prodigal:002006	CDS	85432	86736	.	-	0	ID=NHBCIBLK_01721;eC_number=2.1.2.1;Name=glyA2;gene=glyA2;inference=ab initio prediction:Prodigal:002006,similar to AA sequence:UniProtKB:Q3JGP5;locus_tag=NHBCIBLK_01721;product=Serine hydroxymethyltransferase 2
QQBB01000003.1	Prodigal:002006	CDS	86948	88213	.	-	0	ID=NHBCIBLK_01722;inference=ab initio prediction:Prodigal:002006;locus_tag=NHBCIBLK_01722;product=hypothetical protein
QQBB01000003.1	Prodigal:002006	CDS	88875	89333	.	-	0	ID=NHBCIBLK_01723;inference=ab initio prediction:Prodigal:002006;locus_tag=NHBCIBLK_01723;product=hypothetical protein
QQBB01000003.1	Prodigal:002006	CDS	89333	90385	.	-	0	ID=NHBCIBLK_01724;eC_number=4.1.3.36;Name=menB;gene=menB;inference=ab initio prediction:Prodigal:002006,protein motif:HAMAP:MF_01934;locus_tag=NHBCIBLK_01724;product=1%2C4-dihydroxy-2-naphthoyl-CoA synthase
QQBB01000003.1	Prodigal:002006	CDS	90553	92859	.	+	0	ID=NHBCIBLK_01725;inference=ab initio prediction:Prodigal:002006;locus_tag=NHBCIBLK_01725;product=hypothetical protein
[truncated: 5,958,262 more chars]
