# Supplementary material for: Comprehensive Comparative Genomics and Phenotyping of Methylobacterium Species
Source: Front Microbiol. 2021 Oct 6;12:740610. doi: 10.3389/fmicb.2021.740610 (PMC8561711; doi:10.3389/fmicb.2021.740610)
Supplement: Supplementary file 11 [file Data_Sheet_5.ZIP › Mic_aerophila.gff]

##gff-version 3
##sequence-region BJYU01000001.1 1 245448
##sequence-region BJYU01000002.1 1 223789
##sequence-region BJYU01000003.1 1 161962
##sequence-region BJYU01000004.1 1 147167
##sequence-region BJYU01000005.1 1 10426
##sequence-region BJYU01000006.1 1 134415
##sequence-region BJYU01000007.1 1 944
##sequence-region BJYU01000008.1 1 139143
##sequence-region BJYU01000009.1 1 133296
##sequence-region BJYU01000010.1 1 3647
##sequence-region BJYU01000011.1 1 118791
##sequence-region BJYU01000012.1 1 75896
##sequence-region BJYU01000013.1 1 42704
##sequence-region BJYU01000014.1 1 765
##sequence-region BJYU01000015.1 1 110663
##sequence-region BJYU01000016.1 1 105077
##sequence-region BJYU01000017.1 1 103420
##sequence-region BJYU01000018.1 1 101014
##sequence-region BJYU01000019.1 1 100704
##sequence-region BJYU01000020.1 1 98013
##sequence-region BJYU01000021.1 1 96646
##sequence-region BJYU01000022.1 1 88671
##sequence-region BJYU01000023.1 1 4361
##sequence-region BJYU01000024.1 1 84634
##sequence-region BJYU01000025.1 1 83234
##sequence-region BJYU01000026.1 1 49564
##sequence-region BJYU01000027.1 1 32959
##sequence-region BJYU01000028.1 1 82545
##sequence-region BJYU01000029.1 1 15873
##sequence-region BJYU01000030.1 1 66269
##sequence-region BJYU01000031.1 1 80375
##sequence-region BJYU01000032.1 1 38002
##sequence-region BJYU01000033.1 1 40870
##sequence-region BJYU01000034.1 1 75193
##sequence-region BJYU01000035.1 1 69090
##sequence-region BJYU01000036.1 1 2712
##sequence-region BJYU01000037.1 1 70118
##sequence-region BJYU01000038.1 1 69616
##sequence-region BJYU01000039.1 1 64522
##sequence-region BJYU01000040.1 1 63937
##sequence-region BJYU01000041.1 1 59014
##sequence-region BJYU01000042.1 1 53637
##sequence-region BJYU01000043.1 1 53541
##sequence-region BJYU01000044.1 1 52694
##sequence-region BJYU01000045.1 1 52529
##sequence-region BJYU01000046.1 1 52206
##sequence-region BJYU01000047.1 1 51026
##sequence-region BJYU01000048.1 1 50608
##sequence-region BJYU01000049.1 1 49510
##sequence-region BJYU01000050.1 1 49166
##sequence-region BJYU01000051.1 1 47649
##sequence-region BJYU01000052.1 1 43462
##sequence-region BJYU01000053.1 1 43211
##sequence-region BJYU01000054.1 1 42292
##sequence-region BJYU01000055.1 1 41406
##sequence-region BJYU01000056.1 1 32161
##sequence-region BJYU01000057.1 1 9057
##sequence-region BJYU01000058.1 1 40877
##sequence-region BJYU01000059.1 1 5599
##sequence-region BJYU01000060.1 1 35237
##sequence-region BJYU01000061.1 1 40568
##sequence-region BJYU01000062.1 1 39532
##sequence-region BJYU01000063.1 1 39492
##sequence-region BJYU01000064.1 1 39028
##sequence-region BJYU01000065.1 1 38953
##sequence-region BJYU01000066.1 1 38400
##sequence-region BJYU01000067.1 1 38251
##sequence-region BJYU01000068.1 1 37892
##sequence-region BJYU01000069.1 1 36835
##sequence-region BJYU01000070.1 1 36265
##sequence-region BJYU01000071.1 1 36216
##sequence-region BJYU01000072.1 1 36016
##sequence-region BJYU01000073.1 1 35347
##sequence-region BJYU01000074.1 1 31735
##sequence-region BJYU01000075.1 1 18197
##sequence-region BJYU01000076.1 1 13405
##sequence-region BJYU01000077.1 1 30184
##sequence-region BJYU01000078.1 1 29779
##sequence-region BJYU01000079.1 1 29542
##sequence-region BJYU01000080.1 1 3996
##sequence-region BJYU01000081.1 1 25496
##sequence-region BJYU01000082.1 1 28801
##sequence-region BJYU01000083.1 1 27698
##sequence-region BJYU01000084.1 1 27453
##sequence-region BJYU01000085.1 1 27161
##sequence-region BJYU01000086.1 1 27145
##sequence-region BJYU01000087.1 1 26541
##sequence-region BJYU01000088.1 1 26324
##sequence-region BJYU01000089.1 1 24459
##sequence-region BJYU01000090.1 1 24275
##sequence-region BJYU01000091.1 1 1033
##sequence-region BJYU01000092.1 1 23213
##sequence-region BJYU01000093.1 1 14924
##sequence-region BJYU01000094.1 1 9196
##sequence-region BJYU01000095.1 1 24153
##sequence-region BJYU01000096.1 1 24100
##sequence-region BJYU01000097.1 1 23805
##sequence-region BJYU01000098.1 1 23729
##sequence-region BJYU01000099.1 1 22931
##sequence-region BJYU01000100.1 1 22825
##sequence-region BJYU01000101.1 1 22754
##sequence-region BJYU01000102.1 1 22652
##sequence-region BJYU01000103.1 1 22501
##sequence-region BJYU01000104.1 1 21622
##sequence-region BJYU01000105.1 1 21591
##sequence-region BJYU01000106.1 1 21449
##sequence-region BJYU01000107.1 1 20265
##sequence-region BJYU01000108.1 1 19538
##sequence-region BJYU01000109.1 1 19531
##sequence-region BJYU01000110.1 1 18989
##sequence-region BJYU01000111.1 1 18089
##sequence-region BJYU01000112.1 1 17773
##sequence-region BJYU01000113.1 1 17666
##sequence-region BJYU01000114.1 1 17599
##sequence-region BJYU01000115.1 1 17562
##sequence-region BJYU01000116.1 1 17532
##sequence-region BJYU01000117.1 1 17343
##sequence-region BJYU01000118.1 1 17298
##sequence-region BJYU01000119.1 1 16556
##sequence-region BJYU01000120.1 1 16501
##sequence-region BJYU01000121.1 1 16147
##sequence-region BJYU01000122.1 1 15945
##sequence-region BJYU01000123.1 1 15373
##sequence-region BJYU01000124.1 1 15122
##sequence-region BJYU01000125.1 1 14992
##sequence-region BJYU01000126.1 1 14903
##sequence-region BJYU01000127.1 1 14715
##sequence-region BJYU01000128.1 1 14324
##sequence-region BJYU01000129.1 1 14316
##sequence-region BJYU01000130.1 1 13922
##sequence-region BJYU01000131.1 1 13718
##sequence-region BJYU01000132.1 1 13642
##sequence-region BJYU01000133.1 1 13458
##sequence-region BJYU01000134.1 1 13367
##sequence-region BJYU01000135.1 1 13297
##sequence-region BJYU01000136.1 1 13123
##sequence-region BJYU01000137.1 1 13115
##sequence-region BJYU01000138.1 1 12679
##sequence-region BJYU01000139.1 1 12411
##sequence-region BJYU01000140.1 1 12363
##sequence-region BJYU01000141.1 1 12010
##sequence-region BJYU01000142.1 1 11497
##sequence-region BJYU01000143.1 1 11463
##sequence-region BJYU01000144.1 1 11392
##sequence-region BJYU01000145.1 1 11343
##sequence-region BJYU01000146.1 1 11076
##sequence-region BJYU01000147.1 1 11008
##sequence-region BJYU01000148.1 1 10734
##sequence-region BJYU01000149.1 1 10670
##sequence-region BJYU01000150.1 1 10512
##sequence-region BJYU01000151.1 1 10459
##sequence-region BJYU01000152.1 1 10398
##sequence-region BJYU01000153.1 1 10381
##sequence-region BJYU01000154.1 1 10327
##sequence-region BJYU01000155.1 1 10106
##sequence-region BJYU01000156.1 1 10102
##sequence-region BJYU01000157.1 1 10078
##sequence-region BJYU01000158.1 1 10025
##sequence-region BJYU01000159.1 1 9975
##sequence-region BJYU01000160.1 1 1070
##sequence-region BJYU01000161.1 1 8747
##sequence-region BJYU01000162.1 1 9934
##sequence-region BJYU01000163.1 1 9659
##sequence-region BJYU01000164.1 1 9622
##sequence-region BJYU01000165.1 1 9570
##sequence-region BJYU01000166.1 1 9426
##sequence-region BJYU01000167.1 1 9364
##sequence-region BJYU01000168.1 1 9261
##sequence-region BJYU01000169.1 1 9212
##sequence-region BJYU01000170.1 1 9120
##sequence-region BJYU01000171.1 1 8935
##sequence-region BJYU01000172.1 1 8909
##sequence-region BJYU01000173.1 1 8856
##sequence-region BJYU01000174.1 1 8741
##sequence-region BJYU01000175.1 1 2695
##sequence-region BJYU01000176.1 1 5826
##sequence-region BJYU01000177.1 1 8437
##sequence-region BJYU01000178.1 1 8418
##sequence-region BJYU01000179.1 1 8379
##sequence-region BJYU01000180.1 1 8355
##sequence-region BJYU01000181.1 1 8351
##sequence-region BJYU01000182.1 1 8344
##sequence-region BJYU01000183.1 1 8206
##sequence-region BJYU01000184.1 1 8112
##sequence-region BJYU01000185.1 1 8062
##sequence-region BJYU01000186.1 1 8049
##sequence-region BJYU01000187.1 1 7806
##sequence-region BJYU01000188.1 1 7801
##sequence-region BJYU01000189.1 1 7780
##sequence-region BJYU01000190.1 1 7775
##sequence-region BJYU01000191.1 1 7721
##sequence-region BJYU01000192.1 1 7716
##sequence-region BJYU01000193.1 1 7569
##sequence-region BJYU01000194.1 1 7538
##sequence-region BJYU01000195.1 1 7490
##sequence-region BJYU01000196.1 1 7489
##sequence-region BJYU01000197.1 1 7449
##sequence-region BJYU01000198.1 1 7250
##sequence-region BJYU01000199.1 1 7089
##sequence-region BJYU01000200.1 1 7057
##sequence-region BJYU01000201.1 1 7043
##sequence-region BJYU01000202.1 1 7016
##sequence-region BJYU01000203.1 1 7013
##sequence-region BJYU01000204.1 1 6899
##sequence-region BJYU01000205.1 1 6842
##sequence-region BJYU01000206.1 1 6833
##sequence-region BJYU01000207.1 1 6829
##sequence-region BJYU01000208.1 1 6803
##sequence-region BJYU01000209.1 1 6785
##sequence-region BJYU01000210.1 1 6711
##sequence-region BJYU01000211.1 1 6625
##sequence-region BJYU01000212.1 1 6439
##sequence-region BJYU01000213.1 1 3720
##sequence-region BJYU01000214.1 1 2574
##sequence-region BJYU01000215.1 1 6287
##sequence-region BJYU01000216.1 1 6239
##sequence-region BJYU01000217.1 1 6234
##sequence-region BJYU01000218.1 1 6214
##sequence-region BJYU01000219.1 1 6112
##sequence-region BJYU01000220.1 1 6042
##sequence-region BJYU01000221.1 1 5907
##sequence-region BJYU01000222.1 1 5828
##sequence-region BJYU01000223.1 1 5707
##sequence-region BJYU01000224.1 1 5707
##sequence-region BJYU01000225.1 1 5692
##sequence-region BJYU01000226.1 1 5688
##sequence-region BJYU01000227.1 1 5590
##sequence-region BJYU01000228.1 1 5562
##sequence-region BJYU01000229.1 1 5454
##sequence-region BJYU01000230.1 1 5451
##sequence-region BJYU01000231.1 1 5419
##sequence-region BJYU01000232.1 1 5406
##sequence-region BJYU01000233.1 1 5405
##sequence-region BJYU01000234.1 1 5372
##sequence-region BJYU01000235.1 1 5365
##sequence-region BJYU01000236.1 1 5294
##sequence-region BJYU01000237.1 1 5277
##sequence-region BJYU01000238.1 1 5234
##sequence-region BJYU01000239.1 1 5207
##sequence-region BJYU01000240.1 1 5182
##sequence-region BJYU01000241.1 1 5078
##sequence-region BJYU01000242.1 1 5069
##sequence-region BJYU01000243.1 1 5042
##sequence-region BJYU01000244.1 1 5031
##sequence-region BJYU01000245.1 1 5013
##sequence-region BJYU01000246.1 1 4949
##sequence-region BJYU01000247.1 1 4919
##sequence-region BJYU01000248.1 1 3053
##sequence-region BJYU01000249.1 1 1728
##sequence-region BJYU01000250.1 1 4805
##sequence-region BJYU01000251.1 1 4798
##sequence-region BJYU01000252.1 1 4782
##sequence-region BJYU01000253.1 1 4737
##sequence-region BJYU01000254.1 1 4730
##sequence-region BJYU01000255.1 1 4714
##sequence-region BJYU01000256.1 1 4644
##sequence-region BJYU01000257.1 1 4636
##sequence-region BJYU01000258.1 1 4578
##sequence-region BJYU01000259.1 1 4536
##sequence-region BJYU01000260.1 1 4484
##sequence-region BJYU01000261.1 1 4418
##sequence-region BJYU01000262.1 1 4400
##sequence-region BJYU01000263.1 1 4369
##sequence-region BJYU01000264.1 1 4348
##sequence-region BJYU01000265.1 1 4343
##sequence-region BJYU01000266.1 1 4342
##sequence-region BJYU01000267.1 1 4282
##sequence-region BJYU01000268.1 1 4214
##sequence-region BJYU01000269.1 1 4182
##sequence-region BJYU01000270.1 1 4171
##sequence-region BJYU01000271.1 1 4156
##sequence-region BJYU01000272.1 1 4145
##sequence-region BJYU01000273.1 1 4130
##sequence-region BJYU01000274.1 1 4108
##sequence-region BJYU01000275.1 1 4061
##sequence-region BJYU01000276.1 1 4059
##sequence-region BJYU01000277.1 1 4051
##sequence-region BJYU01000278.1 1 4026
##sequence-region BJYU01000279.1 1 4008
##sequence-region BJYU01000280.1 1 4008
##sequence-region BJYU01000281.1 1 3942
##sequence-region BJYU01000282.1 1 3935
##sequence-region BJYU01000283.1 1 3922
##sequence-region BJYU01000284.1 1 3881
##sequence-region BJYU01000285.1 1 3864
##sequence-region BJYU01000286.1 1 3855
##sequence-region BJYU01000287.1 1 3818
##sequence-region BJYU01000288.1 1 3794
##sequence-region BJYU01000289.1 1 3787
##sequence-region BJYU01000290.1 1 3780
##sequence-region BJYU01000291.1 1 3780
##sequence-region BJYU01000292.1 1 3771
##sequence-region BJYU01000293.1 1 3726
##sequence-region BJYU01000294.1 1 3712
##sequence-region BJYU01000295.1 1 3683
##sequence-region BJYU01000296.1 1 3670
##sequence-region BJYU01000297.1 1 3455
##sequence-region BJYU01000298.1 1 3542
##sequence-region BJYU01000299.1 1 3541
##sequence-region BJYU01000300.1 1 3529
##sequence-region BJYU01000301.1 1 3480
##sequence-region BJYU01000302.1 1 3437
##sequence-region BJYU01000303.1 1 3426
##sequence-region BJYU01000304.1 1 3423
##sequence-region BJYU01000305.1 1 3423
##sequence-region BJYU01000306.1 1 3402
##sequence-region BJYU01000307.1 1 3356
##sequence-region BJYU01000308.1 1 3337
##sequence-region BJYU01000309.1 1 3326
##sequence-region BJYU01000310.1 1 3314
##sequence-region BJYU01000311.1 1 3310
##sequence-region BJYU01000312.1 1 3293
##sequence-region BJYU01000313.1 1 3227
##sequence-region BJYU01000314.1 1 3191
##sequence-region BJYU01000315.1 1 3174
##sequence-region BJYU01000316.1 1 3154
##sequence-region BJYU01000317.1 1 3149
##sequence-region BJYU01000318.1 1 3120
##sequence-region BJYU01000319.1 1 3095
##sequence-region BJYU01000320.1 1 2995
##sequence-region BJYU01000321.1 1 2988
##sequence-region BJYU01000322.1 1 2975
##sequence-region BJYU01000323.1 1 2954
##sequence-region BJYU01000324.1 1 2941
##sequence-region BJYU01000325.1 1 2937
##sequence-region BJYU01000326.1 1 2891
##sequence-region BJYU01000327.1 1 2873
##sequence-region BJYU01000328.1 1 2872
##sequence-region BJYU01000329.1 1 2863
##sequence-region BJYU01000330.1 1 2859
##sequence-region BJYU01000331.1 1 2796
##sequence-region BJYU01000332.1 1 2793
##sequence-region BJYU01000333.1 1 2779
##sequence-region BJYU01000334.1 1 2751
##sequence-region BJYU01000335.1 1 2747
##sequence-region BJYU01000336.1 1 2725
##sequence-region BJYU01000337.1 1 2688
##sequence-region BJYU01000338.1 1 2666
##sequence-region BJYU01000339.1 1 2661
##sequence-region BJYU01000340.1 1 2583
##sequence-region BJYU01000341.1 1 2578
##sequence-region BJYU01000342.1 1 2568
##sequence-region BJYU01000343.1 1 2565
##sequence-region BJYU01000344.1 1 2554
##sequence-region BJYU01000345.1 1 2554
##sequence-region BJYU01000346.1 1 2552
##sequence-region BJYU01000347.1 1 2508
##sequence-region BJYU01000348.1 1 2485
##sequence-region BJYU01000349.1 1 2470
##sequence-region BJYU01000350.1 1 2441
##sequence-region BJYU01000351.1 1 2436
##sequence-region BJYU01000352.1 1 2425
##sequence-region BJYU01000353.1 1 2415
##sequence-region BJYU01000354.1 1 2414
##sequence-region BJYU01000355.1 1 2370
##sequence-region BJYU01000356.1 1 2364
##sequence-region BJYU01000357.1 1 2360
##sequence-region BJYU01000358.1 1 2321
##sequence-region BJYU01000359.1 1 2310
##sequence-region BJYU01000360.1 1 2276
##sequence-region BJYU01000361.1 1 2272
##sequence-region BJYU01000362.1 1 2247
##sequence-region BJYU01000363.1 1 2205
##sequence-region BJYU01000364.1 1 2192
##sequence-region BJYU01000365.1 1 2180
##sequence-region BJYU01000366.1 1 2160
##sequence-region BJYU01000367.1 1 2148
##sequence-region BJYU01000368.1 1 2135
##sequence-region BJYU01000369.1 1 2127
##sequence-region BJYU01000370.1 1 2111
##sequence-region BJYU01000371.1 1 2107
##sequence-region BJYU01000372.1 1 2087
##sequence-region BJYU01000373.1 1 2068
##sequence-region BJYU01000374.1 1 2051
##sequence-region BJYU01000375.1 1 2007
##sequence-region BJYU01000376.1 1 1984
##sequence-region BJYU01000377.1 1 1965
##sequence-region BJYU01000378.1 1 1961
##sequence-region BJYU01000379.1 1 1956
##sequence-region BJYU01000380.1 1 1955
##sequence-region BJYU01000381.1 1 1954
##sequence-region BJYU01000382.1 1 1946
##sequence-region BJYU01000383.1 1 1944
##sequence-region BJYU01000384.1 1 1932
##sequence-region BJYU01000385.1 1 1918
##sequence-region BJYU01000386.1 1 1901
##sequence-region BJYU01000387.1 1 1877
##sequence-region BJYU01000388.1 1 1868
##sequence-region BJYU01000389.1 1 1857
##sequence-region BJYU01000390.1 1 1856
##sequence-region BJYU01000391.1 1 1829
##sequence-region BJYU01000392.1 1 1821
##sequence-region BJYU01000393.1 1 634
##sequence-region BJYU01000394.1 1 532
##sequence-region BJYU01000395.1 1 493
##sequence-region BJYU01000396.1 1 1805
##sequence-region BJYU01000397.1 1 1775
##sequence-region BJYU01000398.1 1 1766
##sequence-region BJYU01000399.1 1 1765
##sequence-region BJYU01000400.1 1 1742
##sequence-region BJYU01000401.1 1 1739
##sequence-region BJYU01000402.1 1 1733
##sequence-region BJYU01000403.1 1 1715
##sequence-region BJYU01000404.1 1 1714
##sequence-region BJYU01000405.1 1 1712
##sequence-region BJYU01000406.1 1 1710
##sequence-region BJYU01000407.1 1 1706
##sequence-region BJYU01000408.1 1 1704
##sequence-region BJYU01000409.1 1 1698
##sequence-region BJYU01000410.1 1 1680
##sequence-region BJYU01000411.1 1 1678
##sequence-region BJYU01000412.1 1 1674
##sequence-region BJYU01000413.1 1 1664
##sequence-region BJYU01000414.1 1 1654
##sequence-region BJYU01000415.1 1 1613
##sequence-region BJYU01000416.1 1 1610
##sequence-region BJYU01000417.1 1 1600
##sequence-region BJYU01000418.1 1 1584
##sequence-region BJYU01000419.1 1 1576
##sequence-region BJYU01000420.1 1 1573
##sequence-region BJYU01000421.1 1 1571
##sequence-region BJYU01000422.1 1 1571
##sequence-region BJYU01000423.1 1 1571
##sequence-region BJYU01000424.1 1 1553
##sequence-region BJYU01000425.1 1 1550
##sequence-region BJYU01000426.1 1 1543
##sequence-region BJYU01000427.1 1 1541
##sequence-region BJYU01000428.1 1 1517
##sequence-region BJYU01000429.1 1 1516
##sequence-region BJYU01000430.1 1 1487
##sequence-region BJYU01000431.1 1 1474
##sequence-region BJYU01000432.1 1 1463
##sequence-region BJYU01000433.1 1 1442
##sequence-region BJYU01000434.1 1 1441
##sequence-region BJYU01000435.1 1 1431
##sequence-region BJYU01000436.1 1 1429
##sequence-region BJYU01000437.1 1 1418
##sequence-region BJYU01000438.1 1 1412
##sequence-region BJYU01000439.1 1 1410
##sequence-region BJYU01000440.1 1 1396
##sequence-region BJYU01000441.1 1 1395
##sequence-region BJYU01000442.1 1 1379
##sequence-region BJYU01000443.1 1 1378
##sequence-region BJYU01000444.1 1 1373
##sequence-region BJYU01000445.1 1 1373
##sequence-region BJYU01000446.1 1 1371
##sequence-region BJYU01000447.1 1 1362
##sequence-region BJYU01000448.1 1 1362
##sequence-region BJYU01000449.1 1 1352
##sequence-region BJYU01000450.1 1 1342
##sequence-region BJYU01000451.1 1 1341
##sequence-region BJYU01000452.1 1 1336
##sequence-region BJYU01000453.1 1 1336
##sequence-region BJYU01000454.1 1 1331
##sequence-region BJYU01000455.1 1 1322
##sequence-region BJYU01000456.1 1 1299
##sequence-region BJYU01000457.1 1 1279
##sequence-region BJYU01000458.1 1 1277
##sequence-region BJYU01000459.1 1 1266
##sequence-region BJYU01000460.1 1 1263
##sequence-region BJYU01000461.1 1 1259
##sequence-region BJYU01000462.1 1 1237
##sequence-region BJYU01000463.1 1 1215
##sequence-region BJYU01000464.1 1 1214
##sequence-region BJYU01000465.1 1 1212
##sequence-region BJYU01000466.1 1 1193
##sequence-region BJYU01000467.1 1 1184
##sequence-region BJYU01000468.1 1 1181
##sequence-region BJYU01000469.1 1 1033
##sequence-region BJYU01000470.1 1 1177
##sequence-region BJYU01000471.1 1 664
##sequence-region BJYU01000472.1 1 1163
##sequence-region BJYU01000473.1 1 1162
##sequence-region BJYU01000474.1 1 1161
##sequence-region BJYU01000475.1 1 1156
##sequence-region BJYU01000476.1 1 1153
##sequence-region BJYU01000477.1 1 1151
##sequence-region BJYU01000478.1 1 1150
##sequence-region BJYU01000479.1 1 1148
##sequence-region BJYU01000480.1 1 1140
##sequence-region BJYU01000481.1 1 1118
##sequence-region BJYU01000482.1 1 1117
##sequence-region BJYU01000483.1 1 1110
##sequence-region BJYU01000484.1 1 1110
##sequence-region BJYU01000485.1 1 1100
##sequence-region BJYU01000486.1 1 1093
##sequence-region BJYU01000487.1 1 1086
##sequence-region BJYU01000488.1 1 1074
##sequence-region BJYU01000489.1 1 1073
##sequence-region BJYU01000490.1 1 1063
##sequence-region BJYU01000491.1 1 1062
##sequence-region BJYU01000492.1 1 1062
##sequence-region BJYU01000493.1 1 1058
##sequence-region BJYU01000494.1 1 1057
##sequence-region BJYU01000495.1 1 1053
##sequence-region BJYU01000496.1 1 1052
##sequence-region BJYU01000497.1 1 1049
##sequence-region BJYU01000498.1 1 1048
##sequence-region BJYU01000499.1 1 1048
##sequence-region BJYU01000500.1 1 1037
##sequence-region BJYU01000501.1 1 1037
##sequence-region BJYU01000502.1 1 1027
##sequence-region BJYU01000503.1 1 1025
##sequence-region BJYU01000504.1 1 1020
##sequence-region BJYU01000505.1 1 628
##sequence-region BJYU01000506.1 1 832
##sequence-region BJYU01000507.1 1 1008
##sequence-region BJYU01000508.1 1 1002
##sequence-region BJYU01000509.1 1 1000
##sequence-region BJYU01000510.1 1 996
##sequence-region BJYU01000511.1 1 989
##sequence-region BJYU01000512.1 1 979
##sequence-region BJYU01000513.1 1 975
##sequence-region BJYU01000514.1 1 968
##sequence-region BJYU01000515.1 1 964
##sequence-region BJYU01000516.1 1 962
##sequence-region BJYU01000517.1 1 951
##sequence-region BJYU01000518.1 1 942
##sequence-region BJYU01000519.1 1 939
##sequence-region BJYU01000520.1 1 935
##sequence-region BJYU01000521.1 1 923
##sequence-region BJYU01000522.1 1 916
##sequence-region BJYU01000523.1 1 914
##sequence-region BJYU01000524.1 1 910
##sequence-region BJYU01000525.1 1 910
##sequence-region BJYU01000526.1 1 908
##sequence-region BJYU01000527.1 1 904
##sequence-region BJYU01000528.1 1 889
##sequence-region BJYU01000529.1 1 887
##sequence-region BJYU01000530.1 1 880
##sequence-region BJYU01000531.1 1 512
##sequence-region BJYU01000532.1 1 862
##sequence-region BJYU01000533.1 1 856
##sequence-region BJYU01000534.1 1 855
##sequence-region BJYU01000535.1 1 850
##sequence-region BJYU01000536.1 1 847
##sequence-region BJYU01000537.1 1 842
##sequence-region BJYU01000538.1 1 840
##sequence-region BJYU01000539.1 1 838
##sequence-region BJYU01000540.1 1 834
##sequence-region BJYU01000541.1 1 833
##sequence-region BJYU01000542.1 1 832
##sequence-region BJYU01000543.1 1 826
##sequence-region BJYU01000544.1 1 826
##sequence-region BJYU01000545.1 1 820
##sequence-region BJYU01000546.1 1 817
##sequence-region BJYU01000547.1 1 811
##sequence-region BJYU01000548.1 1 811
##sequence-region BJYU01000549.1 1 810
##sequence-region BJYU01000550.1 1 806
##sequence-region BJYU01000551.1 1 802
##sequence-region BJYU01000552.1 1 799
##sequence-region BJYU01000553.1 1 780
##sequence-region BJYU01000554.1 1 773
##sequence-region BJYU01000555.1 1 773
##sequence-region BJYU01000556.1 1 765
##sequence-region BJYU01000557.1 1 763
##sequence-region BJYU01000558.1 1 762
##sequence-region BJYU01000559.1 1 758
##sequence-region BJYU01000560.1 1 756
##sequence-region BJYU01000561.1 1 747
##sequence-region BJYU01000562.1 1 745
##sequence-region BJYU01000563.1 1 743
##sequence-region BJYU01000564.1 1 742
##sequence-region BJYU01000565.1 1 733
##sequence-region BJYU01000566.1 1 731
##sequence-region BJYU01000567.1 1 731
##sequence-region BJYU01000568.1 1 727
##sequence-region BJYU01000569.1 1 725
##sequence-region BJYU01000570.1 1 720
##sequence-region BJYU01000571.1 1 718
##sequence-region BJYU01000572.1 1 716
##sequence-region BJYU01000573.1 1 714
##sequence-region BJYU01000574.1 1 711
##sequence-region BJYU01000575.1 1 703
##sequence-region BJYU01000576.1 1 695
##sequence-region BJYU01000577.1 1 694
##sequence-region BJYU01000578.1 1 693
##sequence-region BJYU01000579.1 1 690
##sequence-region BJYU01000580.1 1 688
##sequence-region BJYU01000581.1 1 686
##sequence-region BJYU01000582.1 1 676
##sequence-region BJYU01000583.1 1 675
##sequence-region BJYU01000584.1 1 670
##sequence-region BJYU01000585.1 1 670
##sequence-region BJYU01000586.1 1 665
##sequence-region BJYU01000587.1 1 662
##sequence-region BJYU01000588.1 1 653
##sequence-region BJYU01000589.1 1 652
##sequence-region BJYU01000590.1 1 652
##sequence-region BJYU01000591.1 1 649
##sequence-region BJYU01000592.1 1 643
##sequence-region BJYU01000593.1 1 639
##sequence-region BJYU01000594.1 1 638
##sequence-region BJYU01000595.1 1 637
##sequence-region BJYU01000596.1 1 631
##sequence-region BJYU01000597.1 1 631
##sequence-region BJYU01000598.1 1 626
##sequence-region BJYU01000599.1 1 624
##sequence-region BJYU01000600.1 1 621
##sequence-region BJYU01000601.1 1 602
##sequence-region BJYU01000602.1 1 598
##sequence-region BJYU01000603.1 1 502
##sequence-region BJYU01000604.1 1 593
##sequence-region BJYU01000605.1 1 583
##sequence-region BJYU01000606.1 1 582
##sequence-region BJYU01000607.1 1 576
##sequence-region BJYU01000608.1 1 570
##sequence-region BJYU01000609.1 1 557
##sequence-region BJYU01000610.1 1 558
##sequence-region BJYU01000611.1 1 555
##sequence-region BJYU01000612.1 1 548
##sequence-region BJYU01000613.1 1 540
##sequence-region BJYU01000614.1 1 533
##sequence-region BJYU01000615.1 1 529
##sequence-region BJYU01000616.1 1 526
##sequence-region BJYU01000617.1 1 526
##sequence-region BJYU01000618.1 1 525
##sequence-region BJYU01000619.1 1 525
##sequence-region BJYU01000620.1 1 523
##sequence-region BJYU01000621.1 1 519
##sequence-region BJYU01000622.1 1 518
##sequence-region BJYU01000623.1 1 516
##sequence-region BJYU01000624.1 1 514
##sequence-region BJYU01000625.1 1 512
##sequence-region BJYU01000626.1 1 509
##sequence-region BJYU01000627.1 1 507
##sequence-region BJYU01000628.1 1 503
##sequence-region BJYU01000629.1 1 502
BJYU01000001.1	Prodigal:002006	CDS	82	312	.	-	0	ID=KNDDEPEC_00001;inference=ab initio prediction:Prodigal:002006;locus_tag=KNDDEPEC_00001;product=hypothetical protein
BJYU01000001.1	Prodigal:002006	CDS	822	2036	.	+	0	ID=KNDDEPEC_00002;eC_number=1.1.1.42;Name=icd;db_xref=COG:COG0538;gene=icd;inference=ab initio prediction:Prodigal:002006,similar to AA sequence:UniProtKB:P9WKL1;locus_tag=KNDDEPEC_00002;product=Isocitrate dehydrogenase [NADP]
BJYU01000001.1	Prodigal:002006	CDS	2159	2896	.	+	0	ID=KNDDEPEC_00003;inference=ab initio prediction:Prodigal:002006;locus_tag=KNDDEPEC_00003;product=hypothetical protein
BJYU01000001.1	Prodigal:002006	CDS	3595	4341	.	+	0	ID=KNDDEPEC_00004;inference=ab initio prediction:Prodigal:002006;locus_tag=KNDDEPEC_00004;product=hypothetical protein
BJYU01000001.1	Prodigal:002006	CDS	4556	5023	.	+	0	ID=KNDDEPEC_00005;eC_number=4.4.1.22;inference=ab initio prediction:Prodigal:002006,protein motif:HAMAP:MF_00723;locus_tag=KNDDEPEC_00005;product=Putative glutathione-dependent formaldehyde-activating enzyme
BJYU01000001.1	Prodigal:002006	CDS	5276	7924	.	-	0	ID=KNDDEPEC_00006;eC_number=6.1.1.7;Name=alaS_1;db_xref=COG:COG0013;gene=alaS_1;inference=ab initio prediction:Prodigal:002006,similar to AA sequence:UniProtKB:P00957;locus_tag=KNDDEPEC_00006;product=Alanine--tRNA ligase
BJYU01000001.1	Prodigal:002006	CDS	8078	8728	.	-	0	ID=KNDDEPEC_00007;inference=ab initio prediction:Prodigal:002006;locus_tag=KNDDEPEC_00007;product=hypothetical protein
BJYU01000001.1	Prodigal:002006	CDS	8875	9969	.	-	0	ID=KNDDEPEC_00008;Name=recA_1;gene=recA_1;inference=ab initio prediction:Prodigal:002006,similar to AA sequence:UniProtKB:Q2YRU7;locus_tag=KNDDEPEC_00008;product=Protein RecA
BJYU01000001.1	Prodigal:002006	CDS	10144	12681	.	-	0	ID=KNDDEPEC_00009;Name=cckA_1;gene=cckA_1;inference=ab initio prediction:Prodigal:002006,similar to AA sequence:UniProtKB:P0DOA0;locus_tag=KNDDEPEC_00009;product=Sensor kinase CckA
BJYU01000001.1	Prodigal:002006	CDS	13077	14315	.	+	0	ID=KNDDEPEC_00010;inference=ab initio prediction:Prodigal:002006;locus_tag=KNDDEPEC_00010;product=hypothetical protein
BJYU01000001.1	Prodigal:002006	CDS	14459	14878	.	-	0	ID=KNDDEPEC_00011;Name=dksA;db_xref=COG:COG1734;gene=dksA;inference=ab initio prediction:Prodigal:002006,similar to AA sequence:UniProtKB:P0ABS1;locus_tag=KNDDEPEC_00011;product=RNA polymerase-binding transcription factor DksA
BJYU01000001.1	Prodigal:002006	CDS	15122	16108	.	-	0	ID=KNDDEPEC_00012;inference=ab initio prediction:Prodigal:002006;locus_tag=KNDDEPEC_00012;product=hypothetical protein
BJYU01000001.1	Prodigal:002006	CDS	16105	17553	.	-	0	ID=KNDDEPEC_00013;Name=ycjX;db_xref=COG:COG3106;gene=ycjX;inference=ab initio prediction:Prodigal:002006,similar to AA sequence:UniProtKB:P76046;locus_tag=KNDDEPEC_00013;product=putative protein YcjX
BJYU01000001.1	Prodigal:002006	CDS	17712	19490	.	-	0	ID=KNDDEPEC_00014;inference=ab initio prediction:Prodigal:002006;locus_tag=KNDDEPEC_00014;product=hypothetical protein
BJYU01000001.1	Prodigal:002006	CDS	19547	20113	.	-	0	ID=KNDDEPEC_00015;inference=ab initio prediction:Prodigal:002006;locus_tag=KNDDEPEC_00015;product=hypothetical protein
BJYU01000001.1	Prodigal:002006	CDS	20233	22248	.	-	0	ID=KNDDEPEC_00016;Name=tolB_1;gene=tolB_1;inference=ab initio prediction:Prodigal:002006,protein motif:HAMAP:MF_00671;locus_tag=KNDDEPEC_00016;product=Tol-Pal system protein TolB
BJYU01000001.1	Prodigal:002006	CDS	22391	23464	.	-	0	ID=KNDDEPEC_00017;inference=ab initio prediction:Prodigal:002006;locus_tag=KNDDEPEC_00017;product=hypothetical protein
BJYU01000001.1	Prodigal:002006	CDS	23544	24068	.	-	0	ID=KNDDEPEC_00018;eC_number=3.1.3.-;db_xref=COG:COG2062;inference=ab initio prediction:Prodigal:002006,similar to AA sequence:UniProtKB:P9WGF9;locus_tag=KNDDEPEC_00018;product=putative protein
BJYU01000001.1	Prodigal:002006	CDS	24068	24994	.	-	0	ID=KNDDEPEC_00019;inference=ab initio prediction:Prodigal:002006;locus_tag=KNDDEPEC_00019;product=hypothetical protein
BJYU01000001.1	Prodigal:002006	CDS	25017	26303	.	+	0	ID=KNDDEPEC_00020;eC_number=4.4.1.11;Name=mdeA;gene=mdeA;inference=ab initio prediction:Prodigal:002006,similar to AA sequence:UniProtKB:P13254;locus_tag=KNDDEPEC_00020;product=L-methionine gamma-lyase
BJYU01000001.1	Prodigal:002006	CDS	26497	28344	.	+	0	ID=KNDDEPEC_00021;Name=kefC_1;db_xref=COG:COG0475;gene=kefC_1;inference=ab initio prediction:Prodigal:002006,similar to AA sequence:UniProtKB:P03819;locus_tag=KNDDEPEC_00021;product=Glutathione-regulated potassium-efflux system protein KefC
BJYU01000001.1	Prodigal:002006	CDS	28398	29573	.	+	0	ID=KNDDEPEC_00022;inference=ab initio prediction:Prodigal:002006;locus_tag=KNDDEPEC_00022;product=hypothetical protein
BJYU01000001.1	Prodigal:002006	CDS	29580	30143	.	+	0	ID=KNDDEPEC_00023;inference=ab initio prediction:Prodigal:002006;locus_tag=KNDDEPEC_00023;product=hypothetical protein
BJYU01000001.1	Prodigal:002006	CDS	30329	30460	.	+	0	ID=KNDDEPEC_00024;inference=ab initio prediction:Prodigal:002006;locus_tag=KNDDEPEC_00024;product=hypothetical protein
BJYU01000001.1	Prodigal:002006	CDS	30555	30980	.	-	0	ID=KNDDEPEC_00025;Name=uspF;db_xref=COG:COG0589;gene=uspF;inference=ab initio prediction:Prodigal:002006,similar to AA sequence:UniProtKB:P67091;locus_tag=KNDDEPEC_00025;product=Universal stress protein F
BJYU01000001.1	Prodigal:002006	CDS	30996	31316	.	-	0	ID=KNDDEPEC_00026;Name=fdxE;db_xref=COG:COG0633;gene=fdxE;inference=ab initio prediction:Prodigal:002006,similar to AA sequence:UniProtKB:P80306;locus_tag=KNDDEPEC_00026;product=Ferredoxin-6
BJYU01000001.1	Prodigal:002006	CDS	31637	36343	.	+	0	ID=KNDDEPEC_00027;inference=ab initio prediction:Prodigal:002006;locus_tag=KNDDEPEC_00027;product=hypothetical protein
BJYU01000001.1	Prodigal:002006	CDS	36715	37419	.	-	0	ID=KNDDEPEC_00028;inference=ab initio prediction:Prodigal:002006;locus_tag=KNDDEPEC_00028;product=hypothetical protein
BJYU01000001.1	Prodigal:002006	CDS	37433	39001	.	-	0	ID=KNDDEPEC_00029;Name=smc_1;gene=smc_1;inference=ab initio prediction:Prodigal:002006,protein motif:HAMAP:MF_01894;locus_tag=KNDDEPEC_00029;product=Chromosome partition protein Smc
BJYU01000001.1	Prodigal:002006	CDS	39010	39810	.	-	0	ID=KNDDEPEC_00030;Name=mkl;db_xref=COG:COG1127;gene=mkl;inference=ab initio prediction:Prodigal:002006,similar to AA sequence:UniProtKB:P9WQL5;locus_tag=KNDDEPEC_00030;product=putative ribonucleotide transport ATP-binding protein mkl
BJYU01000001.1	Prodigal:002006	CDS	39815	40960	.	-	0	ID=KNDDEPEC_00031;inference=ab initio prediction:Prodigal:002006;locus_tag=KNDDEPEC_00031;product=hypothetical protein
BJYU01000001.1	Prodigal:002006	CDS	41047	42030	.	+	0	ID=KNDDEPEC_00032;eC_number=5.1.1.20;Name=ycjG;db_xref=COG:COG4948;gene=ycjG;inference=ab initio prediction:Prodigal:002006,similar to AA sequence:UniProtKB:P51981;locus_tag=KNDDEPEC_00032;product=L-Ala-D/L-Glu epimerase
BJYU01000001.1	Prodigal:002006	CDS	42009	43175	.	-	0	ID=KNDDEPEC_00033;Name=hcaT;gene=hcaT;inference=ab initio prediction:Prodigal:002006,similar to AA sequence:UniProtKB:Q47142;locus_tag=KNDDEPEC_00033;product=putative 3-phenylpropionic acid transporter
BJYU01000001.1	Prodigal:002006	CDS	43316	43861	.	+	0	ID=KNDDEPEC_00034;inference=ab initio prediction:Prodigal:002006;locus_tag=KNDDEPEC_00034;product=hypothetical protein
BJYU01000001.1	Prodigal:002006	CDS	43953	44924	.	+	0	ID=KNDDEPEC_00035;Name=cntI_1;gene=cntI_1;inference=ab initio prediction:Prodigal:002006,similar to AA sequence:UniProtKB:Q9HUX6;locus_tag=KNDDEPEC_00035;product=Pseudopaline exporter CntI
BJYU01000001.1	Prodigal:002006	CDS	45043	45660	.	+	0	ID=KNDDEPEC_00036;Name=sutR_1;db_xref=COG:COG1396;gene=sutR_1;inference=ab initio prediction:Prodigal:002006,similar to AA sequence:UniProtKB:P77626;locus_tag=KNDDEPEC_00036;product=HTH-type transcriptional regulator SutR
BJYU01000001.1	Prodigal:002006	CDS	45699	46664	.	-	0	ID=KNDDEPEC_00037;eC_number=1.17.2.1;Name=nicB_1;db_xref=COG:COG1529;gene=nicB_1;inference=ab initio prediction:Prodigal:002006,similar to AA sequence:UniProtKB:Q88FX8;locus_tag=KNDDEPEC_00037;product=Nicotinate dehydrogenase subunit B
BJYU01000001.1	Prodigal:002006	CDS	46730	47161	.	-	0	ID=KNDDEPEC_00038;Name=cycA_1;db_xref=COG:COG3909;gene=cycA_1;inference=ab initio prediction:Prodigal:002006,similar to AA sequence:UniProtKB:P00149;locus_tag=KNDDEPEC_00038;product=Cytochrome c'
BJYU01000001.1	Prodigal:002006	CDS	47302	47613	.	-	0	ID=KNDDEPEC_00039;eC_number=2.8.1.-;db_xref=COG:COG0607;inference=ab initio prediction:Prodigal:002006,similar to AA sequence:UniProtKB:D3RPB9;locus_tag=KNDDEPEC_00039;product=Sulfurtransferase
BJYU01000001.1	Prodigal:002006	CDS	47678	48124	.	-	0	ID=KNDDEPEC_00040;Name=kbp;db_xref=COG:COG1652;gene=kbp;inference=ab initio prediction:Prodigal:002006,similar to AA sequence:UniProtKB:P0ADE6;locus_tag=KNDDEPEC_00040;product=Potassium binding protein Kbp
BJYU01000001.1	Prodigal:002006	CDS	48204	49646	.	-	0	ID=KNDDEPEC_00041;inference=ab initio prediction:Prodigal:002006;locus_tag=KNDDEPEC_00041;product=hypothetical protein
BJYU01000001.1	Prodigal:002006	CDS	49649	50002	.	-	0	ID=KNDDEPEC_00042;eC_number=3.5.2.17;Name=pucM;db_xref=COG:COG2351;gene=pucM;inference=ab initio prediction:Prodigal:002006,similar to AA sequence:UniProtKB:O32142;locus_tag=KNDDEPEC_00042;product=5-hydroxyisourate hydrolase
BJYU01000001.1	Prodigal:002006	CDS	50177	51403	.	+	0	ID=KNDDEPEC_00043;inference=ab initio prediction:Prodigal:002006;locus_tag=KNDDEPEC_00043;product=hypothetical protein
BJYU01000001.1	Prodigal:002006	CDS	51502	51936	.	+	0	ID=KNDDEPEC_00044;inference=ab initio prediction:Prodigal:002006;locus_tag=KNDDEPEC_00044;product=hypothetical protein
BJYU01000001.1	Prodigal:002006	CDS	52086	53669	.	+	0	ID=KNDDEPEC_00045;Name=oppA;db_xref=COG:COG4166;gene=oppA;inference=ab initio prediction:Prodigal:002006,similar to AA sequence:UniProtKB:P23843;locus_tag=KNDDEPEC_00045;product=Periplasmic oligopeptide-binding protein
BJYU01000001.1	Prodigal:002006	CDS	53753	54673	.	+	0	ID=KNDDEPEC_00046;Name=oppB_1;db_xref=COG:COG0601;gene=oppB_1;inference=ab initio prediction:Prodigal:002006,similar to AA sequence:UniProtKB:P0AFH2;locus_tag=KNDDEPEC_00046;product=Oligopeptide transport system permease protein OppB
BJYU01000001.1	Prodigal:002006	CDS	54682	55824	.	+	0	ID=KNDDEPEC_00047;inference=ab initio prediction:Prodigal:002006;locus_tag=KNDDEPEC_00047;product=hypothetical protein
BJYU01000001.1	Prodigal:002006	CDS	55826	57457	.	+	0	ID=KNDDEPEC_00048;Name=yejF_1;db_xref=COG:COG4172;gene=yejF_1;inference=ab initio prediction:Prodigal:002006,similar to AA sequence:UniProtKB:P33916;locus_tag=KNDDEPEC_00048;product=putative ABC transporter ATP-binding protein YejF
BJYU01000001.1	Prodigal:002006	CDS	57601	59172	.	+	0	ID=KNDDEPEC_00049;inference=ab initio prediction:Prodigal:002006;locus_tag=KNDDEPEC_00049;product=hypothetical protein
BJYU01000001.1	Prodigal:002006	CDS	59246	59881	.	-	0	ID=KNDDEPEC_00050;eC_number=2.5.1.18;Name=gst;db_xref=COG:COG0625;gene=gst;inference=ab initio prediction:Prodigal:002006,similar to AA sequence:UniProtKB:P45875;locus_tag=KNDDEPEC_00050;product=Glutathione S-transferase GST-4.5
BJYU01000001.1	Prodigal:002006	CDS	60020	60841	.	+	0	ID=KNDDEPEC_00051;eC_number=2.7.4.-;db_xref=COG:COG2326;inference=ab initio prediction:Prodigal:002006,similar to AA sequence:UniProtKB:M9XB82;locus_tag=KNDDEPEC_00051;product=Polyphosphate:AMP/ADP phosphotransferase
BJYU01000001.1	Prodigal:002006	CDS	60853	61437	.	-	0	ID=KNDDEPEC_00052;inference=ab initio prediction:Prodigal:002006;locus_tag=KNDDEPEC_00052;product=hypothetical protein
BJYU01000001.1	Prodigal:002006	CDS	61610	62446	.	+	0	ID=KNDDEPEC_00053;inference=ab initio prediction:Prodigal:002006;locus_tag=KNDDEPEC_00053;product=hypothetical protein
BJYU01000001.1	Prodigal:002006	CDS	62455	63369	.	+	0	ID=KNDDEPEC_00054;eC_number=3.1.1.17;Name=gnl_1;gene=gnl_1;inference=ab initio prediction:Prodigal:002006,similar to AA sequence:UniProtKB:Q01578;locus_tag=KNDDEPEC_00054;product=Gluconolactonase
BJYU01000001.1	Prodigal:002006	CDS	63493	64407	.	+	0	ID=KNDDEPEC_00055;Name=cntI_2;gene=cntI_2;inference=ab initio prediction:Prodigal:002006,similar to AA sequence:UniProtKB:A0A0H2ZHZ4;locus_tag=KNDDEPEC_00055;product=Pseudopaline exporter CntI
BJYU01000001.1	Prodigal:002006	CDS	64493	65683	.	+	0	ID=KNDDEPEC_00056;Name=braC_1;db_xref=COG:COG0683;gene=braC_1;inference=ab initio prediction:Prodigal:002006,similar to AA sequence:UniProtKB:P21175;locus_tag=KNDDEPEC_00056;product=Leucine-%2C isoleucine-%2C valine-%2C threonine-%2C and alanine-binding protein
BJYU01000001.1	Prodigal:002006	CDS	65691	66467	.	+	0	ID=KNDDEPEC_00057;eC_number=3.6.3.-;Name=lptB_1;db_xref=COG:COG1137;gene=lptB_1;inference=ab initio prediction:Prodigal:002006,similar to AA sequence:UniProtKB:P45073;locus_tag=KNDDEPEC_00057;product=Lipopolysaccharide export system ATP-binding protein LptB
BJYU01000001.1	Prodigal:002006	CDS	66460	67185	.	+	0	ID=KNDDEPEC_00058;Name=livF_1;db_xref=COG:COG0410;gene=livF_1;inference=ab initio prediction:Prodigal:002006,similar to AA sequence:UniProtKB:P22731;locus_tag=KNDDEPEC_00058;product=High-affinity branched-chain amino acid transport ATP-binding protein LivF
BJYU01000001.1	Prodigal:002006	CDS	67182	68201	.	+	0	ID=KNDDEPEC_00059;Name=livH_1;db_xref=COG:COG0559;gene=livH_1;inference=ab initio prediction:Prodigal:002006,similar to AA sequence:UniProtKB:P0AEX7;locus_tag=KNDDEPEC_00059;product=High-affinity branched-chain amino acid transport system permease protein LivH
BJYU01000001.1	Prodigal:002006	CDS	68198	69322	.	+	0	ID=KNDDEPEC_00060;inference=ab initio prediction:Prodigal:002006;locus_tag=KNDDEPEC_00060;product=hypothetical protein
BJYU01000001.1	Prodigal:002006	CDS	69377	69844	.	+	0	ID=KNDDEPEC_00061;Name=greB;gene=greB;inference=ab initio prediction:Prodigal:002006,protein motif:HAMAP:MF_00930;locus_tag=KNDDEPEC_00061;product=Transcription elongation factor GreB
BJYU01000001.1	Prodigal:002006	CDS	70200	70649	.	+	0	ID=KNDDEPEC_00062;inference=ab initio prediction:Prodigal:002006;locus_tag=KNDDEPEC_00062;product=hypothetical protein
BJYU01000001.1	Prodigal:002006	CDS	70779	70967	.	-	0	ID=KNDDEPEC_00063;inference=ab initio prediction:Prodigal:002006;locus_tag=KNDDEPEC_00063;product=hypothetical protein
BJYU01000001.1	Prodigal:002006	CDS	71072	71572	.	-	0	ID=KNDDEPEC_00064;inference=ab initio prediction:Prodigal:002006;locus_tag=KNDDEPEC_00064;product=hypothetical protein
BJYU01000001.1	Prodigal:002006	CDS	71673	72056	.	-	0	ID=KNDDEPEC_00065;Name=cckA_2;gene=cckA_2;inference=ab initio prediction:Prodigal:002006,similar to AA sequence:UniProtKB:P0DOA0;locus_tag=KNDDEPEC_00065;product=Sensor kinase CckA
BJYU01000001.1	Prodigal:002006	CDS	72197	72517	.	-	0	ID=KNDDEPEC_00066;inference=ab initio prediction:Prodigal:002006;locus_tag=KNDDEPEC_00066;product=hypothetical protein
BJYU01000001.1	Prodigal:002006	CDS	72840	73208	.	+	0	ID=KNDDEPEC_00067;inference=ab initio prediction:Prodigal:002006;locus_tag=KNDDEPEC_00067;product=hypothetical protein
BJYU01000001.1	Prodigal:002006	CDS	73226	74593	.	-	0	ID=KNDDEPEC_00068;eC_number=3.5.99.5;Name=cnbH_1;gene=cnbH_1;inference=ab initio prediction:Prodigal:002006,similar to AA sequence:UniProtKB:Q38M35;locus_tag=KNDDEPEC_00068;product=2-amino-5-chloromuconic acid deaminase
BJYU01000001.1	Prodigal:002006	CDS	74816	75007	.	+	0	ID=KNDDEPEC_00069;inference=ab initio prediction:Prodigal:002006;locus_tag=KNDDEPEC_00069;product=hypothetical protein
BJYU01000001.1	Prodigal:002006	CDS	75035	75295	.	-	0	ID=KNDDEPEC_00070;inference=ab initio prediction:Prodigal:002006;locus_tag=KNDDEPEC_00070;product=hypothetical protein
BJYU01000001.1	Prodigal:002006	CDS	75451	75873	.	-	0	ID=KNDDEPEC_00071;inference=ab initio prediction:Prodigal:002006;locus_tag=KNDDEPEC_00071;product=hypothetical protein
BJYU01000001.1	Prodigal:002006	CDS	76174	76920	.	+	0	ID=KNDDEPEC_00072;Name=degU_1;db_xref=COG:COG2197;gene=degU_1;inference=ab initio prediction:Prodigal:002006,similar to AA sequence:UniProtKB:P13800;locus_tag=KNDDEPEC_00072;product=Transcriptional regulatory protein DegU
BJYU01000001.1	Prodigal:002006	CDS	77203	77340	.	+	0	ID=KNDDEPEC_00073;inference=ab initio prediction:Prodigal:002006;locus_tag=KNDDEPEC_00073;product=hypothetical protein
BJYU01000001.1	Prodigal:002006	CDS	77351	78844	.	-	0	ID=KNDDEPEC_00074;inference=ab initio prediction:Prodigal:002006;locus_tag=KNDDEPEC_00074;product=hypothetical protein
BJYU01000001.1	Prodigal:002006	CDS	79023	79928	.	-	0	ID=KNDDEPEC_00075;Name=ribN_1;gene=ribN_1;inference=ab initio prediction:Prodigal:002006,similar to AA sequence:UniProtKB:Q9KKU0;locus_tag=KNDDEPEC_00075;product=Riboflavin transporter
BJYU01000001.1	Prodigal:002006	CDS	80103	80987	.	+	0	ID=KNDDEPEC_00076;eC_number=1.1.1.411;Name=ltnD_1;db_xref=COG:COG2084;gene=ltnD_1;inference=ab initio prediction:Prodigal:002006,similar to AA sequence:UniProtKB:Q0KBC7;locus_tag=KNDDEPEC_00076;product=L-threonate dehydrogenase
BJYU01000001.1	Prodigal:002006	CDS	81096	81359	.	-	0	ID=KNDDEPEC_00077;inference=ab initio prediction:Prodigal:002006;locus_tag=KNDDEPEC_00077;product=hypothetical protein
BJYU01000001.1	Prodigal:002006	CDS	81474	82178	.	-	0	ID=KNDDEPEC_00078;Name=lldR_1;db_xref=COG:COG2186;gene=lldR_1;inference=ab initio prediction:Prodigal:002006,similar to AA sequence:UniProtKB:P0ACL7;locus_tag=KNDDEPEC_00078;product=Putative L-lactate dehydrogenase operon regulatory protein
BJYU01000001.1	Prodigal:002006	CDS	82197	83753	.	-	0	ID=KNDDEPEC_00079;eC_number=2.7.1.17;Name=xylB_1;db_xref=COG:COG1070;gene=xylB_1;inference=ab initio prediction:Prodigal:002006,similar to AA sequence:UniProtKB:P35850;locus_tag=KNDDEPEC_00079;product=Xylulose kinase
BJYU01000001.1	Prodigal:002006	CDS	83746	84786	.	-	0	ID=KNDDEPEC_00080;eC_number=1.1.1.301;inference=ab initio prediction:Prodigal:002006,similar to AA sequence:UniProtKB:Q8KQL2;locus_tag=KNDDEPEC_00080;product=D-arabitol-phosphate dehydrogenase
BJYU01000001.1	Prodigal:002006	CDS	84783	85607	.	-	0	ID=KNDDEPEC_00081;eC_number=4.1.2.56;Name=griI;db_xref=COG:COG1830;gene=griI;inference=ab initio prediction:Prodigal:002006,similar to AA sequence:UniProtKB:A0JC77;locus_tag=KNDDEPEC_00081;product=2-amino-4%2C5-dihydroxy-6-oxo-7-(phosphonooxy)heptanoate synthase
BJYU01000001.1	Prodigal:002006	CDS	85723	86709	.	-	0	ID=KNDDEPEC_00082;eC_number=1.1.1.29;Name=hprA;db_xref=COG:COG1052;gene=hprA;inference=ab initio prediction:Prodigal:002006,similar to AA sequence:UniProtKB:Q59516;locus_tag=KNDDEPEC_00082;product=Glycerate dehydrogenase
BJYU01000001.1	Prodigal:002006	CDS	86841	88121	.	-	0	ID=KNDDEPEC_00083;Name=siaM_1;db_xref=COG:COG1593;gene=siaM_1;inference=ab initio prediction:Prodigal:002006,similar to AA sequence:UniProtKB:Q9KR66;locus_tag=KNDDEPEC_00083;product=Sialic acid TRAP transporter large permease protein SiaM
BJYU01000001.1	Prodigal:002006	CDS	88124	88675	.	-	0	ID=KNDDEPEC_00084;inference=ab initio prediction:Prodigal:002006;locus_tag=KNDDEPEC_00084;product=hypothetical protein
BJYU01000001.1	Prodigal:002006	CDS	88744	89742	.	-	0	ID=KNDDEPEC_00085;Name=yiaO_1;db_xref=COG:COG1638;gene=yiaO_1;inference=ab initio prediction:Prodigal:002006,similar to AA sequence:UniProtKB:P37676;locus_tag=KNDDEPEC_00085;product=2%2C3-diketo-L-gulonate-binding periplasmic protein YiaO
BJYU01000001.1	Prodigal:002006	CDS	90025	91266	.	-	0	ID=KNDDEPEC_00086;eC_number=1.1.1.81;Name=ttuD_1;gene=ttuD_1;inference=ab initio prediction:Prodigal:002006,similar to AA sequence:UniProtKB:Q44472;locus_tag=KNDDEPEC_00086;product=Putative hydroxypyruvate reductase
BJYU01000001.1	Prodigal:002006	CDS	91472	93115	.	+	0	ID=KNDDEPEC_00087;eC_number=5.3.1.9;Name=pgi_1;db_xref=COG:COG0166;gene=pgi_1;inference=ab initio prediction:Prodigal:002006,similar to AA sequence:UniProtKB:Q9KUY4;locus_tag=KNDDEPEC_00087;product=Glucose-6-phosphate isomerase
BJYU01000001.1	Prodigal:002006	CDS	93166	94056	.	-	0	ID=KNDDEPEC_00088;inference=ab initio prediction:Prodigal:002006;locus_tag=KNDDEPEC_00088;product=hypothetical protein
BJYU01000001.1	Prodigal:002006	CDS	94180	94983	.	-	0	ID=KNDDEPEC_00089;eC_number=1.1.1.-;Name=linX;gene=linX;inference=ab initio prediction:Prodigal:002006,similar to AA sequence:UniProtKB:D4Z260;locus_tag=KNDDEPEC_00089;product=2%2C5-dichloro-2%2C5-cyclohexadiene-1%2C4-diol dehydrogenase LinX
BJYU01000001.1	Prodigal:002006	CDS	95091	96101	.	-	0	ID=KNDDEPEC_00090;Name=siaP;db_xref=COG:COG1638;gene=siaP;inference=ab initio prediction:Prodigal:002006,similar to AA sequence:UniProtKB:P44542;locus_tag=KNDDEPEC_00090;product=Sialic acid-binding periplasmic protein SiaP
BJYU01000001.1	Prodigal:002006	CDS	96546	97358	.	+	0	ID=KNDDEPEC_00091;Name=iclR_1;db_xref=COG:COG1414;gene=iclR_1;inference=ab initio prediction:Prodigal:002006,similar to AA sequence:UniProtKB:P16528;locus_tag=KNDDEPEC_00091;product=Transcriptional repressor IclR
BJYU01000001.1	Prodigal:002006	CDS	97446	99083	.	+	0	ID=KNDDEPEC_00092;eC_number=6.2.1.3;db_xref=COG:COG0318;inference=ab initio prediction:Prodigal:002006,similar to AA sequence:UniProtKB:P9WQ37;locus_tag=KNDDEPEC_00092;product=Long-chain-fatty-acid--CoA ligase FadD13
BJYU01000001.1	Prodigal:002006	CDS	99144	99947	.	+	0	ID=KNDDEPEC_00093;eC_number=1.1.1.385;Name=bacC_1;gene=bacC_1;inference=ab initio prediction:Prodigal:002006,similar to AA sequence:UniProtKB:Q8KWT4;locus_tag=KNDDEPEC_00093;product=Dihydroanticapsin 7-dehydrogenase
BJYU01000001.1	Prodigal:002006	CDS	100199	101020	.	+	0	ID=KNDDEPEC_00094;eC_number=1.11.1.10;Name=cpo_1;gene=cpo_1;inference=ab initio prediction:Prodigal:002006,similar to AA sequence:UniProtKB:O31158;locus_tag=KNDDEPEC_00094;product=Non-heme chloroperoxidase
BJYU01000001.1	Prodigal:002006	CDS	101115	101834	.	-	0	ID=KNDDEPEC_00095;inference=ab initio prediction:Prodigal:002006;locus_tag=KNDDEPEC_00095;product=hypothetical protein
BJYU01000001.1	Prodigal:002006	CDS	102189	102998	.	-	0	ID=KNDDEPEC_00096;inference=ab initio prediction:Prodigal:002006;locus_tag=KNDDEPEC_00096;product=hypothetical protein
BJYU01000001.1	Prodigal:002006	CDS	103237	103989	.	-	0	ID=KNDDEPEC_00097;inference=ab initio prediction:Prodigal:002006;locus_tag=KNDDEPEC_00097;product=hypothetical protein
BJYU01000001.1	Prodigal:002006	CDS	104304	104600	.	+	0	ID=KNDDEPEC_00098;inference=ab initio prediction:Prodigal:002006;locus_tag=KNDDEPEC_00098;product=hypothetical protein
BJYU01000001.1	Prodigal:002006	CDS	105014	105901	.	-	0	ID=KNDDEPEC_00099;eC_number=1.1.1.60;Name=glxR_1;db_xref=COG:COG2084;gene=glxR_1;inference=ab initio prediction:Prodigal:002006,similar to AA sequence:UniProtKB:P77161;locus_tag=KNDDEPEC_00099;product=2-hydroxy-3-oxopropionate reductase
BJYU01000001.1	Prodigal:002006	CDS	105963	107477	.	-	0	ID=KNDDEPEC_00100;inference=ab initio prediction:Prodigal:002006;locus_tag=KNDDEPEC_00100;product=hypothetical protein
BJYU01000001.1	Prodigal:002006	CDS	107505	107984	.	-	0	ID=KNDDEPEC_00101;inference=ab initio prediction:Prodigal:002006;locus_tag=KNDDEPEC_00101;product=hypothetical protein
BJYU01000001.1	Prodigal:002006	CDS	108061	109056	.	-	0	ID=KNDDEPEC_00102;inference=ab initio prediction:Prodigal:002006;locus_tag=KNDDEPEC_00102;product=hypothetical protein
BJYU01000001.1	Prodigal:002006	CDS	109114	110187	.	-	0	ID=KNDDEPEC_00103;eC_number=1.1.1.409;Name=pdxA2_1;db_xref=COG:COG1995;gene=pdxA2_1;inference=ab initio prediction:Prodigal:002006,similar to AA sequence:UniProtKB:B0TBI8;locus_tag=KNDDEPEC_00103;product=D-erythronate 4-phosphate dehydrogenase
BJYU01000001.1	Prodigal:002006	CDS	110354	111043	.	+	0	ID=KNDDEPEC_00104;Name=rspR_1;db_xref=COG:COG1802;gene=rspR_1;inference=ab initio prediction:Prodigal:002006,similar to AA sequence:UniProtKB:P0ACM2;locus_tag=KNDDEPEC_00104;product=HTH-type transcriptional repressor RspR
BJYU01000001.1	Prodigal:002006	CDS	111124	111843	.	+	0	ID=KNDDEPEC_00105;eC_number=4.1.1.104;Name=otnC;db_xref=COG:COG0235;gene=otnC;inference=ab initio prediction:Prodigal:002006,similar to AA sequence:UniProtKB:Q0KBC9;locus_tag=KNDDEPEC_00105;product=3-oxo-tetronate 4-phosphate decarboxylase
BJYU01000001.1	Prodigal:002006	CDS	111848	112660	.	+	0	ID=KNDDEPEC_00106;eC_number=5.3.1.35;Name=otnI;db_xref=COG:COG3622;gene=otnI;inference=ab initio prediction:Prodigal:002006,similar to AA sequence:UniProtKB:Q6CZ23;locus_tag=KNDDEPEC_00106;product=2-oxo-tetronate isomerase
BJYU01000001.1	Prodigal:002006	CDS	112657	113919	.	+	0	ID=KNDDEPEC_00107;eC_number=2.7.1.217;Name=otnK_1;gene=otnK_1;inference=ab initio prediction:Prodigal:002006,similar to AA sequence:UniProtKB:A0A0H3KP73;locus_tag=KNDDEPEC_00107;product=3-oxo-tetronate kinase
BJYU01000001.1	Prodigal:002006	CDS	114000	115388	.	+	0	ID=KNDDEPEC_00108;inference=ab initio prediction:Prodigal:002006;locus_tag=KNDDEPEC_00108;product=hypothetical protein
BJYU01000001.1	Prodigal:002006	CDS	115420	116403	.	+	0	ID=KNDDEPEC_00109;inference=ab initio prediction:Prodigal:002006;locus_tag=KNDDEPEC_00109;product=hypothetical protein
BJYU01000001.1	Prodigal:002006	CDS	116457	117614	.	-	0	ID=KNDDEPEC_00110;eC_number=1.1.1.192;Name=adh1_1;db_xref=COG:COG1454;gene=adh1_1;inference=ab initio prediction:Prodigal:002006,similar to AA sequence:UniProtKB:A4IP64;locus_tag=KNDDEPEC_00110;product=Long-chain-alcohol dehydrogenase 1
BJYU01000001.1	Prodigal:002006	CDS	117759	119363	.	-	0	ID=KNDDEPEC_00111;eC_number=1.1.99.-;Name=alkJ_1;gene=alkJ_1;inference=ab initio prediction:Prodigal:002006,similar to AA sequence:UniProtKB:Q00593;locus_tag=KNDDEPEC_00111;product=Alcohol dehydrogenase [acceptor]
BJYU01000001.1	Prodigal:002006	CDS	119410	120798	.	-	0	ID=KNDDEPEC_00112;eC_number=1.-.-.-;db_xref=COG:COG0277;inference=ab initio prediction:Prodigal:002006,similar to AA sequence:UniProtKB:P9WIT1;locus_tag=KNDDEPEC_00112;product=putative FAD-linked oxidoreductase
BJYU01000001.1	Prodigal:002006	CDS	120795	123002	.	-	0	ID=KNDDEPEC_00113;eC_number=2.2.1.7;Name=dxs_1;gene=dxs_1;inference=ab initio prediction:Prodigal:002006,protein motif:HAMAP:MF_00315;locus_tag=KNDDEPEC_00113;product=1-deoxy-D-xylulose-5-phosphate synthase
BJYU01000001.1	Prodigal:002006	CDS	123013	123771	.	-	0	ID=KNDDEPEC_00114;eC_number=1.1.1.385;Name=bacC_2;gene=bacC_2;inference=ab initio prediction:Prodigal:002006,similar to AA sequence:UniProtKB:P39640;locus_tag=KNDDEPEC_00114;product=Dihydroanticapsin 7-dehydrogenase
BJYU01000001.1	Prodigal:002006	CDS	123768	124565	.	-	0	ID=KNDDEPEC_00115;eC_number=1.1.1.25;Name=aroE_1;db_xref=COG:COG0169;gene=aroE_1;inference=ab initio prediction:Prodigal:002006,similar to AA sequence:UniProtKB:O67049;locus_tag=KNDDEPEC_00115;product=Shikimate dehydrogenase (NADP(+))
BJYU01000001.1	Prodigal:002006	CDS	124570	126003	.	-	0	ID=KNDDEPEC_00116;eC_number=1.2.1.26;Name=gucD;db_xref=COG:COG1012;gene=gucD;inference=ab initio prediction:Prodigal:002006,similar to AA sequence:UniProtKB:P42236;locus_tag=KNDDEPEC_00116;product=Alpha-ketoglutaric semialdehyde dehydrogenase
BJYU01000001.1	Prodigal:002006	CDS	126018	126722	.	-	0	ID=KNDDEPEC_00117;Name=livF_2;db_xref=COG:COG0410;gene=livF_2;inference=ab initio prediction:Prodigal:002006,similar to AA sequence:UniProtKB:P22731;locus_tag=KNDDEPEC_00117;product=High-affinity branched-chain amino acid transport ATP-binding protein LivF
BJYU01000001.1	Prodigal:002006	CDS	126706	128541	.	-	0	ID=KNDDEPEC_00118;eC_number=7.6.2.8;Name=btuD_1;gene=btuD_1;inference=ab initio prediction:Prodigal:002006,protein motif:HAMAP:MF_01005;locus_tag=KNDDEPEC_00118;product=Vitamin B12 import ATP-binding protein BtuD
BJYU01000001.1	Prodigal:002006	CDS	128546	129418	.	-	0	ID=KNDDEPEC_00119;Name=livH_2;db_xref=COG:COG0559;gene=livH_2;inference=ab initio prediction:Prodigal:002006,similar to AA sequence:UniProtKB:P0AEX7;locus_tag=KNDDEPEC_00119;product=High-affinity branched-chain amino acid transport system permease protein LivH
BJYU01000001.1	Prodigal:002006	CDS	129510	130724	.	-	0	ID=KNDDEPEC_00120;db_xref=COG:COG0683;inference=ab initio prediction:Prodigal:002006,similar to AA sequence:UniProtKB:Q8YEE8;locus_tag=KNDDEPEC_00120;product=Leu/Ile/Val-binding protein 
BJYU01000001.1	Prodigal:002006	CDS	130925	131929	.	+	0	ID=KNDDEPEC_00121;eC_number=2.3.1.41;Name=ppsC_1;gene=ppsC_1;inference=ab initio prediction:Prodigal:002006,similar to AA sequence:UniProtKB:P96202;locus_tag=KNDDEPEC_00121;product=Phthiocerol synthesis polyketide synthase type I PpsC
BJYU01000001.1	Prodigal:002006	CDS	131926	132696	.	+	0	ID=KNDDEPEC_00122;eC_number=1.1.1.100;Name=fabG_1;gene=fabG_1;inference=ab initio prediction:Prodigal:002006,similar to AA sequence:UniProtKB:O67610;locus_tag=KNDDEPEC_00122;product=3-oxoacyl-[acyl-carrier-protein] reductase FabG
BJYU01000001.1	Prodigal:002006	CDS	132717	133454	.	+	0	ID=KNDDEPEC_00123;eC_number=1.1.1.100;Name=fabG_2;gene=fabG_2;inference=ab initio prediction:Prodigal:002006,similar to AA sequence:UniProtKB:P0AEK2;locus_tag=KNDDEPEC_00123;product=3-oxoacyl-[acyl-carrier-protein] reductase FabG
BJYU01000001.1	Prodigal:002006	CDS	133496	134215	.	+	0	ID=KNDDEPEC_00124;Name=lutR_1;db_xref=COG:COG2186;gene=lutR_1;inference=ab initio prediction:Prodigal:002006,similar to AA sequence:UniProtKB:O07007;locus_tag=KNDDEPEC_00124;product=HTH-type transcriptional regulator LutR
BJYU01000001.1	Prodigal:002006	CDS	134292	134978	.	+	0	ID=KNDDEPEC_00125;inference=ab initio prediction:Prodigal:002006;locus_tag=KNDDEPEC_00125;product=hypothetical protein
BJYU01000001.1	Prodigal:002006	CDS	135071	135925	.	+	0	ID=KNDDEPEC_00126;eC_number=1.1.1.100;Name=fabG_3;gene=fabG_3;inference=ab initio prediction:Prodigal:002006,similar to AA sequence:UniProtKB:Q9KQH7;locus_tag=KNDDEPEC_00126;product=3-oxoacyl-[acyl-carrier-protein] reductase FabG
BJYU01000001.1	Prodigal:002006	CDS	136024	137265	.	-	0	ID=KNDDEPEC_00127;inference=ab initio prediction:Prodigal:002006;locus_tag=KNDDEPEC_00127;product=hypothetical protein
BJYU01000001.1	Prodigal:002006	CDS	137358	138203	.	-	0	ID=KNDDEPEC_00128;Name=ssuC_1;db_xref=COG:COG0600;gene=ssuC_1;inference=ab initio prediction:Prodigal:002006,similar to AA sequence:UniProtKB:P40401;locus_tag=KNDDEPEC_00128;product=Putative aliphatic sulfonates transport permease protein SsuC
BJYU01000001.1	Prodigal:002006	CDS	138200	138946	.	-	0	ID=KNDDEPEC_00129;Name=ssuC_2;db_xref=COG:COG0600;gene=ssuC_2;inference=ab initio prediction:Prodigal:002006,similar to AA sequence:UniProtKB:P40401;locus_tag=KNDDEPEC_00129;product=Putative aliphatic sulfonates transport permease protein SsuC
BJYU01000001.1	Prodigal:002006	CDS	138946	139773	.	-	0	ID=KNDDEPEC_00130;eC_number=7.6.2.7;Name=tauB_1;db_xref=COG:COG4525;gene=tauB_1;inference=ab initio prediction:Prodigal:002006,similar to AA sequence:UniProtKB:Q47538;locus_tag=KNDDEPEC_00130;product=Taurine import ATP-binding protein TauB
BJYU01000001.1	Prodigal:002006	CDS	139770	140783	.	-	0	ID=KNDDEPEC_00131;inference=ab initio prediction:Prodigal:002006;locus_tag=KNDDEPEC_00131;product=hypothetical protein
BJYU01000001.1	Prodigal:002006	CDS	141284	142156	.	-	0	ID=KNDDEPEC_00132;inference=ab initio prediction:Prodigal:002006;locus_tag=KNDDEPEC_00132;product=hypothetical protein
BJYU01000001.1	Prodigal:002006	CDS	142153	142593	.	-	0	ID=KNDDEPEC_00133;Name=exbD_1;db_xref=COG:COG0848;gene=exbD_1;inference=ab initio prediction:Prodigal:002006,similar to AA sequence:UniProtKB:P0ABV2;locus_tag=KNDDEPEC_00133;product=Biopolymer transport protein ExbD
BJYU01000001.1	Prodigal:002006	CDS	142598	143617	.	-	0	ID=KNDDEPEC_00134;Name=tolQ_1;gene=tolQ_1;inference=ab initio prediction:Prodigal:002006,protein motif:HAMAP:MF_02202;locus_tag=KNDDEPEC_00134;product=Tol-Pal system protein TolQ
BJYU01000001.1	Prodigal:002006	CDS	143614	144747	.	-	0	ID=KNDDEPEC_00135;inference=ab initio prediction:Prodigal:002006;locus_tag=KNDDEPEC_00135;product=hypothetical protein
BJYU01000001.1	Prodigal:002006	CDS	144941	147199	.	+	0	ID=KNDDEPEC_00136;Name=fiu;db_xref=COG:COG4774;gene=fiu;inference=ab initio prediction:Prodigal:002006,similar to AA sequence:UniProtKB:P75780;locus_tag=KNDDEPEC_00136;product=Catecholate siderophore receptor Fiu
BJYU01000001.1	Prodigal:002006	CDS	147268	147951	.	+	0	ID=KNDDEPEC_00137;eC_number=1.14.11.-;db_xref=COG:COG3128;inference=ab initio prediction:Prodigal:002006,similar to AA sequence:UniProtKB:A3D8P6;locus_tag=KNDDEPEC_00137;product=PKHD-type hydroxylase
BJYU01000001.1	Prodigal:002006	CDS	148025	148786	.	+	0	ID=KNDDEPEC_00138;Name=viuB;db_xref=COG:COG2375;gene=viuB;inference=ab initio prediction:Prodigal:002006,similar to AA sequence:UniProtKB:A5F660;locus_tag=KNDDEPEC_00138;product=Vibriobactin utilization protein ViuB
BJYU01000001.1	Prodigal:002006	CDS	148829	149767	.	+	0	ID=KNDDEPEC_00139;Name=yclQ;db_xref=COG:COG4607;gene=yclQ;inference=ab initio prediction:Prodigal:002006,similar to AA sequence:UniProtKB:P94421;locus_tag=KNDDEPEC_00139;product=Petrobactin-binding protein YclQ
BJYU01000001.1	Prodigal:002006	CDS	149878	150840	.	+	0	ID=KNDDEPEC_00140;Name=yclN;db_xref=COG:COG4606;gene=yclN;inference=ab initio prediction:Prodigal:002006,similar to AA sequence:UniProtKB:P94418;locus_tag=KNDDEPEC_00140;product=Petrobactin import system permease protein YclN
BJYU01000001.1	Prodigal:002006	CDS	150833	151798	.	+	0	ID=KNDDEPEC_00141;Name=yclO;db_xref=COG:COG4605;gene=yclO;inference=ab initio prediction:Prodigal:002006,similar to AA sequence:UniProtKB:P94419;locus_tag=KNDDEPEC_00141;product=Petrobactin import system permease protein YclO
BJYU01000001.1	Prodigal:002006	CDS	151795	152553	.	+	0	ID=KNDDEPEC_00142;eC_number=7.2.2.-;Name=yclP;db_xref=COG:COG4604;gene=yclP;inference=ab initio prediction:Prodigal:002006,similar to AA sequence:UniProtKB:P94420;locus_tag=KNDDEPEC_00142;product=Petrobactin import ATP-binding protein YclP
BJYU01000001.1	Prodigal:002006	CDS	152562	153968	.	-	0	ID=KNDDEPEC_00143;Name=siaM_2;db_xref=COG:COG1593;gene=siaM_2;inference=ab initio prediction:Prodigal:002006,similar to AA sequence:UniProtKB:Q9KR66;locus_tag=KNDDEPEC_00143;product=Sialic acid TRAP transporter large permease protein SiaM
BJYU01000001.1	Prodigal:002006	CDS	153968	154552	.	-	0	ID=KNDDEPEC_00144;inference=ab initio prediction:Prodigal:002006;locus_tag=KNDDEPEC_00144;product=hypothetical protein
BJYU01000001.1	Prodigal:002006	CDS	154688	155683	.	-	0	ID=KNDDEPEC_00145;inference=ab initio prediction:Prodigal:002006;locus_tag=KNDDEPEC_00145;product=hypothetical protein
BJYU01000001.1	Prodigal:002006	CDS	155916	156056	.	+	0	ID=KNDDEPEC_00146;inference=ab initio prediction:Prodigal:002006;locus_tag=KNDDEPEC_00146;product=hypothetical protein
BJYU01000001.1	Prodigal:002006	CDS	156048	156728	.	-	0	ID=KNDDEPEC_00147;Name=nagR_1;db_xref=COG:COG2188;gene=nagR_1;inference=ab initio prediction:Prodigal:002006,similar to AA sequence:UniProtKB:O34817;locus_tag=KNDDEPEC_00147;product=HTH-type transcriptional repressor NagR
BJYU01000001.1	Prodigal:002006	CDS	156812	158170	.	-	0	ID=KNDDEPEC_00148;eC_number=3.5.4.32;db_xref=COG:COG0402;inference=ab initio prediction:Prodigal:002006,similar to AA sequence:UniProtKB:Q9I6Z0;locus_tag=KNDDEPEC_00148;product=8-oxoguanine deaminase
BJYU01000001.1	Prodigal:002006	CDS	158327	159529	.	+	0	ID=KNDDEPEC_00149;eC_number=3.5.2.7;Name=hutI_1;db_xref=COG:COG1228;gene=hutI_1;inference=ab initio prediction:Prodigal:002006,similar to AA sequence:UniProtKB:Q8U8Z6;locus_tag=KNDDEPEC_00149;product=Imidazolonepropionase
BJYU01000001.1	Prodigal:002006	CDS	159526	161076	.	+	0	ID=KNDDEPEC_00150;eC_number=4.3.1.3;Name=hutH_1;gene=hutH_1;inference=ab initio prediction:Prodigal:002006,similar to AA sequence:UniProtKB:O31197;locus_tag=KNDDEPEC_00150;product=Histidine ammonia-lyase
BJYU01000001.1	Prodigal:002006	CDS	161073	161909	.	+	0	ID=KNDDEPEC_00151;inference=ab initio prediction:Prodigal:002006;locus_tag=KNDDEPEC_00151;product=hypothetical protein
BJYU01000001.1	Prodigal:002006	CDS	161924	163588	.	+	0	ID=KNDDEPEC_00152;eC_number=4.2.1.49;Name=hutU;db_xref=COG:COG2987;gene=hutU;inference=ab initio prediction:Prodigal:002006,similar to AA sequence:UniProtKB:Q9HU83;locus_tag=KNDDEPEC_00152;product=Urocanate hydratase
BJYU01000001.1	Prodigal:002006	CDS	163601	164203	.	+	0	ID=KNDDEPEC_00153;Name=ves;gene=ves;inference=ab initio prediction:Prodigal:002006,protein motif:HAMAP:MF_01591;locus_tag=KNDDEPEC_00153;product=Protein Ves
BJYU01000001.1	Prodigal:002006	CDS	164373	165314	.	+	0	ID=KNDDEPEC_00154;Name=ssuA_1;db_xref=COG:COG0715;gene=ssuA_1;inference=ab initio prediction:Prodigal:002006,similar to AA sequence:UniProtKB:P40400;locus_tag=KNDDEPEC_00154;product=Putative aliphatic sulfonates-binding protein
BJYU01000001.1	Prodigal:002006	CDS	165429	166205	.	+	0	ID=KNDDEPEC_00155;Name=ssuC_3;db_xref=COG:COG0600;gene=ssuC_3;inference=ab initio prediction:Prodigal:002006,similar to AA sequence:UniProtKB:P40401;locus_tag=KNDDEPEC_00155;product=Putative aliphatic sulfonates transport permease protein SsuC
BJYU01000001.1	Prodigal:002006	CDS	166202	166993	.	+	0	ID=KNDDEPEC_00156;eC_number=3.6.3.-;Name=ssuB_1;db_xref=COG:COG1116;gene=ssuB_1;inference=ab initio prediction:Prodigal:002006,similar to AA sequence:UniProtKB:P97027;locus_tag=KNDDEPEC_00156;product=Aliphatic sulfonates import ATP-binding protein SsuB
BJYU01000001.1	Prodigal:002006	CDS	167011	168432	.	-	0	ID=KNDDEPEC_00157;Name=yhdG;db_xref=COG:COG0531;gene=yhdG;inference=ab initio prediction:Prodigal:002006,similar to AA sequence:UniProtKB:O07576;locus_tag=KNDDEPEC_00157;product=putative amino acid permease YhdG
BJYU01000001.1	Prodigal:002006	CDS	168462	168629	.	+	0	ID=KNDDEPEC_00158;inference=ab initio prediction:Prodigal:002006;locus_tag=KNDDEPEC_00158;product=hypothetical protein
BJYU01000001.1	Prodigal:002006	CDS	168800	168979	.	-	0	ID=KNDDEPEC_00159;inference=ab initio prediction:Prodigal:002006;locus_tag=KNDDEPEC_00159;product=hypothetical protein
BJYU01000001.1	Prodigal:002006	CDS	168993	169199	.	-	0	ID=KNDDEPEC_00160;inference=ab initio prediction:Prodigal:002006;locus_tag=KNDDEPEC_00160;product=hypothetical protein
BJYU01000001.1	Prodigal:002006	CDS	169383	170159	.	-	0	ID=KNDDEPEC_00161;db_xref=COG:COG3324;inference=ab initio prediction:Prodigal:002006,similar to AA sequence:UniProtKB:P9WIR3;locus_tag=KNDDEPEC_00161;product=Putative glyoxylase CFP32
BJYU01000001.1	Prodigal:002006	CDS	170170	170523	.	-	0	ID=KNDDEPEC_00162;Name=ybaA;db_xref=COG:COG5507;gene=ybaA;inference=ab initio prediction:Prodigal:002006,similar to AA sequence:UniProtKB:P0AAQ9;locus_tag=KNDDEPEC_00162;product=putative protein YbaA
BJYU01000001.1	Prodigal:002006	CDS	170626	171084	.	+	0	ID=KNDDEPEC_00163;Name=slyA_1;gene=slyA_1;inference=ab initio prediction:Prodigal:002006,protein motif:HAMAP:MF_01819;locus_tag=KNDDEPEC_00163;product=Transcriptional regulator SlyA
BJYU01000001.1	Prodigal:002006	CDS	171124	172212	.	-	0	ID=KNDDEPEC_00164;inference=ab initio prediction:Prodigal:002006;locus_tag=KNDDEPEC_00164;product=hypothetical protein
BJYU01000001.1	Prodigal:002006	CDS	172305	173522	.	-	0	ID=KNDDEPEC_00165;Name=bcr_1;gene=bcr_1;inference=ab initio prediction:Prodigal:002006,similar to AA sequence:UniProtKB:P28246;locus_tag=KNDDEPEC_00165;product=Bicyclomycin resistance protein
BJYU01000001.1	Prodigal:002006	CDS	173631	173879	.	+	0	ID=KNDDEPEC_00166;inference=ab initio prediction:Prodigal:002006;locus_tag=KNDDEPEC_00166;product=hypothetical protein
BJYU01000001.1	Prodigal:002006	CDS	173795	174145	.	-	0	ID=KNDDEPEC_00167;inference=ab initio prediction:Prodigal:002006;locus_tag=KNDDEPEC_00167;product=hypothetical protein
BJYU01000001.1	Prodigal:002006	CDS	174163	174921	.	-	0	ID=KNDDEPEC_00168;eC_number=1.1.1.127;Name=kduD_1;gene=kduD_1;inference=ab initio prediction:Prodigal:002006,similar to AA sequence:UniProtKB:Q05528;locus_tag=KNDDEPEC_00168;product=2-dehydro-3-deoxy-D-gluconate 5-dehydrogenase
BJYU01000001.1	Prodigal:002006	CDS	174932	175768	.	-	0	ID=KNDDEPEC_00169;eC_number=5.3.1.17;Name=kduI1_1;db_xref=COG:COG3717;gene=kduI1_1;inference=ab initio prediction:Prodigal:002006,similar to AA sequence:UniProtKB:Q838L9;locus_tag=KNDDEPEC_00169;product=4-deoxy-L-threo-5-hexosulose-uronate ketol-isomerase 1
BJYU01000001.1	Prodigal:002006	CDS	175806	177086	.	-	0	ID=KNDDEPEC_00170;Name=dctM_1;db_xref=COG:COG1593;gene=dctM_1;inference=ab initio prediction:Prodigal:002006,similar to AA sequence:UniProtKB:O07838;locus_tag=KNDDEPEC_00170;product=C4-dicarboxylate TRAP transporter large permease protein DctM
BJYU01000001.1	Prodigal:002006	CDS	177091	177630	.	-	0	ID=KNDDEPEC_00171;inference=ab initio prediction:Prodigal:002006;locus_tag=KNDDEPEC_00171;product=hypothetical protein
BJYU01000001.1	Prodigal:002006	CDS	177703	178683	.	-	0	ID=KNDDEPEC_00172;db_xref=COG:COG1638;inference=ab initio prediction:Prodigal:002006,similar to AA sequence:UniProtKB:Q128M1;locus_tag=KNDDEPEC_00172;product=Solute-binding protein
BJYU01000001.1	Prodigal:002006	CDS	178864	179556	.	+	0	ID=KNDDEPEC_00173;Name=rspR_2;db_xref=COG:COG1802;gene=rspR_2;inference=ab initio prediction:Prodigal:002006,similar to AA sequence:UniProtKB:P0ACM2;locus_tag=KNDDEPEC_00173;product=HTH-type transcriptional repressor RspR
BJYU01000001.1	Prodigal:002006	CDS	179699	181087	.	-	0	ID=KNDDEPEC_00174;eC_number=2.6.1.113;Name=spuC_1;db_xref=COG:COG0161;gene=spuC_1;inference=ab initio prediction:Prodigal:002006,similar to AA sequence:UniProtKB:Q9I6J2;locus_tag=KNDDEPEC_00174;product=Putrescine--pyruvate aminotransferase
BJYU01000001.1	Prodigal:002006	CDS	181151	181945	.	-	0	ID=KNDDEPEC_00175;Name=phnV;db_xref=COG:COG1177;gene=phnV;inference=ab initio prediction:Prodigal:002006,similar to AA sequence:UniProtKB:P96065;locus_tag=KNDDEPEC_00175;product=Putative 2-aminoethylphosphonate transport system permease protein PhnV
BJYU01000001.1	Prodigal:002006	CDS	181949	183136	.	-	0	ID=KNDDEPEC_00176;inference=ab initio prediction:Prodigal:002006;locus_tag=KNDDEPEC_00176;product=hypothetical protein
BJYU01000001.1	Prodigal:002006	CDS	183133	184197	.	-	0	ID=KNDDEPEC_00177;eC_number=7.6.2.11;Name=potA_1;db_xref=COG:COG3842;gene=potA_1;inference=ab initio prediction:Prodigal:002006,similar to AA sequence:UniProtKB:P69874;locus_tag=KNDDEPEC_00177;product=Spermidine/putrescine import ATP-binding protein PotA
BJYU01000001.1	Prodigal:002006	CDS	184356	185408	.	-	0	ID=KNDDEPEC_00178;Name=spuD_1;db_xref=COG:COG0687;gene=spuD_1;inference=ab initio prediction:Prodigal:002006,similar to AA sequence:UniProtKB:Q9I6J1;locus_tag=KNDDEPEC_00178;product=Putrescine-binding periplasmic protein SpuD
BJYU01000001.1	Prodigal:002006	CDS	185537	186085	.	-	0	ID=KNDDEPEC_00179;Name=puuR_1;gene=puuR_1;inference=ab initio prediction:Prodigal:002006,similar to AA sequence:UniProtKB:P0A9U6;locus_tag=KNDDEPEC_00179;product=HTH-type transcriptional regulator PuuR
BJYU01000001.1	Prodigal:002006	CDS	186269	187552	.	+	0	ID=KNDDEPEC_00180;eC_number=1.1.1.308;Name=hpsN_1;gene=hpsN_1;inference=ab initio prediction:Prodigal:002006,similar to AA sequence:UniProtKB:Q46N53;locus_tag=KNDDEPEC_00180;product=Sulfopropanediol 3-dehydrogenase
BJYU01000001.1	Prodigal:002006	CDS	187594	189120	.	+	0	ID=KNDDEPEC_00181;eC_number=2.5.1.16;Name=speE_1;gene=speE_1;inference=ab initio prediction:Prodigal:002006,protein motif:HAMAP:MF_00198;locus_tag=KNDDEPEC_00181;product=Polyamine aminopropyltransferase
BJYU01000001.1	Prodigal:002006	CDS	189254	190030	.	-	0	ID=KNDDEPEC_00182;eC_number=2.1.1.163;Name=COQ5_1;gene=COQ5_1;inference=ab initio prediction:Prodigal:002006,protein motif:HAMAP:MF_01813;locus_tag=KNDDEPEC_00182;product=2-methoxy-6-polyprenyl-1%2C4-benzoquinol methylase%2C mitochondrial
BJYU01000001.1	Prodigal:002006	CDS	190239	191378	.	+	0	ID=KNDDEPEC_00183;db_xref=COG:COG0614;inference=ab initio prediction:Prodigal:002006,similar to AA sequence:UniProtKB:P44206;locus_tag=KNDDEPEC_00183;product=putative protein
BJYU01000001.1	Prodigal:002006	CDS	191383	192447	.	+	0	ID=KNDDEPEC_00184;Name=btuC;gene=btuC;inference=ab initio prediction:Prodigal:002006,protein motif:HAMAP:MF_01004;locus_tag=KNDDEPEC_00184;product=Vitamin B12 import system permease protein BtuC
BJYU01000001.1	Prodigal:002006	CDS	192441	193208	.	+	0	ID=KNDDEPEC_00185;Name=fecE;db_xref=COG:COG1120;gene=fecE;inference=ab initio prediction:Prodigal:002006,similar to AA sequence:UniProtKB:P15031;locus_tag=KNDDEPEC_00185;product=Fe(3+) dicitrate transport ATP-binding protein FecE
BJYU01000001.1	Prodigal:002006	CDS	193596	194348	.	+	0	ID=KNDDEPEC_00186;eC_number=3.5.99.6;Name=nagB_1;db_xref=COG:COG0363;gene=nagB_1;inference=ab initio prediction:Prodigal:002006,similar to AA sequence:UniProtKB:O35000;locus_tag=KNDDEPEC_00186;product=Glucosamine-6-phosphate deaminase 1
BJYU01000001.1	Prodigal:002006	CDS	194356	195393	.	+	0	ID=KNDDEPEC_00187;eC_number=3.5.1.25;Name=nagA_1;db_xref=COG:COG1820;gene=nagA_1;inference=ab initio prediction:Prodigal:002006,similar to AA sequence:UniProtKB:Q84F86;locus_tag=KNDDEPEC_00187;product=N-acetylglucosamine-6-phosphate deacetylase
BJYU01000001.1	Prodigal:002006	CDS	195418	196614	.	+	0	ID=KNDDEPEC_00188;inference=ab initio prediction:Prodigal:002006;locus_tag=KNDDEPEC_00188;product=hypothetical protein
BJYU01000001.1	Prodigal:002006	CDS	196660	197559	.	+	0	ID=KNDDEPEC_00189;Name=lacX;gene=lacX;inference=ab initio prediction:Prodigal:002006,similar to AA sequence:UniProtKB:P23496;locus_tag=KNDDEPEC_00189;product=Protein LacX%2C plasmid
BJYU01000001.1	Prodigal:002006	CDS	197762	198946	.	+	0	ID=KNDDEPEC_00190;inference=ab initio prediction:Prodigal:002006;locus_tag=KNDDEPEC_00190;product=hypothetical protein
BJYU01000001.1	Prodigal:002006	CDS	198948	199988	.	+	0	ID=KNDDEPEC_00191;inference=ab initio prediction:Prodigal:002006;locus_tag=KNDDEPEC_00191;product=hypothetical protein
BJYU01000001.1	Prodigal:002006	CDS	199985	201067	.	+	0	ID=KNDDEPEC_00192;eC_number=1.1.1.18;Name=iolG_1;db_xref=COG:COG0673;gene=iolG_1;inference=ab initio prediction:Prodigal:002006,similar to AA sequence:UniProtKB:Q9WYP5;locus_tag=KNDDEPEC_00192;product=Myo-inositol 2-dehydrogenase
BJYU01000001.1	Prodigal:002006	CDS	201091	202092	.	-	0	ID=KNDDEPEC_00193;eC_number=1.1.1.81;Name=ghrB_1;gene=ghrB_1;inference=ab initio prediction:Prodigal:002006,protein motif:HAMAP:MF_01667;locus_tag=KNDDEPEC_00193;product=Glyoxylate/hydroxypyruvate reductase B
BJYU01000001.1	Prodigal:002006	CDS	202131	202850	.	-	0	ID=KNDDEPEC_00194;inference=ab initio prediction:Prodigal:002006;locus_tag=KNDDEPEC_00194;product=hypothetical protein
BJYU01000001.1	Prodigal:002006	CDS	202866	204602	.	-	0	ID=KNDDEPEC_00195;eC_number=4.2.1.162;inference=ab initio prediction:Prodigal:002006,similar to AA sequence:UniProtKB:P0DOV7;locus_tag=KNDDEPEC_00195;product=6-deoxy-6-sulfo-D-gluconate dehydratase
BJYU01000001.1	Prodigal:002006	CDS	204655	205518	.	-	0	ID=KNDDEPEC_00196;Name=ssuC_4;db_xref=COG:COG0600;gene=ssuC_4;inference=ab initio prediction:Prodigal:002006,similar to AA sequence:UniProtKB:P40401;locus_tag=KNDDEPEC_00196;product=Putative aliphatic sulfonates transport permease protein SsuC
BJYU01000001.1	Prodigal:002006	CDS	205530	206294	.	-	0	ID=KNDDEPEC_00197;eC_number=3.6.3.-;Name=cmpD_1;gene=cmpD_1;inference=ab initio prediction:Prodigal:002006,similar to AA sequence:UniProtKB:Q55463;locus_tag=KNDDEPEC_00197;product=Bicarbonate transport ATP-binding protein CmpD
BJYU01000001.1	Prodigal:002006	CDS	206363	207382	.	-	0	ID=KNDDEPEC_00198;inference=ab initio prediction:Prodigal:002006;locus_tag=KNDDEPEC_00198;product=hypothetical protein
BJYU01000001.1	Prodigal:002006	CDS	207527	208249	.	+	0	ID=KNDDEPEC_00199;Name=rspR_3;db_xref=COG:COG1802;gene=rspR_3;inference=ab initio prediction:Prodigal:002006,similar to AA sequence:UniProtKB:P0ACM2;locus_tag=KNDDEPEC_00199;product=HTH-type transcriptional repressor RspR
BJYU01000001.1	Prodigal:002006	CDS	208312	208785	.	-	0	ID=KNDDEPEC_00200;inference=ab initio prediction:Prodigal:002006;locus_tag=KNDDEPEC_00200;product=hypothetical protein
BJYU01000001.1	Prodigal:002006	CDS	208930	210090	.	-	0	ID=KNDDEPEC_00201;inference=ab initio prediction:Prodigal:002006;locus_tag=KNDDEPEC_00201;product=hypothetical protein
BJYU01000001.1	Prodigal:002006	CDS	210493	211629	.	+	0	ID=KNDDEPEC_00202;eC_number=3.4.-.-;Name=ampH;db_xref=COG:COG1680;gene=ampH;inference=ab initio prediction:Prodigal:002006,similar to AA sequence:UniProtKB:P0AD70;locus_tag=KNDDEPEC_00202;product=D-alanyl-D-alanine-carboxypeptidase/endopeptidase AmpH
BJYU01000001.1	Prodigal:002006	CDS	211814	212221	.	+	0	ID=KNDDEPEC_00203;inference=ab initio prediction:Prodigal:002006;locus_tag=KNDDEPEC_00203;product=hypothetical protein
BJYU01000001.1	Prodigal:002006	CDS	212473	213537	.	+	0	ID=KNDDEPEC_00204;inference=ab initio prediction:Prodigal:002006;locus_tag=KNDDEPEC_00204;product=hypothetical protein
BJYU01000001.1	Prodigal:002006	CDS	213854	214525	.	+	0	ID=KNDDEPEC_00205;inference=ab initio prediction:Prodigal:002006;locus_tag=KNDDEPEC_00205;product=hypothetical protein
BJYU01000001.1	Prodigal:002006	CDS	214480	214899	.	+	0	ID=KNDDEPEC_00206;inference=ab initio prediction:Prodigal:002006;locus_tag=KNDDEPEC_00206;product=hypothetical protein
BJYU01000001.1	Prodigal:002006	CDS	215209	215760	.	-	0	ID=KNDDEPEC_00207;inference=ab initio prediction:Prodigal:002006;locus_tag=KNDDEPEC_00207;product=hypothetical protein
BJYU01000001.1	Prodigal:002006	CDS	215799	216323	.	-	0	ID=KNDDEPEC_00208;Name=sigK;db_xref=COG:COG1595;gene=sigK;inference=ab initio prediction:Prodigal:002006,similar to AA sequence:UniProtKB:P9WGH7;locus_tag=KNDDEPEC_00208;product=ECF RNA polymerase sigma factor SigK
BJYU01000001.1	Prodigal:002006	CDS	216482	217273	.	+	0	ID=KNDDEPEC_00209;inference=ab initio prediction:Prodigal:002006;locus_tag=KNDDEPEC_00209;product=hypothetical protein
BJYU01000001.1	Prodigal:002006	CDS	217670	218920	.	-	0	ID=KNDDEPEC_00210;eC_number=1.4.99.-;Name=dadA1_1;db_xref=COG:COG0665;gene=dadA1_1;inference=ab initio prediction:Prodigal:002006,similar to AA sequence:UniProtKB:Q9HTQ0;locus_tag=KNDDEPEC_00210;product=D-amino acid dehydrogenase 1
BJYU01000001.1	Prodigal:002006	CDS	218932	219897	.	-	0	ID=KNDDEPEC_00211;eC_number=1.4.1.1;Name=ala;gene=ala;inference=ab initio prediction:Prodigal:002006,protein motif:HAMAP:MF_00935;locus_tag=KNDDEPEC_00211;product=Alanine dehydrogenase
BJYU01000001.1	Prodigal:002006	CDS	219903	221078	.	-	0	ID=KNDDEPEC_00212;eC_number=1.5.3.19;Name=abo_1;gene=abo_1;inference=ab initio prediction:Prodigal:002006,similar to AA sequence:UniProtKB:Q8GAI3;locus_tag=KNDDEPEC_00212;product=4-methylaminobutanoate oxidase (formaldehyde-forming)
BJYU01000001.1	Prodigal:002006	CDS	221075	222448	.	-	0	ID=KNDDEPEC_00213;eC_number=1.4.99.5;Name=hcnB_1;gene=hcnB_1;inference=ab initio prediction:Prodigal:002006,similar to AA sequence:UniProtKB:O85227;locus_tag=KNDDEPEC_00213;product=Hydrogen cyanide synthase subunit HcnB
BJYU01000001.1	Prodigal:002006	CDS	222441	222767	.	-	0	ID=KNDDEPEC_00214;inference=ab initio prediction:Prodigal:002006;locus_tag=KNDDEPEC_00214;product=hypothetical protein
BJYU01000001.1	Prodigal:002006	CDS	222920	223732	.	-	0	ID=KNDDEPEC_00215;Name=pcaR_1;db_xref=COG:COG1414;gene=pcaR_1;inference=ab initio prediction:Prodigal:002006,similar to AA sequence:UniProtKB:Q52154;locus_tag=KNDDEPEC_00215;product=Pca regulon regulatory protein
BJYU01000001.1	Prodigal:002006	CDS	223861	224634	.	+	0	ID=KNDDEPEC_00216;eC_number=4.2.1.150;Name=crt_1;db_xref=COG:COG1024;gene=crt_1;inference=ab initio prediction:Prodigal:002006,similar to AA sequence:UniProtKB:P52046;locus_tag=KNDDEPEC_00216;product=Short-chain-enoyl-CoA hydratase
BJYU01000001.1	Prodigal:002006	CDS	224693	225760	.	+	0	ID=KNDDEPEC_00217;inference=ab initio prediction:Prodigal:002006;locus_tag=KNDDEPEC_00217;product=hypothetical protein
BJYU01000001.1	Prodigal:002006	CDS	225999	227078	.	+	0	ID=KNDDEPEC_00218;eC_number=7.6.2.11;Name=potA_2;db_xref=COG:COG3842;gene=potA_2;inference=ab initio prediction:Prodigal:002006,similar to AA sequence:UniProtKB:P69874;locus_tag=KNDDEPEC_00218;product=Spermidine/putrescine import ATP-binding protein PotA
BJYU01000001.1	Prodigal:002006	CDS	227075	228862	.	+	0	ID=KNDDEPEC_00219;inference=ab initio prediction:Prodigal:002006;locus_tag=KNDDEPEC_00219;product=hypothetical protein
BJYU01000001.1	Prodigal:002006	CDS	228884	230419	.	+	0	ID=KNDDEPEC_00220;eC_number=6.2.1.48;Name=caiC_1;db_xref=COG:COG0318;gene=caiC_1;inference=ab initio prediction:Prodigal:002006,similar to AA sequence:UniProtKB:P31552;locus_tag=KNDDEPEC_00220;product=Crotonobetaine/carnitine--CoA ligase
BJYU01000001.1	Prodigal:002006	CDS	230421	231506	.	+	0	ID=KNDDEPEC_00221;inference=ab initio prediction:Prodigal:002006;locus_tag=KNDDEPEC_00221;product=hypothetical protein
BJYU01000001.1	Prodigal:002006	CDS	231591	233024	.	+	0	ID=KNDDEPEC_00222;eC_number=1.4.3.-;Name=puuB_1;gene=puuB_1;inference=ab initio prediction:Prodigal:002006,similar to AA sequence:UniProtKB:P37906;locus_tag=KNDDEPEC_00222;product=Gamma-glutamylputrescine oxidoreductase
BJYU01000001.1	Prodigal:002006	CDS	233091	234305	.	-	0	ID=KNDDEPEC_00223;eC_number=1.14.12.17;Name=hmp_1;gene=hmp_1;inference=ab initio prediction:Prodigal:002006,similar to AA sequence:UniProtKB:P39662;locus_tag=KNDDEPEC_00223;product=Flavohemoprotein
BJYU01000001.1	Prodigal:002006	CDS	234698	235129	.	-	0	ID=KNDDEPEC_00224;eC_number=6.2.1.26;Name=menE;gene=menE;inference=ab initio prediction:Prodigal:002006,protein motif:HAMAP:MF_00731;locus_tag=KNDDEPEC_00224;product=2-succinylbenzoate--CoA ligase
BJYU01000001.1	Prodigal:002006	CDS	235470	235589	.	+	0	ID=KNDDEPEC_00225;inference=ab initio prediction:Prodigal:002006;locus_tag=KNDDEPEC_00225;product=hypothetical protein
BJYU01000001.1	Prodigal:002006	CDS	235688	236581	.	-	0	ID=KNDDEPEC_00226;eC_number=2.2.1.1;Name=tkt;gene=tkt;inference=ab initio prediction:Prodigal:002006,similar to AA sequence:UniProtKB:A0A0I9QGZ2;locus_tag=KNDDEPEC_00226;product=Transketolase
BJYU01000001.1	Prodigal:002006	CDS	237105	237665	.	-	0	ID=KNDDEPEC_00227;inference=ab initio prediction:Prodigal:002006;locus_tag=KNDDEPEC_00227;product=hypothetical protein
BJYU01000001.1	Prodigal:002006	CDS	237684	238616	.	-	0	ID=KNDDEPEC_00228;Name=perR;gene=perR;inference=ab initio prediction:Prodigal:002006,similar to AA sequence:UniProtKB:Q57083;locus_tag=KNDDEPEC_00228;product=HTH-type transcriptional regulator PerR
BJYU01000001.1	Prodigal:002006	CDS	238740	239489	.	+	0	ID=KNDDEPEC_00229;eC_number=1.1.1.100;Name=fabG_4;gene=fabG_4;inference=ab initio prediction:Prodigal:002006,similar to AA sequence:UniProtKB:Q9KQH7;locus_tag=KNDDEPEC_00229;product=3-oxoacyl-[acyl-carrier-protein] reductase FabG
BJYU01000001.1	Prodigal:002006	CDS	239544	240419	.	+	0	ID=KNDDEPEC_00230;eC_number=2.2.1.-;Name=aptA;db_xref=COG:COG3959;gene=aptA;inference=ab initio prediction:Prodigal:002006,similar to AA sequence:UniProtKB:A6VKQ4;locus_tag=KNDDEPEC_00230;product=Apulose-4-phosphate transketolase subunit A
BJYU01000001.1	Prodigal:002006	CDS	240416	241468	.	+	0	ID=KNDDEPEC_00231;eC_number=2.2.1.-;Name=aptB;db_xref=COG:COG3958;gene=aptB;inference=ab initio prediction:Prodigal:002006,similar to AA sequence:UniProtKB:A6KXB3;locus_tag=KNDDEPEC_00231;product=Apulose-4-phosphate transketolase subunit B
BJYU01000001.1	Prodigal:002006	CDS	241606	242604	.	+	0	ID=KNDDEPEC_00232;db_xref=COG:COG1638;inference=ab initio prediction:Prodigal:002006,similar to AA sequence:UniProtKB:A1WPV4;locus_tag=KNDDEPEC_00232;product=Solute-binding protein
BJYU01000001.1	Prodigal:002006	CDS	242609	243190	.	+	0	ID=KNDDEPEC_00233;inference=ab initio prediction:Prodigal:002006;locus_tag=KNDDEPEC_00233;product=hypothetical protein
BJYU01000001.1	Prodigal:002006	CDS	243187	244446	.	+	0	ID=KNDDEPEC_00234;Name=dctM_2;db_xref=COG:COG1593;gene=dctM_2;inference=ab initio prediction:Prodigal:002006,similar to AA sequence:UniProtKB:Q9HU16;locus_tag=KNDDEPEC_00234;product=C4-dicarboxylate TRAP transporter large permease protein DctM
BJYU01000001.1	Prodigal:002006	CDS	244507	244638	.	-	0	ID=KNDDEPEC_00235;inference=ab initio prediction:Prodigal:002006;locus_tag=KNDDEPEC_00235;product=hypothetical protein
BJYU01000001.1	Prodigal:002006	CDS	244898	245080	.	-	0	ID=KNDDEPEC_00236;inference=ab initio prediction:Prodigal:002006;locus_tag=KNDDEPEC_00236;product=hypothetical protein
BJYU01000002.1	Prodigal:002006	CDS	1096	1845	.	-	0	ID=KNDDEPEC_00237;Name=narL;db_xref=COG:COG2197;gene=narL;inference=ab initio prediction:Prodigal:002006,similar to AA sequence:UniProtKB:P0AF28;locus_tag=KNDDEPEC_00237;product=Nitrate/nitrite response regulator protein NarL
BJYU01000002.1	Prodigal:002006	CDS	2370	2561	.	+	0	ID=KNDDEPEC_00238;inference=ab initio prediction:Prodigal:002006;locus_tag=KNDDEPEC_00238;product=hypothetical protein
BJYU01000002.1	Prodigal:002006	CDS	2705	3322	.	-	0	ID=KNDDEPEC_00239;inference=ab initio prediction:Prodigal:002006;locus_tag=KNDDEPEC_00239;product=hypothetical protein
BJYU01000002.1	Prodigal:002006	CDS	3568	4173	.	-	0	ID=KNDDEPEC_00240;Name=cpoB_1;gene=cpoB_1;inference=ab initio prediction:Prodigal:002006,protein motif:HAMAP:MF_02066;locus_tag=KNDDEPEC_00240;product=Cell division coordinator CpoB
BJYU01000002.1	Prodigal:002006	CDS	4688	4792	.	+	0	ID=KNDDEPEC_00241;inference=ab initio prediction:Prodigal:002006;locus_tag=KNDDEPEC_00241;product=hypothetical protein
BJYU01000002.1	Prodigal:002006	CDS	5001	6578	.	-	0	ID=KNDDEPEC_00242;Name=xerC_1;gene=xerC_1;inference=ab initio prediction:Prodigal:002006,protein motif:HAMAP:MF_01808;locus_tag=KNDDEPEC_00242;product=Tyrosine recombinase XerC
BJYU01000002.1	Aragorn:001002	tRNA	6901	6976	.	-	.	ID=KNDDEPEC_00243;inference=COORDINATES:profile:Aragorn:001002;locus_tag=KNDDEPEC_00243;product=tRNA-Ala(cgc)
BJYU01000002.1	Prodigal:002006	CDS	7156	7446	.	+	0	ID=KNDDEPEC_00244;inference=ab initio prediction:Prodigal:002006;locus_tag=KNDDEPEC_00244;product=hypothetical protein
BJYU01000002.1	Prodigal:002006	CDS	7461	7775	.	+	0	ID=KNDDEPEC_00245;inference=ab initio prediction:Prodigal:002006;locus_tag=KNDDEPEC_00245;product=hypothetical protein
BJYU01000002.1	Prodigal:002006	CDS	7772	8677	.	+	0	ID=KNDDEPEC_00246;Name=folD;db_xref=COG:COG0190;gene=folD;inference=ab initio prediction:Prodigal:002006,similar to AA sequence:UniProtKB:Q9I2U6;locus_tag=KNDDEPEC_00246;product=Bifunctional protein FolD protein
BJYU01000002.1	Prodigal:002006	CDS	8682	9569	.	-	0	ID=KNDDEPEC_00247;Name=cysL;db_xref=COG:COG0583;gene=cysL;inference=ab initio prediction:Prodigal:002006,similar to AA sequence:UniProtKB:P39647;locus_tag=KNDDEPEC_00247;product=HTH-type transcriptional regulator CysL
BJYU01000002.1	Prodigal:002006	CDS	9774	10169	.	+	0	ID=KNDDEPEC_00248;Name=sdhC;db_xref=COG:COG2009;gene=sdhC;inference=ab initio prediction:Prodigal:002006,similar to AA sequence:UniProtKB:P69054;locus_tag=KNDDEPEC_00248;product=Succinate dehydrogenase cytochrome b556 subunit
BJYU01000002.1	Prodigal:002006	CDS	10183	10599	.	+	0	ID=KNDDEPEC_00249;inference=ab initio prediction:Prodigal:002006;locus_tag=KNDDEPEC_00249;product=hypothetical protein
BJYU01000002.1	Prodigal:002006	CDS	10611	12434	.	+	0	ID=KNDDEPEC_00250;eC_number=1.3.5.1;Name=sdhA;gene=sdhA;inference=ab initio prediction:Prodigal:002006,similar to AA sequence:UniProtKB:G4V4G6;locus_tag=KNDDEPEC_00250;product=Succinate dehydrogenase flavoprotein subunit
BJYU01000002.1	Prodigal:002006	CDS	12449	13231	.	+	0	ID=KNDDEPEC_00251;eC_number=1.3.5.1;Name=sdhB;db_xref=COG:COG0479;gene=sdhB;inference=ab initio prediction:Prodigal:002006,similar to AA sequence:UniProtKB:P07014;locus_tag=KNDDEPEC_00251;product=Succinate dehydrogenase iron-sulfur subunit
BJYU01000002.1	Prodigal:002006	CDS	13309	13836	.	+	0	ID=KNDDEPEC_00252;inference=ab initio prediction:Prodigal:002006;locus_tag=KNDDEPEC_00252;product=hypothetical protein
BJYU01000002.1	Prodigal:002006	CDS	13905	14495	.	+	0	ID=KNDDEPEC_00253;inference=ab initio prediction:Prodigal:002006;locus_tag=KNDDEPEC_00253;product=hypothetical protein
BJYU01000002.1	Prodigal:002006	CDS	14501	15730	.	+	0	ID=KNDDEPEC_00254;Name=zapE;db_xref=COG:COG1485;gene=zapE;inference=ab initio prediction:Prodigal:002006,similar to AA sequence:UniProtKB:P64612;locus_tag=KNDDEPEC_00254;product=Cell division protein ZapE
BJYU01000002.1	Prodigal:002006	CDS	15727	16359	.	+	0	ID=KNDDEPEC_00255;Name=slmA_1;gene=slmA_1;inference=ab initio prediction:Prodigal:002006,protein motif:HAMAP:MF_01839;locus_tag=KNDDEPEC_00255;product=Nucleoid occlusion factor SlmA
BJYU01000002.1	Prodigal:002006	CDS	16588	17550	.	+	0	ID=KNDDEPEC_00256;eC_number=1.1.1.37;Name=mdh_1;db_xref=COG:COG0039;gene=mdh_1;inference=ab initio prediction:Prodigal:002006,similar to AA sequence:UniProtKB:A9W386;locus_tag=KNDDEPEC_00256;product=Malate dehydrogenase
BJYU01000002.1	Prodigal:002006	CDS	17617	18816	.	+	0	ID=KNDDEPEC_00257;eC_number=6.2.1.5;Name=sucC;db_xref=COG:COG0045;gene=sucC;inference=ab initio prediction:Prodigal:002006,similar to AA sequence:UniProtKB:P80886;locus_tag=KNDDEPEC_00257;product=Succinate--CoA ligase [ADP-forming] subunit beta
BJYU01000002.1	Prodigal:002006	CDS	18829	19716	.	+	0	ID=KNDDEPEC_00258;eC_number=6.2.1.5;Name=sucD;db_xref=COG:COG0074;gene=sucD;inference=ab initio prediction:Prodigal:002006,similar to AA sequence:UniProtKB:P0AGE9;locus_tag=KNDDEPEC_00258;product=Succinate--CoA ligase [ADP-forming] subunit alpha
BJYU01000002.1	Prodigal:002006	CDS	19778	22738	.	+	0	ID=KNDDEPEC_00259;eC_number=1.2.4.2;Name=sucA;db_xref=COG:COG0567;gene=sucA;inference=ab initio prediction:Prodigal:002006,similar to AA sequence:UniProtKB:P0AFG3;locus_tag=KNDDEPEC_00259;product=2-oxoglutarate dehydrogenase E1 component
BJYU01000002.1	Prodigal:002006	CDS	22800	24038	.	+	0	ID=KNDDEPEC_00260;eC_number=2.3.1.61;Name=sucB;db_xref=COG:COG0508;gene=sucB;inference=ab initio prediction:Prodigal:002006,similar to AA sequence:UniProtKB:P20708;locus_tag=KNDDEPEC_00260;product=Dihydrolipoyllysine-residue succinyltransferase component of 2-oxoglutarate dehydrogenase complex
BJYU01000002.1	Prodigal:002006	CDS	24004	24324	.	+	0	ID=KNDDEPEC_00261;inference=ab initio prediction:Prodigal:002006;locus_tag=KNDDEPEC_00261;product=hypothetical protein
BJYU01000002.1	Prodigal:002006	CDS	24334	25734	.	+	0	ID=KNDDEPEC_00262;eC_number=1.8.1.4;Name=lpd3;db_xref=COG:COG1249;gene=lpd3;inference=ab initio prediction:Prodigal:002006,similar to AA sequence:UniProtKB:P31046;locus_tag=KNDDEPEC_00262;product=Dihydrolipoyl dehydrogenase 3
BJYU01000002.1	Prodigal:002006	CDS	25742	26365	.	+	0	ID=KNDDEPEC_00263;eC_number=2.7.1.21;Name=tdk;db_xref=COG:COG1435;gene=tdk;inference=ab initio prediction:Prodigal:002006,similar to AA sequence:UniProtKB:Q9PPP5;locus_tag=KNDDEPEC_00263;product=Thymidine kinase
BJYU01000002.1	Prodigal:002006	CDS	26422	27405	.	-	0	ID=KNDDEPEC_00264;Name=xerC_2;db_xref=COG:COG4973;gene=xerC_2;inference=ab initio prediction:Prodigal:002006,similar to AA sequence:UniProtKB:P0A8P6;locus_tag=KNDDEPEC_00264;product=Tyrosine recombinase XerC
BJYU01000002.1	Prodigal:002006	CDS	27462	29624	.	+	0	ID=KNDDEPEC_00265;eC_number=3.6.4.-;Name=priA;db_xref=COG:COG1198;gene=priA;inference=ab initio prediction:Prodigal:002006,similar to AA sequence:UniProtKB:P17888;locus_tag=KNDDEPEC_00265;product=Primosomal protein N'
BJYU01000002.1	Prodigal:002006	CDS	29886	30458	.	+	0	ID=KNDDEPEC_00266;Name=atpH;db_xref=COG:COG0712;gene=atpH;inference=ab initio prediction:Prodigal:002006,similar to AA sequence:UniProtKB:P72244;locus_tag=KNDDEPEC_00266;product=ATP synthase subunit delta
BJYU01000002.1	Prodigal:002006	CDS	30458	31987	.	+	0	ID=KNDDEPEC_00267;eC_number=7.1.2.2;Name=atpA;db_xref=COG:COG0056;gene=atpA;inference=ab initio prediction:Prodigal:002006,similar to AA sequence:UniProtKB:P05036;locus_tag=KNDDEPEC_00267;product=ATP synthase subunit alpha
BJYU01000002.1	Prodigal:002006	CDS	32025	32897	.	+	0	ID=KNDDEPEC_00268;Name=atpG_1;db_xref=COG:COG0224;gene=atpG_1;inference=ab initio prediction:Prodigal:002006,similar to AA sequence:UniProtKB:P72246;locus_tag=KNDDEPEC_00268;product=ATP synthase gamma chain
BJYU01000002.1	Prodigal:002006	CDS	32920	34362	.	+	0	ID=KNDDEPEC_00269;eC_number=7.1.2.2;Name=atpD;db_xref=COG:COG0055;gene=atpD;inference=ab initio prediction:Prodigal:002006,similar to AA sequence:UniProtKB:A1B8P0;locus_tag=KNDDEPEC_00269;product=ATP synthase subunit beta
BJYU01000002.1	Prodigal:002006	CDS	34470	34871	.	+	0	ID=KNDDEPEC_00270;Name=atpC;db_xref=COG:COG0355;gene=atpC;inference=ab initio prediction:Prodigal:002006,similar to AA sequence:UniProtKB:A1B8P1;locus_tag=KNDDEPEC_00270;product=ATP synthase epsilon chain
BJYU01000002.1	Prodigal:002006	CDS	34911	35429	.	+	0	ID=KNDDEPEC_00271;inference=ab initio prediction:Prodigal:002006;locus_tag=KNDDEPEC_00271;product=hypothetical protein
BJYU01000002.1	Prodigal:002006	CDS	35439	38537	.	-	0	ID=KNDDEPEC_00272;Name=putA;db_xref=COG:COG0506;gene=putA;inference=ab initio prediction:Prodigal:002006,similar to AA sequence:UniProtKB:P09546;locus_tag=KNDDEPEC_00272;product=Bifunctional protein PutA
BJYU01000002.1	Prodigal:002006	CDS	38645	39106	.	+	0	ID=KNDDEPEC_00273;Name=lrp_1;db_xref=COG:COG1522;gene=lrp_1;inference=ab initio prediction:Prodigal:002006,similar to AA sequence:UniProtKB:P0ACJ0;locus_tag=KNDDEPEC_00273;product=Leucine-responsive regulatory protein
BJYU01000002.1	Prodigal:002006	CDS	39169	40176	.	-	0	ID=KNDDEPEC_00274;Name=alx;db_xref=COG:COG0861;gene=alx;inference=ab initio prediction:Prodigal:002006,similar to AA sequence:UniProtKB:P42601;locus_tag=KNDDEPEC_00274;product=Putative membrane-bound redox modulator Alx
BJYU01000002.1	Prodigal:002006	CDS	40462	41499	.	+	0	ID=KNDDEPEC_00275;Name=ribY_1;db_xref=COG:COG0715;gene=ribY_1;inference=ab initio prediction:Prodigal:002006,similar to AA sequence:UniProtKB:A9WGD2;locus_tag=KNDDEPEC_00275;product=Riboflavin-binding protein RibY
BJYU01000002.1	Prodigal:002006	CDS	41555	42346	.	+	0	ID=KNDDEPEC_00276;eC_number=3.6.3.-;Name=cmpD_2;gene=cmpD_2;inference=ab initio prediction:Prodigal:002006,similar to AA sequence:UniProtKB:Q55463;locus_tag=KNDDEPEC_00276;product=Bicarbonate transport ATP-binding protein CmpD
BJYU01000002.1	Prodigal:002006	CDS	42355	43125	.	+	0	ID=KNDDEPEC_00277;Name=ribX_1;gene=ribX_1;inference=ab initio prediction:Prodigal:002006,similar to AA sequence:UniProtKB:A9WGD1;locus_tag=KNDDEPEC_00277;product=Riboflavin transport system permease protein RibX
BJYU01000002.1	Prodigal:002006	CDS	43130	44263	.	-	0	ID=KNDDEPEC_00278;eC_number=3.6.-.-;Name=yjiA_1;db_xref=COG:COG0523;gene=yjiA_1;inference=ab initio prediction:Prodigal:002006,similar to AA sequence:UniProtKB:P24203;locus_tag=KNDDEPEC_00278;product=P-loop guanosine triphosphatase YjiA
BJYU01000002.1	Prodigal:002006	CDS	44268	45263	.	-	0	ID=KNDDEPEC_00279;inference=ab initio prediction:Prodigal:002006;locus_tag=KNDDEPEC_00279;product=hypothetical protein
BJYU01000002.1	Prodigal:002006	CDS	45364	46773	.	-	0	ID=KNDDEPEC_00280;inference=ab initio prediction:Prodigal:002006;locus_tag=KNDDEPEC_00280;product=hypothetical protein
BJYU01000002.1	Prodigal:002006	CDS	46967	47869	.	+	0	ID=KNDDEPEC_00281;inference=ab initio prediction:Prodigal:002006;locus_tag=KNDDEPEC_00281;product=hypothetical protein
BJYU01000002.1	Prodigal:002006	CDS	47910	48488	.	-	0	ID=KNDDEPEC_00282;eC_number=3.2.2.-;db_xref=COG:COG1611;inference=ab initio prediction:Prodigal:002006,similar to AA sequence:UniProtKB:P48636;locus_tag=KNDDEPEC_00282;product=Putative cytokinin riboside 5'-monophosphate phosphoribohydrolase
BJYU01000002.1	Prodigal:002006	CDS	48658	49824	.	+	0	ID=KNDDEPEC_00283;eC_number=2.3.1.174;Name=pcaF_1;gene=pcaF_1;inference=ab initio prediction:Prodigal:002006,similar to AA sequence:UniProtKB:Q8VPF1;locus_tag=KNDDEPEC_00283;product=Beta-ketoadipyl-CoA thiolase
BJYU01000002.1	Prodigal:002006	CDS	49841	50182	.	-	0	ID=KNDDEPEC_00284;inference=ab initio prediction:Prodigal:002006;locus_tag=KNDDEPEC_00284;product=hypothetical protein
BJYU01000002.1	Prodigal:002006	CDS	50195	50824	.	+	0	ID=KNDDEPEC_00285;Name=dnaJ_1;gene=dnaJ_1;inference=ab initio prediction:Prodigal:002006,protein motif:HAMAP:MF_01152;locus_tag=KNDDEPEC_00285;product=Chaperone protein DnaJ
BJYU01000002.1	Prodigal:002006	CDS	50947	51936	.	+	0	ID=KNDDEPEC_00286;eC_number=6.6.1.2;Name=cobS;gene=cobS;inference=ab initio prediction:Prodigal:002006,similar to AA sequence:UniProtKB:P29933;locus_tag=KNDDEPEC_00286;product=Aerobic cobaltochelatase subunit CobS
BJYU01000002.1	Prodigal:002006	CDS	52057	53949	.	+	0	ID=KNDDEPEC_00287;eC_number=6.6.1.2;Name=cobT;gene=cobT;inference=ab initio prediction:Prodigal:002006,similar to AA sequence:UniProtKB:P29934;locus_tag=KNDDEPEC_00287;product=Aerobic cobaltochelatase subunit CobT
BJYU01000002.1	Prodigal:002006	CDS	54057	54971	.	+	0	ID=KNDDEPEC_00288;inference=ab initio prediction:Prodigal:002006;locus_tag=KNDDEPEC_00288;product=hypothetical protein
BJYU01000002.1	Prodigal:002006	CDS	55156	56580	.	+	0	ID=KNDDEPEC_00289;db_xref=COG:COG2308;inference=ab initio prediction:Prodigal:002006,similar to AA sequence:UniProtKB:P9WLA9;locus_tag=KNDDEPEC_00289;product=putative protein
BJYU01000002.1	Prodigal:002006	CDS	56608	57558	.	+	0	ID=KNDDEPEC_00290;inference=ab initio prediction:Prodigal:002006;locus_tag=KNDDEPEC_00290;product=hypothetical protein
BJYU01000002.1	Prodigal:002006	CDS	57561	58379	.	+	0	ID=KNDDEPEC_00291;db_xref=COG:COG1305;inference=ab initio prediction:Prodigal:002006,similar to AA sequence:UniProtKB:P9WL93;locus_tag=KNDDEPEC_00291;product=putative protein
BJYU01000002.1	Prodigal:002006	CDS	58430	59179	.	+	0	ID=KNDDEPEC_00292;Name=prcB;gene=prcB;inference=ab initio prediction:Prodigal:002006,protein motif:HAMAP:MF_02113_A;locus_tag=KNDDEPEC_00292;product=Proteasome subunit beta
BJYU01000002.1	Prodigal:002006	CDS	59195	59821	.	-	0	ID=KNDDEPEC_00293;Name=yhhQ;db_xref=COG:COG1738;gene=yhhQ;inference=ab initio prediction:Prodigal:002006,similar to AA sequence:UniProtKB:P37619;locus_tag=KNDDEPEC_00293;product=Queuosine precursor transporter
BJYU01000002.1	Prodigal:002006	CDS	59973	60263	.	-	0	ID=KNDDEPEC_00294;Name=rpmB;db_xref=COG:COG0227;gene=rpmB;inference=ab initio prediction:Prodigal:002006,similar to AA sequence:UniProtKB:Q6NCH9;locus_tag=KNDDEPEC_00294;product=50S ribosomal protein L28
BJYU01000002.1	Prodigal:002006	CDS	60498	61319	.	+	0	ID=KNDDEPEC_00295;inference=ab initio prediction:Prodigal:002006;locus_tag=KNDDEPEC_00295;product=hypothetical protein
BJYU01000002.1	Prodigal:002006	CDS	61342	61464	.	-	0	ID=KNDDEPEC_00296;inference=ab initio prediction:Prodigal:002006;locus_tag=KNDDEPEC_00296;product=hypothetical protein
BJYU01000002.1	Prodigal:002006	CDS	61515	64691	.	+	0	ID=KNDDEPEC_00297;inference=ab initio prediction:Prodigal:002006;locus_tag=KNDDEPEC_00297;product=hypothetical protein
BJYU01000002.1	Prodigal:002006	CDS	64706	65008	.	+	0	ID=KNDDEPEC_00298;Name=hslR;db_xref=COG:COG1188;gene=hslR;inference=ab initio prediction:Prodigal:002006,similar to AA sequence:UniProtKB:P0ACG8;locus_tag=KNDDEPEC_00298;product=Heat shock protein 15
BJYU01000002.1	Prodigal:002006	CDS	65060	65398	.	+	0	ID=KNDDEPEC_00299;Name=fdxA;db_xref=COG:COG1146;gene=fdxA;inference=ab initio prediction:Prodigal:002006,similar to AA sequence:UniProtKB:D5AP15;locus_tag=KNDDEPEC_00299;product=Ferredoxin-2
BJYU01000002.1	Prodigal:002006	CDS	65769	66344	.	+	0	ID=KNDDEPEC_00300;Name=carD_1;db_xref=COG:COG1329;gene=carD_1;inference=ab initio prediction:Prodigal:002006,similar to AA sequence:UniProtKB:A0R561;locus_tag=KNDDEPEC_00300;product=RNA polymerase-binding transcription factor CarD
BJYU01000002.1	Prodigal:002006	CDS	66510	67382	.	+	0	ID=KNDDEPEC_00301;Name=rpoH_1;db_xref=COG:COG0568;gene=rpoH_1;inference=ab initio prediction:Prodigal:002006,similar to AA sequence:UniProtKB:P0CAW9;locus_tag=KNDDEPEC_00301;product=RNA polymerase sigma factor RpoH
BJYU01000002.1	Prodigal:002006	CDS	67491	68927	.	-	0	ID=KNDDEPEC_00302;eC_number=3.4.-.-;Name=bepA_1;gene=bepA_1;inference=ab initio prediction:Prodigal:002006,protein motif:HAMAP:MF_00997;locus_tag=KNDDEPEC_00302;product=Beta-barrel assembly-enhancing protease
BJYU01000002.1	Prodigal:002006	CDS	68934	69749	.	-	0	ID=KNDDEPEC_00303;inference=ab initio prediction:Prodigal:002006;locus_tag=KNDDEPEC_00303;product=hypothetical protein
BJYU01000002.1	Aragorn:001002	tRNA	69872	69948	.	+	.	ID=KNDDEPEC_00304;inference=COORDINATES:profile:Aragorn:001002;locus_tag=KNDDEPEC_00304;product=tRNA-Arg(cct)
BJYU01000002.1	Prodigal:002006	CDS	70472	70819	.	+	0	ID=KNDDEPEC_00305;inference=ab initio prediction:Prodigal:002006;locus_tag=KNDDEPEC_00305;product=hypothetical protein
BJYU01000002.1	Prodigal:002006	CDS	71222	73327	.	+	0	ID=KNDDEPEC_00306;inference=ab initio prediction:Prodigal:002006;locus_tag=KNDDEPEC_00306;product=hypothetical protein
BJYU01000002.1	Prodigal:002006	CDS	73604	74641	.	+	0	ID=KNDDEPEC_00307;inference=ab initio prediction:Prodigal:002006;locus_tag=KNDDEPEC_00307;product=hypothetical protein
BJYU01000002.1	Prodigal:002006	CDS	75222	75755	.	-	0	ID=KNDDEPEC_00308;inference=ab initio prediction:Prodigal:002006;locus_tag=KNDDEPEC_00308;product=hypothetical protein
BJYU01000002.1	Prodigal:002006	CDS	76551	76802	.	-	0	ID=KNDDEPEC_00309;inference=ab initio prediction:Prodigal:002006;locus_tag=KNDDEPEC_00309;product=hypothetical protein
BJYU01000002.1	Prodigal:002006	CDS	77307	77777	.	+	0	ID=KNDDEPEC_00310;inference=ab initio prediction:Prodigal:002006;locus_tag=KNDDEPEC_00310;product=hypothetical protein
BJYU01000002.1	Prodigal:002006	CDS	78869	79783	.	+	0	ID=KNDDEPEC_00311;inference=ab initio prediction:Prodigal:002006;locus_tag=KNDDEPEC_00311;product=hypothetical protein
BJYU01000002.1	Prodigal:002006	CDS	79768	80892	.	+	0	ID=KNDDEPEC_00312;inference=ab initio prediction:Prodigal:002006;locus_tag=KNDDEPEC_00312;product=hypothetical protein
BJYU01000002.1	Prodigal:002006	CDS	80889	82175	.	+	0	ID=KNDDEPEC_00313;inference=ab initio prediction:Prodigal:002006;locus_tag=KNDDEPEC_00313;product=hypothetical protein
BJYU01000002.1	Prodigal:002006	CDS	82176	83282	.	+	0	ID=KNDDEPEC_00314;inference=ab initio prediction:Prodigal:002006;locus_tag=KNDDEPEC_00314;product=hypothetical protein
BJYU01000002.1	Prodigal:002006	CDS	83289	83921	.	+	0	ID=KNDDEPEC_00315;eC_number=4.3.99.3;Name=queE;gene=queE;inference=ab initio prediction:Prodigal:002006,similar to AA sequence:UniProtKB:A0A0H3KB22;locus_tag=KNDDEPEC_00315;product=7-carboxy-7-deazaguanine synthase
BJYU01000002.1	Prodigal:002006	CDS	83922	84305	.	+	0	ID=KNDDEPEC_00316;eC_number=4.1.2.50;Name=queD;db_xref=COG:COG0720;gene=queD;inference=ab initio prediction:Prodigal:002006,similar to AA sequence:UniProtKB:P65870;locus_tag=KNDDEPEC_00316;product=6-carboxy-5%2C6%2C7%2C8-tetrahydropterin synthase
BJYU01000002.1	Prodigal:002006	CDS	84302	85021	.	+	0	ID=KNDDEPEC_00317;eC_number=6.3.4.20;Name=queC;db_xref=COG:COG0603;gene=queC;inference=ab initio prediction:Prodigal:002006,similar to AA sequence:UniProtKB:O31675;locus_tag=KNDDEPEC_00317;product=7-cyano-7-deazaguanine synthase
BJYU01000002.1	Prodigal:002006	CDS	85018	85581	.	+	0	ID=KNDDEPEC_00318;inference=ab initio prediction:Prodigal:002006,protein motif:HAMAP:MF_02088;locus_tag=KNDDEPEC_00318;product=queuosine precursor transporter
BJYU01000002.1	Prodigal:002006	CDS	85881	89132	.	+	0	ID=KNDDEPEC_00319;eC_number=3.6.4.-;Name=rapA;gene=rapA;inference=ab initio prediction:Prodigal:002006,protein motif:HAMAP:MF_01821;locus_tag=KNDDEPEC_00319;product=RNA polymerase-associated protein RapA
BJYU01000002.1	Prodigal:002006	CDS	89132	91714	.	+	0	ID=KNDDEPEC_00320;eC_number=3.6.4.13;Name=srmB_1;gene=srmB_1;inference=ab initio prediction:Prodigal:002006,protein motif:HAMAP:MF_00967;locus_tag=KNDDEPEC_00320;product=ATP-dependent RNA helicase SrmB
BJYU01000002.1	Prodigal:002006	CDS	91711	92610	.	+	0	ID=KNDDEPEC_00321;inference=ab initio prediction:Prodigal:002006;locus_tag=KNDDEPEC_00321;product=hypothetical protein
BJYU01000002.1	Prodigal:002006	CDS	92610	95741	.	+	0	ID=KNDDEPEC_00322;inference=ab initio prediction:Prodigal:002006;locus_tag=KNDDEPEC_00322;product=hypothetical protein
BJYU01000002.1	Prodigal:002006	CDS	95738	96460	.	+	0	ID=KNDDEPEC_00323;inference=ab initio prediction:Prodigal:002006;locus_tag=KNDDEPEC_00323;product=hypothetical protein
BJYU01000002.1	Prodigal:002006	CDS	96460	101013	.	+	0	ID=KNDDEPEC_00324;eC_number=3.6.4.13;Name=deaD_1;gene=deaD_1;inference=ab initio prediction:Prodigal:002006,protein motif:HAMAP:MF_00964;locus_tag=KNDDEPEC_00324;product=ATP-dependent RNA helicase DeaD
BJYU01000002.1	Prodigal:002006	CDS	101010	101549	.	+	0	ID=KNDDEPEC_00325;inference=ab initio prediction:Prodigal:002006;locus_tag=KNDDEPEC_00325;product=hypothetical protein
BJYU01000002.1	Prodigal:002006	CDS	101546	103813	.	+	0	ID=KNDDEPEC_00326;inference=ab initio prediction:Prodigal:002006;locus_tag=KNDDEPEC_00326;product=hypothetical protein
BJYU01000002.1	Prodigal:002006	CDS	103914	106163	.	-	0	ID=KNDDEPEC_00327;eC_number=3.6.4.12;Name=uvrD_1;db_xref=COG:COG0210;gene=uvrD_1;inference=ab initio prediction:Prodigal:002006,similar to AA sequence:UniProtKB:P03018;locus_tag=KNDDEPEC_00327;product=DNA helicase II
BJYU01000002.1	Prodigal:002006	CDS	106175	109609	.	-	0	ID=KNDDEPEC_00328;eC_number=3.1.11.5;Name=recC;gene=recC;inference=ab initio prediction:Prodigal:002006,protein motif:HAMAP:MF_01486;locus_tag=KNDDEPEC_00328;product=RecBCD enzyme subunit RecC
BJYU01000002.1	Prodigal:002006	CDS	110469	111620	.	+	0	ID=KNDDEPEC_00329;inference=ab initio prediction:Prodigal:002006;locus_tag=KNDDEPEC_00329;product=hypothetical protein
BJYU01000002.1	Prodigal:002006	CDS	111617	112642	.	+	0	ID=KNDDEPEC_00330;inference=ab initio prediction:Prodigal:002006;locus_tag=KNDDEPEC_00330;product=hypothetical protein
BJYU01000002.1	Prodigal:002006	CDS	112639	114594	.	+	0	ID=KNDDEPEC_00331;Name=dnaK_1;gene=dnaK_1;inference=ab initio prediction:Prodigal:002006,protein motif:HAMAP:MF_00332;locus_tag=KNDDEPEC_00331;product=Chaperone protein DnaK
BJYU01000002.1	Prodigal:002006	CDS	114725	115708	.	+	0	ID=KNDDEPEC_00332;inference=ab initio prediction:Prodigal:002006;locus_tag=KNDDEPEC_00332;product=hypothetical protein
BJYU01000002.1	Prodigal:002006	CDS	115708	115989	.	+	0	ID=KNDDEPEC_00333;inference=ab initio prediction:Prodigal:002006;locus_tag=KNDDEPEC_00333;product=hypothetical protein
BJYU01000002.1	Prodigal:002006	CDS	116088	116867	.	+	0	ID=KNDDEPEC_00334;inference=ab initio prediction:Prodigal:002006;locus_tag=KNDDEPEC_00334;product=hypothetical protein
BJYU01000002.1	Prodigal:002006	CDS	116993	117598	.	+	0	ID=KNDDEPEC_00335;inference=ab initio prediction:Prodigal:002006;locus_tag=KNDDEPEC_00335;product=hypothetical protein
BJYU01000002.1	Prodigal:002006	CDS	117606	118133	.	-	0	ID=KNDDEPEC_00336;inference=ab initio prediction:Prodigal:002006;locus_tag=KNDDEPEC_00336;product=hypothetical protein
BJYU01000002.1	Prodigal:002006	CDS	118230	118739	.	-	0	ID=KNDDEPEC_00337;inference=ab initio prediction:Prodigal:002006;locus_tag=KNDDEPEC_00337;product=hypothetical protein
BJYU01000002.1	Prodigal:002006	CDS	118739	119908	.	-	0	ID=KNDDEPEC_00338;inference=ab initio prediction:Prodigal:002006;locus_tag=KNDDEPEC_00338;product=hypothetical protein
BJYU01000002.1	Prodigal:002006	CDS	120054	122075	.	-	0	ID=KNDDEPEC_00339;inference=ab initio prediction:Prodigal:002006;locus_tag=KNDDEPEC_00339;product=hypothetical protein
BJYU01000002.1	Prodigal:002006	CDS	122072	124816	.	-	0	ID=KNDDEPEC_00340;eC_number=3.6.4.12;Name=recD2_1;gene=recD2_1;inference=ab initio prediction:Prodigal:002006,protein motif:HAMAP:MF_01488;locus_tag=KNDDEPEC_00340;product=ATP-dependent RecD-like DNA helicase
BJYU01000002.1	Prodigal:002006	CDS	125168	125419	.	+	0	ID=KNDDEPEC_00341;inference=ab initio prediction:Prodigal:002006;locus_tag=KNDDEPEC_00341;product=hypothetical protein
BJYU01000002.1	Prodigal:002006	CDS	125547	125804	.	+	0	ID=KNDDEPEC_00342;inference=ab initio prediction:Prodigal:002006;locus_tag=KNDDEPEC_00342;product=hypothetical protein
BJYU01000002.1	Prodigal:002006	CDS	125756	126148	.	+	0	ID=KNDDEPEC_00343;inference=ab initio prediction:Prodigal:002006;locus_tag=KNDDEPEC_00343;product=hypothetical protein
BJYU01000002.1	Prodigal:002006	CDS	126179	127453	.	-	0	ID=KNDDEPEC_00344;Name=xerD_1;gene=xerD_1;inference=ab initio prediction:Prodigal:002006,protein motif:HAMAP:MF_01807;locus_tag=KNDDEPEC_00344;product=Tyrosine recombinase XerD
BJYU01000002.1	Prodigal:002006	CDS	127741	128718	.	-	0	ID=KNDDEPEC_00345;eC_number=1.3.1.103;inference=ab initio prediction:Prodigal:002006,similar to AA sequence:UniProtKB:Q59I44;locus_tag=KNDDEPEC_00345;product=2-haloacrylate reductase
BJYU01000002.1	Prodigal:002006	CDS	129097	129285	.	+	0	ID=KNDDEPEC_00346;inference=ab initio prediction:Prodigal:002006;locus_tag=KNDDEPEC_00346;product=hypothetical protein
BJYU01000002.1	Prodigal:002006	CDS	129300	130427	.	-	0	ID=KNDDEPEC_00347;eC_number=4.1.2.42;inference=ab initio prediction:Prodigal:002006,similar to AA sequence:UniProtKB:O82872;locus_tag=KNDDEPEC_00347;product=D-threonine aldolase
BJYU01000002.1	Prodigal:002006	CDS	130469	131293	.	-	0	ID=KNDDEPEC_00348;inference=ab initio prediction:Prodigal:002006;locus_tag=KNDDEPEC_00348;product=hypothetical protein
BJYU01000002.1	Prodigal:002006	CDS	131325	133568	.	-	0	ID=KNDDEPEC_00349;eC_number=3.2.1.-;inference=ab initio prediction:Prodigal:002006,similar to AA sequence:UniProtKB:T2KMH0;locus_tag=KNDDEPEC_00349;product=Beta-xylosidase
BJYU01000002.1	Prodigal:002006	CDS	133704	135194	.	+	0	ID=KNDDEPEC_00350;Name=rssB_1;gene=rssB_1;inference=ab initio prediction:Prodigal:002006,protein motif:HAMAP:MF_00958;locus_tag=KNDDEPEC_00350;product=Regulator of RpoS
BJYU01000002.1	Prodigal:002006	CDS	135328	136032	.	-	0	ID=KNDDEPEC_00351;eC_number=2.4.2.-;db_xref=COG:COG2071;inference=ab initio prediction:Prodigal:002006,similar to AA sequence:UniProtKB:O33341;locus_tag=KNDDEPEC_00351;product=Putative glutamine amidotransferase
BJYU01000002.1	Prodigal:002006	CDS	136029	137006	.	-	0	ID=KNDDEPEC_00352;inference=ab initio prediction:Prodigal:002006;locus_tag=KNDDEPEC_00352;product=hypothetical protein
BJYU01000002.1	Prodigal:002006	CDS	137204	138040	.	+	0	ID=KNDDEPEC_00353;Name=mdtK;db_xref=COG:COG0534;gene=mdtK;inference=ab initio prediction:Prodigal:002006,similar to AA sequence:UniProtKB:P37340;locus_tag=KNDDEPEC_00353;product=Multidrug resistance protein MdtK
BJYU01000002.1	Prodigal:002006	CDS	138104	138607	.	+	0	ID=KNDDEPEC_00354;Name=norM;db_xref=COG:COG0534;gene=norM;inference=ab initio prediction:Prodigal:002006,similar to AA sequence:UniProtKB:O82855;locus_tag=KNDDEPEC_00354;product=Multidrug resistance protein NorM
BJYU01000002.1	Prodigal:002006	CDS	138614	139582	.	-	0	ID=KNDDEPEC_00355;eC_number=1.17.7.4;Name=ispH_1;db_xref=COG:COG0761;gene=ispH_1;inference=ab initio prediction:Prodigal:002006,similar to AA sequence:UniProtKB:P62623;locus_tag=KNDDEPEC_00355;product=4-hydroxy-3-methylbut-2-enyl diphosphate reductase
BJYU01000002.1	Prodigal:002006	CDS	139579	140865	.	-	0	ID=KNDDEPEC_00356;eC_number=1.17.8.1;Name=hpnE;db_xref=COG:COG2907;gene=hpnE;inference=ab initio prediction:Prodigal:002006,similar to AA sequence:UniProtKB:Q5NP65;locus_tag=KNDDEPEC_00356;product=Hydroxysqualene dehydroxylase
BJYU01000002.1	Prodigal:002006	CDS	140862	142520	.	-	0	ID=KNDDEPEC_00357;inference=ab initio prediction:Prodigal:002006;locus_tag=KNDDEPEC_00357;product=hypothetical protein
BJYU01000002.1	Prodigal:002006	CDS	142525	143628	.	-	0	ID=KNDDEPEC_00358;eC_number=2.4.1.-;Name=crtQ;gene=crtQ;inference=ab initio prediction:Prodigal:002006,similar to AA sequence:UniProtKB:Q7A3E0;locus_tag=KNDDEPEC_00358;product=4%2C4'-diaponeurosporenoate glycosyltransferase
BJYU01000002.1	Prodigal:002006	CDS	143625	144446	.	-	0	ID=KNDDEPEC_00359;inference=ab initio prediction:Prodigal:002006;locus_tag=KNDDEPEC_00359;product=hypothetical protein
BJYU01000002.1	Prodigal:002006	CDS	144452	145987	.	-	0	ID=KNDDEPEC_00360;eC_number=1.14.99.44;Name=crtNb;gene=crtNb;inference=ab initio prediction:Prodigal:002006,similar to AA sequence:UniProtKB:Q4VKU9;locus_tag=KNDDEPEC_00360;product=4%2C4'-diapolycopene oxygenase
BJYU01000002.1	Prodigal:002006	CDS	146124	147674	.	-	0	ID=KNDDEPEC_00361;eC_number=1.3.8.2;Name=crtN;gene=crtN;inference=ab initio prediction:Prodigal:002006,similar to AA sequence:UniProtKB:Q4VKV1;locus_tag=KNDDEPEC_00361;product=4%2C4'-diapophytoene desaturase (4%2C4'-diapolycopene-forming)
BJYU01000002.1	Prodigal:002006	CDS	147972	148385	.	+	0	ID=KNDDEPEC_00362;eC_number=4.2.2.-;Name=rlpA_1;gene=rlpA_1;inference=ab initio prediction:Prodigal:002006,protein motif:HAMAP:MF_02071;locus_tag=KNDDEPEC_00362;product=Endolytic peptidoglycan transglycosylase RlpA
BJYU01000002.1	Prodigal:002006	CDS	148451	148807	.	+	0	ID=KNDDEPEC_00363;inference=ab initio prediction:Prodigal:002006;locus_tag=KNDDEPEC_00363;product=hypothetical protein
BJYU01000002.1	Prodigal:002006	CDS	148909	149214	.	+	0	ID=KNDDEPEC_00364;inference=ab initio prediction:Prodigal:002006;locus_tag=KNDDEPEC_00364;product=hypothetical protein
BJYU01000002.1	Prodigal:002006	CDS	149358	149669	.	+	0	ID=KNDDEPEC_00365;inference=ab initio prediction:Prodigal:002006;locus_tag=KNDDEPEC_00365;product=hypothetical protein
BJYU01000002.1	Prodigal:002006	CDS	149859	151076	.	+	0	ID=KNDDEPEC_00366;inference=ab initio prediction:Prodigal:002006;locus_tag=KNDDEPEC_00366;product=hypothetical protein
BJYU01000002.1	Prodigal:002006	CDS	151081	152235	.	+	0	ID=KNDDEPEC_00367;eC_number=5.4.99.9;Name=rfbD_1;gene=rfbD_1;inference=ab initio prediction:Prodigal:002006,similar to AA sequence:UniProtKB:Q48485;locus_tag=KNDDEPEC_00367;product=UDP-galactopyranose mutase
BJYU01000002.1	Prodigal:002006	CDS	152309	154480	.	+	0	ID=KNDDEPEC_00368;inference=ab initio prediction:Prodigal:002006;locus_tag=KNDDEPEC_00368;product=hypothetical protein
BJYU01000002.1	Prodigal:002006	CDS	154559	157309	.	-	0	ID=KNDDEPEC_00369;eC_number=3.2.1.23;Name=lacZ;gene=lacZ;inference=ab initio prediction:Prodigal:002006,protein motif:HAMAP:MF_01687;locus_tag=KNDDEPEC_00369;product=Beta-galactosidase
BJYU01000002.1	Prodigal:002006	CDS	157656	157943	.	+	0	ID=KNDDEPEC_00370;inference=ab initio prediction:Prodigal:002006;locus_tag=KNDDEPEC_00370;product=hypothetical protein
BJYU01000002.1	Prodigal:002006	CDS	158086	160614	.	+	0	ID=KNDDEPEC_00371;inference=ab initio prediction:Prodigal:002006;locus_tag=KNDDEPEC_00371;product=hypothetical protein
BJYU01000002.1	Prodigal:002006	CDS	160611	161108	.	+	0	ID=KNDDEPEC_00372;inference=ab initio prediction:Prodigal:002006;locus_tag=KNDDEPEC_00372;product=hypothetical protein
BJYU01000002.1	Prodigal:002006	CDS	161270	163093	.	+	0	ID=KNDDEPEC_00373;eC_number=7.5.2.3;Name=ndvA;gene=ndvA;inference=ab initio prediction:Prodigal:002006,similar to AA sequence:UniProtKB:Q2YQ73;locus_tag=KNDDEPEC_00373;product=Beta-(1-->2)glucan export ATP-binding/permease protein NdvA
BJYU01000002.1	Prodigal:002006	CDS	163143	164072	.	+	0	ID=KNDDEPEC_00374;eC_number=3.3.2.10;Name=ephA;gene=ephA;inference=ab initio prediction:Prodigal:002006,similar to AA sequence:UniProtKB:I6YGS0;locus_tag=KNDDEPEC_00374;product=Epoxide hydrolase A
BJYU01000002.1	Prodigal:002006	CDS	164002	165333	.	-	0	ID=KNDDEPEC_00375;inference=ab initio prediction:Prodigal:002006,similar to AA sequence:UniProtKB:P37908;locus_tag=KNDDEPEC_00375;note=UPF0053 inner membrane protein YfjD;product=hypothetical protein
BJYU01000002.1	Prodigal:002006	CDS	165330	166478	.	-	0	ID=KNDDEPEC_00376;eC_number=4.2.3.4;Name=aroB;db_xref=COG:COG0337;gene=aroB;inference=ab initio prediction:Prodigal:002006,similar to AA sequence:UniProtKB:Q9KNV2;locus_tag=KNDDEPEC_00376;product=3-dehydroquinate synthase
BJYU01000002.1	Prodigal:002006	CDS	166475	167101	.	-	0	ID=KNDDEPEC_00377;eC_number=2.7.1.71;Name=aroK_1;gene=aroK_1;inference=ab initio prediction:Prodigal:002006,protein motif:HAMAP:MF_00109;locus_tag=KNDDEPEC_00377;product=Shikimate kinase
BJYU01000002.1	Prodigal:002006	CDS	167239	167388	.	+	0	ID=KNDDEPEC_00378;inference=ab initio prediction:Prodigal:002006;locus_tag=KNDDEPEC_00378;product=hypothetical protein
BJYU01000002.1	Prodigal:002006	CDS	167385	168317	.	+	0	ID=KNDDEPEC_00379;Name=xerD_2;gene=xerD_2;inference=ab initio prediction:Prodigal:002006,similar to AA sequence:UniProtKB:Q2YR40;locus_tag=KNDDEPEC_00379;product=Tyrosine recombinase XerD
BJYU01000002.1	Prodigal:002006	CDS	168509	168694	.	+	0	ID=KNDDEPEC_00380;inference=ab initio prediction:Prodigal:002006;locus_tag=KNDDEPEC_00380;product=hypothetical protein
BJYU01000002.1	Prodigal:002006	CDS	168780	169160	.	-	0	ID=KNDDEPEC_00381;inference=ab initio prediction:Prodigal:002006;locus_tag=KNDDEPEC_00381;product=hypothetical protein
BJYU01000002.1	Prodigal:002006	CDS	169512	170156	.	-	0	ID=KNDDEPEC_00382;inference=ab initio prediction:Prodigal:002006;locus_tag=KNDDEPEC_00382;product=hypothetical protein
BJYU01000002.1	Prodigal:002006	CDS	170153	171328	.	-	0	ID=KNDDEPEC_00383;eC_number=2.3.1.31;Name=metXA;db_xref=COG:COG2021;gene=metXA;inference=ab initio prediction:Prodigal:002006,similar to AA sequence:UniProtKB:Q9AAS1;locus_tag=KNDDEPEC_00383;product=Homoserine O-acetyltransferase
BJYU01000002.1	Prodigal:002006	CDS	171468	172301	.	+	0	ID=KNDDEPEC_00384;inference=ab initio prediction:Prodigal:002006;locus_tag=KNDDEPEC_00384;product=hypothetical protein
BJYU01000002.1	Prodigal:002006	CDS	172357	173466	.	+	0	ID=KNDDEPEC_00385;eC_number=2.6.1.9;Name=hisC_1;gene=hisC_1;inference=ab initio prediction:Prodigal:002006,similar to AA sequence:UniProtKB:P34037;locus_tag=KNDDEPEC_00385;product=Histidinol-phosphate aminotransferase
BJYU01000002.1	Prodigal:002006	CDS	173459	174406	.	+	0	ID=KNDDEPEC_00386;eC_number=1.3.1.43;Name=tyrC;gene=tyrC;inference=ab initio prediction:Prodigal:002006,similar to AA sequence:UniProtKB:Q04983;locus_tag=KNDDEPEC_00386;product=Cyclohexadienyl dehydrogenase
BJYU01000002.1	Prodigal:002006	CDS	174400	175449	.	-	0	ID=KNDDEPEC_00387;inference=ab initio prediction:Prodigal:002006;locus_tag=KNDDEPEC_00387;product=hypothetical protein
BJYU01000002.1	Prodigal:002006	CDS	175527	176078	.	+	0	ID=KNDDEPEC_00388;eC_number=4.3.2.7;Name=chaC_1;db_xref=COG:COG3703;gene=chaC_1;inference=ab initio prediction:Prodigal:002006,similar to AA sequence:UniProtKB:P39163;locus_tag=KNDDEPEC_00388;product=Glutathione-specific gamma-glutamylcyclotransferase
BJYU01000002.1	Prodigal:002006	CDS	176066	176425	.	-	0	ID=KNDDEPEC_00389;inference=ab initio prediction:Prodigal:002006;locus_tag=KNDDEPEC_00389;product=hypothetical protein
BJYU01000002.1	Prodigal:002006	CDS	176561	177358	.	-	0	ID=KNDDEPEC_00390;eC_number=2.3.1.51;Name=plsC;db_xref=COG:COG0204;gene=plsC;inference=ab initio prediction:Prodigal:002006,similar to AA sequence:UniProtKB:P26647;locus_tag=KNDDEPEC_00390;product=1-acyl-sn-glycerol-3-phosphate acyltransferase
BJYU01000002.1	Prodigal:002006	CDS	177416	178186	.	-	0	ID=KNDDEPEC_00391;inference=ab initio prediction:Prodigal:002006;locus_tag=KNDDEPEC_00391;product=hypothetical protein
BJYU01000002.1	Prodigal:002006	CDS	178256	179233	.	-	0	ID=KNDDEPEC_00392;inference=ab initio prediction:Prodigal:002006;locus_tag=KNDDEPEC_00392;product=hypothetical protein
BJYU01000002.1	Prodigal:002006	CDS	179239	179958	.	-	0	ID=KNDDEPEC_00393;Name=ftsE;db_xref=COG:COG2884;gene=ftsE;inference=ab initio prediction:Prodigal:002006,similar to AA sequence:UniProtKB:P0A9R7;locus_tag=KNDDEPEC_00393;product=Cell division ATP-binding protein FtsE
BJYU01000002.1	Prodigal:002006	CDS	180287	180853	.	+	0	ID=KNDDEPEC_00394;eC_number=2.4.2.8;Name=hpt;db_xref=COG:COG0634;gene=hpt;inference=ab initio prediction:Prodigal:002006,similar to AA sequence:UniProtKB:P0A9M2;locus_tag=KNDDEPEC_00394;product=Hypoxanthine phosphoribosyltransferase
BJYU01000002.1	Prodigal:002006	CDS	180867	181379	.	-	0	ID=KNDDEPEC_00395;Name=crtK-2;db_xref=COG:COG3476;gene=crtK-2;inference=ab initio prediction:Prodigal:002006,similar to AA sequence:UniProtKB:Q8KBX2;locus_tag=KNDDEPEC_00395;product=Tryptophan-rich protein TspO
BJYU01000002.1	Prodigal:002006	CDS	181449	182603	.	+	0	ID=KNDDEPEC_00396;eC_number=2.5.1.48;Name=metB;db_xref=COG:COG0626;gene=metB;inference=ab initio prediction:Prodigal:002006,similar to AA sequence:UniProtKB:P9WGB7;locus_tag=KNDDEPEC_00396;product=Cystathionine gamma-synthase
BJYU01000002.1	Prodigal:002006	CDS	182682	184061	.	+	0	ID=KNDDEPEC_00397;eC_number=3.1.3.6;Name=cpdB;db_xref=COG:COG0737;gene=cpdB;inference=ab initio prediction:Prodigal:002006,similar to AA sequence:UniProtKB:P08331;locus_tag=KNDDEPEC_00397;product=2'%2C3'-cyclic-nucleotide 2'-phosphodiesterase/3'-nucleotidase
BJYU01000002.1	Prodigal:002006	CDS	184019	184627	.	+	0	ID=KNDDEPEC_00398;Name=yfkN_1;db_xref=COG:COG0737;gene=yfkN_1;inference=ab initio prediction:Prodigal:002006,similar to AA sequence:UniProtKB:O34313;locus_tag=KNDDEPEC_00398;product=Trifunctional nucleotide phosphoesterase protein YfkN
BJYU01000002.1	Prodigal:002006	CDS	184737	185738	.	-	0	ID=KNDDEPEC_00399;inference=ab initio prediction:Prodigal:002006;locus_tag=KNDDEPEC_00399;product=hypothetical protein
BJYU01000002.1	Prodigal:002006	CDS	185879	186748	.	+	0	ID=KNDDEPEC_00400;inference=ab initio prediction:Prodigal:002006;locus_tag=KNDDEPEC_00400;product=hypothetical protein
BJYU01000002.1	Prodigal:002006	CDS	186804	186962	.	-	0	ID=KNDDEPEC_00401;inference=ab initio prediction:Prodigal:002006;locus_tag=KNDDEPEC_00401;product=hypothetical protein
BJYU01000002.1	Prodigal:002006	CDS	187082	188176	.	-	0	ID=KNDDEPEC_00402;db_xref=COG:COG4663;inference=ab initio prediction:Prodigal:002006,similar to AA sequence:UniProtKB:Q8YSQ6;locus_tag=KNDDEPEC_00402;product=Monocarboxylate 2-oxoacid-binding periplasmic protein
BJYU01000002.1	Prodigal:002006	CDS	188360	188986	.	-	0	ID=KNDDEPEC_00403;inference=ab initio prediction:Prodigal:002006;locus_tag=KNDDEPEC_00403;product=hypothetical protein
BJYU01000002.1	Prodigal:002006	CDS	189103	189828	.	-	0	ID=KNDDEPEC_00404;inference=ab initio prediction:Prodigal:002006;locus_tag=KNDDEPEC_00404;product=hypothetical protein
BJYU01000002.1	Prodigal:002006	CDS	190045	191259	.	+	0	ID=KNDDEPEC_00405;Name=mdtL;gene=mdtL;inference=ab initio prediction:Prodigal:002006,protein motif:HAMAP:MF_01530;locus_tag=KNDDEPEC_00405;product=Multidrug resistance protein MdtL
BJYU01000002.1	Prodigal:002006	CDS	191373	193997	.	-	0	ID=KNDDEPEC_00406;Name=clpB;gene=clpB;inference=ab initio prediction:Prodigal:002006,similar to AA sequence:UniProtKB:Q7CEG6;locus_tag=KNDDEPEC_00406;product=Chaperone protein ClpB
BJYU01000002.1	Prodigal:002006	CDS	194178	194528	.	+	0	ID=KNDDEPEC_00407;inference=ab initio prediction:Prodigal:002006;locus_tag=KNDDEPEC_00407;product=hypothetical protein
BJYU01000002.1	Prodigal:002006	CDS	194535	194798	.	+	0	ID=KNDDEPEC_00408;inference=ab initio prediction:Prodigal:002006;locus_tag=KNDDEPEC_00408;product=hypothetical protein
BJYU01000002.1	Prodigal:002006	CDS	194867	195730	.	-	0	ID=KNDDEPEC_00409;Name=hdfR_1;gene=hdfR_1;inference=ab initio prediction:Prodigal:002006,protein motif:HAMAP:MF_01233;locus_tag=KNDDEPEC_00409;product=HTH-type transcriptional regulator HdfR
BJYU01000002.1	Prodigal:002006	CDS	195827	196243	.	+	0	ID=KNDDEPEC_00410;inference=ab initio prediction:Prodigal:002006;locus_tag=KNDDEPEC_00410;product=hypothetical protein
BJYU01000002.1	Prodigal:002006	CDS	196308	197093	.	+	0	ID=KNDDEPEC_00411;inference=ab initio prediction:Prodigal:002006;locus_tag=KNDDEPEC_00411;product=hypothetical protein
BJYU01000002.1	Prodigal:002006	CDS	197278	198357	.	-	0	ID=KNDDEPEC_00412;inference=ab initio prediction:Prodigal:002006;locus_tag=KNDDEPEC_00412;product=hypothetical protein
BJYU01000002.1	Prodigal:002006	CDS	198730	199575	.	-	0	ID=KNDDEPEC_00413;eC_number=2.1.1.297;Name=prmC_1;db_xref=COG:COG2890;gene=prmC_1;inference=ab initio prediction:Prodigal:002006,similar to AA sequence:UniProtKB:P0ACC1;locus_tag=KNDDEPEC_00413;product=Release factor glutamine methyltransferase
BJYU01000002.1	Prodigal:002006	CDS	199587	200000	.	-	0	ID=KNDDEPEC_00414;Name=fosX;gene=fosX;inference=ab initio prediction:Prodigal:002006,similar to AA sequence:UniProtKB:Q98GG1;locus_tag=KNDDEPEC_00414;product=Fosfomycin resistance protein FosX
BJYU01000002.1	Prodigal:002006	CDS	199997	201085	.	-	0	ID=KNDDEPEC_00415;Name=prfA;db_xref=COG:COG0216;gene=prfA;inference=ab initio prediction:Prodigal:002006,similar to AA sequence:UniProtKB:P0A7I0;locus_tag=KNDDEPEC_00415;product=Peptide chain release factor RF1
BJYU01000002.1	Prodigal:002006	CDS	201085	203349	.	-	0	ID=KNDDEPEC_00416;eC_number=2.7.3.9;Name=ptsP;db_xref=COG:COG3605;gene=ptsP;inference=ab initio prediction:Prodigal:002006,similar to AA sequence:UniProtKB:P37177;locus_tag=KNDDEPEC_00416;product=Phosphoenolpyruvate-dependent phosphotransferase system
BJYU01000002.1	Prodigal:002006	CDS	203437	204780	.	-	0	ID=KNDDEPEC_00417;eC_number=2.7.2.4;Name=lysC;db_xref=COG:COG0527;gene=lysC;inference=ab initio prediction:Prodigal:002006,similar to AA sequence:UniProtKB:O69077;locus_tag=KNDDEPEC_00417;product=Aspartokinase
BJYU01000002.1	Prodigal:002006	CDS	204819	205562	.	+	0	ID=KNDDEPEC_00418;eC_number=2.1.1.222;Name=ubiG;db_xref=COG:COG2227;gene=ubiG;inference=ab initio prediction:Prodigal:002006,similar to AA sequence:UniProtKB:P17993;locus_tag=KNDDEPEC_00418;product=Ubiquinone biosynthesis O-methyltransferase
BJYU01000002.1	Prodigal:002006	CDS	205535	206758	.	-	0	ID=KNDDEPEC_00419;Name=nhaA;db_xref=COG:COG3004;gene=nhaA;inference=ab initio prediction:Prodigal:002006,similar to AA sequence:UniProtKB:Q56725;locus_tag=KNDDEPEC_00419;product=Na(+)/H(+) antiporter NhaA
BJYU01000002.1	Prodigal:002006	CDS	206816	207337	.	-	0	ID=KNDDEPEC_00420;inference=ab initio prediction:Prodigal:002006;locus_tag=KNDDEPEC_00420;product=hypothetical protein
BJYU01000002.1	Prodigal:002006	CDS	207600	207980	.	+	0	ID=KNDDEPEC_00421;inference=ab initio prediction:Prodigal:002006;locus_tag=KNDDEPEC_00421;product=hypothetical protein
BJYU01000002.1	Prodigal:002006	CDS	208190	208606	.	+	0	ID=KNDDEPEC_00422;inference=ab initio prediction:Prodigal:002006;locus_tag=KNDDEPEC_00422;product=hypothetical protein
BJYU01000002.1	Prodigal:002006	CDS	208651	209094	.	-	0	ID=KNDDEPEC_00423;inference=ab initio prediction:Prodigal:002006;locus_tag=KNDDEPEC_00423;product=hypothetical protein
BJYU01000002.1	Prodigal:002006	CDS	209153	210019	.	-	0	ID=KNDDEPEC_00424;eC_number=3.5.1.128;Name=nit1;gene=nit1;inference=ab initio prediction:Prodigal:002006,similar to AA sequence:UniProtKB:P0DP68;locus_tag=KNDDEPEC_00424;product=Deaminated glutathione amidase
BJYU01000002.1	Prodigal:002006	CDS	210040	210297	.	-	0	ID=KNDDEPEC_00425;Name=grxC;db_xref=COG:COG0695;gene=grxC;inference=ab initio prediction:Prodigal:002006,similar to AA sequence:UniProtKB:P0AC62;locus_tag=KNDDEPEC_00425;product=Glutaredoxin 3
BJYU01000002.1	Prodigal:002006	CDS	210349	211098	.	-	0	ID=KNDDEPEC_00426;Name=prs_1;gene=prs_1;inference=ab initio prediction:Prodigal:002006,protein motif:HAMAP:MF_00583_A;locus_tag=KNDDEPEC_00426;product=Putative ribose-phosphate pyrophosphokinase
BJYU01000002.1	Prodigal:002006	CDS	211101	212132	.	+	0	ID=KNDDEPEC_00427;inference=ab initio prediction:Prodigal:002006;locus_tag=KNDDEPEC_00427;product=hypothetical protein
BJYU01000002.1	Prodigal:002006	CDS	212222	212587	.	+	0	ID=KNDDEPEC_00428;inference=ab initio prediction:Prodigal:002006;locus_tag=KNDDEPEC_00428;product=hypothetical protein
BJYU01000002.1	Prodigal:002006	CDS	212727	214091	.	+	0	ID=KNDDEPEC_00429;inference=ab initio prediction:Prodigal:002006;locus_tag=KNDDEPEC_00429;product=hypothetical protein
BJYU01000002.1	Prodigal:002006	CDS	214266	214712	.	+	0	ID=KNDDEPEC_00430;inference=ab initio prediction:Prodigal:002006;locus_tag=KNDDEPEC_00430;product=hypothetical protein
BJYU01000002.1	Prodigal:002006	CDS	214696	215622	.	-	0	ID=KNDDEPEC_00431;inference=ab initio prediction:Prodigal:002006;locus_tag=KNDDEPEC_00431;product=hypothetical protein
BJYU01000002.1	Prodigal:002006	CDS	215632	216042	.	-	0	ID=KNDDEPEC_00432;eC_number=3.6.1.65;Name=nudG;db_xref=COG:COG0494;gene=nudG;inference=ab initio prediction:Prodigal:002006,similar to AA sequence:UniProtKB:P77788;locus_tag=KNDDEPEC_00432;product=CTP pyrophosphohydrolase
BJYU01000002.1	Prodigal:002006	CDS	216220	216570	.	+	0	ID=KNDDEPEC_00433;inference=ab initio prediction:Prodigal:002006;locus_tag=KNDDEPEC_00433;product=hypothetical protein
BJYU01000002.1	Prodigal:002006	CDS	216583	217830	.	-	0	ID=KNDDEPEC_00434;eC_number=2.3.1.35;Name=oat2;db_xref=COG:COG1364;gene=oat2;inference=ab initio prediction:Prodigal:002006,similar to AA sequence:UniProtKB:P0DJQ5;locus_tag=KNDDEPEC_00434;product=Glutamate N-acetyltransferase 2
BJYU01000002.1	Prodigal:002006	CDS	217979	218191	.	+	0	ID=KNDDEPEC_00435;inference=ab initio prediction:Prodigal:002006;locus_tag=KNDDEPEC_00435;product=hypothetical protein
BJYU01000002.1	Prodigal:002006	CDS	218291	219187	.	-	0	ID=KNDDEPEC_00436;eC_number=5.2.1.8;db_xref=COG:COG0760;inference=ab initio prediction:Prodigal:002006,similar to AA sequence:UniProtKB:P40415;locus_tag=KNDDEPEC_00436;product=putative parvulin-type peptidyl-prolyl cis-trans isomerase
BJYU01000002.1	Prodigal:002006	CDS	219444	222257	.	+	0	ID=KNDDEPEC_00437;Name=secA;db_xref=COG:COG0653;gene=secA;inference=ab initio prediction:Prodigal:002006,similar to AA sequence:UniProtKB:P52966;locus_tag=KNDDEPEC_00437;product=Protein translocase subunit SecA
BJYU01000002.1	Prodigal:002006	CDS	222515	223681	.	+	0	ID=KNDDEPEC_00438;inference=ab initio prediction:Prodigal:002006;locus_tag=KNDDEPEC_00438;product=hypothetical protein
BJYU01000003.1	Prodigal:002006	CDS	937	1074	.	-	0	ID=KNDDEPEC_00439;inference=ab initio prediction:Prodigal:002006;locus_tag=KNDDEPEC_00439;product=hypothetical protein
BJYU01000003.1	Prodigal:002006	CDS	1589	3412	.	-	0	ID=KNDDEPEC_00440;eC_number=3.6.4.13;Name=deaD_2;db_xref=COG:COG0513;gene=deaD_2;inference=ab initio prediction:Prodigal:002006,similar to AA sequence:UniProtKB:P0A9P6;locus_tag=KNDDEPEC_00440;product=ATP-dependent RNA helicase DeaD
BJYU01000003.1	Prodigal:002006	CDS	3412	3738	.	-	0	ID=KNDDEPEC_00441;inference=ab initio prediction:Prodigal:002006;locus_tag=KNDDEPEC_00441;product=hypothetical protein
BJYU01000003.1	Prodigal:002006	CDS	3831	4289	.	-	0	ID=KNDDEPEC_00442;eC_number=3.1.26.4;Name=rnhA_1;db_xref=COG:COG0328;gene=rnhA_1;inference=ab initio prediction:Prodigal:002006,similar to AA sequence:UniProtKB:P0A7Y4;locus_tag=KNDDEPEC_00442;product=Ribonuclease HI
BJYU01000003.1	Prodigal:002006	CDS	4309	5142	.	-	0	ID=KNDDEPEC_00443;eC_number=3.1.-.-;Name=dinG_1;gene=dinG_1;inference=ab initio prediction:Prodigal:002006,protein motif:HAMAP:MF_02206;locus_tag=KNDDEPEC_00443;product=3'-5' exonuclease DinG
BJYU01000003.1	Prodigal:002006	CDS	5259	6038	.	-	0	ID=KNDDEPEC_00444;Name=pcaR_2;db_xref=COG:COG1414;gene=pcaR_2;inference=ab initio prediction:Prodigal:002006,similar to AA sequence:UniProtKB:Q52154;locus_tag=KNDDEPEC_00444;product=Pca regulon regulatory protein
BJYU01000003.1	Prodigal:002006	CDS	6218	7399	.	+	0	ID=KNDDEPEC_00445;Name=braC_2;db_xref=COG:COG0683;gene=braC_2;inference=ab initio prediction:Prodigal:002006,similar to AA sequence:UniProtKB:P21175;locus_tag=KNDDEPEC_00445;product=Leucine-%2C isoleucine-%2C valine-%2C threonine-%2C and alanine-binding protein
BJYU01000003.1	Prodigal:002006	CDS	7487	8350	.	+	0	ID=KNDDEPEC_00446;Name=livH_3;db_xref=COG:COG0559;gene=livH_3;inference=ab initio prediction:Prodigal:002006,similar to AA sequence:UniProtKB:P0AEX7;locus_tag=KNDDEPEC_00446;product=High-affinity branched-chain amino acid transport system permease protein LivH
BJYU01000003.1	Prodigal:002006	CDS	8352	9359	.	+	0	ID=KNDDEPEC_00447;inference=ab initio prediction:Prodigal:002006;locus_tag=KNDDEPEC_00447;product=hypothetical protein
BJYU01000003.1	Prodigal:002006	CDS	9359	10123	.	+	0	ID=KNDDEPEC_00448;eC_number=3.6.3.-;Name=lptB_2;db_xref=COG:COG1137;gene=lptB_2;inference=ab initio prediction:Prodigal:002006,similar to AA sequence:UniProtKB:P45073;locus_tag=KNDDEPEC_00448;product=Lipopolysaccharide export system ATP-binding protein LptB
BJYU01000003.1	Prodigal:002006	CDS	10104	10820	.	+	0	ID=KNDDEPEC_00449;Name=livF_3;db_xref=COG:COG0410;gene=livF_3;inference=ab initio prediction:Prodigal:002006,similar to AA sequence:UniProtKB:P22731;locus_tag=KNDDEPEC_00449;product=High-affinity branched-chain amino acid transport ATP-binding protein LivF
BJYU01000003.1	Prodigal:002006	CDS	10829	11623	.	+	0	ID=KNDDEPEC_00450;eC_number=3.1.1.24;Name=catD_1;db_xref=COG:COG0596;gene=catD_1;inference=ab initio prediction:Prodigal:002006,similar to AA sequence:UniProtKB:P00632;locus_tag=KNDDEPEC_00450;product=3-oxoadipate enol-lactonase 2
BJYU01000003.1	Prodigal:002006	CDS	11616	12023	.	+	0	ID=KNDDEPEC_00451;inference=ab initio prediction:Prodigal:002006;locus_tag=KNDDEPEC_00451;product=hypothetical protein
BJYU01000003.1	Prodigal:002006	CDS	12077	12802	.	+	0	ID=KNDDEPEC_00452;eC_number=1.13.11.3;Name=pcaH_1;db_xref=COG:COG3485;gene=pcaH_1;inference=ab initio prediction:Prodigal:002006,similar to AA sequence:UniProtKB:P00437;locus_tag=KNDDEPEC_00452;product=Protocatechuate 3%2C4-dioxygenase beta chain
BJYU01000003.1	Prodigal:002006	CDS	12802	13428	.	+	0	ID=KNDDEPEC_00453;eC_number=1.13.11.3;Name=pcaG_1;db_xref=COG:COG3485;gene=pcaG_1;inference=ab initio prediction:Prodigal:002006,similar to AA sequence:UniProtKB:P20371;locus_tag=KNDDEPEC_00453;product=Protocatechuate 3%2C4-dioxygenase alpha chain
BJYU01000003.1	Prodigal:002006	CDS	13449	14294	.	+	0	ID=KNDDEPEC_00454;eC_number=2.8.3.6;Name=catI;gene=catI;inference=ab initio prediction:Prodigal:002006,similar to AA sequence:UniProtKB:Q8VPF3;locus_tag=KNDDEPEC_00454;product=3-oxoadipate CoA-transferase subunit A
BJYU01000003.1	Prodigal:002006	CDS	14304	15083	.	+	0	ID=KNDDEPEC_00455;eC_number=2.8.3.6;Name=catJ;gene=catJ;inference=ab initio prediction:Prodigal:002006,similar to AA sequence:UniProtKB:Q8VPF2;locus_tag=KNDDEPEC_00455;product=3-oxoadipate CoA-transferase subunit B
BJYU01000003.1	Prodigal:002006	CDS	15085	16290	.	+	0	ID=KNDDEPEC_00456;eC_number=2.3.1.174;Name=pcaF_2;gene=pcaF_2;inference=ab initio prediction:Prodigal:002006,similar to AA sequence:UniProtKB:Q8VPF1;locus_tag=KNDDEPEC_00456;product=Beta-ketoadipyl-CoA thiolase
BJYU01000003.1	Prodigal:002006	CDS	16303	17370	.	+	0	ID=KNDDEPEC_00457;eC_number=5.5.1.2;Name=pcaB;db_xref=COG:COG0015;gene=pcaB;inference=ab initio prediction:Prodigal:002006,similar to AA sequence:UniProtKB:Q59092;locus_tag=KNDDEPEC_00457;product=3-carboxy-cis%2Ccis-muconate cycloisomerase
BJYU01000003.1	Prodigal:002006	CDS	17391	17558	.	-	0	ID=KNDDEPEC_00458;Name=dnaJ_2;gene=dnaJ_2;inference=ab initio prediction:Prodigal:002006,protein motif:HAMAP:MF_01152;locus_tag=KNDDEPEC_00458;product=Chaperone protein DnaJ
BJYU01000003.1	Prodigal:002006	CDS	17555	18511	.	-	0	ID=KNDDEPEC_00459;Name=rhaS_1;gene=rhaS_1;inference=ab initio prediction:Prodigal:002006,protein motif:HAMAP:MF_01534;locus_tag=KNDDEPEC_00459;product=HTH-type transcriptional activator RhaS
BJYU01000003.1	Prodigal:002006	CDS	18651	19820	.	+	0	ID=KNDDEPEC_00460;eC_number=1.14.13.2;Name=pobA;db_xref=COG:COG0654;gene=pobA;inference=ab initio prediction:Prodigal:002006,similar to AA sequence:UniProtKB:P20586;locus_tag=KNDDEPEC_00460;product=p-hydroxybenzoate hydroxylase
BJYU01000003.1	Prodigal:002006	CDS	19911	20792	.	+	0	ID=KNDDEPEC_00461;inference=ab initio prediction:Prodigal:002006;locus_tag=KNDDEPEC_00461;product=hypothetical protein
BJYU01000003.1	Prodigal:002006	CDS	20867	21376	.	+	0	ID=KNDDEPEC_00462;Name=araN;db_xref=COG:COG1653;gene=araN;inference=ab initio prediction:Prodigal:002006,similar to AA sequence:UniProtKB:P94528;locus_tag=KNDDEPEC_00462;product=putative arabinose-binding protein
BJYU01000003.1	Prodigal:002006	CDS	21446	22114	.	+	0	ID=KNDDEPEC_00463;inference=ab initio prediction:Prodigal:002006;locus_tag=KNDDEPEC_00463;product=hypothetical protein
BJYU01000003.1	Prodigal:002006	CDS	22177	23109	.	+	0	ID=KNDDEPEC_00464;Name=ngcF;db_xref=COG:COG1175;gene=ngcF;inference=ab initio prediction:Prodigal:002006,similar to AA sequence:UniProtKB:O50500;locus_tag=KNDDEPEC_00464;product=Diacetylchitobiose uptake system permease protein NgcF
BJYU01000003.1	Prodigal:002006	CDS	23106	23960	.	+	0	ID=KNDDEPEC_00465;Name=ngcG_1;db_xref=COG:COG0395;gene=ngcG_1;inference=ab initio prediction:Prodigal:002006,similar to AA sequence:UniProtKB:O50501;locus_tag=KNDDEPEC_00465;product=Diacetylchitobiose uptake system permease protein NgcG
BJYU01000003.1	Prodigal:002006	CDS	23967	24665	.	+	0	ID=KNDDEPEC_00466;eC_number=5.1.3.9;Name=nanE;gene=nanE;inference=ab initio prediction:Prodigal:002006,similar to AA sequence:UniProtKB:Q8XNZ3;locus_tag=KNDDEPEC_00466;product=Putative N-acetylmannosamine-6-phosphate 2-epimerase
BJYU01000003.1	Prodigal:002006	CDS	24828	25775	.	+	0	ID=KNDDEPEC_00467;eC_number=1.8.5.-;Name=msrP_1;db_xref=COG:COG2041;gene=msrP_1;inference=ab initio prediction:Prodigal:002006,similar to AA sequence:UniProtKB:P76342;locus_tag=KNDDEPEC_00467;product=Protein-methionine-sulfoxide reductase catalytic subunit MsrP
BJYU01000003.1	Prodigal:002006	CDS	25775	26419	.	+	0	ID=KNDDEPEC_00468;Name=mamZ;gene=mamZ;inference=ab initio prediction:Prodigal:002006,similar to AA sequence:UniProtKB:V6F4W4;locus_tag=KNDDEPEC_00468;product=Magnetosome protein MamZ
BJYU01000003.1	Prodigal:002006	CDS	26478	27293	.	+	0	ID=KNDDEPEC_00469;Name=modA;db_xref=COG:COG0725;gene=modA;inference=ab initio prediction:Prodigal:002006,similar to AA sequence:UniProtKB:Q8PHA1;locus_tag=KNDDEPEC_00469;product=Molybdate-binding protein ModA
BJYU01000003.1	Prodigal:002006	CDS	27290	27985	.	+	0	ID=KNDDEPEC_00470;Name=modB;db_xref=COG:COG4149;gene=modB;inference=ab initio prediction:Prodigal:002006,similar to AA sequence:UniProtKB:P0AF01;locus_tag=KNDDEPEC_00470;product=Molybdenum transport system permease protein ModB
BJYU01000003.1	Prodigal:002006	CDS	27946	29079	.	+	0	ID=KNDDEPEC_00471;eC_number=7.6.2.8;Name=btuD_2;gene=btuD_2;inference=ab initio prediction:Prodigal:002006,protein motif:HAMAP:MF_01005;locus_tag=KNDDEPEC_00471;product=Vitamin B12 import ATP-binding protein BtuD
BJYU01000003.1	Prodigal:002006	CDS	29238	30503	.	+	0	ID=KNDDEPEC_00472;eC_number=3.4.11.-;db_xref=COG:COG2309;inference=ab initio prediction:Prodigal:002006,similar to AA sequence:UniProtKB:P42778;locus_tag=KNDDEPEC_00472;product=Aminopeptidase T
BJYU01000003.1	Prodigal:002006	CDS	30674	32551	.	+	0	ID=KNDDEPEC_00473;eC_number=7.4.2.10;Name=gsiA_1;db_xref=COG:COG1123;gene=gsiA_1;inference=ab initio prediction:Prodigal:002006,similar to AA sequence:UniProtKB:P75796;locus_tag=KNDDEPEC_00473;product=Glutathione import ATP-binding protein GsiA
BJYU01000003.1	Prodigal:002006	CDS	32677	34440	.	+	0	ID=KNDDEPEC_00474;inference=ab initio prediction:Prodigal:002006;locus_tag=KNDDEPEC_00474;product=hypothetical protein
BJYU01000003.1	Prodigal:002006	CDS	34504	35202	.	+	0	ID=KNDDEPEC_00475;eC_number=1.1.1.100;Name=fabG_5;gene=fabG_5;inference=ab initio prediction:Prodigal:002006,similar to AA sequence:UniProtKB:P73574;locus_tag=KNDDEPEC_00475;product=3-oxoacyl-[acyl-carrier-protein] reductase
BJYU01000003.1	Prodigal:002006	CDS	35284	36627	.	+	0	ID=KNDDEPEC_00476;db_xref=COG:COG1926;inference=ab initio prediction:Prodigal:002006,similar to AA sequence:UniProtKB:P9WLM1;locus_tag=KNDDEPEC_00476;product=putative protein
BJYU01000003.1	Prodigal:002006	CDS	36723	38375	.	+	0	ID=KNDDEPEC_00477;Name=ettA;db_xref=COG:COG0488;gene=ettA;inference=ab initio prediction:Prodigal:002006,similar to AA sequence:UniProtKB:P45127;locus_tag=KNDDEPEC_00477;product=Energy-dependent translational throttle protein EttA
BJYU01000003.1	Prodigal:002006	CDS	38618	39058	.	+	0	ID=KNDDEPEC_00478;inference=ab initio prediction:Prodigal:002006;locus_tag=KNDDEPEC_00478;product=hypothetical protein
BJYU01000003.1	Prodigal:002006	CDS	39223	40701	.	+	0	ID=KNDDEPEC_00479;eC_number=3.2.2.4;Name=amn;db_xref=COG:COG0775;gene=amn;inference=ab initio prediction:Prodigal:002006,similar to AA sequence:UniProtKB:P0AE12;locus_tag=KNDDEPEC_00479;product=AMP nucleosidase
BJYU01000003.1	Prodigal:002006	CDS	40709	41482	.	+	0	ID=KNDDEPEC_00480;inference=ab initio prediction:Prodigal:002006;locus_tag=KNDDEPEC_00480;product=hypothetical protein
BJYU01000003.1	Prodigal:002006	CDS	41728	42669	.	+	0	ID=KNDDEPEC_00481;eC_number=2.1.1.163;Name=COQ5_2;gene=COQ5_2;inference=ab initio prediction:Prodigal:002006,protein motif:HAMAP:MF_01813;locus_tag=KNDDEPEC_00481;product=2-methoxy-6-polyprenyl-1%2C4-benzoquinol methylase%2C mitochondrial
BJYU01000003.1	Prodigal:002006	CDS	42669	43574	.	+	0	ID=KNDDEPEC_00482;eC_number=1.5.1.20;Name=metF;db_xref=COG:COG0685;gene=metF;inference=ab initio prediction:Prodigal:002006,similar to AA sequence:UniProtKB:P0AEZ1;locus_tag=KNDDEPEC_00482;product=5%2C10-methylenetetrahydrofolate reductase
BJYU01000003.1	Prodigal:002006	CDS	43597	47370	.	+	0	ID=KNDDEPEC_00483;eC_number=2.1.1.13;Name=metH;db_xref=COG:COG0646;gene=metH;inference=ab initio prediction:Prodigal:002006,similar to AA sequence:UniProtKB:P13009;locus_tag=KNDDEPEC_00483;product=Methionine synthase
BJYU01000003.1	Prodigal:002006	CDS	47443	47814	.	+	0	ID=KNDDEPEC_00484;inference=ab initio prediction:Prodigal:002006;locus_tag=KNDDEPEC_00484;product=hypothetical protein
BJYU01000003.1	Prodigal:002006	CDS	47854	49086	.	-	0	ID=KNDDEPEC_00485;eC_number=3.6.3.-;Name=macB;db_xref=COG:COG0577;gene=macB;inference=ab initio prediction:Prodigal:002006,similar to AA sequence:UniProtKB:Q5MK06;locus_tag=KNDDEPEC_00485;product=Macrolide export ATP-binding/permease protein MacB
BJYU01000003.1	Prodigal:002006	CDS	49083	49808	.	-	0	ID=KNDDEPEC_00486;eC_number=3.6.3.-;Name=yknY;db_xref=COG:COG1136;gene=yknY;inference=ab initio prediction:Prodigal:002006,similar to AA sequence:UniProtKB:O31711;locus_tag=KNDDEPEC_00486;product=putative ABC transporter ATP-binding protein YknY
BJYU01000003.1	Prodigal:002006	CDS	49818	51260	.	-	0	ID=KNDDEPEC_00487;Name=mdtA_1;gene=mdtA_1;inference=ab initio prediction:Prodigal:002006,protein motif:HAMAP:MF_01422;locus_tag=KNDDEPEC_00487;product=Multidrug resistance protein MdtA
BJYU01000003.1	Prodigal:002006	CDS	51356	52123	.	-	0	ID=KNDDEPEC_00488;eC_number=3.5.1.28;Name=amiD_1;db_xref=COG:COG3023;gene=amiD_1;inference=ab initio prediction:Prodigal:002006,similar to AA sequence:UniProtKB:P75820;locus_tag=KNDDEPEC_00488;product=N-acetylmuramoyl-L-alanine amidase AmiD
BJYU01000003.1	Prodigal:002006	CDS	52128	52853	.	-	0	ID=KNDDEPEC_00489;Name=djlA_1;db_xref=COG:COG1076;gene=djlA_1;inference=ab initio prediction:Prodigal:002006,similar to AA sequence:UniProtKB:P31680;locus_tag=KNDDEPEC_00489;product=Co-chaperone protein DjlA
BJYU01000003.1	Prodigal:002006	CDS	52940	53218	.	-	0	ID=KNDDEPEC_00490;inference=ab initio prediction:Prodigal:002006;locus_tag=KNDDEPEC_00490;product=hypothetical protein
BJYU01000003.1	Prodigal:002006	CDS	53511	54293	.	+	0	ID=KNDDEPEC_00491;inference=ab initio prediction:Prodigal:002006;locus_tag=KNDDEPEC_00491;product=hypothetical protein
BJYU01000003.1	Prodigal:002006	CDS	55175	55672	.	+	0	ID=KNDDEPEC_00492;Name=mraZ;gene=mraZ;inference=ab initio prediction:Prodigal:002006,protein motif:HAMAP:MF_01008;locus_tag=KNDDEPEC_00492;product=Transcriptional regulator MraZ
BJYU01000003.1	Prodigal:002006	CDS	55669	56718	.	+	0	ID=KNDDEPEC_00493;eC_number=2.1.1.199;Name=rsmH;db_xref=COG:COG0275;gene=rsmH;inference=ab initio prediction:Prodigal:002006,similar to AA sequence:UniProtKB:P60390;locus_tag=KNDDEPEC_00493;product=Ribosomal RNA small subunit methyltransferase H
BJYU01000003.1	Prodigal:002006	CDS	56715	57110	.	+	0	ID=KNDDEPEC_00494;inference=ab initio prediction:Prodigal:002006;locus_tag=KNDDEPEC_00494;product=hypothetical protein
BJYU01000003.1	Prodigal:002006	CDS	57176	58879	.	+	0	ID=KNDDEPEC_00495;eC_number=3.4.16.4;Name=ftsI;gene=ftsI;inference=ab initio prediction:Prodigal:002006,similar to AA sequence:UniProtKB:B8H0A0;locus_tag=KNDDEPEC_00495;product=putative peptidoglycan D%2CD-transpeptidase FtsI
BJYU01000003.1	Prodigal:002006	CDS	58879	60348	.	+	0	ID=KNDDEPEC_00496;eC_number=6.3.2.13;Name=murE;db_xref=COG:COG0769;gene=murE;inference=ab initio prediction:Prodigal:002006,similar to AA sequence:UniProtKB:Q819Q0;locus_tag=KNDDEPEC_00496;product=UDP-N-acetylmuramoyl-L-alanyl-D-glutamate--2%2C6-diaminopimelate ligase
BJYU01000003.1	Prodigal:002006	CDS	60345	61778	.	+	0	ID=KNDDEPEC_00497;eC_number=6.3.2.10;Name=murF;db_xref=COG:COG0770;gene=murF;inference=ab initio prediction:Prodigal:002006,similar to AA sequence:UniProtKB:P11880;locus_tag=KNDDEPEC_00497;product=UDP-N-acetylmuramoyl-tripeptide--D-alanyl-D-alanine ligase
BJYU01000003.1	Prodigal:002006	CDS	61782	62867	.	+	0	ID=KNDDEPEC_00498;eC_number=2.7.8.13;Name=mraY;db_xref=COG:COG0472;gene=mraY;inference=ab initio prediction:Prodigal:002006,similar to AA sequence:UniProtKB:P0A6W3;locus_tag=KNDDEPEC_00498;product=Phospho-N-acetylmuramoyl-pentapeptide-transferase
BJYU01000003.1	Prodigal:002006	CDS	62872	64266	.	+	0	ID=KNDDEPEC_00499;eC_number=6.3.2.9;Name=murD;db_xref=COG:COG0771;gene=murD;inference=ab initio prediction:Prodigal:002006,similar to AA sequence:UniProtKB:P14900;locus_tag=KNDDEPEC_00499;product=UDP-N-acetylmuramoylalanine--D-glutamate ligase
BJYU01000003.1	Prodigal:002006	CDS	64271	65416	.	+	0	ID=KNDDEPEC_00500;eC_number=2.4.1.129;Name=ftsW;gene=ftsW;inference=ab initio prediction:Prodigal:002006,similar to AA sequence:UniProtKB:B8H092;locus_tag=KNDDEPEC_00500;product=putative peptidoglycan glycosyltransferase FtsW
BJYU01000003.1	Prodigal:002006	CDS	65413	66531	.	+	0	ID=KNDDEPEC_00501;eC_number=2.4.1.227;Name=murG_1;db_xref=COG:COG0707;gene=murG_1;inference=ab initio prediction:Prodigal:002006,similar to AA sequence:UniProtKB:Q9HW01;locus_tag=KNDDEPEC_00501;product=UDP-N-acetylglucosamine--N-acetylmuramyl-(pentapeptide) pyrophosphoryl-undecaprenol N-acetylglucosamine transferase
BJYU01000003.1	Prodigal:002006	CDS	66528	67943	.	+	0	ID=KNDDEPEC_00502;eC_number=6.3.2.8;Name=murC;db_xref=COG:COG0773;gene=murC;inference=ab initio prediction:Prodigal:002006,similar to AA sequence:UniProtKB:Q9HW02;locus_tag=KNDDEPEC_00502;product=UDP-N-acetylmuramate--L-alanine ligase
BJYU01000003.1	Prodigal:002006	CDS	67943	68863	.	+	0	ID=KNDDEPEC_00503;eC_number=1.3.1.98;Name=murB;gene=murB;inference=ab initio prediction:Prodigal:002006,similar to AA sequence:UniProtKB:P65463;locus_tag=KNDDEPEC_00503;product=UDP-N-acetylenolpyruvoylglucosamine reductase
BJYU01000003.1	Prodigal:002006	CDS	68921	69844	.	+	0	ID=KNDDEPEC_00504;eC_number=6.3.2.4;Name=ddlB;db_xref=COG:COG1181;gene=ddlB;inference=ab initio prediction:Prodigal:002006,similar to AA sequence:UniProtKB:P07862;locus_tag=KNDDEPEC_00504;product=D-alanine--D-alanine ligase B
BJYU01000003.1	Prodigal:002006	CDS	69811	70791	.	+	0	ID=KNDDEPEC_00505;Name=ftsQ;gene=ftsQ;inference=ab initio prediction:Prodigal:002006,protein motif:HAMAP:MF_00911;locus_tag=KNDDEPEC_00505;product=Cell division protein FtsQ
BJYU01000003.1	Prodigal:002006	CDS	70788	72110	.	+	0	ID=KNDDEPEC_00506;Name=ftsA;db_xref=COG:COG0849;gene=ftsA;inference=ab initio prediction:Prodigal:002006,similar to AA sequence:UniProtKB:Q9K0X8;locus_tag=KNDDEPEC_00506;product=Cell division protein FtsA
BJYU01000003.1	Prodigal:002006	CDS	72213	73922	.	+	0	ID=KNDDEPEC_00507;Name=ftsZ;gene=ftsZ;inference=ab initio prediction:Prodigal:002006,protein motif:HAMAP:MF_00909;locus_tag=KNDDEPEC_00507;product=Cell division protein FtsZ
BJYU01000003.1	Prodigal:002006	CDS	74213	75160	.	+	0	ID=KNDDEPEC_00508;eC_number=3.5.1.108;Name=lpxC;db_xref=COG:COG0774;gene=lpxC;inference=ab initio prediction:Prodigal:002006,similar to AA sequence:UniProtKB:P0A725;locus_tag=KNDDEPEC_00508;product=UDP-3-O-acyl-N-acetylglucosamine deacetylase
BJYU01000003.1	Prodigal:002006	CDS	75341	76237	.	+	0	ID=KNDDEPEC_00509;Name=bamD;db_xref=COG:COG4105;gene=bamD;inference=ab initio prediction:Prodigal:002006,similar to AA sequence:UniProtKB:Q9K0B1;locus_tag=KNDDEPEC_00509;product=Outer membrane protein assembly factor BamD
BJYU01000003.1	Prodigal:002006	CDS	76250	77923	.	+	0	ID=KNDDEPEC_00510;Name=recN;db_xref=COG:COG0497;gene=recN;inference=ab initio prediction:Prodigal:002006,similar to AA sequence:UniProtKB:P05824;locus_tag=KNDDEPEC_00510;product=DNA repair protein RecN
BJYU01000003.1	Prodigal:002006	CDS	77989	80148	.	+	0	ID=KNDDEPEC_00511;eC_number=6.5.1.2;Name=ligA;db_xref=COG:COG0272;gene=ligA;inference=ab initio prediction:Prodigal:002006,similar to AA sequence:UniProtKB:P43813;locus_tag=KNDDEPEC_00511;product=DNA ligase
BJYU01000003.1	Prodigal:002006	CDS	80184	81062	.	+	0	ID=KNDDEPEC_00512;Name=rhaR_1;gene=rhaR_1;inference=ab initio prediction:Prodigal:002006,protein motif:HAMAP:MF_01533;locus_tag=KNDDEPEC_00512;product=HTH-type transcriptional activator RhaR
BJYU01000003.1	Prodigal:002006	CDS	81211	81927	.	+	0	ID=KNDDEPEC_00513;Name=ygaZ;db_xref=COG:COG1296;gene=ygaZ;inference=ab initio prediction:Prodigal:002006,similar to AA sequence:UniProtKB:P76630;locus_tag=KNDDEPEC_00513;product=Inner membrane protein YgaZ
BJYU01000003.1	Prodigal:002006	CDS	81924	82223	.	+	0	ID=KNDDEPEC_00514;inference=ab initio prediction:Prodigal:002006;locus_tag=KNDDEPEC_00514;product=hypothetical protein
BJYU01000003.1	Prodigal:002006	CDS	82260	84080	.	-	0	ID=KNDDEPEC_00515;eC_number=3.4.11.18;inference=ab initio prediction:Prodigal:002006,protein motif:HAMAP:MF_01974;locus_tag=KNDDEPEC_00515;product=Methionine aminopeptidase 1%2C mitochondrial
BJYU01000003.1	Prodigal:002006	CDS	84401	84505	.	+	0	ID=KNDDEPEC_00516;inference=ab initio prediction:Prodigal:002006;locus_tag=KNDDEPEC_00516;product=hypothetical protein
BJYU01000003.1	Prodigal:002006	CDS	84513	85442	.	-	0	ID=KNDDEPEC_00517;eC_number=2.1.1.297;Name=prmC_2;gene=prmC_2;inference=ab initio prediction:Prodigal:002006,protein motif:HAMAP:MF_02126;locus_tag=KNDDEPEC_00517;product=Release factor glutamine methyltransferase
BJYU01000003.1	Prodigal:002006	CDS	85599	86474	.	+	0	ID=KNDDEPEC_00518;eC_number=1.1.1.385;Name=bacC_3;gene=bacC_3;inference=ab initio prediction:Prodigal:002006,similar to AA sequence:UniProtKB:Q8KWT4;locus_tag=KNDDEPEC_00518;product=Dihydroanticapsin 7-dehydrogenase
BJYU01000003.1	Prodigal:002006	CDS	86600	87520	.	+	0	ID=KNDDEPEC_00519;inference=ab initio prediction:Prodigal:002006;locus_tag=KNDDEPEC_00519;product=hypothetical protein
BJYU01000003.1	Prodigal:002006	CDS	87572	88837	.	-	0	ID=KNDDEPEC_00520;eC_number=2.1.1.79;Name=cfa_1;db_xref=COG:COG2230;gene=cfa_1;inference=ab initio prediction:Prodigal:002006,similar to AA sequence:UniProtKB:P0A9H7;locus_tag=KNDDEPEC_00520;product=Cyclopropane-fatty-acyl-phospholipid synthase
BJYU01000003.1	Prodigal:002006	CDS	89034	89915	.	+	0	ID=KNDDEPEC_00521;eC_number=1.11.1.6;Name=ydbD;db_xref=COG:COG3546;gene=ydbD;inference=ab initio prediction:Prodigal:002006,similar to AA sequence:UniProtKB:P80878;locus_tag=KNDDEPEC_00521;product=putative manganese catalase
BJYU01000003.1	Prodigal:002006	CDS	90103	90225	.	-	0	ID=KNDDEPEC_00522;inference=ab initio prediction:Prodigal:002006;locus_tag=KNDDEPEC_00522;product=hypothetical protein
BJYU01000003.1	Prodigal:002006	CDS	90526	92907	.	-	0	ID=KNDDEPEC_00523;eC_number=3.6.4.12;Name=uvrD_2;db_xref=COG:COG0210;gene=uvrD_2;inference=ab initio prediction:Prodigal:002006,similar to AA sequence:UniProtKB:P03018;locus_tag=KNDDEPEC_00523;product=DNA helicase II
BJYU01000003.1	Prodigal:002006	CDS	93031	93300	.	+	0	ID=KNDDEPEC_00524;inference=ab initio prediction:Prodigal:002006;locus_tag=KNDDEPEC_00524;product=hypothetical protein
BJYU01000003.1	Prodigal:002006	CDS	93366	93797	.	+	0	ID=KNDDEPEC_00525;inference=ab initio prediction:Prodigal:002006;locus_tag=KNDDEPEC_00525;product=hypothetical protein
BJYU01000003.1	Prodigal:002006	CDS	93794	94336	.	-	0	ID=KNDDEPEC_00526;eC_number=1.1.1.108;Name=lcdH_1;gene=lcdH_1;inference=ab initio prediction:Prodigal:002006,similar to AA sequence:UniProtKB:D7UNT2;locus_tag=KNDDEPEC_00526;product=L-carnitine dehydrogenase
BJYU01000003.1	Prodigal:002006	CDS	94519	95934	.	+	0	ID=KNDDEPEC_00527;eC_number=1.-.-.-;db_xref=COG:COG0277;inference=ab initio prediction:Prodigal:002006,similar to AA sequence:UniProtKB:P9WIT1;locus_tag=KNDDEPEC_00527;product=putative FAD-linked oxidoreductase
BJYU01000003.1	Prodigal:002006	CDS	96018	99569	.	+	0	ID=KNDDEPEC_00528;inference=ab initio prediction:Prodigal:002006;locus_tag=KNDDEPEC_00528;product=hypothetical protein
BJYU01000003.1	Prodigal:002006	CDS	99747	99998	.	-	0	ID=KNDDEPEC_00529;inference=ab initio prediction:Prodigal:002006;locus_tag=KNDDEPEC_00529;product=hypothetical protein
BJYU01000003.1	Prodigal:002006	CDS	99999	100184	.	-	0	ID=KNDDEPEC_00530;inference=ab initio prediction:Prodigal:002006;locus_tag=KNDDEPEC_00530;product=hypothetical protein
BJYU01000003.1	Prodigal:002006	CDS	100200	101591	.	-	0	ID=KNDDEPEC_00531;eC_number=4.2.1.2;Name=fumC;db_xref=COG:COG0114;gene=fumC;inference=ab initio prediction:Prodigal:002006,similar to AA sequence:UniProtKB:Q92PB6;locus_tag=KNDDEPEC_00531;product=Fumarate hydratase class II
BJYU01000003.1	Prodigal:002006	CDS	101679	103070	.	+	0	ID=KNDDEPEC_00532;inference=ab initio prediction:Prodigal:002006;locus_tag=KNDDEPEC_00532;product=hypothetical protein
BJYU01000003.1	Prodigal:002006	CDS	103092	103709	.	-	0	ID=KNDDEPEC_00533;inference=ab initio prediction:Prodigal:002006;locus_tag=KNDDEPEC_00533;product=hypothetical protein
BJYU01000003.1	Prodigal:002006	CDS	103991	104785	.	+	0	ID=KNDDEPEC_00534;eC_number=2.1.1.45;Name=thyA;db_xref=COG:COG0207;gene=thyA;inference=ab initio prediction:Prodigal:002006,similar to AA sequence:UniProtKB:P67042;locus_tag=KNDDEPEC_00534;product=Thymidylate synthase
BJYU01000003.1	Prodigal:002006	CDS	104792	105097	.	+	0	ID=KNDDEPEC_00535;inference=ab initio prediction:Prodigal:002006;locus_tag=KNDDEPEC_00535;product=hypothetical protein
BJYU01000003.1	Prodigal:002006	CDS	105084	105617	.	+	0	ID=KNDDEPEC_00536;inference=ab initio prediction:Prodigal:002006;locus_tag=KNDDEPEC_00536;product=hypothetical protein
BJYU01000003.1	Prodigal:002006	CDS	105614	106126	.	+	0	ID=KNDDEPEC_00537;eC_number=1.5.1.3;Name=dhfrIII;gene=dhfrIII;inference=ab initio prediction:Prodigal:002006,similar to AA sequence:UniProtKB:P12833;locus_tag=KNDDEPEC_00537;product=Dihydrofolate reductase type 3
BJYU01000003.1	Prodigal:002006	CDS	106262	107398	.	+	0	ID=KNDDEPEC_00538;Name=hflK;db_xref=COG:COG0330;gene=hflK;inference=ab initio prediction:Prodigal:002006,similar to AA sequence:UniProtKB:P0ABC7;locus_tag=KNDDEPEC_00538;product=Modulator of FtsH protease HflK
BJYU01000003.1	Prodigal:002006	CDS	107395	108345	.	+	0	ID=KNDDEPEC_00539;Name=hflC;db_xref=COG:COG0330;gene=hflC;inference=ab initio prediction:Prodigal:002006,similar to AA sequence:UniProtKB:P0ABC3;locus_tag=KNDDEPEC_00539;product=Modulator of FtsH protease HflC
BJYU01000003.1	Prodigal:002006	CDS	108354	108545	.	+	0	ID=KNDDEPEC_00540;inference=ab initio prediction:Prodigal:002006;locus_tag=KNDDEPEC_00540;product=hypothetical protein
BJYU01000003.1	Prodigal:002006	CDS	108698	110215	.	+	0	ID=KNDDEPEC_00541;eC_number=3.4.21.107;Name=degQ_1;db_xref=COG:COG0265;gene=degQ_1;inference=ab initio prediction:Prodigal:002006,similar to AA sequence:UniProtKB:P39099;locus_tag=KNDDEPEC_00541;product=Periplasmic pH-dependent serine endoprotease DegQ
BJYU01000003.1	Prodigal:002006	CDS	110285	111193	.	-	0	ID=KNDDEPEC_00542;inference=ab initio prediction:Prodigal:002006;locus_tag=KNDDEPEC_00542;product=hypothetical protein
BJYU01000003.1	Prodigal:002006	CDS	111209	112138	.	+	0	ID=KNDDEPEC_00543;eC_number=2.5.1.75;Name=miaA;db_xref=COG:COG0324;gene=miaA;inference=ab initio prediction:Prodigal:002006,similar to AA sequence:UniProtKB:P16384;locus_tag=KNDDEPEC_00543;product=tRNA dimethylallyltransferase
BJYU01000003.1	Prodigal:002006	CDS	112116	112910	.	-	0	ID=KNDDEPEC_00544;inference=ab initio prediction:Prodigal:002006;locus_tag=KNDDEPEC_00544;product=hypothetical protein
BJYU01000003.1	Prodigal:002006	CDS	113239	115011	.	+	0	ID=KNDDEPEC_00545;eC_number=2.2.1.6;Name=ilvI;db_xref=COG:COG0028;gene=ilvI;inference=ab initio prediction:Prodigal:002006,similar to AA sequence:UniProtKB:P00893;locus_tag=KNDDEPEC_00545;product=Acetolactate synthase isozyme 3 large subunit
BJYU01000003.1	Prodigal:002006	CDS	115024	115734	.	+	0	ID=KNDDEPEC_00546;inference=ab initio prediction:Prodigal:002006;locus_tag=KNDDEPEC_00546;product=hypothetical protein
BJYU01000003.1	Prodigal:002006	CDS	115731	116273	.	+	0	ID=KNDDEPEC_00547;eC_number=2.2.1.6;Name=ilvH;db_xref=COG:COG0440;gene=ilvH;inference=ab initio prediction:Prodigal:002006,similar to AA sequence:UniProtKB:A0QUX7;locus_tag=KNDDEPEC_00547;product=Acetolactate synthase small subunit
BJYU01000003.1	Prodigal:002006	CDS	116278	116826	.	-	0	ID=KNDDEPEC_00548;inference=ab initio prediction:Prodigal:002006;locus_tag=KNDDEPEC_00548;product=hypothetical protein
BJYU01000003.1	Prodigal:002006	CDS	117134	118153	.	+	0	ID=KNDDEPEC_00549;eC_number=1.1.1.86;Name=ilvC;db_xref=COG:COG0059;gene=ilvC;inference=ab initio prediction:Prodigal:002006,similar to AA sequence:UniProtKB:Q9HVA2;locus_tag=KNDDEPEC_00549;product=Ketol-acid reductoisomerase (NADP(+))
BJYU01000003.1	Prodigal:002006	CDS	118221	118556	.	-	0	ID=KNDDEPEC_00550;inference=ab initio prediction:Prodigal:002006;locus_tag=KNDDEPEC_00550;product=hypothetical protein
BJYU01000003.1	Prodigal:002006	CDS	118661	118816	.	-	0	ID=KNDDEPEC_00551;inference=ab initio prediction:Prodigal:002006;locus_tag=KNDDEPEC_00551;product=hypothetical protein
BJYU01000003.1	Prodigal:002006	CDS	118877	119398	.	-	0	ID=KNDDEPEC_00552;Name=yabI_1;db_xref=COG:COG0586;gene=yabI_1;inference=ab initio prediction:Prodigal:002006,similar to AA sequence:UniProtKB:P30149;locus_tag=KNDDEPEC_00552;product=Inner membrane protein YabI
BJYU01000003.1	Prodigal:002006	CDS	119534	120382	.	+	0	ID=KNDDEPEC_00553;eC_number=2.7.1.35;Name=pdxY;db_xref=COG:COG2240;gene=pdxY;inference=ab initio prediction:Prodigal:002006,similar to AA sequence:UniProtKB:Q7CIR8;locus_tag=KNDDEPEC_00553;product=Pyridoxal kinase PdxY
BJYU01000003.1	Prodigal:002006	CDS	120387	121292	.	+	0	ID=KNDDEPEC_00554;eC_number=5.3.3.17;Name=phzF;gene=phzF;inference=ab initio prediction:Prodigal:002006,similar to AA sequence:UniProtKB:Q51792;locus_tag=KNDDEPEC_00554;product=Trans-2%2C3-dihydro-3-hydroxyanthranilate isomerase
BJYU01000003.1	Prodigal:002006	CDS	121289	122002	.	+	0	ID=KNDDEPEC_00555;inference=ab initio prediction:Prodigal:002006;locus_tag=KNDDEPEC_00555;product=hypothetical protein
BJYU01000003.1	Prodigal:002006	CDS	121993	122319	.	-	0	ID=KNDDEPEC_00556;inference=ab initio prediction:Prodigal:002006;locus_tag=KNDDEPEC_00556;product=hypothetical protein
BJYU01000003.1	Prodigal:002006	CDS	122699	124261	.	+	0	ID=KNDDEPEC_00557;eC_number=2.3.3.13;Name=leuA;db_xref=COG:COG0119;gene=leuA;inference=ab initio prediction:Prodigal:002006,similar to AA sequence:UniProtKB:Q9JZG1;locus_tag=KNDDEPEC_00557;product=2-isopropylmalate synthase
BJYU01000003.1	Aragorn:001002	tRNA	124447	124522	.	+	.	ID=KNDDEPEC_00558;inference=COORDINATES:profile:Aragorn:001002;locus_tag=KNDDEPEC_00558;product=tRNA-Lys(ctt)
BJYU01000003.1	Prodigal:002006	CDS	124834	125799	.	+	0	ID=KNDDEPEC_00559;inference=ab initio prediction:Prodigal:002006;locus_tag=KNDDEPEC_00559;product=hypothetical protein
BJYU01000003.1	Prodigal:002006	CDS	125924	126265	.	+	0	ID=KNDDEPEC_00560;inference=ab initio prediction:Prodigal:002006,similar to AA sequence:ISfinder:ISPmo1;locus_tag=KNDDEPEC_00560;product=IS1182 family transposase ISPmo1
BJYU01000003.1	Prodigal:002006	CDS	126617	127285	.	-	0	ID=KNDDEPEC_00561;eC_number=3.1.-.-;Name=dinG_2;gene=dinG_2;inference=ab initio prediction:Prodigal:002006,protein motif:HAMAP:MF_02206;locus_tag=KNDDEPEC_00561;product=3'-5' exonuclease DinG
BJYU01000003.1	Prodigal:002006	CDS	127286	129100	.	-	0	ID=KNDDEPEC_00562;inference=ab initio prediction:Prodigal:002006;locus_tag=KNDDEPEC_00562;product=hypothetical protein
BJYU01000003.1	Prodigal:002006	CDS	129169	130863	.	-	0	ID=KNDDEPEC_00563;Name=actP_1;db_xref=COG:COG4147;gene=actP_1;inference=ab initio prediction:Prodigal:002006,similar to AA sequence:UniProtKB:P32705;locus_tag=KNDDEPEC_00563;product=Cation/acetate symporter ActP
BJYU01000003.1	Prodigal:002006	CDS	130863	131168	.	-	0	ID=KNDDEPEC_00564;Name=yjcH;db_xref=COG:COG3162;gene=yjcH;inference=ab initio prediction:Prodigal:002006,similar to AA sequence:UniProtKB:P0AF54;locus_tag=KNDDEPEC_00564;product=Inner membrane protein YjcH
BJYU01000003.1	Prodigal:002006	CDS	131194	133164	.	-	0	ID=KNDDEPEC_00565;eC_number=6.2.1.1;Name=acsA_1;db_xref=COG:COG0365;gene=acsA_1;inference=ab initio prediction:Prodigal:002006,similar to AA sequence:UniProtKB:Q89WV5;locus_tag=KNDDEPEC_00565;product=Acetyl-coenzyme A synthetase
BJYU01000003.1	Prodigal:002006	CDS	133796	134821	.	-	0	ID=KNDDEPEC_00566;eC_number=3.1.3.11;Name=fbp;db_xref=COG:COG0158;gene=fbp;inference=ab initio prediction:Prodigal:002006,similar to AA sequence:UniProtKB:P0A993;locus_tag=KNDDEPEC_00566;product=Fructose-1%2C6-bisphosphatase class 1
BJYU01000003.1	Prodigal:002006	CDS	135267	135545	.	-	0	ID=KNDDEPEC_00567;inference=ab initio prediction:Prodigal:002006;locus_tag=KNDDEPEC_00567;product=hypothetical protein
BJYU01000003.1	Prodigal:002006	CDS	135862	136551	.	-	0	ID=KNDDEPEC_00568;inference=ab initio prediction:Prodigal:002006;locus_tag=KNDDEPEC_00568;product=hypothetical protein
BJYU01000003.1	Prodigal:002006	CDS	136790	137332	.	+	0	ID=KNDDEPEC_00569;eC_number=2.3.1.79;Name=maa_1;db_xref=COG:COG0110;gene=maa_1;inference=ab initio prediction:Prodigal:002006,similar to AA sequence:UniProtKB:P77791;locus_tag=KNDDEPEC_00569;product=Maltose O-acetyltransferase
BJYU01000003.1	Prodigal:002006	CDS	137362	137838	.	-	0	ID=KNDDEPEC_00570;inference=ab initio prediction:Prodigal:002006;locus_tag=KNDDEPEC_00570;product=hypothetical protein
BJYU01000003.1	Prodigal:002006	CDS	137888	139126	.	-	0	ID=KNDDEPEC_00571;eC_number=1.1.1.81;Name=ttuD_2;gene=ttuD_2;inference=ab initio prediction:Prodigal:002006,similar to AA sequence:UniProtKB:P70788;locus_tag=KNDDEPEC_00571;product=Putative hydroxypyruvate reductase
BJYU01000003.1	Prodigal:002006	CDS	139291	140451	.	-	0	ID=KNDDEPEC_00572;inference=ab initio prediction:Prodigal:002006;locus_tag=KNDDEPEC_00572;product=hypothetical protein
BJYU01000003.1	Prodigal:002006	CDS	140538	141707	.	+	0	ID=KNDDEPEC_00573;Name=degA_1;db_xref=COG:COG1609;gene=degA_1;inference=ab initio prediction:Prodigal:002006,similar to AA sequence:UniProtKB:P37947;locus_tag=KNDDEPEC_00573;product=HTH-type transcriptional regulator DegA
BJYU01000003.1	Prodigal:002006	CDS	141704	142732	.	+	0	ID=KNDDEPEC_00574;eC_number=1.1.1.292;Name=afr;gene=afr;inference=ab initio prediction:Prodigal:002006,similar to AA sequence:UniProtKB:Q2I8V6;locus_tag=KNDDEPEC_00574;product=1%2C5-anhydro-D-fructose reductase
BJYU01000003.1	Prodigal:002006	CDS	142729	144348	.	+	0	ID=KNDDEPEC_00575;eC_number=2.8.3.23;Name=carA_1;db_xref=COG:COG4670;gene=carA_1;inference=ab initio prediction:Prodigal:002006,similar to AA sequence:UniProtKB:F1CYZ5;locus_tag=KNDDEPEC_00575;product=Caffeate CoA-transferase
BJYU01000003.1	Prodigal:002006	CDS	144345	145121	.	+	0	ID=KNDDEPEC_00576;eC_number=4.2.1.150;Name=crt_2;db_xref=COG:COG1024;gene=crt_2;inference=ab initio prediction:Prodigal:002006,similar to AA sequence:UniProtKB:P52046;locus_tag=KNDDEPEC_00576;product=Short-chain-enoyl-CoA hydratase
BJYU01000003.1	Prodigal:002006	CDS	145132	146667	.	+	0	ID=KNDDEPEC_00577;eC_number=1.2.1.8;Name=gbsA;db_xref=COG:COG1012;gene=gbsA;inference=ab initio prediction:Prodigal:002006,similar to AA sequence:UniProtKB:P71016;locus_tag=KNDDEPEC_00577;product=Betaine aldehyde dehydrogenase
BJYU01000003.1	Prodigal:002006	CDS	146709	147977	.	+	0	ID=KNDDEPEC_00578;inference=ab initio prediction:Prodigal:002006,similar to AA sequence:UniProtKB:O06875;locus_tag=KNDDEPEC_00578;product=putative sugar-binding periplasmic protein
BJYU01000003.1	Prodigal:002006	CDS	148057	148980	.	+	0	ID=KNDDEPEC_00579;Name=melD_1;db_xref=COG:COG1175;gene=melD_1;inference=ab initio prediction:Prodigal:002006,similar to AA sequence:UniProtKB:O34706;locus_tag=KNDDEPEC_00579;product=Melibiose/raffinose/stachyose import permease protein MelD
BJYU01000003.1	Prodigal:002006	CDS	148977	149873	.	+	0	ID=KNDDEPEC_00580;Name=ngcG_2;db_xref=COG:COG0395;gene=ngcG_2;inference=ab initio prediction:Prodigal:002006,similar to AA sequence:UniProtKB:O50501;locus_tag=KNDDEPEC_00580;product=Diacetylchitobiose uptake system permease protein NgcG
BJYU01000003.1	Prodigal:002006	CDS	149890	151002	.	+	0	ID=KNDDEPEC_00581;eC_number=7.5.2.-;Name=msmX;db_xref=COG:COG3839;gene=msmX;inference=ab initio prediction:Prodigal:002006,similar to AA sequence:UniProtKB:P94360;locus_tag=KNDDEPEC_00581;product=Oligosaccharides import ATP-binding protein MsmX
BJYU01000003.1	Prodigal:002006	CDS	150999	152513	.	+	0	ID=KNDDEPEC_00582;eC_number=1.1.3.-;Name=livQ;gene=livQ;inference=ab initio prediction:Prodigal:002006,similar to AA sequence:UniProtKB:Q2MF66;locus_tag=KNDDEPEC_00582;product=6'''-hydroxyparomomycin C oxidase
BJYU01000003.1	Prodigal:002006	CDS	152510	153277	.	+	0	ID=KNDDEPEC_00583;eC_number=1.1.1.100;Name=fabG_6;gene=fabG_6;inference=ab initio prediction:Prodigal:002006,similar to AA sequence:UniProtKB:O67610;locus_tag=KNDDEPEC_00583;product=3-oxoacyl-[acyl-carrier-protein] reductase FabG
BJYU01000003.1	Prodigal:002006	CDS	153359	154993	.	+	0	ID=KNDDEPEC_00584;eC_number=1.1.99.-;Name=alkJ_2;gene=alkJ_2;inference=ab initio prediction:Prodigal:002006,similar to AA sequence:UniProtKB:Q00593;locus_tag=KNDDEPEC_00584;product=Alcohol dehydrogenase [acceptor]
BJYU01000003.1	Prodigal:002006	CDS	155221	156243	.	+	0	ID=KNDDEPEC_00585;db_xref=COG:COG1638;inference=ab initio prediction:Prodigal:002006,similar to AA sequence:UniProtKB:P44992;locus_tag=KNDDEPEC_00585;product=putative protein
BJYU01000003.1	Prodigal:002006	CDS	156601	157761	.	+	0	ID=KNDDEPEC_00586;eC_number=1.3.99.-;Name=mmgC_1;db_xref=COG:COG1960;gene=mmgC_1;inference=ab initio prediction:Prodigal:002006,similar to AA sequence:UniProtKB:P45857;locus_tag=KNDDEPEC_00586;product=Acyl-CoA dehydrogenase
BJYU01000003.1	Prodigal:002006	CDS	158149	159324	.	+	0	ID=KNDDEPEC_00587;eC_number=5.1.3.11;Name=ce;gene=ce;inference=ab initio prediction:Prodigal:002006,similar to AA sequence:UniProtKB:F8WRK9;locus_tag=KNDDEPEC_00587;product=Cellobiose 2-epimerase
BJYU01000003.1	Prodigal:002006	CDS	159646	159801	.	+	0	ID=KNDDEPEC_00588;inference=ab initio prediction:Prodigal:002006;locus_tag=KNDDEPEC_00588;product=hypothetical protein
BJYU01000003.1	Prodigal:002006	CDS	160091	161098	.	+	0	ID=KNDDEPEC_00589;eC_number=1.1.1.384;inference=ab initio prediction:Prodigal:002006,similar to AA sequence:UniProtKB:B3TMR8;locus_tag=KNDDEPEC_00589;product=dTDP-3%2C4-didehydro-2%2C6-dideoxy-alpha-D-glucose 3-reductase
BJYU01000004.1	Prodigal:002006	CDS	169	339	.	-	0	ID=KNDDEPEC_00590;inference=ab initio prediction:Prodigal:002006;locus_tag=KNDDEPEC_00590;product=hypothetical protein
BJYU01000004.1	Prodigal:002006	CDS	516	704	.	+	0	ID=KNDDEPEC_00591;inference=ab initio prediction:Prodigal:002006;locus_tag=KNDDEPEC_00591;product=hypothetical protein
BJYU01000004.1	Prodigal:002006	CDS	889	1176	.	-	0	ID=KNDDEPEC_00592;inference=ab initio prediction:Prodigal:002006;locus_tag=KNDDEPEC_00592;product=hypothetical protein
BJYU01000004.1	Prodigal:002006	CDS	1479	1607	.	-	0	ID=KNDDEPEC_00593;inference=ab initio prediction:Prodigal:002006;locus_tag=KNDDEPEC_00593;product=hypothetical protein
BJYU01000004.1	Prodigal:002006	CDS	1628	2086	.	-	0	ID=KNDDEPEC_00594;eC_number=1.11.1.15;Name=ahpD_1;gene=ahpD_1;inference=ab initio prediction:Prodigal:002006,protein motif:HAMAP:MF_01676;locus_tag=KNDDEPEC_00594;product=Alkyl hydroperoxide reductase AhpD
BJYU01000004.1	Prodigal:002006	CDS	2405	3712	.	-	0	ID=KNDDEPEC_00595;inference=ab initio prediction:Prodigal:002006;locus_tag=KNDDEPEC_00595;product=hypothetical protein
BJYU01000004.1	Prodigal:002006	CDS	3775	5514	.	-	0	ID=KNDDEPEC_00596;eC_number=1.18.1.2;inference=ab initio prediction:Prodigal:002006,protein motif:HAMAP:MF_01685;locus_tag=KNDDEPEC_00596;product=Ferredoxin--NADP reductase
BJYU01000004.1	Prodigal:002006	CDS	5545	6432	.	-	0	ID=KNDDEPEC_00597;Name=rhaR_2;gene=rhaR_2;inference=ab initio prediction:Prodigal:002006,protein motif:HAMAP:MF_01533;locus_tag=KNDDEPEC_00597;product=HTH-type transcriptional activator RhaR
BJYU01000004.1	Prodigal:002006	CDS	6561	7196	.	-	0	ID=KNDDEPEC_00598;Name=nreC_1;db_xref=COG:COG2197;gene=nreC_1;inference=ab initio prediction:Prodigal:002006,similar to AA sequence:UniProtKB:Q7WZY4;locus_tag=KNDDEPEC_00598;product=Oxygen regulatory protein NreC
BJYU01000004.1	Prodigal:002006	CDS	7246	9153	.	-	0	ID=KNDDEPEC_00599;inference=ab initio prediction:Prodigal:002006;locus_tag=KNDDEPEC_00599;product=hypothetical protein
BJYU01000004.1	Prodigal:002006	CDS	9655	10341	.	+	0	ID=KNDDEPEC_00600;inference=ab initio prediction:Prodigal:002006;locus_tag=KNDDEPEC_00600;product=hypothetical protein
BJYU01000004.1	Prodigal:002006	CDS	10445	11824	.	+	0	ID=KNDDEPEC_00601;Name=rclA_1;db_xref=COG:COG1249;gene=rclA_1;inference=ab initio prediction:Prodigal:002006,similar to AA sequence:UniProtKB:P77212;locus_tag=KNDDEPEC_00601;product=putative pyridine nucleotide-disulfide oxidoreductase RclA
BJYU01000004.1	Prodigal:002006	CDS	11936	12778	.	+	0	ID=KNDDEPEC_00602;inference=ab initio prediction:Prodigal:002006;locus_tag=KNDDEPEC_00602;product=hypothetical protein
BJYU01000004.1	Prodigal:002006	CDS	13123	13389	.	+	0	ID=KNDDEPEC_00603;inference=ab initio prediction:Prodigal:002006;locus_tag=KNDDEPEC_00603;product=hypothetical protein
BJYU01000004.1	Prodigal:002006	CDS	13796	15121	.	+	0	ID=KNDDEPEC_00604;inference=ab initio prediction:Prodigal:002006;locus_tag=KNDDEPEC_00604;product=hypothetical protein
BJYU01000004.1	Prodigal:002006	CDS	15124	15510	.	-	0	ID=KNDDEPEC_00605;inference=ab initio prediction:Prodigal:002006;locus_tag=KNDDEPEC_00605;product=hypothetical protein
BJYU01000004.1	Prodigal:002006	CDS	15631	16827	.	+	0	ID=KNDDEPEC_00606;Name=pbuE;db_xref=COG:COG2814;gene=pbuE;inference=ab initio prediction:Prodigal:002006,similar to AA sequence:UniProtKB:Q0GQS6;locus_tag=KNDDEPEC_00606;product=Purine efflux pump PbuE
BJYU01000004.1	Prodigal:002006	CDS	16947	17666	.	+	0	ID=KNDDEPEC_00607;inference=ab initio prediction:Prodigal:002006;locus_tag=KNDDEPEC_00607;product=hypothetical protein
BJYU01000004.1	Prodigal:002006	CDS	17770	17991	.	+	0	ID=KNDDEPEC_00608;inference=ab initio prediction:Prodigal:002006;locus_tag=KNDDEPEC_00608;product=hypothetical protein
BJYU01000004.1	Prodigal:002006	CDS	18019	18972	.	+	0	ID=KNDDEPEC_00609;eC_number=4.2.99.20;Name=menH_1;gene=menH_1;inference=ab initio prediction:Prodigal:002006,protein motif:HAMAP:MF_01660;locus_tag=KNDDEPEC_00609;product=2-succinyl-6-hydroxy-2%2C4-cyclohexadiene-1-carboxylate synthase
BJYU01000004.1	Prodigal:002006	CDS	19321	20061	.	+	0	ID=KNDDEPEC_00610;Name=ompR_1;gene=ompR_1;inference=ab initio prediction:Prodigal:002006,similar to AA sequence:UniProtKB:P0AA16;locus_tag=KNDDEPEC_00610;product=Transcriptional regulatory protein OmpR
BJYU01000004.1	Prodigal:002006	CDS	20058	21377	.	+	0	ID=KNDDEPEC_00611;eC_number=2.7.-.-;Name=sasA_1;gene=sasA_1;inference=ab initio prediction:Prodigal:002006,protein motif:HAMAP:MF_01837;locus_tag=KNDDEPEC_00611;product=Adaptive-response sensory-kinase SasA
BJYU01000004.1	Prodigal:002006	CDS	21630	23399	.	+	0	ID=KNDDEPEC_00612;Name=dipZ_1;db_xref=COG:COG0785;gene=dipZ_1;inference=ab initio prediction:Prodigal:002006,similar to AA sequence:UniProtKB:P9WG63;locus_tag=KNDDEPEC_00612;product=Protein DipZ
BJYU01000004.1	Prodigal:002006	CDS	23412	24149	.	+	0	ID=KNDDEPEC_00613;eC_number=1.8.4.11;Name=msrA_1;gene=msrA_1;inference=ab initio prediction:Prodigal:002006,protein motif:HAMAP:MF_01401;locus_tag=KNDDEPEC_00613;product=Peptide methionine sulfoxide reductase MsrA
BJYU01000004.1	Prodigal:002006	CDS	24477	24935	.	+	0	ID=KNDDEPEC_00614;inference=ab initio prediction:Prodigal:002006;locus_tag=KNDDEPEC_00614;product=hypothetical protein
BJYU01000004.1	Prodigal:002006	CDS	25075	26094	.	-	0	ID=KNDDEPEC_00615;inference=ab initio prediction:Prodigal:002006;locus_tag=KNDDEPEC_00615;product=hypothetical protein
BJYU01000004.1	Prodigal:002006	CDS	26331	26741	.	-	0	ID=KNDDEPEC_00616;inference=ab initio prediction:Prodigal:002006;locus_tag=KNDDEPEC_00616;product=hypothetical protein
BJYU01000004.1	Prodigal:002006	CDS	26786	27208	.	-	0	ID=KNDDEPEC_00617;eC_number=1.13.11.54;Name=mtnD;gene=mtnD;inference=ab initio prediction:Prodigal:002006,protein motif:HAMAP:MF_01682;locus_tag=KNDDEPEC_00617;product=Acireductone dioxygenase
BJYU01000004.1	Prodigal:002006	CDS	27529	28248	.	-	0	ID=KNDDEPEC_00618;inference=ab initio prediction:Prodigal:002006;locus_tag=KNDDEPEC_00618;product=hypothetical protein
BJYU01000004.1	Prodigal:002006	CDS	28295	29347	.	+	0	ID=KNDDEPEC_00619;eC_number=3.8.1.5;Name=dhmA_1;gene=dhmA_1;inference=ab initio prediction:Prodigal:002006,protein motif:HAMAP:MF_01230;locus_tag=KNDDEPEC_00619;product=Haloalkane dehalogenase
BJYU01000004.1	Prodigal:002006	CDS	29595	29927	.	-	0	ID=KNDDEPEC_00620;inference=ab initio prediction:Prodigal:002006;locus_tag=KNDDEPEC_00620;product=hypothetical protein
BJYU01000004.1	Prodigal:002006	CDS	30837	31175	.	+	0	ID=KNDDEPEC_00621;inference=ab initio prediction:Prodigal:002006;locus_tag=KNDDEPEC_00621;product=hypothetical protein
BJYU01000004.1	Prodigal:002006	CDS	31366	32019	.	+	0	ID=KNDDEPEC_00622;inference=ab initio prediction:Prodigal:002006;locus_tag=KNDDEPEC_00622;product=hypothetical protein
BJYU01000004.1	Prodigal:002006	CDS	32496	33194	.	+	0	ID=KNDDEPEC_00623;inference=ab initio prediction:Prodigal:002006;locus_tag=KNDDEPEC_00623;product=hypothetical protein
BJYU01000004.1	Prodigal:002006	CDS	33313	33795	.	+	0	ID=KNDDEPEC_00624;inference=ab initio prediction:Prodigal:002006;locus_tag=KNDDEPEC_00624;product=hypothetical protein
BJYU01000004.1	Prodigal:002006	CDS	33798	34196	.	+	0	ID=KNDDEPEC_00625;inference=ab initio prediction:Prodigal:002006;locus_tag=KNDDEPEC_00625;product=hypothetical protein
BJYU01000004.1	Prodigal:002006	CDS	34470	34817	.	-	0	ID=KNDDEPEC_00626;inference=ab initio prediction:Prodigal:002006;locus_tag=KNDDEPEC_00626;product=hypothetical protein
BJYU01000004.1	Prodigal:002006	CDS	35251	35658	.	-	0	ID=KNDDEPEC_00627;inference=ab initio prediction:Prodigal:002006;locus_tag=KNDDEPEC_00627;product=hypothetical protein
BJYU01000004.1	Prodigal:002006	CDS	35710	36462	.	-	0	ID=KNDDEPEC_00628;eC_number=1.14.12.17;Name=hmp_2;db_xref=COG:COG1017;gene=hmp_2;inference=ab initio prediction:Prodigal:002006,similar to AA sequence:UniProtKB:P49852;locus_tag=KNDDEPEC_00628;product=Flavohemoprotein
BJYU01000004.1	Prodigal:002006	CDS	36465	37070	.	-	0	ID=KNDDEPEC_00629;eC_number=1.8.5.-;Name=msrP_2;gene=msrP_2;inference=ab initio prediction:Prodigal:002006,protein motif:HAMAP:MF_01206;locus_tag=KNDDEPEC_00629;product=Protein-methionine-sulfoxide reductase catalytic subunit MsrP
BJYU01000004.1	Prodigal:002006	CDS	37439	39067	.	+	0	ID=KNDDEPEC_00630;eC_number=1.2.1.9;Name=gapN_1;db_xref=COG:COG1012;gene=gapN_1;inference=ab initio prediction:Prodigal:002006,similar to AA sequence:UniProtKB:Q3C1A6;locus_tag=KNDDEPEC_00630;product=NADP-dependent glyceraldehyde-3-phosphate dehydrogenase
BJYU01000004.1	Prodigal:002006	CDS	39239	39505	.	+	0	ID=KNDDEPEC_00631;inference=ab initio prediction:Prodigal:002006;locus_tag=KNDDEPEC_00631;product=hypothetical protein
BJYU01000004.1	Prodigal:002006	CDS	39593	39796	.	-	0	ID=KNDDEPEC_00632;inference=ab initio prediction:Prodigal:002006;locus_tag=KNDDEPEC_00632;product=hypothetical protein
BJYU01000004.1	Prodigal:002006	CDS	39984	40718	.	-	0	ID=KNDDEPEC_00633;Name=rpaR_1;db_xref=COG:COG2771;gene=rpaR_1;inference=ab initio prediction:Prodigal:002006,similar to AA sequence:UniProtKB:Q6NCZ5;locus_tag=KNDDEPEC_00633;product=HTH-type quorum sensing-dependent transcriptional regulator RpaR
BJYU01000004.1	Prodigal:002006	CDS	41854	43752	.	+	0	ID=KNDDEPEC_00634;inference=ab initio prediction:Prodigal:002006;locus_tag=KNDDEPEC_00634;product=hypothetical protein
BJYU01000004.1	Prodigal:002006	CDS	43820	45790	.	+	0	ID=KNDDEPEC_00635;db_xref=COG:COG0247;inference=ab initio prediction:Prodigal:002006,similar to AA sequence:UniProtKB:Q57252;locus_tag=KNDDEPEC_00635;product=putative protein
BJYU01000004.1	Prodigal:002006	CDS	45642	46661	.	-	0	ID=KNDDEPEC_00636;eC_number=2.3.1.9;db_xref=COG:COG0183;inference=ab initio prediction:Prodigal:002006,similar to AA sequence:UniProtKB:Q0AVM3;locus_tag=KNDDEPEC_00636;product=Acetyl-CoA acetyltransferase
BJYU01000004.1	Prodigal:002006	CDS	46740	47336	.	+	0	ID=KNDDEPEC_00637;inference=ab initio prediction:Prodigal:002006;locus_tag=KNDDEPEC_00637;product=hypothetical protein
BJYU01000004.1	Prodigal:002006	CDS	47386	48651	.	+	0	ID=KNDDEPEC_00638;eC_number=2.3.1.179;Name=fabF_1;db_xref=COG:COG0304;gene=fabF_1;inference=ab initio prediction:Prodigal:002006,similar to AA sequence:UniProtKB:O34340;locus_tag=KNDDEPEC_00638;product=3-oxoacyl-[acyl-carrier-protein] synthase 2
BJYU01000004.1	Prodigal:002006	CDS	49022	50020	.	-	0	ID=KNDDEPEC_00639;eC_number=1.1.1.-;Name=acoA_1;db_xref=COG:COG1071;gene=acoA_1;inference=ab initio prediction:Prodigal:002006,similar to AA sequence:UniProtKB:O31404;locus_tag=KNDDEPEC_00639;product=Acetoin:2%2C6-dichlorophenolindophenol oxidoreductase subunit alpha
BJYU01000004.1	Prodigal:002006	CDS	50069	51364	.	-	0	ID=KNDDEPEC_00640;eC_number=7.1.1.-;Name=nqo1_1;db_xref=COG:COG1894;gene=nqo1_1;inference=ab initio prediction:Prodigal:002006,similar to AA sequence:UniProtKB:P29913;locus_tag=KNDDEPEC_00640;product=NADH-quinone oxidoreductase chain 1
BJYU01000004.1	Prodigal:002006	CDS	51663	52841	.	+	0	ID=KNDDEPEC_00641;Name=bepF_1;gene=bepF_1;inference=ab initio prediction:Prodigal:002006,similar to AA sequence:UniProtKB:Q8FWV8;locus_tag=KNDDEPEC_00641;product=Efflux pump periplasmic linker BepF
BJYU01000004.1	Prodigal:002006	CDS	52924	56109	.	+	0	ID=KNDDEPEC_00642;Name=oqxB27_1;gene=oqxB27_1;inference=ab initio prediction:Prodigal:002006,similar to AA sequence:BARRGD:NG_050446.1;locus_tag=KNDDEPEC_00642;product=multidrug efflux RND transporter permease subunit OqxB27
BJYU01000004.1	Prodigal:002006	CDS	56123	57418	.	+	0	ID=KNDDEPEC_00643;inference=ab initio prediction:Prodigal:002006;locus_tag=KNDDEPEC_00643;product=hypothetical protein
BJYU01000004.1	Prodigal:002006	CDS	57531	58877	.	+	0	ID=KNDDEPEC_00644;inference=ab initio prediction:Prodigal:002006;locus_tag=KNDDEPEC_00644;product=hypothetical protein
BJYU01000004.1	Prodigal:002006	CDS	59016	59696	.	+	0	ID=KNDDEPEC_00645;eC_number=1.6.5.6;Name=pnpB;gene=pnpB;inference=ab initio prediction:Prodigal:002006,similar to AA sequence:UniProtKB:C1I202;locus_tag=KNDDEPEC_00645;product=p-benzoquinone reductase
BJYU01000004.1	Prodigal:002006	CDS	59905	60981	.	+	0	ID=KNDDEPEC_00646;eC_number=1.3.1.-;Name=nemA_1;db_xref=COG:COG1902;gene=nemA_1;inference=ab initio prediction:Prodigal:002006,similar to AA sequence:UniProtKB:P77258;locus_tag=KNDDEPEC_00646;product=N-ethylmaleimide reductase
BJYU01000004.1	Prodigal:002006	CDS	61021	61410	.	+	0	ID=KNDDEPEC_00647;Name=yjgH;db_xref=COG:COG0251;gene=yjgH;inference=ab initio prediction:Prodigal:002006,similar to AA sequence:UniProtKB:P39332;locus_tag=KNDDEPEC_00647;product=RutC family protein YjgH
BJYU01000004.1	Prodigal:002006	CDS	61501	62208	.	-	0	ID=KNDDEPEC_00648;eC_number=1.-.-.-;inference=ab initio prediction:Prodigal:002006,similar to AA sequence:UniProtKB:Q7A3L9;locus_tag=KNDDEPEC_00648;product=putative oxidoreductase
BJYU01000004.1	Prodigal:002006	CDS	62689	63111	.	+	0	ID=KNDDEPEC_00649;inference=ab initio prediction:Prodigal:002006;locus_tag=KNDDEPEC_00649;product=hypothetical protein
BJYU01000004.1	Prodigal:002006	CDS	63122	63586	.	+	0	ID=KNDDEPEC_00650;eC_number=1.11.1.15;Name=ahpD_2;gene=ahpD_2;inference=ab initio prediction:Prodigal:002006,protein motif:HAMAP:MF_01676;locus_tag=KNDDEPEC_00650;product=Alkyl hydroperoxide reductase AhpD
BJYU01000004.1	Prodigal:002006	CDS	63623	64612	.	+	0	ID=KNDDEPEC_00651;eC_number=1.3.1.103;inference=ab initio prediction:Prodigal:002006,similar to AA sequence:UniProtKB:Q59I44;locus_tag=KNDDEPEC_00651;product=2-haloacrylate reductase
BJYU01000004.1	Prodigal:002006	CDS	64904	65248	.	+	0	ID=KNDDEPEC_00652;inference=ab initio prediction:Prodigal:002006;locus_tag=KNDDEPEC_00652;product=hypothetical protein
BJYU01000004.1	Prodigal:002006	CDS	65618	66337	.	+	0	ID=KNDDEPEC_00653;inference=ab initio prediction:Prodigal:002006;locus_tag=KNDDEPEC_00653;product=hypothetical protein
BJYU01000004.1	Prodigal:002006	CDS	66441	67376	.	-	0	ID=KNDDEPEC_00654;inference=ab initio prediction:Prodigal:002006;locus_tag=KNDDEPEC_00654;product=hypothetical protein
BJYU01000004.1	Prodigal:002006	CDS	68066	68362	.	+	0	ID=KNDDEPEC_00655;inference=ab initio prediction:Prodigal:002006;locus_tag=KNDDEPEC_00655;product=hypothetical protein
BJYU01000004.1	Prodigal:002006	CDS	68558	69784	.	+	0	ID=KNDDEPEC_00656;inference=ab initio prediction:Prodigal:002006;locus_tag=KNDDEPEC_00656;product=hypothetical protein
BJYU01000004.1	Prodigal:002006	CDS	69952	70089	.	+	0	ID=KNDDEPEC_00657;inference=ab initio prediction:Prodigal:002006;locus_tag=KNDDEPEC_00657;product=hypothetical protein
BJYU01000004.1	Prodigal:002006	CDS	70172	71176	.	+	0	ID=KNDDEPEC_00658;eC_number=1.8.1.9;Name=trxB_1;db_xref=COG:COG0492;gene=trxB_1;inference=ab initio prediction:Prodigal:002006,similar to AA sequence:UniProtKB:P0A9P4;locus_tag=KNDDEPEC_00658;product=Thioredoxin reductase
BJYU01000004.1	Prodigal:002006	CDS	71253	72146	.	+	0	ID=KNDDEPEC_00659;Name=sigJ;gene=sigJ;inference=ab initio prediction:Prodigal:002006,similar to AA sequence:UniProtKB:L0TCG5;locus_tag=KNDDEPEC_00659;product=ECF RNA polymerase sigma factor SigJ
BJYU01000004.1	Prodigal:002006	CDS	72247	73656	.	-	0	ID=KNDDEPEC_00660;Name=gabR;db_xref=COG:COG1167;gene=gabR;inference=ab initio prediction:Prodigal:002006,similar to AA sequence:UniProtKB:P94426;locus_tag=KNDDEPEC_00660;product=HTH-type transcriptional regulatory protein GabR
BJYU01000004.1	Prodigal:002006	CDS	74006	74269	.	+	0	ID=KNDDEPEC_00661;inference=ab initio prediction:Prodigal:002006;locus_tag=KNDDEPEC_00661;product=hypothetical protein
BJYU01000004.1	Prodigal:002006	CDS	74273	74416	.	+	0	ID=KNDDEPEC_00662;inference=ab initio prediction:Prodigal:002006;locus_tag=KNDDEPEC_00662;product=hypothetical protein
BJYU01000004.1	Prodigal:002006	CDS	74723	74938	.	+	0	ID=KNDDEPEC_00663;db_xref=COG:COG3360;inference=ab initio prediction:Prodigal:002006,similar to AA sequence:UniProtKB:A1WUH0;locus_tag=KNDDEPEC_00663;product=Dodecin
BJYU01000004.1	Prodigal:002006	CDS	75010	75645	.	-	0	ID=KNDDEPEC_00664;Name=yxaF;gene=yxaF;inference=ab initio prediction:Prodigal:002006,similar to AA sequence:UniProtKB:P42105;locus_tag=KNDDEPEC_00664;product=putative HTH-type transcriptional regulator YxaF
BJYU01000004.1	Prodigal:002006	CDS	75754	76416	.	+	0	ID=KNDDEPEC_00665;inference=ab initio prediction:Prodigal:002006;locus_tag=KNDDEPEC_00665;product=hypothetical protein
BJYU01000004.1	Prodigal:002006	CDS	76526	76693	.	+	0	ID=KNDDEPEC_00666;inference=ab initio prediction:Prodigal:002006;locus_tag=KNDDEPEC_00666;product=hypothetical protein
BJYU01000004.1	Prodigal:002006	CDS	76728	77180	.	+	0	ID=KNDDEPEC_00667;eC_number=1.8.4.12;Name=msrB_1;gene=msrB_1;inference=ab initio prediction:Prodigal:002006,similar to AA sequence:UniProtKB:E6ESW1;locus_tag=KNDDEPEC_00667;product=Peptide methionine sulfoxide reductase MsrB
BJYU01000004.1	Prodigal:002006	CDS	77183	77698	.	+	0	ID=KNDDEPEC_00668;eC_number=1.8.4.11;Name=msrA_2;db_xref=COG:COG0225;gene=msrA_2;inference=ab initio prediction:Prodigal:002006,similar to AA sequence:UniProtKB:P9WJM5;locus_tag=KNDDEPEC_00668;product=Peptide methionine sulfoxide reductase MsrA
BJYU01000004.1	Prodigal:002006	CDS	78360	80624	.	+	0	ID=KNDDEPEC_00669;eC_number=3.4.24.-;Name=ftsH_1;gene=ftsH_1;inference=ab initio prediction:Prodigal:002006,protein motif:HAMAP:MF_01458;locus_tag=KNDDEPEC_00669;product=ATP-dependent zinc metalloprotease FtsH
BJYU01000004.1	Prodigal:002006	CDS	80798	82159	.	+	0	ID=KNDDEPEC_00670;eC_number=6.1.1.16;Name=cysS_1;db_xref=COG:COG0215;gene=cysS_1;inference=ab initio prediction:Prodigal:002006,similar to AA sequence:UniProtKB:P21888;locus_tag=KNDDEPEC_00670;product=Cysteine--tRNA ligase
BJYU01000004.1	Prodigal:002006	CDS	83010	84326	.	-	0	ID=KNDDEPEC_00671;eC_number=6.3.1.13;Name=mshC;gene=mshC;inference=ab initio prediction:Prodigal:002006,protein motif:HAMAP:MF_01697;locus_tag=KNDDEPEC_00671;product=L-cysteine:1D-myo-inositol 2-amino-2-deoxy-alpha-D-glucopyranoside ligase
BJYU01000004.1	Prodigal:002006	CDS	84738	85103	.	-	0	ID=KNDDEPEC_00672;inference=ab initio prediction:Prodigal:002006;locus_tag=KNDDEPEC_00672;product=hypothetical protein
BJYU01000004.1	Prodigal:002006	CDS	85332	86321	.	+	0	ID=KNDDEPEC_00673;inference=ab initio prediction:Prodigal:002006;locus_tag=KNDDEPEC_00673;product=hypothetical protein
BJYU01000004.1	Prodigal:002006	CDS	86413	87096	.	-	0	ID=KNDDEPEC_00674;eC_number=3.1.3.18;Name=gph_1;gene=gph_1;inference=ab initio prediction:Prodigal:002006,protein motif:HAMAP:MF_00495;locus_tag=KNDDEPEC_00674;product=Phosphoglycolate phosphatase
BJYU01000004.1	Prodigal:002006	CDS	87305	88201	.	+	0	ID=KNDDEPEC_00675;inference=ab initio prediction:Prodigal:002006;locus_tag=KNDDEPEC_00675;product=hypothetical protein
BJYU01000004.1	Prodigal:002006	CDS	88530	89546	.	-	0	ID=KNDDEPEC_00676;inference=ab initio prediction:Prodigal:002006;locus_tag=KNDDEPEC_00676;product=hypothetical protein
BJYU01000004.1	Prodigal:002006	CDS	89773	90036	.	+	0	ID=KNDDEPEC_00677;inference=ab initio prediction:Prodigal:002006;locus_tag=KNDDEPEC_00677;product=hypothetical protein
BJYU01000004.1	Prodigal:002006	CDS	90048	90296	.	+	0	ID=KNDDEPEC_00678;inference=ab initio prediction:Prodigal:002006;locus_tag=KNDDEPEC_00678;product=hypothetical protein
BJYU01000004.1	Prodigal:002006	CDS	90540	90692	.	+	0	ID=KNDDEPEC_00679;inference=ab initio prediction:Prodigal:002006;locus_tag=KNDDEPEC_00679;product=hypothetical protein
BJYU01000004.1	Prodigal:002006	CDS	90692	91069	.	+	0	ID=KNDDEPEC_00680;inference=ab initio prediction:Prodigal:002006;locus_tag=KNDDEPEC_00680;product=hypothetical protein
BJYU01000004.1	Prodigal:002006	CDS	91280	93148	.	+	0	ID=KNDDEPEC_00681;inference=ab initio prediction:Prodigal:002006;locus_tag=KNDDEPEC_00681;product=hypothetical protein
BJYU01000004.1	Prodigal:002006	CDS	93145	94344	.	+	0	ID=KNDDEPEC_00682;inference=ab initio prediction:Prodigal:002006;locus_tag=KNDDEPEC_00682;product=hypothetical protein
BJYU01000004.1	Prodigal:002006	CDS	94429	95649	.	+	0	ID=KNDDEPEC_00683;inference=ab initio prediction:Prodigal:002006;locus_tag=KNDDEPEC_00683;product=hypothetical protein
BJYU01000004.1	Prodigal:002006	CDS	95637	97103	.	+	0	ID=KNDDEPEC_00684;inference=ab initio prediction:Prodigal:002006;locus_tag=KNDDEPEC_00684;product=hypothetical protein
BJYU01000004.1	Prodigal:002006	CDS	97271	97699	.	-	0	ID=KNDDEPEC_00685;inference=ab initio prediction:Prodigal:002006;locus_tag=KNDDEPEC_00685;product=hypothetical protein
BJYU01000004.1	Prodigal:002006	CDS	97811	98533	.	-	0	ID=KNDDEPEC_00686;inference=ab initio prediction:Prodigal:002006;locus_tag=KNDDEPEC_00686;product=hypothetical protein
BJYU01000004.1	Prodigal:002006	CDS	99724	100095	.	-	0	ID=KNDDEPEC_00687;inference=ab initio prediction:Prodigal:002006;locus_tag=KNDDEPEC_00687;product=hypothetical protein
BJYU01000004.1	Prodigal:002006	CDS	100180	101013	.	-	0	ID=KNDDEPEC_00688;eC_number=1.14.15.32;Name=ptlI_1;db_xref=COG:COG2124;gene=ptlI_1;inference=ab initio prediction:Prodigal:002006,similar to AA sequence:UniProtKB:Q82IY3;locus_tag=KNDDEPEC_00688;product=Pentalenene oxygenase
BJYU01000004.1	Prodigal:002006	CDS	101041	101562	.	-	0	ID=KNDDEPEC_00689;inference=ab initio prediction:Prodigal:002006;locus_tag=KNDDEPEC_00689;product=hypothetical protein
BJYU01000004.1	Prodigal:002006	CDS	102631	102960	.	+	0	ID=KNDDEPEC_00690;inference=ab initio prediction:Prodigal:002006;locus_tag=KNDDEPEC_00690;product=hypothetical protein
BJYU01000004.1	Prodigal:002006	CDS	102953	104311	.	+	0	ID=KNDDEPEC_00691;inference=ab initio prediction:Prodigal:002006;locus_tag=KNDDEPEC_00691;product=hypothetical protein
BJYU01000004.1	Aragorn:001002	tRNA	104328	104404	.	-	.	ID=KNDDEPEC_00692;inference=COORDINATES:profile:Aragorn:001002;locus_tag=KNDDEPEC_00692;product=tRNA-Arg(tct)
BJYU01000004.1	Prodigal:002006	CDS	104903	105208	.	-	0	ID=KNDDEPEC_00693;inference=ab initio prediction:Prodigal:002006;locus_tag=KNDDEPEC_00693;product=hypothetical protein
BJYU01000004.1	Aragorn:001002	tRNA	105248	105324	.	-	.	ID=KNDDEPEC_00694;inference=COORDINATES:profile:Aragorn:001002;locus_tag=KNDDEPEC_00694;product=tRNA-Pro(tgg)
BJYU01000004.1	Prodigal:002006	CDS	105385	105849	.	-	0	ID=KNDDEPEC_00695;inference=ab initio prediction:Prodigal:002006;locus_tag=KNDDEPEC_00695;product=hypothetical protein
BJYU01000004.1	Prodigal:002006	CDS	105849	106469	.	-	0	ID=KNDDEPEC_00696;inference=ab initio prediction:Prodigal:002006;locus_tag=KNDDEPEC_00696;product=hypothetical protein
BJYU01000004.1	Prodigal:002006	CDS	106591	107370	.	-	0	ID=KNDDEPEC_00697;eC_number=2.3.1.286;Name=cobB;db_xref=COG:COG0846;gene=cobB;inference=ab initio prediction:Prodigal:002006,similar to AA sequence:UniProtKB:Q9WYW0;locus_tag=KNDDEPEC_00697;product=NAD-dependent protein deacetylase
BJYU01000004.1	Prodigal:002006	CDS	107421	108395	.	+	0	ID=KNDDEPEC_00698;inference=ab initio prediction:Prodigal:002006;locus_tag=KNDDEPEC_00698;product=hypothetical protein
BJYU01000004.1	Prodigal:002006	CDS	108392	109429	.	-	0	ID=KNDDEPEC_00699;eC_number=3.5.3.17;Name=gpuA_1;db_xref=COG:COG0010;gene=gpuA_1;inference=ab initio prediction:Prodigal:002006,similar to AA sequence:UniProtKB:Q9I6K2;locus_tag=KNDDEPEC_00699;product=Guanidinopropionase
BJYU01000004.1	Prodigal:002006	CDS	109445	110644	.	-	0	ID=KNDDEPEC_00700;eC_number=2.6.1.13;Name=rocD;db_xref=COG:COG4992;gene=rocD;inference=ab initio prediction:Prodigal:002006,similar to AA sequence:UniProtKB:P38021;locus_tag=KNDDEPEC_00700;product=Ornithine aminotransferase
BJYU01000004.1	Prodigal:002006	CDS	110743	111258	.	-	0	ID=KNDDEPEC_00701;Name=lrp_2;db_xref=COG:COG1522;gene=lrp_2;inference=ab initio prediction:Prodigal:002006,similar to AA sequence:UniProtKB:P0ACJ0;locus_tag=KNDDEPEC_00701;product=Leucine-responsive regulatory protein
BJYU01000004.1	Prodigal:002006	CDS	111535	112146	.	+	0	ID=KNDDEPEC_00702;eC_number=4.1.2.21;Name=dgoA;db_xref=COG:COG0800;gene=dgoA;inference=ab initio prediction:Prodigal:002006,similar to AA sequence:UniProtKB:Q6BF16;locus_tag=KNDDEPEC_00702;product=2-dehydro-3-deoxy-6-phosphogalactonate aldolase
BJYU01000004.1	Prodigal:002006	CDS	112143	113138	.	+	0	ID=KNDDEPEC_00703;eC_number=3.1.26.11;Name=rnz;db_xref=COG:COG1234;gene=rnz;inference=ab initio prediction:Prodigal:002006,similar to AA sequence:UniProtKB:P54548;locus_tag=KNDDEPEC_00703;product=Ribonuclease Z
BJYU01000004.1	Prodigal:002006	CDS	113291	114607	.	+	0	ID=KNDDEPEC_00704;inference=ab initio prediction:Prodigal:002006;locus_tag=KNDDEPEC_00704;product=hypothetical protein
BJYU01000004.1	Prodigal:002006	CDS	114597	115403	.	+	0	ID=KNDDEPEC_00705;Name=aqpZ_1;gene=aqpZ_1;inference=ab initio prediction:Prodigal:002006,protein motif:HAMAP:MF_01146;locus_tag=KNDDEPEC_00705;product=Aquaporin Z
BJYU01000004.1	Prodigal:002006	CDS	115418	115648	.	-	0	ID=KNDDEPEC_00706;inference=ab initio prediction:Prodigal:002006;locus_tag=KNDDEPEC_00706;product=hypothetical protein
BJYU01000004.1	Aragorn:001002	tRNA	115760	115834	.	-	.	ID=KNDDEPEC_00707;inference=COORDINATES:profile:Aragorn:001002;locus_tag=KNDDEPEC_00707;product=tRNA-Glu(ttc)
BJYU01000004.1	Prodigal:002006	CDS	115909	117720	.	-	0	ID=KNDDEPEC_00708;eC_number=3.1.-.-;Name=recJ;db_xref=COG:COG0608;gene=recJ;inference=ab initio prediction:Prodigal:002006,similar to AA sequence:UniProtKB:P21893;locus_tag=KNDDEPEC_00708;product=Single-stranded-DNA-specific exonuclease RecJ
BJYU01000004.1	Prodigal:002006	CDS	117746	118207	.	-	0	ID=KNDDEPEC_00709;inference=ab initio prediction:Prodigal:002006;locus_tag=KNDDEPEC_00709;product=hypothetical protein
BJYU01000004.1	Prodigal:002006	CDS	118292	119290	.	-	0	ID=KNDDEPEC_00710;eC_number=3.1.3.11;Name=glpX;db_xref=COG:COG1494;gene=glpX;inference=ab initio prediction:Prodigal:002006,similar to AA sequence:UniProtKB:Q03224;locus_tag=KNDDEPEC_00710;product=Fructose-1%2C6-bisphosphatase class 2
BJYU01000004.1	Prodigal:002006	CDS	119349	120671	.	-	0	ID=KNDDEPEC_00711;eC_number=1.1.1.3;Name=hom;db_xref=COG:COG0460;gene=hom;inference=ab initio prediction:Prodigal:002006,similar to AA sequence:UniProtKB:P08499;locus_tag=KNDDEPEC_00711;product=Homoserine dehydrogenase
BJYU01000004.1	Prodigal:002006	CDS	120754	121980	.	-	0	ID=KNDDEPEC_00712;eC_number=2.6.1.2;Name=alaC;db_xref=COG:COG0436;gene=alaC;inference=ab initio prediction:Prodigal:002006,similar to AA sequence:UniProtKB:P77434;locus_tag=KNDDEPEC_00712;product=Glutamate-pyruvate aminotransferase AlaC
BJYU01000004.1	Prodigal:002006	CDS	122019	122378	.	-	0	ID=KNDDEPEC_00713;inference=ab initio prediction:Prodigal:002006;locus_tag=KNDDEPEC_00713;product=hypothetical protein
BJYU01000004.1	Prodigal:002006	CDS	122517	124322	.	+	0	ID=KNDDEPEC_00714;eC_number=2.3.1.-;Name=phaC_1;db_xref=COG:COG3243;gene=phaC_1;inference=ab initio prediction:Prodigal:002006,similar to AA sequence:UniProtKB:P23608;locus_tag=KNDDEPEC_00714;product=Poly(3-hydroxyalkanoate) polymerase subunit PhaC
BJYU01000004.1	Prodigal:002006	CDS	124390	125697	.	-	0	ID=KNDDEPEC_00715;db_xref=COG:COG2067;inference=ab initio prediction:Prodigal:002006,similar to AA sequence:UniProtKB:P80603;locus_tag=KNDDEPEC_00715;product=47 kDa outer membrane protein
BJYU01000004.1	Prodigal:002006	CDS	126080	126976	.	+	0	ID=KNDDEPEC_00716;eC_number=4.3.2.3;inference=ab initio prediction:Prodigal:002006,similar to AA sequence:UniProtKB:Q39BA7;locus_tag=KNDDEPEC_00716;product=Ureidoglycolate lyase
BJYU01000004.1	Prodigal:002006	CDS	127038	128012	.	-	0	ID=KNDDEPEC_00717;eC_number=1.2.1.38;Name=argC;gene=argC;inference=ab initio prediction:Prodigal:002006,protein motif:HAMAP:MF_01110;locus_tag=KNDDEPEC_00717;product=N-acetyl-gamma-glutamyl-phosphate reductase
BJYU01000004.1	Prodigal:002006	CDS	128277	128789	.	-	0	ID=KNDDEPEC_00718;inference=ab initio prediction:Prodigal:002006;locus_tag=KNDDEPEC_00718;product=hypothetical protein
BJYU01000004.1	Prodigal:002006	CDS	128786	129604	.	-	0	ID=KNDDEPEC_00719;inference=ab initio prediction:Prodigal:002006;locus_tag=KNDDEPEC_00719;product=hypothetical protein
BJYU01000004.1	Prodigal:002006	CDS	129601	130155	.	-	0	ID=KNDDEPEC_00720;inference=ab initio prediction:Prodigal:002006;locus_tag=KNDDEPEC_00720;product=hypothetical protein
BJYU01000004.1	Prodigal:002006	CDS	130529	131005	.	-	0	ID=KNDDEPEC_00721;Name=rpsI;db_xref=COG:COG0103;gene=rpsI;inference=ab initio prediction:Prodigal:002006,similar to AA sequence:UniProtKB:Q6N650;locus_tag=KNDDEPEC_00721;product=30S ribosomal protein S9
BJYU01000004.1	Prodigal:002006	CDS	131008	131472	.	-	0	ID=KNDDEPEC_00722;Name=rplM;db_xref=COG:COG0102;gene=rplM;inference=ab initio prediction:Prodigal:002006,similar to AA sequence:UniProtKB:Q6N651;locus_tag=KNDDEPEC_00722;product=50S ribosomal protein L13
BJYU01000004.1	Prodigal:002006	CDS	131663	132097	.	-	0	ID=KNDDEPEC_00723;inference=ab initio prediction:Prodigal:002006;locus_tag=KNDDEPEC_00723;product=hypothetical protein
BJYU01000004.1	Prodigal:002006	CDS	132149	132676	.	+	0	ID=KNDDEPEC_00724;inference=ab initio prediction:Prodigal:002006;locus_tag=KNDDEPEC_00724;product=hypothetical protein
BJYU01000004.1	Prodigal:002006	CDS	132744	134027	.	+	0	ID=KNDDEPEC_00725;eC_number=2.5.1.-;db_xref=COG:COG2873;inference=ab initio prediction:Prodigal:002006,similar to AA sequence:UniProtKB:Q9WZY4;locus_tag=KNDDEPEC_00725;product=O-acetyl-L-homoserine sulfhydrylase
BJYU01000004.1	Prodigal:002006	CDS	134080	134754	.	-	0	ID=KNDDEPEC_00726;inference=ab initio prediction:Prodigal:002006,protein motif:HAMAP:MF_02040;locus_tag=KNDDEPEC_00726;product=Iron-sulfur cluster carrier protein
BJYU01000004.1	Prodigal:002006	CDS	135282	135695	.	+	0	ID=KNDDEPEC_00727;inference=ab initio prediction:Prodigal:002006;locus_tag=KNDDEPEC_00727;product=hypothetical protein
BJYU01000004.1	Prodigal:002006	CDS	135747	136814	.	-	0	ID=KNDDEPEC_00728;eC_number=1.3.-.-;Name=ctaA;db_xref=COG:COG1612;gene=ctaA;inference=ab initio prediction:Prodigal:002006,similar to AA sequence:UniProtKB:Q3IXW9;locus_tag=KNDDEPEC_00728;product=Heme A synthase
BJYU01000004.1	Prodigal:002006	CDS	136944	137153	.	+	0	ID=KNDDEPEC_00729;inference=ab initio prediction:Prodigal:002006;locus_tag=KNDDEPEC_00729;product=hypothetical protein
BJYU01000004.1	Prodigal:002006	CDS	137150	137338	.	-	0	ID=KNDDEPEC_00730;inference=ab initio prediction:Prodigal:002006;locus_tag=KNDDEPEC_00730;product=hypothetical protein
BJYU01000004.1	Prodigal:002006	CDS	137470	137829	.	-	0	ID=KNDDEPEC_00731;inference=ab initio prediction:Prodigal:002006;locus_tag=KNDDEPEC_00731;product=hypothetical protein
BJYU01000004.1	Prodigal:002006	CDS	137997	139082	.	-	0	ID=KNDDEPEC_00732;Name=rssB_2;gene=rssB_2;inference=ab initio prediction:Prodigal:002006,protein motif:HAMAP:MF_00958;locus_tag=KNDDEPEC_00732;product=Regulator of RpoS
BJYU01000004.1	Prodigal:002006	CDS	139054	139581	.	-	0	ID=KNDDEPEC_00733;eC_number=2.7.13.3;Name=walK;gene=walK;inference=ab initio prediction:Prodigal:002006,similar to AA sequence:UniProtKB:Q45614;locus_tag=KNDDEPEC_00733;product=Sensor histidine kinase WalK
BJYU01000004.1	Prodigal:002006	CDS	139590	141194	.	-	0	ID=KNDDEPEC_00734;inference=ab initio prediction:Prodigal:002006;locus_tag=KNDDEPEC_00734;product=hypothetical protein
BJYU01000004.1	Prodigal:002006	CDS	141196	141705	.	-	0	ID=KNDDEPEC_00735;inference=ab initio prediction:Prodigal:002006;locus_tag=KNDDEPEC_00735;product=hypothetical protein
BJYU01000004.1	Prodigal:002006	CDS	142149	142571	.	+	0	ID=KNDDEPEC_00736;inference=ab initio prediction:Prodigal:002006;locus_tag=KNDDEPEC_00736;product=hypothetical protein
BJYU01000004.1	Aragorn:001002	tmRNA	142624	142978	.	-	.	ID=KNDDEPEC_00737;Name=ssrA;gene=ssrA;inference=COORDINATES:profile:Aragorn:001002;locus_tag=KNDDEPEC_00737;product=transfer-messenger RNA%2C SsrA
BJYU01000004.1	Prodigal:002006	CDS	143215	143382	.	+	0	ID=KNDDEPEC_00738;inference=ab initio prediction:Prodigal:002006;locus_tag=KNDDEPEC_00738;product=hypothetical protein
BJYU01000004.1	Prodigal:002006	CDS	143429	143752	.	-	0	ID=KNDDEPEC_00739;inference=ab initio prediction:Prodigal:002006;locus_tag=KNDDEPEC_00739;product=hypothetical protein
BJYU01000004.1	Prodigal:002006	CDS	144160	145488	.	+	0	ID=KNDDEPEC_00740;Name=intA_1;db_xref=COG:COG0582;gene=intA_1;inference=ab initio prediction:Prodigal:002006,similar to AA sequence:UniProtKB:P32053;locus_tag=KNDDEPEC_00740;product=Prophage integrase IntA
BJYU01000004.1	Prodigal:002006	CDS	145709	145852	.	-	0	ID=KNDDEPEC_00741;inference=ab initio prediction:Prodigal:002006;locus_tag=KNDDEPEC_00741;product=hypothetical protein
BJYU01000004.1	Prodigal:002006	CDS	145849	147156	.	-	0	ID=KNDDEPEC_00742;inference=ab initio prediction:Prodigal:002006;locus_tag=KNDDEPEC_00742;product=hypothetical protein
BJYU01000005.1	Prodigal:002006	CDS	18	521	.	+	0	ID=KNDDEPEC_00743;inference=ab initio prediction:Prodigal:002006;locus_tag=KNDDEPEC_00743;product=hypothetical protein
BJYU01000005.1	Prodigal:002006	CDS	556	783	.	-	0	ID=KNDDEPEC_00744;inference=ab initio prediction:Prodigal:002006;locus_tag=KNDDEPEC_00744;product=hypothetical protein
BJYU01000005.1	Prodigal:002006	CDS	853	1305	.	-	0	ID=KNDDEPEC_00745;inference=ab initio prediction:Prodigal:002006;locus_tag=KNDDEPEC_00745;product=hypothetical protein
BJYU01000005.1	Prodigal:002006	CDS	1326	1790	.	-	0	ID=KNDDEPEC_00746;inference=ab initio prediction:Prodigal:002006;locus_tag=KNDDEPEC_00746;product=hypothetical protein
BJYU01000005.1	Prodigal:002006	CDS	1899	2324	.	+	0	ID=KNDDEPEC_00747;Name=pdtaR_1;db_xref=COG:COG3707;gene=pdtaR_1;inference=ab initio prediction:Prodigal:002006,similar to AA sequence:UniProtKB:P9WGM3;locus_tag=KNDDEPEC_00747;product=putative transcriptional regulatory protein pdtaR
BJYU01000005.1	Prodigal:002006	CDS	2242	2586	.	-	0	ID=KNDDEPEC_00748;inference=ab initio prediction:Prodigal:002006;locus_tag=KNDDEPEC_00748;product=hypothetical protein
BJYU01000005.1	Prodigal:002006	CDS	2583	3125	.	-	0	ID=KNDDEPEC_00749;Name=ecfG_1;gene=ecfG_1;inference=ab initio prediction:Prodigal:002006,similar to AA sequence:UniProtKB:B3Q6P8;locus_tag=KNDDEPEC_00749;product=ECF RNA polymerase sigma factor EcfG
BJYU01000005.1	Prodigal:002006	CDS	3122	3325	.	-	0	ID=KNDDEPEC_00750;inference=ab initio prediction:Prodigal:002006;locus_tag=KNDDEPEC_00750;product=hypothetical protein
BJYU01000005.1	Prodigal:002006	CDS	3795	5006	.	+	0	ID=KNDDEPEC_00751;inference=ab initio prediction:Prodigal:002006;locus_tag=KNDDEPEC_00751;product=hypothetical protein
BJYU01000005.1	Prodigal:002006	CDS	5217	5642	.	+	0	ID=KNDDEPEC_00752;inference=ab initio prediction:Prodigal:002006;locus_tag=KNDDEPEC_00752;product=hypothetical protein
BJYU01000005.1	Prodigal:002006	CDS	5608	6912	.	+	0	ID=KNDDEPEC_00753;inference=ab initio prediction:Prodigal:002006;locus_tag=KNDDEPEC_00753;product=hypothetical protein
BJYU01000005.1	Prodigal:002006	CDS	6972	7493	.	-	0	ID=KNDDEPEC_00754;eC_number=1.5.1.36;Name=C1-hpah_1;gene=C1-hpah_1;inference=ab initio prediction:Prodigal:002006,similar to AA sequence:UniProtKB:Q6Q271;locus_tag=KNDDEPEC_00754;product=p-hydroxyphenylacetate 3-hydroxylase%2C reductase component
BJYU01000005.1	Prodigal:002006	CDS	7504	8709	.	-	0	ID=KNDDEPEC_00755;eC_number=1.14.14.12;Name=hsaA;gene=hsaA;inference=ab initio prediction:Prodigal:002006,similar to AA sequence:UniProtKB:Q0S811;locus_tag=KNDDEPEC_00755;product=Flavin-dependent monooxygenase%2C oxygenase subunit HsaA
BJYU01000005.1	Prodigal:002006	CDS	8947	9159	.	+	0	ID=KNDDEPEC_00756;inference=ab initio prediction:Prodigal:002006;locus_tag=KNDDEPEC_00756;product=hypothetical protein
BJYU01000005.1	Prodigal:002006	CDS	9318	10022	.	+	0	ID=KNDDEPEC_00757;inference=ab initio prediction:Prodigal:002006;locus_tag=KNDDEPEC_00757;product=hypothetical protein
BJYU01000006.1	Prodigal:002006	CDS	136	1065	.	+	0	ID=KNDDEPEC_00758;inference=ab initio prediction:Prodigal:002006;locus_tag=KNDDEPEC_00758;product=hypothetical protein
BJYU01000006.1	Prodigal:002006	CDS	1076	1966	.	-	0	ID=KNDDEPEC_00759;Name=hdfR_2;gene=hdfR_2;inference=ab initio prediction:Prodigal:002006,protein motif:HAMAP:MF_01233;locus_tag=KNDDEPEC_00759;product=HTH-type transcriptional regulator HdfR
BJYU01000006.1	Prodigal:002006	CDS	2199	2525	.	+	0	ID=KNDDEPEC_00760;inference=ab initio prediction:Prodigal:002006;locus_tag=KNDDEPEC_00760;product=hypothetical protein
BJYU01000006.1	Prodigal:002006	CDS	2568	3311	.	-	0	ID=KNDDEPEC_00761;inference=ab initio prediction:Prodigal:002006;locus_tag=KNDDEPEC_00761;product=hypothetical protein
BJYU01000006.1	Prodigal:002006	CDS	3349	4725	.	-	0	ID=KNDDEPEC_00762;inference=ab initio prediction:Prodigal:002006;locus_tag=KNDDEPEC_00762;product=hypothetical protein
BJYU01000006.1	Prodigal:002006	CDS	4726	6579	.	-	0	ID=KNDDEPEC_00763;Name=kefC_2;db_xref=COG:COG0475;gene=kefC_2;inference=ab initio prediction:Prodigal:002006,similar to AA sequence:UniProtKB:P03819;locus_tag=KNDDEPEC_00763;product=Glutathione-regulated potassium-efflux system protein KefC
BJYU01000006.1	Prodigal:002006	CDS	6724	7683	.	+	0	ID=KNDDEPEC_00764;eC_number=1.17.7.4;Name=ispH_2;db_xref=COG:COG0761;gene=ispH_2;inference=ab initio prediction:Prodigal:002006,similar to AA sequence:UniProtKB:P62623;locus_tag=KNDDEPEC_00764;product=4-hydroxy-3-methylbut-2-enyl diphosphate reductase
BJYU01000006.1	Prodigal:002006	CDS	7687	8652	.	+	0	ID=KNDDEPEC_00765;eC_number=2.7.1.39;Name=thrB_1;db_xref=COG:COG2334;gene=thrB_1;inference=ab initio prediction:Prodigal:002006,similar to AA sequence:UniProtKB:Q8UHA8;locus_tag=KNDDEPEC_00765;product=Homoserine kinase
BJYU01000006.1	Prodigal:002006	CDS	8649	9137	.	+	0	ID=KNDDEPEC_00766;eC_number=3.1.26.4;Name=rnhA_2;db_xref=COG:COG0328;gene=rnhA_2;inference=ab initio prediction:Prodigal:002006,similar to AA sequence:UniProtKB:P0A7Y4;locus_tag=KNDDEPEC_00766;product=Ribonuclease HI
BJYU01000006.1	Prodigal:002006	CDS	9165	9647	.	-	0	ID=KNDDEPEC_00767;eC_number=1.11.1.15;Name=PGdx;db_xref=COG:COG0678;gene=PGdx;inference=ab initio prediction:Prodigal:002006,similar to AA sequence:UniProtKB:P44758;locus_tag=KNDDEPEC_00767;product=Hybrid peroxiredoxin hyPrx5
BJYU01000006.1	Prodigal:002006	CDS	9690	10517	.	-	0	ID=KNDDEPEC_00768;inference=ab initio prediction:Prodigal:002006;locus_tag=KNDDEPEC_00768;product=hypothetical protein
BJYU01000006.1	Prodigal:002006	CDS	10624	11235	.	+	0	ID=KNDDEPEC_00769;inference=ab initio prediction:Prodigal:002006,similar to AA sequence:UniProtKB:Q9KUP8;locus_tag=KNDDEPEC_00769;note=UPF0301 protein VC_0467;product=hypothetical protein
BJYU01000006.1	Prodigal:002006	CDS	11239	14253	.	-	0	ID=KNDDEPEC_00770;inference=ab initio prediction:Prodigal:002006;locus_tag=KNDDEPEC_00770;product=hypothetical protein
BJYU01000006.1	Prodigal:002006	CDS	14324	15607	.	-	0	ID=KNDDEPEC_00771;eC_number=3.4.24.-;db_xref=COG:COG0612;inference=ab initio prediction:Prodigal:002006,similar to AA sequence:UniProtKB:P9WHT5;locus_tag=KNDDEPEC_00771;product=putative zinc protease
BJYU01000006.1	Prodigal:002006	CDS	15604	17019	.	-	0	ID=KNDDEPEC_00772;eC_number=4.2.3.1;Name=thrC;db_xref=COG:COG0498;gene=thrC;inference=ab initio prediction:Prodigal:002006,similar to AA sequence:UniProtKB:P23669;locus_tag=KNDDEPEC_00772;product=Threonine synthase
BJYU01000006.1	Prodigal:002006	CDS	17108	17464	.	+	0	ID=KNDDEPEC_00773;inference=ab initio prediction:Prodigal:002006;locus_tag=KNDDEPEC_00773;product=hypothetical protein
BJYU01000006.1	Prodigal:002006	CDS	17452	18213	.	-	0	ID=KNDDEPEC_00774;inference=ab initio prediction:Prodigal:002006;locus_tag=KNDDEPEC_00774;product=hypothetical protein
BJYU01000006.1	Prodigal:002006	CDS	18213	18581	.	-	0	ID=KNDDEPEC_00775;inference=ab initio prediction:Prodigal:002006;locus_tag=KNDDEPEC_00775;product=hypothetical protein
BJYU01000006.1	Prodigal:002006	CDS	18702	19562	.	-	0	ID=KNDDEPEC_00776;eC_number=1.9.3.1;Name=ctaE;db_xref=COG:COG1845;gene=ctaE;inference=ab initio prediction:Prodigal:002006,similar to AA sequence:UniProtKB:P06030;locus_tag=KNDDEPEC_00776;product=Cytochrome c oxidase subunit 3
BJYU01000006.1	Prodigal:002006	CDS	19630	20223	.	-	0	ID=KNDDEPEC_00777;Name=ctaG_1;db_xref=COG:COG3175;gene=ctaG_1;inference=ab initio prediction:Prodigal:002006,similar to AA sequence:UniProtKB:Q92RG6;locus_tag=KNDDEPEC_00777;product=Cytochrome c oxidase assembly protein CtaG
BJYU01000006.1	Prodigal:002006	CDS	20233	20388	.	-	0	ID=KNDDEPEC_00778;inference=ab initio prediction:Prodigal:002006;locus_tag=KNDDEPEC_00778;product=hypothetical protein
BJYU01000006.1	Prodigal:002006	CDS	20397	21353	.	-	0	ID=KNDDEPEC_00779;eC_number=2.5.1.141;Name=ctaB;db_xref=COG:COG0109;gene=ctaB;inference=ab initio prediction:Prodigal:002006,similar to AA sequence:UniProtKB:Q3J5F9;locus_tag=KNDDEPEC_00779;product=Protoheme IX farnesyltransferase
BJYU01000006.1	Prodigal:002006	CDS	21481	23100	.	-	0	ID=KNDDEPEC_00780;eC_number=1.9.3.1;Name=ctaD_1;db_xref=COG:COG0843;gene=ctaD_1;inference=ab initio prediction:Prodigal:002006,similar to AA sequence:UniProtKB:P31833;locus_tag=KNDDEPEC_00780;product=Cytochrome c oxidase subunit 1
BJYU01000006.1	Prodigal:002006	CDS	23131	23988	.	-	0	ID=KNDDEPEC_00781;eC_number=1.9.3.1;Name=ctaC_1;db_xref=COG:COG1622;gene=ctaC_1;inference=ab initio prediction:Prodigal:002006,similar to AA sequence:UniProtKB:Q03736;locus_tag=KNDDEPEC_00781;product=Cytochrome c oxidase subunit 2
BJYU01000006.1	Prodigal:002006	CDS	24306	24818	.	+	0	ID=KNDDEPEC_00782;inference=ab initio prediction:Prodigal:002006;locus_tag=KNDDEPEC_00782;product=hypothetical protein
BJYU01000006.1	Prodigal:002006	CDS	24818	25429	.	+	0	ID=KNDDEPEC_00783;inference=ab initio prediction:Prodigal:002006;locus_tag=KNDDEPEC_00783;product=hypothetical protein
BJYU01000006.1	Prodigal:002006	CDS	25496	26803	.	-	0	ID=KNDDEPEC_00784;inference=ab initio prediction:Prodigal:002006,similar to AA sequence:UniProtKB:P0AE45;locus_tag=KNDDEPEC_00784;note=UPF0053 inner membrane protein YtfL;product=hypothetical protein
BJYU01000006.1	Prodigal:002006	CDS	27231	28379	.	+	0	ID=KNDDEPEC_00785;eC_number=2.1.2.10;Name=gcvT;db_xref=COG:COG0404;gene=gcvT;inference=ab initio prediction:Prodigal:002006,similar to AA sequence:UniProtKB:P54378;locus_tag=KNDDEPEC_00785;product=Aminomethyltransferase
BJYU01000006.1	Prodigal:002006	CDS	28397	28768	.	+	0	ID=KNDDEPEC_00786;Name=gcvH;db_xref=COG:COG0509;gene=gcvH;inference=ab initio prediction:Prodigal:002006,similar to AA sequence:UniProtKB:Q9WY55;locus_tag=KNDDEPEC_00786;product=Glycine cleavage system H protein
BJYU01000006.1	Prodigal:002006	CDS	28782	29255	.	+	0	ID=KNDDEPEC_00787;inference=ab initio prediction:Prodigal:002006;locus_tag=KNDDEPEC_00787;product=hypothetical protein
BJYU01000006.1	Prodigal:002006	CDS	29275	30615	.	+	0	ID=KNDDEPEC_00788;eC_number=1.4.4.2;Name=gcvPA;gene=gcvPA;inference=ab initio prediction:Prodigal:002006,similar to AA sequence:UniProtKB:P64218;locus_tag=KNDDEPEC_00788;product=putative glycine dehydrogenase (decarboxylating) subunit 1
BJYU01000006.1	Prodigal:002006	CDS	30615	32261	.	+	0	ID=KNDDEPEC_00789;eC_number=1.4.4.2;Name=gcvPB;gene=gcvPB;inference=ab initio prediction:Prodigal:002006,similar to AA sequence:UniProtKB:P99168;locus_tag=KNDDEPEC_00789;product=putative glycine dehydrogenase (decarboxylating) subunit 2
BJYU01000006.1	Prodigal:002006	CDS	32650	34713	.	+	0	ID=KNDDEPEC_00790;inference=ab initio prediction:Prodigal:002006;locus_tag=KNDDEPEC_00790;product=hypothetical protein
BJYU01000006.1	Prodigal:002006	CDS	34726	35376	.	-	0	ID=KNDDEPEC_00791;eC_number=3.1.3.-;Name=yieH;db_xref=COG:COG0637;gene=yieH;inference=ab initio prediction:Prodigal:002006,similar to AA sequence:UniProtKB:P31467;locus_tag=KNDDEPEC_00791;product=6-phosphogluconate phosphatase
BJYU01000006.1	Prodigal:002006	CDS	35440	35925	.	-	0	ID=KNDDEPEC_00792;Name=atpF;db_xref=COG:COG0711;gene=atpF;inference=ab initio prediction:Prodigal:002006,similar to AA sequence:UniProtKB:P15013;locus_tag=KNDDEPEC_00792;product=ATP synthase subunit b
BJYU01000006.1	Prodigal:002006	CDS	35939	36487	.	-	0	ID=KNDDEPEC_00793;Name=atpG_2;gene=atpG_2;inference=ab initio prediction:Prodigal:002006,similar to AA sequence:UniProtKB:O05332;locus_tag=KNDDEPEC_00793;product=ATP synthase subunit b'
BJYU01000006.1	Prodigal:002006	CDS	36701	36925	.	-	0	ID=KNDDEPEC_00794;Name=atpE;gene=atpE;inference=ab initio prediction:Prodigal:002006,similar to AA sequence:UniProtKB:O05331;locus_tag=KNDDEPEC_00794;product=ATP synthase subunit c
BJYU01000006.1	Prodigal:002006	CDS	36982	37710	.	-	0	ID=KNDDEPEC_00795;Name=atpB;db_xref=COG:COG0356;gene=atpB;inference=ab initio prediction:Prodigal:002006,similar to AA sequence:UniProtKB:O05330;locus_tag=KNDDEPEC_00795;product=ATP synthase subunit a
BJYU01000006.1	Prodigal:002006	CDS	37767	38138	.	-	0	ID=KNDDEPEC_00796;Name=atpI;gene=atpI;inference=ab initio prediction:Prodigal:002006,similar to AA sequence:UniProtKB:O05329;locus_tag=KNDDEPEC_00796;product=ATP synthase protein I
BJYU01000006.1	Prodigal:002006	CDS	38348	41806	.	-	0	ID=KNDDEPEC_00797;Name=smc_2;gene=smc_2;inference=ab initio prediction:Prodigal:002006,protein motif:HAMAP:MF_01894;locus_tag=KNDDEPEC_00797;product=Chromosome partition protein Smc
BJYU01000006.1	Prodigal:002006	CDS	41852	42490	.	-	0	ID=KNDDEPEC_00798;inference=ab initio prediction:Prodigal:002006;locus_tag=KNDDEPEC_00798;product=hypothetical protein
BJYU01000006.1	Prodigal:002006	CDS	42564	43067	.	-	0	ID=KNDDEPEC_00799;inference=ab initio prediction:Prodigal:002006;locus_tag=KNDDEPEC_00799;product=hypothetical protein
BJYU01000006.1	Prodigal:002006	CDS	43101	44231	.	+	0	ID=KNDDEPEC_00800;eC_number=3.2.2.31;Name=mutY;db_xref=COG:COG1194;gene=mutY;inference=ab initio prediction:Prodigal:002006,similar to AA sequence:UniProtKB:O31584;locus_tag=KNDDEPEC_00800;product=Adenine DNA glycosylase
BJYU01000006.1	Prodigal:002006	CDS	44239	45135	.	-	0	ID=KNDDEPEC_00801;Name=hdfR_3;gene=hdfR_3;inference=ab initio prediction:Prodigal:002006,protein motif:HAMAP:MF_01233;locus_tag=KNDDEPEC_00801;product=HTH-type transcriptional regulator HdfR
BJYU01000006.1	Prodigal:002006	CDS	45511	46701	.	-	0	ID=KNDDEPEC_00802;inference=ab initio prediction:Prodigal:002006;locus_tag=KNDDEPEC_00802;product=hypothetical protein
BJYU01000006.1	Prodigal:002006	CDS	46861	47502	.	-	0	ID=KNDDEPEC_00803;eC_number=3.1.26.4;Name=rnhB;db_xref=COG:COG0164;gene=rnhB;inference=ab initio prediction:Prodigal:002006,similar to AA sequence:UniProtKB:O31744;locus_tag=KNDDEPEC_00803;product=Ribonuclease HII
BJYU01000006.1	Prodigal:002006	CDS	47632	48813	.	-	0	ID=KNDDEPEC_00804;inference=ab initio prediction:Prodigal:002006;locus_tag=KNDDEPEC_00804;product=hypothetical protein
BJYU01000006.1	Prodigal:002006	CDS	48949	49452	.	+	0	ID=KNDDEPEC_00805;inference=ab initio prediction:Prodigal:002006;locus_tag=KNDDEPEC_00805;product=hypothetical protein
BJYU01000006.1	Prodigal:002006	CDS	49462	50223	.	+	0	ID=KNDDEPEC_00806;inference=ab initio prediction:Prodigal:002006;locus_tag=KNDDEPEC_00806;product=hypothetical protein
BJYU01000006.1	Prodigal:002006	CDS	50233	50799	.	-	0	ID=KNDDEPEC_00807;Name=moaB;db_xref=COG:COG0521;gene=moaB;inference=ab initio prediction:Prodigal:002006,similar to AA sequence:UniProtKB:P0AEZ9;locus_tag=KNDDEPEC_00807;product=Molybdenum cofactor biosynthesis protein B
BJYU01000006.1	Prodigal:002006	CDS	50865	51242	.	+	0	ID=KNDDEPEC_00808;inference=ab initio prediction:Prodigal:002006;locus_tag=KNDDEPEC_00808;product=hypothetical protein
BJYU01000006.1	Prodigal:002006	CDS	51253	52119	.	-	0	ID=KNDDEPEC_00809;inference=ab initio prediction:Prodigal:002006;locus_tag=KNDDEPEC_00809;product=hypothetical protein
BJYU01000006.1	Prodigal:002006	CDS	52201	53022	.	-	0	ID=KNDDEPEC_00810;inference=ab initio prediction:Prodigal:002006;locus_tag=KNDDEPEC_00810;product=hypothetical protein
BJYU01000006.1	Prodigal:002006	CDS	53213	54877	.	+	0	ID=KNDDEPEC_00811;eC_number=1.5.5.1;db_xref=COG:COG0644;inference=ab initio prediction:Prodigal:002006,similar to AA sequence:UniProtKB:Q9HZP5;locus_tag=KNDDEPEC_00811;product=Electron transfer flavoprotein-ubiquinone oxidoreductase
BJYU01000006.1	Prodigal:002006	CDS	55100	56884	.	+	0	ID=KNDDEPEC_00812;eC_number=3.4.-.-;Name=bepA_2;gene=bepA_2;inference=ab initio prediction:Prodigal:002006,protein motif:HAMAP:MF_00997;locus_tag=KNDDEPEC_00812;product=Beta-barrel assembly-enhancing protease
BJYU01000006.1	Prodigal:002006	CDS	57047	57916	.	+	0	ID=KNDDEPEC_00813;eC_number=2.7.1.148;Name=ispE;db_xref=COG:COG1947;gene=ispE;inference=ab initio prediction:Prodigal:002006,similar to AA sequence:UniProtKB:Q8FI04;locus_tag=KNDDEPEC_00813;product=4-diphosphocytidyl-2-C-methyl-D-erythritol kinase
BJYU01000006.1	Prodigal:002006	CDS	58113	60065	.	+	0	ID=KNDDEPEC_00814;inference=ab initio prediction:Prodigal:002006;locus_tag=KNDDEPEC_00814;product=hypothetical protein
BJYU01000006.1	Prodigal:002006	CDS	60082	61101	.	-	0	ID=KNDDEPEC_00815;eC_number=2.5.1.90;Name=ispB;db_xref=COG:COG0142;gene=ispB;inference=ab initio prediction:Prodigal:002006,similar to AA sequence:UniProtKB:P0AD57;locus_tag=KNDDEPEC_00815;product=Octaprenyl diphosphate synthase
BJYU01000006.1	Prodigal:002006	CDS	61159	61440	.	+	0	ID=KNDDEPEC_00816;inference=ab initio prediction:Prodigal:002006;locus_tag=KNDDEPEC_00816;product=hypothetical protein
BJYU01000006.1	Prodigal:002006	CDS	61433	62173	.	+	0	ID=KNDDEPEC_00817;eC_number=2.1.1.223;Name=yfiC;gene=yfiC;inference=ab initio prediction:Prodigal:002006,protein motif:HAMAP:MF_01872;locus_tag=KNDDEPEC_00817;product=tRNA1(Val) (adenine(37)-N6)-methyltransferase
BJYU01000006.1	Prodigal:002006	CDS	62239	62577	.	-	0	ID=KNDDEPEC_00818;inference=ab initio prediction:Prodigal:002006;locus_tag=KNDDEPEC_00818;product=hypothetical protein
BJYU01000006.1	Prodigal:002006	CDS	62745	63626	.	+	0	ID=KNDDEPEC_00819;inference=ab initio prediction:Prodigal:002006;locus_tag=KNDDEPEC_00819;product=hypothetical protein
BJYU01000006.1	Prodigal:002006	CDS	63753	64694	.	+	0	ID=KNDDEPEC_00820;eC_number=6.1.1.14;Name=glyQ;db_xref=COG:COG0752;gene=glyQ;inference=ab initio prediction:Prodigal:002006,similar to AA sequence:UniProtKB:P00960;locus_tag=KNDDEPEC_00820;product=Glycine--tRNA ligase alpha subunit
BJYU01000006.1	Prodigal:002006	CDS	64740	66995	.	+	0	ID=KNDDEPEC_00821;eC_number=6.1.1.14;Name=glyS;db_xref=COG:COG0751;gene=glyS;inference=ab initio prediction:Prodigal:002006,similar to AA sequence:UniProtKB:P00961;locus_tag=KNDDEPEC_00821;product=Glycine--tRNA ligase beta subunit
BJYU01000006.1	Prodigal:002006	CDS	67090	67737	.	+	0	ID=KNDDEPEC_00822;inference=ab initio prediction:Prodigal:002006;locus_tag=KNDDEPEC_00822;product=hypothetical protein
BJYU01000006.1	Prodigal:002006	CDS	68026	70704	.	+	0	ID=KNDDEPEC_00823;eC_number=2.7.9.1;Name=ppdK;db_xref=COG:COG0574;gene=ppdK;inference=ab initio prediction:Prodigal:002006,similar to AA sequence:UniProtKB:P22983;locus_tag=KNDDEPEC_00823;product=Pyruvate%2C phosphate dikinase
BJYU01000006.1	Prodigal:002006	CDS	70712	70981	.	+	0	ID=KNDDEPEC_00824;inference=ab initio prediction:Prodigal:002006;locus_tag=KNDDEPEC_00824;product=hypothetical protein
BJYU01000006.1	Prodigal:002006	CDS	71001	71348	.	+	0	ID=KNDDEPEC_00825;inference=ab initio prediction:Prodigal:002006;locus_tag=KNDDEPEC_00825;product=hypothetical protein
BJYU01000006.1	Prodigal:002006	CDS	71562	71963	.	-	0	ID=KNDDEPEC_00826;inference=ab initio prediction:Prodigal:002006;locus_tag=KNDDEPEC_00826;product=hypothetical protein
BJYU01000006.1	Prodigal:002006	CDS	72109	72915	.	+	0	ID=KNDDEPEC_00827;inference=ab initio prediction:Prodigal:002006;locus_tag=KNDDEPEC_00827;product=hypothetical protein
BJYU01000006.1	Prodigal:002006	CDS	73066	73908	.	+	0	ID=KNDDEPEC_00828;inference=ab initio prediction:Prodigal:002006;locus_tag=KNDDEPEC_00828;product=hypothetical protein
BJYU01000006.1	Prodigal:002006	CDS	74044	75273	.	+	0	ID=KNDDEPEC_00829;inference=ab initio prediction:Prodigal:002006;locus_tag=KNDDEPEC_00829;product=hypothetical protein
BJYU01000006.1	Prodigal:002006	CDS	75366	76775	.	+	0	ID=KNDDEPEC_00830;inference=ab initio prediction:Prodigal:002006;locus_tag=KNDDEPEC_00830;product=hypothetical protein
BJYU01000006.1	Prodigal:002006	CDS	76908	79079	.	+	0	ID=KNDDEPEC_00831;inference=ab initio prediction:Prodigal:002006;locus_tag=KNDDEPEC_00831;product=hypothetical protein
BJYU01000006.1	Prodigal:002006	CDS	79175	80197	.	+	0	ID=KNDDEPEC_00832;inference=ab initio prediction:Prodigal:002006;locus_tag=KNDDEPEC_00832;product=hypothetical protein
BJYU01000006.1	Prodigal:002006	CDS	80559	82193	.	+	0	ID=KNDDEPEC_00833;inference=ab initio prediction:Prodigal:002006;locus_tag=KNDDEPEC_00833;product=hypothetical protein
BJYU01000006.1	Prodigal:002006	CDS	82367	83611	.	+	0	ID=KNDDEPEC_00834;inference=ab initio prediction:Prodigal:002006,similar to AA sequence:UniProtKB:A0LNN5;locus_tag=KNDDEPEC_00834;product=L-lactate transporter
BJYU01000006.1	Prodigal:002006	CDS	83711	84697	.	+	0	ID=KNDDEPEC_00835;eC_number=1.3.1.84;Name=acuI;db_xref=COG:COG0604;gene=acuI;inference=ab initio prediction:Prodigal:002006,similar to AA sequence:UniProtKB:Q3J6K9;locus_tag=KNDDEPEC_00835;product=Acrylyl-CoA reductase AcuI
BJYU01000006.1	Prodigal:002006	CDS	84698	85621	.	-	0	ID=KNDDEPEC_00836;Name=hdfR_4;gene=hdfR_4;inference=ab initio prediction:Prodigal:002006,protein motif:HAMAP:MF_01233;locus_tag=KNDDEPEC_00836;product=HTH-type transcriptional regulator HdfR
BJYU01000006.1	Prodigal:002006	CDS	85791	86390	.	+	0	ID=KNDDEPEC_00837;eC_number=1.6.5.2;inference=ab initio prediction:Prodigal:002006,similar to AA sequence:UniProtKB:Q2YQ23;locus_tag=KNDDEPEC_00837;product=NAD(P)H dehydrogenase (quinone)
BJYU01000006.1	Prodigal:002006	CDS	86407	87378	.	-	0	ID=KNDDEPEC_00838;eC_number=2.7.7.87;Name=ywlC;db_xref=COG:COG0009;gene=ywlC;inference=ab initio prediction:Prodigal:002006,similar to AA sequence:UniProtKB:P39153;locus_tag=KNDDEPEC_00838;product=Threonylcarbamoyl-AMP synthase
BJYU01000006.1	Prodigal:002006	CDS	87518	89299	.	+	0	ID=KNDDEPEC_00839;eC_number=1.3.8.-;Name=dmdC_1;db_xref=COG:COG1960;gene=dmdC_1;inference=ab initio prediction:Prodigal:002006,similar to AA sequence:UniProtKB:Q5LLW7;locus_tag=KNDDEPEC_00839;product=3-methylmercaptopropionyl-CoA dehydrogenase
BJYU01000006.1	Prodigal:002006	CDS	89304	90155	.	+	0	ID=KNDDEPEC_00840;eC_number=1.-.-.-;inference=ab initio prediction:Prodigal:002006,similar to AA sequence:UniProtKB:P9WGQ9;locus_tag=KNDDEPEC_00840;product=putative oxidoreductase
BJYU01000006.1	Prodigal:002006	CDS	90199	91197	.	+	0	ID=KNDDEPEC_00841;Name=corA_1;db_xref=COG:COG0598;gene=corA_1;inference=ab initio prediction:Prodigal:002006,similar to AA sequence:UniProtKB:P0A2R8;locus_tag=KNDDEPEC_00841;product=Magnesium transport protein CorA
BJYU01000006.1	Prodigal:002006	CDS	91317	92066	.	+	0	ID=KNDDEPEC_00842;eC_number=3.4.-.-;Name=yedK_1;db_xref=COG:COG2135;gene=yedK_1;inference=ab initio prediction:Prodigal:002006,similar to AA sequence:UniProtKB:P76318;locus_tag=KNDDEPEC_00842;product=SOS response-associated protein YedK
BJYU01000006.1	Prodigal:002006	CDS	92358	93608	.	-	0	ID=KNDDEPEC_00843;eC_number=2.1.1.190;Name=rlmD;db_xref=COG:COG2265;gene=rlmD;inference=ab initio prediction:Prodigal:002006,similar to AA sequence:UniProtKB:P55135;locus_tag=KNDDEPEC_00843;product=23S rRNA (uracil(1939)-C(5))-methyltransferase RlmD
BJYU01000006.1	Prodigal:002006	CDS	93601	94329	.	-	0	ID=KNDDEPEC_00844;eC_number=2.1.1.226;Name=tlyA;db_xref=COG:COG1189;gene=tlyA;inference=ab initio prediction:Prodigal:002006,similar to AA sequence:UniProtKB:P9WJ63;locus_tag=KNDDEPEC_00844;product=16S/23S rRNA (cytidine-2'-O)-methyltransferase TlyA
BJYU01000006.1	Prodigal:002006	CDS	94440	95159	.	+	0	ID=KNDDEPEC_00845;eC_number=1.15.1.1;Name=sodA2;gene=sodA2;inference=ab initio prediction:Prodigal:002006,similar to AA sequence:UniProtKB:P50059;locus_tag=KNDDEPEC_00845;product=Superoxide dismutase [Mn] 2
BJYU01000006.1	Prodigal:002006	CDS	95325	97232	.	-	0	ID=KNDDEPEC_00846;eC_number=2.2.1.7;Name=dxs_2;db_xref=COG:COG1154;gene=dxs_2;inference=ab initio prediction:Prodigal:002006,similar to AA sequence:UniProtKB:Q9KGU7;locus_tag=KNDDEPEC_00846;product=1-deoxy-D-xylulose-5-phosphate synthase
BJYU01000006.1	Prodigal:002006	CDS	97328	97576	.	-	0	ID=KNDDEPEC_00847;eC_number=3.1.11.6;Name=xseB;gene=xseB;inference=ab initio prediction:Prodigal:002006,protein motif:HAMAP:MF_00337;locus_tag=KNDDEPEC_00847;product=Exodeoxyribonuclease 7 small subunit
BJYU01000006.1	Prodigal:002006	CDS	97666	98178	.	-	0	ID=KNDDEPEC_00848;inference=ab initio prediction:Prodigal:002006;locus_tag=KNDDEPEC_00848;product=hypothetical protein
BJYU01000006.1	Prodigal:002006	CDS	98252	98851	.	-	0	ID=KNDDEPEC_00849;inference=ab initio prediction:Prodigal:002006;locus_tag=KNDDEPEC_00849;product=hypothetical protein
BJYU01000006.1	Prodigal:002006	CDS	98851	99459	.	-	0	ID=KNDDEPEC_00850;eC_number=3.2.2.20;Name=tag;db_xref=COG:COG2818;gene=tag;inference=ab initio prediction:Prodigal:002006,similar to AA sequence:UniProtKB:P05100;locus_tag=KNDDEPEC_00850;product=DNA-3-methyladenine glycosylase 1
BJYU01000006.1	Prodigal:002006	CDS	99627	100277	.	-	0	ID=KNDDEPEC_00851;Name=paiB;db_xref=COG:COG2808;gene=paiB;inference=ab initio prediction:Prodigal:002006,similar to AA sequence:UniProtKB:P21341;locus_tag=KNDDEPEC_00851;product=Protease synthase and sporulation protein PAI 2
BJYU01000006.1	Prodigal:002006	CDS	100383	102323	.	-	0	ID=KNDDEPEC_00852;eC_number=2.7.13.3;Name=rcsC_1;gene=rcsC_1;inference=ab initio prediction:Prodigal:002006,protein motif:HAMAP:MF_00979;locus_tag=KNDDEPEC_00852;product=Sensor histidine kinase RcsC
BJYU01000006.1	Prodigal:002006	CDS	102462	103367	.	-	0	ID=KNDDEPEC_00853;Name=ygfZ;gene=ygfZ;inference=ab initio prediction:Prodigal:002006,protein motif:HAMAP:MF_01175;locus_tag=KNDDEPEC_00853;product=tRNA-modifying protein YgfZ
BJYU01000006.1	Prodigal:002006	CDS	103406	104746	.	+	0	ID=KNDDEPEC_00854;eC_number=3.5.2.-;Name=lhyD;gene=lhyD;inference=ab initio prediction:Prodigal:002006,similar to AA sequence:UniProtKB:P81006;locus_tag=KNDDEPEC_00854;product=L-hydantoinase
BJYU01000006.1	Prodigal:002006	CDS	104747	105571	.	-	0	ID=KNDDEPEC_00855;inference=ab initio prediction:Prodigal:002006;locus_tag=KNDDEPEC_00855;product=hypothetical protein
BJYU01000006.1	Prodigal:002006	CDS	105778	106050	.	-	0	ID=KNDDEPEC_00856;inference=ab initio prediction:Prodigal:002006;locus_tag=KNDDEPEC_00856;product=hypothetical protein
BJYU01000006.1	Prodigal:002006	CDS	106184	106768	.	-	0	ID=KNDDEPEC_00857;inference=ab initio prediction:Prodigal:002006;locus_tag=KNDDEPEC_00857;product=hypothetical protein
BJYU01000006.1	Prodigal:002006	CDS	106765	107214	.	-	0	ID=KNDDEPEC_00858;eC_number=3.6.1.22;Name=nudC_1;gene=nudC_1;inference=ab initio prediction:Prodigal:002006,protein motif:HAMAP:MF_00297;locus_tag=KNDDEPEC_00858;product=NADH pyrophosphatase
BJYU01000006.1	Prodigal:002006	CDS	107211	108323	.	-	0	ID=KNDDEPEC_00859;inference=ab initio prediction:Prodigal:002006;locus_tag=KNDDEPEC_00859;product=hypothetical protein
BJYU01000006.1	Prodigal:002006	CDS	108400	109470	.	+	0	ID=KNDDEPEC_00860;eC_number=2.3.3.16;Name=citA;db_xref=COG:COG0372;gene=citA;inference=ab initio prediction:Prodigal:002006,similar to AA sequence:UniProtKB:P39119;locus_tag=KNDDEPEC_00860;product=Citrate synthase 1
BJYU01000006.1	Prodigal:002006	CDS	109467	110279	.	-	0	ID=KNDDEPEC_00861;eC_number=1.1.1.100;Name=fabG_7;gene=fabG_7;inference=ab initio prediction:Prodigal:002006,similar to AA sequence:UniProtKB:O67610;locus_tag=KNDDEPEC_00861;product=3-oxoacyl-[acyl-carrier-protein] reductase FabG
BJYU01000006.1	Prodigal:002006	CDS	110445	111053	.	-	0	ID=KNDDEPEC_00862;eC_number=1.4.3.5;Name=pdxH_1;db_xref=COG:COG0259;gene=pdxH_1;inference=ab initio prediction:Prodigal:002006,similar to AA sequence:UniProtKB:P21159;locus_tag=KNDDEPEC_00862;product=Pyridoxine/pyridoxamine 5'-phosphate oxidase
BJYU01000006.1	Prodigal:002006	CDS	111103	111582	.	+	0	ID=KNDDEPEC_00863;inference=ab initio prediction:Prodigal:002006;locus_tag=KNDDEPEC_00863;product=hypothetical protein
BJYU01000006.1	Prodigal:002006	CDS	111711	112661	.	+	0	ID=KNDDEPEC_00864;Name=cbpA;db_xref=COG:COG2214;gene=cbpA;inference=ab initio prediction:Prodigal:002006,similar to AA sequence:UniProtKB:P36659;locus_tag=KNDDEPEC_00864;product=Curved DNA-binding protein
BJYU01000006.1	Prodigal:002006	CDS	112780	113604	.	+	0	ID=KNDDEPEC_00865;eC_number=1.3.1.9;Name=fabI_1;db_xref=COG:COG0623;gene=fabI_1;inference=ab initio prediction:Prodigal:002006,similar to AA sequence:UniProtKB:O24990;locus_tag=KNDDEPEC_00865;product=Enoyl-[acyl-carrier-protein] reductase [NADH] FabI
BJYU01000006.1	Prodigal:002006	CDS	113601	114200	.	+	0	ID=KNDDEPEC_00866;eC_number=5.4.2.11;Name=gpmA_1;gene=gpmA_1;inference=ab initio prediction:Prodigal:002006,protein motif:HAMAP:MF_01039;locus_tag=KNDDEPEC_00866;product=2%2C3-bisphosphoglycerate-dependent phosphoglycerate mutase
BJYU01000006.1	Prodigal:002006	CDS	114279	114671	.	+	0	ID=KNDDEPEC_00867;inference=ab initio prediction:Prodigal:002006;locus_tag=KNDDEPEC_00867;product=hypothetical protein
BJYU01000006.1	Prodigal:002006	CDS	114977	115663	.	+	0	ID=KNDDEPEC_00868;inference=ab initio prediction:Prodigal:002006;locus_tag=KNDDEPEC_00868;product=hypothetical protein
BJYU01000006.1	Prodigal:002006	CDS	115701	116054	.	+	0	ID=KNDDEPEC_00869;inference=ab initio prediction:Prodigal:002006;locus_tag=KNDDEPEC_00869;product=hypothetical protein
BJYU01000006.1	Prodigal:002006	CDS	116129	116779	.	-	0	ID=KNDDEPEC_00870;inference=ab initio prediction:Prodigal:002006;locus_tag=KNDDEPEC_00870;product=hypothetical protein
BJYU01000006.1	Prodigal:002006	CDS	116935	117819	.	+	0	ID=KNDDEPEC_00871;db_xref=COG:COG0583;inference=ab initio prediction:Prodigal:002006,similar to AA sequence:UniProtKB:P9WMF5;locus_tag=KNDDEPEC_00871;product=putative HTH-type transcriptional regulator
BJYU01000006.1	Prodigal:002006	CDS	117816	118652	.	-	0	ID=KNDDEPEC_00872;inference=ab initio prediction:Prodigal:002006;locus_tag=KNDDEPEC_00872;product=hypothetical protein
BJYU01000006.1	Prodigal:002006	CDS	119206	120573	.	-	0	ID=KNDDEPEC_00873;eC_number=1.4.99.-;Name=dadA_1;gene=dadA_1;inference=ab initio prediction:Prodigal:002006,protein motif:HAMAP:MF_01202;locus_tag=KNDDEPEC_00873;product=D-amino acid dehydrogenase
BJYU01000006.1	Prodigal:002006	CDS	120810	122045	.	+	0	ID=KNDDEPEC_00874;eC_number=3.4.11.4;Name=pepT;db_xref=COG:COG2195;gene=pepT;inference=ab initio prediction:Prodigal:002006,similar to AA sequence:UniProtKB:Q81WU4;locus_tag=KNDDEPEC_00874;product=Peptidase T
BJYU01000006.1	Prodigal:002006	CDS	122323	123435	.	+	0	ID=KNDDEPEC_00875;eC_number=4.2.3.5;Name=aroC;db_xref=COG:COG0082;gene=aroC;inference=ab initio prediction:Prodigal:002006,similar to AA sequence:UniProtKB:P12008;locus_tag=KNDDEPEC_00875;product=Chorismate synthase
BJYU01000006.1	Prodigal:002006	CDS	123466	124551	.	+	0	ID=KNDDEPEC_00876;Name=ribBA;db_xref=COG:COG0108;gene=ribBA;inference=ab initio prediction:Prodigal:002006,similar to AA sequence:UniProtKB:P9WHF1;locus_tag=KNDDEPEC_00876;product=Riboflavin biosynthesis protein RibBA
BJYU01000006.1	Prodigal:002006	CDS	124571	125512	.	-	0	ID=KNDDEPEC_00877;eC_number=3.5.1.-;db_xref=COG:COG0123;inference=ab initio prediction:Prodigal:002006,similar to AA sequence:UniProtKB:Q9HXM1;locus_tag=KNDDEPEC_00877;product=Histone deacetylase-like amidohydrolase
BJYU01000006.1	Prodigal:002006	CDS	125692	126279	.	+	0	ID=KNDDEPEC_00878;inference=ab initio prediction:Prodigal:002006;locus_tag=KNDDEPEC_00878;product=hypothetical protein
BJYU01000006.1	Prodigal:002006	CDS	126364	126552	.	-	0	ID=KNDDEPEC_00879;inference=ab initio prediction:Prodigal:002006;locus_tag=KNDDEPEC_00879;product=hypothetical protein
BJYU01000006.1	Prodigal:002006	CDS	126748	127590	.	-	0	ID=KNDDEPEC_00880;inference=ab initio prediction:Prodigal:002006;locus_tag=KNDDEPEC_00880;product=hypothetical protein
BJYU01000006.1	Prodigal:002006	CDS	127609	128100	.	-	0	ID=KNDDEPEC_00881;inference=ab initio prediction:Prodigal:002006;locus_tag=KNDDEPEC_00881;product=hypothetical protein
BJYU01000006.1	Prodigal:002006	CDS	128269	129483	.	+	0	ID=KNDDEPEC_00882;inference=ab initio prediction:Prodigal:002006;locus_tag=KNDDEPEC_00882;product=hypothetical protein
BJYU01000006.1	Prodigal:002006	CDS	129494	130555	.	+	0	ID=KNDDEPEC_00883;eC_number=3.4.-.-;Name=bepA_3;gene=bepA_3;inference=ab initio prediction:Prodigal:002006,protein motif:HAMAP:MF_00997;locus_tag=KNDDEPEC_00883;product=Beta-barrel assembly-enhancing protease
BJYU01000006.1	Prodigal:002006	CDS	130555	131334	.	+	0	ID=KNDDEPEC_00884;inference=ab initio prediction:Prodigal:002006;locus_tag=KNDDEPEC_00884;product=hypothetical protein
BJYU01000006.1	Prodigal:002006	CDS	131342	132253	.	-	0	ID=KNDDEPEC_00885;eC_number=3.1.2.6;Name=gloB_1;gene=gloB_1;inference=ab initio prediction:Prodigal:002006,protein motif:HAMAP:MF_01374;locus_tag=KNDDEPEC_00885;product=Hydroxyacylglutathione hydrolase
BJYU01000006.1	Prodigal:002006	CDS	132388	133008	.	+	0	ID=KNDDEPEC_00886;inference=ab initio prediction:Prodigal:002006;locus_tag=KNDDEPEC_00886;product=hypothetical protein
BJYU01000006.1	Prodigal:002006	CDS	133099	133383	.	-	0	ID=KNDDEPEC_00887;inference=ab initio prediction:Prodigal:002006;locus_tag=KNDDEPEC_00887;product=hypothetical protein
BJYU01000006.1	Prodigal:002006	CDS	133763	134134	.	+	0	ID=KNDDEPEC_00888;inference=ab initio prediction:Prodigal:002006;locus_tag=KNDDEPEC_00888;product=hypothetical protein
BJYU01000006.1	Prodigal:002006	CDS	134253	134381	.	-	0	ID=KNDDEPEC_00889;inference=ab initio prediction:Prodigal:002006;locus_tag=KNDDEPEC_00889;product=hypothetical protein
BJYU01000008.1	Prodigal:002006	CDS	122	298	.	+	0	ID=KNDDEPEC_00890;Name=ftsK_1;db_xref=COG:COG1674;gene=ftsK_1;inference=ab initio prediction:Prodigal:002006,similar to AA sequence:UniProtKB:P46889;locus_tag=KNDDEPEC_00890;product=DNA translocase FtsK
BJYU01000008.1	Prodigal:002006	CDS	423	1145	.	-	0	ID=KNDDEPEC_00891;inference=ab initio prediction:Prodigal:002006;locus_tag=KNDDEPEC_00891;product=hypothetical protein
BJYU01000008.1	Prodigal:002006	CDS	1159	2952	.	-	0	ID=KNDDEPEC_00892;eC_number=2.3.2.2;Name=ywrD_1;db_xref=COG:COG0405;gene=ywrD_1;inference=ab initio prediction:Prodigal:002006,similar to AA sequence:UniProtKB:O05218;locus_tag=KNDDEPEC_00892;product=Glutathione hydrolase-like YwrD proenzyme
BJYU01000008.1	Prodigal:002006	CDS	2974	3846	.	-	0	ID=KNDDEPEC_00893;Name=gsiD_1;db_xref=COG:COG1173;gene=gsiD_1;inference=ab initio prediction:Prodigal:002006,similar to AA sequence:UniProtKB:P75799;locus_tag=KNDDEPEC_00893;product=Glutathione transport system permease protein GsiD
BJYU01000008.1	Prodigal:002006	CDS	3843	4790	.	-	0	ID=KNDDEPEC_00894;Name=dppB_1;db_xref=COG:COG0601;gene=dppB_1;inference=ab initio prediction:Prodigal:002006,similar to AA sequence:UniProtKB:P0AEF8;locus_tag=KNDDEPEC_00894;product=Dipeptide transport system permease protein DppB
BJYU01000008.1	Prodigal:002006	CDS	4867	6366	.	-	0	ID=KNDDEPEC_00895;Name=dppA_1;db_xref=COG:COG0747;gene=dppA_1;inference=ab initio prediction:Prodigal:002006,similar to AA sequence:UniProtKB:P23847;locus_tag=KNDDEPEC_00895;product=Periplasmic dipeptide transport protein
BJYU01000008.1	Prodigal:002006	CDS	6392	7495	.	-	0	ID=KNDDEPEC_00896;eC_number=7.6.2.8;Name=btuD_3;gene=btuD_3;inference=ab initio prediction:Prodigal:002006,protein motif:HAMAP:MF_01005;locus_tag=KNDDEPEC_00896;product=Vitamin B12 import ATP-binding protein BtuD
BJYU01000008.1	Prodigal:002006	CDS	7492	8553	.	-	0	ID=KNDDEPEC_00897;Name=oppD_1;db_xref=COG:COG0444;gene=oppD_1;inference=ab initio prediction:Prodigal:002006,similar to AA sequence:UniProtKB:P24136;locus_tag=KNDDEPEC_00897;product=Oligopeptide transport ATP-binding protein OppD
BJYU01000008.1	Prodigal:002006	CDS	8543	9310	.	-	0	ID=KNDDEPEC_00898;Name=lldR_2;db_xref=COG:COG2186;gene=lldR_2;inference=ab initio prediction:Prodigal:002006,similar to AA sequence:UniProtKB:P0ACL7;locus_tag=KNDDEPEC_00898;product=Putative L-lactate dehydrogenase operon regulatory protein
BJYU01000008.1	Prodigal:002006	CDS	9737	11026	.	+	0	ID=KNDDEPEC_00899;Name=amiC_1;gene=amiC_1;inference=ab initio prediction:Prodigal:002006,similar to AA sequence:UniProtKB:P27017;locus_tag=KNDDEPEC_00899;product=Aliphatic amidase expression-regulating protein
BJYU01000008.1	Prodigal:002006	CDS	11095	12687	.	+	0	ID=KNDDEPEC_00900;inference=ab initio prediction:Prodigal:002006;locus_tag=KNDDEPEC_00900;product=hypothetical protein
BJYU01000008.1	Prodigal:002006	CDS	12684	13820	.	+	0	ID=KNDDEPEC_00901;inference=ab initio prediction:Prodigal:002006;locus_tag=KNDDEPEC_00901;product=hypothetical protein
BJYU01000008.1	Prodigal:002006	CDS	13824	14576	.	+	0	ID=KNDDEPEC_00902;eC_number=3.6.3.-;Name=lptB_3;db_xref=COG:COG1137;gene=lptB_3;inference=ab initio prediction:Prodigal:002006,similar to AA sequence:UniProtKB:P45073;locus_tag=KNDDEPEC_00902;product=Lipopolysaccharide export system ATP-binding protein LptB
BJYU01000008.1	Prodigal:002006	CDS	14579	15274	.	+	0	ID=KNDDEPEC_00903;Name=livF_4;db_xref=COG:COG0410;gene=livF_4;inference=ab initio prediction:Prodigal:002006,similar to AA sequence:UniProtKB:P22731;locus_tag=KNDDEPEC_00903;product=High-affinity branched-chain amino acid transport ATP-binding protein LivF
BJYU01000008.1	Prodigal:002006	CDS	15249	16103	.	+	0	ID=KNDDEPEC_00904;Name=ureD;db_xref=COG:COG0829;gene=ureD;inference=ab initio prediction:Prodigal:002006,similar to AA sequence:UniProtKB:P17089;locus_tag=KNDDEPEC_00904;product=Urease accessory protein UreD
BJYU01000008.1	Prodigal:002006	CDS	16113	16733	.	+	0	ID=KNDDEPEC_00905;eC_number=3.5.1.5;Name=ureA;db_xref=COG:COG0831;gene=ureA;inference=ab initio prediction:Prodigal:002006,similar to AA sequence:UniProtKB:P14916;locus_tag=KNDDEPEC_00905;product=Urease subunit alpha
BJYU01000008.1	Prodigal:002006	CDS	16733	18460	.	+	0	ID=KNDDEPEC_00906;eC_number=3.5.1.5;Name=ureC1;gene=ureC1;inference=ab initio prediction:Prodigal:002006,similar to AA sequence:UniProtKB:Q2YPD5;locus_tag=KNDDEPEC_00906;product=Urease subunit alpha 1
BJYU01000008.1	Prodigal:002006	CDS	18462	18941	.	+	0	ID=KNDDEPEC_00907;Name=ureE1;gene=ureE1;inference=ab initio prediction:Prodigal:002006,similar to AA sequence:UniProtKB:Q8G2P7;locus_tag=KNDDEPEC_00907;product=Urease accessory protein UreE 1
BJYU01000008.1	Prodigal:002006	CDS	18895	19620	.	+	0	ID=KNDDEPEC_00908;Name=ureF;db_xref=COG:COG0830;gene=ureF;inference=ab initio prediction:Prodigal:002006,similar to AA sequence:UniProtKB:P17091;locus_tag=KNDDEPEC_00908;product=Urease accessory protein UreF
BJYU01000008.1	Prodigal:002006	CDS	19617	20240	.	+	0	ID=KNDDEPEC_00909;Name=ureG;gene=ureG;inference=ab initio prediction:Prodigal:002006,similar to AA sequence:UniProtKB:Q03287;locus_tag=KNDDEPEC_00909;product=Urease accessory protein UreG
BJYU01000008.1	Prodigal:002006	CDS	20253	20825	.	+	0	ID=KNDDEPEC_00910;inference=ab initio prediction:Prodigal:002006;locus_tag=KNDDEPEC_00910;product=hypothetical protein
BJYU01000008.1	Prodigal:002006	CDS	21048	22919	.	+	0	ID=KNDDEPEC_00911;inference=ab initio prediction:Prodigal:002006;locus_tag=KNDDEPEC_00911;product=hypothetical protein
BJYU01000008.1	Prodigal:002006	CDS	23042	23470	.	+	0	ID=KNDDEPEC_00912;inference=ab initio prediction:Prodigal:002006;locus_tag=KNDDEPEC_00912;product=hypothetical protein
BJYU01000008.1	Prodigal:002006	CDS	23756	25465	.	+	0	ID=KNDDEPEC_00913;eC_number=2.4.2.43;Name=arnT;gene=arnT;inference=ab initio prediction:Prodigal:002006,protein motif:HAMAP:MF_01165;locus_tag=KNDDEPEC_00913;product=Undecaprenyl phosphate-alpha-4-amino-4-deoxy-L-arabinose arabinosyl transferase
BJYU01000008.1	Prodigal:002006	CDS	25512	26246	.	+	0	ID=KNDDEPEC_00914;eC_number=2.4.1.-;Name=rgtE;db_xref=COG:COG0463;gene=rgtE;inference=ab initio prediction:Prodigal:002006,similar to AA sequence:UniProtKB:Q1MJ95;locus_tag=KNDDEPEC_00914;product=Dodecaprenyl-phosphate galacturonate synthase
BJYU01000008.1	Prodigal:002006	CDS	26246	26587	.	+	0	ID=KNDDEPEC_00915;inference=ab initio prediction:Prodigal:002006;locus_tag=KNDDEPEC_00915;product=hypothetical protein
BJYU01000008.1	Prodigal:002006	CDS	26634	27830	.	-	0	ID=KNDDEPEC_00916;eC_number=4.4.1.13;Name=metC;db_xref=COG:COG0626;gene=metC;inference=ab initio prediction:Prodigal:002006,similar to AA sequence:UniProtKB:P06721;locus_tag=KNDDEPEC_00916;product=Cystathionine beta-lyase MetC
BJYU01000008.1	Prodigal:002006	CDS	28040	29077	.	+	0	ID=KNDDEPEC_00917;Name=yhdW_1;gene=yhdW_1;inference=ab initio prediction:Prodigal:002006,similar to AA sequence:UniProtKB:P45766;locus_tag=KNDDEPEC_00917;product=Putative amino-acid ABC transporter-binding protein YhdW
BJYU01000008.1	Prodigal:002006	CDS	29296	30507	.	+	0	ID=KNDDEPEC_00918;inference=ab initio prediction:Prodigal:002006;locus_tag=KNDDEPEC_00918;product=hypothetical protein
BJYU01000008.1	Prodigal:002006	CDS	30517	31836	.	+	0	ID=KNDDEPEC_00919;Name=yhdY_1;db_xref=COG:COG0765;gene=yhdY_1;inference=ab initio prediction:Prodigal:002006,similar to AA sequence:UniProtKB:P45768;locus_tag=KNDDEPEC_00919;product=Inner membrane amino-acid ABC transporter permease protein YhdY
BJYU01000008.1	Prodigal:002006	CDS	31843	32631	.	+	0	ID=KNDDEPEC_00920;Name=glnQ_1;gene=glnQ_1;inference=ab initio prediction:Prodigal:002006,similar to AA sequence:UniProtKB:P27675;locus_tag=KNDDEPEC_00920;product=Glutamine transport ATP-binding protein GlnQ
BJYU01000008.1	Prodigal:002006	CDS	32709	33563	.	-	0	ID=KNDDEPEC_00921;eC_number=2.8.1.2;Name=sseA;db_xref=COG:COG2897;gene=sseA;inference=ab initio prediction:Prodigal:002006,similar to AA sequence:UniProtKB:P31142;locus_tag=KNDDEPEC_00921;product=3-mercaptopyruvate sulfurtransferase
BJYU01000008.1	Prodigal:002006	CDS	33593	34315	.	-	0	ID=KNDDEPEC_00922;eC_number=6.1.1.7;Name=alaS_2;db_xref=COG:COG0013;gene=alaS_2;inference=ab initio prediction:Prodigal:002006,similar to AA sequence:UniProtKB:O67323;locus_tag=KNDDEPEC_00922;product=Alanine--tRNA ligase
BJYU01000008.1	Aragorn:001002	tRNA	34684	34758	.	-	.	ID=KNDDEPEC_00923;inference=COORDINATES:profile:Aragorn:001002;locus_tag=KNDDEPEC_00923;product=tRNA-Asn(gtt)
BJYU01000008.1	Aragorn:001002	tRNA	34979	35052	.	+	.	ID=KNDDEPEC_00924;inference=COORDINATES:profile:Aragorn:001002;locus_tag=KNDDEPEC_00924;product=tRNA-Cys(gca)
BJYU01000008.1	Prodigal:002006	CDS	35073	35735	.	+	0	ID=KNDDEPEC_00925;eC_number=2.1.1.77;Name=pcm_1;gene=pcm_1;inference=ab initio prediction:Prodigal:002006,protein motif:HAMAP:MF_00090;locus_tag=KNDDEPEC_00925;product=Protein-L-isoaspartate O-methyltransferase
BJYU01000008.1	Prodigal:002006	CDS	35912	37306	.	+	0	ID=KNDDEPEC_00926;Name=bepC;gene=bepC;inference=ab initio prediction:Prodigal:002006,similar to AA sequence:UniProtKB:Q8G0Y6;locus_tag=KNDDEPEC_00926;product=Outer membrane efflux protein BepC
BJYU01000008.1	Prodigal:002006	CDS	37433	38032	.	+	0	ID=KNDDEPEC_00927;inference=ab initio prediction:Prodigal:002006;locus_tag=KNDDEPEC_00927;product=hypothetical protein
BJYU01000008.1	Prodigal:002006	CDS	38129	40843	.	+	0	ID=KNDDEPEC_00928;eC_number=6.1.1.9;Name=valS;db_xref=COG:COG0525;gene=valS;inference=ab initio prediction:Prodigal:002006,similar to AA sequence:UniProtKB:Q9HXH0;locus_tag=KNDDEPEC_00928;product=Valine--tRNA ligase
BJYU01000008.1	Prodigal:002006	CDS	40889	41338	.	-	0	ID=KNDDEPEC_00929;eC_number=2.3.1.-;Name=yjaB;db_xref=COG:COG0454;gene=yjaB;inference=ab initio prediction:Prodigal:002006,similar to AA sequence:UniProtKB:P09163;locus_tag=KNDDEPEC_00929;product=Peptidyl-lysine N-acetyltransferase YjaB
BJYU01000008.1	Prodigal:002006	CDS	41432	42778	.	-	0	ID=KNDDEPEC_00930;Name=mntH;gene=mntH;inference=ab initio prediction:Prodigal:002006,similar to AA sequence:UniProtKB:Q99UZ7;locus_tag=KNDDEPEC_00930;product=Divalent metal cation transporter MntH
BJYU01000008.1	Prodigal:002006	CDS	43021	45024	.	+	0	ID=KNDDEPEC_00931;Name=accA1_1;db_xref=COG:COG4770;gene=accA1_1;inference=ab initio prediction:Prodigal:002006,similar to AA sequence:UniProtKB:P9WPQ3;locus_tag=KNDDEPEC_00931;product=Acetyl-/propionyl-coenzyme A carboxylase alpha chain
BJYU01000008.1	Prodigal:002006	CDS	45055	45516	.	+	0	ID=KNDDEPEC_00932;inference=ab initio prediction:Prodigal:002006;locus_tag=KNDDEPEC_00932;product=hypothetical protein
BJYU01000008.1	Prodigal:002006	CDS	45542	45799	.	+	0	ID=KNDDEPEC_00933;inference=ab initio prediction:Prodigal:002006;locus_tag=KNDDEPEC_00933;product=hypothetical protein
BJYU01000008.1	Prodigal:002006	CDS	45880	46257	.	+	0	ID=KNDDEPEC_00934;inference=ab initio prediction:Prodigal:002006;locus_tag=KNDDEPEC_00934;product=hypothetical protein
BJYU01000008.1	Prodigal:002006	CDS	46379	47092	.	+	0	ID=KNDDEPEC_00935;Name=djlA_2;gene=djlA_2;inference=ab initio prediction:Prodigal:002006,protein motif:HAMAP:MF_01153;locus_tag=KNDDEPEC_00935;product=Co-chaperone protein DjlA
BJYU01000008.1	Prodigal:002006	CDS	47237	48823	.	-	0	ID=KNDDEPEC_00936;inference=ab initio prediction:Prodigal:002006;locus_tag=KNDDEPEC_00936;product=hypothetical protein
BJYU01000008.1	Prodigal:002006	CDS	49064	49408	.	+	0	ID=KNDDEPEC_00937;inference=ab initio prediction:Prodigal:002006;locus_tag=KNDDEPEC_00937;product=hypothetical protein
BJYU01000008.1	Prodigal:002006	CDS	49613	50065	.	+	0	ID=KNDDEPEC_00938;Name=clpS;gene=clpS;inference=ab initio prediction:Prodigal:002006,protein motif:HAMAP:MF_00302;locus_tag=KNDDEPEC_00938;product=ATP-dependent Clp protease adapter protein ClpS
BJYU01000008.1	Prodigal:002006	CDS	50096	52558	.	+	0	ID=KNDDEPEC_00939;Name=clpA;db_xref=COG:COG0542;gene=clpA;inference=ab initio prediction:Prodigal:002006,similar to AA sequence:UniProtKB:P0ABH9;locus_tag=KNDDEPEC_00939;product=ATP-dependent Clp protease ATP-binding subunit ClpA
BJYU01000008.1	Prodigal:002006	CDS	52555	52800	.	+	0	ID=KNDDEPEC_00940;inference=ab initio prediction:Prodigal:002006;locus_tag=KNDDEPEC_00940;product=hypothetical protein
BJYU01000008.1	Prodigal:002006	CDS	52926	53267	.	+	0	ID=KNDDEPEC_00941;db_xref=COG:COG0640;inference=ab initio prediction:Prodigal:002006,similar to AA sequence:UniProtKB:O53478;locus_tag=KNDDEPEC_00941;product=HTH-type transcriptional regulator
BJYU01000008.1	Prodigal:002006	CDS	53438	53977	.	+	0	ID=KNDDEPEC_00942;inference=ab initio prediction:Prodigal:002006;locus_tag=KNDDEPEC_00942;product=hypothetical protein
BJYU01000008.1	Prodigal:002006	CDS	54025	54492	.	-	0	ID=KNDDEPEC_00943;eC_number=4.2.1.10;Name=aroQ_1;db_xref=COG:COG0757;gene=aroQ_1;inference=ab initio prediction:Prodigal:002006,similar to AA sequence:UniProtKB:P15474;locus_tag=KNDDEPEC_00943;product=3-dehydroquinate dehydratase
BJYU01000008.1	Prodigal:002006	CDS	54588	55610	.	-	0	ID=KNDDEPEC_00944;db_xref=COG:COG1638;inference=ab initio prediction:Prodigal:002006,similar to AA sequence:UniProtKB:P44992;locus_tag=KNDDEPEC_00944;product=putative protein
BJYU01000008.1	Prodigal:002006	CDS	55843	56625	.	+	0	ID=KNDDEPEC_00945;inference=ab initio prediction:Prodigal:002006;locus_tag=KNDDEPEC_00945;product=hypothetical protein
BJYU01000008.1	Prodigal:002006	CDS	56654	57832	.	-	0	ID=KNDDEPEC_00946;inference=ab initio prediction:Prodigal:002006;locus_tag=KNDDEPEC_00946;product=hypothetical protein
BJYU01000008.1	Prodigal:002006	CDS	57924	58676	.	-	0	ID=KNDDEPEC_00947;inference=ab initio prediction:Prodigal:002006;locus_tag=KNDDEPEC_00947;product=hypothetical protein
BJYU01000008.1	Prodigal:002006	CDS	58673	59143	.	-	0	ID=KNDDEPEC_00948;inference=ab initio prediction:Prodigal:002006;locus_tag=KNDDEPEC_00948;product=hypothetical protein
BJYU01000008.1	Prodigal:002006	CDS	59269	60111	.	+	0	ID=KNDDEPEC_00949;inference=ab initio prediction:Prodigal:002006;locus_tag=KNDDEPEC_00949;product=hypothetical protein
BJYU01000008.1	Prodigal:002006	CDS	60102	61376	.	-	0	ID=KNDDEPEC_00950;eC_number=2.7.7.7;Name=dinB_1;gene=dinB_1;inference=ab initio prediction:Prodigal:002006,protein motif:HAMAP:MF_01113;locus_tag=KNDDEPEC_00950;product=DNA polymerase IV
BJYU01000008.1	Prodigal:002006	CDS	61385	61669	.	-	0	ID=KNDDEPEC_00951;inference=ab initio prediction:Prodigal:002006;locus_tag=KNDDEPEC_00951;product=hypothetical protein
BJYU01000008.1	Prodigal:002006	CDS	61776	62159	.	+	0	ID=KNDDEPEC_00952;Name=divK_1;gene=divK_1;inference=ab initio prediction:Prodigal:002006,similar to AA sequence:UniProtKB:Q7BBW0;locus_tag=KNDDEPEC_00952;product=Polar-differentiation response regulator DivK
BJYU01000008.1	Prodigal:002006	CDS	62156	63049	.	+	0	ID=KNDDEPEC_00953;Name=pleD_1;gene=pleD_1;inference=ab initio prediction:Prodigal:002006,similar to AA sequence:UniProtKB:B8GZM2;locus_tag=KNDDEPEC_00953;product=Response regulator PleD
BJYU01000008.1	Prodigal:002006	CDS	63443	64861	.	-	0	ID=KNDDEPEC_00954;inference=ab initio prediction:Prodigal:002006;locus_tag=KNDDEPEC_00954;product=hypothetical protein
BJYU01000008.1	Prodigal:002006	CDS	65005	65514	.	+	0	ID=KNDDEPEC_00955;eC_number=1.1.5.5;Name=adhB;gene=adhB;inference=ab initio prediction:Prodigal:002006,similar to AA sequence:UniProtKB:Q47945;locus_tag=KNDDEPEC_00955;product=Alcohol dehydrogenase (quinone)%2C cytochrome c subunit
BJYU01000008.1	Prodigal:002006	CDS	65576	66601	.	+	0	ID=KNDDEPEC_00956;eC_number=2.1.1.335;Name=oxyT;gene=oxyT;inference=ab initio prediction:Prodigal:002006,similar to AA sequence:UniProtKB:Q3S8P6;locus_tag=KNDDEPEC_00956;product=N%2CN-dimethyltransferase OxyT
BJYU01000008.1	Prodigal:002006	CDS	66657	67244	.	-	0	ID=KNDDEPEC_00957;inference=ab initio prediction:Prodigal:002006;locus_tag=KNDDEPEC_00957;product=hypothetical protein
BJYU01000008.1	Prodigal:002006	CDS	67678	70563	.	+	0	ID=KNDDEPEC_00958;eC_number=2.4.1.129;Name=mtgA_1;gene=mtgA_1;inference=ab initio prediction:Prodigal:002006,protein motif:HAMAP:MF_00766;locus_tag=KNDDEPEC_00958;product=Biosynthetic peptidoglycan transglycosylase
BJYU01000008.1	Prodigal:002006	CDS	70563	71606	.	+	0	ID=KNDDEPEC_00959;inference=ab initio prediction:Prodigal:002006;locus_tag=KNDDEPEC_00959;product=hypothetical protein
BJYU01000008.1	Prodigal:002006	CDS	71716	72189	.	-	0	ID=KNDDEPEC_00960;inference=ab initio prediction:Prodigal:002006;locus_tag=KNDDEPEC_00960;product=hypothetical protein
BJYU01000008.1	Prodigal:002006	CDS	72550	73476	.	-	0	ID=KNDDEPEC_00961;eC_number=2.3.1.247;Name=kce_1;db_xref=COG:COG3246;gene=kce_1;inference=ab initio prediction:Prodigal:002006,similar to AA sequence:UniProtKB:Q8RHX2;locus_tag=KNDDEPEC_00961;product=3-keto-5-aminohexanoate cleavage enzyme
BJYU01000008.1	Prodigal:002006	CDS	73495	74427	.	-	0	ID=KNDDEPEC_00962;eC_number=1.1.1.108;Name=lcdH_2;gene=lcdH_2;inference=ab initio prediction:Prodigal:002006,similar to AA sequence:UniProtKB:D7URM0;locus_tag=KNDDEPEC_00962;product=L-carnitine dehydrogenase
BJYU01000008.1	Prodigal:002006	CDS	74448	76964	.	-	0	ID=KNDDEPEC_00963;eC_number=7.6.2.8;Name=btuD_4;gene=btuD_4;inference=ab initio prediction:Prodigal:002006,protein motif:HAMAP:MF_01005;locus_tag=KNDDEPEC_00963;product=Vitamin B12 import ATP-binding protein BtuD
BJYU01000008.1	Prodigal:002006	CDS	76970	77845	.	-	0	ID=KNDDEPEC_00964;Name=livH_4;db_xref=COG:COG0559;gene=livH_4;inference=ab initio prediction:Prodigal:002006,similar to AA sequence:UniProtKB:P0AEX7;locus_tag=KNDDEPEC_00964;product=High-affinity branched-chain amino acid transport system permease protein LivH
BJYU01000008.1	Prodigal:002006	CDS	77973	79223	.	-	0	ID=KNDDEPEC_00965;inference=ab initio prediction:Prodigal:002006;locus_tag=KNDDEPEC_00965;product=hypothetical protein
BJYU01000008.1	Prodigal:002006	CDS	79297	80022	.	+	0	ID=KNDDEPEC_00966;Name=mcbR_1;db_xref=COG:COG1802;gene=mcbR_1;inference=ab initio prediction:Prodigal:002006,similar to AA sequence:UniProtKB:P76114;locus_tag=KNDDEPEC_00966;product=HTH-type transcriptional regulator McbR
BJYU01000008.1	Prodigal:002006	CDS	80115	80891	.	+	0	ID=KNDDEPEC_00967;eC_number=1.1.1.100;Name=fabG_8;gene=fabG_8;inference=ab initio prediction:Prodigal:002006,similar to AA sequence:UniProtKB:P99093;locus_tag=KNDDEPEC_00967;product=3-oxoacyl-[acyl-carrier-protein] reductase FabG
BJYU01000008.1	Prodigal:002006	CDS	80934	81767	.	-	0	ID=KNDDEPEC_00968;Name=glnH;db_xref=COG:COG0834;gene=glnH;inference=ab initio prediction:Prodigal:002006,similar to AA sequence:UniProtKB:P0AEQ3;locus_tag=KNDDEPEC_00968;product=Glutamine-binding periplasmic protein
BJYU01000008.1	Prodigal:002006	CDS	81799	82563	.	-	0	ID=KNDDEPEC_00969;Name=occP_1;gene=occP_1;inference=ab initio prediction:Prodigal:002006,similar to AA sequence:UniProtKB:P0A2V2;locus_tag=KNDDEPEC_00969;product=Octopine permease ATP-binding protein P
BJYU01000008.1	Prodigal:002006	CDS	82567	83481	.	-	0	ID=KNDDEPEC_00970;inference=ab initio prediction:Prodigal:002006;locus_tag=KNDDEPEC_00970;product=hypothetical protein
BJYU01000008.1	Prodigal:002006	CDS	83507	84931	.	-	0	ID=KNDDEPEC_00971;eC_number=4.3.2.1;Name=argH_1;db_xref=COG:COG0165;gene=argH_1;inference=ab initio prediction:Prodigal:002006,similar to AA sequence:UniProtKB:A0QYS5;locus_tag=KNDDEPEC_00971;product=Argininosuccinate lyase
BJYU01000008.1	Prodigal:002006	CDS	85137	86642	.	+	0	ID=KNDDEPEC_00972;eC_number=2.7.1.17;Name=xylB_2;db_xref=COG:COG1070;gene=xylB_2;inference=ab initio prediction:Prodigal:002006,similar to AA sequence:UniProtKB:P35850;locus_tag=KNDDEPEC_00972;product=Xylulose kinase
BJYU01000008.1	Prodigal:002006	CDS	86671	87630	.	+	0	ID=KNDDEPEC_00973;Name=rbsC_1;db_xref=COG:COG1172;gene=rbsC_1;inference=ab initio prediction:Prodigal:002006,similar to AA sequence:UniProtKB:P0AGI1;locus_tag=KNDDEPEC_00973;product=Ribose import permease protein RbsC
BJYU01000008.1	Prodigal:002006	CDS	87692	88645	.	+	0	ID=KNDDEPEC_00974;inference=ab initio prediction:Prodigal:002006;locus_tag=KNDDEPEC_00974;product=hypothetical protein
BJYU01000008.1	Prodigal:002006	CDS	88645	89433	.	+	0	ID=KNDDEPEC_00975;eC_number=7.5.2.-;Name=frcA_1;db_xref=COG:COG1129;gene=frcA_1;inference=ab initio prediction:Prodigal:002006,similar to AA sequence:UniProtKB:Q9F9B0;locus_tag=KNDDEPEC_00975;product=Fructose import ATP-binding protein FrcA
BJYU01000008.1	Prodigal:002006	CDS	89464	89691	.	-	0	ID=KNDDEPEC_00976;inference=ab initio prediction:Prodigal:002006;locus_tag=KNDDEPEC_00976;product=hypothetical protein
BJYU01000008.1	Prodigal:002006	CDS	89926	90240	.	+	0	ID=KNDDEPEC_00977;inference=ab initio prediction:Prodigal:002006;locus_tag=KNDDEPEC_00977;product=hypothetical protein
BJYU01000008.1	Prodigal:002006	CDS	90357	90545	.	+	0	ID=KNDDEPEC_00978;inference=ab initio prediction:Prodigal:002006;locus_tag=KNDDEPEC_00978;product=hypothetical protein
BJYU01000008.1	Prodigal:002006	CDS	90661	90876	.	-	0	ID=KNDDEPEC_00979;inference=ab initio prediction:Prodigal:002006;locus_tag=KNDDEPEC_00979;product=hypothetical protein
BJYU01000008.1	Prodigal:002006	CDS	91398	91550	.	+	0	ID=KNDDEPEC_00980;inference=ab initio prediction:Prodigal:002006;locus_tag=KNDDEPEC_00980;product=hypothetical protein
BJYU01000008.1	Prodigal:002006	CDS	91837	94095	.	+	0	ID=KNDDEPEC_00981;inference=ab initio prediction:Prodigal:002006;locus_tag=KNDDEPEC_00981;product=hypothetical protein
BJYU01000008.1	Prodigal:002006	CDS	94461	95933	.	+	0	ID=KNDDEPEC_00982;inference=ab initio prediction:Prodigal:002006;locus_tag=KNDDEPEC_00982;product=hypothetical protein
BJYU01000008.1	Prodigal:002006	CDS	96745	96912	.	-	0	ID=KNDDEPEC_00983;Name=rpmG;db_xref=COG:COG0267;gene=rpmG;inference=ab initio prediction:Prodigal:002006,similar to AA sequence:UniProtKB:Q6N554;locus_tag=KNDDEPEC_00983;product=50S ribosomal protein L33
BJYU01000008.1	Prodigal:002006	CDS	97079	97828	.	-	0	ID=KNDDEPEC_00984;inference=ab initio prediction:Prodigal:002006;locus_tag=KNDDEPEC_00984;product=hypothetical protein
BJYU01000008.1	Prodigal:002006	CDS	97773	98258	.	-	0	ID=KNDDEPEC_00985;inference=ab initio prediction:Prodigal:002006;locus_tag=KNDDEPEC_00985;product=hypothetical protein
BJYU01000008.1	Prodigal:002006	CDS	98268	100580	.	-	0	ID=KNDDEPEC_00986;eC_number=3.1.13.1;Name=rnr;db_xref=COG:COG0557;gene=rnr;inference=ab initio prediction:Prodigal:002006,similar to AA sequence:UniProtKB:P21499;locus_tag=KNDDEPEC_00986;product=Ribonuclease R
BJYU01000008.1	Prodigal:002006	CDS	100951	103020	.	-	0	ID=KNDDEPEC_00987;eC_number=5.6.2.2;Name=parE;db_xref=COG:COG0187;gene=parE;inference=ab initio prediction:Prodigal:002006,similar to AA sequence:UniProtKB:P0A2I5;locus_tag=KNDDEPEC_00987;product=DNA topoisomerase 4 subunit B
BJYU01000008.1	Prodigal:002006	CDS	103266	103454	.	+	0	ID=KNDDEPEC_00988;inference=ab initio prediction:Prodigal:002006;locus_tag=KNDDEPEC_00988;product=hypothetical protein
BJYU01000008.1	Prodigal:002006	CDS	103502	106189	.	-	0	ID=KNDDEPEC_00989;eC_number=5.6.2.1;Name=topA_1;db_xref=COG:COG0550;gene=topA_1;inference=ab initio prediction:Prodigal:002006,similar to AA sequence:UniProtKB:P9WG49;locus_tag=KNDDEPEC_00989;product=DNA topoisomerase 1
BJYU01000008.1	Prodigal:002006	CDS	106327	107973	.	-	0	ID=KNDDEPEC_00990;eC_number=1.3.99.-;Name=aidB;db_xref=COG:COG1960;gene=aidB;inference=ab initio prediction:Prodigal:002006,similar to AA sequence:UniProtKB:P33224;locus_tag=KNDDEPEC_00990;product=Putative acyl-CoA dehydrogenase AidB
BJYU01000008.1	Prodigal:002006	CDS	108145	109026	.	+	0	ID=KNDDEPEC_00991;eC_number=2.1.3.2;Name=pyrB;gene=pyrB;inference=ab initio prediction:Prodigal:002006,similar to AA sequence:UniProtKB:P56585;locus_tag=KNDDEPEC_00991;product=Aspartate carbamoyltransferase
BJYU01000008.1	Prodigal:002006	CDS	109076	110389	.	+	0	ID=KNDDEPEC_00992;eC_number=3.5.2.3;Name=pyrC;db_xref=COG:COG0044;gene=pyrC;inference=ab initio prediction:Prodigal:002006,similar to AA sequence:UniProtKB:O66990;locus_tag=KNDDEPEC_00992;product=Dihydroorotase
BJYU01000008.1	Prodigal:002006	CDS	110382	110984	.	+	0	ID=KNDDEPEC_00993;eC_number=2.3.1.275;Name=plsY;db_xref=COG:COG0344;gene=plsY;inference=ab initio prediction:Prodigal:002006,similar to AA sequence:UniProtKB:O66905;locus_tag=KNDDEPEC_00993;product=Glycerol-3-phosphate acyltransferase
BJYU01000008.1	Prodigal:002006	CDS	111224	112201	.	+	0	ID=KNDDEPEC_00994;inference=ab initio prediction:Prodigal:002006;locus_tag=KNDDEPEC_00994;product=hypothetical protein
BJYU01000008.1	Prodigal:002006	CDS	112229	112459	.	-	0	ID=KNDDEPEC_00995;inference=ab initio prediction:Prodigal:002006;locus_tag=KNDDEPEC_00995;product=hypothetical protein
BJYU01000008.1	Prodigal:002006	CDS	112565	113494	.	-	0	ID=KNDDEPEC_00996;inference=ab initio prediction:Prodigal:002006;locus_tag=KNDDEPEC_00996;product=hypothetical protein
BJYU01000008.1	Prodigal:002006	CDS	113706	114371	.	+	0	ID=KNDDEPEC_00997;Name=yyaP;db_xref=COG:COG0262;gene=yyaP;inference=ab initio prediction:Prodigal:002006,similar to AA sequence:UniProtKB:P37508;locus_tag=KNDDEPEC_00997;product=putative protein YyaP
BJYU01000008.1	Prodigal:002006	CDS	114462	114884	.	+	0	ID=KNDDEPEC_00998;eC_number=3.1.1.29;Name=arfB;db_xref=COG:COG1186;gene=arfB;inference=ab initio prediction:Prodigal:002006,similar to AA sequence:UniProtKB:P40711;locus_tag=KNDDEPEC_00998;product=Peptidyl-tRNA hydrolase ArfB
BJYU01000008.1	Prodigal:002006	CDS	114918	115976	.	-	0	ID=KNDDEPEC_00999;eC_number=5.4.3.2;Name=kamA;gene=kamA;inference=ab initio prediction:Prodigal:002006,similar to AA sequence:UniProtKB:Q9XBQ8;locus_tag=KNDDEPEC_00999;product=L-lysine 2%2C3-aminomutase
BJYU01000008.1	Prodigal:002006	CDS	115973	117025	.	-	0	ID=KNDDEPEC_01000;eC_number=6.3.1.-;Name=epmA;db_xref=COG:COG2269;gene=epmA;inference=ab initio prediction:Prodigal:002006,similar to AA sequence:UniProtKB:P0A8N7;locus_tag=KNDDEPEC_01000;product=Elongation factor P--(R)-beta-lysine ligase
BJYU01000008.1	Prodigal:002006	CDS	117182	117748	.	+	0	ID=KNDDEPEC_01001;Name=efp;db_xref=COG:COG0231;gene=efp;inference=ab initio prediction:Prodigal:002006,similar to AA sequence:UniProtKB:P9WNM3;locus_tag=KNDDEPEC_01001;product=Elongation factor P
BJYU01000008.1	Prodigal:002006	CDS	117876	119060	.	+	0	ID=KNDDEPEC_01002;eC_number=2.6.1.84;Name=aruH;db_xref=COG:COG0436;gene=aruH;inference=ab initio prediction:Prodigal:002006,similar to AA sequence:UniProtKB:Q9HUI9;locus_tag=KNDDEPEC_01002;product=Arginine--pyruvate transaminase AruH
BJYU01000008.1	Prodigal:002006	CDS	119155	120294	.	+	0	ID=KNDDEPEC_01003;eC_number=3.6.1.11;Name=ppx;db_xref=COG:COG0248;gene=ppx;inference=ab initio prediction:Prodigal:002006,similar to AA sequence:UniProtKB:P0AFL6;locus_tag=KNDDEPEC_01003;product=Exopolyphosphatase
BJYU01000008.1	Prodigal:002006	CDS	120291	120989	.	+	0	ID=KNDDEPEC_01004;eC_number=2.1.1.166;Name=rlmE;db_xref=COG:COG0293;gene=rlmE;inference=ab initio prediction:Prodigal:002006,similar to AA sequence:UniProtKB:P0C0R7;locus_tag=KNDDEPEC_01004;product=Ribosomal RNA large subunit methyltransferase E
BJYU01000008.1	Prodigal:002006	CDS	121033	121968	.	+	0	ID=KNDDEPEC_01005;eC_number=1.1.1.376;Name=araA;gene=araA;inference=ab initio prediction:Prodigal:002006,similar to AA sequence:UniProtKB:Q53TZ2;locus_tag=KNDDEPEC_01005;product=L-arabinose 1-dehydrogenase (NAD(P)(+))
BJYU01000008.1	Prodigal:002006	CDS	122069	122926	.	-	0	ID=KNDDEPEC_01006;inference=ab initio prediction:Prodigal:002006;locus_tag=KNDDEPEC_01006;product=hypothetical protein
BJYU01000008.1	Prodigal:002006	CDS	122965	124401	.	-	0	ID=KNDDEPEC_01007;Name=hsrA;gene=hsrA;inference=ab initio prediction:Prodigal:002006,similar to AA sequence:UniProtKB:P31474;locus_tag=KNDDEPEC_01007;product=putative transport protein HsrA
BJYU01000008.1	Prodigal:002006	CDS	124577	126070	.	+	0	ID=KNDDEPEC_01008;eC_number=1.1.1.205;Name=guaB;db_xref=COG:COG0516;gene=guaB;inference=ab initio prediction:Prodigal:002006,similar to AA sequence:UniProtKB:P21879;locus_tag=KNDDEPEC_01008;product=Inosine-5'-monophosphate dehydrogenase
BJYU01000008.1	Prodigal:002006	CDS	126079	126510	.	+	0	ID=KNDDEPEC_01009;inference=ab initio prediction:Prodigal:002006;locus_tag=KNDDEPEC_01009;product=hypothetical protein
BJYU01000008.1	Prodigal:002006	CDS	126553	126699	.	-	0	ID=KNDDEPEC_01010;inference=ab initio prediction:Prodigal:002006;locus_tag=KNDDEPEC_01010;product=hypothetical protein
BJYU01000008.1	Prodigal:002006	CDS	126824	128122	.	+	0	ID=KNDDEPEC_01011;eC_number=2.1.1.176;Name=rsmB_1;gene=rsmB_1;inference=ab initio prediction:Prodigal:002006,protein motif:HAMAP:MF_01856;locus_tag=KNDDEPEC_01011;product=Ribosomal RNA small subunit methyltransferase B
BJYU01000008.1	Prodigal:002006	CDS	128176	129732	.	+	0	ID=KNDDEPEC_01012;eC_number=6.3.5.2;Name=guaA;db_xref=COG:COG0518;gene=guaA;inference=ab initio prediction:Prodigal:002006,similar to AA sequence:UniProtKB:P04079;locus_tag=KNDDEPEC_01012;product=GMP synthase [glutamine-hydrolyzing]
BJYU01000008.1	Prodigal:002006	CDS	129736	130104	.	+	0	ID=KNDDEPEC_01013;db_xref=COG:COG1393;inference=ab initio prediction:Prodigal:002006,similar to AA sequence:UniProtKB:P44515;locus_tag=KNDDEPEC_01013;product=putative protein
BJYU01000008.1	Prodigal:002006	CDS	130463	132355	.	-	0	ID=KNDDEPEC_01014;inference=ab initio prediction:Prodigal:002006;locus_tag=KNDDEPEC_01014;product=hypothetical protein
BJYU01000008.1	Prodigal:002006	CDS	132394	133011	.	-	0	ID=KNDDEPEC_01015;inference=ab initio prediction:Prodigal:002006;locus_tag=KNDDEPEC_01015;product=hypothetical protein
BJYU01000008.1	Prodigal:002006	CDS	133294	133893	.	+	0	ID=KNDDEPEC_01016;inference=ab initio prediction:Prodigal:002006;locus_tag=KNDDEPEC_01016;product=hypothetical protein
BJYU01000008.1	Prodigal:002006	CDS	134056	134745	.	+	0	ID=KNDDEPEC_01017;inference=ab initio prediction:Prodigal:002006;locus_tag=KNDDEPEC_01017;product=hypothetical protein
BJYU01000008.1	Prodigal:002006	CDS	134758	136101	.	+	0	ID=KNDDEPEC_01018;Name=der;db_xref=COG:COG1160;gene=der;inference=ab initio prediction:Prodigal:002006,similar to AA sequence:UniProtKB:Q9XCI8;locus_tag=KNDDEPEC_01018;product=GTPase Der
BJYU01000008.1	Prodigal:002006	CDS	136203	137729	.	-	0	ID=KNDDEPEC_01019;inference=ab initio prediction:Prodigal:002006;locus_tag=KNDDEPEC_01019;product=hypothetical protein
BJYU01000008.1	Prodigal:002006	CDS	138262	139137	.	+	0	ID=KNDDEPEC_01020;inference=ab initio prediction:Prodigal:002006;locus_tag=KNDDEPEC_01020;product=hypothetical protein
BJYU01000009.1	Prodigal:002006	CDS	61	195	.	+	0	ID=KNDDEPEC_01021;inference=ab initio prediction:Prodigal:002006;locus_tag=KNDDEPEC_01021;product=hypothetical protein
BJYU01000009.1	Prodigal:002006	CDS	560	1585	.	-	0	ID=KNDDEPEC_01022;eC_number=6.3.4.19;Name=tilS;gene=tilS;inference=ab initio prediction:Prodigal:002006,protein motif:HAMAP:MF_01161;locus_tag=KNDDEPEC_01022;product=tRNA(Ile)-lysidine synthase
BJYU01000009.1	Prodigal:002006	CDS	1627	2649	.	-	0	ID=KNDDEPEC_01023;Name=cpoB_2;gene=cpoB_2;inference=ab initio prediction:Prodigal:002006,protein motif:HAMAP:MF_02066;locus_tag=KNDDEPEC_01023;product=Cell division coordinator CpoB
BJYU01000009.1	Prodigal:002006	CDS	2804	3304	.	-	0	ID=KNDDEPEC_01024;Name=pal_1;gene=pal_1;inference=ab initio prediction:Prodigal:002006,similar to AA sequence:UniProtKB:P0A3S8;locus_tag=KNDDEPEC_01024;product=Peptidoglycan-associated lipoprotein
BJYU01000009.1	Prodigal:002006	CDS	3554	5062	.	+	0	ID=KNDDEPEC_01025;eC_number=2.7.8.-;inference=ab initio prediction:Prodigal:002006,protein motif:HAMAP:MF_01916;locus_tag=KNDDEPEC_01025;product=Cardiolipin synthase
BJYU01000009.1	Prodigal:002006	CDS	5121	5747	.	+	0	ID=KNDDEPEC_01026;inference=ab initio prediction:Prodigal:002006;locus_tag=KNDDEPEC_01026;product=hypothetical protein
BJYU01000009.1	Prodigal:002006	CDS	5787	7115	.	-	0	ID=KNDDEPEC_01027;Name=tolB_2;db_xref=COG:COG0823;gene=tolB_2;inference=ab initio prediction:Prodigal:002006,similar to AA sequence:UniProtKB:Q83F59;locus_tag=KNDDEPEC_01027;product=Tol-Pal system protein TolB
BJYU01000009.1	Prodigal:002006	CDS	7148	8269	.	-	0	ID=KNDDEPEC_01028;inference=ab initio prediction:Prodigal:002006;locus_tag=KNDDEPEC_01028;product=hypothetical protein
BJYU01000009.1	Prodigal:002006	CDS	8295	8735	.	-	0	ID=KNDDEPEC_01029;Name=exbD_2;db_xref=COG:COG0848;gene=exbD_2;inference=ab initio prediction:Prodigal:002006,similar to AA sequence:UniProtKB:P0ABV2;locus_tag=KNDDEPEC_01029;product=Biopolymer transport protein ExbD
BJYU01000009.1	Prodigal:002006	CDS	8747	9487	.	-	0	ID=KNDDEPEC_01030;Name=tolQ_2;db_xref=COG:COG0811;gene=tolQ_2;inference=ab initio prediction:Prodigal:002006,similar to AA sequence:UniProtKB:P0ABU9;locus_tag=KNDDEPEC_01030;product=Tol-Pal system protein TolQ
BJYU01000009.1	Prodigal:002006	CDS	9664	10128	.	-	0	ID=KNDDEPEC_01031;eC_number=3.1.2.-;Name=ybgC;db_xref=COG:COG0824;gene=ybgC;inference=ab initio prediction:Prodigal:002006,similar to AA sequence:UniProtKB:P44679;locus_tag=KNDDEPEC_01031;product=Acyl-CoA thioesterase YbgC
BJYU01000009.1	Prodigal:002006	CDS	10130	11212	.	-	0	ID=KNDDEPEC_01032;eC_number=3.6.4.12;Name=ruvB_1;db_xref=COG:COG2255;gene=ruvB_1;inference=ab initio prediction:Prodigal:002006,similar to AA sequence:UniProtKB:P0A812;locus_tag=KNDDEPEC_01032;product=Holliday junction ATP-dependent DNA helicase RuvB
BJYU01000009.1	Prodigal:002006	CDS	11336	11785	.	-	0	ID=KNDDEPEC_01033;inference=ab initio prediction:Prodigal:002006;locus_tag=KNDDEPEC_01033;product=hypothetical protein
BJYU01000009.1	Prodigal:002006	CDS	11809	12426	.	-	0	ID=KNDDEPEC_01034;eC_number=3.6.4.12;Name=ruvA;db_xref=COG:COG0632;gene=ruvA;inference=ab initio prediction:Prodigal:002006,similar to AA sequence:UniProtKB:P0A809;locus_tag=KNDDEPEC_01034;product=Holliday junction ATP-dependent DNA helicase RuvA
BJYU01000009.1	Prodigal:002006	CDS	12559	13062	.	-	0	ID=KNDDEPEC_01035;eC_number=3.1.22.4;Name=ruvC;db_xref=COG:COG0817;gene=ruvC;inference=ab initio prediction:Prodigal:002006,similar to AA sequence:UniProtKB:P0A814;locus_tag=KNDDEPEC_01035;product=Crossover junction endodeoxyribonuclease RuvC
BJYU01000009.1	Prodigal:002006	CDS	13168	13914	.	-	0	ID=KNDDEPEC_01036;db_xref=COG:COG0217;inference=ab initio prediction:Prodigal:002006,similar to AA sequence:UniProtKB:O67517;locus_tag=KNDDEPEC_01036;product=putative transcriptional regulatory protein
BJYU01000009.1	Prodigal:002006	CDS	14189	14860	.	-	0	ID=KNDDEPEC_01037;inference=ab initio prediction:Prodigal:002006;locus_tag=KNDDEPEC_01037;product=hypothetical protein
BJYU01000009.1	Prodigal:002006	CDS	14934	15755	.	-	0	ID=KNDDEPEC_01038;eC_number=3.1.4.16;Name=ymdB;db_xref=COG:COG1692;gene=ymdB;inference=ab initio prediction:Prodigal:002006,similar to AA sequence:UniProtKB:O31775;locus_tag=KNDDEPEC_01038;product=2'%2C3'-cyclic-nucleotide 2'-phosphodiesterase
BJYU01000009.1	Prodigal:002006	CDS	15773	16348	.	-	0	ID=KNDDEPEC_01039;eC_number=6.3.3.2;db_xref=COG:COG0212;inference=ab initio prediction:Prodigal:002006,similar to AA sequence:UniProtKB:P44905;locus_tag=KNDDEPEC_01039;product=5-formyltetrahydrofolate cyclo-ligase
BJYU01000009.1	Prodigal:002006	CDS	16581	17351	.	-	0	ID=KNDDEPEC_01040;inference=ab initio prediction:Prodigal:002006;locus_tag=KNDDEPEC_01040;product=hypothetical protein
BJYU01000009.1	Prodigal:002006	CDS	17364	17738	.	-	0	ID=KNDDEPEC_01041;Name=zapA;gene=zapA;inference=ab initio prediction:Prodigal:002006,protein motif:HAMAP:MF_02013;locus_tag=KNDDEPEC_01041;product=Cell division protein ZapA
BJYU01000009.1	Prodigal:002006	CDS	17740	18033	.	-	0	ID=KNDDEPEC_01042;inference=ab initio prediction:Prodigal:002006;locus_tag=KNDDEPEC_01042;product=hypothetical protein
BJYU01000009.1	Prodigal:002006	CDS	18204	20207	.	+	0	ID=KNDDEPEC_01043;eC_number=2.2.1.1;Name=tktB;db_xref=COG:COG0021;gene=tktB;inference=ab initio prediction:Prodigal:002006,similar to AA sequence:UniProtKB:P33570;locus_tag=KNDDEPEC_01043;product=Transketolase 2
BJYU01000009.1	Prodigal:002006	CDS	20251	21258	.	+	0	ID=KNDDEPEC_01044;eC_number=1.2.1.12;Name=gap;gene=gap;inference=ab initio prediction:Prodigal:002006,similar to AA sequence:UniProtKB:P00362;locus_tag=KNDDEPEC_01044;product=Glyceraldehyde-3-phosphate dehydrogenase
BJYU01000009.1	Prodigal:002006	CDS	21271	22461	.	+	0	ID=KNDDEPEC_01045;eC_number=2.7.2.3;Name=pgk;db_xref=COG:COG0126;gene=pgk;inference=ab initio prediction:Prodigal:002006,similar to AA sequence:UniProtKB:P40924;locus_tag=KNDDEPEC_01045;product=Phosphoglycerate kinase
BJYU01000009.1	Prodigal:002006	CDS	22517	23605	.	+	0	ID=KNDDEPEC_01046;eC_number=4.1.2.13;Name=fda;db_xref=COG:COG0191;gene=fda;inference=ab initio prediction:Prodigal:002006,similar to AA sequence:UniProtKB:Q8YNK2;locus_tag=KNDDEPEC_01046;product=Fructose-bisphosphate aldolase
BJYU01000009.1	Prodigal:002006	CDS	23730	24380	.	+	0	ID=KNDDEPEC_01047;eC_number=2.5.1.3;Name=thiE;gene=thiE;inference=ab initio prediction:Prodigal:002006,protein motif:HAMAP:MF_00097;locus_tag=KNDDEPEC_01047;product=Thiamine-phosphate synthase
BJYU01000009.1	Prodigal:002006	CDS	24380	25279	.	+	0	ID=KNDDEPEC_01048;inference=ab initio prediction:Prodigal:002006;locus_tag=KNDDEPEC_01048;product=hypothetical protein
BJYU01000009.1	Prodigal:002006	CDS	25366	26160	.	+	0	ID=KNDDEPEC_01049;eC_number=3.1.3.25;Name=suhB_1;db_xref=COG:COG0483;gene=suhB_1;inference=ab initio prediction:Prodigal:002006,similar to AA sequence:UniProtKB:P0ADG4;locus_tag=KNDDEPEC_01049;product=Inositol-1-monophosphatase
BJYU01000009.1	Prodigal:002006	CDS	26265	27224	.	+	0	ID=KNDDEPEC_01050;inference=ab initio prediction:Prodigal:002006;locus_tag=KNDDEPEC_01050;product=hypothetical protein
BJYU01000009.1	Prodigal:002006	CDS	27224	28252	.	+	0	ID=KNDDEPEC_01051;Name=pal_2;gene=pal_2;inference=ab initio prediction:Prodigal:002006,protein motif:HAMAP:MF_02204;locus_tag=KNDDEPEC_01051;product=Peptidoglycan-associated lipoprotein
BJYU01000009.1	Prodigal:002006	CDS	28333	28515	.	-	0	ID=KNDDEPEC_01052;inference=ab initio prediction:Prodigal:002006;locus_tag=KNDDEPEC_01052;product=hypothetical protein
BJYU01000009.1	Prodigal:002006	CDS	28595	30385	.	-	0	ID=KNDDEPEC_01053;eC_number=7.5.2.6;Name=msbA_1;db_xref=COG:COG1132;gene=msbA_1;inference=ab initio prediction:Prodigal:002006,similar to AA sequence:UniProtKB:Q9KQW9;locus_tag=KNDDEPEC_01053;product=Lipid A export ATP-binding/permease protein MsbA
BJYU01000009.1	Prodigal:002006	CDS	30546	30782	.	+	0	ID=KNDDEPEC_01054;Name=rpmE;db_xref=COG:COG0254;gene=rpmE;inference=ab initio prediction:Prodigal:002006,similar to AA sequence:UniProtKB:Q6NBB0;locus_tag=KNDDEPEC_01054;product=50S ribosomal protein L31
BJYU01000009.1	Prodigal:002006	CDS	30846	31376	.	-	0	ID=KNDDEPEC_01055;inference=ab initio prediction:Prodigal:002006;locus_tag=KNDDEPEC_01055;product=hypothetical protein
BJYU01000009.1	Prodigal:002006	CDS	31680	31886	.	-	0	ID=KNDDEPEC_01056;inference=ab initio prediction:Prodigal:002006;locus_tag=KNDDEPEC_01056;product=hypothetical protein
BJYU01000009.1	Prodigal:002006	CDS	32107	32916	.	+	0	ID=KNDDEPEC_01057;inference=ab initio prediction:Prodigal:002006;locus_tag=KNDDEPEC_01057;product=hypothetical protein
BJYU01000009.1	Prodigal:002006	CDS	33216	35156	.	-	0	ID=KNDDEPEC_01058;eC_number=6.2.1.1;Name=acsA_2;db_xref=COG:COG0365;gene=acsA_2;inference=ab initio prediction:Prodigal:002006,similar to AA sequence:UniProtKB:Q89WV5;locus_tag=KNDDEPEC_01058;product=Acetyl-coenzyme A synthetase
BJYU01000009.1	Prodigal:002006	CDS	35237	35995	.	+	0	ID=KNDDEPEC_01059;inference=ab initio prediction:Prodigal:002006;locus_tag=KNDDEPEC_01059;product=hypothetical protein
BJYU01000009.1	Prodigal:002006	CDS	36087	36266	.	-	0	ID=KNDDEPEC_01060;inference=ab initio prediction:Prodigal:002006;locus_tag=KNDDEPEC_01060;product=hypothetical protein
BJYU01000009.1	Prodigal:002006	CDS	36304	36666	.	+	0	ID=KNDDEPEC_01061;inference=ab initio prediction:Prodigal:002006;locus_tag=KNDDEPEC_01061;product=hypothetical protein
BJYU01000009.1	Prodigal:002006	CDS	36759	37250	.	+	0	ID=KNDDEPEC_01062;eC_number=5.4.99.18;Name=purE;db_xref=COG:COG0041;gene=purE;inference=ab initio prediction:Prodigal:002006,similar to AA sequence:UniProtKB:P0AG18;locus_tag=KNDDEPEC_01062;product=N5-carboxyaminoimidazole ribonucleotide mutase
BJYU01000009.1	Prodigal:002006	CDS	37257	38336	.	+	0	ID=KNDDEPEC_01063;eC_number=6.3.4.18;Name=purK;gene=purK;inference=ab initio prediction:Prodigal:002006,similar to AA sequence:UniProtKB:Q7A695;locus_tag=KNDDEPEC_01063;product=N5-carboxyaminoimidazole ribonucleotide synthase
BJYU01000009.1	Prodigal:002006	CDS	38505	38744	.	+	0	ID=KNDDEPEC_01064;Name=rpsU_1;db_xref=COG:COG0828;gene=rpsU_1;inference=ab initio prediction:Prodigal:002006,similar to AA sequence:UniProtKB:Q6N274;locus_tag=KNDDEPEC_01064;product=30S ribosomal protein S21
BJYU01000009.1	Prodigal:002006	CDS	38904	39773	.	+	0	ID=KNDDEPEC_01065;Name=ycf3;gene=ycf3;inference=ab initio prediction:Prodigal:002006,protein motif:HAMAP:MF_00439;locus_tag=KNDDEPEC_01065;product=Photosystem I assembly protein Ycf3
BJYU01000009.1	Prodigal:002006	CDS	39913	40443	.	-	0	ID=KNDDEPEC_01066;inference=ab initio prediction:Prodigal:002006;locus_tag=KNDDEPEC_01066;product=hypothetical protein
BJYU01000009.1	Prodigal:002006	CDS	40490	40966	.	-	0	ID=KNDDEPEC_01067;eC_number=2.3.1.-;Name=eis_1;gene=eis_1;inference=ab initio prediction:Prodigal:002006,protein motif:HAMAP:MF_01812;locus_tag=KNDDEPEC_01067;product=N-acetyltransferase Eis
BJYU01000009.1	Prodigal:002006	CDS	41033	42430	.	-	0	ID=KNDDEPEC_01068;eC_number=7.1.1.1;Name=pntB_1;db_xref=COG:COG1282;gene=pntB_1;inference=ab initio prediction:Prodigal:002006,similar to AA sequence:UniProtKB:P0C188;locus_tag=KNDDEPEC_01068;product=NAD(P) transhydrogenase subunit beta
BJYU01000009.1	Prodigal:002006	CDS	42435	42869	.	-	0	ID=KNDDEPEC_01069;inference=ab initio prediction:Prodigal:002006;locus_tag=KNDDEPEC_01069;product=hypothetical protein
BJYU01000009.1	Prodigal:002006	CDS	42885	44021	.	-	0	ID=KNDDEPEC_01070;eC_number=7.1.1.1;Name=pntAA;db_xref=COG:COG3288;gene=pntAA;inference=ab initio prediction:Prodigal:002006,similar to AA sequence:UniProtKB:Q2RSB2;locus_tag=KNDDEPEC_01070;product=NAD(P) transhydrogenase subunit alpha part 1
BJYU01000009.1	Prodigal:002006	CDS	44089	44382	.	-	0	ID=KNDDEPEC_01071;inference=ab initio prediction:Prodigal:002006;locus_tag=KNDDEPEC_01071;product=hypothetical protein
BJYU01000009.1	Prodigal:002006	CDS	44499	45716	.	-	0	ID=KNDDEPEC_01072;eC_number=2.4.1.250;Name=mshA_1;gene=mshA_1;inference=ab initio prediction:Prodigal:002006,protein motif:HAMAP:MF_01695;locus_tag=KNDDEPEC_01072;product=D-inositol-3-phosphate glycosyltransferase
BJYU01000009.1	Prodigal:002006	CDS	45775	47142	.	-	0	ID=KNDDEPEC_01073;eC_number=2.7.-.-;Name=ubiB_1;gene=ubiB_1;inference=ab initio prediction:Prodigal:002006,protein motif:HAMAP:MF_00414;locus_tag=KNDDEPEC_01073;product=protein kinase UbiB
BJYU01000009.1	Prodigal:002006	CDS	47269	49500	.	-	0	ID=KNDDEPEC_01074;inference=ab initio prediction:Prodigal:002006;locus_tag=KNDDEPEC_01074;product=hypothetical protein
BJYU01000009.1	Prodigal:002006	CDS	49726	51678	.	-	0	ID=KNDDEPEC_01075;eC_number=3.4.24.-;Name=pepF1;gene=pepF1;inference=ab initio prediction:Prodigal:002006,similar to AA sequence:UniProtKB:P54124;locus_tag=KNDDEPEC_01075;product=Oligoendopeptidase F%2C plasmid
BJYU01000009.1	Prodigal:002006	CDS	51952	52989	.	+	0	ID=KNDDEPEC_01076;Name=mopR;gene=mopR;inference=ab initio prediction:Prodigal:002006,similar to AA sequence:UniProtKB:Q43965;locus_tag=KNDDEPEC_01076;product=Phenol regulator MopR
BJYU01000009.1	Prodigal:002006	CDS	53097	54821	.	+	0	ID=KNDDEPEC_01077;inference=ab initio prediction:Prodigal:002006;locus_tag=KNDDEPEC_01077;product=hypothetical protein
BJYU01000009.1	Prodigal:002006	CDS	54958	56658	.	+	0	ID=KNDDEPEC_01078;inference=ab initio prediction:Prodigal:002006;locus_tag=KNDDEPEC_01078;product=hypothetical protein
BJYU01000009.1	Prodigal:002006	CDS	56710	58197	.	-	0	ID=KNDDEPEC_01079;eC_number=2.4.1.15;Name=otsA_1;db_xref=COG:COG0380;gene=otsA_1;inference=ab initio prediction:Prodigal:002006,similar to AA sequence:UniProtKB:P31677;locus_tag=KNDDEPEC_01079;product=Trehalose-6-phosphate synthase
BJYU01000009.1	Prodigal:002006	CDS	58201	58725	.	-	0	ID=KNDDEPEC_01080;inference=ab initio prediction:Prodigal:002006;locus_tag=KNDDEPEC_01080;product=hypothetical protein
BJYU01000009.1	Prodigal:002006	CDS	58886	60010	.	-	0	ID=KNDDEPEC_01081;eC_number=1.3.1.-;Name=nemA_2;db_xref=COG:COG1902;gene=nemA_2;inference=ab initio prediction:Prodigal:002006,similar to AA sequence:UniProtKB:P77258;locus_tag=KNDDEPEC_01081;product=N-ethylmaleimide reductase
BJYU01000009.1	Prodigal:002006	CDS	60117	61007	.	+	0	ID=KNDDEPEC_01082;Name=dmlR_1;gene=dmlR_1;inference=ab initio prediction:Prodigal:002006,similar to AA sequence:UniProtKB:P76250;locus_tag=KNDDEPEC_01082;product=HTH-type transcriptional regulator DmlR
BJYU01000009.1	Prodigal:002006	CDS	61057	61317	.	-	0	ID=KNDDEPEC_01083;inference=ab initio prediction:Prodigal:002006,similar to AA sequence:UniProtKB:B8H4R9;locus_tag=KNDDEPEC_01083;note=UPF0335 protein CCNA_03428;product=hypothetical protein
BJYU01000009.1	Prodigal:002006	CDS	61380	61685	.	-	0	ID=KNDDEPEC_01084;inference=ab initio prediction:Prodigal:002006;locus_tag=KNDDEPEC_01084;product=hypothetical protein
BJYU01000009.1	Prodigal:002006	CDS	61696	62529	.	-	0	ID=KNDDEPEC_01085;inference=ab initio prediction:Prodigal:002006;locus_tag=KNDDEPEC_01085;product=hypothetical protein
BJYU01000009.1	Prodigal:002006	CDS	62626	63546	.	+	0	ID=KNDDEPEC_01086;inference=ab initio prediction:Prodigal:002006;locus_tag=KNDDEPEC_01086;product=hypothetical protein
BJYU01000009.1	Prodigal:002006	CDS	63723	64184	.	+	0	ID=KNDDEPEC_01087;inference=ab initio prediction:Prodigal:002006;locus_tag=KNDDEPEC_01087;product=hypothetical protein
BJYU01000009.1	Prodigal:002006	CDS	64186	65622	.	+	0	ID=KNDDEPEC_01088;eC_number=2.7.1.40;Name=ttuE_1;gene=ttuE_1;inference=ab initio prediction:Prodigal:002006,similar to AA sequence:UniProtKB:P70789;locus_tag=KNDDEPEC_01088;product=Pyruvate kinase
BJYU01000009.1	Prodigal:002006	CDS	65682	66278	.	-	0	ID=KNDDEPEC_01089;inference=ab initio prediction:Prodigal:002006;locus_tag=KNDDEPEC_01089;product=hypothetical protein
BJYU01000009.1	Prodigal:002006	CDS	66348	66473	.	-	0	ID=KNDDEPEC_01090;Name=rpmJ;db_xref=COG:COG0257;gene=rpmJ;inference=ab initio prediction:Prodigal:002006,similar to AA sequence:UniProtKB:Q6N253;locus_tag=KNDDEPEC_01090;product=50S ribosomal protein L36
BJYU01000009.1	Aragorn:001002	tRNA	66785	66859	.	-	.	ID=KNDDEPEC_01091;inference=COORDINATES:profile:Aragorn:001002;locus_tag=KNDDEPEC_01091;product=tRNA-Val(gac)
BJYU01000009.1	Prodigal:002006	CDS	66961	67317	.	-	0	ID=KNDDEPEC_01092;Name=cpdR_1;gene=cpdR_1;inference=ab initio prediction:Prodigal:002006,similar to AA sequence:UniProtKB:Q2YIF7;locus_tag=KNDDEPEC_01092;product=Response regulator receiver protein CpdR
BJYU01000009.1	Prodigal:002006	CDS	67418	68386	.	+	0	ID=KNDDEPEC_01093;inference=ab initio prediction:Prodigal:002006;locus_tag=KNDDEPEC_01093;product=hypothetical protein
BJYU01000009.1	Prodigal:002006	CDS	68615	69874	.	-	0	ID=KNDDEPEC_01094;Name=nanT_1;gene=nanT_1;inference=ab initio prediction:Prodigal:002006,protein motif:HAMAP:MF_01238;locus_tag=KNDDEPEC_01094;product=Sialic acid transporter NanT
BJYU01000009.1	Prodigal:002006	CDS	70007	70789	.	+	0	ID=KNDDEPEC_01095;eC_number=3.1.3.7;Name=cysQ_1;gene=cysQ_1;inference=ab initio prediction:Prodigal:002006,protein motif:HAMAP:MF_02095;locus_tag=KNDDEPEC_01095;product=3'(2')%2C5'-bisphosphate nucleotidase CysQ
BJYU01000009.1	Prodigal:002006	CDS	70709	71881	.	-	0	ID=KNDDEPEC_01096;inference=ab initio prediction:Prodigal:002006;locus_tag=KNDDEPEC_01096;product=hypothetical protein
BJYU01000009.1	Prodigal:002006	CDS	71961	72419	.	+	0	ID=KNDDEPEC_01097;Name=ibpA_1;db_xref=COG:COG0071;gene=ibpA_1;inference=ab initio prediction:Prodigal:002006,similar to AA sequence:UniProtKB:P0C054;locus_tag=KNDDEPEC_01097;product=Small heat shock protein IbpA
BJYU01000009.1	Prodigal:002006	CDS	72596	73672	.	-	0	ID=KNDDEPEC_01098;eC_number=4.1.2.48;Name=ltaE;gene=ltaE;inference=ab initio prediction:Prodigal:002006,similar to AA sequence:UniProtKB:O50584;locus_tag=KNDDEPEC_01098;product=Low specificity L-threonine aldolase
BJYU01000009.1	Prodigal:002006	CDS	74171	78880	.	+	0	ID=KNDDEPEC_01099;eC_number=1.4.7.1;Name=gltB;gene=gltB;inference=ab initio prediction:Prodigal:002006,similar to AA sequence:UniProtKB:P55037;locus_tag=KNDDEPEC_01099;product=Ferredoxin-dependent glutamate synthase 1
BJYU01000009.1	Prodigal:002006	CDS	79000	80421	.	+	0	ID=KNDDEPEC_01100;eC_number=1.4.1.13;Name=gltD;db_xref=COG:COG0493;gene=gltD;inference=ab initio prediction:Prodigal:002006,similar to AA sequence:UniProtKB:P9WN19;locus_tag=KNDDEPEC_01100;product=Glutamate synthase [NADPH] small chain
BJYU01000009.1	Prodigal:002006	CDS	80432	81673	.	-	0	ID=KNDDEPEC_01101;inference=ab initio prediction:Prodigal:002006;locus_tag=KNDDEPEC_01101;product=hypothetical protein
BJYU01000009.1	Prodigal:002006	CDS	81730	82956	.	-	0	ID=KNDDEPEC_01102;inference=ab initio prediction:Prodigal:002006,similar to AA sequence:ISfinder:TnXax1;locus_tag=KNDDEPEC_01102;product=Tn3 family transposase TnXax1
BJYU01000009.1	Prodigal:002006	CDS	83038	84024	.	-	0	ID=KNDDEPEC_01103;eC_number=5.1.3.2;Name=galE;db_xref=COG:COG1087;gene=galE;inference=ab initio prediction:Prodigal:002006,similar to AA sequence:UniProtKB:Q7WTB1;locus_tag=KNDDEPEC_01103;product=UDP-glucose 4-epimerase
BJYU01000009.1	Prodigal:002006	CDS	84208	85086	.	+	0	ID=KNDDEPEC_01104;eC_number=2.7.7.9;Name=gtaB;db_xref=COG:COG1210;gene=gtaB;inference=ab initio prediction:Prodigal:002006,similar to AA sequence:UniProtKB:Q05852;locus_tag=KNDDEPEC_01104;product=UTP--glucose-1-phosphate uridylyltransferase
BJYU01000009.1	Prodigal:002006	CDS	85139	86137	.	+	0	ID=KNDDEPEC_01105;eC_number=5.3.1.13;Name=kdsD;db_xref=COG:COG0517;gene=kdsD;inference=ab initio prediction:Prodigal:002006,similar to AA sequence:UniProtKB:Q9HVW0;locus_tag=KNDDEPEC_01105;product=Arabinose 5-phosphate isomerase KdsD
BJYU01000009.1	Prodigal:002006	CDS	86168	86617	.	-	0	ID=KNDDEPEC_01106;Name=ybbJ;db_xref=COG:COG1585;gene=ybbJ;inference=ab initio prediction:Prodigal:002006,similar to AA sequence:UniProtKB:P0AAS3;locus_tag=KNDDEPEC_01106;product=Inner membrane protein YbbJ
BJYU01000009.1	Prodigal:002006	CDS	86614	87600	.	-	0	ID=KNDDEPEC_01107;Name=qmcA;db_xref=COG:COG0330;gene=qmcA;inference=ab initio prediction:Prodigal:002006,similar to AA sequence:UniProtKB:P0AA53;locus_tag=KNDDEPEC_01107;product=Protein QmcA
BJYU01000009.1	Prodigal:002006	CDS	87667	88728	.	-	0	ID=KNDDEPEC_01108;eC_number=4.99.1.1;Name=hemH;db_xref=COG:COG0276;gene=hemH;inference=ab initio prediction:Prodigal:002006,similar to AA sequence:UniProtKB:P23871;locus_tag=KNDDEPEC_01108;product=Ferrochelatase
BJYU01000009.1	Prodigal:002006	CDS	88848	90977	.	-	0	ID=KNDDEPEC_01109;inference=ab initio prediction:Prodigal:002006;locus_tag=KNDDEPEC_01109;product=hypothetical protein
BJYU01000009.1	Prodigal:002006	CDS	91236	92744	.	-	0	ID=KNDDEPEC_01110;Name=yfkN_2;db_xref=COG:COG0737;gene=yfkN_2;inference=ab initio prediction:Prodigal:002006,similar to AA sequence:UniProtKB:O34313;locus_tag=KNDDEPEC_01110;product=Trifunctional nucleotide phosphoesterase protein YfkN
BJYU01000009.1	Prodigal:002006	CDS	92915	93619	.	+	0	ID=KNDDEPEC_01111;eC_number=3.2.2.27;inference=ab initio prediction:Prodigal:002006,protein motif:HAMAP:MF_00148;locus_tag=KNDDEPEC_01111;product=Uracil-DNA glycosylase
BJYU01000009.1	Prodigal:002006	CDS	93880	97380	.	-	0	ID=KNDDEPEC_01112;inference=ab initio prediction:Prodigal:002006;locus_tag=KNDDEPEC_01112;product=hypothetical protein
BJYU01000009.1	Prodigal:002006	CDS	97585	98232	.	+	0	ID=KNDDEPEC_01113;inference=ab initio prediction:Prodigal:002006;locus_tag=KNDDEPEC_01113;product=hypothetical protein
BJYU01000009.1	Prodigal:002006	CDS	98223	99251	.	+	0	ID=KNDDEPEC_01114;inference=ab initio prediction:Prodigal:002006;locus_tag=KNDDEPEC_01114;product=hypothetical protein
BJYU01000009.1	Prodigal:002006	CDS	99269	100864	.	-	0	ID=KNDDEPEC_01115;eC_number=3.5.1.126;Name=hpxW;db_xref=COG:COG0405;gene=hpxW;inference=ab initio prediction:Prodigal:002006,similar to AA sequence:UniProtKB:A6T9C8;locus_tag=KNDDEPEC_01115;product=Oxamate amidohydrolase proenzyme
BJYU01000009.1	Prodigal:002006	CDS	101009	101257	.	+	0	ID=KNDDEPEC_01116;inference=ab initio prediction:Prodigal:002006;locus_tag=KNDDEPEC_01116;product=hypothetical protein
BJYU01000009.1	Prodigal:002006	CDS	101258	101623	.	-	0	ID=KNDDEPEC_01117;inference=ab initio prediction:Prodigal:002006;locus_tag=KNDDEPEC_01117;product=hypothetical protein
BJYU01000009.1	Prodigal:002006	CDS	101620	103914	.	-	0	ID=KNDDEPEC_01118;inference=ab initio prediction:Prodigal:002006;locus_tag=KNDDEPEC_01118;product=hypothetical protein
BJYU01000009.1	Prodigal:002006	CDS	104008	104976	.	-	0	ID=KNDDEPEC_01119;inference=ab initio prediction:Prodigal:002006;locus_tag=KNDDEPEC_01119;product=hypothetical protein
BJYU01000009.1	Prodigal:002006	CDS	105131	106708	.	+	0	ID=KNDDEPEC_01120;Name=mdoD_1;db_xref=COG:COG3131;gene=mdoD_1;inference=ab initio prediction:Prodigal:002006,similar to AA sequence:UniProtKB:P40120;locus_tag=KNDDEPEC_01120;product=Glucans biosynthesis protein D
BJYU01000009.1	Prodigal:002006	CDS	106950	107696	.	+	0	ID=KNDDEPEC_01121;eC_number=7.2.2.5;Name=scaC;db_xref=COG:COG1121;gene=scaC;inference=ab initio prediction:Prodigal:002006,similar to AA sequence:UniProtKB:P42360;locus_tag=KNDDEPEC_01121;product=Manganese import ATP-binding protein ScaC
BJYU01000009.1	Prodigal:002006	CDS	107720	108586	.	+	0	ID=KNDDEPEC_01122;Name=mntC;db_xref=COG:COG1108;gene=mntC;inference=ab initio prediction:Prodigal:002006,similar to AA sequence:UniProtKB:O35024;locus_tag=KNDDEPEC_01122;product=Manganese transport system membrane protein MntC
BJYU01000009.1	Prodigal:002006	CDS	108636	109535	.	+	0	ID=KNDDEPEC_01123;Name=mntA;db_xref=COG:COG0803;gene=mntA;inference=ab initio prediction:Prodigal:002006,similar to AA sequence:UniProtKB:Q8Y653;locus_tag=KNDDEPEC_01123;product=Manganese-binding lipoprotein MntA
BJYU01000009.1	Prodigal:002006	CDS	109596	110558	.	+	0	ID=KNDDEPEC_01124;eC_number=3.6.-.-;Name=yjiA_2;db_xref=COG:COG0523;gene=yjiA_2;inference=ab initio prediction:Prodigal:002006,similar to AA sequence:UniProtKB:P24203;locus_tag=KNDDEPEC_01124;product=P-loop guanosine triphosphatase YjiA
BJYU01000009.1	Prodigal:002006	CDS	110649	111092	.	+	0	ID=KNDDEPEC_01125;inference=ab initio prediction:Prodigal:002006;locus_tag=KNDDEPEC_01125;product=hypothetical protein
BJYU01000009.1	Prodigal:002006	CDS	111129	112136	.	+	0	ID=KNDDEPEC_01126;inference=ab initio prediction:Prodigal:002006;locus_tag=KNDDEPEC_01126;product=hypothetical protein
BJYU01000009.1	Prodigal:002006	CDS	112143	112418	.	+	0	ID=KNDDEPEC_01127;inference=ab initio prediction:Prodigal:002006;locus_tag=KNDDEPEC_01127;product=hypothetical protein
BJYU01000009.1	Prodigal:002006	CDS	112431	112955	.	+	0	ID=KNDDEPEC_01128;inference=ab initio prediction:Prodigal:002006;locus_tag=KNDDEPEC_01128;product=hypothetical protein
BJYU01000009.1	Prodigal:002006	CDS	113047	113385	.	-	0	ID=KNDDEPEC_01129;inference=ab initio prediction:Prodigal:002006;locus_tag=KNDDEPEC_01129;product=hypothetical protein
BJYU01000009.1	Prodigal:002006	CDS	113500	114930	.	-	0	ID=KNDDEPEC_01130;eC_number=2.5.1.44;Name=hss_1;gene=hss_1;inference=ab initio prediction:Prodigal:002006,similar to AA sequence:UniProtKB:O32323;locus_tag=KNDDEPEC_01130;product=Homospermidine synthase
BJYU01000009.1	Prodigal:002006	CDS	115167	116372	.	+	0	ID=KNDDEPEC_01131;inference=ab initio prediction:Prodigal:002006;locus_tag=KNDDEPEC_01131;product=hypothetical protein
BJYU01000009.1	Prodigal:002006	CDS	116405	116977	.	-	0	ID=KNDDEPEC_01132;eC_number=2.3.1.-;Name=eis_2;gene=eis_2;inference=ab initio prediction:Prodigal:002006,protein motif:HAMAP:MF_01812;locus_tag=KNDDEPEC_01132;product=N-acetyltransferase Eis
BJYU01000009.1	Prodigal:002006	CDS	117134	118288	.	-	0	ID=KNDDEPEC_01133;eC_number=4.1.1.17;Name=ldc;gene=ldc;inference=ab initio prediction:Prodigal:002006,similar to AA sequence:UniProtKB:O50657;locus_tag=KNDDEPEC_01133;product=Lysine/ornithine decarboxylase
BJYU01000009.1	Prodigal:002006	CDS	118917	120476	.	+	0	ID=KNDDEPEC_01134;Name=mdoG;db_xref=COG:COG3131;gene=mdoG;inference=ab initio prediction:Prodigal:002006,similar to AA sequence:UniProtKB:P33136;locus_tag=KNDDEPEC_01134;product=Glucans biosynthesis protein G
BJYU01000009.1	Prodigal:002006	CDS	120587	121600	.	+	0	ID=KNDDEPEC_01135;Name=ribY_2;db_xref=COG:COG0715;gene=ribY_2;inference=ab initio prediction:Prodigal:002006,similar to AA sequence:UniProtKB:A9WGD2;locus_tag=KNDDEPEC_01135;product=Riboflavin-binding protein RibY
BJYU01000009.1	Prodigal:002006	CDS	121619	122404	.	+	0	ID=KNDDEPEC_01136;eC_number=7.6.2.8;Name=btuD_5;gene=btuD_5;inference=ab initio prediction:Prodigal:002006,protein motif:HAMAP:MF_01005;locus_tag=KNDDEPEC_01136;product=Vitamin B12 import ATP-binding protein BtuD
BJYU01000009.1	Prodigal:002006	CDS	122401	123243	.	+	0	ID=KNDDEPEC_01137;Name=ribX_2;gene=ribX_2;inference=ab initio prediction:Prodigal:002006,similar to AA sequence:UniProtKB:A9WGD1;locus_tag=KNDDEPEC_01137;product=Riboflavin transport system permease protein RibX
BJYU01000009.1	Prodigal:002006	CDS	123364	123909	.	+	0	ID=KNDDEPEC_01138;Name=slyA_2;gene=slyA_2;inference=ab initio prediction:Prodigal:002006,protein motif:HAMAP:MF_01819;locus_tag=KNDDEPEC_01138;product=Transcriptional regulator SlyA
BJYU01000009.1	Prodigal:002006	CDS	124014	124919	.	+	0	ID=KNDDEPEC_01139;inference=ab initio prediction:Prodigal:002006;locus_tag=KNDDEPEC_01139;product=hypothetical protein
BJYU01000009.1	Prodigal:002006	CDS	124934	125239	.	+	0	ID=KNDDEPEC_01140;inference=ab initio prediction:Prodigal:002006;locus_tag=KNDDEPEC_01140;product=hypothetical protein
BJYU01000009.1	Prodigal:002006	CDS	125343	126329	.	+	0	ID=KNDDEPEC_01141;eC_number=1.1.1.215;db_xref=COG:COG1052;inference=ab initio prediction:Prodigal:002006,similar to AA sequence:UniProtKB:Q5FTU6;locus_tag=KNDDEPEC_01141;product=2-ketogluconate reductase
BJYU01000009.1	Prodigal:002006	CDS	126421	127464	.	-	0	ID=KNDDEPEC_01142;Name=rhaR_3;gene=rhaR_3;inference=ab initio prediction:Prodigal:002006,protein motif:HAMAP:MF_01533;locus_tag=KNDDEPEC_01142;product=HTH-type transcriptional activator RhaR
BJYU01000009.1	Prodigal:002006	CDS	127654	127950	.	+	0	ID=KNDDEPEC_01143;inference=ab initio prediction:Prodigal:002006;locus_tag=KNDDEPEC_01143;product=hypothetical protein
BJYU01000009.1	Prodigal:002006	CDS	128036	128782	.	-	0	ID=KNDDEPEC_01144;eC_number=1.1.1.-;inference=ab initio prediction:Prodigal:002006,similar to AA sequence:UniProtKB:Q8P3K4;locus_tag=KNDDEPEC_01144;product=2-keto-3-deoxy-L-fuconate dehydrogenase
BJYU01000009.1	Prodigal:002006	CDS	128819	130627	.	-	0	ID=KNDDEPEC_01145;eC_number=4.2.1.25;Name=araC_1;gene=araC_1;inference=ab initio prediction:Prodigal:002006,similar to AA sequence:UniProtKB:Q1JUQ1;locus_tag=KNDDEPEC_01145;product=L-arabonate dehydratase
BJYU01000009.1	Prodigal:002006	CDS	130872	131471	.	+	0	ID=KNDDEPEC_01146;inference=ab initio prediction:Prodigal:002006;locus_tag=KNDDEPEC_01146;product=hypothetical protein
BJYU01000009.1	Prodigal:002006	CDS	131488	132282	.	-	0	ID=KNDDEPEC_01147;inference=ab initio prediction:Prodigal:002006;locus_tag=KNDDEPEC_01147;product=hypothetical protein
BJYU01000009.1	Prodigal:002006	CDS	132346	132990	.	-	0	ID=KNDDEPEC_01148;Name=eda;db_xref=COG:COG0800;gene=eda;inference=ab initio prediction:Prodigal:002006,similar to AA sequence:UniProtKB:P0A955;locus_tag=KNDDEPEC_01148;product=KHG/KDPG aldolase
BJYU01000010.1	Prodigal:002006	CDS	113	358	.	-	0	ID=KNDDEPEC_01149;inference=ab initio prediction:Prodigal:002006;locus_tag=KNDDEPEC_01149;product=hypothetical protein
BJYU01000010.1	Prodigal:002006	CDS	443	1081	.	+	0	ID=KNDDEPEC_01150;inference=ab initio prediction:Prodigal:002006;locus_tag=KNDDEPEC_01150;product=hypothetical protein
BJYU01000010.1	Prodigal:002006	CDS	1105	1995	.	+	0	ID=KNDDEPEC_01151;inference=ab initio prediction:Prodigal:002006;locus_tag=KNDDEPEC_01151;product=hypothetical protein
BJYU01000010.1	Prodigal:002006	CDS	2207	2629	.	+	0	ID=KNDDEPEC_01152;inference=ab initio prediction:Prodigal:002006;locus_tag=KNDDEPEC_01152;product=hypothetical protein
BJYU01000010.1	Prodigal:002006	CDS	2635	2835	.	+	0	ID=KNDDEPEC_01153;inference=ab initio prediction:Prodigal:002006;locus_tag=KNDDEPEC_01153;product=hypothetical protein
BJYU01000011.1	Prodigal:002006	CDS	82	2877	.	+	0	ID=KNDDEPEC_01154;inference=ab initio prediction:Prodigal:002006;locus_tag=KNDDEPEC_01154;product=hypothetical protein
BJYU01000011.1	Prodigal:002006	CDS	2911	4446	.	+	0	ID=KNDDEPEC_01155;inference=ab initio prediction:Prodigal:002006;locus_tag=KNDDEPEC_01155;product=hypothetical protein
BJYU01000011.1	Prodigal:002006	CDS	4446	5003	.	+	0	ID=KNDDEPEC_01156;inference=ab initio prediction:Prodigal:002006;locus_tag=KNDDEPEC_01156;product=hypothetical protein
BJYU01000011.1	Prodigal:002006	CDS	5000	5209	.	+	0	ID=KNDDEPEC_01157;inference=ab initio prediction:Prodigal:002006;locus_tag=KNDDEPEC_01157;product=hypothetical protein
BJYU01000011.1	Prodigal:002006	CDS	5287	5601	.	+	0	ID=KNDDEPEC_01158;inference=ab initio prediction:Prodigal:002006;locus_tag=KNDDEPEC_01158;product=hypothetical protein
BJYU01000011.1	Prodigal:002006	CDS	5616	6287	.	+	0	ID=KNDDEPEC_01159;Name=qseB;gene=qseB;inference=ab initio prediction:Prodigal:002006,similar to AA sequence:UniProtKB:P52076;locus_tag=KNDDEPEC_01159;product=Transcriptional regulatory protein QseB
BJYU01000011.1	Prodigal:002006	CDS	6284	7681	.	+	0	ID=KNDDEPEC_01160;eC_number=2.7.-.-;Name=sasA_2;gene=sasA_2;inference=ab initio prediction:Prodigal:002006,protein motif:HAMAP:MF_01837;locus_tag=KNDDEPEC_01160;product=Adaptive-response sensory-kinase SasA
BJYU01000011.1	Prodigal:002006	CDS	7751	8848	.	+	0	ID=KNDDEPEC_01161;inference=ab initio prediction:Prodigal:002006;locus_tag=KNDDEPEC_01161;product=hypothetical protein
BJYU01000011.1	Prodigal:002006	CDS	8845	9303	.	+	0	ID=KNDDEPEC_01162;Name=ccmE;db_xref=COG:COG2332;gene=ccmE;inference=ab initio prediction:Prodigal:002006,similar to AA sequence:UniProtKB:Q9LA01;locus_tag=KNDDEPEC_01162;product=Cytochrome c-type biogenesis protein CcmE
BJYU01000011.1	Prodigal:002006	CDS	9322	11304	.	+	0	ID=KNDDEPEC_01163;Name=ccmF;db_xref=COG:COG1138;gene=ccmF;inference=ab initio prediction:Prodigal:002006,similar to AA sequence:UniProtKB:P33927;locus_tag=KNDDEPEC_01163;product=Cytochrome c-type biogenesis protein CcmF
BJYU01000011.1	Prodigal:002006	CDS	11308	11766	.	+	0	ID=KNDDEPEC_01164;Name=ccmH;db_xref=COG:COG3088;gene=ccmH;inference=ab initio prediction:Prodigal:002006,similar to AA sequence:UniProtKB:Q9I3N0;locus_tag=KNDDEPEC_01164;product=Cytochrome c-type biogenesis protein CcmH
BJYU01000011.1	Prodigal:002006	CDS	11778	11903	.	-	0	ID=KNDDEPEC_01165;inference=ab initio prediction:Prodigal:002006;locus_tag=KNDDEPEC_01165;product=hypothetical protein
BJYU01000011.1	Prodigal:002006	CDS	12080	13297	.	+	0	ID=KNDDEPEC_01166;eC_number=3.4.21.107;Name=degP_1;db_xref=COG:COG0265;gene=degP_1;inference=ab initio prediction:Prodigal:002006,similar to AA sequence:UniProtKB:P0C0V0;locus_tag=KNDDEPEC_01166;product=Periplasmic serine endoprotease DegP
BJYU01000011.1	Prodigal:002006	CDS	13528	14232	.	+	0	ID=KNDDEPEC_01167;Name=cusR;db_xref=COG:COG0745;gene=cusR;inference=ab initio prediction:Prodigal:002006,similar to AA sequence:UniProtKB:P0ACZ8;locus_tag=KNDDEPEC_01167;product=Transcriptional regulatory protein CusR
BJYU01000011.1	Prodigal:002006	CDS	14273	15700	.	+	0	ID=KNDDEPEC_01168;eC_number=2.7.-.-;Name=sasA_3;gene=sasA_3;inference=ab initio prediction:Prodigal:002006,protein motif:HAMAP:MF_01837;locus_tag=KNDDEPEC_01168;product=Adaptive-response sensory-kinase SasA
BJYU01000011.1	Prodigal:002006	CDS	15783	18740	.	+	0	ID=KNDDEPEC_01169;Name=glnE;db_xref=COG:COG1391;gene=glnE;inference=ab initio prediction:Prodigal:002006,similar to AA sequence:UniProtKB:P30870;locus_tag=KNDDEPEC_01169;product=Bifunctional glutamine synthetase adenylyltransferase/adenylyl-removing enzyme
BJYU01000011.1	Prodigal:002006	CDS	19043	23665	.	+	0	ID=KNDDEPEC_01170;inference=ab initio prediction:Prodigal:002006;locus_tag=KNDDEPEC_01170;product=hypothetical protein
BJYU01000011.1	Prodigal:002006	CDS	23775	26102	.	-	0	ID=KNDDEPEC_01171;eC_number=2.7.13.3;Name=rcsC_2;gene=rcsC_2;inference=ab initio prediction:Prodigal:002006,protein motif:HAMAP:MF_00979;locus_tag=KNDDEPEC_01171;product=Sensor histidine kinase RcsC
BJYU01000011.1	Prodigal:002006	CDS	26292	28940	.	-	0	ID=KNDDEPEC_01172;eC_number=3.4.11.2;Name=pepN;db_xref=COG:COG0308;gene=pepN;inference=ab initio prediction:Prodigal:002006,similar to AA sequence:UniProtKB:P04825;locus_tag=KNDDEPEC_01172;product=Aminopeptidase N
BJYU01000011.1	Prodigal:002006	CDS	29137	29577	.	+	0	ID=KNDDEPEC_01173;eC_number=4.4.1.5;Name=gloA_1;db_xref=COG:COG0346;gene=gloA_1;inference=ab initio prediction:Prodigal:002006,similar to AA sequence:UniProtKB:P44638;locus_tag=KNDDEPEC_01173;product=Lactoylglutathione lyase
BJYU01000011.1	Prodigal:002006	CDS	29703	31184	.	+	0	ID=KNDDEPEC_01174;inference=ab initio prediction:Prodigal:002006;locus_tag=KNDDEPEC_01174;product=hypothetical protein
BJYU01000011.1	Prodigal:002006	CDS	31188	33515	.	+	0	ID=KNDDEPEC_01175;eC_number=1.17.1.4;Name=xdhA;db_xref=COG:COG1529;gene=xdhA;inference=ab initio prediction:Prodigal:002006,similar to AA sequence:UniProtKB:Q46799;locus_tag=KNDDEPEC_01175;product=Putative xanthine dehydrogenase molybdenum-binding subunit XdhA
BJYU01000011.1	Prodigal:002006	CDS	33512	34483	.	+	0	ID=KNDDEPEC_01176;inference=ab initio prediction:Prodigal:002006;locus_tag=KNDDEPEC_01176;product=hypothetical protein
BJYU01000011.1	Prodigal:002006	CDS	34480	34965	.	+	0	ID=KNDDEPEC_01177;eC_number=3.5.4.3;Name=guaD_1;db_xref=COG:COG0590;gene=guaD_1;inference=ab initio prediction:Prodigal:002006,similar to AA sequence:UniProtKB:O34598;locus_tag=KNDDEPEC_01177;product=Guanine deaminase
BJYU01000011.1	Prodigal:002006	CDS	34955	35656	.	-	0	ID=KNDDEPEC_01178;inference=ab initio prediction:Prodigal:002006;locus_tag=KNDDEPEC_01178;product=hypothetical protein
BJYU01000011.1	Prodigal:002006	CDS	35865	36671	.	-	0	ID=KNDDEPEC_01179;inference=ab initio prediction:Prodigal:002006;locus_tag=KNDDEPEC_01179;product=hypothetical protein
BJYU01000011.1	Prodigal:002006	CDS	36771	37916	.	+	0	ID=KNDDEPEC_01180;eC_number=1.3.1.-;Name=dusA;db_xref=COG:COG0042;gene=dusA;inference=ab initio prediction:Prodigal:002006,similar to AA sequence:UniProtKB:P32695;locus_tag=KNDDEPEC_01180;product=tRNA-dihydrouridine(20/20a) synthase
BJYU01000011.1	Prodigal:002006	CDS	38175	38453	.	+	0	ID=KNDDEPEC_01181;inference=ab initio prediction:Prodigal:002006;locus_tag=KNDDEPEC_01181;product=hypothetical protein
BJYU01000011.1	Prodigal:002006	CDS	38506	39312	.	+	0	ID=KNDDEPEC_01182;inference=ab initio prediction:Prodigal:002006;locus_tag=KNDDEPEC_01182;product=hypothetical protein
BJYU01000011.1	Prodigal:002006	CDS	39322	40035	.	-	0	ID=KNDDEPEC_01183;inference=ab initio prediction:Prodigal:002006;locus_tag=KNDDEPEC_01183;product=hypothetical protein
BJYU01000011.1	Prodigal:002006	CDS	40040	40240	.	-	0	ID=KNDDEPEC_01184;inference=ab initio prediction:Prodigal:002006;locus_tag=KNDDEPEC_01184;product=hypothetical protein
BJYU01000011.1	Prodigal:002006	CDS	40257	41066	.	-	0	ID=KNDDEPEC_01185;eC_number=2.7.8.26;Name=cobV;gene=cobV;inference=ab initio prediction:Prodigal:002006,similar to AA sequence:UniProtKB:P29936;locus_tag=KNDDEPEC_01185;product=Adenosylcobinamide-GDP ribazoletransferase
BJYU01000011.1	Prodigal:002006	CDS	41186	42211	.	+	0	ID=KNDDEPEC_01186;eC_number=2.4.2.21;Name=cobU;gene=cobU;inference=ab initio prediction:Prodigal:002006,similar to AA sequence:UniProtKB:P29935;locus_tag=KNDDEPEC_01186;product=Nicotinate-nucleotide--dimethylbenzimidazole phosphoribosyltransferase
BJYU01000011.1	Prodigal:002006	CDS	42214	42732	.	+	0	ID=KNDDEPEC_01187;inference=ab initio prediction:Prodigal:002006;locus_tag=KNDDEPEC_01187;product=hypothetical protein
BJYU01000011.1	Prodigal:002006	CDS	42772	43407	.	+	0	ID=KNDDEPEC_01188;inference=ab initio prediction:Prodigal:002006;locus_tag=KNDDEPEC_01188;product=hypothetical protein
BJYU01000011.1	Prodigal:002006	CDS	43760	44107	.	+	0	ID=KNDDEPEC_01189;inference=ab initio prediction:Prodigal:002006;locus_tag=KNDDEPEC_01189;product=hypothetical protein
BJYU01000011.1	Prodigal:002006	CDS	44114	44221	.	+	0	ID=KNDDEPEC_01190;inference=ab initio prediction:Prodigal:002006;locus_tag=KNDDEPEC_01190;product=hypothetical protein
BJYU01000011.1	Prodigal:002006	CDS	44261	44476	.	+	0	ID=KNDDEPEC_01191;inference=ab initio prediction:Prodigal:002006;locus_tag=KNDDEPEC_01191;product=hypothetical protein
BJYU01000011.1	Prodigal:002006	CDS	44545	45336	.	+	0	ID=KNDDEPEC_01192;eC_number=5.3.3.18;Name=paaG_1;db_xref=COG:COG1024;gene=paaG_1;inference=ab initio prediction:Prodigal:002006,similar to AA sequence:UniProtKB:P77467;locus_tag=KNDDEPEC_01192;product=1%2C2-epoxyphenylacetyl-CoA isomerase
BJYU01000011.1	Prodigal:002006	CDS	45348	45554	.	+	0	ID=KNDDEPEC_01193;inference=ab initio prediction:Prodigal:002006;locus_tag=KNDDEPEC_01193;product=hypothetical protein
BJYU01000011.1	Prodigal:002006	CDS	45716	46582	.	-	0	ID=KNDDEPEC_01194;eC_number=1.1.1.60;Name=glxR_2;db_xref=COG:COG2084;gene=glxR_2;inference=ab initio prediction:Prodigal:002006,similar to AA sequence:UniProtKB:P77161;locus_tag=KNDDEPEC_01194;product=2-hydroxy-3-oxopropionate reductase
BJYU01000011.1	Prodigal:002006	CDS	46700	47503	.	-	0	ID=KNDDEPEC_01195;Name=occT_1;gene=occT_1;inference=ab initio prediction:Prodigal:002006,similar to AA sequence:UniProtKB:P0A4F8;locus_tag=KNDDEPEC_01195;product=Octopine-binding periplasmic protein
BJYU01000011.1	Prodigal:002006	CDS	47582	48619	.	-	0	ID=KNDDEPEC_01196;eC_number=4.1.99.22;Name=moaA;gene=moaA;inference=ab initio prediction:Prodigal:002006,similar to AA sequence:UniProtKB:Q44118;locus_tag=KNDDEPEC_01196;product=GTP 3'%2C8-cyclase
BJYU01000011.1	Prodigal:002006	CDS	48708	49070	.	+	0	ID=KNDDEPEC_01197;inference=ab initio prediction:Prodigal:002006;locus_tag=KNDDEPEC_01197;product=hypothetical protein
BJYU01000011.1	Prodigal:002006	CDS	49249	49833	.	-	0	ID=KNDDEPEC_01198;inference=ab initio prediction:Prodigal:002006;locus_tag=KNDDEPEC_01198;product=hypothetical protein
BJYU01000011.1	Aragorn:001002	tRNA	50081	50155	.	+	.	ID=KNDDEPEC_01199;inference=COORDINATES:profile:Aragorn:001002;locus_tag=KNDDEPEC_01199;product=tRNA-Val(cac)
BJYU01000011.1	Prodigal:002006	CDS	50222	50911	.	-	0	ID=KNDDEPEC_01200;eC_number=3.1.3.105;Name=mupP;db_xref=COG:COG0546;gene=mupP;inference=ab initio prediction:Prodigal:002006,similar to AA sequence:UniProtKB:Q9HZ62;locus_tag=KNDDEPEC_01200;product=N-acetylmuramic acid 6-phosphate phosphatase
BJYU01000011.1	Prodigal:002006	CDS	51002	51460	.	+	0	ID=KNDDEPEC_01201;inference=ab initio prediction:Prodigal:002006;locus_tag=KNDDEPEC_01201;product=hypothetical protein
BJYU01000011.1	Prodigal:002006	CDS	51591	52286	.	+	0	ID=KNDDEPEC_01202;eC_number=5.3.1.6;Name=rpiA;db_xref=COG:COG0120;gene=rpiA;inference=ab initio prediction:Prodigal:002006,similar to AA sequence:UniProtKB:Q6G3V6;locus_tag=KNDDEPEC_01202;product=Ribose-5-phosphate isomerase A
BJYU01000011.1	Prodigal:002006	CDS	52320	52820	.	+	0	ID=KNDDEPEC_01203;inference=ab initio prediction:Prodigal:002006;locus_tag=KNDDEPEC_01203;product=hypothetical protein
BJYU01000011.1	Prodigal:002006	CDS	52898	53437	.	-	0	ID=KNDDEPEC_01204;inference=ab initio prediction:Prodigal:002006;locus_tag=KNDDEPEC_01204;product=hypothetical protein
BJYU01000011.1	Prodigal:002006	CDS	53486	54985	.	-	0	ID=KNDDEPEC_01205;inference=ab initio prediction:Prodigal:002006;locus_tag=KNDDEPEC_01205;product=hypothetical protein
BJYU01000011.1	Prodigal:002006	CDS	54994	55467	.	-	0	ID=KNDDEPEC_01206;inference=ab initio prediction:Prodigal:002006;locus_tag=KNDDEPEC_01206;product=hypothetical protein
BJYU01000011.1	Prodigal:002006	CDS	55535	56506	.	-	0	ID=KNDDEPEC_01207;inference=ab initio prediction:Prodigal:002006;locus_tag=KNDDEPEC_01207;product=hypothetical protein
BJYU01000011.1	Prodigal:002006	CDS	56645	57904	.	+	0	ID=KNDDEPEC_01208;inference=ab initio prediction:Prodigal:002006;locus_tag=KNDDEPEC_01208;product=hypothetical protein
BJYU01000011.1	Prodigal:002006	CDS	57859	59286	.	+	0	ID=KNDDEPEC_01209;eC_number=1.8.1.16;Name=garB;gene=garB;inference=ab initio prediction:Prodigal:002006,similar to AA sequence:UniProtKB:D0VWY5;locus_tag=KNDDEPEC_01209;product=Glutathione amide reductase
BJYU01000011.1	Prodigal:002006	CDS	59344	59571	.	+	0	ID=KNDDEPEC_01210;inference=ab initio prediction:Prodigal:002006;locus_tag=KNDDEPEC_01210;product=hypothetical protein
BJYU01000011.1	Prodigal:002006	CDS	59568	59681	.	+	0	ID=KNDDEPEC_01211;inference=ab initio prediction:Prodigal:002006;locus_tag=KNDDEPEC_01211;product=hypothetical protein
BJYU01000011.1	Prodigal:002006	CDS	59825	61210	.	+	0	ID=KNDDEPEC_01212;eC_number=2.5.1.54;Name=aroH;db_xref=COG:COG3200;gene=aroH;inference=ab initio prediction:Prodigal:002006,similar to AA sequence:UniProtKB:P80574;locus_tag=KNDDEPEC_01212;product=Phospho-2-dehydro-3-deoxyheptonate aldolase
BJYU01000011.1	Prodigal:002006	CDS	61267	61446	.	-	0	ID=KNDDEPEC_01213;inference=ab initio prediction:Prodigal:002006;locus_tag=KNDDEPEC_01213;product=hypothetical protein
BJYU01000011.1	Prodigal:002006	CDS	61521	63323	.	+	0	ID=KNDDEPEC_01214;eC_number=6.3.5.1;Name=nadE;db_xref=COG:COG0171;gene=nadE;inference=ab initio prediction:Prodigal:002006,similar to AA sequence:UniProtKB:Q03638;locus_tag=KNDDEPEC_01214;product=Glutamine-dependent NAD(+) synthetase
BJYU01000011.1	Prodigal:002006	CDS	63517	64857	.	+	0	ID=KNDDEPEC_01215;eC_number=6.1.1.17;Name=gltX1;db_xref=COG:COG0008;gene=gltX1;inference=ab initio prediction:Prodigal:002006,similar to AA sequence:UniProtKB:Q9X172;locus_tag=KNDDEPEC_01215;product=Glutamate--tRNA ligase 1
BJYU01000011.1	Prodigal:002006	CDS	65095	65856	.	-	0	ID=KNDDEPEC_01216;Name=yadH;db_xref=COG:COG0842;gene=yadH;inference=ab initio prediction:Prodigal:002006,similar to AA sequence:UniProtKB:P0AFN6;locus_tag=KNDDEPEC_01216;product=Inner membrane transport permease YadH
BJYU01000011.1	Prodigal:002006	CDS	65853	66824	.	-	0	ID=KNDDEPEC_01217;Name=yadG;db_xref=COG:COG1131;gene=yadG;inference=ab initio prediction:Prodigal:002006,similar to AA sequence:UniProtKB:P36879;locus_tag=KNDDEPEC_01217;product=putative ABC transporter ATP-binding protein YadG
BJYU01000011.1	Prodigal:002006	CDS	66887	68017	.	-	0	ID=KNDDEPEC_01218;inference=ab initio prediction:Prodigal:002006;locus_tag=KNDDEPEC_01218;product=hypothetical protein
BJYU01000011.1	Prodigal:002006	CDS	68174	68557	.	+	0	ID=KNDDEPEC_01219;inference=ab initio prediction:Prodigal:002006;locus_tag=KNDDEPEC_01219;product=hypothetical protein
BJYU01000011.1	Prodigal:002006	CDS	68620	69126	.	+	0	ID=KNDDEPEC_01220;inference=ab initio prediction:Prodigal:002006;locus_tag=KNDDEPEC_01220;product=hypothetical protein
BJYU01000011.1	Prodigal:002006	CDS	69296	69622	.	-	0	ID=KNDDEPEC_01221;inference=ab initio prediction:Prodigal:002006;locus_tag=KNDDEPEC_01221;product=hypothetical protein
BJYU01000011.1	Prodigal:002006	CDS	69915	71405	.	+	0	ID=KNDDEPEC_01222;eC_number=6.1.1.16;Name=cysS_2;db_xref=COG:COG0215;gene=cysS_2;inference=ab initio prediction:Prodigal:002006,similar to AA sequence:UniProtKB:Q83BL7;locus_tag=KNDDEPEC_01222;product=Cysteine--tRNA ligase
BJYU01000011.1	Prodigal:002006	CDS	71402	71557	.	+	0	ID=KNDDEPEC_01223;inference=ab initio prediction:Prodigal:002006;locus_tag=KNDDEPEC_01223;product=hypothetical protein
BJYU01000011.1	Prodigal:002006	CDS	71557	72066	.	+	0	ID=KNDDEPEC_01224;eC_number=2.3.1.-;Name=yafP;db_xref=COG:COG0454;gene=yafP;inference=ab initio prediction:Prodigal:002006,similar to AA sequence:UniProtKB:Q47158;locus_tag=KNDDEPEC_01224;product=putative N-acetyltransferase YafP
BJYU01000011.1	Prodigal:002006	CDS	72063	73658	.	+	0	ID=KNDDEPEC_01225;eC_number=2.3.1.182;Name=cimA;db_xref=COG:COG0119;gene=cimA;inference=ab initio prediction:Prodigal:002006,similar to AA sequence:UniProtKB:Q74C76;locus_tag=KNDDEPEC_01225;product=(R)-citramalate synthase
BJYU01000011.1	Prodigal:002006	CDS	73862	74617	.	+	0	ID=KNDDEPEC_01226;inference=ab initio prediction:Prodigal:002006;locus_tag=KNDDEPEC_01226;product=hypothetical protein
BJYU01000011.1	Prodigal:002006	CDS	74668	75315	.	-	0	ID=KNDDEPEC_01227;inference=ab initio prediction:Prodigal:002006;locus_tag=KNDDEPEC_01227;product=hypothetical protein
BJYU01000011.1	Prodigal:002006	CDS	75399	76712	.	+	0	ID=KNDDEPEC_01228;inference=ab initio prediction:Prodigal:002006;locus_tag=KNDDEPEC_01228;product=hypothetical protein
BJYU01000011.1	Prodigal:002006	CDS	76790	78700	.	+	0	ID=KNDDEPEC_01229;Name=atm1;db_xref=COG:COG5265;gene=atm1;inference=ab initio prediction:Prodigal:002006,similar to AA sequence:UniProtKB:Q2G506;locus_tag=KNDDEPEC_01229;product=ATM1-type heavy metal exporter
BJYU01000011.1	Prodigal:002006	CDS	78757	79458	.	+	0	ID=KNDDEPEC_01230;eC_number=4.1.1.65;Name=psd;db_xref=COG:COG0688;gene=psd;inference=ab initio prediction:Prodigal:002006,similar to AA sequence:UniProtKB:P9WHQ5;locus_tag=KNDDEPEC_01230;product=Phosphatidylserine decarboxylase proenzyme
BJYU01000011.1	Prodigal:002006	CDS	79569	80405	.	+	0	ID=KNDDEPEC_01231;eC_number=2.7.8.5;Name=pgsA_1;gene=pgsA_1;inference=ab initio prediction:Prodigal:002006,protein motif:HAMAP:MF_01437;locus_tag=KNDDEPEC_01231;product=CDP-diacylglycerol--glycerol-3-phosphate 3-phosphatidyltransferase
BJYU01000011.1	Prodigal:002006	CDS	80528	81178	.	+	0	ID=KNDDEPEC_01232;eC_number=3.6.1.9;Name=yhdE;db_xref=COG:COG0424;gene=yhdE;inference=ab initio prediction:Prodigal:002006,similar to AA sequence:UniProtKB:P25536;locus_tag=KNDDEPEC_01232;product=dTTP/UTP pyrophosphatase
BJYU01000011.1	Prodigal:002006	CDS	81202	81402	.	+	0	ID=KNDDEPEC_01233;Name=yacG;db_xref=COG:COG3024;gene=yacG;inference=ab initio prediction:Prodigal:002006,similar to AA sequence:UniProtKB:P0A8H8;locus_tag=KNDDEPEC_01233;product=DNA gyrase inhibitor YacG
BJYU01000011.1	Aragorn:001002	tRNA	81504	81579	.	+	.	ID=KNDDEPEC_01234;inference=COORDINATES:profile:Aragorn:001002;locus_tag=KNDDEPEC_01234;product=tRNA-Phe(gaa)
BJYU01000011.1	Prodigal:002006	CDS	82230	82544	.	+	0	ID=KNDDEPEC_01235;Name=groS5;gene=groS5;inference=ab initio prediction:Prodigal:002006,similar to AA sequence:UniProtKB:P35474;locus_tag=KNDDEPEC_01235;product=10 kDa chaperonin 5
BJYU01000011.1	Prodigal:002006	CDS	82590	84236	.	+	0	ID=KNDDEPEC_01236;Name=groL5_1;gene=groL5_1;inference=ab initio prediction:Prodigal:002006,similar to AA sequence:UniProtKB:P35471;locus_tag=KNDDEPEC_01236;product=60 kDa chaperonin 5
BJYU01000011.1	Prodigal:002006	CDS	84380	85600	.	+	0	ID=KNDDEPEC_01237;inference=ab initio prediction:Prodigal:002006;locus_tag=KNDDEPEC_01237;product=hypothetical protein
BJYU01000011.1	Prodigal:002006	CDS	85834	86265	.	+	0	ID=KNDDEPEC_01238;inference=ab initio prediction:Prodigal:002006;locus_tag=KNDDEPEC_01238;product=hypothetical protein
BJYU01000011.1	Prodigal:002006	CDS	86308	86520	.	+	0	ID=KNDDEPEC_01239;inference=ab initio prediction:Prodigal:002006;locus_tag=KNDDEPEC_01239;product=hypothetical protein
BJYU01000011.1	Prodigal:002006	CDS	86524	86835	.	+	0	ID=KNDDEPEC_01240;inference=ab initio prediction:Prodigal:002006;locus_tag=KNDDEPEC_01240;product=hypothetical protein
BJYU01000011.1	Prodigal:002006	CDS	86856	87335	.	+	0	ID=KNDDEPEC_01241;inference=ab initio prediction:Prodigal:002006;locus_tag=KNDDEPEC_01241;product=hypothetical protein
BJYU01000011.1	Prodigal:002006	CDS	87433	87684	.	+	0	ID=KNDDEPEC_01242;inference=ab initio prediction:Prodigal:002006;locus_tag=KNDDEPEC_01242;product=hypothetical protein
BJYU01000011.1	Prodigal:002006	CDS	87754	88026	.	-	0	ID=KNDDEPEC_01243;inference=ab initio prediction:Prodigal:002006;locus_tag=KNDDEPEC_01243;product=hypothetical protein
BJYU01000011.1	Prodigal:002006	CDS	88464	88781	.	-	0	ID=KNDDEPEC_01244;inference=ab initio prediction:Prodigal:002006;locus_tag=KNDDEPEC_01244;product=hypothetical protein
BJYU01000011.1	Prodigal:002006	CDS	88966	89379	.	-	0	ID=KNDDEPEC_01245;inference=ab initio prediction:Prodigal:002006;locus_tag=KNDDEPEC_01245;product=hypothetical protein
BJYU01000011.1	Prodigal:002006	CDS	89520	89894	.	+	0	ID=KNDDEPEC_01246;inference=ab initio prediction:Prodigal:002006;locus_tag=KNDDEPEC_01246;product=hypothetical protein
BJYU01000011.1	Prodigal:002006	CDS	90741	91475	.	+	0	ID=KNDDEPEC_01247;inference=ab initio prediction:Prodigal:002006;locus_tag=KNDDEPEC_01247;product=hypothetical protein
BJYU01000011.1	Prodigal:002006	CDS	91521	100538	.	+	0	ID=KNDDEPEC_01248;inference=ab initio prediction:Prodigal:002006;locus_tag=KNDDEPEC_01248;product=hypothetical protein
BJYU01000011.1	Prodigal:002006	CDS	101075	108151	.	-	0	ID=KNDDEPEC_01249;inference=ab initio prediction:Prodigal:002006;locus_tag=KNDDEPEC_01249;product=hypothetical protein
BJYU01000011.1	Prodigal:002006	CDS	108634	108879	.	+	0	ID=KNDDEPEC_01250;inference=ab initio prediction:Prodigal:002006;locus_tag=KNDDEPEC_01250;product=hypothetical protein
BJYU01000011.1	Prodigal:002006	CDS	108911	109495	.	+	0	ID=KNDDEPEC_01251;inference=ab initio prediction:Prodigal:002006;locus_tag=KNDDEPEC_01251;product=hypothetical protein
BJYU01000011.1	Prodigal:002006	CDS	109586	109891	.	+	0	ID=KNDDEPEC_01252;inference=ab initio prediction:Prodigal:002006;locus_tag=KNDDEPEC_01252;product=hypothetical protein
BJYU01000011.1	Prodigal:002006	CDS	109899	110183	.	-	0	ID=KNDDEPEC_01253;inference=ab initio prediction:Prodigal:002006;locus_tag=KNDDEPEC_01253;product=hypothetical protein
BJYU01000011.1	Prodigal:002006	CDS	110734	112164	.	-	0	ID=KNDDEPEC_01254;inference=ab initio prediction:Prodigal:002006;locus_tag=KNDDEPEC_01254;product=hypothetical protein
BJYU01000011.1	Prodigal:002006	CDS	112170	112352	.	-	0	ID=KNDDEPEC_01255;inference=ab initio prediction:Prodigal:002006;locus_tag=KNDDEPEC_01255;product=hypothetical protein
BJYU01000011.1	Prodigal:002006	CDS	112456	113349	.	-	0	ID=KNDDEPEC_01256;inference=ab initio prediction:Prodigal:002006;locus_tag=KNDDEPEC_01256;product=hypothetical protein
BJYU01000011.1	Prodigal:002006	CDS	113346	114623	.	-	0	ID=KNDDEPEC_01257;Name=intA_2;db_xref=COG:COG0582;gene=intA_2;inference=ab initio prediction:Prodigal:002006,similar to AA sequence:UniProtKB:P32053;locus_tag=KNDDEPEC_01257;product=Prophage integrase IntA
BJYU01000011.1	Prodigal:002006	CDS	115150	115359	.	+	0	ID=KNDDEPEC_01258;inference=ab initio prediction:Prodigal:002006;locus_tag=KNDDEPEC_01258;product=hypothetical protein
BJYU01000011.1	Prodigal:002006	CDS	115504	115914	.	+	0	ID=KNDDEPEC_01259;inference=ab initio prediction:Prodigal:002006;locus_tag=KNDDEPEC_01259;product=hypothetical protein
BJYU01000011.1	Prodigal:002006	CDS	115911	117143	.	-	0	ID=KNDDEPEC_01260;inference=ab initio prediction:Prodigal:002006;locus_tag=KNDDEPEC_01260;product=hypothetical protein
BJYU01000011.1	Prodigal:002006	CDS	117124	117396	.	-	0	ID=KNDDEPEC_01261;inference=ab initio prediction:Prodigal:002006;locus_tag=KNDDEPEC_01261;product=hypothetical protein
BJYU01000011.1	Prodigal:002006	CDS	117733	118479	.	-	0	ID=KNDDEPEC_01262;inference=ab initio prediction:Prodigal:002006;locus_tag=KNDDEPEC_01262;product=hypothetical protein
BJYU01000011.1	Prodigal:002006	CDS	118616	118771	.	+	0	ID=KNDDEPEC_01263;inference=ab initio prediction:Prodigal:002006;locus_tag=KNDDEPEC_01263;product=hypothetical protein
BJYU01000012.1	Prodigal:002006	CDS	609	2504	.	+	0	ID=KNDDEPEC_01264;inference=ab initio prediction:Prodigal:002006;locus_tag=KNDDEPEC_01264;product=hypothetical protein
BJYU01000012.1	Prodigal:002006	CDS	2591	4219	.	-	0	ID=KNDDEPEC_01265;eC_number=6.3.4.2;Name=pyrG;db_xref=COG:COG0504;gene=pyrG;inference=ab initio prediction:Prodigal:002006,similar to AA sequence:UniProtKB:P0A7E5;locus_tag=KNDDEPEC_01265;product=CTP synthase
BJYU01000012.1	Prodigal:002006	CDS	4324	4782	.	-	0	ID=KNDDEPEC_01266;inference=ab initio prediction:Prodigal:002006;locus_tag=KNDDEPEC_01266;product=hypothetical protein
BJYU01000012.1	Prodigal:002006	CDS	4875	5642	.	-	0	ID=KNDDEPEC_01267;eC_number=5.3.1.1;Name=tpiA;db_xref=COG:COG0149;gene=tpiA;inference=ab initio prediction:Prodigal:002006,similar to AA sequence:UniProtKB:Q8L1Z5;locus_tag=KNDDEPEC_01267;product=Triosephosphate isomerase
BJYU01000012.1	Prodigal:002006	CDS	5791	7680	.	+	0	ID=KNDDEPEC_01268;eC_number=5.2.1.8;Name=ppiD;db_xref=COG:COG0760;gene=ppiD;inference=ab initio prediction:Prodigal:002006,similar to AA sequence:UniProtKB:P0ADY1;locus_tag=KNDDEPEC_01268;product=Peptidyl-prolyl cis-trans isomerase D
BJYU01000012.1	Prodigal:002006	CDS	7686	9206	.	+	0	ID=KNDDEPEC_01269;eC_number=4.1.3.27;Name=trpE;db_xref=COG:COG0147;gene=trpE;inference=ab initio prediction:Prodigal:002006,similar to AA sequence:UniProtKB:P20580;locus_tag=KNDDEPEC_01269;product=Anthranilate synthase component 1
BJYU01000012.1	Prodigal:002006	CDS	9265	9894	.	+	0	ID=KNDDEPEC_01270;eC_number=4.1.3.27;Name=trpG;db_xref=COG:COG0512;gene=trpG;inference=ab initio prediction:Prodigal:002006,similar to AA sequence:UniProtKB:P26922;locus_tag=KNDDEPEC_01270;product=Anthranilate synthase component 2
BJYU01000012.1	Prodigal:002006	CDS	9901	10914	.	+	0	ID=KNDDEPEC_01271;eC_number=2.4.2.18;Name=trpD;db_xref=COG:COG0547;gene=trpD;inference=ab initio prediction:Prodigal:002006,similar to AA sequence:UniProtKB:P00500;locus_tag=KNDDEPEC_01271;product=Anthranilate phosphoribosyltransferase
BJYU01000012.1	Prodigal:002006	CDS	10920	11720	.	+	0	ID=KNDDEPEC_01272;eC_number=4.1.1.48;Name=trpC;gene=trpC;inference=ab initio prediction:Prodigal:002006,similar to AA sequence:UniProtKB:Q2YRR4;locus_tag=KNDDEPEC_01272;product=Indole-3-glycerol phosphate synthase
BJYU01000012.1	Prodigal:002006	CDS	11717	12193	.	+	0	ID=KNDDEPEC_01273;eC_number=4.6.1.17;Name=moaC;db_xref=COG:COG0315;gene=moaC;inference=ab initio prediction:Prodigal:002006,similar to AA sequence:UniProtKB:P0A738;locus_tag=KNDDEPEC_01273;product=Cyclic pyranopterin monophosphate synthase
BJYU01000012.1	Prodigal:002006	CDS	12190	13434	.	+	0	ID=KNDDEPEC_01274;eC_number=2.10.1.1;Name=moeA;db_xref=COG:COG0303;gene=moeA;inference=ab initio prediction:Prodigal:002006,similar to AA sequence:UniProtKB:P12281;locus_tag=KNDDEPEC_01274;product=Molybdopterin molybdenumtransferase
BJYU01000012.1	Prodigal:002006	CDS	13547	14251	.	+	0	ID=KNDDEPEC_01275;eC_number=3.4.21.88;Name=lexA_1;db_xref=COG:COG1974;gene=lexA_1;inference=ab initio prediction:Prodigal:002006,similar to AA sequence:UniProtKB:Q9ZFA4;locus_tag=KNDDEPEC_01275;product=LexA repressor
BJYU01000012.1	Prodigal:002006	CDS	14229	16499	.	-	0	ID=KNDDEPEC_01276;inference=ab initio prediction:Prodigal:002006;locus_tag=KNDDEPEC_01276;product=hypothetical protein
BJYU01000012.1	Prodigal:002006	CDS	16632	18062	.	+	0	ID=KNDDEPEC_01277;eC_number=6.1.1.17;Name=gltX_1;db_xref=COG:COG0008;gene=gltX_1;inference=ab initio prediction:Prodigal:002006,similar to AA sequence:UniProtKB:P04805;locus_tag=KNDDEPEC_01277;product=Glutamate--tRNA ligase
BJYU01000012.1	Prodigal:002006	CDS	18237	19529	.	+	0	ID=KNDDEPEC_01278;eC_number=2.3.3.16;Name=aarA;gene=aarA;inference=ab initio prediction:Prodigal:002006,similar to AA sequence:UniProtKB:P20901;locus_tag=KNDDEPEC_01278;product=Citrate synthase
BJYU01000012.1	Prodigal:002006	CDS	19767	20942	.	-	0	ID=KNDDEPEC_01279;eC_number=2.4.1.182;Name=lpxB;db_xref=COG:COG0763;gene=lpxB;inference=ab initio prediction:Prodigal:002006,similar to AA sequence:UniProtKB:P10441;locus_tag=KNDDEPEC_01279;product=Lipid-A-disaccharide synthase
BJYU01000012.1	Prodigal:002006	CDS	20935	21801	.	-	0	ID=KNDDEPEC_01280;eC_number=3.6.1.54;Name=lpxI;db_xref=COG:COG3494;gene=lpxI;inference=ab initio prediction:Prodigal:002006,similar to AA sequence:UniProtKB:Q9A716;locus_tag=KNDDEPEC_01280;product=UDP-2%2C3-diacylglucosamine pyrophosphatase LpxI
BJYU01000012.1	Prodigal:002006	CDS	21801	22607	.	-	0	ID=KNDDEPEC_01281;eC_number=2.3.1.129;Name=lpxA;db_xref=COG:COG1043;gene=lpxA;inference=ab initio prediction:Prodigal:002006,similar to AA sequence:UniProtKB:P0A722;locus_tag=KNDDEPEC_01281;product=Acyl-[acyl-carrier-protein]--UDP-N-acetylglucosamine O-acyltransferase
BJYU01000012.1	Prodigal:002006	CDS	22607	23071	.	-	0	ID=KNDDEPEC_01282;eC_number=4.2.1.59;Name=fabZ;gene=fabZ;inference=ab initio prediction:Prodigal:002006,similar to AA sequence:UniProtKB:A1VXZ7;locus_tag=KNDDEPEC_01282;product=3-hydroxyacyl-[acyl-carrier-protein] dehydratase FabZ
BJYU01000012.1	Prodigal:002006	CDS	23077	24177	.	-	0	ID=KNDDEPEC_01283;eC_number=2.3.1.-;Name=lpxD;db_xref=COG:COG1044;gene=lpxD;inference=ab initio prediction:Prodigal:002006,similar to AA sequence:UniProtKB:P0CD76;locus_tag=KNDDEPEC_01283;product=UDP-3-O-acylglucosamine N-acyltransferase
BJYU01000012.1	Prodigal:002006	CDS	24229	26616	.	-	0	ID=KNDDEPEC_01284;Name=bamA;db_xref=COG:COG4775;gene=bamA;inference=ab initio prediction:Prodigal:002006,similar to AA sequence:UniProtKB:Q9K1H0;locus_tag=KNDDEPEC_01284;product=Outer membrane protein assembly factor BamA
BJYU01000012.1	Prodigal:002006	CDS	26784	27947	.	-	0	ID=KNDDEPEC_01285;eC_number=3.4.24.-;Name=mmpA;db_xref=COG:COG0750;gene=mmpA;inference=ab initio prediction:Prodigal:002006,similar to AA sequence:UniProtKB:Q9A710;locus_tag=KNDDEPEC_01285;product=Metalloprotease MmpA
BJYU01000012.1	Prodigal:002006	CDS	27947	29149	.	-	0	ID=KNDDEPEC_01286;eC_number=1.1.1.267;Name=dxr;gene=dxr;inference=ab initio prediction:Prodigal:002006,similar to AA sequence:UniProtKB:Q9X5F2;locus_tag=KNDDEPEC_01286;product=1-deoxy-D-xylulose 5-phosphate reductoisomerase
BJYU01000012.1	Prodigal:002006	CDS	29154	30011	.	-	0	ID=KNDDEPEC_01287;inference=ab initio prediction:Prodigal:002006;locus_tag=KNDDEPEC_01287;product=hypothetical protein
BJYU01000012.1	Prodigal:002006	CDS	30014	30778	.	-	0	ID=KNDDEPEC_01288;eC_number=2.5.1.31;Name=uppS;gene=uppS;inference=ab initio prediction:Prodigal:002006,similar to AA sequence:UniProtKB:O82827;locus_tag=KNDDEPEC_01288;product=Ditrans%2Cpolycis-undecaprenyl-diphosphate synthase ((2E%2C6E)-farnesyl-diphosphate specific)
BJYU01000012.1	Prodigal:002006	CDS	30809	31369	.	-	0	ID=KNDDEPEC_01289;Name=frr;db_xref=COG:COG0233;gene=frr;inference=ab initio prediction:Prodigal:002006,similar to AA sequence:UniProtKB:Q81WL1;locus_tag=KNDDEPEC_01289;product=Ribosome-recycling factor
BJYU01000012.1	Prodigal:002006	CDS	31430	32143	.	-	0	ID=KNDDEPEC_01290;eC_number=2.7.4.22;Name=pyrH;db_xref=COG:COG0528;gene=pyrH;inference=ab initio prediction:Prodigal:002006,similar to AA sequence:UniProtKB:P59009;locus_tag=KNDDEPEC_01290;product=Uridylate kinase
BJYU01000012.1	Prodigal:002006	CDS	32219	33148	.	-	0	ID=KNDDEPEC_01291;Name=tsf;db_xref=COG:COG0264;gene=tsf;inference=ab initio prediction:Prodigal:002006,similar to AA sequence:UniProtKB:P0A6P1;locus_tag=KNDDEPEC_01291;product=Elongation factor Ts
BJYU01000012.1	Prodigal:002006	CDS	33257	34273	.	-	0	ID=KNDDEPEC_01292;Name=rpsB;db_xref=COG:COG0052;gene=rpsB;inference=ab initio prediction:Prodigal:002006,similar to AA sequence:UniProtKB:Q6N5Q2;locus_tag=KNDDEPEC_01292;product=30S ribosomal protein S2
BJYU01000012.1	Prodigal:002006	CDS	34674	35903	.	+	0	ID=KNDDEPEC_01293;inference=ab initio prediction:Prodigal:002006;locus_tag=KNDDEPEC_01293;product=hypothetical protein
BJYU01000012.1	Prodigal:002006	CDS	36148	39618	.	-	0	ID=KNDDEPEC_01294;eC_number=2.7.7.7;Name=dnaE1;gene=dnaE1;inference=ab initio prediction:Prodigal:002006,similar to AA sequence:UniProtKB:B8GWS6;locus_tag=KNDDEPEC_01294;product=DNA polymerase III subunit alpha
BJYU01000012.1	Prodigal:002006	CDS	39742	39843	.	-	0	ID=KNDDEPEC_01295;inference=ab initio prediction:Prodigal:002006;locus_tag=KNDDEPEC_01295;product=hypothetical protein
BJYU01000012.1	Prodigal:002006	CDS	40287	40982	.	-	0	ID=KNDDEPEC_01296;eC_number=3.6.3.-;Name=lolD_1;db_xref=COG:COG1136;gene=lolD_1;inference=ab initio prediction:Prodigal:002006,similar to AA sequence:UniProtKB:P75957;locus_tag=KNDDEPEC_01296;product=Lipoprotein-releasing system ATP-binding protein LolD
BJYU01000012.1	Prodigal:002006	CDS	40986	42260	.	-	0	ID=KNDDEPEC_01297;Name=lolE;db_xref=COG:COG4591;gene=lolE;inference=ab initio prediction:Prodigal:002006,similar to AA sequence:UniProtKB:P75958;locus_tag=KNDDEPEC_01297;product=Lipoprotein-releasing system transmembrane protein LolE
BJYU01000012.1	Prodigal:002006	CDS	42309	43634	.	-	0	ID=KNDDEPEC_01298;eC_number=6.1.1.15;Name=proS;db_xref=COG:COG0442;gene=proS;inference=ab initio prediction:Prodigal:002006,similar to AA sequence:UniProtKB:Q6N5P6;locus_tag=KNDDEPEC_01298;product=Proline--tRNA ligase
BJYU01000012.1	Prodigal:002006	CDS	44018	44353	.	-	0	ID=KNDDEPEC_01299;inference=ab initio prediction:Prodigal:002006;locus_tag=KNDDEPEC_01299;product=hypothetical protein
BJYU01000012.1	Prodigal:002006	CDS	44364	44768	.	-	0	ID=KNDDEPEC_01300;eC_number=5.1.99.-;Name=epi;db_xref=COG:COG0346;gene=epi;inference=ab initio prediction:Prodigal:002006,similar to AA sequence:UniProtKB:Q3IZP4;locus_tag=KNDDEPEC_01300;product=Ethylmalonyl-CoA/methylmalonyl-CoA epimerase
BJYU01000012.1	Prodigal:002006	CDS	44771	46444	.	-	0	ID=KNDDEPEC_01301;eC_number=3.1.-.-;Name=rnj;db_xref=COG:COG0595;gene=rnj;inference=ab initio prediction:Prodigal:002006,similar to AA sequence:UniProtKB:A0QVT2;locus_tag=KNDDEPEC_01301;product=Ribonuclease J
BJYU01000012.1	Prodigal:002006	CDS	46447	47271	.	-	0	ID=KNDDEPEC_01302;eC_number=6.3.4.15;Name=birA;db_xref=COG:COG0340;gene=birA;inference=ab initio prediction:Prodigal:002006,similar to AA sequence:UniProtKB:P0CI75;locus_tag=KNDDEPEC_01302;product=Bifunctional ligase/repressor BirA
BJYU01000012.1	Prodigal:002006	CDS	47273	48712	.	-	0	ID=KNDDEPEC_01303;eC_number=7.1.1.-;Name=nuoN;db_xref=COG:COG1007;gene=nuoN;inference=ab initio prediction:Prodigal:002006,similar to AA sequence:UniProtKB:A1B479;locus_tag=KNDDEPEC_01303;product=NADH-quinone oxidoreductase subunit N
BJYU01000012.1	Prodigal:002006	CDS	48720	50231	.	-	0	ID=KNDDEPEC_01304;eC_number=7.1.1.-;Name=ndhD1;db_xref=COG:COG1008;gene=ndhD1;inference=ab initio prediction:Prodigal:002006,similar to AA sequence:UniProtKB:Q8DKY0;locus_tag=KNDDEPEC_01304;product=NAD(P)H-quinone oxidoreductase chain 4 1
BJYU01000012.1	Prodigal:002006	CDS	50231	52300	.	-	0	ID=KNDDEPEC_01305;eC_number=7.1.1.-;Name=nuoL;db_xref=COG:COG1009;gene=nuoL;inference=ab initio prediction:Prodigal:002006,similar to AA sequence:UniProtKB:P9WIW1;locus_tag=KNDDEPEC_01305;product=NADH-quinone oxidoreductase subunit L
BJYU01000012.1	Prodigal:002006	CDS	52330	52638	.	-	0	ID=KNDDEPEC_01306;eC_number=7.1.1.-;Name=nuoK;db_xref=COG:COG0713;gene=nuoK;inference=ab initio prediction:Prodigal:002006,similar to AA sequence:UniProtKB:A1B482;locus_tag=KNDDEPEC_01306;product=NADH-quinone oxidoreductase subunit K
BJYU01000012.1	Prodigal:002006	CDS	52650	53264	.	-	0	ID=KNDDEPEC_01307;eC_number=7.1.1.-;Name=nuoJ;db_xref=COG:COG0839;gene=nuoJ;inference=ab initio prediction:Prodigal:002006,similar to AA sequence:UniProtKB:P0AFE0;locus_tag=KNDDEPEC_01307;product=NADH-quinone oxidoreductase subunit J
BJYU01000012.1	Prodigal:002006	CDS	53405	53893	.	-	0	ID=KNDDEPEC_01308;eC_number=7.1.1.-;Name=nuoI;db_xref=COG:COG1143;gene=nuoI;inference=ab initio prediction:Prodigal:002006,similar to AA sequence:UniProtKB:A1B486;locus_tag=KNDDEPEC_01308;product=NADH-quinone oxidoreductase subunit I
BJYU01000012.1	Prodigal:002006	CDS	53907	54932	.	-	0	ID=KNDDEPEC_01309;eC_number=7.1.1.-;Name=nuoH;db_xref=COG:COG1005;gene=nuoH;inference=ab initio prediction:Prodigal:002006,similar to AA sequence:UniProtKB:P42032;locus_tag=KNDDEPEC_01309;product=NADH-quinone oxidoreductase subunit H
BJYU01000012.1	Prodigal:002006	CDS	54945	57023	.	-	0	ID=KNDDEPEC_01310;eC_number=7.1.1.-;Name=nqo3;db_xref=COG:COG1034;gene=nqo3;inference=ab initio prediction:Prodigal:002006,similar to AA sequence:UniProtKB:P29915;locus_tag=KNDDEPEC_01310;product=NADH-quinone oxidoreductase chain 3
BJYU01000012.1	Prodigal:002006	CDS	57032	58333	.	-	0	ID=KNDDEPEC_01311;eC_number=7.1.1.-;Name=nqo1_2;db_xref=COG:COG1894;gene=nqo1_2;inference=ab initio prediction:Prodigal:002006,similar to AA sequence:UniProtKB:P29913;locus_tag=KNDDEPEC_01311;product=NADH-quinone oxidoreductase chain 1
BJYU01000012.1	Prodigal:002006	CDS	58350	59414	.	-	0	ID=KNDDEPEC_01312;inference=ab initio prediction:Prodigal:002006;locus_tag=KNDDEPEC_01312;product=hypothetical protein
BJYU01000012.1	Prodigal:002006	CDS	59525	60715	.	-	0	ID=KNDDEPEC_01313;eC_number=7.1.1.-;Name=nuoD;db_xref=COG:COG0649;gene=nuoD;inference=ab initio prediction:Prodigal:002006,similar to AA sequence:UniProtKB:A1B495;locus_tag=KNDDEPEC_01313;product=NADH-quinone oxidoreductase subunit D
BJYU01000012.1	Prodigal:002006	CDS	60728	61333	.	-	0	ID=KNDDEPEC_01314;eC_number=7.1.1.-;Name=nqo5;db_xref=COG:COG0852;gene=nqo5;inference=ab initio prediction:Prodigal:002006,similar to AA sequence:UniProtKB:P29917;locus_tag=KNDDEPEC_01314;product=NADH-quinone oxidoreductase chain 5
BJYU01000012.1	Prodigal:002006	CDS	61349	61933	.	-	0	ID=KNDDEPEC_01315;eC_number=7.1.1.-;Name=nuoB;db_xref=COG:COG0377;gene=nuoB;inference=ab initio prediction:Prodigal:002006,similar to AA sequence:UniProtKB:A1B497;locus_tag=KNDDEPEC_01315;product=NADH-quinone oxidoreductase subunit B
BJYU01000012.1	Prodigal:002006	CDS	61924	62289	.	-	0	ID=KNDDEPEC_01316;eC_number=7.1.1.-;Name=ndhC;gene=ndhC;inference=ab initio prediction:Prodigal:002006,similar to AA sequence:UniProtKB:P19045;locus_tag=KNDDEPEC_01316;product=NAD(P)H-quinone oxidoreductase subunit 3
BJYU01000012.1	Aragorn:001002	tRNA	62778	62854	.	-	.	ID=KNDDEPEC_01317;inference=COORDINATES:profile:Aragorn:001002;locus_tag=KNDDEPEC_01317;product=tRNA-Asp(gtc)
BJYU01000012.1	Aragorn:001002	tRNA	62959	63034	.	-	.	ID=KNDDEPEC_01318;inference=COORDINATES:profile:Aragorn:001002;locus_tag=KNDDEPEC_01318;product=tRNA-Val(tac)
BJYU01000012.1	Prodigal:002006	CDS	63118	63396	.	-	0	ID=KNDDEPEC_01319;Name=hupB;db_xref=COG:COG0776;gene=hupB;inference=ab initio prediction:Prodigal:002006,similar to AA sequence:UniProtKB:P02344;locus_tag=KNDDEPEC_01319;product=DNA-binding protein HRm
BJYU01000012.1	Prodigal:002006	CDS	63595	66024	.	-	0	ID=KNDDEPEC_01320;eC_number=3.4.21.53;Name=lon_1;gene=lon_1;inference=ab initio prediction:Prodigal:002006,similar to AA sequence:UniProtKB:Q2YPX3;locus_tag=KNDDEPEC_01320;product=Lon protease
BJYU01000012.1	Prodigal:002006	CDS	66244	67512	.	-	0	ID=KNDDEPEC_01321;Name=clpX;gene=clpX;inference=ab initio prediction:Prodigal:002006,similar to AA sequence:UniProtKB:B8GX14;locus_tag=KNDDEPEC_01321;product=ATP-dependent Clp protease ATP-binding subunit ClpX
BJYU01000012.1	Prodigal:002006	CDS	67738	68370	.	-	0	ID=KNDDEPEC_01322;eC_number=3.4.21.92;Name=clpP;gene=clpP;inference=ab initio prediction:Prodigal:002006,similar to AA sequence:UniProtKB:B8GX16;locus_tag=KNDDEPEC_01322;product=ATP-dependent Clp protease proteolytic subunit
BJYU01000012.1	Prodigal:002006	CDS	68450	69838	.	-	0	ID=KNDDEPEC_01323;eC_number=5.2.1.8;Name=tig;db_xref=COG:COG0544;gene=tig;inference=ab initio prediction:Prodigal:002006,similar to AA sequence:UniProtKB:Q9KQS5;locus_tag=KNDDEPEC_01323;product=Trigger factor
BJYU01000012.1	Aragorn:001002	tRNA	69953	70037	.	-	.	ID=KNDDEPEC_01324;inference=COORDINATES:profile:Aragorn:001002;locus_tag=KNDDEPEC_01324;product=tRNA-Leu(tag)
BJYU01000012.1	Prodigal:002006	CDS	70127	71584	.	+	0	ID=KNDDEPEC_01325;eC_number=1.16.3.1;Name=mmcO;db_xref=COG:COG2132;gene=mmcO;inference=ab initio prediction:Prodigal:002006,similar to AA sequence:UniProtKB:I6WZK7;locus_tag=KNDDEPEC_01325;product=Multicopper oxidase MmcO
BJYU01000012.1	Prodigal:002006	CDS	71577	73061	.	-	0	ID=KNDDEPEC_01326;Name=nnr;db_xref=COG:COG0062;gene=nnr;inference=ab initio prediction:Prodigal:002006,similar to AA sequence:UniProtKB:Q9X024;locus_tag=KNDDEPEC_01326;product=Bifunctional NAD(P)H-hydrate repair enzyme Nnr
BJYU01000012.1	Prodigal:002006	CDS	73199	73579	.	+	0	ID=KNDDEPEC_01327;Name=glnB;db_xref=COG:COG0347;gene=glnB;inference=ab initio prediction:Prodigal:002006,similar to AA sequence:UniProtKB:P11671;locus_tag=KNDDEPEC_01327;product=Nitrogen regulatory protein P-II
BJYU01000012.1	Prodigal:002006	CDS	73650	75059	.	+	0	ID=KNDDEPEC_01328;eC_number=6.3.1.2;Name=glnA;db_xref=COG:COG0174;gene=glnA;inference=ab initio prediction:Prodigal:002006,similar to AA sequence:UniProtKB:P0A9C5;locus_tag=KNDDEPEC_01328;product=Glutamine synthetase
BJYU01000013.1	Prodigal:002006	CDS	852	1547	.	-	0	ID=KNDDEPEC_01329;eC_number=3.5.1.-;Name=tgnD;gene=tgnD;inference=ab initio prediction:Prodigal:002006,similar to AA sequence:UniProtKB:Q6F9F4;locus_tag=KNDDEPEC_01329;product=(E)-2-((N-methylformamido)methylene)succinate hydrolase
BJYU01000013.1	Prodigal:002006	CDS	1716	3185	.	+	0	ID=KNDDEPEC_01330;eC_number=3.6.4.13;Name=rhlE_1;gene=rhlE_1;inference=ab initio prediction:Prodigal:002006,protein motif:HAMAP:MF_00968;locus_tag=KNDDEPEC_01330;product=ATP-dependent RNA helicase RhlE
BJYU01000013.1	Prodigal:002006	CDS	3222	3563	.	-	0	ID=KNDDEPEC_01331;Name=sxy;db_xref=COG:COG3070;gene=sxy;inference=ab initio prediction:Prodigal:002006,similar to AA sequence:UniProtKB:P75869;locus_tag=KNDDEPEC_01331;product=Protein Sxy
BJYU01000013.1	Prodigal:002006	CDS	3567	3947	.	-	0	ID=KNDDEPEC_01332;Name=iscA;db_xref=COG:COG0316;gene=iscA;inference=ab initio prediction:Prodigal:002006,similar to AA sequence:UniProtKB:P0AAC8;locus_tag=KNDDEPEC_01332;product=Iron-binding protein IscA
BJYU01000013.1	Prodigal:002006	CDS	4125	5858	.	+	0	ID=KNDDEPEC_01333;Name=ybaL;db_xref=COG:COG1226;gene=ybaL;inference=ab initio prediction:Prodigal:002006,similar to AA sequence:UniProtKB:P39830;locus_tag=KNDDEPEC_01333;product=Putative cation/proton antiporter YbaL
BJYU01000013.1	Prodigal:002006	CDS	5853	7082	.	-	0	ID=KNDDEPEC_01334;eC_number=1.14.13.232;Name=oxyE;gene=oxyE;inference=ab initio prediction:Prodigal:002006,similar to AA sequence:UniProtKB:Q3S8R0;locus_tag=KNDDEPEC_01334;product=6-methylpretetramide 4-monooxygenase
BJYU01000013.1	Prodigal:002006	CDS	7130	7513	.	-	0	ID=KNDDEPEC_01335;inference=ab initio prediction:Prodigal:002006;locus_tag=KNDDEPEC_01335;product=hypothetical protein
BJYU01000013.1	Prodigal:002006	CDS	7526	8761	.	-	0	ID=KNDDEPEC_01336;eC_number=2.8.1.7;Name=sufS;db_xref=COG:COG0520;gene=sufS;inference=ab initio prediction:Prodigal:002006,similar to AA sequence:UniProtKB:Q9EXP2;locus_tag=KNDDEPEC_01336;product=Cysteine desulfurase
BJYU01000013.1	Prodigal:002006	CDS	8821	10134	.	-	0	ID=KNDDEPEC_01337;Name=sufD;db_xref=COG:COG0719;gene=sufD;inference=ab initio prediction:Prodigal:002006,similar to AA sequence:UniProtKB:P77689;locus_tag=KNDDEPEC_01337;product=FeS cluster assembly protein SufD
BJYU01000013.1	Prodigal:002006	CDS	10136	10888	.	-	0	ID=KNDDEPEC_01338;Name=sufC;db_xref=COG:COG0396;gene=sufC;inference=ab initio prediction:Prodigal:002006,similar to AA sequence:UniProtKB:P77499;locus_tag=KNDDEPEC_01338;product=putative ATP-dependent transporter SufC
BJYU01000013.1	Prodigal:002006	CDS	11004	12476	.	-	0	ID=KNDDEPEC_01339;Name=sufB;db_xref=COG:COG0719;gene=sufB;inference=ab initio prediction:Prodigal:002006,similar to AA sequence:UniProtKB:P77522;locus_tag=KNDDEPEC_01339;product=FeS cluster assembly protein SufB
BJYU01000013.1	Prodigal:002006	CDS	12546	13718	.	-	0	ID=KNDDEPEC_01340;eC_number=2.8.1.7;Name=nifS;db_xref=COG:COG1104;gene=nifS;inference=ab initio prediction:Prodigal:002006,similar to AA sequence:UniProtKB:P05341;locus_tag=KNDDEPEC_01340;product=Cysteine desulfurase NifS
BJYU01000013.1	Prodigal:002006	CDS	13952	14608	.	+	0	ID=KNDDEPEC_01341;inference=ab initio prediction:Prodigal:002006;locus_tag=KNDDEPEC_01341;product=hypothetical protein
BJYU01000013.1	Prodigal:002006	CDS	14767	16029	.	+	0	ID=KNDDEPEC_01342;eC_number=6.1.1.1;Name=tyrS;db_xref=COG:COG0162;gene=tyrS;inference=ab initio prediction:Prodigal:002006,similar to AA sequence:UniProtKB:P0AGJ9;locus_tag=KNDDEPEC_01342;product=Tyrosine--tRNA ligase
BJYU01000013.1	Prodigal:002006	CDS	16036	19545	.	-	0	ID=KNDDEPEC_01343;inference=ab initio prediction:Prodigal:002006;locus_tag=KNDDEPEC_01343;product=hypothetical protein
BJYU01000013.1	Prodigal:002006	CDS	19660	20124	.	+	0	ID=KNDDEPEC_01344;eC_number=1.11.1.15;Name=bcp_1;db_xref=COG:COG1225;gene=bcp_1;inference=ab initio prediction:Prodigal:002006,similar to AA sequence:UniProtKB:Q83CY8;locus_tag=KNDDEPEC_01344;product=Putative peroxiredoxin bcp
BJYU01000013.1	Prodigal:002006	CDS	20209	21657	.	+	0	ID=KNDDEPEC_01345;inference=ab initio prediction:Prodigal:002006;locus_tag=KNDDEPEC_01345;product=hypothetical protein
BJYU01000013.1	Prodigal:002006	CDS	21712	22680	.	-	0	ID=KNDDEPEC_01346;Name=prfB;db_xref=COG:COG1186;gene=prfB;inference=ab initio prediction:Prodigal:002006,similar to AA sequence:UniProtKB:P07012;locus_tag=KNDDEPEC_01346;product=Peptide chain release factor RF2
BJYU01000013.1	Prodigal:002006	CDS	23014	25455	.	-	0	ID=KNDDEPEC_01347;Name=mrcA_1;db_xref=COG:COG5009;gene=mrcA_1;inference=ab initio prediction:Prodigal:002006,similar to AA sequence:UniProtKB:O05131;locus_tag=KNDDEPEC_01347;product=Penicillin-binding protein 1A
BJYU01000013.1	Prodigal:002006	CDS	25604	26851	.	-	0	ID=KNDDEPEC_01348;eC_number=3.5.1.28;Name=amiC_2;db_xref=COG:COG0860;gene=amiC_2;inference=ab initio prediction:Prodigal:002006,similar to AA sequence:UniProtKB:Q9K0V3;locus_tag=KNDDEPEC_01348;product=N-acetylmuramoyl-L-alanine amidase AmiC
BJYU01000013.1	Prodigal:002006	CDS	27277	27408	.	-	0	ID=KNDDEPEC_01349;inference=ab initio prediction:Prodigal:002006;locus_tag=KNDDEPEC_01349;product=hypothetical protein
BJYU01000013.1	Prodigal:002006	CDS	27459	30239	.	+	0	ID=KNDDEPEC_01350;eC_number=3.1.26.12;Name=rne;gene=rne;inference=ab initio prediction:Prodigal:002006,protein motif:HAMAP:MF_00970;locus_tag=KNDDEPEC_01350;product=Ribonuclease E
BJYU01000013.1	Prodigal:002006	CDS	30278	31459	.	-	0	ID=KNDDEPEC_01351;eC_number=2.6.1.-;Name=dapX_1;db_xref=COG:COG0436;gene=dapX_1;inference=ab initio prediction:Prodigal:002006,similar to AA sequence:UniProtKB:P16524;locus_tag=KNDDEPEC_01351;product=putative N-acetyl-LL-diaminopimelate aminotransferase
BJYU01000013.1	Prodigal:002006	CDS	31682	32458	.	+	0	ID=KNDDEPEC_01352;inference=ab initio prediction:Prodigal:002006;locus_tag=KNDDEPEC_01352;product=hypothetical protein
BJYU01000013.1	Prodigal:002006	CDS	32662	33129	.	+	0	ID=KNDDEPEC_01353;eC_number=4.2.1.10;Name=aroQ_2;db_xref=COG:COG0757;gene=aroQ_2;inference=ab initio prediction:Prodigal:002006,similar to AA sequence:UniProtKB:Q5SIL5;locus_tag=KNDDEPEC_01353;product=3-dehydroquinate dehydratase
BJYU01000013.1	Prodigal:002006	CDS	33156	33632	.	+	0	ID=KNDDEPEC_01354;Name=accB;db_xref=COG:COG0511;gene=accB;inference=ab initio prediction:Prodigal:002006,similar to AA sequence:UniProtKB:P0ABD8;locus_tag=KNDDEPEC_01354;product=Biotin carboxyl carrier protein of acetyl-CoA carboxylase
BJYU01000013.1	Prodigal:002006	CDS	33638	34993	.	+	0	ID=KNDDEPEC_01355;eC_number=6.3.4.14;Name=accC;db_xref=COG:COG0439;gene=accC;inference=ab initio prediction:Prodigal:002006,similar to AA sequence:UniProtKB:P43873;locus_tag=KNDDEPEC_01355;product=Biotin carboxylase
BJYU01000013.1	Prodigal:002006	CDS	35015	35686	.	+	0	ID=KNDDEPEC_01356;eC_number=2.3.2.6;Name=aat;db_xref=COG:COG2360;gene=aat;inference=ab initio prediction:Prodigal:002006,similar to AA sequence:UniProtKB:P0A8P1;locus_tag=KNDDEPEC_01356;product=Leucyl/phenylalanyl-tRNA--protein transferase
BJYU01000013.1	Prodigal:002006	CDS	35720	36337	.	-	0	ID=KNDDEPEC_01357;inference=ab initio prediction:Prodigal:002006;locus_tag=KNDDEPEC_01357;product=hypothetical protein
BJYU01000013.1	Prodigal:002006	CDS	36505	37128	.	+	0	ID=KNDDEPEC_01358;inference=ab initio prediction:Prodigal:002006;locus_tag=KNDDEPEC_01358;product=hypothetical protein
BJYU01000013.1	Prodigal:002006	CDS	37257	37484	.	-	0	ID=KNDDEPEC_01359;inference=ab initio prediction:Prodigal:002006;locus_tag=KNDDEPEC_01359;product=hypothetical protein
BJYU01000013.1	Prodigal:002006	CDS	37510	37920	.	-	0	ID=KNDDEPEC_01360;inference=ab initio prediction:Prodigal:002006;locus_tag=KNDDEPEC_01360;product=hypothetical protein
BJYU01000013.1	Prodigal:002006	CDS	38612	42319	.	+	0	ID=KNDDEPEC_01361;inference=ab initio prediction:Prodigal:002006;locus_tag=KNDDEPEC_01361;product=hypothetical protein
BJYU01000015.1	Prodigal:002006	CDS	357	1610	.	-	0	ID=KNDDEPEC_01362;inference=ab initio prediction:Prodigal:002006;locus_tag=KNDDEPEC_01362;product=hypothetical protein
BJYU01000015.1	Prodigal:002006	CDS	1692	2090	.	-	0	ID=KNDDEPEC_01363;Name=fixJ_1;gene=fixJ_1;inference=ab initio prediction:Prodigal:002006,similar to AA sequence:UniProtKB:P10958;locus_tag=KNDDEPEC_01363;product=Transcriptional regulatory protein FixJ
BJYU01000015.1	Prodigal:002006	CDS	2195	2824	.	-	0	ID=KNDDEPEC_01364;Name=fixJ_2;gene=fixJ_2;inference=ab initio prediction:Prodigal:002006,similar to AA sequence:UniProtKB:P10958;locus_tag=KNDDEPEC_01364;product=Transcriptional regulatory protein FixJ
BJYU01000015.1	Prodigal:002006	CDS	2814	4340	.	-	0	ID=KNDDEPEC_01365;eC_number=2.7.-.-;Name=sasA_4;gene=sasA_4;inference=ab initio prediction:Prodigal:002006,protein motif:HAMAP:MF_01837;locus_tag=KNDDEPEC_01365;product=Adaptive-response sensory-kinase SasA
BJYU01000015.1	Prodigal:002006	CDS	5143	5517	.	-	0	ID=KNDDEPEC_01366;db_xref=COG:COG3039;inference=ab initio prediction:Prodigal:002006,similar to AA sequence:ISfinder:ISMex42;locus_tag=KNDDEPEC_01366;product=IS5 family transposase ISMex42
BJYU01000015.1	Prodigal:002006	CDS	5592	5912	.	-	0	ID=KNDDEPEC_01367;db_xref=COG:COG3039;inference=ab initio prediction:Prodigal:002006,similar to AA sequence:ISfinder:ISMex42;locus_tag=KNDDEPEC_01367;product=IS5 family transposase ISMex42
BJYU01000015.1	Prodigal:002006	CDS	6113	8155	.	-	0	ID=KNDDEPEC_01368;inference=ab initio prediction:Prodigal:002006;locus_tag=KNDDEPEC_01368;product=hypothetical protein
BJYU01000015.1	Prodigal:002006	CDS	8156	9229	.	-	0	ID=KNDDEPEC_01369;inference=ab initio prediction:Prodigal:002006;locus_tag=KNDDEPEC_01369;product=hypothetical protein
BJYU01000015.1	Prodigal:002006	CDS	9248	11641	.	-	0	ID=KNDDEPEC_01370;inference=ab initio prediction:Prodigal:002006;locus_tag=KNDDEPEC_01370;product=hypothetical protein
BJYU01000015.1	Prodigal:002006	CDS	11645	12433	.	-	0	ID=KNDDEPEC_01371;inference=ab initio prediction:Prodigal:002006;locus_tag=KNDDEPEC_01371;product=hypothetical protein
BJYU01000015.1	Prodigal:002006	CDS	12512	13063	.	-	0	ID=KNDDEPEC_01372;inference=ab initio prediction:Prodigal:002006;locus_tag=KNDDEPEC_01372;product=hypothetical protein
BJYU01000015.1	Prodigal:002006	CDS	13997	15016	.	-	0	ID=KNDDEPEC_01373;inference=ab initio prediction:Prodigal:002006;locus_tag=KNDDEPEC_01373;product=hypothetical protein
BJYU01000015.1	Prodigal:002006	CDS	15013	16101	.	-	0	ID=KNDDEPEC_01374;inference=ab initio prediction:Prodigal:002006;locus_tag=KNDDEPEC_01374;product=hypothetical protein
BJYU01000015.1	Prodigal:002006	CDS	16367	17224	.	-	0	ID=KNDDEPEC_01375;eC_number=3.4.21.53;Name=lon_2;gene=lon_2;inference=ab initio prediction:Prodigal:002006,protein motif:HAMAP:MF_01973;locus_tag=KNDDEPEC_01375;product=Lon protease
BJYU01000015.1	Prodigal:002006	CDS	17641	17967	.	+	0	ID=KNDDEPEC_01376;inference=ab initio prediction:Prodigal:002006;locus_tag=KNDDEPEC_01376;product=hypothetical protein
BJYU01000015.1	Prodigal:002006	CDS	17986	18333	.	-	0	ID=KNDDEPEC_01377;inference=ab initio prediction:Prodigal:002006;locus_tag=KNDDEPEC_01377;product=hypothetical protein
BJYU01000015.1	Prodigal:002006	CDS	18498	18827	.	-	0	ID=KNDDEPEC_01378;inference=ab initio prediction:Prodigal:002006;locus_tag=KNDDEPEC_01378;product=hypothetical protein
BJYU01000015.1	Prodigal:002006	CDS	19002	19244	.	+	0	ID=KNDDEPEC_01379;inference=ab initio prediction:Prodigal:002006;locus_tag=KNDDEPEC_01379;product=hypothetical protein
BJYU01000015.1	Prodigal:002006	CDS	19507	19635	.	-	0	ID=KNDDEPEC_01380;inference=ab initio prediction:Prodigal:002006;locus_tag=KNDDEPEC_01380;product=hypothetical protein
BJYU01000015.1	Prodigal:002006	CDS	19793	20176	.	-	0	ID=KNDDEPEC_01381;Name=pleD_2;gene=pleD_2;inference=ab initio prediction:Prodigal:002006,similar to AA sequence:UniProtKB:B8GZM2;locus_tag=KNDDEPEC_01381;product=Response regulator PleD
BJYU01000015.1	Prodigal:002006	CDS	20181	20387	.	-	0	ID=KNDDEPEC_01382;inference=ab initio prediction:Prodigal:002006;locus_tag=KNDDEPEC_01382;product=hypothetical protein
BJYU01000015.1	Prodigal:002006	CDS	20437	21291	.	-	0	ID=KNDDEPEC_01383;Name=uspE;db_xref=COG:COG0589;gene=uspE;inference=ab initio prediction:Prodigal:002006,similar to AA sequence:UniProtKB:P0AAC0;locus_tag=KNDDEPEC_01383;product=Universal stress protein E
BJYU01000015.1	Prodigal:002006	CDS	21379	21549	.	-	0	ID=KNDDEPEC_01384;inference=ab initio prediction:Prodigal:002006;locus_tag=KNDDEPEC_01384;product=hypothetical protein
BJYU01000015.1	Prodigal:002006	CDS	21742	22053	.	-	0	ID=KNDDEPEC_01385;Name=rnk_1;gene=rnk_1;inference=ab initio prediction:Prodigal:002006,protein motif:HAMAP:MF_00954;locus_tag=KNDDEPEC_01385;product=Regulator of nucleoside diphosphate kinase
BJYU01000015.1	Prodigal:002006	CDS	22068	22622	.	-	0	ID=KNDDEPEC_01386;Name=rnk_2;gene=rnk_2;inference=ab initio prediction:Prodigal:002006,protein motif:HAMAP:MF_00954;locus_tag=KNDDEPEC_01386;product=Regulator of nucleoside diphosphate kinase
BJYU01000015.1	Prodigal:002006	CDS	23083	23322	.	-	0	ID=KNDDEPEC_01387;inference=ab initio prediction:Prodigal:002006;locus_tag=KNDDEPEC_01387;product=hypothetical protein
BJYU01000015.1	Prodigal:002006	CDS	23630	24571	.	+	0	ID=KNDDEPEC_01388;Name=oxyR_1;gene=oxyR_1;inference=ab initio prediction:Prodigal:002006,similar to AA sequence:UniProtKB:P0ACQ4;locus_tag=KNDDEPEC_01388;product=Hydrogen peroxide-inducible genes activator
BJYU01000015.1	Prodigal:002006	CDS	24661	25335	.	-	0	ID=KNDDEPEC_01389;eC_number=2.5.1.44;Name=hss_2;gene=hss_2;inference=ab initio prediction:Prodigal:002006,similar to AA sequence:UniProtKB:O32323;locus_tag=KNDDEPEC_01389;product=Homospermidine synthase
BJYU01000015.1	Prodigal:002006	CDS	25363	26112	.	-	0	ID=KNDDEPEC_01390;eC_number=2.5.1.44;Name=hss_3;gene=hss_3;inference=ab initio prediction:Prodigal:002006,similar to AA sequence:UniProtKB:O32323;locus_tag=KNDDEPEC_01390;product=Homospermidine synthase
BJYU01000015.1	Prodigal:002006	CDS	27069	27674	.	+	0	ID=KNDDEPEC_01391;inference=ab initio prediction:Prodigal:002006;locus_tag=KNDDEPEC_01391;product=hypothetical protein
BJYU01000015.1	Prodigal:002006	CDS	27692	28141	.	+	0	ID=KNDDEPEC_01392;inference=ab initio prediction:Prodigal:002006,similar to AA sequence:UniProtKB:O31533;locus_tag=KNDDEPEC_01392;note=UPF0702 transmembrane protein YetF;product=hypothetical protein
BJYU01000015.1	Prodigal:002006	CDS	28149	28310	.	+	0	ID=KNDDEPEC_01393;inference=ab initio prediction:Prodigal:002006;locus_tag=KNDDEPEC_01393;product=hypothetical protein
BJYU01000015.1	Prodigal:002006	CDS	28294	29067	.	+	0	ID=KNDDEPEC_01394;inference=ab initio prediction:Prodigal:002006;locus_tag=KNDDEPEC_01394;product=hypothetical protein
BJYU01000015.1	Prodigal:002006	CDS	29329	30261	.	+	0	ID=KNDDEPEC_01395;Name=hdfR_5;gene=hdfR_5;inference=ab initio prediction:Prodigal:002006,protein motif:HAMAP:MF_01233;locus_tag=KNDDEPEC_01395;product=HTH-type transcriptional regulator HdfR
BJYU01000015.1	Prodigal:002006	CDS	30311	31936	.	-	0	ID=KNDDEPEC_01396;eC_number=1.9.3.1;Name=ctaD_2;db_xref=COG:COG0843;gene=ctaD_2;inference=ab initio prediction:Prodigal:002006,similar to AA sequence:UniProtKB:P31833;locus_tag=KNDDEPEC_01396;product=Cytochrome c oxidase subunit 1
BJYU01000015.1	Prodigal:002006	CDS	32233	32358	.	+	0	ID=KNDDEPEC_01397;inference=ab initio prediction:Prodigal:002006;locus_tag=KNDDEPEC_01397;product=hypothetical protein
BJYU01000015.1	Prodigal:002006	CDS	32397	32693	.	+	0	ID=KNDDEPEC_01398;inference=ab initio prediction:Prodigal:002006;locus_tag=KNDDEPEC_01398;product=hypothetical protein
BJYU01000015.1	Prodigal:002006	CDS	32793	32939	.	+	0	ID=KNDDEPEC_01399;inference=ab initio prediction:Prodigal:002006;locus_tag=KNDDEPEC_01399;product=hypothetical protein
BJYU01000015.1	Prodigal:002006	CDS	33283	33975	.	+	0	ID=KNDDEPEC_01400;eC_number=1.1.1.205;Name=IMPDH_1;gene=IMPDH_1;inference=ab initio prediction:Prodigal:002006,protein motif:HAMAP:MF_01964;locus_tag=KNDDEPEC_01400;product=Inosine-5'-monophosphate dehydrogenase
BJYU01000015.1	Prodigal:002006	CDS	34058	36562	.	+	0	ID=KNDDEPEC_01401;inference=ab initio prediction:Prodigal:002006;locus_tag=KNDDEPEC_01401;product=hypothetical protein
BJYU01000015.1	Prodigal:002006	CDS	36677	37096	.	+	0	ID=KNDDEPEC_01402;inference=ab initio prediction:Prodigal:002006;locus_tag=KNDDEPEC_01402;product=hypothetical protein
BJYU01000015.1	Prodigal:002006	CDS	37096	37623	.	+	0	ID=KNDDEPEC_01403;Name=petE;gene=petE;inference=ab initio prediction:Prodigal:002006,protein motif:HAMAP:MF_00566;locus_tag=KNDDEPEC_01403;product=Plastocyanin
BJYU01000015.1	Prodigal:002006	CDS	37713	39515	.	+	0	ID=KNDDEPEC_01404;inference=ab initio prediction:Prodigal:002006;locus_tag=KNDDEPEC_01404;product=hypothetical protein
BJYU01000015.1	Prodigal:002006	CDS	39508	40056	.	+	0	ID=KNDDEPEC_01405;inference=ab initio prediction:Prodigal:002006;locus_tag=KNDDEPEC_01405;product=hypothetical protein
BJYU01000015.1	Prodigal:002006	CDS	40141	40581	.	+	0	ID=KNDDEPEC_01406;eC_number=2.7.13.3;Name=fixL;gene=fixL;inference=ab initio prediction:Prodigal:002006,similar to AA sequence:UniProtKB:P10955;locus_tag=KNDDEPEC_01406;product=Sensor protein FixL
BJYU01000015.1	Prodigal:002006	CDS	40587	41168	.	+	0	ID=KNDDEPEC_01407;inference=ab initio prediction:Prodigal:002006;locus_tag=KNDDEPEC_01407;product=hypothetical protein
BJYU01000015.1	Prodigal:002006	CDS	41102	41587	.	-	0	ID=KNDDEPEC_01408;eC_number=3.5.4.3;Name=guaD_2;db_xref=COG:COG0590;gene=guaD_2;inference=ab initio prediction:Prodigal:002006,similar to AA sequence:UniProtKB:O34598;locus_tag=KNDDEPEC_01408;product=Guanine deaminase
BJYU01000015.1	Prodigal:002006	CDS	41602	41769	.	+	0	ID=KNDDEPEC_01409;inference=ab initio prediction:Prodigal:002006;locus_tag=KNDDEPEC_01409;product=hypothetical protein
BJYU01000015.1	Prodigal:002006	CDS	41747	42556	.	-	0	ID=KNDDEPEC_01410;eC_number=5.4.99.22;Name=rluB;db_xref=COG:COG1187;gene=rluB;inference=ab initio prediction:Prodigal:002006,similar to AA sequence:UniProtKB:P35159;locus_tag=KNDDEPEC_01410;product=Ribosomal large subunit pseudouridine synthase B
BJYU01000015.1	Prodigal:002006	CDS	42575	43837	.	-	0	ID=KNDDEPEC_01411;eC_number=1.4.1.2;Name=gluD;gene=gluD;inference=ab initio prediction:Prodigal:002006,similar to AA sequence:UniProtKB:Q7A6H8;locus_tag=KNDDEPEC_01411;product=NAD-specific glutamate dehydrogenase
BJYU01000015.1	Prodigal:002006	CDS	44283	44729	.	+	0	ID=KNDDEPEC_01412;Name=rnk_3;gene=rnk_3;inference=ab initio prediction:Prodigal:002006,protein motif:HAMAP:MF_00954;locus_tag=KNDDEPEC_01412;product=Regulator of nucleoside diphosphate kinase
BJYU01000015.1	Prodigal:002006	CDS	44747	45181	.	+	0	ID=KNDDEPEC_01413;Name=rnk_4;db_xref=COG:COG0782;gene=rnk_4;inference=ab initio prediction:Prodigal:002006,similar to AA sequence:UniProtKB:P0AFW4;locus_tag=KNDDEPEC_01413;product=Regulator of nucleoside diphosphate kinase
BJYU01000015.1	Prodigal:002006	CDS	45565	45993	.	-	0	ID=KNDDEPEC_01414;Name=rnk_5;db_xref=COG:COG0782;gene=rnk_5;inference=ab initio prediction:Prodigal:002006,similar to AA sequence:UniProtKB:P0AFW4;locus_tag=KNDDEPEC_01414;product=Regulator of nucleoside diphosphate kinase
BJYU01000015.1	Prodigal:002006	CDS	46030	46197	.	-	0	ID=KNDDEPEC_01415;inference=ab initio prediction:Prodigal:002006;locus_tag=KNDDEPEC_01415;product=hypothetical protein
BJYU01000015.1	Prodigal:002006	CDS	46577	47116	.	-	0	ID=KNDDEPEC_01416;Name=ptsN_1;db_xref=COG:COG1762;gene=ptsN_1;inference=ab initio prediction:Prodigal:002006,similar to AA sequence:UniProtKB:P69829;locus_tag=KNDDEPEC_01416;product=Nitrogen regulatory protein
BJYU01000015.1	Prodigal:002006	CDS	47622	47849	.	+	0	ID=KNDDEPEC_01417;inference=ab initio prediction:Prodigal:002006;locus_tag=KNDDEPEC_01417;product=hypothetical protein
BJYU01000015.1	Prodigal:002006	CDS	48245	49144	.	+	0	ID=KNDDEPEC_01418;eC_number=1.1.1.205;Name=IMPDH_2;gene=IMPDH_2;inference=ab initio prediction:Prodigal:002006,protein motif:HAMAP:MF_01964;locus_tag=KNDDEPEC_01418;product=Inosine-5'-monophosphate dehydrogenase
BJYU01000015.1	Prodigal:002006	CDS	49161	49376	.	+	0	ID=KNDDEPEC_01419;inference=ab initio prediction:Prodigal:002006;locus_tag=KNDDEPEC_01419;product=hypothetical protein
BJYU01000015.1	Prodigal:002006	CDS	49515	49880	.	+	0	ID=KNDDEPEC_01420;Name=hpf_1;gene=hpf_1;inference=ab initio prediction:Prodigal:002006,protein motif:HAMAP:MF_00839;locus_tag=KNDDEPEC_01420;product=Ribosome hibernation promoting factor
BJYU01000015.1	Prodigal:002006	CDS	50108	50809	.	+	0	ID=KNDDEPEC_01421;inference=ab initio prediction:Prodigal:002006;locus_tag=KNDDEPEC_01421;product=hypothetical protein
BJYU01000015.1	Prodigal:002006	CDS	50623	51294	.	-	0	ID=KNDDEPEC_01422;inference=ab initio prediction:Prodigal:002006;locus_tag=KNDDEPEC_01422;product=hypothetical protein
BJYU01000015.1	Prodigal:002006	CDS	51329	53839	.	+	0	ID=KNDDEPEC_01423;Name=mrcA_2;db_xref=COG:COG5009;gene=mrcA_2;inference=ab initio prediction:Prodigal:002006,similar to AA sequence:UniProtKB:O05131;locus_tag=KNDDEPEC_01423;product=Penicillin-binding protein 1A
BJYU01000015.1	Prodigal:002006	CDS	53874	54518	.	+	0	ID=KNDDEPEC_01424;inference=ab initio prediction:Prodigal:002006,similar to AA sequence:UniProtKB:P0AFP0;locus_tag=KNDDEPEC_01424;note=UPF0126 inner membrane protein YadS;product=hypothetical protein
BJYU01000015.1	Prodigal:002006	CDS	54734	55132	.	+	0	ID=KNDDEPEC_01425;inference=ab initio prediction:Prodigal:002006;locus_tag=KNDDEPEC_01425;product=hypothetical protein
BJYU01000015.1	Prodigal:002006	CDS	55203	55619	.	-	0	ID=KNDDEPEC_01426;inference=ab initio prediction:Prodigal:002006;locus_tag=KNDDEPEC_01426;product=hypothetical protein
BJYU01000015.1	Prodigal:002006	CDS	55727	56608	.	+	0	ID=KNDDEPEC_01427;inference=ab initio prediction:Prodigal:002006;locus_tag=KNDDEPEC_01427;product=hypothetical protein
BJYU01000015.1	Prodigal:002006	CDS	56625	56882	.	-	0	ID=KNDDEPEC_01428;inference=ab initio prediction:Prodigal:002006;locus_tag=KNDDEPEC_01428;product=hypothetical protein
BJYU01000015.1	Prodigal:002006	CDS	57010	58044	.	+	0	ID=KNDDEPEC_01429;inference=ab initio prediction:Prodigal:002006,similar to AA sequence:UniProtKB:P0A8K8;locus_tag=KNDDEPEC_01429;note=UPF0761 membrane protein YihY;product=hypothetical protein
BJYU01000015.1	Prodigal:002006	CDS	58102	59583	.	-	0	ID=KNDDEPEC_01430;eC_number=2.7.8.-;Name=clsA;db_xref=COG:COG1502;gene=clsA;inference=ab initio prediction:Prodigal:002006,similar to AA sequence:UniProtKB:P71040;locus_tag=KNDDEPEC_01430;product=Major cardiolipin synthase ClsA
BJYU01000015.1	Prodigal:002006	CDS	59621	62761	.	-	0	ID=KNDDEPEC_01431;Name=bepE_1;gene=bepE_1;inference=ab initio prediction:Prodigal:002006,similar to AA sequence:UniProtKB:Q8G2M6;locus_tag=KNDDEPEC_01431;product=Efflux pump membrane transporter BepE
BJYU01000015.1	Prodigal:002006	CDS	62787	63974	.	-	0	ID=KNDDEPEC_01432;Name=bepD;gene=bepD;inference=ab initio prediction:Prodigal:002006,similar to AA sequence:UniProtKB:Q8G2M7;locus_tag=KNDDEPEC_01432;product=Efflux pump periplasmic linker BepD
BJYU01000015.1	Prodigal:002006	CDS	64215	64829	.	+	0	ID=KNDDEPEC_01433;inference=ab initio prediction:Prodigal:002006;locus_tag=KNDDEPEC_01433;product=hypothetical protein
BJYU01000015.1	Prodigal:002006	CDS	64966	66951	.	+	0	ID=KNDDEPEC_01434;eC_number=3.2.1.31;Name=uidA;db_xref=COG:COG3250;gene=uidA;inference=ab initio prediction:Prodigal:002006,similar to AA sequence:UniProtKB:P05804;locus_tag=KNDDEPEC_01434;product=Beta-glucuronidase
BJYU01000015.1	Prodigal:002006	CDS	67208	67708	.	+	0	ID=KNDDEPEC_01435;inference=ab initio prediction:Prodigal:002006;locus_tag=KNDDEPEC_01435;product=hypothetical protein
BJYU01000015.1	Prodigal:002006	CDS	67735	67836	.	+	0	ID=KNDDEPEC_01436;inference=ab initio prediction:Prodigal:002006;locus_tag=KNDDEPEC_01436;product=hypothetical protein
BJYU01000015.1	Prodigal:002006	CDS	67928	69484	.	-	0	ID=KNDDEPEC_01437;eC_number=3.4.21.107;Name=degP_2;db_xref=COG:COG0265;gene=degP_2;inference=ab initio prediction:Prodigal:002006,similar to AA sequence:UniProtKB:P0C0V0;locus_tag=KNDDEPEC_01437;product=Periplasmic serine endoprotease DegP
BJYU01000015.1	Prodigal:002006	CDS	69557	69703	.	-	0	ID=KNDDEPEC_01438;inference=ab initio prediction:Prodigal:002006;locus_tag=KNDDEPEC_01438;product=hypothetical protein
BJYU01000015.1	Prodigal:002006	CDS	69718	71001	.	-	0	ID=KNDDEPEC_01439;inference=ab initio prediction:Prodigal:002006;locus_tag=KNDDEPEC_01439;product=hypothetical protein
BJYU01000015.1	Prodigal:002006	CDS	71092	71706	.	-	0	ID=KNDDEPEC_01440;eC_number=1.16.-.-;Name=dps;gene=dps;inference=ab initio prediction:Prodigal:002006,protein motif:HAMAP:MF_01441;locus_tag=KNDDEPEC_01440;product=DNA protection during starvation protein
BJYU01000015.1	Prodigal:002006	CDS	71882	72796	.	+	0	ID=KNDDEPEC_01441;eC_number=1.13.11.2;Name=catE_1;db_xref=COG:COG2514;gene=catE_1;inference=ab initio prediction:Prodigal:002006,similar to AA sequence:UniProtKB:P54721;locus_tag=KNDDEPEC_01441;product=Catechol-2%2C3-dioxygenase
BJYU01000015.1	Prodigal:002006	CDS	72919	73491	.	+	0	ID=KNDDEPEC_01442;eC_number=1.6.5.7;inference=ab initio prediction:Prodigal:002006,similar to AA sequence:UniProtKB:D3KVM6;locus_tag=KNDDEPEC_01442;product=2-hydroxy-1%2C4-benzoquinone reductase
BJYU01000015.1	Prodigal:002006	CDS	73541	75340	.	-	0	ID=KNDDEPEC_01443;db_xref=COG:COG0659;inference=ab initio prediction:Prodigal:002006,similar to AA sequence:UniProtKB:P9WGF7;locus_tag=KNDDEPEC_01443;product=putative sulfate transporter
BJYU01000015.1	Prodigal:002006	CDS	75404	75979	.	-	0	ID=KNDDEPEC_01444;inference=ab initio prediction:Prodigal:002006;locus_tag=KNDDEPEC_01444;product=hypothetical protein
BJYU01000015.1	Prodigal:002006	CDS	75976	77697	.	-	0	ID=KNDDEPEC_01445;inference=ab initio prediction:Prodigal:002006;locus_tag=KNDDEPEC_01445;product=hypothetical protein
BJYU01000015.1	Prodigal:002006	CDS	77719	78615	.	-	0	ID=KNDDEPEC_01446;inference=ab initio prediction:Prodigal:002006;locus_tag=KNDDEPEC_01446;product=hypothetical protein
BJYU01000015.1	Prodigal:002006	CDS	78737	79672	.	-	0	ID=KNDDEPEC_01447;eC_number=1.8.3.7;db_xref=COG:COG1262;inference=ab initio prediction:Prodigal:002006,similar to AA sequence:UniProtKB:I6Y8I5;locus_tag=KNDDEPEC_01447;product=Formylglycine-generating enzyme
BJYU01000015.1	Prodigal:002006	CDS	79669	80607	.	-	0	ID=KNDDEPEC_01448;inference=ab initio prediction:Prodigal:002006;locus_tag=KNDDEPEC_01448;product=hypothetical protein
BJYU01000015.1	Prodigal:002006	CDS	80598	80993	.	-	0	ID=KNDDEPEC_01449;inference=ab initio prediction:Prodigal:002006;locus_tag=KNDDEPEC_01449;product=hypothetical protein
BJYU01000015.1	Prodigal:002006	CDS	80980	83550	.	-	0	ID=KNDDEPEC_01450;inference=ab initio prediction:Prodigal:002006;locus_tag=KNDDEPEC_01450;product=hypothetical protein
BJYU01000015.1	Prodigal:002006	CDS	83547	84527	.	-	0	ID=KNDDEPEC_01451;eC_number=1.9.3.1;Name=ctaC_2;db_xref=COG:COG1622;gene=ctaC_2;inference=ab initio prediction:Prodigal:002006,similar to AA sequence:UniProtKB:Q04441;locus_tag=KNDDEPEC_01451;product=Cytochrome c oxidase subunit 2
BJYU01000015.1	Prodigal:002006	CDS	84517	84924	.	-	0	ID=KNDDEPEC_01452;inference=ab initio prediction:Prodigal:002006;locus_tag=KNDDEPEC_01452;product=hypothetical protein
BJYU01000015.1	Prodigal:002006	CDS	84921	86396	.	-	0	ID=KNDDEPEC_01453;inference=ab initio prediction:Prodigal:002006;locus_tag=KNDDEPEC_01453;product=hypothetical protein
BJYU01000015.1	Prodigal:002006	CDS	86430	88085	.	-	0	ID=KNDDEPEC_01454;eC_number=1.1.99.11;Name=fdhL;gene=fdhL;inference=ab initio prediction:Prodigal:002006,similar to AA sequence:UniProtKB:M1VMF7;locus_tag=KNDDEPEC_01454;product=Fructose dehydrogenase large subunit
BJYU01000015.1	Prodigal:002006	CDS	88096	88614	.	-	0	ID=KNDDEPEC_01455;inference=ab initio prediction:Prodigal:002006;locus_tag=KNDDEPEC_01455;product=hypothetical protein
BJYU01000015.1	Prodigal:002006	CDS	89058	90455	.	+	0	ID=KNDDEPEC_01456;eC_number=3.5.1.47;inference=ab initio prediction:Prodigal:002006,protein motif:HAMAP:MF_01692;locus_tag=KNDDEPEC_01456;product=N-acetyldiaminopimelate deacetylase
BJYU01000015.1	Prodigal:002006	CDS	90511	91908	.	+	0	ID=KNDDEPEC_01457;inference=ab initio prediction:Prodigal:002006;locus_tag=KNDDEPEC_01457;product=hypothetical protein
BJYU01000015.1	Prodigal:002006	CDS	91955	93262	.	-	0	ID=KNDDEPEC_01458;inference=ab initio prediction:Prodigal:002006;locus_tag=KNDDEPEC_01458;product=hypothetical protein
BJYU01000015.1	Prodigal:002006	CDS	93491	94441	.	-	0	ID=KNDDEPEC_01459;inference=ab initio prediction:Prodigal:002006;locus_tag=KNDDEPEC_01459;product=hypothetical protein
BJYU01000015.1	Prodigal:002006	CDS	94725	95111	.	+	0	ID=KNDDEPEC_01460;inference=ab initio prediction:Prodigal:002006;locus_tag=KNDDEPEC_01460;product=hypothetical protein
BJYU01000015.1	Prodigal:002006	CDS	95172	96344	.	+	0	ID=KNDDEPEC_01461;inference=ab initio prediction:Prodigal:002006;locus_tag=KNDDEPEC_01461;product=hypothetical protein
BJYU01000015.1	Prodigal:002006	CDS	96437	97546	.	-	0	ID=KNDDEPEC_01462;inference=ab initio prediction:Prodigal:002006;locus_tag=KNDDEPEC_01462;product=hypothetical protein
BJYU01000015.1	Prodigal:002006	CDS	97617	98282	.	-	0	ID=KNDDEPEC_01463;Name=betI_1;gene=betI_1;inference=ab initio prediction:Prodigal:002006,protein motif:HAMAP:MF_00768;locus_tag=KNDDEPEC_01463;product=HTH-type transcriptional regulator BetI
BJYU01000015.1	Prodigal:002006	CDS	98332	98769	.	-	0	ID=KNDDEPEC_01464;inference=ab initio prediction:Prodigal:002006;locus_tag=KNDDEPEC_01464;product=hypothetical protein
BJYU01000015.1	Prodigal:002006	CDS	98846	100783	.	-	0	ID=KNDDEPEC_01465;eC_number=3.4.24.-;Name=ftsH4;gene=ftsH4;inference=ab initio prediction:Prodigal:002006,similar to AA sequence:UniProtKB:P73437;locus_tag=KNDDEPEC_01465;product=ATP-dependent zinc metalloprotease FtsH 4
BJYU01000015.1	Prodigal:002006	CDS	100869	101432	.	-	0	ID=KNDDEPEC_01466;inference=ab initio prediction:Prodigal:002006;locus_tag=KNDDEPEC_01466;product=hypothetical protein
BJYU01000015.1	Prodigal:002006	CDS	101495	101806	.	-	0	ID=KNDDEPEC_01467;inference=ab initio prediction:Prodigal:002006;locus_tag=KNDDEPEC_01467;product=hypothetical protein
BJYU01000015.1	Prodigal:002006	CDS	102033	102602	.	+	0	ID=KNDDEPEC_01468;inference=ab initio prediction:Prodigal:002006;locus_tag=KNDDEPEC_01468;product=hypothetical protein
BJYU01000015.1	Prodigal:002006	CDS	102851	103900	.	+	0	ID=KNDDEPEC_01469;Name=pstS_1;db_xref=COG:COG0226;gene=pstS_1;inference=ab initio prediction:Prodigal:002006,similar to AA sequence:UniProtKB:P0AG82;locus_tag=KNDDEPEC_01469;product=Phosphate-binding protein PstS
BJYU01000015.1	Prodigal:002006	CDS	103940	105067	.	+	0	ID=KNDDEPEC_01470;db_xref=COG:COG0628;inference=ab initio prediction:Prodigal:002006,similar to AA sequence:UniProtKB:P9WFM5;locus_tag=KNDDEPEC_01470;product=Putative transport protein
BJYU01000015.1	Prodigal:002006	CDS	105374	105538	.	+	0	ID=KNDDEPEC_01471;inference=ab initio prediction:Prodigal:002006;locus_tag=KNDDEPEC_01471;product=hypothetical protein
BJYU01000015.1	Prodigal:002006	CDS	105874	107013	.	-	0	ID=KNDDEPEC_01472;inference=ab initio prediction:Prodigal:002006;locus_tag=KNDDEPEC_01472;product=hypothetical protein
BJYU01000015.1	Prodigal:002006	CDS	107279	107851	.	+	0	ID=KNDDEPEC_01473;eC_number=1.6.5.7;inference=ab initio prediction:Prodigal:002006,similar to AA sequence:UniProtKB:D3KVM6;locus_tag=KNDDEPEC_01473;product=2-hydroxy-1%2C4-benzoquinone reductase
BJYU01000015.1	Prodigal:002006	CDS	107917	108045	.	-	0	ID=KNDDEPEC_01474;inference=ab initio prediction:Prodigal:002006;locus_tag=KNDDEPEC_01474;product=hypothetical protein
BJYU01000015.1	Prodigal:002006	CDS	108263	109111	.	+	0	ID=KNDDEPEC_01475;inference=ab initio prediction:Prodigal:002006;locus_tag=KNDDEPEC_01475;product=hypothetical protein
BJYU01000015.1	Prodigal:002006	CDS	109172	109660	.	-	0	ID=KNDDEPEC_01476;inference=ab initio prediction:Prodigal:002006;locus_tag=KNDDEPEC_01476;product=hypothetical protein
BJYU01000015.1	Prodigal:002006	CDS	110379	110630	.	-	0	ID=KNDDEPEC_01477;eC_number=7.2.2.9;Name=actP_2;gene=actP_2;inference=ab initio prediction:Prodigal:002006,similar to AA sequence:UniProtKB:Q9X5V3;locus_tag=KNDDEPEC_01477;product=Copper-transporting P-type ATPase
BJYU01000016.1	Prodigal:002006	CDS	191	850	.	-	0	ID=KNDDEPEC_01478;inference=ab initio prediction:Prodigal:002006;locus_tag=KNDDEPEC_01478;product=hypothetical protein
BJYU01000016.1	Prodigal:002006	CDS	1254	2702	.	+	0	ID=KNDDEPEC_01479;inference=ab initio prediction:Prodigal:002006;locus_tag=KNDDEPEC_01479;product=hypothetical protein
BJYU01000016.1	Prodigal:002006	CDS	2732	2974	.	+	0	ID=KNDDEPEC_01480;inference=ab initio prediction:Prodigal:002006;locus_tag=KNDDEPEC_01480;product=hypothetical protein
BJYU01000016.1	Prodigal:002006	CDS	3088	4440	.	+	0	ID=KNDDEPEC_01481;inference=ab initio prediction:Prodigal:002006;locus_tag=KNDDEPEC_01481;product=hypothetical protein
BJYU01000016.1	Prodigal:002006	CDS	4528	4722	.	-	0	ID=KNDDEPEC_01482;inference=ab initio prediction:Prodigal:002006;locus_tag=KNDDEPEC_01482;product=hypothetical protein
BJYU01000016.1	Prodigal:002006	CDS	5448	5825	.	+	0	ID=KNDDEPEC_01483;inference=ab initio prediction:Prodigal:002006;locus_tag=KNDDEPEC_01483;product=hypothetical protein
BJYU01000016.1	Prodigal:002006	CDS	6039	6296	.	+	0	ID=KNDDEPEC_01484;inference=ab initio prediction:Prodigal:002006;locus_tag=KNDDEPEC_01484;product=hypothetical protein
BJYU01000016.1	Prodigal:002006	CDS	7028	8134	.	-	0	ID=KNDDEPEC_01485;Name=virS_1;gene=virS_1;inference=ab initio prediction:Prodigal:002006,similar to AA sequence:UniProtKB:P9WMJ3;locus_tag=KNDDEPEC_01485;product=HTH-type transcriptional regulator VirS
BJYU01000016.1	Prodigal:002006	CDS	8322	8810	.	-	0	ID=KNDDEPEC_01486;inference=ab initio prediction:Prodigal:002006;locus_tag=KNDDEPEC_01486;product=hypothetical protein
BJYU01000016.1	Prodigal:002006	CDS	9163	10191	.	-	0	ID=KNDDEPEC_01487;Name=yhdW_2;gene=yhdW_2;inference=ab initio prediction:Prodigal:002006,similar to AA sequence:UniProtKB:P45766;locus_tag=KNDDEPEC_01487;product=Putative amino-acid ABC transporter-binding protein YhdW
BJYU01000016.1	Prodigal:002006	CDS	10257	10901	.	-	0	ID=KNDDEPEC_01488;inference=ab initio prediction:Prodigal:002006;locus_tag=KNDDEPEC_01488;product=hypothetical protein
BJYU01000016.1	Prodigal:002006	CDS	10931	11497	.	-	0	ID=KNDDEPEC_01489;inference=ab initio prediction:Prodigal:002006;locus_tag=KNDDEPEC_01489;product=hypothetical protein
BJYU01000016.1	Prodigal:002006	CDS	12041	12367	.	-	0	ID=KNDDEPEC_01490;inference=ab initio prediction:Prodigal:002006;locus_tag=KNDDEPEC_01490;product=hypothetical protein
BJYU01000016.1	Prodigal:002006	CDS	12467	13846	.	-	0	ID=KNDDEPEC_01491;Name=sauU;gene=sauU;inference=ab initio prediction:Prodigal:002006,similar to AA sequence:UniProtKB:Q0K843;locus_tag=KNDDEPEC_01491;product=putative sulfoacetate transporter SauU
BJYU01000016.1	Prodigal:002006	CDS	13889	14407	.	-	0	ID=KNDDEPEC_01492;eC_number=2.3.1.-;db_xref=COG:COG0454;inference=ab initio prediction:Prodigal:002006,similar to AA sequence:UniProtKB:A0R3F9;locus_tag=KNDDEPEC_01492;product=Acetyltransferase Pat
BJYU01000016.1	Prodigal:002006	CDS	14514	14990	.	-	0	ID=KNDDEPEC_01493;inference=ab initio prediction:Prodigal:002006;locus_tag=KNDDEPEC_01493;product=hypothetical protein
BJYU01000016.1	Prodigal:002006	CDS	15006	15539	.	-	0	ID=KNDDEPEC_01494;inference=ab initio prediction:Prodigal:002006;locus_tag=KNDDEPEC_01494;product=hypothetical protein
BJYU01000016.1	Prodigal:002006	CDS	15543	15968	.	-	0	ID=KNDDEPEC_01495;inference=ab initio prediction:Prodigal:002006;locus_tag=KNDDEPEC_01495;product=hypothetical protein
BJYU01000016.1	Prodigal:002006	CDS	16204	16626	.	-	0	ID=KNDDEPEC_01496;inference=ab initio prediction:Prodigal:002006;locus_tag=KNDDEPEC_01496;product=hypothetical protein
BJYU01000016.1	Prodigal:002006	CDS	17349	18101	.	+	0	ID=KNDDEPEC_01497;Name=aqpZ2_1;gene=aqpZ2_1;inference=ab initio prediction:Prodigal:002006,similar to AA sequence:UniProtKB:Q8UJW4;locus_tag=KNDDEPEC_01497;product=Aquaporin Z 2
BJYU01000016.1	Prodigal:002006	CDS	18312	18638	.	+	0	ID=KNDDEPEC_01498;inference=ab initio prediction:Prodigal:002006;locus_tag=KNDDEPEC_01498;product=hypothetical protein
BJYU01000016.1	Prodigal:002006	CDS	18731	19174	.	-	0	ID=KNDDEPEC_01499;inference=ab initio prediction:Prodigal:002006;locus_tag=KNDDEPEC_01499;product=hypothetical protein
BJYU01000016.1	Prodigal:002006	CDS	19381	19722	.	-	0	ID=KNDDEPEC_01500;inference=ab initio prediction:Prodigal:002006;locus_tag=KNDDEPEC_01500;product=hypothetical protein
BJYU01000016.1	Prodigal:002006	CDS	19822	21057	.	-	0	ID=KNDDEPEC_01501;Name=yiaV_1;db_xref=COG:COG1566;gene=yiaV_1;inference=ab initio prediction:Prodigal:002006,similar to AA sequence:UniProtKB:P37683;locus_tag=KNDDEPEC_01501;product=Inner membrane protein YiaV
BJYU01000016.1	Prodigal:002006	CDS	21050	21529	.	-	0	ID=KNDDEPEC_01502;inference=ab initio prediction:Prodigal:002006;locus_tag=KNDDEPEC_01502;product=hypothetical protein
BJYU01000016.1	Prodigal:002006	CDS	21513	21683	.	-	0	ID=KNDDEPEC_01503;inference=ab initio prediction:Prodigal:002006;locus_tag=KNDDEPEC_01503;product=hypothetical protein
BJYU01000016.1	Prodigal:002006	CDS	21708	22817	.	-	0	ID=KNDDEPEC_01504;Name=ydiK;db_xref=COG:COG0628;gene=ydiK;inference=ab initio prediction:Prodigal:002006,similar to AA sequence:UniProtKB:P0AFS7;locus_tag=KNDDEPEC_01504;product=Putative transport protein YdiK
BJYU01000016.1	Prodigal:002006	CDS	22843	23109	.	-	0	ID=KNDDEPEC_01505;inference=ab initio prediction:Prodigal:002006;locus_tag=KNDDEPEC_01505;product=hypothetical protein
BJYU01000016.1	Prodigal:002006	CDS	23152	23958	.	-	0	ID=KNDDEPEC_01506;eC_number=1.3.1.9;Name=fabI_2;db_xref=COG:COG0623;gene=fabI_2;inference=ab initio prediction:Prodigal:002006,similar to AA sequence:UniProtKB:O67505;locus_tag=KNDDEPEC_01506;product=Enoyl-[acyl-carrier-protein] reductase [NADH] FabI
BJYU01000016.1	Prodigal:002006	CDS	23955	26387	.	-	0	ID=KNDDEPEC_01507;inference=ab initio prediction:Prodigal:002006;locus_tag=KNDDEPEC_01507;product=hypothetical protein
BJYU01000016.1	Prodigal:002006	CDS	26425	26937	.	-	0	ID=KNDDEPEC_01508;inference=ab initio prediction:Prodigal:002006;locus_tag=KNDDEPEC_01508;product=hypothetical protein
BJYU01000016.1	Prodigal:002006	CDS	26955	28163	.	-	0	ID=KNDDEPEC_01509;eC_number=2.7.2.1;Name=ackA;db_xref=COG:COG0282;gene=ackA;inference=ab initio prediction:Prodigal:002006,similar to AA sequence:UniProtKB:Q9WYB1;locus_tag=KNDDEPEC_01509;product=Acetate kinase
BJYU01000016.1	Prodigal:002006	CDS	28167	29144	.	-	0	ID=KNDDEPEC_01510;eC_number=2.3.1.8;Name=pta;db_xref=COG:COG0280;gene=pta;inference=ab initio prediction:Prodigal:002006,similar to AA sequence:UniProtKB:Q9X0L4;locus_tag=KNDDEPEC_01510;product=Phosphate acetyltransferase
BJYU01000016.1	Prodigal:002006	CDS	29444	29758	.	-	0	ID=KNDDEPEC_01511;inference=ab initio prediction:Prodigal:002006;locus_tag=KNDDEPEC_01511;product=hypothetical protein
BJYU01000016.1	Prodigal:002006	CDS	29755	32181	.	-	0	ID=KNDDEPEC_01512;Name=ybiO;db_xref=COG:COG0668;gene=ybiO;inference=ab initio prediction:Prodigal:002006,similar to AA sequence:UniProtKB:P75783;locus_tag=KNDDEPEC_01512;product=Moderate conductance mechanosensitive channel YbiO
BJYU01000016.1	Prodigal:002006	CDS	32204	32509	.	-	0	ID=KNDDEPEC_01513;inference=ab initio prediction:Prodigal:002006;locus_tag=KNDDEPEC_01513;product=hypothetical protein
BJYU01000016.1	Prodigal:002006	CDS	32506	33312	.	-	0	ID=KNDDEPEC_01514;Name=lolA_1;gene=lolA_1;inference=ab initio prediction:Prodigal:002006,protein motif:HAMAP:MF_00240;locus_tag=KNDDEPEC_01514;product=Outer-membrane lipoprotein carrier protein
BJYU01000016.1	Prodigal:002006	CDS	33901	35544	.	+	0	ID=KNDDEPEC_01515;eC_number=4.3.1.17;Name=sdaB;db_xref=COG:COG1760;gene=sdaB;inference=ab initio prediction:Prodigal:002006,similar to AA sequence:UniProtKB:P30744;locus_tag=KNDDEPEC_01515;product=L-serine dehydratase 2
BJYU01000016.1	Prodigal:002006	CDS	35620	37980	.	+	0	ID=KNDDEPEC_01516;eC_number=2.3.1.54;Name=pflB;gene=pflB;inference=ab initio prediction:Prodigal:002006,similar to AA sequence:UniProtKB:Q7A7X6;locus_tag=KNDDEPEC_01516;product=Formate acetyltransferase
BJYU01000016.1	Prodigal:002006	CDS	37992	38813	.	+	0	ID=KNDDEPEC_01517;eC_number=1.97.1.4;Name=pflA;db_xref=COG:COG1180;gene=pflA;inference=ab initio prediction:Prodigal:002006,similar to AA sequence:UniProtKB:P0A9N4;locus_tag=KNDDEPEC_01517;product=Pyruvate formate-lyase 1-activating enzyme
BJYU01000016.1	Prodigal:002006	CDS	38826	40391	.	+	0	ID=KNDDEPEC_01518;Name=aspT;gene=aspT;inference=ab initio prediction:Prodigal:002006,similar to AA sequence:UniProtKB:Q8L3K8;locus_tag=KNDDEPEC_01518;product=Aspartate/alanine antiporter
BJYU01000016.1	Prodigal:002006	CDS	40416	41522	.	-	0	ID=KNDDEPEC_01519;Name=virS_2;gene=virS_2;inference=ab initio prediction:Prodigal:002006,similar to AA sequence:UniProtKB:P9WMJ3;locus_tag=KNDDEPEC_01519;product=HTH-type transcriptional regulator VirS
BJYU01000016.1	Prodigal:002006	CDS	41843	42730	.	+	0	ID=KNDDEPEC_01520;inference=ab initio prediction:Prodigal:002006;locus_tag=KNDDEPEC_01520;product=hypothetical protein
BJYU01000016.1	Prodigal:002006	CDS	42777	43616	.	+	0	ID=KNDDEPEC_01521;eC_number=2.7.4.1;inference=ab initio prediction:Prodigal:002006,similar to AA sequence:UniProtKB:Q92ZU4;locus_tag=KNDDEPEC_01521;product=Polyphosphate:ADP phosphotransferase 3
BJYU01000016.1	Prodigal:002006	CDS	43649	44149	.	+	0	ID=KNDDEPEC_01522;inference=ab initio prediction:Prodigal:002006;locus_tag=KNDDEPEC_01522;product=hypothetical protein
BJYU01000016.1	Prodigal:002006	CDS	44134	44784	.	+	0	ID=KNDDEPEC_01523;db_xref=COG:COG0659;inference=ab initio prediction:Prodigal:002006,similar to AA sequence:UniProtKB:P9WGF7;locus_tag=KNDDEPEC_01523;product=putative sulfate transporter
BJYU01000016.1	Prodigal:002006	CDS	44830	45492	.	+	0	ID=KNDDEPEC_01524;db_xref=COG:COG0659;inference=ab initio prediction:Prodigal:002006,similar to AA sequence:UniProtKB:P9WGF7;locus_tag=KNDDEPEC_01524;product=putative sulfate transporter
BJYU01000016.1	Prodigal:002006	CDS	46136	47368	.	+	0	ID=KNDDEPEC_01525;Name=intS_1;db_xref=COG:COG0582;gene=intS_1;inference=ab initio prediction:Prodigal:002006,similar to AA sequence:UniProtKB:P37326;locus_tag=KNDDEPEC_01525;product=Prophage integrase IntS
BJYU01000016.1	Prodigal:002006	CDS	48663	48869	.	+	0	ID=KNDDEPEC_01526;inference=ab initio prediction:Prodigal:002006;locus_tag=KNDDEPEC_01526;product=hypothetical protein
BJYU01000016.1	Prodigal:002006	CDS	49025	49297	.	+	0	ID=KNDDEPEC_01527;inference=ab initio prediction:Prodigal:002006;locus_tag=KNDDEPEC_01527;product=hypothetical protein
BJYU01000016.1	Prodigal:002006	CDS	49294	49521	.	+	0	ID=KNDDEPEC_01528;inference=ab initio prediction:Prodigal:002006;locus_tag=KNDDEPEC_01528;product=hypothetical protein
BJYU01000016.1	Prodigal:002006	CDS	49514	50941	.	+	0	ID=KNDDEPEC_01529;inference=ab initio prediction:Prodigal:002006;locus_tag=KNDDEPEC_01529;product=hypothetical protein
BJYU01000016.1	Prodigal:002006	CDS	51623	53161	.	-	0	ID=KNDDEPEC_01530;eC_number=1.1.1.402;Name=eryB_1;db_xref=COG:COG0578;gene=eryB_1;inference=ab initio prediction:Prodigal:002006,similar to AA sequence:UniProtKB:Q2YIQ2;locus_tag=KNDDEPEC_01530;product=D-erythritol 1-phosphate dehydrogenase
BJYU01000016.1	Prodigal:002006	CDS	53213	54706	.	-	0	ID=KNDDEPEC_01531;eC_number=2.7.1.30;Name=glpK_1;gene=glpK_1;inference=ab initio prediction:Prodigal:002006,similar to AA sequence:UniProtKB:O86033;locus_tag=KNDDEPEC_01531;product=Glycerol kinase
BJYU01000016.1	Prodigal:002006	CDS	54901	55668	.	-	0	ID=KNDDEPEC_01532;Name=tauE;gene=tauE;inference=ab initio prediction:Prodigal:002006,similar to AA sequence:UniProtKB:Q0K020;locus_tag=KNDDEPEC_01532;product=putative sulfite/organosulfonate exporter TauE
BJYU01000016.1	Prodigal:002006	CDS	55672	57675	.	-	0	ID=KNDDEPEC_01533;eC_number=3.2.1.199;Name=yihQ;db_xref=COG:COG1501;gene=yihQ;inference=ab initio prediction:Prodigal:002006,similar to AA sequence:UniProtKB:P32138;locus_tag=KNDDEPEC_01533;product=Sulfoquinovosidase
BJYU01000016.1	Prodigal:002006	CDS	57684	58448	.	-	0	ID=KNDDEPEC_01534;eC_number=1.1.1.390;inference=ab initio prediction:Prodigal:002006,similar to AA sequence:UniProtKB:P0DOV5;locus_tag=KNDDEPEC_01534;product=Sulfoquinovose 1-dehydrogenase
BJYU01000016.1	Prodigal:002006	CDS	58461	59342	.	-	0	ID=KNDDEPEC_01535;eC_number=3.1.1.99;inference=ab initio prediction:Prodigal:002006,similar to AA sequence:UniProtKB:P0DOV6;locus_tag=KNDDEPEC_01535;product=6-deoxy-6-sulfogluconolactonase
BJYU01000016.1	Prodigal:002006	CDS	59339	60133	.	-	0	ID=KNDDEPEC_01536;Name=yphB;db_xref=COG:COG2017;gene=yphB;inference=ab initio prediction:Prodigal:002006,similar to AA sequence:UniProtKB:P76584;locus_tag=KNDDEPEC_01536;product=putative protein YphB
BJYU01000016.1	Prodigal:002006	CDS	60248	61057	.	-	0	ID=KNDDEPEC_01537;eC_number=4.1.2.58;inference=ab initio prediction:Prodigal:002006,similar to AA sequence:UniProtKB:P0DOV8;locus_tag=KNDDEPEC_01537;product=2-dehydro-3%2C6-dideoxy-6-sulfogluconate aldolase
BJYU01000016.1	Prodigal:002006	CDS	61068	62801	.	-	0	ID=KNDDEPEC_01538;eC_number=4.2.1.162;inference=ab initio prediction:Prodigal:002006,similar to AA sequence:UniProtKB:P0DOV7;locus_tag=KNDDEPEC_01538;product=6-deoxy-6-sulfo-D-gluconate dehydratase
BJYU01000016.1	Prodigal:002006	CDS	62912	63097	.	-	0	ID=KNDDEPEC_01539;eC_number=4.2.1.8;Name=uxuA_1;db_xref=COG:COG1312;gene=uxuA_1;inference=ab initio prediction:Prodigal:002006,similar to AA sequence:UniProtKB:P24215;locus_tag=KNDDEPEC_01539;product=Mannonate dehydratase
BJYU01000016.1	Prodigal:002006	CDS	63142	65520	.	-	0	ID=KNDDEPEC_01540;eC_number=2.4.1.161;db_xref=COG:COG1501;inference=ab initio prediction:Prodigal:002006,similar to AA sequence:UniProtKB:B3PEE6;locus_tag=KNDDEPEC_01540;product=Oligosaccharide 4-alpha-D-glucosyltransferase
BJYU01000016.1	Prodigal:002006	CDS	65543	66619	.	-	0	ID=KNDDEPEC_01541;eC_number=7.5.2.1;Name=malK_1;db_xref=COG:COG3839;gene=malK_1;inference=ab initio prediction:Prodigal:002006,similar to AA sequence:UniProtKB:P19566;locus_tag=KNDDEPEC_01541;product=Maltose/maltodextrin import ATP-binding protein MalK
BJYU01000016.1	Prodigal:002006	CDS	66636	67685	.	-	0	ID=KNDDEPEC_01542;inference=ab initio prediction:Prodigal:002006;locus_tag=KNDDEPEC_01542;product=hypothetical protein
BJYU01000016.1	Prodigal:002006	CDS	67693	68730	.	-	0	ID=KNDDEPEC_01543;inference=ab initio prediction:Prodigal:002006;locus_tag=KNDDEPEC_01543;product=hypothetical protein
BJYU01000016.1	Prodigal:002006	CDS	68791	70071	.	-	0	ID=KNDDEPEC_01544;inference=ab initio prediction:Prodigal:002006;locus_tag=KNDDEPEC_01544;product=hypothetical protein
BJYU01000016.1	Prodigal:002006	CDS	70426	71436	.	+	0	ID=KNDDEPEC_01545;Name=degA_2;db_xref=COG:COG1609;gene=degA_2;inference=ab initio prediction:Prodigal:002006,similar to AA sequence:UniProtKB:P37947;locus_tag=KNDDEPEC_01545;product=HTH-type transcriptional regulator DegA
BJYU01000016.1	Prodigal:002006	CDS	71755	72387	.	-	0	ID=KNDDEPEC_01546;inference=ab initio prediction:Prodigal:002006;locus_tag=KNDDEPEC_01546;product=hypothetical protein
BJYU01000016.1	Prodigal:002006	CDS	72336	72863	.	-	0	ID=KNDDEPEC_01547;inference=ab initio prediction:Prodigal:002006;locus_tag=KNDDEPEC_01547;product=hypothetical protein
BJYU01000016.1	Prodigal:002006	CDS	73003	73497	.	+	0	ID=KNDDEPEC_01548;inference=ab initio prediction:Prodigal:002006;locus_tag=KNDDEPEC_01548;product=hypothetical protein
BJYU01000016.1	Prodigal:002006	CDS	73538	75061	.	-	0	ID=KNDDEPEC_01549;inference=ab initio prediction:Prodigal:002006;locus_tag=KNDDEPEC_01549;product=hypothetical protein
BJYU01000016.1	Prodigal:002006	CDS	75142	75651	.	+	0	ID=KNDDEPEC_01550;inference=ab initio prediction:Prodigal:002006;locus_tag=KNDDEPEC_01550;product=hypothetical protein
BJYU01000016.1	Prodigal:002006	CDS	76546	76929	.	-	0	ID=KNDDEPEC_01551;inference=ab initio prediction:Prodigal:002006;locus_tag=KNDDEPEC_01551;product=hypothetical protein
BJYU01000016.1	Prodigal:002006	CDS	77035	77532	.	-	0	ID=KNDDEPEC_01552;eC_number=3.6.1.25;db_xref=COG:COG2954;inference=ab initio prediction:Prodigal:002006,similar to AA sequence:UniProtKB:A3DIJ8;locus_tag=KNDDEPEC_01552;product=Inorganic triphosphatase
BJYU01000016.1	Prodigal:002006	CDS	77663	78004	.	-	0	ID=KNDDEPEC_01553;inference=ab initio prediction:Prodigal:002006;locus_tag=KNDDEPEC_01553;product=hypothetical protein
BJYU01000016.1	Prodigal:002006	CDS	78907	79065	.	+	0	ID=KNDDEPEC_01554;inference=ab initio prediction:Prodigal:002006;locus_tag=KNDDEPEC_01554;product=hypothetical protein
BJYU01000016.1	Prodigal:002006	CDS	79369	80715	.	+	0	ID=KNDDEPEC_01555;inference=ab initio prediction:Prodigal:002006;locus_tag=KNDDEPEC_01555;product=hypothetical protein
BJYU01000016.1	Prodigal:002006	CDS	81052	82200	.	+	0	ID=KNDDEPEC_01556;eC_number=3.1.4.46;Name=glpQ;db_xref=COG:COG0584;gene=glpQ;inference=ab initio prediction:Prodigal:002006,similar to AA sequence:UniProtKB:P09394;locus_tag=KNDDEPEC_01556;product=Glycerophosphodiester phosphodiesterase%2C periplasmic
BJYU01000016.1	Prodigal:002006	CDS	82654	84369	.	-	0	ID=KNDDEPEC_01557;inference=ab initio prediction:Prodigal:002006;locus_tag=KNDDEPEC_01557;product=hypothetical protein
BJYU01000016.1	Prodigal:002006	CDS	84366	85346	.	-	0	ID=KNDDEPEC_01558;db_xref=COG:COG1840;inference=ab initio prediction:Prodigal:002006,similar to AA sequence:UniProtKB:P43951;locus_tag=KNDDEPEC_01558;product=putative protein
BJYU01000016.1	Prodigal:002006	CDS	85526	85732	.	-	0	ID=KNDDEPEC_01559;inference=ab initio prediction:Prodigal:002006;locus_tag=KNDDEPEC_01559;product=hypothetical protein
BJYU01000016.1	Prodigal:002006	CDS	85764	86792	.	-	0	ID=KNDDEPEC_01560;eC_number=2.4.1.-;Name=mgtA;db_xref=COG:COG0438;gene=mgtA;inference=ab initio prediction:Prodigal:002006,similar to AA sequence:UniProtKB:P9WMY5;locus_tag=KNDDEPEC_01560;product=GDP-mannose-dependent alpha-mannosyltransferase
BJYU01000016.1	Prodigal:002006	CDS	86792	87604	.	-	0	ID=KNDDEPEC_01561;eC_number=3.6.1.54;Name=lpxH;gene=lpxH;inference=ab initio prediction:Prodigal:002006,protein motif:HAMAP:MF_00575;locus_tag=KNDDEPEC_01561;product=UDP-2%2C3-diacylglucosamine hydrolase
BJYU01000016.1	Prodigal:002006	CDS	88262	88828	.	-	0	ID=KNDDEPEC_01562;eC_number=2.7.4.23;Name=phnN;gene=phnN;inference=ab initio prediction:Prodigal:002006,protein motif:HAMAP:MF_00836;locus_tag=KNDDEPEC_01562;product=Ribose 1%2C5-bisphosphate phosphokinase PhnN
BJYU01000016.1	Prodigal:002006	CDS	88833	89972	.	-	0	ID=KNDDEPEC_01563;eC_number=3.6.1.63;Name=phnM;db_xref=COG:COG3454;gene=phnM;inference=ab initio prediction:Prodigal:002006,similar to AA sequence:UniProtKB:P16689;locus_tag=KNDDEPEC_01563;product=Alpha-D-ribose 1-methylphosphonate 5-triphosphate diphosphatase
BJYU01000016.1	Prodigal:002006	CDS	89984	90667	.	-	0	ID=KNDDEPEC_01564;inference=ab initio prediction:Prodigal:002006;locus_tag=KNDDEPEC_01564;product=hypothetical protein
BJYU01000016.1	Prodigal:002006	CDS	90667	91527	.	-	0	ID=KNDDEPEC_01565;inference=ab initio prediction:Prodigal:002006;locus_tag=KNDDEPEC_01565;product=hypothetical protein
BJYU01000016.1	Prodigal:002006	CDS	91592	92581	.	-	0	ID=KNDDEPEC_01566;inference=ab initio prediction:Prodigal:002006;locus_tag=KNDDEPEC_01566;product=hypothetical protein
BJYU01000016.1	Prodigal:002006	CDS	92610	93449	.	-	0	ID=KNDDEPEC_01567;eC_number=7.3.2.1;Name=phnC;db_xref=COG:COG3638;gene=phnC;inference=ab initio prediction:Prodigal:002006,similar to AA sequence:UniProtKB:A0QQ70;locus_tag=KNDDEPEC_01567;product=Phosphate-import ATP-binding protein PhnC
BJYU01000016.1	Prodigal:002006	CDS	93455	94153	.	-	0	ID=KNDDEPEC_01568;eC_number=2.3.1.89;Name=dapH_1;gene=dapH_1;inference=ab initio prediction:Prodigal:002006,protein motif:HAMAP:MF_01691;locus_tag=KNDDEPEC_01568;product=2%2C3%2C4%2C5-tetrahydropyridine-2%2C6-dicarboxylate N-acetyltransferase
BJYU01000016.1	Prodigal:002006	CDS	94153	94893	.	-	0	ID=KNDDEPEC_01569;eC_number=2.7.8.37;Name=phnL;db_xref=COG:COG4778;gene=phnL;inference=ab initio prediction:Prodigal:002006,similar to AA sequence:UniProtKB:P16679;locus_tag=KNDDEPEC_01569;product=Alpha-D-ribose 1-methylphosphonate 5-triphosphate synthase subunit PhnL
BJYU01000016.1	Prodigal:002006	CDS	94895	95671	.	-	0	ID=KNDDEPEC_01570;Name=phnK;db_xref=COG:COG4107;gene=phnK;inference=ab initio prediction:Prodigal:002006,similar to AA sequence:UniProtKB:P16678;locus_tag=KNDDEPEC_01570;product=Putative phosphonates utilization ATP-binding protein PhnK
BJYU01000016.1	Prodigal:002006	CDS	95668	96573	.	-	0	ID=KNDDEPEC_01571;eC_number=4.7.1.1;Name=phnJ;db_xref=COG:COG3627;gene=phnJ;inference=ab initio prediction:Prodigal:002006,similar to AA sequence:UniProtKB:P16688;locus_tag=KNDDEPEC_01571;product=Alpha-D-ribose 1-methylphosphonate 5-phosphate C-P lyase
BJYU01000016.1	Prodigal:002006	CDS	96570	97670	.	-	0	ID=KNDDEPEC_01572;eC_number=2.7.8.37;Name=phnI;db_xref=COG:COG3626;gene=phnI;inference=ab initio prediction:Prodigal:002006,similar to AA sequence:UniProtKB:P16687;locus_tag=KNDDEPEC_01572;product=Alpha-D-ribose 1-methylphosphonate 5-triphosphate synthase subunit PhnI
BJYU01000016.1	Prodigal:002006	CDS	97674	98270	.	-	0	ID=KNDDEPEC_01573;eC_number=2.7.8.37;Name=phnH;db_xref=COG:COG3625;gene=phnH;inference=ab initio prediction:Prodigal:002006,similar to AA sequence:UniProtKB:P16686;locus_tag=KNDDEPEC_01573;product=Alpha-D-ribose 1-methylphosphonate 5-triphosphate synthase subunit PhnH
BJYU01000016.1	Prodigal:002006	CDS	98270	98680	.	-	0	ID=KNDDEPEC_01574;eC_number=2.7.8.37;Name=phnG;db_xref=COG:COG3624;gene=phnG;inference=ab initio prediction:Prodigal:002006,similar to AA sequence:UniProtKB:P16685;locus_tag=KNDDEPEC_01574;product=Alpha-D-ribose 1-methylphosphonate 5-triphosphate synthase subunit PhnG
BJYU01000016.1	Prodigal:002006	CDS	98823	99545	.	+	0	ID=KNDDEPEC_01575;Name=phnF;db_xref=COG:COG2188;gene=phnF;inference=ab initio prediction:Prodigal:002006,similar to AA sequence:UniProtKB:P16684;locus_tag=KNDDEPEC_01575;product=putative transcriptional regulator PhnF
BJYU01000016.1	Prodigal:002006	CDS	99598	99795	.	-	0	ID=KNDDEPEC_01576;inference=ab initio prediction:Prodigal:002006;locus_tag=KNDDEPEC_01576;product=hypothetical protein
BJYU01000016.1	Prodigal:002006	CDS	99996	102179	.	-	0	ID=KNDDEPEC_01577;inference=ab initio prediction:Prodigal:002006;locus_tag=KNDDEPEC_01577;product=hypothetical protein
BJYU01000016.1	Prodigal:002006	CDS	102218	102358	.	+	0	ID=KNDDEPEC_01578;inference=ab initio prediction:Prodigal:002006;locus_tag=KNDDEPEC_01578;product=hypothetical protein
BJYU01000016.1	Prodigal:002006	CDS	102436	103545	.	+	0	ID=KNDDEPEC_01579;inference=ab initio prediction:Prodigal:002006;locus_tag=KNDDEPEC_01579;product=hypothetical protein
BJYU01000016.1	Prodigal:002006	CDS	103789	104856	.	+	0	ID=KNDDEPEC_01580;inference=ab initio prediction:Prodigal:002006;locus_tag=KNDDEPEC_01580;product=hypothetical protein
BJYU01000017.1	Prodigal:002006	CDS	208	495	.	-	0	ID=KNDDEPEC_01581;inference=ab initio prediction:Prodigal:002006;locus_tag=KNDDEPEC_01581;product=hypothetical protein
BJYU01000017.1	Prodigal:002006	CDS	583	1584	.	-	0	ID=KNDDEPEC_01582;eC_number=1.1.1.408;Name=pdxA2_2;db_xref=COG:COG1995;gene=pdxA2_2;inference=ab initio prediction:Prodigal:002006,similar to AA sequence:UniProtKB:Q0K4F5;locus_tag=KNDDEPEC_01582;product=D-threonate 4-phosphate dehydrogenase
BJYU01000017.1	Prodigal:002006	CDS	1581	2843	.	-	0	ID=KNDDEPEC_01583;eC_number=2.7.1.219;Name=dtnK;db_xref=COG:COG3395;gene=dtnK;inference=ab initio prediction:Prodigal:002006,similar to AA sequence:UniProtKB:Q0K4F6;locus_tag=KNDDEPEC_01583;product=D-threonate kinase
BJYU01000017.1	Prodigal:002006	CDS	2845	3102	.	-	0	ID=KNDDEPEC_01584;Name=kdgT;gene=kdgT;inference=ab initio prediction:Prodigal:002006,protein motif:HAMAP:MF_00070;locus_tag=KNDDEPEC_01584;product=2-keto-3-deoxygluconate permease
BJYU01000017.1	Aragorn:001002	tRNA	3430	3519	.	-	.	ID=KNDDEPEC_01585;inference=COORDINATES:profile:Aragorn:001002;locus_tag=KNDDEPEC_01585;product=tRNA-Ser(gga)
BJYU01000017.1	Prodigal:002006	CDS	3726	4046	.	+	0	ID=KNDDEPEC_01586;inference=ab initio prediction:Prodigal:002006;locus_tag=KNDDEPEC_01586;product=hypothetical protein
BJYU01000017.1	Prodigal:002006	CDS	4130	4789	.	+	0	ID=KNDDEPEC_01587;eC_number=1.8.4.11;Name=msrA_3;db_xref=COG:COG0225;gene=msrA_3;inference=ab initio prediction:Prodigal:002006,similar to AA sequence:UniProtKB:Q93S39;locus_tag=KNDDEPEC_01587;product=Peptide methionine sulfoxide reductase MsrA
BJYU01000017.1	Prodigal:002006	CDS	4854	5765	.	-	0	ID=KNDDEPEC_01588;eC_number=3.4.24.-;Name=mepA;db_xref=COG:COG3770;gene=mepA;inference=ab initio prediction:Prodigal:002006,similar to AA sequence:UniProtKB:P0C0T5;locus_tag=KNDDEPEC_01588;product=Penicillin-insensitive murein endopeptidase
BJYU01000017.1	Prodigal:002006	CDS	5892	7046	.	-	0	ID=KNDDEPEC_01589;eC_number=1.3.1.87;Name=hcaB_1;gene=hcaB_1;inference=ab initio prediction:Prodigal:002006,protein motif:HAMAP:MF_01647;locus_tag=KNDDEPEC_01589;product=3-phenylpropionate-dihydrodiol/cinnamic acid-dihydrodiol dehydrogenase
BJYU01000017.1	Prodigal:002006	CDS	7241	7651	.	+	0	ID=KNDDEPEC_01590;inference=ab initio prediction:Prodigal:002006;locus_tag=KNDDEPEC_01590;product=hypothetical protein
BJYU01000017.1	Prodigal:002006	CDS	7791	8756	.	+	0	ID=KNDDEPEC_01591;inference=ab initio prediction:Prodigal:002006;locus_tag=KNDDEPEC_01591;product=hypothetical protein
BJYU01000017.1	Prodigal:002006	CDS	9266	10096	.	+	0	ID=KNDDEPEC_01592;Name=ribN_2;gene=ribN_2;inference=ab initio prediction:Prodigal:002006,similar to AA sequence:UniProtKB:A6WUW2;locus_tag=KNDDEPEC_01592;product=Riboflavin transporter
BJYU01000017.1	Prodigal:002006	CDS	10093	11184	.	+	0	ID=KNDDEPEC_01593;eC_number=3.6.4.12;Name=recD2_2;db_xref=COG:COG0507;gene=recD2_2;inference=ab initio prediction:Prodigal:002006,similar to AA sequence:UniProtKB:Q9RT63;locus_tag=KNDDEPEC_01593;product=ATP-dependent RecD-like DNA helicase
BJYU01000017.1	Prodigal:002006	CDS	11444	12532	.	+	0	ID=KNDDEPEC_01594;Name=takP_1;db_xref=COG:COG4663;gene=takP_1;inference=ab initio prediction:Prodigal:002006,similar to AA sequence:UniProtKB:Q3J1R2;locus_tag=KNDDEPEC_01594;product=Alpha-keto acid-binding periplasmic protein TakP
BJYU01000017.1	Prodigal:002006	CDS	12584	13417	.	-	0	ID=KNDDEPEC_01595;inference=ab initio prediction:Prodigal:002006;locus_tag=KNDDEPEC_01595;product=hypothetical protein
BJYU01000017.1	Prodigal:002006	CDS	13553	14170	.	+	0	ID=KNDDEPEC_01596;inference=ab initio prediction:Prodigal:002006;locus_tag=KNDDEPEC_01596;product=hypothetical protein
BJYU01000017.1	Prodigal:002006	CDS	14208	14666	.	+	0	ID=KNDDEPEC_01597;eC_number=1.20.4.1;Name=arsC_1;gene=arsC_1;inference=ab initio prediction:Prodigal:002006,similar to AA sequence:UniProtKB:P08692;locus_tag=KNDDEPEC_01597;product=Arsenate reductase
BJYU01000017.1	Prodigal:002006	CDS	14701	15957	.	-	0	ID=KNDDEPEC_01598;Name=ycaD_1;gene=ycaD_1;inference=ab initio prediction:Prodigal:002006,similar to AA sequence:UniProtKB:P21503;locus_tag=KNDDEPEC_01598;product=putative MFS-type transporter YcaD
BJYU01000017.1	Prodigal:002006	CDS	16272	16835	.	+	0	ID=KNDDEPEC_01599;inference=ab initio prediction:Prodigal:002006;locus_tag=KNDDEPEC_01599;product=hypothetical protein
BJYU01000017.1	Prodigal:002006	CDS	16845	17093	.	+	0	ID=KNDDEPEC_01600;inference=ab initio prediction:Prodigal:002006;locus_tag=KNDDEPEC_01600;product=hypothetical protein
BJYU01000017.1	Prodigal:002006	CDS	17149	18954	.	-	0	ID=KNDDEPEC_01601;eC_number=3.6.5.-;Name=lepA;db_xref=COG:COG0481;gene=lepA;inference=ab initio prediction:Prodigal:002006,similar to AA sequence:UniProtKB:Q2FXY7;locus_tag=KNDDEPEC_01601;product=Elongation factor 4
BJYU01000017.1	Prodigal:002006	CDS	19095	20231	.	-	0	ID=KNDDEPEC_01602;Name=hrcA;db_xref=COG:COG1420;gene=hrcA;inference=ab initio prediction:Prodigal:002006,similar to AA sequence:UniProtKB:P30727;locus_tag=KNDDEPEC_01602;product=Heat-inducible transcription repressor HrcA
BJYU01000017.1	Prodigal:002006	CDS	20340	21053	.	+	0	ID=KNDDEPEC_01603;eC_number=2.7.7.56;Name=rph;db_xref=COG:COG0689;gene=rph;inference=ab initio prediction:Prodigal:002006,similar to AA sequence:UniProtKB:P50597;locus_tag=KNDDEPEC_01603;product=Ribonuclease PH
BJYU01000017.1	Prodigal:002006	CDS	21050	21700	.	+	0	ID=KNDDEPEC_01604;eC_number=3.6.1.66;db_xref=COG:COG0127;inference=ab initio prediction:Prodigal:002006,similar to AA sequence:UniProtKB:Q83FA3;locus_tag=KNDDEPEC_01604;product=dITP/XTP pyrophosphatase
BJYU01000017.1	Prodigal:002006	CDS	21749	22231	.	-	0	ID=KNDDEPEC_01605;inference=ab initio prediction:Prodigal:002006;locus_tag=KNDDEPEC_01605;product=hypothetical protein
BJYU01000017.1	Prodigal:002006	CDS	22333	22983	.	-	0	ID=KNDDEPEC_01606;Name=slmA_2;gene=slmA_2;inference=ab initio prediction:Prodigal:002006,protein motif:HAMAP:MF_01839;locus_tag=KNDDEPEC_01606;product=Nucleoid occlusion factor SlmA
BJYU01000017.1	Prodigal:002006	CDS	23365	24525	.	+	0	ID=KNDDEPEC_01607;Name=hemW;db_xref=COG:COG0635;gene=hemW;inference=ab initio prediction:Prodigal:002006,similar to AA sequence:UniProtKB:P52062;locus_tag=KNDDEPEC_01607;product=Heme chaperone HemW
BJYU01000017.1	Prodigal:002006	CDS	24560	25411	.	-	0	ID=KNDDEPEC_01608;eC_number=4.1.3.30;Name=prpB_1;gene=prpB_1;inference=ab initio prediction:Prodigal:002006,protein motif:HAMAP:MF_01939;locus_tag=KNDDEPEC_01608;product=2-methylisocitrate lyase
BJYU01000017.1	Prodigal:002006	CDS	25424	26368	.	-	0	ID=KNDDEPEC_01609;eC_number=6.3.2.3;Name=gshB;db_xref=COG:COG0189;gene=gshB;inference=ab initio prediction:Prodigal:002006,similar to AA sequence:UniProtKB:P04425;locus_tag=KNDDEPEC_01609;product=Glutathione synthetase
BJYU01000017.1	Prodigal:002006	CDS	26530	27399	.	+	0	ID=KNDDEPEC_01610;eC_number=2.7.1.-;Name=bmrU;db_xref=COG:COG1597;gene=bmrU;inference=ab initio prediction:Prodigal:002006,similar to AA sequence:UniProtKB:P39074;locus_tag=KNDDEPEC_01610;product=Putative lipid kinase BmrU
BJYU01000017.1	Prodigal:002006	CDS	27417	27719	.	-	0	ID=KNDDEPEC_01611;inference=ab initio prediction:Prodigal:002006;locus_tag=KNDDEPEC_01611;product=hypothetical protein
BJYU01000017.1	Prodigal:002006	CDS	27963	28835	.	+	0	ID=KNDDEPEC_01612;Name=yofA;db_xref=COG:COG0583;gene=yofA;inference=ab initio prediction:Prodigal:002006,similar to AA sequence:UniProtKB:O34685;locus_tag=KNDDEPEC_01612;product=HTH-type transcriptional regulator YofA
BJYU01000017.1	Prodigal:002006	CDS	28916	29293	.	-	0	ID=KNDDEPEC_01613;inference=ab initio prediction:Prodigal:002006,similar to AA sequence:UniProtKB:Q6NCZ4;locus_tag=KNDDEPEC_01613;note=UPF0102 protein RPA0323;product=hypothetical protein
BJYU01000017.1	Prodigal:002006	CDS	29290	30246	.	-	0	ID=KNDDEPEC_01614;eC_number=2.1.1.198;Name=rsmI;gene=rsmI;inference=ab initio prediction:Prodigal:002006,protein motif:HAMAP:MF_01877;locus_tag=KNDDEPEC_01614;product=Ribosomal RNA small subunit methyltransferase I
BJYU01000017.1	Prodigal:002006	CDS	30356	31651	.	+	0	ID=KNDDEPEC_01615;Name=lpoA;gene=lpoA;inference=ab initio prediction:Prodigal:002006,protein motif:HAMAP:MF_01890;locus_tag=KNDDEPEC_01615;product=Penicillin-binding protein activator LpoA
BJYU01000017.1	Prodigal:002006	CDS	31661	32170	.	-	0	ID=KNDDEPEC_01616;inference=ab initio prediction:Prodigal:002006;locus_tag=KNDDEPEC_01616;product=hypothetical protein
BJYU01000017.1	Prodigal:002006	CDS	32190	32978	.	-	0	ID=KNDDEPEC_01617;eC_number=7.6.2.7;Name=tauB_2;db_xref=COG:COG4525;gene=tauB_2;inference=ab initio prediction:Prodigal:002006,similar to AA sequence:UniProtKB:Q47538;locus_tag=KNDDEPEC_01617;product=Taurine import ATP-binding protein TauB
BJYU01000017.1	Prodigal:002006	CDS	32978	33832	.	-	0	ID=KNDDEPEC_01618;Name=ssuC_5;db_xref=COG:COG0600;gene=ssuC_5;inference=ab initio prediction:Prodigal:002006,similar to AA sequence:UniProtKB:P40401;locus_tag=KNDDEPEC_01618;product=Putative aliphatic sulfonates transport permease protein SsuC
BJYU01000017.1	Prodigal:002006	CDS	33857	34825	.	-	0	ID=KNDDEPEC_01619;Name=ssuA_2;db_xref=COG:COG0715;gene=ssuA_2;inference=ab initio prediction:Prodigal:002006,similar to AA sequence:UniProtKB:P40400;locus_tag=KNDDEPEC_01619;product=Putative aliphatic sulfonates-binding protein
BJYU01000017.1	Prodigal:002006	CDS	35088	37838	.	+	0	ID=KNDDEPEC_01620;Name=glnD;db_xref=COG:COG2844;gene=glnD;inference=ab initio prediction:Prodigal:002006,similar to AA sequence:UniProtKB:Q9RAE4;locus_tag=KNDDEPEC_01620;product=Bifunctional uridylyltransferase/uridylyl-removing enzyme
BJYU01000017.1	Prodigal:002006	CDS	37899	38522	.	+	0	ID=KNDDEPEC_01621;Name=grpE;gene=grpE;inference=ab initio prediction:Prodigal:002006,protein motif:HAMAP:MF_01151;locus_tag=KNDDEPEC_01621;product=Protein GrpE
BJYU01000017.1	Prodigal:002006	CDS	38639	39274	.	+	0	ID=KNDDEPEC_01622;inference=ab initio prediction:Prodigal:002006,similar to AA sequence:UniProtKB:P0AFP0;locus_tag=KNDDEPEC_01622;note=UPF0126 inner membrane protein YadS;product=hypothetical protein
BJYU01000017.1	Prodigal:002006	CDS	39362	39745	.	+	0	ID=KNDDEPEC_01623;inference=ab initio prediction:Prodigal:002006;locus_tag=KNDDEPEC_01623;product=hypothetical protein
BJYU01000017.1	Prodigal:002006	CDS	39742	40698	.	-	0	ID=KNDDEPEC_01624;inference=ab initio prediction:Prodigal:002006;locus_tag=KNDDEPEC_01624;product=hypothetical protein
BJYU01000017.1	Prodigal:002006	CDS	40731	41351	.	-	0	ID=KNDDEPEC_01625;eC_number=1.14.11.33;Name=alkB;db_xref=COG:COG3145;gene=alkB;inference=ab initio prediction:Prodigal:002006,similar to AA sequence:UniProtKB:P05050;locus_tag=KNDDEPEC_01625;product=Alpha-ketoglutarate-dependent dioxygenase AlkB
BJYU01000017.1	Prodigal:002006	CDS	41677	42297	.	-	0	ID=KNDDEPEC_01626;eC_number=5.4.2.11;Name=gpmA_2;gene=gpmA_2;inference=ab initio prediction:Prodigal:002006,similar to AA sequence:UniProtKB:P30798;locus_tag=KNDDEPEC_01626;product=2%2C3-bisphosphoglycerate-dependent phosphoglycerate mutase
BJYU01000017.1	Prodigal:002006	CDS	42333	43148	.	-	0	ID=KNDDEPEC_01627;eC_number=1.17.1.8;Name=dapB;db_xref=COG:COG0289;gene=dapB;inference=ab initio prediction:Prodigal:002006,similar to AA sequence:UniProtKB:Q6G2G3;locus_tag=KNDDEPEC_01627;product=4-hydroxy-tetrahydrodipicolinate reductase
BJYU01000017.1	Prodigal:002006	CDS	43268	43573	.	-	0	ID=KNDDEPEC_01628;inference=ab initio prediction:Prodigal:002006;locus_tag=KNDDEPEC_01628;product=hypothetical protein
BJYU01000017.1	Prodigal:002006	CDS	43573	43863	.	-	0	ID=KNDDEPEC_01629;inference=ab initio prediction:Prodigal:002006;locus_tag=KNDDEPEC_01629;product=hypothetical protein
BJYU01000017.1	Prodigal:002006	CDS	43932	44726	.	-	0	ID=KNDDEPEC_01630;eC_number=3.5.2.6;Name=bla;gene=bla;inference=ab initio prediction:Prodigal:002006,similar to AA sequence:UniProtKB:O07293;locus_tag=KNDDEPEC_01630;product=Beta-lactamase OXA-18
BJYU01000017.1	Prodigal:002006	CDS	44739	45482	.	-	0	ID=KNDDEPEC_01631;eC_number=4.1.1.23;Name=pyrF;db_xref=COG:COG0284;gene=pyrF;inference=ab initio prediction:Prodigal:002006,similar to AA sequence:UniProtKB:Q5FJB3;locus_tag=KNDDEPEC_01631;product=Orotidine 5'-phosphate decarboxylase
BJYU01000017.1	Prodigal:002006	CDS	45479	46102	.	-	0	ID=KNDDEPEC_01632;eC_number=2.1.1.182;Name=rsmA_1;gene=rsmA_1;inference=ab initio prediction:Prodigal:002006,protein motif:HAMAP:MF_00607;locus_tag=KNDDEPEC_01632;product=Ribosomal RNA small subunit methyltransferase A
BJYU01000017.1	Prodigal:002006	CDS	46188	47333	.	-	0	ID=KNDDEPEC_01633;Name=dnaJ_3;db_xref=COG:COG0484;gene=dnaJ_3;inference=ab initio prediction:Prodigal:002006,similar to AA sequence:UniProtKB:Q6RSN5;locus_tag=KNDDEPEC_01633;product=Chaperone protein DnaJ
BJYU01000017.1	Prodigal:002006	CDS	47525	49441	.	-	0	ID=KNDDEPEC_01634;Name=dnaK_2;gene=dnaK_2;inference=ab initio prediction:Prodigal:002006,similar to AA sequence:UniProtKB:Q05981;locus_tag=KNDDEPEC_01634;product=Chaperone protein DnaK
BJYU01000017.1	Prodigal:002006	CDS	49798	50694	.	-	0	ID=KNDDEPEC_01635;Name=ada;db_xref=COG:COG0350;gene=ada;inference=ab initio prediction:Prodigal:002006,similar to AA sequence:UniProtKB:P06134;locus_tag=KNDDEPEC_01635;product=Bifunctional transcriptional activator/DNA repair enzyme Ada
BJYU01000017.1	Prodigal:002006	CDS	50794	51303	.	-	0	ID=KNDDEPEC_01636;inference=ab initio prediction:Prodigal:002006;locus_tag=KNDDEPEC_01636;product=hypothetical protein
BJYU01000017.1	Prodigal:002006	CDS	51324	52085	.	+	0	ID=KNDDEPEC_01637;eC_number=4.2.99.18;Name=nth_1;db_xref=COG:COG0177;gene=nth_1;inference=ab initio prediction:Prodigal:002006,similar to AA sequence:UniProtKB:P0AB83;locus_tag=KNDDEPEC_01637;product=Endonuclease III
BJYU01000017.1	Prodigal:002006	CDS	52099	52344	.	-	0	ID=KNDDEPEC_01638;inference=ab initio prediction:Prodigal:002006;locus_tag=KNDDEPEC_01638;product=hypothetical protein
BJYU01000017.1	Prodigal:002006	CDS	52349	53146	.	-	0	ID=KNDDEPEC_01639;eC_number=3.6.1.27;Name=uppP;db_xref=COG:COG1968;gene=uppP;inference=ab initio prediction:Prodigal:002006,similar to AA sequence:UniProtKB:P60932;locus_tag=KNDDEPEC_01639;product=Undecaprenyl-diphosphatase
BJYU01000017.1	Prodigal:002006	CDS	53243	54016	.	+	0	ID=KNDDEPEC_01640;Name=fzlA;gene=fzlA;inference=ab initio prediction:Prodigal:002006,similar to AA sequence:UniProtKB:A0A0H3CDY2;locus_tag=KNDDEPEC_01640;product=FtsZ-localized protein A
BJYU01000017.1	Prodigal:002006	CDS	54073	55164	.	+	0	ID=KNDDEPEC_01641;eC_number=1.17.99.6;Name=queG;gene=queG;inference=ab initio prediction:Prodigal:002006,protein motif:HAMAP:MF_00916;locus_tag=KNDDEPEC_01641;product=Epoxyqueuosine reductase
BJYU01000017.1	Prodigal:002006	CDS	55161	56042	.	+	0	ID=KNDDEPEC_01642;Name=yeeZ;db_xref=COG:COG0451;gene=yeeZ;inference=ab initio prediction:Prodigal:002006,similar to AA sequence:UniProtKB:P0AD12;locus_tag=KNDDEPEC_01642;product=Protein YeeZ
BJYU01000017.1	Prodigal:002006	CDS	56009	56950	.	-	0	ID=KNDDEPEC_01643;inference=ab initio prediction:Prodigal:002006;locus_tag=KNDDEPEC_01643;product=hypothetical protein
BJYU01000017.1	Prodigal:002006	CDS	57095	57604	.	-	0	ID=KNDDEPEC_01644;Name=comM_1;db_xref=COG:COG0606;gene=comM_1;inference=ab initio prediction:Prodigal:002006,similar to AA sequence:UniProtKB:P45049;locus_tag=KNDDEPEC_01644;product=Competence protein ComM
BJYU01000017.1	Prodigal:002006	CDS	57601	58632	.	-	0	ID=KNDDEPEC_01645;Name=comM_2;db_xref=COG:COG0606;gene=comM_2;inference=ab initio prediction:Prodigal:002006,similar to AA sequence:UniProtKB:P45049;locus_tag=KNDDEPEC_01645;product=Competence protein ComM
BJYU01000017.1	Prodigal:002006	CDS	58853	59263	.	+	0	ID=KNDDEPEC_01646;inference=ab initio prediction:Prodigal:002006;locus_tag=KNDDEPEC_01646;product=hypothetical protein
BJYU01000017.1	Prodigal:002006	CDS	59253	59702	.	+	0	ID=KNDDEPEC_01647;Name=phyR_1;gene=phyR_1;inference=ab initio prediction:Prodigal:002006,similar to AA sequence:UniProtKB:Q0PEV3;locus_tag=KNDDEPEC_01647;product=Phyllosphere-induced regulator PhyR
BJYU01000017.1	Prodigal:002006	CDS	59786	62509	.	-	0	ID=KNDDEPEC_01648;Name=mutS;db_xref=COG:COG0249;gene=mutS;inference=ab initio prediction:Prodigal:002006,similar to AA sequence:UniProtKB:P0A1Y0;locus_tag=KNDDEPEC_01648;product=DNA mismatch repair protein MutS
BJYU01000017.1	Prodigal:002006	CDS	62661	64949	.	+	0	ID=KNDDEPEC_01649;eC_number=1.1.1.40;Name=tme;db_xref=COG:COG0280;gene=tme;inference=ab initio prediction:Prodigal:002006,similar to AA sequence:UniProtKB:O30808;locus_tag=KNDDEPEC_01649;product=NADP-dependent malic enzyme
[truncated: 8,747,733 more chars]
