# Supplementary material for: Comprehensive Comparative Genomics and Phenotyping of Methylobacterium Species
Source: Front Microbiol. 2021 Oct 6;12:740610. doi: 10.3389/fmicb.2021.740610 (PMC8561711; doi:10.3389/fmicb.2021.740610)
Supplement: Supplementary file 11 [file Data_Sheet_5.ZIP › Mic_guangxiensis_.gff]

##gff-version 3
##sequence-region FMVJ01000030.1 1 2518
##sequence-region FMVJ01000026.1 1 8144
##sequence-region FMVJ01000025.1 1 12597
##sequence-region FMVJ01000023.1 1 22509
##sequence-region FMVJ01000008.1 1 256975
##sequence-region FMVJ01000028.1 1 5419
##sequence-region FMVJ01000010.1 1 154299
##sequence-region FMVJ01000007.1 1 258872
##sequence-region FMVJ01000033.1 1 1710
##sequence-region FMVJ01000005.1 1 472429
##sequence-region FMVJ01000022.1 1 25720
##sequence-region FMVJ01000006.1 1 407384
##sequence-region FMVJ01000018.1 1 81843
##sequence-region FMVJ01000011.1 1 147426
##sequence-region FMVJ01000013.1 1 132676
##sequence-region FMVJ01000024.1 1 17903
##sequence-region FMVJ01000003.1 1 614791
##sequence-region FMVJ01000032.1 1 2307
##sequence-region FMVJ01000016.1 1 104115
##sequence-region FMVJ01000002.1 1 722408
##sequence-region FMVJ01000029.1 1 3597
##sequence-region FMVJ01000009.1 1 178364
##sequence-region FMVJ01000012.1 1 135493
##sequence-region FMVJ01000031.1 1 2383
##sequence-region FMVJ01000004.1 1 512869
##sequence-region FMVJ01000014.1 1 112366
##sequence-region FMVJ01000015.1 1 104907
##sequence-region FMVJ01000017.1 1 84136
##sequence-region FMVJ01000027.1 1 7065
##sequence-region FMVJ01000019.1 1 52234
##sequence-region FMVJ01000034.1 1 1653
##sequence-region FMVJ01000001.1 1 721
##sequence-region FMVJ01000020.1 1 37632
##sequence-region FMVJ01000021.1 1 36267
FMVJ01000030.1	Prodigal:002006	CDS	340	678	.	-	0	ID=HMGFGAEG_00001;inference=ab initio prediction:Prodigal:002006;locus_tag=HMGFGAEG_00001;product=hypothetical protein
FMVJ01000030.1	Prodigal:002006	CDS	825	1733	.	+	0	ID=HMGFGAEG_00002;Name=dmlR_1;gene=dmlR_1;inference=ab initio prediction:Prodigal:002006,similar to AA sequence:UniProtKB:P76250;locus_tag=HMGFGAEG_00002;product=HTH-type transcriptional regulator DmlR
FMVJ01000030.1	Prodigal:002006	CDS	1747	2142	.	-	0	ID=HMGFGAEG_00003;inference=ab initio prediction:Prodigal:002006;locus_tag=HMGFGAEG_00003;product=hypothetical protein
FMVJ01000026.1	Prodigal:002006	CDS	8	694	.	+	0	ID=HMGFGAEG_00004;Name=ftsK_1;db_xref=COG:COG1674;gene=ftsK_1;inference=ab initio prediction:Prodigal:002006,similar to AA sequence:UniProtKB:P46889;locus_tag=HMGFGAEG_00004;product=DNA translocase FtsK
FMVJ01000026.1	Prodigal:002006	CDS	771	1184	.	-	0	ID=HMGFGAEG_00005;inference=ab initio prediction:Prodigal:002006;locus_tag=HMGFGAEG_00005;product=hypothetical protein
FMVJ01000026.1	Prodigal:002006	CDS	1254	2003	.	+	0	ID=HMGFGAEG_00006;eC_number=1.3.1.87;Name=hcaB_1;gene=hcaB_1;inference=ab initio prediction:Prodigal:002006,protein motif:HAMAP:MF_01647;locus_tag=HMGFGAEG_00006;product=3-phenylpropionate-dihydrodiol/cinnamic acid-dihydrodiol dehydrogenase
FMVJ01000026.1	Prodigal:002006	CDS	2208	5096	.	+	0	ID=HMGFGAEG_00007;eC_number=2.4.1.129;Name=mtgA_1;gene=mtgA_1;inference=ab initio prediction:Prodigal:002006,protein motif:HAMAP:MF_00766;locus_tag=HMGFGAEG_00007;product=Biosynthetic peptidoglycan transglycosylase
FMVJ01000026.1	Prodigal:002006	CDS	5096	6136	.	+	0	ID=HMGFGAEG_00008;inference=ab initio prediction:Prodigal:002006;locus_tag=HMGFGAEG_00008;product=hypothetical protein
FMVJ01000026.1	Prodigal:002006	CDS	6393	6788	.	+	0	ID=HMGFGAEG_00009;eC_number=4.4.1.5;Name=gloA_1;db_xref=COG:COG0346;gene=gloA_1;inference=ab initio prediction:Prodigal:002006,similar to AA sequence:UniProtKB:P0AC81;locus_tag=HMGFGAEG_00009;product=Lactoylglutathione lyase
FMVJ01000026.1	Prodigal:002006	CDS	6815	7318	.	+	0	ID=HMGFGAEG_00010;eC_number=3.5.1.88;Name=def;db_xref=COG:COG0242;gene=def;inference=ab initio prediction:Prodigal:002006,similar to AA sequence:UniProtKB:Q9I7A8;locus_tag=HMGFGAEG_00010;product=Peptide deformylase
FMVJ01000026.1	Prodigal:002006	CDS	7355	7579	.	+	0	ID=HMGFGAEG_00011;inference=ab initio prediction:Prodigal:002006;locus_tag=HMGFGAEG_00011;product=hypothetical protein
FMVJ01000026.1	Aragorn:001002	tRNA	7723	7799	.	+	.	ID=HMGFGAEG_00012;inference=COORDINATES:profile:Aragorn:001002;locus_tag=HMGFGAEG_00012;product=tRNA-Asp(gtc)
FMVJ01000026.1	Prodigal:002006	CDS	7809	8126	.	-	0	ID=HMGFGAEG_00013;db_xref=COG:COG3039;inference=ab initio prediction:Prodigal:002006,similar to AA sequence:ISfinder:ISMdi26;locus_tag=HMGFGAEG_00013;product=IS5 family transposase ISMdi26
FMVJ01000025.1	Prodigal:002006	CDS	191	796	.	-	0	ID=HMGFGAEG_00014;inference=ab initio prediction:Prodigal:002006;locus_tag=HMGFGAEG_00014;product=hypothetical protein
FMVJ01000025.1	Prodigal:002006	CDS	798	1367	.	-	0	ID=HMGFGAEG_00015;inference=ab initio prediction:Prodigal:002006;locus_tag=HMGFGAEG_00015;product=hypothetical protein
FMVJ01000025.1	Prodigal:002006	CDS	1763	2734	.	-	0	ID=HMGFGAEG_00016;Name=corA_1;db_xref=COG:COG0598;gene=corA_1;inference=ab initio prediction:Prodigal:002006,similar to AA sequence:UniProtKB:P0A2R8;locus_tag=HMGFGAEG_00016;product=Magnesium transport protein CorA
FMVJ01000025.1	Prodigal:002006	CDS	2837	3127	.	-	0	ID=HMGFGAEG_00017;inference=ab initio prediction:Prodigal:002006;locus_tag=HMGFGAEG_00017;product=hypothetical protein
FMVJ01000025.1	Prodigal:002006	CDS	3132	3365	.	-	0	ID=HMGFGAEG_00018;inference=ab initio prediction:Prodigal:002006;locus_tag=HMGFGAEG_00018;product=hypothetical protein
FMVJ01000025.1	Prodigal:002006	CDS	3465	3914	.	+	0	ID=HMGFGAEG_00019;Name=oxyR_1;gene=oxyR_1;inference=ab initio prediction:Prodigal:002006,similar to AA sequence:UniProtKB:P0ACQ4;locus_tag=HMGFGAEG_00019;product=Hydrogen peroxide-inducible genes activator
FMVJ01000025.1	Prodigal:002006	CDS	3972	4379	.	+	0	ID=HMGFGAEG_00020;Name=oxyR_2;gene=oxyR_2;inference=ab initio prediction:Prodigal:002006,similar to AA sequence:UniProtKB:P0ACQ4;locus_tag=HMGFGAEG_00020;product=Hydrogen peroxide-inducible genes activator
FMVJ01000025.1	Prodigal:002006	CDS	4549	4737	.	-	0	ID=HMGFGAEG_00021;inference=ab initio prediction:Prodigal:002006;locus_tag=HMGFGAEG_00021;product=hypothetical protein
FMVJ01000025.1	Prodigal:002006	CDS	4772	6040	.	-	0	ID=HMGFGAEG_00022;inference=ab initio prediction:Prodigal:002006;locus_tag=HMGFGAEG_00022;product=hypothetical protein
FMVJ01000025.1	Prodigal:002006	CDS	6234	7028	.	-	0	ID=HMGFGAEG_00023;inference=ab initio prediction:Prodigal:002006;locus_tag=HMGFGAEG_00023;product=hypothetical protein
FMVJ01000025.1	Prodigal:002006	CDS	7442	7582	.	-	0	ID=HMGFGAEG_00024;inference=ab initio prediction:Prodigal:002006;locus_tag=HMGFGAEG_00024;product=hypothetical protein
FMVJ01000025.1	Prodigal:002006	CDS	7732	8778	.	+	0	ID=HMGFGAEG_00025;inference=ab initio prediction:Prodigal:002006;locus_tag=HMGFGAEG_00025;product=hypothetical protein
FMVJ01000025.1	Prodigal:002006	CDS	8784	10268	.	+	0	ID=HMGFGAEG_00026;inference=ab initio prediction:Prodigal:002006;locus_tag=HMGFGAEG_00026;product=hypothetical protein
FMVJ01000025.1	Prodigal:002006	CDS	11120	11674	.	+	0	ID=HMGFGAEG_00027;inference=ab initio prediction:Prodigal:002006;locus_tag=HMGFGAEG_00027;product=hypothetical protein
FMVJ01000023.1	Prodigal:002006	CDS	204	434	.	+	0	ID=HMGFGAEG_00028;inference=ab initio prediction:Prodigal:002006;locus_tag=HMGFGAEG_00028;product=hypothetical protein
FMVJ01000023.1	Prodigal:002006	CDS	637	2607	.	+	0	ID=HMGFGAEG_00029;eC_number=6.2.1.1;Name=acsA_1;db_xref=COG:COG0365;gene=acsA_1;inference=ab initio prediction:Prodigal:002006,similar to AA sequence:UniProtKB:Q89WV5;locus_tag=HMGFGAEG_00029;product=Acetyl-coenzyme A synthetase
FMVJ01000023.1	Prodigal:002006	CDS	2631	2936	.	+	0	ID=HMGFGAEG_00030;Name=yjcH;db_xref=COG:COG3162;gene=yjcH;inference=ab initio prediction:Prodigal:002006,similar to AA sequence:UniProtKB:P0AF54;locus_tag=HMGFGAEG_00030;product=Inner membrane protein YjcH
FMVJ01000023.1	Prodigal:002006	CDS	2936	4630	.	+	0	ID=HMGFGAEG_00031;Name=actP_1;db_xref=COG:COG4147;gene=actP_1;inference=ab initio prediction:Prodigal:002006,similar to AA sequence:UniProtKB:P32705;locus_tag=HMGFGAEG_00031;product=Cation/acetate symporter ActP
FMVJ01000023.1	Prodigal:002006	CDS	4700	6514	.	+	0	ID=HMGFGAEG_00032;inference=ab initio prediction:Prodigal:002006;locus_tag=HMGFGAEG_00032;product=hypothetical protein
FMVJ01000023.1	Prodigal:002006	CDS	6515	7183	.	+	0	ID=HMGFGAEG_00033;eC_number=2.7.7.7;Name=polC;db_xref=COG:COG2176;gene=polC;inference=ab initio prediction:Prodigal:002006,similar to AA sequence:UniProtKB:Q9ZHF6;locus_tag=HMGFGAEG_00033;product=DNA polymerase III PolC-type
FMVJ01000023.1	Prodigal:002006	CDS	7246	7488	.	+	0	ID=HMGFGAEG_00034;inference=ab initio prediction:Prodigal:002006;locus_tag=HMGFGAEG_00034;product=hypothetical protein
FMVJ01000023.1	Prodigal:002006	CDS	7582	9339	.	+	0	ID=HMGFGAEG_00035;inference=ab initio prediction:Prodigal:002006;locus_tag=HMGFGAEG_00035;product=hypothetical protein
FMVJ01000023.1	Prodigal:002006	CDS	9507	10223	.	-	0	ID=HMGFGAEG_00036;inference=ab initio prediction:Prodigal:002006;locus_tag=HMGFGAEG_00036;product=hypothetical protein
FMVJ01000023.1	Prodigal:002006	CDS	10437	10799	.	+	0	ID=HMGFGAEG_00037;inference=ab initio prediction:Prodigal:002006;locus_tag=HMGFGAEG_00037;product=hypothetical protein
FMVJ01000023.1	Prodigal:002006	CDS	11218	12021	.	+	0	ID=HMGFGAEG_00038;inference=ab initio prediction:Prodigal:002006;locus_tag=HMGFGAEG_00038;product=hypothetical protein
FMVJ01000023.1	Prodigal:002006	CDS	12407	12715	.	+	0	ID=HMGFGAEG_00039;inference=ab initio prediction:Prodigal:002006;locus_tag=HMGFGAEG_00039;product=hypothetical protein
FMVJ01000023.1	Prodigal:002006	CDS	12715	12981	.	+	0	ID=HMGFGAEG_00040;inference=ab initio prediction:Prodigal:002006,similar to AA sequence:ISfinder:ISPye35;locus_tag=HMGFGAEG_00040;product=IS630 family transposase ISPye35
FMVJ01000023.1	Prodigal:002006	CDS	13172	14254	.	+	0	ID=HMGFGAEG_00041;Name=ccpA;db_xref=COG:COG1609;gene=ccpA;inference=ab initio prediction:Prodigal:002006,similar to AA sequence:UniProtKB:P25144;locus_tag=HMGFGAEG_00041;product=Catabolite control protein A
FMVJ01000023.1	Prodigal:002006	CDS	14305	15024	.	+	0	ID=HMGFGAEG_00042;eC_number=3.5.99.6;Name=gamA;db_xref=COG:COG0363;gene=gamA;inference=ab initio prediction:Prodigal:002006,similar to AA sequence:UniProtKB:O31458;locus_tag=HMGFGAEG_00042;product=putative glucosamine-6-phosphate deaminase 2
FMVJ01000023.1	Prodigal:002006	CDS	15074	16264	.	+	0	ID=HMGFGAEG_00043;inference=ab initio prediction:Prodigal:002006;locus_tag=HMGFGAEG_00043;product=hypothetical protein
FMVJ01000023.1	Prodigal:002006	CDS	16332	17354	.	+	0	ID=HMGFGAEG_00044;eC_number=3.5.1.25;Name=nagA_1;db_xref=COG:COG1820;gene=nagA_1;inference=ab initio prediction:Prodigal:002006,similar to AA sequence:UniProtKB:P0AF18;locus_tag=HMGFGAEG_00044;product=N-acetylglucosamine-6-phosphate deacetylase
FMVJ01000023.1	Prodigal:002006	CDS	17435	18631	.	+	0	ID=HMGFGAEG_00045;inference=ab initio prediction:Prodigal:002006;locus_tag=HMGFGAEG_00045;product=hypothetical protein
FMVJ01000023.1	Prodigal:002006	CDS	18780	19670	.	+	0	ID=HMGFGAEG_00046;Name=lacX_1;gene=lacX_1;inference=ab initio prediction:Prodigal:002006,similar to AA sequence:UniProtKB:P23496;locus_tag=HMGFGAEG_00046;product=Protein LacX%2C plasmid
FMVJ01000023.1	Prodigal:002006	CDS	20246	21775	.	+	0	ID=HMGFGAEG_00047;eC_number=6.2.1.3;Name=lcfB;db_xref=COG:COG0318;gene=lcfB;inference=ab initio prediction:Prodigal:002006,similar to AA sequence:UniProtKB:O07610;locus_tag=HMGFGAEG_00047;product=Long-chain-fatty-acid--CoA ligase
FMVJ01000023.1	Prodigal:002006	CDS	22169	22498	.	-	0	ID=HMGFGAEG_00048;db_xref=COG:COG3039;inference=ab initio prediction:Prodigal:002006,similar to AA sequence:ISfinder:ISMdi26;locus_tag=HMGFGAEG_00048;product=IS5 family transposase ISMdi26
FMVJ01000008.1	barrnap:0.9	rRNA	29	135	3.5e-09	+	.	ID=HMGFGAEG_00049;locus_tag=HMGFGAEG_00049;product=5S ribosomal RNA
FMVJ01000008.1	Aragorn:001002	tRNA	266	342	.	+	.	ID=HMGFGAEG_00050;inference=COORDINATES:profile:Aragorn:001002;locus_tag=HMGFGAEG_00050;product=tRNA-Met(cat)
FMVJ01000008.1	Prodigal:002006	CDS	1984	3045	.	-	0	ID=HMGFGAEG_00051;Name=xerC_1;gene=xerC_1;inference=ab initio prediction:Prodigal:002006,protein motif:HAMAP:MF_01808;locus_tag=HMGFGAEG_00051;product=Tyrosine recombinase XerC
FMVJ01000008.1	Prodigal:002006	CDS	3045	4751	.	-	0	ID=HMGFGAEG_00052;Name=xerC_2;gene=xerC_2;inference=ab initio prediction:Prodigal:002006,protein motif:HAMAP:MF_01808;locus_tag=HMGFGAEG_00052;product=Tyrosine recombinase XerC
FMVJ01000008.1	Prodigal:002006	CDS	4925	5104	.	-	0	ID=HMGFGAEG_00053;inference=ab initio prediction:Prodigal:002006;locus_tag=HMGFGAEG_00053;product=hypothetical protein
FMVJ01000008.1	Prodigal:002006	CDS	5361	6014	.	-	0	ID=HMGFGAEG_00054;inference=ab initio prediction:Prodigal:002006;locus_tag=HMGFGAEG_00054;product=hypothetical protein
FMVJ01000008.1	Prodigal:002006	CDS	6253	9207	.	-	0	ID=HMGFGAEG_00055;eC_number=2.7.13.3;Name=rcsC_1;gene=rcsC_1;inference=ab initio prediction:Prodigal:002006,protein motif:HAMAP:MF_00979;locus_tag=HMGFGAEG_00055;product=Sensor histidine kinase RcsC
FMVJ01000008.1	Prodigal:002006	CDS	9200	9379	.	-	0	ID=HMGFGAEG_00056;inference=ab initio prediction:Prodigal:002006;locus_tag=HMGFGAEG_00056;product=hypothetical protein
FMVJ01000008.1	Prodigal:002006	CDS	9501	10544	.	-	0	ID=HMGFGAEG_00057;inference=ab initio prediction:Prodigal:002006;locus_tag=HMGFGAEG_00057;product=hypothetical protein
FMVJ01000008.1	Prodigal:002006	CDS	10528	12045	.	-	0	ID=HMGFGAEG_00058;eC_number=2.7.11.1;Name=kaiC_1;gene=kaiC_1;inference=ab initio prediction:Prodigal:002006,similar to AA sequence:UniProtKB:Q8GGL1;locus_tag=HMGFGAEG_00058;product=Circadian clock protein kinase KaiC
FMVJ01000008.1	Prodigal:002006	CDS	12292	13101	.	+	0	ID=HMGFGAEG_00059;inference=ab initio prediction:Prodigal:002006;locus_tag=HMGFGAEG_00059;product=hypothetical protein
FMVJ01000008.1	Prodigal:002006	CDS	13229	13741	.	-	0	ID=HMGFGAEG_00060;inference=ab initio prediction:Prodigal:002006;locus_tag=HMGFGAEG_00060;product=hypothetical protein
FMVJ01000008.1	Prodigal:002006	CDS	14196	14456	.	+	0	ID=HMGFGAEG_00061;inference=ab initio prediction:Prodigal:002006;locus_tag=HMGFGAEG_00061;product=hypothetical protein
FMVJ01000008.1	Prodigal:002006	CDS	14643	15155	.	+	0	ID=HMGFGAEG_00062;eC_number=3.5.1.44;Name=cheB_1;gene=cheB_1;inference=ab initio prediction:Prodigal:002006,protein motif:HAMAP:MF_00099;locus_tag=HMGFGAEG_00062;product=Protein-glutamate methylesterase/protein-glutamine glutaminase
FMVJ01000008.1	Prodigal:002006	CDS	15413	15769	.	+	0	ID=HMGFGAEG_00063;inference=ab initio prediction:Prodigal:002006;locus_tag=HMGFGAEG_00063;product=hypothetical protein
FMVJ01000008.1	Prodigal:002006	CDS	15762	16304	.	+	0	ID=HMGFGAEG_00064;eC_number=1.20.4.4;Name=arsC_1;gene=arsC_1;inference=ab initio prediction:Prodigal:002006,protein motif:HAMAP:MF_01624;locus_tag=HMGFGAEG_00064;product=Arsenate reductase
FMVJ01000008.1	Prodigal:002006	CDS	16314	16739	.	+	0	ID=HMGFGAEG_00065;eC_number=1.20.4.1;Name=arsC_2;gene=arsC_2;inference=ab initio prediction:Prodigal:002006,similar to AA sequence:UniProtKB:P08692;locus_tag=HMGFGAEG_00065;product=Arsenate reductase
FMVJ01000008.1	Prodigal:002006	CDS	16751	17830	.	+	0	ID=HMGFGAEG_00066;Name=acr3_1;db_xref=COG:COG0798;gene=acr3_1;inference=ab initio prediction:Prodigal:002006,similar to AA sequence:UniProtKB:A6TP80;locus_tag=HMGFGAEG_00066;product=Arsenical-resistance protein Acr3
FMVJ01000008.1	Prodigal:002006	CDS	17823	18557	.	+	0	ID=HMGFGAEG_00067;eC_number=1.-.-.-;Name=arsH_1;db_xref=COG:COG0431;gene=arsH_1;inference=ab initio prediction:Prodigal:002006,similar to AA sequence:UniProtKB:Q92R45;locus_tag=HMGFGAEG_00067;product=NADPH-dependent FMN reductase ArsH
FMVJ01000008.1	Prodigal:002006	CDS	18637	18831	.	+	0	ID=HMGFGAEG_00068;inference=ab initio prediction:Prodigal:002006;locus_tag=HMGFGAEG_00068;product=hypothetical protein
FMVJ01000008.1	Prodigal:002006	CDS	18852	19229	.	-	0	ID=HMGFGAEG_00069;Name=cckA;gene=cckA;inference=ab initio prediction:Prodigal:002006,similar to AA sequence:UniProtKB:P0DOA0;locus_tag=HMGFGAEG_00069;product=Sensor kinase CckA
FMVJ01000008.1	Prodigal:002006	CDS	19246	19644	.	-	0	ID=HMGFGAEG_00070;inference=ab initio prediction:Prodigal:002006;locus_tag=HMGFGAEG_00070;product=hypothetical protein
FMVJ01000008.1	Prodigal:002006	CDS	19625	19822	.	-	0	ID=HMGFGAEG_00071;inference=ab initio prediction:Prodigal:002006;locus_tag=HMGFGAEG_00071;product=hypothetical protein
FMVJ01000008.1	Prodigal:002006	CDS	20023	20340	.	+	0	ID=HMGFGAEG_00072;inference=ab initio prediction:Prodigal:002006;locus_tag=HMGFGAEG_00072;product=hypothetical protein
FMVJ01000008.1	Prodigal:002006	CDS	20396	20647	.	+	0	ID=HMGFGAEG_00073;inference=ab initio prediction:Prodigal:002006;locus_tag=HMGFGAEG_00073;product=hypothetical protein
FMVJ01000008.1	Prodigal:002006	CDS	20662	22089	.	+	0	ID=HMGFGAEG_00074;eC_number=1.18.1.2;inference=ab initio prediction:Prodigal:002006,protein motif:HAMAP:MF_01685;locus_tag=HMGFGAEG_00074;product=Ferredoxin--NADP reductase
FMVJ01000008.1	Prodigal:002006	CDS	22098	23330	.	+	0	ID=HMGFGAEG_00075;inference=ab initio prediction:Prodigal:002006;locus_tag=HMGFGAEG_00075;product=hypothetical protein
FMVJ01000008.1	Prodigal:002006	CDS	23333	24073	.	-	0	ID=HMGFGAEG_00076;inference=ab initio prediction:Prodigal:002006;locus_tag=HMGFGAEG_00076;product=hypothetical protein
FMVJ01000008.1	Prodigal:002006	CDS	24152	25225	.	-	0	ID=HMGFGAEG_00077;eC_number=1.-.-.-;Name=czcO_1;db_xref=COG:COG2072;gene=czcO_1;inference=ab initio prediction:Prodigal:002006,similar to AA sequence:UniProtKB:O07085;locus_tag=HMGFGAEG_00077;product=putative oxidoreductase CzcO
FMVJ01000008.1	Prodigal:002006	CDS	25411	25545	.	-	0	ID=HMGFGAEG_00078;Name=cycA_1;gene=cycA_1;inference=ab initio prediction:Prodigal:002006,similar to AA sequence:UniProtKB:P00083;locus_tag=HMGFGAEG_00078;product=Cytochrome c2
FMVJ01000008.1	Prodigal:002006	CDS	25850	27112	.	-	0	ID=HMGFGAEG_00079;eC_number=2.10.1.1;Name=moeA_1;db_xref=COG:COG0303;gene=moeA_1;inference=ab initio prediction:Prodigal:002006,similar to AA sequence:UniProtKB:P12281;locus_tag=HMGFGAEG_00079;product=Molybdopterin molybdenumtransferase
FMVJ01000008.1	Prodigal:002006	CDS	27219	29840	.	-	0	ID=HMGFGAEG_00080;eC_number=1.20.9.1;Name=aioA;gene=aioA;inference=ab initio prediction:Prodigal:002006,similar to AA sequence:UniProtKB:Q7SIF4;locus_tag=HMGFGAEG_00080;product=Arsenite oxidase subunit AioA
FMVJ01000008.1	Prodigal:002006	CDS	29855	30379	.	-	0	ID=HMGFGAEG_00081;eC_number=1.20.9.1;Name=aioB;gene=aioB;inference=ab initio prediction:Prodigal:002006,similar to AA sequence:UniProtKB:Q7SIF3;locus_tag=HMGFGAEG_00081;product=Arsenite oxidase subunit AioB
FMVJ01000008.1	Prodigal:002006	CDS	30457	30684	.	+	0	ID=HMGFGAEG_00082;inference=ab initio prediction:Prodigal:002006;locus_tag=HMGFGAEG_00082;product=hypothetical protein
FMVJ01000008.1	Prodigal:002006	CDS	30641	31822	.	-	0	ID=HMGFGAEG_00083;eC_number=1.1.5.-;Name=yliI_1;db_xref=COG:COG2133;gene=yliI_1;inference=ab initio prediction:Prodigal:002006,similar to AA sequence:UniProtKB:P75804;locus_tag=HMGFGAEG_00083;product=Aldose sugar dehydrogenase YliI
FMVJ01000008.1	Prodigal:002006	CDS	31967	33229	.	-	0	ID=HMGFGAEG_00084;eC_number=2.4.1.317;Name=tylN;gene=tylN;inference=ab initio prediction:Prodigal:002006,similar to AA sequence:UniProtKB:O70023;locus_tag=HMGFGAEG_00084;product=O-mycaminosyltylonolide 6-deoxyallosyltransferase
FMVJ01000008.1	Prodigal:002006	CDS	33288	33788	.	-	0	ID=HMGFGAEG_00085;inference=ab initio prediction:Prodigal:002006;locus_tag=HMGFGAEG_00085;product=hypothetical protein
FMVJ01000008.1	Prodigal:002006	CDS	33851	34024	.	-	0	ID=HMGFGAEG_00086;inference=ab initio prediction:Prodigal:002006;locus_tag=HMGFGAEG_00086;product=hypothetical protein
FMVJ01000008.1	Prodigal:002006	CDS	34073	35260	.	-	0	ID=HMGFGAEG_00087;Name=nhaA_1;db_xref=COG:COG3004;gene=nhaA_1;inference=ab initio prediction:Prodigal:002006,similar to AA sequence:UniProtKB:Q56725;locus_tag=HMGFGAEG_00087;product=Na(+)/H(+) antiporter NhaA
FMVJ01000008.1	Prodigal:002006	CDS	35447	37033	.	+	0	ID=HMGFGAEG_00088;eC_number=2.7.13.3;Name=kdpD;db_xref=COG:COG2205;gene=kdpD;inference=ab initio prediction:Prodigal:002006,similar to AA sequence:UniProtKB:P21865;locus_tag=HMGFGAEG_00088;product=Sensor protein KdpD
FMVJ01000008.1	Prodigal:002006	CDS	37030	37731	.	+	0	ID=HMGFGAEG_00089;Name=kdpE;db_xref=COG:COG0745;gene=kdpE;inference=ab initio prediction:Prodigal:002006,similar to AA sequence:UniProtKB:P21866;locus_tag=HMGFGAEG_00089;product=KDP operon transcriptional regulatory protein KdpE
FMVJ01000008.1	Prodigal:002006	CDS	37817	38026	.	+	0	ID=HMGFGAEG_00090;inference=ab initio prediction:Prodigal:002006;locus_tag=HMGFGAEG_00090;product=hypothetical protein
FMVJ01000008.1	Prodigal:002006	CDS	38132	38362	.	+	0	ID=HMGFGAEG_00091;inference=ab initio prediction:Prodigal:002006;locus_tag=HMGFGAEG_00091;product=hypothetical protein
FMVJ01000008.1	Prodigal:002006	CDS	38503	38955	.	+	0	ID=HMGFGAEG_00092;inference=ab initio prediction:Prodigal:002006;locus_tag=HMGFGAEG_00092;product=hypothetical protein
FMVJ01000008.1	Prodigal:002006	CDS	39039	39905	.	-	0	ID=HMGFGAEG_00093;inference=ab initio prediction:Prodigal:002006;locus_tag=HMGFGAEG_00093;product=hypothetical protein
FMVJ01000008.1	Prodigal:002006	CDS	39928	42699	.	-	0	ID=HMGFGAEG_00094;eC_number=3.6.3.-;Name=ctpF_1;db_xref=COG:COG0474;gene=ctpF_1;inference=ab initio prediction:Prodigal:002006,similar to AA sequence:UniProtKB:P9WPS9;locus_tag=HMGFGAEG_00094;product=putative cation-transporting ATPase F
FMVJ01000008.1	Prodigal:002006	CDS	42749	42886	.	-	0	ID=HMGFGAEG_00095;eC_number=1.1.1.1;Name=adh_1;db_xref=COG:COG1063;gene=adh_1;inference=ab initio prediction:Prodigal:002006,similar to AA sequence:UniProtKB:Q0KDL6;locus_tag=HMGFGAEG_00095;product=Alcohol dehydrogenase
FMVJ01000008.1	Prodigal:002006	CDS	42960	43166	.	-	0	ID=HMGFGAEG_00096;inference=ab initio prediction:Prodigal:002006;locus_tag=HMGFGAEG_00096;product=hypothetical protein
FMVJ01000008.1	Prodigal:002006	CDS	43227	43490	.	-	0	ID=HMGFGAEG_00097;inference=ab initio prediction:Prodigal:002006;locus_tag=HMGFGAEG_00097;product=hypothetical protein
FMVJ01000008.1	Prodigal:002006	CDS	43977	45299	.	-	0	ID=HMGFGAEG_00098;Name=atoC;db_xref=COG:COG2204;gene=atoC;inference=ab initio prediction:Prodigal:002006,similar to AA sequence:UniProtKB:Q06065;locus_tag=HMGFGAEG_00098;product=Regulatory protein AtoC
FMVJ01000008.1	Prodigal:002006	CDS	45289	46731	.	-	0	ID=HMGFGAEG_00099;eC_number=2.7.-.-;Name=sasA_1;gene=sasA_1;inference=ab initio prediction:Prodigal:002006,protein motif:HAMAP:MF_01837;locus_tag=HMGFGAEG_00099;product=Adaptive-response sensory-kinase SasA
FMVJ01000008.1	Prodigal:002006	CDS	46728	47600	.	-	0	ID=HMGFGAEG_00100;inference=ab initio prediction:Prodigal:002006;locus_tag=HMGFGAEG_00100;product=hypothetical protein
FMVJ01000008.1	Prodigal:002006	CDS	48194	48562	.	-	0	ID=HMGFGAEG_00101;Name=prsE_1;gene=prsE_1;inference=ab initio prediction:Prodigal:002006,similar to AA sequence:UniProtKB:Q7ANN5;locus_tag=HMGFGAEG_00101;product=Type I secretion system membrane fusion protein PrsE
FMVJ01000008.1	Prodigal:002006	CDS	48744	49286	.	-	0	ID=HMGFGAEG_00102;Name=betI_1;gene=betI_1;inference=ab initio prediction:Prodigal:002006,protein motif:HAMAP:MF_00768;locus_tag=HMGFGAEG_00102;product=HTH-type transcriptional regulator BetI
FMVJ01000008.1	Prodigal:002006	CDS	49359	52493	.	-	0	ID=HMGFGAEG_00103;Name=bepE_1;gene=bepE_1;inference=ab initio prediction:Prodigal:002006,similar to AA sequence:UniProtKB:Q8G2M6;locus_tag=HMGFGAEG_00103;product=Efflux pump membrane transporter BepE
FMVJ01000008.1	Prodigal:002006	CDS	52493	53563	.	-	0	ID=HMGFGAEG_00104;Name=bepD_1;gene=bepD_1;inference=ab initio prediction:Prodigal:002006,similar to AA sequence:UniProtKB:Q8G2M7;locus_tag=HMGFGAEG_00104;product=Efflux pump periplasmic linker BepD
FMVJ01000008.1	Prodigal:002006	CDS	53900	54541	.	+	0	ID=HMGFGAEG_00105;Name=betI_2;gene=betI_2;inference=ab initio prediction:Prodigal:002006,protein motif:HAMAP:MF_00768;locus_tag=HMGFGAEG_00105;product=HTH-type transcriptional regulator BetI
FMVJ01000008.1	Prodigal:002006	CDS	55140	56123	.	+	0	ID=HMGFGAEG_00106;inference=ab initio prediction:Prodigal:002006;locus_tag=HMGFGAEG_00106;product=hypothetical protein
FMVJ01000008.1	Prodigal:002006	CDS	56431	57021	.	-	0	ID=HMGFGAEG_00107;inference=ab initio prediction:Prodigal:002006;locus_tag=HMGFGAEG_00107;product=hypothetical protein
FMVJ01000008.1	Prodigal:002006	CDS	57488	58654	.	+	0	ID=HMGFGAEG_00108;eC_number=3.4.17.11;Name=cpg2_1;gene=cpg2_1;inference=ab initio prediction:Prodigal:002006,similar to AA sequence:UniProtKB:P06621;locus_tag=HMGFGAEG_00108;product=Carboxypeptidase G2
FMVJ01000008.1	Prodigal:002006	CDS	58817	59482	.	+	0	ID=HMGFGAEG_00109;inference=ab initio prediction:Prodigal:002006;locus_tag=HMGFGAEG_00109;product=hypothetical protein
FMVJ01000008.1	Prodigal:002006	CDS	59479	60474	.	+	0	ID=HMGFGAEG_00110;inference=ab initio prediction:Prodigal:002006;locus_tag=HMGFGAEG_00110;product=hypothetical protein
FMVJ01000008.1	Prodigal:002006	CDS	60558	61637	.	+	0	ID=HMGFGAEG_00111;eC_number=7.6.2.11;Name=potA_1;db_xref=COG:COG3842;gene=potA_1;inference=ab initio prediction:Prodigal:002006,similar to AA sequence:UniProtKB:P69874;locus_tag=HMGFGAEG_00111;product=Spermidine/putrescine import ATP-binding protein PotA
FMVJ01000008.1	Prodigal:002006	CDS	61634	62494	.	+	0	ID=HMGFGAEG_00112;inference=ab initio prediction:Prodigal:002006;locus_tag=HMGFGAEG_00112;product=hypothetical protein
FMVJ01000008.1	Prodigal:002006	CDS	62494	63300	.	+	0	ID=HMGFGAEG_00113;Name=sugB_1;db_xref=COG:COG0395;gene=sugB_1;inference=ab initio prediction:Prodigal:002006,similar to AA sequence:UniProtKB:P9WG01;locus_tag=HMGFGAEG_00113;product=Trehalose transport system permease protein SugB
FMVJ01000008.1	Prodigal:002006	CDS	63368	63715	.	+	0	ID=HMGFGAEG_00114;inference=ab initio prediction:Prodigal:002006;locus_tag=HMGFGAEG_00114;product=hypothetical protein
FMVJ01000008.1	Prodigal:002006	CDS	63730	65013	.	+	0	ID=HMGFGAEG_00115;eC_number=1.4.99.-;Name=dadA1_1;db_xref=COG:COG0665;gene=dadA1_1;inference=ab initio prediction:Prodigal:002006,similar to AA sequence:UniProtKB:Q9HTQ0;locus_tag=HMGFGAEG_00115;product=D-amino acid dehydrogenase 1
FMVJ01000008.1	Prodigal:002006	CDS	65010	65708	.	+	0	ID=HMGFGAEG_00116;inference=ab initio prediction:Prodigal:002006;locus_tag=HMGFGAEG_00116;product=hypothetical protein
FMVJ01000008.1	Prodigal:002006	CDS	65705	66550	.	+	0	ID=HMGFGAEG_00117;eC_number=3.5.1.128;Name=nit1_1;gene=nit1_1;inference=ab initio prediction:Prodigal:002006,similar to AA sequence:UniProtKB:P0DP68;locus_tag=HMGFGAEG_00117;product=Deaminated glutathione amidase
FMVJ01000008.1	Prodigal:002006	CDS	66688	67929	.	+	0	ID=HMGFGAEG_00118;eC_number=1.-.-.-;Name=czcO_2;db_xref=COG:COG2072;gene=czcO_2;inference=ab initio prediction:Prodigal:002006,similar to AA sequence:UniProtKB:O07085;locus_tag=HMGFGAEG_00118;product=putative oxidoreductase CzcO
FMVJ01000008.1	Prodigal:002006	CDS	68674	69042	.	-	0	ID=HMGFGAEG_00119;inference=ab initio prediction:Prodigal:002006;locus_tag=HMGFGAEG_00119;product=hypothetical protein
FMVJ01000008.1	Prodigal:002006	CDS	69066	69887	.	+	0	ID=HMGFGAEG_00120;Name=betS_1;gene=betS_1;inference=ab initio prediction:Prodigal:002006,similar to AA sequence:UniProtKB:G3XCN6;locus_tag=HMGFGAEG_00120;product=Glycine betaine/proline betaine transporter BetS
FMVJ01000008.1	Prodigal:002006	CDS	69884	70285	.	+	0	ID=HMGFGAEG_00121;Name=betS_2;gene=betS_2;inference=ab initio prediction:Prodigal:002006,similar to AA sequence:UniProtKB:G3XCN6;locus_tag=HMGFGAEG_00121;product=Glycine betaine/proline betaine transporter BetS
FMVJ01000008.1	Prodigal:002006	CDS	70350	70952	.	+	0	ID=HMGFGAEG_00122;inference=ab initio prediction:Prodigal:002006;locus_tag=HMGFGAEG_00122;product=hypothetical protein
FMVJ01000008.1	Prodigal:002006	CDS	71094	72065	.	+	0	ID=HMGFGAEG_00123;inference=ab initio prediction:Prodigal:002006;locus_tag=HMGFGAEG_00123;product=hypothetical protein
FMVJ01000008.1	Prodigal:002006	CDS	72109	72378	.	+	0	ID=HMGFGAEG_00124;inference=ab initio prediction:Prodigal:002006;locus_tag=HMGFGAEG_00124;product=hypothetical protein
FMVJ01000008.1	Prodigal:002006	CDS	72368	72880	.	+	0	ID=HMGFGAEG_00125;inference=ab initio prediction:Prodigal:002006,similar to AA sequence:UniProtKB:O31533;locus_tag=HMGFGAEG_00125;note=UPF0702 transmembrane protein YetF;product=hypothetical protein
FMVJ01000008.1	Prodigal:002006	CDS	73039	73998	.	+	0	ID=HMGFGAEG_00126;inference=ab initio prediction:Prodigal:002006;locus_tag=HMGFGAEG_00126;product=hypothetical protein
FMVJ01000008.1	Prodigal:002006	CDS	74060	74326	.	-	0	ID=HMGFGAEG_00127;inference=ab initio prediction:Prodigal:002006;locus_tag=HMGFGAEG_00127;product=hypothetical protein
FMVJ01000008.1	Prodigal:002006	CDS	74500	74904	.	+	0	ID=HMGFGAEG_00128;inference=ab initio prediction:Prodigal:002006;locus_tag=HMGFGAEG_00128;product=hypothetical protein
FMVJ01000008.1	Prodigal:002006	CDS	75113	76528	.	-	0	ID=HMGFGAEG_00129;Name=alsT;db_xref=COG:COG1115;gene=alsT;inference=ab initio prediction:Prodigal:002006,similar to AA sequence:UniProtKB:Q45068;locus_tag=HMGFGAEG_00129;product=Amino-acid carrier protein AlsT
FMVJ01000008.1	Prodigal:002006	CDS	76880	77437	.	-	0	ID=HMGFGAEG_00130;inference=ab initio prediction:Prodigal:002006;locus_tag=HMGFGAEG_00130;product=hypothetical protein
FMVJ01000008.1	Prodigal:002006	CDS	77669	79495	.	-	0	ID=HMGFGAEG_00131;eC_number=3.4.19.13;Name=ggt;db_xref=COG:COG0405;gene=ggt;inference=ab initio prediction:Prodigal:002006,similar to AA sequence:UniProtKB:P54422;locus_tag=HMGFGAEG_00131;product=Glutathione hydrolase proenzyme
FMVJ01000008.1	Prodigal:002006	CDS	79807	80004	.	-	0	ID=HMGFGAEG_00132;inference=ab initio prediction:Prodigal:002006;locus_tag=HMGFGAEG_00132;product=hypothetical protein
FMVJ01000008.1	Prodigal:002006	CDS	80151	80387	.	-	0	ID=HMGFGAEG_00133;inference=ab initio prediction:Prodigal:002006;locus_tag=HMGFGAEG_00133;product=hypothetical protein
FMVJ01000008.1	Prodigal:002006	CDS	80741	81685	.	+	0	ID=HMGFGAEG_00134;eC_number=3.4.16.4;inference=ab initio prediction:Prodigal:002006,similar to AA sequence:UniProtKB:P15555;locus_tag=HMGFGAEG_00134;product=D-alanyl-D-alanine carboxypeptidase
FMVJ01000008.1	Prodigal:002006	CDS	81682	81960	.	+	0	ID=HMGFGAEG_00135;inference=ab initio prediction:Prodigal:002006;locus_tag=HMGFGAEG_00135;product=hypothetical protein
FMVJ01000008.1	Prodigal:002006	CDS	82991	83236	.	+	0	ID=HMGFGAEG_00136;inference=ab initio prediction:Prodigal:002006;locus_tag=HMGFGAEG_00136;product=hypothetical protein
FMVJ01000008.1	Prodigal:002006	CDS	83577	84875	.	+	0	ID=HMGFGAEG_00137;eC_number=7.2.2.6;Name=kdpB;gene=kdpB;inference=ab initio prediction:Prodigal:002006,protein motif:HAMAP:MF_00285;locus_tag=HMGFGAEG_00137;product=Potassium-transporting ATPase ATP-binding subunit
FMVJ01000008.1	Prodigal:002006	CDS	85090	85722	.	+	0	ID=HMGFGAEG_00138;inference=ab initio prediction:Prodigal:002006;locus_tag=HMGFGAEG_00138;product=hypothetical protein
FMVJ01000008.1	Prodigal:002006	CDS	86090	86563	.	+	0	ID=HMGFGAEG_00139;inference=ab initio prediction:Prodigal:002006;locus_tag=HMGFGAEG_00139;product=hypothetical protein
FMVJ01000008.1	Prodigal:002006	CDS	86841	87146	.	+	0	ID=HMGFGAEG_00140;inference=ab initio prediction:Prodigal:002006;locus_tag=HMGFGAEG_00140;product=hypothetical protein
FMVJ01000008.1	Prodigal:002006	CDS	87500	89011	.	-	0	ID=HMGFGAEG_00141;eC_number=2.8.3.18;inference=ab initio prediction:Prodigal:002006,similar to AA sequence:UniProtKB:B3EY95;locus_tag=HMGFGAEG_00141;product=Succinyl-CoA:acetate CoA-transferase
FMVJ01000008.1	Prodigal:002006	CDS	89552	89644	.	-	0	ID=HMGFGAEG_00142;inference=ab initio prediction:Prodigal:002006;locus_tag=HMGFGAEG_00142;product=hypothetical protein
FMVJ01000008.1	Prodigal:002006	CDS	89641	90552	.	-	0	ID=HMGFGAEG_00143;eC_number=3.-.-.-;Name=blh_1;db_xref=COG:COG0491;gene=blh_1;inference=ab initio prediction:Prodigal:002006,similar to AA sequence:UniProtKB:Q8UAA9;locus_tag=HMGFGAEG_00143;product=Beta-lactamase hydrolase-like protein
FMVJ01000008.1	Prodigal:002006	CDS	90617	91075	.	-	0	ID=HMGFGAEG_00144;inference=ab initio prediction:Prodigal:002006,similar to AA sequence:UniProtKB:Q9PFB3;locus_tag=HMGFGAEG_00144;note=UPF0394 membrane protein XF_0765;product=hypothetical protein
FMVJ01000008.1	Prodigal:002006	CDS	91079	91504	.	-	0	ID=HMGFGAEG_00145;inference=ab initio prediction:Prodigal:002006,similar to AA sequence:UniProtKB:Q9PFB2;locus_tag=HMGFGAEG_00145;note=UPF0394 membrane protein XF_0766;product=hypothetical protein
FMVJ01000008.1	Prodigal:002006	CDS	91517	91852	.	-	0	ID=HMGFGAEG_00146;Name=hlyU;db_xref=COG:COG0640;gene=hlyU;inference=ab initio prediction:Prodigal:002006,similar to AA sequence:UniProtKB:P52695;locus_tag=HMGFGAEG_00146;product=Transcriptional activator HlyU
FMVJ01000008.1	Prodigal:002006	CDS	91991	92449	.	+	0	ID=HMGFGAEG_00147;inference=ab initio prediction:Prodigal:002006;locus_tag=HMGFGAEG_00147;product=hypothetical protein
FMVJ01000008.1	Prodigal:002006	CDS	92479	93099	.	-	0	ID=HMGFGAEG_00148;inference=ab initio prediction:Prodigal:002006;locus_tag=HMGFGAEG_00148;product=hypothetical protein
FMVJ01000008.1	Prodigal:002006	CDS	93366	93944	.	-	0	ID=HMGFGAEG_00149;Name=uvrA_1;db_xref=COG:COG0178;gene=uvrA_1;inference=ab initio prediction:Prodigal:002006,similar to AA sequence:UniProtKB:Q9WYV0;locus_tag=HMGFGAEG_00149;product=UvrABC system protein A
FMVJ01000008.1	Prodigal:002006	CDS	94957	95292	.	+	0	ID=HMGFGAEG_00150;inference=ab initio prediction:Prodigal:002006;locus_tag=HMGFGAEG_00150;product=hypothetical protein
FMVJ01000008.1	Prodigal:002006	CDS	96742	98004	.	-	0	ID=HMGFGAEG_00151;eC_number=1.4.1.2;Name=gluD;gene=gluD;inference=ab initio prediction:Prodigal:002006,similar to AA sequence:UniProtKB:Q7A6H8;locus_tag=HMGFGAEG_00151;product=NAD-specific glutamate dehydrogenase
FMVJ01000008.1	Prodigal:002006	CDS	98138	98263	.	-	0	ID=HMGFGAEG_00152;inference=ab initio prediction:Prodigal:002006;locus_tag=HMGFGAEG_00152;product=hypothetical protein
FMVJ01000008.1	Prodigal:002006	CDS	98459	98908	.	+	0	ID=HMGFGAEG_00153;Name=rnk_1;gene=rnk_1;inference=ab initio prediction:Prodigal:002006,protein motif:HAMAP:MF_00954;locus_tag=HMGFGAEG_00153;product=Regulator of nucleoside diphosphate kinase
FMVJ01000008.1	Prodigal:002006	CDS	99129	100310	.	-	0	ID=HMGFGAEG_00154;inference=ab initio prediction:Prodigal:002006;locus_tag=HMGFGAEG_00154;product=hypothetical protein
FMVJ01000008.1	Prodigal:002006	CDS	100419	100874	.	-	0	ID=HMGFGAEG_00155;Name=petE_1;gene=petE_1;inference=ab initio prediction:Prodigal:002006,protein motif:HAMAP:MF_00566;locus_tag=HMGFGAEG_00155;product=Plastocyanin
FMVJ01000008.1	Prodigal:002006	CDS	101228	101962	.	+	0	ID=HMGFGAEG_00156;db_xref=COG:COG0664;inference=ab initio prediction:Prodigal:002006,similar to AA sequence:UniProtKB:Q5SID7;locus_tag=HMGFGAEG_00156;product=Cyclic AMP receptor protein
FMVJ01000008.1	Prodigal:002006	CDS	101954	102169	.	-	0	ID=HMGFGAEG_00157;inference=ab initio prediction:Prodigal:002006;locus_tag=HMGFGAEG_00157;product=hypothetical protein
FMVJ01000008.1	Prodigal:002006	CDS	102342	102683	.	+	0	ID=HMGFGAEG_00158;inference=ab initio prediction:Prodigal:002006;locus_tag=HMGFGAEG_00158;product=hypothetical protein
FMVJ01000008.1	Prodigal:002006	CDS	102683	103837	.	+	0	ID=HMGFGAEG_00159;inference=ab initio prediction:Prodigal:002006;locus_tag=HMGFGAEG_00159;product=hypothetical protein
FMVJ01000008.1	Prodigal:002006	CDS	103902	105170	.	-	0	ID=HMGFGAEG_00160;eC_number=2.10.1.1;Name=moeA_2;db_xref=COG:COG0303;gene=moeA_2;inference=ab initio prediction:Prodigal:002006,similar to AA sequence:UniProtKB:P12281;locus_tag=HMGFGAEG_00160;product=Molybdopterin molybdenumtransferase
FMVJ01000008.1	Prodigal:002006	CDS	105167	105709	.	-	0	ID=HMGFGAEG_00161;inference=ab initio prediction:Prodigal:002006;locus_tag=HMGFGAEG_00161;product=hypothetical protein
FMVJ01000008.1	Prodigal:002006	CDS	105714	106331	.	-	0	ID=HMGFGAEG_00162;Name=napC;gene=napC;inference=ab initio prediction:Prodigal:002006,similar to AA sequence:UniProtKB:Q53178;locus_tag=HMGFGAEG_00162;product=Cytochrome c-type protein NapC
FMVJ01000008.1	Prodigal:002006	CDS	106331	106804	.	-	0	ID=HMGFGAEG_00163;Name=napB;gene=napB;inference=ab initio prediction:Prodigal:002006,similar to AA sequence:UniProtKB:O88160;locus_tag=HMGFGAEG_00163;product=Periplasmic nitrate reductase%2C electron transfer subunit
FMVJ01000008.1	Prodigal:002006	CDS	106801	109320	.	-	0	ID=HMGFGAEG_00164;eC_number=1.9.6.1;Name=napA;gene=napA;inference=ab initio prediction:Prodigal:002006,similar to AA sequence:UniProtKB:Q53176;locus_tag=HMGFGAEG_00164;product=Periplasmic nitrate reductase
FMVJ01000008.1	Prodigal:002006	CDS	109325	109582	.	-	0	ID=HMGFGAEG_00165;Name=napD;db_xref=COG:COG3062;gene=napD;inference=ab initio prediction:Prodigal:002006,similar to AA sequence:UniProtKB:P0A9I5;locus_tag=HMGFGAEG_00165;product=Chaperone NapD
FMVJ01000008.1	Prodigal:002006	CDS	109579	109875	.	-	0	ID=HMGFGAEG_00166;Name=napF;gene=napF;inference=ab initio prediction:Prodigal:002006,protein motif:HAMAP:MF_02201;locus_tag=HMGFGAEG_00166;product=Ferredoxin-type protein NapF
FMVJ01000008.1	Prodigal:002006	CDS	110302	111189	.	-	0	ID=HMGFGAEG_00167;inference=ab initio prediction:Prodigal:002006;locus_tag=HMGFGAEG_00167;product=hypothetical protein
FMVJ01000008.1	Prodigal:002006	CDS	111520	113835	.	+	0	ID=HMGFGAEG_00168;inference=ab initio prediction:Prodigal:002006;locus_tag=HMGFGAEG_00168;product=hypothetical protein
FMVJ01000008.1	Prodigal:002006	CDS	113853	115802	.	+	0	ID=HMGFGAEG_00169;eC_number=1.7.2.4;Name=nosZ;gene=nosZ;inference=ab initio prediction:Prodigal:002006,similar to AA sequence:UniProtKB:P94127;locus_tag=HMGFGAEG_00169;product=Nitrous-oxide reductase
FMVJ01000008.1	Prodigal:002006	CDS	115825	117201	.	+	0	ID=HMGFGAEG_00170;Name=nosD;gene=nosD;inference=ab initio prediction:Prodigal:002006,similar to AA sequence:UniProtKB:P19843;locus_tag=HMGFGAEG_00170;product=putative ABC transporter binding protein NosD
FMVJ01000008.1	Prodigal:002006	CDS	117198	118118	.	+	0	ID=HMGFGAEG_00171;Name=nosF;db_xref=COG:COG1131;gene=nosF;inference=ab initio prediction:Prodigal:002006,similar to AA sequence:UniProtKB:P19844;locus_tag=HMGFGAEG_00171;product=putative ABC transporter ATP-binding protein NosF
FMVJ01000008.1	Prodigal:002006	CDS	118115	118945	.	+	0	ID=HMGFGAEG_00172;Name=nosY;db_xref=COG:COG1277;gene=nosY;inference=ab initio prediction:Prodigal:002006,similar to AA sequence:UniProtKB:P19845;locus_tag=HMGFGAEG_00172;product=putative ABC transporter permease protein NosY
FMVJ01000008.1	Prodigal:002006	CDS	118942	119523	.	+	0	ID=HMGFGAEG_00173;inference=ab initio prediction:Prodigal:002006;locus_tag=HMGFGAEG_00173;product=hypothetical protein
FMVJ01000008.1	Prodigal:002006	CDS	119535	120533	.	+	0	ID=HMGFGAEG_00174;eC_number=2.7.1.180;Name=apbE_1;db_xref=COG:COG1477;gene=apbE_1;inference=ab initio prediction:Prodigal:002006,similar to AA sequence:UniProtKB:O83774;locus_tag=HMGFGAEG_00174;product=FAD:protein FMN transferase
FMVJ01000008.1	Prodigal:002006	CDS	120673	121200	.	-	0	ID=HMGFGAEG_00175;inference=ab initio prediction:Prodigal:002006,similar to AA sequence:UniProtKB:Q2YKY9;locus_tag=HMGFGAEG_00175;product=Lectin-like protein BA14k
FMVJ01000008.1	Prodigal:002006	CDS	121366	122073	.	-	0	ID=HMGFGAEG_00176;Name=mcbR;db_xref=COG:COG1802;gene=mcbR;inference=ab initio prediction:Prodigal:002006,similar to AA sequence:UniProtKB:P76114;locus_tag=HMGFGAEG_00176;product=HTH-type transcriptional regulator McbR
FMVJ01000008.1	Prodigal:002006	CDS	122267	122926	.	+	0	ID=HMGFGAEG_00177;eC_number=5.1.99.5;Name=hyuA_1;gene=hyuA_1;inference=ab initio prediction:Prodigal:002006,similar to AA sequence:UniProtKB:Q9F466;locus_tag=HMGFGAEG_00177;product=Hydantoin racemase
FMVJ01000008.1	Prodigal:002006	CDS	122923	124302	.	+	0	ID=HMGFGAEG_00178;eC_number=3.5.2.-;Name=lhyD_1;gene=lhyD_1;inference=ab initio prediction:Prodigal:002006,similar to AA sequence:UniProtKB:P81006;locus_tag=HMGFGAEG_00178;product=L-hydantoinase
FMVJ01000008.1	Prodigal:002006	CDS	124299	124697	.	+	0	ID=HMGFGAEG_00179;inference=ab initio prediction:Prodigal:002006;locus_tag=HMGFGAEG_00179;product=hypothetical protein
FMVJ01000008.1	Prodigal:002006	CDS	124752	126320	.	+	0	ID=HMGFGAEG_00180;Name=gsiB_1;db_xref=COG:COG0747;gene=gsiB_1;inference=ab initio prediction:Prodigal:002006,similar to AA sequence:UniProtKB:P75797;locus_tag=HMGFGAEG_00180;product=Glutathione-binding protein GsiB
FMVJ01000008.1	Prodigal:002006	CDS	126412	127377	.	+	0	ID=HMGFGAEG_00181;Name=gsiC_1;db_xref=COG:COG0601;gene=gsiC_1;inference=ab initio prediction:Prodigal:002006,similar to AA sequence:UniProtKB:P75798;locus_tag=HMGFGAEG_00181;product=Glutathione transport system permease protein GsiC
FMVJ01000008.1	Prodigal:002006	CDS	127385	128257	.	+	0	ID=HMGFGAEG_00182;Name=oppC;db_xref=COG:COG1173;gene=oppC;inference=ab initio prediction:Prodigal:002006,similar to AA sequence:UniProtKB:P24139;locus_tag=HMGFGAEG_00182;product=Oligopeptide transport system permease protein OppC
FMVJ01000008.1	Prodigal:002006	CDS	128278	129258	.	+	0	ID=HMGFGAEG_00183;Name=dppD_1;db_xref=COG:COG0444;gene=dppD_1;inference=ab initio prediction:Prodigal:002006,similar to AA sequence:UniProtKB:P0AAG0;locus_tag=HMGFGAEG_00183;product=Dipeptide transport ATP-binding protein DppD
FMVJ01000008.1	Prodigal:002006	CDS	129255	130268	.	+	0	ID=HMGFGAEG_00184;Name=oppF_1;db_xref=COG:COG4608;gene=oppF_1;inference=ab initio prediction:Prodigal:002006,similar to AA sequence:UniProtKB:P24137;locus_tag=HMGFGAEG_00184;product=Oligopeptide transport ATP-binding protein OppF
FMVJ01000008.1	Prodigal:002006	CDS	130285	131754	.	+	0	ID=HMGFGAEG_00185;Name=gsiB_2;db_xref=COG:COG0747;gene=gsiB_2;inference=ab initio prediction:Prodigal:002006,similar to AA sequence:UniProtKB:P75797;locus_tag=HMGFGAEG_00185;product=Glutathione-binding protein GsiB
FMVJ01000008.1	Prodigal:002006	CDS	131751	133208	.	+	0	ID=HMGFGAEG_00186;eC_number=3.8.1.8;Name=atzA;gene=atzA;inference=ab initio prediction:Prodigal:002006,similar to AA sequence:UniProtKB:P72156;locus_tag=HMGFGAEG_00186;product=Atrazine chlorohydrolase
FMVJ01000008.1	Prodigal:002006	CDS	133208	134137	.	+	0	ID=HMGFGAEG_00187;eC_number=4.2.1.43;Name=araD_1;gene=araD_1;inference=ab initio prediction:Prodigal:002006,similar to AA sequence:UniProtKB:Q1JUQ0;locus_tag=HMGFGAEG_00187;product=L-2-keto-3-deoxyarabonate dehydratase
FMVJ01000008.1	Prodigal:002006	CDS	134137	134919	.	+	0	ID=HMGFGAEG_00188;eC_number=1.1.1.100;Name=fabG_1;gene=fabG_1;inference=ab initio prediction:Prodigal:002006,similar to AA sequence:UniProtKB:P0A2C9;locus_tag=HMGFGAEG_00188;product=3-oxoacyl-[acyl-carrier-protein] reductase FabG
FMVJ01000008.1	Prodigal:002006	CDS	135089	137005	.	-	0	ID=HMGFGAEG_00189;inference=ab initio prediction:Prodigal:002006;locus_tag=HMGFGAEG_00189;product=hypothetical protein
FMVJ01000008.1	Prodigal:002006	CDS	137260	138810	.	-	0	ID=HMGFGAEG_00190;eC_number=1.1.1.-;Name=paaH;db_xref=COG:COG1250;gene=paaH;inference=ab initio prediction:Prodigal:002006,similar to AA sequence:UniProtKB:P76083;locus_tag=HMGFGAEG_00190;product=3-hydroxyadipyl-CoA dehydrogenase
FMVJ01000008.1	Prodigal:002006	CDS	138810	139577	.	-	0	ID=HMGFGAEG_00191;eC_number=4.2.1.17;Name=paaF;db_xref=COG:COG1024;gene=paaF;inference=ab initio prediction:Prodigal:002006,similar to AA sequence:UniProtKB:P76082;locus_tag=HMGFGAEG_00191;product=2%2C3-dehydroadipyl-CoA hydratase
FMVJ01000008.1	Prodigal:002006	CDS	139648	140091	.	-	0	ID=HMGFGAEG_00192;inference=ab initio prediction:Prodigal:002006;locus_tag=HMGFGAEG_00192;product=hypothetical protein
FMVJ01000008.1	Prodigal:002006	CDS	140176	141372	.	-	0	ID=HMGFGAEG_00193;eC_number=1.3.99.-;db_xref=COG:COG1960;inference=ab initio prediction:Prodigal:002006,similar to AA sequence:UniProtKB:P9WQG1;locus_tag=HMGFGAEG_00193;product=putative acyl-CoA dehydrogenase fadE25
FMVJ01000008.1	Prodigal:002006	CDS	141374	142207	.	-	0	ID=HMGFGAEG_00194;eC_number=4.2.1.17;db_xref=COG:COG1024;inference=ab initio prediction:Prodigal:002006,similar to AA sequence:UniProtKB:P9WNN7;locus_tag=HMGFGAEG_00194;product=putative enoyl-CoA hydratase echA12
FMVJ01000008.1	Prodigal:002006	CDS	142207	142716	.	-	0	ID=HMGFGAEG_00195;Name=badR_1;gene=badR_1;inference=ab initio prediction:Prodigal:002006,similar to AA sequence:UniProtKB:O07458;locus_tag=HMGFGAEG_00195;product=Transcriptional activatory protein BadR
FMVJ01000008.1	Prodigal:002006	CDS	142718	143485	.	-	0	ID=HMGFGAEG_00196;eC_number=1.3.1.-;Name=actIII;gene=actIII;inference=ab initio prediction:Prodigal:002006,similar to AA sequence:UniProtKB:P16544;locus_tag=HMGFGAEG_00196;product=Putative ketoacyl reductase
FMVJ01000008.1	Prodigal:002006	CDS	143487	145841	.	-	0	ID=HMGFGAEG_00197;eC_number=1.6.99.1;Name=namA_1;gene=namA_1;inference=ab initio prediction:Prodigal:002006,protein motif:HAMAP:MF_01614;locus_tag=HMGFGAEG_00197;product=NADPH dehydrogenase
FMVJ01000008.1	Prodigal:002006	CDS	145990	147633	.	-	0	ID=HMGFGAEG_00198;eC_number=6.2.1.25;Name=bclA;gene=bclA;inference=ab initio prediction:Prodigal:002006,similar to AA sequence:UniProtKB:Q8GQN9;locus_tag=HMGFGAEG_00198;product=Benzoate--CoA ligase
FMVJ01000008.1	Prodigal:002006	CDS	148016	149191	.	+	0	ID=HMGFGAEG_00199;Name=lpoA;gene=lpoA;inference=ab initio prediction:Prodigal:002006,protein motif:HAMAP:MF_01890;locus_tag=HMGFGAEG_00199;product=Penicillin-binding protein activator LpoA
FMVJ01000008.1	Prodigal:002006	CDS	149334	150254	.	+	0	ID=HMGFGAEG_00200;Name=livH_1;db_xref=COG:COG0559;gene=livH_1;inference=ab initio prediction:Prodigal:002006,similar to AA sequence:UniProtKB:P0AEX7;locus_tag=HMGFGAEG_00200;product=High-affinity branched-chain amino acid transport system permease protein LivH
FMVJ01000008.1	Prodigal:002006	CDS	150265	151296	.	+	0	ID=HMGFGAEG_00201;inference=ab initio prediction:Prodigal:002006;locus_tag=HMGFGAEG_00201;product=hypothetical protein
FMVJ01000008.1	Prodigal:002006	CDS	151289	152044	.	+	0	ID=HMGFGAEG_00202;eC_number=3.6.3.-;Name=lptB_1;db_xref=COG:COG1137;gene=lptB_1;inference=ab initio prediction:Prodigal:002006,similar to AA sequence:UniProtKB:P45073;locus_tag=HMGFGAEG_00202;product=Lipopolysaccharide export system ATP-binding protein LptB
FMVJ01000008.1	Prodigal:002006	CDS	152044	152742	.	+	0	ID=HMGFGAEG_00203;Name=livF_1;db_xref=COG:COG0410;gene=livF_1;inference=ab initio prediction:Prodigal:002006,similar to AA sequence:UniProtKB:P22731;locus_tag=HMGFGAEG_00203;product=High-affinity branched-chain amino acid transport ATP-binding protein LivF
FMVJ01000008.1	Prodigal:002006	CDS	152773	153684	.	+	0	ID=HMGFGAEG_00204;eC_number=3.5.1.-;Name=aqdA1;gene=aqdA1;inference=ab initio prediction:Prodigal:002006,similar to AA sequence:UniProtKB:A0A0G3FWY4;locus_tag=HMGFGAEG_00204;product=putative N-octanoylanthranilate hydrolase AqdA1
FMVJ01000008.1	Prodigal:002006	CDS	154277	154792	.	+	0	ID=HMGFGAEG_00205;inference=ab initio prediction:Prodigal:002006;locus_tag=HMGFGAEG_00205;product=hypothetical protein
FMVJ01000008.1	Prodigal:002006	CDS	154818	156278	.	+	0	ID=HMGFGAEG_00206;Name=macA_1;db_xref=COG:COG0845;gene=macA_1;inference=ab initio prediction:Prodigal:002006,similar to AA sequence:UniProtKB:P75830;locus_tag=HMGFGAEG_00206;product=Macrolide export protein MacA
FMVJ01000008.1	Prodigal:002006	CDS	156263	157015	.	+	0	ID=HMGFGAEG_00207;eC_number=3.6.3.-;Name=yknY;db_xref=COG:COG1136;gene=yknY;inference=ab initio prediction:Prodigal:002006,similar to AA sequence:UniProtKB:O31711;locus_tag=HMGFGAEG_00207;product=putative ABC transporter ATP-binding protein YknY
FMVJ01000008.1	Prodigal:002006	CDS	157012	158247	.	+	0	ID=HMGFGAEG_00208;eC_number=3.6.3.-;Name=macB;db_xref=COG:COG0577;gene=macB;inference=ab initio prediction:Prodigal:002006,similar to AA sequence:UniProtKB:Q5MK06;locus_tag=HMGFGAEG_00208;product=Macrolide export ATP-binding/permease protein MacB
FMVJ01000008.1	Prodigal:002006	CDS	158752	161616	.	+	0	ID=HMGFGAEG_00209;inference=ab initio prediction:Prodigal:002006;locus_tag=HMGFGAEG_00209;product=hypothetical protein
FMVJ01000008.1	Prodigal:002006	CDS	161696	162823	.	+	0	ID=HMGFGAEG_00210;eC_number=1.17.4.1;Name=nrdB;db_xref=COG:COG0208;gene=nrdB;inference=ab initio prediction:Prodigal:002006,similar to AA sequence:UniProtKB:O84835;locus_tag=HMGFGAEG_00210;product=Ribonucleoside-diphosphate reductase subunit beta
FMVJ01000008.1	Prodigal:002006	CDS	162975	165335	.	-	0	ID=HMGFGAEG_00211;inference=ab initio prediction:Prodigal:002006;locus_tag=HMGFGAEG_00211;product=hypothetical protein
FMVJ01000008.1	Prodigal:002006	CDS	165869	166384	.	-	0	ID=HMGFGAEG_00212;inference=ab initio prediction:Prodigal:002006;locus_tag=HMGFGAEG_00212;product=hypothetical protein
FMVJ01000008.1	Prodigal:002006	CDS	166395	167327	.	-	0	ID=HMGFGAEG_00213;Name=hdfR_1;gene=hdfR_1;inference=ab initio prediction:Prodigal:002006,protein motif:HAMAP:MF_01233;locus_tag=HMGFGAEG_00213;product=HTH-type transcriptional regulator HdfR
FMVJ01000008.1	Prodigal:002006	CDS	167500	169032	.	+	0	ID=HMGFGAEG_00214;Name=gsiB_3;db_xref=COG:COG0747;gene=gsiB_3;inference=ab initio prediction:Prodigal:002006,similar to AA sequence:UniProtKB:P75797;locus_tag=HMGFGAEG_00214;product=Glutathione-binding protein GsiB
FMVJ01000008.1	Prodigal:002006	CDS	169214	170131	.	+	0	ID=HMGFGAEG_00215;Name=gsiC_2;db_xref=COG:COG0601;gene=gsiC_2;inference=ab initio prediction:Prodigal:002006,similar to AA sequence:UniProtKB:P75798;locus_tag=HMGFGAEG_00215;product=Glutathione transport system permease protein GsiC
FMVJ01000008.1	Prodigal:002006	CDS	170133	171029	.	+	0	ID=HMGFGAEG_00216;Name=ddpC_1;db_xref=COG:COG1173;gene=ddpC_1;inference=ab initio prediction:Prodigal:002006,similar to AA sequence:UniProtKB:P77463;locus_tag=HMGFGAEG_00216;product=putative D%2CD-dipeptide transport system permease protein DdpC
FMVJ01000008.1	Prodigal:002006	CDS	171033	172007	.	+	0	ID=HMGFGAEG_00217;Name=oppD_1;db_xref=COG:COG0444;gene=oppD_1;inference=ab initio prediction:Prodigal:002006,similar to AA sequence:UniProtKB:P76027;locus_tag=HMGFGAEG_00217;product=Oligopeptide transport ATP-binding protein OppD
FMVJ01000008.1	Prodigal:002006	CDS	172004	173032	.	+	0	ID=HMGFGAEG_00218;eC_number=7.6.2.8;Name=btuD_1;gene=btuD_1;inference=ab initio prediction:Prodigal:002006,protein motif:HAMAP:MF_01005;locus_tag=HMGFGAEG_00218;product=Vitamin B12 import ATP-binding protein BtuD
FMVJ01000008.1	Prodigal:002006	CDS	173033	174430	.	+	0	ID=HMGFGAEG_00219;eC_number=3.5.1.18;Name=dapE_1;gene=dapE_1;inference=ab initio prediction:Prodigal:002006,protein motif:HAMAP:MF_01690;locus_tag=HMGFGAEG_00219;product=Succinyl-diaminopimelate desuccinylase
FMVJ01000008.1	Prodigal:002006	CDS	174530	175519	.	+	0	ID=HMGFGAEG_00220;inference=ab initio prediction:Prodigal:002006;locus_tag=HMGFGAEG_00220;product=hypothetical protein
FMVJ01000008.1	Prodigal:002006	CDS	175615	176793	.	+	0	ID=HMGFGAEG_00221;eC_number=3.4.17.11;Name=cpg2_2;gene=cpg2_2;inference=ab initio prediction:Prodigal:002006,similar to AA sequence:UniProtKB:P06621;locus_tag=HMGFGAEG_00221;product=Carboxypeptidase G2
FMVJ01000008.1	Prodigal:002006	CDS	176883	177836	.	+	0	ID=HMGFGAEG_00222;eC_number=2.7.1.83;Name=psuK;db_xref=COG:COG0524;gene=psuK;inference=ab initio prediction:Prodigal:002006,similar to AA sequence:UniProtKB:P30235;locus_tag=HMGFGAEG_00222;product=Pseudouridine kinase
FMVJ01000008.1	Prodigal:002006	CDS	177833	178768	.	+	0	ID=HMGFGAEG_00223;eC_number=4.2.1.70;Name=psuG;db_xref=COG:COG2313;gene=psuG;inference=ab initio prediction:Prodigal:002006,similar to AA sequence:UniProtKB:P33025;locus_tag=HMGFGAEG_00223;product=Pseudouridine-5'-phosphate glycosidase
FMVJ01000008.1	Prodigal:002006	CDS	178765	179763	.	-	0	ID=HMGFGAEG_00224;eC_number=1.1.1.384;inference=ab initio prediction:Prodigal:002006,similar to AA sequence:UniProtKB:B3TMR8;locus_tag=HMGFGAEG_00224;product=dTDP-3%2C4-didehydro-2%2C6-dideoxy-alpha-D-glucose 3-reductase
FMVJ01000008.1	Prodigal:002006	CDS	179806	181413	.	-	0	ID=HMGFGAEG_00225;eC_number=3.2.1.37;Name=xynB;gene=xynB;inference=ab initio prediction:Prodigal:002006,similar to AA sequence:UniProtKB:P07129;locus_tag=HMGFGAEG_00225;product=Beta-xylosidase
FMVJ01000008.1	Prodigal:002006	CDS	181458	182480	.	-	0	ID=HMGFGAEG_00226;Name=cytR_1;db_xref=COG:COG1609;gene=cytR_1;inference=ab initio prediction:Prodigal:002006,similar to AA sequence:UniProtKB:P0ACN7;locus_tag=HMGFGAEG_00226;product=HTH-type transcriptional repressor CytR
FMVJ01000008.1	Prodigal:002006	CDS	182665	183900	.	+	0	ID=HMGFGAEG_00227;inference=ab initio prediction:Prodigal:002006,similar to AA sequence:UniProtKB:O06875;locus_tag=HMGFGAEG_00227;product=putative sugar-binding periplasmic protein
FMVJ01000008.1	Prodigal:002006	CDS	183974	184912	.	+	0	ID=HMGFGAEG_00228;Name=melD_1;db_xref=COG:COG1175;gene=melD_1;inference=ab initio prediction:Prodigal:002006,similar to AA sequence:UniProtKB:O34706;locus_tag=HMGFGAEG_00228;product=Melibiose/raffinose/stachyose import permease protein MelD
FMVJ01000008.1	Prodigal:002006	CDS	184909	185793	.	+	0	ID=HMGFGAEG_00229;Name=araQ_1;db_xref=COG:COG0395;gene=araQ_1;inference=ab initio prediction:Prodigal:002006,similar to AA sequence:UniProtKB:P94530;locus_tag=HMGFGAEG_00229;product=L-arabinose transport system permease protein AraQ
FMVJ01000008.1	Prodigal:002006	CDS	185796	186875	.	+	0	ID=HMGFGAEG_00230;eC_number=7.6.2.10;Name=ugpC_1;db_xref=COG:COG3839;gene=ugpC_1;inference=ab initio prediction:Prodigal:002006,similar to AA sequence:UniProtKB:P10907;locus_tag=HMGFGAEG_00230;product=sn-glycerol-3-phosphate import ATP-binding protein UgpC
FMVJ01000008.1	Prodigal:002006	CDS	186943	187710	.	+	0	ID=HMGFGAEG_00231;eC_number=4.2.1.44;Name=iolE_1;gene=iolE_1;inference=ab initio prediction:Prodigal:002006,protein motif:HAMAP:MF_01672;locus_tag=HMGFGAEG_00231;product=Inosose dehydratase
FMVJ01000008.1	Prodigal:002006	CDS	187716	188891	.	+	0	ID=HMGFGAEG_00232;eC_number=1.1.1.292;Name=afr;gene=afr;inference=ab initio prediction:Prodigal:002006,similar to AA sequence:UniProtKB:Q2I8V6;locus_tag=HMGFGAEG_00232;product=1%2C5-anhydro-D-fructose reductase
FMVJ01000008.1	Prodigal:002006	CDS	189049	190140	.	-	0	ID=HMGFGAEG_00233;inference=ab initio prediction:Prodigal:002006;locus_tag=HMGFGAEG_00233;product=hypothetical protein
FMVJ01000008.1	Prodigal:002006	CDS	190515	195008	.	+	0	ID=HMGFGAEG_00234;inference=ab initio prediction:Prodigal:002006;locus_tag=HMGFGAEG_00234;product=hypothetical protein
FMVJ01000008.1	Prodigal:002006	CDS	195324	196307	.	+	0	ID=HMGFGAEG_00235;inference=ab initio prediction:Prodigal:002006;locus_tag=HMGFGAEG_00235;product=hypothetical protein
FMVJ01000008.1	Prodigal:002006	CDS	196480	198651	.	+	0	ID=HMGFGAEG_00236;inference=ab initio prediction:Prodigal:002006;locus_tag=HMGFGAEG_00236;product=hypothetical protein
FMVJ01000008.1	Prodigal:002006	CDS	198744	200399	.	-	0	ID=HMGFGAEG_00237;inference=ab initio prediction:Prodigal:002006;locus_tag=HMGFGAEG_00237;product=hypothetical protein
FMVJ01000008.1	Prodigal:002006	CDS	200599	201021	.	-	0	ID=HMGFGAEG_00238;inference=ab initio prediction:Prodigal:002006;locus_tag=HMGFGAEG_00238;product=hypothetical protein
FMVJ01000008.1	Prodigal:002006	CDS	201600	202148	.	-	0	ID=HMGFGAEG_00239;inference=ab initio prediction:Prodigal:002006;locus_tag=HMGFGAEG_00239;product=hypothetical protein
FMVJ01000008.1	Prodigal:002006	CDS	202135	202827	.	-	0	ID=HMGFGAEG_00240;inference=ab initio prediction:Prodigal:002006;locus_tag=HMGFGAEG_00240;product=hypothetical protein
FMVJ01000008.1	Prodigal:002006	CDS	202956	203903	.	+	0	ID=HMGFGAEG_00241;eC_number=1.1.-.-;Name=yajO;db_xref=COG:COG0667;gene=yajO;inference=ab initio prediction:Prodigal:002006,similar to AA sequence:UniProtKB:P77735;locus_tag=HMGFGAEG_00241;product=1-deoxyxylulose-5-phosphate synthase YajO
FMVJ01000008.1	Prodigal:002006	CDS	204026	204811	.	+	0	ID=HMGFGAEG_00242;eC_number=3.1.11.2;Name=xthA_1;db_xref=COG:COG0708;gene=xthA_1;inference=ab initio prediction:Prodigal:002006,similar to AA sequence:UniProtKB:P09030;locus_tag=HMGFGAEG_00242;product=Exodeoxyribonuclease III
FMVJ01000008.1	Prodigal:002006	CDS	204818	205690	.	-	0	ID=HMGFGAEG_00243;inference=ab initio prediction:Prodigal:002006;locus_tag=HMGFGAEG_00243;product=hypothetical protein
FMVJ01000008.1	Prodigal:002006	CDS	206176	207810	.	+	0	ID=HMGFGAEG_00244;Name=cya;db_xref=COG:COG2931;gene=cya;inference=ab initio prediction:Prodigal:002006,similar to AA sequence:UniProtKB:P0DKX7;locus_tag=HMGFGAEG_00244;product=Bifunctional hemolysin/adenylate cyclase
FMVJ01000008.1	Prodigal:002006	CDS	207858	208697	.	-	0	ID=HMGFGAEG_00245;eC_number=2.1.1.77;Name=pcm_1;gene=pcm_1;inference=ab initio prediction:Prodigal:002006,protein motif:HAMAP:MF_00090;locus_tag=HMGFGAEG_00245;product=Protein-L-isoaspartate O-methyltransferase
FMVJ01000008.1	Prodigal:002006	CDS	208744	210351	.	-	0	ID=HMGFGAEG_00246;eC_number=2.1.3.1;db_xref=COG:COG4799;inference=ab initio prediction:Prodigal:002006,similar to AA sequence:UniProtKB:Q8GBW6;locus_tag=HMGFGAEG_00246;product=Methylmalonyl-CoA carboxyltransferase 12S subunit
FMVJ01000008.1	Prodigal:002006	CDS	210460	210786	.	-	0	ID=HMGFGAEG_00247;inference=ab initio prediction:Prodigal:002006;locus_tag=HMGFGAEG_00247;product=hypothetical protein
FMVJ01000008.1	Prodigal:002006	CDS	210882	211613	.	-	0	ID=HMGFGAEG_00248;eC_number=2.3.1.181;Name=lipB;gene=lipB;inference=ab initio prediction:Prodigal:002006,protein motif:HAMAP:MF_00013;locus_tag=HMGFGAEG_00248;product=Octanoyltransferase
FMVJ01000008.1	Aragorn:001002	tRNA	211841	211925	.	+	.	ID=HMGFGAEG_00249;inference=COORDINATES:profile:Aragorn:001002;locus_tag=HMGFGAEG_00249;product=tRNA-Leu(gag)
FMVJ01000008.1	Prodigal:002006	CDS	212150	213574	.	+	0	ID=HMGFGAEG_00250;Name=mgtE;db_xref=COG:COG2239;gene=mgtE;inference=ab initio prediction:Prodigal:002006,similar to AA sequence:UniProtKB:Q830V1;locus_tag=HMGFGAEG_00250;product=Magnesium transporter MgtE
FMVJ01000008.1	Prodigal:002006	CDS	213669	214574	.	+	0	ID=HMGFGAEG_00251;inference=ab initio prediction:Prodigal:002006;locus_tag=HMGFGAEG_00251;product=hypothetical protein
FMVJ01000008.1	Prodigal:002006	CDS	214764	215936	.	+	0	ID=HMGFGAEG_00252;eC_number=1.3.99.-;Name=acdA_1;db_xref=COG:COG1960;gene=acdA_1;inference=ab initio prediction:Prodigal:002006,similar to AA sequence:UniProtKB:P45867;locus_tag=HMGFGAEG_00252;product=Acyl-CoA dehydrogenase
FMVJ01000008.1	Prodigal:002006	CDS	215943	216521	.	-	0	ID=HMGFGAEG_00253;inference=ab initio prediction:Prodigal:002006;locus_tag=HMGFGAEG_00253;product=hypothetical protein
FMVJ01000008.1	Prodigal:002006	CDS	216663	217364	.	+	0	ID=HMGFGAEG_00254;inference=ab initio prediction:Prodigal:002006;locus_tag=HMGFGAEG_00254;product=hypothetical protein
FMVJ01000008.1	Prodigal:002006	CDS	217514	218347	.	+	0	ID=HMGFGAEG_00255;inference=ab initio prediction:Prodigal:002006;locus_tag=HMGFGAEG_00255;product=hypothetical protein
FMVJ01000008.1	Prodigal:002006	CDS	218308	218589	.	-	0	ID=HMGFGAEG_00256;inference=ab initio prediction:Prodigal:002006;locus_tag=HMGFGAEG_00256;product=hypothetical protein
FMVJ01000008.1	Prodigal:002006	CDS	218582	219274	.	-	0	ID=HMGFGAEG_00257;inference=ab initio prediction:Prodigal:002006;locus_tag=HMGFGAEG_00257;product=hypothetical protein
FMVJ01000008.1	Prodigal:002006	CDS	219348	219755	.	+	0	ID=HMGFGAEG_00258;eC_number=2.8.1.1;Name=glpE_1;gene=glpE_1;inference=ab initio prediction:Prodigal:002006,protein motif:HAMAP:MF_01009;locus_tag=HMGFGAEG_00258;product=Thiosulfate sulfurtransferase GlpE
FMVJ01000008.1	Prodigal:002006	CDS	219752	220045	.	-	0	ID=HMGFGAEG_00259;eC_number=3.6.1.7;Name=yccX;gene=yccX;inference=ab initio prediction:Prodigal:002006,protein motif:HAMAP:MF_01450;locus_tag=HMGFGAEG_00259;product=Acylphosphatase
FMVJ01000008.1	Prodigal:002006	CDS	220052	220468	.	-	0	ID=HMGFGAEG_00260;inference=ab initio prediction:Prodigal:002006;locus_tag=HMGFGAEG_00260;product=hypothetical protein
FMVJ01000008.1	Prodigal:002006	CDS	220542	221045	.	-	0	ID=HMGFGAEG_00261;inference=ab initio prediction:Prodigal:002006;locus_tag=HMGFGAEG_00261;product=hypothetical protein
FMVJ01000008.1	Prodigal:002006	CDS	221074	223074	.	-	0	ID=HMGFGAEG_00262;Name=carB_1;gene=carB_1;inference=ab initio prediction:Prodigal:002006,protein motif:HAMAP:MF_01210_B;locus_tag=HMGFGAEG_00262;product=Carbamoyl-phosphate synthase large chain
FMVJ01000008.1	Prodigal:002006	CDS	223187	223600	.	-	0	ID=HMGFGAEG_00263;inference=ab initio prediction:Prodigal:002006;locus_tag=HMGFGAEG_00263;product=hypothetical protein
FMVJ01000008.1	Prodigal:002006	CDS	223917	224846	.	+	0	ID=HMGFGAEG_00264;eC_number=1.13.11.-;Name=mhqO;db_xref=COG:COG0346;gene=mhqO;inference=ab initio prediction:Prodigal:002006,similar to AA sequence:UniProtKB:P96693;locus_tag=HMGFGAEG_00264;product=Putative ring-cleaving dioxygenase MhqO
FMVJ01000008.1	Prodigal:002006	CDS	224897	225514	.	+	0	ID=HMGFGAEG_00265;eC_number=3.1.-.-;Name=mhqD;db_xref=COG:COG0400;gene=mhqD;inference=ab initio prediction:Prodigal:002006,similar to AA sequence:UniProtKB:O34842;locus_tag=HMGFGAEG_00265;product=Putative hydrolase MhqD
FMVJ01000008.1	Prodigal:002006	CDS	225731	226801	.	-	0	ID=HMGFGAEG_00266;eC_number=2.5.1.47;Name=cysK_1;gene=cysK_1;inference=ab initio prediction:Prodigal:002006,similar to AA sequence:UniProtKB:Q5XAQ3;locus_tag=HMGFGAEG_00266;product=Cysteine synthase
FMVJ01000008.1	Prodigal:002006	CDS	226804	228336	.	-	0	ID=HMGFGAEG_00267;eC_number=6.4.1.3;Name=pccB;db_xref=COG:COG4799;gene=pccB;inference=ab initio prediction:Prodigal:002006,similar to AA sequence:UniProtKB:Q3J4E3;locus_tag=HMGFGAEG_00267;product=Propionyl-CoA carboxylase beta chain
FMVJ01000008.1	Prodigal:002006	CDS	228595	229377	.	-	0	ID=HMGFGAEG_00268;inference=ab initio prediction:Prodigal:002006;locus_tag=HMGFGAEG_00268;product=hypothetical protein
FMVJ01000008.1	Prodigal:002006	CDS	229395	230072	.	-	0	ID=HMGFGAEG_00269;eC_number=3.6.1.1;Name=ppaX;db_xref=COG:COG0546;gene=ppaX;inference=ab initio prediction:Prodigal:002006,similar to AA sequence:UniProtKB:Q9JMQ2;locus_tag=HMGFGAEG_00269;product=Pyrophosphatase PpaX
FMVJ01000008.1	Prodigal:002006	CDS	230091	230216	.	-	0	ID=HMGFGAEG_00270;inference=ab initio prediction:Prodigal:002006;locus_tag=HMGFGAEG_00270;product=hypothetical protein
FMVJ01000008.1	Prodigal:002006	CDS	230445	232046	.	+	0	ID=HMGFGAEG_00271;inference=ab initio prediction:Prodigal:002006;locus_tag=HMGFGAEG_00271;product=hypothetical protein
FMVJ01000008.1	Prodigal:002006	CDS	232053	233828	.	-	0	ID=HMGFGAEG_00272;eC_number=3.4.24.-;Name=ftsH_1;gene=ftsH_1;inference=ab initio prediction:Prodigal:002006,similar to AA sequence:UniProtKB:B8H444;locus_tag=HMGFGAEG_00272;product=ATP-dependent zinc metalloprotease FtsH
FMVJ01000008.1	Prodigal:002006	CDS	233939	234214	.	-	0	ID=HMGFGAEG_00273;inference=ab initio prediction:Prodigal:002006;locus_tag=HMGFGAEG_00273;product=hypothetical protein
FMVJ01000008.1	Prodigal:002006	CDS	234349	234816	.	+	0	ID=HMGFGAEG_00274;inference=ab initio prediction:Prodigal:002006;locus_tag=HMGFGAEG_00274;product=hypothetical protein
FMVJ01000008.1	Prodigal:002006	CDS	234813	235400	.	-	0	ID=HMGFGAEG_00275;inference=ab initio prediction:Prodigal:002006;locus_tag=HMGFGAEG_00275;product=hypothetical protein
FMVJ01000008.1	Prodigal:002006	CDS	235525	235986	.	-	0	ID=HMGFGAEG_00276;inference=ab initio prediction:Prodigal:002006;locus_tag=HMGFGAEG_00276;product=hypothetical protein
FMVJ01000008.1	Prodigal:002006	CDS	236104	237444	.	-	0	ID=HMGFGAEG_00277;inference=ab initio prediction:Prodigal:002006;locus_tag=HMGFGAEG_00277;product=hypothetical protein
FMVJ01000008.1	Prodigal:002006	CDS	237461	237847	.	-	0	ID=HMGFGAEG_00278;Name=crcB;db_xref=COG:COG0239;gene=crcB;inference=ab initio prediction:Prodigal:002006,similar to AA sequence:UniProtKB:P37002;locus_tag=HMGFGAEG_00278;product=Putative fluoride ion transporter CrcB
FMVJ01000008.1	Prodigal:002006	CDS	237850	239172	.	-	0	ID=HMGFGAEG_00279;Name=rarA;db_xref=COG:COG2256;gene=rarA;inference=ab initio prediction:Prodigal:002006,similar to AA sequence:UniProtKB:P0AAZ4;locus_tag=HMGFGAEG_00279;product=Replication-associated recombination protein A
FMVJ01000008.1	Prodigal:002006	CDS	239169	239615	.	-	0	ID=HMGFGAEG_00280;inference=ab initio prediction:Prodigal:002006;locus_tag=HMGFGAEG_00280;product=hypothetical protein
FMVJ01000008.1	Prodigal:002006	CDS	239612	241018	.	-	0	ID=HMGFGAEG_00281;eC_number=3.4.21.107;Name=degP_1;db_xref=COG:COG0265;gene=degP_1;inference=ab initio prediction:Prodigal:002006,similar to AA sequence:UniProtKB:P0C0V0;locus_tag=HMGFGAEG_00281;product=Periplasmic serine endoprotease DegP
FMVJ01000008.1	Prodigal:002006	CDS	241169	241591	.	-	0	ID=HMGFGAEG_00282;Name=rplQ;db_xref=COG:COG0203;gene=rplQ;inference=ab initio prediction:Prodigal:002006,similar to AA sequence:UniProtKB:Q6N4V8;locus_tag=HMGFGAEG_00282;product=50S ribosomal protein L17
FMVJ01000008.1	Prodigal:002006	CDS	241714	242730	.	-	0	ID=HMGFGAEG_00283;eC_number=2.7.7.6;Name=rpoA;db_xref=COG:COG0202;gene=rpoA;inference=ab initio prediction:Prodigal:002006,similar to AA sequence:UniProtKB:Q925Z2;locus_tag=HMGFGAEG_00283;product=DNA-directed RNA polymerase subunit alpha
FMVJ01000008.1	Prodigal:002006	CDS	242829	243218	.	-	0	ID=HMGFGAEG_00284;Name=rpsK;db_xref=COG:COG0100;gene=rpsK;inference=ab initio prediction:Prodigal:002006,similar to AA sequence:UniProtKB:Q6N4V6;locus_tag=HMGFGAEG_00284;product=30S ribosomal protein S11
FMVJ01000008.1	Prodigal:002006	CDS	243298	243666	.	-	0	ID=HMGFGAEG_00285;Name=rpsM;db_xref=COG:COG0099;gene=rpsM;inference=ab initio prediction:Prodigal:002006,similar to AA sequence:UniProtKB:Q6N4V5;locus_tag=HMGFGAEG_00285;product=30S ribosomal protein S13
FMVJ01000008.1	Prodigal:002006	CDS	243861	244442	.	-	0	ID=HMGFGAEG_00286;eC_number=2.7.4.3;Name=adk;db_xref=COG:COG0563;gene=adk;inference=ab initio prediction:Prodigal:002006,similar to AA sequence:UniProtKB:A0QSH8;locus_tag=HMGFGAEG_00286;product=Adenylate kinase
FMVJ01000008.1	Prodigal:002006	CDS	244503	245840	.	-	0	ID=HMGFGAEG_00287;Name=secY;db_xref=COG:COG0201;gene=secY;inference=ab initio prediction:Prodigal:002006,similar to AA sequence:UniProtKB:P0AGA2;locus_tag=HMGFGAEG_00287;product=Protein translocase subunit SecY
FMVJ01000008.1	Prodigal:002006	CDS	246048	246521	.	-	0	ID=HMGFGAEG_00288;Name=rplO;db_xref=COG:COG0200;gene=rplO;inference=ab initio prediction:Prodigal:002006,similar to AA sequence:UniProtKB:Q6N4V2;locus_tag=HMGFGAEG_00288;product=50S ribosomal protein L15
FMVJ01000008.1	Prodigal:002006	CDS	246533	246739	.	-	0	ID=HMGFGAEG_00289;Name=rpmD;db_xref=COG:COG1841;gene=rpmD;inference=ab initio prediction:Prodigal:002006,similar to AA sequence:UniProtKB:Q6N4V1;locus_tag=HMGFGAEG_00289;product=50S ribosomal protein L30
FMVJ01000008.1	Prodigal:002006	CDS	246754	247323	.	-	0	ID=HMGFGAEG_00290;Name=rpsE;db_xref=COG:COG0098;gene=rpsE;inference=ab initio prediction:Prodigal:002006,similar to AA sequence:UniProtKB:Q6N4V0;locus_tag=HMGFGAEG_00290;product=30S ribosomal protein S5
FMVJ01000008.1	Prodigal:002006	CDS	247446	247808	.	-	0	ID=HMGFGAEG_00291;Name=rplR;db_xref=COG:COG0256;gene=rplR;inference=ab initio prediction:Prodigal:002006,similar to AA sequence:UniProtKB:Q6N4U9;locus_tag=HMGFGAEG_00291;product=50S ribosomal protein L18
FMVJ01000008.1	Prodigal:002006	CDS	247821	248354	.	-	0	ID=HMGFGAEG_00292;Name=rplF;db_xref=COG:COG0097;gene=rplF;inference=ab initio prediction:Prodigal:002006,similar to AA sequence:UniProtKB:Q6N4U8;locus_tag=HMGFGAEG_00292;product=50S ribosomal protein L6
FMVJ01000008.1	Prodigal:002006	CDS	248392	248787	.	-	0	ID=HMGFGAEG_00293;Name=rpsH;db_xref=COG:COG0096;gene=rpsH;inference=ab initio prediction:Prodigal:002006,similar to AA sequence:UniProtKB:Q6N4U7;locus_tag=HMGFGAEG_00293;product=30S ribosomal protein S8
FMVJ01000008.1	Prodigal:002006	CDS	248803	249108	.	-	0	ID=HMGFGAEG_00294;Name=rpsN;db_xref=COG:COG0199;gene=rpsN;inference=ab initio prediction:Prodigal:002006,similar to AA sequence:UniProtKB:Q6N4U6;locus_tag=HMGFGAEG_00294;product=30S ribosomal protein S14
FMVJ01000008.1	Prodigal:002006	CDS	249147	249713	.	-	0	ID=HMGFGAEG_00295;Name=rplE;db_xref=COG:COG0094;gene=rplE;inference=ab initio prediction:Prodigal:002006,similar to AA sequence:UniProtKB:Q6N4U5;locus_tag=HMGFGAEG_00295;product=50S ribosomal protein L5
FMVJ01000008.1	Prodigal:002006	CDS	249706	250023	.	-	0	ID=HMGFGAEG_00296;Name=rplX;db_xref=COG:COG0198;gene=rplX;inference=ab initio prediction:Prodigal:002006,similar to AA sequence:UniProtKB:P60744;locus_tag=HMGFGAEG_00296;product=50S ribosomal protein L24
FMVJ01000008.1	Prodigal:002006	CDS	250023	250391	.	-	0	ID=HMGFGAEG_00297;Name=rplN;db_xref=COG:COG0093;gene=rplN;inference=ab initio prediction:Prodigal:002006,similar to AA sequence:UniProtKB:Q6N4U4;locus_tag=HMGFGAEG_00297;product=50S ribosomal protein L14
FMVJ01000008.1	Prodigal:002006	CDS	250556	250795	.	-	0	ID=HMGFGAEG_00298;Name=rpsQ;db_xref=COG:COG0186;gene=rpsQ;inference=ab initio prediction:Prodigal:002006,similar to AA sequence:UniProtKB:Q6N4U3;locus_tag=HMGFGAEG_00298;product=30S ribosomal protein S17
FMVJ01000008.1	Prodigal:002006	CDS	250808	251020	.	-	0	ID=HMGFGAEG_00299;Name=rpmC;db_xref=COG:COG0255;gene=rpmC;inference=ab initio prediction:Prodigal:002006,similar to AA sequence:UniProtKB:Q6N4U2;locus_tag=HMGFGAEG_00299;product=50S ribosomal protein L29
FMVJ01000008.1	Prodigal:002006	CDS	251033	251446	.	-	0	ID=HMGFGAEG_00300;Name=rplP;db_xref=COG:COG0197;gene=rplP;inference=ab initio prediction:Prodigal:002006,similar to AA sequence:UniProtKB:Q6N4U1;locus_tag=HMGFGAEG_00300;product=50S ribosomal protein L16
FMVJ01000008.1	Prodigal:002006	CDS	251471	252175	.	-	0	ID=HMGFGAEG_00301;Name=rpsC;db_xref=COG:COG0092;gene=rpsC;inference=ab initio prediction:Prodigal:002006,similar to AA sequence:UniProtKB:Q6N4U0;locus_tag=HMGFGAEG_00301;product=30S ribosomal protein S3
FMVJ01000008.1	Prodigal:002006	CDS	252187	252567	.	-	0	ID=HMGFGAEG_00302;Name=rplV;db_xref=COG:COG0091;gene=rplV;inference=ab initio prediction:Prodigal:002006,similar to AA sequence:UniProtKB:Q6N4T9;locus_tag=HMGFGAEG_00302;product=50S ribosomal protein L22
FMVJ01000008.1	Prodigal:002006	CDS	252569	252847	.	-	0	ID=HMGFGAEG_00303;Name=rpsS;db_xref=COG:COG0185;gene=rpsS;inference=ab initio prediction:Prodigal:002006,similar to AA sequence:UniProtKB:Q6N4T8;locus_tag=HMGFGAEG_00303;product=30S ribosomal protein S19
FMVJ01000008.1	Prodigal:002006	CDS	252863	253699	.	-	0	ID=HMGFGAEG_00304;Name=rplB;db_xref=COG:COG0090;gene=rplB;inference=ab initio prediction:Prodigal:002006,similar to AA sequence:UniProtKB:P60403;locus_tag=HMGFGAEG_00304;product=50S ribosomal protein L2
FMVJ01000008.1	Prodigal:002006	CDS	253720	254016	.	-	0	ID=HMGFGAEG_00305;Name=rplW;db_xref=COG:COG0089;gene=rplW;inference=ab initio prediction:Prodigal:002006,similar to AA sequence:UniProtKB:Q6N4T7;locus_tag=HMGFGAEG_00305;product=50S ribosomal protein L23
FMVJ01000008.1	Prodigal:002006	CDS	254013	254633	.	-	0	ID=HMGFGAEG_00306;Name=rplD;db_xref=COG:COG0088;gene=rplD;inference=ab initio prediction:Prodigal:002006,similar to AA sequence:UniProtKB:P61068;locus_tag=HMGFGAEG_00306;product=50S ribosomal protein L4
FMVJ01000008.1	Prodigal:002006	CDS	254633	255361	.	-	0	ID=HMGFGAEG_00307;Name=rplC;db_xref=COG:COG0087;gene=rplC;inference=ab initio prediction:Prodigal:002006,similar to AA sequence:UniProtKB:P60456;locus_tag=HMGFGAEG_00307;product=50S ribosomal protein L3
FMVJ01000008.1	Prodigal:002006	CDS	255409	255717	.	-	0	ID=HMGFGAEG_00308;Name=rpsJ;db_xref=COG:COG0051;gene=rpsJ;inference=ab initio prediction:Prodigal:002006,similar to AA sequence:UniProtKB:Q6N4T6;locus_tag=HMGFGAEG_00308;product=30S ribosomal protein S10
FMVJ01000008.1	Prodigal:002006	CDS	255785	256975	.	-	0	ID=HMGFGAEG_00309;Name=tufA;db_xref=COG:COG0050;gene=tufA;inference=ab initio prediction:Prodigal:002006,similar to AA sequence:UniProtKB:P09591;locus_tag=HMGFGAEG_00309;product=Elongation factor Tu
FMVJ01000028.1	Prodigal:002006	CDS	518	742	.	+	0	ID=HMGFGAEG_00310;inference=ab initio prediction:Prodigal:002006;locus_tag=HMGFGAEG_00310;product=hypothetical protein
FMVJ01000028.1	Prodigal:002006	CDS	767	1759	.	+	0	ID=HMGFGAEG_00311;Name=corA_2;db_xref=COG:COG0598;gene=corA_2;inference=ab initio prediction:Prodigal:002006,similar to AA sequence:UniProtKB:P0A2R8;locus_tag=HMGFGAEG_00311;product=Magnesium transport protein CorA
FMVJ01000028.1	Prodigal:002006	CDS	1796	2602	.	+	0	ID=HMGFGAEG_00312;inference=ab initio prediction:Prodigal:002006;locus_tag=HMGFGAEG_00312;product=hypothetical protein
FMVJ01000028.1	Prodigal:002006	CDS	2657	2941	.	+	0	ID=HMGFGAEG_00313;inference=ab initio prediction:Prodigal:002006;locus_tag=HMGFGAEG_00313;product=hypothetical protein
FMVJ01000028.1	Prodigal:002006	CDS	2891	3376	.	-	0	ID=HMGFGAEG_00314;inference=ab initio prediction:Prodigal:002006;locus_tag=HMGFGAEG_00314;product=hypothetical protein
FMVJ01000028.1	Prodigal:002006	CDS	3513	4220	.	-	0	ID=HMGFGAEG_00315;Name=corA_3;db_xref=COG:COG0598;gene=corA_3;inference=ab initio prediction:Prodigal:002006,similar to AA sequence:UniProtKB:Q9WZ31;locus_tag=HMGFGAEG_00315;product=Cobalt/magnesium transport protein CorA
FMVJ01000028.1	Prodigal:002006	CDS	4463	4618	.	-	0	ID=HMGFGAEG_00316;inference=ab initio prediction:Prodigal:002006;locus_tag=HMGFGAEG_00316;product=hypothetical protein
FMVJ01000028.1	Prodigal:002006	CDS	4732	5043	.	-	0	ID=HMGFGAEG_00317;inference=ab initio prediction:Prodigal:002006;locus_tag=HMGFGAEG_00317;product=hypothetical protein
FMVJ01000010.1	Prodigal:002006	CDS	327	1967	.	+	0	ID=HMGFGAEG_00318;Name=groL5_1;gene=groL5_1;inference=ab initio prediction:Prodigal:002006,similar to AA sequence:UniProtKB:P35471;locus_tag=HMGFGAEG_00318;product=60 kDa chaperonin 5
FMVJ01000010.1	Prodigal:002006	CDS	2304	2942	.	+	0	ID=HMGFGAEG_00319;inference=ab initio prediction:Prodigal:002006;locus_tag=HMGFGAEG_00319;product=hypothetical protein
FMVJ01000010.1	Prodigal:002006	CDS	3272	4531	.	-	0	ID=HMGFGAEG_00320;eC_number=2.7.11.1;Name=hipA;db_xref=COG:COG3550;gene=hipA;inference=ab initio prediction:Prodigal:002006,similar to AA sequence:UniProtKB:P23874;locus_tag=HMGFGAEG_00320;product=Serine/threonine-protein kinase toxin HipA
FMVJ01000010.1	Prodigal:002006	CDS	4528	4755	.	-	0	ID=HMGFGAEG_00321;inference=ab initio prediction:Prodigal:002006;locus_tag=HMGFGAEG_00321;product=hypothetical protein
FMVJ01000010.1	Prodigal:002006	CDS	5581	5949	.	-	0	ID=HMGFGAEG_00322;inference=ab initio prediction:Prodigal:002006;locus_tag=HMGFGAEG_00322;product=hypothetical protein
FMVJ01000010.1	Prodigal:002006	CDS	6512	6727	.	-	0	ID=HMGFGAEG_00323;inference=ab initio prediction:Prodigal:002006;locus_tag=HMGFGAEG_00323;product=hypothetical protein
FMVJ01000010.1	Prodigal:002006	CDS	6909	7133	.	+	0	ID=HMGFGAEG_00324;inference=ab initio prediction:Prodigal:002006;locus_tag=HMGFGAEG_00324;product=hypothetical protein
FMVJ01000010.1	Prodigal:002006	CDS	7118	7372	.	-	0	ID=HMGFGAEG_00325;inference=ab initio prediction:Prodigal:002006;locus_tag=HMGFGAEG_00325;product=hypothetical protein
FMVJ01000010.1	Prodigal:002006	CDS	7386	8156	.	-	0	ID=HMGFGAEG_00326;inference=ab initio prediction:Prodigal:002006;locus_tag=HMGFGAEG_00326;product=hypothetical protein
FMVJ01000010.1	Prodigal:002006	CDS	8180	8716	.	-	0	ID=HMGFGAEG_00327;inference=ab initio prediction:Prodigal:002006;locus_tag=HMGFGAEG_00327;product=hypothetical protein
FMVJ01000010.1	Prodigal:002006	CDS	8857	9360	.	-	0	ID=HMGFGAEG_00328;inference=ab initio prediction:Prodigal:002006;locus_tag=HMGFGAEG_00328;product=hypothetical protein
FMVJ01000010.1	Prodigal:002006	CDS	9423	9794	.	-	0	ID=HMGFGAEG_00329;inference=ab initio prediction:Prodigal:002006;locus_tag=HMGFGAEG_00329;product=hypothetical protein
FMVJ01000010.1	Prodigal:002006	CDS	9898	10215	.	-	0	ID=HMGFGAEG_00330;inference=ab initio prediction:Prodigal:002006;locus_tag=HMGFGAEG_00330;product=hypothetical protein
FMVJ01000010.1	Prodigal:002006	CDS	10537	10956	.	+	0	ID=HMGFGAEG_00331;inference=ab initio prediction:Prodigal:002006;locus_tag=HMGFGAEG_00331;product=hypothetical protein
FMVJ01000010.1	Prodigal:002006	CDS	11215	11625	.	-	0	ID=HMGFGAEG_00332;inference=ab initio prediction:Prodigal:002006;locus_tag=HMGFGAEG_00332;product=hypothetical protein
FMVJ01000010.1	Prodigal:002006	CDS	11683	12255	.	-	0	ID=HMGFGAEG_00333;inference=ab initio prediction:Prodigal:002006;locus_tag=HMGFGAEG_00333;product=hypothetical protein
FMVJ01000010.1	Prodigal:002006	CDS	12448	12738	.	-	0	ID=HMGFGAEG_00334;inference=ab initio prediction:Prodigal:002006;locus_tag=HMGFGAEG_00334;product=hypothetical protein
FMVJ01000010.1	Prodigal:002006	CDS	12856	13149	.	-	0	ID=HMGFGAEG_00335;inference=ab initio prediction:Prodigal:002006;locus_tag=HMGFGAEG_00335;product=hypothetical protein
FMVJ01000010.1	Prodigal:002006	CDS	13451	14227	.	-	0	ID=HMGFGAEG_00336;inference=ab initio prediction:Prodigal:002006;locus_tag=HMGFGAEG_00336;product=hypothetical protein
FMVJ01000010.1	Prodigal:002006	CDS	14360	15079	.	-	0	ID=HMGFGAEG_00337;inference=ab initio prediction:Prodigal:002006;locus_tag=HMGFGAEG_00337;product=hypothetical protein
FMVJ01000010.1	Prodigal:002006	CDS	15439	15696	.	-	0	ID=HMGFGAEG_00338;inference=ab initio prediction:Prodigal:002006;locus_tag=HMGFGAEG_00338;product=hypothetical protein
FMVJ01000010.1	Prodigal:002006	CDS	16037	16378	.	-	0	ID=HMGFGAEG_00339;inference=ab initio prediction:Prodigal:002006;locus_tag=HMGFGAEG_00339;product=hypothetical protein
FMVJ01000010.1	Prodigal:002006	CDS	16488	16751	.	+	0	ID=HMGFGAEG_00340;inference=ab initio prediction:Prodigal:002006;locus_tag=HMGFGAEG_00340;product=hypothetical protein
FMVJ01000010.1	Prodigal:002006	CDS	16847	17131	.	+	0	ID=HMGFGAEG_00341;inference=ab initio prediction:Prodigal:002006;locus_tag=HMGFGAEG_00341;product=hypothetical protein
FMVJ01000010.1	Prodigal:002006	CDS	17206	17925	.	+	0	ID=HMGFGAEG_00342;inference=ab initio prediction:Prodigal:002006;locus_tag=HMGFGAEG_00342;product=hypothetical protein
FMVJ01000010.1	Prodigal:002006	CDS	18618	19133	.	-	0	ID=HMGFGAEG_00343;inference=ab initio prediction:Prodigal:002006;locus_tag=HMGFGAEG_00343;product=hypothetical protein
FMVJ01000010.1	Prodigal:002006	CDS	19195	19380	.	-	0	ID=HMGFGAEG_00344;inference=ab initio prediction:Prodigal:002006;locus_tag=HMGFGAEG_00344;product=hypothetical protein
FMVJ01000010.1	Prodigal:002006	CDS	19476	22121	.	-	0	ID=HMGFGAEG_00345;inference=ab initio prediction:Prodigal:002006;locus_tag=HMGFGAEG_00345;product=hypothetical protein
FMVJ01000010.1	Prodigal:002006	CDS	22504	22953	.	+	0	ID=HMGFGAEG_00346;eC_number=2.3.1.-;Name=yiaC;db_xref=COG:COG0454;gene=yiaC;inference=ab initio prediction:Prodigal:002006,similar to AA sequence:UniProtKB:P37664;locus_tag=HMGFGAEG_00346;product=Peptidyl-lysine N-acetyltransferase YiaC
FMVJ01000010.1	Prodigal:002006	CDS	23125	23631	.	+	0	ID=HMGFGAEG_00347;inference=ab initio prediction:Prodigal:002006;locus_tag=HMGFGAEG_00347;product=hypothetical protein
FMVJ01000010.1	Prodigal:002006	CDS	23748	24884	.	-	0	ID=HMGFGAEG_00348;inference=ab initio prediction:Prodigal:002006;locus_tag=HMGFGAEG_00348;product=hypothetical protein
FMVJ01000010.1	Prodigal:002006	CDS	25870	27126	.	-	0	ID=HMGFGAEG_00349;inference=ab initio prediction:Prodigal:002006;locus_tag=HMGFGAEG_00349;product=hypothetical protein
FMVJ01000010.1	Prodigal:002006	CDS	27162	27749	.	+	0	ID=HMGFGAEG_00350;inference=ab initio prediction:Prodigal:002006;locus_tag=HMGFGAEG_00350;product=hypothetical protein
FMVJ01000010.1	Prodigal:002006	CDS	28228	29298	.	-	0	ID=HMGFGAEG_00351;Name=noc_1;gene=noc_1;inference=ab initio prediction:Prodigal:002006,protein motif:HAMAP:MF_02015;locus_tag=HMGFGAEG_00351;product=Nucleoid occlusion protein
FMVJ01000010.1	Prodigal:002006	CDS	29298	30509	.	-	0	ID=HMGFGAEG_00352;inference=ab initio prediction:Prodigal:002006;locus_tag=HMGFGAEG_00352;product=hypothetical protein
FMVJ01000010.1	Prodigal:002006	CDS	32884	33819	.	-	0	ID=HMGFGAEG_00353;inference=ab initio prediction:Prodigal:002006;locus_tag=HMGFGAEG_00353;product=hypothetical protein
FMVJ01000010.1	Prodigal:002006	CDS	34536	36215	.	+	0	ID=HMGFGAEG_00354;Name=entS_1;gene=entS_1;inference=ab initio prediction:Prodigal:002006,protein motif:HAMAP:MF_01436;locus_tag=HMGFGAEG_00354;product=Enterobactin exporter EntS
FMVJ01000010.1	Aragorn:001002	tRNA	36622	36695	.	+	.	ID=HMGFGAEG_00355;inference=COORDINATES:profile:Aragorn:001002;locus_tag=HMGFGAEG_00355;product=tRNA-Lys(ttt)
FMVJ01000010.1	Prodigal:002006	CDS	37268	38224	.	-	0	ID=HMGFGAEG_00356;Name=occR_1;gene=occR_1;inference=ab initio prediction:Prodigal:002006,similar to AA sequence:UniProtKB:P0A4T3;locus_tag=HMGFGAEG_00356;product=Octopine catabolism/uptake operon regulatory protein OccR
FMVJ01000010.1	Prodigal:002006	CDS	38603	39556	.	+	0	ID=HMGFGAEG_00357;inference=ab initio prediction:Prodigal:002006;locus_tag=HMGFGAEG_00357;product=hypothetical protein
FMVJ01000010.1	Prodigal:002006	CDS	39614	40693	.	+	0	ID=HMGFGAEG_00358;eC_number=7.6.2.11;Name=potA_2;db_xref=COG:COG3842;gene=potA_2;inference=ab initio prediction:Prodigal:002006,similar to AA sequence:UniProtKB:P69874;locus_tag=HMGFGAEG_00358;product=Spermidine/putrescine import ATP-binding protein PotA
FMVJ01000010.1	Prodigal:002006	CDS	40686	41549	.	+	0	ID=HMGFGAEG_00359;Name=potB_1;db_xref=COG:COG1176;gene=potB_1;inference=ab initio prediction:Prodigal:002006,similar to AA sequence:UniProtKB:P0AFK4;locus_tag=HMGFGAEG_00359;product=Spermidine/putrescine transport system permease protein PotB
FMVJ01000010.1	Prodigal:002006	CDS	41546	42343	.	+	0	ID=HMGFGAEG_00360;Name=ydcV_1;gene=ydcV_1;inference=ab initio prediction:Prodigal:002006,similar to AA sequence:UniProtKB:P0AFR9;locus_tag=HMGFGAEG_00360;product=Inner membrane ABC transporter permease protein YdcV
FMVJ01000010.1	Prodigal:002006	CDS	42384	43505	.	+	0	ID=HMGFGAEG_00361;eC_number=1.4.3.19;Name=thiO;db_xref=COG:COG0665;gene=thiO;inference=ab initio prediction:Prodigal:002006,similar to AA sequence:UniProtKB:S5FMM4;locus_tag=HMGFGAEG_00361;product=Glycine oxidase
FMVJ01000010.1	Prodigal:002006	CDS	43531	44619	.	+	0	ID=HMGFGAEG_00362;eC_number=1.5.1.28;Name=odh;gene=odh;inference=ab initio prediction:Prodigal:002006,similar to AA sequence:UniProtKB:Q44297;locus_tag=HMGFGAEG_00362;product=Opine dehydrogenase
FMVJ01000010.1	Prodigal:002006	CDS	44730	45908	.	+	0	ID=HMGFGAEG_00363;eC_number=2.6.1.45;Name=sgaA;gene=sgaA;inference=ab initio prediction:Prodigal:002006,similar to AA sequence:UniProtKB:O08374;locus_tag=HMGFGAEG_00363;product=Serine--glyoxylate aminotransferase
FMVJ01000010.1	Prodigal:002006	CDS	47184	47594	.	+	0	ID=HMGFGAEG_00364;inference=ab initio prediction:Prodigal:002006;locus_tag=HMGFGAEG_00364;product=hypothetical protein
FMVJ01000010.1	Prodigal:002006	CDS	47869	48528	.	+	0	ID=HMGFGAEG_00365;inference=ab initio prediction:Prodigal:002006;locus_tag=HMGFGAEG_00365;product=hypothetical protein
FMVJ01000010.1	Prodigal:002006	CDS	49015	49854	.	-	0	ID=HMGFGAEG_00366;inference=ab initio prediction:Prodigal:002006,similar to AA sequence:ISfinder:ISMdi3;locus_tag=HMGFGAEG_00366;product=IS3 family transposase ISMdi3
FMVJ01000010.1	Prodigal:002006	CDS	49953	50978	.	+	0	ID=HMGFGAEG_00367;inference=ab initio prediction:Prodigal:002006,similar to AA sequence:ISfinder:ISMex9;locus_tag=HMGFGAEG_00367;product=IS110 family transposase ISMex9
FMVJ01000010.1	Prodigal:002006	CDS	51219	51515	.	-	0	ID=HMGFGAEG_00368;inference=ab initio prediction:Prodigal:002006,similar to AA sequence:ISfinder:ISMdi3;locus_tag=HMGFGAEG_00368;product=IS3 family transposase ISMdi3
FMVJ01000010.1	Prodigal:002006	CDS	51639	52253	.	+	0	ID=HMGFGAEG_00369;eC_number=3.4.21.-;inference=ab initio prediction:Prodigal:002006,similar to AA sequence:UniProtKB:P09489;locus_tag=HMGFGAEG_00369;product=Extracellular serine protease
FMVJ01000010.1	Prodigal:002006	CDS	52480	54213	.	+	0	ID=HMGFGAEG_00370;inference=ab initio prediction:Prodigal:002006;locus_tag=HMGFGAEG_00370;product=hypothetical protein
FMVJ01000010.1	Prodigal:002006	CDS	54614	55411	.	+	0	ID=HMGFGAEG_00371;inference=ab initio prediction:Prodigal:002006,similar to AA sequence:ISfinder:ISGdi9;locus_tag=HMGFGAEG_00371;product=IS481 family transposase ISGdi9
FMVJ01000010.1	Prodigal:002006	CDS	56062	56847	.	+	0	ID=HMGFGAEG_00372;inference=ab initio prediction:Prodigal:002006;locus_tag=HMGFGAEG_00372;product=hypothetical protein
FMVJ01000010.1	Prodigal:002006	CDS	56871	57368	.	+	0	ID=HMGFGAEG_00373;eC_number=3.5.4.3;Name=guaD_1;db_xref=COG:COG0590;gene=guaD_1;inference=ab initio prediction:Prodigal:002006,similar to AA sequence:UniProtKB:O34598;locus_tag=HMGFGAEG_00373;product=Guanine deaminase
FMVJ01000010.1	Prodigal:002006	CDS	57403	58017	.	-	0	ID=HMGFGAEG_00374;inference=ab initio prediction:Prodigal:002006;locus_tag=HMGFGAEG_00374;product=hypothetical protein
FMVJ01000010.1	Prodigal:002006	CDS	58106	58267	.	-	0	ID=HMGFGAEG_00375;inference=ab initio prediction:Prodigal:002006;locus_tag=HMGFGAEG_00375;product=hypothetical protein
FMVJ01000010.1	Prodigal:002006	CDS	58395	59060	.	-	0	ID=HMGFGAEG_00376;eC_number=2.3.1.28;Name=cat;db_xref=COG:COG0110;gene=cat;inference=ab initio prediction:Prodigal:002006,similar to AA sequence:UniProtKB:P26841;locus_tag=HMGFGAEG_00376;product=Chloramphenicol acetyltransferase
FMVJ01000010.1	Prodigal:002006	CDS	59519	60568	.	+	0	ID=HMGFGAEG_00377;Name=cytR_2;db_xref=COG:COG1609;gene=cytR_2;inference=ab initio prediction:Prodigal:002006,similar to AA sequence:UniProtKB:P0ACN7;locus_tag=HMGFGAEG_00377;product=HTH-type transcriptional repressor CytR
FMVJ01000010.1	Prodigal:002006	CDS	60797	62632	.	+	0	ID=HMGFGAEG_00378;inference=ab initio prediction:Prodigal:002006;locus_tag=HMGFGAEG_00378;product=hypothetical protein
FMVJ01000010.1	Prodigal:002006	CDS	62685	63923	.	+	0	ID=HMGFGAEG_00379;inference=ab initio prediction:Prodigal:002006;locus_tag=HMGFGAEG_00379;product=hypothetical protein
FMVJ01000010.1	Prodigal:002006	CDS	63959	65086	.	+	0	ID=HMGFGAEG_00380;eC_number=7.6.2.10;Name=ugpC_2;db_xref=COG:COG3839;gene=ugpC_2;inference=ab initio prediction:Prodigal:002006,similar to AA sequence:UniProtKB:Q8ZLF4;locus_tag=HMGFGAEG_00380;product=sn-glycerol-3-phosphate import ATP-binding protein UgpC
FMVJ01000010.1	Prodigal:002006	CDS	65192	65815	.	+	0	ID=HMGFGAEG_00381;inference=ab initio prediction:Prodigal:002006;locus_tag=HMGFGAEG_00381;product=hypothetical protein
FMVJ01000010.1	Prodigal:002006	CDS	65831	66661	.	+	0	ID=HMGFGAEG_00382;eC_number=3.1.3.25;Name=suhB_1;db_xref=COG:COG0483;gene=suhB_1;inference=ab initio prediction:Prodigal:002006,similar to AA sequence:UniProtKB:P0ADG4;locus_tag=HMGFGAEG_00382;product=Inositol-1-monophosphatase
FMVJ01000010.1	Prodigal:002006	CDS	66878	67606	.	+	0	ID=HMGFGAEG_00383;eC_number=3.1.3.25;Name=suhB_2;db_xref=COG:COG0483;gene=suhB_2;inference=ab initio prediction:Prodigal:002006,similar to AA sequence:UniProtKB:P0ADG4;locus_tag=HMGFGAEG_00383;product=Inositol-1-monophosphatase
FMVJ01000010.1	Prodigal:002006	CDS	67732	67881	.	+	0	ID=HMGFGAEG_00384;inference=ab initio prediction:Prodigal:002006;locus_tag=HMGFGAEG_00384;product=hypothetical protein
FMVJ01000010.1	Prodigal:002006	CDS	67915	68421	.	+	0	ID=HMGFGAEG_00385;inference=ab initio prediction:Prodigal:002006,similar to AA sequence:ISfinder:ISStag1;locus_tag=HMGFGAEG_00385;product=IS6 family transposase ISStag1
FMVJ01000010.1	Prodigal:002006	CDS	68683	69381	.	+	0	ID=HMGFGAEG_00386;inference=ab initio prediction:Prodigal:002006,similar to AA sequence:ISfinder:ISEas1;locus_tag=HMGFGAEG_00386;product=IS6 family transposase ISEas1
FMVJ01000010.1	Prodigal:002006	CDS	69553	70113	.	+	0	ID=HMGFGAEG_00387;eC_number=2.3.1.210;Name=wecD;gene=wecD;inference=ab initio prediction:Prodigal:002006,protein motif:HAMAP:MF_02027;locus_tag=HMGFGAEG_00387;product=dTDP-fucosamine acetyltransferase
FMVJ01000010.1	Prodigal:002006	CDS	70389	70820	.	-	0	ID=HMGFGAEG_00388;inference=ab initio prediction:Prodigal:002006;locus_tag=HMGFGAEG_00388;product=hypothetical protein
FMVJ01000010.1	Prodigal:002006	CDS	70890	71474	.	+	0	ID=HMGFGAEG_00389;inference=ab initio prediction:Prodigal:002006;locus_tag=HMGFGAEG_00389;product=hypothetical protein
FMVJ01000010.1	Prodigal:002006	CDS	71458	71706	.	-	0	ID=HMGFGAEG_00390;inference=ab initio prediction:Prodigal:002006;locus_tag=HMGFGAEG_00390;product=hypothetical protein
FMVJ01000010.1	Prodigal:002006	CDS	71845	72072	.	+	0	ID=HMGFGAEG_00391;inference=ab initio prediction:Prodigal:002006;locus_tag=HMGFGAEG_00391;product=hypothetical protein
FMVJ01000010.1	Prodigal:002006	CDS	72181	72669	.	+	0	ID=HMGFGAEG_00392;inference=ab initio prediction:Prodigal:002006;locus_tag=HMGFGAEG_00392;product=hypothetical protein
FMVJ01000010.1	Prodigal:002006	CDS	72897	73820	.	-	0	ID=HMGFGAEG_00393;Name=gcvA_1;gene=gcvA_1;inference=ab initio prediction:Prodigal:002006,similar to AA sequence:UniProtKB:P0A9F6;locus_tag=HMGFGAEG_00393;product=Glycine cleavage system transcriptional activator
FMVJ01000010.1	Prodigal:002006	CDS	73964	74779	.	+	0	ID=HMGFGAEG_00394;inference=ab initio prediction:Prodigal:002006;locus_tag=HMGFGAEG_00394;product=hypothetical protein
FMVJ01000010.1	Prodigal:002006	CDS	74957	76231	.	+	0	ID=HMGFGAEG_00395;inference=ab initio prediction:Prodigal:002006,similar to AA sequence:ISfinder:ISRm31;locus_tag=HMGFGAEG_00395;product=IS701 family transposase ISRm31
FMVJ01000010.1	Prodigal:002006	CDS	76412	77326	.	-	0	ID=HMGFGAEG_00396;Name=trpI;gene=trpI;inference=ab initio prediction:Prodigal:002006,similar to AA sequence:UniProtKB:P11720;locus_tag=HMGFGAEG_00396;product=HTH-type transcriptional regulator TrpI
FMVJ01000010.1	Prodigal:002006	CDS	77424	78674	.	+	0	ID=HMGFGAEG_00397;eC_number=2.7.1.219;Name=dtnK;db_xref=COG:COG3395;gene=dtnK;inference=ab initio prediction:Prodigal:002006,similar to AA sequence:UniProtKB:Q8ZRS5;locus_tag=HMGFGAEG_00397;product=D-threonate kinase
FMVJ01000010.1	Prodigal:002006	CDS	78671	80371	.	+	0	ID=HMGFGAEG_00398;eC_number=1.1.1.262;Name=pdxA_1;gene=pdxA_1;inference=ab initio prediction:Prodigal:002006,protein motif:HAMAP:MF_00536;locus_tag=HMGFGAEG_00398;product=4-hydroxythreonine-4-phosphate dehydrogenase
FMVJ01000010.1	Prodigal:002006	CDS	80403	80771	.	+	0	ID=HMGFGAEG_00399;inference=ab initio prediction:Prodigal:002006;locus_tag=HMGFGAEG_00399;product=hypothetical protein
FMVJ01000010.1	Prodigal:002006	CDS	80783	81556	.	+	0	ID=HMGFGAEG_00400;inference=ab initio prediction:Prodigal:002006;locus_tag=HMGFGAEG_00400;product=hypothetical protein
FMVJ01000010.1	Prodigal:002006	CDS	82131	83150	.	-	0	ID=HMGFGAEG_00401;Name=rhaS_1;gene=rhaS_1;inference=ab initio prediction:Prodigal:002006,protein motif:HAMAP:MF_01534;locus_tag=HMGFGAEG_00401;product=HTH-type transcriptional activator RhaS
FMVJ01000010.1	Prodigal:002006	CDS	83179	83862	.	+	0	ID=HMGFGAEG_00402;eC_number=4.2.1.103;Name=inhA_1;gene=inhA_1;inference=ab initio prediction:Prodigal:002006,similar to AA sequence:UniProtKB:Q8G9F9;locus_tag=HMGFGAEG_00402;product=Isonitrile hydratase
FMVJ01000010.1	Prodigal:002006	CDS	83890	85206	.	-	0	ID=HMGFGAEG_00403;inference=ab initio prediction:Prodigal:002006;locus_tag=HMGFGAEG_00403;product=hypothetical protein
FMVJ01000010.1	Prodigal:002006	CDS	85368	85781	.	+	0	ID=HMGFGAEG_00404;inference=ab initio prediction:Prodigal:002006;locus_tag=HMGFGAEG_00404;product=hypothetical protein
FMVJ01000010.1	Prodigal:002006	CDS	85781	87250	.	+	0	ID=HMGFGAEG_00405;inference=ab initio prediction:Prodigal:002006;locus_tag=HMGFGAEG_00405;product=hypothetical protein
FMVJ01000010.1	Prodigal:002006	CDS	87265	88335	.	+	0	ID=HMGFGAEG_00406;inference=ab initio prediction:Prodigal:002006;locus_tag=HMGFGAEG_00406;product=hypothetical protein
FMVJ01000010.1	Prodigal:002006	CDS	88525	89805	.	+	0	ID=HMGFGAEG_00407;eC_number=2.7.13.3;Name=regB_1;gene=regB_1;inference=ab initio prediction:Prodigal:002006,similar to AA sequence:UniProtKB:Q3J6C1;locus_tag=HMGFGAEG_00407;product=Sensor histidine kinase RegB
FMVJ01000010.1	Prodigal:002006	CDS	89795	90328	.	+	0	ID=HMGFGAEG_00408;Name=regA_1;db_xref=COG:COG4567;gene=regA_1;inference=ab initio prediction:Prodigal:002006,similar to AA sequence:UniProtKB:Q53228;locus_tag=HMGFGAEG_00408;product=Photosynthetic apparatus regulatory protein RegA
FMVJ01000010.1	Prodigal:002006	CDS	90894	91571	.	-	0	ID=HMGFGAEG_00409;Name=resA;gene=resA;inference=ab initio prediction:Prodigal:002006,protein motif:HAMAP:MF_01319;locus_tag=HMGFGAEG_00409;product=Thiol-disulfide oxidoreductase ResA
FMVJ01000010.1	Prodigal:002006	CDS	92024	92458	.	+	0	ID=HMGFGAEG_00410;inference=ab initio prediction:Prodigal:002006;locus_tag=HMGFGAEG_00410;product=hypothetical protein
FMVJ01000010.1	Prodigal:002006	CDS	92508	93878	.	+	0	ID=HMGFGAEG_00411;inference=ab initio prediction:Prodigal:002006;locus_tag=HMGFGAEG_00411;product=hypothetical protein
FMVJ01000010.1	Prodigal:002006	CDS	94250	95260	.	-	0	ID=HMGFGAEG_00412;Name=cdhR;db_xref=COG:COG4977;gene=cdhR;inference=ab initio prediction:Prodigal:002006,similar to AA sequence:UniProtKB:Q9HTH5;locus_tag=HMGFGAEG_00412;product=HTH-type transcriptional regulator CdhR
FMVJ01000010.1	Prodigal:002006	CDS	95410	96240	.	+	0	ID=HMGFGAEG_00413;inference=ab initio prediction:Prodigal:002006;locus_tag=HMGFGAEG_00413;product=hypothetical protein
FMVJ01000010.1	Prodigal:002006	CDS	96230	96955	.	+	0	ID=HMGFGAEG_00414;eC_number=4.2.1.103;Name=inhA_2;gene=inhA_2;inference=ab initio prediction:Prodigal:002006,similar to AA sequence:UniProtKB:Q8G9F9;locus_tag=HMGFGAEG_00414;product=Isonitrile hydratase
FMVJ01000010.1	Prodigal:002006	CDS	97981	98262	.	-	0	ID=HMGFGAEG_00415;inference=ab initio prediction:Prodigal:002006;locus_tag=HMGFGAEG_00415;product=hypothetical protein
FMVJ01000010.1	Prodigal:002006	CDS	98263	99381	.	+	0	ID=HMGFGAEG_00416;inference=ab initio prediction:Prodigal:002006;locus_tag=HMGFGAEG_00416;product=hypothetical protein
FMVJ01000010.1	Prodigal:002006	CDS	99378	100187	.	+	0	ID=HMGFGAEG_00417;inference=ab initio prediction:Prodigal:002006,similar to AA sequence:ISfinder:ISRel5;locus_tag=HMGFGAEG_00417;product=IS21 family transposase ISRel5
FMVJ01000010.1	Prodigal:002006	CDS	100607	101359	.	-	0	ID=HMGFGAEG_00418;eC_number=2.7.1.95;Name=neo;gene=neo;inference=ab initio prediction:Prodigal:002006,similar to AA sequence:UniProtKB:P00552;locus_tag=HMGFGAEG_00418;product=Aminoglycoside 3'-phosphotransferase
FMVJ01000010.1	Prodigal:002006	CDS	101770	102024	.	-	0	ID=HMGFGAEG_00419;Name=nepI_1;db_xref=COG:COG2814;gene=nepI_1;inference=ab initio prediction:Prodigal:002006,similar to AA sequence:UniProtKB:P0ADL1;locus_tag=HMGFGAEG_00419;product=Purine ribonucleoside efflux pump NepI
FMVJ01000010.1	Prodigal:002006	CDS	102040	102204	.	-	0	ID=HMGFGAEG_00420;Name=nepI_2;gene=nepI_2;inference=ab initio prediction:Prodigal:002006,protein motif:HAMAP:MF_01189;locus_tag=HMGFGAEG_00420;product=Purine ribonucleoside efflux pump NepI
FMVJ01000010.1	Prodigal:002006	CDS	102270	103010	.	-	0	ID=HMGFGAEG_00421;eC_number=1.-.-.-;inference=ab initio prediction:Prodigal:002006,similar to AA sequence:UniProtKB:Q7A3L9;locus_tag=HMGFGAEG_00421;product=putative oxidoreductase
FMVJ01000010.1	Prodigal:002006	CDS	103007	103159	.	-	0	ID=HMGFGAEG_00422;inference=ab initio prediction:Prodigal:002006;locus_tag=HMGFGAEG_00422;product=hypothetical protein
FMVJ01000010.1	Prodigal:002006	CDS	103207	104088	.	-	0	ID=HMGFGAEG_00423;inference=ab initio prediction:Prodigal:002006;locus_tag=HMGFGAEG_00423;product=hypothetical protein
FMVJ01000010.1	Prodigal:002006	CDS	104085	104699	.	-	0	ID=HMGFGAEG_00424;eC_number=1.-.-.-;Name=yodC;db_xref=COG:COG0778;gene=yodC;inference=ab initio prediction:Prodigal:002006,similar to AA sequence:UniProtKB:P81102;locus_tag=HMGFGAEG_00424;product=Putative NAD(P)H nitroreductase YodC
FMVJ01000010.1	Prodigal:002006	CDS	104809	105699	.	+	0	ID=HMGFGAEG_00425;Name=dmlR_2;gene=dmlR_2;inference=ab initio prediction:Prodigal:002006,similar to AA sequence:UniProtKB:P76250;locus_tag=HMGFGAEG_00425;product=HTH-type transcriptional regulator DmlR
FMVJ01000010.1	Prodigal:002006	CDS	105706	106476	.	-	0	ID=HMGFGAEG_00426;inference=ab initio prediction:Prodigal:002006;locus_tag=HMGFGAEG_00426;product=hypothetical protein
FMVJ01000010.1	Prodigal:002006	CDS	106733	108331	.	-	0	ID=HMGFGAEG_00427;Name=lfrA;db_xref=COG:COG0477;gene=lfrA;inference=ab initio prediction:Prodigal:002006,similar to AA sequence:UniProtKB:A0R5K5;locus_tag=HMGFGAEG_00427;product=Multidrug efflux pump LfrA
FMVJ01000010.1	Prodigal:002006	CDS	108421	109266	.	+	0	ID=HMGFGAEG_00428;inference=ab initio prediction:Prodigal:002006;locus_tag=HMGFGAEG_00428;product=hypothetical protein
FMVJ01000010.1	Prodigal:002006	CDS	109771	111261	.	+	0	ID=HMGFGAEG_00429;inference=ab initio prediction:Prodigal:002006;locus_tag=HMGFGAEG_00429;product=hypothetical protein
FMVJ01000010.1	Prodigal:002006	CDS	111258	111989	.	+	0	ID=HMGFGAEG_00430;inference=ab initio prediction:Prodigal:002006,similar to AA sequence:ISfinder:ISMdi27;locus_tag=HMGFGAEG_00430;product=IS21 family transposase ISMdi27
FMVJ01000010.1	Prodigal:002006	CDS	112096	112440	.	+	0	ID=HMGFGAEG_00431;eC_number=4.2.1.17;Name=echA8_1;db_xref=COG:COG1024;gene=echA8_1;inference=ab initio prediction:Prodigal:002006,similar to AA sequence:UniProtKB:P9WNN9;locus_tag=HMGFGAEG_00431;product=putative enoyl-CoA hydratase echA8
FMVJ01000010.1	Prodigal:002006	CDS	112447	113628	.	+	0	ID=HMGFGAEG_00432;eC_number=1.3.99.-;inference=ab initio prediction:Prodigal:002006,similar to AA sequence:UniProtKB:P95280;locus_tag=HMGFGAEG_00432;product=Putative acyl-CoA dehydrogenase FadE17
FMVJ01000010.1	Prodigal:002006	CDS	113640	114755	.	+	0	ID=HMGFGAEG_00433;eC_number=1.3.99.-;inference=ab initio prediction:Prodigal:002006,similar to AA sequence:UniProtKB:I6Y3Q0;locus_tag=HMGFGAEG_00433;product=Acyl-CoA dehydrogenase FadE27
FMVJ01000010.1	Prodigal:002006	CDS	114752	116185	.	+	0	ID=HMGFGAEG_00434;eC_number=1.2.1.83;Name=ald;gene=ald;inference=ab initio prediction:Prodigal:002006,similar to AA sequence:UniProtKB:H8ZPX2;locus_tag=HMGFGAEG_00434;product=3-succinoylsemialdehyde-pyridine dehydrogenase
FMVJ01000010.1	Prodigal:002006	CDS	116612	117310	.	+	0	ID=HMGFGAEG_00435;inference=ab initio prediction:Prodigal:002006,similar to AA sequence:ISfinder:ISEas1;locus_tag=HMGFGAEG_00435;product=IS6 family transposase ISEas1
FMVJ01000010.1	Prodigal:002006	CDS	117932	118396	.	+	0	ID=HMGFGAEG_00436;inference=ab initio prediction:Prodigal:002006;locus_tag=HMGFGAEG_00436;product=hypothetical protein
FMVJ01000010.1	Prodigal:002006	CDS	118658	118750	.	-	0	ID=HMGFGAEG_00437;inference=ab initio prediction:Prodigal:002006;locus_tag=HMGFGAEG_00437;product=hypothetical protein
FMVJ01000010.1	Prodigal:002006	CDS	119704	119904	.	+	0	ID=HMGFGAEG_00438;inference=ab initio prediction:Prodigal:002006;locus_tag=HMGFGAEG_00438;product=hypothetical protein
FMVJ01000010.1	Prodigal:002006	CDS	119990	120370	.	+	0	ID=HMGFGAEG_00439;Name=higB-2;db_xref=COG:COG2026;gene=higB-2;inference=ab initio prediction:Prodigal:002006,similar to AA sequence:UniProtKB:Q9KMA6;locus_tag=HMGFGAEG_00439;product=Toxin HigB-2
FMVJ01000010.1	Prodigal:002006	CDS	120407	120703	.	+	0	ID=HMGFGAEG_00440;inference=ab initio prediction:Prodigal:002006;locus_tag=HMGFGAEG_00440;product=hypothetical protein
FMVJ01000010.1	Prodigal:002006	CDS	121557	124076	.	-	0	ID=HMGFGAEG_00441;inference=ab initio prediction:Prodigal:002006;locus_tag=HMGFGAEG_00441;product=hypothetical protein
FMVJ01000010.1	Prodigal:002006	CDS	124086	127631	.	-	0	ID=HMGFGAEG_00442;inference=ab initio prediction:Prodigal:002006;locus_tag=HMGFGAEG_00442;product=hypothetical protein
FMVJ01000010.1	Prodigal:002006	CDS	127948	128139	.	+	0	ID=HMGFGAEG_00443;inference=ab initio prediction:Prodigal:002006;locus_tag=HMGFGAEG_00443;product=hypothetical protein
FMVJ01000010.1	Prodigal:002006	CDS	128552	128647	.	+	0	ID=HMGFGAEG_00444;inference=ab initio prediction:Prodigal:002006;locus_tag=HMGFGAEG_00444;product=hypothetical protein
FMVJ01000010.1	Prodigal:002006	CDS	128701	129771	.	-	0	ID=HMGFGAEG_00445;eC_number=7.6.2.10;Name=ugpC_3;db_xref=COG:COG3839;gene=ugpC_3;inference=ab initio prediction:Prodigal:002006,similar to AA sequence:UniProtKB:P10907;locus_tag=HMGFGAEG_00445;product=sn-glycerol-3-phosphate import ATP-binding protein UgpC
FMVJ01000010.1	Prodigal:002006	CDS	129853	131019	.	+	0	ID=HMGFGAEG_00446;eC_number=5.5.1.27;Name=gci;db_xref=COG:COG4948;gene=gci;inference=ab initio prediction:Prodigal:002006,similar to AA sequence:UniProtKB:A9CEQ8;locus_tag=HMGFGAEG_00446;product=D-galactarolactone cycloisomerase
FMVJ01000010.1	Prodigal:002006	CDS	131016	131717	.	+	0	ID=HMGFGAEG_00447;Name=nanR_1;db_xref=COG:COG2186;gene=nanR_1;inference=ab initio prediction:Prodigal:002006,similar to AA sequence:UniProtKB:P0A8W0;locus_tag=HMGFGAEG_00447;product=HTH-type transcriptional repressor NanR
FMVJ01000010.1	Prodigal:002006	CDS	131742	133040	.	+	0	ID=HMGFGAEG_00448;inference=ab initio prediction:Prodigal:002006;locus_tag=HMGFGAEG_00448;product=hypothetical protein
FMVJ01000010.1	Prodigal:002006	CDS	133111	133968	.	+	0	ID=HMGFGAEG_00449;Name=sugA_1;db_xref=COG:COG1175;gene=sugA_1;inference=ab initio prediction:Prodigal:002006,similar to AA sequence:UniProtKB:P9WG03;locus_tag=HMGFGAEG_00449;product=Trehalose transport system permease protein SugA
FMVJ01000010.1	Prodigal:002006	CDS	133973	134833	.	+	0	ID=HMGFGAEG_00450;Name=dasC_1;db_xref=COG:COG0395;gene=dasC_1;inference=ab initio prediction:Prodigal:002006,similar to AA sequence:UniProtKB:Q9K489;locus_tag=HMGFGAEG_00450;product=Diacetylchitobiose uptake system permease protein DasC
FMVJ01000010.1	Prodigal:002006	CDS	134869	135294	.	+	0	ID=HMGFGAEG_00451;inference=ab initio prediction:Prodigal:002006;locus_tag=HMGFGAEG_00451;product=hypothetical protein
FMVJ01000010.1	Prodigal:002006	CDS	135328	137043	.	+	0	ID=HMGFGAEG_00452;eC_number=1.1.3.47;inference=ab initio prediction:Prodigal:002006,similar to AA sequence:UniProtKB:E4QP00;locus_tag=HMGFGAEG_00452;product=5-(hydroxymethyl)furfural oxidase
FMVJ01000010.1	Prodigal:002006	CDS	137306	137611	.	-	0	ID=HMGFGAEG_00453;inference=ab initio prediction:Prodigal:002006;locus_tag=HMGFGAEG_00453;product=hypothetical protein
FMVJ01000010.1	Prodigal:002006	CDS	137753	138085	.	-	0	ID=HMGFGAEG_00454;Name=ihfB_1;gene=ihfB_1;inference=ab initio prediction:Prodigal:002006,protein motif:HAMAP:MF_00381;locus_tag=HMGFGAEG_00454;product=Integration host factor subunit beta
FMVJ01000010.1	Prodigal:002006	CDS	138592	139416	.	+	0	ID=HMGFGAEG_00455;inference=ab initio prediction:Prodigal:002006;locus_tag=HMGFGAEG_00455;product=hypothetical protein
FMVJ01000010.1	Prodigal:002006	CDS	140192	141364	.	-	0	ID=HMGFGAEG_00456;inference=ab initio prediction:Prodigal:002006;locus_tag=HMGFGAEG_00456;product=hypothetical protein
FMVJ01000010.1	Prodigal:002006	CDS	141908	142111	.	-	0	ID=HMGFGAEG_00457;inference=ab initio prediction:Prodigal:002006;locus_tag=HMGFGAEG_00457;product=hypothetical protein
FMVJ01000010.1	Prodigal:002006	CDS	142429	142956	.	+	0	ID=HMGFGAEG_00458;inference=ab initio prediction:Prodigal:002006;locus_tag=HMGFGAEG_00458;product=hypothetical protein
FMVJ01000010.1	Prodigal:002006	CDS	143205	144350	.	-	0	ID=HMGFGAEG_00459;inference=ab initio prediction:Prodigal:002006;locus_tag=HMGFGAEG_00459;product=hypothetical protein
FMVJ01000010.1	Prodigal:002006	CDS	144673	145158	.	-	0	ID=HMGFGAEG_00460;inference=ab initio prediction:Prodigal:002006;locus_tag=HMGFGAEG_00460;product=hypothetical protein
FMVJ01000010.1	Prodigal:002006	CDS	145171	146109	.	-	0	ID=HMGFGAEG_00461;inference=ab initio prediction:Prodigal:002006;locus_tag=HMGFGAEG_00461;product=hypothetical protein
FMVJ01000010.1	Prodigal:002006	CDS	146353	147240	.	+	0	ID=HMGFGAEG_00462;inference=ab initio prediction:Prodigal:002006;locus_tag=HMGFGAEG_00462;product=hypothetical protein
FMVJ01000010.1	Prodigal:002006	CDS	147253	147750	.	+	0	ID=HMGFGAEG_00463;inference=ab initio prediction:Prodigal:002006;locus_tag=HMGFGAEG_00463;product=hypothetical protein
FMVJ01000010.1	Prodigal:002006	CDS	147747	149468	.	+	0	ID=HMGFGAEG_00464;inference=ab initio prediction:Prodigal:002006;locus_tag=HMGFGAEG_00464;product=hypothetical protein
FMVJ01000010.1	Prodigal:002006	CDS	149446	149682	.	-	0	ID=HMGFGAEG_00465;inference=ab initio prediction:Prodigal:002006;locus_tag=HMGFGAEG_00465;product=hypothetical protein
FMVJ01000010.1	Prodigal:002006	CDS	150316	150480	.	+	0	ID=HMGFGAEG_00466;inference=ab initio prediction:Prodigal:002006;locus_tag=HMGFGAEG_00466;product=hypothetical protein
FMVJ01000010.1	Prodigal:002006	CDS	151504	153270	.	+	0	ID=HMGFGAEG_00467;inference=ab initio prediction:Prodigal:002006;locus_tag=HMGFGAEG_00467;product=hypothetical protein
FMVJ01000010.1	Prodigal:002006	CDS	153686	153970	.	-	0	ID=HMGFGAEG_00468;inference=ab initio prediction:Prodigal:002006;locus_tag=HMGFGAEG_00468;product=hypothetical protein
FMVJ01000007.1	Prodigal:002006	CDS	327	1973	.	+	0	ID=HMGFGAEG_00469;Name=groL1;db_xref=COG:COG0459;gene=groL1;inference=ab initio prediction:Prodigal:002006,similar to AA sequence:UniProtKB:P35469;locus_tag=HMGFGAEG_00469;product=60 kDa chaperonin 1
FMVJ01000007.1	Prodigal:002006	CDS	2049	2666	.	-	0	ID=HMGFGAEG_00470;eC_number=2.5.1.18;Name=gstB_1;db_xref=COG:COG0625;gene=gstB_1;inference=ab initio prediction:Prodigal:002006,similar to AA sequence:UniProtKB:P15214;locus_tag=HMGFGAEG_00470;product=Glutathione S-transferase GST-6.0
FMVJ01000007.1	Prodigal:002006	CDS	2691	3134	.	-	0	ID=HMGFGAEG_00471;eC_number=1.-.-.-;Name=catD_1;db_xref=COG:COG2259;gene=catD_1;inference=ab initio prediction:Prodigal:002006,similar to AA sequence:UniProtKB:P54720;locus_tag=HMGFGAEG_00471;product=Putative oxidoreductase CatD
FMVJ01000007.1	Prodigal:002006	CDS	3193	3696	.	+	0	ID=HMGFGAEG_00472;inference=ab initio prediction:Prodigal:002006;locus_tag=HMGFGAEG_00472;product=hypothetical protein
FMVJ01000007.1	Prodigal:002006	CDS	3747	4298	.	+	0	ID=HMGFGAEG_00473;inference=ab initio prediction:Prodigal:002006;locus_tag=HMGFGAEG_00473;product=hypothetical protein
FMVJ01000007.1	Prodigal:002006	CDS	4381	4767	.	+	0	ID=HMGFGAEG_00474;inference=ab initio prediction:Prodigal:002006;locus_tag=HMGFGAEG_00474;product=hypothetical protein
FMVJ01000007.1	Prodigal:002006	CDS	4820	5332	.	+	0	ID=HMGFGAEG_00475;Name=ecfG_1;gene=ecfG_1;inference=ab initio prediction:Prodigal:002006,similar to AA sequence:UniProtKB:B3Q6P8;locus_tag=HMGFGAEG_00475;product=ECF RNA polymerase sigma factor EcfG
FMVJ01000007.1	Prodigal:002006	CDS	5329	6129	.	+	0	ID=HMGFGAEG_00476;inference=ab initio prediction:Prodigal:002006;locus_tag=HMGFGAEG_00476;product=hypothetical protein
FMVJ01000007.1	Prodigal:002006	CDS	6143	6970	.	-	0	ID=HMGFGAEG_00477;eC_number=1.1.1.274;Name=dkgA;db_xref=COG:COG0656;gene=dkgA;inference=ab initio prediction:Prodigal:002006,similar to AA sequence:UniProtKB:Q46857;locus_tag=HMGFGAEG_00477;product=2%2C5-diketo-D-gluconic acid reductase A
FMVJ01000007.1	Prodigal:002006	CDS	7126	8205	.	+	0	ID=HMGFGAEG_00478;inference=ab initio prediction:Prodigal:002006;locus_tag=HMGFGAEG_00478;product=hypothetical protein
FMVJ01000007.1	Prodigal:002006	CDS	8299	9324	.	-	0	ID=HMGFGAEG_00479;db_xref=COG:COG1840;inference=ab initio prediction:Prodigal:002006,similar to AA sequence:UniProtKB:P43951;locus_tag=HMGFGAEG_00479;product=putative protein
FMVJ01000007.1	Prodigal:002006	CDS	9500	10285	.	-	0	ID=HMGFGAEG_00480;Name=metQ_1;db_xref=COG:COG1464;gene=metQ_1;inference=ab initio prediction:Prodigal:002006,similar to AA sequence:UniProtKB:P28635;locus_tag=HMGFGAEG_00480;product=D-methionine-binding lipoprotein MetQ
FMVJ01000007.1	Prodigal:002006	CDS	10400	11185	.	-	0	ID=HMGFGAEG_00481;Name=metQ_2;db_xref=COG:COG1464;gene=metQ_2;inference=ab initio prediction:Prodigal:002006,similar to AA sequence:UniProtKB:P28635;locus_tag=HMGFGAEG_00481;product=D-methionine-binding lipoprotein MetQ
FMVJ01000007.1	Prodigal:002006	CDS	11222	11887	.	-	0	ID=HMGFGAEG_00482;Name=metI;db_xref=COG:COG2011;gene=metI;inference=ab initio prediction:Prodigal:002006,similar to AA sequence:UniProtKB:P31547;locus_tag=HMGFGAEG_00482;product=D-methionine transport system permease protein MetI
FMVJ01000007.1	Prodigal:002006	CDS	11877	12971	.	-	0	ID=HMGFGAEG_00483;eC_number=3.6.3.-;Name=metN;db_xref=COG:COG1135;gene=metN;inference=ab initio prediction:Prodigal:002006,similar to AA sequence:UniProtKB:Q87RS1;locus_tag=HMGFGAEG_00483;product=Methionine import ATP-binding protein MetN
FMVJ01000007.1	Prodigal:002006	CDS	13244	15340	.	+	0	ID=HMGFGAEG_00484;eC_number=7.6.2.8;Name=btuD_2;gene=btuD_2;inference=ab initio prediction:Prodigal:002006,protein motif:HAMAP:MF_01005;locus_tag=HMGFGAEG_00484;product=Vitamin B12 import ATP-binding protein BtuD
FMVJ01000007.1	Prodigal:002006	CDS	15496	15978	.	-	0	ID=HMGFGAEG_00485;inference=ab initio prediction:Prodigal:002006;locus_tag=HMGFGAEG_00485;product=hypothetical protein
FMVJ01000007.1	Prodigal:002006	CDS	16106	16705	.	-	0	ID=HMGFGAEG_00486;inference=ab initio prediction:Prodigal:002006;locus_tag=HMGFGAEG_00486;product=hypothetical protein
FMVJ01000007.1	Prodigal:002006	CDS	16738	17712	.	-	0	ID=HMGFGAEG_00487;eC_number=2.4.2.17;Name=hisG;gene=hisG;inference=ab initio prediction:Prodigal:002006,protein motif:HAMAP:MF_00079;locus_tag=HMGFGAEG_00487;product=ATP phosphoribosyltransferase
FMVJ01000007.1	Prodigal:002006	CDS	17712	18836	.	-	0	ID=HMGFGAEG_00488;Name=hisZ;db_xref=COG:COG3705;gene=hisZ;inference=ab initio prediction:Prodigal:002006,similar to AA sequence:UniProtKB:Q9K6Z0;locus_tag=HMGFGAEG_00488;product=ATP phosphoribosyltransferase regulatory subunit
FMVJ01000007.1	Prodigal:002006	CDS	19031	19474	.	-	0	ID=HMGFGAEG_00489;inference=ab initio prediction:Prodigal:002006;locus_tag=HMGFGAEG_00489;product=hypothetical protein
FMVJ01000007.1	Prodigal:002006	CDS	19547	21031	.	-	0	ID=HMGFGAEG_00490;eC_number=6.1.1.21;Name=hisS;db_xref=COG:COG0124;gene=hisS;inference=ab initio prediction:Prodigal:002006,similar to AA sequence:UniProtKB:Q8YMC2;locus_tag=HMGFGAEG_00490;product=Histidine--tRNA ligase
FMVJ01000007.1	Prodigal:002006	CDS	21251	22597	.	-	0	ID=HMGFGAEG_00491;eC_number=2.6.1.18;Name=bauA;db_xref=COG:COG0161;gene=bauA;inference=ab initio prediction:Prodigal:002006,similar to AA sequence:UniProtKB:Q9I700;locus_tag=HMGFGAEG_00491;product=Beta-alanine--pyruvate aminotransferase
FMVJ01000007.1	Prodigal:002006	CDS	22701	22922	.	-	0	ID=HMGFGAEG_00492;inference=ab initio prediction:Prodigal:002006;locus_tag=HMGFGAEG_00492;product=hypothetical protein
FMVJ01000007.1	Prodigal:002006	CDS	23081	24421	.	+	0	ID=HMGFGAEG_00493;inference=ab initio prediction:Prodigal:002006;locus_tag=HMGFGAEG_00493;product=hypothetical protein
FMVJ01000007.1	Prodigal:002006	CDS	24544	25425	.	+	0	ID=HMGFGAEG_00494;eC_number=3.1.3.-;Name=yutF;db_xref=COG:COG0647;gene=yutF;inference=ab initio prediction:Prodigal:002006,similar to AA sequence:UniProtKB:O32125;locus_tag=HMGFGAEG_00494;product=Acid sugar phosphatase
FMVJ01000007.1	Prodigal:002006	CDS	25471	26442	.	+	0	ID=HMGFGAEG_00495;Name=ribF;db_xref=COG:COG0196;gene=ribF;inference=ab initio prediction:Prodigal:002006,similar to AA sequence:UniProtKB:P0AG40;locus_tag=HMGFGAEG_00495;product=Bifunctional riboflavin kinase/FMN adenylyltransferase
FMVJ01000007.1	Prodigal:002006	CDS	26439	26942	.	-	0	ID=HMGFGAEG_00496;eC_number=1.8.4.12;Name=msrB;gene=msrB;inference=ab initio prediction:Prodigal:002006,protein motif:HAMAP:MF_01400;locus_tag=HMGFGAEG_00496;product=Peptide methionine sulfoxide reductase MsrB
FMVJ01000007.1	Prodigal:002006	CDS	26975	28087	.	-	0	ID=HMGFGAEG_00497;inference=ab initio prediction:Prodigal:002006;locus_tag=HMGFGAEG_00497;product=hypothetical protein
FMVJ01000007.1	Prodigal:002006	CDS	28368	31334	.	+	0	ID=HMGFGAEG_00498;eC_number=6.1.1.5;Name=ileS;db_xref=COG:COG0060;gene=ileS;inference=ab initio prediction:Prodigal:002006,similar to AA sequence:UniProtKB:P00956;locus_tag=HMGFGAEG_00498;product=Isoleucine--tRNA ligase
FMVJ01000007.1	Prodigal:002006	CDS	31331	31939	.	+	0	ID=HMGFGAEG_00499;eC_number=3.4.23.36;Name=lspA;gene=lspA;inference=ab initio prediction:Prodigal:002006,protein motif:HAMAP:MF_00161;locus_tag=HMGFGAEG_00499;product=Lipoprotein signal peptidase
FMVJ01000007.1	Prodigal:002006	CDS	32017	32655	.	+	0	ID=HMGFGAEG_00500;inference=ab initio prediction:Prodigal:002006;locus_tag=HMGFGAEG_00500;product=hypothetical protein
FMVJ01000007.1	Prodigal:002006	CDS	32872	34203	.	+	0	ID=HMGFGAEG_00501;eC_number=3.4.24.-;db_xref=COG:COG0612;inference=ab initio prediction:Prodigal:002006,similar to AA sequence:UniProtKB:P9WHT5;locus_tag=HMGFGAEG_00501;product=putative zinc protease
FMVJ01000007.1	Prodigal:002006	CDS	34230	35507	.	+	0	ID=HMGFGAEG_00502;inference=ab initio prediction:Prodigal:002006;locus_tag=HMGFGAEG_00502;product=hypothetical protein
FMVJ01000007.1	Prodigal:002006	CDS	35672	36988	.	+	0	ID=HMGFGAEG_00503;eC_number=5.3.1.9;Name=pgi;db_xref=COG:COG0166;gene=pgi;inference=ab initio prediction:Prodigal:002006,similar to AA sequence:UniProtKB:Q9X1A5;locus_tag=HMGFGAEG_00503;product=Glucose-6-phosphate isomerase
FMVJ01000007.1	Prodigal:002006	CDS	37066	39045	.	+	0	ID=HMGFGAEG_00504;Name=mutL;gene=mutL;inference=ab initio prediction:Prodigal:002006,similar to AA sequence:UniProtKB:Q5F8M6;locus_tag=HMGFGAEG_00504;product=DNA mismatch repair protein MutL
FMVJ01000007.1	Prodigal:002006	CDS	39056	39472	.	-	0	ID=HMGFGAEG_00505;inference=ab initio prediction:Prodigal:002006;locus_tag=HMGFGAEG_00505;product=hypothetical protein
FMVJ01000007.1	Prodigal:002006	CDS	39612	40022	.	+	0	ID=HMGFGAEG_00506;inference=ab initio prediction:Prodigal:002006;locus_tag=HMGFGAEG_00506;product=hypothetical protein
FMVJ01000007.1	Prodigal:002006	CDS	40025	41074	.	-	0	ID=HMGFGAEG_00507;eC_number=1.1.1.-;Name=gpr;db_xref=COG:COG0667;gene=gpr;inference=ab initio prediction:Prodigal:002006,similar to AA sequence:UniProtKB:Q46851;locus_tag=HMGFGAEG_00507;product=L-glyceraldehyde 3-phosphate reductase
FMVJ01000007.1	Prodigal:002006	CDS	41252	43744	.	+	0	ID=HMGFGAEG_00508;eC_number=1.1.5.2;Name=gcd;db_xref=COG:COG4993;gene=gcd;inference=ab initio prediction:Prodigal:002006,similar to AA sequence:UniProtKB:P15877;locus_tag=HMGFGAEG_00508;product=Quinoprotein glucose dehydrogenase
FMVJ01000007.1	Prodigal:002006	CDS	43792	44832	.	-	0	ID=HMGFGAEG_00509;eC_number=1.1.1.103;Name=tdh;gene=tdh;inference=ab initio prediction:Prodigal:002006,protein motif:HAMAP:MF_00627;locus_tag=HMGFGAEG_00509;product=L-threonine 3-dehydrogenase
FMVJ01000007.1	Prodigal:002006	CDS	44935	45492	.	-	0	ID=HMGFGAEG_00510;eC_number=2.1.1.171;Name=rsmD;db_xref=COG:COG0742;gene=rsmD;inference=ab initio prediction:Prodigal:002006,similar to AA sequence:UniProtKB:P44869;locus_tag=HMGFGAEG_00510;product=Ribosomal RNA small subunit methyltransferase D
FMVJ01000007.1	Prodigal:002006	CDS	45506	47509	.	-	0	ID=HMGFGAEG_00511;inference=ab initio prediction:Prodigal:002006;locus_tag=HMGFGAEG_00511;product=hypothetical protein
FMVJ01000007.1	Prodigal:002006	CDS	47550	48038	.	+	0	ID=HMGFGAEG_00512;eC_number=3.5.4.33;Name=tadA;db_xref=COG:COG0590;gene=tadA;inference=ab initio prediction:Prodigal:002006,similar to AA sequence:UniProtKB:A9CK16;locus_tag=HMGFGAEG_00512;product=tRNA-specific adenosine deaminase
FMVJ01000007.1	Prodigal:002006	CDS	48102	49082	.	-	0	ID=HMGFGAEG_00513;inference=ab initio prediction:Prodigal:002006;locus_tag=HMGFGAEG_00513;product=hypothetical protein
FMVJ01000007.1	Prodigal:002006	CDS	49127	49663	.	+	0	ID=HMGFGAEG_00514;inference=ab initio prediction:Prodigal:002006;locus_tag=HMGFGAEG_00514;product=hypothetical protein
FMVJ01000007.1	Prodigal:002006	CDS	49835	50740	.	-	0	ID=HMGFGAEG_00515;eC_number=3.8.1.3;db_xref=COG:COG0596;inference=ab initio prediction:Prodigal:002006,similar to AA sequence:UniProtKB:Q6NAM1;locus_tag=HMGFGAEG_00515;product=Fluoroacetate dehalogenase
FMVJ01000007.1	Prodigal:002006	CDS	50803	52080	.	-	0	ID=HMGFGAEG_00516;eC_number=6.3.4.13;Name=purD;db_xref=COG:COG0151;gene=purD;inference=ab initio prediction:Prodigal:002006,similar to AA sequence:UniProtKB:P15640;locus_tag=HMGFGAEG_00516;product=Phosphoribosylamine--glycine ligase
FMVJ01000007.1	Prodigal:002006	CDS	52201	52377	.	-	0	ID=HMGFGAEG_00517;inference=ab initio prediction:Prodigal:002006;locus_tag=HMGFGAEG_00517;product=hypothetical protein
FMVJ01000007.1	Prodigal:002006	CDS	52507	53436	.	+	0	ID=HMGFGAEG_00518;Name=gcvA_2;gene=gcvA_2;inference=ab initio prediction:Prodigal:002006,similar to AA sequence:UniProtKB:P0A9F6;locus_tag=HMGFGAEG_00518;product=Glycine cleavage system transcriptional activator
FMVJ01000007.1	Prodigal:002006	CDS	53561	55135	.	+	0	ID=HMGFGAEG_00519;eC_number=3.1.11.6;Name=xseA_1;db_xref=COG:COG1570;gene=xseA_1;inference=ab initio prediction:Prodigal:002006,similar to AA sequence:UniProtKB:P04994;locus_tag=HMGFGAEG_00519;product=Exodeoxyribonuclease 7 large subunit
FMVJ01000007.1	Prodigal:002006	CDS	55200	55427	.	+	0	ID=HMGFGAEG_00520;inference=ab initio prediction:Prodigal:002006;locus_tag=HMGFGAEG_00520;product=hypothetical protein
FMVJ01000007.1	Prodigal:002006	CDS	55438	56451	.	-	0	ID=HMGFGAEG_00521;eC_number=2.7.1.130;Name=lpxK;db_xref=COG:COG1663;gene=lpxK;inference=ab initio prediction:Prodigal:002006,similar to AA sequence:UniProtKB:P27300;locus_tag=HMGFGAEG_00521;product=Tetraacyldisaccharide 4'-kinase
FMVJ01000007.1	Prodigal:002006	CDS	56451	57740	.	-	0	ID=HMGFGAEG_00522;eC_number=2.4.99.12;Name=waaA;db_xref=COG:COG1519;gene=waaA;inference=ab initio prediction:Prodigal:002006,similar to AA sequence:UniProtKB:P0AC75;locus_tag=HMGFGAEG_00522;product=3-deoxy-D-manno-octulosonic acid transferase
FMVJ01000007.1	Prodigal:002006	CDS	57737	58477	.	-	0	ID=HMGFGAEG_00523;inference=ab initio prediction:Prodigal:002006;locus_tag=HMGFGAEG_00523;product=hypothetical protein
FMVJ01000007.1	Prodigal:002006	CDS	58494	58724	.	-	0	ID=HMGFGAEG_00524;inference=ab initio prediction:Prodigal:002006;locus_tag=HMGFGAEG_00524;product=hypothetical protein
FMVJ01000007.1	Prodigal:002006	CDS	58783	59586	.	-	0	ID=HMGFGAEG_00525;eC_number=3.1.3.7;Name=cysQ_1;gene=cysQ_1;inference=ab initio prediction:Prodigal:002006,protein motif:HAMAP:MF_02095;locus_tag=HMGFGAEG_00525;product=3'(2')%2C5'-bisphosphate nucleotidase CysQ
FMVJ01000007.1	Prodigal:002006	CDS	59671	60600	.	-	0	ID=HMGFGAEG_00526;eC_number=2.5.1.39;Name=ubiA;db_xref=COG:COG0382;gene=ubiA;inference=ab initio prediction:Prodigal:002006,similar to AA sequence:UniProtKB:P0AGK1;locus_tag=HMGFGAEG_00526;product=4-hydroxybenzoate octaprenyltransferase
FMVJ01000007.1	Prodigal:002006	CDS	60620	61084	.	-	0	ID=HMGFGAEG_00527;inference=ab initio prediction:Prodigal:002006;locus_tag=HMGFGAEG_00527;product=hypothetical protein
FMVJ01000007.1	Prodigal:002006	CDS	61292	62038	.	+	0	ID=HMGFGAEG_00528;eC_number=2.1.1.193;Name=rsmE;db_xref=COG:COG1385;gene=rsmE;inference=ab initio prediction:Prodigal:002006,similar to AA sequence:UniProtKB:P0AGL7;locus_tag=HMGFGAEG_00528;product=Ribosomal RNA small subunit methyltransferase E
FMVJ01000007.1	Prodigal:002006	CDS	62208	63347	.	+	0	ID=HMGFGAEG_00529;eC_number=6.3.2.2;db_xref=COG:COG2170;inference=ab initio prediction:Prodigal:002006,similar to AA sequence:UniProtKB:P9WPK9;locus_tag=HMGFGAEG_00529;product=Putative glutamate--cysteine ligase 2
FMVJ01000007.1	Prodigal:002006	CDS	63470	64837	.	+	0	ID=HMGFGAEG_00530;eC_number=6.3.2.2;Name=egtA;gene=egtA;inference=ab initio prediction:Prodigal:002006,protein motif:HAMAP:MF_02034;locus_tag=HMGFGAEG_00530;product=Glutamate--cysteine ligase EgtA
FMVJ01000007.1	Prodigal:002006	CDS	64987	67500	.	+	0	ID=HMGFGAEG_00531;inference=ab initio prediction:Prodigal:002006;locus_tag=HMGFGAEG_00531;product=hypothetical protein
FMVJ01000007.1	Prodigal:002006	CDS	67562	70327	.	-	0	ID=HMGFGAEG_00532;inference=ab initio prediction:Prodigal:002006;locus_tag=HMGFGAEG_00532;product=hypothetical protein
FMVJ01000007.1	Prodigal:002006	CDS	70749	71039	.	+	0	ID=HMGFGAEG_00533;inference=ab initio prediction:Prodigal:002006;locus_tag=HMGFGAEG_00533;product=hypothetical protein
FMVJ01000007.1	Prodigal:002006	CDS	71212	71529	.	+	0	ID=HMGFGAEG_00534;Name=gdx;db_xref=COG:COG2076;gene=gdx;inference=ab initio prediction:Prodigal:002006,similar to AA sequence:UniProtKB:P69937;locus_tag=HMGFGAEG_00534;product=Guanidinium exporter
FMVJ01000007.1	Prodigal:002006	CDS	71545	73035	.	+	0	ID=HMGFGAEG_00535;inference=ab initio prediction:Prodigal:002006;locus_tag=HMGFGAEG_00535;product=hypothetical protein
FMVJ01000007.1	Prodigal:002006	CDS	73171	75591	.	-	0	ID=HMGFGAEG_00536;inference=ab initio prediction:Prodigal:002006;locus_tag=HMGFGAEG_00536;product=hypothetical protein
FMVJ01000007.1	Prodigal:002006	CDS	75756	77585	.	-	0	ID=HMGFGAEG_00537;eC_number=4.2.1.9;Name=ilvD;db_xref=COG:COG0129;gene=ilvD;inference=ab initio prediction:Prodigal:002006,similar to AA sequence:UniProtKB:P55186;locus_tag=HMGFGAEG_00537;product=Dihydroxy-acid dehydratase
FMVJ01000007.1	Prodigal:002006	CDS	77801	78046	.	+	0	ID=HMGFGAEG_00538;inference=ab initio prediction:Prodigal:002006;locus_tag=HMGFGAEG_00538;product=hypothetical protein
FMVJ01000007.1	Prodigal:002006	CDS	78043	78510	.	-	0	ID=HMGFGAEG_00539;Name=yqaA;db_xref=COG:COG1238;gene=yqaA;inference=ab initio prediction:Prodigal:002006,similar to AA sequence:UniProtKB:P0ADR0;locus_tag=HMGFGAEG_00539;product=Inner membrane protein YqaA
FMVJ01000007.1	Prodigal:002006	CDS	78660	79838	.	+	0	ID=HMGFGAEG_00540;db_xref=COG:COG2081;inference=ab initio prediction:Prodigal:002006,similar to AA sequence:UniProtKB:P44941;locus_tag=HMGFGAEG_00540;product=putative protein
FMVJ01000007.1	Prodigal:002006	CDS	80100	81662	.	-	0	ID=HMGFGAEG_00541;eC_number=5.1.3.37;Name=algE2;db_xref=COG:COG2931;gene=algE2;inference=ab initio prediction:Prodigal:002006,similar to AA sequence:UniProtKB:Q44495;locus_tag=HMGFGAEG_00541;product=Mannuronan C5-epimerase AlgE2
FMVJ01000007.1	Prodigal:002006	CDS	81822	83000	.	-	0	ID=HMGFGAEG_00542;eC_number=3.7.1.3;Name=kynu;gene=kynu;inference=ab initio prediction:Prodigal:002006,protein motif:HAMAP:MF_01970;locus_tag=HMGFGAEG_00542;product=Kynureninase
FMVJ01000007.1	Prodigal:002006	CDS	83018	83845	.	-	0	ID=HMGFGAEG_00543;eC_number=1.13.11.11;Name=kynA;db_xref=COG:COG3483;gene=kynA;inference=ab initio prediction:Prodigal:002006,similar to AA sequence:UniProtKB:Q1LK00;locus_tag=HMGFGAEG_00543;product=Tryptophan 2%2C3-dioxygenase
FMVJ01000007.1	Prodigal:002006	CDS	84022	84264	.	+	0	ID=HMGFGAEG_00544;inference=ab initio prediction:Prodigal:002006;locus_tag=HMGFGAEG_00544;product=hypothetical protein
FMVJ01000007.1	Prodigal:002006	CDS	84374	85153	.	-	0	ID=HMGFGAEG_00545;db_xref=COG:COG3324;inference=ab initio prediction:Prodigal:002006,similar to AA sequence:UniProtKB:P9WIR3;locus_tag=HMGFGAEG_00545;product=Putative glyoxylase CFP32
FMVJ01000007.1	Prodigal:002006	CDS	85164	85517	.	-	0	ID=HMGFGAEG_00546;Name=ybaA_1;db_xref=COG:COG5507;gene=ybaA_1;inference=ab initio prediction:Prodigal:002006,similar to AA sequence:UniProtKB:P0AAQ9;locus_tag=HMGFGAEG_00546;product=putative protein YbaA
FMVJ01000007.1	Prodigal:002006	CDS	85612	86082	.	+	0	ID=HMGFGAEG_00547;inference=ab initio prediction:Prodigal:002006;locus_tag=HMGFGAEG_00547;product=hypothetical protein
FMVJ01000007.1	Prodigal:002006	CDS	86224	86529	.	+	0	ID=HMGFGAEG_00548;inference=ab initio prediction:Prodigal:002006;locus_tag=HMGFGAEG_00548;product=hypothetical protein
FMVJ01000007.1	Prodigal:002006	CDS	86526	87221	.	+	0	ID=HMGFGAEG_00549;inference=ab initio prediction:Prodigal:002006;locus_tag=HMGFGAEG_00549;product=hypothetical protein
FMVJ01000007.1	Prodigal:002006	CDS	87218	88213	.	-	0	ID=HMGFGAEG_00550;eC_number=4.3.1.16;Name=thadh;gene=thadh;inference=ab initio prediction:Prodigal:002006,similar to AA sequence:UniProtKB:A4F2N8;locus_tag=HMGFGAEG_00550;product=L-threo-3-hydroxyaspartate ammonia-lyase
FMVJ01000007.1	Prodigal:002006	CDS	88408	89448	.	+	0	ID=HMGFGAEG_00551;inference=ab initio prediction:Prodigal:002006;locus_tag=HMGFGAEG_00551;product=hypothetical protein
FMVJ01000007.1	Prodigal:002006	CDS	89525	90460	.	+	0	ID=HMGFGAEG_00552;inference=ab initio prediction:Prodigal:002006;locus_tag=HMGFGAEG_00552;product=hypothetical protein
FMVJ01000007.1	Prodigal:002006	CDS	90464	91237	.	-	0	ID=HMGFGAEG_00553;inference=ab initio prediction:Prodigal:002006;locus_tag=HMGFGAEG_00553;product=hypothetical protein
FMVJ01000007.1	Prodigal:002006	CDS	91234	92040	.	-	0	ID=HMGFGAEG_00554;eC_number=7.3.2.4;Name=nrtD_1;db_xref=COG:COG1116;gene=nrtD_1;inference=ab initio prediction:Prodigal:002006,similar to AA sequence:UniProtKB:P38046;locus_tag=HMGFGAEG_00554;product=Nitrate import ATP-binding protein NrtD
FMVJ01000007.1	Prodigal:002006	CDS	92040	93017	.	-	0	ID=HMGFGAEG_00555;Name=ssuA_1;db_xref=COG:COG0715;gene=ssuA_1;inference=ab initio prediction:Prodigal:002006,similar to AA sequence:UniProtKB:P40400;locus_tag=HMGFGAEG_00555;product=Putative aliphatic sulfonates-binding protein
FMVJ01000007.1	Prodigal:002006	CDS	93213	93770	.	+	0	ID=HMGFGAEG_00556;inference=ab initio prediction:Prodigal:002006;locus_tag=HMGFGAEG_00556;product=hypothetical protein
FMVJ01000007.1	Prodigal:002006	CDS	93889	94539	.	+	0	ID=HMGFGAEG_00557;inference=ab initio prediction:Prodigal:002006;locus_tag=HMGFGAEG_00557;product=hypothetical protein
FMVJ01000007.1	Prodigal:002006	CDS	94564	95535	.	-	0	ID=HMGFGAEG_00558;inference=ab initio prediction:Prodigal:002006;locus_tag=HMGFGAEG_00558;product=hypothetical protein
FMVJ01000007.1	Prodigal:002006	CDS	95704	96630	.	-	0	ID=HMGFGAEG_00559;Name=gcvA_3;gene=gcvA_3;inference=ab initio prediction:Prodigal:002006,similar to AA sequence:UniProtKB:P0A9F6;locus_tag=HMGFGAEG_00559;product=Glycine cleavage system transcriptional activator
FMVJ01000007.1	Prodigal:002006	CDS	96837	97718	.	+	0	ID=HMGFGAEG_00560;Name=eamA_1;db_xref=COG:COG0697;gene=eamA_1;inference=ab initio prediction:Prodigal:002006,similar to AA sequence:UniProtKB:P31125;locus_tag=HMGFGAEG_00560;product=putative amino-acid metabolite efflux pump
FMVJ01000007.1	Prodigal:002006	CDS	97812	98411	.	-	0	ID=HMGFGAEG_00561;inference=ab initio prediction:Prodigal:002006;locus_tag=HMGFGAEG_00561;product=hypothetical protein
FMVJ01000007.1	Prodigal:002006	CDS	98715	99266	.	+	0	ID=HMGFGAEG_00562;inference=ab initio prediction:Prodigal:002006;locus_tag=HMGFGAEG_00562;product=hypothetical protein
FMVJ01000007.1	Prodigal:002006	CDS	99417	100346	.	+	0	ID=HMGFGAEG_00563;Name=eamA_2;db_xref=COG:COG0697;gene=eamA_2;inference=ab initio prediction:Prodigal:002006,similar to AA sequence:UniProtKB:P31125;locus_tag=HMGFGAEG_00563;product=putative amino-acid metabolite efflux pump
FMVJ01000007.1	Prodigal:002006	CDS	100350	101240	.	-	0	ID=HMGFGAEG_00564;Name=hdfR_2;gene=hdfR_2;inference=ab initio prediction:Prodigal:002006,protein motif:HAMAP:MF_01233;locus_tag=HMGFGAEG_00564;product=HTH-type transcriptional regulator HdfR
FMVJ01000007.1	Prodigal:002006	CDS	101486	101797	.	+	0	ID=HMGFGAEG_00565;inference=ab initio prediction:Prodigal:002006;locus_tag=HMGFGAEG_00565;product=hypothetical protein
FMVJ01000007.1	Prodigal:002006	CDS	101794	102519	.	-	0	ID=HMGFGAEG_00566;inference=ab initio prediction:Prodigal:002006;locus_tag=HMGFGAEG_00566;product=hypothetical protein
FMVJ01000007.1	Prodigal:002006	CDS	102558	103937	.	-	0	ID=HMGFGAEG_00567;inference=ab initio prediction:Prodigal:002006;locus_tag=HMGFGAEG_00567;product=hypothetical protein
FMVJ01000007.1	Prodigal:002006	CDS	103937	105787	.	-	0	ID=HMGFGAEG_00568;Name=kefC_1;db_xref=COG:COG0475;gene=kefC_1;inference=ab initio prediction:Prodigal:002006,similar to AA sequence:UniProtKB:P03819;locus_tag=HMGFGAEG_00568;product=Glutathione-regulated potassium-efflux system protein KefC
FMVJ01000007.1	Prodigal:002006	CDS	106124	107083	.	+	0	ID=HMGFGAEG_00569;eC_number=1.17.7.4;Name=ispH_1;db_xref=COG:COG0761;gene=ispH_1;inference=ab initio prediction:Prodigal:002006,similar to AA sequence:UniProtKB:P62623;locus_tag=HMGFGAEG_00569;product=4-hydroxy-3-methylbut-2-enyl diphosphate reductase
FMVJ01000007.1	Prodigal:002006	CDS	107087	108052	.	+	0	ID=HMGFGAEG_00570;eC_number=2.7.1.39;Name=thrB;db_xref=COG:COG2334;gene=thrB;inference=ab initio prediction:Prodigal:002006,similar to AA sequence:UniProtKB:Q8UHA8;locus_tag=HMGFGAEG_00570;product=Homoserine kinase
FMVJ01000007.1	Prodigal:002006	CDS	108049	108504	.	+	0	ID=HMGFGAEG_00571;eC_number=3.1.26.4;Name=rnhA_1;db_xref=COG:COG0328;gene=rnhA_1;inference=ab initio prediction:Prodigal:002006,similar to AA sequence:UniProtKB:P0A7Y4;locus_tag=HMGFGAEG_00571;product=Ribonuclease HI
FMVJ01000007.1	Prodigal:002006	CDS	108575	109057	.	-	0	ID=HMGFGAEG_00572;eC_number=1.11.1.15;Name=PGdx;db_xref=COG:COG0678;gene=PGdx;inference=ab initio prediction:Prodigal:002006,similar to AA sequence:UniProtKB:P44758;locus_tag=HMGFGAEG_00572;product=Hybrid peroxiredoxin hyPrx5
FMVJ01000007.1	Prodigal:002006	CDS	109102	109929	.	-	0	ID=HMGFGAEG_00573;inference=ab initio prediction:Prodigal:002006;locus_tag=HMGFGAEG_00573;product=hypothetical protein
FMVJ01000007.1	Prodigal:002006	CDS	110038	110649	.	+	0	ID=HMGFGAEG_00574;inference=ab initio prediction:Prodigal:002006,similar to AA sequence:UniProtKB:Q9KUP8;locus_tag=HMGFGAEG_00574;note=UPF0301 protein VC_0467;product=hypothetical protein
FMVJ01000007.1	Prodigal:002006	CDS	110654	113605	.	-	0	ID=HMGFGAEG_00575;inference=ab initio prediction:Prodigal:002006;locus_tag=HMGFGAEG_00575;product=hypothetical protein
FMVJ01000007.1	Prodigal:002006	CDS	113966	115249	.	-	0	ID=HMGFGAEG_00576;eC_number=3.4.24.-;db_xref=COG:COG0612;inference=ab initio prediction:Prodigal:002006,similar to AA sequence:UniProtKB:P9WHT5;locus_tag=HMGFGAEG_00576;product=putative zinc protease
FMVJ01000007.1	Prodigal:002006	CDS	115246	116661	.	-	0	ID=HMGFGAEG_00577;eC_number=4.2.3.1;Name=thrC;db_xref=COG:COG0498;gene=thrC;inference=ab initio prediction:Prodigal:002006,similar to AA sequence:UniProtKB:P23669;locus_tag=HMGFGAEG_00577;product=Threonine synthase
FMVJ01000007.1	Prodigal:002006	CDS	116735	117481	.	-	0	ID=HMGFGAEG_00578;inference=ab initio prediction:Prodigal:002006;locus_tag=HMGFGAEG_00578;product=hypothetical protein
FMVJ01000007.1	Prodigal:002006	CDS	117478	117849	.	-	0	ID=HMGFGAEG_00579;inference=ab initio prediction:Prodigal:002006;locus_tag=HMGFGAEG_00579;product=hypothetical protein
FMVJ01000007.1	Prodigal:002006	CDS	117953	118810	.	-	0	ID=HMGFGAEG_00580;eC_number=1.9.3.1;Name=ctaE_1;db_xref=COG:COG1845;gene=ctaE_1;inference=ab initio prediction:Prodigal:002006,similar to AA sequence:UniProtKB:P06030;locus_tag=HMGFGAEG_00580;product=Cytochrome c oxidase subunit 3
FMVJ01000007.1	Prodigal:002006	CDS	118878	119468	.	-	0	ID=HMGFGAEG_00581;Name=ctaG;db_xref=COG:COG3175;gene=ctaG;inference=ab initio prediction:Prodigal:002006,similar to AA sequence:UniProtKB:Q92RG6;locus_tag=HMGFGAEG_00581;product=Cytochrome c oxidase assembly protein CtaG
FMVJ01000007.1	Prodigal:002006	CDS	119476	119673	.	-	0	ID=HMGFGAEG_00582;inference=ab initio prediction:Prodigal:002006;locus_tag=HMGFGAEG_00582;product=hypothetical protein
FMVJ01000007.1	Prodigal:002006	CDS	119639	120595	.	-	0	ID=HMGFGAEG_00583;eC_number=2.5.1.141;Name=ctaB;db_xref=COG:COG0109;gene=ctaB;inference=ab initio prediction:Prodigal:002006,similar to AA sequence:UniProtKB:Q3J5F9;locus_tag=HMGFGAEG_00583;product=Protoheme IX farnesyltransferase
FMVJ01000007.1	Prodigal:002006	CDS	120736	122355	.	-	0	ID=HMGFGAEG_00584;eC_number=1.9.3.1;Name=ctaD;db_xref=COG:COG0843;gene=ctaD;inference=ab initio prediction:Prodigal:002006,similar to AA sequence:UniProtKB:P31833;locus_tag=HMGFGAEG_00584;product=Cytochrome c oxidase subunit 1
FMVJ01000007.1	Prodigal:002006	CDS	122385	123239	.	-	0	ID=HMGFGAEG_00585;eC_number=1.9.3.1;Name=ctaC_1;db_xref=COG:COG1622;gene=ctaC_1;inference=ab initio prediction:Prodigal:002006,similar to AA sequence:UniProtKB:P08306;locus_tag=HMGFGAEG_00585;product=Cytochrome c oxidase subunit 2
FMVJ01000007.1	Prodigal:002006	CDS	123556	124068	.	+	0	ID=HMGFGAEG_00586;inference=ab initio prediction:Prodigal:002006;locus_tag=HMGFGAEG_00586;product=hypothetical protein
FMVJ01000007.1	Prodigal:002006	CDS	124098	124679	.	+	0	ID=HMGFGAEG_00587;inference=ab initio prediction:Prodigal:002006;locus_tag=HMGFGAEG_00587;product=hypothetical protein
FMVJ01000007.1	Prodigal:002006	CDS	124856	126160	.	-	0	ID=HMGFGAEG_00588;inference=ab initio prediction:Prodigal:002006,similar to AA sequence:UniProtKB:P0AE45;locus_tag=HMGFGAEG_00588;note=UPF0053 inner membrane protein YtfL;product=hypothetical protein
FMVJ01000007.1	Prodigal:002006	CDS	126582	127730	.	+	0	ID=HMGFGAEG_00589;eC_number=2.1.2.10;Name=gcvT;db_xref=COG:COG0404;gene=gcvT;inference=ab initio prediction:Prodigal:002006,similar to AA sequence:UniProtKB:Q9WY54;locus_tag=HMGFGAEG_00589;product=Aminomethyltransferase
FMVJ01000007.1	Prodigal:002006	CDS	127749	128123	.	+	0	ID=HMGFGAEG_00590;Name=gcvH;db_xref=COG:COG0509;gene=gcvH;inference=ab initio prediction:Prodigal:002006,similar to AA sequence:UniProtKB:Q9WY55;locus_tag=HMGFGAEG_00590;product=Glycine cleavage system H protein
FMVJ01000007.1	Prodigal:002006	CDS	128256	128753	.	+	0	ID=HMGFGAEG_00591;inference=ab initio prediction:Prodigal:002006;locus_tag=HMGFGAEG_00591;product=hypothetical protein
FMVJ01000007.1	Prodigal:002006	CDS	128971	130311	.	+	0	ID=HMGFGAEG_00592;eC_number=1.4.4.2;Name=gcvPA;gene=gcvPA;inference=ab initio prediction:Prodigal:002006,similar to AA sequence:UniProtKB:P64218;locus_tag=HMGFGAEG_00592;product=putative glycine dehydrogenase (decarboxylating) subunit 1
FMVJ01000007.1	Prodigal:002006	CDS	130311	131879	.	+	0	ID=HMGFGAEG_00593;eC_number=1.4.4.2;Name=gcvPB;gene=gcvPB;inference=ab initio prediction:Prodigal:002006,similar to AA sequence:UniProtKB:P99168;locus_tag=HMGFGAEG_00593;product=putative glycine dehydrogenase (decarboxylating) subunit 2
FMVJ01000007.1	Prodigal:002006	CDS	132193	134238	.	+	0	ID=HMGFGAEG_00594;inference=ab initio prediction:Prodigal:002006;locus_tag=HMGFGAEG_00594;product=hypothetical protein
FMVJ01000007.1	Prodigal:002006	CDS	134533	136599	.	+	0	ID=HMGFGAEG_00595;inference=ab initio prediction:Prodigal:002006;locus_tag=HMGFGAEG_00595;product=hypothetical protein
FMVJ01000007.1	Prodigal:002006	CDS	136667	137311	.	-	0	ID=HMGFGAEG_00596;eC_number=3.1.3.-;Name=yieH_1;db_xref=COG:COG0637;gene=yieH_1;inference=ab initio prediction:Prodigal:002006,similar to AA sequence:UniProtKB:P31467;locus_tag=HMGFGAEG_00596;product=6-phosphogluconate phosphatase
FMVJ01000007.1	Prodigal:002006	CDS	137380	137865	.	-	0	ID=HMGFGAEG_00597;Name=atpF_1;db_xref=COG:COG0711;gene=atpF_1;inference=ab initio prediction:Prodigal:002006,similar to AA sequence:UniProtKB:P15013;locus_tag=HMGFGAEG_00597;product=ATP synthase subunit b
FMVJ01000007.1	Prodigal:002006	CDS	137876	138427	.	-	0	ID=HMGFGAEG_00598;Name=atpF_2;gene=atpF_2;inference=ab initio prediction:Prodigal:002006,protein motif:HAMAP:MF_01398;locus_tag=HMGFGAEG_00598;product=ATP synthase subunit b
FMVJ01000007.1	Prodigal:002006	CDS	138535	138759	.	-	0	ID=HMGFGAEG_00599;Name=atpE;gene=atpE;inference=ab initio prediction:Prodigal:002006,similar to AA sequence:UniProtKB:O05331;locus_tag=HMGFGAEG_00599;product=ATP synthase subunit c
FMVJ01000007.1	Prodigal:002006	CDS	138815	139543	.	-	0	ID=HMGFGAEG_00600;Name=atpB;db_xref=COG:COG0356;gene=atpB;inference=ab initio prediction:Prodigal:002006,similar to AA sequence:UniProtKB:O05330;locus_tag=HMGFGAEG_00600;product=ATP synthase subunit a
FMVJ01000007.1	Prodigal:002006	CDS	139604	139975	.	-	0	ID=HMGFGAEG_00601;inference=ab initio prediction:Prodigal:002006;locus_tag=HMGFGAEG_00601;product=hypothetical protein
FMVJ01000007.1	Prodigal:002006	CDS	140182	143643	.	-	0	ID=HMGFGAEG_00602;Name=smc_1;gene=smc_1;inference=ab initio prediction:Prodigal:002006,protein motif:HAMAP:MF_01894;locus_tag=HMGFGAEG_00602;product=Chromosome partition protein Smc
FMVJ01000007.1	Prodigal:002006	CDS	143686	144324	.	-	0	ID=HMGFGAEG_00603;inference=ab initio prediction:Prodigal:002006;locus_tag=HMGFGAEG_00603;product=hypothetical protein
FMVJ01000007.1	Prodigal:002006	CDS	144397	144906	.	-	0	ID=HMGFGAEG_00604;inference=ab initio prediction:Prodigal:002006;locus_tag=HMGFGAEG_00604;product=hypothetical protein
FMVJ01000007.1	Prodigal:002006	CDS	144964	146082	.	+	0	ID=HMGFGAEG_00605;eC_number=3.2.2.31;Name=mutY;db_xref=COG:COG1194;gene=mutY;inference=ab initio prediction:Prodigal:002006,similar to AA sequence:UniProtKB:O31584;locus_tag=HMGFGAEG_00605;product=Adenine DNA glycosylase
FMVJ01000007.1	Prodigal:002006	CDS	146083	146979	.	-	0	ID=HMGFGAEG_00606;Name=hdfR_3;gene=hdfR_3;inference=ab initio prediction:Prodigal:002006,protein motif:HAMAP:MF_01233;locus_tag=HMGFGAEG_00606;product=HTH-type transcriptional regulator HdfR
FMVJ01000007.1	Prodigal:002006	CDS	147178	148038	.	+	0	ID=HMGFGAEG_00607;eC_number=3.5.1.-;Name=rutD_1;gene=rutD_1;inference=ab initio prediction:Prodigal:002006,protein motif:HAMAP:MF_00832;locus_tag=HMGFGAEG_00607;product=Putative aminoacrylate hydrolase RutD
FMVJ01000007.1	Prodigal:002006	CDS	148211	149410	.	-	0	ID=HMGFGAEG_00608;inference=ab initio prediction:Prodigal:002006;locus_tag=HMGFGAEG_00608;product=hypothetical protein
FMVJ01000007.1	Prodigal:002006	CDS	149570	150247	.	-	0	ID=HMGFGAEG_00609;eC_number=3.1.26.4;Name=rnhB;db_xref=COG:COG0164;gene=rnhB;inference=ab initio prediction:Prodigal:002006,similar to AA sequence:UniProtKB:O31744;locus_tag=HMGFGAEG_00609;product=Ribonuclease HII
FMVJ01000007.1	Prodigal:002006	CDS	150658	151830	.	-	0	ID=HMGFGAEG_00610;inference=ab initio prediction:Prodigal:002006;locus_tag=HMGFGAEG_00610;product=hypothetical protein
FMVJ01000007.1	Prodigal:002006	CDS	151955	152446	.	+	0	ID=HMGFGAEG_00611;inference=ab initio prediction:Prodigal:002006;locus_tag=HMGFGAEG_00611;product=hypothetical protein
FMVJ01000007.1	Prodigal:002006	CDS	152531	153085	.	-	0	ID=HMGFGAEG_00612;Name=moaB;db_xref=COG:COG0521;gene=moaB;inference=ab initio prediction:Prodigal:002006,similar to AA sequence:UniProtKB:P0AEZ9;locus_tag=HMGFGAEG_00612;product=Molybdenum cofactor biosynthesis protein B
FMVJ01000007.1	Prodigal:002006	CDS	153258	154121	.	-	0	ID=HMGFGAEG_00613;inference=ab initio prediction:Prodigal:002006;locus_tag=HMGFGAEG_00613;product=hypothetical protein
FMVJ01000007.1	Prodigal:002006	CDS	154207	155049	.	-	0	ID=HMGFGAEG_00614;inference=ab initio prediction:Prodigal:002006;locus_tag=HMGFGAEG_00614;product=hypothetical protein
FMVJ01000007.1	Prodigal:002006	CDS	155451	156017	.	-	0	ID=HMGFGAEG_00615;eC_number=2.1.1.63;Name=ogt;db_xref=COG:COG0350;gene=ogt;inference=ab initio prediction:Prodigal:002006,similar to AA sequence:UniProtKB:P9WJW5;locus_tag=HMGFGAEG_00615;product=Methylated-DNA--protein-cysteine methyltransferase
FMVJ01000007.1	Prodigal:002006	CDS	156250	157914	.	+	0	ID=HMGFGAEG_00616;eC_number=1.5.5.1;db_xref=COG:COG0644;inference=ab initio prediction:Prodigal:002006,similar to AA sequence:UniProtKB:Q9HZP5;locus_tag=HMGFGAEG_00616;product=Electron transfer flavoprotein-ubiquinone oxidoreductase
FMVJ01000007.1	Prodigal:002006	CDS	158206	160008	.	+	0	ID=HMGFGAEG_00617;eC_number=3.4.-.-;Name=bepA_1;gene=bepA_1;inference=ab initio prediction:Prodigal:002006,protein motif:HAMAP:MF_00997;locus_tag=HMGFGAEG_00617;product=Beta-barrel assembly-enhancing protease
FMVJ01000007.1	Prodigal:002006	CDS	160106	160978	.	+	0	ID=HMGFGAEG_00618;eC_number=2.7.1.148;Name=ispE;db_xref=COG:COG1947;gene=ispE;inference=ab initio prediction:Prodigal:002006,similar to AA sequence:UniProtKB:P83700;locus_tag=HMGFGAEG_00618;product=4-diphosphocytidyl-2-C-methyl-D-erythritol kinase
FMVJ01000007.1	Prodigal:002006	CDS	161081	161890	.	-	0	ID=HMGFGAEG_00619;Name=metQ_3;db_xref=COG:COG1464;gene=metQ_3;inference=ab initio prediction:Prodigal:002006,similar to AA sequence:UniProtKB:P28635;locus_tag=HMGFGAEG_00619;product=D-methionine-binding lipoprotein MetQ
FMVJ01000007.1	Prodigal:002006	CDS	162242	163309	.	-	0	ID=HMGFGAEG_00620;eC_number=2.5.1.90;Name=ispB;db_xref=COG:COG0142;gene=ispB;inference=ab initio prediction:Prodigal:002006,similar to AA sequence:UniProtKB:P0AD57;locus_tag=HMGFGAEG_00620;product=Octaprenyl diphosphate synthase
FMVJ01000007.1	Prodigal:002006	CDS	163312	163599	.	+	0	ID=HMGFGAEG_00621;inference=ab initio prediction:Prodigal:002006;locus_tag=HMGFGAEG_00621;product=hypothetical protein
FMVJ01000007.1	Prodigal:002006	CDS	163592	164335	.	+	0	ID=HMGFGAEG_00622;eC_number=2.1.1.223;Name=yfiC;gene=yfiC;inference=ab initio prediction:Prodigal:002006,protein motif:HAMAP:MF_01872;locus_tag=HMGFGAEG_00622;product=tRNA1(Val) (adenine(37)-N6)-methyltransferase
FMVJ01000007.1	Prodigal:002006	CDS	164441	165013	.	+	0	ID=HMGFGAEG_00623;inference=ab initio prediction:Prodigal:002006;locus_tag=HMGFGAEG_00623;product=hypothetical protein
FMVJ01000007.1	Prodigal:002006	CDS	165045	165362	.	-	0	ID=HMGFGAEG_00624;inference=ab initio prediction:Prodigal:002006;locus_tag=HMGFGAEG_00624;product=hypothetical protein
FMVJ01000007.1	Prodigal:002006	CDS	165524	166408	.	+	0	ID=HMGFGAEG_00625;inference=ab initio prediction:Prodigal:002006;locus_tag=HMGFGAEG_00625;product=hypothetical protein
FMVJ01000007.1	Prodigal:002006	CDS	166624	167565	.	+	0	ID=HMGFGAEG_00626;eC_number=6.1.1.14;Name=glyQ;db_xref=COG:COG0752;gene=glyQ;inference=ab initio prediction:Prodigal:002006,similar to AA sequence:UniProtKB:P00960;locus_tag=HMGFGAEG_00626;product=Glycine--tRNA ligase alpha subunit
FMVJ01000007.1	Prodigal:002006	CDS	167614	169863	.	+	0	ID=HMGFGAEG_00627;eC_number=6.1.1.14;Name=glyS;db_xref=COG:COG0751;gene=glyS;inference=ab initio prediction:Prodigal:002006,similar to AA sequence:UniProtKB:P00961;locus_tag=HMGFGAEG_00627;product=Glycine--tRNA ligase beta subunit
FMVJ01000007.1	Prodigal:002006	CDS	169959	170606	.	+	0	ID=HMGFGAEG_00628;inference=ab initio prediction:Prodigal:002006;locus_tag=HMGFGAEG_00628;product=hypothetical protein
FMVJ01000007.1	Prodigal:002006	CDS	170825	173503	.	+	0	ID=HMGFGAEG_00629;eC_number=2.7.9.1;Name=ppdK;db_xref=COG:COG0574;gene=ppdK;inference=ab initio prediction:Prodigal:002006,similar to AA sequence:UniProtKB:P22983;locus_tag=HMGFGAEG_00629;product=Pyruvate%2C phosphate dikinase
FMVJ01000007.1	Prodigal:002006	CDS	173500	173766	.	+	0	ID=HMGFGAEG_00630;inference=ab initio prediction:Prodigal:002006;locus_tag=HMGFGAEG_00630;product=hypothetical protein
FMVJ01000007.1	Prodigal:002006	CDS	173782	174132	.	+	0	ID=HMGFGAEG_00631;inference=ab initio prediction:Prodigal:002006;locus_tag=HMGFGAEG_00631;product=hypothetical protein
FMVJ01000007.1	Prodigal:002006	CDS	174412	174813	.	-	0	ID=HMGFGAEG_00632;inference=ab initio prediction:Prodigal:002006;locus_tag=HMGFGAEG_00632;product=hypothetical protein
FMVJ01000007.1	Prodigal:002006	CDS	174992	176965	.	-	0	ID=HMGFGAEG_00633;inference=ab initio prediction:Prodigal:002006;locus_tag=HMGFGAEG_00633;product=hypothetical protein
FMVJ01000007.1	Prodigal:002006	CDS	177083	177955	.	+	0	ID=HMGFGAEG_00634;inference=ab initio prediction:Prodigal:002006;locus_tag=HMGFGAEG_00634;product=hypothetical protein
FMVJ01000007.1	Prodigal:002006	CDS	178081	179274	.	+	0	ID=HMGFGAEG_00635;inference=ab initio prediction:Prodigal:002006;locus_tag=HMGFGAEG_00635;product=hypothetical protein
FMVJ01000007.1	Prodigal:002006	CDS	179405	180658	.	+	0	ID=HMGFGAEG_00636;inference=ab initio prediction:Prodigal:002006,similar to AA sequence:UniProtKB:A0LNN5;locus_tag=HMGFGAEG_00636;product=L-lactate transporter
FMVJ01000007.1	Prodigal:002006	CDS	180747	181733	.	+	0	ID=HMGFGAEG_00637;eC_number=1.3.1.84;Name=acuI;db_xref=COG:COG0604;gene=acuI;inference=ab initio prediction:Prodigal:002006,similar to AA sequence:UniProtKB:Q3J6K9;locus_tag=HMGFGAEG_00637;product=Acrylyl-CoA reductase AcuI
FMVJ01000007.1	Prodigal:002006	CDS	181697	182674	.	-	0	ID=HMGFGAEG_00638;Name=dmlR_3;gene=dmlR_3;inference=ab initio prediction:Prodigal:002006,similar to AA sequence:UniProtKB:P76250;locus_tag=HMGFGAEG_00638;product=HTH-type transcriptional regulator DmlR
FMVJ01000007.1	Prodigal:002006	CDS	182829	183431	.	+	0	ID=HMGFGAEG_00639;eC_number=1.6.5.2;inference=ab initio prediction:Prodigal:002006,similar to AA sequence:UniProtKB:Q2YQ23;locus_tag=HMGFGAEG_00639;product=NAD(P)H dehydrogenase (quinone)
FMVJ01000007.1	Prodigal:002006	CDS	183452	184426	.	-	0	ID=HMGFGAEG_00640;eC_number=2.7.7.87;Name=ywlC;db_xref=COG:COG0009;gene=ywlC;inference=ab initio prediction:Prodigal:002006,similar to AA sequence:UniProtKB:P39153;locus_tag=HMGFGAEG_00640;product=Threonylcarbamoyl-AMP synthase
FMVJ01000007.1	Prodigal:002006	CDS	184546	186324	.	+	0	ID=HMGFGAEG_00641;eC_number=1.3.8.-;Name=dmdC_1;db_xref=COG:COG1960;gene=dmdC_1;inference=ab initio prediction:Prodigal:002006,similar to AA sequence:UniProtKB:Q5LLW7;locus_tag=HMGFGAEG_00641;product=3-methylmercaptopropionyl-CoA dehydrogenase
FMVJ01000007.1	Prodigal:002006	CDS	186329	187180	.	+	0	ID=HMGFGAEG_00642;eC_number=1.3.1.87;Name=hcaB_2;gene=hcaB_2;inference=ab initio prediction:Prodigal:002006,protein motif:HAMAP:MF_01647;locus_tag=HMGFGAEG_00642;product=3-phenylpropionate-dihydrodiol/cinnamic acid-dihydrodiol dehydrogenase
FMVJ01000007.1	Prodigal:002006	CDS	187220	188215	.	+	0	ID=HMGFGAEG_00643;Name=corA_4;db_xref=COG:COG0598;gene=corA_4;inference=ab initio prediction:Prodigal:002006,similar to AA sequence:UniProtKB:P0ABI4;locus_tag=HMGFGAEG_00643;product=Magnesium transport protein CorA
FMVJ01000007.1	Prodigal:002006	CDS	188285	189034	.	+	0	ID=HMGFGAEG_00644;eC_number=3.4.-.-;Name=yedK;db_xref=COG:COG2135;gene=yedK;inference=ab initio prediction:Prodigal:002006,similar to AA sequence:UniProtKB:P76318;locus_tag=HMGFGAEG_00644;product=SOS response-associated protein YedK
FMVJ01000007.1	Prodigal:002006	CDS	189246	190046	.	+	0	ID=HMGFGAEG_00645;eC_number=3.4.11.-;Name=dppA_1;db_xref=COG:COG2362;gene=dppA_1;inference=ab initio prediction:Prodigal:002006,similar to AA sequence:UniProtKB:P26902;locus_tag=HMGFGAEG_00645;product=D-aminopeptidase
FMVJ01000007.1	Prodigal:002006	CDS	190004	190957	.	-	0	ID=HMGFGAEG_00646;Name=yjiE_1;gene=yjiE_1;inference=ab initio prediction:Prodigal:002006,similar to AA sequence:UniProtKB:P39376;locus_tag=HMGFGAEG_00646;product=HTH-type transcriptional regulator YjiE
FMVJ01000007.1	Prodigal:002006	CDS	191110	191967	.	+	0	ID=HMGFGAEG_00647;eC_number=2.6.1.21;Name=dat_1;gene=dat_1;inference=ab initio prediction:Prodigal:002006,similar to AA sequence:UniProtKB:P19938;locus_tag=HMGFGAEG_00647;product=D-alanine aminotransferase
FMVJ01000007.1	Prodigal:002006	CDS	192007	192855	.	+	0	ID=HMGFGAEG_00648;inference=ab initio prediction:Prodigal:002006;locus_tag=HMGFGAEG_00648;product=hypothetical protein
FMVJ01000007.1	Prodigal:002006	CDS	192873	193979	.	+	0	ID=HMGFGAEG_00649;inference=ab initio prediction:Prodigal:002006;locus_tag=HMGFGAEG_00649;product=hypothetical protein
FMVJ01000007.1	Prodigal:002006	CDS	194024	194767	.	+	0	ID=HMGFGAEG_00650;Name=glnQ_1;gene=glnQ_1;inference=ab initio prediction:Prodigal:002006,similar to AA sequence:UniProtKB:P27675;locus_tag=HMGFGAEG_00650;product=Glutamine transport ATP-binding protein GlnQ
FMVJ01000007.1	Prodigal:002006	CDS	194795	195847	.	+	0	ID=HMGFGAEG_00651;eC_number=3.4.11.25;inference=ab initio prediction:Prodigal:002006,similar to AA sequence:UniProtKB:A0MTQ2;locus_tag=HMGFGAEG_00651;product=Beta-peptidyl aminopeptidase BapA
FMVJ01000007.1	Prodigal:002006	CDS	195913	196689	.	+	0	ID=HMGFGAEG_00652;eC_number=3.5.1.94;Name=puuD;db_xref=COG:COG2071;gene=puuD;inference=ab initio prediction:Prodigal:002006,similar to AA sequence:UniProtKB:P76038;locus_tag=HMGFGAEG_00652;product=Gamma-glutamyl-gamma-aminobutyrate hydrolase PuuD
FMVJ01000007.1	Prodigal:002006	CDS	196759	196908	.	+	0	ID=HMGFGAEG_00653;inference=ab initio prediction:Prodigal:002006;locus_tag=HMGFGAEG_00653;product=hypothetical protein
FMVJ01000007.1	Prodigal:002006	CDS	197345	202657	.	+	0	ID=HMGFGAEG_00654;inference=ab initio prediction:Prodigal:002006;locus_tag=HMGFGAEG_00654;product=hypothetical protein
FMVJ01000007.1	Prodigal:002006	CDS	202774	204033	.	-	0	ID=HMGFGAEG_00655;eC_number=2.1.1.190;Name=rlmD;db_xref=COG:COG2265;gene=rlmD;inference=ab initio prediction:Prodigal:002006,similar to AA sequence:UniProtKB:P55135;locus_tag=HMGFGAEG_00655;product=23S rRNA (uracil(1939)-C(5))-methyltransferase RlmD
FMVJ01000007.1	Prodigal:002006	CDS	204026	204754	.	-	0	ID=HMGFGAEG_00656;Name=tlyA;db_xref=COG:COG1189;gene=tlyA;inference=ab initio prediction:Prodigal:002006,similar to AA sequence:UniProtKB:Q06803;locus_tag=HMGFGAEG_00656;product=Hemolysin A
FMVJ01000007.1	Prodigal:002006	CDS	204859	205572	.	+	0	ID=HMGFGAEG_00657;eC_number=1.15.1.1;Name=sodA2;gene=sodA2;inference=ab initio prediction:Prodigal:002006,similar to AA sequence:UniProtKB:P50059;locus_tag=HMGFGAEG_00657;product=Superoxide dismutase [Mn] 2
FMVJ01000007.1	Prodigal:002006	CDS	205920	207827	.	-	0	ID=HMGFGAEG_00658;eC_number=2.2.1.7;Name=dxs_1;db_xref=COG:COG1154;gene=dxs_1;inference=ab initio prediction:Prodigal:002006,similar to AA sequence:UniProtKB:P77488;locus_tag=HMGFGAEG_00658;product=1-deoxy-D-xylulose-5-phosphate synthase
FMVJ01000007.1	Prodigal:002006	CDS	207861	208109	.	-	0	ID=HMGFGAEG_00659;eC_number=3.1.11.6;Name=xseB;gene=xseB;inference=ab initio prediction:Prodigal:002006,protein motif:HAMAP:MF_00337;locus_tag=HMGFGAEG_00659;product=Exodeoxyribonuclease 7 small subunit
FMVJ01000007.1	Prodigal:002006	CDS	208151	210853	.	-	0	ID=HMGFGAEG_00660;inference=ab initio prediction:Prodigal:002006;locus_tag=HMGFGAEG_00660;product=hypothetical protein
FMVJ01000007.1	Prodigal:002006	CDS	210877	211425	.	-	0	ID=HMGFGAEG_00661;inference=ab initio prediction:Prodigal:002006;locus_tag=HMGFGAEG_00661;product=hypothetical protein
FMVJ01000007.1	Prodigal:002006	CDS	211436	212026	.	-	0	ID=HMGFGAEG_00662;inference=ab initio prediction:Prodigal:002006;locus_tag=HMGFGAEG_00662;product=hypothetical protein
FMVJ01000007.1	Prodigal:002006	CDS	212026	212634	.	-	0	ID=HMGFGAEG_00663;eC_number=3.2.2.20;Name=tag;db_xref=COG:COG2818;gene=tag;inference=ab initio prediction:Prodigal:002006,similar to AA sequence:UniProtKB:P05100;locus_tag=HMGFGAEG_00663;product=DNA-3-methyladenine glycosylase 1
FMVJ01000007.1	Prodigal:002006	CDS	212689	213144	.	-	0	ID=HMGFGAEG_00664;eC_number=2.3.1.82;inference=ab initio prediction:Prodigal:002006,similar to AA sequence:UniProtKB:Q54441;locus_tag=HMGFGAEG_00664;product=Aminoglycoside N(6')-acetyltransferase type 1
FMVJ01000007.1	Prodigal:002006	CDS	213144	213779	.	-	0	ID=HMGFGAEG_00665;Name=paiB;db_xref=COG:COG2808;gene=paiB;inference=ab initio prediction:Prodigal:002006,similar to AA sequence:UniProtKB:P21341;locus_tag=HMGFGAEG_00665;product=Protease synthase and sporulation protein PAI 2
FMVJ01000007.1	Prodigal:002006	CDS	213879	215828	.	-	0	ID=HMGFGAEG_00666;eC_number=2.7.13.3;Name=rcsC_2;gene=rcsC_2;inference=ab initio prediction:Prodigal:002006,protein motif:HAMAP:MF_00979;locus_tag=HMGFGAEG_00666;product=Sensor histidine kinase RcsC
FMVJ01000007.1	Prodigal:002006	CDS	215933	216826	.	-	0	ID=HMGFGAEG_00667;Name=ygfZ;gene=ygfZ;inference=ab initio prediction:Prodigal:002006,protein motif:HAMAP:MF_01175;locus_tag=HMGFGAEG_00667;product=tRNA-modifying protein YgfZ
FMVJ01000007.1	Prodigal:002006	CDS	216902	218242	.	+	0	ID=HMGFGAEG_00668;eC_number=3.5.2.-;Name=lhyD_2;gene=lhyD_2;inference=ab initio prediction:Prodigal:002006,similar to AA sequence:UniProtKB:P81006;locus_tag=HMGFGAEG_00668;product=L-hydantoinase
FMVJ01000007.1	Prodigal:002006	CDS	218295	219308	.	-	0	ID=HMGFGAEG_00669;inference=ab initio prediction:Prodigal:002006;locus_tag=HMGFGAEG_00669;product=hypothetical protein
FMVJ01000007.1	Prodigal:002006	CDS	219495	219758	.	-	0	ID=HMGFGAEG_00670;inference=ab initio prediction:Prodigal:002006;locus_tag=HMGFGAEG_00670;product=hypothetical protein
FMVJ01000007.1	Prodigal:002006	CDS	220055	220621	.	-	0	ID=HMGFGAEG_00671;inference=ab initio prediction:Prodigal:002006;locus_tag=HMGFGAEG_00671;product=hypothetical protein
FMVJ01000007.1	Prodigal:002006	CDS	220618	221067	.	-	0	ID=HMGFGAEG_00672;eC_number=3.6.1.55;Name=mutT3;db_xref=COG:COG0494;gene=mutT3;inference=ab initio prediction:Prodigal:002006,similar to AA sequence:UniProtKB:P9WIX9;locus_tag=HMGFGAEG_00672;product=Putative 8-oxo-dGTP diphosphatase 3
FMVJ01000007.1	Prodigal:002006	CDS	221064	222170	.	-	0	ID=HMGFGAEG_00673;inference=ab initio prediction:Prodigal:002006;locus_tag=HMGFGAEG_00673;product=hypothetical protein
FMVJ01000007.1	Prodigal:002006	CDS	222244	223311	.	+	0	ID=HMGFGAEG_00674;eC_number=2.3.3.16;Name=citA;db_xref=COG:COG0372;gene=citA;inference=ab initio prediction:Prodigal:002006,similar to AA sequence:UniProtKB:P39119;locus_tag=HMGFGAEG_00674;product=Citrate synthase 1
FMVJ01000007.1	Prodigal:002006	CDS	223434	224189	.	-	0	ID=HMGFGAEG_00675;eC_number=1.1.1.100;Name=fabG_2;gene=fabG_2;inference=ab initio prediction:Prodigal:002006,similar to AA sequence:UniProtKB:O67610;locus_tag=HMGFGAEG_00675;product=3-oxoacyl-[acyl-carrier-protein] reductase FabG
FMVJ01000007.1	Prodigal:002006	CDS	224244	224852	.	-	0	ID=HMGFGAEG_00676;eC_number=1.4.3.5;Name=pdxH_1;db_xref=COG:COG0259;gene=pdxH_1;inference=ab initio prediction:Prodigal:002006,similar to AA sequence:UniProtKB:P21159;locus_tag=HMGFGAEG_00676;product=Pyridoxine/pyridoxamine 5'-phosphate oxidase
FMVJ01000007.1	Prodigal:002006	CDS	224901	225437	.	+	0	ID=HMGFGAEG_00677;inference=ab initio prediction:Prodigal:002006;locus_tag=HMGFGAEG_00677;product=hypothetical protein
FMVJ01000007.1	Prodigal:002006	CDS	225544	226488	.	+	0	ID=HMGFGAEG_00678;Name=cbpA;db_xref=COG:COG2214;gene=cbpA;inference=ab initio prediction:Prodigal:002006,similar to AA sequence:UniProtKB:P36659;locus_tag=HMGFGAEG_00678;product=Curved DNA-binding protein
FMVJ01000007.1	Prodigal:002006	CDS	226611	227435	.	+	0	ID=HMGFGAEG_00679;eC_number=1.3.1.9;Name=fabI_1;db_xref=COG:COG0623;gene=fabI_1;inference=ab initio prediction:Prodigal:002006,similar to AA sequence:UniProtKB:Q81GI3;locus_tag=HMGFGAEG_00679;product=Enoyl-[acyl-carrier-protein] reductase [NADH] FabI
FMVJ01000007.1	Prodigal:002006	CDS	227447	228037	.	+	0	ID=HMGFGAEG_00680;eC_number=5.4.2.11;Name=gpmA_1;gene=gpmA_1;inference=ab initio prediction:Prodigal:002006,protein motif:HAMAP:MF_01039;locus_tag=HMGFGAEG_00680;product=2%2C3-bisphosphoglycerate-dependent phosphoglycerate mutase
FMVJ01000007.1	Prodigal:002006	CDS	228082	228507	.	+	0	ID=HMGFGAEG_00681;inference=ab initio prediction:Prodigal:002006;locus_tag=HMGFGAEG_00681;product=hypothetical protein
FMVJ01000007.1	Prodigal:002006	CDS	228597	229712	.	+	0	ID=HMGFGAEG_00682;eC_number=4.2.3.5;Name=aroC;db_xref=COG:COG0082;gene=aroC;inference=ab initio prediction:Prodigal:002006,similar to AA sequence:UniProtKB:P12008;locus_tag=HMGFGAEG_00682;product=Chorismate synthase
FMVJ01000007.1	Prodigal:002006	CDS	229944	231233	.	+	0	ID=HMGFGAEG_00683;Name=ribBA;db_xref=COG:COG0108;gene=ribBA;inference=ab initio prediction:Prodigal:002006,similar to AA sequence:UniProtKB:P9WHF1;locus_tag=HMGFGAEG_00683;product=Riboflavin biosynthesis protein RibBA
FMVJ01000007.1	Prodigal:002006	CDS	231389	232330	.	-	0	ID=HMGFGAEG_00684;eC_number=3.5.1.-;db_xref=COG:COG0123;inference=ab initio prediction:Prodigal:002006,similar to AA sequence:UniProtKB:Q9HXM1;locus_tag=HMGFGAEG_00684;product=Histone deacetylase-like amidohydrolase
FMVJ01000007.1	Prodigal:002006	CDS	232534	233121	.	+	0	ID=HMGFGAEG_00685;inference=ab initio prediction:Prodigal:002006;locus_tag=HMGFGAEG_00685;product=hypothetical protein
FMVJ01000007.1	Prodigal:002006	CDS	233186	233488	.	-	0	ID=HMGFGAEG_00686;inference=ab initio prediction:Prodigal:002006;locus_tag=HMGFGAEG_00686;product=hypothetical protein
FMVJ01000007.1	Prodigal:002006	CDS	233506	233973	.	-	0	ID=HMGFGAEG_00687;inference=ab initio prediction:Prodigal:002006;locus_tag=HMGFGAEG_00687;product=hypothetical protein
FMVJ01000007.1	Prodigal:002006	CDS	234037	234879	.	-	0	ID=HMGFGAEG_00688;inference=ab initio prediction:Prodigal:002006;locus_tag=HMGFGAEG_00688;product=hypothetical protein
FMVJ01000007.1	Prodigal:002006	CDS	234886	235374	.	-	0	ID=HMGFGAEG_00689;inference=ab initio prediction:Prodigal:002006;locus_tag=HMGFGAEG_00689;product=hypothetical protein
FMVJ01000007.1	Prodigal:002006	CDS	235574	236842	.	+	0	ID=HMGFGAEG_00690;inference=ab initio prediction:Prodigal:002006;locus_tag=HMGFGAEG_00690;product=hypothetical protein
FMVJ01000007.1	Prodigal:002006	CDS	236851	237945	.	+	0	ID=HMGFGAEG_00691;eC_number=3.4.-.-;Name=bepA_2;gene=bepA_2;inference=ab initio prediction:Prodigal:002006,protein motif:HAMAP:MF_00997;locus_tag=HMGFGAEG_00691;product=Beta-barrel assembly-enhancing protease
FMVJ01000007.1	Prodigal:002006	CDS	237945	238724	.	+	0	ID=HMGFGAEG_00692;inference=ab initio prediction:Prodigal:002006;locus_tag=HMGFGAEG_00692;product=hypothetical protein
FMVJ01000007.1	Prodigal:002006	CDS	238731	239642	.	-	0	ID=HMGFGAEG_00693;eC_number=3.1.2.6;Name=gloB_1;gene=gloB_1;inference=ab initio prediction:Prodigal:002006,protein motif:HAMAP:MF_01374;locus_tag=HMGFGAEG_00693;product=Hydroxyacylglutathione hydrolase
FMVJ01000007.1	Prodigal:002006	CDS	239771	240370	.	+	0	ID=HMGFGAEG_00694;Name=bioY;db_xref=COG:COG1268;gene=bioY;inference=ab initio prediction:Prodigal:002006,similar to AA sequence:UniProtKB:Q9WZQ6;locus_tag=HMGFGAEG_00694;product=Biotin transporter BioY
FMVJ01000007.1	Prodigal:002006	CDS	240444	240827	.	-	0	ID=HMGFGAEG_00695;inference=ab initio prediction:Prodigal:002006;locus_tag=HMGFGAEG_00695;product=hypothetical protein
FMVJ01000007.1	Prodigal:002006	CDS	240928	241620	.	+	0	ID=HMGFGAEG_00696;inference=ab initio prediction:Prodigal:002006;locus_tag=HMGFGAEG_00696;product=hypothetical protein
FMVJ01000007.1	Prodigal:002006	CDS	241672	242067	.	-	0	ID=HMGFGAEG_00697;inference=ab initio prediction:Prodigal:002006;locus_tag=HMGFGAEG_00697;product=hypothetical protein
FMVJ01000007.1	Prodigal:002006	CDS	242631	242954	.	+	0	ID=HMGFGAEG_00698;inference=ab initio prediction:Prodigal:002006;locus_tag=HMGFGAEG_00698;product=hypothetical protein
FMVJ01000007.1	Prodigal:002006	CDS	243573	243956	.	-	0	ID=HMGFGAEG_00699;inference=ab initio prediction:Prodigal:002006;locus_tag=HMGFGAEG_00699;product=hypothetical protein
FMVJ01000007.1	Prodigal:002006	CDS	244077	244355	.	-	0	ID=HMGFGAEG_00700;inference=ab initio prediction:Prodigal:002006;locus_tag=HMGFGAEG_00700;product=hypothetical protein
FMVJ01000007.1	Prodigal:002006	CDS	244433	245005	.	-	0	ID=HMGFGAEG_00701;inference=ab initio prediction:Prodigal:002006;locus_tag=HMGFGAEG_00701;product=hypothetical protein
FMVJ01000007.1	Aragorn:001002	tRNA	245438	245514	.	-	.	ID=HMGFGAEG_00702;inference=COORDINATES:profile:Aragorn:001002;locus_tag=HMGFGAEG_00702;product=tRNA-Pro(cgg)
FMVJ01000007.1	Aragorn:001002	tRNA	245673	245747	.	+	.	ID=HMGFGAEG_00703;inference=COORDINATES:profile:Aragorn:001002;locus_tag=HMGFGAEG_00703;product=tRNA-Gln(ttg)
FMVJ01000007.1	Prodigal:002006	CDS	245916	246275	.	-	0	ID=HMGFGAEG_00704;inference=ab initio prediction:Prodigal:002006;locus_tag=HMGFGAEG_00704;product=hypothetical protein
FMVJ01000007.1	Prodigal:002006	CDS	246523	247515	.	-	0	ID=HMGFGAEG_00705;inference=ab initio prediction:Prodigal:002006;locus_tag=HMGFGAEG_00705;product=hypothetical protein
FMVJ01000007.1	Prodigal:002006	CDS	247695	251510	.	-	0	ID=HMGFGAEG_00706;inference=ab initio prediction:Prodigal:002006;locus_tag=HMGFGAEG_00706;product=hypothetical protein
FMVJ01000007.1	Prodigal:002006	CDS	251795	252205	.	+	0	ID=HMGFGAEG_00707;inference=ab initio prediction:Prodigal:002006;locus_tag=HMGFGAEG_00707;product=hypothetical protein
FMVJ01000007.1	Prodigal:002006	CDS	252221	253282	.	+	0	ID=HMGFGAEG_00708;eC_number=4.2.1.46;Name=rffG;db_xref=COG:COG1088;gene=rffG;inference=ab initio prediction:Prodigal:002006,similar to AA sequence:UniProtKB:P27830;locus_tag=HMGFGAEG_00708;product=dTDP-glucose 4%2C6-dehydratase 2
FMVJ01000007.1	Prodigal:002006	CDS	253302	253859	.	+	0	ID=HMGFGAEG_00709;eC_number=5.1.3.13;Name=rfbC;db_xref=COG:COG1898;gene=rfbC;inference=ab initio prediction:Prodigal:002006,similar to AA sequence:UniProtKB:P26394;locus_tag=HMGFGAEG_00709;product=dTDP-4-dehydrorhamnose 3%2C5-epimerase
FMVJ01000007.1	Prodigal:002006	CDS	253912	254784	.	+	0	ID=HMGFGAEG_00710;eC_number=2.7.7.24;Name=rfbA;db_xref=COG:COG1209;gene=rfbA;inference=ab initio prediction:Prodigal:002006,similar to AA sequence:UniProtKB:P37744;locus_tag=HMGFGAEG_00710;product=Glucose-1-phosphate thymidylyltransferase 1
FMVJ01000007.1	Prodigal:002006	CDS	254946	256403	.	+	0	ID=HMGFGAEG_00711;eC_number=5.4.2.10;Name=glmM_1;db_xref=COG:COG1109;gene=glmM_1;inference=ab initio prediction:Prodigal:002006,similar to AA sequence:UniProtKB:O34824;locus_tag=HMGFGAEG_00711;product=Phosphoglucosamine mutase
FMVJ01000033.1	Prodigal:002006	CDS	623	1627	.	-	0	ID=HMGFGAEG_00712;inference=ab initio prediction:Prodigal:002006;locus_tag=HMGFGAEG_00712;product=hypothetical protein
FMVJ01000005.1	Prodigal:002006	CDS	561	2843	.	-	0	ID=HMGFGAEG_00713;inference=ab initio prediction:Prodigal:002006;locus_tag=HMGFGAEG_00713;product=hypothetical protein
FMVJ01000005.1	Prodigal:002006	CDS	2890	3597	.	-	0	ID=HMGFGAEG_00714;inference=ab initio prediction:Prodigal:002006;locus_tag=HMGFGAEG_00714;product=hypothetical protein
FMVJ01000005.1	Prodigal:002006	CDS	3677	3967	.	-	0	ID=HMGFGAEG_00715;inference=ab initio prediction:Prodigal:002006;locus_tag=HMGFGAEG_00715;product=hypothetical protein
FMVJ01000005.1	Prodigal:002006	CDS	4012	4503	.	-	0	ID=HMGFGAEG_00716;Name=petE_2;gene=petE_2;inference=ab initio prediction:Prodigal:002006,protein motif:HAMAP:MF_00566;locus_tag=HMGFGAEG_00716;product=Plastocyanin
FMVJ01000005.1	Prodigal:002006	CDS	4539	5951	.	-	0	ID=HMGFGAEG_00717;Name=ftsP_1;gene=ftsP_1;inference=ab initio prediction:Prodigal:002006,protein motif:HAMAP:MF_00915;locus_tag=HMGFGAEG_00717;product=Cell division protein FtsP
FMVJ01000005.1	Prodigal:002006	CDS	5970	7457	.	-	0	ID=HMGFGAEG_00718;inference=ab initio prediction:Prodigal:002006;locus_tag=HMGFGAEG_00718;product=hypothetical protein
FMVJ01000005.1	Prodigal:002006	CDS	7482	7739	.	-	0	ID=HMGFGAEG_00719;inference=ab initio prediction:Prodigal:002006;locus_tag=HMGFGAEG_00719;product=hypothetical protein
FMVJ01000005.1	Prodigal:002006	CDS	7941	8348	.	-	0	ID=HMGFGAEG_00720;inference=ab initio prediction:Prodigal:002006;locus_tag=HMGFGAEG_00720;product=hypothetical protein
FMVJ01000005.1	Prodigal:002006	CDS	8455	8718	.	-	0	ID=HMGFGAEG_00721;inference=ab initio prediction:Prodigal:002006;locus_tag=HMGFGAEG_00721;product=hypothetical protein
FMVJ01000005.1	Prodigal:002006	CDS	8857	9135	.	+	0	ID=HMGFGAEG_00722;Name=frmR;db_xref=COG:COG1937;gene=frmR;inference=ab initio prediction:Prodigal:002006,similar to AA sequence:UniProtKB:P0AAP3;locus_tag=HMGFGAEG_00722;product=Transcriptional repressor FrmR
FMVJ01000005.1	Prodigal:002006	CDS	9230	9826	.	-	0	ID=HMGFGAEG_00723;inference=ab initio prediction:Prodigal:002006;locus_tag=HMGFGAEG_00723;product=hypothetical protein
FMVJ01000005.1	Prodigal:002006	CDS	9905	11095	.	+	0	ID=HMGFGAEG_00724;eC_number=2.3.1.9;Name=thlA;db_xref=COG:COG0183;gene=thlA;inference=ab initio prediction:Prodigal:002006,similar to AA sequence:UniProtKB:P45359;locus_tag=HMGFGAEG_00724;product=Acetyl-CoA acetyltransferase
FMVJ01000005.1	Prodigal:002006	CDS	11126	12391	.	+	0	ID=HMGFGAEG_00725;eC_number=2.3.1.179;Name=fabF_1;db_xref=COG:COG0304;gene=fabF_1;inference=ab initio prediction:Prodigal:002006,similar to AA sequence:UniProtKB:O34340;locus_tag=HMGFGAEG_00725;product=3-oxoacyl-[acyl-carrier-protein] synthase 2
FMVJ01000005.1	Prodigal:002006	CDS	12675	13313	.	+	0	ID=HMGFGAEG_00726;eC_number=2.1.1.222;Name=COQ3_1;gene=COQ3_1;inference=ab initio prediction:Prodigal:002006,protein motif:HAMAP:MF_00472;locus_tag=HMGFGAEG_00726;product=Ubiquinone biosynthesis O-methyltransferase%2C mitochondrial
FMVJ01000005.1	Prodigal:002006	CDS	13407	14780	.	-	0	ID=HMGFGAEG_00727;inference=ab initio prediction:Prodigal:002006;locus_tag=HMGFGAEG_00727;product=hypothetical protein
FMVJ01000005.1	Prodigal:002006	CDS	14844	15332	.	-	0	ID=HMGFGAEG_00728;Name=hmrR_1;gene=hmrR_1;inference=ab initio prediction:Prodigal:002006,similar to AA sequence:UniProtKB:Q9X5X4;locus_tag=HMGFGAEG_00728;product=HTH-type transcriptional regulator HmrR
FMVJ01000005.1	Prodigal:002006	CDS	15366	15626	.	-	0	ID=HMGFGAEG_00729;inference=ab initio prediction:Prodigal:002006;locus_tag=HMGFGAEG_00729;product=hypothetical protein
FMVJ01000005.1	Prodigal:002006	CDS	15682	18222	.	-	0	ID=HMGFGAEG_00730;eC_number=7.2.2.9;Name=actP_2;gene=actP_2;inference=ab initio prediction:Prodigal:002006,similar to AA sequence:UniProtKB:Q9X5X3;locus_tag=HMGFGAEG_00730;product=Copper-transporting P-type ATPase
FMVJ01000005.1	Prodigal:002006	CDS	18440	19333	.	-	0	ID=HMGFGAEG_00731;Name=eamA_3;db_xref=COG:COG0697;gene=eamA_3;inference=ab initio prediction:Prodigal:002006,similar to AA sequence:UniProtKB:P31125;locus_tag=HMGFGAEG_00731;product=putative amino-acid metabolite efflux pump
FMVJ01000005.1	Prodigal:002006	CDS	19424	20344	.	+	0	ID=HMGFGAEG_00732;Name=gcvA_4;gene=gcvA_4;inference=ab initio prediction:Prodigal:002006,similar to AA sequence:UniProtKB:P0A9F6;locus_tag=HMGFGAEG_00732;product=Glycine cleavage system transcriptional activator
FMVJ01000005.1	Prodigal:002006	CDS	20436	20828	.	-	0	ID=HMGFGAEG_00733;inference=ab initio prediction:Prodigal:002006;locus_tag=HMGFGAEG_00733;product=hypothetical protein
FMVJ01000005.1	Prodigal:002006	CDS	20843	21037	.	-	0	ID=HMGFGAEG_00734;inference=ab initio prediction:Prodigal:002006;locus_tag=HMGFGAEG_00734;product=hypothetical protein
FMVJ01000005.1	Prodigal:002006	CDS	21415	21540	.	+	0	ID=HMGFGAEG_00735;inference=ab initio prediction:Prodigal:002006;locus_tag=HMGFGAEG_00735;product=hypothetical protein
FMVJ01000005.1	Prodigal:002006	CDS	21537	22556	.	-	0	ID=HMGFGAEG_00736;eC_number=1.18.1.7;Name=ndoR;gene=ndoR;inference=ab initio prediction:Prodigal:002006,similar to AA sequence:UniProtKB:Q52126;locus_tag=HMGFGAEG_00736;product=Naphthalene 1%2C2-dioxygenase system ferredoxin--NAD(P)(+)%2C reductase component
FMVJ01000005.1	Prodigal:002006	CDS	22567	22806	.	-	0	ID=HMGFGAEG_00737;inference=ab initio prediction:Prodigal:002006;locus_tag=HMGFGAEG_00737;product=hypothetical protein
FMVJ01000005.1	Prodigal:002006	CDS	23223	26375	.	-	0	ID=HMGFGAEG_00738;Name=oqxB17;gene=oqxB17;inference=ab initio prediction:Prodigal:002006,similar to AA sequence:BARRGD:NG_050435.1;locus_tag=HMGFGAEG_00738;product=multidrug efflux RND transporter permease subunit OqxB17
FMVJ01000005.1	Prodigal:002006	CDS	26372	27538	.	-	0	ID=HMGFGAEG_00739;Name=bepF_1;gene=bepF_1;inference=ab initio prediction:Prodigal:002006,similar to AA sequence:UniProtKB:Q8FWV8;locus_tag=HMGFGAEG_00739;product=Efflux pump periplasmic linker BepF
FMVJ01000005.1	Prodigal:002006	CDS	27790	28089	.	+	0	ID=HMGFGAEG_00740;inference=ab initio prediction:Prodigal:002006;locus_tag=HMGFGAEG_00740;product=hypothetical protein
FMVJ01000005.1	Prodigal:002006	CDS	28111	28227	.	+	0	ID=HMGFGAEG_00741;inference=ab initio prediction:Prodigal:002006;locus_tag=HMGFGAEG_00741;product=hypothetical protein
FMVJ01000005.1	Prodigal:002006	CDS	28292	28753	.	+	0	ID=HMGFGAEG_00742;inference=ab initio prediction:Prodigal:002006;locus_tag=HMGFGAEG_00742;product=hypothetical protein
FMVJ01000005.1	Prodigal:002006	CDS	28795	29538	.	+	0	ID=HMGFGAEG_00743;eC_number=2.1.1.163;Name=COQ5_1;gene=COQ5_1;inference=ab initio prediction:Prodigal:002006,protein motif:HAMAP:MF_01813;locus_tag=HMGFGAEG_00743;product=2-methoxy-6-polyprenyl-1%2C4-benzoquinol methylase%2C mitochondrial
FMVJ01000005.1	Prodigal:002006	CDS	29532	29999	.	+	0	ID=HMGFGAEG_00744;inference=ab initio prediction:Prodigal:002006;locus_tag=HMGFGAEG_00744;product=hypothetical protein
FMVJ01000005.1	Prodigal:002006	CDS	30063	30797	.	-	0	ID=HMGFGAEG_00745;eC_number=1.-.-.-;Name=arsH_2;db_xref=COG:COG0431;gene=arsH_2;inference=ab initio prediction:Prodigal:002006,similar to AA sequence:UniProtKB:Q92R45;locus_tag=HMGFGAEG_00745;product=NADPH-dependent FMN reductase ArsH
FMVJ01000005.1	Prodigal:002006	CDS	30790	31869	.	-	0	ID=HMGFGAEG_00746;Name=acr3_2;db_xref=COG:COG0798;gene=acr3_2;inference=ab initio prediction:Prodigal:002006,similar to AA sequence:UniProtKB:A6TP80;locus_tag=HMGFGAEG_00746;product=Arsenical-resistance protein Acr3
FMVJ01000005.1	Prodigal:002006	CDS	31880	32305	.	-	0	ID=HMGFGAEG_00747;eC_number=1.20.4.1;Name=arsC_3;gene=arsC_3;inference=ab initio prediction:Prodigal:002006,similar to AA sequence:UniProtKB:P08692;locus_tag=HMGFGAEG_00747;product=Arsenate reductase
FMVJ01000005.1	Prodigal:002006	CDS	32316	32858	.	-	0	ID=HMGFGAEG_00748;eC_number=1.20.4.4;Name=arsC_4;gene=arsC_4;inference=ab initio prediction:Prodigal:002006,protein motif:HAMAP:MF_01624;locus_tag=HMGFGAEG_00748;product=Arsenate reductase
FMVJ01000005.1	Prodigal:002006	CDS	32851	33207	.	-	0	ID=HMGFGAEG_00749;inference=ab initio prediction:Prodigal:002006;locus_tag=HMGFGAEG_00749;product=hypothetical protein
FMVJ01000005.1	Prodigal:002006	CDS	33503	39094	.	+	0	ID=HMGFGAEG_00750;eC_number=3.6.4.12;Name=recD2_1;gene=recD2_1;inference=ab initio prediction:Prodigal:002006,protein motif:HAMAP:MF_01488;locus_tag=HMGFGAEG_00750;product=ATP-dependent RecD-like DNA helicase
FMVJ01000005.1	Prodigal:002006	CDS	39339	40610	.	+	0	ID=HMGFGAEG_00751;Name=yhaO;db_xref=COG:COG0420;gene=yhaO;inference=ab initio prediction:Prodigal:002006,similar to AA sequence:UniProtKB:O07522;locus_tag=HMGFGAEG_00751;product=putative metallophosphoesterase YhaO
FMVJ01000005.1	Prodigal:002006	CDS	40614	44135	.	+	0	ID=HMGFGAEG_00752;inference=ab initio prediction:Prodigal:002006;locus_tag=HMGFGAEG_00752;product=hypothetical protein
FMVJ01000005.1	Prodigal:002006	CDS	44391	44612	.	-	0	ID=HMGFGAEG_00753;inference=ab initio prediction:Prodigal:002006;locus_tag=HMGFGAEG_00753;product=hypothetical protein
FMVJ01000005.1	Prodigal:002006	CDS	44678	44929	.	-	0	ID=HMGFGAEG_00754;inference=ab initio prediction:Prodigal:002006;locus_tag=HMGFGAEG_00754;product=hypothetical protein
FMVJ01000005.1	Prodigal:002006	CDS	45728	47416	.	+	0	ID=HMGFGAEG_00755;inference=ab initio prediction:Prodigal:002006;locus_tag=HMGFGAEG_00755;product=hypothetical protein
FMVJ01000005.1	Prodigal:002006	CDS	47406	48827	.	+	0	ID=HMGFGAEG_00756;inference=ab initio prediction:Prodigal:002006;locus_tag=HMGFGAEG_00756;product=hypothetical protein
FMVJ01000005.1	Prodigal:002006	CDS	49123	49356	.	-	0	ID=HMGFGAEG_00757;inference=ab initio prediction:Prodigal:002006;locus_tag=HMGFGAEG_00757;product=hypothetical protein
FMVJ01000005.1	Prodigal:002006	CDS	49583	50290	.	+	0	ID=HMGFGAEG_00758;inference=ab initio prediction:Prodigal:002006;locus_tag=HMGFGAEG_00758;product=hypothetical protein
FMVJ01000005.1	Prodigal:002006	CDS	50899	52488	.	+	0	ID=HMGFGAEG_00759;eC_number=3.4.21.53;Name=lon_1;gene=lon_1;inference=ab initio prediction:Prodigal:002006,protein motif:HAMAP:MF_01973;locus_tag=HMGFGAEG_00759;product=Lon protease
FMVJ01000005.1	Prodigal:002006	CDS	52837	53253	.	+	0	ID=HMGFGAEG_00760;inference=ab initio prediction:Prodigal:002006;locus_tag=HMGFGAEG_00760;product=hypothetical protein
FMVJ01000005.1	Prodigal:002006	CDS	53894	55324	.	+	0	ID=HMGFGAEG_00761;Name=xerC_3;gene=xerC_3;inference=ab initio prediction:Prodigal:002006,protein motif:HAMAP:MF_01808;locus_tag=HMGFGAEG_00761;product=Tyrosine recombinase XerC
FMVJ01000005.1	Prodigal:002006	CDS	55362	55631	.	-	0	ID=HMGFGAEG_00762;inference=ab initio prediction:Prodigal:002006;locus_tag=HMGFGAEG_00762;product=hypothetical protein
FMVJ01000005.1	Prodigal:002006	CDS	55951	59532	.	+	0	ID=HMGFGAEG_00763;inference=ab initio prediction:Prodigal:002006;locus_tag=HMGFGAEG_00763;product=hypothetical protein
FMVJ01000005.1	Prodigal:002006	CDS	59536	60177	.	+	0	ID=HMGFGAEG_00764;inference=ab initio prediction:Prodigal:002006;locus_tag=HMGFGAEG_00764;product=hypothetical protein
FMVJ01000005.1	Prodigal:002006	CDS	60192	60722	.	+	0	ID=HMGFGAEG_00765;inference=ab initio prediction:Prodigal:002006;locus_tag=HMGFGAEG_00765;product=hypothetical protein
FMVJ01000005.1	Prodigal:002006	CDS	60719	63016	.	+	0	ID=HMGFGAEG_00766;eC_number=3.6.4.12;Name=recD2_2;gene=recD2_2;inference=ab initio prediction:Prodigal:002006,protein motif:HAMAP:MF_01488;locus_tag=HMGFGAEG_00766;product=ATP-dependent RecD-like DNA helicase
FMVJ01000005.1	Prodigal:002006	CDS	63256	65298	.	-	0	ID=HMGFGAEG_00767;Name=recF_1;gene=recF_1;inference=ab initio prediction:Prodigal:002006,protein motif:HAMAP:MF_00365;locus_tag=HMGFGAEG_00767;product=DNA replication and repair protein RecF
FMVJ01000005.1	Prodigal:002006	CDS	65424	66428	.	-	0	ID=HMGFGAEG_00768;eC_number=1.8.1.9;Name=trxB_1;db_xref=COG:COG0492;gene=trxB_1;inference=ab initio prediction:Prodigal:002006,similar to AA sequence:UniProtKB:P0A9P4;locus_tag=HMGFGAEG_00768;product=Thioredoxin reductase
FMVJ01000005.1	Prodigal:002006	CDS	66472	67407	.	-	0	ID=HMGFGAEG_00769;eC_number=4.3.1.9;db_xref=COG:COG0492;inference=ab initio prediction:Prodigal:002006,similar to AA sequence:UniProtKB:Q93HX6;locus_tag=HMGFGAEG_00769;product=Glucosaminate ammonia-lyase
FMVJ01000005.1	Prodigal:002006	CDS	67435	68436	.	-	0	ID=HMGFGAEG_00770;inference=ab initio prediction:Prodigal:002006;locus_tag=HMGFGAEG_00770;product=hypothetical protein
FMVJ01000005.1	Prodigal:002006	CDS	68556	69086	.	+	0	ID=HMGFGAEG_00771;Name=lrp_1;db_xref=COG:COG1522;gene=lrp_1;inference=ab initio prediction:Prodigal:002006,similar to AA sequence:UniProtKB:P0ACJ0;locus_tag=HMGFGAEG_00771;product=Leucine-responsive regulatory protein
FMVJ01000005.1	Prodigal:002006	CDS	69098	69616	.	-	0	ID=HMGFGAEG_00772;inference=ab initio prediction:Prodigal:002006;locus_tag=HMGFGAEG_00772;product=hypothetical protein
FMVJ01000005.1	Prodigal:002006	CDS	69638	70114	.	-	0	ID=HMGFGAEG_00773;Name=greA;db_xref=COG:COG0782;gene=greA;inference=ab initio prediction:Prodigal:002006,similar to AA sequence:UniProtKB:P0A6W5;locus_tag=HMGFGAEG_00773;product=Transcription elongation factor GreA
FMVJ01000005.1	Prodigal:002006	CDS	70222	73692	.	-	0	ID=HMGFGAEG_00774;eC_number=6.3.5.5;Name=carB_2;db_xref=COG:COG0458;gene=carB_2;inference=ab initio prediction:Prodigal:002006,similar to AA sequence:UniProtKB:P00968;locus_tag=HMGFGAEG_00774;product=Carbamoyl-phosphate synthase large chain
FMVJ01000005.1	Prodigal:002006	CDS	73883	74704	.	+	0	ID=HMGFGAEG_00775;inference=ab initio prediction:Prodigal:002006;locus_tag=HMGFGAEG_00775;product=hypothetical protein
FMVJ01000005.1	Prodigal:002006	CDS	74701	75096	.	+	0	ID=HMGFGAEG_00776;inference=ab initio prediction:Prodigal:002006;locus_tag=HMGFGAEG_00776;product=hypothetical protein
FMVJ01000005.1	Prodigal:002006	CDS	75198	75893	.	-	0	ID=HMGFGAEG_00777;eC_number=2.1.1.-;Name=cmoM_1;gene=cmoM_1;inference=ab initio prediction:Prodigal:002006,protein motif:HAMAP:MF_02057;locus_tag=HMGFGAEG_00777;product=tRNA 5-carboxymethoxyuridine methyltransferase
FMVJ01000005.1	Prodigal:002006	CDS	75935	76483	.	-	0	ID=HMGFGAEG_00778;inference=ab initio prediction:Prodigal:002006;locus_tag=HMGFGAEG_00778;product=hypothetical protein
FMVJ01000005.1	Prodigal:002006	CDS	76563	76937	.	-	0	ID=HMGFGAEG_00779;inference=ab initio prediction:Prodigal:002006;locus_tag=HMGFGAEG_00779;product=hypothetical protein
FMVJ01000005.1	Prodigal:002006	CDS	77141	78352	.	-	0	ID=HMGFGAEG_00780;eC_number=6.3.5.5;Name=carA;db_xref=COG:COG0505;gene=carA;inference=ab initio prediction:Prodigal:002006,similar to AA sequence:UniProtKB:P0A6F1;locus_tag=HMGFGAEG_00780;product=Carbamoyl-phosphate synthase small chain
FMVJ01000005.1	Prodigal:002006	CDS	78496	78954	.	+	0	ID=HMGFGAEG_00781;Name=yqeY;db_xref=COG:COG1610;gene=yqeY;inference=ab initio prediction:Prodigal:002006,similar to AA sequence:UniProtKB:P54464;locus_tag=HMGFGAEG_00781;product=putative protein YqeY
FMVJ01000005.1	Prodigal:002006	CDS	79257	79517	.	-	0	ID=HMGFGAEG_00782;inference=ab initio prediction:Prodigal:002006;locus_tag=HMGFGAEG_00782;product=hypothetical protein
FMVJ01000005.1	Prodigal:002006	CDS	80167	80676	.	-	0	ID=HMGFGAEG_00783;inference=ab initio prediction:Prodigal:002006;locus_tag=HMGFGAEG_00783;product=hypothetical protein
FMVJ01000005.1	Prodigal:002006	CDS	80666	81994	.	-	0	ID=HMGFGAEG_00784;db_xref=COG:COG4325;inference=ab initio prediction:Prodigal:002006,similar to AA sequence:UniProtKB:P9WM35;locus_tag=HMGFGAEG_00784;product=putative protein
FMVJ01000005.1	Prodigal:002006	CDS	82538	84940	.	+	0	ID=HMGFGAEG_00785;db_xref=COG:COG2199;inference=ab initio prediction:Prodigal:002006,similar to AA sequence:UniProtKB:Q9ABX9;locus_tag=HMGFGAEG_00785;product=putative signaling protein
FMVJ01000005.1	Prodigal:002006	CDS	85036	85527	.	-	0	ID=HMGFGAEG_00786;inference=ab initio prediction:Prodigal:002006;locus_tag=HMGFGAEG_00786;product=hypothetical protein
FMVJ01000005.1	Prodigal:002006	CDS	85802	87700	.	+	0	ID=HMGFGAEG_00787;eC_number=2.7.7.-;Name=dnaG;gene=dnaG;inference=ab initio prediction:Prodigal:002006,protein motif:HAMAP:MF_00974;locus_tag=HMGFGAEG_00787;product=DNA primase
FMVJ01000005.1	Prodigal:002006	CDS	87872	89869	.	+	0	ID=HMGFGAEG_00788;Name=rpoD;db_xref=COG:COG0568;gene=rpoD;inference=ab initio prediction:Prodigal:002006,similar to AA sequence:UniProtKB:Q2K619;locus_tag=HMGFGAEG_00788;product=RNA polymerase sigma factor RpoD
FMVJ01000005.1	Prodigal:002006	CDS	89969	90400	.	+	0	ID=HMGFGAEG_00789;inference=ab initio prediction:Prodigal:002006;locus_tag=HMGFGAEG_00789;product=hypothetical protein
FMVJ01000005.1	Prodigal:002006	CDS	90363	91619	.	-	0	ID=HMGFGAEG_00790;inference=ab initio prediction:Prodigal:002006;locus_tag=HMGFGAEG_00790;product=hypothetical protein
FMVJ01000005.1	Prodigal:002006	CDS	91757	92860	.	-	0	ID=HMGFGAEG_00791;inference=ab initio prediction:Prodigal:002006;locus_tag=HMGFGAEG_00791;product=hypothetical protein
FMVJ01000005.1	Prodigal:002006	CDS	92980	94146	.	-	0	ID=HMGFGAEG_00792;inference=ab initio prediction:Prodigal:002006;locus_tag=HMGFGAEG_00792;product=hypothetical protein
FMVJ01000005.1	Prodigal:002006	CDS	94385	94855	.	+	0	ID=HMGFGAEG_00793;inference=ab initio prediction:Prodigal:002006;locus_tag=HMGFGAEG_00793;product=hypothetical protein
FMVJ01000005.1	Prodigal:002006	CDS	94994	96214	.	+	0	ID=HMGFGAEG_00794;Name=fsr;gene=fsr;inference=ab initio prediction:Prodigal:002006,similar to AA sequence:UniProtKB:P52067;locus_tag=HMGFGAEG_00794;product=Fosmidomycin resistance protein
FMVJ01000005.1	Prodigal:002006	CDS	96221	97309	.	-	0	ID=HMGFGAEG_00795;Name=ada_1;db_xref=COG:COG0350;gene=ada_1;inference=ab initio prediction:Prodigal:002006,similar to AA sequence:UniProtKB:P06134;locus_tag=HMGFGAEG_00795;product=Bifunctional transcriptional activator/DNA repair enzyme Ada
FMVJ01000005.1	Prodigal:002006	CDS	98109	99290	.	+	0	ID=HMGFGAEG_00796;inference=ab initio prediction:Prodigal:002006;locus_tag=HMGFGAEG_00796;product=hypothetical protein
FMVJ01000005.1	Prodigal:002006	CDS	99453	100073	.	-	0	ID=HMGFGAEG_00797;inference=ab initio prediction:Prodigal:002006;locus_tag=HMGFGAEG_00797;product=hypothetical protein
FMVJ01000005.1	Prodigal:002006	CDS	100202	101422	.	+	0	ID=HMGFGAEG_00798;inference=ab initio prediction:Prodigal:002006;locus_tag=HMGFGAEG_00798;product=hypothetical protein
FMVJ01000005.1	Prodigal:002006	CDS	101410	102396	.	-	0	ID=HMGFGAEG_00799;eC_number=1.8.5.7;Name=yqjG;db_xref=COG:COG0435;gene=yqjG;inference=ab initio prediction:Prodigal:002006,similar to AA sequence:UniProtKB:P42620;locus_tag=HMGFGAEG_00799;product=Glutathionyl-hydroquinone reductase YqjG
FMVJ01000005.1	Prodigal:002006	CDS	102670	104577	.	+	0	ID=HMGFGAEG_00800;eC_number=7.2.2.15;Name=silP_1;gene=silP_1;inference=ab initio prediction:Prodigal:002006,similar to AA sequence:UniProtKB:Q9ZHC7;locus_tag=HMGFGAEG_00800;product=Silver exporting P-type ATPase
FMVJ01000005.1	Aragorn:001002	tRNA	104753	104828	.	+	.	ID=HMGFGAEG_00801;inference=COORDINATES:profile:Aragorn:001002;locus_tag=HMGFGAEG_00801;product=tRNA-Met(cat)
FMVJ01000005.1	Prodigal:002006	CDS	105340	105582	.	-	0	ID=HMGFGAEG_00802;inference=ab initio prediction:Prodigal:002006;locus_tag=HMGFGAEG_00802;product=hypothetical protein
FMVJ01000005.1	Prodigal:002006	CDS	105579	106322	.	-	0	ID=HMGFGAEG_00803;Name=fnr;db_xref=COG:COG0664;gene=fnr;inference=ab initio prediction:Prodigal:002006,similar to AA sequence:UniProtKB:P0A9E5;locus_tag=HMGFGAEG_00803;product=Fumarate and nitrate reduction regulatory protein
FMVJ01000005.1	Prodigal:002006	CDS	106513	106773	.	+	0	ID=HMGFGAEG_00804;inference=ab initio prediction:Prodigal:002006;locus_tag=HMGFGAEG_00804;product=hypothetical protein
FMVJ01000005.1	Prodigal:002006	CDS	106978	107613	.	-	0	ID=HMGFGAEG_00805;inference=ab initio prediction:Prodigal:002006;locus_tag=HMGFGAEG_00805;product=hypothetical protein
FMVJ01000005.1	Prodigal:002006	CDS	107749	108321	.	-	0	ID=HMGFGAEG_00806;inference=ab initio prediction:Prodigal:002006;locus_tag=HMGFGAEG_00806;product=hypothetical protein
FMVJ01000005.1	Prodigal:002006	CDS	108427	109227	.	+	0	ID=HMGFGAEG_00807;eC_number=4.2.1.17;Name=dpgD;gene=dpgD;inference=ab initio prediction:Prodigal:002006,similar to AA sequence:UniProtKB:G4V4T7;locus_tag=HMGFGAEG_00807;product=Enoyl-CoA-hydratase
FMVJ01000005.1	Prodigal:002006	CDS	109240	110880	.	-	0	ID=HMGFGAEG_00808;eC_number=6.2.1.3;db_xref=COG:COG0318;inference=ab initio prediction:Prodigal:002006,similar to AA sequence:UniProtKB:Q5SKN9;locus_tag=HMGFGAEG_00808;product=Long-chain-fatty-acid--CoA ligase
FMVJ01000005.1	Prodigal:002006	CDS	111030	112259	.	-	0	ID=HMGFGAEG_00809;inference=ab initio prediction:Prodigal:002006;locus_tag=HMGFGAEG_00809;product=hypothetical protein
FMVJ01000005.1	Prodigal:002006	CDS	112399	113595	.	-	0	ID=HMGFGAEG_00810;eC_number=4.2.1.8;Name=uxuA;db_xref=COG:COG1312;gene=uxuA;inference=ab initio prediction:Prodigal:002006,similar to AA sequence:UniProtKB:P24215;locus_tag=HMGFGAEG_00810;product=Mannonate dehydratase
FMVJ01000005.1	Prodigal:002006	CDS	113659	115191	.	-	0	ID=HMGFGAEG_00811;eC_number=4.2.1.42;Name=garD;db_xref=COG:COG2721;gene=garD;inference=ab initio prediction:Prodigal:002006,similar to AA sequence:UniProtKB:P39829;locus_tag=HMGFGAEG_00811;product=Galactarate dehydratase (L-threo-forming)
FMVJ01000005.1	Prodigal:002006	CDS	115223	115951	.	-	0	ID=HMGFGAEG_00812;Name=rspR_1;db_xref=COG:COG1802;gene=rspR_1;inference=ab initio prediction:Prodigal:002006,similar to AA sequence:UniProtKB:P0ACM2;locus_tag=HMGFGAEG_00812;product=HTH-type transcriptional repressor RspR
FMVJ01000005.1	Prodigal:002006	CDS	116070	117473	.	+	0	ID=HMGFGAEG_00813;eC_number=5.3.1.12;Name=uxaC;db_xref=COG:COG1904;gene=uxaC;inference=ab initio prediction:Prodigal:002006,similar to AA sequence:UniProtKB:Q9A874;locus_tag=HMGFGAEG_00813;product=Uronate isomerase
FMVJ01000005.1	Prodigal:002006	CDS	117524	118714	.	+	0	ID=HMGFGAEG_00814;inference=ab initio prediction:Prodigal:002006;locus_tag=HMGFGAEG_00814;product=hypothetical protein
FMVJ01000005.1	Prodigal:002006	CDS	118729	119814	.	+	0	ID=HMGFGAEG_00815;eC_number=7.5.2.-;Name=msmX_1;db_xref=COG:COG3839;gene=msmX_1;inference=ab initio prediction:Prodigal:002006,similar to AA sequence:UniProtKB:P94360;locus_tag=HMGFGAEG_00815;product=Oligosaccharides import ATP-binding protein MsmX
FMVJ01000005.1	Prodigal:002006	CDS	119814	120722	.	+	0	ID=HMGFGAEG_00816;inference=ab initio prediction:Prodigal:002006;locus_tag=HMGFGAEG_00816;product=hypothetical protein
FMVJ01000005.1	Prodigal:002006	CDS	120730	121572	.	+	0	ID=HMGFGAEG_00817;inference=ab initio prediction:Prodigal:002006;locus_tag=HMGFGAEG_00817;product=hypothetical protein
FMVJ01000005.1	Prodigal:002006	CDS	121580	123052	.	+	0	ID=HMGFGAEG_00818;eC_number=1.1.1.67;Name=mtlK;db_xref=COG:COG0246;gene=mtlK;inference=ab initio prediction:Prodigal:002006,similar to AA sequence:UniProtKB:P33216;locus_tag=HMGFGAEG_00818;product=Mannitol 2-dehydrogenase
FMVJ01000005.1	Prodigal:002006	CDS	123049	124176	.	-	0	ID=HMGFGAEG_00819;eC_number=4.6.1.1;Name=cyaB;db_xref=COG:COG2114;gene=cyaB;inference=ab initio prediction:Prodigal:002006,similar to AA sequence:UniProtKB:P40138;locus_tag=HMGFGAEG_00819;product=Adenylate cyclase 2
FMVJ01000005.1	Prodigal:002006	CDS	124173	124538	.	-	0	ID=HMGFGAEG_00820;Name=divK_1;gene=divK_1;inference=ab initio prediction:Prodigal:002006,similar to AA sequence:UniProtKB:Q7BBW0;locus_tag=HMGFGAEG_00820;product=Polar-differentiation response regulator DivK
FMVJ01000005.1	Prodigal:002006	CDS	124538	127846	.	-	0	ID=HMGFGAEG_00821;eC_number=2.7.13.3;Name=rcsC_3;gene=rcsC_3;inference=ab initio prediction:Prodigal:002006,protein motif:HAMAP:MF_00979;locus_tag=HMGFGAEG_00821;product=Sensor histidine kinase RcsC
FMVJ01000005.1	Prodigal:002006	CDS	127843	128832	.	-	0	ID=HMGFGAEG_00822;inference=ab initio prediction:Prodigal:002006;locus_tag=HMGFGAEG_00822;product=hypothetical protein
FMVJ01000005.1	Prodigal:002006	CDS	129021	130049	.	-	0	ID=HMGFGAEG_00823;Name=yitJ;db_xref=COG:COG0646;gene=yitJ;inference=ab initio prediction:Prodigal:002006,similar to AA sequence:UniProtKB:O06745;locus_tag=HMGFGAEG_00823;product=Bifunctional homocysteine S-methyltransferase/5%2C10-methylenetetrahydrofolate reductase
FMVJ01000005.1	Prodigal:002006	CDS	130117	130812	.	-	0	ID=HMGFGAEG_00824;db_xref=COG:COG0664;inference=ab initio prediction:Prodigal:002006,similar to AA sequence:UniProtKB:Q5SID7;locus_tag=HMGFGAEG_00824;product=Cyclic AMP receptor protein
FMVJ01000005.1	Prodigal:002006	CDS	130969	131205	.	+	0	ID=HMGFGAEG_00825;inference=ab initio prediction:Prodigal:002006;locus_tag=HMGFGAEG_00825;product=hypothetical protein
FMVJ01000005.1	Prodigal:002006	CDS	131239	131859	.	+	0	ID=HMGFGAEG_00826;eC_number=2.1.1.163;Name=COQ5_2;gene=COQ5_2;inference=ab initio prediction:Prodigal:002006,protein motif:HAMAP:MF_01813;locus_tag=HMGFGAEG_00826;product=2-methoxy-6-polyprenyl-1%2C4-benzoquinol methylase%2C mitochondrial
FMVJ01000005.1	Prodigal:002006	CDS	131906	132655	.	+	0	ID=HMGFGAEG_00827;inference=ab initio prediction:Prodigal:002006;locus_tag=HMGFGAEG_00827;product=hypothetical protein
FMVJ01000005.1	Prodigal:002006	CDS	132799	133038	.	-	0	ID=HMGFGAEG_00828;inference=ab initio prediction:Prodigal:002006;locus_tag=HMGFGAEG_00828;product=hypothetical protein
FMVJ01000005.1	Prodigal:002006	CDS	133421	135421	.	+	0	ID=HMGFGAEG_00829;inference=ab initio prediction:Prodigal:002006;locus_tag=HMGFGAEG_00829;product=hypothetical protein
FMVJ01000005.1	Prodigal:002006	CDS	135618	136424	.	+	0	ID=HMGFGAEG_00830;inference=ab initio prediction:Prodigal:002006;locus_tag=HMGFGAEG_00830;product=hypothetical protein
FMVJ01000005.1	Prodigal:002006	CDS	136429	137595	.	-	0	ID=HMGFGAEG_00831;inference=ab initio prediction:Prodigal:002006;locus_tag=HMGFGAEG_00831;product=hypothetical protein
FMVJ01000005.1	Prodigal:002006	CDS	138120	138356	.	+	0	ID=HMGFGAEG_00832;inference=ab initio prediction:Prodigal:002006;locus_tag=HMGFGAEG_00832;product=hypothetical protein
FMVJ01000005.1	Prodigal:002006	CDS	138359	138646	.	+	0	ID=HMGFGAEG_00833;inference=ab initio prediction:Prodigal:002006;locus_tag=HMGFGAEG_00833;product=hypothetical protein
FMVJ01000005.1	Prodigal:002006	CDS	138646	139152	.	+	0	ID=HMGFGAEG_00834;inference=ab initio prediction:Prodigal:002006;locus_tag=HMGFGAEG_00834;product=hypothetical protein
FMVJ01000005.1	Prodigal:002006	CDS	139213	141117	.	-	0	ID=HMGFGAEG_00835;eC_number=3.6.4.13;Name=deaD;db_xref=COG:COG0513;gene=deaD;inference=ab initio prediction:Prodigal:002006,similar to AA sequence:UniProtKB:P0A9P6;locus_tag=HMGFGAEG_00835;product=ATP-dependent RNA helicase DeaD
FMVJ01000005.1	Prodigal:002006	CDS	141171	141488	.	-	0	ID=HMGFGAEG_00836;inference=ab initio prediction:Prodigal:002006;locus_tag=HMGFGAEG_00836;product=hypothetical protein
FMVJ01000005.1	Prodigal:002006	CDS	141572	142351	.	-	0	ID=HMGFGAEG_00837;Name=pcaR_1;db_xref=COG:COG1414;gene=pcaR_1;inference=ab initio prediction:Prodigal:002006,similar to AA sequence:UniProtKB:Q52154;locus_tag=HMGFGAEG_00837;product=Pca regulon regulatory protein
FMVJ01000005.1	Prodigal:002006	CDS	142530	143711	.	+	0	ID=HMGFGAEG_00838;Name=braC_1;db_xref=COG:COG0683;gene=braC_1;inference=ab initio prediction:Prodigal:002006,similar to AA sequence:UniProtKB:P21175;locus_tag=HMGFGAEG_00838;product=Leucine-%2C isoleucine-%2C valine-%2C threonine-%2C and alanine-binding protein
FMVJ01000005.1	Prodigal:002006	CDS	143796	144659	.	+	0	ID=HMGFGAEG_00839;Name=livH_2;db_xref=COG:COG0559;gene=livH_2;inference=ab initio prediction:Prodigal:002006,similar to AA sequence:UniProtKB:P0AEX7;locus_tag=HMGFGAEG_00839;product=High-affinity branched-chain amino acid transport system permease protein LivH
FMVJ01000005.1	Prodigal:002006	CDS	144661	145662	.	+	0	ID=HMGFGAEG_00840;inference=ab initio prediction:Prodigal:002006;locus_tag=HMGFGAEG_00840;product=hypothetical protein
FMVJ01000005.1	Prodigal:002006	CDS	145659	146423	.	+	0	ID=HMGFGAEG_00841;eC_number=3.6.3.-;Name=lptB_2;db_xref=COG:COG1137;gene=lptB_2;inference=ab initio prediction:Prodigal:002006,similar to AA sequence:UniProtKB:P45073;locus_tag=HMGFGAEG_00841;product=Lipopolysaccharide export system ATP-binding protein LptB
FMVJ01000005.1	Prodigal:002006	CDS	146404	147120	.	+	0	ID=HMGFGAEG_00842;Name=livF_2;db_xref=COG:COG0410;gene=livF_2;inference=ab initio prediction:Prodigal:002006,similar to AA sequence:UniProtKB:P22731;locus_tag=HMGFGAEG_00842;product=High-affinity branched-chain amino acid transport ATP-binding protein LivF
FMVJ01000005.1	Prodigal:002006	CDS	147129	147923	.	+	0	ID=HMGFGAEG_00843;eC_number=3.1.1.24;Name=catD_2;db_xref=COG:COG0596;gene=catD_2;inference=ab initio prediction:Prodigal:002006,similar to AA sequence:UniProtKB:P00632;locus_tag=HMGFGAEG_00843;product=3-oxoadipate enol-lactonase 2
FMVJ01000005.1	Prodigal:002006	CDS	147916	148308	.	+	0	ID=HMGFGAEG_00844;inference=ab initio prediction:Prodigal:002006;locus_tag=HMGFGAEG_00844;product=hypothetical protein
FMVJ01000005.1	Prodigal:002006	CDS	148344	149069	.	+	0	ID=HMGFGAEG_00845;eC_number=1.13.11.3;Name=pcaH;db_xref=COG:COG3485;gene=pcaH;inference=ab initio prediction:Prodigal:002006,similar to AA sequence:UniProtKB:P00437;locus_tag=HMGFGAEG_00845;product=Protocatechuate 3%2C4-dioxygenase beta chain
FMVJ01000005.1	Prodigal:002006	CDS	149069	149695	.	+	0	ID=HMGFGAEG_00846;eC_number=1.13.11.3;Name=pcaG;db_xref=COG:COG3485;gene=pcaG;inference=ab initio prediction:Prodigal:002006,similar to AA sequence:UniProtKB:P20371;locus_tag=HMGFGAEG_00846;product=Protocatechuate 3%2C4-dioxygenase alpha chain
FMVJ01000005.1	Prodigal:002006	CDS	149707	150552	.	+	0	ID=HMGFGAEG_00847;eC_number=2.8.3.6;Name=catI;gene=catI;inference=ab initio prediction:Prodigal:002006,similar to AA sequence:UniProtKB:Q8VPF3;locus_tag=HMGFGAEG_00847;product=3-oxoadipate CoA-transferase subunit A
FMVJ01000005.1	Prodigal:002006	CDS	150555	151343	.	+	0	ID=HMGFGAEG_00848;eC_number=2.8.3.6;Name=catJ;gene=catJ;inference=ab initio prediction:Prodigal:002006,similar to AA sequence:UniProtKB:Q8VPF2;locus_tag=HMGFGAEG_00848;product=3-oxoadipate CoA-transferase subunit B
FMVJ01000005.1	Prodigal:002006	CDS	151346	152551	.	+	0	ID=HMGFGAEG_00849;eC_number=2.3.1.174;Name=paaJ;db_xref=COG:COG0183;gene=paaJ;inference=ab initio prediction:Prodigal:002006,similar to AA sequence:UniProtKB:P0C7L2;locus_tag=HMGFGAEG_00849;product=3-oxoadipyl-CoA/3-oxo-5%2C6-dehydrosuberyl-CoA thiolase
FMVJ01000005.1	Prodigal:002006	CDS	152569	153633	.	+	0	ID=HMGFGAEG_00850;eC_number=5.5.1.2;Name=pcaB;db_xref=COG:COG0015;gene=pcaB;inference=ab initio prediction:Prodigal:002006,similar to AA sequence:UniProtKB:Q59092;locus_tag=HMGFGAEG_00850;product=3-carboxy-cis%2Ccis-muconate cycloisomerase
FMVJ01000005.1	Prodigal:002006	CDS	153630	153797	.	-	0	ID=HMGFGAEG_00851;Name=dnaJ_1;gene=dnaJ_1;inference=ab initio prediction:Prodigal:002006,protein motif:HAMAP:MF_01152;locus_tag=HMGFGAEG_00851;product=Chaperone protein DnaJ
FMVJ01000005.1	Prodigal:002006	CDS	153919	155088	.	+	0	ID=HMGFGAEG_00852;eC_number=1.14.13.2;Name=pobA;db_xref=COG:COG0654;gene=pobA;inference=ab initio prediction:Prodigal:002006,similar to AA sequence:UniProtKB:P20586;locus_tag=HMGFGAEG_00852;product=p-hydroxybenzoate hydroxylase
FMVJ01000005.1	Prodigal:002006	CDS	155158	156033	.	+	0	ID=HMGFGAEG_00853;inference=ab initio prediction:Prodigal:002006;locus_tag=HMGFGAEG_00853;product=hypothetical protein
FMVJ01000005.1	Prodigal:002006	CDS	156108	157358	.	+	0	ID=HMGFGAEG_00854;Name=msmE;db_xref=COG:COG1653;gene=msmE;inference=ab initio prediction:Prodigal:002006,similar to AA sequence:UniProtKB:Q00749;locus_tag=HMGFGAEG_00854;product=Multiple sugar-binding protein
FMVJ01000005.1	Prodigal:002006	CDS	157418	158350	.	+	0	ID=HMGFGAEG_00855;Name=ngcF;db_xref=COG:COG1175;gene=ngcF;inference=ab initio prediction:Prodigal:002006,similar to AA sequence:UniProtKB:O50500;locus_tag=HMGFGAEG_00855;product=Diacetylchitobiose uptake system permease protein NgcF
FMVJ01000005.1	Prodigal:002006	CDS	158347	159198	.	+	0	ID=HMGFGAEG_00856;Name=ngcG_1;db_xref=COG:COG0395;gene=ngcG_1;inference=ab initio prediction:Prodigal:002006,similar to AA sequence:UniProtKB:O50501;locus_tag=HMGFGAEG_00856;product=Diacetylchitobiose uptake system permease protein NgcG
FMVJ01000005.1	Prodigal:002006	CDS	159200	159880	.	+	0	ID=HMGFGAEG_00857;eC_number=5.1.3.9;Name=nanE;gene=nanE;inference=ab initio prediction:Prodigal:002006,similar to AA sequence:UniProtKB:Q8XNZ3;locus_tag=HMGFGAEG_00857;product=Putative N-acetylmannosamine-6-phosphate 2-epimerase
FMVJ01000005.1	Prodigal:002006	CDS	159892	160962	.	+	0	ID=HMGFGAEG_00858;eC_number=7.6.2.10;Name=ugpC_4;db_xref=COG:COG3839;gene=ugpC_4;inference=ab initio prediction:Prodigal:002006,similar to AA sequence:UniProtKB:Q8ZLF4;locus_tag=HMGFGAEG_00858;product=sn-glycerol-3-phosphate import ATP-binding protein UgpC
FMVJ01000005.1	Prodigal:002006	CDS	161043	161987	.	+	0	ID=HMGFGAEG_00859;eC_number=1.8.5.-;Name=msrP_1;db_xref=COG:COG2041;gene=msrP_1;inference=ab initio prediction:Prodigal:002006,similar to AA sequence:UniProtKB:P76342;locus_tag=HMGFGAEG_00859;product=Protein-methionine-sulfoxide reductase catalytic subunit MsrP
FMVJ01000005.1	Prodigal:002006	CDS	161987	162631	.	+	0	ID=HMGFGAEG_00860;Name=mamZ;gene=mamZ;inference=ab initio prediction:Prodigal:002006,similar to AA sequence:UniProtKB:V6F4W4;locus_tag=HMGFGAEG_00860;product=Magnetosome protein MamZ
FMVJ01000005.1	Prodigal:002006	CDS	162723	163487	.	+	0	ID=HMGFGAEG_00861;Name=modA;db_xref=COG:COG0725;gene=modA;inference=ab initio prediction:Prodigal:002006,similar to AA sequence:UniProtKB:Q8PHA1;locus_tag=HMGFGAEG_00861;product=Molybdate-binding protein ModA
FMVJ01000005.1	Prodigal:002006	CDS	163484	164179	.	+	0	ID=HMGFGAEG_00862;Name=modB;db_xref=COG:COG4149;gene=modB;inference=ab initio prediction:Prodigal:002006,similar to AA sequence:UniProtKB:P0AF01;locus_tag=HMGFGAEG_00862;product=Molybdenum transport system permease protein ModB
FMVJ01000005.1	Prodigal:002006	CDS	164140	165285	.	+	0	ID=HMGFGAEG_00863;eC_number=7.6.2.8;Name=btuD_3;gene=btuD_3;inference=ab initio prediction:Prodigal:002006,protein motif:HAMAP:MF_01005;locus_tag=HMGFGAEG_00863;product=Vitamin B12 import ATP-binding protein BtuD
FMVJ01000005.1	Prodigal:002006	CDS	165360	166628	.	+	0	ID=HMGFGAEG_00864;eC_number=3.4.11.-;db_xref=COG:COG2309;inference=ab initio prediction:Prodigal:002006,similar to AA sequence:UniProtKB:P42778;locus_tag=HMGFGAEG_00864;product=Aminopeptidase T
FMVJ01000005.1	Prodigal:002006	CDS	166792	168675	.	+	0	ID=HMGFGAEG_00865;eC_number=7.4.2.10;Name=gsiA_1;db_xref=COG:COG1123;gene=gsiA_1;inference=ab initio prediction:Prodigal:002006,similar to AA sequence:UniProtKB:P75796;locus_tag=HMGFGAEG_00865;product=Glutathione import ATP-binding protein GsiA
FMVJ01000005.1	Prodigal:002006	CDS	168698	170224	.	+	0	ID=HMGFGAEG_00866;Name=gsiB_4;db_xref=COG:COG0747;gene=gsiB_4;inference=ab initio prediction:Prodigal:002006,similar to AA sequence:UniProtKB:P75797;locus_tag=HMGFGAEG_00866;product=Glutathione-binding protein GsiB
FMVJ01000005.1	Prodigal:002006	CDS	170319	171239	.	+	0	ID=HMGFGAEG_00867;Name=gsiC_3;db_xref=COG:COG0601;gene=gsiC_3;inference=ab initio prediction:Prodigal:002006,similar to AA sequence:UniProtKB:P75798;locus_tag=HMGFGAEG_00867;product=Glutathione transport system permease protein GsiC
FMVJ01000005.1	Prodigal:002006	CDS	171245	172102	.	+	0	ID=HMGFGAEG_00868;inference=ab initio prediction:Prodigal:002006;locus_tag=HMGFGAEG_00868;product=hypothetical protein
FMVJ01000005.1	Prodigal:002006	CDS	172099	173844	.	+	0	ID=HMGFGAEG_00869;inference=ab initio prediction:Prodigal:002006;locus_tag=HMGFGAEG_00869;product=hypothetical protein
FMVJ01000005.1	Prodigal:002006	CDS	173925	175268	.	+	0	ID=HMGFGAEG_00870;db_xref=COG:COG1926;inference=ab initio prediction:Prodigal:002006,similar to AA sequence:UniProtKB:P9WLM1;locus_tag=HMGFGAEG_00870;product=putative protein
FMVJ01000005.1	Prodigal:002006	CDS	175678	177330	.	+	0	ID=HMGFGAEG_00871;Name=ettA;db_xref=COG:COG0488;gene=ettA;inference=ab initio prediction:Prodigal:002006,similar to AA sequence:UniProtKB:P45127;locus_tag=HMGFGAEG_00871;product=Energy-dependent translational throttle protein EttA
FMVJ01000005.1	Prodigal:002006	CDS	177340	178026	.	+	0	ID=HMGFGAEG_00872;eC_number=1.3.1.87;Name=hcaB_3;gene=hcaB_3;inference=ab initio prediction:Prodigal:002006,protein motif:HAMAP:MF_01647;locus_tag=HMGFGAEG_00872;product=3-phenylpropionate-dihydrodiol/cinnamic acid-dihydrodiol dehydrogenase
FMVJ01000005.1	Prodigal:002006	CDS	178103	179581	.	+	0	ID=HMGFGAEG_00873;eC_number=3.2.2.4;Name=amn;db_xref=COG:COG0775;gene=amn;inference=ab initio prediction:Prodigal:002006,similar to AA sequence:UniProtKB:P0AE12;locus_tag=HMGFGAEG_00873;product=AMP nucleosidase
FMVJ01000005.1	Prodigal:002006	CDS	179697	179945	.	+	0	ID=HMGFGAEG_00874;inference=ab initio prediction:Prodigal:002006;locus_tag=HMGFGAEG_00874;product=hypothetical protein
FMVJ01000005.1	Prodigal:002006	CDS	179979	180992	.	+	0	ID=HMGFGAEG_00875;eC_number=2.1.1.163;Name=COQ5_3;gene=COQ5_3;inference=ab initio prediction:Prodigal:002006,protein motif:HAMAP:MF_01813;locus_tag=HMGFGAEG_00875;product=2-methoxy-6-polyprenyl-1%2C4-benzoquinol methylase%2C mitochondrial
FMVJ01000005.1	Prodigal:002006	CDS	180992	181897	.	+	0	ID=HMGFGAEG_00876;eC_number=1.5.1.20;Name=metF;db_xref=COG:COG0685;gene=metF;inference=ab initio prediction:Prodigal:002006,similar to AA sequence:UniProtKB:P0AEZ1;locus_tag=HMGFGAEG_00876;product=5%2C10-methylenetetrahydrofolate reductase
FMVJ01000005.1	Prodigal:002006	CDS	181999	185754	.	+	0	ID=HMGFGAEG_00877;eC_number=2.1.1.13;Name=metH;db_xref=COG:COG0646;gene=metH;inference=ab initio prediction:Prodigal:002006,similar to AA sequence:UniProtKB:P13009;locus_tag=HMGFGAEG_00877;product=Methionine synthase
FMVJ01000005.1	Prodigal:002006	CDS	185761	186531	.	-	0	ID=HMGFGAEG_00878;eC_number=3.5.1.28;Name=amiD;db_xref=COG:COG3023;gene=amiD;inference=ab initio prediction:Prodigal:002006,similar to AA sequence:UniProtKB:P75820;locus_tag=HMGFGAEG_00878;product=N-acetylmuramoyl-L-alanine amidase AmiD
FMVJ01000005.1	Prodigal:002006	CDS	186542	187267	.	-	0	ID=HMGFGAEG_00879;Name=djlA_1;db_xref=COG:COG1076;gene=djlA_1;inference=ab initio prediction:Prodigal:002006,similar to AA sequence:UniProtKB:P31680;locus_tag=HMGFGAEG_00879;product=Co-chaperone protein DjlA
FMVJ01000005.1	Prodigal:002006	CDS	187351	187629	.	-	0	ID=HMGFGAEG_00880;inference=ab initio prediction:Prodigal:002006;locus_tag=HMGFGAEG_00880;product=hypothetical protein
FMVJ01000005.1	Prodigal:002006	CDS	187928	188713	.	+	0	ID=HMGFGAEG_00881;inference=ab initio prediction:Prodigal:002006;locus_tag=HMGFGAEG_00881;product=hypothetical protein
FMVJ01000005.1	Prodigal:002006	CDS	188846	189379	.	+	0	ID=HMGFGAEG_00882;inference=ab initio prediction:Prodigal:002006;locus_tag=HMGFGAEG_00882;product=hypothetical protein
FMVJ01000005.1	Prodigal:002006	CDS	189496	189993	.	+	0	ID=HMGFGAEG_00883;Name=mraZ;gene=mraZ;inference=ab initio prediction:Prodigal:002006,protein motif:HAMAP:MF_01008;locus_tag=HMGFGAEG_00883;product=Transcriptional regulator MraZ
FMVJ01000005.1	Prodigal:002006	CDS	189990	191039	.	+	0	ID=HMGFGAEG_00884;eC_number=2.1.1.199;Name=rsmH;db_xref=COG:COG0275;gene=rsmH;inference=ab initio prediction:Prodigal:002006,similar to AA sequence:UniProtKB:P60390;locus_tag=HMGFGAEG_00884;product=Ribosomal RNA small subunit methyltransferase H
FMVJ01000005.1	Prodigal:002006	CDS	191036	191431	.	+	0	ID=HMGFGAEG_00885;inference=ab initio prediction:Prodigal:002006;locus_tag=HMGFGAEG_00885;product=hypothetical protein
FMVJ01000005.1	Prodigal:002006	CDS	191437	193203	.	+	0	ID=HMGFGAEG_00886;eC_number=3.4.16.4;Name=ftsI_1;gene=ftsI_1;inference=ab initio prediction:Prodigal:002006,similar to AA sequence:UniProtKB:B8H0A0;locus_tag=HMGFGAEG_00886;product=putative peptidoglycan D%2CD-transpeptidase FtsI
FMVJ01000005.1	Prodigal:002006	CDS	193200	194666	.	+	0	ID=HMGFGAEG_00887;eC_number=6.3.2.13;Name=murE;db_xref=COG:COG0769;gene=murE;inference=ab initio prediction:Prodigal:002006,similar to AA sequence:UniProtKB:Q819Q0;locus_tag=HMGFGAEG_00887;product=UDP-N-acetylmuramoyl-L-alanyl-D-glutamate--2%2C6-diaminopimelate ligase
FMVJ01000005.1	Prodigal:002006	CDS	194663	196093	.	+	0	ID=HMGFGAEG_00888;eC_number=6.3.2.10;Name=murF;db_xref=COG:COG0770;gene=murF;inference=ab initio prediction:Prodigal:002006,similar to AA sequence:UniProtKB:P11880;locus_tag=HMGFGAEG_00888;product=UDP-N-acetylmuramoyl-tripeptide--D-alanyl-D-alanine ligase
FMVJ01000005.1	Prodigal:002006	CDS	196101	197186	.	+	0	ID=HMGFGAEG_00889;eC_number=2.7.8.13;Name=mraY;db_xref=COG:COG0472;gene=mraY;inference=ab initio prediction:Prodigal:002006,similar to AA sequence:UniProtKB:P0A6W3;locus_tag=HMGFGAEG_00889;product=Phospho-N-acetylmuramoyl-pentapeptide-transferase
FMVJ01000005.1	Prodigal:002006	CDS	197193	198584	.	+	0	ID=HMGFGAEG_00890;eC_number=6.3.2.9;Name=murD;db_xref=COG:COG0771;gene=murD;inference=ab initio prediction:Prodigal:002006,similar to AA sequence:UniProtKB:P14900;locus_tag=HMGFGAEG_00890;product=UDP-N-acetylmuramoylalanine--D-glutamate ligase
FMVJ01000005.1	Prodigal:002006	CDS	198588	199730	.	+	0	ID=HMGFGAEG_00891;eC_number=2.4.1.129;Name=ftsW;gene=ftsW;inference=ab initio prediction:Prodigal:002006,similar to AA sequence:UniProtKB:B8H092;locus_tag=HMGFGAEG_00891;product=putative peptidoglycan glycosyltransferase FtsW
FMVJ01000005.1	Prodigal:002006	CDS	199730	200848	.	+	0	ID=HMGFGAEG_00892;eC_number=2.4.1.227;Name=murG_1;db_xref=COG:COG0707;gene=murG_1;inference=ab initio prediction:Prodigal:002006,similar to AA sequence:UniProtKB:Q9HW01;locus_tag=HMGFGAEG_00892;product=UDP-N-acetylglucosamine--N-acetylmuramyl-(pentapeptide) pyrophosphoryl-undecaprenol N-acetylglucosamine transferase
FMVJ01000005.1	Prodigal:002006	CDS	200845	202260	.	+	0	ID=HMGFGAEG_00893;eC_number=6.3.2.8;Name=murC;db_xref=COG:COG0773;gene=murC;inference=ab initio prediction:Prodigal:002006,similar to AA sequence:UniProtKB:Q9HW02;locus_tag=HMGFGAEG_00893;product=UDP-N-acetylmuramate--L-alanine ligase
FMVJ01000005.1	Prodigal:002006	CDS	202483	203403	.	+	0	ID=HMGFGAEG_00894;eC_number=1.3.1.98;Name=murB;gene=murB;inference=ab initio prediction:Prodigal:002006,similar to AA sequence:UniProtKB:P65463;locus_tag=HMGFGAEG_00894;product=UDP-N-acetylenolpyruvoylglucosamine reductase
FMVJ01000005.1	Prodigal:002006	CDS	203467	204390	.	+	0	ID=HMGFGAEG_00895;eC_number=6.3.2.4;Name=ddlB;db_xref=COG:COG1181;gene=ddlB;inference=ab initio prediction:Prodigal:002006,similar to AA sequence:UniProtKB:P07862;locus_tag=HMGFGAEG_00895;product=D-alanine--D-alanine ligase B
FMVJ01000005.1	Prodigal:002006	CDS	204357	205319	.	+	0	ID=HMGFGAEG_00896;Name=ftsQ;gene=ftsQ;inference=ab initio prediction:Prodigal:002006,protein motif:HAMAP:MF_00911;locus_tag=HMGFGAEG_00896;product=Cell division protein FtsQ
FMVJ01000005.1	Prodigal:002006	CDS	205316	206638	.	+	0	ID=HMGFGAEG_00897;Name=ftsA;db_xref=COG:COG0849;gene=ftsA;inference=ab initio prediction:Prodigal:002006,similar to AA sequence:UniProtKB:Q9K0X8;locus_tag=HMGFGAEG_00897;product=Cell division protein FtsA
FMVJ01000005.1	Prodigal:002006	CDS	206742	208421	.	+	0	ID=HMGFGAEG_00898;Name=ftsZ;gene=ftsZ;inference=ab initio prediction:Prodigal:002006,similar to AA sequence:UniProtKB:V6F5E5;locus_tag=HMGFGAEG_00898;product=Cell division protein FtsZ
FMVJ01000005.1	Prodigal:002006	CDS	208690	209634	.	+	0	ID=HMGFGAEG_00899;eC_number=3.5.1.108;Name=lpxC;db_xref=COG:COG0774;gene=lpxC;inference=ab initio prediction:Prodigal:002006,similar to AA sequence:UniProtKB:P0A725;locus_tag=HMGFGAEG_00899;product=UDP-3-O-acyl-N-acetylglucosamine deacetylase
FMVJ01000005.1	Prodigal:002006	CDS	209803	210699	.	+	0	ID=HMGFGAEG_00900;Name=bamD;db_xref=COG:COG4105;gene=bamD;inference=ab initio prediction:Prodigal:002006,similar to AA sequence:UniProtKB:Q9K0B1;locus_tag=HMGFGAEG_00900;product=Outer membrane protein assembly factor BamD
FMVJ01000005.1	Prodigal:002006	CDS	210712	212388	.	+	0	ID=HMGFGAEG_00901;Name=recN;db_xref=COG:COG0497;gene=recN;inference=ab initio prediction:Prodigal:002006,similar to AA sequence:UniProtKB:P05824;locus_tag=HMGFGAEG_00901;product=DNA repair protein RecN
FMVJ01000005.1	Prodigal:002006	CDS	212610	213215	.	+	0	ID=HMGFGAEG_00902;eC_number=3.4.24.-;Name=ftsH_2;gene=ftsH_2;inference=ab initio prediction:Prodigal:002006,protein motif:HAMAP:MF_01458;locus_tag=HMGFGAEG_00902;product=ATP-dependent zinc metalloprotease FtsH
FMVJ01000005.1	Prodigal:002006	CDS	213445	214800	.	+	0	ID=HMGFGAEG_00903;eC_number=5.4.2.10;Name=glmM_2;db_xref=COG:COG1109;gene=glmM_2;inference=ab initio prediction:Prodigal:002006,similar to AA sequence:UniProtKB:P31120;locus_tag=HMGFGAEG_00903;product=Phosphoglucosamine mutase
FMVJ01000005.1	Prodigal:002006	CDS	215017	215751	.	+	0	ID=HMGFGAEG_00904;inference=ab initio prediction:Prodigal:002006;locus_tag=HMGFGAEG_00904;product=hypothetical protein
FMVJ01000005.1	Prodigal:002006	CDS	215953	219108	.	-	0	ID=HMGFGAEG_00905;Name=ttgB;db_xref=COG:COG0841;gene=ttgB;inference=ab initio prediction:Prodigal:002006,similar to AA sequence:UniProtKB:Q88N31;locus_tag=HMGFGAEG_00905;product=putative efflux pump membrane transporter TtgB
FMVJ01000005.1	Prodigal:002006	CDS	219203	220453	.	-	0	ID=HMGFGAEG_00906;Name=mdtA;gene=mdtA;inference=ab initio prediction:Prodigal:002006,similar to AA sequence:UniProtKB:P76397;locus_tag=HMGFGAEG_00906;product=Multidrug resistance protein MdtA
FMVJ01000005.1	Prodigal:002006	CDS	220706	221878	.	+	0	ID=HMGFGAEG_00907;eC_number=2.6.1.52;Name=serC;db_xref=COG:COG1932;gene=serC;inference=ab initio prediction:Prodigal:002006,similar to AA sequence:UniProtKB:P9WQ73;locus_tag=HMGFGAEG_00907;product=Phosphoserine aminotransferase
FMVJ01000005.1	Prodigal:002006	CDS	222005	223597	.	+	0	ID=HMGFGAEG_00908;eC_number=1.1.1.95;Name=serA_1;db_xref=COG:COG0111;gene=serA_1;inference=ab initio prediction:Prodigal:002006,similar to AA sequence:UniProtKB:P9WNX3;locus_tag=HMGFGAEG_00908;product=D-3-phosphoglycerate dehydrogenase
FMVJ01000005.1	Prodigal:002006	CDS	223634	223936	.	-	0	ID=HMGFGAEG_00909;inference=ab initio prediction:Prodigal:002006;locus_tag=HMGFGAEG_00909;product=hypothetical protein
FMVJ01000005.1	Prodigal:002006	CDS	224051	224923	.	+	0	ID=HMGFGAEG_00910;eC_number=3.5.1.10;Name=purU;db_xref=COG:COG0788;gene=purU;inference=ab initio prediction:Prodigal:002006,similar to AA sequence:UniProtKB:P9WHM3;locus_tag=HMGFGAEG_00910;product=Formyltetrahydrofolate deformylase
FMVJ01000005.1	Prodigal:002006	CDS	225018	225920	.	-	0	ID=HMGFGAEG_00911;inference=ab initio prediction:Prodigal:002006;locus_tag=HMGFGAEG_00911;product=hypothetical protein
FMVJ01000005.1	Prodigal:002006	CDS	226006	226875	.	+	0	ID=HMGFGAEG_00912;eC_number=3.4.-.-;Name=ipuF;gene=ipuF;inference=ab initio prediction:Prodigal:002006,similar to AA sequence:UniProtKB:Q936S7;locus_tag=HMGFGAEG_00912;product=Gamma-glutamyl-L-1-hydroxyisopropylamide hydrolase
FMVJ01000005.1	Prodigal:002006	CDS	226901	227245	.	-	0	ID=HMGFGAEG_00913;inference=ab initio prediction:Prodigal:002006;locus_tag=HMGFGAEG_00913;product=hypothetical protein
FMVJ01000005.1	Prodigal:002006	CDS	228490	230757	.	+	0	ID=HMGFGAEG_00914;eC_number=6.5.1.2;Name=ligA;db_xref=COG:COG0272;gene=ligA;inference=ab initio prediction:Prodigal:002006,similar to AA sequence:UniProtKB:P15042;locus_tag=HMGFGAEG_00914;product=DNA ligase
FMVJ01000005.1	Prodigal:002006	CDS	230769	231458	.	+	0	ID=HMGFGAEG_00915;Name=ygaZ;db_xref=COG:COG1296;gene=ygaZ;inference=ab initio prediction:Prodigal:002006,similar to AA sequence:UniProtKB:P76630;locus_tag=HMGFGAEG_00915;product=Inner membrane protein YgaZ
FMVJ01000005.1	Prodigal:002006	CDS	231455	231754	.	+	0	ID=HMGFGAEG_00916;inference=ab initio prediction:Prodigal:002006;locus_tag=HMGFGAEG_00916;product=hypothetical protein
FMVJ01000005.1	Prodigal:002006	CDS	231884	232015	.	+	0	ID=HMGFGAEG_00917;inference=ab initio prediction:Prodigal:002006;locus_tag=HMGFGAEG_00917;product=hypothetical protein
FMVJ01000005.1	Prodigal:002006	CDS	232228	234048	.	-	0	ID=HMGFGAEG_00918;inference=ab initio prediction:Prodigal:002006;locus_tag=HMGFGAEG_00918;product=hypothetical protein
FMVJ01000005.1	Prodigal:002006	CDS	234341	234565	.	+	0	ID=HMGFGAEG_00919;inference=ab initio prediction:Prodigal:002006;locus_tag=HMGFGAEG_00919;product=hypothetical protein
FMVJ01000005.1	Prodigal:002006	CDS	234602	234706	.	+	0	ID=HMGFGAEG_00920;inference=ab initio prediction:Prodigal:002006;locus_tag=HMGFGAEG_00920;product=hypothetical protein
FMVJ01000005.1	Prodigal:002006	CDS	234725	235645	.	-	0	ID=HMGFGAEG_00921;eC_number=2.1.1.-;Name=prmA;db_xref=COG:COG2264;gene=prmA;inference=ab initio prediction:Prodigal:002006,similar to AA sequence:UniProtKB:P45558;locus_tag=HMGFGAEG_00921;product=Ribosomal protein L11 methyltransferase
FMVJ01000005.1	Prodigal:002006	CDS	235796	236671	.	+	0	ID=HMGFGAEG_00922;eC_number=1.-.-.-;Name=yghA_1;gene=yghA_1;inference=ab initio prediction:Prodigal:002006,similar to AA sequence:UniProtKB:P0AG84;locus_tag=HMGFGAEG_00922;product=putative oxidoreductase YghA
FMVJ01000005.1	Prodigal:002006	CDS	236690	237961	.	-	0	ID=HMGFGAEG_00923;eC_number=2.1.1.79;Name=cfa;db_xref=COG:COG2230;gene=cfa;inference=ab initio prediction:Prodigal:002006,similar to AA sequence:UniProtKB:P0A9H7;locus_tag=HMGFGAEG_00923;product=Cyclopropane-fatty-acyl-phospholipid synthase
FMVJ01000005.1	Prodigal:002006	CDS	238157	239038	.	+	0	ID=HMGFGAEG_00924;eC_number=1.11.1.6;Name=ydbD;db_xref=COG:COG3546;gene=ydbD;inference=ab initio prediction:Prodigal:002006,similar to AA sequence:UniProtKB:P80878;locus_tag=HMGFGAEG_00924;product=putative manganese catalase
FMVJ01000005.1	Prodigal:002006	CDS	239220	241595	.	-	0	ID=HMGFGAEG_00925;eC_number=3.6.4.12;Name=uvrD;db_xref=COG:COG0210;gene=uvrD;inference=ab initio prediction:Prodigal:002006,similar to AA sequence:UniProtKB:P03018;locus_tag=HMGFGAEG_00925;product=DNA helicase II
FMVJ01000005.1	Prodigal:002006	CDS	241744	242016	.	+	0	ID=HMGFGAEG_00926;inference=ab initio prediction:Prodigal:002006;locus_tag=HMGFGAEG_00926;product=hypothetical protein
FMVJ01000005.1	Prodigal:002006	CDS	242013	242555	.	-	0	ID=HMGFGAEG_00927;eC_number=1.1.1.108;Name=lcdH;gene=lcdH;inference=ab initio prediction:Prodigal:002006,similar to AA sequence:UniProtKB:D7UNT2;locus_tag=HMGFGAEG_00927;product=L-carnitine dehydrogenase
FMVJ01000005.1	Prodigal:002006	CDS	242739	244154	.	+	0	ID=HMGFGAEG_00928;eC_number=1.-.-.-;db_xref=COG:COG0277;inference=ab initio prediction:Prodigal:002006,similar to AA sequence:UniProtKB:P9WIT1;locus_tag=HMGFGAEG_00928;product=putative FAD-linked oxidoreductase
FMVJ01000005.1	Prodigal:002006	CDS	244237	247812	.	+	0	ID=HMGFGAEG_00929;inference=ab initio prediction:Prodigal:002006;locus_tag=HMGFGAEG_00929;product=hypothetical protein
FMVJ01000005.1	Prodigal:002006	CDS	247828	248043	.	-	0	ID=HMGFGAEG_00930;inference=ab initio prediction:Prodigal:002006;locus_tag=HMGFGAEG_00930;product=hypothetical protein
FMVJ01000005.1	Prodigal:002006	CDS	248044	248232	.	-	0	ID=HMGFGAEG_00931;inference=ab initio prediction:Prodigal:002006;locus_tag=HMGFGAEG_00931;product=hypothetical protein
FMVJ01000005.1	Prodigal:002006	CDS	248247	249638	.	-	0	ID=HMGFGAEG_00932;eC_number=4.2.1.2;Name=fumC;db_xref=COG:COG0114;gene=fumC;inference=ab initio prediction:Prodigal:002006,similar to AA sequence:UniProtKB:Q92PB6;locus_tag=HMGFGAEG_00932;product=Fumarate hydratase class II
FMVJ01000005.1	Prodigal:002006	CDS	249728	251125	.	+	0	ID=HMGFGAEG_00933;inference=ab initio prediction:Prodigal:002006;locus_tag=HMGFGAEG_00933;product=hypothetical protein
FMVJ01000005.1	Prodigal:002006	CDS	251888	252496	.	-	0	ID=HMGFGAEG_00934;inference=ab initio prediction:Prodigal:002006;locus_tag=HMGFGAEG_00934;product=hypothetical protein
FMVJ01000005.1	Aragorn:001002	tmRNA	252514	252847	.	-	.	ID=HMGFGAEG_00935;Name=ssrA;gene=ssrA;inference=COORDINATES:profile:Aragorn:001002;locus_tag=HMGFGAEG_00935;product=transfer-messenger RNA%2C SsrA
FMVJ01000005.1	Prodigal:002006	CDS	252794	252907	.	-	0	ID=HMGFGAEG_00936;inference=ab initio prediction:Prodigal:002006;locus_tag=HMGFGAEG_00936;product=hypothetical protein
FMVJ01000005.1	Prodigal:002006	CDS	253044	253838	.	+	0	ID=HMGFGAEG_00937;eC_number=2.1.1.45;Name=thyA;db_xref=COG:COG0207;gene=thyA;inference=ab initio prediction:Prodigal:002006,similar to AA sequence:UniProtKB:P67042;locus_tag=HMGFGAEG_00937;product=Thymidylate synthase
FMVJ01000005.1	Prodigal:002006	CDS	253844	254149	.	+	0	ID=HMGFGAEG_00938;inference=ab initio prediction:Prodigal:002006;locus_tag=HMGFGAEG_00938;product=hypothetical protein
FMVJ01000005.1	Prodigal:002006	CDS	254214	254726	.	+	0	ID=HMGFGAEG_00939;eC_number=1.5.1.3;Name=dhfrIII;gene=dhfrIII;inference=ab initio prediction:Prodigal:002006,similar to AA sequence:UniProtKB:P12833;locus_tag=HMGFGAEG_00939;product=Dihydrofolate reductase type 3
FMVJ01000005.1	Prodigal:002006	CDS	254863	256008	.	+	0	ID=HMGFGAEG_00940;Name=hflK;db_xref=COG:COG0330;gene=hflK;inference=ab initio prediction:Prodigal:002006,similar to AA sequence:UniProtKB:P0ABC7;locus_tag=HMGFGAEG_00940;product=Modulator of FtsH protease HflK
FMVJ01000005.1	Prodigal:002006	CDS	256005	256931	.	+	0	ID=HMGFGAEG_00941;Name=hflC;db_xref=COG:COG0330;gene=hflC;inference=ab initio prediction:Prodigal:002006,similar to AA sequence:UniProtKB:P0ABC3;locus_tag=HMGFGAEG_00941;product=Modulator of FtsH protease HflC
FMVJ01000005.1	Prodigal:002006	CDS	256938	257129	.	+	0	ID=HMGFGAEG_00942;inference=ab initio prediction:Prodigal:002006;locus_tag=HMGFGAEG_00942;product=hypothetical protein
FMVJ01000005.1	Prodigal:002006	CDS	257272	258783	.	+	0	ID=HMGFGAEG_00943;eC_number=3.4.21.107;Name=degP_2;db_xref=COG:COG0265;gene=degP_2;inference=ab initio prediction:Prodigal:002006,similar to AA sequence:UniProtKB:P0C0V0;locus_tag=HMGFGAEG_00943;product=Periplasmic serine endoprotease DegP
FMVJ01000005.1	Prodigal:002006	CDS	258953	260896	.	+	0	ID=HMGFGAEG_00944;eC_number=6.2.1.1;Name=acsA_2;db_xref=COG:COG0365;gene=acsA_2;inference=ab initio prediction:Prodigal:002006,similar to AA sequence:UniProtKB:Q89WV5;locus_tag=HMGFGAEG_00944;product=Acetyl-coenzyme A synthetase
FMVJ01000005.1	Prodigal:002006	CDS	261115	261936	.	+	0	ID=HMGFGAEG_00945;eC_number=1.11.1.10;Name=cpo;gene=cpo;inference=ab initio prediction:Prodigal:002006,similar to AA sequence:UniProtKB:O31158;locus_tag=HMGFGAEG_00945;product=Non-heme chloroperoxidase
FMVJ01000005.1	Prodigal:002006	CDS	261958	262869	.	-	0	ID=HMGFGAEG_00946;inference=ab initio prediction:Prodigal:002006;locus_tag=HMGFGAEG_00946;product=hypothetical protein
FMVJ01000005.1	Prodigal:002006	CDS	262884	263840	.	+	0	ID=HMGFGAEG_00947;eC_number=2.5.1.75;Name=miaA;db_xref=COG:COG0324;gene=miaA;inference=ab initio prediction:Prodigal:002006,similar to AA sequence:UniProtKB:P16384;locus_tag=HMGFGAEG_00947;product=tRNA dimethylallyltransferase
FMVJ01000005.1	Prodigal:002006	CDS	263797	264594	.	-	0	ID=HMGFGAEG_00948;inference=ab initio prediction:Prodigal:002006;locus_tag=HMGFGAEG_00948;product=hypothetical protein
FMVJ01000005.1	Prodigal:002006	CDS	264914	266686	.	+	0	ID=HMGFGAEG_00949;eC_number=2.2.1.6;Name=ilvI_1;db_xref=COG:COG0028;gene=ilvI_1;inference=ab initio prediction:Prodigal:002006,similar to AA sequence:UniProtKB:P00893;locus_tag=HMGFGAEG_00949;product=Acetolactate synthase isozyme 3 large subunit
FMVJ01000005.1	Prodigal:002006	CDS	266709	267386	.	+	0	ID=HMGFGAEG_00950;inference=ab initio prediction:Prodigal:002006;locus_tag=HMGFGAEG_00950;product=hypothetical protein
FMVJ01000005.1	Prodigal:002006	CDS	267413	267958	.	+	0	ID=HMGFGAEG_00951;eC_number=2.2.1.6;Name=ilvH;db_xref=COG:COG0440;gene=ilvH;inference=ab initio prediction:Prodigal:002006,similar to AA sequence:UniProtKB:P00894;locus_tag=HMGFGAEG_00951;product=Acetolactate synthase isozyme 3 small subunit
FMVJ01000005.1	Prodigal:002006	CDS	267963	268508	.	-	0	ID=HMGFGAEG_00952;inference=ab initio prediction:Prodigal:002006;locus_tag=HMGFGAEG_00952;product=hypothetical protein
FMVJ01000005.1	Prodigal:002006	CDS	268782	269801	.	+	0	ID=HMGFGAEG_00953;eC_number=1.1.1.86;Name=ilvC;db_xref=COG:COG0059;gene=ilvC;inference=ab initio prediction:Prodigal:002006,similar to AA sequence:UniProtKB:Q9HVA2;locus_tag=HMGFGAEG_00953;product=Ketol-acid reductoisomerase (NADP(+))
FMVJ01000005.1	Prodigal:002006	CDS	269874	270227	.	-	0	ID=HMGFGAEG_00954;inference=ab initio prediction:Prodigal:002006;locus_tag=HMGFGAEG_00954;product=hypothetical protein
FMVJ01000005.1	Prodigal:002006	CDS	270336	270491	.	-	0	ID=HMGFGAEG_00955;inference=ab initio prediction:Prodigal:002006;locus_tag=HMGFGAEG_00955;product=hypothetical protein
FMVJ01000005.1	Prodigal:002006	CDS	270554	271123	.	-	0	ID=HMGFGAEG_00956;Name=yabI_1;db_xref=COG:COG0586;gene=yabI_1;inference=ab initio prediction:Prodigal:002006,similar to AA sequence:UniProtKB:P30149;locus_tag=HMGFGAEG_00956;product=Inner membrane protein YabI
FMVJ01000005.1	Prodigal:002006	CDS	271221	272069	.	+	0	ID=HMGFGAEG_00957;eC_number=2.7.1.35;Name=pdxY;db_xref=COG:COG2240;gene=pdxY;inference=ab initio prediction:Prodigal:002006,similar to AA sequence:UniProtKB:Q7CIR8;locus_tag=HMGFGAEG_00957;product=Pyridoxal kinase PdxY
FMVJ01000005.1	Prodigal:002006	CDS	272075	272980	.	+	0	ID=HMGFGAEG_00958;eC_number=5.3.3.17;Name=phzF;gene=phzF;inference=ab initio prediction:Prodigal:002006,similar to AA sequence:UniProtKB:Q51792;locus_tag=HMGFGAEG_00958;product=Trans-2%2C3-dihydro-3-hydroxyanthranilate isomerase
FMVJ01000005.1	Prodigal:002006	CDS	272977	273690	.	+	0	ID=HMGFGAEG_00959;inference=ab initio prediction:Prodigal:002006;locus_tag=HMGFGAEG_00959;product=hypothetical protein
FMVJ01000005.1	Prodigal:002006	CDS	273681	274004	.	-	0	ID=HMGFGAEG_00960;inference=ab initio prediction:Prodigal:002006;locus_tag=HMGFGAEG_00960;product=hypothetical protein
FMVJ01000005.1	Prodigal:002006	CDS	274060	274341	.	-	0	ID=HMGFGAEG_00961;inference=ab initio prediction:Prodigal:002006;locus_tag=HMGFGAEG_00961;product=hypothetical protein
FMVJ01000005.1	Prodigal:002006	CDS	274444	275991	.	+	0	ID=HMGFGAEG_00962;eC_number=2.3.3.13;Name=leuA;db_xref=COG:COG0119;gene=leuA;inference=ab initio prediction:Prodigal:002006,similar to AA sequence:UniProtKB:Q9JZG1;locus_tag=HMGFGAEG_00962;product=2-isopropylmalate synthase
FMVJ01000005.1	Prodigal:002006	CDS	276332	276802	.	-	0	ID=HMGFGAEG_00963;Name=decR_1;db_xref=COG:COG1522;gene=decR_1;inference=ab initio prediction:Prodigal:002006,similar to AA sequence:UniProtKB:P0ACJ5;locus_tag=HMGFGAEG_00963;product=DNA-binding transcriptional activator DecR
FMVJ01000005.1	Prodigal:002006	CDS	276932	277789	.	+	0	ID=HMGFGAEG_00964;eC_number=1.14.16.1;Name=phhA;db_xref=COG:COG3186;gene=phhA;inference=ab initio prediction:Prodigal:002006,similar to AA sequence:UniProtKB:P30967;locus_tag=HMGFGAEG_00964;product=Phenylalanine-4-hydroxylase
FMVJ01000005.1	Aragorn:001002	tRNA	277887	277962	.	+	.	ID=HMGFGAEG_00965;inference=COORDINATES:profile:Aragorn:001002;locus_tag=HMGFGAEG_00965;product=tRNA-Lys(ctt)
FMVJ01000005.1	Prodigal:002006	CDS	278257	278943	.	-	0	ID=HMGFGAEG_00966;inference=ab initio prediction:Prodigal:002006;locus_tag=HMGFGAEG_00966;product=hypothetical protein
FMVJ01000005.1	Prodigal:002006	CDS	279331	280323	.	+	0	ID=HMGFGAEG_00967;inference=ab initio prediction:Prodigal:002006;locus_tag=HMGFGAEG_00967;product=hypothetical protein
FMVJ01000005.1	Prodigal:002006	CDS	280355	281143	.	-	0	ID=HMGFGAEG_00968;inference=ab initio prediction:Prodigal:002006;locus_tag=HMGFGAEG_00968;product=hypothetical protein
FMVJ01000005.1	Prodigal:002006	CDS	281183	281464	.	+	0	ID=HMGFGAEG_00969;inference=ab initio prediction:Prodigal:002006;locus_tag=HMGFGAEG_00969;product=hypothetical protein
FMVJ01000005.1	Prodigal:002006	CDS	281854	282126	.	+	0	ID=HMGFGAEG_00970;inference=ab initio prediction:Prodigal:002006;locus_tag=HMGFGAEG_00970;product=hypothetical protein
FMVJ01000005.1	Prodigal:002006	CDS	282313	282462	.	+	0	ID=HMGFGAEG_00971;inference=ab initio prediction:Prodigal:002006;locus_tag=HMGFGAEG_00971;product=hypothetical protein
FMVJ01000005.1	Prodigal:002006	CDS	282851	282991	.	-	0	ID=HMGFGAEG_00972;inference=ab initio prediction:Prodigal:002006;locus_tag=HMGFGAEG_00972;product=hypothetical protein
FMVJ01000005.1	Prodigal:002006	CDS	283520	283927	.	+	0	ID=HMGFGAEG_00973;inference=ab initio prediction:Prodigal:002006;locus_tag=HMGFGAEG_00973;product=hypothetical protein
FMVJ01000005.1	Prodigal:002006	CDS	284130	285284	.	+	0	ID=HMGFGAEG_00974;inference=ab initio prediction:Prodigal:002006;locus_tag=HMGFGAEG_00974;product=hypothetical protein
FMVJ01000005.1	Prodigal:002006	CDS	285743	286120	.	-	0	ID=HMGFGAEG_00975;inference=ab initio prediction:Prodigal:002006;locus_tag=HMGFGAEG_00975;product=hypothetical protein
FMVJ01000005.1	Prodigal:002006	CDS	286117	286398	.	-	0	ID=HMGFGAEG_00976;Name=mrpF;db_xref=COG:COG2212;gene=mrpF;inference=ab initio prediction:Prodigal:002006,similar to AA sequence:UniProtKB:O05228;locus_tag=HMGFGAEG_00976;product=Na(+)/H(+) antiporter subunit F
FMVJ01000005.1	Prodigal:002006	CDS	286395	286883	.	-	0	ID=HMGFGAEG_00977;Name=mnhE1;db_xref=COG:COG1863;gene=mnhE1;inference=ab initio prediction:Prodigal:002006,similar to AA sequence:UniProtKB:P60690;locus_tag=HMGFGAEG_00977;product=Na(+)/H(+) antiporter subunit E1
FMVJ01000005.1	Prodigal:002006	CDS	286880	288496	.	-	0	ID=HMGFGAEG_00978;Name=mrpD_1;db_xref=COG:COG0651;gene=mrpD_1;inference=ab initio prediction:Prodigal:002006,similar to AA sequence:UniProtKB:Q9RGZ2;locus_tag=HMGFGAEG_00978;product=Na(+)/H(+) antiporter subunit D
FMVJ01000005.1	Prodigal:002006	CDS	288496	288840	.	-	0	ID=HMGFGAEG_00979;Name=mnhC1;db_xref=COG:COG1006;gene=mnhC1;inference=ab initio prediction:Prodigal:002006,similar to AA sequence:UniProtKB:P60682;locus_tag=HMGFGAEG_00979;product=Na(+)/H(+) antiporter subunit C1
FMVJ01000005.1	Prodigal:002006	CDS	288837	291773	.	-	0	ID=HMGFGAEG_00980;eC_number=7.1.1.-;Name=ndhB_1;gene=ndhB_1;inference=ab initio prediction:Prodigal:002006,protein motif:HAMAP:MF_00445;locus_tag=HMGFGAEG_00980;product=NAD(P)H-quinone oxidoreductase subunit 2%2C chloroplastic
FMVJ01000005.1	Prodigal:002006	CDS	292123	292734	.	-	0	ID=HMGFGAEG_00981;inference=ab initio prediction:Prodigal:002006;locus_tag=HMGFGAEG_00981;product=hypothetical protein
FMVJ01000005.1	Prodigal:002006	CDS	292963	293730	.	-	0	ID=HMGFGAEG_00982;eC_number=1.1.1.47;Name=gdhI;db_xref=COG:COG1028;gene=gdhI;inference=ab initio prediction:Prodigal:002006,similar to AA sequence:UniProtKB:P39482;locus_tag=HMGFGAEG_00982;product=Glucose 1-dehydrogenase 1
FMVJ01000005.1	Prodigal:002006	CDS	293745	294803	.	-	0	ID=HMGFGAEG_00983;eC_number=4.1.2.40;Name=lacD2;db_xref=COG:COG3684;gene=lacD2;inference=ab initio prediction:Prodigal:002006,similar to AA sequence:UniProtKB:Q8DWE5;locus_tag=HMGFGAEG_00983;product=Tagatose 1%2C6-diphosphate aldolase 2
FMVJ01000005.1	Prodigal:002006	CDS	294874	295671	.	-	0	ID=HMGFGAEG_00984;eC_number=4.1.2.53;Name=rhmA;db_xref=COG:COG3836;gene=rhmA;inference=ab initio prediction:Prodigal:002006,similar to AA sequence:UniProtKB:P76469;locus_tag=HMGFGAEG_00984;product=2-keto-3-deoxy-L-rhamnonate aldolase
FMVJ01000005.1	Prodigal:002006	CDS	295720	296637	.	-	0	ID=HMGFGAEG_00985;eC_number=2.7.1.184;Name=yihV_1;gene=yihV_1;inference=ab initio prediction:Prodigal:002006,similar to AA sequence:UniProtKB:P32143;locus_tag=HMGFGAEG_00985;product=Sulfofructose kinase
FMVJ01000005.1	Prodigal:002006	CDS	296787	297608	.	+	0	ID=HMGFGAEG_00986;Name=xynR;db_xref=COG:COG1414;gene=xynR;inference=ab initio prediction:Prodigal:002006,similar to AA sequence:UniProtKB:P77300;locus_tag=HMGFGAEG_00986;product=HTH-type transcriptional regulator XynR
FMVJ01000005.1	Prodigal:002006	CDS	297632	298513	.	+	0	ID=HMGFGAEG_00987;eC_number=4.3.3.7;Name=dapA_1;db_xref=COG:COG0329;gene=dapA_1;inference=ab initio prediction:Prodigal:002006,similar to AA sequence:UniProtKB:Q04796;locus_tag=HMGFGAEG_00987;product=4-hydroxy-tetrahydrodipicolinate synthase
FMVJ01000005.1	Prodigal:002006	CDS	298744	299562	.	+	0	ID=HMGFGAEG_00988;Name=fliY_1;db_xref=COG:COG0834;gene=fliY_1;inference=ab initio prediction:Prodigal:002006,similar to AA sequence:UniProtKB:P0AEM9;locus_tag=HMGFGAEG_00988;product=L-cystine-binding protein FliY
FMVJ01000005.1	Prodigal:002006	CDS	299673	300392	.	+	0	ID=HMGFGAEG_00989;Name=glnP_1;db_xref=COG:COG0765;gene=glnP_1;inference=ab initio prediction:Prodigal:002006,similar to AA sequence:UniProtKB:P0AEQ6;locus_tag=HMGFGAEG_00989;product=Glutamine transport system permease protein GlnP
FMVJ01000005.1	Prodigal:002006	CDS	300389	301045	.	+	0	ID=HMGFGAEG_00990;Name=yecS_1;db_xref=COG:COG0765;gene=yecS_1;inference=ab initio prediction:Prodigal:002006,similar to AA sequence:UniProtKB:P0AFT2;locus_tag=HMGFGAEG_00990;product=L-cystine transport system permease protein YecS
FMVJ01000005.1	Prodigal:002006	CDS	301026	301757	.	+	0	ID=HMGFGAEG_00991;Name=glnQ_2;gene=glnQ_2;inference=ab initio prediction:Prodigal:002006,similar to AA sequence:UniProtKB:P27675;locus_tag=HMGFGAEG_00991;product=Glutamine transport ATP-binding protein GlnQ
FMVJ01000005.1	Prodigal:002006	CDS	301994	302956	.	+	0	ID=HMGFGAEG_00992;inference=ab initio prediction:Prodigal:002006,similar to AA sequence:UniProtKB:B3EWP1;locus_tag=HMGFGAEG_00992;note=UPF0065 protein in clcB-clcD intergenic region;product=hypothetical protein
FMVJ01000005.1	Prodigal:002006	CDS	302980	303477	.	+	0	ID=HMGFGAEG_00993;inference=ab initio prediction:Prodigal:002006;locus_tag=HMGFGAEG_00993;product=hypothetical protein
FMVJ01000005.1	Prodigal:002006	CDS	303485	305002	.	+	0	ID=HMGFGAEG_00994;inference=ab initio prediction:Prodigal:002006;locus_tag=HMGFGAEG_00994;product=hypothetical protein
FMVJ01000005.1	Prodigal:002006	CDS	305176	305487	.	+	0	ID=HMGFGAEG_00995;inference=ab initio prediction:Prodigal:002006;locus_tag=HMGFGAEG_00995;product=hypothetical protein
FMVJ01000005.1	Prodigal:002006	CDS	305585	306733	.	-	0	ID=HMGFGAEG_00996;eC_number=1.3.99.-;Name=mmgC_1;db_xref=COG:COG1960;gene=mmgC_1;inference=ab initio prediction:Prodigal:002006,similar to AA sequence:UniProtKB:P45857;locus_tag=HMGFGAEG_00996;product=Acyl-CoA dehydrogenase
FMVJ01000005.1	Prodigal:002006	CDS	307152	307937	.	+	0	ID=HMGFGAEG_00997;eC_number=4.2.1.150;db_xref=COG:COG1024;inference=ab initio prediction:Prodigal:002006,similar to AA sequence:UniProtKB:Q0AVM1;locus_tag=HMGFGAEG_00997;product=Crotonyl-CoA hydratase
FMVJ01000005.1	Prodigal:002006	CDS	307941	308780	.	+	0	ID=HMGFGAEG_00998;eC_number=3.6.3.-;Name=lptB_3;db_xref=COG:COG1137;gene=lptB_3;inference=ab initio prediction:Prodigal:002006,similar to AA sequence:UniProtKB:P45073;locus_tag=HMGFGAEG_00998;product=Lipopolysaccharide export system ATP-binding protein LptB
FMVJ01000005.1	Prodigal:002006	CDS	308780	309658	.	+	0	ID=HMGFGAEG_00999;Name=livH_3;db_xref=COG:COG0559;gene=livH_3;inference=ab initio prediction:Prodigal:002006,similar to AA sequence:UniProtKB:P0AEX7;locus_tag=HMGFGAEG_00999;product=High-affinity branched-chain amino acid transport system permease protein LivH
FMVJ01000005.1	Prodigal:002006	CDS	309658	310698	.	+	0	ID=HMGFGAEG_01000;inference=ab initio prediction:Prodigal:002006;locus_tag=HMGFGAEG_01000;product=hypothetical protein
FMVJ01000005.1	Prodigal:002006	CDS	310760	311896	.	+	0	ID=HMGFGAEG_01001;Name=braC_2;db_xref=COG:COG0683;gene=braC_2;inference=ab initio prediction:Prodigal:002006,similar to AA sequence:UniProtKB:P21175;locus_tag=HMGFGAEG_01001;product=Leucine-%2C isoleucine-%2C valine-%2C threonine-%2C and alanine-binding protein
FMVJ01000005.1	Prodigal:002006	CDS	311902	312711	.	+	0	ID=HMGFGAEG_01002;Name=livF_3;db_xref=COG:COG0410;gene=livF_3;inference=ab initio prediction:Prodigal:002006,similar to AA sequence:UniProtKB:P22731;locus_tag=HMGFGAEG_01002;product=High-affinity branched-chain amino acid transport ATP-binding protein LivF
FMVJ01000005.1	Prodigal:002006	CDS	312720	314552	.	+	0	ID=HMGFGAEG_01003;eC_number=6.2.1.3;db_xref=COG:COG1022;inference=ab initio prediction:Prodigal:002006,similar to AA sequence:UniProtKB:O53521;locus_tag=HMGFGAEG_01003;product=Long-chain-fatty-acid--CoA ligase FadD15
FMVJ01000005.1	Prodigal:002006	CDS	314582	315763	.	+	0	ID=HMGFGAEG_01004;eC_number=2.3.1.16;Name=bktB;db_xref=COG:COG0183;gene=bktB;inference=ab initio prediction:Prodigal:002006,similar to AA sequence:UniProtKB:Q0KBP1;locus_tag=HMGFGAEG_01004;product=Beta-ketothiolase BktB
FMVJ01000005.1	Prodigal:002006	CDS	315854	316570	.	+	0	ID=HMGFGAEG_01005;Name=kstR2;gene=kstR2;inference=ab initio prediction:Prodigal:002006,similar to AA sequence:UniProtKB:A0R4Z6;locus_tag=HMGFGAEG_01005;product=HTH-type transcriptional repressor KstR2
FMVJ01000005.1	Prodigal:002006	CDS	316599	317285	.	+	0	ID=HMGFGAEG_01006;inference=ab initio prediction:Prodigal:002006;locus_tag=HMGFGAEG_01006;product=hypothetical protein
FMVJ01000005.1	Prodigal:002006	CDS	317299	319647	.	-	0	ID=HMGFGAEG_01007;eC_number=1.1.1.35;Name=fadN;db_xref=COG:COG1024;gene=fadN;inference=ab initio prediction:Prodigal:002006,similar to AA sequence:UniProtKB:O32178;locus_tag=HMGFGAEG_01007;product=putative 3-hydroxyacyl-CoA dehydrogenase
FMVJ01000005.1	Prodigal:002006	CDS	319984	320193	.	-	0	ID=HMGFGAEG_01008;inference=ab initio prediction:Prodigal:002006;locus_tag=HMGFGAEG_01008;product=hypothetical protein
FMVJ01000005.1	Prodigal:002006	CDS	320190	320990	.	-	0	ID=HMGFGAEG_01009;inference=ab initio prediction:Prodigal:002006;locus_tag=HMGFGAEG_01009;product=hypothetical protein
FMVJ01000005.1	Prodigal:002006	CDS	321162	321482	.	-	0	ID=HMGFGAEG_01010;inference=ab initio prediction:Prodigal:002006;locus_tag=HMGFGAEG_01010;product=hypothetical protein
FMVJ01000005.1	Prodigal:002006	CDS	321625	322443	.	-	0	ID=HMGFGAEG_01011;eC_number=2.7.1.218;Name=frlD;db_xref=COG:COG0524;gene=frlD;inference=ab initio prediction:Prodigal:002006,similar to AA sequence:UniProtKB:P45543;locus_tag=HMGFGAEG_01011;product=Fructoselysine 6-kinase
FMVJ01000005.1	Prodigal:002006	CDS	322481	323494	.	-	0	ID=HMGFGAEG_01012;eC_number=3.5.-.-;Name=frlB;db_xref=COG:COG2222;gene=frlB;inference=ab initio prediction:Prodigal:002006,similar to AA sequence:UniProtKB:O32157;locus_tag=HMGFGAEG_01012;product=Fructosamine deglycase FrlB
FMVJ01000005.1	Prodigal:002006	CDS	323736	324473	.	+	0	ID=HMGFGAEG_01013;Name=gamR;gene=gamR;inference=ab initio prediction:Prodigal:002006,similar to AA sequence:UniProtKB:O31459;locus_tag=HMGFGAEG_01013;product=HTH-type transcriptional repressor GamR
FMVJ01000005.1	Prodigal:002006	CDS	325003	325830	.	+	0	ID=HMGFGAEG_01014;Name=fliY_2;db_xref=COG:COG0834;gene=fliY_2;inference=ab initio prediction:Prodigal:002006,similar to AA sequence:UniProtKB:P0AEM9;locus_tag=HMGFGAEG_01014;product=L-cystine-binding protein FliY
FMVJ01000005.1	Prodigal:002006	CDS	325880	327163	.	+	0	ID=HMGFGAEG_01015;eC_number=1.4.3.-;Name=puuB_1;gene=puuB_1;inference=ab initio prediction:Prodigal:002006,similar to AA sequence:UniProtKB:P37906;locus_tag=HMGFGAEG_01015;product=Gamma-glutamylputrescine oxidoreductase
FMVJ01000005.1	Prodigal:002006	CDS	327208	328182	.	+	0	ID=HMGFGAEG_01016;inference=ab initio prediction:Prodigal:002006;locus_tag=HMGFGAEG_01016;product=hypothetical protein
FMVJ01000005.1	Prodigal:002006	CDS	328229	329011	.	+	0	ID=HMGFGAEG_01017;Name=glnQ_3;gene=glnQ_3;inference=ab initio prediction:Prodigal:002006,similar to AA sequence:UniProtKB:P27675;locus_tag=HMGFGAEG_01017;product=Glutamine transport ATP-binding protein GlnQ
FMVJ01000005.1	Prodigal:002006	CDS	329055	330662	.	+	0	ID=HMGFGAEG_01018;db_xref=COG:COG1233;inference=ab initio prediction:Prodigal:002006,similar to AA sequence:UniProtKB:P9WKP7;locus_tag=HMGFGAEG_01018;product=putative protein
FMVJ01000005.1	Prodigal:002006	CDS	330795	331853	.	+	0	ID=HMGFGAEG_01019;inference=ab initio prediction:Prodigal:002006;locus_tag=HMGFGAEG_01019;product=hypothetical protein
FMVJ01000005.1	Prodigal:002006	CDS	331914	333152	.	+	0	ID=HMGFGAEG_01020;inference=ab initio prediction:Prodigal:002006;locus_tag=HMGFGAEG_01020;product=hypothetical protein
FMVJ01000005.1	Prodigal:002006	CDS	333138	333530	.	-	0	ID=HMGFGAEG_01021;inference=ab initio prediction:Prodigal:002006;locus_tag=HMGFGAEG_01021;product=hypothetical protein
FMVJ01000005.1	Prodigal:002006	CDS	333577	334740	.	-	0	ID=HMGFGAEG_01022;eC_number=2.4.2.53;Name=arnC;gene=arnC;inference=ab initio prediction:Prodigal:002006,protein motif:HAMAP:MF_01164;locus_tag=HMGFGAEG_01022;product=Undecaprenyl-phosphate 4-deoxy-4-formamido-L-arabinose transferase
FMVJ01000005.1	Prodigal:002006	CDS	335060	335734	.	+	0	ID=HMGFGAEG_01023;eC_number=2.-.-.-;Name=epsL;db_xref=COG:COG2148;gene=epsL;inference=ab initio prediction:Prodigal:002006,similar to AA sequence:UniProtKB:P71062;locus_tag=HMGFGAEG_01023;product=putative sugar transferase EpsL
FMVJ01000005.1	Prodigal:002006	CDS	335777	337228	.	+	0	ID=HMGFGAEG_01024;inference=ab initio prediction:Prodigal:002006;locus_tag=HMGFGAEG_01024;product=hypothetical protein
FMVJ01000005.1	Prodigal:002006	CDS	337323	338801	.	+	0	ID=HMGFGAEG_01025;inference=ab initio prediction:Prodigal:002006;locus_tag=HMGFGAEG_01025;product=hypothetical protein
FMVJ01000005.1	Prodigal:002006	CDS	338804	340072	.	+	0	ID=HMGFGAEG_01026;inference=ab initio prediction:Prodigal:002006;locus_tag=HMGFGAEG_01026;product=hypothetical protein
FMVJ01000005.1	Prodigal:002006	CDS	340121	341239	.	+	0	ID=HMGFGAEG_01027;eC_number=2.4.1.250;Name=mshA_1;gene=mshA_1;inference=ab initio prediction:Prodigal:002006,protein motif:HAMAP:MF_01695;locus_tag=HMGFGAEG_01027;product=D-inositol-3-phosphate glycosyltransferase
FMVJ01000005.1	Prodigal:002006	CDS	341239	342459	.	+	0	ID=HMGFGAEG_01028;eC_number=2.4.1.250;Name=mshA_2;gene=mshA_2;inference=ab initio prediction:Prodigal:002006,protein motif:HAMAP:MF_01695;locus_tag=HMGFGAEG_01028;product=D-inositol-3-phosphate glycosyltransferase
FMVJ01000005.1	Prodigal:002006	CDS	342473	343465	.	-	0	ID=HMGFGAEG_01029;inference=ab initio prediction:Prodigal:002006;locus_tag=HMGFGAEG_01029;product=hypothetical protein
FMVJ01000005.1	Prodigal:002006	CDS	343626	344738	.	+	0	ID=HMGFGAEG_01030;eC_number=2.4.1.250;Name=mshA_3;gene=mshA_3;inference=ab initio prediction:Prodigal:002006,protein motif:HAMAP:MF_01695;locus_tag=HMGFGAEG_01030;product=D-inositol-3-phosphate glycosyltransferase
FMVJ01000005.1	Prodigal:002006	CDS	344786	346600	.	+	0	ID=HMGFGAEG_01031;inference=ab initio prediction:Prodigal:002006;locus_tag=HMGFGAEG_01031;product=hypothetical protein
FMVJ01000005.1	Prodigal:002006	CDS	347295	349094	.	-	0	ID=HMGFGAEG_01032;inference=ab initio prediction:Prodigal:002006;locus_tag=HMGFGAEG_01032;product=hypothetical protein
FMVJ01000005.1	Prodigal:002006	CDS	350127	351287	.	-	0	ID=HMGFGAEG_01033;eC_number=4.4.1.13;Name=metC_1;db_xref=COG:COG0626;gene=metC_1;inference=ab initio prediction:Prodigal:002006,similar to AA sequence:UniProtKB:Q83A83;locus_tag=HMGFGAEG_01033;product=Cystathionine beta-lyase
FMVJ01000005.1	Prodigal:002006	CDS	351287	352660	.	-	0	ID=HMGFGAEG_01034;eC_number=4.2.1.22;Name=cbs;db_xref=COG:COG0031;gene=cbs;inference=ab initio prediction:Prodigal:002006,similar to AA sequence:UniProtKB:P9WP51;locus_tag=HMGFGAEG_01034;product=Putative cystathionine beta-synthase
FMVJ01000005.1	Prodigal:002006	CDS	352974	353903	.	+	0	ID=HMGFGAEG_01035;Name=dmlR_4;gene=dmlR_4;inference=ab initio prediction:Prodigal:002006,similar to AA sequence:UniProtKB:P76250;locus_tag=HMGFGAEG_01035;product=HTH-type transcriptional regulator DmlR
FMVJ01000005.1	Prodigal:002006	CDS	354030	359975	.	+	0	ID=HMGFGAEG_01036;eC_number=2.7.13.3;Name=rcsC_4;gene=rcsC_4;inference=ab initio prediction:Prodigal:002006,protein motif:HAMAP:MF_00979;locus_tag=HMGFGAEG_01036;product=Sensor histidine kinase RcsC
FMVJ01000005.1	Prodigal:002006	CDS	359975	362071	.	+	0	ID=HMGFGAEG_01037;eC_number=2.7.13.3;Name=rcsC_5;gene=rcsC_5;inference=ab initio prediction:Prodigal:002006,protein motif:HAMAP:MF_00979;locus_tag=HMGFGAEG_01037;product=Sensor histidine kinase RcsC
FMVJ01000005.1	Prodigal:002006	CDS	362145	362729	.	+	0	ID=HMGFGAEG_01038;inference=ab initio prediction:Prodigal:002006;locus_tag=HMGFGAEG_01038;product=hypothetical protein
FMVJ01000005.1	Prodigal:002006	CDS	362745	363410	.	-	0	ID=HMGFGAEG_01039;Name=fixK_1;db_xref=COG:COG0664;gene=fixK_1;inference=ab initio prediction:Prodigal:002006,similar to AA sequence:UniProtKB:P26488;locus_tag=HMGFGAEG_01039;product=Nitrogen fixation regulation protein FixK
FMVJ01000005.1	Prodigal:002006	CDS	363523	363900	.	-	0	ID=HMGFGAEG_01040;Name=fixJ_1;gene=fixJ_1;inference=ab initio prediction:Prodigal:002006,similar to AA sequence:UniProtKB:P10958;locus_tag=HMGFGAEG_01040;product=Transcriptional regulatory protein FixJ
FMVJ01000005.1	Prodigal:002006	CDS	364008	364649	.	-	0	ID=HMGFGAEG_01041;Name=fixJ_2;gene=fixJ_2;inference=ab initio prediction:Prodigal:002006,similar to AA sequence:UniProtKB:P10958;locus_tag=HMGFGAEG_01041;product=Transcriptional regulatory protein FixJ
FMVJ01000005.1	Prodigal:002006	CDS	364639	366177	.	-	0	ID=HMGFGAEG_01042;eC_number=2.7.-.-;Name=sasA_2;gene=sasA_2;inference=ab initio prediction:Prodigal:002006,protein motif:HAMAP:MF_01837;locus_tag=HMGFGAEG_01042;product=Adaptive-response sensory-kinase SasA
FMVJ01000005.1	Prodigal:002006	CDS	366311	367351	.	-	0	ID=HMGFGAEG_01043;Name=rfnT_1;gene=rfnT_1;inference=ab initio prediction:Prodigal:002006,similar to AA sequence:UniProtKB:A6X7E7;locus_tag=HMGFGAEG_01043;product=Riboflavin transporter RfnT
FMVJ01000005.1	Prodigal:002006	CDS	367423	367572	.	-	0	ID=HMGFGAEG_01044;inference=ab initio prediction:Prodigal:002006;locus_tag=HMGFGAEG_01044;product=hypothetical protein
FMVJ01000005.1	Prodigal:002006	CDS	367576	369825	.	-	0	ID=HMGFGAEG_01045;eC_number=7.2.2.8;Name=copA_1;gene=copA_1;inference=ab initio prediction:Prodigal:002006,similar to AA sequence:UniProtKB:P32113;locus_tag=HMGFGAEG_01045;product=putative copper-importing P-type ATPase A
FMVJ01000005.1	Prodigal:002006	CDS	369842	370336	.	-	0	ID=HMGFGAEG_01046;inference=ab initio prediction:Prodigal:002006;locus_tag=HMGFGAEG_01046;product=hypothetical protein
FMVJ01000005.1	Prodigal:002006	CDS	370350	371810	.	-	0	ID=HMGFGAEG_01047;inference=ab initio prediction:Prodigal:002006;locus_tag=HMGFGAEG_01047;product=hypothetical protein
FMVJ01000005.1	Prodigal:002006	CDS	371952	372836	.	-	0	ID=HMGFGAEG_01048;Name=fixP_1;db_xref=COG:COG2010;gene=fixP_1;inference=ab initio prediction:Prodigal:002006,similar to AA sequence:UniProtKB:Q03075;locus_tag=HMGFGAEG_01048;product=Cbb3-type cytochrome c oxidase subunit FixP
FMVJ01000005.1	Prodigal:002006	CDS	372841	372996	.	-	0	ID=HMGFGAEG_01049;inference=ab initio prediction:Prodigal:002006;locus_tag=HMGFGAEG_01049;product=hypothetical protein
FMVJ01000005.1	Prodigal:002006	CDS	373008	373742	.	-	0	ID=HMGFGAEG_01050;inference=ab initio prediction:Prodigal:002006;locus_tag=HMGFGAEG_01050;product=hypothetical protein
FMVJ01000005.1	Prodigal:002006	CDS	373754	375418	.	-	0	ID=HMGFGAEG_01051;eC_number=1.9.3.1;Name=fixN_1;db_xref=COG:COG3278;gene=fixN_1;inference=ab initio prediction:Prodigal:002006,similar to AA sequence:UniProtKB:Q03073;locus_tag=HMGFGAEG_01051;product=Cytochrome c oxidase subunit 1 %2C bacteroid
FMVJ01000005.1	Prodigal:002006	CDS	375552	376895	.	-	0	ID=HMGFGAEG_01052;eC_number=1.3.98.3;Name=hemN_1;db_xref=COG:COG0635;gene=hemN_1;inference=ab initio prediction:Prodigal:002006,similar to AA sequence:UniProtKB:O34162;locus_tag=HMGFGAEG_01052;product=Oxygen-independent coproporphyrinogen III oxidase
FMVJ01000005.1	Prodigal:002006	CDS	377077	378057	.	+	0	ID=HMGFGAEG_01053;eC_number=3.4.21.107;Name=degQ_1;db_xref=COG:COG0265;gene=degQ_1;inference=ab initio prediction:Prodigal:002006,similar to AA sequence:UniProtKB:P39099;locus_tag=HMGFGAEG_01053;product=Periplasmic pH-dependent serine endoprotease DegQ
FMVJ01000005.1	Prodigal:002006	CDS	378126	378962	.	+	0	ID=HMGFGAEG_01054;eC_number=1.-.-.-;db_xref=COG:COG0656;inference=ab initio prediction:Prodigal:002006,similar to AA sequence:UniProtKB:A0QV10;locus_tag=HMGFGAEG_01054;product=putative oxidoreductase/MSMEI_2347
FMVJ01000005.1	Prodigal:002006	CDS	379016	379849	.	+	0	ID=HMGFGAEG_01055;eC_number=3.1.3.7;Name=cysQ_2;gene=cysQ_2;inference=ab initio prediction:Prodigal:002006,protein motif:HAMAP:MF_02095;locus_tag=HMGFGAEG_01055;product=3'(2')%2C5'-bisphosphate nucleotidase CysQ
FMVJ01000005.1	Prodigal:002006	CDS	379840	380454	.	-	0	ID=HMGFGAEG_01056;inference=ab initio prediction:Prodigal:002006;locus_tag=HMGFGAEG_01056;product=hypothetical protein
FMVJ01000005.1	Prodigal:002006	CDS	380611	381147	.	-	0	ID=HMGFGAEG_01057;inference=ab initio prediction:Prodigal:002006;locus_tag=HMGFGAEG_01057;product=hypothetical protein
FMVJ01000005.1	Prodigal:002006	CDS	381208	382455	.	-	0	ID=HMGFGAEG_01058;eC_number=1.1.1.95;Name=serA_2;db_xref=COG:COG0111;gene=serA_2;inference=ab initio prediction:Prodigal:002006,similar to AA sequence:UniProtKB:P0A9T0;locus_tag=HMGFGAEG_01058;product=D-3-phosphoglycerate dehydrogenase
FMVJ01000005.1	Prodigal:002006	CDS	382911	383684	.	+	0	ID=HMGFGAEG_01059;inference=ab initio prediction:Prodigal:002006;locus_tag=HMGFGAEG_01059;product=hypothetical protein
FMVJ01000005.1	Prodigal:002006	CDS	383789	384733	.	+	0	ID=HMGFGAEG_01060;inference=ab initio prediction:Prodigal:002006;locus_tag=HMGFGAEG_01060;product=hypothetical protein
FMVJ01000005.1	Prodigal:002006	CDS	384734	386245	.	-	0	ID=HMGFGAEG_01061;eC_number=2.7.8.-;Name=clsB;gene=clsB;inference=ab initio prediction:Prodigal:002006,protein motif:HAMAP:MF_01917;locus_tag=HMGFGAEG_01061;product=Cardiolipin synthase B
FMVJ01000005.1	Prodigal:002006	CDS	386515	386901	.	+	0	ID=HMGFGAEG_01062;inference=ab initio prediction:Prodigal:002006;locus_tag=HMGFGAEG_01062;product=hypothetical protein
FMVJ01000005.1	Prodigal:002006	CDS	387056	388339	.	+	0	ID=HMGFGAEG_01063;eC_number=2.7.7.27;Name=glgC;db_xref=COG:COG0448;gene=glgC;inference=ab initio prediction:Prodigal:002006,similar to AA sequence:UniProtKB:P39669;locus_tag=HMGFGAEG_01063;product=Glucose-1-phosphate adenylyltransferase
FMVJ01000005.1	Prodigal:002006	CDS	388336	389787	.	+	0	ID=HMGFGAEG_01064;eC_number=2.4.1.21;Name=glgA1;db_xref=COG:COG0297;gene=glgA1;inference=ab initio prediction:Prodigal:002006,similar to AA sequence:UniProtKB:P0A3F3;locus_tag=HMGFGAEG_01064;product=Glycogen synthase 1
FMVJ01000005.1	Prodigal:002006	CDS	389798	392005	.	-	0	ID=HMGFGAEG_01065;eC_number=3.2.1.-;Name=glgX;db_xref=COG:COG1523;gene=glgX;inference=ab initio prediction:Prodigal:002006,similar to AA sequence:UniProtKB:P9WQ25;locus_tag=HMGFGAEG_01065;product=Glycogen operon protein GlgX 
FMVJ01000005.1	Prodigal:002006	CDS	392101	394329	.	-	0	ID=HMGFGAEG_01066;eC_number=2.4.1.18;Name=glgB_1;db_xref=COG:COG0296;gene=glgB_1;inference=ab initio prediction:Prodigal:002006,similar to AA sequence:UniProtKB:P07762;locus_tag=HMGFGAEG_01066;product=1%2C4-alpha-glucan branching enzyme GlgB
FMVJ01000005.1	Prodigal:002006	CDS	394473	399317	.	-	0	ID=HMGFGAEG_01067;eC_number=2.4.1.18;Name=glgB_2;gene=glgB_2;inference=ab initio prediction:Prodigal:002006,protein motif:HAMAP:MF_00685;locus_tag=HMGFGAEG_01067;product=1%2C4-alpha-glucan branching enzyme GlgB
FMVJ01000005.1	Prodigal:002006	CDS	399314	401134	.	-	0	ID=HMGFGAEG_01068;eC_number=3.2.1.141;Name=treZ;db_xref=COG:COG0296;gene=treZ;inference=ab initio prediction:Prodigal:002006,similar to AA sequence:UniProtKB:Q9RX51;locus_tag=HMGFGAEG_01068;product=Malto-oligosyltrehalose trehalohydrolase
FMVJ01000005.1	Prodigal:002006	CDS	401406	402935	.	+	0	ID=HMGFGAEG_01069;eC_number=2.4.1.21;Name=glgA;db_xref=COG:COG0297;gene=glgA;inference=ab initio prediction:Prodigal:002006,similar to AA sequence:UniProtKB:P0A6U8;locus_tag=HMGFGAEG_01069;product=Glycogen synthase
FMVJ01000005.1	Prodigal:002006	CDS	403044	403190	.	+	0	ID=HMGFGAEG_01070;inference=ab initio prediction:Prodigal:002006;locus_tag=HMGFGAEG_01070;product=hypothetical protein
FMVJ01000005.1	Prodigal:002006	CDS	403841	404569	.	+	0	ID=HMGFGAEG_01071;Name=degU_1;db_xref=COG:COG2197;gene=degU_1;inference=ab initio prediction:Prodigal:002006,similar to AA sequence:UniProtKB:P13800;locus_tag=HMGFGAEG_01071;product=Transcriptional regulatory protein DegU
FMVJ01000005.1	Prodigal:002006	CDS	404613	407243	.	+	0	ID=HMGFGAEG_01072;eC_number=2.7.13.3;Name=rcsC_6;gene=rcsC_6;inference=ab initio prediction:Prodigal:002006,protein motif:HAMAP:MF_00979;locus_tag=HMGFGAEG_01072;product=Sensor histidine kinase RcsC
FMVJ01000005.1	Prodigal:002006	CDS	407367	408749	.	+	0	ID=HMGFGAEG_01073;inference=ab initio prediction:Prodigal:002006;locus_tag=HMGFGAEG_01073;product=hypothetical protein
FMVJ01000005.1	Prodigal:002006	CDS	408813	409781	.	-	0	ID=HMGFGAEG_01074;inference=ab initio prediction:Prodigal:002006;locus_tag=HMGFGAEG_01074;product=hypothetical protein
FMVJ01000005.1	Prodigal:002006	CDS	409790	410785	.	-	0	ID=HMGFGAEG_01075;inference=ab initio prediction:Prodigal:002006;locus_tag=HMGFGAEG_01075;product=hypothetical protein
FMVJ01000005.1	Prodigal:002006	CDS	410810	412306	.	-	0	ID=HMGFGAEG_01076;inference=ab initio prediction:Prodigal:002006;locus_tag=HMGFGAEG_01076;product=hypothetical protein
FMVJ01000005.1	Prodigal:002006	CDS	412515	412973	.	+	0	ID=HMGFGAEG_01077;inference=ab initio prediction:Prodigal:002006;locus_tag=HMGFGAEG_01077;product=hypothetical protein
FMVJ01000005.1	Prodigal:002006	CDS	412992	413411	.	-	0	ID=HMGFGAEG_01078;inference=ab initio prediction:Prodigal:002006;locus_tag=HMGFGAEG_01078;product=hypothetical protein
FMVJ01000005.1	Prodigal:002006	CDS	413408	413950	.	-	0	ID=HMGFGAEG_01079;inference=ab initio prediction:Prodigal:002006;locus_tag=HMGFGAEG_01079;product=hypothetical protein
FMVJ01000005.1	Prodigal:002006	CDS	413967	415301	.	-	0	ID=HMGFGAEG_01080;inference=ab initio prediction:Prodigal:002006;locus_tag=HMGFGAEG_01080;product=hypothetical protein
FMVJ01000005.1	Prodigal:002006	CDS	415341	416102	.	-	0	ID=HMGFGAEG_01081;inference=ab initio prediction:Prodigal:002006;locus_tag=HMGFGAEG_01081;product=hypothetical protein
FMVJ01000005.1	Prodigal:002006	CDS	416137	416652	.	-	0	ID=HMGFGAEG_01082;inference=ab initio prediction:Prodigal:002006;locus_tag=HMGFGAEG_01082;product=hypothetical protein
FMVJ01000005.1	Prodigal:002006	CDS	416757	416933	.	-	0	ID=HMGFGAEG_01083;inference=ab initio prediction:Prodigal:002006;locus_tag=HMGFGAEG_01083;product=hypothetical protein
FMVJ01000005.1	Prodigal:002006	CDS	417203	417718	.	-	0	ID=HMGFGAEG_01084;inference=ab initio prediction:Prodigal:002006;locus_tag=HMGFGAEG_01084;product=hypothetical protein
FMVJ01000005.1	Prodigal:002006	CDS	418004	419509	.	+	0	ID=HMGFGAEG_01085;Name=sctC;gene=sctC;inference=ab initio prediction:Prodigal:002006,protein motif:HAMAP:MF_02219;locus_tag=HMGFGAEG_01085;product=Type 3 secretion system secretin
FMVJ01000005.1	Prodigal:002006	CDS	419940	421358	.	-	0	ID=HMGFGAEG_01086;eC_number=2.7.7.-;Name=selO;gene=selO;inference=ab initio prediction:Prodigal:002006,protein motif:HAMAP:MF_00692;locus_tag=HMGFGAEG_01086;product=Protein adenylyltransferase SelO
FMVJ01000005.1	Prodigal:002006	CDS	421651	421866	.	+	0	ID=HMGFGAEG_01087;inference=ab initio prediction:Prodigal:002006;locus_tag=HMGFGAEG_01087;product=hypothetical protein
FMVJ01000005.1	Prodigal:002006	CDS	421923	422291	.	+	0	ID=HMGFGAEG_01088;inference=ab initio prediction:Prodigal:002006;locus_tag=HMGFGAEG_01088;product=hypothetical protein
FMVJ01000005.1	Prodigal:002006	CDS	422358	425672	.	+	0	ID=HMGFGAEG_01089;eC_number=3.6.4.-;Name=mfd_1;db_xref=COG:COG1197;gene=mfd_1;inference=ab initio prediction:Prodigal:002006,similar to AA sequence:UniProtKB:P30958;locus_tag=HMGFGAEG_01089;product=Transcription-repair-coupling factor
FMVJ01000005.1	Prodigal:002006	CDS	425765	425992	.	+	0	ID=HMGFGAEG_01090;inference=ab initio prediction:Prodigal:002006;locus_tag=HMGFGAEG_01090;product=hypothetical protein
FMVJ01000005.1	Prodigal:002006	CDS	426140	427627	.	+	0	ID=HMGFGAEG_01091;inference=ab initio prediction:Prodigal:002006;locus_tag=HMGFGAEG_01091;product=hypothetical protein
FMVJ01000005.1	Prodigal:002006	CDS	427631	428098	.	-	0	ID=HMGFGAEG_01092;Name=greB;gene=greB;inference=ab initio prediction:Prodigal:002006,protein motif:HAMAP:MF_00930;locus_tag=HMGFGAEG_01092;product=Transcription elongation factor GreB
FMVJ01000005.1	Prodigal:002006	CDS	428161	429279	.	-	0	ID=HMGFGAEG_01093;inference=ab initio prediction:Prodigal:002006;locus_tag=HMGFGAEG_01093;product=hypothetical protein
FMVJ01000005.1	Prodigal:002006	CDS	429276	430301	.	-	0	ID=HMGFGAEG_01094;Name=livH_4;db_xref=COG:COG0559;gene=livH_4;inference=ab initio prediction:Prodigal:002006,similar to AA sequence:UniProtKB:P0AEX7;locus_tag=HMGFGAEG_01094;product=High-affinity branched-chain amino acid transport system permease protein LivH
FMVJ01000005.1	Prodigal:002006	CDS	430298	431023	.	-	0	ID=HMGFGAEG_01095;Name=livF_4;db_xref=COG:COG0410;gene=livF_4;inference=ab initio prediction:Prodigal:002006,similar to AA sequence:UniProtKB:P22731;locus_tag=HMGFGAEG_01095;product=High-affinity branched-chain amino acid transport ATP-binding protein LivF
FMVJ01000005.1	Prodigal:002006	CDS	431016	431792	.	-	0	ID=HMGFGAEG_01096;Name=artM;db_xref=COG:COG1126;gene=artM;inference=ab initio prediction:Prodigal:002006,similar to AA sequence:UniProtKB:P54537;locus_tag=HMGFGAEG_01096;product=Arginine transport ATP-binding protein ArtM
FMVJ01000005.1	Prodigal:002006	CDS	431798	432988	.	-	0	ID=HMGFGAEG_01097;Name=braC_3;db_xref=COG:COG0683;gene=braC_3;inference=ab initio prediction:Prodigal:002006,similar to AA sequence:UniProtKB:P21175;locus_tag=HMGFGAEG_01097;product=Leucine-%2C isoleucine-%2C valine-%2C threonine-%2C and alanine-binding protein
FMVJ01000005.1	Prodigal:002006	CDS	433089	434024	.	-	0	ID=HMGFGAEG_01098;Name=ribN_1;gene=ribN_1;inference=ab initio prediction:Prodigal:002006,similar to AA sequence:UniProtKB:Q9KKU0;locus_tag=HMGFGAEG_01098;product=Riboflavin transporter
FMVJ01000005.1	Prodigal:002006	CDS	434108	434563	.	+	0	ID=HMGFGAEG_01099;inference=ab initio prediction:Prodigal:002006;locus_tag=HMGFGAEG_01099;product=hypothetical protein
FMVJ01000005.1	Prodigal:002006	CDS	434560	435474	.	-	0	ID=HMGFGAEG_01100;eC_number=3.1.1.17;Name=gnl;gene=gnl;inference=ab initio prediction:Prodigal:002006,similar to AA sequence:UniProtKB:Q01578;locus_tag=HMGFGAEG_01100;product=Gluconolactonase
FMVJ01000005.1	Prodigal:002006	CDS	435491	436384	.	-	0	ID=HMGFGAEG_01101;inference=ab initio prediction:Prodigal:002006;locus_tag=HMGFGAEG_01101;product=hypothetical protein
FMVJ01000005.1	Prodigal:002006	CDS	436390	437214	.	-	0	ID=HMGFGAEG_01102;eC_number=2.7.4.-;db_xref=COG:COG2326;inference=ab initio prediction:Prodigal:002006,similar to AA sequence:UniProtKB:M9XB82;locus_tag=HMGFGAEG_01102;product=Polyphosphate:AMP/ADP phosphotransferase
FMVJ01000005.1	Prodigal:002006	CDS	437332	437991	.	+	0	ID=HMGFGAEG_01103;eC_number=2.5.1.18;Name=gst;db_xref=COG:COG0625;gene=gst;inference=ab initio prediction:Prodigal:002006,similar to AA sequence:UniProtKB:P45875;locus_tag=HMGFGAEG_01103;product=Glutathione S-transferase GST-4.5
FMVJ01000005.1	Prodigal:002006	CDS	437996	439567	.	-	0	ID=HMGFGAEG_01104;inference=ab initio prediction:Prodigal:002006;locus_tag=HMGFGAEG_01104;product=hypothetical protein
FMVJ01000005.1	Prodigal:002006	CDS	439608	441242	.	-	0	ID=HMGFGAEG_01105;Name=yejF_1;db_xref=COG:COG4172;gene=yejF_1;inference=ab initio prediction:Prodigal:002006,similar to AA sequence:UniProtKB:P33916;locus_tag=HMGFGAEG_01105;product=putative ABC transporter ATP-binding protein YejF
FMVJ01000005.1	Prodigal:002006	CDS	441244	442389	.	-	0	ID=HMGFGAEG_01106;inference=ab initio prediction:Prodigal:002006;locus_tag=HMGFGAEG_01106;product=hypothetical protein
FMVJ01000005.1	Prodigal:002006	CDS	442398	443318	.	-	0	ID=HMGFGAEG_01107;Name=oppB;db_xref=COG:COG0601;gene=oppB;inference=ab initio prediction:Prodigal:002006,similar to AA sequence:UniProtKB:P08005;locus_tag=HMGFGAEG_01107;product=Oligopeptide transport system permease protein OppB
FMVJ01000005.1	Prodigal:002006	CDS	443404	444990	.	-	0	ID=HMGFGAEG_01108;Name=oppA;db_xref=COG:COG4166;gene=oppA;inference=ab initio prediction:Prodigal:002006,similar to AA sequence:UniProtKB:P06202;locus_tag=HMGFGAEG_01108;product=Periplasmic oligopeptide-binding protein
FMVJ01000005.1	Prodigal:002006	CDS	445161	445595	.	-	0	ID=HMGFGAEG_01109;inference=ab initio prediction:Prodigal:002006;locus_tag=HMGFGAEG_01109;product=hypothetical protein
FMVJ01000005.1	Prodigal:002006	CDS	445637	446854	.	-	0	ID=HMGFGAEG_01110;inference=ab initio prediction:Prodigal:002006;locus_tag=HMGFGAEG_01110;product=hypothetical protein
FMVJ01000005.1	Prodigal:002006	CDS	447050	447403	.	+	0	ID=HMGFGAEG_01111;eC_number=3.5.2.17;Name=pucM;db_xref=COG:COG2351;gene=pucM;inference=ab initio prediction:Prodigal:002006,similar to AA sequence:UniProtKB:O32142;locus_tag=HMGFGAEG_01111;product=5-hydroxyisourate hydrolase
FMVJ01000005.1	Prodigal:002006	CDS	447408	448850	.	+	0	ID=HMGFGAEG_01112;inference=ab initio prediction:Prodigal:002006;locus_tag=HMGFGAEG_01112;product=hypothetical protein
FMVJ01000005.1	Prodigal:002006	CDS	448930	449376	.	+	0	ID=HMGFGAEG_01113;Name=kbp;db_xref=COG:COG1652;gene=kbp;inference=ab initio prediction:Prodigal:002006,similar to AA sequence:UniProtKB:P0ADE6;locus_tag=HMGFGAEG_01113;product=Potassium binding protein Kbp
FMVJ01000005.1	Prodigal:002006	CDS	449443	449763	.	+	0	ID=HMGFGAEG_01114;eC_number=2.8.1.-;db_xref=COG:COG0607;inference=ab initio prediction:Prodigal:002006,similar to AA sequence:UniProtKB:D3RPB9;locus_tag=HMGFGAEG_01114;product=Sulfurtransferase
FMVJ01000005.1	Prodigal:002006	CDS	449892	450326	.	+	0	ID=HMGFGAEG_01115;Name=cycA_2;db_xref=COG:COG3909;gene=cycA_2;inference=ab initio prediction:Prodigal:002006,similar to AA sequence:UniProtKB:P00149;locus_tag=HMGFGAEG_01115;product=Cytochrome c'
FMVJ01000005.1	Prodigal:002006	CDS	450387	451337	.	+	0	ID=HMGFGAEG_01116;Name=fdhC;gene=fdhC;inference=ab initio prediction:Prodigal:002006,similar to AA sequence:UniProtKB:M1V1V5;locus_tag=HMGFGAEG_01116;product=Fructose dehydrogenase cytochrome subunit
FMVJ01000005.1	Prodigal:002006	CDS	451360	451977	.	-	0	ID=HMGFGAEG_01117;Name=sutR;db_xref=COG:COG1396;gene=sutR;inference=ab initio prediction:Prodigal:002006,similar to AA sequence:UniProtKB:P77626;locus_tag=HMGFGAEG_01117;product=HTH-type transcriptional regulator SutR
FMVJ01000005.1	Prodigal:002006	CDS	452084	453016	.	-	0	ID=HMGFGAEG_01118;inference=ab initio prediction:Prodigal:002006;locus_tag=HMGFGAEG_01118;product=hypothetical protein
FMVJ01000005.1	Prodigal:002006	CDS	453216	454043	.	+	0	ID=HMGFGAEG_01119;eC_number=3.6.1.54;Name=lpxH;gene=lpxH;inference=ab initio prediction:Prodigal:002006,protein motif:HAMAP:MF_00575;locus_tag=HMGFGAEG_01119;product=UDP-2%2C3-diacylglucosamine hydrolase
FMVJ01000005.1	Prodigal:002006	CDS	454043	455050	.	+	0	ID=HMGFGAEG_01120;eC_number=2.4.1.-;Name=mgtA;db_xref=COG:COG0438;gene=mgtA;inference=ab initio prediction:Prodigal:002006,similar to AA sequence:UniProtKB:P9WMY5;locus_tag=HMGFGAEG_01120;product=GDP-mannose-dependent alpha-mannosyltransferase
FMVJ01000005.1	Prodigal:002006	CDS	455224	456348	.	+	0	ID=HMGFGAEG_01121;Name=hcaT;gene=hcaT;inference=ab initio prediction:Prodigal:002006,similar to AA sequence:UniProtKB:Q47142;locus_tag=HMGFGAEG_01121;product=putative 3-phenylpropionic acid transporter
FMVJ01000005.1	Prodigal:002006	CDS	456318	457301	.	-	0	ID=HMGFGAEG_01122;eC_number=5.1.1.20;Name=ycjG;db_xref=COG:COG4948;gene=ycjG;inference=ab initio prediction:Prodigal:002006,similar to AA sequence:UniProtKB:P51981;locus_tag=HMGFGAEG_01122;product=L-Ala-D/L-Glu epimerase
FMVJ01000005.1	Prodigal:002006	CDS	457389	458534	.	+	0	ID=HMGFGAEG_01123;inference=ab initio prediction:Prodigal:002006;locus_tag=HMGFGAEG_01123;product=hypothetical protein
FMVJ01000005.1	Prodigal:002006	CDS	458539	459339	.	+	0	ID=HMGFGAEG_01124;Name=mkl;db_xref=COG:COG1127;gene=mkl;inference=ab initio prediction:Prodigal:002006,similar to AA sequence:UniProtKB:P9WQL5;locus_tag=HMGFGAEG_01124;product=putative ribonucleotide transport ATP-binding protein mkl
FMVJ01000005.1	Prodigal:002006	CDS	459349	460686	.	+	0	ID=HMGFGAEG_01125;Name=smc_2;gene=smc_2;inference=ab initio prediction:Prodigal:002006,protein motif:HAMAP:MF_01894;locus_tag=HMGFGAEG_01125;product=Chromosome partition protein Smc
FMVJ01000005.1	Prodigal:002006	CDS	460696	461373	.	+	0	ID=HMGFGAEG_01126;inference=ab initio prediction:Prodigal:002006;locus_tag=HMGFGAEG_01126;product=hypothetical protein
FMVJ01000005.1	Prodigal:002006	CDS	461525	462028	.	-	0	ID=HMGFGAEG_01127;inference=ab initio prediction:Prodigal:002006;locus_tag=HMGFGAEG_01127;product=hypothetical protein
FMVJ01000005.1	Prodigal:002006	CDS	462145	466905	.	-	0	ID=HMGFGAEG_01128;inference=ab initio prediction:Prodigal:002006;locus_tag=HMGFGAEG_01128;product=hypothetical protein
FMVJ01000005.1	Prodigal:002006	CDS	467223	467543	.	+	0	ID=HMGFGAEG_01129;Name=fdxE;db_xref=COG:COG0633;gene=fdxE;inference=ab initio prediction:Prodigal:002006,similar to AA sequence:UniProtKB:P80306;locus_tag=HMGFGAEG_01129;product=Ferredoxin-6
FMVJ01000005.1	Prodigal:002006	CDS	467559	467984	.	+	0	ID=HMGFGAEG_01130;Name=uspF;db_xref=COG:COG0589;gene=uspF;inference=ab initio prediction:Prodigal:002006,similar to AA sequence:UniProtKB:P67091;locus_tag=HMGFGAEG_01130;product=Universal stress protein F
FMVJ01000005.1	Prodigal:002006	CDS	467994	468566	.	-	0	ID=HMGFGAEG_01131;eC_number=3.6.1.13;Name=nudF;db_xref=COG:COG0494;gene=nudF;inference=ab initio prediction:Prodigal:002006,similar to AA sequence:UniProtKB:P54570;locus_tag=HMGFGAEG_01131;product=ADP-ribose pyrophosphatase
FMVJ01000005.1	Prodigal:002006	CDS	468573	469142	.	-	0	ID=HMGFGAEG_01132;inference=ab initio prediction:Prodigal:002006;locus_tag=HMGFGAEG_01132;product=hypothetical protein
FMVJ01000005.1	Prodigal:002006	CDS	469147	470322	.	-	0	ID=HMGFGAEG_01133;inference=ab initio prediction:Prodigal:002006;locus_tag=HMGFGAEG_01133;product=hypothetical protein
FMVJ01000005.1	Prodigal:002006	CDS	470326	472116	.	-	0	ID=HMGFGAEG_01134;Name=kefC_2;db_xref=COG:COG0475;gene=kefC_2;inference=ab initio prediction:Prodigal:002006,similar to AA sequence:UniProtKB:P03819;locus_tag=HMGFGAEG_01134;product=Glutathione-regulated potassium-efflux system protein KefC
FMVJ01000022.1	Aragorn:001002	tRNA	194	270	.	+	.	ID=HMGFGAEG_01135;inference=COORDINATES:profile:Aragorn:001002;locus_tag=HMGFGAEG_01135;product=tRNA-Met(cat)
FMVJ01000022.1	Prodigal:002006	CDS	718	2373	.	+	0	ID=HMGFGAEG_01136;eC_number=1.9.3.1;Name=fixN_2;db_xref=COG:COG3278;gene=fixN_2;inference=ab initio prediction:Prodigal:002006,similar to AA sequence:UniProtKB:Q03073;locus_tag=HMGFGAEG_01136;product=Cytochrome c oxidase subunit 1 %2C bacteroid
FMVJ01000022.1	Prodigal:002006	CDS	2378	3130	.	+	0	ID=HMGFGAEG_01137;inference=ab initio prediction:Prodigal:002006;locus_tag=HMGFGAEG_01137;product=hypothetical protein
FMVJ01000022.1	Prodigal:002006	CDS	3151	3321	.	+	0	ID=HMGFGAEG_01138;inference=ab initio prediction:Prodigal:002006;locus_tag=HMGFGAEG_01138;product=hypothetical protein
FMVJ01000022.1	Prodigal:002006	CDS	3312	4193	.	+	0	ID=HMGFGAEG_01139;Name=fixP_2;db_xref=COG:COG2010;gene=fixP_2;inference=ab initio prediction:Prodigal:002006,similar to AA sequence:UniProtKB:Q03075;locus_tag=HMGFGAEG_01139;product=Cbb3-type cytochrome c oxidase subunit FixP
FMVJ01000022.1	Prodigal:002006	CDS	4190	4390	.	+	0	ID=HMGFGAEG_01140;inference=ab initio prediction:Prodigal:002006;locus_tag=HMGFGAEG_01140;product=hypothetical protein
FMVJ01000022.1	Prodigal:002006	CDS	4427	5233	.	+	0	ID=HMGFGAEG_01141;inference=ab initio prediction:Prodigal:002006;locus_tag=HMGFGAEG_01141;product=hypothetical protein
FMVJ01000022.1	Prodigal:002006	CDS	5271	7496	.	+	0	ID=HMGFGAEG_01142;eC_number=7.2.2.8;Name=copA_2;gene=copA_2;inference=ab initio prediction:Prodigal:002006,similar to AA sequence:UniProtKB:P32113;locus_tag=HMGFGAEG_01142;product=putative copper-importing P-type ATPase A
FMVJ01000022.1	Prodigal:002006	CDS	7522	7695	.	+	0	ID=HMGFGAEG_01143;inference=ab initio prediction:Prodigal:002006;locus_tag=HMGFGAEG_01143;product=hypothetical protein
FMVJ01000022.1	Prodigal:002006	CDS	7815	7946	.	-	0	ID=HMGFGAEG_01144;inference=ab initio prediction:Prodigal:002006;locus_tag=HMGFGAEG_01144;product=hypothetical protein
FMVJ01000022.1	Prodigal:002006	CDS	8083	8538	.	-	0	ID=HMGFGAEG_01145;Name=petE_3;gene=petE_3;inference=ab initio prediction:Prodigal:002006,protein motif:HAMAP:MF_00566;locus_tag=HMGFGAEG_01145;product=Plastocyanin
FMVJ01000022.1	Prodigal:002006	CDS	8892	9590	.	+	0	ID=HMGFGAEG_01146;db_xref=COG:COG0664;inference=ab initio prediction:Prodigal:002006,similar to AA sequence:UniProtKB:Q5SID7;locus_tag=HMGFGAEG_01146;product=Cyclic AMP receptor protein
FMVJ01000022.1	Prodigal:002006	CDS	9633	10361	.	-	0	ID=HMGFGAEG_01147;inference=ab initio prediction:Prodigal:002006;locus_tag=HMGFGAEG_01147;product=hypothetical protein
FMVJ01000022.1	Prodigal:002006	CDS	10573	11031	.	-	0	ID=HMGFGAEG_01148;Name=ccmE_1;db_xref=COG:COG2332;gene=ccmE_1;inference=ab initio prediction:Prodigal:002006,similar to AA sequence:UniProtKB:Q9LA01;locus_tag=HMGFGAEG_01148;product=Cytochrome c-type biogenesis protein CcmE
FMVJ01000022.1	Prodigal:002006	CDS	11035	11163	.	-	0	ID=HMGFGAEG_01149;inference=ab initio prediction:Prodigal:002006;locus_tag=HMGFGAEG_01149;product=hypothetical protein
FMVJ01000022.1	Prodigal:002006	CDS	11148	11525	.	-	0	ID=HMGFGAEG_01150;inference=ab initio prediction:Prodigal:002006;locus_tag=HMGFGAEG_01150;product=hypothetical protein
FMVJ01000022.1	Prodigal:002006	CDS	11916	12104	.	+	0	ID=HMGFGAEG_01151;inference=ab initio prediction:Prodigal:002006;locus_tag=HMGFGAEG_01151;product=hypothetical protein
FMVJ01000022.1	Prodigal:002006	CDS	12252	12593	.	+	0	ID=HMGFGAEG_01152;inference=ab initio prediction:Prodigal:002006;locus_tag=HMGFGAEG_01152;product=hypothetical protein
FMVJ01000022.1	Prodigal:002006	CDS	12593	12838	.	+	0	ID=HMGFGAEG_01153;inference=ab initio prediction:Prodigal:002006;locus_tag=HMGFGAEG_01153;product=hypothetical protein
FMVJ01000022.1	Prodigal:002006	CDS	12975	13667	.	+	0	ID=HMGFGAEG_01154;inference=ab initio prediction:Prodigal:002006;locus_tag=HMGFGAEG_01154;product=hypothetical protein
FMVJ01000022.1	Prodigal:002006	CDS	13715	13870	.	-	0	ID=HMGFGAEG_01155;inference=ab initio prediction:Prodigal:002006;locus_tag=HMGFGAEG_01155;product=hypothetical protein
FMVJ01000022.1	Prodigal:002006	CDS	14008	14592	.	+	0	ID=HMGFGAEG_01156;eC_number=1.9.3.1;Name=ctaE_2;gene=ctaE_2;inference=ab initio prediction:Prodigal:002006,similar to AA sequence:UniProtKB:Q03439;locus_tag=HMGFGAEG_01156;product=Cytochrome c oxidase subunit 3
FMVJ01000022.1	Prodigal:002006	CDS	14597	14872	.	+	0	ID=HMGFGAEG_01157;inference=ab initio prediction:Prodigal:002006;locus_tag=HMGFGAEG_01157;product=hypothetical protein
FMVJ01000022.1	Prodigal:002006	CDS	14989	15441	.	+	0	ID=HMGFGAEG_01158;Name=norC;db_xref=COG:COG2010;gene=norC;inference=ab initio prediction:Prodigal:002006,similar to AA sequence:UniProtKB:Q52527;locus_tag=HMGFGAEG_01158;product=Nitric oxide reductase subunit C
FMVJ01000022.1	Prodigal:002006	CDS	15458	16804	.	+	0	ID=HMGFGAEG_01159;eC_number=1.7.2.5;Name=norB;gene=norB;inference=ab initio prediction:Prodigal:002006,similar to AA sequence:UniProtKB:P98008;locus_tag=HMGFGAEG_01159;product=Nitric oxide reductase subunit B
FMVJ01000022.1	Prodigal:002006	CDS	16869	17681	.	+	0	ID=HMGFGAEG_01160;Name=nirQ;db_xref=COG:COG0714;gene=nirQ;inference=ab initio prediction:Prodigal:002006,similar to AA sequence:UniProtKB:Q02441;locus_tag=HMGFGAEG_01160;product=Denitrification regulatory protein NirQ
FMVJ01000022.1	Prodigal:002006	CDS	17696	19585	.	+	0	ID=HMGFGAEG_01161;inference=ab initio prediction:Prodigal:002006;locus_tag=HMGFGAEG_01161;product=hypothetical protein
FMVJ01000022.1	Prodigal:002006	CDS	19956	20423	.	+	0	ID=HMGFGAEG_01162;Name=nsrR;db_xref=COG:COG1959;gene=nsrR;inference=ab initio prediction:Prodigal:002006,similar to AA sequence:UniProtKB:Q9L132;locus_tag=HMGFGAEG_01162;product=HTH-type transcriptional repressor NsrR
FMVJ01000022.1	Prodigal:002006	CDS	20457	20696	.	+	0	ID=HMGFGAEG_01163;inference=ab initio prediction:Prodigal:002006;locus_tag=HMGFGAEG_01163;product=hypothetical protein
FMVJ01000022.1	Prodigal:002006	CDS	20800	22152	.	-	0	ID=HMGFGAEG_01164;eC_number=1.3.98.3;Name=hemN_2;db_xref=COG:COG0635;gene=hemN_2;inference=ab initio prediction:Prodigal:002006,similar to AA sequence:UniProtKB:O34162;locus_tag=HMGFGAEG_01164;product=Oxygen-independent coproporphyrinogen III oxidase
FMVJ01000022.1	Prodigal:002006	CDS	22464	23561	.	+	0	ID=HMGFGAEG_01165;Name=ftsP_2;gene=ftsP_2;inference=ab initio prediction:Prodigal:002006,protein motif:HAMAP:MF_00915;locus_tag=HMGFGAEG_01165;product=Cell division protein FtsP
FMVJ01000022.1	Prodigal:002006	CDS	23718	24113	.	+	0	ID=HMGFGAEG_01166;inference=ab initio prediction:Prodigal:002006;locus_tag=HMGFGAEG_01166;product=hypothetical protein
FMVJ01000022.1	Prodigal:002006	CDS	24150	25295	.	-	0	ID=HMGFGAEG_01167;inference=ab initio prediction:Prodigal:002006;locus_tag=HMGFGAEG_01167;product=hypothetical protein
FMVJ01000022.1	Prodigal:002006	CDS	25313	25642	.	-	0	ID=HMGFGAEG_01168;inference=ab initio prediction:Prodigal:002006;locus_tag=HMGFGAEG_01168;product=hypothetical protein
FMVJ01000006.1	Prodigal:002006	CDS	220	477	.	+	0	ID=HMGFGAEG_01169;inference=ab initio prediction:Prodigal:002006;locus_tag=HMGFGAEG_01169;product=hypothetical protein
FMVJ01000006.1	Prodigal:002006	CDS	587	1012	.	+	0	ID=HMGFGAEG_01170;inference=ab initio prediction:Prodigal:002006;locus_tag=HMGFGAEG_01170;product=hypothetical protein
FMVJ01000006.1	Prodigal:002006	CDS	1029	2246	.	-	0	ID=HMGFGAEG_01171;inference=ab initio prediction:Prodigal:002006;locus_tag=HMGFGAEG_01171;product=hypothetical protein
FMVJ01000006.1	Prodigal:002006	CDS	2327	3031	.	-	0	ID=HMGFGAEG_01172;inference=ab initio prediction:Prodigal:002006;locus_tag=HMGFGAEG_01172;product=hypothetical protein
FMVJ01000006.1	Prodigal:002006	CDS	3167	3628	.	+	0	ID=HMGFGAEG_01173;inference=ab initio prediction:Prodigal:002006;locus_tag=HMGFGAEG_01173;product=hypothetical protein
FMVJ01000006.1	Prodigal:002006	CDS	3635	4645	.	-	0	ID=HMGFGAEG_01174;eC_number=3.1.26.11;Name=rnz;db_xref=COG:COG1234;gene=rnz;inference=ab initio prediction:Prodigal:002006,similar to AA sequence:UniProtKB:P54548;locus_tag=HMGFGAEG_01174;product=Ribonuclease Z
FMVJ01000006.1	Prodigal:002006	CDS	4758	5057	.	-	0	ID=HMGFGAEG_01175;inference=ab initio prediction:Prodigal:002006;locus_tag=HMGFGAEG_01175;product=hypothetical protein
FMVJ01000006.1	Prodigal:002006	CDS	5208	5585	.	-	0	ID=HMGFGAEG_01176;inference=ab initio prediction:Prodigal:002006;locus_tag=HMGFGAEG_01176;product=hypothetical protein
FMVJ01000006.1	Prodigal:002006	CDS	5642	5851	.	-	0	ID=HMGFGAEG_01177;Name=merP;gene=merP;inference=ab initio prediction:Prodigal:002006,similar to AA sequence:UniProtKB:P13113;locus_tag=HMGFGAEG_01177;product=Mercuric transport protein periplasmic component
FMVJ01000006.1	Prodigal:002006	CDS	6086	6991	.	+	0	ID=HMGFGAEG_01178;inference=ab initio prediction:Prodigal:002006;locus_tag=HMGFGAEG_01178;product=hypothetical protein
FMVJ01000006.1	Prodigal:002006	CDS	7041	8189	.	+	0	ID=HMGFGAEG_01179;eC_number=3.5.1.32;Name=hipO_1;db_xref=COG:COG1473;gene=hipO_1;inference=ab initio prediction:Prodigal:002006,similar to AA sequence:UniProtKB:P45493;locus_tag=HMGFGAEG_01179;product=Hippurate hydrolase
FMVJ01000006.1	Prodigal:002006	CDS	8255	9259	.	-	0	ID=HMGFGAEG_01180;inference=ab initio prediction:Prodigal:002006;locus_tag=HMGFGAEG_01180;product=hypothetical protein
FMVJ01000006.1	Prodigal:002006	CDS	9625	10329	.	-	0	ID=HMGFGAEG_01181;eC_number=1.8.4.-;Name=yghU;db_xref=COG:COG0625;gene=yghU;inference=ab initio prediction:Prodigal:002006,similar to AA sequence:UniProtKB:Q46845;locus_tag=HMGFGAEG_01181;product=Disulfide-bond oxidoreductase YghU
FMVJ01000006.1	Prodigal:002006	CDS	10538	11413	.	+	0	ID=HMGFGAEG_01182;eC_number=1.-.-.-;Name=yghA_2;gene=yghA_2;inference=ab initio prediction:Prodigal:002006,similar to AA sequence:UniProtKB:P0AG84;locus_tag=HMGFGAEG_01182;product=putative oxidoreductase YghA
FMVJ01000006.1	Prodigal:002006	CDS	11419	12510	.	-	0	ID=HMGFGAEG_01183;inference=ab initio prediction:Prodigal:002006;locus_tag=HMGFGAEG_01183;product=hypothetical protein
FMVJ01000006.1	Prodigal:002006	CDS	12692	12862	.	-	0	ID=HMGFGAEG_01184;inference=ab initio prediction:Prodigal:002006;locus_tag=HMGFGAEG_01184;product=hypothetical protein
FMVJ01000006.1	Prodigal:002006	CDS	13190	14086	.	+	0	ID=HMGFGAEG_01185;Name=eamA_4;db_xref=COG:COG0697;gene=eamA_4;inference=ab initio prediction:Prodigal:002006,similar to AA sequence:UniProtKB:P31125;locus_tag=HMGFGAEG_01185;product=putative amino-acid metabolite efflux pump
FMVJ01000006.1	Prodigal:002006	CDS	14589	15944	.	+	0	ID=HMGFGAEG_01186;inference=ab initio prediction:Prodigal:002006;locus_tag=HMGFGAEG_01186;product=hypothetical protein
FMVJ01000006.1	Prodigal:002006	CDS	16092	16355	.	-	0	ID=HMGFGAEG_01187;inference=ab initio prediction:Prodigal:002006;locus_tag=HMGFGAEG_01187;product=hypothetical protein
FMVJ01000006.1	Prodigal:002006	CDS	16420	16860	.	-	0	ID=HMGFGAEG_01188;eC_number=3.-.-.-;Name=blh_2;db_xref=COG:COG0491;gene=blh_2;inference=ab initio prediction:Prodigal:002006,similar to AA sequence:UniProtKB:Q9PFB0;locus_tag=HMGFGAEG_01188;product=Beta-lactamase hydrolase-like protein
FMVJ01000006.1	Prodigal:002006	CDS	16911	17483	.	-	0	ID=HMGFGAEG_01189;eC_number=1.6.5.7;inference=ab initio prediction:Prodigal:002006,similar to AA sequence:UniProtKB:D3KVM6;locus_tag=HMGFGAEG_01189;product=2-hydroxy-1%2C4-benzoquinone reductase
FMVJ01000006.1	Prodigal:002006	CDS	17710	18894	.	+	0	ID=HMGFGAEG_01190;Name=bepD_2;gene=bepD_2;inference=ab initio prediction:Prodigal:002006,similar to AA sequence:UniProtKB:Q8G2M7;locus_tag=HMGFGAEG_01190;product=Efflux pump periplasmic linker BepD
FMVJ01000006.1	Prodigal:002006	CDS	18920	22060	.	+	0	ID=HMGFGAEG_01191;Name=bepE_2;gene=bepE_2;inference=ab initio prediction:Prodigal:002006,similar to AA sequence:UniProtKB:Q8G2M6;locus_tag=HMGFGAEG_01191;product=Efflux pump membrane transporter BepE
FMVJ01000006.1	Prodigal:002006	CDS	22098	23579	.	+	0	ID=HMGFGAEG_01192;eC_number=2.7.8.-;Name=clsA;db_xref=COG:COG1502;gene=clsA;inference=ab initio prediction:Prodigal:002006,similar to AA sequence:UniProtKB:P71040;locus_tag=HMGFGAEG_01192;product=Major cardiolipin synthase ClsA
FMVJ01000006.1	Prodigal:002006	CDS	23592	24467	.	-	0	ID=HMGFGAEG_01193;inference=ab initio prediction:Prodigal:002006;locus_tag=HMGFGAEG_01193;product=hypothetical protein
FMVJ01000006.1	Prodigal:002006	CDS	24567	25550	.	-	0	ID=HMGFGAEG_01194;eC_number=1.8.5.7;Name=pcpF;db_xref=COG:COG0435;gene=pcpF;inference=ab initio prediction:Prodigal:002006,similar to AA sequence:UniProtKB:Q8KN33;locus_tag=HMGFGAEG_01194;product=Glutathionyl-hydroquinone reductase PcpF
FMVJ01000006.1	Prodigal:002006	CDS	25595	26509	.	-	0	ID=HMGFGAEG_01195;eC_number=1.13.11.2;Name=catE;db_xref=COG:COG2514;gene=catE;inference=ab initio prediction:Prodigal:002006,similar to AA sequence:UniProtKB:P54721;locus_tag=HMGFGAEG_01195;product=Catechol-2%2C3-dioxygenase
FMVJ01000006.1	Prodigal:002006	CDS	26543	26968	.	-	0	ID=HMGFGAEG_01196;eC_number=1.-.-.-;Name=catD_3;db_xref=COG:COG2259;gene=catD_3;inference=ab initio prediction:Prodigal:002006,similar to AA sequence:UniProtKB:P54720;locus_tag=HMGFGAEG_01196;product=Putative oxidoreductase CatD
FMVJ01000006.1	Prodigal:002006	CDS	27164	27886	.	-	0	ID=HMGFGAEG_01197;inference=ab initio prediction:Prodigal:002006;locus_tag=HMGFGAEG_01197;product=hypothetical protein
FMVJ01000006.1	Prodigal:002006	CDS	28469	29113	.	-	0	ID=HMGFGAEG_01198;inference=ab initio prediction:Prodigal:002006,similar to AA sequence:UniProtKB:P0AFP0;locus_tag=HMGFGAEG_01198;note=UPF0126 inner membrane protein YadS;product=hypothetical protein
FMVJ01000006.1	Prodigal:002006	CDS	29144	30772	.	-	0	ID=HMGFGAEG_01199;eC_number=3.4.16.4;Name=ftsI_2;gene=ftsI_2;inference=ab initio prediction:Prodigal:002006,similar to AA sequence:UniProtKB:B8H0A0;locus_tag=HMGFGAEG_01199;product=putative peptidoglycan D%2CD-transpeptidase FtsI
FMVJ01000006.1	Prodigal:002006	CDS	30789	33206	.	-	0	ID=HMGFGAEG_01200;Name=mrcA_1;db_xref=COG:COG5009;gene=mrcA_1;inference=ab initio prediction:Prodigal:002006,similar to AA sequence:UniProtKB:O05131;locus_tag=HMGFGAEG_01200;product=Penicillin-binding protein 1A
FMVJ01000006.1	Prodigal:002006	CDS	34053	35735	.	+	0	ID=HMGFGAEG_01201;inference=ab initio prediction:Prodigal:002006;locus_tag=HMGFGAEG_01201;product=hypothetical protein
FMVJ01000006.1	Prodigal:002006	CDS	35807	36154	.	-	0	ID=HMGFGAEG_01202;inference=ab initio prediction:Prodigal:002006;locus_tag=HMGFGAEG_01202;product=hypothetical protein
FMVJ01000006.1	Prodigal:002006	CDS	36273	36746	.	-	0	ID=HMGFGAEG_01203;inference=ab initio prediction:Prodigal:002006;locus_tag=HMGFGAEG_01203;product=hypothetical protein
FMVJ01000006.1	Prodigal:002006	CDS	36883	38022	.	-	0	ID=HMGFGAEG_01204;inference=ab initio prediction:Prodigal:002006;locus_tag=HMGFGAEG_01204;product=hypothetical protein
FMVJ01000006.1	Prodigal:002006	CDS	38112	41816	.	-	0	ID=HMGFGAEG_01205;inference=ab initio prediction:Prodigal:002006;locus_tag=HMGFGAEG_01205;product=hypothetical protein
FMVJ01000006.1	Prodigal:002006	CDS	42490	42903	.	+	0	ID=HMGFGAEG_01206;inference=ab initio prediction:Prodigal:002006;locus_tag=HMGFGAEG_01206;product=hypothetical protein
FMVJ01000006.1	Prodigal:002006	CDS	42934	43155	.	+	0	ID=HMGFGAEG_01207;inference=ab initio prediction:Prodigal:002006;locus_tag=HMGFGAEG_01207;product=hypothetical protein
FMVJ01000006.1	Prodigal:002006	CDS	43382	43999	.	+	0	ID=HMGFGAEG_01208;inference=ab initio prediction:Prodigal:002006;locus_tag=HMGFGAEG_01208;product=hypothetical protein
FMVJ01000006.1	Prodigal:002006	CDS	44038	44703	.	-	0	ID=HMGFGAEG_01209;eC_number=2.3.2.6;Name=aat;db_xref=COG:COG2360;gene=aat;inference=ab initio prediction:Prodigal:002006,similar to AA sequence:UniProtKB:P0A8P1;locus_tag=HMGFGAEG_01209;product=Leucyl/phenylalanyl-tRNA--protein transferase
FMVJ01000006.1	Prodigal:002006	CDS	44759	45388	.	-	0	ID=HMGFGAEG_01210;inference=ab initio prediction:Prodigal:002006;locus_tag=HMGFGAEG_01210;product=hypothetical protein
FMVJ01000006.1	Prodigal:002006	CDS	45443	46801	.	-	0	ID=HMGFGAEG_01211;eC_number=6.3.4.14;Name=accC;db_xref=COG:COG0439;gene=accC;inference=ab initio prediction:Prodigal:002006,similar to AA sequence:UniProtKB:P43873;locus_tag=HMGFGAEG_01211;product=Biotin carboxylase
FMVJ01000006.1	Prodigal:002006	CDS	46810	47274	.	-	0	ID=HMGFGAEG_01212;Name=accB;db_xref=COG:COG0511;gene=accB;inference=ab initio prediction:Prodigal:002006,similar to AA sequence:UniProtKB:P0ABD8;locus_tag=HMGFGAEG_01212;product=Biotin carboxyl carrier protein of acetyl-CoA carboxylase
FMVJ01000006.1	Prodigal:002006	CDS	47300	47809	.	-	0	ID=HMGFGAEG_01213;eC_number=4.2.1.10;Name=aroQ_1;db_xref=COG:COG0757;gene=aroQ_1;inference=ab initio prediction:Prodigal:002006,similar to AA sequence:UniProtKB:P15474;locus_tag=HMGFGAEG_01213;product=3-dehydroquinate dehydratase
FMVJ01000006.1	Prodigal:002006	CDS	47985	48764	.	-	0	ID=HMGFGAEG_01214;inference=ab initio prediction:Prodigal:002006;locus_tag=HMGFGAEG_01214;product=hypothetical protein
FMVJ01000006.1	Prodigal:002006	CDS	48919	50100	.	+	0	ID=HMGFGAEG_01215;eC_number=2.6.1.1;Name=aspC;db_xref=COG:COG0436;gene=aspC;inference=ab initio prediction:Prodigal:002006,similar to AA sequence:UniProtKB:Q9X0Y2;locus_tag=HMGFGAEG_01215;product=Aspartate aminotransferase
FMVJ01000006.1	Prodigal:002006	CDS	50212	52899	.	-	0	ID=HMGFGAEG_01216;eC_number=3.1.26.12;Name=rne;gene=rne;inference=ab initio prediction:Prodigal:002006,protein motif:HAMAP:MF_00970;locus_tag=HMGFGAEG_01216;product=Ribonuclease E
FMVJ01000006.1	Prodigal:002006	CDS	53509	54753	.	+	0	ID=HMGFGAEG_01217;eC_number=3.5.1.28;Name=amiC;db_xref=COG:COG0860;gene=amiC;inference=ab initio prediction:Prodigal:002006,similar to AA sequence:UniProtKB:Q9K0V3;locus_tag=HMGFGAEG_01217;product=N-acetylmuramoyl-L-alanine amidase AmiC
FMVJ01000006.1	Prodigal:002006	CDS	54886	57336	.	+	0	ID=HMGFGAEG_01218;Name=mrcA_2;db_xref=COG:COG5009;gene=mrcA_2;inference=ab initio prediction:Prodigal:002006,similar to AA sequence:UniProtKB:O05131;locus_tag=HMGFGAEG_01218;product=Penicillin-binding protein 1A
FMVJ01000006.1	Prodigal:002006	CDS	57671	58636	.	+	0	ID=HMGFGAEG_01219;Name=prfB;db_xref=COG:COG1186;gene=prfB;inference=ab initio prediction:Prodigal:002006,similar to AA sequence:UniProtKB:P07012;locus_tag=HMGFGAEG_01219;product=Peptide chain release factor RF2
FMVJ01000006.1	Prodigal:002006	CDS	58686	60161	.	-	0	ID=HMGFGAEG_01220;inference=ab initio prediction:Prodigal:002006;locus_tag=HMGFGAEG_01220;product=hypothetical protein
FMVJ01000006.1	Prodigal:002006	CDS	60249	60716	.	-	0	ID=HMGFGAEG_01221;eC_number=1.11.1.15;Name=bcp;db_xref=COG:COG1225;gene=bcp;inference=ab initio prediction:Prodigal:002006,similar to AA sequence:UniProtKB:Q83CY8;locus_tag=HMGFGAEG_01221;product=Putative peroxiredoxin bcp
FMVJ01000006.1	Prodigal:002006	CDS	60876	64328	.	+	0	ID=HMGFGAEG_01222;inference=ab initio prediction:Prodigal:002006;locus_tag=HMGFGAEG_01222;product=hypothetical protein
FMVJ01000006.1	Prodigal:002006	CDS	64332	65594	.	-	0	ID=HMGFGAEG_01223;eC_number=6.1.1.1;Name=tyrS_1;gene=tyrS_1;inference=ab initio prediction:Prodigal:002006,similar to AA sequence:UniProtKB:B4RP13;locus_tag=HMGFGAEG_01223;product=Tyrosine--tRNA ligase
FMVJ01000006.1	Prodigal:002006	CDS	65747	68191	.	+	0	ID=HMGFGAEG_01224;inference=ab initio prediction:Prodigal:002006;locus_tag=HMGFGAEG_01224;product=hypothetical protein
FMVJ01000006.1	Prodigal:002006	CDS	68266	68922	.	-	0	ID=HMGFGAEG_01225;inference=ab initio prediction:Prodigal:002006;locus_tag=HMGFGAEG_01225;product=hypothetical protein
FMVJ01000006.1	Prodigal:002006	CDS	69163	70335	.	+	0	ID=HMGFGAEG_01226;eC_number=2.8.1.7;Name=nifS;db_xref=COG:COG1104;gene=nifS;inference=ab initio prediction:Prodigal:002006,similar to AA sequence:UniProtKB:P05341;locus_tag=HMGFGAEG_01226;product=Cysteine desulfurase NifS
FMVJ01000006.1	Prodigal:002006	CDS	70404	71876	.	+	0	ID=HMGFGAEG_01227;Name=sufB;db_xref=COG:COG0719;gene=sufB;inference=ab initio prediction:Prodigal:002006,similar to AA sequence:UniProtKB:P77522;locus_tag=HMGFGAEG_01227;product=FeS cluster assembly protein SufB
FMVJ01000006.1	Prodigal:002006	CDS	71998	72750	.	+	0	ID=HMGFGAEG_01228;Name=sufC;db_xref=COG:COG0396;gene=sufC;inference=ab initio prediction:Prodigal:002006,similar to AA sequence:UniProtKB:P77499;locus_tag=HMGFGAEG_01228;product=putative ATP-dependent transporter SufC
FMVJ01000006.1	Prodigal:002006	CDS	72754	74067	.	+	0	ID=HMGFGAEG_01229;Name=sufD;db_xref=COG:COG0719;gene=sufD;inference=ab initio prediction:Prodigal:002006,similar to AA sequence:UniProtKB:P77689;locus_tag=HMGFGAEG_01229;product=FeS cluster assembly protein SufD
FMVJ01000006.1	Prodigal:002006	CDS	74176	75411	.	+	0	ID=HMGFGAEG_01230;eC_number=2.8.1.7;Name=sufS;db_xref=COG:COG0520;gene=sufS;inference=ab initio prediction:Prodigal:002006,similar to AA sequence:UniProtKB:Q9EXP2;locus_tag=HMGFGAEG_01230;product=Cysteine desulfurase
FMVJ01000006.1	Prodigal:002006	CDS	75423	75806	.	+	0	ID=HMGFGAEG_01231;inference=ab initio prediction:Prodigal:002006;locus_tag=HMGFGAEG_01231;product=hypothetical protein
FMVJ01000006.1	Prodigal:002006	CDS	75951	77810	.	-	0	ID=HMGFGAEG_01232;Name=ybaL;db_xref=COG:COG1226;gene=ybaL;inference=ab initio prediction:Prodigal:002006,similar to AA sequence:UniProtKB:P39830;locus_tag=HMGFGAEG_01232;product=Putative cation/proton antiporter YbaL
FMVJ01000006.1	Prodigal:002006	CDS	77986	78366	.	+	0	ID=HMGFGAEG_01233;Name=iscA;db_xref=COG:COG0316;gene=iscA;inference=ab initio prediction:Prodigal:002006,similar to AA sequence:UniProtKB:P0AAC8;locus_tag=HMGFGAEG_01233;product=Iron-binding protein IscA
FMVJ01000006.1	Prodigal:002006	CDS	78372	78764	.	+	0	ID=HMGFGAEG_01234;inference=ab initio prediction:Prodigal:002006;locus_tag=HMGFGAEG_01234;product=hypothetical protein
FMVJ01000006.1	Prodigal:002006	CDS	78850	80322	.	-	0	ID=HMGFGAEG_01235;eC_number=3.6.4.13;Name=rhlE_1;gene=rhlE_1;inference=ab initio prediction:Prodigal:002006,protein motif:HAMAP:MF_00968;locus_tag=HMGFGAEG_01235;product=ATP-dependent RNA helicase RhlE
FMVJ01000006.1	Prodigal:002006	CDS	80499	81197	.	+	0	ID=HMGFGAEG_01236;eC_number=4.2.99.20;Name=menH_1;gene=menH_1;inference=ab initio prediction:Prodigal:002006,protein motif:HAMAP:MF_01660;locus_tag=HMGFGAEG_01236;product=2-succinyl-6-hydroxy-2%2C4-cyclohexadiene-1-carboxylate synthase
FMVJ01000006.1	Prodigal:002006	CDS	81507	82157	.	+	0	ID=HMGFGAEG_01237;inference=ab initio prediction:Prodigal:002006;locus_tag=HMGFGAEG_01237;product=hypothetical protein
FMVJ01000006.1	Prodigal:002006	CDS	82289	82561	.	+	0	ID=HMGFGAEG_01238;inference=ab initio prediction:Prodigal:002006;locus_tag=HMGFGAEG_01238;product=hypothetical protein
FMVJ01000006.1	Prodigal:002006	CDS	82675	84084	.	-	0	ID=HMGFGAEG_01239;eC_number=6.3.1.2;Name=glnA;db_xref=COG:COG0174;gene=glnA;inference=ab initio prediction:Prodigal:002006,similar to AA sequence:UniProtKB:P0A9C5;locus_tag=HMGFGAEG_01239;product=Glutamine synthetase
FMVJ01000006.1	Prodigal:002006	CDS	84151	84489	.	-	0	ID=HMGFGAEG_01240;Name=glnB;db_xref=COG:COG0347;gene=glnB;inference=ab initio prediction:Prodigal:002006,similar to AA sequence:UniProtKB:P11671;locus_tag=HMGFGAEG_01240;product=Nitrogen regulatory protein P-II
FMVJ01000006.1	Prodigal:002006	CDS	84670	86154	.	+	0	ID=HMGFGAEG_01241;Name=nnr;db_xref=COG:COG0062;gene=nnr;inference=ab initio prediction:Prodigal:002006,similar to AA sequence:UniProtKB:Q9X024;locus_tag=HMGFGAEG_01241;product=Bifunctional NAD(P)H-hydrate repair enzyme Nnr
FMVJ01000006.1	Prodigal:002006	CDS	86147	87493	.	-	0	ID=HMGFGAEG_01242;eC_number=1.16.3.1;Name=mmcO;db_xref=COG:COG2132;gene=mmcO;inference=ab initio prediction:Prodigal:002006,similar to AA sequence:UniProtKB:I6WZK7;locus_tag=HMGFGAEG_01242;product=Multicopper oxidase MmcO
FMVJ01000006.1	Prodigal:002006	CDS	87577	88065	.	-	0	ID=HMGFGAEG_01243;inference=ab initio prediction:Prodigal:002006,similar to AA sequence:UniProtKB:O31533;locus_tag=HMGFGAEG_01243;note=UPF0702 transmembrane protein YetF;product=hypothetical protein
FMVJ01000006.1	Aragorn:001002	tRNA	88307	88391	.	+	.	ID=HMGFGAEG_01244;inference=COORDINATES:profile:Aragorn:001002;locus_tag=HMGFGAEG_01244;product=tRNA-Leu(tag)
FMVJ01000006.1	Prodigal:002006	CDS	88503	89864	.	+	0	ID=HMGFGAEG_01245;eC_number=5.2.1.8;Name=tig;db_xref=COG:COG0544;gene=tig;inference=ab initio prediction:Prodigal:002006,similar to AA sequence:UniProtKB:Q9KQS5;locus_tag=HMGFGAEG_01245;product=Trigger factor
FMVJ01000006.1	Prodigal:002006	CDS	89943	90575	.	+	0	ID=HMGFGAEG_01246;eC_number=3.4.21.92;Name=clpP;gene=clpP;inference=ab initio prediction:Prodigal:002006,similar to AA sequence:UniProtKB:B8GX16;locus_tag=HMGFGAEG_01246;product=ATP-dependent Clp protease proteolytic subunit
FMVJ01000006.1	Prodigal:002006	CDS	90802	92070	.	+	0	ID=HMGFGAEG_01247;Name=clpX;gene=clpX;inference=ab initio prediction:Prodigal:002006,similar to AA sequence:UniProtKB:B8GX14;locus_tag=HMGFGAEG_01247;product=ATP-dependent Clp protease ATP-binding subunit ClpX
FMVJ01000006.1	Prodigal:002006	CDS	92298	94724	.	+	0	ID=HMGFGAEG_01248;eC_number=3.4.21.53;Name=lon_2;gene=lon_2;inference=ab initio prediction:Prodigal:002006,similar to AA sequence:UniProtKB:Q2YPX3;locus_tag=HMGFGAEG_01248;product=Lon protease
FMVJ01000006.1	Prodigal:002006	CDS	94922	95200	.	+	0	ID=HMGFGAEG_01249;Name=hupB;db_xref=COG:COG0776;gene=hupB;inference=ab initio prediction:Prodigal:002006,similar to AA sequence:UniProtKB:P02344;locus_tag=HMGFGAEG_01249;product=DNA-binding protein HRm
FMVJ01000006.1	Aragorn:001002	tRNA	95358	95433	.	+	.	ID=HMGFGAEG_01250;inference=COORDINATES:profile:Aragorn:001002;locus_tag=HMGFGAEG_01250;product=tRNA-Val(tac)
FMVJ01000006.1	Prodigal:002006	CDS	95671	97044	.	+	0	ID=HMGFGAEG_01251;eC_number=2.3.1.-;Name=patA;db_xref=COG:COG1696;gene=patA;inference=ab initio prediction:Prodigal:002006,similar to AA sequence:UniProtKB:O25526;locus_tag=HMGFGAEG_01251;product=Peptidoglycan O-acetyltransferase
FMVJ01000006.1	Prodigal:002006	CDS	97057	98082	.	+	0	ID=HMGFGAEG_01252;inference=ab initio prediction:Prodigal:002006;locus_tag=HMGFGAEG_01252;product=hypothetical protein
FMVJ01000006.1	Aragorn:001002	tRNA	98424	98501	.	-	.	ID=HMGFGAEG_01253;inference=COORDINATES:profile:Aragorn:001002;locus_tag=HMGFGAEG_01253;product=tRNA-Pro(ggg)
FMVJ01000006.1	Prodigal:002006	CDS	98744	98881	.	+	0	ID=HMGFGAEG_01254;inference=ab initio prediction:Prodigal:002006;locus_tag=HMGFGAEG_01254;product=hypothetical protein
FMVJ01000006.1	Prodigal:002006	CDS	98928	99161	.	-	0	ID=HMGFGAEG_01255;inference=ab initio prediction:Prodigal:002006;locus_tag=HMGFGAEG_01255;product=hypothetical protein
FMVJ01000006.1	Prodigal:002006	CDS	99479	99967	.	-	0	ID=HMGFGAEG_01256;inference=ab initio prediction:Prodigal:002006;locus_tag=HMGFGAEG_01256;product=hypothetical protein
FMVJ01000006.1	Prodigal:002006	CDS	100048	100455	.	-	0	ID=HMGFGAEG_01257;inference=ab initio prediction:Prodigal:002006;locus_tag=HMGFGAEG_01257;product=hypothetical protein
FMVJ01000006.1	Prodigal:002006	CDS	100663	102036	.	+	0	ID=HMGFGAEG_01258;eC_number=2.6.1.9;Name=hisC_1;gene=hisC_1;inference=ab initio prediction:Prodigal:002006,protein motif:HAMAP:MF_01023;locus_tag=HMGFGAEG_01258;product=Histidinol-phosphate aminotransferase
FMVJ01000006.1	Prodigal:002006	CDS	102714	103133	.	+	0	ID=HMGFGAEG_01259;Name=rnk_2;db_xref=COG:COG0782;gene=rnk_2;inference=ab initio prediction:Prodigal:002006,similar to AA sequence:UniProtKB:P0AFW4;locus_tag=HMGFGAEG_01259;product=Regulator of nucleoside diphosphate kinase
FMVJ01000006.1	Prodigal:002006	CDS	103136	103399	.	-	0	ID=HMGFGAEG_01260;inference=ab initio prediction:Prodigal:002006;locus_tag=HMGFGAEG_01260;product=hypothetical protein
FMVJ01000006.1	Prodigal:002006	CDS	103530	105134	.	-	0	ID=HMGFGAEG_01261;eC_number=3.5.1.81;Name=dan;gene=dan;inference=ab initio prediction:Prodigal:002006,similar to AA sequence:UniProtKB:P72349;locus_tag=HMGFGAEG_01261;product=D-aminoacylase
FMVJ01000006.1	Prodigal:002006	CDS	105145	105642	.	-	0	ID=HMGFGAEG_01262;inference=ab initio prediction:Prodigal:002006;locus_tag=HMGFGAEG_01262;product=hypothetical protein
FMVJ01000006.1	Prodigal:002006	CDS	105676	106737	.	-	0	ID=HMGFGAEG_01263;eC_number=4.1.2.42;inference=ab initio prediction:Prodigal:002006,similar to AA sequence:UniProtKB:O82872;locus_tag=HMGFGAEG_01263;product=D-threonine aldolase
FMVJ01000006.1	Prodigal:002006	CDS	106756	107643	.	-	0	ID=HMGFGAEG_01264;Name=hexR;db_xref=COG:COG1737;gene=hexR;inference=ab initio prediction:Prodigal:002006,similar to AA sequence:UniProtKB:Q88P32;locus_tag=HMGFGAEG_01264;product=HTH-type transcriptional regulator HexR
FMVJ01000006.1	Prodigal:002006	CDS	107640	108713	.	-	0	ID=HMGFGAEG_01265;eC_number=7.6.2.10;Name=ugpC_5;db_xref=COG:COG3839;gene=ugpC_5;inference=ab initio prediction:Prodigal:002006,similar to AA sequence:UniProtKB:P10907;locus_tag=HMGFGAEG_01265;product=sn-glycerol-3-phosphate import ATP-binding protein UgpC
FMVJ01000006.1	Prodigal:002006	CDS	108726	109481	.	-	0	ID=HMGFGAEG_01266;eC_number=1.-.-.-;Name=ucpA;gene=ucpA;inference=ab initio prediction:Prodigal:002006,similar to AA sequence:UniProtKB:P37440;locus_tag=HMGFGAEG_01266;product=Oxidoreductase UcpA
FMVJ01000006.1	Prodigal:002006	CDS	109665	110921	.	+	0	ID=HMGFGAEG_01267;inference=ab initio prediction:Prodigal:002006;locus_tag=HMGFGAEG_01267;product=hypothetical protein
FMVJ01000006.1	Prodigal:002006	CDS	110991	111869	.	+	0	ID=HMGFGAEG_01268;Name=ugpA_1;db_xref=COG:COG1175;gene=ugpA_1;inference=ab initio prediction:Prodigal:002006,similar to AA sequence:UniProtKB:P10905;locus_tag=HMGFGAEG_01268;product=sn-glycerol-3-phosphate transport system permease protein UgpA
FMVJ01000006.1	Prodigal:002006	CDS	111866	112693	.	+	0	ID=HMGFGAEG_01269;Name=dasC_2;db_xref=COG:COG0395;gene=dasC_2;inference=ab initio prediction:Prodigal:002006,similar to AA sequence:UniProtKB:Q9K489;locus_tag=HMGFGAEG_01269;product=Diacetylchitobiose uptake system permease protein DasC
FMVJ01000006.1	Prodigal:002006	CDS	112717	113091	.	+	0	ID=HMGFGAEG_01270;eC_number=3.5.99.10;Name=yabJ_1;db_xref=COG:COG0251;gene=yabJ_1;inference=ab initio prediction:Prodigal:002006,similar to AA sequence:UniProtKB:P37552;locus_tag=HMGFGAEG_01270;product=2-iminobutanoate/2-iminopropanoate deaminase
FMVJ01000006.1	Prodigal:002006	CDS	113206	113520	.	+	0	ID=HMGFGAEG_01271;inference=ab initio prediction:Prodigal:002006;locus_tag=HMGFGAEG_01271;product=hypothetical protein
FMVJ01000006.1	Prodigal:002006	CDS	113594	113980	.	-	0	ID=HMGFGAEG_01272;inference=ab initio prediction:Prodigal:002006;locus_tag=HMGFGAEG_01272;product=hypothetical protein
FMVJ01000006.1	Prodigal:002006	CDS	114323	114904	.	+	0	ID=HMGFGAEG_01273;inference=ab initio prediction:Prodigal:002006;locus_tag=HMGFGAEG_01273;product=hypothetical protein
FMVJ01000006.1	Prodigal:002006	CDS	114984	115964	.	+	0	ID=HMGFGAEG_01274;inference=ab initio prediction:Prodigal:002006;locus_tag=HMGFGAEG_01274;product=hypothetical protein
FMVJ01000006.1	Prodigal:002006	CDS	115984	116259	.	-	0	ID=HMGFGAEG_01275;inference=ab initio prediction:Prodigal:002006;locus_tag=HMGFGAEG_01275;product=hypothetical protein
FMVJ01000006.1	Prodigal:002006	CDS	116411	116830	.	-	0	ID=HMGFGAEG_01276;inference=ab initio prediction:Prodigal:002006;locus_tag=HMGFGAEG_01276;product=hypothetical protein
FMVJ01000006.1	Prodigal:002006	CDS	117160	117666	.	+	0	ID=HMGFGAEG_01277;inference=ab initio prediction:Prodigal:002006;locus_tag=HMGFGAEG_01277;product=hypothetical protein
FMVJ01000006.1	Prodigal:002006	CDS	117669	119813	.	+	0	ID=HMGFGAEG_01278;eC_number=2.7.-.-;Name=sasA_3;gene=sasA_3;inference=ab initio prediction:Prodigal:002006,protein motif:HAMAP:MF_01837;locus_tag=HMGFGAEG_01278;product=Adaptive-response sensory-kinase SasA
FMVJ01000006.1	Prodigal:002006	CDS	119814	120869	.	+	0	ID=HMGFGAEG_01279;Name=rssB;gene=rssB;inference=ab initio prediction:Prodigal:002006,protein motif:HAMAP:MF_00958;locus_tag=HMGFGAEG_01279;product=Regulator of RpoS
FMVJ01000006.1	Prodigal:002006	CDS	121042	121422	.	+	0	ID=HMGFGAEG_01280;inference=ab initio prediction:Prodigal:002006;locus_tag=HMGFGAEG_01280;product=hypothetical protein
FMVJ01000006.1	Prodigal:002006	CDS	121541	121735	.	+	0	ID=HMGFGAEG_01281;inference=ab initio prediction:Prodigal:002006;locus_tag=HMGFGAEG_01281;product=hypothetical protein
FMVJ01000006.1	Prodigal:002006	CDS	121732	121995	.	-	0	ID=HMGFGAEG_01282;inference=ab initio prediction:Prodigal:002006;locus_tag=HMGFGAEG_01282;product=hypothetical protein
FMVJ01000006.1	Prodigal:002006	CDS	122075	123148	.	+	0	ID=HMGFGAEG_01283;eC_number=1.3.-.-;Name=ctaA;db_xref=COG:COG1612;gene=ctaA;inference=ab initio prediction:Prodigal:002006,similar to AA sequence:UniProtKB:Q3IXW9;locus_tag=HMGFGAEG_01283;product=Heme A synthase
FMVJ01000006.1	Prodigal:002006	CDS	123203	123619	.	-	0	ID=HMGFGAEG_01284;inference=ab initio prediction:Prodigal:002006;locus_tag=HMGFGAEG_01284;product=hypothetical protein
FMVJ01000006.1	Prodigal:002006	CDS	124049	124726	.	+	0	ID=HMGFGAEG_01285;inference=ab initio prediction:Prodigal:002006;locus_tag=HMGFGAEG_01285;product=hypothetical protein
FMVJ01000006.1	Prodigal:002006	CDS	124974	126257	.	-	0	ID=HMGFGAEG_01286;eC_number=2.5.1.-;db_xref=COG:COG2873;inference=ab initio prediction:Prodigal:002006,similar to AA sequence:UniProtKB:Q9WZY4;locus_tag=HMGFGAEG_01286;product=O-acetyl-L-homoserine sulfhydrylase
FMVJ01000006.1	Prodigal:002006	CDS	126353	126928	.	-	0	ID=HMGFGAEG_01287;inference=ab initio prediction:Prodigal:002006;locus_tag=HMGFGAEG_01287;product=hypothetical protein
FMVJ01000006.1	Prodigal:002006	CDS	126948	127358	.	+	0	ID=HMGFGAEG_01288;inference=ab initio prediction:Prodigal:002006;locus_tag=HMGFGAEG_01288;product=hypothetical protein
FMVJ01000006.1	Prodigal:002006	CDS	127355	127651	.	+	0	ID=HMGFGAEG_01289;inference=ab initio prediction:Prodigal:002006;locus_tag=HMGFGAEG_01289;product=hypothetical protein
FMVJ01000006.1	Prodigal:002006	CDS	127875	128339	.	+	0	ID=HMGFGAEG_01290;Name=rplM;db_xref=COG:COG0102;gene=rplM;inference=ab initio prediction:Prodigal:002006,similar to AA sequence:UniProtKB:Q6N651;locus_tag=HMGFGAEG_01290;product=50S ribosomal protein L13
FMVJ01000006.1	Prodigal:002006	CDS	128343	128819	.	+	0	ID=HMGFGAEG_01291;Name=rpsI;db_xref=COG:COG0103;gene=rpsI;inference=ab initio prediction:Prodigal:002006,similar to AA sequence:UniProtKB:Q6N650;locus_tag=HMGFGAEG_01291;product=30S ribosomal protein S9
FMVJ01000006.1	Prodigal:002006	CDS	128978	129946	.	+	0	ID=HMGFGAEG_01292;eC_number=1.2.1.38;Name=argC;db_xref=COG:COG0002;gene=argC;inference=ab initio prediction:Prodigal:002006,similar to AA sequence:UniProtKB:Q8ZKL8;locus_tag=HMGFGAEG_01292;product=N-acetyl-gamma-glutamyl-phosphate reductase
FMVJ01000006.1	Prodigal:002006	CDS	129979	130863	.	-	0	ID=HMGFGAEG_01293;eC_number=4.3.2.3;inference=ab initio prediction:Prodigal:002006,similar to AA sequence:UniProtKB:Q39BA7;locus_tag=HMGFGAEG_01293;product=Ureidoglycolate lyase
FMVJ01000006.1	Prodigal:002006	CDS	131246	132586	.	+	0	ID=HMGFGAEG_01294;db_xref=COG:COG2067;inference=ab initio prediction:Prodigal:002006,similar to AA sequence:UniProtKB:P80603;locus_tag=HMGFGAEG_01294;product=47 kDa outer membrane protein
FMVJ01000006.1	Prodigal:002006	CDS	132659	134464	.	-	0	ID=HMGFGAEG_01295;eC_number=2.3.1.-;Name=phaC_1;db_xref=COG:COG3243;gene=phaC_1;inference=ab initio prediction:Prodigal:002006,similar to AA sequence:UniProtKB:P23608;locus_tag=HMGFGAEG_01295;product=Poly(3-hydroxyalkanoate) polymerase subunit PhaC
FMVJ01000006.1	Prodigal:002006	CDS	134568	134981	.	+	0	ID=HMGFGAEG_01296;inference=ab initio prediction:Prodigal:002006;locus_tag=HMGFGAEG_01296;product=hypothetical protein
FMVJ01000006.1	Prodigal:002006	CDS	135024	136244	.	+	0	ID=HMGFGAEG_01297;eC_number=2.6.1.2;Name=alaC;db_xref=COG:COG0436;gene=alaC;inference=ab initio prediction:Prodigal:002006,similar to AA sequence:UniProtKB:P77434;locus_tag=HMGFGAEG_01297;product=Glutamate-pyruvate aminotransferase AlaC
FMVJ01000006.1	Prodigal:002006	CDS	136357	137679	.	+	0	ID=HMGFGAEG_01298;eC_number=1.1.1.3;Name=hom;db_xref=COG:COG0460;gene=hom;inference=ab initio prediction:Prodigal:002006,similar to AA sequence:UniProtKB:P19582;locus_tag=HMGFGAEG_01298;product=Homoserine dehydrogenase
FMVJ01000006.1	Prodigal:002006	CDS	137737	138735	.	+	0	ID=HMGFGAEG_01299;eC_number=3.1.3.11;Name=glpX;db_xref=COG:COG1494;gene=glpX;inference=ab initio prediction:Prodigal:002006,similar to AA sequence:UniProtKB:Q03224;locus_tag=HMGFGAEG_01299;product=Fructose-1%2C6-bisphosphatase class 2
FMVJ01000006.1	Prodigal:002006	CDS	138841	139281	.	+	0	ID=HMGFGAEG_01300;inference=ab initio prediction:Prodigal:002006;locus_tag=HMGFGAEG_01300;product=hypothetical protein
FMVJ01000006.1	Prodigal:002006	CDS	139309	141120	.	+	0	ID=HMGFGAEG_01301;eC_number=3.1.-.-;Name=recJ;db_xref=COG:COG0608;gene=recJ;inference=ab initio prediction:Prodigal:002006,similar to AA sequence:UniProtKB:P21893;locus_tag=HMGFGAEG_01301;product=Single-stranded-DNA-specific exonuclease RecJ
FMVJ01000006.1	Aragorn:001002	tRNA	141200	141274	.	+	.	ID=HMGFGAEG_01302;inference=COORDINATES:profile:Aragorn:001002;locus_tag=HMGFGAEG_01302;product=tRNA-Glu(ttc)
FMVJ01000006.1	Prodigal:002006	CDS	141329	141631	.	-	0	ID=HMGFGAEG_01303;inference=ab initio prediction:Prodigal:002006;locus_tag=HMGFGAEG_01303;product=hypothetical protein
FMVJ01000006.1	Prodigal:002006	CDS	141850	142083	.	+	0	ID=HMGFGAEG_01304;inference=ab initio prediction:Prodigal:002006;locus_tag=HMGFGAEG_01304;product=hypothetical protein
FMVJ01000006.1	Prodigal:002006	CDS	142144	142398	.	-	0	ID=HMGFGAEG_01305;inference=ab initio prediction:Prodigal:002006;locus_tag=HMGFGAEG_01305;product=hypothetical protein
FMVJ01000006.1	Prodigal:002006	CDS	142475	143101	.	-	0	ID=HMGFGAEG_01306;eC_number=4.1.2.21;Name=dgoA;db_xref=COG:COG0800;gene=dgoA;inference=ab initio prediction:Prodigal:002006,similar to AA sequence:UniProtKB:Q6BF16;locus_tag=HMGFGAEG_01306;product=2-dehydro-3-deoxy-6-phosphogalactonate aldolase
FMVJ01000006.1	Prodigal:002006	CDS	143192	144928	.	-	0	ID=HMGFGAEG_01307;eC_number=6.2.1.26;Name=menE;gene=menE;inference=ab initio prediction:Prodigal:002006,protein motif:HAMAP:MF_00731;locus_tag=HMGFGAEG_01307;product=2-succinylbenzoate--CoA ligase
FMVJ01000006.1	Prodigal:002006	CDS	144950	146011	.	-	0	ID=HMGFGAEG_01308;eC_number=2.3.1.-;db_xref=COG:COG3424;inference=ab initio prediction:Prodigal:002006,similar to AA sequence:UniProtKB:P9WPF1;locus_tag=HMGFGAEG_01308;product=Alpha-pyrone synthesis polyketide synthase-like Pks18
FMVJ01000006.1	Prodigal:002006	CDS	146016	146297	.	-	0	ID=HMGFGAEG_01309;inference=ab initio prediction:Prodigal:002006;locus_tag=HMGFGAEG_01309;product=hypothetical protein
FMVJ01000006.1	Prodigal:002006	CDS	146547	147560	.	-	0	ID=HMGFGAEG_01310;inference=ab initio prediction:Prodigal:002006;locus_tag=HMGFGAEG_01310;product=hypothetical protein
FMVJ01000006.1	Prodigal:002006	CDS	147612	148367	.	+	0	ID=HMGFGAEG_01311;eC_number=2.3.1.286;Name=cobB;db_xref=COG:COG0846;gene=cobB;inference=ab initio prediction:Prodigal:002006,similar to AA sequence:UniProtKB:Q9WYW0;locus_tag=HMGFGAEG_01311;product=NAD-dependent protein deacetylase
FMVJ01000006.1	Prodigal:002006	CDS	148496	149116	.	+	0	ID=HMGFGAEG_01312;inference=ab initio prediction:Prodigal:002006;locus_tag=HMGFGAEG_01312;product=hypothetical protein
FMVJ01000006.1	Prodigal:002006	CDS	149129	149584	.	+	0	ID=HMGFGAEG_01313;inference=ab initio prediction:Prodigal:002006;locus_tag=HMGFGAEG_01313;product=hypothetical protein
FMVJ01000006.1	Aragorn:001002	tRNA	149649	149725	.	+	.	ID=HMGFGAEG_01314;inference=COORDINATES:profile:Aragorn:001002;locus_tag=HMGFGAEG_01314;product=tRNA-Pro(tgg)
FMVJ01000006.1	Prodigal:002006	CDS	149766	150071	.	+	0	ID=HMGFGAEG_01315;inference=ab initio prediction:Prodigal:002006;locus_tag=HMGFGAEG_01315;product=hypothetical protein
FMVJ01000006.1	Aragorn:001002	tRNA	150093	150169	.	+	.	ID=HMGFGAEG_01316;inference=COORDINATES:profile:Aragorn:001002;locus_tag=HMGFGAEG_01316;product=tRNA-Arg(tct)
FMVJ01000006.1	Prodigal:002006	CDS	150416	151510	.	-	0	ID=HMGFGAEG_01317;inference=ab initio prediction:Prodigal:002006;locus_tag=HMGFGAEG_01317;product=hypothetical protein
FMVJ01000006.1	Prodigal:002006	CDS	151586	151795	.	+	0	ID=HMGFGAEG_01318;inference=ab initio prediction:Prodigal:002006;locus_tag=HMGFGAEG_01318;product=hypothetical protein
FMVJ01000006.1	Aragorn:001002	tRNA	152256	152332	.	+	.	ID=HMGFGAEG_01319;inference=COORDINATES:profile:Aragorn:001002;locus_tag=HMGFGAEG_01319;product=tRNA-Arg(acg)
FMVJ01000006.1	Prodigal:002006	CDS	152515	152787	.	+	0	ID=HMGFGAEG_01320;inference=ab initio prediction:Prodigal:002006;locus_tag=HMGFGAEG_01320;product=hypothetical protein
FMVJ01000006.1	Prodigal:002006	CDS	153115	153627	.	+	0	ID=HMGFGAEG_01321;eC_number=1.2.99.6;Name=paoA;db_xref=COG:COG2080;gene=paoA;inference=ab initio prediction:Prodigal:002006,similar to AA sequence:UniProtKB:P77165;locus_tag=HMGFGAEG_01321;product=Aldehyde oxidoreductase iron-sulfur-binding subunit PaoA
FMVJ01000006.1	Prodigal:002006	CDS	153624	154640	.	+	0	ID=HMGFGAEG_01322;eC_number=1.2.99.6;Name=paoB;db_xref=COG:COG1319;gene=paoB;inference=ab initio prediction:Prodigal:002006,similar to AA sequence:UniProtKB:P77324;locus_tag=HMGFGAEG_01322;product=Aldehyde oxidoreductase FAD-binding subunit PaoB
FMVJ01000006.1	Prodigal:002006	CDS	154650	156887	.	+	0	ID=HMGFGAEG_01323;eC_number=1.2.99.6;Name=paoC;db_xref=COG:COG1529;gene=paoC;inference=ab initio prediction:Prodigal:002006,similar to AA sequence:UniProtKB:P77489;locus_tag=HMGFGAEG_01323;product=Aldehyde oxidoreductase molybdenum-binding subunit PaoC
FMVJ01000006.1	Prodigal:002006	CDS	157518	160199	.	+	0	ID=HMGFGAEG_01324;eC_number=3.6.3.-;Name=ctpF_2;db_xref=COG:COG0474;gene=ctpF_2;inference=ab initio prediction:Prodigal:002006,similar to AA sequence:UniProtKB:P9WPS9;locus_tag=HMGFGAEG_01324;product=putative cation-transporting ATPase F
FMVJ01000006.1	Prodigal:002006	CDS	160298	161182	.	-	0	ID=HMGFGAEG_01325;inference=ab initio prediction:Prodigal:002006;locus_tag=HMGFGAEG_01325;product=hypothetical protein
FMVJ01000006.1	Prodigal:002006	CDS	161518	162450	.	+	0	ID=HMGFGAEG_01326;eC_number=2.7.1.11;Name=pfkB_1;db_xref=COG:COG1105;gene=pfkB_1;inference=ab initio prediction:Prodigal:002006,similar to AA sequence:UniProtKB:P9WID3;locus_tag=HMGFGAEG_01326;product=Putative ATP-dependent 6-phosphofructokinase isozyme 2
FMVJ01000006.1	Prodigal:002006	CDS	162536	163567	.	-	0	ID=HMGFGAEG_01327;eC_number=1.1.1.28;Name=ldhA_1;db_xref=COG:COG1052;gene=ldhA_1;inference=ab initio prediction:Prodigal:002006,similar to AA sequence:UniProtKB:P52643;locus_tag=HMGFGAEG_01327;product=D-lactate dehydrogenase
FMVJ01000006.1	Prodigal:002006	CDS	164131	165336	.	+	0	ID=HMGFGAEG_01328;Name=smc_3;gene=smc_3;inference=ab initio prediction:Prodigal:002006,protein motif:HAMAP:MF_01894;locus_tag=HMGFGAEG_01328;product=Chromosome partition protein Smc
FMVJ01000006.1	Prodigal:002006	CDS	165336	167312	.	+	0	ID=HMGFGAEG_01329;inference=ab initio prediction:Prodigal:002006;locus_tag=HMGFGAEG_01329;product=hypothetical protein
FMVJ01000006.1	Prodigal:002006	CDS	167345	168451	.	+	0	ID=HMGFGAEG_01330;inference=ab initio prediction:Prodigal:002006;locus_tag=HMGFGAEG_01330;product=hypothetical protein
FMVJ01000006.1	Prodigal:002006	CDS	168461	169384	.	-	0	ID=HMGFGAEG_01331;Name=cntI_1;gene=cntI_1;inference=ab initio prediction:Prodigal:002006,similar to AA sequence:UniProtKB:A0A0H2ZHZ4;locus_tag=HMGFGAEG_01331;product=Pseudopaline exporter CntI
FMVJ01000006.1	Prodigal:002006	CDS	169457	169759	.	-	0	ID=HMGFGAEG_01332;inference=ab initio prediction:Prodigal:002006;locus_tag=HMGFGAEG_01332;product=hypothetical protein
FMVJ01000006.1	Prodigal:002006	CDS	169951	171129	.	+	0	ID=HMGFGAEG_01333;eC_number=2.1.2.-;Name=purT;db_xref=COG:COG0027;gene=purT;inference=ab initio prediction:Prodigal:002006,similar to AA sequence:UniProtKB:P33221;locus_tag=HMGFGAEG_01333;product=Formate-dependent phosphoribosylglycinamide formyltransferase
FMVJ01000006.1	Prodigal:002006	CDS	171136	172689	.	-	0	ID=HMGFGAEG_01334;eC_number=6.3.2.-;Name=besA;gene=besA;inference=ab initio prediction:Prodigal:002006,similar to AA sequence:UniProtKB:G8XHD8;locus_tag=HMGFGAEG_01334;product=L-propargylglycine--L-glutamate ligase
FMVJ01000006.1	Prodigal:002006	CDS	173018	175372	.	+	0	ID=HMGFGAEG_01335;eC_number=2.7.-.-;Name=sasA_4;gene=sasA_4;inference=ab initio prediction:Prodigal:002006,protein motif:HAMAP:MF_01837;locus_tag=HMGFGAEG_01335;product=Adaptive-response sensory-kinase SasA
FMVJ01000006.1	Prodigal:002006	CDS	175374	175805	.	+	0	ID=HMGFGAEG_01336;Name=rcp1_1;gene=rcp1_1;inference=ab initio prediction:Prodigal:002006,similar to AA sequence:UniProtKB:Q55169;locus_tag=HMGFGAEG_01336;product=Response regulator rcp1
FMVJ01000006.1	Prodigal:002006	CDS	175802	176842	.	+	0	ID=HMGFGAEG_01337;eC_number=3.5.1.44;Name=cheB_2;gene=cheB_2;inference=ab initio prediction:Prodigal:002006,protein motif:HAMAP:MF_00099;locus_tag=HMGFGAEG_01337;product=Protein-glutamate methylesterase/protein-glutamine glutaminase
FMVJ01000006.1	Prodigal:002006	CDS	177000	177341	.	-	0	ID=HMGFGAEG_01338;inference=ab initio prediction:Prodigal:002006;locus_tag=HMGFGAEG_01338;product=hypothetical protein
FMVJ01000006.1	Prodigal:002006	CDS	178943	179881	.	+	0	ID=HMGFGAEG_01339;Name=gcvA_5;gene=gcvA_5;inference=ab initio prediction:Prodigal:002006,similar to AA sequence:UniProtKB:P0A9F6;locus_tag=HMGFGAEG_01339;product=Glycine cleavage system transcriptional activator
FMVJ01000006.1	Prodigal:002006	CDS	179900	182092	.	-	0	ID=HMGFGAEG_01340;eC_number=2.4.1.-;Name=mdoH;gene=mdoH;inference=ab initio prediction:Prodigal:002006,protein motif:HAMAP:MF_01072;locus_tag=HMGFGAEG_01340;product=Glucans biosynthesis glucosyltransferase H
FMVJ01000006.1	Prodigal:002006	CDS	182068	183693	.	-	0	ID=HMGFGAEG_01341;Name=mdoD_1;db_xref=COG:COG3131;gene=mdoD_1;inference=ab initio prediction:Prodigal:002006,similar to AA sequence:UniProtKB:P40120;locus_tag=HMGFGAEG_01341;product=Glucans biosynthesis protein D
FMVJ01000006.1	Prodigal:002006	CDS	183823	185199	.	+	0	ID=HMGFGAEG_01342;Name=glmU;gene=glmU;inference=ab initio prediction:Prodigal:002006,similar to AA sequence:UniProtKB:Q7A7B4;locus_tag=HMGFGAEG_01342;product=Bifunctional protein GlmU
FMVJ01000006.1	Prodigal:002006	CDS	185304	187130	.	+	0	ID=HMGFGAEG_01343;eC_number=2.6.1.16;Name=nodM;gene=nodM;inference=ab initio prediction:Prodigal:002006,similar to AA sequence:UniProtKB:P25195;locus_tag=HMGFGAEG_01343;product=Glutamine--fructose-6-phosphate aminotransferase [isomerizing]
FMVJ01000006.1	Prodigal:002006	CDS	187174	187806	.	-	0	ID=HMGFGAEG_01344;inference=ab initio prediction:Prodigal:002006;locus_tag=HMGFGAEG_01344;product=hypothetical protein
FMVJ01000006.1	Prodigal:002006	CDS	187872	189989	.	-	0	ID=HMGFGAEG_01345;eC_number=3.6.4.12;Name=recG;db_xref=COG:COG1200;gene=recG;inference=ab initio prediction:Prodigal:002006,similar to AA sequence:UniProtKB:P24230;locus_tag=HMGFGAEG_01345;product=ATP-dependent DNA helicase RecG
FMVJ01000006.1	Prodigal:002006	CDS	190078	190374	.	+	0	ID=HMGFGAEG_01346;inference=ab initio prediction:Prodigal:002006;locus_tag=HMGFGAEG_01346;product=hypothetical protein
FMVJ01000006.1	Prodigal:002006	CDS	190451	193975	.	+	0	ID=HMGFGAEG_01347;eC_number=3.6.4.-;Name=mfd_2;db_xref=COG:COG1197;gene=mfd_2;inference=ab initio prediction:Prodigal:002006,similar to AA sequence:UniProtKB:P30958;locus_tag=HMGFGAEG_01347;product=Transcription-repair-coupling factor
FMVJ01000006.1	Prodigal:002006	CDS	193988	194332	.	-	0	ID=HMGFGAEG_01348;inference=ab initio prediction:Prodigal:002006;locus_tag=HMGFGAEG_01348;product=hypothetical protein
FMVJ01000006.1	Prodigal:002006	CDS	194465	196276	.	-	0	ID=HMGFGAEG_01349;inference=ab initio prediction:Prodigal:002006;locus_tag=HMGFGAEG_01349;product=hypothetical protein
FMVJ01000006.1	Prodigal:002006	CDS	196494	197258	.	+	0	ID=HMGFGAEG_01350;inference=ab initio prediction:Prodigal:002006;locus_tag=HMGFGAEG_01350;product=hypothetical protein
FMVJ01000006.1	Prodigal:002006	CDS	197322	197657	.	-	0	ID=HMGFGAEG_01351;Name=hspQ;gene=hspQ;inference=ab initio prediction:Prodigal:002006,protein motif:HAMAP:MF_01194;locus_tag=HMGFGAEG_01351;product=Heat shock protein HspQ
FMVJ01000006.1	Prodigal:002006	CDS	197918	198889	.	+	0	ID=HMGFGAEG_01352;inference=ab initio prediction:Prodigal:002006;locus_tag=HMGFGAEG_01352;product=hypothetical protein
FMVJ01000006.1	Prodigal:002006	CDS	198886	200091	.	-	0	ID=HMGFGAEG_01353;eC_number=1.14.13.-;Name=ubiL_1;db_xref=COG:COG0654;gene=ubiL_1;inference=ab initio prediction:Prodigal:002006,similar to AA sequence:UniProtKB:Q2RMZ4;locus_tag=HMGFGAEG_01353;product=Ubiquinone hydroxylase UbiL
FMVJ01000006.1	Prodigal:002006	CDS	200240	201784	.	+	0	ID=HMGFGAEG_01354;eC_number=7.5.2.11;Name=mglA_1;db_xref=COG:COG1129;gene=mglA_1;inference=ab initio prediction:Prodigal:002006,similar to AA sequence:UniProtKB:P0AAG8;locus_tag=HMGFGAEG_01354;product=Galactose/methyl galactoside import ATP-binding protein MglA
FMVJ01000006.1	Prodigal:002006	CDS	201774	202850	.	+	0	ID=HMGFGAEG_01355;inference=ab initio prediction:Prodigal:002006;locus_tag=HMGFGAEG_01355;product=hypothetical protein
FMVJ01000006.1	Prodigal:002006	CDS	202847	203764	.	+	0	ID=HMGFGAEG_01356;inference=ab initio prediction:Prodigal:002006;locus_tag=HMGFGAEG_01356;product=hypothetical protein
FMVJ01000006.1	Prodigal:002006	CDS	203857	204939	.	+	0	ID=HMGFGAEG_01357;inference=ab initio prediction:Prodigal:002006,similar to AA sequence:UniProtKB:Q2YKI6;locus_tag=HMGFGAEG_01357;product=Purine-binding protein
FMVJ01000006.1	Prodigal:002006	CDS	205036	205686	.	+	0	ID=HMGFGAEG_01358;eC_number=3.5.1.19;Name=pncA;db_xref=COG:COG1335;gene=pncA;inference=ab initio prediction:Prodigal:002006,similar to AA sequence:UniProtKB:P21369;locus_tag=HMGFGAEG_01358;product=Nicotinamidase
FMVJ01000006.1	Prodigal:002006	CDS	206221	207537	.	-	0	ID=HMGFGAEG_01359;eC_number=2.8.4.4;Name=rimO;db_xref=COG:COG0621;gene=rimO;inference=ab initio prediction:Prodigal:002006,similar to AA sequence:UniProtKB:P0AEI4;locus_tag=HMGFGAEG_01359;product=Ribosomal protein S12 methylthiotransferase RimO
FMVJ01000006.1	Prodigal:002006	CDS	208033	208971	.	-	0	ID=HMGFGAEG_01360;eC_number=4.2.1.43;Name=araD_2;gene=araD_2;inference=ab initio prediction:Prodigal:002006,similar to AA sequence:UniProtKB:Q1JUQ0;locus_tag=HMGFGAEG_01360;product=L-2-keto-3-deoxyarabonate dehydratase
FMVJ01000006.1	Prodigal:002006	CDS	209009	210742	.	-	0	ID=HMGFGAEG_01361;eC_number=4.2.1.25;Name=araC_1;gene=araC_1;inference=ab initio prediction:Prodigal:002006,similar to AA sequence:UniProtKB:Q1JUQ1;locus_tag=HMGFGAEG_01361;product=L-arabonate dehydratase
FMVJ01000006.1	Prodigal:002006	CDS	210898	211860	.	+	0	ID=HMGFGAEG_01362;Name=ytfQ;gene=ytfQ;inference=ab initio prediction:Prodigal:002006,similar to AA sequence:UniProtKB:P39325;locus_tag=HMGFGAEG_01362;product=ABC transporter periplasmic-binding protein YtfQ
FMVJ01000006.1	Prodigal:002006	CDS	211908	213464	.	+	0	ID=HMGFGAEG_01363;eC_number=7.5.2.-;Name=fruK;db_xref=COG:COG1129;gene=fruK;inference=ab initio prediction:Prodigal:002006,similar to AA sequence:UniProtKB:Q8G847;locus_tag=HMGFGAEG_01363;product=Fructose import ATP-binding protein FruK
FMVJ01000006.1	Prodigal:002006	CDS	213461	214468	.	+	0	ID=HMGFGAEG_01364;Name=ytfT;gene=ytfT;inference=ab initio prediction:Prodigal:002006,similar to AA sequence:UniProtKB:P39328;locus_tag=HMGFGAEG_01364;product=Inner membrane ABC transporter permease protein YtfT
FMVJ01000006.1	Prodigal:002006	CDS	214468	215424	.	+	0	ID=HMGFGAEG_01365;Name=yjfF;gene=yjfF;inference=ab initio prediction:Prodigal:002006,similar to AA sequence:UniProtKB:P37772;locus_tag=HMGFGAEG_01365;product=Inner membrane ABC transporter permease protein YjfF
FMVJ01000006.1	Prodigal:002006	CDS	215443	216216	.	+	0	ID=HMGFGAEG_01366;Name=nanR_2;gene=nanR_2;inference=ab initio prediction:Prodigal:002006,protein motif:HAMAP:MF_01236;locus_tag=HMGFGAEG_01366;product=HTH-type transcriptional repressor NanR
FMVJ01000006.1	Prodigal:002006	CDS	216504	217568	.	+	0	ID=HMGFGAEG_01367;Name=sbpA;gene=sbpA;inference=ab initio prediction:Prodigal:002006,similar to AA sequence:UniProtKB:P54083;locus_tag=HMGFGAEG_01367;product=Multiple sugar-binding periplasmic protein SbpA
FMVJ01000006.1	Prodigal:002006	CDS	217662	219191	.	+	0	ID=HMGFGAEG_01368;eC_number=7.5.2.10;Name=xylG_1;db_xref=COG:COG1129;gene=xylG_1;inference=ab initio prediction:Prodigal:002006,similar to AA sequence:UniProtKB:P37388;locus_tag=HMGFGAEG_01368;product=Xylose import ATP-binding protein XylG
FMVJ01000006.1	Prodigal:002006	CDS	219193	220392	.	+	0	ID=HMGFGAEG_01369;Name=xylH_1;db_xref=COG:COG4214;gene=xylH_1;inference=ab initio prediction:Prodigal:002006,similar to AA sequence:UniProtKB:P0AGI4;locus_tag=HMGFGAEG_01369;product=Xylose transport system permease protein XylH
FMVJ01000006.1	Prodigal:002006	CDS	220501	221976	.	+	0	ID=HMGFGAEG_01370;eC_number=1.2.1.5;Name=aldHT;gene=aldHT;inference=ab initio prediction:Prodigal:002006,similar to AA sequence:UniProtKB:P42329;locus_tag=HMGFGAEG_01370;product=Aldehyde dehydrogenase%2C thermostable
FMVJ01000006.1	Prodigal:002006	CDS	222048	222800	.	+	0	ID=HMGFGAEG_01371;eC_number=1.1.1.390;inference=ab initio prediction:Prodigal:002006,similar to AA sequence:UniProtKB:P0DOV5;locus_tag=HMGFGAEG_01371;product=Sulfoquinovose 1-dehydrogenase
FMVJ01000006.1	Prodigal:002006	CDS	222966	223439	.	+	0	ID=HMGFGAEG_01372;eC_number=4.2.2.-;Name=mltC;gene=mltC;inference=ab initio prediction:Prodigal:002006,protein motif:HAMAP:MF_01616;locus_tag=HMGFGAEG_01372;product=Membrane-bound lytic murein transglycosylase C
FMVJ01000006.1	Prodigal:002006	CDS	223583	224431	.	+	0	ID=HMGFGAEG_01373;inference=ab initio prediction:Prodigal:002006;locus_tag=HMGFGAEG_01373;product=hypothetical protein
FMVJ01000006.1	Prodigal:002006	CDS	224577	225590	.	-	0	ID=HMGFGAEG_01374;inference=ab initio prediction:Prodigal:002006;locus_tag=HMGFGAEG_01374;product=hypothetical protein
FMVJ01000006.1	Prodigal:002006	CDS	226043	227857	.	+	0	ID=HMGFGAEG_01375;Name=atm1_1;db_xref=COG:COG5265;gene=atm1_1;inference=ab initio prediction:Prodigal:002006,similar to AA sequence:UniProtKB:Q2G506;locus_tag=HMGFGAEG_01375;product=ATM1-type heavy metal exporter
FMVJ01000006.1	Prodigal:002006	CDS	227909	229009	.	-	0	ID=HMGFGAEG_01376;inference=ab initio prediction:Prodigal:002006;locus_tag=HMGFGAEG_01376;product=hypothetical protein
FMVJ01000006.1	Prodigal:002006	CDS	229831	230121	.	-	0	ID=HMGFGAEG_01377;inference=ab initio prediction:Prodigal:002006;locus_tag=HMGFGAEG_01377;product=hypothetical protein
FMVJ01000006.1	Prodigal:002006	CDS	230192	230386	.	-	0	ID=HMGFGAEG_01378;inference=ab initio prediction:Prodigal:002006;locus_tag=HMGFGAEG_01378;product=hypothetical protein
FMVJ01000006.1	Prodigal:002006	CDS	230442	230642	.	-	0	ID=HMGFGAEG_01379;inference=ab initio prediction:Prodigal:002006;locus_tag=HMGFGAEG_01379;product=hypothetical protein
FMVJ01000006.1	Prodigal:002006	CDS	231176	231439	.	-	0	ID=HMGFGAEG_01380;inference=ab initio prediction:Prodigal:002006;locus_tag=HMGFGAEG_01380;product=hypothetical protein
FMVJ01000006.1	Prodigal:002006	CDS	231483	231761	.	-	0	ID=HMGFGAEG_01381;Name=infA_1;gene=infA_1;inference=ab initio prediction:Prodigal:002006,protein motif:HAMAP:MF_00075;locus_tag=HMGFGAEG_01381;product=Translation initiation factor IF-1
FMVJ01000006.1	Prodigal:002006	CDS	231859	232068	.	-	0	ID=HMGFGAEG_01382;Name=cspA_1;db_xref=COG:COG1278;gene=cspA_1;inference=ab initio prediction:Prodigal:002006,similar to AA sequence:UniProtKB:Q9Z3S6;locus_tag=HMGFGAEG_01382;product=Cold shock protein CspA
FMVJ01000006.1	Prodigal:002006	CDS	232960	233412	.	-	0	ID=HMGFGAEG_01383;inference=ab initio prediction:Prodigal:002006;locus_tag=HMGFGAEG_01383;product=hypothetical protein
FMVJ01000006.1	Prodigal:002006	CDS	233487	234242	.	-	0	ID=HMGFGAEG_01384;inference=ab initio prediction:Prodigal:002006,similar to AA sequence:UniProtKB:P0AEC0;locus_tag=HMGFGAEG_01384;note=UPF0053 inner membrane protein YoaE;product=hypothetical protein
FMVJ01000006.1	Prodigal:002006	CDS	234625	235293	.	-	0	ID=HMGFGAEG_01385;inference=ab initio prediction:Prodigal:002006;locus_tag=HMGFGAEG_01385;product=hypothetical protein
FMVJ01000006.1	Prodigal:002006	CDS	235375	235860	.	-	0	ID=HMGFGAEG_01386;inference=ab initio prediction:Prodigal:002006;locus_tag=HMGFGAEG_01386;product=hypothetical protein
FMVJ01000006.1	Prodigal:002006	CDS	235979	236560	.	-	0	ID=HMGFGAEG_01387;inference=ab initio prediction:Prodigal:002006;locus_tag=HMGFGAEG_01387;product=hypothetical protein
FMVJ01000006.1	Prodigal:002006	CDS	236592	237308	.	-	0	ID=HMGFGAEG_01388;Name=ybhL_1;db_xref=COG:COG0670;gene=ybhL_1;inference=ab initio prediction:Prodigal:002006,similar to AA sequence:UniProtKB:P0AAC4;locus_tag=HMGFGAEG_01388;product=Inner membrane protein YbhL
FMVJ01000006.1	Prodigal:002006	CDS	237328	238089	.	-	0	ID=HMGFGAEG_01389;inference=ab initio prediction:Prodigal:002006;locus_tag=HMGFGAEG_01389;product=hypothetical protein
FMVJ01000006.1	Prodigal:002006	CDS	238082	238630	.	-	0	ID=HMGFGAEG_01390;Name=sigR;db_xref=COG:COG1595;gene=sigR;inference=ab initio prediction:Prodigal:002006,similar to AA sequence:UniProtKB:Q7AKG9;locus_tag=HMGFGAEG_01390;product=ECF RNA polymerase sigma factor SigR
FMVJ01000006.1	Prodigal:002006	CDS	238697	239035	.	-	0	ID=HMGFGAEG_01391;inference=ab initio prediction:Prodigal:002006;locus_tag=HMGFGAEG_01391;product=hypothetical protein
FMVJ01000006.1	Prodigal:002006	CDS	239334	240173	.	+	0	ID=HMGFGAEG_01392;inference=ab initio prediction:Prodigal:002006;locus_tag=HMGFGAEG_01392;product=hypothetical protein
FMVJ01000006.1	Prodigal:002006	CDS	240296	241312	.	-	0	ID=HMGFGAEG_01393;inference=ab initio prediction:Prodigal:002006;locus_tag=HMGFGAEG_01393;product=hypothetical protein
FMVJ01000006.1	Aragorn:001002	tRNA	241395	241484	.	-	.	ID=HMGFGAEG_01394;inference=COORDINATES:profile:Aragorn:001002;locus_tag=HMGFGAEG_01394;product=tRNA-Ser(tga)
FMVJ01000006.1	Prodigal:002006	CDS	241863	242891	.	+	0	ID=HMGFGAEG_01395;eC_number=4.2.2.-;Name=rlpA_1;gene=rlpA_1;inference=ab initio prediction:Prodigal:002006,protein motif:HAMAP:MF_02071;locus_tag=HMGFGAEG_01395;product=Endolytic peptidoglycan transglycosylase RlpA
FMVJ01000006.1	Prodigal:002006	CDS	243029	244240	.	+	0	ID=HMGFGAEG_01396;eC_number=3.4.16.4;Name=dacC;db_xref=COG:COG1686;gene=dacC;inference=ab initio prediction:Prodigal:002006,similar to AA sequence:UniProtKB:P08506;locus_tag=HMGFGAEG_01396;product=D-alanyl-D-alanine carboxypeptidase DacC
FMVJ01000006.1	Prodigal:002006	CDS	244240	244914	.	+	0	ID=HMGFGAEG_01397;eC_number=2.7.4.9;Name=tmk;db_xref=COG:COG0125;gene=tmk;inference=ab initio prediction:Prodigal:002006,similar to AA sequence:UniProtKB:Q9HZN8;locus_tag=HMGFGAEG_01397;product=Thymidylate kinase
FMVJ01000006.1	Prodigal:002006	CDS	244904	245968	.	+	0	ID=HMGFGAEG_01398;eC_number=2.7.7.7;Name=dnaX;db_xref=COG:COG2812;gene=dnaX;inference=ab initio prediction:Prodigal:002006,similar to AA sequence:UniProtKB:P06710;locus_tag=HMGFGAEG_01398;product=DNA polymerase III subunit tau
FMVJ01000006.1	Prodigal:002006	CDS	246019	247569	.	+	0	ID=HMGFGAEG_01399;eC_number=6.1.1.10;Name=metG;gene=metG;inference=ab initio prediction:Prodigal:002006,similar to AA sequence:UniProtKB:P59078;locus_tag=HMGFGAEG_01399;product=Methionine--tRNA ligase
FMVJ01000006.1	Prodigal:002006	CDS	247617	248948	.	+	0	ID=HMGFGAEG_01400;inference=ab initio prediction:Prodigal:002006;locus_tag=HMGFGAEG_01400;product=hypothetical protein
FMVJ01000006.1	Prodigal:002006	CDS	249016	249825	.	+	0	ID=HMGFGAEG_01401;eC_number=3.1.-.-;Name=ycfH;db_xref=COG:COG0084;gene=ycfH;inference=ab initio prediction:Prodigal:002006,similar to AA sequence:UniProtKB:P0AFQ7;locus_tag=HMGFGAEG_01401;product=putative metal-dependent hydrolase YcfH
FMVJ01000006.1	Prodigal:002006	CDS	249822	250619	.	+	0	ID=HMGFGAEG_01402;eC_number=3.1.4.55;Name=phnP;db_xref=COG:COG1235;gene=phnP;inference=ab initio prediction:Prodigal:002006,similar to AA sequence:UniProtKB:P16692;locus_tag=HMGFGAEG_01402;product=Phosphoribosyl 1%2C2-cyclic phosphate phosphodiesterase
FMVJ01000006.1	Prodigal:002006	CDS	250725	251321	.	+	0	ID=HMGFGAEG_01403;inference=ab initio prediction:Prodigal:002006;locus_tag=HMGFGAEG_01403;product=hypothetical protein
FMVJ01000006.1	Prodigal:002006	CDS	251509	252429	.	-	0	ID=HMGFGAEG_01404;inference=ab initio prediction:Prodigal:002006;locus_tag=HMGFGAEG_01404;product=hypothetical protein
FMVJ01000006.1	Prodigal:002006	CDS	252602	254074	.	+	0	ID=HMGFGAEG_01405;inference=ab initio prediction:Prodigal:002006;locus_tag=HMGFGAEG_01405;product=hypothetical protein
FMVJ01000006.1	Prodigal:002006	CDS	254155	255783	.	+	0	ID=HMGFGAEG_01406;eC_number=3.5.1.91;Name=nfdA_1;gene=nfdA_1;inference=ab initio prediction:Prodigal:002006,similar to AA sequence:UniProtKB:Q68AP4;locus_tag=HMGFGAEG_01406;product=N-substituted formamide deformylase
FMVJ01000006.1	Prodigal:002006	CDS	255900	257489	.	+	0	ID=HMGFGAEG_01407;Name=hbpA;db_xref=COG:COG0747;gene=hbpA;inference=ab initio prediction:Prodigal:002006,similar to AA sequence:UniProtKB:P33950;locus_tag=HMGFGAEG_01407;product=Heme-binding protein A
FMVJ01000006.1	Prodigal:002006	CDS	257574	258509	.	+	0	ID=HMGFGAEG_01408;Name=gsiC_4;db_xref=COG:COG0601;gene=gsiC_4;inference=ab initio prediction:Prodigal:002006,similar to AA sequence:UniProtKB:P75798;locus_tag=HMGFGAEG_01408;product=Glutathione transport system permease protein GsiC
FMVJ01000006.1	Prodigal:002006	CDS	258519	259340	.	+	0	ID=HMGFGAEG_01409;Name=gsiD_1;db_xref=COG:COG1173;gene=gsiD_1;inference=ab initio prediction:Prodigal:002006,similar to AA sequence:UniProtKB:P75799;locus_tag=HMGFGAEG_01409;product=Glutathione transport system permease protein GsiD
FMVJ01000006.1	Prodigal:002006	CDS	259337	260317	.	+	0	ID=HMGFGAEG_01410;Name=dppD_2;db_xref=COG:COG0444;gene=dppD_2;inference=ab initio prediction:Prodigal:002006,similar to AA sequence:UniProtKB:P0AAG0;locus_tag=HMGFGAEG_01410;product=Dipeptide transport ATP-binding protein DppD
FMVJ01000006.1	Prodigal:002006	CDS	260310	261377	.	+	0	ID=HMGFGAEG_01411;Name=ddpF;db_xref=COG:COG1124;gene=ddpF;inference=ab initio prediction:Prodigal:002006,similar to AA sequence:UniProtKB:P77622;locus_tag=HMGFGAEG_01411;product=putative D%2CD-dipeptide transport ATP-binding protein DdpF
FMVJ01000006.1	Prodigal:002006	CDS	261316	262845	.	+	0	ID=HMGFGAEG_01412;inference=ab initio prediction:Prodigal:002006;locus_tag=HMGFGAEG_01412;product=hypothetical protein
FMVJ01000006.1	Prodigal:002006	CDS	263089	263517	.	-	0	ID=HMGFGAEG_01413;Name=yhfA;db_xref=COG:COG1765;gene=yhfA;inference=ab initio prediction:Prodigal:002006,similar to AA sequence:UniProtKB:P0ADX1;locus_tag=HMGFGAEG_01413;product=Protein YhfA
FMVJ01000006.1	Prodigal:002006	CDS	263620	264453	.	+	0	ID=HMGFGAEG_01414;eC_number=3.6.1.8;Name=mazG;db_xref=COG:COG1694;gene=mazG;inference=ab initio prediction:Prodigal:002006,similar to AA sequence:UniProtKB:P0AEY3;locus_tag=HMGFGAEG_01414;product=Nucleoside triphosphate pyrophosphohydrolase
FMVJ01000006.1	Prodigal:002006	CDS	264450	265670	.	-	0	ID=HMGFGAEG_01415;Name=hflX;db_xref=COG:COG2262;gene=hflX;inference=ab initio prediction:Prodigal:002006,similar to AA sequence:UniProtKB:P25519;locus_tag=HMGFGAEG_01415;product=GTPase HflX
FMVJ01000006.1	Prodigal:002006	CDS	265849	266103	.	-	0	ID=HMGFGAEG_01416;Name=hfq;db_xref=COG:COG1923;gene=hfq;inference=ab initio prediction:Prodigal:002006,similar to AA sequence:UniProtKB:Q9A7H8;locus_tag=HMGFGAEG_01416;product=RNA-binding protein Hfq
FMVJ01000006.1	Prodigal:002006	CDS	266337	267704	.	-	0	ID=HMGFGAEG_01417;Name=glnG;db_xref=COG:COG2204;gene=glnG;inference=ab initio prediction:Prodigal:002006,similar to AA sequence:UniProtKB:P0AFB8;locus_tag=HMGFGAEG_01417;product=DNA-binding transcriptional regulator NtrC
FMVJ01000006.1	Prodigal:002006	CDS	267701	269920	.	-	0	ID=HMGFGAEG_01418;eC_number=2.7.-.-;Name=sasA_5;gene=sasA_5;inference=ab initio prediction:Prodigal:002006,protein motif:HAMAP:MF_01837;locus_tag=HMGFGAEG_01418;product=Adaptive-response sensory-kinase SasA
FMVJ01000006.1	Prodigal:002006	CDS	270052	271515	.	-	0	ID=HMGFGAEG_01419;Name=ntrC;db_xref=COG:COG2204;gene=ntrC;inference=ab initio prediction:Prodigal:002006,similar to AA sequence:UniProtKB:P10577;locus_tag=HMGFGAEG_01419;product=DNA-binding transcriptional regulator NtrC
FMVJ01000006.1	Prodigal:002006	CDS	271526	272626	.	-	0	ID=HMGFGAEG_01420;eC_number=2.7.13.3;Name=glnL;db_xref=COG:COG3852;gene=glnL;inference=ab initio prediction:Prodigal:002006,similar to AA sequence:UniProtKB:P0AFB5;locus_tag=HMGFGAEG_01420;product=Sensory histidine kinase/phosphatase NtrB
FMVJ01000006.1	Prodigal:002006	CDS	272623	273609	.	-	0	ID=HMGFGAEG_01421;eC_number=1.3.1.-;Name=dusB;db_xref=COG:COG0042;gene=dusB;inference=ab initio prediction:Prodigal:002006,similar to AA sequence:UniProtKB:P0ABT5;locus_tag=HMGFGAEG_01421;product=tRNA-dihydrouridine synthase B
FMVJ01000006.1	Prodigal:002006	CDS	273746	274948	.	+	0	ID=HMGFGAEG_01422;eC_number=4.6.1.12;Name=ispDF;gene=ispDF;inference=ab initio prediction:Prodigal:002006,protein motif:HAMAP:MF_01520;locus_tag=HMGFGAEG_01422;product=Bifunctional enzyme IspD/IspF
FMVJ01000006.1	Prodigal:002006	CDS	274938	275423	.	+	0	ID=HMGFGAEG_01423;eC_number=3.5.1.42;Name=pncC;db_xref=COG:COG1546;gene=pncC;inference=ab initio prediction:Prodigal:002006,similar to AA sequence:UniProtKB:P0A6G3;locus_tag=HMGFGAEG_01423;product=Nicotinamide-nucleotide amidohydrolase PncC
FMVJ01000006.1	Prodigal:002006	CDS	275438	275908	.	-	0	ID=HMGFGAEG_01424;Name=pasT;db_xref=COG:COG2867;gene=pasT;inference=ab initio prediction:Prodigal:002006,similar to AA sequence:UniProtKB:Q8FEY4;locus_tag=HMGFGAEG_01424;product=Persistence and stress-resistance toxin PasT
FMVJ01000006.1	Prodigal:002006	CDS	275909	276433	.	-	0	ID=HMGFGAEG_01425;eC_number=2.7.1.71;Name=aroK_1;gene=aroK_1;inference=ab initio prediction:Prodigal:002006,protein motif:HAMAP:MF_00109;locus_tag=HMGFGAEG_01425;product=Shikimate kinase
FMVJ01000006.1	Prodigal:002006	CDS	276458	277417	.	-	0	ID=HMGFGAEG_01426;eC_number=2.8.1.8;Name=lipA;db_xref=COG:COG0320;gene=lipA;inference=ab initio prediction:Prodigal:002006,similar to AA sequence:UniProtKB:P60716;locus_tag=HMGFGAEG_01426;product=Lipoyl synthase
FMVJ01000006.1	Prodigal:002006	CDS	277585	277857	.	-	0	ID=HMGFGAEG_01427;inference=ab initio prediction:Prodigal:002006;locus_tag=HMGFGAEG_01427;product=hypothetical protein
FMVJ01000006.1	Prodigal:002006	CDS	278337	279911	.	-	0	ID=HMGFGAEG_01428;inference=ab initio prediction:Prodigal:002006;locus_tag=HMGFGAEG_01428;product=hypothetical protein
FMVJ01000006.1	Prodigal:002006	CDS	280029	280478	.	-	0	ID=HMGFGAEG_01429;inference=ab initio prediction:Prodigal:002006;locus_tag=HMGFGAEG_01429;product=hypothetical protein
FMVJ01000006.1	Prodigal:002006	CDS	280546	280749	.	-	0	ID=HMGFGAEG_01430;inference=ab initio prediction:Prodigal:002006;locus_tag=HMGFGAEG_01430;product=hypothetical protein
FMVJ01000006.1	Prodigal:002006	CDS	280904	282343	.	-	0	ID=HMGFGAEG_01431;eC_number=1.8.1.4;Name=lpd;db_xref=COG:COG1249;gene=lpd;inference=ab initio prediction:Prodigal:002006,similar to AA sequence:UniProtKB:Q8NTE1;locus_tag=HMGFGAEG_01431;product=Dihydrolipoyl dehydrogenase
FMVJ01000006.1	Prodigal:002006	CDS	282461	283885	.	-	0	ID=HMGFGAEG_01432;eC_number=2.3.1.12;Name=pdhC;gene=pdhC;inference=ab initio prediction:Prodigal:002006,similar to AA sequence:UniProtKB:P65636;locus_tag=HMGFGAEG_01432;product=Dihydrolipoyllysine-residue acetyltransferase component of pyruvate dehydrogenase complex
FMVJ01000006.1	Prodigal:002006	CDS	283909	284205	.	-	0	ID=HMGFGAEG_01433;inference=ab initio prediction:Prodigal:002006;locus_tag=HMGFGAEG_01433;product=hypothetical protein
FMVJ01000006.1	Prodigal:002006	CDS	284210	285661	.	-	0	ID=HMGFGAEG_01434;eC_number=2.2.1.7;Name=dxs_2;gene=dxs_2;inference=ab initio prediction:Prodigal:002006,protein motif:HAMAP:MF_00315;locus_tag=HMGFGAEG_01434;product=1-deoxy-D-xylulose-5-phosphate synthase
FMVJ01000006.1	Prodigal:002006	CDS	285725	286786	.	-	0	ID=HMGFGAEG_01435;eC_number=1.1.1.-;Name=acoA_1;db_xref=COG:COG1071;gene=acoA_1;inference=ab initio prediction:Prodigal:002006,similar to AA sequence:UniProtKB:O31404;locus_tag=HMGFGAEG_01435;product=Acetoin:2%2C6-dichlorophenolindophenol oxidoreductase subunit alpha
FMVJ01000006.1	Prodigal:002006	CDS	286958	287272	.	-	0	ID=HMGFGAEG_01436;inference=ab initio prediction:Prodigal:002006;locus_tag=HMGFGAEG_01436;product=hypothetical protein
FMVJ01000006.1	Prodigal:002006	CDS	287497	288780	.	-	0	ID=HMGFGAEG_01437;eC_number=4.2.1.11;Name=eno;gene=eno;inference=ab initio prediction:Prodigal:002006,similar to AA sequence:UniProtKB:P33675;locus_tag=HMGFGAEG_01437;product=Enolase
FMVJ01000006.1	Prodigal:002006	CDS	288917	289369	.	+	0	ID=HMGFGAEG_01438;eC_number=1.7.1.13;Name=queF;gene=queF;inference=ab initio prediction:Prodigal:002006,protein motif:HAMAP:MF_00818;locus_tag=HMGFGAEG_01438;product=NADPH-dependent 7-cyano-7-deazaguanine reductase
FMVJ01000006.1	Prodigal:002006	CDS	289366	290523	.	-	0	ID=HMGFGAEG_01439;Name=pbuE;db_xref=COG:COG2814;gene=pbuE;inference=ab initio prediction:Prodigal:002006,similar to AA sequence:UniProtKB:Q797E3;locus_tag=HMGFGAEG_01439;product=Purine efflux pump PbuE
FMVJ01000006.1	Prodigal:002006	CDS	290648	291496	.	-	0	ID=HMGFGAEG_01440;eC_number=2.5.1.55;Name=kdsA;db_xref=COG:COG2877;gene=kdsA;inference=ab initio prediction:Prodigal:002006,similar to AA sequence:UniProtKB:Q8YHF1;locus_tag=HMGFGAEG_01440;product=2-dehydro-3-deoxyphosphooctonate aldolase
FMVJ01000006.1	Prodigal:002006	CDS	291675	292076	.	-	0	ID=HMGFGAEG_01441;inference=ab initio prediction:Prodigal:002006,similar to AA sequence:UniProtKB:P0AF80;locus_tag=HMGFGAEG_01441;note=UPF0719 inner membrane protein YjfL;product=hypothetical protein
FMVJ01000006.1	Prodigal:002006	CDS	292123	292992	.	-	0	ID=HMGFGAEG_01442;inference=ab initio prediction:Prodigal:002006;locus_tag=HMGFGAEG_01442;product=hypothetical protein
FMVJ01000006.1	Prodigal:002006	CDS	293109	293291	.	-	0	ID=HMGFGAEG_01443;inference=ab initio prediction:Prodigal:002006;locus_tag=HMGFGAEG_01443;product=hypothetical protein
FMVJ01000006.1	Prodigal:002006	CDS	293369	294997	.	-	0	ID=HMGFGAEG_01444;eC_number=6.3.4.2;Name=pyrG;db_xref=COG:COG0504;gene=pyrG;inference=ab initio prediction:Prodigal:002006,similar to AA sequence:UniProtKB:P0A7E5;locus_tag=HMGFGAEG_01444;product=CTP synthase
FMVJ01000006.1	Prodigal:002006	CDS	295104	295517	.	-	0	ID=HMGFGAEG_01445;Name=secG;db_xref=COG:COG1314;gene=secG;inference=ab initio prediction:Prodigal:002006,similar to AA sequence:UniProtKB:P0AG99;locus_tag=HMGFGAEG_01445;product=Protein-export membrane protein SecG
FMVJ01000006.1	Prodigal:002006	CDS	295692	296462	.	-	0	ID=HMGFGAEG_01446;eC_number=5.3.1.1;Name=tpiA;db_xref=COG:COG0149;gene=tpiA;inference=ab initio prediction:Prodigal:002006,similar to AA sequence:UniProtKB:Q8L1Z5;locus_tag=HMGFGAEG_01446;product=Triosephosphate isomerase
FMVJ01000006.1	Prodigal:002006	CDS	296598	298496	.	+	0	ID=HMGFGAEG_01447;eC_number=5.2.1.8;Name=prsA;gene=prsA;inference=ab initio prediction:Prodigal:002006,protein motif:HAMAP:MF_01145;locus_tag=HMGFGAEG_01447;product=Foldase protein PrsA
FMVJ01000006.1	Prodigal:002006	CDS	298500	300020	.	+	0	ID=HMGFGAEG_01448;eC_number=4.1.3.27;Name=trpE;db_xref=COG:COG0147;gene=trpE;inference=ab initio prediction:Prodigal:002006,similar to AA sequence:UniProtKB:P20580;locus_tag=HMGFGAEG_01448;product=Anthranilate synthase component 1
FMVJ01000006.1	Prodigal:002006	CDS	300070	300678	.	+	0	ID=HMGFGAEG_01449;eC_number=4.1.3.27;Name=trpG;db_xref=COG:COG0512;gene=trpG;inference=ab initio prediction:Prodigal:002006,similar to AA sequence:UniProtKB:P26922;locus_tag=HMGFGAEG_01449;product=Anthranilate synthase component 2
FMVJ01000006.1	Prodigal:002006	CDS	300698	301711	.	+	0	ID=HMGFGAEG_01450;eC_number=2.4.2.18;Name=trpD_1;db_xref=COG:COG0547;gene=trpD_1;inference=ab initio prediction:Prodigal:002006,similar to AA sequence:UniProtKB:P00500;locus_tag=HMGFGAEG_01450;product=Anthranilate phosphoribosyltransferase
FMVJ01000006.1	Prodigal:002006	CDS	301719	302519	.	+	0	ID=HMGFGAEG_01451;eC_number=4.1.1.48;Name=trpC;gene=trpC;inference=ab initio prediction:Prodigal:002006,similar to AA sequence:UniProtKB:Q2YRR4;locus_tag=HMGFGAEG_01451;product=Indole-3-glycerol phosphate synthase
FMVJ01000006.1	Prodigal:002006	CDS	302516	302992	.	+	0	ID=HMGFGAEG_01452;eC_number=4.6.1.17;Name=moaC;db_xref=COG:COG0315;gene=moaC;inference=ab initio prediction:Prodigal:002006,similar to AA sequence:UniProtKB:P0A738;locus_tag=HMGFGAEG_01452;product=Cyclic pyranopterin monophosphate synthase
FMVJ01000006.1	Prodigal:002006	CDS	302989	304245	.	+	0	ID=HMGFGAEG_01453;eC_number=2.10.1.1;Name=moeA_3;db_xref=COG:COG0303;gene=moeA_3;inference=ab initio prediction:Prodigal:002006,similar to AA sequence:UniProtKB:P12281;locus_tag=HMGFGAEG_01453;product=Molybdopterin molybdenumtransferase
FMVJ01000006.1	Prodigal:002006	CDS	304355	305059	.	+	0	ID=HMGFGAEG_01454;eC_number=3.4.21.88;Name=lexA_1;db_xref=COG:COG1974;gene=lexA_1;inference=ab initio prediction:Prodigal:002006,similar to AA sequence:UniProtKB:Q9ZFA4;locus_tag=HMGFGAEG_01454;product=LexA repressor
FMVJ01000006.1	Prodigal:002006	CDS	305037	307322	.	-	0	ID=HMGFGAEG_01455;inference=ab initio prediction:Prodigal:002006;locus_tag=HMGFGAEG_01455;product=hypothetical protein
FMVJ01000006.1	Prodigal:002006	CDS	307465	308892	.	+	0	ID=HMGFGAEG_01456;eC_number=6.1.1.17;Name=gltX_1;gene=gltX_1;inference=ab initio prediction:Prodigal:002006,similar to AA sequence:UniProtKB:Q5H2R3;locus_tag=HMGFGAEG_01456;product=Glutamate--tRNA ligase
FMVJ01000006.1	Prodigal:002006	CDS	309070	310359	.	+	0	ID=HMGFGAEG_01457;eC_number=2.3.3.16;Name=aarA;gene=aarA;inference=ab initio prediction:Prodigal:002006,similar to AA sequence:UniProtKB:P20901;locus_tag=HMGFGAEG_01457;product=Citrate synthase
FMVJ01000006.1	Prodigal:002006	CDS	310480	311655	.	-	0	ID=HMGFGAEG_01458;eC_number=2.4.1.182;Name=lpxB;db_xref=COG:COG0763;gene=lpxB;inference=ab initio prediction:Prodigal:002006,similar to AA sequence:UniProtKB:P10441;locus_tag=HMGFGAEG_01458;product=Lipid-A-disaccharide synthase
FMVJ01000006.1	Prodigal:002006	CDS	311648	312568	.	-	0	ID=HMGFGAEG_01459;eC_number=3.6.1.54;Name=lpxI;db_xref=COG:COG3494;gene=lpxI;inference=ab initio prediction:Prodigal:002006,similar to AA sequence:UniProtKB:Q9A716;locus_tag=HMGFGAEG_01459;product=UDP-2%2C3-diacylglucosamine pyrophosphatase LpxI
FMVJ01000006.1	Prodigal:002006	CDS	312577	313386	.	-	0	ID=HMGFGAEG_01460;eC_number=2.3.1.129;Name=lpxA;db_xref=COG:COG1043;gene=lpxA;inference=ab initio prediction:Prodigal:002006,similar to AA sequence:UniProtKB:P0A722;locus_tag=HMGFGAEG_01460;product=Acyl-[acyl-carrier-protein]--UDP-N-acetylglucosamine O-acyltransferase
FMVJ01000006.1	Prodigal:002006	CDS	313386	313850	.	-	0	ID=HMGFGAEG_01461;eC_number=4.2.1.59;Name=fabZ_1;db_xref=COG:COG0764;gene=fabZ_1;inference=ab initio prediction:Prodigal:002006,similar to AA sequence:UniProtKB:O25928;locus_tag=HMGFGAEG_01461;product=3-hydroxyacyl-[acyl-carrier-protein] dehydratase FabZ
FMVJ01000006.1	Prodigal:002006	CDS	313888	314952	.	-	0	ID=HMGFGAEG_01462;eC_number=2.3.1.-;Name=lpxD;db_xref=COG:COG1044;gene=lpxD;inference=ab initio prediction:Prodigal:002006,similar to AA sequence:UniProtKB:P0CD76;locus_tag=HMGFGAEG_01462;product=UDP-3-O-acylglucosamine N-acyltransferase
FMVJ01000006.1	Prodigal:002006	CDS	314988	317372	.	-	0	ID=HMGFGAEG_01463;Name=bamA_1;db_xref=COG:COG4775;gene=bamA_1;inference=ab initio prediction:Prodigal:002006,similar to AA sequence:UniProtKB:Q9K1H0;locus_tag=HMGFGAEG_01463;product=Outer membrane protein assembly factor BamA
FMVJ01000006.1	Prodigal:002006	CDS	317587	318729	.	-	0	ID=HMGFGAEG_01464;eC_number=3.4.24.-;Name=mmpA;db_xref=COG:COG0750;gene=mmpA;inference=ab initio prediction:Prodigal:002006,similar to AA sequence:UniProtKB:Q9A710;locus_tag=HMGFGAEG_01464;product=Metalloprotease MmpA
FMVJ01000006.1	Prodigal:002006	CDS	318762	319928	.	-	0	ID=HMGFGAEG_01465;eC_number=1.1.1.267;Name=dxr;gene=dxr;inference=ab initio prediction:Prodigal:002006,similar to AA sequence:UniProtKB:Q9X5F2;locus_tag=HMGFGAEG_01465;product=1-deoxy-D-xylulose 5-phosphate reductoisomerase
FMVJ01000006.1	Prodigal:002006	CDS	319935	320783	.	-	0	ID=HMGFGAEG_01466;inference=ab initio prediction:Prodigal:002006;locus_tag=HMGFGAEG_01466;product=hypothetical protein
FMVJ01000006.1	Prodigal:002006	CDS	320785	321552	.	-	0	ID=HMGFGAEG_01467;eC_number=2.5.1.31;Name=uppS;gene=uppS;inference=ab initio prediction:Prodigal:002006,similar to AA sequence:UniProtKB:O82827;locus_tag=HMGFGAEG_01467;product=Ditrans%2Cpolycis-undecaprenyl-diphosphate synthase ((2E%2C6E)-farnesyl-diphosphate specific)
FMVJ01000006.1	Prodigal:002006	CDS	321583	322143	.	-	0	ID=HMGFGAEG_01468;Name=frr;db_xref=COG:COG0233;gene=frr;inference=ab initio prediction:Prodigal:002006,similar to AA sequence:UniProtKB:P81101;locus_tag=HMGFGAEG_01468;product=Ribosome-recycling factor
FMVJ01000006.1	Prodigal:002006	CDS	322217	322930	.	-	0	ID=HMGFGAEG_01469;eC_number=2.7.4.22;Name=pyrH;db_xref=COG:COG0528;gene=pyrH;inference=ab initio prediction:Prodigal:002006,similar to AA sequence:UniProtKB:P59009;locus_tag=HMGFGAEG_01469;product=Uridylate kinase
FMVJ01000006.1	Prodigal:002006	CDS	323090	324019	.	-	0	ID=HMGFGAEG_01470;Name=tsf;gene=tsf;inference=ab initio prediction:Prodigal:002006,similar to AA sequence:UniProtKB:P99171;locus_tag=HMGFGAEG_01470;product=Elongation factor Ts
FMVJ01000006.1	Prodigal:002006	CDS	324122	325138	.	-	0	ID=HMGFGAEG_01471;Name=rpsB;db_xref=COG:COG0052;gene=rpsB;inference=ab initio prediction:Prodigal:002006,similar to AA sequence:UniProtKB:Q6N5Q2;locus_tag=HMGFGAEG_01471;product=30S ribosomal protein S2
FMVJ01000006.1	Prodigal:002006	CDS	325419	326183	.	-	0	ID=HMGFGAEG_01472;inference=ab initio prediction:Prodigal:002006;locus_tag=HMGFGAEG_01472;product=hypothetical protein
FMVJ01000006.1	Prodigal:002006	CDS	326757	327593	.	+	0	ID=HMGFGAEG_01473;eC_number=4.2.99.20;Name=menH_2;gene=menH_2;inference=ab initio prediction:Prodigal:002006,protein motif:HAMAP:MF_01660;locus_tag=HMGFGAEG_01473;product=2-succinyl-6-hydroxy-2%2C4-cyclohexadiene-1-carboxylate synthase
FMVJ01000006.1	Prodigal:002006	CDS	327671	328921	.	+	0	ID=HMGFGAEG_01474;Name=ynfM;gene=ynfM;inference=ab initio prediction:Prodigal:002006,similar to AA sequence:UniProtKB:P43531;locus_tag=HMGFGAEG_01474;product=Inner membrane transport protein YnfM
FMVJ01000006.1	Prodigal:002006	CDS	328941	332414	.	-	0	ID=HMGFGAEG_01475;eC_number=2.7.7.7;Name=dnaE1;gene=dnaE1;inference=ab initio prediction:Prodigal:002006,similar to AA sequence:UniProtKB:B8GWS6;locus_tag=HMGFGAEG_01475;product=DNA polymerase III subunit alpha
FMVJ01000006.1	Prodigal:002006	CDS	332533	332634	.	-	0	ID=HMGFGAEG_01476;inference=ab initio prediction:Prodigal:002006;locus_tag=HMGFGAEG_01476;product=hypothetical protein
FMVJ01000006.1	Prodigal:002006	CDS	332802	333497	.	-	0	ID=HMGFGAEG_01477;eC_number=3.6.3.-;Name=lolD_1;db_xref=COG:COG1136;gene=lolD_1;inference=ab initio prediction:Prodigal:002006,similar to AA sequence:UniProtKB:P75957;locus_tag=HMGFGAEG_01477;product=Lipoprotein-releasing system ATP-binding protein LolD
FMVJ01000006.1	Prodigal:002006	CDS	333500	334774	.	-	0	ID=HMGFGAEG_01478;Name=lolE;db_xref=COG:COG4591;gene=lolE;inference=ab initio prediction:Prodigal:002006,similar to AA sequence:UniProtKB:P75958;locus_tag=HMGFGAEG_01478;product=Lipoprotein-releasing system transmembrane protein LolE
FMVJ01000006.1	Prodigal:002006	CDS	334780	336108	.	-	0	ID=HMGFGAEG_01479;eC_number=6.1.1.15;Name=proS;db_xref=COG:COG0442;gene=proS;inference=ab initio prediction:Prodigal:002006,similar to AA sequence:UniProtKB:Q6N5P6;locus_tag=HMGFGAEG_01479;product=Proline--tRNA ligase
FMVJ01000006.1	Prodigal:002006	CDS	336700	337035	.	-	0	ID=HMGFGAEG_01480;inference=ab initio prediction:Prodigal:002006;locus_tag=HMGFGAEG_01480;product=hypothetical protein
FMVJ01000006.1	Prodigal:002006	CDS	337046	337450	.	-	0	ID=HMGFGAEG_01481;eC_number=5.1.99.-;Name=epi;db_xref=COG:COG0346;gene=epi;inference=ab initio prediction:Prodigal:002006,similar to AA sequence:UniProtKB:Q3IZP4;locus_tag=HMGFGAEG_01481;product=Ethylmalonyl-CoA/methylmalonyl-CoA epimerase
FMVJ01000006.1	Prodigal:002006	CDS	337486	339180	.	-	0	ID=HMGFGAEG_01482;eC_number=3.1.-.-;Name=rnj_1;db_xref=COG:COG0595;gene=rnj_1;inference=ab initio prediction:Prodigal:002006,similar to AA sequence:UniProtKB:A0QVT2;locus_tag=HMGFGAEG_01482;product=Ribonuclease J
FMVJ01000006.1	Prodigal:002006	CDS	339188	339994	.	-	0	ID=HMGFGAEG_01483;eC_number=6.3.4.15;Name=birA_1;db_xref=COG:COG0340;gene=birA_1;inference=ab initio prediction:Prodigal:002006,similar to AA sequence:UniProtKB:P0CI75;locus_tag=HMGFGAEG_01483;product=Bifunctional ligase/repressor BirA
FMVJ01000006.1	Prodigal:002006	CDS	339994	341433	.	-	0	ID=HMGFGAEG_01484;eC_number=7.1.1.-;Name=nuoN;db_xref=COG:COG1007;gene=nuoN;inference=ab initio prediction:Prodigal:002006,similar to AA sequence:UniProtKB:A1B479;locus_tag=HMGFGAEG_01484;product=NADH-quinone oxidoreductase subunit N
FMVJ01000006.1	Prodigal:002006	CDS	341441	342952	.	-	0	ID=HMGFGAEG_01485;eC_number=7.1.1.-;Name=ndhD1;db_xref=COG:COG1008;gene=ndhD1;inference=ab initio prediction:Prodigal:002006,similar to AA sequence:UniProtKB:Q8DKY0;locus_tag=HMGFGAEG_01485;product=NAD(P)H-quinone oxidoreductase chain 4 1
FMVJ01000006.1	Prodigal:002006	CDS	342955	344982	.	-	0	ID=HMGFGAEG_01486;eC_number=7.1.1.-;Name=nuoL;db_xref=COG:COG1009;gene=nuoL;inference=ab initio prediction:Prodigal:002006,similar to AA sequence:UniProtKB:P9WIW1;locus_tag=HMGFGAEG_01486;product=NADH-quinone oxidoreductase subunit L
FMVJ01000006.1	Prodigal:002006	CDS	345006	345314	.	-	0	ID=HMGFGAEG_01487;eC_number=7.1.1.-;Name=nuoK;db_xref=COG:COG0713;gene=nuoK;inference=ab initio prediction:Prodigal:002006,similar to AA sequence:UniProtKB:A1B482;locus_tag=HMGFGAEG_01487;product=NADH-quinone oxidoreductase subunit K
FMVJ01000006.1	Prodigal:002006	CDS	345326	345940	.	-	0	ID=HMGFGAEG_01488;eC_number=7.1.1.-;Name=nuoJ;db_xref=COG:COG0839;gene=nuoJ;inference=ab initio prediction:Prodigal:002006,similar to AA sequence:UniProtKB:P0AFE0;locus_tag=HMGFGAEG_01488;product=NADH-quinone oxidoreductase subunit J
FMVJ01000006.1	Prodigal:002006	CDS	346082	346570	.	-	0	ID=HMGFGAEG_01489;eC_number=7.1.1.-;Name=nuoI;db_xref=COG:COG1143;gene=nuoI;inference=ab initio prediction:Prodigal:002006,similar to AA sequence:UniProtKB:A1B486;locus_tag=HMGFGAEG_01489;product=NADH-quinone oxidoreductase subunit I
FMVJ01000006.1	Prodigal:002006	CDS	346581	347606	.	-	0	ID=HMGFGAEG_01490;eC_number=7.1.1.-;Name=nuoH;db_xref=COG:COG1005;gene=nuoH;inference=ab initio prediction:Prodigal:002006,similar to AA sequence:UniProtKB:P42032;locus_tag=HMGFGAEG_01490;product=NADH-quinone oxidoreductase subunit H
FMVJ01000006.1	Prodigal:002006	CDS	347624	349702	.	-	0	ID=HMGFGAEG_01491;eC_number=7.1.1.-;Name=nqo3;db_xref=COG:COG1034;gene=nqo3;inference=ab initio prediction:Prodigal:002006,similar to AA sequence:UniProtKB:P29915;locus_tag=HMGFGAEG_01491;product=NADH-quinone oxidoreductase chain 3
FMVJ01000006.1	Prodigal:002006	CDS	349710	351011	.	-	0	ID=HMGFGAEG_01492;eC_number=7.1.1.-;Name=nqo1;db_xref=COG:COG1894;gene=nqo1;inference=ab initio prediction:Prodigal:002006,similar to AA sequence:UniProtKB:P29913;locus_tag=HMGFGAEG_01492;product=NADH-quinone oxidoreductase chain 1
FMVJ01000006.1	Prodigal:002006	CDS	351025	352077	.	-	0	ID=HMGFGAEG_01493;inference=ab initio prediction:Prodigal:002006;locus_tag=HMGFGAEG_01493;product=hypothetical protein
FMVJ01000006.1	Prodigal:002006	CDS	352196	353386	.	-	0	ID=HMGFGAEG_01494;eC_number=7.1.1.-;Name=nuoD;db_xref=COG:COG0649;gene=nuoD;inference=ab initio prediction:Prodigal:002006,similar to AA sequence:UniProtKB:A1B495;locus_tag=HMGFGAEG_01494;product=NADH-quinone oxidoreductase subunit D
FMVJ01000006.1	Prodigal:002006	CDS	353405	354007	.	-	0	ID=HMGFGAEG_01495;eC_number=7.1.1.-;Name=nqo5;db_xref=COG:COG0852;gene=nqo5;inference=ab initio prediction:Prodigal:002006,similar to AA sequence:UniProtKB:P29917;locus_tag=HMGFGAEG_01495;product=NADH-quinone oxidoreductase chain 5
FMVJ01000006.1	Prodigal:002006	CDS	354023	354607	.	-	0	ID=HMGFGAEG_01496;eC_number=7.1.1.-;Name=nuoB;db_xref=COG:COG0377;gene=nuoB;inference=ab initio prediction:Prodigal:002006,similar to AA sequence:UniProtKB:A1B497;locus_tag=HMGFGAEG_01496;product=NADH-quinone oxidoreductase subunit B
FMVJ01000006.1	Prodigal:002006	CDS	354598	354963	.	-	0	ID=HMGFGAEG_01497;eC_number=7.1.1.-;Name=ndhC;gene=ndhC;inference=ab initio prediction:Prodigal:002006,similar to AA sequence:UniProtKB:P19045;locus_tag=HMGFGAEG_01497;product=NAD(P)H-quinone oxidoreductase subunit 3
FMVJ01000006.1	Aragorn:001002	tRNA	355479	355555	.	-	.	ID=HMGFGAEG_01498;inference=COORDINATES:profile:Aragorn:001002;locus_tag=HMGFGAEG_01498;product=tRNA-Asp(gtc)
FMVJ01000006.1	Prodigal:002006	CDS	355716	356228	.	-	0	ID=HMGFGAEG_01499;inference=ab initio prediction:Prodigal:002006;locus_tag=HMGFGAEG_01499;product=hypothetical protein
FMVJ01000006.1	Prodigal:002006	CDS	356235	356546	.	-	0	ID=HMGFGAEG_01500;Name=ihfA_1;db_xref=COG:COG0776;gene=ihfA_1;inference=ab initio prediction:Prodigal:002006,similar to AA sequence:UniProtKB:P30787;locus_tag=HMGFGAEG_01500;product=Integration host factor subunit alpha
FMVJ01000006.1	Prodigal:002006	CDS	356674	357690	.	-	0	ID=HMGFGAEG_01501;eC_number=2.3.1.180;Name=fabH;gene=fabH;inference=ab initio prediction:Prodigal:002006,similar to AA sequence:UniProtKB:A1KRY9;locus_tag=HMGFGAEG_01501;product=3-oxoacyl-[acyl-carrier-protein] synthase 3
FMVJ01000006.1	Prodigal:002006	CDS	357665	358699	.	-	0	ID=HMGFGAEG_01502;eC_number=2.3.1.274;Name=plsX;db_xref=COG:COG0416;gene=plsX;inference=ab initio prediction:Prodigal:002006,similar to AA sequence:UniProtKB:P27247;locus_tag=HMGFGAEG_01502;product=Phosphate acyltransferase
FMVJ01000006.1	Prodigal:002006	CDS	358845	359360	.	-	0	ID=HMGFGAEG_01503;inference=ab initio prediction:Prodigal:002006;locus_tag=HMGFGAEG_01503;product=hypothetical protein
FMVJ01000006.1	Prodigal:002006	CDS	359357	359902	.	-	0	ID=HMGFGAEG_01504;inference=ab initio prediction:Prodigal:002006;locus_tag=HMGFGAEG_01504;product=hypothetical protein
FMVJ01000006.1	Prodigal:002006	CDS	360006	360461	.	+	0	ID=HMGFGAEG_01505;Name=bamE;gene=bamE;inference=ab initio prediction:Prodigal:002006,protein motif:HAMAP:MF_00925;locus_tag=HMGFGAEG_01505;product=Outer membrane protein assembly factor BamE
FMVJ01000006.1	Prodigal:002006	CDS	360479	361168	.	+	0	ID=HMGFGAEG_01506;inference=ab initio prediction:Prodigal:002006;locus_tag=HMGFGAEG_01506;product=hypothetical protein
FMVJ01000006.1	Prodigal:002006	CDS	361262	363385	.	-	0	ID=HMGFGAEG_01507;eC_number=7.1.3.1;Name=hppA;db_xref=COG:COG3808;gene=hppA;inference=ab initio prediction:Prodigal:002006,similar to AA sequence:UniProtKB:Q8UG67;locus_tag=HMGFGAEG_01507;product=K(+)-insensitive pyrophosphate-energized proton pump
FMVJ01000006.1	Prodigal:002006	CDS	363545	364750	.	-	0	ID=HMGFGAEG_01508;Name=rfnT_2;gene=rfnT_2;inference=ab initio prediction:Prodigal:002006,similar to AA sequence:UniProtKB:A6X7E7;locus_tag=HMGFGAEG_01508;product=Riboflavin transporter RfnT
FMVJ01000006.1	Prodigal:002006	CDS	364725	365711	.	-	0	ID=HMGFGAEG_01509;eC_number=2.7.4.16;Name=thiL;db_xref=COG:COG0611;gene=thiL;inference=ab initio prediction:Prodigal:002006,similar to AA sequence:UniProtKB:P55881;locus_tag=HMGFGAEG_01509;product=Thiamine-monophosphate kinase
FMVJ01000006.1	Prodigal:002006	CDS	365738	366220	.	-	0	ID=HMGFGAEG_01510;Name=nusB;db_xref=COG:COG0781;gene=nusB;inference=ab initio prediction:Prodigal:002006,similar to AA sequence:UniProtKB:P0A780;locus_tag=HMGFGAEG_01510;product=Transcription antitermination protein NusB
FMVJ01000006.1	Prodigal:002006	CDS	366223	366711	.	-	0	ID=HMGFGAEG_01511;eC_number=2.5.1.78;Name=ribH1;db_xref=COG:COG0054;gene=ribH1;inference=ab initio prediction:Prodigal:002006,similar to AA sequence:UniProtKB:Q8YGH2;locus_tag=HMGFGAEG_01511;product=6%2C7-dimethyl-8-ribityllumazine synthase 1
FMVJ01000006.1	Prodigal:002006	CDS	366880	367515	.	-	0	ID=HMGFGAEG_01512;eC_number=2.5.1.9;Name=ribE;gene=ribE;inference=ab initio prediction:Prodigal:002006,similar to AA sequence:UniProtKB:Q2YN92;locus_tag=HMGFGAEG_01512;product=Riboflavin synthase
FMVJ01000006.1	Prodigal:002006	CDS	367515	368630	.	-	0	ID=HMGFGAEG_01513;Name=ribD;db_xref=COG:COG0117;gene=ribD;inference=ab initio prediction:Prodigal:002006,similar to AA sequence:UniProtKB:P25539;locus_tag=HMGFGAEG_01513;product=Riboflavin biosynthesis protein RibD
FMVJ01000006.1	Prodigal:002006	CDS	368627	369133	.	-	0	ID=HMGFGAEG_01514;Name=nrdR;db_xref=COG:COG1327;gene=nrdR;inference=ab initio prediction:Prodigal:002006,similar to AA sequence:UniProtKB:P0A8D0;locus_tag=HMGFGAEG_01514;product=Transcriptional repressor NrdR
FMVJ01000006.1	Prodigal:002006	CDS	369149	370447	.	-	0	ID=HMGFGAEG_01515;eC_number=2.1.2.1;Name=glyA2;gene=glyA2;inference=ab initio prediction:Prodigal:002006,similar to AA sequence:UniProtKB:Q3JGP5;locus_tag=HMGFGAEG_01515;product=Serine hydroxymethyltransferase 2
FMVJ01000006.1	Prodigal:002006	CDS	370620	371879	.	-	0	ID=HMGFGAEG_01516;inference=ab initio prediction:Prodigal:002006;locus_tag=HMGFGAEG_01516;product=hypothetical protein
FMVJ01000006.1	Prodigal:002006	CDS	372153	372611	.	-	0	ID=HMGFGAEG_01517;inference=ab initio prediction:Prodigal:002006;locus_tag=HMGFGAEG_01517;product=hypothetical protein
FMVJ01000006.1	Prodigal:002006	CDS	372611	373663	.	-	0	ID=HMGFGAEG_01518;eC_number=4.2.1.149;Name=caiD;gene=caiD;inference=ab initio prediction:Prodigal:002006,protein motif:HAMAP:MF_01051;locus_tag=HMGFGAEG_01518;product=Carnitinyl-CoA dehydratase
FMVJ01000006.1	Prodigal:002006	CDS	373855	374895	.	+	0	ID=HMGFGAEG_01519;eC_number=4.2.1.24;Name=hemB;db_xref=COG:COG0113;gene=hemB;inference=ab initio prediction:Prodigal:002006,similar to AA sequence:UniProtKB:P45622;locus_tag=HMGFGAEG_01519;product=Delta-aminolevulinic acid dehydratase
FMVJ01000006.1	Prodigal:002006	CDS	374915	376270	.	+	0	ID=HMGFGAEG_01520;inference=ab initio prediction:Prodigal:002006;locus_tag=HMGFGAEG_01520;product=hypothetical protein
FMVJ01000006.1	Prodigal:002006	CDS	376300	377541	.	+	0	ID=HMGFGAEG_01521;eC_number=4.2.1.20;Name=trpB_1;gene=trpB_1;inference=ab initio prediction:Prodigal:002006,protein motif:HAMAP:MF_00133;locus_tag=HMGFGAEG_01521;product=Tryptophan synthase beta chain
FMVJ01000006.1	Prodigal:002006	CDS	377554	378039	.	+	0	ID=HMGFGAEG_01522;inference=ab initio prediction:Prodigal:002006;locus_tag=HMGFGAEG_01522;product=hypothetical protein
FMVJ01000006.1	Prodigal:002006	CDS	378142	378888	.	+	0	ID=HMGFGAEG_01523;eC_number=2.3.2.29;Name=bpt;db_xref=COG:COG2935;gene=bpt;inference=ab initio prediction:Prodigal:002006,similar to AA sequence:UniProtKB:Q983E4;locus_tag=HMGFGAEG_01523;product=Aspartate/glutamate leucyltransferase
FMVJ01000006.1	Prodigal:002006	CDS	379056	381302	.	-	0	ID=HMGFGAEG_01524;eC_number=5.6.2.2;Name=parC;db_xref=COG:COG0188;gene=parC;inference=ab initio prediction:Prodigal:002006,similar to AA sequence:UniProtKB:P0AFI2;locus_tag=HMGFGAEG_01524;product=DNA topoisomerase 4 subunit A
FMVJ01000006.1	Prodigal:002006	CDS	381370	382251	.	-	0	ID=HMGFGAEG_01525;Name=recO;gene=recO;inference=ab initio prediction:Prodigal:002006,protein motif:HAMAP:MF_00201;locus_tag=HMGFGAEG_01525;product=DNA repair protein RecO
FMVJ01000006.1	Prodigal:002006	CDS	382452	383036	.	+	0	ID=HMGFGAEG_01526;inference=ab initio prediction:Prodigal:002006;locus_tag=HMGFGAEG_01526;product=hypothetical protein
FMVJ01000006.1	Prodigal:002006	CDS	383213	384130	.	+	0	ID=HMGFGAEG_01527;Name=pal_1;gene=pal_1;inference=ab initio prediction:Prodigal:002006,protein motif:HAMAP:MF_02204;locus_tag=HMGFGAEG_01527;product=Peptidoglycan-associated lipoprotein
FMVJ01000006.1	Prodigal:002006	CDS	384190	385104	.	-	0	ID=HMGFGAEG_01528;Name=era;db_xref=COG:COG1159;gene=era;inference=ab initio prediction:Prodigal:002006,similar to AA sequence:UniProtKB:P42182;locus_tag=HMGFGAEG_01528;product=GTPase Era
FMVJ01000006.1	Prodigal:002006	CDS	385091	385801	.	-	0	ID=HMGFGAEG_01529;eC_number=3.1.26.3;Name=rnc;db_xref=COG:COG0571;gene=rnc;inference=ab initio prediction:Prodigal:002006,similar to AA sequence:UniProtKB:Q52698;locus_tag=HMGFGAEG_01529;product=Ribonuclease 3
FMVJ01000006.1	Prodigal:002006	CDS	385805	386584	.	-	0	ID=HMGFGAEG_01530;eC_number=3.4.21.89;Name=lepB;gene=lepB;inference=ab initio prediction:Prodigal:002006,similar to AA sequence:UniProtKB:A8GQT7;locus_tag=HMGFGAEG_01530;product=Signal peptidase I
FMVJ01000006.1	Prodigal:002006	CDS	386740	387174	.	-	0	ID=HMGFGAEG_01531;eC_number=2.7.8.7;Name=acpS;db_xref=COG:COG0736;gene=acpS;inference=ab initio prediction:Prodigal:002006,similar to AA sequence:UniProtKB:Q9KPB6;locus_tag=HMGFGAEG_01531;product=Holo-[acyl-carrier-protein] synthase
FMVJ01000006.1	Prodigal:002006	CDS	387171	387929	.	-	0	ID=HMGFGAEG_01532;eC_number=2.6.99.2;Name=pdxJ;db_xref=COG:COG0854;gene=pdxJ;inference=ab initio prediction:Prodigal:002006,similar to AA sequence:UniProtKB:P0A794;locus_tag=HMGFGAEG_01532;product=Pyridoxine 5'-phosphate synthase
FMVJ01000006.1	Prodigal:002006	CDS	388056	388295	.	+	0	ID=HMGFGAEG_01533;inference=ab initio prediction:Prodigal:002006;locus_tag=HMGFGAEG_01533;product=hypothetical protein
FMVJ01000006.1	Prodigal:002006	CDS	388786	389100	.	+	0	ID=HMGFGAEG_01534;inference=ab initio prediction:Prodigal:002006;locus_tag=HMGFGAEG_01534;product=hypothetical protein
FMVJ01000006.1	Prodigal:002006	CDS	389281	389682	.	+	0	ID=HMGFGAEG_01535;Name=rpsF;db_xref=COG:COG0360;gene=rpsF;inference=ab initio prediction:Prodigal:002006,similar to AA sequence:UniProtKB:Q6N5A4;locus_tag=HMGFGAEG_01535;product=30S ribosomal protein S6
FMVJ01000006.1	Prodigal:002006	CDS	389685	389945	.	+	0	ID=HMGFGAEG_01536;Name=rpsR;db_xref=COG:COG0238;gene=rpsR;inference=ab initio prediction:Prodigal:002006,similar to AA sequence:UniProtKB:Q6N5A3;locus_tag=HMGFGAEG_01536;product=30S ribosomal protein S18
FMVJ01000006.1	Prodigal:002006	CDS	390074	391036	.	+	0	ID=HMGFGAEG_01537;inference=ab initio prediction:Prodigal:002006;locus_tag=HMGFGAEG_01537;product=hypothetical protein
FMVJ01000006.1	Prodigal:002006	CDS	391062	391625	.	+	0	ID=HMGFGAEG_01538;Name=rplI;db_xref=COG:COG0359;gene=rplI;inference=ab initio prediction:Prodigal:002006,similar to AA sequence:UniProtKB:Q6N5A1;locus_tag=HMGFGAEG_01538;product=50S ribosomal protein L9
FMVJ01000006.1	Prodigal:002006	CDS	391897	393390	.	+	0	ID=HMGFGAEG_01539;eC_number=3.6.4.12;Name=dnaC;db_xref=COG:COG0305;gene=dnaC;inference=ab initio prediction:Prodigal:002006,similar to AA sequence:UniProtKB:P37469;locus_tag=HMGFGAEG_01539;product=Replicative DNA helicase
FMVJ01000006.1	Prodigal:002006	CDS	393387	394547	.	+	0	ID=HMGFGAEG_01540;eC_number=5.1.1.1;Name=alr;db_xref=COG:COG0787;gene=alr;inference=ab initio prediction:Prodigal:002006,similar to AA sequence:UniProtKB:Q9HUN4;locus_tag=HMGFGAEG_01540;product=Alanine racemase%2C biosynthetic
FMVJ01000006.1	Prodigal:002006	CDS	394547	395947	.	+	0	ID=HMGFGAEG_01541;eC_number=3.6.4.-;Name=radA;db_xref=COG:COG1066;gene=radA;inference=ab initio prediction:Prodigal:002006,similar to AA sequence:UniProtKB:P37572;locus_tag=HMGFGAEG_01541;product=DNA repair protein RadA
FMVJ01000006.1	Prodigal:002006	CDS	396089	396994	.	+	0	ID=HMGFGAEG_01542;inference=ab initio prediction:Prodigal:002006;locus_tag=HMGFGAEG_01542;product=hypothetical protein
FMVJ01000006.1	Prodigal:002006	CDS	397178	397801	.	+	0	ID=HMGFGAEG_01543;inference=ab initio prediction:Prodigal:002006;locus_tag=HMGFGAEG_01543;product=hypothetical protein
FMVJ01000006.1	Prodigal:002006	CDS	397913	399400	.	+	0	ID=HMGFGAEG_01544;eC_number=2.4.2.14;Name=purF;db_xref=COG:COG0034;gene=purF;inference=ab initio prediction:Prodigal:002006,similar to AA sequence:UniProtKB:P00497;locus_tag=HMGFGAEG_01544;product=Amidophosphoribosyltransferase
FMVJ01000006.1	Prodigal:002006	CDS	399410	400153	.	+	0	ID=HMGFGAEG_01545;eC_number=1.-.-.-;Name=yciK;db_xref=COG:COG1028;gene=yciK;inference=ab initio prediction:Prodigal:002006,similar to AA sequence:UniProtKB:P31808;locus_tag=HMGFGAEG_01545;product=putative oxidoreductase YciK
FMVJ01000006.1	Prodigal:002006	CDS	400284	401627	.	-	0	ID=HMGFGAEG_01546;Name=der;db_xref=COG:COG1160;gene=der;inference=ab initio prediction:Prodigal:002006,similar to AA sequence:UniProtKB:P0A6P5;locus_tag=HMGFGAEG_01546;product=GTPase Der
FMVJ01000006.1	Prodigal:002006	CDS	401652	402329	.	-	0	ID=HMGFGAEG_01547;inference=ab initio prediction:Prodigal:002006;locus_tag=HMGFGAEG_01547;product=hypothetical protein
FMVJ01000006.1	Prodigal:002006	CDS	402412	403002	.	-	0	ID=HMGFGAEG_01548;inference=ab initio prediction:Prodigal:002006;locus_tag=HMGFGAEG_01548;product=hypothetical protein
FMVJ01000006.1	Prodigal:002006	CDS	403301	403927	.	+	0	ID=HMGFGAEG_01549;inference=ab initio prediction:Prodigal:002006;locus_tag=HMGFGAEG_01549;product=hypothetical protein
FMVJ01000006.1	Prodigal:002006	CDS	403970	405862	.	+	0	ID=HMGFGAEG_01550;inference=ab initio prediction:Prodigal:002006;locus_tag=HMGFGAEG_01550;product=hypothetical protein
FMVJ01000006.1	Prodigal:002006	CDS	406097	407293	.	-	0	ID=HMGFGAEG_01551;inference=ab initio prediction:Prodigal:002006,similar to AA sequence:ISfinder:ISRm5;locus_tag=HMGFGAEG_01551;product=IS256 family transposase ISRm5
FMVJ01000018.1	Prodigal:002006	CDS	515	961	.	-	0	ID=HMGFGAEG_01552;Name=yjgH;db_xref=COG:COG0251;gene=yjgH;inference=ab initio prediction:Prodigal:002006,similar to AA sequence:UniProtKB:P39332;locus_tag=HMGFGAEG_01552;product=RutC family protein YjgH
FMVJ01000018.1	Prodigal:002006	CDS	1114	2013	.	+	0	ID=HMGFGAEG_01553;Name=pgrR_1;gene=pgrR_1;inference=ab initio prediction:Prodigal:002006,similar to AA sequence:UniProtKB:P77333;locus_tag=HMGFGAEG_01553;product=HTH-type transcriptional regulator PgrR
FMVJ01000018.1	Prodigal:002006	CDS	3968	4729	.	+	0	ID=HMGFGAEG_01554;inference=ab initio prediction:Prodigal:002006;locus_tag=HMGFGAEG_01554;product=hypothetical protein
FMVJ01000018.1	Prodigal:002006	CDS	4980	6470	.	-	0	ID=HMGFGAEG_01555;Name=trkI;db_xref=COG:COG0168;gene=trkI;inference=ab initio prediction:Prodigal:002006,similar to AA sequence:UniProtKB:E1V6K4;locus_tag=HMGFGAEG_01555;product=Trk system potassium uptake protein TrkI
FMVJ01000018.1	Prodigal:002006	CDS	6480	7865	.	-	0	ID=HMGFGAEG_01556;Name=trkA;db_xref=COG:COG0569;gene=trkA;inference=ab initio prediction:Prodigal:002006,similar to AA sequence:UniProtKB:P0AGI8;locus_tag=HMGFGAEG_01556;product=Trk system potassium uptake protein TrkA
FMVJ01000018.1	Prodigal:002006	CDS	8241	8405	.	+	0	ID=HMGFGAEG_01557;inference=ab initio prediction:Prodigal:002006;locus_tag=HMGFGAEG_01557;product=hypothetical protein
FMVJ01000018.1	Prodigal:002006	CDS	8789	9268	.	-	0	ID=HMGFGAEG_01558;Name=lrp_2;db_xref=COG:COG1522;gene=lrp_2;inference=ab initio prediction:Prodigal:002006,similar to AA sequence:UniProtKB:P0ACJ0;locus_tag=HMGFGAEG_01558;product=Leucine-responsive regulatory protein
FMVJ01000018.1	Prodigal:002006	CDS	9332	10789	.	+	0	ID=HMGFGAEG_01559;eC_number=2.6.1.9;Name=hisC_2;gene=hisC_2;inference=ab initio prediction:Prodigal:002006,protein motif:HAMAP:MF_01023;locus_tag=HMGFGAEG_01559;product=Histidinol-phosphate aminotransferase
FMVJ01000018.1	Prodigal:002006	CDS	11065	12066	.	+	0	ID=HMGFGAEG_01560;eC_number=4.3.1.19;Name=tdcB;gene=tdcB;inference=ab initio prediction:Prodigal:002006,similar to AA sequence:UniProtKB:Q7A5L8;locus_tag=HMGFGAEG_01560;product=L-threonine dehydratase catabolic TdcB
FMVJ01000018.1	Prodigal:002006	CDS	12063	13076	.	+	0	ID=HMGFGAEG_01561;eC_number=1.5.1.49;Name=arcB;gene=arcB;inference=ab initio prediction:Prodigal:002006,similar to AA sequence:UniProtKB:Q63FA5;locus_tag=HMGFGAEG_01561;product=Delta(1)-pyrroline-2-carboxylate reductase
FMVJ01000018.1	Prodigal:002006	CDS	13073	14254	.	+	0	ID=HMGFGAEG_01562;eC_number=3.5.4.44;Name=doeA;db_xref=COG:COG0006;gene=doeA;inference=ab initio prediction:Prodigal:002006,similar to AA sequence:UniProtKB:E1V7W1;locus_tag=HMGFGAEG_01562;product=Ectoine hydrolase
FMVJ01000018.1	Prodigal:002006	CDS	14251	15270	.	+	0	ID=HMGFGAEG_01563;eC_number=3.5.1.125;Name=doeB;db_xref=COG:COG3608;gene=doeB;inference=ab initio prediction:Prodigal:002006,similar to AA sequence:UniProtKB:E1V7W0;locus_tag=HMGFGAEG_01563;product=N-alpha-acetyl-L-2%2C4-diaminobutyric acid deacetylase
FMVJ01000018.1	Prodigal:002006	CDS	15349	16200	.	+	0	ID=HMGFGAEG_01564;Name=argT;db_xref=COG:COG0834;gene=argT;inference=ab initio prediction:Prodigal:002006,similar to AA sequence:UniProtKB:P02911;locus_tag=HMGFGAEG_01564;product=Lysine/arginine/ornithine-binding periplasmic protein
FMVJ01000018.1	Prodigal:002006	CDS	16279	16944	.	+	0	ID=HMGFGAEG_01565;Name=yecS_2;db_xref=COG:COG0765;gene=yecS_2;inference=ab initio prediction:Prodigal:002006,similar to AA sequence:UniProtKB:P0AFT2;locus_tag=HMGFGAEG_01565;product=L-cystine transport system permease protein YecS
FMVJ01000018.1	Prodigal:002006	CDS	16941	17633	.	+	0	ID=HMGFGAEG_01566;Name=artQ;db_xref=COG:COG0765;gene=artQ;inference=ab initio prediction:Prodigal:002006,similar to AA sequence:UniProtKB:P54536;locus_tag=HMGFGAEG_01566;product=Arginine transport system permease protein ArtQ
FMVJ01000018.1	Prodigal:002006	CDS	17630	18433	.	+	0	ID=HMGFGAEG_01567;eC_number=3.6.3.-;Name=glnQ_4;db_xref=COG:COG1126;gene=glnQ_4;inference=ab initio prediction:Prodigal:002006,similar to AA sequence:UniProtKB:O34677;locus_tag=HMGFGAEG_01567;product=Glutamine transport ATP-binding protein GlnQ
FMVJ01000018.1	Prodigal:002006	CDS	18532	20043	.	+	0	ID=HMGFGAEG_01568;eC_number=1.2.1.-;Name=davD_1;db_xref=COG:COG1012;gene=davD_1;inference=ab initio prediction:Prodigal:002006,similar to AA sequence:UniProtKB:Q9I6M5;locus_tag=HMGFGAEG_01568;product=Glutarate-semialdehyde dehydrogenase
FMVJ01000018.1	Prodigal:002006	CDS	20057	21448	.	+	0	ID=HMGFGAEG_01569;eC_number=2.6.1.113;Name=spuC;db_xref=COG:COG0161;gene=spuC;inference=ab initio prediction:Prodigal:002006,similar to AA sequence:UniProtKB:Q9I6J2;locus_tag=HMGFGAEG_01569;product=Putrescine--pyruvate aminotransferase
FMVJ01000018.1	Prodigal:002006	CDS	21640	23019	.	+	0	ID=HMGFGAEG_01570;eC_number=3.5.1.16;Name=argE_1;gene=argE_1;inference=ab initio prediction:Prodigal:002006,protein motif:HAMAP:MF_01108;locus_tag=HMGFGAEG_01570;product=Acetylornithine deacetylase
FMVJ01000018.1	Prodigal:002006	CDS	23516	25201	.	-	0	ID=HMGFGAEG_01571;inference=ab initio prediction:Prodigal:002006;locus_tag=HMGFGAEG_01571;product=hypothetical protein
FMVJ01000018.1	Prodigal:002006	CDS	25767	26414	.	+	0	ID=HMGFGAEG_01572;inference=ab initio prediction:Prodigal:002006;locus_tag=HMGFGAEG_01572;product=hypothetical protein
FMVJ01000018.1	Prodigal:002006	CDS	26787	27680	.	-	0	ID=HMGFGAEG_01573;Name=gcvA_6;gene=gcvA_6;inference=ab initio prediction:Prodigal:002006,similar to AA sequence:UniProtKB:P0A9F6;locus_tag=HMGFGAEG_01573;product=Glycine cleavage system transcriptional activator
FMVJ01000018.1	Prodigal:002006	CDS	27806	29230	.	+	0	ID=HMGFGAEG_01574;eC_number=4.3.2.1;Name=argH_1;db_xref=COG:COG0165;gene=argH_1;inference=ab initio prediction:Prodigal:002006,similar to AA sequence:UniProtKB:A0QYS5;locus_tag=HMGFGAEG_01574;product=Argininosuccinate lyase
FMVJ01000018.1	Prodigal:002006	CDS	29256	30161	.	+	0	ID=HMGFGAEG_01575;inference=ab initio prediction:Prodigal:002006;locus_tag=HMGFGAEG_01575;product=hypothetical protein
FMVJ01000018.1	Prodigal:002006	CDS	30165	30929	.	+	0	ID=HMGFGAEG_01576;Name=occP_1;gene=occP_1;inference=ab initio prediction:Prodigal:002006,similar to AA sequence:UniProtKB:P0A2V2;locus_tag=HMGFGAEG_01576;product=Octopine permease ATP-binding protein P
FMVJ01000018.1	Prodigal:002006	CDS	30959	31792	.	+	0	ID=HMGFGAEG_01577;Name=glnH;db_xref=COG:COG0834;gene=glnH;inference=ab initio prediction:Prodigal:002006,similar to AA sequence:UniProtKB:P0AEQ3;locus_tag=HMGFGAEG_01577;product=Glutamine-binding periplasmic protein
FMVJ01000018.1	Prodigal:002006	CDS	31844	32416	.	-	0	ID=HMGFGAEG_01578;eC_number=2.3.1.57;Name=paiA;db_xref=COG:COG0454;gene=paiA;inference=ab initio prediction:Prodigal:002006,similar to AA sequence:UniProtKB:P21340;locus_tag=HMGFGAEG_01578;product=Spermidine/spermine N(1)-acetyltransferase
FMVJ01000018.1	Prodigal:002006	CDS	32780	34678	.	-	0	ID=HMGFGAEG_01579;eC_number=2.7.13.3;Name=rcsC_7;gene=rcsC_7;inference=ab initio prediction:Prodigal:002006,protein motif:HAMAP:MF_00979;locus_tag=HMGFGAEG_01579;product=Sensor histidine kinase RcsC
FMVJ01000018.1	Prodigal:002006	CDS	34700	35536	.	-	0	ID=HMGFGAEG_01580;inference=ab initio prediction:Prodigal:002006;locus_tag=HMGFGAEG_01580;product=hypothetical protein
FMVJ01000018.1	Prodigal:002006	CDS	35533	37035	.	-	0	ID=HMGFGAEG_01581;eC_number=2.7.11.1;Name=kaiC_2;db_xref=COG:COG0467;gene=kaiC_2;inference=ab initio prediction:Prodigal:002006,similar to AA sequence:UniProtKB:Q79PF4;locus_tag=HMGFGAEG_01581;product=Circadian clock protein kinase KaiC
FMVJ01000018.1	Prodigal:002006	CDS	37908	38171	.	-	0	ID=HMGFGAEG_01582;inference=ab initio prediction:Prodigal:002006;locus_tag=HMGFGAEG_01582;product=hypothetical protein
FMVJ01000018.1	Prodigal:002006	CDS	38173	38577	.	-	0	ID=HMGFGAEG_01583;Name=cpdR_1;gene=cpdR_1;inference=ab initio prediction:Prodigal:002006,similar to AA sequence:UniProtKB:Q2YIF7;locus_tag=HMGFGAEG_01583;product=Response regulator receiver protein CpdR
FMVJ01000018.1	Prodigal:002006	CDS	38552	38749	.	-	0	ID=HMGFGAEG_01584;inference=ab initio prediction:Prodigal:002006;locus_tag=HMGFGAEG_01584;product=hypothetical protein
FMVJ01000018.1	Prodigal:002006	CDS	38999	39100	.	-	0	ID=HMGFGAEG_01585;inference=ab initio prediction:Prodigal:002006;locus_tag=HMGFGAEG_01585;product=hypothetical protein
FMVJ01000018.1	Prodigal:002006	CDS	39115	39240	.	-	0	ID=HMGFGAEG_01586;inference=ab initio prediction:Prodigal:002006;locus_tag=HMGFGAEG_01586;product=hypothetical protein
FMVJ01000018.1	Prodigal:002006	CDS	39539	40156	.	+	0	ID=HMGFGAEG_01587;inference=ab initio prediction:Prodigal:002006;locus_tag=HMGFGAEG_01587;product=hypothetical protein
FMVJ01000018.1	Prodigal:002006	CDS	40534	41100	.	-	0	ID=HMGFGAEG_01588;eC_number=2.3.1.89;Name=dapH;gene=dapH;inference=ab initio prediction:Prodigal:002006,protein motif:HAMAP:MF_01691;locus_tag=HMGFGAEG_01588;product=2%2C3%2C4%2C5-tetrahydropyridine-2%2C6-dicarboxylate N-acetyltransferase
FMVJ01000018.1	Prodigal:002006	CDS	41537	42712	.	-	0	ID=HMGFGAEG_01589;inference=ab initio prediction:Prodigal:002006;locus_tag=HMGFGAEG_01589;product=hypothetical protein
FMVJ01000018.1	Prodigal:002006	CDS	43075	44064	.	-	0	ID=HMGFGAEG_01590;eC_number=5.1.3.2;Name=galE_1;db_xref=COG:COG1087;gene=galE_1;inference=ab initio prediction:Prodigal:002006,similar to AA sequence:UniProtKB:Q7WTB1;locus_tag=HMGFGAEG_01590;product=UDP-glucose 4-epimerase
FMVJ01000018.1	Prodigal:002006	CDS	44180	45382	.	-	0	ID=HMGFGAEG_01591;inference=ab initio prediction:Prodigal:002006;locus_tag=HMGFGAEG_01591;product=hypothetical protein
FMVJ01000018.1	Prodigal:002006	CDS	45432	46751	.	-	0	ID=HMGFGAEG_01592;eC_number=2.4.1.250;Name=mshA_4;gene=mshA_4;inference=ab initio prediction:Prodigal:002006,protein motif:HAMAP:MF_01695;locus_tag=HMGFGAEG_01592;product=D-inositol-3-phosphate glycosyltransferase
FMVJ01000018.1	Prodigal:002006	CDS	46759	48927	.	-	0	ID=HMGFGAEG_01593;inference=ab initio prediction:Prodigal:002006;locus_tag=HMGFGAEG_01593;product=hypothetical protein
FMVJ01000018.1	Prodigal:002006	CDS	48999	49763	.	-	0	ID=HMGFGAEG_01594;inference=ab initio prediction:Prodigal:002006;locus_tag=HMGFGAEG_01594;product=hypothetical protein
FMVJ01000018.1	Prodigal:002006	CDS	49760	51046	.	-	0	ID=HMGFGAEG_01595;eC_number=2.4.1.250;Name=mshA_5;gene=mshA_5;inference=ab initio prediction:Prodigal:002006,protein motif:HAMAP:MF_01695;locus_tag=HMGFGAEG_01595;product=D-inositol-3-phosphate glycosyltransferase
FMVJ01000018.1	Prodigal:002006	CDS	51052	51876	.	-	0	ID=HMGFGAEG_01596;inference=ab initio prediction:Prodigal:002006,similar to AA sequence:UniProtKB:P9WLW9;locus_tag=HMGFGAEG_01596;product=putative protein
FMVJ01000018.1	Prodigal:002006	CDS	51876	54110	.	-	0	ID=HMGFGAEG_01597;inference=ab initio prediction:Prodigal:002006;locus_tag=HMGFGAEG_01597;product=hypothetical protein
FMVJ01000018.1	Prodigal:002006	CDS	54196	54936	.	-	0	ID=HMGFGAEG_01598;Name=ltxA;db_xref=COG:COG2931;gene=ltxA;inference=ab initio prediction:Prodigal:002006,similar to AA sequence:UniProtKB:P16462;locus_tag=HMGFGAEG_01598;product=Leukotoxin
FMVJ01000018.1	Prodigal:002006	CDS	55325	56713	.	-	0	ID=HMGFGAEG_01599;Name=prsE_2;gene=prsE_2;inference=ab initio prediction:Prodigal:002006,similar to AA sequence:UniProtKB:Q7ANN5;locus_tag=HMGFGAEG_01599;product=Type I secretion system membrane fusion protein PrsE
FMVJ01000018.1	Prodigal:002006	CDS	56710	58440	.	-	0	ID=HMGFGAEG_01600;Name=prsD_1;gene=prsD_1;inference=ab initio prediction:Prodigal:002006,similar to AA sequence:UniProtKB:Q7ANN4;locus_tag=HMGFGAEG_01600;product=Type I secretion system ATP-binding protein PrsD
FMVJ01000018.1	Prodigal:002006	CDS	58708	59322	.	+	0	ID=HMGFGAEG_01601;inference=ab initio prediction:Prodigal:002006;locus_tag=HMGFGAEG_01601;product=hypothetical protein
FMVJ01000018.1	Prodigal:002006	CDS	60251	61258	.	+	0	ID=HMGFGAEG_01602;eC_number=3.1.-.-;Name=dinG;gene=dinG;inference=ab initio prediction:Prodigal:002006,protein motif:HAMAP:MF_02206;locus_tag=HMGFGAEG_01602;product=3'-5' exonuclease DinG
FMVJ01000018.1	Prodigal:002006	CDS	61412	61942	.	-	0	ID=HMGFGAEG_01603;inference=ab initio prediction:Prodigal:002006;locus_tag=HMGFGAEG_01603;product=hypothetical protein
FMVJ01000018.1	Prodigal:002006	CDS	62169	63671	.	+	0	ID=HMGFGAEG_01604;Name=imuB;gene=imuB;inference=ab initio prediction:Prodigal:002006,similar to AA sequence:UniProtKB:B8H428;locus_tag=HMGFGAEG_01604;product=Protein ImuB
FMVJ01000018.1	Prodigal:002006	CDS	63668	66796	.	+	0	ID=HMGFGAEG_01605;eC_number=2.7.7.7;Name=dnaE2_1;gene=dnaE2_1;inference=ab initio prediction:Prodigal:002006,similar to AA sequence:UniProtKB:B8H427;locus_tag=HMGFGAEG_01605;product=Error-prone DNA polymerase
FMVJ01000018.1	Prodigal:002006	CDS	66923	67909	.	-	0	ID=HMGFGAEG_01606;Name=rbsC_1;db_xref=COG:COG1172;gene=rbsC_1;inference=ab initio prediction:Prodigal:002006,similar to AA sequence:UniProtKB:P0AGI1;locus_tag=HMGFGAEG_01606;product=Ribose import permease protein RbsC
FMVJ01000018.1	Prodigal:002006	CDS	67906	69006	.	-	0	ID=HMGFGAEG_01607;Name=rbsC_2;db_xref=COG:COG1172;gene=rbsC_2;inference=ab initio prediction:Prodigal:002006,similar to AA sequence:UniProtKB:P0AGI1;locus_tag=HMGFGAEG_01607;product=Ribose import permease protein RbsC
FMVJ01000018.1	Prodigal:002006	CDS	68999	70528	.	-	0	ID=HMGFGAEG_01608;eC_number=7.5.2.12;Name=araG;db_xref=COG:COG1129;gene=araG;inference=ab initio prediction:Prodigal:002006,similar to AA sequence:UniProtKB:P0AAF3;locus_tag=HMGFGAEG_01608;product=Arabinose import ATP-binding protein AraG
FMVJ01000018.1	Prodigal:002006	CDS	70609	71739	.	-	0	ID=HMGFGAEG_01609;inference=ab initio prediction:Prodigal:002006;locus_tag=HMGFGAEG_01609;product=hypothetical protein
FMVJ01000018.1	Prodigal:002006	CDS	72098	72325	.	-	0	ID=HMGFGAEG_01610;inference=ab initio prediction:Prodigal:002006;locus_tag=HMGFGAEG_01610;product=hypothetical protein
FMVJ01000018.1	Prodigal:002006	CDS	75927	77126	.	+	0	ID=HMGFGAEG_01611;Name=ydhC;gene=ydhC;inference=ab initio prediction:Prodigal:002006,similar to AA sequence:UniProtKB:P37597;locus_tag=HMGFGAEG_01611;product=Inner membrane transport protein YdhC
FMVJ01000018.1	Prodigal:002006	CDS	77223	77690	.	-	0	ID=HMGFGAEG_01612;inference=ab initio prediction:Prodigal:002006;locus_tag=HMGFGAEG_01612;product=hypothetical protein
FMVJ01000018.1	Prodigal:002006	CDS	78038	78928	.	+	0	ID=HMGFGAEG_01613;Name=gcvA_7;gene=gcvA_7;inference=ab initio prediction:Prodigal:002006,similar to AA sequence:UniProtKB:P0A9F6;locus_tag=HMGFGAEG_01613;product=Glycine cleavage system transcriptional activator
FMVJ01000018.1	Prodigal:002006	CDS	79006	79569	.	-	0	ID=HMGFGAEG_01614;inference=ab initio prediction:Prodigal:002006;locus_tag=HMGFGAEG_01614;product=hypothetical protein
FMVJ01000018.1	Prodigal:002006	CDS	79593	80147	.	-	0	ID=HMGFGAEG_01615;Name=yyaP;db_xref=COG:COG0262;gene=yyaP;inference=ab initio prediction:Prodigal:002006,similar to AA sequence:UniProtKB:P37508;locus_tag=HMGFGAEG_01615;product=putative protein YyaP
FMVJ01000018.1	Prodigal:002006	CDS	80197	80784	.	+	0	ID=HMGFGAEG_01616;inference=ab initio prediction:Prodigal:002006;locus_tag=HMGFGAEG_01616;product=hypothetical protein
FMVJ01000018.1	Prodigal:002006	CDS	80823	81251	.	+	0	ID=HMGFGAEG_01617;inference=ab initio prediction:Prodigal:002006;locus_tag=HMGFGAEG_01617;product=hypothetical protein
FMVJ01000018.1	Prodigal:002006	CDS	81245	81376	.	-	0	ID=HMGFGAEG_01618;inference=ab initio prediction:Prodigal:002006;locus_tag=HMGFGAEG_01618;product=hypothetical protein
FMVJ01000018.1	Prodigal:002006	CDS	81581	81841	.	-	0	ID=HMGFGAEG_01619;Name=recA_1;gene=recA_1;inference=ab initio prediction:Prodigal:002006,similar to AA sequence:UniProtKB:Q2YRU7;locus_tag=HMGFGAEG_01619;product=Protein RecA
FMVJ01000011.1	Aragorn:001002	tRNA	189	265	.	+	.	ID=HMGFGAEG_01620;inference=COORDINATES:profile:Aragorn:001002;locus_tag=HMGFGAEG_01620;product=tRNA-Met(cat)
FMVJ01000011.1	Prodigal:002006	CDS	591	1229	.	+	0	ID=HMGFGAEG_01621;Name=eda;db_xref=COG:COG0800;gene=eda;inference=ab initio prediction:Prodigal:002006,similar to AA sequence:UniProtKB:P0A955;locus_tag=HMGFGAEG_01621;product=KHG/KDPG aldolase
FMVJ01000011.1	Prodigal:002006	CDS	1296	2135	.	+	0	ID=HMGFGAEG_01622;inference=ab initio prediction:Prodigal:002006;locus_tag=HMGFGAEG_01622;product=hypothetical protein
FMVJ01000011.1	Prodigal:002006	CDS	2138	2731	.	-	0	ID=HMGFGAEG_01623;inference=ab initio prediction:Prodigal:002006;locus_tag=HMGFGAEG_01623;product=hypothetical protein
FMVJ01000011.1	Prodigal:002006	CDS	2977	4785	.	+	0	ID=HMGFGAEG_01624;eC_number=4.2.1.25;Name=araC_2;gene=araC_2;inference=ab initio prediction:Prodigal:002006,similar to AA sequence:UniProtKB:Q1JUQ1;locus_tag=HMGFGAEG_01624;product=L-arabonate dehydratase
FMVJ01000011.1	Prodigal:002006	CDS	4793	5539	.	+	0	ID=HMGFGAEG_01625;eC_number=1.1.1.-;inference=ab initio prediction:Prodigal:002006,similar to AA sequence:UniProtKB:Q8P3K4;locus_tag=HMGFGAEG_01625;product=2-keto-3-deoxy-L-fuconate dehydrogenase
FMVJ01000011.1	Prodigal:002006	CDS	5536	6522	.	-	0	ID=HMGFGAEG_01626;eC_number=1.1.1.215;db_xref=COG:COG1052;inference=ab initio prediction:Prodigal:002006,similar to AA sequence:UniProtKB:Q5FTU6;locus_tag=HMGFGAEG_01626;product=2-ketogluconate reductase
FMVJ01000011.1	Prodigal:002006	CDS	6522	6827	.	-	0	ID=HMGFGAEG_01627;eC_number=2.7.7.7;Name=dinB_1;gene=dinB_1;inference=ab initio prediction:Prodigal:002006,protein motif:HAMAP:MF_01113;locus_tag=HMGFGAEG_01627;product=DNA polymerase IV
FMVJ01000011.1	Prodigal:002006	CDS	6933	7460	.	-	0	ID=HMGFGAEG_01628;Name=slyA_1;gene=slyA_1;inference=ab initio prediction:Prodigal:002006,protein motif:HAMAP:MF_01819;locus_tag=HMGFGAEG_01628;product=Transcriptional regulator SlyA
FMVJ01000011.1	Prodigal:002006	CDS	7554	8369	.	-	0	ID=HMGFGAEG_01629;Name=ribX_1;gene=ribX_1;inference=ab initio prediction:Prodigal:002006,similar to AA sequence:UniProtKB:A9WGD1;locus_tag=HMGFGAEG_01629;product=Riboflavin transport system permease protein RibX
FMVJ01000011.1	Prodigal:002006	CDS	8366	9142	.	-	0	ID=HMGFGAEG_01630;eC_number=7.3.2.4;Name=nrtC;db_xref=COG:COG0715;gene=nrtC;inference=ab initio prediction:Prodigal:002006,similar to AA sequence:UniProtKB:P38045;locus_tag=HMGFGAEG_01630;product=Nitrate import ATP-binding protein NrtC
FMVJ01000011.1	Prodigal:002006	CDS	9172	10140	.	-	0	ID=HMGFGAEG_01631;inference=ab initio prediction:Prodigal:002006;locus_tag=HMGFGAEG_01631;product=hypothetical protein
FMVJ01000011.1	Prodigal:002006	CDS	11205	12779	.	-	0	ID=HMGFGAEG_01632;Name=mdoG;db_xref=COG:COG3131;gene=mdoG;inference=ab initio prediction:Prodigal:002006,similar to AA sequence:UniProtKB:P33136;locus_tag=HMGFGAEG_01632;product=Glucans biosynthesis protein G
FMVJ01000011.1	Prodigal:002006	CDS	13414	14568	.	+	0	ID=HMGFGAEG_01633;eC_number=4.1.1.17;Name=ldc;gene=ldc;inference=ab initio prediction:Prodigal:002006,similar to AA sequence:UniProtKB:O50657;locus_tag=HMGFGAEG_01633;product=Lysine/ornithine decarboxylase
FMVJ01000011.1	Prodigal:002006	CDS	14701	15273	.	+	0	ID=HMGFGAEG_01634;inference=ab initio prediction:Prodigal:002006;locus_tag=HMGFGAEG_01634;product=hypothetical protein
FMVJ01000011.1	Prodigal:002006	CDS	15298	16506	.	-	0	ID=HMGFGAEG_01635;inference=ab initio prediction:Prodigal:002006;locus_tag=HMGFGAEG_01635;product=hypothetical protein
FMVJ01000011.1	Prodigal:002006	CDS	16757	18187	.	+	0	ID=HMGFGAEG_01636;eC_number=2.5.1.44;Name=hss;gene=hss;inference=ab initio prediction:Prodigal:002006,similar to AA sequence:UniProtKB:O32323;locus_tag=HMGFGAEG_01636;product=Homospermidine synthase
FMVJ01000011.1	Prodigal:002006	CDS	18263	18601	.	+	0	ID=HMGFGAEG_01637;inference=ab initio prediction:Prodigal:002006;locus_tag=HMGFGAEG_01637;product=hypothetical protein
FMVJ01000011.1	Prodigal:002006	CDS	18598	19122	.	-	0	ID=HMGFGAEG_01638;inference=ab initio prediction:Prodigal:002006;locus_tag=HMGFGAEG_01638;product=hypothetical protein
FMVJ01000011.1	Prodigal:002006	CDS	19135	19425	.	-	0	ID=HMGFGAEG_01639;inference=ab initio prediction:Prodigal:002006;locus_tag=HMGFGAEG_01639;product=hypothetical protein
FMVJ01000011.1	Prodigal:002006	CDS	19422	20429	.	-	0	ID=HMGFGAEG_01640;inference=ab initio prediction:Prodigal:002006;locus_tag=HMGFGAEG_01640;product=hypothetical protein
FMVJ01000011.1	Prodigal:002006	CDS	20592	20720	.	+	0	ID=HMGFGAEG_01641;inference=ab initio prediction:Prodigal:002006;locus_tag=HMGFGAEG_01641;product=hypothetical protein
FMVJ01000011.1	Prodigal:002006	CDS	20776	21759	.	-	0	ID=HMGFGAEG_01642;eC_number=3.6.-.-;Name=yjiA_1;db_xref=COG:COG0523;gene=yjiA_1;inference=ab initio prediction:Prodigal:002006,similar to AA sequence:UniProtKB:P24203;locus_tag=HMGFGAEG_01642;product=P-loop guanosine triphosphatase YjiA
FMVJ01000011.1	Prodigal:002006	CDS	21897	22820	.	-	0	ID=HMGFGAEG_01643;Name=mntA;db_xref=COG:COG0803;gene=mntA;inference=ab initio prediction:Prodigal:002006,similar to AA sequence:UniProtKB:Q8Y653;locus_tag=HMGFGAEG_01643;product=Manganese-binding lipoprotein MntA
FMVJ01000011.1	Prodigal:002006	CDS	22836	23702	.	-	0	ID=HMGFGAEG_01644;Name=mntC;db_xref=COG:COG1108;gene=mntC;inference=ab initio prediction:Prodigal:002006,similar to AA sequence:UniProtKB:O35024;locus_tag=HMGFGAEG_01644;product=Manganese transport system membrane protein MntC
FMVJ01000011.1	Prodigal:002006	CDS	23714	24463	.	-	0	ID=HMGFGAEG_01645;Name=mntB;db_xref=COG:COG1121;gene=mntB;inference=ab initio prediction:Prodigal:002006,similar to AA sequence:UniProtKB:O34338;locus_tag=HMGFGAEG_01645;product=Manganese transport system ATP-binding protein MntB
FMVJ01000011.1	Prodigal:002006	CDS	24593	24760	.	+	0	ID=HMGFGAEG_01646;inference=ab initio prediction:Prodigal:002006;locus_tag=HMGFGAEG_01646;product=hypothetical protein
FMVJ01000011.1	Prodigal:002006	CDS	24776	26353	.	-	0	ID=HMGFGAEG_01647;Name=mdoD_2;db_xref=COG:COG3131;gene=mdoD_2;inference=ab initio prediction:Prodigal:002006,similar to AA sequence:UniProtKB:P40120;locus_tag=HMGFGAEG_01647;product=Glucans biosynthesis protein D
FMVJ01000011.1	Prodigal:002006	CDS	26512	27477	.	+	0	ID=HMGFGAEG_01648;inference=ab initio prediction:Prodigal:002006;locus_tag=HMGFGAEG_01648;product=hypothetical protein
FMVJ01000011.1	Prodigal:002006	CDS	27572	29869	.	+	0	ID=HMGFGAEG_01649;inference=ab initio prediction:Prodigal:002006;locus_tag=HMGFGAEG_01649;product=hypothetical protein
FMVJ01000011.1	Prodigal:002006	CDS	29866	30234	.	+	0	ID=HMGFGAEG_01650;inference=ab initio prediction:Prodigal:002006;locus_tag=HMGFGAEG_01650;product=hypothetical protein
FMVJ01000011.1	Prodigal:002006	CDS	30237	30473	.	-	0	ID=HMGFGAEG_01651;inference=ab initio prediction:Prodigal:002006;locus_tag=HMGFGAEG_01651;product=hypothetical protein
FMVJ01000011.1	Prodigal:002006	CDS	30573	32168	.	+	0	ID=HMGFGAEG_01652;eC_number=3.5.1.126;Name=hpxW;db_xref=COG:COG0405;gene=hpxW;inference=ab initio prediction:Prodigal:002006,similar to AA sequence:UniProtKB:A6T9C8;locus_tag=HMGFGAEG_01652;product=Oxamate amidohydrolase proenzyme
FMVJ01000011.1	Prodigal:002006	CDS	32165	32779	.	-	0	ID=HMGFGAEG_01653;inference=ab initio prediction:Prodigal:002006;locus_tag=HMGFGAEG_01653;product=hypothetical protein
FMVJ01000011.1	Prodigal:002006	CDS	32894	33844	.	-	0	ID=HMGFGAEG_01654;inference=ab initio prediction:Prodigal:002006;locus_tag=HMGFGAEG_01654;product=hypothetical protein
FMVJ01000011.1	Prodigal:002006	CDS	33907	34551	.	-	0	ID=HMGFGAEG_01655;inference=ab initio prediction:Prodigal:002006;locus_tag=HMGFGAEG_01655;product=hypothetical protein
FMVJ01000011.1	Prodigal:002006	CDS	34762	38265	.	+	0	ID=HMGFGAEG_01656;inference=ab initio prediction:Prodigal:002006;locus_tag=HMGFGAEG_01656;product=hypothetical protein
FMVJ01000011.1	Prodigal:002006	CDS	38349	39098	.	+	0	ID=HMGFGAEG_01657;inference=ab initio prediction:Prodigal:002006;locus_tag=HMGFGAEG_01657;product=hypothetical protein
FMVJ01000011.1	Prodigal:002006	CDS	39158	40357	.	-	0	ID=HMGFGAEG_01658;eC_number=2.6.1.57;Name=tyrB;db_xref=COG:COG1448;gene=tyrB;inference=ab initio prediction:Prodigal:002006,similar to AA sequence:UniProtKB:P04693;locus_tag=HMGFGAEG_01658;product=Aromatic-amino-acid aminotransferase
FMVJ01000011.1	Prodigal:002006	CDS	40429	41136	.	-	0	ID=HMGFGAEG_01659;eC_number=3.2.2.27;Name=ung;db_xref=COG:COG0692;gene=ung;inference=ab initio prediction:Prodigal:002006,similar to AA sequence:UniProtKB:Q83CW4;locus_tag=HMGFGAEG_01659;product=Uracil-DNA glycosylase
FMVJ01000011.1	Prodigal:002006	CDS	41716	43224	.	+	0	ID=HMGFGAEG_01660;Name=yfkN_1;db_xref=COG:COG0737;gene=yfkN_1;inference=ab initio prediction:Prodigal:002006,similar to AA sequence:UniProtKB:O34313;locus_tag=HMGFGAEG_01660;product=Trifunctional nucleotide phosphoesterase protein YfkN
FMVJ01000011.1	Prodigal:002006	CDS	43463	45595	.	+	0	ID=HMGFGAEG_01661;inference=ab initio prediction:Prodigal:002006;locus_tag=HMGFGAEG_01661;product=hypothetical protein
FMVJ01000011.1	Prodigal:002006	CDS	45723	46784	.	+	0	ID=HMGFGAEG_01662;eC_number=4.99.1.1;Name=hemH;db_xref=COG:COG0276;gene=hemH;inference=ab initio prediction:Prodigal:002006,similar to AA sequence:UniProtKB:P23871;locus_tag=HMGFGAEG_01662;product=Ferrochelatase
FMVJ01000011.1	Prodigal:002006	CDS	46878	47873	.	+	0	ID=HMGFGAEG_01663;Name=qmcA;db_xref=COG:COG0330;gene=qmcA;inference=ab initio prediction:Prodigal:002006,similar to AA sequence:UniProtKB:P0AA53;locus_tag=HMGFGAEG_01663;product=Protein QmcA
FMVJ01000011.1	Prodigal:002006	CDS	47870	48319	.	+	0	ID=HMGFGAEG_01664;Name=ybbJ;db_xref=COG:COG1585;gene=ybbJ;inference=ab initio prediction:Prodigal:002006,similar to AA sequence:UniProtKB:P0AAS3;locus_tag=HMGFGAEG_01664;product=Inner membrane protein YbbJ
FMVJ01000011.1	Prodigal:002006	CDS	48339	48992	.	+	0	ID=HMGFGAEG_01665;Name=sspA;db_xref=COG:COG0625;gene=sspA;inference=ab initio prediction:Prodigal:002006,similar to AA sequence:UniProtKB:P0ACA3;locus_tag=HMGFGAEG_01665;product=Stringent starvation protein A
FMVJ01000011.1	Prodigal:002006	CDS	49003	49998	.	-	0	ID=HMGFGAEG_01666;eC_number=5.3.1.13;Name=kdsD;db_xref=COG:COG0517;gene=kdsD;inference=ab initio prediction:Prodigal:002006,similar to AA sequence:UniProtKB:Q9HVW0;locus_tag=HMGFGAEG_01666;product=Arabinose 5-phosphate isomerase KdsD
FMVJ01000011.1	Prodigal:002006	CDS	50050	50916	.	-	0	ID=HMGFGAEG_01667;eC_number=2.7.7.9;Name=gtaB;db_xref=COG:COG1210;gene=gtaB;inference=ab initio prediction:Prodigal:002006,similar to AA sequence:UniProtKB:Q05852;locus_tag=HMGFGAEG_01667;product=UTP--glucose-1-phosphate uridylyltransferase
FMVJ01000011.1	Prodigal:002006	CDS	51129	52115	.	+	0	ID=HMGFGAEG_01668;eC_number=5.1.3.2;Name=galE_2;db_xref=COG:COG1087;gene=galE_2;inference=ab initio prediction:Prodigal:002006,similar to AA sequence:UniProtKB:Q7WTB1;locus_tag=HMGFGAEG_01668;product=UDP-glucose 4-epimerase
FMVJ01000011.1	Prodigal:002006	CDS	52210	53439	.	+	0	ID=HMGFGAEG_01669;inference=ab initio prediction:Prodigal:002006;locus_tag=HMGFGAEG_01669;product=hypothetical protein
FMVJ01000011.1	Prodigal:002006	CDS	53464	54750	.	+	0	ID=HMGFGAEG_01670;inference=ab initio prediction:Prodigal:002006;locus_tag=HMGFGAEG_01670;product=hypothetical protein
FMVJ01000011.1	Prodigal:002006	CDS	54824	56245	.	-	0	ID=HMGFGAEG_01671;eC_number=1.4.1.13;Name=gltD;db_xref=COG:COG0493;gene=gltD;inference=ab initio prediction:Prodigal:002006,similar to AA sequence:UniProtKB:P9WN19;locus_tag=HMGFGAEG_01671;product=Glutamate synthase [NADPH] small chain
FMVJ01000011.1	Prodigal:002006	CDS	56263	60999	.	-	0	ID=HMGFGAEG_01672;eC_number=1.4.7.1;Name=gltB;gene=gltB;inference=ab initio prediction:Prodigal:002006,similar to AA sequence:UniProtKB:P55037;locus_tag=HMGFGAEG_01672;product=Ferredoxin-dependent glutamate synthase 1
FMVJ01000011.1	Prodigal:002006	CDS	61494	62570	.	+	0	ID=HMGFGAEG_01673;eC_number=4.1.2.48;Name=ltaE;gene=ltaE;inference=ab initio prediction:Prodigal:002006,similar to AA sequence:UniProtKB:O50584;locus_tag=HMGFGAEG_01673;product=Low specificity L-threonine aldolase
FMVJ01000011.1	Prodigal:002006	CDS	62745	63203	.	-	0	ID=HMGFGAEG_01674;Name=ibpA_1;db_xref=COG:COG0071;gene=ibpA_1;inference=ab initio prediction:Prodigal:002006,similar to AA sequence:UniProtKB:P0C054;locus_tag=HMGFGAEG_01674;product=Small heat shock protein IbpA
FMVJ01000011.1	Prodigal:002006	CDS	63395	64456	.	+	0	ID=HMGFGAEG_01675;inference=ab initio prediction:Prodigal:002006;locus_tag=HMGFGAEG_01675;product=hypothetical protein
FMVJ01000011.1	Prodigal:002006	CDS	64376	65212	.	-	0	ID=HMGFGAEG_01676;eC_number=3.1.3.7;Name=cysQ_3;gene=cysQ_3;inference=ab initio prediction:Prodigal:002006,protein motif:HAMAP:MF_02095;locus_tag=HMGFGAEG_01676;product=3'(2')%2C5'-bisphosphate nucleotidase CysQ
FMVJ01000011.1	Prodigal:002006	CDS	65290	66549	.	+	0	ID=HMGFGAEG_01677;Name=sauU_1;gene=sauU_1;inference=ab initio prediction:Prodigal:002006,similar to AA sequence:UniProtKB:Q0K843;locus_tag=HMGFGAEG_01677;product=putative sulfoacetate transporter SauU
FMVJ01000011.1	Prodigal:002006	CDS	66718	67608	.	-	0	ID=HMGFGAEG_01678;inference=ab initio prediction:Prodigal:002006;locus_tag=HMGFGAEG_01678;product=hypothetical protein
FMVJ01000011.1	Prodigal:002006	CDS	67783	68139	.	+	0	ID=HMGFGAEG_01679;Name=cpdR_2;gene=cpdR_2;inference=ab initio prediction:Prodigal:002006,similar to AA sequence:UniProtKB:Q2YIF7;locus_tag=HMGFGAEG_01679;product=Response regulator receiver protein CpdR
FMVJ01000011.1	Aragorn:001002	tRNA	68231	68305	.	+	.	ID=HMGFGAEG_01680;inference=COORDINATES:profile:Aragorn:001002;locus_tag=HMGFGAEG_01680;product=tRNA-Val(gac)
FMVJ01000011.1	Prodigal:002006	CDS	68349	68474	.	+	0	ID=HMGFGAEG_01681;Name=rpmJ;db_xref=COG:COG0257;gene=rpmJ;inference=ab initio prediction:Prodigal:002006,similar to AA sequence:UniProtKB:Q6N253;locus_tag=HMGFGAEG_01681;product=50S ribosomal protein L36
FMVJ01000011.1	Prodigal:002006	CDS	68544	69140	.	+	0	ID=HMGFGAEG_01682;Name=cpoB_1;gene=cpoB_1;inference=ab initio prediction:Prodigal:002006,protein motif:HAMAP:MF_02066;locus_tag=HMGFGAEG_01682;product=Cell division coordinator CpoB
FMVJ01000011.1	Prodigal:002006	CDS	69242	70234	.	+	0	ID=HMGFGAEG_01683;eC_number=3.7.1.14;Name=mhpC;gene=mhpC;inference=ab initio prediction:Prodigal:002006,protein motif:HAMAP:MF_01654;locus_tag=HMGFGAEG_01683;product=2-hydroxy-6-oxononadienedioate/2-hydroxy-6-oxononatrienedioate hydrolase
FMVJ01000011.1	Prodigal:002006	CDS	70367	71803	.	-	0	ID=HMGFGAEG_01684;eC_number=2.7.1.40;Name=ttuE;gene=ttuE;inference=ab initio prediction:Prodigal:002006,similar to AA sequence:UniProtKB:P70789;locus_tag=HMGFGAEG_01684;product=Pyruvate kinase
FMVJ01000011.1	Prodigal:002006	CDS	71800	72267	.	-	0	ID=HMGFGAEG_01685;inference=ab initio prediction:Prodigal:002006;locus_tag=HMGFGAEG_01685;product=hypothetical protein
FMVJ01000011.1	Prodigal:002006	CDS	72473	73396	.	-	0	ID=HMGFGAEG_01686;inference=ab initio prediction:Prodigal:002006;locus_tag=HMGFGAEG_01686;product=hypothetical protein
FMVJ01000011.1	Prodigal:002006	CDS	73424	74338	.	+	0	ID=HMGFGAEG_01687;inference=ab initio prediction:Prodigal:002006;locus_tag=HMGFGAEG_01687;product=hypothetical protein
FMVJ01000011.1	Prodigal:002006	CDS	74354	74659	.	+	0	ID=HMGFGAEG_01688;inference=ab initio prediction:Prodigal:002006;locus_tag=HMGFGAEG_01688;product=hypothetical protein
FMVJ01000011.1	Prodigal:002006	CDS	74724	74981	.	+	0	ID=HMGFGAEG_01689;inference=ab initio prediction:Prodigal:002006,similar to AA sequence:UniProtKB:B8H4R9;locus_tag=HMGFGAEG_01689;note=UPF0335 protein CCNA_03428;product=hypothetical protein
FMVJ01000011.1	Prodigal:002006	CDS	75432	77177	.	+	0	ID=HMGFGAEG_01690;inference=ab initio prediction:Prodigal:002006;locus_tag=HMGFGAEG_01690;product=hypothetical protein
FMVJ01000011.1	Prodigal:002006	CDS	77301	79790	.	+	0	ID=HMGFGAEG_01691;inference=ab initio prediction:Prodigal:002006;locus_tag=HMGFGAEG_01691;product=hypothetical protein
FMVJ01000011.1	Prodigal:002006	CDS	79943	80722	.	+	0	ID=HMGFGAEG_01692;Name=csqR;db_xref=COG:COG1349;gene=csqR;inference=ab initio prediction:Prodigal:002006,similar to AA sequence:UniProtKB:P32144;locus_tag=HMGFGAEG_01692;product=HTH-type transcriptional repressor CsqR
FMVJ01000011.1	Prodigal:002006	CDS	80877	82406	.	+	0	ID=HMGFGAEG_01693;eC_number=1.1.1.402;Name=eryB_1;db_xref=COG:COG0578;gene=eryB_1;inference=ab initio prediction:Prodigal:002006,similar to AA sequence:UniProtKB:Q2YIQ2;locus_tag=HMGFGAEG_01693;product=D-erythritol 1-phosphate dehydrogenase
FMVJ01000011.1	Prodigal:002006	CDS	82418	83506	.	+	0	ID=HMGFGAEG_01694;eC_number=7.6.2.10;Name=ugpC_6;db_xref=COG:COG3839;gene=ugpC_6;inference=ab initio prediction:Prodigal:002006,similar to AA sequence:UniProtKB:Q8ZLF4;locus_tag=HMGFGAEG_01694;product=sn-glycerol-3-phosphate import ATP-binding protein UgpC
FMVJ01000011.1	Prodigal:002006	CDS	83517	84617	.	+	0	ID=HMGFGAEG_01695;eC_number=7.6.2.10;Name=ugpC_7;db_xref=COG:COG3839;gene=ugpC_7;inference=ab initio prediction:Prodigal:002006,similar to AA sequence:UniProtKB:P10907;locus_tag=HMGFGAEG_01695;product=sn-glycerol-3-phosphate import ATP-binding protein UgpC
FMVJ01000011.1	Prodigal:002006	CDS	84614	85510	.	+	0	ID=HMGFGAEG_01696;inference=ab initio prediction:Prodigal:002006;locus_tag=HMGFGAEG_01696;product=hypothetical protein
FMVJ01000011.1	Prodigal:002006	CDS	85507	86391	.	+	0	ID=HMGFGAEG_01697;Name=sugB_2;db_xref=COG:COG0395;gene=sugB_2;inference=ab initio prediction:Prodigal:002006,similar to AA sequence:UniProtKB:P9WG01;locus_tag=HMGFGAEG_01697;product=Trehalose transport system permease protein SugB
FMVJ01000011.1	Prodigal:002006	CDS	86403	86684	.	+	0	ID=HMGFGAEG_01698;inference=ab initio prediction:Prodigal:002006;locus_tag=HMGFGAEG_01698;product=hypothetical protein
FMVJ01000011.1	Prodigal:002006	CDS	86777	88540	.	+	0	ID=HMGFGAEG_01699;inference=ab initio prediction:Prodigal:002006;locus_tag=HMGFGAEG_01699;product=hypothetical protein
FMVJ01000011.1	Prodigal:002006	CDS	88604	88744	.	-	0	ID=HMGFGAEG_01700;inference=ab initio prediction:Prodigal:002006;locus_tag=HMGFGAEG_01700;product=hypothetical protein
FMVJ01000011.1	Prodigal:002006	CDS	88865	89302	.	-	0	ID=HMGFGAEG_01701;inference=ab initio prediction:Prodigal:002006;locus_tag=HMGFGAEG_01701;product=hypothetical protein
FMVJ01000011.1	Prodigal:002006	CDS	89445	90305	.	+	0	ID=HMGFGAEG_01702;inference=ab initio prediction:Prodigal:002006;locus_tag=HMGFGAEG_01702;product=hypothetical protein
FMVJ01000011.1	Prodigal:002006	CDS	90338	91975	.	-	0	ID=HMGFGAEG_01703;inference=ab initio prediction:Prodigal:002006;locus_tag=HMGFGAEG_01703;product=hypothetical protein
FMVJ01000011.1	Prodigal:002006	CDS	92124	93896	.	-	0	ID=HMGFGAEG_01704;inference=ab initio prediction:Prodigal:002006;locus_tag=HMGFGAEG_01704;product=hypothetical protein
FMVJ01000011.1	Prodigal:002006	CDS	94005	95072	.	-	0	ID=HMGFGAEG_01705;Name=mopR;gene=mopR;inference=ab initio prediction:Prodigal:002006,similar to AA sequence:UniProtKB:Q43965;locus_tag=HMGFGAEG_01705;product=Phenol regulator MopR
FMVJ01000011.1	Prodigal:002006	CDS	95175	97055	.	+	0	ID=HMGFGAEG_01706;eC_number=3.4.24.-;Name=pepF1;gene=pepF1;inference=ab initio prediction:Prodigal:002006,similar to AA sequence:UniProtKB:P54124;locus_tag=HMGFGAEG_01706;product=Oligoendopeptidase F%2C plasmid
FMVJ01000011.1	Prodigal:002006	CDS	97134	98501	.	+	0	ID=HMGFGAEG_01707;eC_number=2.7.-.-;Name=ubiB_1;gene=ubiB_1;inference=ab initio prediction:Prodigal:002006,protein motif:HAMAP:MF_00414;locus_tag=HMGFGAEG_01707;product=protein kinase UbiB
FMVJ01000011.1	Prodigal:002006	CDS	98560	99777	.	+	0	ID=HMGFGAEG_01708;eC_number=2.4.1.250;Name=mshA_6;gene=mshA_6;inference=ab initio prediction:Prodigal:002006,protein motif:HAMAP:MF_01695;locus_tag=HMGFGAEG_01708;product=D-inositol-3-phosphate glycosyltransferase
FMVJ01000011.1	Prodigal:002006	CDS	99888	100181	.	+	0	ID=HMGFGAEG_01709;inference=ab initio prediction:Prodigal:002006;locus_tag=HMGFGAEG_01709;product=hypothetical protein
FMVJ01000011.1	Prodigal:002006	CDS	100244	101380	.	+	0	ID=HMGFGAEG_01710;eC_number=7.1.1.1;Name=pntAA;db_xref=COG:COG3288;gene=pntAA;inference=ab initio prediction:Prodigal:002006,similar to AA sequence:UniProtKB:Q2RSB2;locus_tag=HMGFGAEG_01710;product=NAD(P) transhydrogenase subunit alpha part 1
FMVJ01000011.1	Prodigal:002006	CDS	101400	101840	.	+	0	ID=HMGFGAEG_01711;inference=ab initio prediction:Prodigal:002006;locus_tag=HMGFGAEG_01711;product=hypothetical protein
FMVJ01000011.1	Prodigal:002006	CDS	101845	103242	.	+	0	ID=HMGFGAEG_01712;eC_number=7.1.1.1;Name=pntB;db_xref=COG:COG1282;gene=pntB;inference=ab initio prediction:Prodigal:002006,similar to AA sequence:UniProtKB:P0C188;locus_tag=HMGFGAEG_01712;product=NAD(P) transhydrogenase subunit beta
FMVJ01000011.1	Prodigal:002006	CDS	103143	103403	.	-	0	ID=HMGFGAEG_01713;inference=ab initio prediction:Prodigal:002006;locus_tag=HMGFGAEG_01713;product=hypothetical protein
FMVJ01000011.1	Prodigal:002006	CDS	103454	103933	.	+	0	ID=HMGFGAEG_01714;inference=ab initio prediction:Prodigal:002006;locus_tag=HMGFGAEG_01714;product=hypothetical protein
FMVJ01000011.1	Prodigal:002006	CDS	104003	104449	.	+	0	ID=HMGFGAEG_01715;inference=ab initio prediction:Prodigal:002006;locus_tag=HMGFGAEG_01715;product=hypothetical protein
FMVJ01000011.1	Prodigal:002006	CDS	104434	105012	.	-	0	ID=HMGFGAEG_01716;inference=ab initio prediction:Prodigal:002006;locus_tag=HMGFGAEG_01716;product=hypothetical protein
FMVJ01000011.1	Prodigal:002006	CDS	105027	105893	.	-	0	ID=HMGFGAEG_01717;Name=lapB_1;gene=lapB_1;inference=ab initio prediction:Prodigal:002006,protein motif:HAMAP:MF_00994;locus_tag=HMGFGAEG_01717;product=Lipopolysaccharide assembly protein B
FMVJ01000011.1	Prodigal:002006	CDS	106123	106356	.	-	0	ID=HMGFGAEG_01718;Name=rpsU;db_xref=COG:COG0828;gene=rpsU;inference=ab initio prediction:Prodigal:002006,similar to AA sequence:UniProtKB:Q6N274;locus_tag=HMGFGAEG_01718;product=30S ribosomal protein S21
FMVJ01000011.1	Prodigal:002006	CDS	106536	107615	.	-	0	ID=HMGFGAEG_01719;eC_number=6.3.4.18;Name=purK;gene=purK;inference=ab initio prediction:Prodigal:002006,similar to AA sequence:UniProtKB:Q7A695;locus_tag=HMGFGAEG_01719;product=N5-carboxyaminoimidazole ribonucleotide synthase
FMVJ01000011.1	Prodigal:002006	CDS	107621	108112	.	-	0	ID=HMGFGAEG_01720;eC_number=5.4.99.18;Name=purE;db_xref=COG:COG0041;gene=purE;inference=ab initio prediction:Prodigal:002006,similar to AA sequence:UniProtKB:P0AG18;locus_tag=HMGFGAEG_01720;product=N5-carboxyaminoimidazole ribonucleotide mutase
FMVJ01000011.1	Prodigal:002006	CDS	108224	108424	.	-	0	ID=HMGFGAEG_01721;inference=ab initio prediction:Prodigal:002006;locus_tag=HMGFGAEG_01721;product=hypothetical protein
FMVJ01000011.1	Prodigal:002006	CDS	108614	108796	.	+	0	ID=HMGFGAEG_01722;inference=ab initio prediction:Prodigal:002006;locus_tag=HMGFGAEG_01722;product=hypothetical protein
FMVJ01000011.1	Prodigal:002006	CDS	108872	109630	.	-	0	ID=HMGFGAEG_01723;inference=ab initio prediction:Prodigal:002006;locus_tag=HMGFGAEG_01723;product=hypothetical protein
FMVJ01000011.1	Prodigal:002006	CDS	109753	111666	.	+	0	ID=HMGFGAEG_01724;eC_number=6.2.1.1;Name=acsA_3;db_xref=COG:COG0365;gene=acsA_3;inference=ab initio prediction:Prodigal:002006,similar to AA sequence:UniProtKB:Q89WV5;locus_tag=HMGFGAEG_01724;product=Acetyl-coenzyme A synthetase
FMVJ01000011.1	Prodigal:002006	CDS	111672	112223	.	+	0	ID=HMGFGAEG_01725;inference=ab initio prediction:Prodigal:002006;locus_tag=HMGFGAEG_01725;product=hypothetical protein
FMVJ01000011.1	Prodigal:002006	CDS	112258	112974	.	-	0	ID=HMGFGAEG_01726;inference=ab initio prediction:Prodigal:002006;locus_tag=HMGFGAEG_01726;product=hypothetical protein
FMVJ01000011.1	Prodigal:002006	CDS	113318	114316	.	-	0	ID=HMGFGAEG_01727;eC_number=2.3.1.41;Name=ppsC_1;gene=ppsC_1;inference=ab initio prediction:Prodigal:002006,similar to AA sequence:UniProtKB:P96202;locus_tag=HMGFGAEG_01727;product=Phthiocerol synthesis polyketide synthase type I PpsC
FMVJ01000011.1	Prodigal:002006	CDS	114418	114615	.	+	0	ID=HMGFGAEG_01728;inference=ab initio prediction:Prodigal:002006;locus_tag=HMGFGAEG_01728;product=hypothetical protein
FMVJ01000011.1	Prodigal:002006	CDS	114889	115422	.	+	0	ID=HMGFGAEG_01729;inference=ab initio prediction:Prodigal:002006;locus_tag=HMGFGAEG_01729;product=hypothetical protein
FMVJ01000011.1	Prodigal:002006	CDS	115458	115622	.	+	0	ID=HMGFGAEG_01730;inference=ab initio prediction:Prodigal:002006;locus_tag=HMGFGAEG_01730;product=hypothetical protein
FMVJ01000011.1	Prodigal:002006	CDS	115693	115926	.	-	0	ID=HMGFGAEG_01731;Name=rpmE;db_xref=COG:COG0254;gene=rpmE;inference=ab initio prediction:Prodigal:002006,similar to AA sequence:UniProtKB:Q6NBB0;locus_tag=HMGFGAEG_01731;product=50S ribosomal protein L31
FMVJ01000011.1	Prodigal:002006	CDS	116180	117979	.	+	0	ID=HMGFGAEG_01732;eC_number=3.6.3.-;Name=bmrA;db_xref=COG:COG1132;gene=bmrA;inference=ab initio prediction:Prodigal:002006,similar to AA sequence:UniProtKB:O06967;locus_tag=HMGFGAEG_01732;product=Multidrug resistance ABC transporter ATP-binding/permease protein BmrA
FMVJ01000011.1	Prodigal:002006	CDS	118069	118248	.	+	0	ID=HMGFGAEG_01733;inference=ab initio prediction:Prodigal:002006;locus_tag=HMGFGAEG_01733;product=hypothetical protein
FMVJ01000011.1	Prodigal:002006	CDS	118257	119285	.	-	0	ID=HMGFGAEG_01734;Name=pal_2;gene=pal_2;inference=ab initio prediction:Prodigal:002006,protein motif:HAMAP:MF_02204;locus_tag=HMGFGAEG_01734;product=Peptidoglycan-associated lipoprotein
FMVJ01000011.1	Prodigal:002006	CDS	119285	120244	.	-	0	ID=HMGFGAEG_01735;inference=ab initio prediction:Prodigal:002006;locus_tag=HMGFGAEG_01735;product=hypothetical protein
FMVJ01000011.1	Prodigal:002006	CDS	120360	121154	.	-	0	ID=HMGFGAEG_01736;eC_number=3.1.3.25;Name=suhB_3;db_xref=COG:COG0483;gene=suhB_3;inference=ab initio prediction:Prodigal:002006,similar to AA sequence:UniProtKB:P0ADG4;locus_tag=HMGFGAEG_01736;product=Inositol-1-monophosphatase
FMVJ01000011.1	Prodigal:002006	CDS	121340	122236	.	-	0	ID=HMGFGAEG_01737;Name=esiB;gene=esiB;inference=ab initio prediction:Prodigal:002006,similar to AA sequence:UniProtKB:A0A0H2VDN9;locus_tag=HMGFGAEG_01737;product=Secretory immunoglobulin A-binding protein EsiB
FMVJ01000011.1	Prodigal:002006	CDS	122236	122886	.	-	0	ID=HMGFGAEG_01738;eC_number=2.5.1.3;Name=thiE_1;gene=thiE_1;inference=ab initio prediction:Prodigal:002006,protein motif:HAMAP:MF_00097;locus_tag=HMGFGAEG_01738;product=Thiamine-phosphate synthase
FMVJ01000011.1	Prodigal:002006	CDS	123135	124223	.	-	0	ID=HMGFGAEG_01739;eC_number=4.1.2.13;Name=fda;db_xref=COG:COG0191;gene=fda;inference=ab initio prediction:Prodigal:002006,similar to AA sequence:UniProtKB:Q8YNK2;locus_tag=HMGFGAEG_01739;product=Fructose-bisphosphate aldolase
FMVJ01000011.1	Prodigal:002006	CDS	124345	125535	.	-	0	ID=HMGFGAEG_01740;eC_number=2.7.2.3;Name=pgk;db_xref=COG:COG0126;gene=pgk;inference=ab initio prediction:Prodigal:002006,similar to AA sequence:UniProtKB:Q8YPR1;locus_tag=HMGFGAEG_01740;product=Phosphoglycerate kinase
FMVJ01000011.1	Prodigal:002006	CDS	125549	126556	.	-	0	ID=HMGFGAEG_01741;eC_number=1.2.1.12;Name=gapA;db_xref=COG:COG0057;gene=gapA;inference=ab initio prediction:Prodigal:002006,similar to AA sequence:UniProtKB:P09124;locus_tag=HMGFGAEG_01741;product=Glyceraldehyde-3-phosphate dehydrogenase 1
FMVJ01000011.1	Prodigal:002006	CDS	126599	128602	.	-	0	ID=HMGFGAEG_01742;eC_number=2.2.1.1;Name=tktA;db_xref=COG:COG0021;gene=tktA;inference=ab initio prediction:Prodigal:002006,similar to AA sequence:UniProtKB:P27302;locus_tag=HMGFGAEG_01742;product=Transketolase 1
FMVJ01000011.1	Prodigal:002006	CDS	128776	129069	.	+	0	ID=HMGFGAEG_01743;inference=ab initio prediction:Prodigal:002006;locus_tag=HMGFGAEG_01743;product=hypothetical protein
FMVJ01000011.1	Prodigal:002006	CDS	129083	129457	.	+	0	ID=HMGFGAEG_01744;inference=ab initio prediction:Prodigal:002006;locus_tag=HMGFGAEG_01744;product=hypothetical protein
FMVJ01000011.1	Prodigal:002006	CDS	129561	129809	.	-	0	ID=HMGFGAEG_01745;inference=ab initio prediction:Prodigal:002006;locus_tag=HMGFGAEG_01745;product=hypothetical protein
FMVJ01000011.1	Prodigal:002006	CDS	130171	130755	.	+	0	ID=HMGFGAEG_01746;eC_number=6.3.3.2;db_xref=COG:COG0212;inference=ab initio prediction:Prodigal:002006,similar to AA sequence:UniProtKB:P44905;locus_tag=HMGFGAEG_01746;product=5-formyltetrahydrofolate cyclo-ligase
FMVJ01000011.1	Prodigal:002006	CDS	130765	131586	.	+	0	ID=HMGFGAEG_01747;eC_number=3.1.4.16;Name=ymdB;db_xref=COG:COG1692;gene=ymdB;inference=ab initio prediction:Prodigal:002006,similar to AA sequence:UniProtKB:O31775;locus_tag=HMGFGAEG_01747;product=2'%2C3'-cyclic-nucleotide 2'-phosphodiesterase
FMVJ01000011.1	Prodigal:002006	CDS	131680	132372	.	+	0	ID=HMGFGAEG_01748;inference=ab initio prediction:Prodigal:002006;locus_tag=HMGFGAEG_01748;product=hypothetical protein
[truncated: 5,441,889 more chars]
