# Supplementary material for: Comprehensive Comparative Genomics and Phenotyping of Methylobacterium Species
Source: Front Microbiol. 2021 Oct 6;12:740610. doi: 10.3389/fmicb.2021.740610 (PMC8561711; doi:10.3389/fmicb.2021.740610)
Supplement: Supplementary file 11 [file Data_Sheet_5.ZIP › Mic_brassicacearum.gff]

##gff-version 3
##sequence-region VCMV01000071.1 1 170019
##sequence-region VCMV01000072.1 1 19434
##sequence-region VCMV01000073.1 1 225
##sequence-region VCMV01000010.1 1 98642
##sequence-region VCMV01000074.1 1 564
##sequence-region VCMV01000075.1 1 1035
##sequence-region VCMV01000011.1 1 1440
##sequence-region VCMV01000076.1 1 1105
##sequence-region VCMV01000077.1 1 125478
##sequence-region VCMV01000012.1 1 69509
##sequence-region VCMV01000078.1 1 35707
##sequence-region VCMV01000079.1 1 83170
##sequence-region VCMV01000080.1 1 828
##sequence-region VCMV01000081.1 1 47170
##sequence-region VCMV01000013.1 1 671927
##sequence-region VCMV01000082.1 1 233
##sequence-region VCMV01000014.1 1 257275
##sequence-region VCMV01000015.1 1 105297
##sequence-region VCMV01000016.1 1 18928
##sequence-region VCMV01000017.1 1 57516
##sequence-region VCMV01000018.1 1 29824
##sequence-region VCMV01000019.1 1 32820
##sequence-region VCMV01000001.1 1 134734
##sequence-region VCMV01000020.1 1 59386
##sequence-region VCMV01000021.1 1 221091
##sequence-region VCMV01000022.1 1 64383
##sequence-region VCMV01000023.1 1 37377
##sequence-region VCMV01000024.1 1 185030
##sequence-region VCMV01000025.1 1 159891
##sequence-region VCMV01000026.1 1 56991
##sequence-region VCMV01000027.1 1 4470
##sequence-region VCMV01000028.1 1 9419
##sequence-region VCMV01000002.1 1 220577
##sequence-region VCMV01000029.1 1 129843
##sequence-region VCMV01000030.1 1 8525
##sequence-region VCMV01000031.1 1 32071
##sequence-region VCMV01000032.1 1 42864
##sequence-region VCMV01000033.1 1 74337
##sequence-region VCMV01000034.1 1 16930
##sequence-region VCMV01000035.1 1 103920
##sequence-region VCMV01000036.1 1 57476
##sequence-region VCMV01000037.1 1 44164
##sequence-region VCMV01000038.1 1 43390
##sequence-region VCMV01000003.1 1 463346
##sequence-region VCMV01000039.1 1 42540
##sequence-region VCMV01000040.1 1 655
##sequence-region VCMV01000041.1 1 46929
##sequence-region VCMV01000042.1 1 51677
##sequence-region VCMV01000043.1 1 16254
##sequence-region VCMV01000044.1 1 23038
##sequence-region VCMV01000045.1 1 2207
##sequence-region VCMV01000046.1 1 11818
##sequence-region VCMV01000047.1 1 13290
##sequence-region VCMV01000004.1 1 130073
##sequence-region VCMV01000048.1 1 249
##sequence-region VCMV01000049.1 1 14332
##sequence-region VCMV01000050.1 1 27681
##sequence-region VCMV01000051.1 1 2292
##sequence-region VCMV01000052.1 1 27077
##sequence-region VCMV01000053.1 1 8977
##sequence-region VCMV01000054.1 1 33578
##sequence-region VCMV01000055.1 1 65531
##sequence-region VCMV01000056.1 1 4485
##sequence-region VCMV01000005.1 1 44135
##sequence-region VCMV01000057.1 1 6020
##sequence-region VCMV01000058.1 1 7078
##sequence-region VCMV01000059.1 1 6361
##sequence-region VCMV01000060.1 1 316
##sequence-region VCMV01000061.1 1 16813
##sequence-region VCMV01000062.1 1 2944
##sequence-region VCMV01000063.1 1 103389
##sequence-region VCMV01000064.1 1 31681
##sequence-region VCMV01000006.1 1 216181
##sequence-region VCMV01000065.1 1 755
##sequence-region VCMV01000066.1 1 1616
##sequence-region VCMV01000067.1 1 2941
##sequence-region VCMV01000068.1 1 1405
##sequence-region VCMV01000007.1 1 150733
##sequence-region VCMV01000069.1 1 26666
##sequence-region VCMV01000070.1 1 5437
##sequence-region VCMV01000008.1 1 7275
##sequence-region VCMV01000009.1 1 67611
VCMV01000071.1	Prodigal:002006	CDS	1	633	.	+	0	ID=PMIHGEHA_00001;inference=ab initio prediction:Prodigal:002006;locus_tag=PMIHGEHA_00001;product=hypothetical protein
VCMV01000071.1	Prodigal:002006	CDS	601	2160	.	-	0	ID=PMIHGEHA_00002;Name=hbpA_1;db_xref=COG:COG0747;gene=hbpA_1;inference=ab initio prediction:Prodigal:002006,similar to AA sequence:UniProtKB:P33950;locus_tag=PMIHGEHA_00002;product=Heme-binding protein A
VCMV01000071.1	Prodigal:002006	CDS	2222	3367	.	-	0	ID=PMIHGEHA_00003;inference=ab initio prediction:Prodigal:002006;locus_tag=PMIHGEHA_00003;product=hypothetical protein
VCMV01000071.1	Prodigal:002006	CDS	3482	4387	.	+	0	ID=PMIHGEHA_00004;inference=ab initio prediction:Prodigal:002006;locus_tag=PMIHGEHA_00004;product=hypothetical protein
VCMV01000071.1	Prodigal:002006	CDS	4692	5348	.	+	0	ID=PMIHGEHA_00005;eC_number=1.13.11.3;Name=pcaH_1;db_xref=COG:COG3485;gene=pcaH_1;inference=ab initio prediction:Prodigal:002006,similar to AA sequence:UniProtKB:P20372;locus_tag=PMIHGEHA_00005;product=Protocatechuate 3%2C4-dioxygenase beta chain
VCMV01000071.1	Prodigal:002006	CDS	5535	6035	.	+	0	ID=PMIHGEHA_00006;inference=ab initio prediction:Prodigal:002006;locus_tag=PMIHGEHA_00006;product=hypothetical protein
VCMV01000071.1	Prodigal:002006	CDS	6163	6630	.	+	0	ID=PMIHGEHA_00007;inference=ab initio prediction:Prodigal:002006;locus_tag=PMIHGEHA_00007;product=hypothetical protein
VCMV01000071.1	Prodigal:002006	CDS	6755	7213	.	+	0	ID=PMIHGEHA_00008;inference=ab initio prediction:Prodigal:002006;locus_tag=PMIHGEHA_00008;product=hypothetical protein
VCMV01000071.1	Prodigal:002006	CDS	7317	9119	.	+	0	ID=PMIHGEHA_00009;inference=ab initio prediction:Prodigal:002006;locus_tag=PMIHGEHA_00009;product=hypothetical protein
VCMV01000071.1	Prodigal:002006	CDS	9112	9657	.	+	0	ID=PMIHGEHA_00010;inference=ab initio prediction:Prodigal:002006;locus_tag=PMIHGEHA_00010;product=hypothetical protein
VCMV01000071.1	Prodigal:002006	CDS	9815	11410	.	+	0	ID=PMIHGEHA_00011;Name=stp;gene=stp;inference=ab initio prediction:Prodigal:002006,similar to AA sequence:UniProtKB:P9WG91;locus_tag=PMIHGEHA_00011;product=Multidrug resistance protein Stp
VCMV01000071.1	Prodigal:002006	CDS	11555	12778	.	+	0	ID=PMIHGEHA_00012;inference=ab initio prediction:Prodigal:002006;locus_tag=PMIHGEHA_00012;product=hypothetical protein
VCMV01000071.1	Prodigal:002006	CDS	12756	14690	.	-	0	ID=PMIHGEHA_00013;eC_number=3.1.1.84;Name=cocE;gene=cocE;inference=ab initio prediction:Prodigal:002006,similar to AA sequence:UniProtKB:Q9L9D7;locus_tag=PMIHGEHA_00013;product=Cocaine esterase
VCMV01000071.1	Prodigal:002006	CDS	14687	16273	.	-	0	ID=PMIHGEHA_00014;Name=gsiB_1;db_xref=COG:COG0747;gene=gsiB_1;inference=ab initio prediction:Prodigal:002006,similar to AA sequence:UniProtKB:P75797;locus_tag=PMIHGEHA_00014;product=Glutathione-binding protein GsiB
VCMV01000071.1	Prodigal:002006	CDS	16292	17320	.	-	0	ID=PMIHGEHA_00015;eC_number=7.6.2.8;Name=btuD_1;gene=btuD_1;inference=ab initio prediction:Prodigal:002006,protein motif:HAMAP:MF_01005;locus_tag=PMIHGEHA_00015;product=Vitamin B12 import ATP-binding protein BtuD
VCMV01000071.1	Prodigal:002006	CDS	17317	18291	.	-	0	ID=PMIHGEHA_00016;Name=oppD_1;db_xref=COG:COG0444;gene=oppD_1;inference=ab initio prediction:Prodigal:002006,similar to AA sequence:UniProtKB:P24136;locus_tag=PMIHGEHA_00016;product=Oligopeptide transport ATP-binding protein OppD
VCMV01000071.1	Prodigal:002006	CDS	18302	19204	.	-	0	ID=PMIHGEHA_00017;Name=dppC_1;db_xref=COG:COG1173;gene=dppC_1;inference=ab initio prediction:Prodigal:002006,similar to AA sequence:UniProtKB:P26904;locus_tag=PMIHGEHA_00017;product=Dipeptide transport system permease protein DppC
VCMV01000071.1	Prodigal:002006	CDS	19201	20175	.	-	0	ID=PMIHGEHA_00018;Name=dppB_1;db_xref=COG:COG0601;gene=dppB_1;inference=ab initio prediction:Prodigal:002006,similar to AA sequence:UniProtKB:P0AEF8;locus_tag=PMIHGEHA_00018;product=Dipeptide transport system permease protein DppB
VCMV01000071.1	Prodigal:002006	CDS	20384	21349	.	+	0	ID=PMIHGEHA_00019;Name=occR_1;gene=occR_1;inference=ab initio prediction:Prodigal:002006,similar to AA sequence:UniProtKB:P0A4T3;locus_tag=PMIHGEHA_00019;product=Octopine catabolism/uptake operon regulatory protein OccR
VCMV01000071.1	Prodigal:002006	CDS	21475	22224	.	-	0	ID=PMIHGEHA_00020;Name=malT_1;gene=malT_1;inference=ab initio prediction:Prodigal:002006,protein motif:HAMAP:MF_01247;locus_tag=PMIHGEHA_00020;product=HTH-type transcriptional regulator MalT
VCMV01000071.1	Prodigal:002006	CDS	22633	23643	.	+	0	ID=PMIHGEHA_00021;Name=rafR;gene=rafR;inference=ab initio prediction:Prodigal:002006,similar to AA sequence:UniProtKB:P21867;locus_tag=PMIHGEHA_00021;product=HTH-type transcriptional regulator RafR
VCMV01000071.1	Prodigal:002006	CDS	23714	24997	.	+	0	ID=PMIHGEHA_00022;inference=ab initio prediction:Prodigal:002006;locus_tag=PMIHGEHA_00022;product=hypothetical protein
VCMV01000071.1	Prodigal:002006	CDS	25062	25913	.	+	0	ID=PMIHGEHA_00023;inference=ab initio prediction:Prodigal:002006;locus_tag=PMIHGEHA_00023;product=hypothetical protein
VCMV01000071.1	Prodigal:002006	CDS	25910	26770	.	+	0	ID=PMIHGEHA_00024;inference=ab initio prediction:Prodigal:002006;locus_tag=PMIHGEHA_00024;product=hypothetical protein
VCMV01000071.1	Prodigal:002006	CDS	26783	27832	.	+	0	ID=PMIHGEHA_00025;eC_number=7.5.2.-;Name=msmX_1;db_xref=COG:COG3839;gene=msmX_1;inference=ab initio prediction:Prodigal:002006,similar to AA sequence:UniProtKB:P94360;locus_tag=PMIHGEHA_00025;product=Oligosaccharides import ATP-binding protein MsmX
VCMV01000071.1	Prodigal:002006	CDS	27844	29160	.	+	0	ID=PMIHGEHA_00026;inference=ab initio prediction:Prodigal:002006;locus_tag=PMIHGEHA_00026;product=hypothetical protein
VCMV01000071.1	Prodigal:002006	CDS	29157	29972	.	+	0	ID=PMIHGEHA_00027;eC_number=1.1.1.119;db_xref=COG:COG1028;inference=ab initio prediction:Prodigal:002006,similar to AA sequence:UniProtKB:Q5FPE5;locus_tag=PMIHGEHA_00027;product=Glucose 1-dehydrogenase
VCMV01000071.1	Prodigal:002006	CDS	29978	30874	.	-	0	ID=PMIHGEHA_00028;inference=ab initio prediction:Prodigal:002006;locus_tag=PMIHGEHA_00028;product=hypothetical protein
VCMV01000071.1	Prodigal:002006	CDS	30880	32871	.	-	0	ID=PMIHGEHA_00029;eC_number=2.1.1.77;Name=pcm_1;gene=pcm_1;inference=ab initio prediction:Prodigal:002006,protein motif:HAMAP:MF_00090;locus_tag=PMIHGEHA_00029;product=Protein-L-isoaspartate O-methyltransferase
VCMV01000071.1	Prodigal:002006	CDS	33096	34868	.	-	0	ID=PMIHGEHA_00030;inference=ab initio prediction:Prodigal:002006;locus_tag=PMIHGEHA_00030;product=hypothetical protein
VCMV01000071.1	Prodigal:002006	CDS	34905	35930	.	-	0	ID=PMIHGEHA_00031;eC_number=5.1.3.2;db_xref=COG:COG1088;inference=ab initio prediction:Prodigal:002006,similar to AA sequence:UniProtKB:A0R5C5;locus_tag=PMIHGEHA_00031;product=UDP-glucose 4-epimerase
VCMV01000071.1	Prodigal:002006	CDS	36032	36208	.	-	0	ID=PMIHGEHA_00032;inference=ab initio prediction:Prodigal:002006;locus_tag=PMIHGEHA_00032;product=hypothetical protein
VCMV01000071.1	Prodigal:002006	CDS	36423	37520	.	+	0	ID=PMIHGEHA_00033;eC_number=5.5.1.4;Name=ino1;db_xref=COG:COG1260;gene=ino1;inference=ab initio prediction:Prodigal:002006,similar to AA sequence:UniProtKB:A0R7G6;locus_tag=PMIHGEHA_00033;product=Inositol-3-phosphate synthase
VCMV01000071.1	Prodigal:002006	CDS	37517	38116	.	+	0	ID=PMIHGEHA_00034;eC_number=3.1.3.3;Name=pspA;db_xref=COG:COG0406;gene=pspA;inference=ab initio prediction:Prodigal:002006,similar to AA sequence:UniProtKB:D3DFG8;locus_tag=PMIHGEHA_00034;product=Phosphoserine phosphatase 1
VCMV01000071.1	Prodigal:002006	CDS	38113	39216	.	+	0	ID=PMIHGEHA_00035;inference=ab initio prediction:Prodigal:002006;locus_tag=PMIHGEHA_00035;product=hypothetical protein
VCMV01000071.1	Prodigal:002006	CDS	39219	40031	.	+	0	ID=PMIHGEHA_00036;eC_number=2.7.7.24;Name=rffH;db_xref=COG:COG1209;gene=rffH;inference=ab initio prediction:Prodigal:002006,similar to AA sequence:UniProtKB:P61887;locus_tag=PMIHGEHA_00036;product=Glucose-1-phosphate thymidylyltransferase 2
VCMV01000071.1	Prodigal:002006	CDS	40036	40998	.	+	0	ID=PMIHGEHA_00037;inference=ab initio prediction:Prodigal:002006;locus_tag=PMIHGEHA_00037;product=hypothetical protein
VCMV01000071.1	Prodigal:002006	CDS	41002	41244	.	-	0	ID=PMIHGEHA_00038;inference=ab initio prediction:Prodigal:002006;locus_tag=PMIHGEHA_00038;product=hypothetical protein
VCMV01000071.1	Prodigal:002006	CDS	41527	42585	.	+	0	ID=PMIHGEHA_00039;eC_number=2.4.1.250;Name=mshA_1;gene=mshA_1;inference=ab initio prediction:Prodigal:002006,protein motif:HAMAP:MF_01695;locus_tag=PMIHGEHA_00039;product=D-inositol-3-phosphate glycosyltransferase
VCMV01000071.1	Prodigal:002006	CDS	42666	44879	.	+	0	ID=PMIHGEHA_00040;inference=ab initio prediction:Prodigal:002006;locus_tag=PMIHGEHA_00040;product=hypothetical protein
VCMV01000071.1	Prodigal:002006	CDS	45016	46011	.	-	0	ID=PMIHGEHA_00041;inference=ab initio prediction:Prodigal:002006;locus_tag=PMIHGEHA_00041;product=hypothetical protein
VCMV01000071.1	Prodigal:002006	CDS	46434	47369	.	-	0	ID=PMIHGEHA_00042;eC_number=3.5.1.125;Name=doeB_1;db_xref=COG:COG3608;gene=doeB_1;inference=ab initio prediction:Prodigal:002006,similar to AA sequence:UniProtKB:E1V7W0;locus_tag=PMIHGEHA_00042;product=N-alpha-acetyl-L-2%2C4-diaminobutyric acid deacetylase
VCMV01000071.1	Prodigal:002006	CDS	47395	48423	.	-	0	ID=PMIHGEHA_00043;eC_number=3.5.1.-;Name=aphA_1;db_xref=COG:COG0123;gene=aphA_1;inference=ab initio prediction:Prodigal:002006,similar to AA sequence:UniProtKB:Q9I3T5;locus_tag=PMIHGEHA_00043;product=Acetylpolyamine amidohydrolase 1
VCMV01000071.1	Prodigal:002006	CDS	48481	49797	.	-	0	ID=PMIHGEHA_00044;Name=ousA;gene=ousA;inference=ab initio prediction:Prodigal:002006,similar to AA sequence:UniProtKB:Q47421;locus_tag=PMIHGEHA_00044;product=Glycine betaine/proline/ectoine/pipecolic acid transporter OusA
VCMV01000071.1	Prodigal:002006	CDS	49874	50509	.	-	0	ID=PMIHGEHA_00045;Name=cymR;gene=cymR;inference=ab initio prediction:Prodigal:002006,similar to AA sequence:UniProtKB:O33453;locus_tag=PMIHGEHA_00045;product=HTH-type transcriptional regulator CymR
VCMV01000071.1	Prodigal:002006	CDS	50627	51448	.	-	0	ID=PMIHGEHA_00046;eC_number=3.5.2.6;Name=bla;gene=bla;inference=ab initio prediction:Prodigal:002006,similar to AA sequence:UniProtKB:O07293;locus_tag=PMIHGEHA_00046;product=Beta-lactamase OXA-18
VCMV01000071.1	Prodigal:002006	CDS	51660	53252	.	-	0	ID=PMIHGEHA_00047;eC_number=2.3.2.2;Name=ywrD_1;db_xref=COG:COG0405;gene=ywrD_1;inference=ab initio prediction:Prodigal:002006,similar to AA sequence:UniProtKB:O05218;locus_tag=PMIHGEHA_00047;product=Glutathione hydrolase-like YwrD proenzyme
VCMV01000071.1	Prodigal:002006	CDS	53298	53969	.	-	0	ID=PMIHGEHA_00048;Name=glaR_1;db_xref=COG:COG1802;gene=glaR_1;inference=ab initio prediction:Prodigal:002006,similar to AA sequence:UniProtKB:P37338;locus_tag=PMIHGEHA_00048;product=HTH-type transcriptional repressor GlaR
VCMV01000071.1	Prodigal:002006	CDS	54025	54891	.	-	0	ID=PMIHGEHA_00049;Name=ribX_1;gene=ribX_1;inference=ab initio prediction:Prodigal:002006,similar to AA sequence:UniProtKB:A9WGD1;locus_tag=PMIHGEHA_00049;product=Riboflavin transport system permease protein RibX
VCMV01000071.1	Prodigal:002006	CDS	54888	55697	.	-	0	ID=PMIHGEHA_00050;eC_number=3.6.3.-;Name=ssuB_1;db_xref=COG:COG1116;gene=ssuB_1;inference=ab initio prediction:Prodigal:002006,similar to AA sequence:UniProtKB:P97027;locus_tag=PMIHGEHA_00050;product=Aliphatic sulfonates import ATP-binding protein SsuB
VCMV01000071.1	Prodigal:002006	CDS	55694	56722	.	-	0	ID=PMIHGEHA_00051;Name=ribY_1;db_xref=COG:COG0715;gene=ribY_1;inference=ab initio prediction:Prodigal:002006,similar to AA sequence:UniProtKB:A9WGD2;locus_tag=PMIHGEHA_00051;product=Riboflavin-binding protein RibY
VCMV01000071.1	Prodigal:002006	CDS	56877	57587	.	+	0	ID=PMIHGEHA_00052;inference=ab initio prediction:Prodigal:002006;locus_tag=PMIHGEHA_00052;product=hypothetical protein
VCMV01000071.1	Prodigal:002006	CDS	57707	59749	.	-	0	ID=PMIHGEHA_00053;inference=ab initio prediction:Prodigal:002006;locus_tag=PMIHGEHA_00053;product=hypothetical protein
VCMV01000071.1	Prodigal:002006	CDS	59883	61991	.	-	0	ID=PMIHGEHA_00054;inference=ab initio prediction:Prodigal:002006;locus_tag=PMIHGEHA_00054;product=hypothetical protein
VCMV01000071.1	Prodigal:002006	CDS	62002	64230	.	-	0	ID=PMIHGEHA_00055;inference=ab initio prediction:Prodigal:002006;locus_tag=PMIHGEHA_00055;product=hypothetical protein
VCMV01000071.1	Prodigal:002006	CDS	64238	65347	.	-	0	ID=PMIHGEHA_00056;eC_number=5.1.3.14;Name=wecB;db_xref=COG:COG0381;gene=wecB;inference=ab initio prediction:Prodigal:002006,similar to AA sequence:UniProtKB:P27828;locus_tag=PMIHGEHA_00056;product=UDP-N-acetylglucosamine 2-epimerase
VCMV01000071.1	Prodigal:002006	CDS	65661	66299	.	+	0	ID=PMIHGEHA_00057;inference=ab initio prediction:Prodigal:002006;locus_tag=PMIHGEHA_00057;product=hypothetical protein
VCMV01000071.1	Prodigal:002006	CDS	66394	68385	.	-	0	ID=PMIHGEHA_00058;inference=ab initio prediction:Prodigal:002006;locus_tag=PMIHGEHA_00058;product=hypothetical protein
VCMV01000071.1	Prodigal:002006	CDS	68608	69564	.	+	0	ID=PMIHGEHA_00059;inference=ab initio prediction:Prodigal:002006;locus_tag=PMIHGEHA_00059;product=hypothetical protein
VCMV01000071.1	Prodigal:002006	CDS	69595	70335	.	-	0	ID=PMIHGEHA_00060;eC_number=3.4.-.-;Name=yedK;db_xref=COG:COG2135;gene=yedK;inference=ab initio prediction:Prodigal:002006,similar to AA sequence:UniProtKB:P76318;locus_tag=PMIHGEHA_00060;product=SOS response-associated protein YedK
VCMV01000071.1	Prodigal:002006	CDS	70444	71439	.	-	0	ID=PMIHGEHA_00061;Name=corA_1;db_xref=COG:COG0598;gene=corA_1;inference=ab initio prediction:Prodigal:002006,similar to AA sequence:UniProtKB:P0A2R8;locus_tag=PMIHGEHA_00061;product=Magnesium transport protein CorA
VCMV01000071.1	Prodigal:002006	CDS	71479	72330	.	-	0	ID=PMIHGEHA_00062;eC_number=1.3.1.87;Name=hcaB_1;gene=hcaB_1;inference=ab initio prediction:Prodigal:002006,protein motif:HAMAP:MF_01647;locus_tag=PMIHGEHA_00062;product=3-phenylpropionate-dihydrodiol/cinnamic acid-dihydrodiol dehydrogenase
VCMV01000071.1	Prodigal:002006	CDS	72332	74110	.	-	0	ID=PMIHGEHA_00063;eC_number=1.3.8.-;Name=dmdC_1;db_xref=COG:COG1960;gene=dmdC_1;inference=ab initio prediction:Prodigal:002006,similar to AA sequence:UniProtKB:Q5LLW7;locus_tag=PMIHGEHA_00063;product=3-methylmercaptopropionyl-CoA dehydrogenase
VCMV01000071.1	Prodigal:002006	CDS	74229	75218	.	+	0	ID=PMIHGEHA_00064;eC_number=2.7.7.87;Name=ywlC;db_xref=COG:COG0009;gene=ywlC;inference=ab initio prediction:Prodigal:002006,similar to AA sequence:UniProtKB:P39153;locus_tag=PMIHGEHA_00064;product=Threonylcarbamoyl-AMP synthase
VCMV01000071.1	Prodigal:002006	CDS	75249	75890	.	+	0	ID=PMIHGEHA_00065;Name=yedJ;db_xref=COG:COG1418;gene=yedJ;inference=ab initio prediction:Prodigal:002006,similar to AA sequence:UniProtKB:P46144;locus_tag=PMIHGEHA_00065;product=putative protein YedJ
VCMV01000071.1	Prodigal:002006	CDS	75952	76551	.	-	0	ID=PMIHGEHA_00066;eC_number=1.6.5.2;inference=ab initio prediction:Prodigal:002006,similar to AA sequence:UniProtKB:Q2YQ23;locus_tag=PMIHGEHA_00066;product=NAD(P)H dehydrogenase (quinone)
VCMV01000071.1	Prodigal:002006	CDS	76721	77635	.	+	0	ID=PMIHGEHA_00067;Name=pgrR_1;gene=pgrR_1;inference=ab initio prediction:Prodigal:002006,similar to AA sequence:UniProtKB:P77333;locus_tag=PMIHGEHA_00067;product=HTH-type transcriptional regulator PgrR
VCMV01000071.1	Prodigal:002006	CDS	77651	78640	.	-	0	ID=PMIHGEHA_00068;eC_number=1.3.1.84;Name=acuI;db_xref=COG:COG0604;gene=acuI;inference=ab initio prediction:Prodigal:002006,similar to AA sequence:UniProtKB:Q3J6K9;locus_tag=PMIHGEHA_00068;product=Acrylyl-CoA reductase AcuI
VCMV01000071.1	Prodigal:002006	CDS	78698	79942	.	-	0	ID=PMIHGEHA_00069;inference=ab initio prediction:Prodigal:002006,similar to AA sequence:UniProtKB:A0LNN5;locus_tag=PMIHGEHA_00069;product=L-lactate transporter
VCMV01000071.1	Prodigal:002006	CDS	80123	81331	.	-	0	ID=PMIHGEHA_00070;inference=ab initio prediction:Prodigal:002006;locus_tag=PMIHGEHA_00070;product=hypothetical protein
VCMV01000071.1	Prodigal:002006	CDS	81432	82247	.	-	0	ID=PMIHGEHA_00071;inference=ab initio prediction:Prodigal:002006;locus_tag=PMIHGEHA_00071;product=hypothetical protein
VCMV01000071.1	Prodigal:002006	CDS	82391	82804	.	+	0	ID=PMIHGEHA_00072;inference=ab initio prediction:Prodigal:002006;locus_tag=PMIHGEHA_00072;product=hypothetical protein
VCMV01000071.1	Prodigal:002006	CDS	82859	85612	.	-	0	ID=PMIHGEHA_00073;eC_number=2.7.13.3;Name=rcsC_1;gene=rcsC_1;inference=ab initio prediction:Prodigal:002006,protein motif:HAMAP:MF_00979;locus_tag=PMIHGEHA_00073;product=Sensor histidine kinase RcsC
VCMV01000071.1	Prodigal:002006	CDS	85780	86127	.	-	0	ID=PMIHGEHA_00074;inference=ab initio prediction:Prodigal:002006;locus_tag=PMIHGEHA_00074;product=hypothetical protein
VCMV01000071.1	Prodigal:002006	CDS	86139	88817	.	-	0	ID=PMIHGEHA_00075;eC_number=2.7.9.1;Name=ppdK;db_xref=COG:COG0574;gene=ppdK;inference=ab initio prediction:Prodigal:002006,similar to AA sequence:UniProtKB:P22983;locus_tag=PMIHGEHA_00075;product=Pyruvate%2C phosphate dikinase
VCMV01000071.1	Prodigal:002006	CDS	89016	90788	.	+	0	ID=PMIHGEHA_00076;inference=ab initio prediction:Prodigal:002006;locus_tag=PMIHGEHA_00076;product=hypothetical protein
VCMV01000071.1	Prodigal:002006	CDS	90861	91511	.	-	0	ID=PMIHGEHA_00077;inference=ab initio prediction:Prodigal:002006;locus_tag=PMIHGEHA_00077;product=hypothetical protein
VCMV01000071.1	Prodigal:002006	CDS	91697	93949	.	-	0	ID=PMIHGEHA_00078;eC_number=6.1.1.14;Name=glyS;db_xref=COG:COG0751;gene=glyS;inference=ab initio prediction:Prodigal:002006,similar to AA sequence:UniProtKB:P00961;locus_tag=PMIHGEHA_00078;product=Glycine--tRNA ligase beta subunit
VCMV01000071.1	Prodigal:002006	CDS	93967	94431	.	-	0	ID=PMIHGEHA_00079;inference=ab initio prediction:Prodigal:002006;locus_tag=PMIHGEHA_00079;product=hypothetical protein
VCMV01000071.1	Prodigal:002006	CDS	94551	95492	.	-	0	ID=PMIHGEHA_00080;eC_number=6.1.1.14;Name=glyQ;db_xref=COG:COG0752;gene=glyQ;inference=ab initio prediction:Prodigal:002006,similar to AA sequence:UniProtKB:P00960;locus_tag=PMIHGEHA_00080;product=Glycine--tRNA ligase alpha subunit
VCMV01000071.1	Prodigal:002006	CDS	95585	96484	.	-	0	ID=PMIHGEHA_00081;inference=ab initio prediction:Prodigal:002006;locus_tag=PMIHGEHA_00081;product=hypothetical protein
VCMV01000071.1	Prodigal:002006	CDS	96641	97006	.	+	0	ID=PMIHGEHA_00082;inference=ab initio prediction:Prodigal:002006;locus_tag=PMIHGEHA_00082;product=hypothetical protein
VCMV01000071.1	Prodigal:002006	CDS	97049	97789	.	-	0	ID=PMIHGEHA_00083;eC_number=2.1.1.223;Name=yfiC;gene=yfiC;inference=ab initio prediction:Prodigal:002006,protein motif:HAMAP:MF_01872;locus_tag=PMIHGEHA_00083;product=tRNA1(Val) (adenine(37)-N6)-methyltransferase
VCMV01000071.1	Prodigal:002006	CDS	97786	98007	.	-	0	ID=PMIHGEHA_00084;inference=ab initio prediction:Prodigal:002006;locus_tag=PMIHGEHA_00084;product=hypothetical protein
VCMV01000071.1	Prodigal:002006	CDS	98121	99140	.	+	0	ID=PMIHGEHA_00085;eC_number=2.5.1.90;Name=ispB;db_xref=COG:COG0142;gene=ispB;inference=ab initio prediction:Prodigal:002006,similar to AA sequence:UniProtKB:P0AD57;locus_tag=PMIHGEHA_00085;product=Octaprenyl diphosphate synthase
VCMV01000071.1	Prodigal:002006	CDS	99157	101049	.	-	0	ID=PMIHGEHA_00086;inference=ab initio prediction:Prodigal:002006;locus_tag=PMIHGEHA_00086;product=hypothetical protein
VCMV01000071.1	Prodigal:002006	CDS	101310	101996	.	-	0	ID=PMIHGEHA_00087;inference=ab initio prediction:Prodigal:002006;locus_tag=PMIHGEHA_00087;product=hypothetical protein
VCMV01000071.1	Prodigal:002006	CDS	102066	102938	.	-	0	ID=PMIHGEHA_00088;eC_number=2.7.1.148;Name=ispE;db_xref=COG:COG1947;gene=ispE;inference=ab initio prediction:Prodigal:002006,similar to AA sequence:UniProtKB:P83700;locus_tag=PMIHGEHA_00088;product=4-diphosphocytidyl-2-C-methyl-D-erythritol kinase
VCMV01000071.1	Prodigal:002006	CDS	103175	104941	.	-	0	ID=PMIHGEHA_00089;eC_number=3.4.-.-;Name=bepA_1;gene=bepA_1;inference=ab initio prediction:Prodigal:002006,protein motif:HAMAP:MF_00997;locus_tag=PMIHGEHA_00089;product=Beta-barrel assembly-enhancing protease
VCMV01000071.1	Prodigal:002006	CDS	105105	106763	.	-	0	ID=PMIHGEHA_00090;eC_number=1.5.5.1;db_xref=COG:COG0644;inference=ab initio prediction:Prodigal:002006,similar to AA sequence:UniProtKB:Q9HZP5;locus_tag=PMIHGEHA_00090;product=Electron transfer flavoprotein-ubiquinone oxidoreductase
VCMV01000071.1	Prodigal:002006	CDS	107002	107847	.	+	0	ID=PMIHGEHA_00091;inference=ab initio prediction:Prodigal:002006;locus_tag=PMIHGEHA_00091;product=hypothetical protein
VCMV01000071.1	Prodigal:002006	CDS	107991	108812	.	+	0	ID=PMIHGEHA_00092;db_xref=COG:COG2321;inference=ab initio prediction:Prodigal:002006,similar to AA sequence:UniProtKB:P9WL85;locus_tag=PMIHGEHA_00092;product=putative protein
VCMV01000071.1	Prodigal:002006	CDS	108841	109392	.	+	0	ID=PMIHGEHA_00093;Name=moaB;db_xref=COG:COG0521;gene=moaB;inference=ab initio prediction:Prodigal:002006,similar to AA sequence:UniProtKB:P0AEZ9;locus_tag=PMIHGEHA_00093;product=Molybdenum cofactor biosynthesis protein B
VCMV01000071.1	Prodigal:002006	CDS	109385	109879	.	-	0	ID=PMIHGEHA_00094;inference=ab initio prediction:Prodigal:002006;locus_tag=PMIHGEHA_00094;product=hypothetical protein
VCMV01000071.1	Prodigal:002006	CDS	109997	111175	.	+	0	ID=PMIHGEHA_00095;inference=ab initio prediction:Prodigal:002006;locus_tag=PMIHGEHA_00095;product=hypothetical protein
VCMV01000071.1	Prodigal:002006	CDS	111219	111857	.	+	0	ID=PMIHGEHA_00096;eC_number=3.1.26.4;Name=rnhB;db_xref=COG:COG0164;gene=rnhB;inference=ab initio prediction:Prodigal:002006,similar to AA sequence:UniProtKB:O31744;locus_tag=PMIHGEHA_00096;product=Ribonuclease HII
VCMV01000071.1	Prodigal:002006	CDS	112016	113260	.	+	0	ID=PMIHGEHA_00097;inference=ab initio prediction:Prodigal:002006;locus_tag=PMIHGEHA_00097;product=hypothetical protein
VCMV01000071.1	Prodigal:002006	CDS	113482	114408	.	+	0	ID=PMIHGEHA_00098;Name=hdfR_1;gene=hdfR_1;inference=ab initio prediction:Prodigal:002006,protein motif:HAMAP:MF_01233;locus_tag=PMIHGEHA_00098;product=HTH-type transcriptional regulator HdfR
VCMV01000071.1	Prodigal:002006	CDS	114399	115514	.	-	0	ID=PMIHGEHA_00099;eC_number=3.2.2.31;Name=mutY;db_xref=COG:COG1194;gene=mutY;inference=ab initio prediction:Prodigal:002006,similar to AA sequence:UniProtKB:O31584;locus_tag=PMIHGEHA_00099;product=Adenine DNA glycosylase
VCMV01000071.1	Prodigal:002006	CDS	115573	116085	.	+	0	ID=PMIHGEHA_00100;inference=ab initio prediction:Prodigal:002006;locus_tag=PMIHGEHA_00100;product=hypothetical protein
VCMV01000071.1	Prodigal:002006	CDS	116159	116797	.	+	0	ID=PMIHGEHA_00101;inference=ab initio prediction:Prodigal:002006;locus_tag=PMIHGEHA_00101;product=hypothetical protein
VCMV01000071.1	Prodigal:002006	CDS	116843	120301	.	+	0	ID=PMIHGEHA_00102;Name=smc_1;gene=smc_1;inference=ab initio prediction:Prodigal:002006,protein motif:HAMAP:MF_01894;locus_tag=PMIHGEHA_00102;product=Chromosome partition protein Smc
VCMV01000071.1	Prodigal:002006	CDS	120510	120884	.	+	0	ID=PMIHGEHA_00103;Name=atpI;gene=atpI;inference=ab initio prediction:Prodigal:002006,similar to AA sequence:UniProtKB:O05329;locus_tag=PMIHGEHA_00103;product=ATP synthase protein I
VCMV01000071.1	Prodigal:002006	CDS	120946	121674	.	+	0	ID=PMIHGEHA_00104;Name=atpB;db_xref=COG:COG0356;gene=atpB;inference=ab initio prediction:Prodigal:002006,similar to AA sequence:UniProtKB:O05330;locus_tag=PMIHGEHA_00104;product=ATP synthase subunit a
VCMV01000071.1	Prodigal:002006	CDS	121730	121954	.	+	0	ID=PMIHGEHA_00105;Name=atpE;gene=atpE;inference=ab initio prediction:Prodigal:002006,similar to AA sequence:UniProtKB:O05331;locus_tag=PMIHGEHA_00105;product=ATP synthase subunit c
VCMV01000071.1	Prodigal:002006	CDS	122078	122626	.	+	0	ID=PMIHGEHA_00106;Name=atpG_1;gene=atpG_1;inference=ab initio prediction:Prodigal:002006,similar to AA sequence:UniProtKB:O05332;locus_tag=PMIHGEHA_00106;product=ATP synthase subunit b'
VCMV01000071.1	Prodigal:002006	CDS	122637	123122	.	+	0	ID=PMIHGEHA_00107;Name=atpF;db_xref=COG:COG0711;gene=atpF;inference=ab initio prediction:Prodigal:002006,similar to AA sequence:UniProtKB:P15013;locus_tag=PMIHGEHA_00107;product=ATP synthase subunit b
VCMV01000071.1	Prodigal:002006	CDS	123193	123849	.	+	0	ID=PMIHGEHA_00108;eC_number=3.1.3.-;Name=yieH;db_xref=COG:COG0637;gene=yieH;inference=ab initio prediction:Prodigal:002006,similar to AA sequence:UniProtKB:P31467;locus_tag=PMIHGEHA_00108;product=6-phosphogluconate phosphatase
VCMV01000071.1	Prodigal:002006	CDS	124194	125762	.	-	0	ID=PMIHGEHA_00109;eC_number=1.4.4.2;Name=gcvPB;gene=gcvPB;inference=ab initio prediction:Prodigal:002006,similar to AA sequence:UniProtKB:P99168;locus_tag=PMIHGEHA_00109;product=putative glycine dehydrogenase (decarboxylating) subunit 2
VCMV01000071.1	Prodigal:002006	CDS	125762	127102	.	-	0	ID=PMIHGEHA_00110;eC_number=1.4.4.2;Name=gcvPA;gene=gcvPA;inference=ab initio prediction:Prodigal:002006,similar to AA sequence:UniProtKB:P64218;locus_tag=PMIHGEHA_00110;product=putative glycine dehydrogenase (decarboxylating) subunit 1
VCMV01000071.1	Prodigal:002006	CDS	127115	127588	.	-	0	ID=PMIHGEHA_00111;inference=ab initio prediction:Prodigal:002006;locus_tag=PMIHGEHA_00111;product=hypothetical protein
VCMV01000071.1	Prodigal:002006	CDS	127602	127976	.	-	0	ID=PMIHGEHA_00112;Name=gcvH;db_xref=COG:COG0509;gene=gcvH;inference=ab initio prediction:Prodigal:002006,similar to AA sequence:UniProtKB:Q5SKW9;locus_tag=PMIHGEHA_00112;product=Glycine cleavage system H protein
VCMV01000071.1	Prodigal:002006	CDS	127996	129144	.	-	0	ID=PMIHGEHA_00113;eC_number=2.1.2.10;Name=gcvT;db_xref=COG:COG0404;gene=gcvT;inference=ab initio prediction:Prodigal:002006,similar to AA sequence:UniProtKB:Q9WY54;locus_tag=PMIHGEHA_00113;product=Aminomethyltransferase
VCMV01000071.1	Prodigal:002006	CDS	129558	130865	.	+	0	ID=PMIHGEHA_00114;inference=ab initio prediction:Prodigal:002006,similar to AA sequence:UniProtKB:P0AE45;locus_tag=PMIHGEHA_00114;note=UPF0053 inner membrane protein YtfL;product=hypothetical protein
VCMV01000071.1	Prodigal:002006	CDS	130896	131486	.	-	0	ID=PMIHGEHA_00115;inference=ab initio prediction:Prodigal:002006;locus_tag=PMIHGEHA_00115;product=hypothetical protein
VCMV01000071.1	Prodigal:002006	CDS	131520	132032	.	-	0	ID=PMIHGEHA_00116;inference=ab initio prediction:Prodigal:002006;locus_tag=PMIHGEHA_00116;product=hypothetical protein
VCMV01000071.1	Prodigal:002006	CDS	132367	133224	.	+	0	ID=PMIHGEHA_00117;eC_number=1.9.3.1;Name=ctaC_1;db_xref=COG:COG1622;gene=ctaC_1;inference=ab initio prediction:Prodigal:002006,similar to AA sequence:UniProtKB:Q03736;locus_tag=PMIHGEHA_00117;product=Cytochrome c oxidase subunit 2
VCMV01000071.1	Prodigal:002006	CDS	133255	134874	.	+	0	ID=PMIHGEHA_00118;eC_number=1.9.3.1;Name=ctaD_1;db_xref=COG:COG0843;gene=ctaD_1;inference=ab initio prediction:Prodigal:002006,similar to AA sequence:UniProtKB:P31833;locus_tag=PMIHGEHA_00118;product=Cytochrome c oxidase subunit 1
VCMV01000071.1	Prodigal:002006	CDS	135006	135965	.	+	0	ID=PMIHGEHA_00119;eC_number=2.5.1.141;Name=ctaB;db_xref=COG:COG0109;gene=ctaB;inference=ab initio prediction:Prodigal:002006,similar to AA sequence:UniProtKB:Q3J5F9;locus_tag=PMIHGEHA_00119;product=Protoheme IX farnesyltransferase
VCMV01000071.1	Prodigal:002006	CDS	135962	136126	.	+	0	ID=PMIHGEHA_00120;inference=ab initio prediction:Prodigal:002006;locus_tag=PMIHGEHA_00120;product=hypothetical protein
VCMV01000071.1	Prodigal:002006	CDS	136134	136733	.	+	0	ID=PMIHGEHA_00121;Name=ctaG_1;db_xref=COG:COG3175;gene=ctaG_1;inference=ab initio prediction:Prodigal:002006,similar to AA sequence:UniProtKB:Q92RG6;locus_tag=PMIHGEHA_00121;product=Cytochrome c oxidase assembly protein CtaG
VCMV01000071.1	Prodigal:002006	CDS	136828	137694	.	+	0	ID=PMIHGEHA_00122;eC_number=1.9.3.1;Name=ctaE;db_xref=COG:COG1845;gene=ctaE;inference=ab initio prediction:Prodigal:002006,similar to AA sequence:UniProtKB:P06030;locus_tag=PMIHGEHA_00122;product=Cytochrome c oxidase subunit 3
VCMV01000071.1	Prodigal:002006	CDS	137840	138211	.	+	0	ID=PMIHGEHA_00123;inference=ab initio prediction:Prodigal:002006;locus_tag=PMIHGEHA_00123;product=hypothetical protein
VCMV01000071.1	Prodigal:002006	CDS	138208	138993	.	+	0	ID=PMIHGEHA_00124;inference=ab initio prediction:Prodigal:002006;locus_tag=PMIHGEHA_00124;product=hypothetical protein
VCMV01000071.1	Prodigal:002006	CDS	138958	139311	.	-	0	ID=PMIHGEHA_00125;inference=ab initio prediction:Prodigal:002006;locus_tag=PMIHGEHA_00125;product=hypothetical protein
VCMV01000071.1	Prodigal:002006	CDS	139535	140065	.	+	0	ID=PMIHGEHA_00126;eC_number=2.3.1.-;Name=aaaT;db_xref=COG:COG0454;gene=aaaT;inference=ab initio prediction:Prodigal:002006,similar to AA sequence:UniProtKB:P46854;locus_tag=PMIHGEHA_00126;product=L-amino acid N-acetyltransferase AaaT
VCMV01000071.1	Prodigal:002006	CDS	140144	141559	.	+	0	ID=PMIHGEHA_00127;eC_number=4.2.3.1;Name=thrC;db_xref=COG:COG0498;gene=thrC;inference=ab initio prediction:Prodigal:002006,similar to AA sequence:UniProtKB:P23669;locus_tag=PMIHGEHA_00127;product=Threonine synthase
VCMV01000071.1	Prodigal:002006	CDS	141556	142839	.	+	0	ID=PMIHGEHA_00128;eC_number=3.4.24.-;db_xref=COG:COG0612;inference=ab initio prediction:Prodigal:002006,similar to AA sequence:UniProtKB:P9WHT5;locus_tag=PMIHGEHA_00128;product=putative zinc protease
VCMV01000071.1	Prodigal:002006	CDS	143007	145913	.	+	0	ID=PMIHGEHA_00129;inference=ab initio prediction:Prodigal:002006;locus_tag=PMIHGEHA_00129;product=hypothetical protein
VCMV01000071.1	Prodigal:002006	CDS	145923	146534	.	-	0	ID=PMIHGEHA_00130;inference=ab initio prediction:Prodigal:002006,similar to AA sequence:UniProtKB:Q9KUP8;locus_tag=PMIHGEHA_00130;note=UPF0301 protein VC_0467;product=hypothetical protein
VCMV01000071.1	Prodigal:002006	CDS	146636	147460	.	+	0	ID=PMIHGEHA_00131;inference=ab initio prediction:Prodigal:002006;locus_tag=PMIHGEHA_00131;product=hypothetical protein
VCMV01000071.1	Prodigal:002006	CDS	147497	147979	.	+	0	ID=PMIHGEHA_00132;eC_number=1.11.1.15;Name=PGdx;db_xref=COG:COG0678;gene=PGdx;inference=ab initio prediction:Prodigal:002006,similar to AA sequence:UniProtKB:P44758;locus_tag=PMIHGEHA_00132;product=Hybrid peroxiredoxin hyPrx5
VCMV01000071.1	Prodigal:002006	CDS	148040	148513	.	-	0	ID=PMIHGEHA_00133;eC_number=3.1.26.4;Name=rnhA_1;db_xref=COG:COG0328;gene=rnhA_1;inference=ab initio prediction:Prodigal:002006,similar to AA sequence:UniProtKB:P0A7Y4;locus_tag=PMIHGEHA_00133;product=Ribonuclease HI
VCMV01000071.1	Prodigal:002006	CDS	148510	149475	.	-	0	ID=PMIHGEHA_00134;eC_number=2.7.1.39;Name=thrB_1;db_xref=COG:COG2334;gene=thrB_1;inference=ab initio prediction:Prodigal:002006,similar to AA sequence:UniProtKB:Q8UHA8;locus_tag=PMIHGEHA_00134;product=Homoserine kinase
VCMV01000071.1	Prodigal:002006	CDS	149479	150438	.	-	0	ID=PMIHGEHA_00135;eC_number=1.17.7.4;Name=ispH;db_xref=COG:COG0761;gene=ispH;inference=ab initio prediction:Prodigal:002006,similar to AA sequence:UniProtKB:P62623;locus_tag=PMIHGEHA_00135;product=4-hydroxy-3-methylbut-2-enyl diphosphate reductase
VCMV01000071.1	Prodigal:002006	CDS	150584	152431	.	+	0	ID=PMIHGEHA_00136;Name=kefC_1;db_xref=COG:COG0475;gene=kefC_1;inference=ab initio prediction:Prodigal:002006,similar to AA sequence:UniProtKB:P03819;locus_tag=PMIHGEHA_00136;product=Glutathione-regulated potassium-efflux system protein KefC
VCMV01000071.1	Prodigal:002006	CDS	152431	153810	.	+	0	ID=PMIHGEHA_00137;inference=ab initio prediction:Prodigal:002006;locus_tag=PMIHGEHA_00137;product=hypothetical protein
VCMV01000071.1	Prodigal:002006	CDS	153834	154598	.	+	0	ID=PMIHGEHA_00138;inference=ab initio prediction:Prodigal:002006;locus_tag=PMIHGEHA_00138;product=hypothetical protein
VCMV01000071.1	Prodigal:002006	CDS	154665	155012	.	-	0	ID=PMIHGEHA_00139;inference=ab initio prediction:Prodigal:002006;locus_tag=PMIHGEHA_00139;product=hypothetical protein
VCMV01000071.1	Prodigal:002006	CDS	155222	156112	.	+	0	ID=PMIHGEHA_00140;Name=gltR_1;db_xref=COG:COG0583;gene=gltR_1;inference=ab initio prediction:Prodigal:002006,similar to AA sequence:UniProtKB:P94501;locus_tag=PMIHGEHA_00140;product=HTH-type transcriptional regulator GltR
VCMV01000071.1	Prodigal:002006	CDS	156113	157084	.	-	0	ID=PMIHGEHA_00141;inference=ab initio prediction:Prodigal:002006;locus_tag=PMIHGEHA_00141;product=hypothetical protein
VCMV01000071.1	Prodigal:002006	CDS	157235	157945	.	-	0	ID=PMIHGEHA_00142;inference=ab initio prediction:Prodigal:002006;locus_tag=PMIHGEHA_00142;product=hypothetical protein
VCMV01000071.1	Prodigal:002006	CDS	158016	159098	.	-	0	ID=PMIHGEHA_00143;Name=acr3_1;db_xref=COG:COG0798;gene=acr3_1;inference=ab initio prediction:Prodigal:002006,similar to AA sequence:UniProtKB:A6TP80;locus_tag=PMIHGEHA_00143;product=Arsenical-resistance protein Acr3
VCMV01000071.1	Prodigal:002006	CDS	159226	159750	.	-	0	ID=PMIHGEHA_00144;eC_number=1.20.4.4;Name=arsC_1;gene=arsC_1;inference=ab initio prediction:Prodigal:002006,protein motif:HAMAP:MF_01624;locus_tag=PMIHGEHA_00144;product=Arsenate reductase
VCMV01000071.1	Prodigal:002006	CDS	159743	160150	.	-	0	ID=PMIHGEHA_00145;inference=ab initio prediction:Prodigal:002006;locus_tag=PMIHGEHA_00145;product=hypothetical protein
VCMV01000071.1	Prodigal:002006	CDS	160351	161124	.	+	0	ID=PMIHGEHA_00146;Name=ssuC_1;db_xref=COG:COG0600;gene=ssuC_1;inference=ab initio prediction:Prodigal:002006,similar to AA sequence:UniProtKB:P40401;locus_tag=PMIHGEHA_00146;product=Putative aliphatic sulfonates transport permease protein SsuC
VCMV01000071.1	Prodigal:002006	CDS	161117	161911	.	+	0	ID=PMIHGEHA_00147;eC_number=3.6.3.-;Name=ssuB_2;db_xref=COG:COG1116;gene=ssuB_2;inference=ab initio prediction:Prodigal:002006,similar to AA sequence:UniProtKB:P97027;locus_tag=PMIHGEHA_00147;product=Aliphatic sulfonates import ATP-binding protein SsuB
VCMV01000071.1	Prodigal:002006	CDS	161908	162870	.	+	0	ID=PMIHGEHA_00148;Name=ssuA_1;db_xref=COG:COG0715;gene=ssuA_1;inference=ab initio prediction:Prodigal:002006,similar to AA sequence:UniProtKB:P40400;locus_tag=PMIHGEHA_00148;product=Putative aliphatic sulfonates-binding protein
VCMV01000071.1	Prodigal:002006	CDS	162867	163490	.	+	0	ID=PMIHGEHA_00149;inference=ab initio prediction:Prodigal:002006;locus_tag=PMIHGEHA_00149;product=hypothetical protein
VCMV01000071.1	Prodigal:002006	CDS	163487	164122	.	+	0	ID=PMIHGEHA_00150;inference=ab initio prediction:Prodigal:002006;locus_tag=PMIHGEHA_00150;product=hypothetical protein
VCMV01000071.1	Prodigal:002006	CDS	164242	164655	.	+	0	ID=PMIHGEHA_00151;Name=pdtaR_1;db_xref=COG:COG3707;gene=pdtaR_1;inference=ab initio prediction:Prodigal:002006,similar to AA sequence:UniProtKB:P9WGM3;locus_tag=PMIHGEHA_00151;product=putative transcriptional regulatory protein pdtaR
VCMV01000071.1	Prodigal:002006	CDS	164662	165096	.	-	0	ID=PMIHGEHA_00152;Name=cycA_1;db_xref=COG:COG3909;gene=cycA_1;inference=ab initio prediction:Prodigal:002006,similar to AA sequence:UniProtKB:P00149;locus_tag=PMIHGEHA_00152;product=Cytochrome c'
VCMV01000071.1	Prodigal:002006	CDS	165308	166069	.	-	0	ID=PMIHGEHA_00153;Name=yadH;db_xref=COG:COG0842;gene=yadH;inference=ab initio prediction:Prodigal:002006,similar to AA sequence:UniProtKB:P0AFN6;locus_tag=PMIHGEHA_00153;product=Inner membrane transport permease YadH
VCMV01000071.1	Prodigal:002006	CDS	166066	166992	.	-	0	ID=PMIHGEHA_00154;Name=yadG;db_xref=COG:COG1131;gene=yadG;inference=ab initio prediction:Prodigal:002006,similar to AA sequence:UniProtKB:P36879;locus_tag=PMIHGEHA_00154;product=putative ABC transporter ATP-binding protein YadG
VCMV01000071.1	Prodigal:002006	CDS	167409	168026	.	-	0	ID=PMIHGEHA_00155;eC_number=2.5.1.18;Name=gstB_1;db_xref=COG:COG0625;gene=gstB_1;inference=ab initio prediction:Prodigal:002006,similar to AA sequence:UniProtKB:P15214;locus_tag=PMIHGEHA_00155;product=Glutathione S-transferase GST-6.0
VCMV01000071.1	Prodigal:002006	CDS	168058	168759	.	-	0	ID=PMIHGEHA_00156;Name=leuE_1;db_xref=COG:COG1280;gene=leuE_1;inference=ab initio prediction:Prodigal:002006,similar to AA sequence:UniProtKB:P76249;locus_tag=PMIHGEHA_00156;product=Leucine efflux protein
VCMV01000071.1	Prodigal:002006	CDS	169054	169689	.	-	0	ID=PMIHGEHA_00157;Name=gsiC_1;db_xref=COG:COG0601;gene=gsiC_1;inference=ab initio prediction:Prodigal:002006,similar to AA sequence:UniProtKB:P75798;locus_tag=PMIHGEHA_00157;product=Glutathione transport system permease protein GsiC
VCMV01000072.1	Prodigal:002006	CDS	486	854	.	+	0	ID=PMIHGEHA_00158;inference=ab initio prediction:Prodigal:002006;locus_tag=PMIHGEHA_00158;product=hypothetical protein
VCMV01000072.1	Prodigal:002006	CDS	1274	1798	.	+	0	ID=PMIHGEHA_00159;eC_number=1.20.9.1;Name=aioB;gene=aioB;inference=ab initio prediction:Prodigal:002006,similar to AA sequence:UniProtKB:Q7SIF3;locus_tag=PMIHGEHA_00159;product=Arsenite oxidase subunit AioB
VCMV01000072.1	Prodigal:002006	CDS	1813	4431	.	+	0	ID=PMIHGEHA_00160;eC_number=1.20.9.1;Name=aioA;gene=aioA;inference=ab initio prediction:Prodigal:002006,similar to AA sequence:UniProtKB:Q7SIF4;locus_tag=PMIHGEHA_00160;product=Arsenite oxidase subunit AioA
VCMV01000072.1	Prodigal:002006	CDS	4508	5770	.	+	0	ID=PMIHGEHA_00161;eC_number=2.10.1.1;Name=moeA_1;db_xref=COG:COG0303;gene=moeA_1;inference=ab initio prediction:Prodigal:002006,similar to AA sequence:UniProtKB:P12281;locus_tag=PMIHGEHA_00161;product=Molybdopterin molybdenumtransferase
VCMV01000072.1	Prodigal:002006	CDS	5802	6203	.	+	0	ID=PMIHGEHA_00162;inference=ab initio prediction:Prodigal:002006;locus_tag=PMIHGEHA_00162;product=hypothetical protein
VCMV01000072.1	Prodigal:002006	CDS	6235	6492	.	+	0	ID=PMIHGEHA_00163;Name=moaD_1;db_xref=COG:COG1977;gene=moaD_1;inference=ab initio prediction:Prodigal:002006,similar to AA sequence:UniProtKB:P30748;locus_tag=PMIHGEHA_00163;product=Molybdopterin synthase sulfur carrier subunit
VCMV01000072.1	Prodigal:002006	CDS	6498	6650	.	+	0	ID=PMIHGEHA_00164;inference=ab initio prediction:Prodigal:002006;locus_tag=PMIHGEHA_00164;product=hypothetical protein
VCMV01000072.1	Prodigal:002006	CDS	6631	7659	.	+	0	ID=PMIHGEHA_00165;eC_number=4.1.99.22;Name=moaA_1;gene=moaA_1;inference=ab initio prediction:Prodigal:002006,similar to AA sequence:UniProtKB:Q44118;locus_tag=PMIHGEHA_00165;product=GTP 3'%2C8-cyclase
VCMV01000072.1	Prodigal:002006	CDS	7699	8337	.	+	0	ID=PMIHGEHA_00166;inference=ab initio prediction:Prodigal:002006;locus_tag=PMIHGEHA_00166;product=hypothetical protein
VCMV01000072.1	Prodigal:002006	CDS	8477	9058	.	-	0	ID=PMIHGEHA_00167;inference=ab initio prediction:Prodigal:002006;locus_tag=PMIHGEHA_00167;product=hypothetical protein
VCMV01000072.1	Prodigal:002006	CDS	9058	9651	.	-	0	ID=PMIHGEHA_00168;inference=ab initio prediction:Prodigal:002006;locus_tag=PMIHGEHA_00168;product=hypothetical protein
VCMV01000072.1	Prodigal:002006	CDS	9818	11008	.	-	0	ID=PMIHGEHA_00169;inference=ab initio prediction:Prodigal:002006;locus_tag=PMIHGEHA_00169;product=hypothetical protein
VCMV01000072.1	Prodigal:002006	CDS	11060	12505	.	-	0	ID=PMIHGEHA_00170;eC_number=1.18.1.2;inference=ab initio prediction:Prodigal:002006,protein motif:HAMAP:MF_01685;locus_tag=PMIHGEHA_00170;product=Ferredoxin--NADP reductase
VCMV01000072.1	Prodigal:002006	CDS	12530	12772	.	-	0	ID=PMIHGEHA_00171;inference=ab initio prediction:Prodigal:002006;locus_tag=PMIHGEHA_00171;product=hypothetical protein
VCMV01000072.1	Prodigal:002006	CDS	12829	13146	.	-	0	ID=PMIHGEHA_00172;inference=ab initio prediction:Prodigal:002006;locus_tag=PMIHGEHA_00172;product=hypothetical protein
VCMV01000072.1	Prodigal:002006	CDS	13219	13872	.	-	0	ID=PMIHGEHA_00173;eC_number=2.7.7.77;Name=mobA;db_xref=COG:COG0746;gene=mobA;inference=ab initio prediction:Prodigal:002006,similar to AA sequence:UniProtKB:P32173;locus_tag=PMIHGEHA_00173;product=Molybdenum cofactor guanylyltransferase
VCMV01000072.1	Prodigal:002006	CDS	13943	14350	.	+	0	ID=PMIHGEHA_00174;inference=ab initio prediction:Prodigal:002006;locus_tag=PMIHGEHA_00174;product=hypothetical protein
VCMV01000072.1	Prodigal:002006	CDS	14343	14870	.	+	0	ID=PMIHGEHA_00175;eC_number=1.20.4.4;Name=arsC_2;gene=arsC_2;inference=ab initio prediction:Prodigal:002006,protein motif:HAMAP:MF_01624;locus_tag=PMIHGEHA_00175;product=Arsenate reductase
VCMV01000072.1	Prodigal:002006	CDS	14867	15298	.	+	0	ID=PMIHGEHA_00176;eC_number=1.20.4.1;Name=arsC_3;gene=arsC_3;inference=ab initio prediction:Prodigal:002006,similar to AA sequence:UniProtKB:P08692;locus_tag=PMIHGEHA_00176;product=Arsenate reductase
VCMV01000072.1	Prodigal:002006	CDS	15309	16364	.	+	0	ID=PMIHGEHA_00177;Name=acr3_2;db_xref=COG:COG0798;gene=acr3_2;inference=ab initio prediction:Prodigal:002006,similar to AA sequence:UniProtKB:A6TP80;locus_tag=PMIHGEHA_00177;product=Arsenical-resistance protein Acr3
VCMV01000072.1	Prodigal:002006	CDS	16361	17101	.	+	0	ID=PMIHGEHA_00178;eC_number=1.-.-.-;Name=arsH;db_xref=COG:COG0431;gene=arsH;inference=ab initio prediction:Prodigal:002006,similar to AA sequence:UniProtKB:Q92R45;locus_tag=PMIHGEHA_00178;product=NADPH-dependent FMN reductase ArsH
VCMV01000072.1	Prodigal:002006	CDS	17210	18244	.	-	0	ID=PMIHGEHA_00179;inference=ab initio prediction:Prodigal:002006;locus_tag=PMIHGEHA_00179;product=hypothetical protein
VCMV01000072.1	Prodigal:002006	CDS	18492	19034	.	-	0	ID=PMIHGEHA_00180;inference=ab initio prediction:Prodigal:002006;locus_tag=PMIHGEHA_00180;product=hypothetical protein
VCMV01000010.1	Prodigal:002006	CDS	170	1168	.	+	0	ID=PMIHGEHA_00181;Name=hmuU_1;db_xref=COG:COG0609;gene=hmuU_1;inference=ab initio prediction:Prodigal:002006,similar to AA sequence:UniProtKB:Q56992;locus_tag=PMIHGEHA_00181;product=Hemin transport system permease protein HmuU
VCMV01000010.1	Prodigal:002006	CDS	1165	1947	.	+	0	ID=PMIHGEHA_00182;eC_number=3.6.3.-;Name=hmuV;db_xref=COG:COG4559;gene=hmuV;inference=ab initio prediction:Prodigal:002006,similar to AA sequence:UniProtKB:Q8L1U3;locus_tag=PMIHGEHA_00182;product=Hemin import ATP-binding protein HmuV
VCMV01000010.1	Prodigal:002006	CDS	2029	3996	.	+	0	ID=PMIHGEHA_00183;eC_number=4.2.1.135;Name=pglF;db_xref=COG:COG1086;gene=pglF;inference=ab initio prediction:Prodigal:002006,similar to AA sequence:UniProtKB:Q0P9D4;locus_tag=PMIHGEHA_00183;product=UDP-N-acetyl-alpha-D-glucosamine C6 dehydratase
VCMV01000010.1	Prodigal:002006	CDS	3929	4870	.	-	0	ID=PMIHGEHA_00184;db_xref=COG:COG0451;inference=ab initio prediction:Prodigal:002006,similar to AA sequence:UniProtKB:P9WQP7;locus_tag=PMIHGEHA_00184;product=3 beta-hydroxysteroid dehydrogenase/Delta 5-->4-isomerase
VCMV01000010.1	Prodigal:002006	CDS	4867	5868	.	-	0	ID=PMIHGEHA_00185;eC_number=2.7.8.33;Name=wecA;gene=wecA;inference=ab initio prediction:Prodigal:002006,protein motif:HAMAP:MF_02030;locus_tag=PMIHGEHA_00185;product=Undecaprenyl-phosphate alpha-N-acetylglucosaminyl 1-phosphate transferase
VCMV01000010.1	Prodigal:002006	CDS	5870	6877	.	-	0	ID=PMIHGEHA_00186;eC_number=5.1.3.7;Name=wbgU_1;gene=wbgU_1;inference=ab initio prediction:Prodigal:002006,similar to AA sequence:UniProtKB:Q7BJX9;locus_tag=PMIHGEHA_00186;product=UDP-N-acetylglucosamine 4-epimerase
VCMV01000010.1	Prodigal:002006	CDS	7056	7964	.	-	0	ID=PMIHGEHA_00187;eC_number=3.1.26.11;Name=rbn_1;gene=rbn_1;inference=ab initio prediction:Prodigal:002006,protein motif:HAMAP:MF_01818;locus_tag=PMIHGEHA_00187;product=Ribonuclease BN
VCMV01000010.1	Prodigal:002006	CDS	8055	10592	.	-	0	ID=PMIHGEHA_00188;inference=ab initio prediction:Prodigal:002006;locus_tag=PMIHGEHA_00188;product=hypothetical protein
VCMV01000010.1	Prodigal:002006	CDS	10814	11368	.	+	0	ID=PMIHGEHA_00189;inference=ab initio prediction:Prodigal:002006;locus_tag=PMIHGEHA_00189;product=hypothetical protein
VCMV01000010.1	Prodigal:002006	CDS	11719	12867	.	+	0	ID=PMIHGEHA_00190;inference=ab initio prediction:Prodigal:002006;locus_tag=PMIHGEHA_00190;product=hypothetical protein
VCMV01000010.1	Prodigal:002006	CDS	12946	13458	.	+	0	ID=PMIHGEHA_00191;inference=ab initio prediction:Prodigal:002006;locus_tag=PMIHGEHA_00191;product=hypothetical protein
VCMV01000010.1	Prodigal:002006	CDS	13455	14030	.	-	0	ID=PMIHGEHA_00192;Name=regA;db_xref=COG:COG4567;gene=regA;inference=ab initio prediction:Prodigal:002006,similar to AA sequence:UniProtKB:Q53228;locus_tag=PMIHGEHA_00192;product=Photosynthetic apparatus regulatory protein RegA
VCMV01000010.1	Prodigal:002006	CDS	14086	15465	.	-	0	ID=PMIHGEHA_00193;eC_number=2.7.13.3;Name=regB;gene=regB;inference=ab initio prediction:Prodigal:002006,similar to AA sequence:UniProtKB:Q3J6C1;locus_tag=PMIHGEHA_00193;product=Sensor histidine kinase RegB
VCMV01000010.1	Prodigal:002006	CDS	15530	15889	.	-	0	ID=PMIHGEHA_00194;inference=ab initio prediction:Prodigal:002006;locus_tag=PMIHGEHA_00194;product=hypothetical protein
VCMV01000010.1	Prodigal:002006	CDS	15886	16215	.	-	0	ID=PMIHGEHA_00195;inference=ab initio prediction:Prodigal:002006;locus_tag=PMIHGEHA_00195;product=hypothetical protein
VCMV01000010.1	Prodigal:002006	CDS	16288	16965	.	+	0	ID=PMIHGEHA_00196;inference=ab initio prediction:Prodigal:002006;locus_tag=PMIHGEHA_00196;product=hypothetical protein
VCMV01000010.1	Prodigal:002006	CDS	17173	18432	.	+	0	ID=PMIHGEHA_00197;inference=ab initio prediction:Prodigal:002006;locus_tag=PMIHGEHA_00197;product=hypothetical protein
VCMV01000010.1	Prodigal:002006	CDS	18524	19267	.	+	0	ID=PMIHGEHA_00198;inference=ab initio prediction:Prodigal:002006;locus_tag=PMIHGEHA_00198;product=hypothetical protein
VCMV01000010.1	Prodigal:002006	CDS	19362	20555	.	+	0	ID=PMIHGEHA_00199;Name=bcr_1;gene=bcr_1;inference=ab initio prediction:Prodigal:002006,similar to AA sequence:UniProtKB:P28246;locus_tag=PMIHGEHA_00199;product=Bicyclomycin resistance protein
VCMV01000010.1	Prodigal:002006	CDS	20846	23863	.	-	0	ID=PMIHGEHA_00200;inference=ab initio prediction:Prodigal:002006;locus_tag=PMIHGEHA_00200;product=hypothetical protein
VCMV01000010.1	Prodigal:002006	CDS	24011	26137	.	-	0	ID=PMIHGEHA_00201;eC_number=2.4.1.129;Name=mtgA_1;gene=mtgA_1;inference=ab initio prediction:Prodigal:002006,protein motif:HAMAP:MF_00766;locus_tag=PMIHGEHA_00201;product=Biosynthetic peptidoglycan transglycosylase
VCMV01000010.1	Prodigal:002006	CDS	26255	26914	.	-	0	ID=PMIHGEHA_00202;inference=ab initio prediction:Prodigal:002006;locus_tag=PMIHGEHA_00202;product=hypothetical protein
VCMV01000010.1	Prodigal:002006	CDS	26978	27094	.	-	0	ID=PMIHGEHA_00203;inference=ab initio prediction:Prodigal:002006;locus_tag=PMIHGEHA_00203;product=hypothetical protein
VCMV01000010.1	Prodigal:002006	CDS	27116	27997	.	-	0	ID=PMIHGEHA_00204;inference=ab initio prediction:Prodigal:002006;locus_tag=PMIHGEHA_00204;product=hypothetical protein
VCMV01000010.1	Prodigal:002006	CDS	28160	29683	.	+	0	ID=PMIHGEHA_00205;Name=murJ_1;db_xref=COG:COG0728;gene=murJ_1;inference=ab initio prediction:Prodigal:002006,similar to AA sequence:UniProtKB:P37169;locus_tag=PMIHGEHA_00205;product=putative lipid II flippase MurJ
VCMV01000010.1	Prodigal:002006	CDS	29751	30791	.	+	0	ID=PMIHGEHA_00206;eC_number=6.1.1.2;Name=trpS;db_xref=COG:COG0180;gene=trpS;inference=ab initio prediction:Prodigal:002006,similar to AA sequence:UniProtKB:P43835;locus_tag=PMIHGEHA_00206;product=Tryptophan--tRNA ligase
VCMV01000010.1	Prodigal:002006	CDS	30863	31360	.	+	0	ID=PMIHGEHA_00207;inference=ab initio prediction:Prodigal:002006;locus_tag=PMIHGEHA_00207;product=hypothetical protein
VCMV01000010.1	Prodigal:002006	CDS	31653	32213	.	+	0	ID=PMIHGEHA_00208;Name=nfuA;gene=nfuA;inference=ab initio prediction:Prodigal:002006,protein motif:HAMAP:MF_01637;locus_tag=PMIHGEHA_00208;product=Fe/S biogenesis protein NfuA
VCMV01000010.1	Prodigal:002006	CDS	32337	33020	.	+	0	ID=PMIHGEHA_00209;Name=tsaB;db_xref=COG:COG1214;gene=tsaB;inference=ab initio prediction:Prodigal:002006,similar to AA sequence:UniProtKB:Q7CQE0;locus_tag=PMIHGEHA_00209;product=tRNA threonylcarbamoyladenosine biosynthesis protein TsaB
VCMV01000010.1	Prodigal:002006	CDS	33017	33502	.	+	0	ID=PMIHGEHA_00210;eC_number=2.3.1.266;Name=rimI;db_xref=COG:COG0456;gene=rimI;inference=ab initio prediction:Prodigal:002006,similar to AA sequence:UniProtKB:P0A944;locus_tag=PMIHGEHA_00210;product=[Ribosomal protein S18]-alanine N-acetyltransferase
VCMV01000010.1	Prodigal:002006	CDS	33619	34074	.	+	0	ID=PMIHGEHA_00211;Name=fur;db_xref=COG:COG0735;gene=fur;inference=ab initio prediction:Prodigal:002006,similar to AA sequence:UniProtKB:O07315;locus_tag=PMIHGEHA_00211;product=Ferric uptake regulation protein
VCMV01000010.1	Prodigal:002006	CDS	34071	34907	.	+	0	ID=PMIHGEHA_00212;inference=ab initio prediction:Prodigal:002006;locus_tag=PMIHGEHA_00212;product=hypothetical protein
VCMV01000010.1	Prodigal:002006	CDS	34904	36262	.	+	0	ID=PMIHGEHA_00213;eC_number=2.8.4.3;Name=miaB;db_xref=COG:COG0621;gene=miaB;inference=ab initio prediction:Prodigal:002006,similar to AA sequence:UniProtKB:Q9RCI2;locus_tag=PMIHGEHA_00213;product=tRNA-2-methylthio-N(6)-dimethylallyladenosine synthase
VCMV01000010.1	Prodigal:002006	CDS	36277	37347	.	+	0	ID=PMIHGEHA_00214;db_xref=COG:COG1702;inference=ab initio prediction:Prodigal:002006,similar to AA sequence:UniProtKB:P9WIA3;locus_tag=PMIHGEHA_00214;product=PhoH-like protein
VCMV01000010.1	Prodigal:002006	CDS	37344	37823	.	+	0	ID=PMIHGEHA_00215;eC_number=3.1.-.-;Name=ybeY;db_xref=COG:COG0319;gene=ybeY;inference=ab initio prediction:Prodigal:002006,similar to AA sequence:UniProtKB:P71335;locus_tag=PMIHGEHA_00215;product=Endoribonuclease YbeY
VCMV01000010.1	Prodigal:002006	CDS	37915	38898	.	+	0	ID=PMIHGEHA_00216;Name=tlyC;db_xref=COG:COG1253;gene=tlyC;inference=ab initio prediction:Prodigal:002006,similar to AA sequence:UniProtKB:Q68W10;locus_tag=PMIHGEHA_00216;product=Hemolysin C
VCMV01000010.1	Prodigal:002006	CDS	38895	40517	.	+	0	ID=PMIHGEHA_00217;eC_number=2.3.1.269;Name=lnt;db_xref=COG:COG0815;gene=lnt;inference=ab initio prediction:Prodigal:002006,similar to AA sequence:UniProtKB:P23930;locus_tag=PMIHGEHA_00217;product=Apolipoprotein N-acyltransferase
VCMV01000010.1	Prodigal:002006	CDS	40542	40940	.	+	0	ID=PMIHGEHA_00218;inference=ab initio prediction:Prodigal:002006;locus_tag=PMIHGEHA_00218;product=hypothetical protein
VCMV01000010.1	Prodigal:002006	CDS	41055	42233	.	+	0	ID=PMIHGEHA_00219;eC_number=2.5.1.6;Name=metK;db_xref=COG:COG0192;gene=metK;inference=ab initio prediction:Prodigal:002006,similar to AA sequence:UniProtKB:P0A817;locus_tag=PMIHGEHA_00219;product=S-adenosylmethionine synthase
VCMV01000010.1	Prodigal:002006	CDS	42240	42929	.	+	0	ID=PMIHGEHA_00220;eC_number=2.1.1.33;Name=trmB;db_xref=COG:COG0220;gene=trmB;inference=ab initio prediction:Prodigal:002006,similar to AA sequence:UniProtKB:P0A8I5;locus_tag=PMIHGEHA_00220;product=tRNA (guanine-N(7)-)-methyltransferase
VCMV01000010.1	Prodigal:002006	CDS	43058	44575	.	+	0	ID=PMIHGEHA_00221;eC_number=3.4.24.40;Name=prtB;gene=prtB;inference=ab initio prediction:Prodigal:002006,similar to AA sequence:UniProtKB:P16316;locus_tag=PMIHGEHA_00221;product=Serralysin B
VCMV01000010.1	Prodigal:002006	CDS	44790	45428	.	+	0	ID=PMIHGEHA_00222;Name=rimP;gene=rimP;inference=ab initio prediction:Prodigal:002006,protein motif:HAMAP:MF_01077;locus_tag=PMIHGEHA_00222;product=Ribosome maturation factor RimP
VCMV01000010.1	Prodigal:002006	CDS	45434	47053	.	+	0	ID=PMIHGEHA_00223;Name=nusA;db_xref=COG:COG0195;gene=nusA;inference=ab initio prediction:Prodigal:002006,similar to AA sequence:UniProtKB:Q83BS0;locus_tag=PMIHGEHA_00223;product=Transcription termination/antitermination protein NusA
VCMV01000010.1	Prodigal:002006	CDS	47083	47730	.	+	0	ID=PMIHGEHA_00224;inference=ab initio prediction:Prodigal:002006;locus_tag=PMIHGEHA_00224;product=hypothetical protein
VCMV01000010.1	Prodigal:002006	CDS	47750	50587	.	+	0	ID=PMIHGEHA_00225;Name=infB;gene=infB;inference=ab initio prediction:Prodigal:002006,protein motif:HAMAP:MF_00100_B;locus_tag=PMIHGEHA_00225;product=Translation initiation factor IF-2
VCMV01000010.1	Prodigal:002006	CDS	50751	51176	.	+	0	ID=PMIHGEHA_00226;Name=rbfA;db_xref=COG:COG0858;gene=rbfA;inference=ab initio prediction:Prodigal:002006,similar to AA sequence:UniProtKB:P0A7G2;locus_tag=PMIHGEHA_00226;product=30S ribosome-binding factor
VCMV01000010.1	Prodigal:002006	CDS	51182	51781	.	+	0	ID=PMIHGEHA_00227;inference=ab initio prediction:Prodigal:002006;locus_tag=PMIHGEHA_00227;product=hypothetical protein
VCMV01000010.1	Prodigal:002006	CDS	51774	52712	.	+	0	ID=PMIHGEHA_00228;eC_number=5.4.99.25;Name=truB;db_xref=COG:COG0130;gene=truB;inference=ab initio prediction:Prodigal:002006,similar to AA sequence:UniProtKB:P60340;locus_tag=PMIHGEHA_00228;product=tRNA pseudouridine synthase B
VCMV01000010.1	Prodigal:002006	CDS	52773	53312	.	-	0	ID=PMIHGEHA_00229;Name=yciE_1;db_xref=COG:COG3685;gene=yciE_1;inference=ab initio prediction:Prodigal:002006,similar to AA sequence:UniProtKB:P21363;locus_tag=PMIHGEHA_00229;product=Protein YciE
VCMV01000010.1	Prodigal:002006	CDS	53597	53866	.	+	0	ID=PMIHGEHA_00230;Name=rpsO;db_xref=COG:COG0184;gene=rpsO;inference=ab initio prediction:Prodigal:002006,similar to AA sequence:UniProtKB:Q6NCN7;locus_tag=PMIHGEHA_00230;product=30S ribosomal protein S15
VCMV01000010.1	Prodigal:002006	CDS	54077	56239	.	+	0	ID=PMIHGEHA_00231;eC_number=2.7.7.8;Name=pnp;db_xref=COG:COG1185;gene=pnp;inference=ab initio prediction:Prodigal:002006,similar to AA sequence:UniProtKB:Q9AC32;locus_tag=PMIHGEHA_00231;product=Polyribonucleotide nucleotidyltransferase
VCMV01000010.1	Prodigal:002006	CDS	56331	57833	.	-	0	ID=PMIHGEHA_00232;eC_number=3.5.4.33;Name=tadA_1;gene=tadA_1;inference=ab initio prediction:Prodigal:002006,protein motif:HAMAP:MF_00972;locus_tag=PMIHGEHA_00232;product=tRNA-specific adenosine deaminase
VCMV01000010.1	Prodigal:002006	CDS	57941	58156	.	+	0	ID=PMIHGEHA_00233;inference=ab initio prediction:Prodigal:002006;locus_tag=PMIHGEHA_00233;product=hypothetical protein
VCMV01000010.1	Prodigal:002006	CDS	58284	59267	.	+	0	ID=PMIHGEHA_00234;inference=ab initio prediction:Prodigal:002006;locus_tag=PMIHGEHA_00234;product=hypothetical protein
VCMV01000010.1	Prodigal:002006	CDS	59304	59966	.	+	0	ID=PMIHGEHA_00235;inference=ab initio prediction:Prodigal:002006;locus_tag=PMIHGEHA_00235;product=hypothetical protein
VCMV01000010.1	Prodigal:002006	CDS	60041	60391	.	+	0	ID=PMIHGEHA_00236;eC_number=3.5.99.10;Name=yabJ_1;db_xref=COG:COG0251;gene=yabJ_1;inference=ab initio prediction:Prodigal:002006,similar to AA sequence:UniProtKB:P37552;locus_tag=PMIHGEHA_00236;product=2-iminobutanoate/2-iminopropanoate deaminase
VCMV01000010.1	Prodigal:002006	CDS	60474	60971	.	-	0	ID=PMIHGEHA_00237;inference=ab initio prediction:Prodigal:002006;locus_tag=PMIHGEHA_00237;product=hypothetical protein
VCMV01000010.1	Prodigal:002006	CDS	61139	62449	.	-	0	ID=PMIHGEHA_00238;Name=hslU;db_xref=COG:COG1220;gene=hslU;inference=ab initio prediction:Prodigal:002006,similar to AA sequence:UniProtKB:P0A6H5;locus_tag=PMIHGEHA_00238;product=ATP-dependent protease ATPase subunit HslU
VCMV01000010.1	Prodigal:002006	CDS	62474	63025	.	-	0	ID=PMIHGEHA_00239;eC_number=3.4.25.2;Name=hslV;db_xref=COG:COG5405;gene=hslV;inference=ab initio prediction:Prodigal:002006,similar to AA sequence:UniProtKB:P43772;locus_tag=PMIHGEHA_00239;product=ATP-dependent protease subunit HslV
VCMV01000010.1	Prodigal:002006	CDS	63153	63740	.	+	0	ID=PMIHGEHA_00240;eC_number=4.2.1.19;Name=hisB;gene=hisB;inference=ab initio prediction:Prodigal:002006,similar to AA sequence:UniProtKB:P64373;locus_tag=PMIHGEHA_00240;product=Imidazoleglycerol-phosphate dehydratase
VCMV01000010.1	Prodigal:002006	CDS	63860	64342	.	+	0	ID=PMIHGEHA_00241;inference=ab initio prediction:Prodigal:002006;locus_tag=PMIHGEHA_00241;product=hypothetical protein
VCMV01000010.1	Prodigal:002006	CDS	64339	64989	.	+	0	ID=PMIHGEHA_00242;eC_number=4.3.2.10;Name=hisH;db_xref=COG:COG0118;gene=hisH;inference=ab initio prediction:Prodigal:002006,similar to AA sequence:UniProtKB:Q9KSX0;locus_tag=PMIHGEHA_00242;product=Imidazole glycerol phosphate synthase subunit HisH
VCMV01000010.1	Prodigal:002006	CDS	64986	65729	.	+	0	ID=PMIHGEHA_00243;eC_number=5.3.1.16;Name=hisA;db_xref=COG:COG0106;gene=hisA;inference=ab initio prediction:Prodigal:002006,similar to AA sequence:UniProtKB:A1R562;locus_tag=PMIHGEHA_00243;product=1-(5-phosphoribosyl)-5-[(5-phosphoribosylamino)methylideneamino] imidazole-4-carboxamide isomerase
VCMV01000010.1	Prodigal:002006	CDS	65729	66532	.	+	0	ID=PMIHGEHA_00244;eC_number=4.3.2.10;Name=hisF;db_xref=COG:COG0107;gene=hisF;inference=ab initio prediction:Prodigal:002006,similar to AA sequence:UniProtKB:P9WMM3;locus_tag=PMIHGEHA_00244;product=Imidazole glycerol phosphate synthase subunit HisF
VCMV01000010.1	Prodigal:002006	CDS	66537	66857	.	+	0	ID=PMIHGEHA_00245;eC_number=3.6.1.31;Name=hisE;db_xref=COG:COG0140;gene=hisE;inference=ab initio prediction:Prodigal:002006,similar to AA sequence:UniProtKB:Q81G00;locus_tag=PMIHGEHA_00245;product=Phosphoribosyl-ATP pyrophosphatase
VCMV01000010.1	Prodigal:002006	CDS	66878	67852	.	+	0	ID=PMIHGEHA_00246;eC_number=2.7.1.33;Name=coaA;db_xref=COG:COG1072;gene=coaA;inference=ab initio prediction:Prodigal:002006,similar to AA sequence:UniProtKB:P0A6I3;locus_tag=PMIHGEHA_00246;product=Pantothenate kinase
VCMV01000010.1	Prodigal:002006	CDS	67863	68210	.	-	0	ID=PMIHGEHA_00247;inference=ab initio prediction:Prodigal:002006;locus_tag=PMIHGEHA_00247;product=hypothetical protein
VCMV01000010.1	Prodigal:002006	CDS	68332	68808	.	+	0	ID=PMIHGEHA_00248;inference=ab initio prediction:Prodigal:002006;locus_tag=PMIHGEHA_00248;product=hypothetical protein
VCMV01000010.1	Prodigal:002006	CDS	68827	69912	.	-	0	ID=PMIHGEHA_00249;eC_number=2.7.1.15;Name=RBKS_1;gene=RBKS_1;inference=ab initio prediction:Prodigal:002006,protein motif:HAMAP:MF_01987;locus_tag=PMIHGEHA_00249;product=Ribokinase
VCMV01000010.1	Prodigal:002006	CDS	69960	70349	.	-	0	ID=PMIHGEHA_00250;inference=ab initio prediction:Prodigal:002006;locus_tag=PMIHGEHA_00250;product=hypothetical protein
VCMV01000010.1	Prodigal:002006	CDS	70351	70908	.	-	0	ID=PMIHGEHA_00251;eC_number=3.1.-.-;Name=mutS2;gene=mutS2;inference=ab initio prediction:Prodigal:002006,protein motif:HAMAP:MF_00092;locus_tag=PMIHGEHA_00251;product=Endonuclease MutS2
VCMV01000010.1	Prodigal:002006	CDS	70905	72083	.	-	0	ID=PMIHGEHA_00252;inference=ab initio prediction:Prodigal:002006;locus_tag=PMIHGEHA_00252;product=hypothetical protein
VCMV01000010.1	Prodigal:002006	CDS	72080	72805	.	-	0	ID=PMIHGEHA_00253;inference=ab initio prediction:Prodigal:002006;locus_tag=PMIHGEHA_00253;product=hypothetical protein
VCMV01000010.1	Prodigal:002006	CDS	73072	73566	.	+	0	ID=PMIHGEHA_00254;Name=secB;db_xref=COG:COG1952;gene=secB;inference=ab initio prediction:Prodigal:002006,similar to AA sequence:UniProtKB:P0AG86;locus_tag=PMIHGEHA_00254;product=Protein-export protein SecB
VCMV01000010.1	Prodigal:002006	CDS	73603	74316	.	-	0	ID=PMIHGEHA_00255;eC_number=2.7.7.7;Name=dnaQ;db_xref=COG:COG0847;gene=dnaQ;inference=ab initio prediction:Prodigal:002006,similar to AA sequence:UniProtKB:P03007;locus_tag=PMIHGEHA_00255;product=DNA polymerase III subunit epsilon
VCMV01000010.1	Prodigal:002006	CDS	74306	74938	.	-	0	ID=PMIHGEHA_00256;eC_number=2.7.1.24;Name=coaE;db_xref=COG:COG0237;gene=coaE;inference=ab initio prediction:Prodigal:002006,similar to AA sequence:UniProtKB:O67792;locus_tag=PMIHGEHA_00256;product=Dephospho-CoA kinase
VCMV01000010.1	Prodigal:002006	CDS	74949	75797	.	-	0	ID=PMIHGEHA_00257;eC_number=1.1.1.25;Name=aroE_1;db_xref=COG:COG0169;gene=aroE_1;inference=ab initio prediction:Prodigal:002006,similar to AA sequence:UniProtKB:P15770;locus_tag=PMIHGEHA_00257;product=Shikimate dehydrogenase (NADP(+))
VCMV01000010.1	Prodigal:002006	CDS	75919	76530	.	-	0	ID=PMIHGEHA_00258;eC_number=3.6.1.9;Name=maf;db_xref=COG:COG0424;gene=maf;inference=ab initio prediction:Prodigal:002006,similar to AA sequence:UniProtKB:Q02169;locus_tag=PMIHGEHA_00258;product=dTTP/UTP pyrophosphatase
VCMV01000010.1	Prodigal:002006	CDS	76536	77366	.	-	0	ID=PMIHGEHA_00259;eC_number=2.7.11.32;Name=yqfL;db_xref=COG:COG1806;gene=yqfL;inference=ab initio prediction:Prodigal:002006,similar to AA sequence:UniProtKB:P54470;locus_tag=PMIHGEHA_00259;product=Putative pyruvate%2C phosphate dikinase regulatory protein
VCMV01000010.1	Prodigal:002006	CDS	77854	78888	.	+	0	ID=PMIHGEHA_00260;eC_number=4.1.1.37;Name=hemE;db_xref=COG:COG0407;gene=hemE;inference=ab initio prediction:Prodigal:002006,similar to AA sequence:UniProtKB:P32920;locus_tag=PMIHGEHA_00260;product=Uroporphyrinogen decarboxylase
VCMV01000010.1	Prodigal:002006	CDS	79008	79433	.	+	0	ID=PMIHGEHA_00261;inference=ab initio prediction:Prodigal:002006;locus_tag=PMIHGEHA_00261;product=hypothetical protein
VCMV01000010.1	Prodigal:002006	CDS	79686	80951	.	+	0	ID=PMIHGEHA_00262;eC_number=3.6.4.-;Name=rho;db_xref=COG:COG1158;gene=rho;inference=ab initio prediction:Prodigal:002006,similar to AA sequence:UniProtKB:P0AG30;locus_tag=PMIHGEHA_00262;product=Transcription termination factor Rho
VCMV01000010.1	Prodigal:002006	CDS	81237	83240	.	-	0	ID=PMIHGEHA_00263;inference=ab initio prediction:Prodigal:002006;locus_tag=PMIHGEHA_00263;product=hypothetical protein
VCMV01000010.1	Prodigal:002006	CDS	83384	84697	.	+	0	ID=PMIHGEHA_00264;eC_number=3.6.-.-;Name=mnmE;db_xref=COG:COG0486;gene=mnmE;inference=ab initio prediction:Prodigal:002006,similar to AA sequence:UniProtKB:P25522;locus_tag=PMIHGEHA_00264;product=tRNA modification GTPase MnmE
VCMV01000010.1	Prodigal:002006	CDS	84920	86794	.	+	0	ID=PMIHGEHA_00265;Name=mnmG;db_xref=COG:COG0445;gene=mnmG;inference=ab initio prediction:Prodigal:002006,similar to AA sequence:UniProtKB:P0A6U3;locus_tag=PMIHGEHA_00265;product=tRNA uridine 5-carboxymethylaminomethyl modification enzyme MnmG
VCMV01000010.1	Prodigal:002006	CDS	86791	87411	.	+	0	ID=PMIHGEHA_00266;eC_number=2.1.1.170;Name=rsmG;gene=rsmG;inference=ab initio prediction:Prodigal:002006,protein motif:HAMAP:MF_00074;locus_tag=PMIHGEHA_00266;product=Ribosomal RNA small subunit methyltransferase G
VCMV01000010.1	Prodigal:002006	CDS	87408	88247	.	+	0	ID=PMIHGEHA_00267;Name=parA;gene=parA;inference=ab initio prediction:Prodigal:002006,similar to AA sequence:UniProtKB:B8GW31;locus_tag=PMIHGEHA_00267;product=Chromosome partitioning protein ParA
VCMV01000010.1	Prodigal:002006	CDS	88266	89144	.	+	0	ID=PMIHGEHA_00268;Name=parB;gene=parB;inference=ab initio prediction:Prodigal:002006,similar to AA sequence:UniProtKB:B8GW30;locus_tag=PMIHGEHA_00268;product=Chromosome-partitioning protein ParB
VCMV01000010.1	Prodigal:002006	CDS	89226	90245	.	-	0	ID=PMIHGEHA_00269;inference=ab initio prediction:Prodigal:002006;locus_tag=PMIHGEHA_00269;product=hypothetical protein
VCMV01000010.1	Prodigal:002006	CDS	90252	90794	.	-	0	ID=PMIHGEHA_00270;inference=ab initio prediction:Prodigal:002006;locus_tag=PMIHGEHA_00270;product=hypothetical protein
VCMV01000010.1	Prodigal:002006	CDS	90781	93402	.	-	0	ID=PMIHGEHA_00271;eC_number=6.1.1.4;Name=leuS;gene=leuS;inference=ab initio prediction:Prodigal:002006,similar to AA sequence:UniProtKB:B4RNT1;locus_tag=PMIHGEHA_00271;product=Leucine--tRNA ligase
VCMV01000010.1	Prodigal:002006	CDS	93578	94255	.	+	0	ID=PMIHGEHA_00272;db_xref=COG:COG0325;inference=ab initio prediction:Prodigal:002006,similar to AA sequence:UniProtKB:P44506;locus_tag=PMIHGEHA_00272;product=Pyridoxal phosphate homeostasis protein
VCMV01000010.1	Prodigal:002006	CDS	94281	94817	.	-	0	ID=PMIHGEHA_00273;inference=ab initio prediction:Prodigal:002006;locus_tag=PMIHGEHA_00273;product=hypothetical protein
VCMV01000010.1	Prodigal:002006	CDS	94836	95096	.	+	0	ID=PMIHGEHA_00274;inference=ab initio prediction:Prodigal:002006;locus_tag=PMIHGEHA_00274;product=hypothetical protein
VCMV01000010.1	Prodigal:002006	CDS	95248	96771	.	+	0	ID=PMIHGEHA_00275;Name=expZ;db_xref=COG:COG0488;gene=expZ;inference=ab initio prediction:Prodigal:002006,similar to AA sequence:UniProtKB:P39115;locus_tag=PMIHGEHA_00275;product=Nucleotide-binding protein ExpZ
VCMV01000010.1	Prodigal:002006	CDS	96779	97312	.	-	0	ID=PMIHGEHA_00276;inference=ab initio prediction:Prodigal:002006;locus_tag=PMIHGEHA_00276;product=hypothetical protein
VCMV01000010.1	Prodigal:002006	CDS	97447	98133	.	+	0	ID=PMIHGEHA_00277;Name=kdpE_1;db_xref=COG:COG0745;gene=kdpE_1;inference=ab initio prediction:Prodigal:002006,similar to AA sequence:UniProtKB:P9WGN1;locus_tag=PMIHGEHA_00277;product=Transcriptional regulatory protein KdpE
VCMV01000010.1	Prodigal:002006	CDS	98135	98602	.	+	0	ID=PMIHGEHA_00278;inference=ab initio prediction:Prodigal:002006;locus_tag=PMIHGEHA_00278;product=hypothetical protein
VCMV01000075.1	Prodigal:002006	CDS	115	354	.	+	0	ID=PMIHGEHA_00279;inference=ab initio prediction:Prodigal:002006;locus_tag=PMIHGEHA_00279;product=hypothetical protein
VCMV01000075.1	Prodigal:002006	CDS	551	730	.	-	0	ID=PMIHGEHA_00280;inference=ab initio prediction:Prodigal:002006;locus_tag=PMIHGEHA_00280;product=hypothetical protein
VCMV01000075.1	Prodigal:002006	CDS	805	963	.	-	0	ID=PMIHGEHA_00281;inference=ab initio prediction:Prodigal:002006;locus_tag=PMIHGEHA_00281;product=hypothetical protein
VCMV01000011.1	Prodigal:002006	CDS	18	1169	.	+	0	ID=PMIHGEHA_00282;inference=ab initio prediction:Prodigal:002006;locus_tag=PMIHGEHA_00282;product=hypothetical protein
VCMV01000076.1	Prodigal:002006	CDS	175	840	.	+	0	ID=PMIHGEHA_00283;inference=ab initio prediction:Prodigal:002006;locus_tag=PMIHGEHA_00283;product=hypothetical protein
VCMV01000077.1	Prodigal:002006	CDS	74	1096	.	+	0	ID=PMIHGEHA_00284;inference=ab initio prediction:Prodigal:002006;locus_tag=PMIHGEHA_00284;product=hypothetical protein
VCMV01000077.1	Prodigal:002006	CDS	1097	2065	.	-	0	ID=PMIHGEHA_00285;Name=ribF;db_xref=COG:COG0196;gene=ribF;inference=ab initio prediction:Prodigal:002006,similar to AA sequence:UniProtKB:P0AG40;locus_tag=PMIHGEHA_00285;product=Bifunctional riboflavin kinase/FMN adenylyltransferase
VCMV01000077.1	Prodigal:002006	CDS	2135	3016	.	-	0	ID=PMIHGEHA_00286;eC_number=3.1.3.-;Name=yutF;db_xref=COG:COG0647;gene=yutF;inference=ab initio prediction:Prodigal:002006,similar to AA sequence:UniProtKB:O32125;locus_tag=PMIHGEHA_00286;product=Acid sugar phosphatase
VCMV01000077.1	Prodigal:002006	CDS	3069	4424	.	-	0	ID=PMIHGEHA_00287;inference=ab initio prediction:Prodigal:002006;locus_tag=PMIHGEHA_00287;product=hypothetical protein
VCMV01000077.1	Prodigal:002006	CDS	4662	6008	.	+	0	ID=PMIHGEHA_00288;eC_number=2.6.1.18;Name=bauA_1;db_xref=COG:COG0161;gene=bauA_1;inference=ab initio prediction:Prodigal:002006,similar to AA sequence:UniProtKB:Q9I700;locus_tag=PMIHGEHA_00288;product=Beta-alanine--pyruvate aminotransferase
VCMV01000077.1	Prodigal:002006	CDS	6325	7806	.	+	0	ID=PMIHGEHA_00289;eC_number=6.1.1.21;Name=hisS;db_xref=COG:COG0124;gene=hisS;inference=ab initio prediction:Prodigal:002006,similar to AA sequence:UniProtKB:Q8YMC2;locus_tag=PMIHGEHA_00289;product=Histidine--tRNA ligase
VCMV01000077.1	Prodigal:002006	CDS	7999	8493	.	+	0	ID=PMIHGEHA_00290;inference=ab initio prediction:Prodigal:002006;locus_tag=PMIHGEHA_00290;product=hypothetical protein
VCMV01000077.1	Prodigal:002006	CDS	8596	9696	.	+	0	ID=PMIHGEHA_00291;Name=hisZ;db_xref=COG:COG3705;gene=hisZ;inference=ab initio prediction:Prodigal:002006,similar to AA sequence:UniProtKB:Q9K6Z0;locus_tag=PMIHGEHA_00291;product=ATP phosphoribosyltransferase regulatory subunit
VCMV01000077.1	Prodigal:002006	CDS	9693	10667	.	+	0	ID=PMIHGEHA_00292;eC_number=2.4.2.17;Name=hisG;gene=hisG;inference=ab initio prediction:Prodigal:002006,protein motif:HAMAP:MF_00079;locus_tag=PMIHGEHA_00292;product=ATP phosphoribosyltransferase
VCMV01000077.1	Prodigal:002006	CDS	10797	11273	.	+	0	ID=PMIHGEHA_00293;inference=ab initio prediction:Prodigal:002006;locus_tag=PMIHGEHA_00293;product=hypothetical protein
VCMV01000077.1	Prodigal:002006	CDS	11344	13440	.	-	0	ID=PMIHGEHA_00294;eC_number=7.6.2.8;Name=btuD_2;gene=btuD_2;inference=ab initio prediction:Prodigal:002006,protein motif:HAMAP:MF_01005;locus_tag=PMIHGEHA_00294;product=Vitamin B12 import ATP-binding protein BtuD
VCMV01000077.1	Prodigal:002006	CDS	13679	14773	.	+	0	ID=PMIHGEHA_00295;eC_number=3.6.3.-;Name=metN;db_xref=COG:COG1135;gene=metN;inference=ab initio prediction:Prodigal:002006,similar to AA sequence:UniProtKB:Q87RS1;locus_tag=PMIHGEHA_00295;product=Methionine import ATP-binding protein MetN
VCMV01000077.1	Prodigal:002006	CDS	14763	15428	.	+	0	ID=PMIHGEHA_00296;Name=metI;db_xref=COG:COG2011;gene=metI;inference=ab initio prediction:Prodigal:002006,similar to AA sequence:UniProtKB:P31547;locus_tag=PMIHGEHA_00296;product=D-methionine transport system permease protein MetI
VCMV01000077.1	Prodigal:002006	CDS	15460	16245	.	+	0	ID=PMIHGEHA_00297;Name=metQ;db_xref=COG:COG1464;gene=metQ;inference=ab initio prediction:Prodigal:002006,similar to AA sequence:UniProtKB:P28635;locus_tag=PMIHGEHA_00297;product=D-methionine-binding lipoprotein MetQ
VCMV01000077.1	Prodigal:002006	CDS	16406	17434	.	+	0	ID=PMIHGEHA_00298;db_xref=COG:COG1840;inference=ab initio prediction:Prodigal:002006,similar to AA sequence:UniProtKB:P43951;locus_tag=PMIHGEHA_00298;product=putative protein
VCMV01000077.1	Prodigal:002006	CDS	17478	18557	.	-	0	ID=PMIHGEHA_00299;inference=ab initio prediction:Prodigal:002006;locus_tag=PMIHGEHA_00299;product=hypothetical protein
VCMV01000077.1	Prodigal:002006	CDS	18936	20612	.	-	0	ID=PMIHGEHA_00300;inference=ab initio prediction:Prodigal:002006;locus_tag=PMIHGEHA_00300;product=hypothetical protein
VCMV01000077.1	Prodigal:002006	CDS	20820	22511	.	-	0	ID=PMIHGEHA_00301;inference=ab initio prediction:Prodigal:002006;locus_tag=PMIHGEHA_00301;product=hypothetical protein
VCMV01000077.1	Prodigal:002006	CDS	22678	24324	.	-	0	ID=PMIHGEHA_00302;Name=groL5_1;gene=groL5_1;inference=ab initio prediction:Prodigal:002006,similar to AA sequence:UniProtKB:P35471;locus_tag=PMIHGEHA_00302;product=60 kDa chaperonin 5
VCMV01000077.1	Prodigal:002006	CDS	24379	24669	.	-	0	ID=PMIHGEHA_00303;Name=groS1_1;db_xref=COG:COG0234;gene=groS1_1;inference=ab initio prediction:Prodigal:002006,similar to AA sequence:UniProtKB:P35473;locus_tag=PMIHGEHA_00303;product=10 kDa chaperonin 1
VCMV01000077.1	Prodigal:002006	CDS	24847	25737	.	-	0	ID=PMIHGEHA_00304;Name=cntI_1;gene=cntI_1;inference=ab initio prediction:Prodigal:002006,similar to AA sequence:UniProtKB:Q9HUX6;locus_tag=PMIHGEHA_00304;product=Pseudopaline exporter CntI
VCMV01000077.1	Prodigal:002006	CDS	25889	26611	.	+	0	ID=PMIHGEHA_00305;inference=ab initio prediction:Prodigal:002006;locus_tag=PMIHGEHA_00305;product=hypothetical protein
VCMV01000077.1	Prodigal:002006	CDS	26682	27017	.	+	0	ID=PMIHGEHA_00306;Name=emrE;db_xref=COG:COG2076;gene=emrE;inference=ab initio prediction:Prodigal:002006,similar to AA sequence:UniProtKB:P23895;locus_tag=PMIHGEHA_00306;product=Multidrug transporter EmrE
VCMV01000077.1	Prodigal:002006	CDS	27107	27832	.	-	0	ID=PMIHGEHA_00307;inference=ab initio prediction:Prodigal:002006;locus_tag=PMIHGEHA_00307;product=hypothetical protein
VCMV01000077.1	Prodigal:002006	CDS	28348	29853	.	-	0	ID=PMIHGEHA_00308;Name=smc_2;gene=smc_2;inference=ab initio prediction:Prodigal:002006,protein motif:HAMAP:MF_01894;locus_tag=PMIHGEHA_00308;product=Chromosome partition protein Smc
VCMV01000077.1	Prodigal:002006	CDS	29974	31311	.	-	0	ID=PMIHGEHA_00309;Name=lutA_1;gene=lutA_1;inference=ab initio prediction:Prodigal:002006,protein motif:HAMAP:MF_02105;locus_tag=PMIHGEHA_00309;product=Lactate utilization protein A
VCMV01000077.1	Prodigal:002006	CDS	31389	32573	.	-	0	ID=PMIHGEHA_00310;eC_number=1.-.-.-;db_xref=COG:COG0277;inference=ab initio prediction:Prodigal:002006,similar to AA sequence:UniProtKB:P9WIT1;locus_tag=PMIHGEHA_00310;product=putative FAD-linked oxidoreductase
VCMV01000077.1	Prodigal:002006	CDS	32570	34003	.	-	0	ID=PMIHGEHA_00311;eC_number=1.-.-.-;db_xref=COG:COG0277;inference=ab initio prediction:Prodigal:002006,similar to AA sequence:UniProtKB:P9WIT1;locus_tag=PMIHGEHA_00311;product=putative FAD-linked oxidoreductase
VCMV01000077.1	Prodigal:002006	CDS	34142	34531	.	+	0	ID=PMIHGEHA_00312;Name=cycA_2;gene=cycA_2;inference=ab initio prediction:Prodigal:002006,similar to AA sequence:UniProtKB:P00083;locus_tag=PMIHGEHA_00312;product=Cytochrome c2
VCMV01000077.1	Prodigal:002006	CDS	34593	35396	.	+	0	ID=PMIHGEHA_00313;Name=lutA_2;db_xref=COG:COG0247;gene=lutA_2;inference=ab initio prediction:Prodigal:002006,similar to AA sequence:UniProtKB:O07020;locus_tag=PMIHGEHA_00313;product=Lactate utilization protein A
VCMV01000077.1	Prodigal:002006	CDS	35393	36826	.	+	0	ID=PMIHGEHA_00314;Name=lutB;db_xref=COG:COG1139;gene=lutB;inference=ab initio prediction:Prodigal:002006,similar to AA sequence:UniProtKB:O07021;locus_tag=PMIHGEHA_00314;product=Lactate utilization protein B
VCMV01000077.1	Prodigal:002006	CDS	36823	37494	.	+	0	ID=PMIHGEHA_00315;Name=lutC;gene=lutC;inference=ab initio prediction:Prodigal:002006,protein motif:HAMAP:MF_02104;locus_tag=PMIHGEHA_00315;product=Lactate utilization protein C
VCMV01000077.1	Prodigal:002006	CDS	37502	38074	.	+	0	ID=PMIHGEHA_00316;inference=ab initio prediction:Prodigal:002006;locus_tag=PMIHGEHA_00316;product=hypothetical protein
VCMV01000077.1	Prodigal:002006	CDS	38529	39014	.	+	0	ID=PMIHGEHA_00317;eC_number=1.16.3.1;Name=bfr;db_xref=COG:COG2193;gene=bfr;inference=ab initio prediction:Prodigal:002006,similar to AA sequence:UniProtKB:Q59738;locus_tag=PMIHGEHA_00317;product=Bacterioferritin
VCMV01000077.1	Prodigal:002006	CDS	39065	41788	.	-	0	ID=PMIHGEHA_00318;eC_number=2.3.1.-;Name=patZ_1;db_xref=COG:COG0454;gene=patZ_1;inference=ab initio prediction:Prodigal:002006,similar to AA sequence:UniProtKB:P76594;locus_tag=PMIHGEHA_00318;product=Peptidyl-lysine N-acetyltransferase PatZ
VCMV01000077.1	Prodigal:002006	CDS	41876	44833	.	-	0	ID=PMIHGEHA_00319;eC_number=2.7.13.3;Name=rcsC_2;gene=rcsC_2;inference=ab initio prediction:Prodigal:002006,protein motif:HAMAP:MF_00979;locus_tag=PMIHGEHA_00319;product=Sensor histidine kinase RcsC
VCMV01000077.1	Prodigal:002006	CDS	45031	45411	.	+	0	ID=PMIHGEHA_00320;inference=ab initio prediction:Prodigal:002006;locus_tag=PMIHGEHA_00320;product=hypothetical protein
VCMV01000077.1	Prodigal:002006	CDS	45443	46015	.	+	0	ID=PMIHGEHA_00321;inference=ab initio prediction:Prodigal:002006;locus_tag=PMIHGEHA_00321;product=hypothetical protein
VCMV01000077.1	Prodigal:002006	CDS	46380	47087	.	+	0	ID=PMIHGEHA_00322;inference=ab initio prediction:Prodigal:002006;locus_tag=PMIHGEHA_00322;product=hypothetical protein
VCMV01000077.1	Prodigal:002006	CDS	47156	48646	.	-	0	ID=PMIHGEHA_00323;inference=ab initio prediction:Prodigal:002006;locus_tag=PMIHGEHA_00323;product=hypothetical protein
VCMV01000077.1	Prodigal:002006	CDS	49092	51887	.	+	0	ID=PMIHGEHA_00324;inference=ab initio prediction:Prodigal:002006;locus_tag=PMIHGEHA_00324;product=hypothetical protein
VCMV01000077.1	Prodigal:002006	CDS	52026	53111	.	+	0	ID=PMIHGEHA_00325;inference=ab initio prediction:Prodigal:002006;locus_tag=PMIHGEHA_00325;product=hypothetical protein
VCMV01000077.1	Prodigal:002006	CDS	53154	55868	.	-	0	ID=PMIHGEHA_00326;eC_number=2.7.13.3;Name=rcsC_3;gene=rcsC_3;inference=ab initio prediction:Prodigal:002006,protein motif:HAMAP:MF_00979;locus_tag=PMIHGEHA_00326;product=Sensor histidine kinase RcsC
VCMV01000077.1	Prodigal:002006	CDS	57505	58065	.	+	0	ID=PMIHGEHA_00327;inference=ab initio prediction:Prodigal:002006;locus_tag=PMIHGEHA_00327;product=hypothetical protein
VCMV01000077.1	Prodigal:002006	CDS	58011	58352	.	+	0	ID=PMIHGEHA_00328;inference=ab initio prediction:Prodigal:002006;locus_tag=PMIHGEHA_00328;product=hypothetical protein
VCMV01000077.1	Prodigal:002006	CDS	58476	59177	.	-	0	ID=PMIHGEHA_00329;inference=ab initio prediction:Prodigal:002006;locus_tag=PMIHGEHA_00329;product=hypothetical protein
VCMV01000077.1	Prodigal:002006	CDS	59194	59577	.	-	0	ID=PMIHGEHA_00330;Name=cheY;db_xref=COG:COG0784;gene=cheY;inference=ab initio prediction:Prodigal:002006,similar to AA sequence:UniProtKB:P0AE67;locus_tag=PMIHGEHA_00330;product=Chemotaxis protein CheY
VCMV01000077.1	Prodigal:002006	CDS	59634	60122	.	-	0	ID=PMIHGEHA_00331;Name=cheW;db_xref=COG:COG0835;gene=cheW;inference=ab initio prediction:Prodigal:002006,similar to AA sequence:UniProtKB:P0A964;locus_tag=PMIHGEHA_00331;product=Chemotaxis protein CheW
VCMV01000077.1	Prodigal:002006	CDS	60124	62865	.	-	0	ID=PMIHGEHA_00332;eC_number=2.7.13.3;Name=rcsC_4;gene=rcsC_4;inference=ab initio prediction:Prodigal:002006,protein motif:HAMAP:MF_00979;locus_tag=PMIHGEHA_00332;product=Sensor histidine kinase RcsC
VCMV01000077.1	Prodigal:002006	CDS	62937	64622	.	-	0	ID=PMIHGEHA_00333;db_xref=COG:COG0840;inference=ab initio prediction:Prodigal:002006,similar to AA sequence:UniProtKB:Q2W4T8;locus_tag=PMIHGEHA_00333;product=Methyl-accepting chemotaxis protein
VCMV01000077.1	Prodigal:002006	CDS	64673	66370	.	-	0	ID=PMIHGEHA_00334;inference=ab initio prediction:Prodigal:002006;locus_tag=PMIHGEHA_00334;product=hypothetical protein
VCMV01000077.1	Prodigal:002006	CDS	66575	67252	.	-	0	ID=PMIHGEHA_00335;Name=ftcR_1;gene=ftcR_1;inference=ab initio prediction:Prodigal:002006,similar to AA sequence:UniProtKB:Q8YDL7;locus_tag=PMIHGEHA_00335;product=Flagellar transcriptional regulator FtcR
VCMV01000077.1	Prodigal:002006	CDS	68192	68644	.	-	0	ID=PMIHGEHA_00336;inference=ab initio prediction:Prodigal:002006;locus_tag=PMIHGEHA_00336;product=hypothetical protein
VCMV01000077.1	Prodigal:002006	CDS	69070	69441	.	+	0	ID=PMIHGEHA_00337;inference=ab initio prediction:Prodigal:002006;locus_tag=PMIHGEHA_00337;product=hypothetical protein
VCMV01000077.1	Prodigal:002006	CDS	69453	70238	.	-	0	ID=PMIHGEHA_00338;inference=ab initio prediction:Prodigal:002006;locus_tag=PMIHGEHA_00338;product=hypothetical protein
VCMV01000077.1	Prodigal:002006	CDS	70295	70858	.	-	0	ID=PMIHGEHA_00339;inference=ab initio prediction:Prodigal:002006;locus_tag=PMIHGEHA_00339;product=hypothetical protein
VCMV01000077.1	Prodigal:002006	CDS	70950	72386	.	-	0	ID=PMIHGEHA_00340;inference=ab initio prediction:Prodigal:002006;locus_tag=PMIHGEHA_00340;product=hypothetical protein
VCMV01000077.1	Prodigal:002006	CDS	72705	73562	.	-	0	ID=PMIHGEHA_00341;eC_number=2.1.1.80;Name=cheR2;gene=cheR2;inference=ab initio prediction:Prodigal:002006,similar to AA sequence:UniProtKB:Q88ER1;locus_tag=PMIHGEHA_00341;product=Chemotaxis protein methyltransferase Cher2
VCMV01000077.1	Prodigal:002006	CDS	73562	74656	.	-	0	ID=PMIHGEHA_00342;eC_number=3.1.1.61;Name=cheB_1;db_xref=COG:COG2201;gene=cheB_1;inference=ab initio prediction:Prodigal:002006,similar to AA sequence:UniProtKB:Q9WYN9;locus_tag=PMIHGEHA_00342;product=Protein-glutamate methylesterase/protein-glutamine glutaminase
VCMV01000077.1	Prodigal:002006	CDS	74768	75217	.	-	0	ID=PMIHGEHA_00343;inference=ab initio prediction:Prodigal:002006;locus_tag=PMIHGEHA_00343;product=hypothetical protein
VCMV01000077.1	Prodigal:002006	CDS	75214	75558	.	-	0	ID=PMIHGEHA_00344;inference=ab initio prediction:Prodigal:002006;locus_tag=PMIHGEHA_00344;product=hypothetical protein
VCMV01000077.1	Prodigal:002006	CDS	75601	76107	.	-	0	ID=PMIHGEHA_00345;inference=ab initio prediction:Prodigal:002006;locus_tag=PMIHGEHA_00345;product=hypothetical protein
VCMV01000077.1	Prodigal:002006	CDS	76140	76556	.	-	0	ID=PMIHGEHA_00346;inference=ab initio prediction:Prodigal:002006;locus_tag=PMIHGEHA_00346;product=hypothetical protein
VCMV01000077.1	Prodigal:002006	CDS	76559	77314	.	-	0	ID=PMIHGEHA_00347;Name=fliR;db_xref=COG:COG1684;gene=fliR;inference=ab initio prediction:Prodigal:002006,similar to AA sequence:UniProtKB:P54702;locus_tag=PMIHGEHA_00347;product=Flagellar biosynthetic protein FliR
VCMV01000077.1	Prodigal:002006	CDS	77311	79386	.	-	0	ID=PMIHGEHA_00348;Name=flhA_1;db_xref=COG:COG1298;gene=flhA_1;inference=ab initio prediction:Prodigal:002006,similar to AA sequence:UniProtKB:Q8YDK9;locus_tag=PMIHGEHA_00348;product=Flagellar biosynthesis protein FlhA
VCMV01000077.1	Prodigal:002006	CDS	79618	79884	.	-	0	ID=PMIHGEHA_00349;inference=ab initio prediction:Prodigal:002006;locus_tag=PMIHGEHA_00349;product=hypothetical protein
VCMV01000077.1	Prodigal:002006	CDS	79884	80282	.	-	0	ID=PMIHGEHA_00350;inference=ab initio prediction:Prodigal:002006;locus_tag=PMIHGEHA_00350;product=hypothetical protein
VCMV01000077.1	Prodigal:002006	CDS	80300	80719	.	-	0	ID=PMIHGEHA_00351;Name=flbT;gene=flbT;inference=ab initio prediction:Prodigal:002006,protein motif:HAMAP:MF_00783;locus_tag=PMIHGEHA_00351;product=flagellum biosynthesis repressor protein FlbT
VCMV01000077.1	Prodigal:002006	CDS	80716	81063	.	-	0	ID=PMIHGEHA_00352;inference=ab initio prediction:Prodigal:002006;locus_tag=PMIHGEHA_00352;product=hypothetical protein
VCMV01000077.1	Prodigal:002006	CDS	81077	82120	.	-	0	ID=PMIHGEHA_00353;inference=ab initio prediction:Prodigal:002006;locus_tag=PMIHGEHA_00353;product=hypothetical protein
VCMV01000077.1	Prodigal:002006	CDS	82123	83586	.	-	0	ID=PMIHGEHA_00354;inference=ab initio prediction:Prodigal:002006;locus_tag=PMIHGEHA_00354;product=hypothetical protein
VCMV01000077.1	Prodigal:002006	CDS	83613	84839	.	-	0	ID=PMIHGEHA_00355;Name=flgE;db_xref=COG:COG1749;gene=flgE;inference=ab initio prediction:Prodigal:002006,similar to AA sequence:UniProtKB:Q8YDL6;locus_tag=PMIHGEHA_00355;product=Flagellar hook protein FlgE
VCMV01000077.1	Prodigal:002006	CDS	84974	86296	.	-	0	ID=PMIHGEHA_00356;eC_number=7.1.2.2;Name=ssaN;db_xref=COG:COG1157;gene=ssaN;inference=ab initio prediction:Prodigal:002006,similar to AA sequence:UniProtKB:P74857;locus_tag=PMIHGEHA_00356;product=putative secretion system apparatus ATP synthase SsaN
VCMV01000077.1	Prodigal:002006	CDS	86298	87023	.	-	0	ID=PMIHGEHA_00357;Name=flgG_1;db_xref=COG:COG4786;gene=flgG_1;inference=ab initio prediction:Prodigal:002006,similar to AA sequence:UniProtKB:P0A1J3;locus_tag=PMIHGEHA_00357;product=Flagellar basal-body rod protein FlgG
VCMV01000077.1	Prodigal:002006	CDS	87249	88130	.	+	0	ID=PMIHGEHA_00358;Name=motA;db_xref=COG:COG1291;gene=motA;inference=ab initio prediction:Prodigal:002006,similar to AA sequence:UniProtKB:P09348;locus_tag=PMIHGEHA_00358;product=Motility protein A
VCMV01000077.1	Prodigal:002006	CDS	88133	89065	.	+	0	ID=PMIHGEHA_00359;inference=ab initio prediction:Prodigal:002006;locus_tag=PMIHGEHA_00359;product=hypothetical protein
VCMV01000077.1	Prodigal:002006	CDS	89046	89357	.	+	0	ID=PMIHGEHA_00360;inference=ab initio prediction:Prodigal:002006;locus_tag=PMIHGEHA_00360;product=hypothetical protein
VCMV01000077.1	Prodigal:002006	CDS	89370	89720	.	+	0	ID=PMIHGEHA_00361;Name=fliN;db_xref=COG:COG1886;gene=fliN;inference=ab initio prediction:Prodigal:002006,similar to AA sequence:UniProtKB:P15070;locus_tag=PMIHGEHA_00361;product=Flagellar motor switch protein FliN
VCMV01000077.1	Prodigal:002006	CDS	89735	90766	.	+	0	ID=PMIHGEHA_00362;Name=fliG;db_xref=COG:COG1536;gene=fliG;inference=ab initio prediction:Prodigal:002006,similar to AA sequence:UniProtKB:Q9WY63;locus_tag=PMIHGEHA_00362;product=Flagellar motor switch protein FliG
VCMV01000077.1	Prodigal:002006	CDS	90784	91851	.	+	0	ID=PMIHGEHA_00363;Name=flhB;db_xref=COG:COG1377;gene=flhB;inference=ab initio prediction:Prodigal:002006,similar to AA sequence:UniProtKB:P40727;locus_tag=PMIHGEHA_00363;product=Flagellar biosynthetic protein FlhB
VCMV01000077.1	Prodigal:002006	CDS	91848	92354	.	+	0	ID=PMIHGEHA_00364;inference=ab initio prediction:Prodigal:002006;locus_tag=PMIHGEHA_00364;product=hypothetical protein
VCMV01000077.1	Prodigal:002006	CDS	92382	93080	.	+	0	ID=PMIHGEHA_00365;inference=ab initio prediction:Prodigal:002006;locus_tag=PMIHGEHA_00365;product=hypothetical protein
VCMV01000077.1	Prodigal:002006	CDS	93110	93580	.	-	0	ID=PMIHGEHA_00366;inference=ab initio prediction:Prodigal:002006;locus_tag=PMIHGEHA_00366;product=hypothetical protein
VCMV01000077.1	Prodigal:002006	CDS	93639	95102	.	-	0	ID=PMIHGEHA_00367;inference=ab initio prediction:Prodigal:002006;locus_tag=PMIHGEHA_00367;product=hypothetical protein
VCMV01000077.1	Prodigal:002006	CDS	95116	96300	.	-	0	ID=PMIHGEHA_00368;inference=ab initio prediction:Prodigal:002006;locus_tag=PMIHGEHA_00368;product=hypothetical protein
VCMV01000077.1	Prodigal:002006	CDS	96306	97484	.	-	0	ID=PMIHGEHA_00369;inference=ab initio prediction:Prodigal:002006;locus_tag=PMIHGEHA_00369;product=hypothetical protein
VCMV01000077.1	Prodigal:002006	CDS	97488	98171	.	-	0	ID=PMIHGEHA_00370;inference=ab initio prediction:Prodigal:002006;locus_tag=PMIHGEHA_00370;product=hypothetical protein
VCMV01000077.1	Prodigal:002006	CDS	98171	99820	.	-	0	ID=PMIHGEHA_00371;Name=fliF;db_xref=COG:COG1766;gene=fliF;inference=ab initio prediction:Prodigal:002006,similar to AA sequence:UniProtKB:Q8YDM4;locus_tag=PMIHGEHA_00371;product=Flagellar M-ring protein
VCMV01000077.1	Prodigal:002006	CDS	99975	100730	.	-	0	ID=PMIHGEHA_00372;Name=fliP;db_xref=COG:COG1338;gene=fliP;inference=ab initio prediction:Prodigal:002006,similar to AA sequence:UniProtKB:P54700;locus_tag=PMIHGEHA_00372;product=Flagellar biosynthetic protein FliP
VCMV01000077.1	Prodigal:002006	CDS	100814	101329	.	-	0	ID=PMIHGEHA_00373;inference=ab initio prediction:Prodigal:002006;locus_tag=PMIHGEHA_00373;product=hypothetical protein
VCMV01000077.1	Prodigal:002006	CDS	101353	102051	.	-	0	ID=PMIHGEHA_00374;Name=flgH;gene=flgH;inference=ab initio prediction:Prodigal:002006,protein motif:HAMAP:MF_00415;locus_tag=PMIHGEHA_00374;product=Flagellar L-ring protein
VCMV01000077.1	Prodigal:002006	CDS	102051	102590	.	-	0	ID=PMIHGEHA_00375;inference=ab initio prediction:Prodigal:002006;locus_tag=PMIHGEHA_00375;product=hypothetical protein
VCMV01000077.1	Prodigal:002006	CDS	102590	103687	.	-	0	ID=PMIHGEHA_00376;Name=flgI;gene=flgI;inference=ab initio prediction:Prodigal:002006,protein motif:HAMAP:MF_00416;locus_tag=PMIHGEHA_00376;product=Flagellar P-ring protein
VCMV01000077.1	Prodigal:002006	CDS	103688	104152	.	-	0	ID=PMIHGEHA_00377;inference=ab initio prediction:Prodigal:002006;locus_tag=PMIHGEHA_00377;product=hypothetical protein
VCMV01000077.1	Prodigal:002006	CDS	104177	104965	.	-	0	ID=PMIHGEHA_00378;Name=flgG_2;db_xref=COG:COG4786;gene=flgG_2;inference=ab initio prediction:Prodigal:002006,similar to AA sequence:UniProtKB:P0A1J3;locus_tag=PMIHGEHA_00378;product=Flagellar basal-body rod protein FlgG
VCMV01000077.1	Prodigal:002006	CDS	104976	105320	.	-	0	ID=PMIHGEHA_00379;Name=fliE;gene=fliE;inference=ab initio prediction:Prodigal:002006,protein motif:HAMAP:MF_00724;locus_tag=PMIHGEHA_00379;product=Flagellar hook-basal body complex protein FliE
VCMV01000077.1	Prodigal:002006	CDS	105323	105739	.	-	0	ID=PMIHGEHA_00380;Name=flgC;db_xref=COG:COG1558;gene=flgC;inference=ab initio prediction:Prodigal:002006,similar to AA sequence:UniProtKB:P0A1I7;locus_tag=PMIHGEHA_00380;product=Flagellar basal-body rod protein FlgC
VCMV01000077.1	Prodigal:002006	CDS	105736	106125	.	-	0	ID=PMIHGEHA_00381;Name=flgB;db_xref=COG:COG1815;gene=flgB;inference=ab initio prediction:Prodigal:002006,similar to AA sequence:UniProtKB:P16437;locus_tag=PMIHGEHA_00381;product=Flagellar basal body rod protein FlgB
VCMV01000077.1	Prodigal:002006	CDS	106371	108041	.	-	0	ID=PMIHGEHA_00382;inference=ab initio prediction:Prodigal:002006;locus_tag=PMIHGEHA_00382;product=hypothetical protein
VCMV01000077.1	Prodigal:002006	CDS	108756	108884	.	+	0	ID=PMIHGEHA_00383;inference=ab initio prediction:Prodigal:002006;locus_tag=PMIHGEHA_00383;product=hypothetical protein
VCMV01000077.1	Prodigal:002006	CDS	109106	109348	.	-	0	ID=PMIHGEHA_00384;inference=ab initio prediction:Prodigal:002006;locus_tag=PMIHGEHA_00384;product=hypothetical protein
VCMV01000077.1	Aragorn:001002	tRNA	109671	109747	.	-	.	ID=PMIHGEHA_00385;inference=COORDINATES:profile:Aragorn:001002;locus_tag=PMIHGEHA_00385;product=tRNA-His(gtg)
VCMV01000077.1	Prodigal:002006	CDS	109875	110849	.	-	0	ID=PMIHGEHA_00386;inference=ab initio prediction:Prodigal:002006,similar to AA sequence:UniProtKB:B3EWP1;locus_tag=PMIHGEHA_00386;note=UPF0065 protein in clcB-clcD intergenic region;product=hypothetical protein
VCMV01000077.1	Prodigal:002006	CDS	110910	112412	.	-	0	ID=PMIHGEHA_00387;inference=ab initio prediction:Prodigal:002006;locus_tag=PMIHGEHA_00387;product=hypothetical protein
VCMV01000077.1	Prodigal:002006	CDS	112412	113083	.	-	0	ID=PMIHGEHA_00388;inference=ab initio prediction:Prodigal:002006;locus_tag=PMIHGEHA_00388;product=hypothetical protein
VCMV01000077.1	Prodigal:002006	CDS	113510	114154	.	+	0	ID=PMIHGEHA_00389;inference=ab initio prediction:Prodigal:002006,similar to AA sequence:UniProtKB:P0AEC0;locus_tag=PMIHGEHA_00389;note=UPF0053 inner membrane protein YoaE;product=hypothetical protein
VCMV01000077.1	Prodigal:002006	CDS	114295	114954	.	+	0	ID=PMIHGEHA_00390;inference=ab initio prediction:Prodigal:002006;locus_tag=PMIHGEHA_00390;product=hypothetical protein
VCMV01000077.1	Prodigal:002006	CDS	114951	115277	.	+	0	ID=PMIHGEHA_00391;inference=ab initio prediction:Prodigal:002006;locus_tag=PMIHGEHA_00391;product=hypothetical protein
VCMV01000077.1	Prodigal:002006	CDS	115257	115724	.	-	0	ID=PMIHGEHA_00392;eC_number=1.20.4.4;Name=arsC_4;db_xref=COG:COG0394;gene=arsC_4;inference=ab initio prediction:Prodigal:002006,similar to AA sequence:UniProtKB:P45947;locus_tag=PMIHGEHA_00392;product=Arsenate reductase
VCMV01000077.1	Prodigal:002006	CDS	115728	116204	.	-	0	ID=PMIHGEHA_00393;inference=ab initio prediction:Prodigal:002006;locus_tag=PMIHGEHA_00393;product=hypothetical protein
VCMV01000077.1	Prodigal:002006	CDS	116220	117512	.	-	0	ID=PMIHGEHA_00394;eC_number=1.1.1.23;Name=hisD;gene=hisD;inference=ab initio prediction:Prodigal:002006,similar to AA sequence:UniProtKB:Q8G2R2;locus_tag=PMIHGEHA_00394;product=Histidinol dehydrogenase
VCMV01000077.1	Prodigal:002006	CDS	117512	117955	.	-	0	ID=PMIHGEHA_00395;inference=ab initio prediction:Prodigal:002006;locus_tag=PMIHGEHA_00395;product=hypothetical protein
VCMV01000077.1	Prodigal:002006	CDS	118075	119364	.	-	0	ID=PMIHGEHA_00396;eC_number=2.5.1.7;Name=murA;db_xref=COG:COG0766;gene=murA;inference=ab initio prediction:Prodigal:002006,similar to AA sequence:UniProtKB:Q9HVW7;locus_tag=PMIHGEHA_00396;product=UDP-N-acetylglucosamine 1-carboxyvinyltransferase
VCMV01000077.1	Prodigal:002006	CDS	119422	119742	.	-	0	ID=PMIHGEHA_00397;inference=ab initio prediction:Prodigal:002006;locus_tag=PMIHGEHA_00397;product=hypothetical protein
VCMV01000077.1	Prodigal:002006	CDS	119751	120977	.	+	0	ID=PMIHGEHA_00398;eC_number=2.3.1.37;Name=hemA_1;db_xref=COG:COG0156;gene=hemA_1;inference=ab initio prediction:Prodigal:002006,similar to AA sequence:UniProtKB:P18079;locus_tag=PMIHGEHA_00398;product=5-aminolevulinate synthase
VCMV01000077.1	Aragorn:001002	tRNA	121047	121121	.	+	.	ID=PMIHGEHA_00399;inference=COORDINATES:profile:Aragorn:001002;locus_tag=PMIHGEHA_00399;product=tRNA-Thr(ggt)
VCMV01000077.1	Prodigal:002006	CDS	121203	122825	.	+	0	ID=PMIHGEHA_00400;Name=xerC_1;gene=xerC_1;inference=ab initio prediction:Prodigal:002006,protein motif:HAMAP:MF_01808;locus_tag=PMIHGEHA_00400;product=Tyrosine recombinase XerC
VCMV01000077.1	Prodigal:002006	CDS	122838	123584	.	-	0	ID=PMIHGEHA_00401;inference=ab initio prediction:Prodigal:002006;locus_tag=PMIHGEHA_00401;product=hypothetical protein
VCMV01000077.1	Prodigal:002006	CDS	123713	124321	.	-	0	ID=PMIHGEHA_00402;inference=ab initio prediction:Prodigal:002006;locus_tag=PMIHGEHA_00402;product=hypothetical protein
VCMV01000077.1	Prodigal:002006	CDS	124993	125370	.	-	0	ID=PMIHGEHA_00403;inference=ab initio prediction:Prodigal:002006;locus_tag=PMIHGEHA_00403;product=hypothetical protein
VCMV01000012.1	Prodigal:002006	CDS	58	201	.	+	0	ID=PMIHGEHA_00404;inference=ab initio prediction:Prodigal:002006;locus_tag=PMIHGEHA_00404;product=hypothetical protein
VCMV01000012.1	Prodigal:002006	CDS	579	716	.	+	0	ID=PMIHGEHA_00405;inference=ab initio prediction:Prodigal:002006;locus_tag=PMIHGEHA_00405;product=hypothetical protein
VCMV01000012.1	Prodigal:002006	CDS	704	832	.	+	0	ID=PMIHGEHA_00406;inference=ab initio prediction:Prodigal:002006;locus_tag=PMIHGEHA_00406;product=hypothetical protein
VCMV01000012.1	Prodigal:002006	CDS	1261	1446	.	+	0	ID=PMIHGEHA_00407;inference=ab initio prediction:Prodigal:002006;locus_tag=PMIHGEHA_00407;product=hypothetical protein
VCMV01000012.1	Prodigal:002006	CDS	1977	2099	.	+	0	ID=PMIHGEHA_00408;inference=ab initio prediction:Prodigal:002006;locus_tag=PMIHGEHA_00408;product=hypothetical protein
VCMV01000012.1	Prodigal:002006	CDS	2391	2663	.	-	0	ID=PMIHGEHA_00409;inference=ab initio prediction:Prodigal:002006,similar to AA sequence:UniProtKB:B8H4R9;locus_tag=PMIHGEHA_00409;note=UPF0335 protein CCNA_03428;product=hypothetical protein
VCMV01000012.1	Prodigal:002006	CDS	2737	2931	.	+	0	ID=PMIHGEHA_00410;inference=ab initio prediction:Prodigal:002006;locus_tag=PMIHGEHA_00410;product=hypothetical protein
VCMV01000012.1	Prodigal:002006	CDS	3500	3799	.	-	0	ID=PMIHGEHA_00411;inference=ab initio prediction:Prodigal:002006;locus_tag=PMIHGEHA_00411;product=hypothetical protein
VCMV01000012.1	Prodigal:002006	CDS	3846	4406	.	-	0	ID=PMIHGEHA_00412;inference=ab initio prediction:Prodigal:002006;locus_tag=PMIHGEHA_00412;product=hypothetical protein
VCMV01000012.1	Prodigal:002006	CDS	4495	5328	.	+	0	ID=PMIHGEHA_00413;eC_number=1.14.14.5;Name=ssuD_1;db_xref=COG:COG2141;gene=ssuD_1;inference=ab initio prediction:Prodigal:002006,similar to AA sequence:UniProtKB:O85764;locus_tag=PMIHGEHA_00413;product=Alkanesulfonate monooxygenase
VCMV01000012.1	Prodigal:002006	CDS	5377	5502	.	+	0	ID=PMIHGEHA_00414;inference=ab initio prediction:Prodigal:002006;locus_tag=PMIHGEHA_00414;product=hypothetical protein
VCMV01000012.1	Prodigal:002006	CDS	5499	5651	.	+	0	ID=PMIHGEHA_00415;inference=ab initio prediction:Prodigal:002006;locus_tag=PMIHGEHA_00415;product=hypothetical protein
VCMV01000012.1	Prodigal:002006	CDS	5726	7216	.	+	0	ID=PMIHGEHA_00416;eC_number=3.8.1.8;Name=atzA_1;gene=atzA_1;inference=ab initio prediction:Prodigal:002006,similar to AA sequence:UniProtKB:P72156;locus_tag=PMIHGEHA_00416;product=Atrazine chlorohydrolase
VCMV01000012.1	Prodigal:002006	CDS	7560	7868	.	+	0	ID=PMIHGEHA_00417;inference=ab initio prediction:Prodigal:002006;locus_tag=PMIHGEHA_00417;product=hypothetical protein
VCMV01000012.1	Prodigal:002006	CDS	7898	8188	.	+	0	ID=PMIHGEHA_00418;inference=ab initio prediction:Prodigal:002006;locus_tag=PMIHGEHA_00418;product=hypothetical protein
VCMV01000012.1	Prodigal:002006	CDS	9097	11364	.	+	0	ID=PMIHGEHA_00419;inference=ab initio prediction:Prodigal:002006;locus_tag=PMIHGEHA_00419;product=hypothetical protein
VCMV01000012.1	Prodigal:002006	CDS	11492	12004	.	-	0	ID=PMIHGEHA_00420;inference=ab initio prediction:Prodigal:002006;locus_tag=PMIHGEHA_00420;product=hypothetical protein
VCMV01000012.1	Prodigal:002006	CDS	12027	12626	.	-	0	ID=PMIHGEHA_00421;inference=ab initio prediction:Prodigal:002006;locus_tag=PMIHGEHA_00421;product=hypothetical protein
VCMV01000012.1	Prodigal:002006	CDS	12811	13080	.	-	0	ID=PMIHGEHA_00422;inference=ab initio prediction:Prodigal:002006;locus_tag=PMIHGEHA_00422;product=hypothetical protein
VCMV01000012.1	Prodigal:002006	CDS	13158	13919	.	+	0	ID=PMIHGEHA_00423;db_xref=COG:COG3039;inference=ab initio prediction:Prodigal:002006,similar to AA sequence:ISfinder:IS427;locus_tag=PMIHGEHA_00423;product=IS5 family transposase IS427
VCMV01000012.1	Prodigal:002006	CDS	14075	14335	.	-	0	ID=PMIHGEHA_00424;inference=ab initio prediction:Prodigal:002006;locus_tag=PMIHGEHA_00424;product=hypothetical protein
VCMV01000012.1	Prodigal:002006	CDS	14653	14754	.	+	0	ID=PMIHGEHA_00425;inference=ab initio prediction:Prodigal:002006;locus_tag=PMIHGEHA_00425;product=hypothetical protein
VCMV01000012.1	Prodigal:002006	CDS	14751	16211	.	+	0	ID=PMIHGEHA_00426;Name=pyrK;gene=pyrK;inference=ab initio prediction:Prodigal:002006,protein motif:HAMAP:MF_01211;locus_tag=PMIHGEHA_00426;product=Dihydroorotate dehydrogenase B (NAD(+))%2C electron transfer subunit
VCMV01000012.1	Prodigal:002006	CDS	16198	16488	.	-	0	ID=PMIHGEHA_00427;inference=ab initio prediction:Prodigal:002006;locus_tag=PMIHGEHA_00427;product=hypothetical protein
VCMV01000012.1	Prodigal:002006	CDS	16716	17789	.	+	0	ID=PMIHGEHA_00428;eC_number=1.1.1.1;Name=adh;db_xref=COG:COG1063;gene=adh;inference=ab initio prediction:Prodigal:002006,similar to AA sequence:UniProtKB:Q0KDL6;locus_tag=PMIHGEHA_00428;product=Alcohol dehydrogenase
VCMV01000012.1	Prodigal:002006	CDS	17914	18495	.	+	0	ID=PMIHGEHA_00429;eC_number=1.6.5.2;Name=kefG;gene=kefG;inference=ab initio prediction:Prodigal:002006,protein motif:HAMAP:MF_01415;locus_tag=PMIHGEHA_00429;product=Glutathione-regulated potassium-efflux system ancillary protein KefG
VCMV01000012.1	Prodigal:002006	CDS	18585	20504	.	+	0	ID=PMIHGEHA_00430;eC_number=7.2.2.8;Name=copA_1;gene=copA_1;inference=ab initio prediction:Prodigal:002006,similar to AA sequence:UniProtKB:Q7A3E6;locus_tag=PMIHGEHA_00430;product=Copper-exporting P-type ATPase
VCMV01000012.1	Prodigal:002006	CDS	20829	22415	.	+	0	ID=PMIHGEHA_00431;eC_number=3.1.-.-;db_xref=COG:COG1236;inference=ab initio prediction:Prodigal:002006,similar to AA sequence:UniProtKB:Q5SLP1;locus_tag=PMIHGEHA_00431;product=Ribonuclease
VCMV01000012.1	Prodigal:002006	CDS	22533	22937	.	+	0	ID=PMIHGEHA_00432;inference=ab initio prediction:Prodigal:002006;locus_tag=PMIHGEHA_00432;product=hypothetical protein
VCMV01000012.1	Prodigal:002006	CDS	22939	23268	.	+	0	ID=PMIHGEHA_00433;inference=ab initio prediction:Prodigal:002006;locus_tag=PMIHGEHA_00433;product=hypothetical protein
VCMV01000012.1	Prodigal:002006	CDS	23333	23866	.	-	0	ID=PMIHGEHA_00434;inference=ab initio prediction:Prodigal:002006;locus_tag=PMIHGEHA_00434;product=hypothetical protein
VCMV01000012.1	Prodigal:002006	CDS	23876	25159	.	+	0	ID=PMIHGEHA_00435;eC_number=1.3.8.-;Name=dmdC_2;db_xref=COG:COG1960;gene=dmdC_2;inference=ab initio prediction:Prodigal:002006,similar to AA sequence:UniProtKB:Q5LLW7;locus_tag=PMIHGEHA_00435;product=3-methylmercaptopropionyl-CoA dehydrogenase
VCMV01000012.1	Prodigal:002006	CDS	25243	25461	.	+	0	ID=PMIHGEHA_00436;inference=ab initio prediction:Prodigal:002006;locus_tag=PMIHGEHA_00436;product=hypothetical protein
VCMV01000012.1	Prodigal:002006	CDS	25582	25956	.	+	0	ID=PMIHGEHA_00437;inference=ab initio prediction:Prodigal:002006;locus_tag=PMIHGEHA_00437;product=hypothetical protein
VCMV01000012.1	Prodigal:002006	CDS	26194	26586	.	+	0	ID=PMIHGEHA_00438;eC_number=1.1.1.108;Name=lcdH_1;db_xref=COG:COG1250;gene=lcdH_1;inference=ab initio prediction:Prodigal:002006,similar to AA sequence:UniProtKB:Q9HTH8;locus_tag=PMIHGEHA_00438;product=L-carnitine dehydrogenase
VCMV01000012.1	Prodigal:002006	CDS	26598	27296	.	+	0	ID=PMIHGEHA_00439;inference=ab initio prediction:Prodigal:002006,similar to AA sequence:ISfinder:ISYps1;locus_tag=PMIHGEHA_00439;product=IS6 family transposase ISYps1
VCMV01000012.1	Prodigal:002006	CDS	27483	28394	.	+	0	ID=PMIHGEHA_00440;eC_number=3.1.2.6;Name=gloB_1;gene=gloB_1;inference=ab initio prediction:Prodigal:002006,protein motif:HAMAP:MF_01374;locus_tag=PMIHGEHA_00440;product=Hydroxyacylglutathione hydrolase
VCMV01000012.1	Prodigal:002006	CDS	28638	29255	.	-	0	ID=PMIHGEHA_00441;inference=ab initio prediction:Prodigal:002006;locus_tag=PMIHGEHA_00441;product=hypothetical protein
VCMV01000012.1	Prodigal:002006	CDS	29632	30555	.	-	0	ID=PMIHGEHA_00442;eC_number=2.4.2.19;Name=nadC;db_xref=COG:COG0157;gene=nadC;inference=ab initio prediction:Prodigal:002006,similar to AA sequence:UniProtKB:P39666;locus_tag=PMIHGEHA_00442;product=putative nicotinate-nucleotide pyrophosphorylase [carboxylating]
VCMV01000012.1	Prodigal:002006	CDS	30552	32153	.	-	0	ID=PMIHGEHA_00443;eC_number=1.4.3.16;Name=nadB;db_xref=COG:COG0029;gene=nadB;inference=ab initio prediction:Prodigal:002006,similar to AA sequence:UniProtKB:P10902;locus_tag=PMIHGEHA_00443;product=L-aspartate oxidase
VCMV01000012.1	Prodigal:002006	CDS	32162	33160	.	-	0	ID=PMIHGEHA_00444;eC_number=2.5.1.72;Name=nadA;db_xref=COG:COG0379;gene=nadA;inference=ab initio prediction:Prodigal:002006,similar to AA sequence:UniProtKB:Q9X1X7;locus_tag=PMIHGEHA_00444;product=Quinolinate synthase A
VCMV01000012.1	Prodigal:002006	CDS	33278	34189	.	-	0	ID=PMIHGEHA_00445;inference=ab initio prediction:Prodigal:002006;locus_tag=PMIHGEHA_00445;product=hypothetical protein
VCMV01000012.1	Prodigal:002006	CDS	34772	35377	.	+	0	ID=PMIHGEHA_00446;eC_number=1.5.1.42;Name=sfnF;db_xref=COG:COG0431;gene=sfnF;inference=ab initio prediction:Prodigal:002006,similar to AA sequence:UniProtKB:Q3K9A2;locus_tag=PMIHGEHA_00446;product=NADH-dependent FMN reductase SfnF
VCMV01000012.1	Prodigal:002006	CDS	35374	36177	.	+	0	ID=PMIHGEHA_00447;Name=ssuC_2;db_xref=COG:COG0600;gene=ssuC_2;inference=ab initio prediction:Prodigal:002006,similar to AA sequence:UniProtKB:P75851;locus_tag=PMIHGEHA_00447;product=Putative aliphatic sulfonates transport permease protein SsuC
VCMV01000012.1	Prodigal:002006	CDS	36181	37038	.	+	0	ID=PMIHGEHA_00448;eC_number=3.6.3.-;Name=ssuB_3;db_xref=COG:COG1116;gene=ssuB_3;inference=ab initio prediction:Prodigal:002006,similar to AA sequence:UniProtKB:Q8NR42;locus_tag=PMIHGEHA_00448;product=Aliphatic sulfonates import ATP-binding protein SsuB
VCMV01000012.1	Prodigal:002006	CDS	37055	38158	.	+	0	ID=PMIHGEHA_00449;eC_number=1.14.14.5;Name=ssuD_2;db_xref=COG:COG2141;gene=ssuD_2;inference=ab initio prediction:Prodigal:002006,similar to AA sequence:UniProtKB:P40402;locus_tag=PMIHGEHA_00449;product=Alkanesulfonate monooxygenase
VCMV01000012.1	Prodigal:002006	CDS	38170	39129	.	+	0	ID=PMIHGEHA_00450;Name=ssuA_2;gene=ssuA_2;inference=ab initio prediction:Prodigal:002006,similar to AA sequence:UniProtKB:P75853;locus_tag=PMIHGEHA_00450;product=Putative aliphatic sulfonates-binding protein
VCMV01000012.1	Prodigal:002006	CDS	39208	39711	.	+	0	ID=PMIHGEHA_00451;inference=ab initio prediction:Prodigal:002006;locus_tag=PMIHGEHA_00451;product=hypothetical protein
VCMV01000012.1	Prodigal:002006	CDS	39762	40283	.	+	0	ID=PMIHGEHA_00452;inference=ab initio prediction:Prodigal:002006;locus_tag=PMIHGEHA_00452;product=hypothetical protein
VCMV01000012.1	Prodigal:002006	CDS	40583	40975	.	-	0	ID=PMIHGEHA_00453;inference=ab initio prediction:Prodigal:002006;locus_tag=PMIHGEHA_00453;product=hypothetical protein
VCMV01000012.1	Prodigal:002006	CDS	41644	42507	.	+	0	ID=PMIHGEHA_00454;eC_number=3.5.1.10;Name=purU;db_xref=COG:COG0788;gene=purU;inference=ab initio prediction:Prodigal:002006,similar to AA sequence:UniProtKB:P9WHM3;locus_tag=PMIHGEHA_00454;product=Formyltetrahydrofolate deformylase
VCMV01000012.1	Prodigal:002006	CDS	42668	43360	.	-	0	ID=PMIHGEHA_00455;inference=ab initio prediction:Prodigal:002006;locus_tag=PMIHGEHA_00455;product=hypothetical protein
VCMV01000012.1	Prodigal:002006	CDS	43392	43772	.	-	0	ID=PMIHGEHA_00456;inference=ab initio prediction:Prodigal:002006;locus_tag=PMIHGEHA_00456;product=hypothetical protein
VCMV01000012.1	Prodigal:002006	CDS	43894	46926	.	-	0	ID=PMIHGEHA_00457;inference=ab initio prediction:Prodigal:002006;locus_tag=PMIHGEHA_00457;product=hypothetical protein
VCMV01000012.1	Prodigal:002006	CDS	47916	48212	.	-	0	ID=PMIHGEHA_00458;inference=ab initio prediction:Prodigal:002006;locus_tag=PMIHGEHA_00458;product=hypothetical protein
VCMV01000012.1	Prodigal:002006	CDS	50202	51773	.	+	0	ID=PMIHGEHA_00459;inference=ab initio prediction:Prodigal:002006;locus_tag=PMIHGEHA_00459;product=hypothetical protein
VCMV01000012.1	Prodigal:002006	CDS	51780	52034	.	-	0	ID=PMIHGEHA_00460;inference=ab initio prediction:Prodigal:002006;locus_tag=PMIHGEHA_00460;product=hypothetical protein
VCMV01000012.1	Prodigal:002006	CDS	52612	53019	.	-	0	ID=PMIHGEHA_00461;eC_number=3.1.-.-;Name=vapC;gene=vapC;inference=ab initio prediction:Prodigal:002006,protein motif:HAMAP:MF_00265;locus_tag=PMIHGEHA_00461;product=tRNA(fMet)-specific endonuclease VapC
VCMV01000012.1	Prodigal:002006	CDS	53009	53239	.	-	0	ID=PMIHGEHA_00462;inference=ab initio prediction:Prodigal:002006;locus_tag=PMIHGEHA_00462;product=hypothetical protein
VCMV01000012.1	Prodigal:002006	CDS	53807	54052	.	+	0	ID=PMIHGEHA_00463;inference=ab initio prediction:Prodigal:002006;locus_tag=PMIHGEHA_00463;product=hypothetical protein
VCMV01000012.1	Prodigal:002006	CDS	54049	54444	.	+	0	ID=PMIHGEHA_00464;inference=ab initio prediction:Prodigal:002006;locus_tag=PMIHGEHA_00464;product=hypothetical protein
VCMV01000012.1	Prodigal:002006	CDS	54520	54765	.	-	0	ID=PMIHGEHA_00465;inference=ab initio prediction:Prodigal:002006;locus_tag=PMIHGEHA_00465;product=hypothetical protein
VCMV01000012.1	Prodigal:002006	CDS	54890	55108	.	-	0	ID=PMIHGEHA_00466;inference=ab initio prediction:Prodigal:002006;locus_tag=PMIHGEHA_00466;product=hypothetical protein
VCMV01000012.1	Prodigal:002006	CDS	55220	55720	.	-	0	ID=PMIHGEHA_00467;inference=ab initio prediction:Prodigal:002006;locus_tag=PMIHGEHA_00467;product=hypothetical protein
VCMV01000012.1	Prodigal:002006	CDS	56017	56703	.	+	0	ID=PMIHGEHA_00468;inference=ab initio prediction:Prodigal:002006;locus_tag=PMIHGEHA_00468;product=hypothetical protein
VCMV01000012.1	Prodigal:002006	CDS	56843	57499	.	+	0	ID=PMIHGEHA_00469;inference=ab initio prediction:Prodigal:002006;locus_tag=PMIHGEHA_00469;product=hypothetical protein
VCMV01000012.1	Prodigal:002006	CDS	57597	57848	.	-	0	ID=PMIHGEHA_00470;inference=ab initio prediction:Prodigal:002006;locus_tag=PMIHGEHA_00470;product=hypothetical protein
VCMV01000012.1	Prodigal:002006	CDS	58027	58404	.	+	0	ID=PMIHGEHA_00471;inference=ab initio prediction:Prodigal:002006;locus_tag=PMIHGEHA_00471;product=hypothetical protein
VCMV01000012.1	Prodigal:002006	CDS	58444	58938	.	-	0	ID=PMIHGEHA_00472;inference=ab initio prediction:Prodigal:002006;locus_tag=PMIHGEHA_00472;product=hypothetical protein
VCMV01000012.1	Prodigal:002006	CDS	59165	60118	.	-	0	ID=PMIHGEHA_00473;Name=clpB_1;gene=clpB_1;inference=ab initio prediction:Prodigal:002006,similar to AA sequence:UniProtKB:Q9Z6E4;locus_tag=PMIHGEHA_00473;product=Chaperone protein ClpB
VCMV01000012.1	Prodigal:002006	CDS	60655	61149	.	+	0	ID=PMIHGEHA_00474;inference=ab initio prediction:Prodigal:002006;locus_tag=PMIHGEHA_00474;product=hypothetical protein
VCMV01000012.1	Prodigal:002006	CDS	61248	62153	.	-	0	ID=PMIHGEHA_00475;inference=ab initio prediction:Prodigal:002006;locus_tag=PMIHGEHA_00475;product=hypothetical protein
VCMV01000012.1	Prodigal:002006	CDS	62688	63917	.	-	0	ID=PMIHGEHA_00476;inference=ab initio prediction:Prodigal:002006;locus_tag=PMIHGEHA_00476;product=hypothetical protein
VCMV01000012.1	Prodigal:002006	CDS	64254	65141	.	-	0	ID=PMIHGEHA_00477;eC_number=5.3.3.17;Name=phzF_1;gene=phzF_1;inference=ab initio prediction:Prodigal:002006,similar to AA sequence:UniProtKB:Q51792;locus_tag=PMIHGEHA_00477;product=Trans-2%2C3-dihydro-3-hydroxyanthranilate isomerase
VCMV01000012.1	Prodigal:002006	CDS	65470	65946	.	-	0	ID=PMIHGEHA_00478;inference=ab initio prediction:Prodigal:002006;locus_tag=PMIHGEHA_00478;product=hypothetical protein
VCMV01000012.1	Prodigal:002006	CDS	65943	67172	.	-	0	ID=PMIHGEHA_00479;Name=nepI_1;db_xref=COG:COG2814;gene=nepI_1;inference=ab initio prediction:Prodigal:002006,similar to AA sequence:UniProtKB:P0ADL1;locus_tag=PMIHGEHA_00479;product=Purine ribonucleoside efflux pump NepI
VCMV01000012.1	Prodigal:002006	CDS	67259	67492	.	-	0	ID=PMIHGEHA_00480;db_xref=COG:COG1073;inference=ab initio prediction:Prodigal:002006,similar to AA sequence:UniProtKB:Q01609;locus_tag=PMIHGEHA_00480;product=putative protein
VCMV01000012.1	Prodigal:002006	CDS	67510	68313	.	-	0	ID=PMIHGEHA_00481;db_xref=COG:COG1073;inference=ab initio prediction:Prodigal:002006,similar to AA sequence:UniProtKB:Q01609;locus_tag=PMIHGEHA_00481;product=putative protein
VCMV01000012.1	Prodigal:002006	CDS	68496	69389	.	+	0	ID=PMIHGEHA_00482;Name=pgrR_2;gene=pgrR_2;inference=ab initio prediction:Prodigal:002006,similar to AA sequence:UniProtKB:P77333;locus_tag=PMIHGEHA_00482;product=HTH-type transcriptional regulator PgrR
VCMV01000078.1	Prodigal:002006	CDS	1052	2305	.	+	0	ID=PMIHGEHA_00483;inference=ab initio prediction:Prodigal:002006;locus_tag=PMIHGEHA_00483;product=hypothetical protein
VCMV01000078.1	Prodigal:002006	CDS	2379	3005	.	-	0	ID=PMIHGEHA_00484;inference=ab initio prediction:Prodigal:002006;locus_tag=PMIHGEHA_00484;product=hypothetical protein
VCMV01000078.1	Prodigal:002006	CDS	3074	3589	.	-	0	ID=PMIHGEHA_00485;eC_number=1.3.7.9;Name=hcrC;gene=hcrC;inference=ab initio prediction:Prodigal:002006,similar to AA sequence:UniProtKB:O33818;locus_tag=PMIHGEHA_00485;product=4-hydroxybenzoyl-CoA reductase subunit gamma
VCMV01000078.1	Prodigal:002006	CDS	3586	6351	.	-	0	ID=PMIHGEHA_00486;inference=ab initio prediction:Prodigal:002006;locus_tag=PMIHGEHA_00486;product=hypothetical protein
VCMV01000078.1	Prodigal:002006	CDS	7165	8562	.	-	0	ID=PMIHGEHA_00487;inference=ab initio prediction:Prodigal:002006;locus_tag=PMIHGEHA_00487;product=hypothetical protein
VCMV01000078.1	Prodigal:002006	CDS	8584	9222	.	-	0	ID=PMIHGEHA_00488;inference=ab initio prediction:Prodigal:002006;locus_tag=PMIHGEHA_00488;product=hypothetical protein
VCMV01000078.1	Prodigal:002006	CDS	9506	9847	.	-	0	ID=PMIHGEHA_00489;inference=ab initio prediction:Prodigal:002006;locus_tag=PMIHGEHA_00489;product=hypothetical protein
VCMV01000078.1	Prodigal:002006	CDS	10456	11208	.	+	0	ID=PMIHGEHA_00490;eC_number=5.1.99.5;Name=hyuE_1;gene=hyuE_1;inference=ab initio prediction:Prodigal:002006,similar to AA sequence:UniProtKB:Q00924;locus_tag=PMIHGEHA_00490;product=Hydantoin racemase
VCMV01000078.1	Prodigal:002006	CDS	11249	12832	.	+	0	ID=PMIHGEHA_00491;Name=hbpA_2;db_xref=COG:COG0747;gene=hbpA_2;inference=ab initio prediction:Prodigal:002006,similar to AA sequence:UniProtKB:P33950;locus_tag=PMIHGEHA_00491;product=Heme-binding protein A
VCMV01000078.1	Prodigal:002006	CDS	12896	13888	.	+	0	ID=PMIHGEHA_00492;Name=dppB_2;db_xref=COG:COG0601;gene=dppB_2;inference=ab initio prediction:Prodigal:002006,similar to AA sequence:UniProtKB:P0AEF8;locus_tag=PMIHGEHA_00492;product=Dipeptide transport system permease protein DppB
VCMV01000078.1	Prodigal:002006	CDS	13878	14834	.	+	0	ID=PMIHGEHA_00493;Name=dppC_2;db_xref=COG:COG1173;gene=dppC_2;inference=ab initio prediction:Prodigal:002006,similar to AA sequence:UniProtKB:P0AEG1;locus_tag=PMIHGEHA_00493;product=Dipeptide transport system permease protein DppC
VCMV01000078.1	Prodigal:002006	CDS	14848	16047	.	+	0	ID=PMIHGEHA_00494;eC_number=3.5.4.42;Name=atzC_1;gene=atzC_1;inference=ab initio prediction:Prodigal:002006,similar to AA sequence:UniProtKB:O52063;locus_tag=PMIHGEHA_00494;product=N-isopropylammelide isopropyl amidohydrolase
VCMV01000078.1	Prodigal:002006	CDS	16047	17567	.	+	0	ID=PMIHGEHA_00495;eC_number=3.5.4.32;db_xref=COG:COG0402;inference=ab initio prediction:Prodigal:002006,similar to AA sequence:UniProtKB:Q9I6Z0;locus_tag=PMIHGEHA_00495;product=8-oxoguanine deaminase
VCMV01000078.1	Prodigal:002006	CDS	17564	18607	.	+	0	ID=PMIHGEHA_00496;Name=oppD_2;db_xref=COG:COG0444;gene=oppD_2;inference=ab initio prediction:Prodigal:002006,similar to AA sequence:UniProtKB:P24136;locus_tag=PMIHGEHA_00496;product=Oligopeptide transport ATP-binding protein OppD
VCMV01000078.1	Prodigal:002006	CDS	18591	19604	.	+	0	ID=PMIHGEHA_00497;Name=ddpF_1;db_xref=COG:COG1124;gene=ddpF_1;inference=ab initio prediction:Prodigal:002006,similar to AA sequence:UniProtKB:P77622;locus_tag=PMIHGEHA_00497;product=putative D%2CD-dipeptide transport ATP-binding protein DdpF
VCMV01000078.1	Prodigal:002006	CDS	19903	20622	.	-	0	ID=PMIHGEHA_00498;Name=nanR_1;gene=nanR_1;inference=ab initio prediction:Prodigal:002006,protein motif:HAMAP:MF_01236;locus_tag=PMIHGEHA_00498;product=HTH-type transcriptional repressor NanR
VCMV01000078.1	Prodigal:002006	CDS	20619	21404	.	-	0	ID=PMIHGEHA_00499;eC_number=5.1.99.5;Name=hyuE_2;gene=hyuE_2;inference=ab initio prediction:Prodigal:002006,similar to AA sequence:UniProtKB:Q00924;locus_tag=PMIHGEHA_00499;product=Hydantoin racemase
VCMV01000078.1	Prodigal:002006	CDS	21423	22145	.	-	0	ID=PMIHGEHA_00500;Name=livF_1;db_xref=COG:COG0410;gene=livF_1;inference=ab initio prediction:Prodigal:002006,similar to AA sequence:UniProtKB:P22731;locus_tag=PMIHGEHA_00500;product=High-affinity branched-chain amino acid transport ATP-binding protein LivF
VCMV01000078.1	Prodigal:002006	CDS	22149	22928	.	-	0	ID=PMIHGEHA_00501;eC_number=3.6.3.-;Name=lptB_1;db_xref=COG:COG1137;gene=lptB_1;inference=ab initio prediction:Prodigal:002006,similar to AA sequence:UniProtKB:P45073;locus_tag=PMIHGEHA_00501;product=Lipopolysaccharide export system ATP-binding protein LptB
VCMV01000078.1	Prodigal:002006	CDS	22933	23907	.	-	0	ID=PMIHGEHA_00502;inference=ab initio prediction:Prodigal:002006;locus_tag=PMIHGEHA_00502;product=hypothetical protein
VCMV01000078.1	Prodigal:002006	CDS	23912	24778	.	-	0	ID=PMIHGEHA_00503;Name=livH_1;db_xref=COG:COG0559;gene=livH_1;inference=ab initio prediction:Prodigal:002006,similar to AA sequence:UniProtKB:P0AEX7;locus_tag=PMIHGEHA_00503;product=High-affinity branched-chain amino acid transport system permease protein LivH
VCMV01000078.1	Prodigal:002006	CDS	24849	26051	.	-	0	ID=PMIHGEHA_00504;Name=livJ;db_xref=COG:COG0683;gene=livJ;inference=ab initio prediction:Prodigal:002006,similar to AA sequence:UniProtKB:P0AD96;locus_tag=PMIHGEHA_00504;product=Leu/Ile/Val-binding protein
VCMV01000078.1	Prodigal:002006	CDS	26715	27746	.	+	0	ID=PMIHGEHA_00505;Name=yhdW_1;gene=yhdW_1;inference=ab initio prediction:Prodigal:002006,similar to AA sequence:UniProtKB:P45766;locus_tag=PMIHGEHA_00505;product=Putative amino-acid ABC transporter-binding protein YhdW
VCMV01000078.1	Prodigal:002006	CDS	27817	28986	.	+	0	ID=PMIHGEHA_00506;inference=ab initio prediction:Prodigal:002006;locus_tag=PMIHGEHA_00506;product=hypothetical protein
VCMV01000078.1	Prodigal:002006	CDS	28991	30085	.	+	0	ID=PMIHGEHA_00507;Name=yhdY_1;db_xref=COG:COG0765;gene=yhdY_1;inference=ab initio prediction:Prodigal:002006,similar to AA sequence:UniProtKB:P45768;locus_tag=PMIHGEHA_00507;product=Inner membrane amino-acid ABC transporter permease protein YhdY
VCMV01000078.1	Prodigal:002006	CDS	30078	31526	.	+	0	ID=PMIHGEHA_00508;eC_number=3.5.4.31;Name=dadD;gene=dadD;inference=ab initio prediction:Prodigal:002006,protein motif:HAMAP:MF_01281;locus_tag=PMIHGEHA_00508;product=5'-deoxyadenosine deaminase
VCMV01000078.1	Prodigal:002006	CDS	31366	32085	.	-	0	ID=PMIHGEHA_00509;inference=ab initio prediction:Prodigal:002006;locus_tag=PMIHGEHA_00509;product=hypothetical protein
VCMV01000078.1	Prodigal:002006	CDS	32165	33319	.	-	0	ID=PMIHGEHA_00510;eC_number=1.4.99.6;Name=dauA_1;gene=dauA_1;inference=ab initio prediction:Prodigal:002006,similar to AA sequence:UniProtKB:Q9HXE3;locus_tag=PMIHGEHA_00510;product=FAD-dependent catabolic D-arginine dehydrogenase DauA
VCMV01000078.1	Prodigal:002006	CDS	33368	34507	.	-	0	ID=PMIHGEHA_00511;inference=ab initio prediction:Prodigal:002006;locus_tag=PMIHGEHA_00511;product=hypothetical protein
VCMV01000078.1	Prodigal:002006	CDS	34504	35565	.	-	0	ID=PMIHGEHA_00512;eC_number=7.4.2.10;Name=gsiA_1;db_xref=COG:COG1123;gene=gsiA_1;inference=ab initio prediction:Prodigal:002006,similar to AA sequence:UniProtKB:P75796;locus_tag=PMIHGEHA_00512;product=Glutathione import ATP-binding protein GsiA
VCMV01000079.1	Prodigal:002006	CDS	215	370	.	-	0	ID=PMIHGEHA_00513;inference=ab initio prediction:Prodigal:002006;locus_tag=PMIHGEHA_00513;product=hypothetical protein
VCMV01000079.1	Prodigal:002006	CDS	457	1809	.	+	0	ID=PMIHGEHA_00514;eC_number=5.4.3.8;Name=hemL_1;db_xref=COG:COG0001;gene=hemL_1;inference=ab initio prediction:Prodigal:002006,similar to AA sequence:UniProtKB:P48247;locus_tag=PMIHGEHA_00514;product=Glutamate-1-semialdehyde 2%2C1-aminomutase
VCMV01000079.1	Prodigal:002006	CDS	1847	3337	.	+	0	ID=PMIHGEHA_00515;inference=ab initio prediction:Prodigal:002006;locus_tag=PMIHGEHA_00515;product=hypothetical protein
VCMV01000079.1	Prodigal:002006	CDS	3355	4290	.	-	0	ID=PMIHGEHA_00516;eC_number=2.7.1.15;Name=RBKS_2;gene=RBKS_2;inference=ab initio prediction:Prodigal:002006,protein motif:HAMAP:MF_01987;locus_tag=PMIHGEHA_00516;product=Ribokinase
VCMV01000079.1	Prodigal:002006	CDS	4278	5375	.	-	0	ID=PMIHGEHA_00517;eC_number=7.5.2.-;Name=msmX_2;db_xref=COG:COG3839;gene=msmX_2;inference=ab initio prediction:Prodigal:002006,similar to AA sequence:UniProtKB:P94360;locus_tag=PMIHGEHA_00517;product=Oligosaccharides import ATP-binding protein MsmX
VCMV01000079.1	Prodigal:002006	CDS	5375	6889	.	-	0	ID=PMIHGEHA_00518;eC_number=4.3.2.1;Name=argH_1;db_xref=COG:COG0165;gene=argH_1;inference=ab initio prediction:Prodigal:002006,similar to AA sequence:UniProtKB:Q5SLL0;locus_tag=PMIHGEHA_00518;product=Argininosuccinate lyase
VCMV01000079.1	Prodigal:002006	CDS	6892	7749	.	-	0	ID=PMIHGEHA_00519;Name=araQ_1;db_xref=COG:COG0395;gene=araQ_1;inference=ab initio prediction:Prodigal:002006,similar to AA sequence:UniProtKB:P94530;locus_tag=PMIHGEHA_00519;product=L-arabinose transport system permease protein AraQ
VCMV01000079.1	Prodigal:002006	CDS	7749	8666	.	-	0	ID=PMIHGEHA_00520;Name=lacF_1;gene=lacF_1;inference=ab initio prediction:Prodigal:002006,similar to AA sequence:UniProtKB:P29823;locus_tag=PMIHGEHA_00520;product=Lactose transport system permease protein LacF
VCMV01000079.1	Prodigal:002006	CDS	8677	9930	.	-	0	ID=PMIHGEHA_00521;Name=ugpB_1;db_xref=COG:COG1653;gene=ugpB_1;inference=ab initio prediction:Prodigal:002006,similar to AA sequence:UniProtKB:P0AG80;locus_tag=PMIHGEHA_00521;product=sn-glycerol-3-phosphate-binding periplasmic protein UgpB
VCMV01000079.1	Prodigal:002006	CDS	10148	11374	.	+	0	ID=PMIHGEHA_00522;Name=nagC_1;db_xref=COG:COG1940;gene=nagC_1;inference=ab initio prediction:Prodigal:002006,similar to AA sequence:UniProtKB:P0AF20;locus_tag=PMIHGEHA_00522;product=N-acetylglucosamine repressor
VCMV01000079.1	Prodigal:002006	CDS	11398	13827	.	+	0	ID=PMIHGEHA_00523;eC_number=3.5.1.115;Name=mca;gene=mca;inference=ab initio prediction:Prodigal:002006,protein motif:HAMAP:MF_01482;locus_tag=PMIHGEHA_00523;product=Mycothiol S-conjugate amidase
VCMV01000079.1	Prodigal:002006	CDS	14040	16940	.	+	0	ID=PMIHGEHA_00524;eC_number=2.4.1.129;Name=mtgA_2;gene=mtgA_2;inference=ab initio prediction:Prodigal:002006,protein motif:HAMAP:MF_00766;locus_tag=PMIHGEHA_00524;product=Biosynthetic peptidoglycan transglycosylase
VCMV01000079.1	Prodigal:002006	CDS	16940	17980	.	+	0	ID=PMIHGEHA_00525;inference=ab initio prediction:Prodigal:002006;locus_tag=PMIHGEHA_00525;product=hypothetical protein
VCMV01000079.1	Prodigal:002006	CDS	18041	18691	.	-	0	ID=PMIHGEHA_00526;inference=ab initio prediction:Prodigal:002006;locus_tag=PMIHGEHA_00526;product=hypothetical protein
VCMV01000079.1	Prodigal:002006	CDS	18829	19539	.	+	0	ID=PMIHGEHA_00527;inference=ab initio prediction:Prodigal:002006;locus_tag=PMIHGEHA_00527;product=hypothetical protein
VCMV01000079.1	Prodigal:002006	CDS	19820	20668	.	+	0	ID=PMIHGEHA_00528;eC_number=3.4.11.5;Name=pip_1;gene=pip_1;inference=ab initio prediction:Prodigal:002006,similar to AA sequence:UniProtKB:O32449;locus_tag=PMIHGEHA_00528;product=Proline iminopeptidase
VCMV01000079.1	Prodigal:002006	CDS	20678	22495	.	+	0	ID=PMIHGEHA_00529;eC_number=3.4.14.-;Name=dapb3;gene=dapb3;inference=ab initio prediction:Prodigal:002006,similar to AA sequence:UniProtKB:V5YMB3;locus_tag=PMIHGEHA_00529;product=Dipeptidyl aminopeptidase BIII
VCMV01000079.1	Prodigal:002006	CDS	22521	23966	.	+	0	ID=PMIHGEHA_00530;eC_number=3.5.1.-;Name=abgB_1;db_xref=COG:COG1473;gene=abgB_1;inference=ab initio prediction:Prodigal:002006,similar to AA sequence:UniProtKB:P76052;locus_tag=PMIHGEHA_00530;product=p-aminobenzoyl-glutamate hydrolase subunit B
VCMV01000079.1	Prodigal:002006	CDS	24019	25641	.	+	0	ID=PMIHGEHA_00531;Name=ddpA_1;db_xref=COG:COG0747;gene=ddpA_1;inference=ab initio prediction:Prodigal:002006,similar to AA sequence:UniProtKB:P76128;locus_tag=PMIHGEHA_00531;product=putative D%2CD-dipeptide-binding periplasmic protein DdpA
VCMV01000079.1	Prodigal:002006	CDS	25652	26722	.	+	0	ID=PMIHGEHA_00532;Name=dppB_3;db_xref=COG:COG0601;gene=dppB_3;inference=ab initio prediction:Prodigal:002006,similar to AA sequence:UniProtKB:P0AEF8;locus_tag=PMIHGEHA_00532;product=Dipeptide transport system permease protein DppB
VCMV01000079.1	Prodigal:002006	CDS	26731	27657	.	+	0	ID=PMIHGEHA_00533;Name=ddpC_1;db_xref=COG:COG1173;gene=ddpC_1;inference=ab initio prediction:Prodigal:002006,similar to AA sequence:UniProtKB:P77463;locus_tag=PMIHGEHA_00533;product=putative D%2CD-dipeptide transport system permease protein DdpC
VCMV01000079.1	Prodigal:002006	CDS	27650	28516	.	+	0	ID=PMIHGEHA_00534;Name=oppD_3;db_xref=COG:COG0444;gene=oppD_3;inference=ab initio prediction:Prodigal:002006,similar to AA sequence:UniProtKB:P24136;locus_tag=PMIHGEHA_00534;product=Oligopeptide transport ATP-binding protein OppD
VCMV01000079.1	Prodigal:002006	CDS	28513	29313	.	+	0	ID=PMIHGEHA_00535;Name=oppF_1;db_xref=COG:COG4608;gene=oppF_1;inference=ab initio prediction:Prodigal:002006,similar to AA sequence:UniProtKB:P24137;locus_tag=PMIHGEHA_00535;product=Oligopeptide transport ATP-binding protein OppF
VCMV01000079.1	Prodigal:002006	CDS	29310	30329	.	+	0	ID=PMIHGEHA_00536;inference=ab initio prediction:Prodigal:002006;locus_tag=PMIHGEHA_00536;product=hypothetical protein
VCMV01000079.1	Prodigal:002006	CDS	30352	31746	.	+	0	ID=PMIHGEHA_00537;inference=ab initio prediction:Prodigal:002006;locus_tag=PMIHGEHA_00537;product=hypothetical protein
VCMV01000079.1	Prodigal:002006	CDS	31701	32648	.	-	0	ID=PMIHGEHA_00538;Name=yjiE;gene=yjiE;inference=ab initio prediction:Prodigal:002006,similar to AA sequence:UniProtKB:P39376;locus_tag=PMIHGEHA_00538;product=HTH-type transcriptional regulator YjiE
VCMV01000079.1	Prodigal:002006	CDS	32912	33835	.	+	0	ID=PMIHGEHA_00539;inference=ab initio prediction:Prodigal:002006;locus_tag=PMIHGEHA_00539;product=hypothetical protein
VCMV01000079.1	Prodigal:002006	CDS	34359	34895	.	+	0	ID=PMIHGEHA_00540;inference=ab initio prediction:Prodigal:002006;locus_tag=PMIHGEHA_00540;product=hypothetical protein
VCMV01000079.1	Prodigal:002006	CDS	34974	35594	.	+	0	ID=PMIHGEHA_00541;eC_number=2.1.1.144;Name=tam_1;gene=tam_1;inference=ab initio prediction:Prodigal:002006,protein motif:HAMAP:MF_00560;locus_tag=PMIHGEHA_00541;product=Trans-aconitate 2-methyltransferase
VCMV01000079.1	Prodigal:002006	CDS	35730	36533	.	-	0	ID=PMIHGEHA_00542;inference=ab initio prediction:Prodigal:002006;locus_tag=PMIHGEHA_00542;product=hypothetical protein
VCMV01000079.1	Prodigal:002006	CDS	36877	37503	.	+	0	ID=PMIHGEHA_00543;inference=ab initio prediction:Prodigal:002006;locus_tag=PMIHGEHA_00543;product=hypothetical protein
VCMV01000079.1	Prodigal:002006	CDS	37500	38303	.	-	0	ID=PMIHGEHA_00544;eC_number=3.6.1.41;Name=apaH;gene=apaH;inference=ab initio prediction:Prodigal:002006,protein motif:HAMAP:MF_00199;locus_tag=PMIHGEHA_00544;product=Bis(5'-nucleosyl)-tetraphosphatase%2C symmetrical
VCMV01000079.1	Prodigal:002006	CDS	38622	39467	.	+	0	ID=PMIHGEHA_00545;inference=ab initio prediction:Prodigal:002006;locus_tag=PMIHGEHA_00545;product=hypothetical protein
VCMV01000079.1	Prodigal:002006	CDS	39849	40997	.	+	0	ID=PMIHGEHA_00546;inference=ab initio prediction:Prodigal:002006;locus_tag=PMIHGEHA_00546;product=hypothetical protein
VCMV01000079.1	Prodigal:002006	CDS	41090	42820	.	+	0	ID=PMIHGEHA_00547;inference=ab initio prediction:Prodigal:002006;locus_tag=PMIHGEHA_00547;product=hypothetical protein
VCMV01000079.1	Prodigal:002006	CDS	42817	44124	.	+	0	ID=PMIHGEHA_00548;inference=ab initio prediction:Prodigal:002006;locus_tag=PMIHGEHA_00548;product=hypothetical protein
VCMV01000079.1	Prodigal:002006	CDS	44195	44602	.	-	0	ID=PMIHGEHA_00549;inference=ab initio prediction:Prodigal:002006;locus_tag=PMIHGEHA_00549;product=hypothetical protein
VCMV01000079.1	Prodigal:002006	CDS	44956	45363	.	+	0	ID=PMIHGEHA_00550;inference=ab initio prediction:Prodigal:002006;locus_tag=PMIHGEHA_00550;product=hypothetical protein
VCMV01000079.1	Prodigal:002006	CDS	45472	46134	.	-	0	ID=PMIHGEHA_00551;Name=resA;gene=resA;inference=ab initio prediction:Prodigal:002006,protein motif:HAMAP:MF_01319;locus_tag=PMIHGEHA_00551;product=Thiol-disulfide oxidoreductase ResA
VCMV01000079.1	Prodigal:002006	CDS	46162	49158	.	-	0	ID=PMIHGEHA_00552;inference=ab initio prediction:Prodigal:002006;locus_tag=PMIHGEHA_00552;product=hypothetical protein
VCMV01000079.1	Prodigal:002006	CDS	49277	49627	.	+	0	ID=PMIHGEHA_00553;inference=ab initio prediction:Prodigal:002006;locus_tag=PMIHGEHA_00553;product=hypothetical protein
VCMV01000079.1	Prodigal:002006	CDS	49546	50367	.	-	0	ID=PMIHGEHA_00554;eC_number=3.1.11.2;Name=xthA_1;db_xref=COG:COG0708;gene=xthA_1;inference=ab initio prediction:Prodigal:002006,similar to AA sequence:UniProtKB:P09030;locus_tag=PMIHGEHA_00554;product=Exodeoxyribonuclease III
VCMV01000079.1	Prodigal:002006	CDS	50581	51159	.	+	0	ID=PMIHGEHA_00555;inference=ab initio prediction:Prodigal:002006;locus_tag=PMIHGEHA_00555;product=hypothetical protein
VCMV01000079.1	Prodigal:002006	CDS	51232	51966	.	+	0	ID=PMIHGEHA_00556;inference=ab initio prediction:Prodigal:002006;locus_tag=PMIHGEHA_00556;product=hypothetical protein
VCMV01000079.1	Prodigal:002006	CDS	52038	53306	.	-	0	ID=PMIHGEHA_00557;inference=ab initio prediction:Prodigal:002006;locus_tag=PMIHGEHA_00557;product=hypothetical protein
VCMV01000079.1	Prodigal:002006	CDS	53528	53950	.	-	0	ID=PMIHGEHA_00558;inference=ab initio prediction:Prodigal:002006;locus_tag=PMIHGEHA_00558;product=hypothetical protein
VCMV01000079.1	Prodigal:002006	CDS	54298	54891	.	+	0	ID=PMIHGEHA_00559;inference=ab initio prediction:Prodigal:002006;locus_tag=PMIHGEHA_00559;product=hypothetical protein
VCMV01000079.1	Prodigal:002006	CDS	54988	55968	.	-	0	ID=PMIHGEHA_00560;inference=ab initio prediction:Prodigal:002006;locus_tag=PMIHGEHA_00560;product=hypothetical protein
VCMV01000079.1	Prodigal:002006	CDS	56223	57977	.	-	0	ID=PMIHGEHA_00561;inference=ab initio prediction:Prodigal:002006;locus_tag=PMIHGEHA_00561;product=hypothetical protein
VCMV01000079.1	Prodigal:002006	CDS	58425	59807	.	+	0	ID=PMIHGEHA_00562;inference=ab initio prediction:Prodigal:002006;locus_tag=PMIHGEHA_00562;product=hypothetical protein
VCMV01000079.1	Prodigal:002006	CDS	59810	60628	.	+	0	ID=PMIHGEHA_00563;Name=qmcA_1;db_xref=COG:COG0330;gene=qmcA_1;inference=ab initio prediction:Prodigal:002006,similar to AA sequence:UniProtKB:P0AA53;locus_tag=PMIHGEHA_00563;product=Protein QmcA
VCMV01000079.1	Prodigal:002006	CDS	60672	61919	.	-	0	ID=PMIHGEHA_00564;eC_number=2.4.1.317;Name=tylN;gene=tylN;inference=ab initio prediction:Prodigal:002006,similar to AA sequence:UniProtKB:O70023;locus_tag=PMIHGEHA_00564;product=O-mycaminosyltylonolide 6-deoxyallosyltransferase
VCMV01000079.1	Prodigal:002006	CDS	61941	62582	.	-	0	ID=PMIHGEHA_00565;inference=ab initio prediction:Prodigal:002006;locus_tag=PMIHGEHA_00565;product=hypothetical protein
VCMV01000079.1	Prodigal:002006	CDS	62651	63202	.	-	0	ID=PMIHGEHA_00566;eC_number=2.3.1.-;db_xref=COG:COG1670;inference=ab initio prediction:Prodigal:002006,similar to AA sequence:UniProtKB:Q9HX72;locus_tag=PMIHGEHA_00566;product=Acetyltransferase
VCMV01000079.1	Prodigal:002006	CDS	63630	63938	.	+	0	ID=PMIHGEHA_00567;inference=ab initio prediction:Prodigal:002006;locus_tag=PMIHGEHA_00567;product=hypothetical protein
VCMV01000079.1	Prodigal:002006	CDS	64112	64405	.	+	0	ID=PMIHGEHA_00568;inference=ab initio prediction:Prodigal:002006;locus_tag=PMIHGEHA_00568;product=hypothetical protein
VCMV01000079.1	Prodigal:002006	CDS	64571	64765	.	-	0	ID=PMIHGEHA_00569;inference=ab initio prediction:Prodigal:002006;locus_tag=PMIHGEHA_00569;product=hypothetical protein
VCMV01000079.1	Prodigal:002006	CDS	64808	64990	.	+	0	ID=PMIHGEHA_00570;inference=ab initio prediction:Prodigal:002006;locus_tag=PMIHGEHA_00570;product=hypothetical protein
VCMV01000079.1	Prodigal:002006	CDS	65006	65461	.	+	0	ID=PMIHGEHA_00571;inference=ab initio prediction:Prodigal:002006;locus_tag=PMIHGEHA_00571;product=hypothetical protein
VCMV01000079.1	Prodigal:002006	CDS	66324	66743	.	-	0	ID=PMIHGEHA_00572;inference=ab initio prediction:Prodigal:002006;locus_tag=PMIHGEHA_00572;product=hypothetical protein
VCMV01000079.1	Prodigal:002006	CDS	66774	69650	.	-	0	ID=PMIHGEHA_00573;inference=ab initio prediction:Prodigal:002006;locus_tag=PMIHGEHA_00573;product=hypothetical protein
VCMV01000079.1	Prodigal:002006	CDS	69647	71134	.	-	0	ID=PMIHGEHA_00574;inference=ab initio prediction:Prodigal:002006;locus_tag=PMIHGEHA_00574;product=hypothetical protein
VCMV01000079.1	Prodigal:002006	CDS	71124	72410	.	-	0	ID=PMIHGEHA_00575;Name=xerC_2;gene=xerC_2;inference=ab initio prediction:Prodigal:002006,protein motif:HAMAP:MF_01808;locus_tag=PMIHGEHA_00575;product=Tyrosine recombinase XerC
VCMV01000079.1	Prodigal:002006	CDS	73534	74166	.	+	0	ID=PMIHGEHA_00576;inference=ab initio prediction:Prodigal:002006;locus_tag=PMIHGEHA_00576;product=hypothetical protein
VCMV01000079.1	Prodigal:002006	CDS	74141	74515	.	+	0	ID=PMIHGEHA_00577;inference=ab initio prediction:Prodigal:002006;locus_tag=PMIHGEHA_00577;product=hypothetical protein
VCMV01000079.1	Prodigal:002006	CDS	74769	74966	.	-	0	ID=PMIHGEHA_00578;eC_number=6.3.1.-;Name=yjfC;db_xref=COG:COG0754;gene=yjfC;inference=ab initio prediction:Prodigal:002006,similar to AA sequence:UniProtKB:P33222;locus_tag=PMIHGEHA_00578;product=Putative acid--amine ligase YjfC
VCMV01000079.1	Prodigal:002006	CDS	75191	76789	.	-	0	ID=PMIHGEHA_00579;eC_number=3.4.21.53;Name=lon_1;gene=lon_1;inference=ab initio prediction:Prodigal:002006,protein motif:HAMAP:MF_01973;locus_tag=PMIHGEHA_00579;product=Lon protease
VCMV01000079.1	Prodigal:002006	CDS	77294	77986	.	-	0	ID=PMIHGEHA_00580;inference=ab initio prediction:Prodigal:002006;locus_tag=PMIHGEHA_00580;product=hypothetical protein
VCMV01000079.1	Prodigal:002006	CDS	78125	78793	.	-	0	ID=PMIHGEHA_00581;inference=ab initio prediction:Prodigal:002006;locus_tag=PMIHGEHA_00581;product=hypothetical protein
VCMV01000079.1	Prodigal:002006	CDS	78882	79754	.	+	0	ID=PMIHGEHA_00582;Name=phnD;db_xref=COG:COG3221;gene=phnD;inference=ab initio prediction:Prodigal:002006,similar to AA sequence:UniProtKB:A0QQ71;locus_tag=PMIHGEHA_00582;product=Phosphate-import protein PhnD
VCMV01000079.1	Prodigal:002006	CDS	79751	81193	.	+	0	ID=PMIHGEHA_00583;eC_number=2.7.-.-;Name=sasA_1;gene=sasA_1;inference=ab initio prediction:Prodigal:002006,protein motif:HAMAP:MF_01837;locus_tag=PMIHGEHA_00583;product=Adaptive-response sensory-kinase SasA
VCMV01000079.1	Prodigal:002006	CDS	81183	82505	.	+	0	ID=PMIHGEHA_00584;Name=atoC;db_xref=COG:COG2204;gene=atoC;inference=ab initio prediction:Prodigal:002006,similar to AA sequence:UniProtKB:Q06065;locus_tag=PMIHGEHA_00584;product=Regulatory protein AtoC
VCMV01000080.1	Prodigal:002006	CDS	23	529	.	+	0	ID=PMIHGEHA_00585;inference=ab initio prediction:Prodigal:002006;locus_tag=PMIHGEHA_00585;product=hypothetical protein
VCMV01000081.1	Prodigal:002006	CDS	141	584	.	-	0	ID=PMIHGEHA_00586;inference=ab initio prediction:Prodigal:002006;locus_tag=PMIHGEHA_00586;product=hypothetical protein
VCMV01000081.1	Prodigal:002006	CDS	938	1687	.	+	0	ID=PMIHGEHA_00587;eC_number=3.4.11.18;Name=map_1;gene=map_1;inference=ab initio prediction:Prodigal:002006,similar to AA sequence:UniProtKB:P99121;locus_tag=PMIHGEHA_00587;product=Methionine aminopeptidase
VCMV01000081.1	Prodigal:002006	CDS	1889	2332	.	+	0	ID=PMIHGEHA_00588;inference=ab initio prediction:Prodigal:002006;locus_tag=PMIHGEHA_00588;product=hypothetical protein
VCMV01000081.1	Prodigal:002006	CDS	2329	2748	.	+	0	ID=PMIHGEHA_00589;inference=ab initio prediction:Prodigal:002006;locus_tag=PMIHGEHA_00589;product=hypothetical protein
VCMV01000081.1	Prodigal:002006	CDS	2765	3559	.	-	0	ID=PMIHGEHA_00590;Name=occP_1;gene=occP_1;inference=ab initio prediction:Prodigal:002006,similar to AA sequence:UniProtKB:P0A2V2;locus_tag=PMIHGEHA_00590;product=Octopine permease ATP-binding protein P
VCMV01000081.1	Prodigal:002006	CDS	3552	4277	.	-	0	ID=PMIHGEHA_00591;Name=occM_1;gene=occM_1;inference=ab initio prediction:Prodigal:002006,similar to AA sequence:UniProtKB:P35114;locus_tag=PMIHGEHA_00591;product=Octopine transport system permease protein OccM
VCMV01000081.1	Prodigal:002006	CDS	4277	4999	.	-	0	ID=PMIHGEHA_00592;Name=occQ;gene=occQ;inference=ab initio prediction:Prodigal:002006,similar to AA sequence:UniProtKB:P0A4N5;locus_tag=PMIHGEHA_00592;product=Octopine transport system permease protein OccQ
VCMV01000081.1	Prodigal:002006	CDS	5069	5914	.	-	0	ID=PMIHGEHA_00593;Name=occT_1;gene=occT_1;inference=ab initio prediction:Prodigal:002006,similar to AA sequence:UniProtKB:P0A4F8;locus_tag=PMIHGEHA_00593;product=Octopine-binding periplasmic protein
VCMV01000081.1	Prodigal:002006	CDS	6143	6988	.	-	0	ID=PMIHGEHA_00594;Name=occT_2;gene=occT_2;inference=ab initio prediction:Prodigal:002006,similar to AA sequence:UniProtKB:P0A4F8;locus_tag=PMIHGEHA_00594;product=Octopine-binding periplasmic protein
VCMV01000081.1	Prodigal:002006	CDS	7206	8690	.	+	0	ID=PMIHGEHA_00595;eC_number=1.-.-.-;db_xref=COG:COG0277;inference=ab initio prediction:Prodigal:002006,similar to AA sequence:UniProtKB:P9WIT1;locus_tag=PMIHGEHA_00595;product=putative FAD-linked oxidoreductase
VCMV01000081.1	Prodigal:002006	CDS	8687	9610	.	+	0	ID=PMIHGEHA_00596;eC_number=2.7.1.45;Name=kdgK;db_xref=COG:COG0524;gene=kdgK;inference=ab initio prediction:Prodigal:002006,similar to AA sequence:UniProtKB:P50845;locus_tag=PMIHGEHA_00596;product=2-dehydro-3-deoxygluconokinase
VCMV01000081.1	Prodigal:002006	CDS	9659	10339	.	-	0	ID=PMIHGEHA_00597;inference=ab initio prediction:Prodigal:002006;locus_tag=PMIHGEHA_00597;product=hypothetical protein
VCMV01000081.1	Prodigal:002006	CDS	10604	11668	.	+	0	ID=PMIHGEHA_00598;inference=ab initio prediction:Prodigal:002006;locus_tag=PMIHGEHA_00598;product=hypothetical protein
VCMV01000081.1	Prodigal:002006	CDS	11673	12587	.	-	0	ID=PMIHGEHA_00599;eC_number=3.1.4.53;Name=cpdA_1;gene=cpdA_1;inference=ab initio prediction:Prodigal:002006,protein motif:HAMAP:MF_00905;locus_tag=PMIHGEHA_00599;product=3'%2C5'-cyclic adenosine monophosphate phosphodiesterase CpdA
VCMV01000081.1	Prodigal:002006	CDS	12833	12952	.	-	0	ID=PMIHGEHA_00600;inference=ab initio prediction:Prodigal:002006;locus_tag=PMIHGEHA_00600;product=hypothetical protein
VCMV01000081.1	Prodigal:002006	CDS	13082	13570	.	+	0	ID=PMIHGEHA_00601;eC_number=3.6.1.-;Name=rppH_1;gene=rppH_1;inference=ab initio prediction:Prodigal:002006,protein motif:HAMAP:MF_00298;locus_tag=PMIHGEHA_00601;product=RNA pyrophosphohydrolase
VCMV01000081.1	Prodigal:002006	CDS	13719	14222	.	+	0	ID=PMIHGEHA_00602;eC_number=2.3.1.-;Name=eis_1;gene=eis_1;inference=ab initio prediction:Prodigal:002006,protein motif:HAMAP:MF_01812;locus_tag=PMIHGEHA_00602;product=N-acetyltransferase Eis
VCMV01000081.1	Prodigal:002006	CDS	14229	16301	.	-	0	ID=PMIHGEHA_00603;inference=ab initio prediction:Prodigal:002006;locus_tag=PMIHGEHA_00603;product=hypothetical protein
VCMV01000081.1	Prodigal:002006	CDS	16317	19118	.	-	0	ID=PMIHGEHA_00604;inference=ab initio prediction:Prodigal:002006;locus_tag=PMIHGEHA_00604;product=hypothetical protein
VCMV01000081.1	Prodigal:002006	CDS	19119	20045	.	-	0	ID=PMIHGEHA_00605;inference=ab initio prediction:Prodigal:002006;locus_tag=PMIHGEHA_00605;product=hypothetical protein
VCMV01000081.1	Prodigal:002006	CDS	20056	21072	.	-	0	ID=PMIHGEHA_00606;eC_number=3.6.3.-;Name=ravA;db_xref=COG:COG0714;gene=ravA;inference=ab initio prediction:Prodigal:002006,similar to AA sequence:UniProtKB:P31473;locus_tag=PMIHGEHA_00606;product=ATPase RavA
VCMV01000081.1	Prodigal:002006	CDS	21155	21862	.	+	0	ID=PMIHGEHA_00607;inference=ab initio prediction:Prodigal:002006;locus_tag=PMIHGEHA_00607;product=hypothetical protein
VCMV01000081.1	Prodigal:002006	CDS	21862	22497	.	+	0	ID=PMIHGEHA_00608;eC_number=3.6.1.-;Name=nudL;gene=nudL;inference=ab initio prediction:Prodigal:002006,protein motif:HAMAP:MF_01592;locus_tag=PMIHGEHA_00608;product=putative Nudix hydrolase NudL
VCMV01000081.1	Prodigal:002006	CDS	22494	22751	.	+	0	ID=PMIHGEHA_00609;inference=ab initio prediction:Prodigal:002006;locus_tag=PMIHGEHA_00609;product=hypothetical protein
VCMV01000081.1	Prodigal:002006	CDS	22748	23989	.	+	0	ID=PMIHGEHA_00610;eC_number=2.7.7.72;Name=cca;gene=cca;inference=ab initio prediction:Prodigal:002006,protein motif:HAMAP:MF_01263;locus_tag=PMIHGEHA_00610;product=CCA-adding enzyme
VCMV01000081.1	Prodigal:002006	CDS	23992	24891	.	-	0	ID=PMIHGEHA_00611;eC_number=1.3.3.3;Name=hemF;db_xref=COG:COG0408;gene=hemF;inference=ab initio prediction:Prodigal:002006,similar to AA sequence:UniProtKB:P36553;locus_tag=PMIHGEHA_00611;product=Oxygen-dependent coproporphyrinogen-III oxidase
VCMV01000081.1	Prodigal:002006	CDS	24896	25384	.	-	0	ID=PMIHGEHA_00612;eC_number=2.1.1.207;Name=trmL;db_xref=COG:COG0219;gene=trmL;inference=ab initio prediction:Prodigal:002006,similar to AA sequence:UniProtKB:P0AGJ7;locus_tag=PMIHGEHA_00612;product=tRNA (cytidine(34)-2'-O)-methyltransferase
VCMV01000081.1	Prodigal:002006	CDS	25451	27304	.	+	0	ID=PMIHGEHA_00613;eC_number=7.6.2.8;Name=btuD_3;gene=btuD_3;inference=ab initio prediction:Prodigal:002006,protein motif:HAMAP:MF_01005;locus_tag=PMIHGEHA_00613;product=Vitamin B12 import ATP-binding protein BtuD
VCMV01000081.1	Prodigal:002006	CDS	27512	28060	.	+	0	ID=PMIHGEHA_00614;eC_number=7.1.1.8;Name=petA;db_xref=COG:COG0723;gene=petA;inference=ab initio prediction:Prodigal:002006,similar to AA sequence:UniProtKB:P51130;locus_tag=PMIHGEHA_00614;product=Ubiquinol-cytochrome c reductase iron-sulfur subunit
VCMV01000081.1	Prodigal:002006	CDS	28114	29415	.	+	0	ID=PMIHGEHA_00615;Name=fbcH_1;db_xref=COG:COG1290;gene=fbcH_1;inference=ab initio prediction:Prodigal:002006,similar to AA sequence:UniProtKB:P51131;locus_tag=PMIHGEHA_00615;product=Cytochrome b/c1
VCMV01000081.1	Prodigal:002006	CDS	29440	30318	.	+	0	ID=PMIHGEHA_00616;Name=fbcH_2;db_xref=COG:COG1290;gene=fbcH_2;inference=ab initio prediction:Prodigal:002006,similar to AA sequence:UniProtKB:P51131;locus_tag=PMIHGEHA_00616;product=Cytochrome b/c1
VCMV01000081.1	Prodigal:002006	CDS	30382	31257	.	+	0	ID=PMIHGEHA_00617;eC_number=2.4.2.28;Name=mtnP;db_xref=COG:COG0005;gene=mtnP;inference=ab initio prediction:Prodigal:002006,similar to AA sequence:UniProtKB:Q2RXH9;locus_tag=PMIHGEHA_00617;product=S-methyl-5'-thioadenosine phosphorylase
VCMV01000081.1	Prodigal:002006	CDS	31311	31856	.	+	0	ID=PMIHGEHA_00618;eC_number=2.4.2.7;Name=apt;db_xref=COG:COG0503;gene=apt;inference=ab initio prediction:Prodigal:002006,similar to AA sequence:UniProtKB:P69503;locus_tag=PMIHGEHA_00618;product=Adenine phosphoribosyltransferase
VCMV01000081.1	Prodigal:002006	CDS	31876	32889	.	-	0	ID=PMIHGEHA_00619;inference=ab initio prediction:Prodigal:002006;locus_tag=PMIHGEHA_00619;product=hypothetical protein
VCMV01000081.1	Prodigal:002006	CDS	33033	33218	.	-	0	ID=PMIHGEHA_00620;inference=ab initio prediction:Prodigal:002006;locus_tag=PMIHGEHA_00620;product=hypothetical protein
VCMV01000081.1	Prodigal:002006	CDS	33290	34387	.	-	0	ID=PMIHGEHA_00621;Name=ychF;db_xref=COG:COG0012;gene=ychF;inference=ab initio prediction:Prodigal:002006,similar to AA sequence:UniProtKB:P44681;locus_tag=PMIHGEHA_00621;product=Ribosome-binding ATPase YchF
VCMV01000081.1	Prodigal:002006	CDS	34392	35015	.	-	0	ID=PMIHGEHA_00622;eC_number=3.1.1.29;Name=pth;db_xref=COG:COG0193;gene=pth;inference=ab initio prediction:Prodigal:002006,similar to AA sequence:UniProtKB:P9WHN7;locus_tag=PMIHGEHA_00622;product=Peptidyl-tRNA hydrolase
VCMV01000081.1	Prodigal:002006	CDS	35100	35741	.	-	0	ID=PMIHGEHA_00623;Name=rplY;db_xref=COG:COG1825;gene=rplY;inference=ab initio prediction:Prodigal:002006,similar to AA sequence:UniProtKB:Q6N1P8;locus_tag=PMIHGEHA_00623;product=50S ribosomal protein L25
VCMV01000081.1	Prodigal:002006	CDS	35915	36847	.	-	0	ID=PMIHGEHA_00624;eC_number=2.7.6.1;Name=prs_1;db_xref=COG:COG0462;gene=prs_1;inference=ab initio prediction:Prodigal:002006,similar to AA sequence:UniProtKB:Q63XL8;locus_tag=PMIHGEHA_00624;product=Ribose-phosphate pyrophosphokinase
VCMV01000081.1	Prodigal:002006	CDS	37004	37525	.	-	0	ID=PMIHGEHA_00625;inference=ab initio prediction:Prodigal:002006;locus_tag=PMIHGEHA_00625;product=hypothetical protein
VCMV01000081.1	Prodigal:002006	CDS	37594	38754	.	-	0	ID=PMIHGEHA_00626;Name=ydcO;db_xref=COG:COG3135;gene=ydcO;inference=ab initio prediction:Prodigal:002006,similar to AA sequence:UniProtKB:P76103;locus_tag=PMIHGEHA_00626;product=Inner membrane protein YdcO
VCMV01000081.1	Prodigal:002006	CDS	38866	40911	.	+	0	ID=PMIHGEHA_00627;Name=uvrC;db_xref=COG:COG0322;gene=uvrC;inference=ab initio prediction:Prodigal:002006,similar to AA sequence:UniProtKB:P0A8G0;locus_tag=PMIHGEHA_00627;product=UvrABC system protein C
VCMV01000081.1	Prodigal:002006	CDS	41046	41624	.	+	0	ID=PMIHGEHA_00628;eC_number=2.7.8.5;Name=pgsA_1;db_xref=COG:COG0558;gene=pgsA_1;inference=ab initio prediction:Prodigal:002006,similar to AA sequence:UniProtKB:P0ABF8;locus_tag=PMIHGEHA_00628;product=CDP-diacylglycerol--glycerol-3-phosphate 3-phosphatidyltransferase
VCMV01000081.1	Prodigal:002006	CDS	41632	41883	.	+	0	ID=PMIHGEHA_00629;Name=moaD_2;db_xref=COG:COG1977;gene=moaD_2;inference=ab initio prediction:Prodigal:002006,similar to AA sequence:UniProtKB:P30748;locus_tag=PMIHGEHA_00629;product=Molybdopterin synthase sulfur carrier subunit
VCMV01000081.1	Prodigal:002006	CDS	41890	42351	.	+	0	ID=PMIHGEHA_00630;eC_number=2.8.1.12;Name=moaE;db_xref=COG:COG0314;gene=moaE;inference=ab initio prediction:Prodigal:002006,similar to AA sequence:UniProtKB:P30749;locus_tag=PMIHGEHA_00630;product=Molybdopterin synthase catalytic subunit
VCMV01000081.1	Prodigal:002006	CDS	42408	42674	.	+	0	ID=PMIHGEHA_00631;inference=ab initio prediction:Prodigal:002006;locus_tag=PMIHGEHA_00631;product=hypothetical protein
VCMV01000081.1	Prodigal:002006	CDS	43207	44196	.	+	0	ID=PMIHGEHA_00632;inference=ab initio prediction:Prodigal:002006;locus_tag=PMIHGEHA_00632;product=hypothetical protein
VCMV01000081.1	Prodigal:002006	CDS	44295	44726	.	+	0	ID=PMIHGEHA_00633;inference=ab initio prediction:Prodigal:002006;locus_tag=PMIHGEHA_00633;product=hypothetical protein
VCMV01000081.1	Prodigal:002006	CDS	44723	45382	.	+	0	ID=PMIHGEHA_00634;inference=ab initio prediction:Prodigal:002006;locus_tag=PMIHGEHA_00634;product=hypothetical protein
VCMV01000081.1	Prodigal:002006	CDS	45379	46227	.	+	0	ID=PMIHGEHA_00635;eC_number=2.1.1.266;Name=rlmJ;db_xref=COG:COG2961;gene=rlmJ;inference=ab initio prediction:Prodigal:002006,similar to AA sequence:UniProtKB:P31777;locus_tag=PMIHGEHA_00635;product=Ribosomal RNA large subunit methyltransferase J
VCMV01000081.1	Prodigal:002006	CDS	46352	46957	.	+	0	ID=PMIHGEHA_00636;Name=yibF;db_xref=COG:COG0625;gene=yibF;inference=ab initio prediction:Prodigal:002006,similar to AA sequence:UniProtKB:P0ACA1;locus_tag=PMIHGEHA_00636;product=putative GST-like protein YibF
VCMV01000081.1	Prodigal:002006	CDS	47013	47120	.	-	0	ID=PMIHGEHA_00637;inference=ab initio prediction:Prodigal:002006;locus_tag=PMIHGEHA_00637;product=hypothetical protein
VCMV01000013.1	Prodigal:002006	CDS	373	1674	.	-	0	ID=PMIHGEHA_00638;inference=ab initio prediction:Prodigal:002006;locus_tag=PMIHGEHA_00638;product=hypothetical protein
VCMV01000013.1	Prodigal:002006	CDS	1902	2216	.	-	0	ID=PMIHGEHA_00639;inference=ab initio prediction:Prodigal:002006;locus_tag=PMIHGEHA_00639;product=hypothetical protein
VCMV01000013.1	Prodigal:002006	CDS	2227	3585	.	-	0	ID=PMIHGEHA_00640;inference=ab initio prediction:Prodigal:002006;locus_tag=PMIHGEHA_00640;product=hypothetical protein
VCMV01000013.1	Prodigal:002006	CDS	3780	4760	.	-	0	ID=PMIHGEHA_00641;Name=vnfA;db_xref=COG:COG3604;gene=vnfA;inference=ab initio prediction:Prodigal:002006,similar to AA sequence:UniProtKB:P12627;locus_tag=PMIHGEHA_00641;product=Nitrogen fixation protein VnfA
VCMV01000013.1	Prodigal:002006	CDS	4776	5852	.	-	0	ID=PMIHGEHA_00642;inference=ab initio prediction:Prodigal:002006;locus_tag=PMIHGEHA_00642;product=hypothetical protein
VCMV01000013.1	Prodigal:002006	CDS	5849	6847	.	-	0	ID=PMIHGEHA_00643;Name=oppF_2;db_xref=COG:COG4608;gene=oppF_2;inference=ab initio prediction:Prodigal:002006,similar to AA sequence:UniProtKB:P24137;locus_tag=PMIHGEHA_00643;product=Oligopeptide transport ATP-binding protein OppF
VCMV01000013.1	Prodigal:002006	CDS	6844	7881	.	-	0	ID=PMIHGEHA_00644;Name=oppD_4;db_xref=COG:COG0444;gene=oppD_4;inference=ab initio prediction:Prodigal:002006,similar to AA sequence:UniProtKB:P24136;locus_tag=PMIHGEHA_00644;product=Oligopeptide transport ATP-binding protein OppD
VCMV01000013.1	Prodigal:002006	CDS	7853	8755	.	-	0	ID=PMIHGEHA_00645;Name=ddpC_2;db_xref=COG:COG1173;gene=ddpC_2;inference=ab initio prediction:Prodigal:002006,similar to AA sequence:UniProtKB:P77463;locus_tag=PMIHGEHA_00645;product=putative D%2CD-dipeptide transport system permease protein DdpC
VCMV01000013.1	Prodigal:002006	CDS	8752	9759	.	-	0	ID=PMIHGEHA_00646;Name=dppB_4;db_xref=COG:COG0601;gene=dppB_4;inference=ab initio prediction:Prodigal:002006,similar to AA sequence:UniProtKB:P0AEF8;locus_tag=PMIHGEHA_00646;product=Dipeptide transport system permease protein DppB
VCMV01000013.1	Prodigal:002006	CDS	9779	11326	.	-	0	ID=PMIHGEHA_00647;Name=gsiB_2;db_xref=COG:COG0747;gene=gsiB_2;inference=ab initio prediction:Prodigal:002006,similar to AA sequence:UniProtKB:P75797;locus_tag=PMIHGEHA_00647;product=Glutathione-binding protein GsiB
VCMV01000013.1	Prodigal:002006	CDS	12044	12943	.	+	0	ID=PMIHGEHA_00648;inference=ab initio prediction:Prodigal:002006,similar to AA sequence:ISfinder:ISPmar2;locus_tag=PMIHGEHA_00648;product=IS3 family transposase ISPmar2
VCMV01000013.1	Prodigal:002006	CDS	12940	13101	.	-	0	ID=PMIHGEHA_00649;inference=ab initio prediction:Prodigal:002006;locus_tag=PMIHGEHA_00649;product=hypothetical protein
VCMV01000013.1	Prodigal:002006	CDS	13232	14293	.	-	0	ID=PMIHGEHA_00650;eC_number=3.5.3.8;Name=hutG;db_xref=COG:COG0010;gene=hutG;inference=ab initio prediction:Prodigal:002006,similar to AA sequence:UniProtKB:Q9KSQ2;locus_tag=PMIHGEHA_00650;product=Formimidoylglutamase
VCMV01000013.1	Prodigal:002006	CDS	14400	15212	.	-	0	ID=PMIHGEHA_00651;Name=ydcV_1;gene=ydcV_1;inference=ab initio prediction:Prodigal:002006,similar to AA sequence:UniProtKB:P0AFR9;locus_tag=PMIHGEHA_00651;product=Inner membrane ABC transporter permease protein YdcV
VCMV01000013.1	Prodigal:002006	CDS	15212	16072	.	-	0	ID=PMIHGEHA_00652;Name=potB_1;db_xref=COG:COG1176;gene=potB_1;inference=ab initio prediction:Prodigal:002006,similar to AA sequence:UniProtKB:P0AFK4;locus_tag=PMIHGEHA_00652;product=Spermidine/putrescine transport system permease protein PotB
VCMV01000013.1	Prodigal:002006	CDS	16078	17169	.	-	0	ID=PMIHGEHA_00653;eC_number=7.6.2.11;Name=potA_1;db_xref=COG:COG3842;gene=potA_1;inference=ab initio prediction:Prodigal:002006,similar to AA sequence:UniProtKB:P69874;locus_tag=PMIHGEHA_00653;product=Spermidine/putrescine import ATP-binding protein PotA
VCMV01000013.1	Prodigal:002006	CDS	17327	18352	.	-	0	ID=PMIHGEHA_00654;inference=ab initio prediction:Prodigal:002006;locus_tag=PMIHGEHA_00654;product=hypothetical protein
VCMV01000013.1	Prodigal:002006	CDS	18760	20445	.	-	0	ID=PMIHGEHA_00655;eC_number=2.2.1.6;Name=ilvG_1;gene=ilvG_1;inference=ab initio prediction:Prodigal:002006,similar to AA sequence:UniProtKB:P0DP90;locus_tag=PMIHGEHA_00655;product=Acetolactate synthase isozyme 2 large subunit
VCMV01000013.1	Prodigal:002006	CDS	20505	22001	.	-	0	ID=PMIHGEHA_00656;eC_number=1.2.1.-;Name=tgnC;db_xref=COG:COG1012;gene=tgnC;inference=ab initio prediction:Prodigal:002006,similar to AA sequence:UniProtKB:Q6F9F7;locus_tag=PMIHGEHA_00656;product=(Z)-2-((N-methylformamido)methylene)-5-hydroxybutyrolactone dehydrogenase
VCMV01000013.1	Prodigal:002006	CDS	22488	23816	.	+	0	ID=PMIHGEHA_00657;eC_number=4.1.1.98;Name=ubiD_1;db_xref=COG:COG0043;gene=ubiD_1;inference=ab initio prediction:Prodigal:002006,similar to AA sequence:UniProtKB:P0AAB4;locus_tag=PMIHGEHA_00657;product=3-octaprenyl-4-hydroxybenzoate carboxy-lyase
VCMV01000013.1	Prodigal:002006	CDS	23927	24514	.	+	0	ID=PMIHGEHA_00658;eC_number=2.5.1.129;Name=ubiX;db_xref=COG:COG0163;gene=ubiX;inference=ab initio prediction:Prodigal:002006,similar to AA sequence:UniProtKB:P0AG03;locus_tag=PMIHGEHA_00658;product=Flavin prenyltransferase UbiX
VCMV01000013.1	Prodigal:002006	CDS	24550	25809	.	-	0	ID=PMIHGEHA_00659;inference=ab initio prediction:Prodigal:002006;locus_tag=PMIHGEHA_00659;product=hypothetical protein
VCMV01000013.1	Prodigal:002006	CDS	25806	26357	.	-	0	ID=PMIHGEHA_00660;inference=ab initio prediction:Prodigal:002006;locus_tag=PMIHGEHA_00660;product=hypothetical protein
VCMV01000013.1	Prodigal:002006	CDS	26354	27787	.	-	0	ID=PMIHGEHA_00661;eC_number=1.4.99.5;Name=hcnB_1;gene=hcnB_1;inference=ab initio prediction:Prodigal:002006,similar to AA sequence:UniProtKB:O85227;locus_tag=PMIHGEHA_00661;product=Hydrogen cyanide synthase subunit HcnB
VCMV01000013.1	Prodigal:002006	CDS	27784	28086	.	-	0	ID=PMIHGEHA_00662;inference=ab initio prediction:Prodigal:002006;locus_tag=PMIHGEHA_00662;product=hypothetical protein
VCMV01000013.1	Prodigal:002006	CDS	28070	29176	.	-	0	ID=PMIHGEHA_00663;eC_number=1.4.99.5;Name=hcnC_1;db_xref=COG:COG0665;gene=hcnC_1;inference=ab initio prediction:Prodigal:002006,similar to AA sequence:UniProtKB:G3XD12;locus_tag=PMIHGEHA_00663;product=Hydrogen cyanide synthase subunit HcnC
VCMV01000013.1	Prodigal:002006	CDS	29453	30190	.	+	0	ID=PMIHGEHA_00664;inference=ab initio prediction:Prodigal:002006;locus_tag=PMIHGEHA_00664;product=hypothetical protein
VCMV01000013.1	Prodigal:002006	CDS	30278	31153	.	-	0	ID=PMIHGEHA_00665;inference=ab initio prediction:Prodigal:002006;locus_tag=PMIHGEHA_00665;product=hypothetical protein
VCMV01000013.1	Prodigal:002006	CDS	31247	31834	.	-	0	ID=PMIHGEHA_00666;Name=ves_1;gene=ves_1;inference=ab initio prediction:Prodigal:002006,protein motif:HAMAP:MF_01591;locus_tag=PMIHGEHA_00666;product=Protein Ves
VCMV01000013.1	Prodigal:002006	CDS	31882	33546	.	-	0	ID=PMIHGEHA_00667;eC_number=4.2.1.49;Name=hutU_1;db_xref=COG:COG2987;gene=hutU_1;inference=ab initio prediction:Prodigal:002006,similar to AA sequence:UniProtKB:Q9HU83;locus_tag=PMIHGEHA_00667;product=Urocanate hydratase
VCMV01000013.1	Prodigal:002006	CDS	33643	35187	.	-	0	ID=PMIHGEHA_00668;eC_number=4.3.1.3;Name=hutH_1;gene=hutH_1;inference=ab initio prediction:Prodigal:002006,similar to AA sequence:UniProtKB:O31197;locus_tag=PMIHGEHA_00668;product=Histidine ammonia-lyase
VCMV01000013.1	Prodigal:002006	CDS	35184	36404	.	-	0	ID=PMIHGEHA_00669;eC_number=3.5.2.7;Name=hutI_1;db_xref=COG:COG1228;gene=hutI_1;inference=ab initio prediction:Prodigal:002006,similar to AA sequence:UniProtKB:Q8U8Z6;locus_tag=PMIHGEHA_00669;product=Imidazolonepropionase
VCMV01000013.1	Prodigal:002006	CDS	36650	37693	.	-	0	ID=PMIHGEHA_00670;inference=ab initio prediction:Prodigal:002006;locus_tag=PMIHGEHA_00670;product=hypothetical protein
VCMV01000013.1	Prodigal:002006	CDS	38028	38555	.	-	0	ID=PMIHGEHA_00671;Name=slyA_1;gene=slyA_1;inference=ab initio prediction:Prodigal:002006,protein motif:HAMAP:MF_01819;locus_tag=PMIHGEHA_00671;product=Transcriptional regulator SlyA
VCMV01000013.1	Prodigal:002006	CDS	38610	38984	.	+	0	ID=PMIHGEHA_00672;inference=ab initio prediction:Prodigal:002006;locus_tag=PMIHGEHA_00672;product=hypothetical protein
VCMV01000013.1	Prodigal:002006	CDS	38998	39429	.	-	0	ID=PMIHGEHA_00673;inference=ab initio prediction:Prodigal:002006;locus_tag=PMIHGEHA_00673;product=hypothetical protein
VCMV01000013.1	Prodigal:002006	CDS	39680	40009	.	+	0	ID=PMIHGEHA_00674;inference=ab initio prediction:Prodigal:002006;locus_tag=PMIHGEHA_00674;product=hypothetical protein
VCMV01000013.1	Prodigal:002006	CDS	39853	40278	.	-	0	ID=PMIHGEHA_00675;inference=ab initio prediction:Prodigal:002006;locus_tag=PMIHGEHA_00675;product=hypothetical protein
VCMV01000013.1	Prodigal:002006	CDS	40814	41062	.	+	0	ID=PMIHGEHA_00676;inference=ab initio prediction:Prodigal:002006;locus_tag=PMIHGEHA_00676;product=hypothetical protein
VCMV01000013.1	Prodigal:002006	CDS	41724	41939	.	-	0	ID=PMIHGEHA_00677;inference=ab initio prediction:Prodigal:002006;locus_tag=PMIHGEHA_00677;product=hypothetical protein
VCMV01000013.1	Prodigal:002006	CDS	42063	42458	.	+	0	ID=PMIHGEHA_00678;inference=ab initio prediction:Prodigal:002006;locus_tag=PMIHGEHA_00678;product=hypothetical protein
VCMV01000013.1	Prodigal:002006	CDS	42913	43884	.	+	0	ID=PMIHGEHA_00679;eC_number=1.1.1.18;Name=iolG_1;db_xref=COG:COG0673;gene=iolG_1;inference=ab initio prediction:Prodigal:002006,similar to AA sequence:UniProtKB:Q9WYP5;locus_tag=PMIHGEHA_00679;product=Myo-inositol 2-dehydrogenase
VCMV01000013.1	Prodigal:002006	CDS	43900	44823	.	+	0	ID=PMIHGEHA_00680;Name=gsiC_2;db_xref=COG:COG0601;gene=gsiC_2;inference=ab initio prediction:Prodigal:002006,similar to AA sequence:UniProtKB:P75798;locus_tag=PMIHGEHA_00680;product=Glutathione transport system permease protein GsiC
VCMV01000013.1	Prodigal:002006	CDS	44820	45707	.	+	0	ID=PMIHGEHA_00681;Name=ddpC_3;db_xref=COG:COG1173;gene=ddpC_3;inference=ab initio prediction:Prodigal:002006,similar to AA sequence:UniProtKB:P77463;locus_tag=PMIHGEHA_00681;product=putative D%2CD-dipeptide transport system permease protein DdpC
VCMV01000013.1	Prodigal:002006	CDS	45753	47270	.	+	0	ID=PMIHGEHA_00682;Name=gsiB_3;db_xref=COG:COG0747;gene=gsiB_3;inference=ab initio prediction:Prodigal:002006,similar to AA sequence:UniProtKB:P75797;locus_tag=PMIHGEHA_00682;product=Glutathione-binding protein GsiB
VCMV01000013.1	Prodigal:002006	CDS	47350	48360	.	+	0	ID=PMIHGEHA_00683;Name=oppD_5;db_xref=COG:COG0444;gene=oppD_5;inference=ab initio prediction:Prodigal:002006,similar to AA sequence:UniProtKB:P76027;locus_tag=PMIHGEHA_00683;product=Oligopeptide transport ATP-binding protein OppD
VCMV01000013.1	Prodigal:002006	CDS	48344	49363	.	+	0	ID=PMIHGEHA_00684;eC_number=7.6.2.8;Name=btuD_4;gene=btuD_4;inference=ab initio prediction:Prodigal:002006,protein motif:HAMAP:MF_01005;locus_tag=PMIHGEHA_00684;product=Vitamin B12 import ATP-binding protein BtuD
VCMV01000013.1	Prodigal:002006	CDS	49360	50346	.	+	0	ID=PMIHGEHA_00685;inference=ab initio prediction:Prodigal:002006;locus_tag=PMIHGEHA_00685;product=hypothetical protein
VCMV01000013.1	Prodigal:002006	CDS	50343	51077	.	+	0	ID=PMIHGEHA_00686;eC_number=5.1.3.9;Name=nanE_1;gene=nanE_1;inference=ab initio prediction:Prodigal:002006,similar to AA sequence:UniProtKB:Q8XNZ3;locus_tag=PMIHGEHA_00686;product=Putative N-acetylmannosamine-6-phosphate 2-epimerase
VCMV01000013.1	Prodigal:002006	CDS	51074	51784	.	+	0	ID=PMIHGEHA_00687;Name=nagR_1;db_xref=COG:COG2188;gene=nagR_1;inference=ab initio prediction:Prodigal:002006,similar to AA sequence:UniProtKB:O34817;locus_tag=PMIHGEHA_00687;product=HTH-type transcriptional repressor NagR
VCMV01000013.1	Prodigal:002006	CDS	51791	53383	.	+	0	ID=PMIHGEHA_00688;inference=ab initio prediction:Prodigal:002006;locus_tag=PMIHGEHA_00688;product=hypothetical protein
VCMV01000013.1	Prodigal:002006	CDS	54487	55632	.	-	0	ID=PMIHGEHA_00689;inference=ab initio prediction:Prodigal:002006;locus_tag=PMIHGEHA_00689;product=hypothetical protein
VCMV01000013.1	Prodigal:002006	CDS	56247	57140	.	+	0	ID=PMIHGEHA_00690;inference=ab initio prediction:Prodigal:002006;locus_tag=PMIHGEHA_00690;product=hypothetical protein
VCMV01000013.1	Prodigal:002006	CDS	58134	58604	.	-	0	ID=PMIHGEHA_00691;inference=ab initio prediction:Prodigal:002006;locus_tag=PMIHGEHA_00691;product=hypothetical protein
VCMV01000013.1	Prodigal:002006	CDS	58886	59086	.	-	0	ID=PMIHGEHA_00692;inference=ab initio prediction:Prodigal:002006;locus_tag=PMIHGEHA_00692;product=hypothetical protein
VCMV01000013.1	Prodigal:002006	CDS	59134	59379	.	-	0	ID=PMIHGEHA_00693;inference=ab initio prediction:Prodigal:002006;locus_tag=PMIHGEHA_00693;product=hypothetical protein
VCMV01000013.1	Prodigal:002006	CDS	59727	60938	.	+	0	ID=PMIHGEHA_00694;inference=ab initio prediction:Prodigal:002006,protein motif:HAMAP:MF_02040;locus_tag=PMIHGEHA_00694;product=Iron-sulfur cluster carrier protein
VCMV01000013.1	Prodigal:002006	CDS	60935	61951	.	+	0	ID=PMIHGEHA_00695;Name=noc;gene=noc;inference=ab initio prediction:Prodigal:002006,protein motif:HAMAP:MF_02015;locus_tag=PMIHGEHA_00695;product=Nucleoid occlusion protein
VCMV01000013.1	Prodigal:002006	CDS	62123	63271	.	+	0	ID=PMIHGEHA_00696;inference=ab initio prediction:Prodigal:002006;locus_tag=PMIHGEHA_00696;product=hypothetical protein
VCMV01000013.1	Prodigal:002006	CDS	63271	63363	.	+	0	ID=PMIHGEHA_00697;inference=ab initio prediction:Prodigal:002006;locus_tag=PMIHGEHA_00697;product=hypothetical protein
VCMV01000013.1	Prodigal:002006	CDS	64304	65014	.	-	0	ID=PMIHGEHA_00698;inference=ab initio prediction:Prodigal:002006;locus_tag=PMIHGEHA_00698;product=hypothetical protein
VCMV01000013.1	Prodigal:002006	CDS	65080	65289	.	-	0	ID=PMIHGEHA_00699;inference=ab initio prediction:Prodigal:002006;locus_tag=PMIHGEHA_00699;product=hypothetical protein
VCMV01000013.1	Prodigal:002006	CDS	65728	65895	.	+	0	ID=PMIHGEHA_00700;inference=ab initio prediction:Prodigal:002006;locus_tag=PMIHGEHA_00700;product=hypothetical protein
VCMV01000013.1	Prodigal:002006	CDS	66133	66381	.	+	0	ID=PMIHGEHA_00701;inference=ab initio prediction:Prodigal:002006;locus_tag=PMIHGEHA_00701;product=hypothetical protein
VCMV01000013.1	Prodigal:002006	CDS	66515	67141	.	+	0	ID=PMIHGEHA_00702;eC_number=3.1.3.18;Name=gph_1;gene=gph_1;inference=ab initio prediction:Prodigal:002006,protein motif:HAMAP:MF_00495;locus_tag=PMIHGEHA_00702;product=Phosphoglycolate phosphatase
VCMV01000013.1	Prodigal:002006	CDS	67337	67597	.	-	0	ID=PMIHGEHA_00703;eC_number=3.4.11.4;Name=pepT_1;gene=pepT_1;inference=ab initio prediction:Prodigal:002006,protein motif:HAMAP:MF_00550;locus_tag=PMIHGEHA_00703;product=Peptidase T
VCMV01000013.1	Prodigal:002006	CDS	67934	68527	.	+	0	ID=PMIHGEHA_00704;inference=ab initio prediction:Prodigal:002006;locus_tag=PMIHGEHA_00704;product=hypothetical protein
VCMV01000013.1	Prodigal:002006	CDS	68520	69575	.	+	0	ID=PMIHGEHA_00705;inference=ab initio prediction:Prodigal:002006;locus_tag=PMIHGEHA_00705;product=hypothetical protein
VCMV01000013.1	Prodigal:002006	CDS	69943	71067	.	+	0	ID=PMIHGEHA_00706;inference=ab initio prediction:Prodigal:002006;locus_tag=PMIHGEHA_00706;product=hypothetical protein
VCMV01000013.1	Prodigal:002006	CDS	71070	73697	.	+	0	ID=PMIHGEHA_00707;inference=ab initio prediction:Prodigal:002006;locus_tag=PMIHGEHA_00707;product=hypothetical protein
VCMV01000013.1	Prodigal:002006	CDS	74601	75089	.	+	0	ID=PMIHGEHA_00708;Name=ihfA_1;gene=ihfA_1;inference=ab initio prediction:Prodigal:002006,protein motif:HAMAP:MF_00380;locus_tag=PMIHGEHA_00708;product=Integration host factor subunit alpha
VCMV01000013.1	Prodigal:002006	CDS	75450	75767	.	+	0	ID=PMIHGEHA_00709;Name=groS1_2;db_xref=COG:COG0234;gene=groS1_2;inference=ab initio prediction:Prodigal:002006,similar to AA sequence:UniProtKB:P35473;locus_tag=PMIHGEHA_00709;product=10 kDa chaperonin 1
VCMV01000013.1	Prodigal:002006	CDS	75812	77452	.	+	0	ID=PMIHGEHA_00710;Name=groL5_2;gene=groL5_2;inference=ab initio prediction:Prodigal:002006,similar to AA sequence:UniProtKB:P35471;locus_tag=PMIHGEHA_00710;product=60 kDa chaperonin 5
VCMV01000013.1	Prodigal:002006	CDS	77801	78088	.	-	0	ID=PMIHGEHA_00711;inference=ab initio prediction:Prodigal:002006;locus_tag=PMIHGEHA_00711;product=hypothetical protein
VCMV01000013.1	Prodigal:002006	CDS	78718	79719	.	+	0	ID=PMIHGEHA_00712;inference=ab initio prediction:Prodigal:002006;locus_tag=PMIHGEHA_00712;product=hypothetical protein
VCMV01000013.1	Prodigal:002006	CDS	79974	82760	.	+	0	ID=PMIHGEHA_00713;eC_number=3.6.4.12;Name=rep;gene=rep;inference=ab initio prediction:Prodigal:002006,protein motif:HAMAP:MF_01920;locus_tag=PMIHGEHA_00713;product=ATP-dependent DNA helicase Rep
VCMV01000013.1	Prodigal:002006	CDS	82960	83190	.	-	0	ID=PMIHGEHA_00714;inference=ab initio prediction:Prodigal:002006;locus_tag=PMIHGEHA_00714;product=hypothetical protein
VCMV01000013.1	Prodigal:002006	CDS	83268	83399	.	-	0	ID=PMIHGEHA_00715;inference=ab initio prediction:Prodigal:002006;locus_tag=PMIHGEHA_00715;product=hypothetical protein
VCMV01000013.1	Prodigal:002006	CDS	83539	83646	.	-	0	ID=PMIHGEHA_00716;inference=ab initio prediction:Prodigal:002006;locus_tag=PMIHGEHA_00716;product=hypothetical protein
VCMV01000013.1	Prodigal:002006	CDS	83694	83972	.	-	0	ID=PMIHGEHA_00717;inference=ab initio prediction:Prodigal:002006;locus_tag=PMIHGEHA_00717;product=hypothetical protein
VCMV01000013.1	Prodigal:002006	CDS	83991	84620	.	-	0	ID=PMIHGEHA_00718;Name=comR_1;gene=comR_1;inference=ab initio prediction:Prodigal:002006,similar to AA sequence:UniProtKB:P75952;locus_tag=PMIHGEHA_00718;product=HTH-type transcriptional repressor ComR
VCMV01000013.1	Prodigal:002006	CDS	84768	85925	.	+	0	ID=PMIHGEHA_00719;eC_number=1.6.99.1;Name=namA_1;db_xref=COG:COG1902;gene=namA_1;inference=ab initio prediction:Prodigal:002006,similar to AA sequence:UniProtKB:P54550;locus_tag=PMIHGEHA_00719;product=NADPH dehydrogenase
VCMV01000013.1	Prodigal:002006	CDS	85989	86369	.	+	0	ID=PMIHGEHA_00720;inference=ab initio prediction:Prodigal:002006;locus_tag=PMIHGEHA_00720;product=hypothetical protein
VCMV01000013.1	Prodigal:002006	CDS	86449	87105	.	+	0	ID=PMIHGEHA_00721;eC_number=4.-.-.-;Name=yhfK;db_xref=COG:COG0702;gene=yhfK;inference=ab initio prediction:Prodigal:002006,similar to AA sequence:UniProtKB:O07609;locus_tag=PMIHGEHA_00721;product=putative sugar epimerase YhfK
VCMV01000013.1	Prodigal:002006	CDS	87164	87667	.	+	0	ID=PMIHGEHA_00722;inference=ab initio prediction:Prodigal:002006;locus_tag=PMIHGEHA_00722;product=hypothetical protein
VCMV01000013.1	Prodigal:002006	CDS	88197	90167	.	-	0	ID=PMIHGEHA_00723;inference=ab initio prediction:Prodigal:002006;locus_tag=PMIHGEHA_00723;product=hypothetical protein
VCMV01000013.1	Prodigal:002006	CDS	90131	94609	.	-	0	ID=PMIHGEHA_00724;inference=ab initio prediction:Prodigal:002006;locus_tag=PMIHGEHA_00724;product=hypothetical protein
VCMV01000013.1	Prodigal:002006	CDS	94886	95053	.	-	0	ID=PMIHGEHA_00725;Name=nphR;gene=nphR;inference=ab initio prediction:Prodigal:002006,similar to AA sequence:UniProtKB:B1Q2A8;locus_tag=PMIHGEHA_00725;product=Transcriptional activator NphR
VCMV01000013.1	Prodigal:002006	CDS	95143	95886	.	-	0	ID=PMIHGEHA_00726;inference=ab initio prediction:Prodigal:002006;locus_tag=PMIHGEHA_00726;product=hypothetical protein
VCMV01000013.1	Prodigal:002006	CDS	96088	96915	.	+	0	ID=PMIHGEHA_00727;inference=ab initio prediction:Prodigal:002006;locus_tag=PMIHGEHA_00727;product=hypothetical protein
VCMV01000013.1	Prodigal:002006	CDS	97105	98118	.	+	0	ID=PMIHGEHA_00728;inference=ab initio prediction:Prodigal:002006;locus_tag=PMIHGEHA_00728;product=hypothetical protein
VCMV01000013.1	Prodigal:002006	CDS	98052	98456	.	-	0	ID=PMIHGEHA_00729;inference=ab initio prediction:Prodigal:002006;locus_tag=PMIHGEHA_00729;product=hypothetical protein
VCMV01000013.1	Prodigal:002006	CDS	98481	99527	.	+	0	ID=PMIHGEHA_00730;inference=ab initio prediction:Prodigal:002006;locus_tag=PMIHGEHA_00730;product=hypothetical protein
VCMV01000013.1	Prodigal:002006	CDS	99877	100689	.	-	0	ID=PMIHGEHA_00731;inference=ab initio prediction:Prodigal:002006;locus_tag=PMIHGEHA_00731;product=hypothetical protein
VCMV01000013.1	Prodigal:002006	CDS	101052	101387	.	-	0	ID=PMIHGEHA_00732;inference=ab initio prediction:Prodigal:002006;locus_tag=PMIHGEHA_00732;product=hypothetical protein
VCMV01000013.1	Prodigal:002006	CDS	101521	102189	.	+	0	ID=PMIHGEHA_00733;inference=ab initio prediction:Prodigal:002006;locus_tag=PMIHGEHA_00733;product=hypothetical protein
VCMV01000013.1	Prodigal:002006	CDS	102194	103093	.	+	0	ID=PMIHGEHA_00734;eC_number=3.1.1.95;Name=rdmC_1;gene=rdmC_1;inference=ab initio prediction:Prodigal:002006,similar to AA sequence:UniProtKB:Q54528;locus_tag=PMIHGEHA_00734;product=Aclacinomycin methylesterase RdmC
VCMV01000013.1	Prodigal:002006	CDS	103424	104866	.	-	0	ID=PMIHGEHA_00735;inference=ab initio prediction:Prodigal:002006;locus_tag=PMIHGEHA_00735;product=hypothetical protein
VCMV01000013.1	Prodigal:002006	CDS	104930	106372	.	-	0	ID=PMIHGEHA_00736;inference=ab initio prediction:Prodigal:002006;locus_tag=PMIHGEHA_00736;product=hypothetical protein
VCMV01000013.1	Prodigal:002006	CDS	106503	106859	.	-	0	ID=PMIHGEHA_00737;inference=ab initio prediction:Prodigal:002006;locus_tag=PMIHGEHA_00737;product=hypothetical protein
VCMV01000013.1	Prodigal:002006	CDS	106992	107213	.	-	0	ID=PMIHGEHA_00738;inference=ab initio prediction:Prodigal:002006;locus_tag=PMIHGEHA_00738;product=hypothetical protein
VCMV01000013.1	Prodigal:002006	CDS	107448	108293	.	-	0	ID=PMIHGEHA_00739;inference=ab initio prediction:Prodigal:002006;locus_tag=PMIHGEHA_00739;product=hypothetical protein
VCMV01000013.1	Prodigal:002006	CDS	108495	110327	.	-	0	ID=PMIHGEHA_00740;inference=ab initio prediction:Prodigal:002006;locus_tag=PMIHGEHA_00740;product=hypothetical protein
VCMV01000013.1	Prodigal:002006	CDS	110476	110724	.	+	0	ID=PMIHGEHA_00741;inference=ab initio prediction:Prodigal:002006;locus_tag=PMIHGEHA_00741;product=hypothetical protein
VCMV01000013.1	Prodigal:002006	CDS	110836	111063	.	+	0	ID=PMIHGEHA_00742;inference=ab initio prediction:Prodigal:002006;locus_tag=PMIHGEHA_00742;product=hypothetical protein
VCMV01000013.1	Prodigal:002006	CDS	111430	112356	.	-	0	ID=PMIHGEHA_00743;inference=ab initio prediction:Prodigal:002006;locus_tag=PMIHGEHA_00743;product=hypothetical protein
VCMV01000013.1	Prodigal:002006	CDS	112368	112880	.	-	0	ID=PMIHGEHA_00744;eC_number=3.6.1.-;Name=rppH_2;gene=rppH_2;inference=ab initio prediction:Prodigal:002006,protein motif:HAMAP:MF_00298;locus_tag=PMIHGEHA_00744;product=RNA pyrophosphohydrolase
VCMV01000013.1	Prodigal:002006	CDS	112915	113286	.	+	0	ID=PMIHGEHA_00745;inference=ab initio prediction:Prodigal:002006;locus_tag=PMIHGEHA_00745;product=hypothetical protein
VCMV01000013.1	Prodigal:002006	CDS	113313	113687	.	+	0	ID=PMIHGEHA_00746;inference=ab initio prediction:Prodigal:002006;locus_tag=PMIHGEHA_00746;product=hypothetical protein
VCMV01000013.1	Prodigal:002006	CDS	113751	114992	.	-	0	ID=PMIHGEHA_00747;Name=argJ;gene=argJ;inference=ab initio prediction:Prodigal:002006,similar to AA sequence:UniProtKB:Q07908;locus_tag=PMIHGEHA_00747;product=Arginine biosynthesis bifunctional protein ArgJ
VCMV01000013.1	Prodigal:002006	CDS	115152	116051	.	-	0	ID=PMIHGEHA_00748;eC_number=5.2.1.8;db_xref=COG:COG0760;inference=ab initio prediction:Prodigal:002006,similar to AA sequence:UniProtKB:P40415;locus_tag=PMIHGEHA_00748;product=putative parvulin-type peptidyl-prolyl cis-trans isomerase
VCMV01000013.1	Prodigal:002006	CDS	116298	119099	.	+	0	ID=PMIHGEHA_00749;Name=secA;db_xref=COG:COG0653;gene=secA;inference=ab initio prediction:Prodigal:002006,similar to AA sequence:UniProtKB:P52966;locus_tag=PMIHGEHA_00749;product=Protein translocase subunit SecA
VCMV01000013.1	Prodigal:002006	CDS	119260	119550	.	-	0	ID=PMIHGEHA_00750;inference=ab initio prediction:Prodigal:002006;locus_tag=PMIHGEHA_00750;product=hypothetical protein
VCMV01000013.1	Prodigal:002006	CDS	119693	120625	.	-	0	ID=PMIHGEHA_00751;Name=nodD2;gene=nodD2;inference=ab initio prediction:Prodigal:002006,similar to AA sequence:UniProtKB:P55700;locus_tag=PMIHGEHA_00751;product=Nodulation protein D 2
VCMV01000013.1	Prodigal:002006	CDS	120865	122226	.	+	0	ID=PMIHGEHA_00752;Name=ribZ;gene=ribZ;inference=ab initio prediction:Prodigal:002006,similar to AA sequence:UniProtKB:Q180E3;locus_tag=PMIHGEHA_00752;product=Riboflavin transporter RibZ
VCMV01000013.1	Prodigal:002006	CDS	122249	123520	.	-	0	ID=PMIHGEHA_00753;inference=ab initio prediction:Prodigal:002006;locus_tag=PMIHGEHA_00753;product=hypothetical protein
VCMV01000013.1	Prodigal:002006	CDS	123691	125025	.	-	0	ID=PMIHGEHA_00754;inference=ab initio prediction:Prodigal:002006;locus_tag=PMIHGEHA_00754;product=hypothetical protein
VCMV01000013.1	Prodigal:002006	CDS	125215	125907	.	-	0	ID=PMIHGEHA_00755;eC_number=5.1.1.13;Name=ygeA;gene=ygeA;inference=ab initio prediction:Prodigal:002006,similar to AA sequence:UniProtKB:A0A140N890;locus_tag=PMIHGEHA_00755;product=L-aspartate/glutamate-specific racemase
VCMV01000013.1	Prodigal:002006	CDS	125950	126903	.	-	0	ID=PMIHGEHA_00756;eC_number=2.1.3.15;Name=accA;db_xref=COG:COG0825;gene=accA;inference=ab initio prediction:Prodigal:002006,similar to AA sequence:UniProtKB:Q9HXZ2;locus_tag=PMIHGEHA_00756;product=Acetyl-coenzyme A carboxylase carboxyl transferase subunit alpha
VCMV01000013.1	Prodigal:002006	CDS	127029	127778	.	-	0	ID=PMIHGEHA_00757;inference=ab initio prediction:Prodigal:002006;locus_tag=PMIHGEHA_00757;product=hypothetical protein
VCMV01000013.1	Prodigal:002006	CDS	127895	128662	.	+	0	ID=PMIHGEHA_00758;eC_number=3.1.2.6;Name=gloB_2;db_xref=COG:COG0491;gene=gloB_2;inference=ab initio prediction:Prodigal:002006,similar to AA sequence:UniProtKB:P0AC84;locus_tag=PMIHGEHA_00758;product=Hydroxyacylglutathione hydrolase GloB
VCMV01000013.1	Prodigal:002006	CDS	128763	129515	.	+	0	ID=PMIHGEHA_00759;inference=ab initio prediction:Prodigal:002006;locus_tag=PMIHGEHA_00759;product=hypothetical protein
VCMV01000013.1	Prodigal:002006	CDS	129496	130488	.	-	0	ID=PMIHGEHA_00760;Name=yddG;gene=yddG;inference=ab initio prediction:Prodigal:002006,similar to AA sequence:UniProtKB:D0ZXP9;locus_tag=PMIHGEHA_00760;product=Methyl viologen resistance protein YddG
VCMV01000013.1	Prodigal:002006	CDS	130466	131191	.	-	0	ID=PMIHGEHA_00761;eC_number=1.1.1.36;Name=phaB;gene=phaB;inference=ab initio prediction:Prodigal:002006,similar to AA sequence:UniProtKB:P14697;locus_tag=PMIHGEHA_00761;product=Acetoacetyl-CoA reductase
VCMV01000013.1	Prodigal:002006	CDS	131336	132514	.	-	0	ID=PMIHGEHA_00762;eC_number=2.3.1.9;Name=phaA;gene=phaA;inference=ab initio prediction:Prodigal:002006,similar to AA sequence:UniProtKB:P07097;locus_tag=PMIHGEHA_00762;product=Acetyl-CoA acetyltransferase
VCMV01000013.1	Prodigal:002006	CDS	132652	133308	.	+	0	ID=PMIHGEHA_00763;inference=ab initio prediction:Prodigal:002006;locus_tag=PMIHGEHA_00763;product=hypothetical protein
VCMV01000013.1	Prodigal:002006	CDS	133318	134913	.	-	0	ID=PMIHGEHA_00764;inference=ab initio prediction:Prodigal:002006;locus_tag=PMIHGEHA_00764;product=hypothetical protein
VCMV01000013.1	Prodigal:002006	CDS	135178	135363	.	-	0	ID=PMIHGEHA_00765;Name=rpmF;db_xref=COG:COG0333;gene=rpmF;inference=ab initio prediction:Prodigal:002006,similar to AA sequence:UniProtKB:Q6NCE6;locus_tag=PMIHGEHA_00765;product=50S ribosomal protein L32
VCMV01000013.1	Prodigal:002006	CDS	135499	136275	.	-	0	ID=PMIHGEHA_00766;eC_number=2.4.1.129;Name=mtgA_3;gene=mtgA_3;inference=ab initio prediction:Prodigal:002006,protein motif:HAMAP:MF_00766;locus_tag=PMIHGEHA_00766;product=Biosynthetic peptidoglycan transglycosylase
VCMV01000013.1	Prodigal:002006	CDS	136277	137200	.	+	0	ID=PMIHGEHA_00767;inference=ab initio prediction:Prodigal:002006;locus_tag=PMIHGEHA_00767;product=hypothetical protein
VCMV01000013.1	Prodigal:002006	CDS	137286	137837	.	-	0	ID=PMIHGEHA_00768;inference=ab initio prediction:Prodigal:002006;locus_tag=PMIHGEHA_00768;product=hypothetical protein
VCMV01000013.1	Prodigal:002006	CDS	137879	139810	.	-	0	ID=PMIHGEHA_00769;Name=kup;gene=kup;inference=ab initio prediction:Prodigal:002006,protein motif:HAMAP:MF_01522;locus_tag=PMIHGEHA_00769;product=Low affinity potassium transport system protein kup
VCMV01000013.1	Prodigal:002006	CDS	140011	141306	.	-	0	ID=PMIHGEHA_00770;eC_number=1.17.7.3;Name=ispG;db_xref=COG:COG0821;gene=ispG;inference=ab initio prediction:Prodigal:002006,similar to AA sequence:UniProtKB:Q84GJ3;locus_tag=PMIHGEHA_00770;product=4-hydroxy-3-methylbut-2-en-1-yl diphosphate synthase (flavodoxin)
VCMV01000013.1	Prodigal:002006	CDS	141399	142085	.	-	0	ID=PMIHGEHA_00771;eC_number=2.1.1.172;Name=rsmC_1;gene=rsmC_1;inference=ab initio prediction:Prodigal:002006,protein motif:HAMAP:MF_01862;locus_tag=PMIHGEHA_00771;product=Ribosomal RNA small subunit methyltransferase C
VCMV01000013.1	Prodigal:002006	CDS	142082	143233	.	-	0	ID=PMIHGEHA_00772;eC_number=2.4.1.290;Name=pglA;gene=pglA;inference=ab initio prediction:Prodigal:002006,similar to AA sequence:UniProtKB:Q0P9C9;locus_tag=PMIHGEHA_00772;product=N%2CN'-diacetylbacillosaminyl-diphospho-undecaprenol alpha-1%2C3-N-acetylgalactosaminyltransferase
VCMV01000013.1	Prodigal:002006	CDS	143358	144533	.	+	0	ID=PMIHGEHA_00773;inference=ab initio prediction:Prodigal:002006;locus_tag=PMIHGEHA_00773;product=hypothetical protein
VCMV01000013.1	Prodigal:002006	CDS	144629	146062	.	+	0	ID=PMIHGEHA_00774;inference=ab initio prediction:Prodigal:002006;locus_tag=PMIHGEHA_00774;product=hypothetical protein
VCMV01000013.1	Prodigal:002006	CDS	146074	147117	.	+	0	ID=PMIHGEHA_00775;eC_number=7.1.1.7;Name=cydB_1;db_xref=COG:COG1294;gene=cydB_1;inference=ab initio prediction:Prodigal:002006,similar to AA sequence:UniProtKB:P0ABK2;locus_tag=PMIHGEHA_00775;product=Cytochrome bd-I ubiquinol oxidase subunit 2
VCMV01000013.1	Prodigal:002006	CDS	147117	147239	.	+	0	ID=PMIHGEHA_00776;inference=ab initio prediction:Prodigal:002006;locus_tag=PMIHGEHA_00776;product=hypothetical protein
VCMV01000013.1	Prodigal:002006	CDS	147767	149536	.	+	0	ID=PMIHGEHA_00777;Name=prsD_1;gene=prsD_1;inference=ab initio prediction:Prodigal:002006,similar to AA sequence:UniProtKB:Q7ANN4;locus_tag=PMIHGEHA_00777;product=Type I secretion system ATP-binding protein PrsD
VCMV01000013.1	Prodigal:002006	CDS	149536	150855	.	+	0	ID=PMIHGEHA_00778;Name=prsE_1;gene=prsE_1;inference=ab initio prediction:Prodigal:002006,similar to AA sequence:UniProtKB:Q7ANN5;locus_tag=PMIHGEHA_00778;product=Type I secretion system membrane fusion protein PrsE
VCMV01000013.1	Prodigal:002006	CDS	151318	152091	.	+	0	ID=PMIHGEHA_00779;eC_number=3.1.3.12;Name=otsB;db_xref=COG:COG1877;gene=otsB;inference=ab initio prediction:Prodigal:002006,similar to AA sequence:UniProtKB:P31678;locus_tag=PMIHGEHA_00779;product=Trehalose-6-phosphate phosphatase
VCMV01000013.1	Prodigal:002006	CDS	152096	153904	.	+	0	ID=PMIHGEHA_00780;eC_number=3.2.1.28;db_xref=COG:COG3387;inference=ab initio prediction:Prodigal:002006,similar to AA sequence:UniProtKB:A0R0W9;locus_tag=PMIHGEHA_00780;product=Trehalase
VCMV01000013.1	Prodigal:002006	CDS	153945	154943	.	+	0	ID=PMIHGEHA_00781;eC_number=2.7.1.2;Name=glk;db_xref=COG:COG0837;gene=glk;inference=ab initio prediction:Prodigal:002006,similar to AA sequence:UniProtKB:P0A6V8;locus_tag=PMIHGEHA_00781;product=Glucokinase
VCMV01000013.1	Prodigal:002006	CDS	154975	156090	.	+	0	ID=PMIHGEHA_00782;inference=ab initio prediction:Prodigal:002006;locus_tag=PMIHGEHA_00782;product=hypothetical protein
VCMV01000013.1	Prodigal:002006	CDS	156382	157965	.	+	0	ID=PMIHGEHA_00783;Name=prfC;db_xref=COG:COG4108;gene=prfC;inference=ab initio prediction:Prodigal:002006,similar to AA sequence:UniProtKB:B8DIL5;locus_tag=PMIHGEHA_00783;product=Peptide chain release factor 3
VCMV01000013.1	Prodigal:002006	CDS	157987	158349	.	-	0	ID=PMIHGEHA_00784;inference=ab initio prediction:Prodigal:002006;locus_tag=PMIHGEHA_00784;product=hypothetical protein
VCMV01000013.1	Prodigal:002006	CDS	158357	159259	.	-	0	ID=PMIHGEHA_00785;eC_number=2.7.1.184;Name=yihV_1;gene=yihV_1;inference=ab initio prediction:Prodigal:002006,similar to AA sequence:UniProtKB:P32143;locus_tag=PMIHGEHA_00785;product=Sulfofructose kinase
VCMV01000013.1	Prodigal:002006	CDS	159417	160319	.	-	0	ID=PMIHGEHA_00786;eC_number=2.7.1.-;Name=murK;db_xref=COG:COG2971;gene=murK;inference=ab initio prediction:Prodigal:002006,similar to AA sequence:UniProtKB:Q97ML3;locus_tag=PMIHGEHA_00786;product=N-acetylmuramic acid/N-acetylglucosamine kinase
VCMV01000013.1	Prodigal:002006	CDS	160365	161291	.	-	0	ID=PMIHGEHA_00787;eC_number=4.2.1.126;Name=murQ;db_xref=COG:COG2103;gene=murQ;inference=ab initio prediction:Prodigal:002006,similar to AA sequence:UniProtKB:P44862;locus_tag=PMIHGEHA_00787;product=N-acetylmuramic acid 6-phosphate etherase
VCMV01000013.1	Prodigal:002006	CDS	161353	162372	.	-	0	ID=PMIHGEHA_00788;eC_number=3.5.1.28;Name=amiE;gene=amiE;inference=ab initio prediction:Prodigal:002006,similar to AA sequence:UniProtKB:O05213;locus_tag=PMIHGEHA_00788;product=N-acetylmuramyl-L-alanine amidase
VCMV01000013.1	Prodigal:002006	CDS	162520	164019	.	+	0	ID=PMIHGEHA_00789;Name=dppA_1;db_xref=COG:COG0747;gene=dppA_1;inference=ab initio prediction:Prodigal:002006,similar to AA sequence:UniProtKB:P23847;locus_tag=PMIHGEHA_00789;product=Periplasmic dipeptide transport protein
VCMV01000013.1	Prodigal:002006	CDS	164086	165033	.	+	0	ID=PMIHGEHA_00790;Name=dppB_5;db_xref=COG:COG0601;gene=dppB_5;inference=ab initio prediction:Prodigal:002006,similar to AA sequence:UniProtKB:P0AEF8;locus_tag=PMIHGEHA_00790;product=Dipeptide transport system permease protein DppB
VCMV01000013.1	Prodigal:002006	CDS	165039	165863	.	+	0	ID=PMIHGEHA_00791;Name=gsiD_1;db_xref=COG:COG1173;gene=gsiD_1;inference=ab initio prediction:Prodigal:002006,similar to AA sequence:UniProtKB:P75799;locus_tag=PMIHGEHA_00791;product=Glutathione transport system permease protein GsiD
VCMV01000013.1	Prodigal:002006	CDS	165860	166309	.	+	0	ID=PMIHGEHA_00792;inference=ab initio prediction:Prodigal:002006;locus_tag=PMIHGEHA_00792;product=hypothetical protein
VCMV01000013.1	Prodigal:002006	CDS	166306	167439	.	-	0	ID=PMIHGEHA_00793;eC_number=3.5.1.25;Name=nagA_1;db_xref=COG:COG1820;gene=nagA_1;inference=ab initio prediction:Prodigal:002006,similar to AA sequence:UniProtKB:O32445;locus_tag=PMIHGEHA_00793;product=N-acetylglucosamine-6-phosphate deacetylase
VCMV01000013.1	Prodigal:002006	CDS	167439	168494	.	-	0	ID=PMIHGEHA_00794;eC_number=2.6.1.16;Name=glmS;db_xref=COG:COG0449;gene=glmS;inference=ab initio prediction:Prodigal:002006,similar to AA sequence:UniProtKB:P9WN49;locus_tag=PMIHGEHA_00794;product=Glutamine--fructose-6-phosphate aminotransferase [isomerizing]
VCMV01000013.1	Prodigal:002006	CDS	168484	169269	.	-	0	ID=PMIHGEHA_00795;Name=nagR_2;db_xref=COG:COG2188;gene=nagR_2;inference=ab initio prediction:Prodigal:002006,similar to AA sequence:UniProtKB:O34817;locus_tag=PMIHGEHA_00795;product=HTH-type transcriptional repressor NagR
VCMV01000013.1	Prodigal:002006	CDS	169262	170146	.	-	0	ID=PMIHGEHA_00796;eC_number=2.7.1.8;Name=gspK;db_xref=COG:COG2971;gene=gspK;inference=ab initio prediction:Prodigal:002006,similar to AA sequence:UniProtKB:Q9KUA9;locus_tag=PMIHGEHA_00796;product=Glucosamine kinase GspK
VCMV01000013.1	Prodigal:002006	CDS	170307	171707	.	-	0	ID=PMIHGEHA_00797;inference=ab initio prediction:Prodigal:002006;locus_tag=PMIHGEHA_00797;product=hypothetical protein
VCMV01000013.1	Prodigal:002006	CDS	171712	172539	.	-	0	ID=PMIHGEHA_00798;inference=ab initio prediction:Prodigal:002006;locus_tag=PMIHGEHA_00798;product=hypothetical protein
VCMV01000013.1	Prodigal:002006	CDS	172699	174999	.	-	0	ID=PMIHGEHA_00799;inference=ab initio prediction:Prodigal:002006;locus_tag=PMIHGEHA_00799;product=hypothetical protein
VCMV01000013.1	Prodigal:002006	CDS	175175	175873	.	-	0	ID=PMIHGEHA_00800;eC_number=3.6.3.-;Name=thiQ;db_xref=COG:COG3840;gene=thiQ;inference=ab initio prediction:Prodigal:002006,similar to AA sequence:UniProtKB:P31548;locus_tag=PMIHGEHA_00800;product=Thiamine import ATP-binding protein ThiQ
VCMV01000013.1	Prodigal:002006	CDS	175860	177428	.	-	0	ID=PMIHGEHA_00801;inference=ab initio prediction:Prodigal:002006;locus_tag=PMIHGEHA_00801;product=hypothetical protein
VCMV01000013.1	Prodigal:002006	CDS	177441	178445	.	-	0	ID=PMIHGEHA_00802;Name=thiB;db_xref=COG:COG4143;gene=thiB;inference=ab initio prediction:Prodigal:002006,similar to AA sequence:UniProtKB:P31550;locus_tag=PMIHGEHA_00802;product=Thiamine-binding periplasmic protein
VCMV01000013.1	Prodigal:002006	CDS	178719	179906	.	+	0	ID=PMIHGEHA_00803;eC_number=1.5.3.1;Name=soxA_1;gene=soxA_1;inference=ab initio prediction:Prodigal:002006,similar to AA sequence:UniProtKB:P40854;locus_tag=PMIHGEHA_00803;product=Monomeric sarcosine oxidase
VCMV01000013.1	Prodigal:002006	CDS	179912	182236	.	-	0	ID=PMIHGEHA_00804;Name=yhgF;db_xref=COG:COG2183;gene=yhgF;inference=ab initio prediction:Prodigal:002006,similar to AA sequence:UniProtKB:P46837;locus_tag=PMIHGEHA_00804;product=Protein YhgF
VCMV01000013.1	Prodigal:002006	CDS	182408	183715	.	+	0	ID=PMIHGEHA_00805;Name=dnaK_1;db_xref=COG:COG0443;gene=dnaK_1;inference=ab initio prediction:Prodigal:002006,similar to AA sequence:UniProtKB:Q5KWZ7;locus_tag=PMIHGEHA_00805;product=Chaperone protein DnaK
VCMV01000013.1	Prodigal:002006	CDS	183801	186569	.	+	0	ID=PMIHGEHA_00806;eC_number=4.1.1.31;Name=ppc;db_xref=COG:COG2352;gene=ppc;inference=ab initio prediction:Prodigal:002006,similar to AA sequence:UniProtKB:A0QWX4;locus_tag=PMIHGEHA_00806;product=Phosphoenolpyruvate carboxylase
VCMV01000013.1	Prodigal:002006	CDS	186672	186980	.	+	0	ID=PMIHGEHA_00807;inference=ab initio prediction:Prodigal:002006;locus_tag=PMIHGEHA_00807;product=hypothetical protein
VCMV01000013.1	Prodigal:002006	CDS	187072	187848	.	+	0	ID=PMIHGEHA_00808;eC_number=1.1.1.100;Name=fabG_1;gene=fabG_1;inference=ab initio prediction:Prodigal:002006,similar to AA sequence:UniProtKB:Q9KQH7;locus_tag=PMIHGEHA_00808;product=3-oxoacyl-[acyl-carrier-protein] reductase FabG
VCMV01000013.1	Prodigal:002006	CDS	187926	188690	.	-	0	ID=PMIHGEHA_00809;inference=ab initio prediction:Prodigal:002006;locus_tag=PMIHGEHA_00809;product=hypothetical protein
VCMV01000013.1	Prodigal:002006	CDS	188714	189682	.	-	0	ID=PMIHGEHA_00810;eC_number=4.2.1.-;Name=psdht_1;gene=psdht_1;inference=ab initio prediction:Prodigal:002006,similar to AA sequence:UniProtKB:Q10725;locus_tag=PMIHGEHA_00810;product=Phenylserine dehydratase
VCMV01000013.1	Prodigal:002006	CDS	189716	190096	.	-	0	ID=PMIHGEHA_00811;eC_number=3.5.99.10;Name=yabJ_2;db_xref=COG:COG0251;gene=yabJ_2;inference=ab initio prediction:Prodigal:002006,similar to AA sequence:UniProtKB:P37552;locus_tag=PMIHGEHA_00811;product=2-iminobutanoate/2-iminopropanoate deaminase
VCMV01000013.1	Prodigal:002006	CDS	190241	191395	.	+	0	ID=PMIHGEHA_00812;eC_number=3.5.1.16;Name=argE_1;db_xref=COG:COG0624;gene=argE_1;inference=ab initio prediction:Prodigal:002006,similar to AA sequence:UniProtKB:P23908;locus_tag=PMIHGEHA_00812;product=Acetylornithine deacetylase
VCMV01000013.1	Prodigal:002006	CDS	191549	193144	.	+	0	ID=PMIHGEHA_00813;Name=dppA_2;db_xref=COG:COG0747;gene=dppA_2;inference=ab initio prediction:Prodigal:002006,similar to AA sequence:UniProtKB:P23847;locus_tag=PMIHGEHA_00813;product=Periplasmic dipeptide transport protein
VCMV01000013.1	Prodigal:002006	CDS	193253	194233	.	+	0	ID=PMIHGEHA_00814;Name=gsiC_3;db_xref=COG:COG0601;gene=gsiC_3;inference=ab initio prediction:Prodigal:002006,similar to AA sequence:UniProtKB:P75798;locus_tag=PMIHGEHA_00814;product=Glutathione transport system permease protein GsiC
VCMV01000013.1	Prodigal:002006	CDS	194244	195200	.	+	0	ID=PMIHGEHA_00815;Name=dppC_3;db_xref=COG:COG1173;gene=dppC_3;inference=ab initio prediction:Prodigal:002006,similar to AA sequence:UniProtKB:P0AEG1;locus_tag=PMIHGEHA_00815;product=Dipeptide transport system permease protein DppC
VCMV01000013.1	Prodigal:002006	CDS	195218	196210	.	+	0	ID=PMIHGEHA_00816;Name=oppD_6;db_xref=COG:COG0444;gene=oppD_6;inference=ab initio prediction:Prodigal:002006,similar to AA sequence:UniProtKB:P24136;locus_tag=PMIHGEHA_00816;product=Oligopeptide transport ATP-binding protein OppD
VCMV01000013.1	Prodigal:002006	CDS	196210	197211	.	+	0	ID=PMIHGEHA_00817;eC_number=7.6.2.8;Name=btuD_5;gene=btuD_5;inference=ab initio prediction:Prodigal:002006,protein motif:HAMAP:MF_01005;locus_tag=PMIHGEHA_00817;product=Vitamin B12 import ATP-binding protein BtuD
VCMV01000013.1	Prodigal:002006	CDS	197474	198241	.	+	0	ID=PMIHGEHA_00818;inference=ab initio prediction:Prodigal:002006;locus_tag=PMIHGEHA_00818;product=hypothetical protein
VCMV01000013.1	Prodigal:002006	CDS	198454	199275	.	+	0	ID=PMIHGEHA_00819;inference=ab initio prediction:Prodigal:002006;locus_tag=PMIHGEHA_00819;product=hypothetical protein
VCMV01000013.1	Prodigal:002006	CDS	199288	200250	.	-	0	ID=PMIHGEHA_00820;inference=ab initio prediction:Prodigal:002006;locus_tag=PMIHGEHA_00820;product=hypothetical protein
VCMV01000013.1	Prodigal:002006	CDS	200354	202678	.	-	0	ID=PMIHGEHA_00821;inference=ab initio prediction:Prodigal:002006;locus_tag=PMIHGEHA_00821;product=hypothetical protein
VCMV01000013.1	Prodigal:002006	CDS	202700	203821	.	-	0	ID=PMIHGEHA_00822;eC_number=3.5.4.25;Name=ribA_1;gene=ribA_1;inference=ab initio prediction:Prodigal:002006,protein motif:HAMAP:MF_00179;locus_tag=PMIHGEHA_00822;product=GTP cyclohydrolase-2
VCMV01000013.1	Prodigal:002006	CDS	203983	204672	.	+	0	ID=PMIHGEHA_00823;inference=ab initio prediction:Prodigal:002006;locus_tag=PMIHGEHA_00823;product=hypothetical protein
VCMV01000013.1	Prodigal:002006	CDS	204669	205214	.	+	0	ID=PMIHGEHA_00824;Name=yceJ;db_xref=COG:COG3038;gene=yceJ;inference=ab initio prediction:Prodigal:002006,similar to AA sequence:UniProtKB:P75925;locus_tag=PMIHGEHA_00824;product=Cytochrome b561 
VCMV01000013.1	Prodigal:002006	CDS	205215	206057	.	-	0	ID=PMIHGEHA_00825;inference=ab initio prediction:Prodigal:002006;locus_tag=PMIHGEHA_00825;product=hypothetical protein
VCMV01000013.1	Prodigal:002006	CDS	206054	207100	.	-	0	ID=PMIHGEHA_00826;eC_number=2.4.1.250;Name=mshA_2;gene=mshA_2;inference=ab initio prediction:Prodigal:002006,protein motif:HAMAP:MF_01695;locus_tag=PMIHGEHA_00826;product=D-inositol-3-phosphate glycosyltransferase
VCMV01000013.1	Prodigal:002006	CDS	207093	207500	.	-	0	ID=PMIHGEHA_00827;inference=ab initio prediction:Prodigal:002006;locus_tag=PMIHGEHA_00827;product=hypothetical protein
VCMV01000013.1	Prodigal:002006	CDS	207528	208523	.	-	0	ID=PMIHGEHA_00828;inference=ab initio prediction:Prodigal:002006;locus_tag=PMIHGEHA_00828;product=hypothetical protein
VCMV01000013.1	Prodigal:002006	CDS	208574	210412	.	+	0	ID=PMIHGEHA_00829;eC_number=2.4.1.-;Name=opgH;db_xref=COG:COG2943;gene=opgH;inference=ab initio prediction:Prodigal:002006,similar to AA sequence:UniProtKB:P20401;locus_tag=PMIHGEHA_00829;product=Glucans biosynthesis glucosyltransferase H
VCMV01000013.1	Prodigal:002006	CDS	210409	211173	.	+	0	ID=PMIHGEHA_00830;inference=ab initio prediction:Prodigal:002006;locus_tag=PMIHGEHA_00830;product=hypothetical protein
VCMV01000013.1	Prodigal:002006	CDS	211243	211572	.	+	0	ID=PMIHGEHA_00831;inference=ab initio prediction:Prodigal:002006;locus_tag=PMIHGEHA_00831;product=hypothetical protein
VCMV01000013.1	Aragorn:001002	tmRNA	211543	211906	.	-	.	ID=PMIHGEHA_00832;Name=ssrA;gene=ssrA;inference=COORDINATES:profile:Aragorn:001002;locus_tag=PMIHGEHA_00832;product=transfer-messenger RNA%2C SsrA
VCMV01000013.1	Prodigal:002006	CDS	211974	213410	.	-	0	ID=PMIHGEHA_00833;eC_number=2.7.8.-;Name=clsA_1;db_xref=COG:COG1502;gene=clsA_1;inference=ab initio prediction:Prodigal:002006,similar to AA sequence:UniProtKB:P0A6H8;locus_tag=PMIHGEHA_00833;product=Cardiolipin synthase A
VCMV01000013.1	Prodigal:002006	CDS	213662	214693	.	+	0	ID=PMIHGEHA_00834;eC_number=2.5.1.47;Name=cysK_1;gene=cysK_1;inference=ab initio prediction:Prodigal:002006,similar to AA sequence:UniProtKB:P63871;locus_tag=PMIHGEHA_00834;product=Cysteine synthase
VCMV01000013.1	Prodigal:002006	CDS	214706	215746	.	-	0	ID=PMIHGEHA_00835;eC_number=7.3.2.3;Name=cysA_1;db_xref=COG:COG1118;gene=cysA_1;inference=ab initio prediction:Prodigal:002006,similar to AA sequence:UniProtKB:P14788;locus_tag=PMIHGEHA_00835;product=Sulfate/thiosulfate import ATP-binding protein CysA
VCMV01000013.1	Prodigal:002006	CDS	215755	216612	.	-	0	ID=PMIHGEHA_00836;Name=cysW;db_xref=COG:COG4208;gene=cysW;inference=ab initio prediction:Prodigal:002006,similar to AA sequence:UniProtKB:P0AEB0;locus_tag=PMIHGEHA_00836;product=Sulfate transport system permease protein CysW
VCMV01000013.1	Prodigal:002006	CDS	216605	217465	.	-	0	ID=PMIHGEHA_00837;Name=cysT;db_xref=COG:COG0555;gene=cysT;inference=ab initio prediction:Prodigal:002006,similar to AA sequence:UniProtKB:P27367;locus_tag=PMIHGEHA_00837;product=Sulfate transport system permease protein CysT
VCMV01000013.1	Prodigal:002006	CDS	217485	218513	.	-	0	ID=PMIHGEHA_00838;Name=sbp;db_xref=COG:COG1613;gene=sbp;inference=ab initio prediction:Prodigal:002006,similar to AA sequence:UniProtKB:P0AG78;locus_tag=PMIHGEHA_00838;product=Sulfate-binding protein
VCMV01000013.1	Prodigal:002006	CDS	218740	219216	.	+	0	ID=PMIHGEHA_00839;Name=decR;db_xref=COG:COG1522;gene=decR;inference=ab initio prediction:Prodigal:002006,similar to AA sequence:UniProtKB:P0ACJ5;locus_tag=PMIHGEHA_00839;product=DNA-binding transcriptional activator DecR
VCMV01000013.1	Prodigal:002006	CDS	219560	221506	.	+	0	ID=PMIHGEHA_00840;inference=ab initio prediction:Prodigal:002006;locus_tag=PMIHGEHA_00840;product=hypothetical protein
VCMV01000013.1	Prodigal:002006	CDS	221534	222841	.	+	0	ID=PMIHGEHA_00841;inference=ab initio prediction:Prodigal:002006,similar to AA sequence:UniProtKB:P45742;locus_tag=PMIHGEHA_00841;note=Stress response UPF0229 protein YhbH;product=hypothetical protein
VCMV01000013.1	Prodigal:002006	CDS	222838	224382	.	+	0	ID=PMIHGEHA_00842;inference=ab initio prediction:Prodigal:002006;locus_tag=PMIHGEHA_00842;product=hypothetical protein
VCMV01000013.1	Prodigal:002006	CDS	224409	225110	.	-	0	ID=PMIHGEHA_00843;Name=lldR_1;db_xref=COG:COG2186;gene=lldR_1;inference=ab initio prediction:Prodigal:002006,similar to AA sequence:UniProtKB:P0ACL7;locus_tag=PMIHGEHA_00843;product=Putative L-lactate dehydrogenase operon regulatory protein
VCMV01000013.1	Prodigal:002006	CDS	225285	226280	.	+	0	ID=PMIHGEHA_00844;inference=ab initio prediction:Prodigal:002006;locus_tag=PMIHGEHA_00844;product=hypothetical protein
VCMV01000013.1	Prodigal:002006	CDS	226291	227112	.	+	0	ID=PMIHGEHA_00845;Name=ssuC_3;db_xref=COG:COG0600;gene=ssuC_3;inference=ab initio prediction:Prodigal:002006,similar to AA sequence:UniProtKB:P40401;locus_tag=PMIHGEHA_00845;product=Putative aliphatic sulfonates transport permease protein SsuC
VCMV01000013.1	Prodigal:002006	CDS	227114	227908	.	+	0	ID=PMIHGEHA_00846;eC_number=7.6.2.8;Name=btuD_6;gene=btuD_6;inference=ab initio prediction:Prodigal:002006,protein motif:HAMAP:MF_01005;locus_tag=PMIHGEHA_00846;product=Vitamin B12 import ATP-binding protein BtuD
VCMV01000013.1	Prodigal:002006	CDS	227919	228671	.	+	0	ID=PMIHGEHA_00847;inference=ab initio prediction:Prodigal:002006;locus_tag=PMIHGEHA_00847;product=hypothetical protein
VCMV01000013.1	Prodigal:002006	CDS	228671	229375	.	+	0	ID=PMIHGEHA_00848;inference=ab initio prediction:Prodigal:002006;locus_tag=PMIHGEHA_00848;product=hypothetical protein
VCMV01000013.1	Prodigal:002006	CDS	229550	229774	.	+	0	ID=PMIHGEHA_00849;inference=ab initio prediction:Prodigal:002006;locus_tag=PMIHGEHA_00849;product=hypothetical protein
VCMV01000013.1	Prodigal:002006	CDS	230187	232940	.	+	0	ID=PMIHGEHA_00850;inference=ab initio prediction:Prodigal:002006;locus_tag=PMIHGEHA_00850;product=hypothetical protein
VCMV01000013.1	Prodigal:002006	CDS	233572	241077	.	+	0	ID=PMIHGEHA_00851;inference=ab initio prediction:Prodigal:002006;locus_tag=PMIHGEHA_00851;product=hypothetical protein
VCMV01000013.1	Prodigal:002006	CDS	241250	245341	.	+	0	ID=PMIHGEHA_00852;inference=ab initio prediction:Prodigal:002006;locus_tag=PMIHGEHA_00852;product=hypothetical protein
VCMV01000013.1	Prodigal:002006	CDS	245851	247464	.	-	0	ID=PMIHGEHA_00853;eC_number=1.1.99.-;Name=alkJ_1;gene=alkJ_1;inference=ab initio prediction:Prodigal:002006,similar to AA sequence:UniProtKB:Q00593;locus_tag=PMIHGEHA_00853;product=Alcohol dehydrogenase [acceptor]
VCMV01000013.1	Prodigal:002006	CDS	247522	248490	.	-	0	ID=PMIHGEHA_00854;inference=ab initio prediction:Prodigal:002006;locus_tag=PMIHGEHA_00854;product=hypothetical protein
VCMV01000013.1	Prodigal:002006	CDS	248495	249382	.	-	0	ID=PMIHGEHA_00855;Name=livH_2;db_xref=COG:COG0559;gene=livH_2;inference=ab initio prediction:Prodigal:002006,similar to AA sequence:UniProtKB:P0AEX7;locus_tag=PMIHGEHA_00855;product=High-affinity branched-chain amino acid transport system permease protein LivH
VCMV01000013.1	Prodigal:002006	CDS	249389	250096	.	-	0	ID=PMIHGEHA_00856;Name=livF_2;db_xref=COG:COG0410;gene=livF_2;inference=ab initio prediction:Prodigal:002006,similar to AA sequence:UniProtKB:P22731;locus_tag=PMIHGEHA_00856;product=High-affinity branched-chain amino acid transport ATP-binding protein LivF
VCMV01000013.1	Prodigal:002006	CDS	250089	250847	.	-	0	ID=PMIHGEHA_00857;eC_number=3.6.3.-;Name=lptB_2;db_xref=COG:COG1137;gene=lptB_2;inference=ab initio prediction:Prodigal:002006,similar to AA sequence:UniProtKB:P45073;locus_tag=PMIHGEHA_00857;product=Lipopolysaccharide export system ATP-binding protein LptB
VCMV01000013.1	Prodigal:002006	CDS	250978	252186	.	-	0	ID=PMIHGEHA_00858;inference=ab initio prediction:Prodigal:002006;locus_tag=PMIHGEHA_00858;product=hypothetical protein
VCMV01000013.1	Prodigal:002006	CDS	252426	252761	.	-	0	ID=PMIHGEHA_00859;inference=ab initio prediction:Prodigal:002006;locus_tag=PMIHGEHA_00859;product=hypothetical protein
VCMV01000013.1	Prodigal:002006	CDS	252888	253190	.	+	0	ID=PMIHGEHA_00860;inference=ab initio prediction:Prodigal:002006;locus_tag=PMIHGEHA_00860;product=hypothetical protein
VCMV01000013.1	Prodigal:002006	CDS	253209	254240	.	-	0	ID=PMIHGEHA_00861;eC_number=4.2.2.-;Name=mltF_1;gene=mltF_1;inference=ab initio prediction:Prodigal:002006,protein motif:HAMAP:MF_02016;locus_tag=PMIHGEHA_00861;product=Membrane-bound lytic murein transglycosylase F
VCMV01000013.1	Prodigal:002006	CDS	254271	254732	.	-	0	ID=PMIHGEHA_00862;Name=lrp_1;db_xref=COG:COG1522;gene=lrp_1;inference=ab initio prediction:Prodigal:002006,similar to AA sequence:UniProtKB:P0ACJ0;locus_tag=PMIHGEHA_00862;product=Leucine-responsive regulatory protein
VCMV01000013.1	Prodigal:002006	CDS	254918	258658	.	+	0	ID=PMIHGEHA_00863;Name=putA;db_xref=COG:COG0506;gene=putA;inference=ab initio prediction:Prodigal:002006,similar to AA sequence:UniProtKB:P09546;locus_tag=PMIHGEHA_00863;product=Bifunctional protein PutA
VCMV01000013.1	Prodigal:002006	CDS	258713	259795	.	-	0	ID=PMIHGEHA_00864;eC_number=4.1.2.42;inference=ab initio prediction:Prodigal:002006,similar to AA sequence:UniProtKB:O82872;locus_tag=PMIHGEHA_00864;product=D-threonine aldolase
VCMV01000013.1	Prodigal:002006	CDS	259847	261049	.	-	0	ID=PMIHGEHA_00865;eC_number=4.2.1.8;Name=uxuA;db_xref=COG:COG1312;gene=uxuA;inference=ab initio prediction:Prodigal:002006,similar to AA sequence:UniProtKB:P24215;locus_tag=PMIHGEHA_00865;product=Mannonate dehydratase
VCMV01000013.1	Prodigal:002006	CDS	261187	261939	.	-	0	ID=PMIHGEHA_00866;inference=ab initio prediction:Prodigal:002006;locus_tag=PMIHGEHA_00866;product=hypothetical protein
VCMV01000013.1	Prodigal:002006	CDS	261936	262709	.	-	0	ID=PMIHGEHA_00867;eC_number=3.6.3.-;Name=glnQ_1;db_xref=COG:COG1126;gene=glnQ_1;inference=ab initio prediction:Prodigal:002006,similar to AA sequence:UniProtKB:O34677;locus_tag=PMIHGEHA_00867;product=Glutamine transport ATP-binding protein GlnQ
VCMV01000013.1	Prodigal:002006	CDS	262706	263365	.	-	0	ID=PMIHGEHA_00868;Name=gltK;db_xref=COG:COG0765;gene=gltK;inference=ab initio prediction:Prodigal:002006,similar to AA sequence:UniProtKB:P0AER5;locus_tag=PMIHGEHA_00868;product=Glutamate/aspartate import permease protein GltK
VCMV01000013.1	Prodigal:002006	CDS	263362	264027	.	-	0	ID=PMIHGEHA_00869;Name=glnP_1;db_xref=COG:COG0765;gene=glnP_1;inference=ab initio prediction:Prodigal:002006,similar to AA sequence:UniProtKB:P0AEQ6;locus_tag=PMIHGEHA_00869;product=Glutamine transport system permease protein GlnP
VCMV01000013.1	Prodigal:002006	CDS	264125	264901	.	-	0	ID=PMIHGEHA_00870;Name=fliY_1;db_xref=COG:COG0834;gene=fliY_1;inference=ab initio prediction:Prodigal:002006,similar to AA sequence:UniProtKB:P0AEM9;locus_tag=PMIHGEHA_00870;product=L-cystine-binding protein FliY
VCMV01000013.1	Prodigal:002006	CDS	265343	265849	.	+	0	ID=PMIHGEHA_00871;eC_number=2.3.1.210;Name=wecD_1;gene=wecD_1;inference=ab initio prediction:Prodigal:002006,protein motif:HAMAP:MF_02027;locus_tag=PMIHGEHA_00871;product=dTDP-fucosamine acetyltransferase
VCMV01000013.1	Prodigal:002006	CDS	265858	266760	.	-	0	ID=PMIHGEHA_00872;Name=gcvA_1;gene=gcvA_1;inference=ab initio prediction:Prodigal:002006,similar to AA sequence:UniProtKB:P0A9F6;locus_tag=PMIHGEHA_00872;product=Glycine cleavage system transcriptional activator
VCMV01000013.1	Prodigal:002006	CDS	266889	268295	.	+	0	ID=PMIHGEHA_00873;eC_number=4.3.2.1;Name=argH_2;db_xref=COG:COG0165;gene=argH_2;inference=ab initio prediction:Prodigal:002006,similar to AA sequence:UniProtKB:A0QYS5;locus_tag=PMIHGEHA_00873;product=Argininosuccinate lyase
VCMV01000013.1	Prodigal:002006	CDS	268375	269244	.	+	0	ID=PMIHGEHA_00874;Name=fliY_2;db_xref=COG:COG0834;gene=fliY_2;inference=ab initio prediction:Prodigal:002006,similar to AA sequence:UniProtKB:P0AEM9;locus_tag=PMIHGEHA_00874;product=L-cystine-binding protein FliY
VCMV01000013.1	Prodigal:002006	CDS	269273	270256	.	+	0	ID=PMIHGEHA_00875;eC_number=1.3.1.103;inference=ab initio prediction:Prodigal:002006,similar to AA sequence:UniProtKB:Q59I44;locus_tag=PMIHGEHA_00875;product=2-haloacrylate reductase
VCMV01000013.1	Prodigal:002006	CDS	270294	271139	.	+	0	ID=PMIHGEHA_00876;Name=yecS_1;db_xref=COG:COG0765;gene=yecS_1;inference=ab initio prediction:Prodigal:002006,similar to AA sequence:UniProtKB:P0AFT2;locus_tag=PMIHGEHA_00876;product=L-cystine transport system permease protein YecS
VCMV01000013.1	Prodigal:002006	CDS	271154	271942	.	+	0	ID=PMIHGEHA_00877;Name=glnQ_2;gene=glnQ_2;inference=ab initio prediction:Prodigal:002006,similar to AA sequence:UniProtKB:P27675;locus_tag=PMIHGEHA_00877;product=Glutamine transport ATP-binding protein GlnQ
VCMV01000013.1	Prodigal:002006	CDS	271985	272827	.	+	0	ID=PMIHGEHA_00878;Name=hisJ;gene=hisJ;inference=ab initio prediction:Prodigal:002006,similar to AA sequence:UniProtKB:Q46125;locus_tag=PMIHGEHA_00878;product=putative histidine-binding protein
VCMV01000013.1	Prodigal:002006	CDS	272902	274302	.	+	0	ID=PMIHGEHA_00879;inference=ab initio prediction:Prodigal:002006;locus_tag=PMIHGEHA_00879;product=hypothetical protein
VCMV01000013.1	Prodigal:002006	CDS	274457	275206	.	+	0	ID=PMIHGEHA_00880;eC_number=3.5.1.-;Name=pgdA_1;gene=pgdA_1;inference=ab initio prediction:Prodigal:002006,similar to AA sequence:UniProtKB:B5ZA76;locus_tag=PMIHGEHA_00880;product=Peptidoglycan deacetylase
VCMV01000013.1	Prodigal:002006	CDS	275258	276310	.	+	0	ID=PMIHGEHA_00881;eC_number=3.5.3.17;Name=gpuA_1;db_xref=COG:COG0010;gene=gpuA_1;inference=ab initio prediction:Prodigal:002006,similar to AA sequence:UniProtKB:Q9I6K2;locus_tag=PMIHGEHA_00881;product=Guanidinopropionase
VCMV01000013.1	Prodigal:002006	CDS	276488	277657	.	+	0	ID=PMIHGEHA_00882;inference=ab initio prediction:Prodigal:002006;locus_tag=PMIHGEHA_00882;product=hypothetical protein
VCMV01000013.1	Prodigal:002006	CDS	277654	279897	.	+	0	ID=PMIHGEHA_00883;inference=ab initio prediction:Prodigal:002006;locus_tag=PMIHGEHA_00883;product=hypothetical protein
VCMV01000013.1	Prodigal:002006	CDS	279987	280886	.	-	0	ID=PMIHGEHA_00884;Name=ycjP;db_xref=COG:COG0395;gene=ycjP;inference=ab initio prediction:Prodigal:002006,similar to AA sequence:UniProtKB:P77716;locus_tag=PMIHGEHA_00884;product=Inner membrane ABC transporter permease protein YcjP
VCMV01000013.1	Prodigal:002006	CDS	280883	281830	.	-	0	ID=PMIHGEHA_00885;inference=ab initio prediction:Prodigal:002006;locus_tag=PMIHGEHA_00885;product=hypothetical protein
VCMV01000013.1	Prodigal:002006	CDS	281889	283199	.	-	0	ID=PMIHGEHA_00886;inference=ab initio prediction:Prodigal:002006;locus_tag=PMIHGEHA_00886;product=hypothetical protein
VCMV01000013.1	Prodigal:002006	CDS	283272	284327	.	-	0	ID=PMIHGEHA_00887;eC_number=7.5.2.-;Name=msiK_1;db_xref=COG:COG3839;gene=msiK_1;inference=ab initio prediction:Prodigal:002006,similar to AA sequence:UniProtKB:Q9L0Q1;locus_tag=PMIHGEHA_00887;product=Diacetylchitobiose uptake system ATP-binding protein MsiK
VCMV01000013.1	Prodigal:002006	CDS	284759	285712	.	+	0	ID=PMIHGEHA_00888;eC_number=1.1.1.410;Name=denD;db_xref=COG:COG0451;gene=denD;inference=ab initio prediction:Prodigal:002006,similar to AA sequence:UniProtKB:Q0KBD2;locus_tag=PMIHGEHA_00888;product=D-erythronate dehydrogenase
VCMV01000013.1	Prodigal:002006	CDS	285737	286489	.	+	0	ID=PMIHGEHA_00889;eC_number=1.1.1.401;Name=LRA5_1;gene=LRA5_1;inference=ab initio prediction:Prodigal:002006,similar to AA sequence:UniProtKB:Q1NEI6;locus_tag=PMIHGEHA_00889;product=2-dehydro-3-deoxy-L-rhamnonate dehydrogenase (NAD(+))
VCMV01000013.1	Prodigal:002006	CDS	286538	287296	.	+	0	ID=PMIHGEHA_00890;eC_number=1.-.-.-;inference=ab initio prediction:Prodigal:002006,similar to AA sequence:UniProtKB:Q7A3L9;locus_tag=PMIHGEHA_00890;product=putative oxidoreductase
VCMV01000013.1	Prodigal:002006	CDS	287325	288500	.	-	0	ID=PMIHGEHA_00891;eC_number=1.1.1.369;Name=iolG_2;gene=iolG_2;inference=ab initio prediction:Prodigal:002006,protein motif:HAMAP:MF_01671;locus_tag=PMIHGEHA_00891;product=Inositol 2-dehydrogenase/D-chiro-inositol 3-dehydrogenase
VCMV01000013.1	Prodigal:002006	CDS	288505	289578	.	-	0	ID=PMIHGEHA_00892;eC_number=4.2.1.44;Name=iolE_1;gene=iolE_1;inference=ab initio prediction:Prodigal:002006,protein motif:HAMAP:MF_01672;locus_tag=PMIHGEHA_00892;product=Inosose dehydratase
VCMV01000013.1	Prodigal:002006	CDS	289635	290585	.	-	0	ID=PMIHGEHA_00893;Name=rbsB_1;db_xref=COG:COG1879;gene=rbsB_1;inference=ab initio prediction:Prodigal:002006,similar to AA sequence:UniProtKB:P02925;locus_tag=PMIHGEHA_00893;product=Ribose import binding protein RbsB
VCMV01000013.1	Prodigal:002006	CDS	290644	291639	.	-	0	ID=PMIHGEHA_00894;Name=rbsC_1;db_xref=COG:COG1172;gene=rbsC_1;inference=ab initio prediction:Prodigal:002006,similar to AA sequence:UniProtKB:P0AGI1;locus_tag=PMIHGEHA_00894;product=Ribose import permease protein RbsC
VCMV01000013.1	Prodigal:002006	CDS	291636	293156	.	-	0	ID=PMIHGEHA_00895;eC_number=7.5.2.7;Name=rbsA;db_xref=COG:COG1129;gene=rbsA;inference=ab initio prediction:Prodigal:002006,similar to AA sequence:UniProtKB:P04983;locus_tag=PMIHGEHA_00895;product=Ribose import ATP-binding protein RbsA
VCMV01000013.1	Prodigal:002006	CDS	293420	294481	.	+	0	ID=PMIHGEHA_00896;Name=cytR;db_xref=COG:COG1609;gene=cytR;inference=ab initio prediction:Prodigal:002006,similar to AA sequence:UniProtKB:P0ACN7;locus_tag=PMIHGEHA_00896;product=HTH-type transcriptional repressor CytR
VCMV01000013.1	Prodigal:002006	CDS	294668	295330	.	+	0	ID=PMIHGEHA_00897;eC_number=1.11.1.15;db_xref=COG:COG0450;inference=ab initio prediction:Prodigal:002006,similar to AA sequence:UniProtKB:O67024;locus_tag=PMIHGEHA_00897;product=Peroxiredoxin
VCMV01000013.1	Prodigal:002006	CDS	295488	296354	.	+	0	ID=PMIHGEHA_00898;eC_number=3.-.-.-;Name=blh;db_xref=COG:COG0491;gene=blh;inference=ab initio prediction:Prodigal:002006,similar to AA sequence:UniProtKB:Q8UAA9;locus_tag=PMIHGEHA_00898;product=Beta-lactamase hydrolase-like protein
VCMV01000013.1	Prodigal:002006	CDS	296357	297673	.	-	0	ID=PMIHGEHA_00899;inference=ab initio prediction:Prodigal:002006;locus_tag=PMIHGEHA_00899;product=hypothetical protein
VCMV01000013.1	Prodigal:002006	CDS	297866	298516	.	+	0	ID=PMIHGEHA_00900;inference=ab initio prediction:Prodigal:002006;locus_tag=PMIHGEHA_00900;product=hypothetical protein
VCMV01000013.1	Prodigal:002006	CDS	298522	301455	.	+	0	ID=PMIHGEHA_00901;eC_number=7.-.-.-;Name=rsxB;gene=rsxB;inference=ab initio prediction:Prodigal:002006,protein motif:HAMAP:MF_00463;locus_tag=PMIHGEHA_00901;product=Ion-translocating oxidoreductase complex subunit B
VCMV01000013.1	Prodigal:002006	CDS	301459	302769	.	+	0	ID=PMIHGEHA_00902;inference=ab initio prediction:Prodigal:002006;locus_tag=PMIHGEHA_00902;product=hypothetical protein
VCMV01000013.1	Prodigal:002006	CDS	302766	303308	.	+	0	ID=PMIHGEHA_00903;inference=ab initio prediction:Prodigal:002006;locus_tag=PMIHGEHA_00903;product=hypothetical protein
VCMV01000013.1	Prodigal:002006	CDS	303299	303796	.	+	0	ID=PMIHGEHA_00904;inference=ab initio prediction:Prodigal:002006;locus_tag=PMIHGEHA_00904;product=hypothetical protein
VCMV01000013.1	Prodigal:002006	CDS	303856	304839	.	+	0	ID=PMIHGEHA_00905;inference=ab initio prediction:Prodigal:002006;locus_tag=PMIHGEHA_00905;product=hypothetical protein
VCMV01000013.1	Prodigal:002006	CDS	304834	305376	.	-	0	ID=PMIHGEHA_00906;inference=ab initio prediction:Prodigal:002006;locus_tag=PMIHGEHA_00906;product=hypothetical protein
VCMV01000013.1	Prodigal:002006	CDS	305373	306314	.	-	0	ID=PMIHGEHA_00907;inference=ab initio prediction:Prodigal:002006;locus_tag=PMIHGEHA_00907;product=hypothetical protein
VCMV01000013.1	Prodigal:002006	CDS	306396	307424	.	+	0	ID=PMIHGEHA_00908;eC_number=1.9.3.1;Name=ctaC_2;db_xref=COG:COG1622;gene=ctaC_2;inference=ab initio prediction:Prodigal:002006,similar to AA sequence:UniProtKB:Q04441;locus_tag=PMIHGEHA_00908;product=Cytochrome c oxidase subunit 2
VCMV01000013.1	Prodigal:002006	CDS	307421	309988	.	+	0	ID=PMIHGEHA_00909;inference=ab initio prediction:Prodigal:002006;locus_tag=PMIHGEHA_00909;product=hypothetical protein
VCMV01000013.1	Prodigal:002006	CDS	309991	310350	.	+	0	ID=PMIHGEHA_00910;inference=ab initio prediction:Prodigal:002006;locus_tag=PMIHGEHA_00910;product=hypothetical protein
VCMV01000013.1	Prodigal:002006	CDS	310486	311346	.	+	0	ID=PMIHGEHA_00911;inference=ab initio prediction:Prodigal:002006;locus_tag=PMIHGEHA_00911;product=hypothetical protein
VCMV01000013.1	Prodigal:002006	CDS	311637	313274	.	-	0	ID=PMIHGEHA_00912;Name=groL5_3;gene=groL5_3;inference=ab initio prediction:Prodigal:002006,similar to AA sequence:UniProtKB:P35471;locus_tag=PMIHGEHA_00912;product=60 kDa chaperonin 5
VCMV01000013.1	Prodigal:002006	CDS	313318	313635	.	-	0	ID=PMIHGEHA_00913;Name=groS5;gene=groS5;inference=ab initio prediction:Prodigal:002006,similar to AA sequence:UniProtKB:P35474;locus_tag=PMIHGEHA_00913;product=10 kDa chaperonin 5
VCMV01000013.1	Prodigal:002006	CDS	314289	314462	.	+	0	ID=PMIHGEHA_00914;inference=ab initio prediction:Prodigal:002006;locus_tag=PMIHGEHA_00914;product=hypothetical protein
VCMV01000013.1	Prodigal:002006	CDS	314550	316301	.	-	0	ID=PMIHGEHA_00915;inference=ab initio prediction:Prodigal:002006;locus_tag=PMIHGEHA_00915;product=hypothetical protein
VCMV01000013.1	Prodigal:002006	CDS	316298	317023	.	-	0	ID=PMIHGEHA_00916;inference=ab initio prediction:Prodigal:002006;locus_tag=PMIHGEHA_00916;product=hypothetical protein
VCMV01000013.1	Prodigal:002006	CDS	317059	318219	.	-	0	ID=PMIHGEHA_00917;db_xref=COG:COG4663;inference=ab initio prediction:Prodigal:002006,similar to AA sequence:UniProtKB:Q8YSQ6;locus_tag=PMIHGEHA_00917;product=Monocarboxylate 2-oxoacid-binding periplasmic protein
VCMV01000013.1	Prodigal:002006	CDS	318536	319660	.	+	0	ID=PMIHGEHA_00918;inference=ab initio prediction:Prodigal:002006;locus_tag=PMIHGEHA_00918;product=hypothetical protein
VCMV01000013.1	Prodigal:002006	CDS	319831	320178	.	-	0	ID=PMIHGEHA_00919;inference=ab initio prediction:Prodigal:002006;locus_tag=PMIHGEHA_00919;product=hypothetical protein
VCMV01000013.1	Prodigal:002006	CDS	320575	321774	.	+	0	ID=PMIHGEHA_00920;inference=ab initio prediction:Prodigal:002006;locus_tag=PMIHGEHA_00920;product=hypothetical protein
VCMV01000013.1	Prodigal:002006	CDS	321848	322231	.	-	0	ID=PMIHGEHA_00921;inference=ab initio prediction:Prodigal:002006;locus_tag=PMIHGEHA_00921;product=hypothetical protein
VCMV01000013.1	Prodigal:002006	CDS	322267	324162	.	+	0	ID=PMIHGEHA_00922;inference=ab initio prediction:Prodigal:002006;locus_tag=PMIHGEHA_00922;product=hypothetical protein
VCMV01000013.1	Prodigal:002006	CDS	324164	325300	.	+	0	ID=PMIHGEHA_00923;eC_number=7.6.2.8;Name=btuD_7;gene=btuD_7;inference=ab initio prediction:Prodigal:002006,protein motif:HAMAP:MF_01005;locus_tag=PMIHGEHA_00923;product=Vitamin B12 import ATP-binding protein BtuD
VCMV01000013.1	Prodigal:002006	CDS	325328	326458	.	+	0	ID=PMIHGEHA_00924;inference=ab initio prediction:Prodigal:002006;locus_tag=PMIHGEHA_00924;product=hypothetical protein
VCMV01000013.1	Prodigal:002006	CDS	326508	327662	.	+	0	ID=PMIHGEHA_00925;inference=ab initio prediction:Prodigal:002006;locus_tag=PMIHGEHA_00925;product=hypothetical protein
VCMV01000013.1	Prodigal:002006	CDS	327664	328581	.	+	0	ID=PMIHGEHA_00926;eC_number=3.1.3.7;Name=cysQ_1;gene=cysQ_1;inference=ab initio prediction:Prodigal:002006,protein motif:HAMAP:MF_02095;locus_tag=PMIHGEHA_00926;product=3'(2')%2C5'-bisphosphate nucleotidase CysQ
VCMV01000013.1	Prodigal:002006	CDS	328578	329393	.	+	0	ID=PMIHGEHA_00927;eC_number=3.1.3.18;Name=gph_2;gene=gph_2;inference=ab initio prediction:Prodigal:002006,protein motif:HAMAP:MF_00495;locus_tag=PMIHGEHA_00927;product=Phosphoglycolate phosphatase
VCMV01000013.1	Prodigal:002006	CDS	329390	330238	.	+	0	ID=PMIHGEHA_00928;eC_number=3.1.3.7;Name=cysQ_2;gene=cysQ_2;inference=ab initio prediction:Prodigal:002006,protein motif:HAMAP:MF_02095;locus_tag=PMIHGEHA_00928;product=3'(2')%2C5'-bisphosphate nucleotidase CysQ
VCMV01000013.1	Prodigal:002006	CDS	330330	331145	.	+	0	ID=PMIHGEHA_00929;eC_number=3.1.3.25;Name=suhB_1;db_xref=COG:COG0483;gene=suhB_1;inference=ab initio prediction:Prodigal:002006,similar to AA sequence:UniProtKB:P0ADG4;locus_tag=PMIHGEHA_00929;product=Inositol-1-monophosphatase
VCMV01000013.1	Prodigal:002006	CDS	331167	331820	.	+	0	ID=PMIHGEHA_00930;inference=ab initio prediction:Prodigal:002006;locus_tag=PMIHGEHA_00930;product=hypothetical protein
VCMV01000013.1	Prodigal:002006	CDS	331829	333550	.	+	0	ID=PMIHGEHA_00931;eC_number=3.1.4.53;Name=cpdA_2;gene=cpdA_2;inference=ab initio prediction:Prodigal:002006,protein motif:HAMAP:MF_00905;locus_tag=PMIHGEHA_00931;product=3'%2C5'-cyclic adenosine monophosphate phosphodiesterase CpdA
VCMV01000013.1	Prodigal:002006	CDS	333508	334539	.	-	0	ID=PMIHGEHA_00932;Name=degA_1;db_xref=COG:COG1609;gene=degA_1;inference=ab initio prediction:Prodigal:002006,similar to AA sequence:UniProtKB:P37947;locus_tag=PMIHGEHA_00932;product=HTH-type transcriptional regulator DegA
VCMV01000013.1	Prodigal:002006	CDS	335208	336755	.	+	0	ID=PMIHGEHA_00933;Name=qacA;db_xref=COG:COG0477;gene=qacA;inference=ab initio prediction:Prodigal:002006,similar to AA sequence:UniProtKB:P0A0J9;locus_tag=PMIHGEHA_00933;product=Antiseptic resistance protein
VCMV01000013.1	Prodigal:002006	CDS	336803	337240	.	+	0	ID=PMIHGEHA_00934;Name=minC_1;gene=minC_1;inference=ab initio prediction:Prodigal:002006,protein motif:HAMAP:MF_00267;locus_tag=PMIHGEHA_00934;product=septum site-determining protein MinC
VCMV01000013.1	Prodigal:002006	CDS	337804	338700	.	+	0	ID=PMIHGEHA_00935;inference=ab initio prediction:Prodigal:002006,similar to AA sequence:UniProtKB:P95279;locus_tag=PMIHGEHA_00935;product=Putative enoyl-CoA hydratase EchA13
VCMV01000013.1	Prodigal:002006	CDS	338741	339904	.	+	0	ID=PMIHGEHA_00936;eC_number=1.3.99.-;inference=ab initio prediction:Prodigal:002006,similar to AA sequence:UniProtKB:P95280;locus_tag=PMIHGEHA_00936;product=Putative acyl-CoA dehydrogenase FadE17
VCMV01000013.1	Prodigal:002006	CDS	339913	340977	.	+	0	ID=PMIHGEHA_00937;eC_number=1.3.8.13;Name=caiA;gene=caiA;inference=ab initio prediction:Prodigal:002006,protein motif:HAMAP:MF_01052;locus_tag=PMIHGEHA_00937;product=Crotonobetainyl-CoA reductase
VCMV01000013.1	Prodigal:002006	CDS	341058	341663	.	+	0	ID=PMIHGEHA_00938;Name=caiE;gene=caiE;inference=ab initio prediction:Prodigal:002006,protein motif:HAMAP:MF_01525;locus_tag=PMIHGEHA_00938;product=Carnitine operon protein CaiE
VCMV01000013.1	Prodigal:002006	CDS	341798	342712	.	+	0	ID=PMIHGEHA_00939;eC_number=3.1.2.6;Name=gloB_3;gene=gloB_3;inference=ab initio prediction:Prodigal:002006,protein motif:HAMAP:MF_01374;locus_tag=PMIHGEHA_00939;product=Hydroxyacylglutathione hydrolase
VCMV01000013.1	Prodigal:002006	CDS	342740	342976	.	+	0	ID=PMIHGEHA_00940;inference=ab initio prediction:Prodigal:002006;locus_tag=PMIHGEHA_00940;product=hypothetical protein
VCMV01000013.1	Prodigal:002006	CDS	343110	344297	.	+	0	ID=PMIHGEHA_00941;inference=ab initio prediction:Prodigal:002006;locus_tag=PMIHGEHA_00941;product=hypothetical protein
VCMV01000013.1	Prodigal:002006	CDS	344339	344644	.	+	0	ID=PMIHGEHA_00942;inference=ab initio prediction:Prodigal:002006;locus_tag=PMIHGEHA_00942;product=hypothetical protein
VCMV01000013.1	Prodigal:002006	CDS	344641	345399	.	+	0	ID=PMIHGEHA_00943;eC_number=3.6.3.-;Name=drrA;gene=drrA;inference=ab initio prediction:Prodigal:002006,similar to AA sequence:UniProtKB:P32010;locus_tag=PMIHGEHA_00943;product=Daunorubicin/doxorubicin resistance ATP-binding protein DrrA
VCMV01000013.1	Prodigal:002006	CDS	345396	346103	.	+	0	ID=PMIHGEHA_00944;Name=livF_3;db_xref=COG:COG0410;gene=livF_3;inference=ab initio prediction:Prodigal:002006,similar to AA sequence:UniProtKB:P22731;locus_tag=PMIHGEHA_00944;product=High-affinity branched-chain amino acid transport ATP-binding protein LivF
VCMV01000013.1	Prodigal:002006	CDS	346111	348048	.	+	0	ID=PMIHGEHA_00945;inference=ab initio prediction:Prodigal:002006;locus_tag=PMIHGEHA_00945;product=hypothetical protein
VCMV01000013.1	Prodigal:002006	CDS	348048	348803	.	+	0	ID=PMIHGEHA_00946;eC_number=1.1.1.390;inference=ab initio prediction:Prodigal:002006,similar to AA sequence:UniProtKB:P0DOV5;locus_tag=PMIHGEHA_00946;product=Sulfoquinovose 1-dehydrogenase
VCMV01000013.1	Prodigal:002006	CDS	348800	349591	.	+	0	ID=PMIHGEHA_00947;eC_number=1.1.1.-;Name=linC;db_xref=COG:COG1028;gene=linC;inference=ab initio prediction:Prodigal:002006,similar to AA sequence:UniProtKB:D4YYG1;locus_tag=PMIHGEHA_00947;product=2%2C5-dichloro-2%2C5-cyclohexadiene-1%2C4-diol dehydrogenase
VCMV01000013.1	Prodigal:002006	CDS	349622	351160	.	-	0	ID=PMIHGEHA_00948;eC_number=6.2.1.3;Name=lcfB_1;db_xref=COG:COG0318;gene=lcfB_1;inference=ab initio prediction:Prodigal:002006,similar to AA sequence:UniProtKB:O07610;locus_tag=PMIHGEHA_00948;product=Long-chain-fatty-acid--CoA ligase
VCMV01000013.1	Prodigal:002006	CDS	351169	351924	.	-	0	ID=PMIHGEHA_00949;eC_number=1.1.1.-;Name=linX_1;gene=linX_1;inference=ab initio prediction:Prodigal:002006,similar to AA sequence:UniProtKB:D4Z260;locus_tag=PMIHGEHA_00949;product=2%2C5-dichloro-2%2C5-cyclohexadiene-1%2C4-diol dehydrogenase LinX
VCMV01000013.1	Prodigal:002006	CDS	351947	352702	.	-	0	ID=PMIHGEHA_00950;eC_number=1.1.1.163;Name=cpnA;gene=cpnA;inference=ab initio prediction:Prodigal:002006,similar to AA sequence:UniProtKB:Q8GAV9;locus_tag=PMIHGEHA_00950;product=Cyclopentanol dehydrogenase
VCMV01000013.1	Prodigal:002006	CDS	352838	354205	.	-	0	ID=PMIHGEHA_00951;eC_number=1.3.5.4;Name=ifcA_1;db_xref=COG:COG1053;gene=ifcA_1;inference=ab initio prediction:Prodigal:002006,similar to AA sequence:UniProtKB:Q9Z4P0;locus_tag=PMIHGEHA_00951;product=Fumarate reductase flavoprotein subunit
VCMV01000013.1	Prodigal:002006	CDS	354229	354486	.	+	0	ID=PMIHGEHA_00952;inference=ab initio prediction:Prodigal:002006;locus_tag=PMIHGEHA_00952;product=hypothetical protein
VCMV01000013.1	Prodigal:002006	CDS	354509	355519	.	+	0	ID=PMIHGEHA_00953;eC_number=1.6.5.5;Name=qorA_1;db_xref=COG:COG0604;gene=qorA_1;inference=ab initio prediction:Prodigal:002006,similar to AA sequence:UniProtKB:P28304;locus_tag=PMIHGEHA_00953;product=Quinone oxidoreductase 1
VCMV01000013.1	Prodigal:002006	CDS	355516	357609	.	+	0	ID=PMIHGEHA_00954;Name=fadB_1;db_xref=COG:COG1024;gene=fadB_1;inference=ab initio prediction:Prodigal:002006,similar to AA sequence:UniProtKB:P21177;locus_tag=PMIHGEHA_00954;product=Fatty acid oxidation complex subunit alpha
VCMV01000013.1	Prodigal:002006	CDS	357661	358539	.	+	0	ID=PMIHGEHA_00955;eC_number=2.8.3.-;db_xref=COG:COG1788;inference=ab initio prediction:Prodigal:002006,similar to AA sequence:UniProtKB:P9WPW1;locus_tag=PMIHGEHA_00955;product=Putative CoA-transferase subunit alpha
VCMV01000013.1	Prodigal:002006	CDS	358552	359349	.	+	0	ID=PMIHGEHA_00956;eC_number=2.8.3.-;db_xref=COG:COG2057;inference=ab initio prediction:Prodigal:002006,similar to AA sequence:UniProtKB:P9WPV9;locus_tag=PMIHGEHA_00956;product=Putative CoA-transferase subunit beta
VCMV01000013.1	Prodigal:002006	CDS	359371	360579	.	+	0	ID=PMIHGEHA_00957;eC_number=1.3.1.95;Name=acrC;gene=acrC;inference=ab initio prediction:Prodigal:002006,similar to AA sequence:UniProtKB:G3KIM8;locus_tag=PMIHGEHA_00957;product=Acryloyl-CoA reductase (NADH)
VCMV01000013.1	Prodigal:002006	CDS	360593	361663	.	+	0	ID=PMIHGEHA_00958;eC_number=2.7.1.-;db_xref=COG:COG3173;inference=ab initio prediction:Prodigal:002006,similar to AA sequence:UniProtKB:P9WI99;locus_tag=PMIHGEHA_00958;product=Putative aminoglycoside phosphotransferase
VCMV01000013.1	Prodigal:002006	CDS	361864	363069	.	+	0	ID=PMIHGEHA_00959;eC_number=2.3.1.16;Name=fadA_1;db_xref=COG:COG0183;gene=fadA_1;inference=ab initio prediction:Prodigal:002006,similar to AA sequence:UniProtKB:O32177;locus_tag=PMIHGEHA_00959;product=3-ketoacyl-CoA thiolase
VCMV01000013.1	Prodigal:002006	CDS	363120	363920	.	-	0	ID=PMIHGEHA_00960;Name=betI_1;gene=betI_1;inference=ab initio prediction:Prodigal:002006,protein motif:HAMAP:MF_00768;locus_tag=PMIHGEHA_00960;product=HTH-type transcriptional regulator BetI
VCMV01000013.1	Prodigal:002006	CDS	363961	364899	.	-	0	ID=PMIHGEHA_00961;eC_number=1.3.1.87;Name=hcaB_2;gene=hcaB_2;inference=ab initio prediction:Prodigal:002006,protein motif:HAMAP:MF_01647;locus_tag=PMIHGEHA_00961;product=3-phenylpropionate-dihydrodiol/cinnamic acid-dihydrodiol dehydrogenase
VCMV01000013.1	Prodigal:002006	CDS	365269	366345	.	+	0	ID=PMIHGEHA_00962;eC_number=1.6.5.11;db_xref=COG:COG2070;inference=ab initio prediction:Prodigal:002006,similar to AA sequence:UniProtKB:Q9I4V0;locus_tag=PMIHGEHA_00962;product=NADH:quinone reductase
VCMV01000013.1	Prodigal:002006	CDS	366357	367136	.	+	0	ID=PMIHGEHA_00963;eC_number=4.2.1.150;db_xref=COG:COG1024;inference=ab initio prediction:Prodigal:002006,similar to AA sequence:UniProtKB:Q0AVM1;locus_tag=PMIHGEHA_00963;product=Crotonyl-CoA hydratase
VCMV01000013.1	Prodigal:002006	CDS	367152	367952	.	+	0	ID=PMIHGEHA_00964;eC_number=1.-.-.-;Name=fabG2_1;gene=fabG2_1;inference=ab initio prediction:Prodigal:002006,similar to AA sequence:UniProtKB:P9WGR9;locus_tag=PMIHGEHA_00964;product=putative oxidoreductase
VCMV01000013.1	Prodigal:002006	CDS	368041	369132	.	-	0	ID=PMIHGEHA_00965;inference=ab initio prediction:Prodigal:002006;locus_tag=PMIHGEHA_00965;product=hypothetical protein
VCMV01000013.1	Prodigal:002006	CDS	369731	371185	.	-	0	ID=PMIHGEHA_00966;eC_number=6.2.1.30;Name=paaK;gene=paaK;inference=ab initio prediction:Prodigal:002006,similar to AA sequence:UniProtKB:Q9L9C1;locus_tag=PMIHGEHA_00966;product=Phenylacetate-coenzyme A ligase
VCMV01000013.1	Prodigal:002006	CDS	371228	372964	.	-	0	ID=PMIHGEHA_00967;inference=ab initio prediction:Prodigal:002006;locus_tag=PMIHGEHA_00967;product=hypothetical protein
VCMV01000013.1	Prodigal:002006	CDS	372961	374121	.	-	0	ID=PMIHGEHA_00968;eC_number=7.5.2.1;Name=malK_1;db_xref=COG:COG3839;gene=malK_1;inference=ab initio prediction:Prodigal:002006,similar to AA sequence:UniProtKB:P19566;locus_tag=PMIHGEHA_00968;product=Maltose/maltodextrin import ATP-binding protein MalK
VCMV01000013.1	Prodigal:002006	CDS	374185	375273	.	-	0	ID=PMIHGEHA_00969;inference=ab initio prediction:Prodigal:002006;locus_tag=PMIHGEHA_00969;product=hypothetical protein
VCMV01000013.1	Prodigal:002006	CDS	375602	376510	.	+	0	ID=PMIHGEHA_00970;inference=ab initio prediction:Prodigal:002006;locus_tag=PMIHGEHA_00970;product=hypothetical protein
VCMV01000013.1	Prodigal:002006	CDS	376507	376965	.	+	0	ID=PMIHGEHA_00971;inference=ab initio prediction:Prodigal:002006;locus_tag=PMIHGEHA_00971;product=hypothetical protein
VCMV01000013.1	Prodigal:002006	CDS	376976	377875	.	+	0	ID=PMIHGEHA_00972;eC_number=1.1.1.100;Name=fabG_2;gene=fabG_2;inference=ab initio prediction:Prodigal:002006,similar to AA sequence:UniProtKB:P99093;locus_tag=PMIHGEHA_00972;product=3-oxoacyl-[acyl-carrier-protein] reductase FabG
VCMV01000013.1	Prodigal:002006	CDS	377830	378402	.	-	0	ID=PMIHGEHA_00973;Name=yrdA_1;db_xref=COG:COG0663;gene=yrdA_1;inference=ab initio prediction:Prodigal:002006,similar to AA sequence:UniProtKB:P0A9W9;locus_tag=PMIHGEHA_00973;product=Protein YrdA
VCMV01000013.1	Prodigal:002006	CDS	378531	379781	.	-	0	ID=PMIHGEHA_00974;Name=braC_1;db_xref=COG:COG0683;gene=braC_1;inference=ab initio prediction:Prodigal:002006,similar to AA sequence:UniProtKB:P21175;locus_tag=PMIHGEHA_00974;product=Leucine-%2C isoleucine-%2C valine-%2C threonine-%2C and alanine-binding protein
VCMV01000013.1	Prodigal:002006	CDS	379831	380157	.	-	0	ID=PMIHGEHA_00975;inference=ab initio prediction:Prodigal:002006;locus_tag=PMIHGEHA_00975;product=hypothetical protein
VCMV01000013.1	Prodigal:002006	CDS	380385	382346	.	+	0	ID=PMIHGEHA_00976;inference=ab initio prediction:Prodigal:002006;locus_tag=PMIHGEHA_00976;product=hypothetical protein
VCMV01000013.1	Prodigal:002006	CDS	382343	383098	.	+	0	ID=PMIHGEHA_00977;eC_number=3.6.3.-;Name=lnrL;db_xref=COG:COG1131;gene=lnrL;inference=ab initio prediction:Prodigal:002006,similar to AA sequence:UniProtKB:P94440;locus_tag=PMIHGEHA_00977;product=Linearmycin resistance ATP-binding protein LnrL
VCMV01000013.1	Prodigal:002006	CDS	383091	383792	.	+	0	ID=PMIHGEHA_00978;Name=livF_4;db_xref=COG:COG0410;gene=livF_4;inference=ab initio prediction:Prodigal:002006,similar to AA sequence:UniProtKB:P22731;locus_tag=PMIHGEHA_00978;product=High-affinity branched-chain amino acid transport ATP-binding protein LivF
VCMV01000013.1	Prodigal:002006	CDS	383801	384781	.	+	0	ID=PMIHGEHA_00979;eC_number=1.1.1.31;Name=mmsB_1;db_xref=COG:COG2084;gene=mmsB_1;inference=ab initio prediction:Prodigal:002006,similar to AA sequence:UniProtKB:P28811;locus_tag=PMIHGEHA_00979;product=3-hydroxyisobutyrate dehydrogenase
VCMV01000013.1	Prodigal:002006	CDS	384765	385700	.	+	0	ID=PMIHGEHA_00980;eC_number=3.1.1.17;Name=gnl;gene=gnl;inference=ab initio prediction:Prodigal:002006,similar to AA sequence:UniProtKB:Q01578;locus_tag=PMIHGEHA_00980;product=Gluconolactonase
VCMV01000013.1	Aragorn:001002	tRNA	385879	385968	.	-	.	ID=PMIHGEHA_00981;inference=COORDINATES:profile:Aragorn:001002;locus_tag=PMIHGEHA_00981;product=tRNA-Ser(gga)
VCMV01000013.1	Prodigal:002006	CDS	386055	386501	.	+	0	ID=PMIHGEHA_00982;inference=ab initio prediction:Prodigal:002006;locus_tag=PMIHGEHA_00982;product=hypothetical protein
VCMV01000013.1	Prodigal:002006	CDS	386580	387239	.	+	0	ID=PMIHGEHA_00983;eC_number=1.8.4.11;Name=msrA;db_xref=COG:COG0225;gene=msrA;inference=ab initio prediction:Prodigal:002006,similar to AA sequence:UniProtKB:Q93S39;locus_tag=PMIHGEHA_00983;product=Peptide methionine sulfoxide reductase MsrA
VCMV01000013.1	Prodigal:002006	CDS	387271	388182	.	-	0	ID=PMIHGEHA_00984;eC_number=3.4.24.-;Name=mepA;db_xref=COG:COG3770;gene=mepA;inference=ab initio prediction:Prodigal:002006,similar to AA sequence:UniProtKB:P0C0T5;locus_tag=PMIHGEHA_00984;product=Penicillin-insensitive murein endopeptidase
VCMV01000013.1	Prodigal:002006	CDS	388356	388760	.	+	0	ID=PMIHGEHA_00985;inference=ab initio prediction:Prodigal:002006;locus_tag=PMIHGEHA_00985;product=hypothetical protein
VCMV01000013.1	Prodigal:002006	CDS	388873	389664	.	-	0	ID=PMIHGEHA_00986;inference=ab initio prediction:Prodigal:002006;locus_tag=PMIHGEHA_00986;product=hypothetical protein
VCMV01000013.1	Prodigal:002006	CDS	390227	391162	.	+	0	ID=PMIHGEHA_00987;inference=ab initio prediction:Prodigal:002006;locus_tag=PMIHGEHA_00987;product=hypothetical protein
VCMV01000013.1	Prodigal:002006	CDS	391159	392250	.	+	0	ID=PMIHGEHA_00988;eC_number=3.6.4.12;Name=recD2_1;db_xref=COG:COG0507;gene=recD2_1;inference=ab initio prediction:Prodigal:002006,similar to AA sequence:UniProtKB:Q9RT63;locus_tag=PMIHGEHA_00988;product=ATP-dependent RecD-like DNA helicase
VCMV01000013.1	Prodigal:002006	CDS	392374	393165	.	+	0	ID=PMIHGEHA_00989;eC_number=2.7.13.3;Name=walK;gene=walK;inference=ab initio prediction:Prodigal:002006,similar to AA sequence:UniProtKB:Q45614;locus_tag=PMIHGEHA_00989;product=Sensor histidine kinase WalK
VCMV01000013.1	Prodigal:002006	CDS	393203	394717	.	+	0	ID=PMIHGEHA_00990;eC_number=2.7.11.1;Name=kaiC_1;gene=kaiC_1;inference=ab initio prediction:Prodigal:002006,similar to AA sequence:UniProtKB:Q8GGL1;locus_tag=PMIHGEHA_00990;product=Circadian clock protein kinase KaiC
VCMV01000013.1	Prodigal:002006	CDS	394714	395070	.	+	0	ID=PMIHGEHA_00991;eC_number=2.7.-.-;Name=spo0F;db_xref=COG:COG0784;gene=spo0F;inference=ab initio prediction:Prodigal:002006,similar to AA sequence:UniProtKB:P06628;locus_tag=PMIHGEHA_00991;product=Sporulation initiation phosphotransferase F
VCMV01000013.1	Prodigal:002006	CDS	395160	395333	.	+	0	ID=PMIHGEHA_00992;inference=ab initio prediction:Prodigal:002006;locus_tag=PMIHGEHA_00992;product=hypothetical protein
VCMV01000013.1	Prodigal:002006	CDS	395511	396617	.	+	0	ID=PMIHGEHA_00993;Name=takP_1;db_xref=COG:COG4663;gene=takP_1;inference=ab initio prediction:Prodigal:002006,similar to AA sequence:UniProtKB:Q3J1R2;locus_tag=PMIHGEHA_00993;product=Alpha-keto acid-binding periplasmic protein TakP
VCMV01000013.1	Prodigal:002006	CDS	396665	397492	.	-	0	ID=PMIHGEHA_00994;inference=ab initio prediction:Prodigal:002006;locus_tag=PMIHGEHA_00994;product=hypothetical protein
VCMV01000013.1	Prodigal:002006	CDS	397620	398267	.	+	0	ID=PMIHGEHA_00995;inference=ab initio prediction:Prodigal:002006;locus_tag=PMIHGEHA_00995;product=hypothetical protein
VCMV01000013.1	Prodigal:002006	CDS	398321	399103	.	+	0	ID=PMIHGEHA_00996;eC_number=1.-.-.-;Name=ucpA;gene=ucpA;inference=ab initio prediction:Prodigal:002006,similar to AA sequence:UniProtKB:P37440;locus_tag=PMIHGEHA_00996;product=Oxidoreductase UcpA
VCMV01000013.1	Prodigal:002006	CDS	399168	400973	.	-	0	ID=PMIHGEHA_00997;eC_number=3.6.5.-;Name=lepA;db_xref=COG:COG0481;gene=lepA;inference=ab initio prediction:Prodigal:002006,similar to AA sequence:UniProtKB:Q2FXY7;locus_tag=PMIHGEHA_00997;product=Elongation factor 4
VCMV01000013.1	Prodigal:002006	CDS	401226	401762	.	+	0	ID=PMIHGEHA_00998;eC_number=1.16.-.-;Name=dps;gene=dps;inference=ab initio prediction:Prodigal:002006,protein motif:HAMAP:MF_01441;locus_tag=PMIHGEHA_00998;product=DNA protection during starvation protein
VCMV01000013.1	Prodigal:002006	CDS	401775	402866	.	-	0	ID=PMIHGEHA_00999;Name=hrcA;db_xref=COG:COG1420;gene=hrcA;inference=ab initio prediction:Prodigal:002006,similar to AA sequence:UniProtKB:P30727;locus_tag=PMIHGEHA_00999;product=Heat-inducible transcription repressor HrcA
VCMV01000013.1	Prodigal:002006	CDS	402913	403725	.	+	0	ID=PMIHGEHA_01000;eC_number=2.7.7.56;Name=rph;db_xref=COG:COG0689;gene=rph;inference=ab initio prediction:Prodigal:002006,similar to AA sequence:UniProtKB:P50597;locus_tag=PMIHGEHA_01000;product=Ribonuclease PH
VCMV01000013.1	Prodigal:002006	CDS	403736	404380	.	+	0	ID=PMIHGEHA_01001;eC_number=3.6.1.66;db_xref=COG:COG0127;inference=ab initio prediction:Prodigal:002006,similar to AA sequence:UniProtKB:P44598;locus_tag=PMIHGEHA_01001;product=dITP/XTP pyrophosphatase
VCMV01000013.1	Prodigal:002006	CDS	404605	405057	.	-	0	ID=PMIHGEHA_01002;inference=ab initio prediction:Prodigal:002006;locus_tag=PMIHGEHA_01002;product=hypothetical protein
VCMV01000013.1	Prodigal:002006	CDS	405186	405866	.	-	0	ID=PMIHGEHA_01003;Name=slmA_1;db_xref=COG:COG1309;gene=slmA_1;inference=ab initio prediction:Prodigal:002006,similar to AA sequence:UniProtKB:Q9KVD2;locus_tag=PMIHGEHA_01003;product=Nucleoid occlusion factor SlmA
VCMV01000013.1	Prodigal:002006	CDS	405992	407221	.	+	0	ID=PMIHGEHA_01004;Name=hemW;db_xref=COG:COG0635;gene=hemW;inference=ab initio prediction:Prodigal:002006,similar to AA sequence:UniProtKB:P52062;locus_tag=PMIHGEHA_01004;product=Heme chaperone HemW
VCMV01000013.1	Prodigal:002006	CDS	407218	408162	.	-	0	ID=PMIHGEHA_01005;eC_number=6.3.2.3;Name=gshB;db_xref=COG:COG0189;gene=gshB;inference=ab initio prediction:Prodigal:002006,similar to AA sequence:UniProtKB:P04425;locus_tag=PMIHGEHA_01005;product=Glutathione synthetase
VCMV01000013.1	Prodigal:002006	CDS	408234	409166	.	+	0	ID=PMIHGEHA_01006;eC_number=2.7.1.-;Name=yegS_1;gene=yegS_1;inference=ab initio prediction:Prodigal:002006,protein motif:HAMAP:MF_01377;locus_tag=PMIHGEHA_01006;product=lipid kinase YegS
VCMV01000013.1	Prodigal:002006	CDS	409190	409402	.	-	0	ID=PMIHGEHA_01007;inference=ab initio prediction:Prodigal:002006;locus_tag=PMIHGEHA_01007;product=hypothetical protein
VCMV01000013.1	Prodigal:002006	CDS	409505	410377	.	+	0	ID=PMIHGEHA_01008;Name=hdfR_2;gene=hdfR_2;inference=ab initio prediction:Prodigal:002006,protein motif:HAMAP:MF_01233;locus_tag=PMIHGEHA_01008;product=HTH-type transcriptional regulator HdfR
VCMV01000013.1	Prodigal:002006	CDS	410393	410770	.	-	0	ID=PMIHGEHA_01009;inference=ab initio prediction:Prodigal:002006,similar to AA sequence:UniProtKB:Q6NCZ4;locus_tag=PMIHGEHA_01009;note=UPF0102 protein RPA0323;product=hypothetical protein
VCMV01000013.1	Prodigal:002006	CDS	410767	411705	.	-	0	ID=PMIHGEHA_01010;eC_number=2.1.1.198;Name=rsmI;gene=rsmI;inference=ab initio prediction:Prodigal:002006,protein motif:HAMAP:MF_01877;locus_tag=PMIHGEHA_01010;product=Ribosomal RNA small subunit methyltransferase I
VCMV01000013.1	Prodigal:002006	CDS	411830	413077	.	+	0	ID=PMIHGEHA_01011;Name=lpoA_1;gene=lpoA_1;inference=ab initio prediction:Prodigal:002006,protein motif:HAMAP:MF_01890;locus_tag=PMIHGEHA_01011;product=Penicillin-binding protein activator LpoA
VCMV01000013.1	Prodigal:002006	CDS	413087	413596	.	-	0	ID=PMIHGEHA_01012;inference=ab initio prediction:Prodigal:002006;locus_tag=PMIHGEHA_01012;product=hypothetical protein
VCMV01000013.1	Prodigal:002006	CDS	413612	414400	.	-	0	ID=PMIHGEHA_01013;eC_number=3.6.3.-;Name=ssuB_4;db_xref=COG:COG1116;gene=ssuB_4;inference=ab initio prediction:Prodigal:002006,similar to AA sequence:UniProtKB:P97027;locus_tag=PMIHGEHA_01013;product=Aliphatic sulfonates import ATP-binding protein SsuB
VCMV01000013.1	Prodigal:002006	CDS	414400	415254	.	-	0	ID=PMIHGEHA_01014;Name=ssuC_4;db_xref=COG:COG0600;gene=ssuC_4;inference=ab initio prediction:Prodigal:002006,similar to AA sequence:UniProtKB:P40401;locus_tag=PMIHGEHA_01014;product=Putative aliphatic sulfonates transport permease protein SsuC
VCMV01000013.1	Prodigal:002006	CDS	415275	416234	.	-	0	ID=PMIHGEHA_01015;Name=ssuA_3;gene=ssuA_3;inference=ab initio prediction:Prodigal:002006,similar to AA sequence:UniProtKB:P75853;locus_tag=PMIHGEHA_01015;product=Putative aliphatic sulfonates-binding protein
VCMV01000013.1	Prodigal:002006	CDS	416497	419244	.	+	0	ID=PMIHGEHA_01016;Name=glnD;db_xref=COG:COG2844;gene=glnD;inference=ab initio prediction:Prodigal:002006,similar to AA sequence:UniProtKB:Q9RAE4;locus_tag=PMIHGEHA_01016;product=Bifunctional uridylyltransferase/uridylyl-removing enzyme
VCMV01000013.1	Prodigal:002006	CDS	419310	419912	.	+	0	ID=PMIHGEHA_01017;Name=grpE;db_xref=COG:COG0576;gene=grpE;inference=ab initio prediction:Prodigal:002006,similar to AA sequence:UniProtKB:Q5KWZ6;locus_tag=PMIHGEHA_01017;product=Protein GrpE
VCMV01000013.1	Prodigal:002006	CDS	419884	420549	.	+	0	ID=PMIHGEHA_01018;inference=ab initio prediction:Prodigal:002006,similar to AA sequence:UniProtKB:P0AFP0;locus_tag=PMIHGEHA_01018;note=UPF0126 inner membrane protein YadS;product=hypothetical protein
VCMV01000013.1	Prodigal:002006	CDS	420553	421491	.	-	0	ID=PMIHGEHA_01019;inference=ab initio prediction:Prodigal:002006;locus_tag=PMIHGEHA_01019;product=hypothetical protein
VCMV01000013.1	Prodigal:002006	CDS	421539	422156	.	-	0	ID=PMIHGEHA_01020;eC_number=1.14.11.33;Name=alkB;db_xref=COG:COG3145;gene=alkB;inference=ab initio prediction:Prodigal:002006,similar to AA sequence:UniProtKB:P05050;locus_tag=PMIHGEHA_01020;product=Alpha-ketoglutarate-dependent dioxygenase AlkB
VCMV01000013.1	Prodigal:002006	CDS	422162	422680	.	-	0	ID=PMIHGEHA_01021;eC_number=2.3.1.-;Name=ttr;gene=ttr;inference=ab initio prediction:Prodigal:002006,similar to AA sequence:UniProtKB:P16966;locus_tag=PMIHGEHA_01021;product=Acetyltransferase
VCMV01000013.1	Prodigal:002006	CDS	422677	423297	.	-	0	ID=PMIHGEHA_01022;eC_number=5.4.2.11;Name=gpmA_1;db_xref=COG:COG0588;gene=gpmA_1;inference=ab initio prediction:Prodigal:002006,similar to AA sequence:UniProtKB:O51602;locus_tag=PMIHGEHA_01022;product=2%2C3-bisphosphoglycerate-dependent phosphoglycerate mutase
VCMV01000013.1	Prodigal:002006	CDS	423420	424226	.	-	0	ID=PMIHGEHA_01023;eC_number=1.17.1.8;Name=dapB;db_xref=COG:COG0289;gene=dapB;inference=ab initio prediction:Prodigal:002006,similar to AA sequence:UniProtKB:Q6G2G3;locus_tag=PMIHGEHA_01023;product=4-hydroxy-tetrahydrodipicolinate reductase
VCMV01000013.1	Prodigal:002006	CDS	424269	424562	.	-	0	ID=PMIHGEHA_01024;inference=ab initio prediction:Prodigal:002006;locus_tag=PMIHGEHA_01024;product=hypothetical protein
VCMV01000013.1	Prodigal:002006	CDS	424562	424852	.	-	0	ID=PMIHGEHA_01025;inference=ab initio prediction:Prodigal:002006;locus_tag=PMIHGEHA_01025;product=hypothetical protein
VCMV01000013.1	Prodigal:002006	CDS	424905	425636	.	-	0	ID=PMIHGEHA_01026;eC_number=4.1.1.23;Name=pyrF;db_xref=COG:COG0284;gene=pyrF;inference=ab initio prediction:Prodigal:002006,similar to AA sequence:UniProtKB:P0CB75;locus_tag=PMIHGEHA_01026;product=Orotidine 5'-phosphate decarboxylase
VCMV01000013.1	Prodigal:002006	CDS	425645	426268	.	-	0	ID=PMIHGEHA_01027;eC_number=2.1.1.344;Name=olsG;gene=olsG;inference=ab initio prediction:Prodigal:002006,similar to AA sequence:UniProtKB:L0D9B6;locus_tag=PMIHGEHA_01027;product=Ornithine lipid N-methyltransferase
VCMV01000013.1	Prodigal:002006	CDS	426335	427474	.	-	0	ID=PMIHGEHA_01028;Name=dnaJ_1;db_xref=COG:COG0484;gene=dnaJ_1;inference=ab initio prediction:Prodigal:002006,similar to AA sequence:UniProtKB:P50018;locus_tag=PMIHGEHA_01028;product=Chaperone protein DnaJ
VCMV01000013.1	Prodigal:002006	CDS	427602	429515	.	-	0	ID=PMIHGEHA_01029;Name=dnaK_2;gene=dnaK_2;inference=ab initio prediction:Prodigal:002006,similar to AA sequence:UniProtKB:Q05981;locus_tag=PMIHGEHA_01029;product=Chaperone protein DnaK
VCMV01000013.1	Prodigal:002006	CDS	429769	430263	.	-	0	ID=PMIHGEHA_01030;inference=ab initio prediction:Prodigal:002006;locus_tag=PMIHGEHA_01030;product=hypothetical protein
VCMV01000013.1	Prodigal:002006	CDS	430299	431063	.	+	0	ID=PMIHGEHA_01031;eC_number=4.2.99.18;Name=nth;db_xref=COG:COG0177;gene=nth;inference=ab initio prediction:Prodigal:002006,similar to AA sequence:UniProtKB:P0AB83;locus_tag=PMIHGEHA_01031;product=Endonuclease III
VCMV01000013.1	Prodigal:002006	CDS	431067	431864	.	-	0	ID=PMIHGEHA_01032;eC_number=3.6.1.27;Name=uppP;db_xref=COG:COG1968;gene=uppP;inference=ab initio prediction:Prodigal:002006,similar to AA sequence:UniProtKB:P60932;locus_tag=PMIHGEHA_01032;product=Undecaprenyl-diphosphatase
VCMV01000013.1	Prodigal:002006	CDS	432041	432733	.	+	0	ID=PMIHGEHA_01033;Name=fzlA;gene=fzlA;inference=ab initio prediction:Prodigal:002006,similar to AA sequence:UniProtKB:A0A0H3CDY2;locus_tag=PMIHGEHA_01033;product=FtsZ-localized protein A
VCMV01000013.1	Prodigal:002006	CDS	432760	433878	.	+	0	ID=PMIHGEHA_01034;eC_number=1.17.99.6;Name=queG;db_xref=COG:COG1600;gene=queG;inference=ab initio prediction:Prodigal:002006,similar to AA sequence:UniProtKB:P97030;locus_tag=PMIHGEHA_01034;product=Epoxyqueuosine reductase
VCMV01000013.1	Prodigal:002006	CDS	433875	434747	.	+	0	ID=PMIHGEHA_01035;inference=ab initio prediction:Prodigal:002006;locus_tag=PMIHGEHA_01035;product=hypothetical protein
VCMV01000013.1	Prodigal:002006	CDS	434735	435670	.	-	0	ID=PMIHGEHA_01036;inference=ab initio prediction:Prodigal:002006;locus_tag=PMIHGEHA_01036;product=hypothetical protein
VCMV01000013.1	Prodigal:002006	CDS	435859	437397	.	-	0	ID=PMIHGEHA_01037;Name=comM;db_xref=COG:COG0606;gene=comM;inference=ab initio prediction:Prodigal:002006,similar to AA sequence:UniProtKB:P45049;locus_tag=PMIHGEHA_01037;product=Competence protein ComM
VCMV01000013.1	Prodigal:002006	CDS	437484	440204	.	-	0	ID=PMIHGEHA_01038;Name=mutS;db_xref=COG:COG0249;gene=mutS;inference=ab initio prediction:Prodigal:002006,similar to AA sequence:UniProtKB:P0A1Y0;locus_tag=PMIHGEHA_01038;product=DNA mismatch repair protein MutS
VCMV01000013.1	Prodigal:002006	CDS	440357	442645	.	+	0	ID=PMIHGEHA_01039;eC_number=1.1.1.40;Name=tme;db_xref=COG:COG0280;gene=tme;inference=ab initio prediction:Prodigal:002006,similar to AA sequence:UniProtKB:O30808;locus_tag=PMIHGEHA_01039;product=NADP-dependent malic enzyme
VCMV01000013.1	Prodigal:002006	CDS	442702	443319	.	+	0	ID=PMIHGEHA_01040;eC_number=3.1.3.18;Name=gph_3;gene=gph_3;inference=ab initio prediction:Prodigal:002006,protein motif:HAMAP:MF_00495;locus_tag=PMIHGEHA_01040;product=Phosphoglycolate phosphatase
VCMV01000013.1	Prodigal:002006	CDS	443361	445829	.	+	0	ID=PMIHGEHA_01041;eC_number=3.6.4.13;Name=hrpB;db_xref=COG:COG1643;gene=hrpB;inference=ab initio prediction:Prodigal:002006,similar to AA sequence:UniProtKB:P37024;locus_tag=PMIHGEHA_01041;product=ATP-dependent RNA helicase HrpB
VCMV01000013.1	Prodigal:002006	CDS	445826	446218	.	-	0	ID=PMIHGEHA_01042;eC_number=4.2.3.3;Name=mgsA;db_xref=COG:COG1803;gene=mgsA;inference=ab initio prediction:Prodigal:002006,similar to AA sequence:UniProtKB:Q9X0R7;locus_tag=PMIHGEHA_01042;product=Methylglyoxal synthase
VCMV01000013.1	Prodigal:002006	CDS	446238	447035	.	-	0	ID=PMIHGEHA_01043;inference=ab initio prediction:Prodigal:002006;locus_tag=PMIHGEHA_01043;product=hypothetical protein
VCMV01000013.1	Prodigal:002006	CDS	447101	447730	.	-	0	ID=PMIHGEHA_01044;eC_number=2.7.4.25;Name=cmk;gene=cmk;inference=ab initio prediction:Prodigal:002006,similar to AA sequence:UniProtKB:P63807;locus_tag=PMIHGEHA_01044;product=Cytidylate kinase
VCMV01000013.1	Prodigal:002006	CDS	447739	449088	.	-	0	ID=PMIHGEHA_01045;eC_number=2.5.1.19;Name=aroA;gene=aroA;inference=ab initio prediction:Prodigal:002006,similar to AA sequence:UniProtKB:P0A2Y4;locus_tag=PMIHGEHA_01045;product=3-phosphoshikimate 1-carboxyvinyltransferase
VCMV01000013.1	Prodigal:002006	CDS	449260	449640	.	+	0	ID=PMIHGEHA_01046;inference=ab initio prediction:Prodigal:002006;locus_tag=PMIHGEHA_01046;product=hypothetical protein
VCMV01000013.1	Aragorn:001002	tRNA	449726	449801	.	+	.	ID=PMIHGEHA_01047;inference=COORDINATES:profile:Aragorn:001002;locus_tag=PMIHGEHA_01047;product=tRNA-Ala(ggc)
VCMV01000013.1	Prodigal:002006	CDS	450105	451370	.	+	0	ID=PMIHGEHA_01048;inference=ab initio prediction:Prodigal:002006;locus_tag=PMIHGEHA_01048;product=hypothetical protein
VCMV01000013.1	Prodigal:002006	CDS	451597	453771	.	+	0	ID=PMIHGEHA_01049;eC_number=2.3.3.9;Name=glcB;db_xref=COG:COG2225;gene=glcB;inference=ab initio prediction:Prodigal:002006,similar to AA sequence:UniProtKB:Q9I636;locus_tag=PMIHGEHA_01049;product=Malate synthase G
VCMV01000013.1	Prodigal:002006	CDS	453849	454634	.	+	0	ID=PMIHGEHA_01050;eC_number=1.1.1.30;Name=bdhA;gene=bdhA;inference=ab initio prediction:Prodigal:002006,similar to AA sequence:UniProtKB:O86034;locus_tag=PMIHGEHA_01050;product=D-beta-hydroxybutyrate dehydrogenase
VCMV01000013.1	Prodigal:002006	CDS	454636	455580	.	-	0	ID=PMIHGEHA_01051;eC_number=3.4.11.5;Name=pip_2;gene=pip_2;inference=ab initio prediction:Prodigal:002006,similar to AA sequence:UniProtKB:O32449;locus_tag=PMIHGEHA_01051;product=Proline iminopeptidase
VCMV01000013.1	Prodigal:002006	CDS	455779	456852	.	+	0	ID=PMIHGEHA_01052;Name=spuE;db_xref=COG:COG0687;gene=spuE;inference=ab initio prediction:Prodigal:002006,similar to AA sequence:UniProtKB:Q9I6J0;locus_tag=PMIHGEHA_01052;product=Spermidine-binding periplasmic protein SpuE
VCMV01000013.1	Prodigal:002006	CDS	456918	458003	.	+	0	ID=PMIHGEHA_01053;eC_number=7.6.2.11;Name=potA_2;gene=potA_2;inference=ab initio prediction:Prodigal:002006,similar to AA sequence:UniProtKB:Q7A679;locus_tag=PMIHGEHA_01053;product=Spermidine/putrescine import ATP-binding protein PotA
VCMV01000013.1	Prodigal:002006	CDS	458000	458863	.	+	0	ID=PMIHGEHA_01054;Name=potB_2;db_xref=COG:COG1176;gene=potB_2;inference=ab initio prediction:Prodigal:002006,similar to AA sequence:UniProtKB:P0AFK4;locus_tag=PMIHGEHA_01054;product=Spermidine/putrescine transport system permease protein PotB
VCMV01000013.1	Prodigal:002006	CDS	458868	459707	.	+	0	ID=PMIHGEHA_01055;Name=ydcV_2;gene=ydcV_2;inference=ab initio prediction:Prodigal:002006,similar to AA sequence:UniProtKB:P0AFR9;locus_tag=PMIHGEHA_01055;product=Inner membrane ABC transporter permease protein YdcV
VCMV01000013.1	Prodigal:002006	CDS	459720	460769	.	-	0	ID=PMIHGEHA_01056;inference=ab initio prediction:Prodigal:002006;locus_tag=PMIHGEHA_01056;product=hypothetical protein
VCMV01000013.1	Prodigal:002006	CDS	460824	461606	.	-	0	ID=PMIHGEHA_01057;Name=oppF_3;db_xref=COG:COG4608;gene=oppF_3;inference=ab initio prediction:Prodigal:002006,similar to AA sequence:UniProtKB:P24137;locus_tag=PMIHGEHA_01057;product=Oligopeptide transport ATP-binding protein OppF
VCMV01000013.1	Prodigal:002006	CDS	461603	462439	.	-	0	ID=PMIHGEHA_01058;Name=oppD_7;db_xref=COG:COG0444;gene=oppD_7;inference=ab initio prediction:Prodigal:002006,similar to AA sequence:UniProtKB:P76027;locus_tag=PMIHGEHA_01058;product=Oligopeptide transport ATP-binding protein OppD
VCMV01000013.1	Prodigal:002006	CDS	462436	463368	.	-	0	ID=PMIHGEHA_01059;Name=ddpC_4;db_xref=COG:COG1173;gene=ddpC_4;inference=ab initio prediction:Prodigal:002006,similar to AA sequence:UniProtKB:P77463;locus_tag=PMIHGEHA_01059;product=putative D%2CD-dipeptide transport system permease protein DdpC
VCMV01000013.1	Prodigal:002006	CDS	463365	464411	.	-	0	ID=PMIHGEHA_01060;Name=dppB_6;db_xref=COG:COG0601;gene=dppB_6;inference=ab initio prediction:Prodigal:002006,similar to AA sequence:UniProtKB:P0AEF8;locus_tag=PMIHGEHA_01060;product=Dipeptide transport system permease protein DppB
VCMV01000013.1	Prodigal:002006	CDS	464434	466026	.	-	0	ID=PMIHGEHA_01061;Name=ddpA_2;db_xref=COG:COG0747;gene=ddpA_2;inference=ab initio prediction:Prodigal:002006,similar to AA sequence:UniProtKB:P76128;locus_tag=PMIHGEHA_01061;product=putative D%2CD-dipeptide-binding periplasmic protein DdpA
VCMV01000013.1	Prodigal:002006	CDS	466336	467661	.	+	0	ID=PMIHGEHA_01062;eC_number=4.3.2.1;Name=argH_3;db_xref=COG:COG0165;gene=argH_3;inference=ab initio prediction:Prodigal:002006,similar to AA sequence:UniProtKB:Q72D36;locus_tag=PMIHGEHA_01062;product=Argininosuccinate lyase
VCMV01000013.1	Prodigal:002006	CDS	467802	468236	.	+	0	ID=PMIHGEHA_01063;Name=ibpA_1;db_xref=COG:COG0071;gene=ibpA_1;inference=ab initio prediction:Prodigal:002006,similar to AA sequence:UniProtKB:P0C054;locus_tag=PMIHGEHA_01063;product=Small heat shock protein IbpA
VCMV01000013.1	Prodigal:002006	CDS	468259	468525	.	+	0	ID=PMIHGEHA_01064;inference=ab initio prediction:Prodigal:002006;locus_tag=PMIHGEHA_01064;product=hypothetical protein
VCMV01000013.1	Prodigal:002006	CDS	468602	469360	.	-	0	ID=PMIHGEHA_01065;inference=ab initio prediction:Prodigal:002006;locus_tag=PMIHGEHA_01065;product=hypothetical protein
VCMV01000013.1	Prodigal:002006	CDS	469431	470675	.	+	0	ID=PMIHGEHA_01066;eC_number=2.4.1.250;Name=mshA_3;gene=mshA_3;inference=ab initio prediction:Prodigal:002006,protein motif:HAMAP:MF_01695;locus_tag=PMIHGEHA_01066;product=D-inositol-3-phosphate glycosyltransferase
VCMV01000013.1	Prodigal:002006	CDS	470808	471329	.	+	0	ID=PMIHGEHA_01067;Name=infC;db_xref=COG:COG0290;gene=infC;inference=ab initio prediction:Prodigal:002006,similar to AA sequence:UniProtKB:P48516;locus_tag=PMIHGEHA_01067;product=Translation initiation factor IF-3
VCMV01000013.1	Prodigal:002006	CDS	471543	471743	.	+	0	ID=PMIHGEHA_01068;Name=rpmI;db_xref=COG:COG0291;gene=rpmI;inference=ab initio prediction:Prodigal:002006,similar to AA sequence:UniProtKB:Q6NDR5;locus_tag=PMIHGEHA_01068;product=50S ribosomal protein L35
VCMV01000013.1	Prodigal:002006	CDS	471782	472153	.	+	0	ID=PMIHGEHA_01069;Name=rplT;db_xref=COG:COG0292;gene=rplT;inference=ab initio prediction:Prodigal:002006,similar to AA sequence:UniProtKB:Q6NDR6;locus_tag=PMIHGEHA_01069;product=50S ribosomal protein L20
VCMV01000013.1	Prodigal:002006	CDS	472329	473411	.	+	0	ID=PMIHGEHA_01070;eC_number=6.1.1.20;Name=pheS;db_xref=COG:COG0016;gene=pheS;inference=ab initio prediction:Prodigal:002006,similar to AA sequence:UniProtKB:P08312;locus_tag=PMIHGEHA_01070;product=Phenylalanine--tRNA ligase alpha subunit
VCMV01000013.1	Prodigal:002006	CDS	473425	475848	.	+	0	ID=PMIHGEHA_01071;eC_number=6.1.1.20;Name=pheT;db_xref=COG:COG0072;gene=pheT;inference=ab initio prediction:Prodigal:002006,similar to AA sequence:UniProtKB:Q9I0A4;locus_tag=PMIHGEHA_01071;product=Phenylalanine--tRNA ligase beta subunit
VCMV01000013.1	Prodigal:002006	CDS	475845	476669	.	-	0	ID=PMIHGEHA_01072;Name=moeZ;db_xref=COG:COG0476;gene=moeZ;inference=ab initio prediction:Prodigal:002006,similar to AA sequence:UniProtKB:P9WMN7;locus_tag=PMIHGEHA_01072;product=putative adenylyltransferase/sulfurtransferase MoeZ
VCMV01000013.1	Prodigal:002006	CDS	476824	477825	.	+	0	ID=PMIHGEHA_01073;Name=tmpC;db_xref=COG:COG1744;gene=tmpC;inference=ab initio prediction:Prodigal:002006,similar to AA sequence:UniProtKB:P29724;locus_tag=PMIHGEHA_01073;product=Membrane lipoprotein TmpC
VCMV01000013.1	Prodigal:002006	CDS	477941	479464	.	+	0	ID=PMIHGEHA_01074;eC_number=7.5.2.11;Name=mglA_1;db_xref=COG:COG1129;gene=mglA_1;inference=ab initio prediction:Prodigal:002006,similar to AA sequence:UniProtKB:P0AAG8;locus_tag=PMIHGEHA_01074;product=Galactose/methyl galactoside import ATP-binding protein MglA
VCMV01000013.1	Prodigal:002006	CDS	479464	479898	.	+	0	ID=PMIHGEHA_01075;inference=ab initio prediction:Prodigal:002006;locus_tag=PMIHGEHA_01075;product=hypothetical protein
VCMV01000013.1	Prodigal:002006	CDS	479895	480998	.	+	0	ID=PMIHGEHA_01076;inference=ab initio prediction:Prodigal:002006;locus_tag=PMIHGEHA_01076;product=hypothetical protein
VCMV01000013.1	Prodigal:002006	CDS	481001	481906	.	+	0	ID=PMIHGEHA_01077;Name=rfuD_1;db_xref=COG:COG1079;gene=rfuD_1;inference=ab initio prediction:Prodigal:002006,similar to AA sequence:UniProtKB:O83324;locus_tag=PMIHGEHA_01077;product=putative riboflavin import permease protein RfuD
VCMV01000013.1	Prodigal:002006	CDS	481908	482312	.	+	0	ID=PMIHGEHA_01078;eC_number=3.5.4.5;Name=cdd;db_xref=COG:COG0295;gene=cdd;inference=ab initio prediction:Prodigal:002006,similar to AA sequence:UniProtKB:P19079;locus_tag=PMIHGEHA_01078;product=Cytidine deaminase
VCMV01000013.1	Prodigal:002006	CDS	482324	483133	.	+	0	ID=PMIHGEHA_01079;eC_number=2.4.2.1;Name=punA;gene=punA;inference=ab initio prediction:Prodigal:002006,similar to AA sequence:UniProtKB:P77834;locus_tag=PMIHGEHA_01079;product=Purine nucleoside phosphorylase 1
VCMV01000013.1	Prodigal:002006	CDS	483133	483894	.	+	0	ID=PMIHGEHA_01080;eC_number=4.1.2.4;Name=deoC;db_xref=COG:COG0274;gene=deoC;inference=ab initio prediction:Prodigal:002006,similar to AA sequence:UniProtKB:B0TQ91;locus_tag=PMIHGEHA_01080;product=Deoxyribose-phosphate aldolase
VCMV01000013.1	Prodigal:002006	CDS	483896	485212	.	+	0	ID=PMIHGEHA_01081;eC_number=2.4.2.4;Name=deoA;db_xref=COG:COG0213;gene=deoA;inference=ab initio prediction:Prodigal:002006,similar to AA sequence:UniProtKB:P07650;locus_tag=PMIHGEHA_01081;product=Thymidine phosphorylase
VCMV01000013.1	Prodigal:002006	CDS	485209	486072	.	-	0	ID=PMIHGEHA_01082;inference=ab initio prediction:Prodigal:002006;locus_tag=PMIHGEHA_01082;product=hypothetical protein
VCMV01000013.1	Prodigal:002006	CDS	486069	486416	.	-	0	ID=PMIHGEHA_01083;inference=ab initio prediction:Prodigal:002006;locus_tag=PMIHGEHA_01083;product=hypothetical protein
VCMV01000013.1	Prodigal:002006	CDS	486473	487855	.	-	0	ID=PMIHGEHA_01084;eC_number=3.4.11.10;Name=pepA_1;gene=pepA_1;inference=ab initio prediction:Prodigal:002006,protein motif:HAMAP:MF_00181;locus_tag=PMIHGEHA_01084;product=cytosol aminopeptidase
VCMV01000013.1	Prodigal:002006	CDS	487924	489423	.	-	0	ID=PMIHGEHA_01085;eC_number=5.4.2.2;Name=algC;db_xref=COG:COG1109;gene=algC;inference=ab initio prediction:Prodigal:002006,similar to AA sequence:UniProtKB:P26276;locus_tag=PMIHGEHA_01085;product=Phosphomannomutase/phosphoglucomutase
VCMV01000013.1	Prodigal:002006	CDS	489525	490451	.	-	0	ID=PMIHGEHA_01086;eC_number=2.7.1.58;Name=dgoK1_1;db_xref=COG:COG3734;gene=dgoK1_1;inference=ab initio prediction:Prodigal:002006,similar to AA sequence:UniProtKB:Q92RN7;locus_tag=PMIHGEHA_01086;product=putative 2-dehydro-3-deoxygalactonokinase DgoK1
VCMV01000013.1	Prodigal:002006	CDS	490500	491129	.	-	0	ID=PMIHGEHA_01087;eC_number=2.4.2.9;Name=upp;gene=upp;inference=ab initio prediction:Prodigal:002006,similar to AA sequence:UniProtKB:P67396;locus_tag=PMIHGEHA_01087;product=Uracil phosphoribosyltransferase
VCMV01000013.1	Prodigal:002006	CDS	491166	492419	.	-	0	ID=PMIHGEHA_01088;inference=ab initio prediction:Prodigal:002006;locus_tag=PMIHGEHA_01088;product=hypothetical protein
VCMV01000013.1	Prodigal:002006	CDS	492516	493778	.	-	0	ID=PMIHGEHA_01089;eC_number=3.5.4.25;Name=ribA_2;gene=ribA_2;inference=ab initio prediction:Prodigal:002006,protein motif:HAMAP:MF_00179;locus_tag=PMIHGEHA_01089;product=GTP cyclohydrolase-2
VCMV01000013.1	Prodigal:002006	CDS	493961	495181	.	-	0	ID=PMIHGEHA_01090;eC_number=5.4.2.7;Name=deoB;db_xref=COG:COG1015;gene=deoB;inference=ab initio prediction:Prodigal:002006,similar to AA sequence:UniProtKB:P0A6K6;locus_tag=PMIHGEHA_01090;product=Phosphopentomutase
VCMV01000013.1	Prodigal:002006	CDS	495247	496248	.	-	0	ID=PMIHGEHA_01091;Name=czcD;db_xref=COG:COG1230;gene=czcD;inference=ab initio prediction:Prodigal:002006,similar to AA sequence:UniProtKB:O07084;locus_tag=PMIHGEHA_01091;product=Cadmium%2C cobalt and zinc/H(+)-K(+) antiporter
VCMV01000013.1	Prodigal:002006	CDS	496265	497893	.	-	0	ID=PMIHGEHA_01092;Name=yejF_1;db_xref=COG:COG4172;gene=yejF_1;inference=ab initio prediction:Prodigal:002006,similar to AA sequence:UniProtKB:P33916;locus_tag=PMIHGEHA_01092;product=putative ABC transporter ATP-binding protein YejF
VCMV01000013.1	Prodigal:002006	CDS	497890	499053	.	-	0	ID=PMIHGEHA_01093;Name=yejE;db_xref=COG:COG4239;gene=yejE;inference=ab initio prediction:Prodigal:002006,similar to AA sequence:UniProtKB:P33915;locus_tag=PMIHGEHA_01093;product=Inner membrane ABC transporter permease protein YejE
VCMV01000013.1	Prodigal:002006	CDS	499055	500167	.	-	0	ID=PMIHGEHA_01094;Name=yejB;db_xref=COG:COG4174;gene=yejB;inference=ab initio prediction:Prodigal:002006,similar to AA sequence:UniProtKB:P0AFU0;locus_tag=PMIHGEHA_01094;product=Inner membrane ABC transporter permease protein YejB
VCMV01000013.1	Prodigal:002006	CDS	500274	502136	.	-	0	ID=PMIHGEHA_01095;inference=ab initio prediction:Prodigal:002006;locus_tag=PMIHGEHA_01095;product=hypothetical protein
VCMV01000013.1	Prodigal:002006	CDS	502133	503995	.	-	0	ID=PMIHGEHA_01096;inference=ab initio prediction:Prodigal:002006;locus_tag=PMIHGEHA_01096;product=hypothetical protein
VCMV01000013.1	Prodigal:002006	CDS	504134	504676	.	-	0	ID=PMIHGEHA_01097;Name=cycM;db_xref=COG:COG3474;gene=cycM;inference=ab initio prediction:Prodigal:002006,similar to AA sequence:UniProtKB:P54820;locus_tag=PMIHGEHA_01097;product=Cytochrome c-552
VCMV01000013.1	Prodigal:002006	CDS	504883	505683	.	+	0	ID=PMIHGEHA_01098;eC_number=2.7.7.38;Name=kdsB;db_xref=COG:COG1212;gene=kdsB;inference=ab initio prediction:Prodigal:002006,similar to AA sequence:UniProtKB:P04951;locus_tag=PMIHGEHA_01098;product=3-deoxy-manno-octulosonate cytidylyltransferase
VCMV01000013.1	Prodigal:002006	CDS	505680	506534	.	+	0	ID=PMIHGEHA_01099;Name=pheA;db_xref=COG:COG0077;gene=pheA;inference=ab initio prediction:Prodigal:002006,similar to AA sequence:UniProtKB:P0A9J8;locus_tag=PMIHGEHA_01099;product=Bifunctional chorismate mutase/prephenate dehydratase
VCMV01000013.1	Prodigal:002006	CDS	506538	507440	.	-	0	ID=PMIHGEHA_01100;eC_number=3.6.1.22;Name=nudC;gene=nudC;inference=ab initio prediction:Prodigal:002006,protein motif:HAMAP:MF_00297;locus_tag=PMIHGEHA_01100;product=NADH pyrophosphatase
VCMV01000013.1	Prodigal:002006	CDS	507446	507862	.	-	0	ID=PMIHGEHA_01101;inference=ab initio prediction:Prodigal:002006;locus_tag=PMIHGEHA_01101;product=hypothetical protein
VCMV01000013.1	Prodigal:002006	CDS	508118	509935	.	+	0	ID=PMIHGEHA_01102;eC_number=3.6.4.12;Name=ruvB_1;gene=ruvB_1;inference=ab initio prediction:Prodigal:002006,protein motif:HAMAP:MF_00016;locus_tag=PMIHGEHA_01102;product=Holliday junction ATP-dependent DNA helicase RuvB
VCMV01000013.1	Prodigal:002006	CDS	509955	510275	.	+	0	ID=PMIHGEHA_01103;db_xref=COG:COG0718;inference=ab initio prediction:Prodigal:002006,similar to AA sequence:UniProtKB:P44711;locus_tag=PMIHGEHA_01103;product=Nucleoid-associated protein
VCMV01000013.1	Prodigal:002006	CDS	510283	510888	.	+	0	ID=PMIHGEHA_01104;Name=recR;db_xref=COG:COG0353;gene=recR;inference=ab initio prediction:Prodigal:002006,similar to AA sequence:UniProtKB:Q5SHY0;locus_tag=PMIHGEHA_01104;product=Recombination protein RecR
VCMV01000013.1	Prodigal:002006	CDS	510989	511831	.	+	0	ID=PMIHGEHA_01105;eC_number=2.3.1.117;Name=dapD;gene=dapD;inference=ab initio prediction:Prodigal:002006,similar to AA sequence:UniProtKB:Q8FV25;locus_tag=PMIHGEHA_01105;product=2%2C3%2C4%2C5-tetrahydropyridine-2%2C6-dicarboxylate N-succinyltransferase
VCMV01000013.1	Prodigal:002006	CDS	511836	513017	.	+	0	ID=PMIHGEHA_01106;eC_number=3.5.1.18;Name=dapE_1;db_xref=COG:COG0624;gene=dapE_1;inference=ab initio prediction:Prodigal:002006,similar to AA sequence:UniProtKB:P0AED7;locus_tag=PMIHGEHA_01106;product=Succinyl-diaminopimelate desuccinylase
VCMV01000013.1	Prodigal:002006	CDS	513093	513683	.	+	0	ID=PMIHGEHA_01107;inference=ab initio prediction:Prodigal:002006;locus_tag=PMIHGEHA_01107;product=hypothetical protein
VCMV01000013.1	Prodigal:002006	CDS	513680	514423	.	-	0	ID=PMIHGEHA_01108;eC_number=5.4.99.12;Name=truA;db_xref=COG:COG0101;gene=truA;inference=ab initio prediction:Prodigal:002006,similar to AA sequence:UniProtKB:P07649;locus_tag=PMIHGEHA_01108;product=tRNA pseudouridine synthase A
VCMV01000013.1	Prodigal:002006	CDS	514425	514931	.	-	0	ID=PMIHGEHA_01109;eC_number=2.3.1.-;Name=eis_2;gene=eis_2;inference=ab initio prediction:Prodigal:002006,protein motif:HAMAP:MF_01812;locus_tag=PMIHGEHA_01109;product=N-acetyltransferase Eis
VCMV01000013.1	Prodigal:002006	CDS	514928	515860	.	-	0	ID=PMIHGEHA_01110;eC_number=2.1.2.9;Name=fmt_1;db_xref=COG:COG0223;gene=fmt_1;inference=ab initio prediction:Prodigal:002006,similar to AA sequence:UniProtKB:Q83AA8;locus_tag=PMIHGEHA_01110;product=Methionyl-tRNA formyltransferase
VCMV01000013.1	Prodigal:002006	CDS	515857	516378	.	-	0	ID=PMIHGEHA_01111;eC_number=3.5.1.88;Name=def;db_xref=COG:COG0242;gene=def;inference=ab initio prediction:Prodigal:002006,similar to AA sequence:UniProtKB:Q9I7A8;locus_tag=PMIHGEHA_01111;product=Peptide deformylase
VCMV01000013.1	Prodigal:002006	CDS	516466	517653	.	+	0	ID=PMIHGEHA_01112;inference=ab initio prediction:Prodigal:002006;locus_tag=PMIHGEHA_01112;product=hypothetical protein
VCMV01000013.1	Prodigal:002006	CDS	517800	518303	.	+	0	ID=PMIHGEHA_01113;Name=yciF_1;db_xref=COG:COG3685;gene=yciF_1;inference=ab initio prediction:Prodigal:002006,similar to AA sequence:UniProtKB:P21362;locus_tag=PMIHGEHA_01113;product=Protein YciF
VCMV01000013.1	Prodigal:002006	CDS	518386	520746	.	-	0	ID=PMIHGEHA_01114;inference=ab initio prediction:Prodigal:002006;locus_tag=PMIHGEHA_01114;product=hypothetical protein
VCMV01000013.1	Prodigal:002006	CDS	520847	521542	.	-	0	ID=PMIHGEHA_01115;inference=ab initio prediction:Prodigal:002006;locus_tag=PMIHGEHA_01115;product=hypothetical protein
VCMV01000013.1	Prodigal:002006	CDS	521651	522565	.	-	0	ID=PMIHGEHA_01116;eC_number=2.7.2.8;Name=argB;db_xref=COG:COG0548;gene=argB;inference=ab initio prediction:Prodigal:002006,similar to AA sequence:UniProtKB:Q9HTN2;locus_tag=PMIHGEHA_01116;product=Acetylglutamate kinase
VCMV01000013.1	Prodigal:002006	CDS	522641	523012	.	-	0	ID=PMIHGEHA_01117;inference=ab initio prediction:Prodigal:002006,similar to AA sequence:UniProtKB:P0ADR2;locus_tag=PMIHGEHA_01117;note=UPF0382 inner membrane protein YgdD;product=hypothetical protein
VCMV01000013.1	Prodigal:002006	CDS	523009	523707	.	-	0	ID=PMIHGEHA_01118;Name=engB;db_xref=COG:COG0218;gene=engB;inference=ab initio prediction:Prodigal:002006,similar to AA sequence:UniProtKB:Q9X1H7;locus_tag=PMIHGEHA_01118;product=putative GTP-binding protein EngB
VCMV01000013.1	Prodigal:002006	CDS	523742	525280	.	-	0	ID=PMIHGEHA_01119;inference=ab initio prediction:Prodigal:002006;locus_tag=PMIHGEHA_01119;product=hypothetical protein
VCMV01000013.1	Prodigal:002006	CDS	525408	527240	.	-	0	ID=PMIHGEHA_01120;Name=yidC;gene=yidC;inference=ab initio prediction:Prodigal:002006,similar to AA sequence:UniProtKB:Q1R4M9;locus_tag=PMIHGEHA_01120;product=Membrane protein insertase YidC
VCMV01000013.1	Prodigal:002006	CDS	527233	527661	.	-	0	ID=PMIHGEHA_01121;eC_number=3.1.26.5;Name=rnpA;gene=rnpA;inference=ab initio prediction:Prodigal:002006,protein motif:HAMAP:MF_00227;locus_tag=PMIHGEHA_01121;product=Ribonuclease P protein component
VCMV01000013.1	Prodigal:002006	CDS	528083	528880	.	+	0	ID=PMIHGEHA_01122;inference=ab initio prediction:Prodigal:002006;locus_tag=PMIHGEHA_01122;product=hypothetical protein
VCMV01000013.1	Prodigal:002006	CDS	528877	530313	.	+	0	ID=PMIHGEHA_01123;eC_number=1.16.1.1;Name=merA;gene=merA;inference=ab initio prediction:Prodigal:002006,similar to AA sequence:UniProtKB:P16171;locus_tag=PMIHGEHA_01123;product=Mercuric reductase
VCMV01000013.1	Prodigal:002006	CDS	530322	531761	.	+	0	ID=PMIHGEHA_01124;eC_number=2.7.-.-;Name=sasA_2;gene=sasA_2;inference=ab initio prediction:Prodigal:002006,protein motif:HAMAP:MF_01837;locus_tag=PMIHGEHA_01124;product=Adaptive-response sensory-kinase SasA
VCMV01000013.1	Aragorn:001002	tRNA	531866	531942	.	+	.	ID=PMIHGEHA_01125;inference=COORDINATES:profile:Aragorn:001002;locus_tag=PMIHGEHA_01125;product=tRNA-Arg(acg)
VCMV01000013.1	Prodigal:002006	CDS	532201	533187	.	+	0	ID=PMIHGEHA_01126;eC_number=1.1.1.205;Name=IMPDH_1;gene=IMPDH_1;inference=ab initio prediction:Prodigal:002006,protein motif:HAMAP:MF_01964;locus_tag=PMIHGEHA_01126;product=Inosine-5'-monophosphate dehydrogenase
VCMV01000013.1	Prodigal:002006	CDS	533299	535371	.	-	0	ID=PMIHGEHA_01127;Name=fadB_2;db_xref=COG:COG1024;gene=fadB_2;inference=ab initio prediction:Prodigal:002006,similar to AA sequence:UniProtKB:P21177;locus_tag=PMIHGEHA_01127;product=Fatty acid oxidation complex subunit alpha
VCMV01000013.1	Prodigal:002006	CDS	535415	536239	.	-	0	ID=PMIHGEHA_01128;eC_number=1.1.1.274;Name=dkgA;db_xref=COG:COG0656;gene=dkgA;inference=ab initio prediction:Prodigal:002006,similar to AA sequence:UniProtKB:Q46857;locus_tag=PMIHGEHA_01128;product=2%2C5-diketo-D-gluconic acid reductase A
VCMV01000013.1	Prodigal:002006	CDS	536493	537962	.	+	0	ID=PMIHGEHA_01129;inference=ab initio prediction:Prodigal:002006;locus_tag=PMIHGEHA_01129;product=hypothetical protein
VCMV01000013.1	Prodigal:002006	CDS	537990	539660	.	+	0	ID=PMIHGEHA_01130;eC_number=3.5.1.91;Name=nfdA_1;gene=nfdA_1;inference=ab initio prediction:Prodigal:002006,similar to AA sequence:UniProtKB:Q68AP4;locus_tag=PMIHGEHA_01130;product=N-substituted formamide deformylase
VCMV01000013.1	Prodigal:002006	CDS	539779	541365	.	+	0	ID=PMIHGEHA_01131;inference=ab initio prediction:Prodigal:002006;locus_tag=PMIHGEHA_01131;product=hypothetical protein
VCMV01000013.1	Prodigal:002006	CDS	541454	542389	.	+	0	ID=PMIHGEHA_01132;Name=gsiC_4;db_xref=COG:COG0601;gene=gsiC_4;inference=ab initio prediction:Prodigal:002006,similar to AA sequence:UniProtKB:P75798;locus_tag=PMIHGEHA_01132;product=Glutathione transport system permease protein GsiC
VCMV01000013.1	Prodigal:002006	CDS	542397	543218	.	+	0	ID=PMIHGEHA_01133;Name=gsiD_2;db_xref=COG:COG1173;gene=gsiD_2;inference=ab initio prediction:Prodigal:002006,similar to AA sequence:UniProtKB:P75799;locus_tag=PMIHGEHA_01133;product=Glutathione transport system permease protein GsiD
VCMV01000013.1	Prodigal:002006	CDS	543215	544195	.	+	0	ID=PMIHGEHA_01134;Name=oppD_8;db_xref=COG:COG0444;gene=oppD_8;inference=ab initio prediction:Prodigal:002006,similar to AA sequence:UniProtKB:P76027;locus_tag=PMIHGEHA_01134;product=Oligopeptide transport ATP-binding protein OppD
VCMV01000013.1	Prodigal:002006	CDS	544188	545174	.	+	0	ID=PMIHGEHA_01135;Name=ddpF_2;db_xref=COG:COG1124;gene=ddpF_2;inference=ab initio prediction:Prodigal:002006,similar to AA sequence:UniProtKB:P77622;locus_tag=PMIHGEHA_01135;product=putative D%2CD-dipeptide transport ATP-binding protein DdpF
VCMV01000013.1	Prodigal:002006	CDS	545220	546179	.	+	0	ID=PMIHGEHA_01136;eC_number=3.5.1.96;Name=astE;gene=astE;inference=ab initio prediction:Prodigal:002006,protein motif:HAMAP:MF_00767;locus_tag=PMIHGEHA_01136;product=Succinylglutamate desuccinylase
VCMV01000013.1	Prodigal:002006	CDS	546374	546727	.	+	0	ID=PMIHGEHA_01137;inference=ab initio prediction:Prodigal:002006;locus_tag=PMIHGEHA_01137;product=hypothetical protein
VCMV01000013.1	Prodigal:002006	CDS	547004	547279	.	+	0	ID=PMIHGEHA_01138;inference=ab initio prediction:Prodigal:002006;locus_tag=PMIHGEHA_01138;product=hypothetical protein
VCMV01000013.1	Prodigal:002006	CDS	547360	547854	.	-	0	ID=PMIHGEHA_01139;Name=yciF_2;db_xref=COG:COG3685;gene=yciF_2;inference=ab initio prediction:Prodigal:002006,similar to AA sequence:UniProtKB:P21362;locus_tag=PMIHGEHA_01139;product=Protein YciF
VCMV01000013.1	Prodigal:002006	CDS	547992	549191	.	-	0	ID=PMIHGEHA_01140;inference=ab initio prediction:Prodigal:002006;locus_tag=PMIHGEHA_01140;product=hypothetical protein
VCMV01000013.1	Prodigal:002006	CDS	549285	549992	.	-	0	ID=PMIHGEHA_01141;inference=ab initio prediction:Prodigal:002006;locus_tag=PMIHGEHA_01141;product=hypothetical protein
VCMV01000013.1	Prodigal:002006	CDS	550262	552247	.	+	0	ID=PMIHGEHA_01142;Name=tamA;db_xref=COG:COG0729;gene=tamA;inference=ab initio prediction:Prodigal:002006,similar to AA sequence:UniProtKB:D2TN56;locus_tag=PMIHGEHA_01142;product=Translocation and assembly module subunit TamA
VCMV01000013.1	Prodigal:002006	CDS	552247	556536	.	+	0	ID=PMIHGEHA_01143;inference=ab initio prediction:Prodigal:002006;locus_tag=PMIHGEHA_01143;product=hypothetical protein
VCMV01000013.1	Prodigal:002006	CDS	556667	556933	.	+	0	ID=PMIHGEHA_01144;inference=ab initio prediction:Prodigal:002006;locus_tag=PMIHGEHA_01144;product=hypothetical protein
VCMV01000013.1	Prodigal:002006	CDS	556995	557243	.	-	0	ID=PMIHGEHA_01145;inference=ab initio prediction:Prodigal:002006;locus_tag=PMIHGEHA_01145;product=hypothetical protein
VCMV01000013.1	Prodigal:002006	CDS	557307	557504	.	-	0	ID=PMIHGEHA_01146;inference=ab initio prediction:Prodigal:002006;locus_tag=PMIHGEHA_01146;product=hypothetical protein
VCMV01000013.1	Prodigal:002006	CDS	557542	558183	.	-	0	ID=PMIHGEHA_01147;eC_number=2.3.1.228;Name=bjaI;db_xref=COG:COG3916;gene=bjaI;inference=ab initio prediction:Prodigal:002006,similar to AA sequence:UniProtKB:Q89VI2;locus_tag=PMIHGEHA_01147;product=Isovaleryl-homoserine lactone synthase
VCMV01000013.1	Prodigal:002006	CDS	558265	558990	.	-	0	ID=PMIHGEHA_01148;Name=rpaR;db_xref=COG:COG2771;gene=rpaR;inference=ab initio prediction:Prodigal:002006,similar to AA sequence:UniProtKB:Q6NCZ5;locus_tag=PMIHGEHA_01148;product=HTH-type quorum sensing-dependent transcriptional regulator RpaR
VCMV01000013.1	Prodigal:002006	CDS	559120	559548	.	+	0	ID=PMIHGEHA_01149;inference=ab initio prediction:Prodigal:002006;locus_tag=PMIHGEHA_01149;product=hypothetical protein
VCMV01000013.1	Prodigal:002006	CDS	559514	560506	.	-	0	ID=PMIHGEHA_01150;inference=ab initio prediction:Prodigal:002006;locus_tag=PMIHGEHA_01150;product=hypothetical protein
VCMV01000013.1	Prodigal:002006	CDS	560669	561181	.	+	0	ID=PMIHGEHA_01151;inference=ab initio prediction:Prodigal:002006;locus_tag=PMIHGEHA_01151;product=hypothetical protein
VCMV01000013.1	Prodigal:002006	CDS	561194	561589	.	+	0	ID=PMIHGEHA_01152;inference=ab initio prediction:Prodigal:002006;locus_tag=PMIHGEHA_01152;product=hypothetical protein
VCMV01000013.1	Prodigal:002006	CDS	561586	561990	.	+	0	ID=PMIHGEHA_01153;inference=ab initio prediction:Prodigal:002006;locus_tag=PMIHGEHA_01153;product=hypothetical protein
VCMV01000013.1	Prodigal:002006	CDS	562011	562700	.	+	0	ID=PMIHGEHA_01154;inference=ab initio prediction:Prodigal:002006;locus_tag=PMIHGEHA_01154;product=hypothetical protein
VCMV01000013.1	Prodigal:002006	CDS	563063	563419	.	+	0	ID=PMIHGEHA_01155;Name=phyR_1;gene=phyR_1;inference=ab initio prediction:Prodigal:002006,similar to AA sequence:UniProtKB:Q0PEV3;locus_tag=PMIHGEHA_01155;product=Phyllosphere-induced regulator PhyR
VCMV01000013.1	Prodigal:002006	CDS	563576	564022	.	+	0	ID=PMIHGEHA_01156;eC_number=2.7.13.3;Name=rcsC_5;gene=rcsC_5;inference=ab initio prediction:Prodigal:002006,protein motif:HAMAP:MF_00979;locus_tag=PMIHGEHA_01156;product=Sensor histidine kinase RcsC
VCMV01000013.1	Prodigal:002006	CDS	564205	564519	.	+	0	ID=PMIHGEHA_01157;inference=ab initio prediction:Prodigal:002006;locus_tag=PMIHGEHA_01157;product=hypothetical protein
VCMV01000013.1	Prodigal:002006	CDS	564530	565150	.	-	0	ID=PMIHGEHA_01158;inference=ab initio prediction:Prodigal:002006;locus_tag=PMIHGEHA_01158;product=hypothetical protein
VCMV01000013.1	Prodigal:002006	CDS	565245	566108	.	+	0	ID=PMIHGEHA_01159;eC_number=2.6.1.21;Name=dat;gene=dat;inference=ab initio prediction:Prodigal:002006,similar to AA sequence:UniProtKB:P99090;locus_tag=PMIHGEHA_01159;product=D-alanine aminotransferase
VCMV01000013.1	Prodigal:002006	CDS	566162	566485	.	+	0	ID=PMIHGEHA_01160;inference=ab initio prediction:Prodigal:002006;locus_tag=PMIHGEHA_01160;product=hypothetical protein
VCMV01000013.1	Prodigal:002006	CDS	566492	567571	.	-	0	ID=PMIHGEHA_01161;Name=smc_3;gene=smc_3;inference=ab initio prediction:Prodigal:002006,protein motif:HAMAP:MF_01894;locus_tag=PMIHGEHA_01161;product=Chromosome partition protein Smc
VCMV01000013.1	Prodigal:002006	CDS	567777	568385	.	-	0	ID=PMIHGEHA_01162;inference=ab initio prediction:Prodigal:002006;locus_tag=PMIHGEHA_01162;product=hypothetical protein
VCMV01000013.1	Prodigal:002006	CDS	568549	569391	.	-	0	ID=PMIHGEHA_01163;eC_number=3.1.3.7;Name=cysQ_3;gene=cysQ_3;inference=ab initio prediction:Prodigal:002006,protein motif:HAMAP:MF_02095;locus_tag=PMIHGEHA_01163;product=3'(2')%2C5'-bisphosphate nucleotidase CysQ
VCMV01000013.1	Prodigal:002006	CDS	569564	570205	.	+	0	ID=PMIHGEHA_01164;eC_number=2.7.99.-;Name=chpT;gene=chpT;inference=ab initio prediction:Prodigal:002006,similar to AA sequence:UniProtKB:Q2YQA5;locus_tag=PMIHGEHA_01164;product=Protein phosphotransferase ChpT
VCMV01000013.1	Prodigal:002006	CDS	570272	570997	.	-	0	ID=PMIHGEHA_01165;Name=ctrA;gene=ctrA;inference=ab initio prediction:Prodigal:002006,similar to AA sequence:UniProtKB:Q8FZ93;locus_tag=PMIHGEHA_01165;product=Cell cycle response regulator CtrA
VCMV01000013.1	Prodigal:002006	CDS	571476	571880	.	+	0	ID=PMIHGEHA_01166;inference=ab initio prediction:Prodigal:002006;locus_tag=PMIHGEHA_01166;product=hypothetical protein
VCMV01000013.1	Prodigal:002006	CDS	571935	572576	.	-	0	ID=PMIHGEHA_01167;inference=ab initio prediction:Prodigal:002006;locus_tag=PMIHGEHA_01167;product=hypothetical protein
VCMV01000013.1	Prodigal:002006	CDS	572663	572932	.	+	0	ID=PMIHGEHA_01168;inference=ab initio prediction:Prodigal:002006;locus_tag=PMIHGEHA_01168;product=hypothetical protein
VCMV01000013.1	Prodigal:002006	CDS	572916	573917	.	+	0	ID=PMIHGEHA_01169;Name=ybhN;db_xref=COG:COG0392;gene=ybhN;inference=ab initio prediction:Prodigal:002006,similar to AA sequence:UniProtKB:P75770;locus_tag=PMIHGEHA_01169;product=Inner membrane protein YbhN
VCMV01000013.1	Prodigal:002006	CDS	573967	574752	.	+	0	ID=PMIHGEHA_01170;inference=ab initio prediction:Prodigal:002006;locus_tag=PMIHGEHA_01170;product=hypothetical protein
VCMV01000013.1	Prodigal:002006	CDS	574759	575010	.	-	0	ID=PMIHGEHA_01171;Name=fis;gene=fis;inference=ab initio prediction:Prodigal:002006,protein motif:HAMAP:MF_00166;locus_tag=PMIHGEHA_01171;product=DNA-binding protein Fis
VCMV01000013.1	Prodigal:002006	CDS	575165	575440	.	-	0	ID=PMIHGEHA_01172;inference=ab initio prediction:Prodigal:002006;locus_tag=PMIHGEHA_01172;product=hypothetical protein
VCMV01000013.1	Prodigal:002006	CDS	575675	576829	.	+	0	ID=PMIHGEHA_01173;eC_number=2.8.1.13;Name=mnmA;gene=mnmA;inference=ab initio prediction:Prodigal:002006,similar to AA sequence:UniProtKB:Q99TM8;locus_tag=PMIHGEHA_01173;product=tRNA-specific 2-thiouridylase MnmA
VCMV01000013.1	Prodigal:002006	CDS	576851	577492	.	+	0	ID=PMIHGEHA_01174;eC_number=2.1.1.163;Name=COQ5_1;gene=COQ5_1;inference=ab initio prediction:Prodigal:002006,protein motif:HAMAP:MF_01813;locus_tag=PMIHGEHA_01174;product=2-methoxy-6-polyprenyl-1%2C4-benzoquinol methylase%2C mitochondrial
VCMV01000013.1	Prodigal:002006	CDS	577852	578067	.	+	0	ID=PMIHGEHA_01175;inference=ab initio prediction:Prodigal:002006;locus_tag=PMIHGEHA_01175;product=hypothetical protein
VCMV01000013.1	Prodigal:002006	CDS	578118	578336	.	+	0	ID=PMIHGEHA_01176;inference=ab initio prediction:Prodigal:002006;locus_tag=PMIHGEHA_01176;product=hypothetical protein
VCMV01000013.1	Aragorn:001002	tRNA	578509	578585	.	+	.	ID=PMIHGEHA_01177;inference=COORDINATES:profile:Aragorn:001002;locus_tag=PMIHGEHA_01177;product=tRNA-Met(cat)
VCMV01000013.1	Prodigal:002006	CDS	579453	580487	.	-	0	ID=PMIHGEHA_01178;eC_number=1.1.-.-;Name=yajO_1;db_xref=COG:COG0667;gene=yajO_1;inference=ab initio prediction:Prodigal:002006,similar to AA sequence:UniProtKB:P77735;locus_tag=PMIHGEHA_01178;product=1-deoxyxylulose-5-phosphate synthase YajO
VCMV01000013.1	Prodigal:002006	CDS	580611	581534	.	+	0	ID=PMIHGEHA_01179;Name=dmlR_1;gene=dmlR_1;inference=ab initio prediction:Prodigal:002006,similar to AA sequence:UniProtKB:P76250;locus_tag=PMIHGEHA_01179;product=HTH-type transcriptional regulator DmlR
VCMV01000013.1	Prodigal:002006	CDS	581846	582490	.	+	0	ID=PMIHGEHA_01180;inference=ab initio prediction:Prodigal:002006;locus_tag=PMIHGEHA_01180;product=hypothetical protein
VCMV01000013.1	Prodigal:002006	CDS	582783	584585	.	+	0	ID=PMIHGEHA_01181;inference=ab initio prediction:Prodigal:002006;locus_tag=PMIHGEHA_01181;product=hypothetical protein
VCMV01000013.1	Prodigal:002006	CDS	585045	585791	.	+	0	ID=PMIHGEHA_01182;inference=ab initio prediction:Prodigal:002006;locus_tag=PMIHGEHA_01182;product=hypothetical protein
VCMV01000013.1	Prodigal:002006	CDS	586278	587429	.	+	0	ID=PMIHGEHA_01183;eC_number=3.4.11.19;Name=dap_1;gene=dap_1;inference=ab initio prediction:Prodigal:002006,protein motif:HAMAP:MF_01960;locus_tag=PMIHGEHA_01183;product=D-aminopeptidase
VCMV01000013.1	Prodigal:002006	CDS	587962	589512	.	+	0	ID=PMIHGEHA_01184;Name=abgT;db_xref=COG:COG2978;gene=abgT;inference=ab initio prediction:Prodigal:002006,similar to AA sequence:UniProtKB:P46133;locus_tag=PMIHGEHA_01184;product=p-aminobenzoyl-glutamate transport protein
VCMV01000013.1	Prodigal:002006	CDS	589579	590781	.	+	0	ID=PMIHGEHA_01185;eC_number=3.4.11.4;Name=pepT_2;gene=pepT_2;inference=ab initio prediction:Prodigal:002006,protein motif:HAMAP:MF_00550;locus_tag=PMIHGEHA_01185;product=Peptidase T
VCMV01000013.1	Prodigal:002006	CDS	590944	591063	.	+	0	ID=PMIHGEHA_01186;inference=ab initio prediction:Prodigal:002006;locus_tag=PMIHGEHA_01186;product=hypothetical protein
VCMV01000013.1	Prodigal:002006	CDS	591148	592962	.	-	0	ID=PMIHGEHA_01187;inference=ab initio prediction:Prodigal:002006;locus_tag=PMIHGEHA_01187;product=hypothetical protein
VCMV01000013.1	Prodigal:002006	CDS	593619	595436	.	+	0	ID=PMIHGEHA_01188;eC_number=3.6.3.-;db_xref=COG:COG1132;inference=ab initio prediction:Prodigal:002006,similar to AA sequence:UniProtKB:Q99T13;locus_tag=PMIHGEHA_01188;product=Putative multidrug export ATP-binding/permease protein
VCMV01000013.1	Prodigal:002006	CDS	595517	596245	.	+	0	ID=PMIHGEHA_01189;eC_number=2.1.1.144;Name=tam_2;gene=tam_2;inference=ab initio prediction:Prodigal:002006,protein motif:HAMAP:MF_00560;locus_tag=PMIHGEHA_01189;product=Trans-aconitate 2-methyltransferase
VCMV01000013.1	Prodigal:002006	CDS	596276	597511	.	-	0	ID=PMIHGEHA_01190;Name=yycB;db_xref=COG:COG2807;gene=yycB;inference=ab initio prediction:Prodigal:002006,similar to AA sequence:UniProtKB:P37482;locus_tag=PMIHGEHA_01190;product=putative transporter YycB
VCMV01000013.1	Prodigal:002006	CDS	597598	599052	.	-	0	ID=PMIHGEHA_01191;eC_number=3.8.1.8;Name=atzA_2;gene=atzA_2;inference=ab initio prediction:Prodigal:002006,similar to AA sequence:UniProtKB:P72156;locus_tag=PMIHGEHA_01191;product=Atrazine chlorohydrolase
VCMV01000013.1	Prodigal:002006	CDS	599091	600821	.	-	0	ID=PMIHGEHA_01192;eC_number=7.4.2.10;Name=gsiA_2;db_xref=COG:COG1123;gene=gsiA_2;inference=ab initio prediction:Prodigal:002006,similar to AA sequence:UniProtKB:P75796;locus_tag=PMIHGEHA_01192;product=Glutathione import ATP-binding protein GsiA
VCMV01000013.1	Prodigal:002006	CDS	600818	601729	.	-	0	ID=PMIHGEHA_01193;Name=dppC_4;db_xref=COG:COG1173;gene=dppC_4;inference=ab initio prediction:Prodigal:002006,similar to AA sequence:UniProtKB:P0AEG1;locus_tag=PMIHGEHA_01193;product=Dipeptide transport system permease protein DppC
VCMV01000013.1	Prodigal:002006	CDS	601726	602697	.	-	0	ID=PMIHGEHA_01194;Name=dppB_7;db_xref=COG:COG0601;gene=dppB_7;inference=ab initio prediction:Prodigal:002006,similar to AA sequence:UniProtKB:P0AEF8;locus_tag=PMIHGEHA_01194;product=Dipeptide transport system permease protein DppB
VCMV01000013.1	Prodigal:002006	CDS	602755	604323	.	-	0	ID=PMIHGEHA_01195;Name=hbpA_3;db_xref=COG:COG0747;gene=hbpA_3;inference=ab initio prediction:Prodigal:002006,similar to AA sequence:UniProtKB:P33950;locus_tag=PMIHGEHA_01195;product=Heme-binding protein A
VCMV01000013.1	Prodigal:002006	CDS	604560	605171	.	-	0	ID=PMIHGEHA_01196;Name=lutR_1;db_xref=COG:COG2186;gene=lutR_1;inference=ab initio prediction:Prodigal:002006,similar to AA sequence:UniProtKB:O07007;locus_tag=PMIHGEHA_01196;product=HTH-type transcriptional regulator LutR
VCMV01000013.1	Prodigal:002006	CDS	605459	606655	.	+	0	ID=PMIHGEHA_01197;eC_number=3.5.4.42;Name=atzC_2;gene=atzC_2;inference=ab initio prediction:Prodigal:002006,similar to AA sequence:UniProtKB:O52063;locus_tag=PMIHGEHA_01197;product=N-isopropylammelide isopropyl amidohydrolase
VCMV01000013.1	Prodigal:002006	CDS	606764	608245	.	-	0	ID=PMIHGEHA_01198;eC_number=3.5.2.-;inference=ab initio prediction:Prodigal:002006,similar to AA sequence:UniProtKB:Q45515;locus_tag=PMIHGEHA_01198;product=D-hydantoinase
VCMV01000013.1	Prodigal:002006	CDS	608347	609018	.	-	0	ID=PMIHGEHA_01199;Name=glnP_2;db_xref=COG:COG0765;gene=glnP_2;inference=ab initio prediction:Prodigal:002006,similar to AA sequence:UniProtKB:O34606;locus_tag=PMIHGEHA_01199;product=putative glutamine ABC transporter permease protein GlnP
VCMV01000013.1	Prodigal:002006	CDS	609021	609692	.	-	0	ID=PMIHGEHA_01200;inference=ab initio prediction:Prodigal:002006;locus_tag=PMIHGEHA_01200;product=hypothetical protein
VCMV01000013.1	Prodigal:002006	CDS	609700	610464	.	-	0	ID=PMIHGEHA_01201;eC_number=3.6.3.-;Name=glnQ_3;db_xref=COG:COG1126;gene=glnQ_3;inference=ab initio prediction:Prodigal:002006,similar to AA sequence:UniProtKB:O34677;locus_tag=PMIHGEHA_01201;product=Glutamine transport ATP-binding protein GlnQ
VCMV01000013.1	Prodigal:002006	CDS	610461	611336	.	-	0	ID=PMIHGEHA_01202;Name=fliY_3;db_xref=COG:COG0834;gene=fliY_3;inference=ab initio prediction:Prodigal:002006,similar to AA sequence:UniProtKB:P0AEM9;locus_tag=PMIHGEHA_01202;product=L-cystine-binding protein FliY
VCMV01000013.1	Prodigal:002006	CDS	611448	612368	.	-	0	ID=PMIHGEHA_01203;inference=ab initio prediction:Prodigal:002006;locus_tag=PMIHGEHA_01203;product=hypothetical protein
VCMV01000013.1	Prodigal:002006	CDS	612466	613581	.	+	0	ID=PMIHGEHA_01204;inference=ab initio prediction:Prodigal:002006;locus_tag=PMIHGEHA_01204;product=hypothetical protein
VCMV01000013.1	Prodigal:002006	CDS	613682	615031	.	+	0	ID=PMIHGEHA_01205;eC_number=3.5.2.-;Name=lhyD_1;gene=lhyD_1;inference=ab initio prediction:Prodigal:002006,similar to AA sequence:UniProtKB:P81006;locus_tag=PMIHGEHA_01205;product=L-hydantoinase
VCMV01000013.1	Prodigal:002006	CDS	615043	616287	.	+	0	ID=PMIHGEHA_01206;eC_number=3.5.1.87;Name=amaB_1;gene=amaB_1;inference=ab initio prediction:Prodigal:002006,similar to AA sequence:UniProtKB:Q53389;locus_tag=PMIHGEHA_01206;product=N-carbamoyl-L-amino acid hydrolase
VCMV01000013.1	Prodigal:002006	CDS	616291	616959	.	+	0	ID=PMIHGEHA_01207;inference=ab initio prediction:Prodigal:002006;locus_tag=PMIHGEHA_01207;product=hypothetical protein
VCMV01000013.1	Prodigal:002006	CDS	616956	617645	.	+	0	ID=PMIHGEHA_01208;eC_number=5.1.99.5;Name=hyuE_3;gene=hyuE_3;inference=ab initio prediction:Prodigal:002006,similar to AA sequence:UniProtKB:Q00924;locus_tag=PMIHGEHA_01208;product=Hydantoin racemase
VCMV01000013.1	Prodigal:002006	CDS	617642	619066	.	+	0	ID=PMIHGEHA_01209;eC_number=1.-.-.-;db_xref=COG:COG0277;inference=ab initio prediction:Prodigal:002006,similar to AA sequence:UniProtKB:P9WIT1;locus_tag=PMIHGEHA_01209;product=putative FAD-linked oxidoreductase
VCMV01000013.1	Prodigal:002006	CDS	619075	620004	.	+	0	ID=PMIHGEHA_01210;eC_number=4.2.1.43;Name=araD_1;gene=araD_1;inference=ab initio prediction:Prodigal:002006,similar to AA sequence:UniProtKB:Q1JUQ0;locus_tag=PMIHGEHA_01210;product=L-2-keto-3-deoxyarabonate dehydratase
VCMV01000013.1	Prodigal:002006	CDS	620073	620900	.	-	0	ID=PMIHGEHA_01211;Name=glpR;db_xref=COG:COG1349;gene=glpR;inference=ab initio prediction:Prodigal:002006,similar to AA sequence:UniProtKB:P0ACL0;locus_tag=PMIHGEHA_01211;product=Glycerol-3-phosphate regulon repressor
VCMV01000013.1	Prodigal:002006	CDS	621075	622073	.	+	0	ID=PMIHGEHA_01212;eC_number=7.5.2.-;Name=msiK_2;db_xref=COG:COG3839;gene=msiK_2;inference=ab initio prediction:Prodigal:002006,similar to AA sequence:UniProtKB:Q9L0Q1;locus_tag=PMIHGEHA_01212;product=Diacetylchitobiose uptake system ATP-binding protein MsiK
VCMV01000013.1	Prodigal:002006	CDS	622150	623433	.	+	0	ID=PMIHGEHA_01213;Name=ugpB_2;db_xref=COG:COG1653;gene=ugpB_2;inference=ab initio prediction:Prodigal:002006,similar to AA sequence:UniProtKB:P0AG80;locus_tag=PMIHGEHA_01213;product=sn-glycerol-3-phosphate-binding periplasmic protein UgpB
VCMV01000013.1	Prodigal:002006	CDS	623504	624421	.	+	0	ID=PMIHGEHA_01214;Name=lacF_2;gene=lacF_2;inference=ab initio prediction:Prodigal:002006,similar to AA sequence:UniProtKB:P29823;locus_tag=PMIHGEHA_01214;product=Lactose transport system permease protein LacF
VCMV01000013.1	Prodigal:002006	CDS	624418	625227	.	+	0	ID=PMIHGEHA_01215;Name=araQ_2;db_xref=COG:COG0395;gene=araQ_2;inference=ab initio prediction:Prodigal:002006,similar to AA sequence:UniProtKB:P94530;locus_tag=PMIHGEHA_01215;product=L-arabinose transport system permease protein AraQ
VCMV01000013.1	Prodigal:002006	CDS	625280	626050	.	-	0	ID=PMIHGEHA_01216;Name=fecE;db_xref=COG:COG1120;gene=fecE;inference=ab initio prediction:Prodigal:002006,similar to AA sequence:UniProtKB:P15031;locus_tag=PMIHGEHA_01216;product=Fe(3+) dicitrate transport ATP-binding protein FecE
VCMV01000013.1	Prodigal:002006	CDS	626044	627108	.	-	0	ID=PMIHGEHA_01217;Name=btuC;gene=btuC;inference=ab initio prediction:Prodigal:002006,protein motif:HAMAP:MF_01004;locus_tag=PMIHGEHA_01217;product=Vitamin B12 import system permease protein BtuC
VCMV01000013.1	Prodigal:002006	CDS	627113	628252	.	-	0	ID=PMIHGEHA_01218;db_xref=COG:COG0614;inference=ab initio prediction:Prodigal:002006,similar to AA sequence:UniProtKB:P44206;locus_tag=PMIHGEHA_01218;product=putative protein
VCMV01000013.1	Prodigal:002006	CDS	628462	629238	.	+	0	ID=PMIHGEHA_01219;eC_number=2.1.1.163;Name=COQ5_2;gene=COQ5_2;inference=ab initio prediction:Prodigal:002006,protein motif:HAMAP:MF_01813;locus_tag=PMIHGEHA_01219;product=2-methoxy-6-polyprenyl-1%2C4-benzoquinol methylase%2C mitochondrial
VCMV01000013.1	Prodigal:002006	CDS	629357	629923	.	-	0	ID=PMIHGEHA_01220;Name=ves_2;gene=ves_2;inference=ab initio prediction:Prodigal:002006,protein motif:HAMAP:MF_01591;locus_tag=PMIHGEHA_01220;product=Protein Ves
VCMV01000013.1	Prodigal:002006	CDS	629929	631593	.	-	0	ID=PMIHGEHA_01221;eC_number=4.2.1.49;Name=hutU_2;db_xref=COG:COG2987;gene=hutU_2;inference=ab initio prediction:Prodigal:002006,similar to AA sequence:UniProtKB:Q9HU83;locus_tag=PMIHGEHA_01221;product=Urocanate hydratase
VCMV01000013.1	Prodigal:002006	CDS	631590	632444	.	-	0	ID=PMIHGEHA_01222;inference=ab initio prediction:Prodigal:002006;locus_tag=PMIHGEHA_01222;product=hypothetical protein
VCMV01000013.1	Prodigal:002006	CDS	632441	633988	.	-	0	ID=PMIHGEHA_01223;eC_number=4.3.1.3;Name=hutH_2;gene=hutH_2;inference=ab initio prediction:Prodigal:002006,similar to AA sequence:UniProtKB:O31197;locus_tag=PMIHGEHA_01223;product=Histidine ammonia-lyase
VCMV01000013.1	Prodigal:002006	CDS	633985	635193	.	-	0	ID=PMIHGEHA_01224;eC_number=3.5.2.7;Name=hutI_2;db_xref=COG:COG1228;gene=hutI_2;inference=ab initio prediction:Prodigal:002006,similar to AA sequence:UniProtKB:Q8U8Z6;locus_tag=PMIHGEHA_01224;product=Imidazolonepropionase
VCMV01000013.1	Prodigal:002006	CDS	635342	636124	.	+	0	ID=PMIHGEHA_01225;eC_number=3.5.4.32;db_xref=COG:COG0402;inference=ab initio prediction:Prodigal:002006,similar to AA sequence:UniProtKB:Q9I6Z0;locus_tag=PMIHGEHA_01225;product=8-oxoguanine deaminase
VCMV01000013.1	Prodigal:002006	CDS	636171	636701	.	+	0	ID=PMIHGEHA_01226;eC_number=3.8.1.8;Name=atzA_3;gene=atzA_3;inference=ab initio prediction:Prodigal:002006,similar to AA sequence:UniProtKB:P72156;locus_tag=PMIHGEHA_01226;product=Atrazine chlorohydrolase
VCMV01000013.1	Prodigal:002006	CDS	636698	637477	.	+	0	ID=PMIHGEHA_01227;Name=nagR_3;db_xref=COG:COG2188;gene=nagR_3;inference=ab initio prediction:Prodigal:002006,similar to AA sequence:UniProtKB:O34817;locus_tag=PMIHGEHA_01227;product=HTH-type transcriptional repressor NagR
VCMV01000013.1	Prodigal:002006	CDS	637776	638015	.	+	0	ID=PMIHGEHA_01228;inference=ab initio prediction:Prodigal:002006;locus_tag=PMIHGEHA_01228;product=hypothetical protein
VCMV01000013.1	Prodigal:002006	CDS	638041	638805	.	-	0	ID=PMIHGEHA_01229;inference=ab initio prediction:Prodigal:002006;locus_tag=PMIHGEHA_01229;product=hypothetical protein
VCMV01000013.1	Prodigal:002006	CDS	638885	640678	.	-	0	ID=PMIHGEHA_01230;eC_number=2.3.2.2;Name=ywrD_2;db_xref=COG:COG0405;gene=ywrD_2;inference=ab initio prediction:Prodigal:002006,similar to AA sequence:UniProtKB:O05218;locus_tag=PMIHGEHA_01230;product=Glutathione hydrolase-like YwrD proenzyme
VCMV01000013.1	Prodigal:002006	CDS	640699	641568	.	-	0	ID=PMIHGEHA_01231;Name=gsiD_3;db_xref=COG:COG1173;gene=gsiD_3;inference=ab initio prediction:Prodigal:002006,similar to AA sequence:UniProtKB:P75799;locus_tag=PMIHGEHA_01231;product=Glutathione transport system permease protein GsiD
VCMV01000013.1	Prodigal:002006	CDS	641565	642512	.	-	0	ID=PMIHGEHA_01232;Name=dppB_8;db_xref=COG:COG0601;gene=dppB_8;inference=ab initio prediction:Prodigal:002006,similar to AA sequence:UniProtKB:P0AEF8;locus_tag=PMIHGEHA_01232;product=Dipeptide transport system permease protein DppB
VCMV01000013.1	Prodigal:002006	CDS	642585	644084	.	-	0	ID=PMIHGEHA_01233;Name=dppA_3;db_xref=COG:COG0747;gene=dppA_3;inference=ab initio prediction:Prodigal:002006,similar to AA sequence:UniProtKB:P23847;locus_tag=PMIHGEHA_01233;product=Periplasmic dipeptide transport protein
VCMV01000013.1	Prodigal:002006	CDS	644111	645208	.	-	0	ID=PMIHGEHA_01234;eC_number=7.6.2.8;Name=btuD_8;gene=btuD_8;inference=ab initio prediction:Prodigal:002006,protein motif:HAMAP:MF_01005;locus_tag=PMIHGEHA_01234;product=Vitamin B12 import ATP-binding protein BtuD
VCMV01000013.1	Prodigal:002006	CDS	645205	646263	.	-	0	ID=PMIHGEHA_01235;Name=oppD_9;db_xref=COG:COG0444;gene=oppD_9;inference=ab initio prediction:Prodigal:002006,similar to AA sequence:UniProtKB:P24136;locus_tag=PMIHGEHA_01235;product=Oligopeptide transport ATP-binding protein OppD
VCMV01000013.1	Prodigal:002006	CDS	646290	648047	.	+	0	ID=PMIHGEHA_01236;inference=ab initio prediction:Prodigal:002006;locus_tag=PMIHGEHA_01236;product=hypothetical protein
VCMV01000013.1	Prodigal:002006	CDS	648123	648704	.	-	0	ID=PMIHGEHA_01237;inference=ab initio prediction:Prodigal:002006;locus_tag=PMIHGEHA_01237;product=hypothetical protein
VCMV01000013.1	Prodigal:002006	CDS	648868	649335	.	+	0	ID=PMIHGEHA_01238;inference=ab initio prediction:Prodigal:002006;locus_tag=PMIHGEHA_01238;product=hypothetical protein
VCMV01000013.1	Prodigal:002006	CDS	649956	650903	.	+	0	ID=PMIHGEHA_01239;inference=ab initio prediction:Prodigal:002006;locus_tag=PMIHGEHA_01239;product=hypothetical protein
VCMV01000013.1	Prodigal:002006	CDS	650990	652960	.	+	0	ID=PMIHGEHA_01240;inference=ab initio prediction:Prodigal:002006;locus_tag=PMIHGEHA_01240;product=hypothetical protein
VCMV01000013.1	Prodigal:002006	CDS	652987	655074	.	+	0	ID=PMIHGEHA_01241;eC_number=7.6.2.8;Name=btuD_9;gene=btuD_9;inference=ab initio prediction:Prodigal:002006,protein motif:HAMAP:MF_01005;locus_tag=PMIHGEHA_01241;product=Vitamin B12 import ATP-binding protein BtuD
VCMV01000013.1	Prodigal:002006	CDS	655098	656450	.	+	0	ID=PMIHGEHA_01242;Name=prsE_2;gene=prsE_2;inference=ab initio prediction:Prodigal:002006,similar to AA sequence:UniProtKB:Q7ANN5;locus_tag=PMIHGEHA_01242;product=Type I secretion system membrane fusion protein PrsE
VCMV01000013.1	Prodigal:002006	CDS	657055	658563	.	+	0	ID=PMIHGEHA_01243;inference=ab initio prediction:Prodigal:002006;locus_tag=PMIHGEHA_01243;product=hypothetical protein
VCMV01000013.1	Prodigal:002006	CDS	658584	659654	.	-	0	ID=PMIHGEHA_01244;inference=ab initio prediction:Prodigal:002006;locus_tag=PMIHGEHA_01244;product=hypothetical protein
VCMV01000013.1	Prodigal:002006	CDS	659651	661882	.	-	0	ID=PMIHGEHA_01245;inference=ab initio prediction:Prodigal:002006;locus_tag=PMIHGEHA_01245;product=hypothetical protein
VCMV01000013.1	Prodigal:002006	CDS	661843	663030	.	-	0	ID=PMIHGEHA_01246;inference=ab initio prediction:Prodigal:002006;locus_tag=PMIHGEHA_01246;product=hypothetical protein
VCMV01000013.1	Prodigal:002006	CDS	663020	664408	.	-	0	ID=PMIHGEHA_01247;inference=ab initio prediction:Prodigal:002006;locus_tag=PMIHGEHA_01247;product=hypothetical protein
VCMV01000013.1	Prodigal:002006	CDS	664427	665710	.	-	0	ID=PMIHGEHA_01248;inference=ab initio prediction:Prodigal:002006;locus_tag=PMIHGEHA_01248;product=hypothetical protein
VCMV01000013.1	Prodigal:002006	CDS	665761	666630	.	-	0	ID=PMIHGEHA_01249;eC_number=2.4.1.303;Name=wbbD;db_xref=COG:COG0463;gene=wbbD;inference=ab initio prediction:Prodigal:002006,similar to AA sequence:UniProtKB:Q03084;locus_tag=PMIHGEHA_01249;product=UDP-Gal:alpha-D-GlcNAc-diphosphoundecaprenol beta-1%2C3-galactosyltransferase
VCMV01000013.1	Prodigal:002006	CDS	666627	667337	.	-	0	ID=PMIHGEHA_01250;eC_number=2.7.8.36;Name=pglC;db_xref=COG:COG2148;gene=pglC;inference=ab initio prediction:Prodigal:002006,similar to AA sequence:UniProtKB:Q0P9D0;locus_tag=PMIHGEHA_01250;product=Undecaprenyl phosphate N%2CN'-diacetylbacillosamine 1-phosphate transferase
VCMV01000013.1	Prodigal:002006	CDS	667914	668636	.	+	0	ID=PMIHGEHA_01251;Name=malT_2;gene=malT_2;inference=ab initio prediction:Prodigal:002006,protein motif:HAMAP:MF_01247;locus_tag=PMIHGEHA_01251;product=HTH-type transcriptional regulator MalT
VCMV01000013.1	Prodigal:002006	CDS	668757	668984	.	-	0	ID=PMIHGEHA_01252;inference=ab initio prediction:Prodigal:002006;locus_tag=PMIHGEHA_01252;product=hypothetical protein
VCMV01000013.1	Prodigal:002006	CDS	669391	670179	.	+	0	ID=PMIHGEHA_01253;inference=ab initio prediction:Prodigal:002006;locus_tag=PMIHGEHA_01253;product=hypothetical protein
VCMV01000013.1	Prodigal:002006	CDS	670219	671175	.	-	0	ID=PMIHGEHA_01254;eC_number=5.1.3.7;Name=wbgU_2;gene=wbgU_2;inference=ab initio prediction:Prodigal:002006,similar to AA sequence:UniProtKB:Q7BJX9;locus_tag=PMIHGEHA_01254;product=UDP-N-acetylglucosamine 4-epimerase
VCMV01000013.1	Prodigal:002006	CDS	671483	671875	.	+	0	ID=PMIHGEHA_01255;inference=ab initio prediction:Prodigal:002006;locus_tag=PMIHGEHA_01255;product=hypothetical protein
VCMV01000014.1	Prodigal:002006	CDS	108	485	.	+	0	ID=PMIHGEHA_01256;inference=ab initio prediction:Prodigal:002006;locus_tag=PMIHGEHA_01256;product=hypothetical protein
VCMV01000014.1	Prodigal:002006	CDS	519	2213	.	+	0	ID=PMIHGEHA_01257;inference=ab initio prediction:Prodigal:002006;locus_tag=PMIHGEHA_01257;product=hypothetical protein
VCMV01000014.1	Prodigal:002006	CDS	2647	3687	.	+	0	ID=PMIHGEHA_01258;eC_number=1.1.1.1;inference=ab initio prediction:Prodigal:002006,similar to AA sequence:UniProtKB:P42328;locus_tag=PMIHGEHA_01258;product=Alcohol dehydrogenase
VCMV01000014.1	Prodigal:002006	CDS	4027	5118	.	-	0	ID=PMIHGEHA_01259;Name=recA;gene=recA;inference=ab initio prediction:Prodigal:002006,similar to AA sequence:UniProtKB:Q2YRU7;locus_tag=PMIHGEHA_01259;product=Protein RecA
VCMV01000014.1	Prodigal:002006	CDS	5471	6292	.	+	0	ID=PMIHGEHA_01260;inference=ab initio prediction:Prodigal:002006;locus_tag=PMIHGEHA_01260;product=hypothetical protein
VCMV01000014.1	Prodigal:002006	CDS	6327	8858	.	-	0	ID=PMIHGEHA_01261;Name=cckA_1;gene=cckA_1;inference=ab initio prediction:Prodigal:002006,similar to AA sequence:UniProtKB:P0DOA0;locus_tag=PMIHGEHA_01261;product=Sensor kinase CckA
VCMV01000014.1	Prodigal:002006	CDS	9226	10434	.	+	0	ID=PMIHGEHA_01262;inference=ab initio prediction:Prodigal:002006;locus_tag=PMIHGEHA_01262;product=hypothetical protein
VCMV01000014.1	Prodigal:002006	CDS	10502	11074	.	-	0	ID=PMIHGEHA_01263;Name=dksA;gene=dksA;inference=ab initio prediction:Prodigal:002006,protein motif:HAMAP:MF_00926;locus_tag=PMIHGEHA_01263;product=RNA polymerase-binding transcription factor DksA
VCMV01000014.1	Prodigal:002006	CDS	11109	12083	.	-	0	ID=PMIHGEHA_01264;inference=ab initio prediction:Prodigal:002006;locus_tag=PMIHGEHA_01264;product=hypothetical protein
VCMV01000014.1	Prodigal:002006	CDS	12112	13485	.	-	0	ID=PMIHGEHA_01265;eC_number=2.3.1.-;Name=patA_1;db_xref=COG:COG1696;gene=patA_1;inference=ab initio prediction:Prodigal:002006,similar to AA sequence:UniProtKB:O25526;locus_tag=PMIHGEHA_01265;product=Peptidoglycan O-acetyltransferase
VCMV01000014.1	Prodigal:002006	CDS	13763	15784	.	+	0	ID=PMIHGEHA_01266;inference=ab initio prediction:Prodigal:002006;locus_tag=PMIHGEHA_01266;product=hypothetical protein
VCMV01000014.1	Prodigal:002006	CDS	15914	16900	.	-	0	ID=PMIHGEHA_01267;inference=ab initio prediction:Prodigal:002006;locus_tag=PMIHGEHA_01267;product=hypothetical protein
VCMV01000014.1	Prodigal:002006	CDS	16897	18345	.	-	0	ID=PMIHGEHA_01268;Name=ycjX;db_xref=COG:COG3106;gene=ycjX;inference=ab initio prediction:Prodigal:002006,similar to AA sequence:UniProtKB:P76046;locus_tag=PMIHGEHA_01268;product=putative protein YcjX
VCMV01000014.1	Prodigal:002006	CDS	18464	19360	.	+	0	ID=PMIHGEHA_01269;eC_number=3.4.16.4;inference=ab initio prediction:Prodigal:002006,similar to AA sequence:UniProtKB:P15555;locus_tag=PMIHGEHA_01269;product=D-alanyl-D-alanine carboxypeptidase
VCMV01000014.1	Prodigal:002006	CDS	19400	20416	.	-	0	ID=PMIHGEHA_01270;inference=ab initio prediction:Prodigal:002006;locus_tag=PMIHGEHA_01270;product=hypothetical protein
VCMV01000014.1	Prodigal:002006	CDS	20683	21207	.	-	0	ID=PMIHGEHA_01271;eC_number=3.1.3.-;db_xref=COG:COG2062;inference=ab initio prediction:Prodigal:002006,similar to AA sequence:UniProtKB:P9WGF9;locus_tag=PMIHGEHA_01271;product=putative protein
VCMV01000014.1	Prodigal:002006	CDS	21208	22059	.	-	0	ID=PMIHGEHA_01272;inference=ab initio prediction:Prodigal:002006;locus_tag=PMIHGEHA_01272;product=hypothetical protein
VCMV01000014.1	Prodigal:002006	CDS	22243	23529	.	+	0	ID=PMIHGEHA_01273;eC_number=4.4.1.11;Name=mdeA;gene=mdeA;inference=ab initio prediction:Prodigal:002006,similar to AA sequence:UniProtKB:P13254;locus_tag=PMIHGEHA_01273;product=L-methionine gamma-lyase
VCMV01000014.1	Prodigal:002006	CDS	23696	25558	.	+	0	ID=PMIHGEHA_01274;Name=kefC_2;db_xref=COG:COG0475;gene=kefC_2;inference=ab initio prediction:Prodigal:002006,similar to AA sequence:UniProtKB:P03819;locus_tag=PMIHGEHA_01274;product=Glutathione-regulated potassium-efflux system protein KefC
VCMV01000014.1	Prodigal:002006	CDS	25607	26782	.	+	0	ID=PMIHGEHA_01275;inference=ab initio prediction:Prodigal:002006;locus_tag=PMIHGEHA_01275;product=hypothetical protein
VCMV01000014.1	Prodigal:002006	CDS	26955	27521	.	+	0	ID=PMIHGEHA_01276;inference=ab initio prediction:Prodigal:002006;locus_tag=PMIHGEHA_01276;product=hypothetical protein
VCMV01000014.1	Prodigal:002006	CDS	27764	28189	.	-	0	ID=PMIHGEHA_01277;Name=uspF;db_xref=COG:COG0589;gene=uspF;inference=ab initio prediction:Prodigal:002006,similar to AA sequence:UniProtKB:P67091;locus_tag=PMIHGEHA_01277;product=Universal stress protein F
VCMV01000014.1	Prodigal:002006	CDS	28225	28545	.	-	0	ID=PMIHGEHA_01278;Name=fdxE;db_xref=COG:COG0633;gene=fdxE;inference=ab initio prediction:Prodigal:002006,similar to AA sequence:UniProtKB:P80306;locus_tag=PMIHGEHA_01278;product=Ferredoxin-6
VCMV01000014.1	Prodigal:002006	CDS	28812	29129	.	-	0	ID=PMIHGEHA_01279;inference=ab initio prediction:Prodigal:002006;locus_tag=PMIHGEHA_01279;product=hypothetical protein
VCMV01000014.1	Prodigal:002006	CDS	29800	34395	.	+	0	ID=PMIHGEHA_01280;inference=ab initio prediction:Prodigal:002006;locus_tag=PMIHGEHA_01280;product=hypothetical protein
VCMV01000014.1	Prodigal:002006	CDS	34540	35205	.	-	0	ID=PMIHGEHA_01281;inference=ab initio prediction:Prodigal:002006;locus_tag=PMIHGEHA_01281;product=hypothetical protein
VCMV01000014.1	Prodigal:002006	CDS	35478	36806	.	-	0	ID=PMIHGEHA_01282;Name=smc_4;gene=smc_4;inference=ab initio prediction:Prodigal:002006,protein motif:HAMAP:MF_01894;locus_tag=PMIHGEHA_01282;product=Chromosome partition protein Smc
VCMV01000014.1	Prodigal:002006	CDS	36815	37615	.	-	0	ID=PMIHGEHA_01283;Name=mkl;db_xref=COG:COG1127;gene=mkl;inference=ab initio prediction:Prodigal:002006,similar to AA sequence:UniProtKB:P9WQL5;locus_tag=PMIHGEHA_01283;product=putative ribonucleotide transport ATP-binding protein mkl
VCMV01000014.1	Prodigal:002006	CDS	37620	38765	.	-	0	ID=PMIHGEHA_01284;inference=ab initio prediction:Prodigal:002006;locus_tag=PMIHGEHA_01284;product=hypothetical protein
VCMV01000014.1	Prodigal:002006	CDS	38865	39848	.	+	0	ID=PMIHGEHA_01285;eC_number=5.1.1.20;Name=ycjG;db_xref=COG:COG4948;gene=ycjG;inference=ab initio prediction:Prodigal:002006,similar to AA sequence:UniProtKB:P51981;locus_tag=PMIHGEHA_01285;product=L-Ala-D/L-Glu epimerase
VCMV01000014.1	Prodigal:002006	CDS	39827	40996	.	-	0	ID=PMIHGEHA_01286;Name=hcaT;gene=hcaT;inference=ab initio prediction:Prodigal:002006,similar to AA sequence:UniProtKB:Q47142;locus_tag=PMIHGEHA_01286;product=putative 3-phenylpropionic acid transporter
VCMV01000014.1	Prodigal:002006	CDS	41350	41673	.	-	0	ID=PMIHGEHA_01287;inference=ab initio prediction:Prodigal:002006;locus_tag=PMIHGEHA_01287;product=hypothetical protein
VCMV01000014.1	Prodigal:002006	CDS	41972	43639	.	+	0	ID=PMIHGEHA_01288;eC_number=3.1.6.-;db_xref=COG:COG3119;inference=ab initio prediction:Prodigal:002006,similar to AA sequence:UniProtKB:Q8A2H2;locus_tag=PMIHGEHA_01288;product=N-acetylgalactosamine-6-O-sulfatase
VCMV01000014.1	Prodigal:002006	CDS	43935	44456	.	+	0	ID=PMIHGEHA_01289;inference=ab initio prediction:Prodigal:002006;locus_tag=PMIHGEHA_01289;product=hypothetical protein
VCMV01000014.1	Prodigal:002006	CDS	44407	45465	.	-	0	ID=PMIHGEHA_01290;eC_number=2.4.1.-;Name=mgtA;db_xref=COG:COG0438;gene=mgtA;inference=ab initio prediction:Prodigal:002006,similar to AA sequence:UniProtKB:P9WMY5;locus_tag=PMIHGEHA_01290;product=GDP-mannose-dependent alpha-mannosyltransferase
VCMV01000014.1	Prodigal:002006	CDS	45465	46277	.	-	0	ID=PMIHGEHA_01291;eC_number=3.6.1.54;Name=lpxH;db_xref=COG:COG2908;gene=lpxH;inference=ab initio prediction:Prodigal:002006,similar to AA sequence:UniProtKB:Q9I2V0;locus_tag=PMIHGEHA_01291;product=UDP-2%2C3-diacylglucosamine hydrolase
VCMV01000014.1	Prodigal:002006	CDS	46416	47390	.	+	0	ID=PMIHGEHA_01292;Name=ribN_1;gene=ribN_1;inference=ab initio prediction:Prodigal:002006,similar to AA sequence:UniProtKB:Q9KKU0;locus_tag=PMIHGEHA_01292;product=Riboflavin transporter
VCMV01000014.1	Prodigal:002006	CDS	47583	48200	.	+	0	ID=PMIHGEHA_01293;Name=sutR;db_xref=COG:COG1396;gene=sutR;inference=ab initio prediction:Prodigal:002006,similar to AA sequence:UniProtKB:P77626;locus_tag=PMIHGEHA_01293;product=HTH-type transcriptional regulator SutR
VCMV01000014.1	Prodigal:002006	CDS	48283	49230	.	-	0	ID=PMIHGEHA_01294;eC_number=1.17.2.1;Name=nicB;db_xref=COG:COG1529;gene=nicB;inference=ab initio prediction:Prodigal:002006,similar to AA sequence:UniProtKB:Q88FX8;locus_tag=PMIHGEHA_01294;product=Nicotinate dehydrogenase subunit B
VCMV01000014.1	Prodigal:002006	CDS	49296	49727	.	-	0	ID=PMIHGEHA_01295;Name=cycA_3;db_xref=COG:COG3909;gene=cycA_3;inference=ab initio prediction:Prodigal:002006,similar to AA sequence:UniProtKB:P00149;locus_tag=PMIHGEHA_01295;product=Cytochrome c'
VCMV01000014.1	Prodigal:002006	CDS	49866	50186	.	-	0	ID=PMIHGEHA_01296;eC_number=2.8.1.-;db_xref=COG:COG0607;inference=ab initio prediction:Prodigal:002006,similar to AA sequence:UniProtKB:D3RPB9;locus_tag=PMIHGEHA_01296;product=Sulfurtransferase
VCMV01000014.1	Prodigal:002006	CDS	50244	50690	.	-	0	ID=PMIHGEHA_01297;Name=kbp;db_xref=COG:COG1652;gene=kbp;inference=ab initio prediction:Prodigal:002006,similar to AA sequence:UniProtKB:P0ADE6;locus_tag=PMIHGEHA_01297;product=Potassium binding protein Kbp
VCMV01000014.1	Prodigal:002006	CDS	50766	52199	.	-	0	ID=PMIHGEHA_01298;inference=ab initio prediction:Prodigal:002006;locus_tag=PMIHGEHA_01298;product=hypothetical protein
VCMV01000014.1	Prodigal:002006	CDS	52202	52552	.	-	0	ID=PMIHGEHA_01299;eC_number=3.5.2.17;Name=pucM;db_xref=COG:COG2351;gene=pucM;inference=ab initio prediction:Prodigal:002006,similar to AA sequence:UniProtKB:O32142;locus_tag=PMIHGEHA_01299;product=5-hydroxyisourate hydrolase
VCMV01000014.1	Prodigal:002006	CDS	52690	53916	.	+	0	ID=PMIHGEHA_01300;inference=ab initio prediction:Prodigal:002006;locus_tag=PMIHGEHA_01300;product=hypothetical protein
VCMV01000014.1	Prodigal:002006	CDS	53967	54401	.	+	0	ID=PMIHGEHA_01301;inference=ab initio prediction:Prodigal:002006;locus_tag=PMIHGEHA_01301;product=hypothetical protein
VCMV01000014.1	Prodigal:002006	CDS	54560	56143	.	+	0	ID=PMIHGEHA_01302;Name=oppA;db_xref=COG:COG4166;gene=oppA;inference=ab initio prediction:Prodigal:002006,similar to AA sequence:UniProtKB:P23843;locus_tag=PMIHGEHA_01302;product=Periplasmic oligopeptide-binding protein
VCMV01000014.1	Prodigal:002006	CDS	56220	57140	.	+	0	ID=PMIHGEHA_01303;Name=oppB;db_xref=COG:COG0601;gene=oppB;inference=ab initio prediction:Prodigal:002006,similar to AA sequence:UniProtKB:P0AFH2;locus_tag=PMIHGEHA_01303;product=Oligopeptide transport system permease protein OppB
VCMV01000014.1	Prodigal:002006	CDS	57149	58285	.	+	0	ID=PMIHGEHA_01304;inference=ab initio prediction:Prodigal:002006;locus_tag=PMIHGEHA_01304;product=hypothetical protein
VCMV01000014.1	Prodigal:002006	CDS	58287	59918	.	+	0	ID=PMIHGEHA_01305;Name=yejF_2;db_xref=COG:COG4172;gene=yejF_2;inference=ab initio prediction:Prodigal:002006,similar to AA sequence:UniProtKB:P33916;locus_tag=PMIHGEHA_01305;product=putative ABC transporter ATP-binding protein YejF
VCMV01000014.1	Prodigal:002006	CDS	59977	60432	.	+	0	ID=PMIHGEHA_01306;eC_number=2.3.1.189;Name=mshD_1;gene=mshD_1;inference=ab initio prediction:Prodigal:002006,protein motif:HAMAP:MF_01698;locus_tag=PMIHGEHA_01306;product=Mycothiol acetyltransferase
VCMV01000014.1	Prodigal:002006	CDS	60452	61171	.	-	0	ID=PMIHGEHA_01307;eC_number=2.5.1.18;Name=gst;db_xref=COG:COG0625;gene=gst;inference=ab initio prediction:Prodigal:002006,similar to AA sequence:UniProtKB:P45875;locus_tag=PMIHGEHA_01307;product=Glutathione S-transferase GST-4.5
VCMV01000014.1	Prodigal:002006	CDS	61221	62045	.	+	0	ID=PMIHGEHA_01308;eC_number=2.7.4.-;db_xref=COG:COG2326;inference=ab initio prediction:Prodigal:002006,similar to AA sequence:UniProtKB:M9XB82;locus_tag=PMIHGEHA_01308;product=Polyphosphate:AMP/ADP phosphotransferase
VCMV01000014.1	Prodigal:002006	CDS	62115	62951	.	+	0	ID=PMIHGEHA_01309;inference=ab initio prediction:Prodigal:002006;locus_tag=PMIHGEHA_01309;product=hypothetical protein
VCMV01000014.1	Prodigal:002006	CDS	63137	64072	.	+	0	ID=PMIHGEHA_01310;Name=cntI_2;gene=cntI_2;inference=ab initio prediction:Prodigal:002006,similar to AA sequence:UniProtKB:A0A0H2ZHZ4;locus_tag=PMIHGEHA_01310;product=Pseudopaline exporter CntI
VCMV01000014.1	Prodigal:002006	CDS	64155	65345	.	+	0	ID=PMIHGEHA_01311;Name=braC_2;db_xref=COG:COG0683;gene=braC_2;inference=ab initio prediction:Prodigal:002006,similar to AA sequence:UniProtKB:P21175;locus_tag=PMIHGEHA_01311;product=Leucine-%2C isoleucine-%2C valine-%2C threonine-%2C and alanine-binding protein
VCMV01000014.1	Prodigal:002006	CDS	65370	66128	.	+	0	ID=PMIHGEHA_01312;Name=artM;db_xref=COG:COG1126;gene=artM;inference=ab initio prediction:Prodigal:002006,similar to AA sequence:UniProtKB:P54537;locus_tag=PMIHGEHA_01312;product=Arginine transport ATP-binding protein ArtM
VCMV01000014.1	Prodigal:002006	CDS	66125	66850	.	+	0	ID=PMIHGEHA_01313;Name=livF_5;db_xref=COG:COG0410;gene=livF_5;inference=ab initio prediction:Prodigal:002006,similar to AA sequence:UniProtKB:P22731;locus_tag=PMIHGEHA_01313;product=High-affinity branched-chain amino acid transport ATP-binding protein LivF
VCMV01000014.1	Prodigal:002006	CDS	66847	67869	.	+	0	ID=PMIHGEHA_01314;Name=livH_3;db_xref=COG:COG0559;gene=livH_3;inference=ab initio prediction:Prodigal:002006,similar to AA sequence:UniProtKB:P0AEX7;locus_tag=PMIHGEHA_01314;product=High-affinity branched-chain amino acid transport system permease protein LivH
VCMV01000014.1	Prodigal:002006	CDS	67866	68984	.	+	0	ID=PMIHGEHA_01315;inference=ab initio prediction:Prodigal:002006;locus_tag=PMIHGEHA_01315;product=hypothetical protein
VCMV01000014.1	Prodigal:002006	CDS	69045	69512	.	+	0	ID=PMIHGEHA_01316;Name=greB;gene=greB;inference=ab initio prediction:Prodigal:002006,protein motif:HAMAP:MF_00930;locus_tag=PMIHGEHA_01316;product=Transcription elongation factor GreB
VCMV01000014.1	Prodigal:002006	CDS	69525	71276	.	-	0	ID=PMIHGEHA_01317;inference=ab initio prediction:Prodigal:002006;locus_tag=PMIHGEHA_01317;product=hypothetical protein
VCMV01000014.1	Prodigal:002006	CDS	71621	72079	.	+	0	ID=PMIHGEHA_01318;inference=ab initio prediction:Prodigal:002006;locus_tag=PMIHGEHA_01318;product=hypothetical protein
VCMV01000014.1	Prodigal:002006	CDS	72215	72487	.	+	0	ID=PMIHGEHA_01319;inference=ab initio prediction:Prodigal:002006;locus_tag=PMIHGEHA_01319;product=hypothetical protein
VCMV01000014.1	Prodigal:002006	CDS	72494	72706	.	-	0	ID=PMIHGEHA_01320;inference=ab initio prediction:Prodigal:002006;locus_tag=PMIHGEHA_01320;product=hypothetical protein
VCMV01000014.1	Prodigal:002006	CDS	72936	73601	.	+	0	ID=PMIHGEHA_01321;inference=ab initio prediction:Prodigal:002006,similar to AA sequence:UniProtKB:P67153;locus_tag=PMIHGEHA_01321;note=UPF0073 inner membrane protein YqfA;product=hypothetical protein
VCMV01000014.1	Prodigal:002006	CDS	73654	73749	.	-	0	ID=PMIHGEHA_01322;inference=ab initio prediction:Prodigal:002006;locus_tag=PMIHGEHA_01322;product=hypothetical protein
VCMV01000014.1	Prodigal:002006	CDS	73807	74175	.	-	0	ID=PMIHGEHA_01323;inference=ab initio prediction:Prodigal:002006;locus_tag=PMIHGEHA_01323;product=hypothetical protein
VCMV01000014.1	Prodigal:002006	CDS	74202	75236	.	-	0	ID=PMIHGEHA_01324;Name=yhdW_2;gene=yhdW_2;inference=ab initio prediction:Prodigal:002006,similar to AA sequence:UniProtKB:P45766;locus_tag=PMIHGEHA_01324;product=Putative amino-acid ABC transporter-binding protein YhdW
VCMV01000014.1	Prodigal:002006	CDS	75263	75880	.	-	0	ID=PMIHGEHA_01325;inference=ab initio prediction:Prodigal:002006;locus_tag=PMIHGEHA_01325;product=hypothetical protein
VCMV01000014.1	Prodigal:002006	CDS	75927	76490	.	-	0	ID=PMIHGEHA_01326;inference=ab initio prediction:Prodigal:002006;locus_tag=PMIHGEHA_01326;product=hypothetical protein
VCMV01000014.1	Prodigal:002006	CDS	76556	77485	.	-	0	ID=PMIHGEHA_01327;Name=dmlR_2;gene=dmlR_2;inference=ab initio prediction:Prodigal:002006,similar to AA sequence:UniProtKB:P76250;locus_tag=PMIHGEHA_01327;product=HTH-type transcriptional regulator DmlR
VCMV01000014.1	Prodigal:002006	CDS	77596	78222	.	+	0	ID=PMIHGEHA_01328;eC_number=1.7.1.17;Name=azoR;db_xref=COG:COG1182;gene=azoR;inference=ab initio prediction:Prodigal:002006,similar to AA sequence:UniProtKB:P41407;locus_tag=PMIHGEHA_01328;product=FMN-dependent NADH-azoreductase
VCMV01000014.1	Prodigal:002006	CDS	78316	78624	.	+	0	ID=PMIHGEHA_01329;inference=ab initio prediction:Prodigal:002006;locus_tag=PMIHGEHA_01329;product=hypothetical protein
VCMV01000014.1	Prodigal:002006	CDS	78743	79054	.	+	0	ID=PMIHGEHA_01330;inference=ab initio prediction:Prodigal:002006;locus_tag=PMIHGEHA_01330;product=hypothetical protein
VCMV01000014.1	Prodigal:002006	CDS	79188	79769	.	+	0	ID=PMIHGEHA_01331;inference=ab initio prediction:Prodigal:002006;locus_tag=PMIHGEHA_01331;product=hypothetical protein
VCMV01000014.1	Aragorn:001002	tRNA	79953	80028	.	-	.	ID=PMIHGEHA_01332;inference=COORDINATES:profile:Aragorn:001002;locus_tag=PMIHGEHA_01332;product=tRNA-Lys(ctt)
VCMV01000014.1	Prodigal:002006	CDS	80214	81779	.	-	0	ID=PMIHGEHA_01333;eC_number=2.3.3.13;Name=leuA;db_xref=COG:COG0119;gene=leuA;inference=ab initio prediction:Prodigal:002006,similar to AA sequence:UniProtKB:Q9JZG1;locus_tag=PMIHGEHA_01333;product=2-isopropylmalate synthase
VCMV01000014.1	Prodigal:002006	CDS	82117	82830	.	-	0	ID=PMIHGEHA_01334;inference=ab initio prediction:Prodigal:002006;locus_tag=PMIHGEHA_01334;product=hypothetical protein
VCMV01000014.1	Prodigal:002006	CDS	82830	83732	.	-	0	ID=PMIHGEHA_01335;eC_number=5.3.3.17;Name=phzF_2;gene=phzF_2;inference=ab initio prediction:Prodigal:002006,similar to AA sequence:UniProtKB:Q51792;locus_tag=PMIHGEHA_01335;product=Trans-2%2C3-dihydro-3-hydroxyanthranilate isomerase
VCMV01000014.1	Prodigal:002006	CDS	83737	84585	.	-	0	ID=PMIHGEHA_01336;eC_number=2.7.1.35;Name=pdxY;db_xref=COG:COG2240;gene=pdxY;inference=ab initio prediction:Prodigal:002006,similar to AA sequence:UniProtKB:Q7CIR8;locus_tag=PMIHGEHA_01336;product=Pyridoxal kinase PdxY
VCMV01000014.1	Prodigal:002006	CDS	84738	85256	.	+	0	ID=PMIHGEHA_01337;Name=yabI;db_xref=COG:COG0586;gene=yabI;inference=ab initio prediction:Prodigal:002006,similar to AA sequence:UniProtKB:P30149;locus_tag=PMIHGEHA_01337;product=Inner membrane protein YabI
VCMV01000014.1	Prodigal:002006	CDS	85384	85737	.	+	0	ID=PMIHGEHA_01338;inference=ab initio prediction:Prodigal:002006;locus_tag=PMIHGEHA_01338;product=hypothetical protein
VCMV01000014.1	Prodigal:002006	CDS	86095	87114	.	-	0	ID=PMIHGEHA_01339;eC_number=1.1.1.86;Name=ilvC;db_xref=COG:COG0059;gene=ilvC;inference=ab initio prediction:Prodigal:002006,similar to AA sequence:UniProtKB:Q9HVA2;locus_tag=PMIHGEHA_01339;product=Ketol-acid reductoisomerase (NADP(+))
VCMV01000014.1	Prodigal:002006	CDS	87396	87944	.	+	0	ID=PMIHGEHA_01340;inference=ab initio prediction:Prodigal:002006;locus_tag=PMIHGEHA_01340;product=hypothetical protein
VCMV01000014.1	Prodigal:002006	CDS	87948	88481	.	-	0	ID=PMIHGEHA_01341;eC_number=2.2.1.6;Name=ilvH;db_xref=COG:COG0440;gene=ilvH;inference=ab initio prediction:Prodigal:002006,similar to AA sequence:UniProtKB:A0QUX7;locus_tag=PMIHGEHA_01341;product=Acetolactate synthase small subunit
VCMV01000014.1	Prodigal:002006	CDS	88523	89203	.	-	0	ID=PMIHGEHA_01342;inference=ab initio prediction:Prodigal:002006;locus_tag=PMIHGEHA_01342;product=hypothetical protein
VCMV01000014.1	Prodigal:002006	CDS	89209	90981	.	-	0	ID=PMIHGEHA_01343;eC_number=2.2.1.6;Name=ilvI;db_xref=COG:COG0028;gene=ilvI;inference=ab initio prediction:Prodigal:002006,similar to AA sequence:UniProtKB:P00893;locus_tag=PMIHGEHA_01343;product=Acetolactate synthase isozyme 3 large subunit
VCMV01000014.1	Prodigal:002006	CDS	91264	92091	.	+	0	ID=PMIHGEHA_01344;inference=ab initio prediction:Prodigal:002006;locus_tag=PMIHGEHA_01344;product=hypothetical protein
VCMV01000014.1	Prodigal:002006	CDS	92171	92953	.	+	0	ID=PMIHGEHA_01345;inference=ab initio prediction:Prodigal:002006;locus_tag=PMIHGEHA_01345;product=hypothetical protein
VCMV01000014.1	Prodigal:002006	CDS	93038	93925	.	+	0	ID=PMIHGEHA_01346;inference=ab initio prediction:Prodigal:002006;locus_tag=PMIHGEHA_01346;product=hypothetical protein
VCMV01000014.1	Prodigal:002006	CDS	93987	95504	.	-	0	ID=PMIHGEHA_01347;eC_number=3.4.21.107;Name=degP_1;db_xref=COG:COG0265;gene=degP_1;inference=ab initio prediction:Prodigal:002006,similar to AA sequence:UniProtKB:P0C0V0;locus_tag=PMIHGEHA_01347;product=Periplasmic serine endoprotease DegP
VCMV01000014.1	Prodigal:002006	CDS	95594	95785	.	-	0	ID=PMIHGEHA_01348;inference=ab initio prediction:Prodigal:002006;locus_tag=PMIHGEHA_01348;product=hypothetical protein
VCMV01000014.1	Prodigal:002006	CDS	95792	96718	.	-	0	ID=PMIHGEHA_01349;Name=hflC;db_xref=COG:COG0330;gene=hflC;inference=ab initio prediction:Prodigal:002006,similar to AA sequence:UniProtKB:P0ABC3;locus_tag=PMIHGEHA_01349;product=Modulator of FtsH protease HflC
VCMV01000014.1	Prodigal:002006	CDS	96715	97869	.	-	0	ID=PMIHGEHA_01350;Name=hflK;db_xref=COG:COG0330;gene=hflK;inference=ab initio prediction:Prodigal:002006,similar to AA sequence:UniProtKB:P0ABC7;locus_tag=PMIHGEHA_01350;product=Modulator of FtsH protease HflK
VCMV01000014.1	Prodigal:002006	CDS	98006	98518	.	-	0	ID=PMIHGEHA_01351;eC_number=1.5.1.3;Name=dhfrIII;gene=dhfrIII;inference=ab initio prediction:Prodigal:002006,similar to AA sequence:UniProtKB:P12833;locus_tag=PMIHGEHA_01351;product=Dihydrofolate reductase type 3
VCMV01000014.1	Prodigal:002006	CDS	98515	98907	.	-	0	ID=PMIHGEHA_01352;inference=ab initio prediction:Prodigal:002006;locus_tag=PMIHGEHA_01352;product=hypothetical protein
VCMV01000014.1	Prodigal:002006	CDS	99191	99670	.	-	0	ID=PMIHGEHA_01353;inference=ab initio prediction:Prodigal:002006;locus_tag=PMIHGEHA_01353;product=hypothetical protein
VCMV01000014.1	Prodigal:002006	CDS	99710	100048	.	-	0	ID=PMIHGEHA_01354;inference=ab initio prediction:Prodigal:002006;locus_tag=PMIHGEHA_01354;product=hypothetical protein
VCMV01000014.1	Prodigal:002006	CDS	100170	101345	.	-	0	ID=PMIHGEHA_01355;eC_number=2.1.2.-;Name=purT;db_xref=COG:COG0027;gene=purT;inference=ab initio prediction:Prodigal:002006,similar to AA sequence:UniProtKB:P33221;locus_tag=PMIHGEHA_01355;product=Formate-dependent phosphoribosylglycinamide formyltransferase
VCMV01000014.1	Prodigal:002006	CDS	101449	102243	.	-	0	ID=PMIHGEHA_01356;eC_number=2.1.1.45;Name=thyA;db_xref=COG:COG0207;gene=thyA;inference=ab initio prediction:Prodigal:002006,similar to AA sequence:UniProtKB:P0A884;locus_tag=PMIHGEHA_01356;product=Thymidylate synthase
VCMV01000014.1	Prodigal:002006	CDS	102461	103081	.	+	0	ID=PMIHGEHA_01357;inference=ab initio prediction:Prodigal:002006;locus_tag=PMIHGEHA_01357;product=hypothetical protein
VCMV01000014.1	Prodigal:002006	CDS	103107	104534	.	-	0	ID=PMIHGEHA_01358;Name=cypB;db_xref=COG:COG0369;gene=cypB;inference=ab initio prediction:Prodigal:002006,similar to AA sequence:UniProtKB:O08336;locus_tag=PMIHGEHA_01358;product=Bifunctional cytochrome P450/NADPH--P450 reductase 2
VCMV01000014.1	Prodigal:002006	CDS	104603	105997	.	+	0	ID=PMIHGEHA_01359;eC_number=4.2.1.2;Name=fumC;db_xref=COG:COG0114;gene=fumC;inference=ab initio prediction:Prodigal:002006,similar to AA sequence:UniProtKB:Q92PB6;locus_tag=PMIHGEHA_01359;product=Fumarate hydratase class II
VCMV01000014.1	Prodigal:002006	CDS	106016	106201	.	+	0	ID=PMIHGEHA_01360;inference=ab initio prediction:Prodigal:002006;locus_tag=PMIHGEHA_01360;product=hypothetical protein
VCMV01000014.1	Prodigal:002006	CDS	106202	106456	.	+	0	ID=PMIHGEHA_01361;inference=ab initio prediction:Prodigal:002006;locus_tag=PMIHGEHA_01361;product=hypothetical protein
VCMV01000014.1	Prodigal:002006	CDS	106416	109973	.	-	0	ID=PMIHGEHA_01362;inference=ab initio prediction:Prodigal:002006;locus_tag=PMIHGEHA_01362;product=hypothetical protein
VCMV01000014.1	Prodigal:002006	CDS	110058	111473	.	-	0	ID=PMIHGEHA_01363;eC_number=1.-.-.-;db_xref=COG:COG0277;inference=ab initio prediction:Prodigal:002006,similar to AA sequence:UniProtKB:P9WIT1;locus_tag=PMIHGEHA_01363;product=putative FAD-linked oxidoreductase
VCMV01000014.1	Prodigal:002006	CDS	111654	112208	.	+	0	ID=PMIHGEHA_01364;inference=ab initio prediction:Prodigal:002006;locus_tag=PMIHGEHA_01364;product=hypothetical protein
VCMV01000014.1	Prodigal:002006	CDS	112146	112316	.	-	0	ID=PMIHGEHA_01365;inference=ab initio prediction:Prodigal:002006;locus_tag=PMIHGEHA_01365;product=hypothetical protein
VCMV01000014.1	Prodigal:002006	CDS	112323	112754	.	-	0	ID=PMIHGEHA_01366;inference=ab initio prediction:Prodigal:002006;locus_tag=PMIHGEHA_01366;product=hypothetical protein
VCMV01000014.1	Prodigal:002006	CDS	112817	113089	.	-	0	ID=PMIHGEHA_01367;inference=ab initio prediction:Prodigal:002006;locus_tag=PMIHGEHA_01367;product=hypothetical protein
VCMV01000014.1	Prodigal:002006	CDS	113239	115617	.	+	0	ID=PMIHGEHA_01368;eC_number=3.6.4.12;Name=uvrD;db_xref=COG:COG0210;gene=uvrD;inference=ab initio prediction:Prodigal:002006,similar to AA sequence:UniProtKB:P03018;locus_tag=PMIHGEHA_01368;product=DNA helicase II
VCMV01000014.1	Prodigal:002006	CDS	115694	116968	.	+	0	ID=PMIHGEHA_01369;eC_number=2.1.1.79;Name=cfa;db_xref=COG:COG2230;gene=cfa;inference=ab initio prediction:Prodigal:002006,similar to AA sequence:UniProtKB:P0A9H7;locus_tag=PMIHGEHA_01369;product=Cyclopropane-fatty-acyl-phospholipid synthase
VCMV01000014.1	Prodigal:002006	CDS	117001	117921	.	+	0	ID=PMIHGEHA_01370;eC_number=2.1.1.297;Name=prmC_1;gene=prmC_1;inference=ab initio prediction:Prodigal:002006,protein motif:HAMAP:MF_02126;locus_tag=PMIHGEHA_01370;product=Release factor glutamine methyltransferase
VCMV01000014.1	Prodigal:002006	CDS	117928	118032	.	-	0	ID=PMIHGEHA_01371;inference=ab initio prediction:Prodigal:002006;locus_tag=PMIHGEHA_01371;product=hypothetical protein
VCMV01000014.1	Prodigal:002006	CDS	118048	118236	.	-	0	ID=PMIHGEHA_01372;inference=ab initio prediction:Prodigal:002006;locus_tag=PMIHGEHA_01372;product=hypothetical protein
VCMV01000014.1	Prodigal:002006	CDS	118581	120335	.	+	0	ID=PMIHGEHA_01373;eC_number=3.4.11.18;inference=ab initio prediction:Prodigal:002006,protein motif:HAMAP:MF_01974;locus_tag=PMIHGEHA_01373;product=Methionine aminopeptidase 1%2C mitochondrial
VCMV01000014.1	Prodigal:002006	CDS	120371	120670	.	-	0	ID=PMIHGEHA_01374;inference=ab initio prediction:Prodigal:002006;locus_tag=PMIHGEHA_01374;product=hypothetical protein
VCMV01000014.1	Prodigal:002006	CDS	120667	121395	.	-	0	ID=PMIHGEHA_01375;Name=ygaZ;db_xref=COG:COG1296;gene=ygaZ;inference=ab initio prediction:Prodigal:002006,similar to AA sequence:UniProtKB:P76630;locus_tag=PMIHGEHA_01375;product=Inner membrane protein YgaZ
VCMV01000014.1	Prodigal:002006	CDS	121398	123587	.	-	0	ID=PMIHGEHA_01376;eC_number=6.5.1.2;Name=ligA;db_xref=COG:COG0272;gene=ligA;inference=ab initio prediction:Prodigal:002006,similar to AA sequence:UniProtKB:P15042;locus_tag=PMIHGEHA_01376;product=DNA ligase
VCMV01000014.1	Prodigal:002006	CDS	123621	125294	.	-	0	ID=PMIHGEHA_01377;Name=recN;db_xref=COG:COG0497;gene=recN;inference=ab initio prediction:Prodigal:002006,similar to AA sequence:UniProtKB:P05824;locus_tag=PMIHGEHA_01377;product=DNA repair protein RecN
VCMV01000014.1	Prodigal:002006	CDS	125307	126203	.	-	0	ID=PMIHGEHA_01378;Name=bamD;db_xref=COG:COG4105;gene=bamD;inference=ab initio prediction:Prodigal:002006,similar to AA sequence:UniProtKB:Q9K0B1;locus_tag=PMIHGEHA_01378;product=Outer membrane protein assembly factor BamD
VCMV01000014.1	Prodigal:002006	CDS	126391	127341	.	-	0	ID=PMIHGEHA_01379;eC_number=3.5.1.108;Name=lpxC;db_xref=COG:COG0774;gene=lpxC;inference=ab initio prediction:Prodigal:002006,similar to AA sequence:UniProtKB:P0A725;locus_tag=PMIHGEHA_01379;product=UDP-3-O-acyl-N-acetylglucosamine deacetylase
VCMV01000014.1	Prodigal:002006	CDS	127601	129301	.	-	0	ID=PMIHGEHA_01380;Name=ftsZ;gene=ftsZ;inference=ab initio prediction:Prodigal:002006,protein motif:HAMAP:MF_00909;locus_tag=PMIHGEHA_01380;product=Cell division protein FtsZ
VCMV01000014.1	Prodigal:002006	CDS	129407	130729	.	-	0	ID=PMIHGEHA_01381;Name=ftsA;db_xref=COG:COG0849;gene=ftsA;inference=ab initio prediction:Prodigal:002006,similar to AA sequence:UniProtKB:Q9K0X8;locus_tag=PMIHGEHA_01381;product=Cell division protein FtsA
VCMV01000014.1	Prodigal:002006	CDS	130726	131706	.	-	0	ID=PMIHGEHA_01382;Name=ftsQ;gene=ftsQ;inference=ab initio prediction:Prodigal:002006,protein motif:HAMAP:MF_00911;locus_tag=PMIHGEHA_01382;product=Cell division protein FtsQ
VCMV01000014.1	Prodigal:002006	CDS	131673	132596	.	-	0	ID=PMIHGEHA_01383;eC_number=6.3.2.4;Name=ddlB;db_xref=COG:COG1181;gene=ddlB;inference=ab initio prediction:Prodigal:002006,similar to AA sequence:UniProtKB:P07862;locus_tag=PMIHGEHA_01383;product=D-alanine--D-alanine ligase B
VCMV01000014.1	Prodigal:002006	CDS	132654	133574	.	-	0	ID=PMIHGEHA_01384;eC_number=1.3.1.98;Name=murB;gene=murB;inference=ab initio prediction:Prodigal:002006,similar to AA sequence:UniProtKB:P65463;locus_tag=PMIHGEHA_01384;product=UDP-N-acetylenolpyruvoylglucosamine reductase
VCMV01000014.1	Prodigal:002006	CDS	133574	134989	.	-	0	ID=PMIHGEHA_01385;eC_number=6.3.2.8;Name=murC;db_xref=COG:COG0773;gene=murC;inference=ab initio prediction:Prodigal:002006,similar to AA sequence:UniProtKB:Q9HW02;locus_tag=PMIHGEHA_01385;product=UDP-N-acetylmuramate--L-alanine ligase
VCMV01000014.1	Prodigal:002006	CDS	134986	136104	.	-	0	ID=PMIHGEHA_01386;eC_number=2.4.1.227;Name=murG_1;db_xref=COG:COG0707;gene=murG_1;inference=ab initio prediction:Prodigal:002006,similar to AA sequence:UniProtKB:Q9HW01;locus_tag=PMIHGEHA_01386;product=UDP-N-acetylglucosamine--N-acetylmuramyl-(pentapeptide) pyrophosphoryl-undecaprenol N-acetylglucosamine transferase
VCMV01000014.1	Prodigal:002006	CDS	136101	137246	.	-	0	ID=PMIHGEHA_01387;eC_number=2.4.1.129;Name=ftsW;gene=ftsW;inference=ab initio prediction:Prodigal:002006,similar to AA sequence:UniProtKB:B8H092;locus_tag=PMIHGEHA_01387;product=putative peptidoglycan glycosyltransferase FtsW
VCMV01000014.1	Prodigal:002006	CDS	137251	138633	.	-	0	ID=PMIHGEHA_01388;eC_number=6.3.2.9;Name=murD;db_xref=COG:COG0771;gene=murD;inference=ab initio prediction:Prodigal:002006,similar to AA sequence:UniProtKB:P14900;locus_tag=PMIHGEHA_01388;product=UDP-N-acetylmuramoylalanine--D-glutamate ligase
VCMV01000014.1	Prodigal:002006	CDS	138638	139723	.	-	0	ID=PMIHGEHA_01389;eC_number=2.7.8.13;Name=mraY;db_xref=COG:COG0472;gene=mraY;inference=ab initio prediction:Prodigal:002006,similar to AA sequence:UniProtKB:P0A6W3;locus_tag=PMIHGEHA_01389;product=Phospho-N-acetylmuramoyl-pentapeptide-transferase
VCMV01000014.1	Prodigal:002006	CDS	139727	141160	.	-	0	ID=PMIHGEHA_01390;eC_number=6.3.2.10;Name=murF;db_xref=COG:COG0770;gene=murF;inference=ab initio prediction:Prodigal:002006,similar to AA sequence:UniProtKB:P11880;locus_tag=PMIHGEHA_01390;product=UDP-N-acetylmuramoyl-tripeptide--D-alanyl-D-alanine ligase
VCMV01000014.1	Prodigal:002006	CDS	141157	142614	.	-	0	ID=PMIHGEHA_01391;eC_number=6.3.2.13;Name=murE;db_xref=COG:COG0769;gene=murE;inference=ab initio prediction:Prodigal:002006,similar to AA sequence:UniProtKB:Q819Q0;locus_tag=PMIHGEHA_01391;product=UDP-N-acetylmuramoyl-L-alanyl-D-glutamate--2%2C6-diaminopimelate ligase
VCMV01000014.1	Prodigal:002006	CDS	142614	144383	.	-	0	ID=PMIHGEHA_01392;eC_number=3.4.16.4;Name=ftsI;gene=ftsI;inference=ab initio prediction:Prodigal:002006,similar to AA sequence:UniProtKB:B8H0A0;locus_tag=PMIHGEHA_01392;product=putative peptidoglycan D%2CD-transpeptidase FtsI
VCMV01000014.1	Prodigal:002006	CDS	144383	144778	.	-	0	ID=PMIHGEHA_01393;Name=ftsL;gene=ftsL;inference=ab initio prediction:Prodigal:002006,protein motif:HAMAP:MF_00910;locus_tag=PMIHGEHA_01393;product=Cell division protein FtsL
VCMV01000014.1	Prodigal:002006	CDS	144775	145824	.	-	0	ID=PMIHGEHA_01394;eC_number=2.1.1.199;Name=rsmH;db_xref=COG:COG0275;gene=rsmH;inference=ab initio prediction:Prodigal:002006,similar to AA sequence:UniProtKB:Q5SJD8;locus_tag=PMIHGEHA_01394;product=Ribosomal RNA small subunit methyltransferase H
VCMV01000014.1	Prodigal:002006	CDS	145821	146318	.	-	0	ID=PMIHGEHA_01395;Name=mraZ;gene=mraZ;inference=ab initio prediction:Prodigal:002006,protein motif:HAMAP:MF_01008;locus_tag=PMIHGEHA_01395;product=Transcriptional regulator MraZ
VCMV01000014.1	Prodigal:002006	CDS	147082	147702	.	-	0	ID=PMIHGEHA_01396;inference=ab initio prediction:Prodigal:002006;locus_tag=PMIHGEHA_01396;product=hypothetical protein
VCMV01000014.1	Prodigal:002006	CDS	147997	148275	.	+	0	ID=PMIHGEHA_01397;inference=ab initio prediction:Prodigal:002006;locus_tag=PMIHGEHA_01397;product=hypothetical protein
VCMV01000014.1	Prodigal:002006	CDS	148360	149085	.	+	0	ID=PMIHGEHA_01398;Name=djlA_1;db_xref=COG:COG1076;gene=djlA_1;inference=ab initio prediction:Prodigal:002006,similar to AA sequence:UniProtKB:P31680;locus_tag=PMIHGEHA_01398;product=Co-chaperone protein DjlA
VCMV01000014.1	Prodigal:002006	CDS	149082	149861	.	+	0	ID=PMIHGEHA_01399;eC_number=3.5.1.28;Name=amiD_1;db_xref=COG:COG3023;gene=amiD_1;inference=ab initio prediction:Prodigal:002006,similar to AA sequence:UniProtKB:P75820;locus_tag=PMIHGEHA_01399;product=N-acetylmuramoyl-L-alanine amidase AmiD
VCMV01000014.1	Prodigal:002006	CDS	149911	151353	.	+	0	ID=PMIHGEHA_01400;Name=mdtA_1;gene=mdtA_1;inference=ab initio prediction:Prodigal:002006,protein motif:HAMAP:MF_01422;locus_tag=PMIHGEHA_01400;product=Multidrug resistance protein MdtA
VCMV01000014.1	Prodigal:002006	CDS	151365	152081	.	+	0	ID=PMIHGEHA_01401;eC_number=3.6.3.-;Name=yknY;db_xref=COG:COG1136;gene=yknY;inference=ab initio prediction:Prodigal:002006,similar to AA sequence:UniProtKB:O31711;locus_tag=PMIHGEHA_01401;product=putative ABC transporter ATP-binding protein YknY
VCMV01000014.1	Prodigal:002006	CDS	152078	153310	.	+	0	ID=PMIHGEHA_01402;eC_number=3.6.3.-;Name=macB;db_xref=COG:COG0577;gene=macB;inference=ab initio prediction:Prodigal:002006,similar to AA sequence:UniProtKB:Q5MK06;locus_tag=PMIHGEHA_01402;product=Macrolide export ATP-binding/permease protein MacB
VCMV01000014.1	Prodigal:002006	CDS	153312	157067	.	-	0	ID=PMIHGEHA_01403;eC_number=2.1.1.13;Name=metH;db_xref=COG:COG0646;gene=metH;inference=ab initio prediction:Prodigal:002006,similar to AA sequence:UniProtKB:P13009;locus_tag=PMIHGEHA_01403;product=Methionine synthase
VCMV01000014.1	Prodigal:002006	CDS	157141	158046	.	-	0	ID=PMIHGEHA_01404;eC_number=1.5.1.20;Name=metF;db_xref=COG:COG0685;gene=metF;inference=ab initio prediction:Prodigal:002006,similar to AA sequence:UniProtKB:P0AEZ1;locus_tag=PMIHGEHA_01404;product=5%2C10-methylenetetrahydrofolate reductase
VCMV01000014.1	Prodigal:002006	CDS	158046	159059	.	-	0	ID=PMIHGEHA_01405;eC_number=2.1.1.163;Name=COQ5_3;gene=COQ5_3;inference=ab initio prediction:Prodigal:002006,protein motif:HAMAP:MF_01813;locus_tag=PMIHGEHA_01405;product=2-methoxy-6-polyprenyl-1%2C4-benzoquinol methylase%2C mitochondrial
VCMV01000014.1	Prodigal:002006	CDS	159338	160816	.	-	0	ID=PMIHGEHA_01406;eC_number=3.2.2.4;Name=amn;db_xref=COG:COG0775;gene=amn;inference=ab initio prediction:Prodigal:002006,similar to AA sequence:UniProtKB:P0AE12;locus_tag=PMIHGEHA_01406;product=AMP nucleosidase
VCMV01000014.1	Prodigal:002006	CDS	160971	162623	.	-	0	ID=PMIHGEHA_01407;Name=ettA;db_xref=COG:COG0488;gene=ettA;inference=ab initio prediction:Prodigal:002006,similar to AA sequence:UniProtKB:P45127;locus_tag=PMIHGEHA_01407;product=Energy-dependent translational throttle protein EttA
VCMV01000014.1	Prodigal:002006	CDS	162776	163474	.	-	0	ID=PMIHGEHA_01408;eC_number=1.1.1.100;Name=fabG_3;gene=fabG_3;inference=ab initio prediction:Prodigal:002006,similar to AA sequence:UniProtKB:P99093;locus_tag=PMIHGEHA_01408;product=3-oxoacyl-[acyl-carrier-protein] reductase FabG
VCMV01000014.1	Prodigal:002006	CDS	163471	165222	.	-	0	ID=PMIHGEHA_01409;inference=ab initio prediction:Prodigal:002006;locus_tag=PMIHGEHA_01409;product=hypothetical protein
VCMV01000014.1	Prodigal:002006	CDS	165219	166076	.	-	0	ID=PMIHGEHA_01410;inference=ab initio prediction:Prodigal:002006;locus_tag=PMIHGEHA_01410;product=hypothetical protein
VCMV01000014.1	Prodigal:002006	CDS	166081	167001	.	-	0	ID=PMIHGEHA_01411;Name=gsiC_5;db_xref=COG:COG0601;gene=gsiC_5;inference=ab initio prediction:Prodigal:002006,similar to AA sequence:UniProtKB:P75798;locus_tag=PMIHGEHA_01411;product=Glutathione transport system permease protein GsiC
VCMV01000014.1	Prodigal:002006	CDS	167041	168567	.	-	0	ID=PMIHGEHA_01412;Name=gsiB_4;db_xref=COG:COG0747;gene=gsiB_4;inference=ab initio prediction:Prodigal:002006,similar to AA sequence:UniProtKB:P75797;locus_tag=PMIHGEHA_01412;product=Glutathione-binding protein GsiB
VCMV01000014.1	Prodigal:002006	CDS	168587	170470	.	-	0	ID=PMIHGEHA_01413;eC_number=7.4.2.10;Name=gsiA_3;db_xref=COG:COG1123;gene=gsiA_3;inference=ab initio prediction:Prodigal:002006,similar to AA sequence:UniProtKB:P75796;locus_tag=PMIHGEHA_01413;product=Glutathione import ATP-binding protein GsiA
VCMV01000014.1	Prodigal:002006	CDS	170606	171871	.	-	0	ID=PMIHGEHA_01414;eC_number=3.4.11.-;db_xref=COG:COG2309;inference=ab initio prediction:Prodigal:002006,similar to AA sequence:UniProtKB:P42778;locus_tag=PMIHGEHA_01414;product=Aminopeptidase T
VCMV01000014.1	Prodigal:002006	CDS	171963	173066	.	-	0	ID=PMIHGEHA_01415;eC_number=7.6.2.8;Name=btuD_10;gene=btuD_10;inference=ab initio prediction:Prodigal:002006,protein motif:HAMAP:MF_01005;locus_tag=PMIHGEHA_01415;product=Vitamin B12 import ATP-binding protein BtuD
VCMV01000014.1	Prodigal:002006	CDS	173063	173761	.	-	0	ID=PMIHGEHA_01416;Name=modB;db_xref=COG:COG4149;gene=modB;inference=ab initio prediction:Prodigal:002006,similar to AA sequence:UniProtKB:P0AF01;locus_tag=PMIHGEHA_01416;product=Molybdenum transport system permease protein ModB
VCMV01000014.1	Prodigal:002006	CDS	173758	174567	.	-	0	ID=PMIHGEHA_01417;Name=modA;db_xref=COG:COG0725;gene=modA;inference=ab initio prediction:Prodigal:002006,similar to AA sequence:UniProtKB:Q8PHA1;locus_tag=PMIHGEHA_01417;product=Molybdate-binding protein ModA
VCMV01000014.1	Prodigal:002006	CDS	174620	175258	.	-	0	ID=PMIHGEHA_01418;Name=msrQ;db_xref=COG:COG2717;gene=msrQ;inference=ab initio prediction:Prodigal:002006,similar to AA sequence:UniProtKB:P76343;locus_tag=PMIHGEHA_01418;product=Protein-methionine-sulfoxide reductase heme-binding subunit MsrQ
VCMV01000014.1	Prodigal:002006	CDS	175258	176202	.	-	0	ID=PMIHGEHA_01419;eC_number=1.8.5.-;Name=msrP_1;db_xref=COG:COG2041;gene=msrP_1;inference=ab initio prediction:Prodigal:002006,similar to AA sequence:UniProtKB:P76342;locus_tag=PMIHGEHA_01419;product=Protein-methionine-sulfoxide reductase catalytic subunit MsrP
VCMV01000014.1	Prodigal:002006	CDS	176295	177365	.	-	0	ID=PMIHGEHA_01420;eC_number=7.6.2.10;Name=ugpC_1;db_xref=COG:COG3839;gene=ugpC_1;inference=ab initio prediction:Prodigal:002006,similar to AA sequence:UniProtKB:Q8ZLF4;locus_tag=PMIHGEHA_01420;product=sn-glycerol-3-phosphate import ATP-binding protein UgpC
VCMV01000014.1	Prodigal:002006	CDS	177399	178100	.	-	0	ID=PMIHGEHA_01421;eC_number=5.1.3.9;Name=nanE_2;gene=nanE_2;inference=ab initio prediction:Prodigal:002006,similar to AA sequence:UniProtKB:Q8XNZ3;locus_tag=PMIHGEHA_01421;product=Putative N-acetylmannosamine-6-phosphate 2-epimerase
VCMV01000014.1	Prodigal:002006	CDS	178111	178953	.	-	0	ID=PMIHGEHA_01422;Name=ngcG;db_xref=COG:COG0395;gene=ngcG;inference=ab initio prediction:Prodigal:002006,similar to AA sequence:UniProtKB:O50501;locus_tag=PMIHGEHA_01422;product=Diacetylchitobiose uptake system permease protein NgcG
VCMV01000014.1	Prodigal:002006	CDS	178950	179882	.	-	0	ID=PMIHGEHA_01423;Name=melD_1;db_xref=COG:COG1175;gene=melD_1;inference=ab initio prediction:Prodigal:002006,similar to AA sequence:UniProtKB:O34706;locus_tag=PMIHGEHA_01423;product=Melibiose/raffinose/stachyose import permease protein MelD
VCMV01000014.1	Prodigal:002006	CDS	180029	181291	.	-	0	ID=PMIHGEHA_01424;Name=msmE;db_xref=COG:COG1653;gene=msmE;inference=ab initio prediction:Prodigal:002006,similar to AA sequence:UniProtKB:Q00749;locus_tag=PMIHGEHA_01424;product=Multiple sugar-binding protein
VCMV01000014.1	Prodigal:002006	CDS	181352	182218	.	-	0	ID=PMIHGEHA_01425;inference=ab initio prediction:Prodigal:002006;locus_tag=PMIHGEHA_01425;product=hypothetical protein
VCMV01000014.1	Prodigal:002006	CDS	182328	182888	.	-	0	ID=PMIHGEHA_01426;inference=ab initio prediction:Prodigal:002006;locus_tag=PMIHGEHA_01426;product=hypothetical protein
VCMV01000014.1	Prodigal:002006	CDS	183125	184060	.	+	0	ID=PMIHGEHA_01427;eC_number=4.2.1.43;Name=araD_2;gene=araD_2;inference=ab initio prediction:Prodigal:002006,similar to AA sequence:UniProtKB:Q1JUQ0;locus_tag=PMIHGEHA_01427;product=L-2-keto-3-deoxyarabonate dehydratase
VCMV01000014.1	Prodigal:002006	CDS	184182	184634	.	+	0	ID=PMIHGEHA_01428;Name=slyA_2;db_xref=COG:COG1846;gene=slyA_2;inference=ab initio prediction:Prodigal:002006,similar to AA sequence:UniProtKB:P40676;locus_tag=PMIHGEHA_01428;product=Transcriptional regulator SlyA
VCMV01000014.1	Prodigal:002006	CDS	184643	186298	.	+	0	ID=PMIHGEHA_01429;Name=emrB_1;gene=emrB_1;inference=ab initio prediction:Prodigal:002006,similar to AA sequence:UniProtKB:P0AEJ0;locus_tag=PMIHGEHA_01429;product=Multidrug export protein EmrB
VCMV01000014.1	Prodigal:002006	CDS	186316	187380	.	+	0	ID=PMIHGEHA_01430;Name=emrA_1;gene=emrA_1;inference=ab initio prediction:Prodigal:002006,similar to AA sequence:UniProtKB:P0DPR6;locus_tag=PMIHGEHA_01430;product=Colistin resistance protein EmrA
VCMV01000014.1	Prodigal:002006	CDS	187448	187681	.	-	0	ID=PMIHGEHA_01431;inference=ab initio prediction:Prodigal:002006;locus_tag=PMIHGEHA_01431;product=hypothetical protein
VCMV01000014.1	Prodigal:002006	CDS	187748	188497	.	-	0	ID=PMIHGEHA_01432;inference=ab initio prediction:Prodigal:002006;locus_tag=PMIHGEHA_01432;product=hypothetical protein
VCMV01000014.1	Prodigal:002006	CDS	188548	189369	.	-	0	ID=PMIHGEHA_01433;db_xref=COG:COG1305;inference=ab initio prediction:Prodigal:002006,similar to AA sequence:UniProtKB:P9WL93;locus_tag=PMIHGEHA_01433;product=putative protein
VCMV01000014.1	Prodigal:002006	CDS	189373	190317	.	-	0	ID=PMIHGEHA_01434;inference=ab initio prediction:Prodigal:002006;locus_tag=PMIHGEHA_01434;product=hypothetical protein
VCMV01000014.1	Prodigal:002006	CDS	190343	191740	.	-	0	ID=PMIHGEHA_01435;db_xref=COG:COG2308;inference=ab initio prediction:Prodigal:002006,similar to AA sequence:UniProtKB:P9WLA9;locus_tag=PMIHGEHA_01435;product=putative protein
VCMV01000014.1	Prodigal:002006	CDS	191949	192347	.	-	0	ID=PMIHGEHA_01436;inference=ab initio prediction:Prodigal:002006;locus_tag=PMIHGEHA_01436;product=hypothetical protein
VCMV01000014.1	Prodigal:002006	CDS	192451	193374	.	-	0	ID=PMIHGEHA_01437;Name=yhaJ;gene=yhaJ;inference=ab initio prediction:Prodigal:002006,similar to AA sequence:UniProtKB:P67661;locus_tag=PMIHGEHA_01437;product=HTH-type transcriptional regulator YhaJ
VCMV01000014.1	Prodigal:002006	CDS	193515	195485	.	+	0	ID=PMIHGEHA_01438;eC_number=6.2.1.3;db_xref=COG:COG1022;inference=ab initio prediction:Prodigal:002006,similar to AA sequence:UniProtKB:O53521;locus_tag=PMIHGEHA_01438;product=Long-chain-fatty-acid--CoA ligase FadD15
VCMV01000014.1	Prodigal:002006	CDS	195482	196282	.	+	0	ID=PMIHGEHA_01439;eC_number=3.6.3.-;Name=lptB_3;db_xref=COG:COG1137;gene=lptB_3;inference=ab initio prediction:Prodigal:002006,similar to AA sequence:UniProtKB:P45073;locus_tag=PMIHGEHA_01439;product=Lipopolysaccharide export system ATP-binding protein LptB
VCMV01000014.1	Prodigal:002006	CDS	196292	197248	.	+	0	ID=PMIHGEHA_01440;Name=livH_4;db_xref=COG:COG0559;gene=livH_4;inference=ab initio prediction:Prodigal:002006,similar to AA sequence:UniProtKB:P0AEX7;locus_tag=PMIHGEHA_01440;product=High-affinity branched-chain amino acid transport system permease protein LivH
VCMV01000014.1	Prodigal:002006	CDS	197259	198344	.	+	0	ID=PMIHGEHA_01441;inference=ab initio prediction:Prodigal:002006;locus_tag=PMIHGEHA_01441;product=hypothetical protein
VCMV01000014.1	Prodigal:002006	CDS	198409	199728	.	+	0	ID=PMIHGEHA_01442;inference=ab initio prediction:Prodigal:002006;locus_tag=PMIHGEHA_01442;product=hypothetical protein
VCMV01000014.1	Prodigal:002006	CDS	199802	200644	.	+	0	ID=PMIHGEHA_01443;Name=livF_6;db_xref=COG:COG0410;gene=livF_6;inference=ab initio prediction:Prodigal:002006,similar to AA sequence:UniProtKB:P22731;locus_tag=PMIHGEHA_01443;product=High-affinity branched-chain amino acid transport ATP-binding protein LivF
VCMV01000014.1	Prodigal:002006	CDS	200676	201905	.	+	0	ID=PMIHGEHA_01444;eC_number=6.2.1.30;db_xref=COG:COG1541;inference=ab initio prediction:Prodigal:002006,similar to AA sequence:UniProtKB:Q72K16;locus_tag=PMIHGEHA_01444;product=Phenylacetate-coenzyme A ligase
VCMV01000014.1	Prodigal:002006	CDS	202208	203221	.	+	0	ID=PMIHGEHA_01445;eC_number=5.3.3.8;Name=fadB_3;gene=fadB_3;inference=ab initio prediction:Prodigal:002006,protein motif:HAMAP:MF_01621;locus_tag=PMIHGEHA_01445;product=Fatty acid oxidation complex subunit alpha
VCMV01000014.1	Prodigal:002006	CDS	203253	205853	.	-	0	ID=PMIHGEHA_01446;eC_number=2.7.13.3;Name=rcsC_6;gene=rcsC_6;inference=ab initio prediction:Prodigal:002006,protein motif:HAMAP:MF_00979;locus_tag=PMIHGEHA_01446;product=Sensor histidine kinase RcsC
VCMV01000014.1	Prodigal:002006	CDS	205876	208023	.	-	0	ID=PMIHGEHA_01447;eC_number=3.5.1.44;Name=cheB_2;gene=cheB_2;inference=ab initio prediction:Prodigal:002006,protein motif:HAMAP:MF_00099;locus_tag=PMIHGEHA_01447;product=Protein-glutamate methylesterase/protein-glutamine glutaminase
VCMV01000014.1	Prodigal:002006	CDS	208448	210085	.	+	0	ID=PMIHGEHA_01448;Name=yheS_1;db_xref=COG:COG0488;gene=yheS_1;inference=ab initio prediction:Prodigal:002006,similar to AA sequence:UniProtKB:P63389;locus_tag=PMIHGEHA_01448;product=putative ABC transporter ATP-binding protein YheS
VCMV01000014.1	Prodigal:002006	CDS	210423	210632	.	+	0	ID=PMIHGEHA_01449;Name=cspA_1;db_xref=COG:COG1278;gene=cspA_1;inference=ab initio prediction:Prodigal:002006,similar to AA sequence:UniProtKB:Q9Z3S6;locus_tag=PMIHGEHA_01449;product=Cold shock protein CspA
VCMV01000014.1	Prodigal:002006	CDS	210765	210965	.	+	0	ID=PMIHGEHA_01450;inference=ab initio prediction:Prodigal:002006;locus_tag=PMIHGEHA_01450;product=hypothetical protein
VCMV01000014.1	Prodigal:002006	CDS	210980	211123	.	+	0	ID=PMIHGEHA_01451;inference=ab initio prediction:Prodigal:002006;locus_tag=PMIHGEHA_01451;product=hypothetical protein
VCMV01000014.1	Prodigal:002006	CDS	211123	211365	.	+	0	ID=PMIHGEHA_01452;inference=ab initio prediction:Prodigal:002006;locus_tag=PMIHGEHA_01452;product=hypothetical protein
VCMV01000014.1	Prodigal:002006	CDS	211467	211658	.	+	0	ID=PMIHGEHA_01453;inference=ab initio prediction:Prodigal:002006;locus_tag=PMIHGEHA_01453;product=hypothetical protein
VCMV01000014.1	Aragorn:001002	tRNA	211719	211794	.	-	.	ID=PMIHGEHA_01454;inference=COORDINATES:profile:Aragorn:001002;locus_tag=PMIHGEHA_01454;product=tRNA-Met(cat)
VCMV01000014.1	Prodigal:002006	CDS	211886	213109	.	-	0	ID=PMIHGEHA_01455;inference=ab initio prediction:Prodigal:002006;locus_tag=PMIHGEHA_01455;product=hypothetical protein
VCMV01000014.1	Prodigal:002006	CDS	213310	213930	.	+	0	ID=PMIHGEHA_01456;inference=ab initio prediction:Prodigal:002006;locus_tag=PMIHGEHA_01456;product=hypothetical protein
VCMV01000014.1	Prodigal:002006	CDS	214027	215247	.	-	0	ID=PMIHGEHA_01457;Name=fsr;gene=fsr;inference=ab initio prediction:Prodigal:002006,similar to AA sequence:UniProtKB:P52067;locus_tag=PMIHGEHA_01457;product=Fosmidomycin resistance protein
VCMV01000014.1	Prodigal:002006	CDS	215480	216946	.	-	0	ID=PMIHGEHA_01458;eC_number=1.11.1.6;Name=katA;gene=katA;inference=ab initio prediction:Prodigal:002006,similar to AA sequence:UniProtKB:P0A327;locus_tag=PMIHGEHA_01458;product=Catalase
VCMV01000014.1	Prodigal:002006	CDS	217043	217927	.	+	0	ID=PMIHGEHA_01459;Name=oxyR_1;gene=oxyR_1;inference=ab initio prediction:Prodigal:002006,similar to AA sequence:UniProtKB:P0ACQ4;locus_tag=PMIHGEHA_01459;product=Hydrogen peroxide-inducible genes activator
VCMV01000014.1	Prodigal:002006	CDS	217924	219180	.	+	0	ID=PMIHGEHA_01460;inference=ab initio prediction:Prodigal:002006;locus_tag=PMIHGEHA_01460;product=hypothetical protein
VCMV01000014.1	Prodigal:002006	CDS	219246	221237	.	-	0	ID=PMIHGEHA_01461;Name=rpoD;db_xref=COG:COG0568;gene=rpoD;inference=ab initio prediction:Prodigal:002006,similar to AA sequence:UniProtKB:Q2K619;locus_tag=PMIHGEHA_01461;product=RNA polymerase sigma factor RpoD
VCMV01000014.1	Prodigal:002006	CDS	221426	223318	.	-	0	ID=PMIHGEHA_01462;eC_number=2.7.7.-;Name=dnaG;gene=dnaG;inference=ab initio prediction:Prodigal:002006,protein motif:HAMAP:MF_00974;locus_tag=PMIHGEHA_01462;product=DNA primase
VCMV01000014.1	Prodigal:002006	CDS	223559	224014	.	-	0	ID=PMIHGEHA_01463;Name=yqeY;db_xref=COG:COG1610;gene=yqeY;inference=ab initio prediction:Prodigal:002006,similar to AA sequence:UniProtKB:P54464;locus_tag=PMIHGEHA_01463;product=putative protein YqeY
VCMV01000014.1	Prodigal:002006	CDS	224159	225373	.	+	0	ID=PMIHGEHA_01464;eC_number=6.3.5.5;Name=carA;db_xref=COG:COG0505;gene=carA;inference=ab initio prediction:Prodigal:002006,similar to AA sequence:UniProtKB:P0A6F1;locus_tag=PMIHGEHA_01464;product=Carbamoyl-phosphate synthase small chain
VCMV01000014.1	Prodigal:002006	CDS	225480	225854	.	+	0	ID=PMIHGEHA_01465;inference=ab initio prediction:Prodigal:002006;locus_tag=PMIHGEHA_01465;product=hypothetical protein
VCMV01000014.1	Prodigal:002006	CDS	226150	226839	.	+	0	ID=PMIHGEHA_01466;inference=ab initio prediction:Prodigal:002006;locus_tag=PMIHGEHA_01466;product=hypothetical protein
VCMV01000014.1	Prodigal:002006	CDS	227010	227405	.	-	0	ID=PMIHGEHA_01467;inference=ab initio prediction:Prodigal:002006;locus_tag=PMIHGEHA_01467;product=hypothetical protein
VCMV01000014.1	Prodigal:002006	CDS	227463	227939	.	-	0	ID=PMIHGEHA_01468;inference=ab initio prediction:Prodigal:002006;locus_tag=PMIHGEHA_01468;product=hypothetical protein
VCMV01000014.1	Prodigal:002006	CDS	228398	231868	.	+	0	ID=PMIHGEHA_01469;eC_number=6.3.5.5;Name=carB_1;db_xref=COG:COG0458;gene=carB_1;inference=ab initio prediction:Prodigal:002006,similar to AA sequence:UniProtKB:P00968;locus_tag=PMIHGEHA_01469;product=Carbamoyl-phosphate synthase large chain
VCMV01000014.1	Prodigal:002006	CDS	231973	232446	.	+	0	ID=PMIHGEHA_01470;Name=greA;db_xref=COG:COG0782;gene=greA;inference=ab initio prediction:Prodigal:002006,similar to AA sequence:UniProtKB:P0A6W5;locus_tag=PMIHGEHA_01470;product=Transcription elongation factor GreA
VCMV01000014.1	Prodigal:002006	CDS	232473	232988	.	+	0	ID=PMIHGEHA_01471;inference=ab initio prediction:Prodigal:002006;locus_tag=PMIHGEHA_01471;product=hypothetical protein
VCMV01000014.1	Prodigal:002006	CDS	232981	233463	.	-	0	ID=PMIHGEHA_01472;Name=lrp_2;db_xref=COG:COG1522;gene=lrp_2;inference=ab initio prediction:Prodigal:002006,similar to AA sequence:UniProtKB:P0ACJ0;locus_tag=PMIHGEHA_01472;product=Leucine-responsive regulatory protein
VCMV01000014.1	Prodigal:002006	CDS	233600	234610	.	+	0	ID=PMIHGEHA_01473;inference=ab initio prediction:Prodigal:002006;locus_tag=PMIHGEHA_01473;product=hypothetical protein
VCMV01000014.1	Prodigal:002006	CDS	234610	235572	.	+	0	ID=PMIHGEHA_01474;eC_number=1.8.1.9;Name=trxB_1;db_xref=COG:COG0492;gene=trxB_1;inference=ab initio prediction:Prodigal:002006,similar to AA sequence:UniProtKB:P43788;locus_tag=PMIHGEHA_01474;product=Thioredoxin reductase
VCMV01000014.1	Prodigal:002006	CDS	235698	236588	.	+	0	ID=PMIHGEHA_01475;Name=pgrR_3;gene=pgrR_3;inference=ab initio prediction:Prodigal:002006,similar to AA sequence:UniProtKB:P77333;locus_tag=PMIHGEHA_01475;product=HTH-type transcriptional regulator PgrR
VCMV01000014.1	Prodigal:002006	CDS	236883	238619	.	-	0	ID=PMIHGEHA_01476;eC_number=6.2.1.3;Name=fadD;db_xref=COG:COG0318;gene=fadD;inference=ab initio prediction:Prodigal:002006,similar to AA sequence:UniProtKB:P69451;locus_tag=PMIHGEHA_01476;product=Long-chain-fatty-acid--CoA ligase
VCMV01000014.1	Prodigal:002006	CDS	238764	240803	.	-	0	ID=PMIHGEHA_01477;Name=fusA_1;db_xref=COG:COG0480;gene=fusA_1;inference=ab initio prediction:Prodigal:002006,similar to AA sequence:UniProtKB:P13551;locus_tag=PMIHGEHA_01477;product=Elongation factor G
VCMV01000014.1	Prodigal:002006	CDS	240957	241430	.	-	0	ID=PMIHGEHA_01478;inference=ab initio prediction:Prodigal:002006;locus_tag=PMIHGEHA_01478;product=hypothetical protein
VCMV01000014.1	Prodigal:002006	CDS	241592	242794	.	-	0	ID=PMIHGEHA_01479;eC_number=2.6.1.1;Name=aatA;db_xref=COG:COG0436;gene=aatA;inference=ab initio prediction:Prodigal:002006,similar to AA sequence:UniProtKB:Q02635;locus_tag=PMIHGEHA_01479;product=Aspartate/prephenate aminotransferase
VCMV01000014.1	Prodigal:002006	CDS	243029	244015	.	+	0	ID=PMIHGEHA_01480;inference=ab initio prediction:Prodigal:002006,similar to AA sequence:UniProtKB:B3EWP1;locus_tag=PMIHGEHA_01480;note=UPF0065 protein in clcB-clcD intergenic region;product=hypothetical protein
VCMV01000014.1	Prodigal:002006	CDS	244149	244337	.	+	0	ID=PMIHGEHA_01481;inference=ab initio prediction:Prodigal:002006;locus_tag=PMIHGEHA_01481;product=hypothetical protein
VCMV01000014.1	Prodigal:002006	CDS	244420	245559	.	+	0	ID=PMIHGEHA_01482;eC_number=1.1.5.-;Name=yliI;db_xref=COG:COG2133;gene=yliI;inference=ab initio prediction:Prodigal:002006,similar to AA sequence:UniProtKB:P75804;locus_tag=PMIHGEHA_01482;product=Aldose sugar dehydrogenase YliI
VCMV01000014.1	Prodigal:002006	CDS	245567	245908	.	-	0	ID=PMIHGEHA_01483;inference=ab initio prediction:Prodigal:002006;locus_tag=PMIHGEHA_01483;product=hypothetical protein
VCMV01000014.1	Prodigal:002006	CDS	245990	246763	.	-	0	ID=PMIHGEHA_01484;inference=ab initio prediction:Prodigal:002006;locus_tag=PMIHGEHA_01484;product=hypothetical protein
VCMV01000014.1	Prodigal:002006	CDS	246799	247053	.	-	0	ID=PMIHGEHA_01485;db_xref=COG:COG4095;inference=ab initio prediction:Prodigal:002006,similar to AA sequence:UniProtKB:Q89G85;locus_tag=PMIHGEHA_01485;product=Sugar transporter SemiSWEET
VCMV01000014.1	Prodigal:002006	CDS	247080	247661	.	+	0	ID=PMIHGEHA_01486;inference=ab initio prediction:Prodigal:002006;locus_tag=PMIHGEHA_01486;product=hypothetical protein
VCMV01000014.1	Prodigal:002006	CDS	247752	247988	.	+	0	ID=PMIHGEHA_01487;inference=ab initio prediction:Prodigal:002006;locus_tag=PMIHGEHA_01487;product=hypothetical protein
VCMV01000014.1	Prodigal:002006	CDS	248084	250267	.	-	0	ID=PMIHGEHA_01488;inference=ab initio prediction:Prodigal:002006;locus_tag=PMIHGEHA_01488;product=hypothetical protein
VCMV01000014.1	Prodigal:002006	CDS	250369	254418	.	-	0	ID=PMIHGEHA_01489;inference=ab initio prediction:Prodigal:002006;locus_tag=PMIHGEHA_01489;product=hypothetical protein
VCMV01000014.1	Prodigal:002006	CDS	254471	256927	.	-	0	ID=PMIHGEHA_01490;inference=ab initio prediction:Prodigal:002006;locus_tag=PMIHGEHA_01490;product=hypothetical protein
VCMV01000015.1	Prodigal:002006	CDS	277	1686	.	-	0	ID=PMIHGEHA_01491;Name=galP;gene=galP;inference=ab initio prediction:Prodigal:002006,similar to AA sequence:UniProtKB:P0AEP1;locus_tag=PMIHGEHA_01491;product=Galactose-proton symporter
VCMV01000015.1	Prodigal:002006	CDS	1831	3168	.	+	0	ID=PMIHGEHA_01492;eC_number=2.6.1.109;Name=kdnA;db_xref=COG:COG0399;gene=kdnA;inference=ab initio prediction:Prodigal:002006,similar to AA sequence:UniProtKB:Q8EEB1;locus_tag=PMIHGEHA_01492;product=8-amino-3%2C8-dideoxy-alpha-D-manno-octulosonate transaminase
VCMV01000015.1	Prodigal:002006	CDS	3199	4572	.	+	0	ID=PMIHGEHA_01493;Name=xylT;gene=xylT;inference=ab initio prediction:Prodigal:002006,similar to AA sequence:UniProtKB:O52733;locus_tag=PMIHGEHA_01493;product=D-xylose transporter
VCMV01000015.1	Prodigal:002006	CDS	4592	4933	.	+	0	ID=PMIHGEHA_01494;inference=ab initio prediction:Prodigal:002006;locus_tag=PMIHGEHA_01494;product=hypothetical protein
VCMV01000015.1	Prodigal:002006	CDS	4926	6557	.	+	0	ID=PMIHGEHA_01495;eC_number=1.1.3.-;Name=livQ;gene=livQ;inference=ab initio prediction:Prodigal:002006,similar to AA sequence:UniProtKB:Q2MF66;locus_tag=PMIHGEHA_01495;product=6'''-hydroxyparomomycin C oxidase
VCMV01000015.1	Prodigal:002006	CDS	7137	7694	.	+	0	ID=PMIHGEHA_01496;inference=ab initio prediction:Prodigal:002006,similar to AA sequence:ISfinder:ISRsp8;locus_tag=PMIHGEHA_01496;product=ISL3 family transposase ISRsp8
VCMV01000015.1	Prodigal:002006	CDS	7821	8453	.	+	0	ID=PMIHGEHA_01497;inference=ab initio prediction:Prodigal:002006,similar to AA sequence:ISfinder:ISRsp8;locus_tag=PMIHGEHA_01497;product=ISL3 family transposase ISRsp8
VCMV01000015.1	Prodigal:002006	CDS	9048	9878	.	-	0	ID=PMIHGEHA_01498;eC_number=4.1.2.52;Name=hpcH_1;db_xref=COG:COG3836;gene=hpcH_1;inference=ab initio prediction:Prodigal:002006,similar to AA sequence:UniProtKB:Q47098;locus_tag=PMIHGEHA_01498;product=4-hydroxy-2-oxo-heptane-1%2C7-dioate aldolase
VCMV01000015.1	Prodigal:002006	CDS	10104	10775	.	+	0	ID=PMIHGEHA_01499;Name=rraA_1;gene=rraA_1;inference=ab initio prediction:Prodigal:002006,protein motif:HAMAP:MF_00471;locus_tag=PMIHGEHA_01499;product=Regulator of ribonuclease activity A
VCMV01000015.1	Prodigal:002006	CDS	10791	11729	.	-	0	ID=PMIHGEHA_01500;eC_number=3.1.1.57;Name=pmdD;db_xref=COG:COG3618;gene=pmdD;inference=ab initio prediction:Prodigal:002006,similar to AA sequence:UniProtKB:Q93PS7;locus_tag=PMIHGEHA_01500;product=2-pyrone-4%2C6-dicarbaxylate hydrolase
VCMV01000015.1	Prodigal:002006	CDS	11841	12731	.	+	0	ID=PMIHGEHA_01501;Name=occR_2;gene=occR_2;inference=ab initio prediction:Prodigal:002006,similar to AA sequence:UniProtKB:P0A4T3;locus_tag=PMIHGEHA_01501;product=Octopine catabolism/uptake operon regulatory protein OccR
VCMV01000015.1	Prodigal:002006	CDS	12950	13870	.	+	0	ID=PMIHGEHA_01502;Name=gsiC_6;db_xref=COG:COG0601;gene=gsiC_6;inference=ab initio prediction:Prodigal:002006,similar to AA sequence:UniProtKB:P75798;locus_tag=PMIHGEHA_01502;product=Glutathione transport system permease protein GsiC
VCMV01000015.1	Prodigal:002006	CDS	14740	16335	.	+	0	ID=PMIHGEHA_01503;Name=sgrR_1;gene=sgrR_1;inference=ab initio prediction:Prodigal:002006,protein motif:HAMAP:MF_01449;locus_tag=PMIHGEHA_01503;product=HTH-type transcriptional regulator SgrR
VCMV01000015.1	Prodigal:002006	CDS	16430	18052	.	+	0	ID=PMIHGEHA_01504;eC_number=7.4.2.10;Name=gsiA_4;db_xref=COG:COG1123;gene=gsiA_4;inference=ab initio prediction:Prodigal:002006,similar to AA sequence:UniProtKB:P75796;locus_tag=PMIHGEHA_01504;product=Glutathione import ATP-binding protein GsiA
VCMV01000015.1	Prodigal:002006	CDS	18143	19156	.	-	0	ID=PMIHGEHA_01505;inference=ab initio prediction:Prodigal:002006;locus_tag=PMIHGEHA_01505;product=hypothetical protein
VCMV01000015.1	Prodigal:002006	CDS	19219	19935	.	-	0	ID=PMIHGEHA_01506;eC_number=3.5.1.-;Name=scmP;db_xref=COG:COG1473;gene=scmP;inference=ab initio prediction:Prodigal:002006,similar to AA sequence:UniProtKB:P54955;locus_tag=PMIHGEHA_01506;product=N-acetylcysteine deacetylase
VCMV01000015.1	Prodigal:002006	CDS	19932	20120	.	-	0	ID=PMIHGEHA_01507;inference=ab initio prediction:Prodigal:002006;locus_tag=PMIHGEHA_01507;product=hypothetical protein
VCMV01000015.1	Prodigal:002006	CDS	20117	22288	.	-	0	ID=PMIHGEHA_01508;inference=ab initio prediction:Prodigal:002006;locus_tag=PMIHGEHA_01508;product=hypothetical protein
VCMV01000015.1	Prodigal:002006	CDS	22988	23095	.	+	0	ID=PMIHGEHA_01509;inference=ab initio prediction:Prodigal:002006;locus_tag=PMIHGEHA_01509;product=hypothetical protein
VCMV01000015.1	Prodigal:002006	CDS	23254	23697	.	-	0	ID=PMIHGEHA_01510;inference=ab initio prediction:Prodigal:002006;locus_tag=PMIHGEHA_01510;product=hypothetical protein
VCMV01000015.1	Prodigal:002006	CDS	23691	23852	.	-	0	ID=PMIHGEHA_01511;inference=ab initio prediction:Prodigal:002006;locus_tag=PMIHGEHA_01511;product=hypothetical protein
VCMV01000015.1	Prodigal:002006	CDS	24478	25176	.	-	0	ID=PMIHGEHA_01512;inference=ab initio prediction:Prodigal:002006,similar to AA sequence:ISfinder:ISBmu21;locus_tag=PMIHGEHA_01512;product=IS6 family transposase ISBmu21
VCMV01000015.1	Prodigal:002006	CDS	25230	25589	.	+	0	ID=PMIHGEHA_01513;inference=ab initio prediction:Prodigal:002006;locus_tag=PMIHGEHA_01513;product=hypothetical protein
VCMV01000015.1	Prodigal:002006	CDS	25634	26728	.	-	0	ID=PMIHGEHA_01514;Name=ftsP_1;gene=ftsP_1;inference=ab initio prediction:Prodigal:002006,protein motif:HAMAP:MF_00915;locus_tag=PMIHGEHA_01514;product=Cell division protein FtsP
VCMV01000015.1	Prodigal:002006	CDS	27056	28408	.	+	0	ID=PMIHGEHA_01515;eC_number=1.3.98.3;Name=hemN;db_xref=COG:COG0635;gene=hemN;inference=ab initio prediction:Prodigal:002006,similar to AA sequence:UniProtKB:O34162;locus_tag=PMIHGEHA_01515;product=Oxygen-independent coproporphyrinogen III oxidase
VCMV01000015.1	Prodigal:002006	CDS	28506	28724	.	-	0	ID=PMIHGEHA_01516;inference=ab initio prediction:Prodigal:002006;locus_tag=PMIHGEHA_01516;product=hypothetical protein
VCMV01000015.1	Prodigal:002006	CDS	28736	29245	.	-	0	ID=PMIHGEHA_01517;Name=nsrR;gene=nsrR;inference=ab initio prediction:Prodigal:002006,protein motif:HAMAP:MF_01177;locus_tag=PMIHGEHA_01517;product=HTH-type transcriptional repressor NsrR
VCMV01000015.1	Prodigal:002006	CDS	29936	31843	.	-	0	ID=PMIHGEHA_01518;inference=ab initio prediction:Prodigal:002006;locus_tag=PMIHGEHA_01518;product=hypothetical protein
VCMV01000015.1	Prodigal:002006	CDS	31858	32670	.	-	0	ID=PMIHGEHA_01519;Name=nirQ;db_xref=COG:COG0714;gene=nirQ;inference=ab initio prediction:Prodigal:002006,similar to AA sequence:UniProtKB:Q02441;locus_tag=PMIHGEHA_01519;product=Denitrification regulatory protein NirQ
VCMV01000015.1	Prodigal:002006	CDS	32738	34084	.	-	0	ID=PMIHGEHA_01520;eC_number=1.7.2.5;Name=norB;gene=norB;inference=ab initio prediction:Prodigal:002006,similar to AA sequence:UniProtKB:P98008;locus_tag=PMIHGEHA_01520;product=Nitric oxide reductase subunit B
VCMV01000015.1	Prodigal:002006	CDS	34102	34554	.	-	0	ID=PMIHGEHA_01521;Name=norC;db_xref=COG:COG2010;gene=norC;inference=ab initio prediction:Prodigal:002006,similar to AA sequence:UniProtKB:Q52527;locus_tag=PMIHGEHA_01521;product=Nitric oxide reductase subunit C
VCMV01000015.1	Prodigal:002006	CDS	34775	35050	.	-	0	ID=PMIHGEHA_01522;inference=ab initio prediction:Prodigal:002006;locus_tag=PMIHGEHA_01522;product=hypothetical protein
VCMV01000015.1	Prodigal:002006	CDS	35055	35630	.	-	0	ID=PMIHGEHA_01523;eC_number=1.10.3.-;Name=qoxC;gene=qoxC;inference=ab initio prediction:Prodigal:002006,similar to AA sequence:UniProtKB:E0TW65;locus_tag=PMIHGEHA_01523;product=Quinol oxidase subunit 3
VCMV01000015.1	Prodigal:002006	CDS	35753	35908	.	+	0	ID=PMIHGEHA_01524;inference=ab initio prediction:Prodigal:002006;locus_tag=PMIHGEHA_01524;product=hypothetical protein
VCMV01000015.1	Prodigal:002006	CDS	35898	36119	.	-	0	ID=PMIHGEHA_01525;inference=ab initio prediction:Prodigal:002006;locus_tag=PMIHGEHA_01525;product=hypothetical protein
VCMV01000015.1	Prodigal:002006	CDS	36270	36668	.	+	0	ID=PMIHGEHA_01526;inference=ab initio prediction:Prodigal:002006;locus_tag=PMIHGEHA_01526;product=hypothetical protein
VCMV01000015.1	Prodigal:002006	CDS	36688	36954	.	+	0	ID=PMIHGEHA_01527;Name=ybaN;db_xref=COG:COG2832;gene=ybaN;inference=ab initio prediction:Prodigal:002006,similar to AA sequence:UniProtKB:P0AAR5;locus_tag=PMIHGEHA_01527;product=Inner membrane protein YbaN
VCMV01000015.1	Prodigal:002006	CDS	37348	37758	.	+	0	ID=PMIHGEHA_01528;Name=ccmE_1;db_xref=COG:COG2332;gene=ccmE_1;inference=ab initio prediction:Prodigal:002006,similar to AA sequence:UniProtKB:Q9LA01;locus_tag=PMIHGEHA_01528;product=Cytochrome c-type biogenesis protein CcmE
VCMV01000015.1	Prodigal:002006	CDS	37875	39155	.	+	0	ID=PMIHGEHA_01529;Name=tetA;gene=tetA;inference=ab initio prediction:Prodigal:002006,similar to AA sequence:UniProtKB:P02981;locus_tag=PMIHGEHA_01529;product=Tetracycline resistance protein%2C class C
VCMV01000015.1	Prodigal:002006	CDS	39321	40475	.	+	0	ID=PMIHGEHA_01530;eC_number=1.14.13.154;Name=eryK;db_xref=COG:COG2124;gene=eryK;inference=ab initio prediction:Prodigal:002006,similar to AA sequence:UniProtKB:P48635;locus_tag=PMIHGEHA_01530;product=Erythromycin C-12 hydroxylase
VCMV01000015.1	Prodigal:002006	CDS	40463	41296	.	+	0	ID=PMIHGEHA_01531;inference=ab initio prediction:Prodigal:002006;locus_tag=PMIHGEHA_01531;product=hypothetical protein
VCMV01000015.1	Prodigal:002006	CDS	41541	42158	.	+	0	ID=PMIHGEHA_01532;inference=ab initio prediction:Prodigal:002006;locus_tag=PMIHGEHA_01532;product=hypothetical protein
VCMV01000015.1	Prodigal:002006	CDS	42514	42762	.	+	0	ID=PMIHGEHA_01533;inference=ab initio prediction:Prodigal:002006;locus_tag=PMIHGEHA_01533;product=hypothetical protein
VCMV01000015.1	Prodigal:002006	CDS	43063	43506	.	-	0	ID=PMIHGEHA_01534;inference=ab initio prediction:Prodigal:002006;locus_tag=PMIHGEHA_01534;product=hypothetical protein
VCMV01000015.1	Prodigal:002006	CDS	43914	44255	.	-	0	ID=PMIHGEHA_01535;eC_number=1.3.5.1;Name=sdhB_1;db_xref=COG:COG0479;gene=sdhB_1;inference=ab initio prediction:Prodigal:002006,similar to AA sequence:UniProtKB:P07014;locus_tag=PMIHGEHA_01535;product=Succinate dehydrogenase iron-sulfur subunit
VCMV01000015.1	Prodigal:002006	CDS	44605	44988	.	-	0	ID=PMIHGEHA_01536;Name=cycA_4;gene=cycA_4;inference=ab initio prediction:Prodigal:002006,similar to AA sequence:UniProtKB:P00083;locus_tag=PMIHGEHA_01536;product=Cytochrome c2
VCMV01000015.1	Prodigal:002006	CDS	45123	45461	.	+	0	ID=PMIHGEHA_01537;Name=fdxA_1;db_xref=COG:COG1146;gene=fdxA_1;inference=ab initio prediction:Prodigal:002006,similar to AA sequence:UniProtKB:D5AP15;locus_tag=PMIHGEHA_01537;product=Ferredoxin-2
VCMV01000015.1	Prodigal:002006	CDS	45504	46502	.	-	0	ID=PMIHGEHA_01538;eC_number=2.7.1.180;Name=apbE;db_xref=COG:COG1477;gene=apbE;inference=ab initio prediction:Prodigal:002006,similar to AA sequence:UniProtKB:O83774;locus_tag=PMIHGEHA_01538;product=FAD:protein FMN transferase
VCMV01000015.1	Prodigal:002006	CDS	46513	47115	.	-	0	ID=PMIHGEHA_01539;inference=ab initio prediction:Prodigal:002006;locus_tag=PMIHGEHA_01539;product=hypothetical protein
VCMV01000015.1	Prodigal:002006	CDS	47112	47942	.	-	0	ID=PMIHGEHA_01540;Name=nosY;db_xref=COG:COG1277;gene=nosY;inference=ab initio prediction:Prodigal:002006,similar to AA sequence:UniProtKB:P19845;locus_tag=PMIHGEHA_01540;product=putative ABC transporter permease protein NosY
VCMV01000015.1	Prodigal:002006	CDS	47939	48859	.	-	0	ID=PMIHGEHA_01541;Name=nosF;db_xref=COG:COG1131;gene=nosF;inference=ab initio prediction:Prodigal:002006,similar to AA sequence:UniProtKB:P19844;locus_tag=PMIHGEHA_01541;product=putative ABC transporter ATP-binding protein NosF
VCMV01000015.1	Prodigal:002006	CDS	48856	50253	.	-	0	ID=PMIHGEHA_01542;Name=nosD;gene=nosD;inference=ab initio prediction:Prodigal:002006,similar to AA sequence:UniProtKB:P19843;locus_tag=PMIHGEHA_01542;product=putative ABC transporter binding protein NosD
VCMV01000015.1	Prodigal:002006	CDS	50258	52210	.	-	0	ID=PMIHGEHA_01543;eC_number=1.7.2.4;Name=nosZ;gene=nosZ;inference=ab initio prediction:Prodigal:002006,similar to AA sequence:UniProtKB:P94127;locus_tag=PMIHGEHA_01543;product=Nitrous-oxide reductase
VCMV01000015.1	Prodigal:002006	CDS	52224	54602	.	-	0	ID=PMIHGEHA_01544;inference=ab initio prediction:Prodigal:002006;locus_tag=PMIHGEHA_01544;product=hypothetical protein
VCMV01000015.1	Prodigal:002006	CDS	54802	55674	.	+	0	ID=PMIHGEHA_01545;inference=ab initio prediction:Prodigal:002006;locus_tag=PMIHGEHA_01545;product=hypothetical protein
VCMV01000015.1	Prodigal:002006	CDS	55689	57248	.	-	0	ID=PMIHGEHA_01546;Name=ycnJ;db_xref=COG:COG1276;gene=ycnJ;inference=ab initio prediction:Prodigal:002006,similar to AA sequence:UniProtKB:C0SP95;locus_tag=PMIHGEHA_01546;product=Copper transport protein YcnJ
VCMV01000015.1	Prodigal:002006	CDS	57332	57859	.	-	0	ID=PMIHGEHA_01547;inference=ab initio prediction:Prodigal:002006;locus_tag=PMIHGEHA_01547;product=hypothetical protein
VCMV01000015.1	Prodigal:002006	CDS	58467	59147	.	-	0	ID=PMIHGEHA_01548;inference=ab initio prediction:Prodigal:002006;locus_tag=PMIHGEHA_01548;product=hypothetical protein
VCMV01000015.1	Prodigal:002006	CDS	59144	60298	.	-	0	ID=PMIHGEHA_01549;inference=ab initio prediction:Prodigal:002006;locus_tag=PMIHGEHA_01549;product=hypothetical protein
VCMV01000015.1	Prodigal:002006	CDS	60261	60509	.	-	0	ID=PMIHGEHA_01550;inference=ab initio prediction:Prodigal:002006;locus_tag=PMIHGEHA_01550;product=hypothetical protein
VCMV01000015.1	Prodigal:002006	CDS	60509	60841	.	-	0	ID=PMIHGEHA_01551;inference=ab initio prediction:Prodigal:002006;locus_tag=PMIHGEHA_01551;product=hypothetical protein
VCMV01000015.1	Prodigal:002006	CDS	61214	61912	.	-	0	ID=PMIHGEHA_01552;db_xref=COG:COG0664;inference=ab initio prediction:Prodigal:002006,similar to AA sequence:UniProtKB:Q5SID7;locus_tag=PMIHGEHA_01552;product=Cyclic AMP receptor protein
VCMV01000015.1	Prodigal:002006	CDS	62574	63029	.	+	0	ID=PMIHGEHA_01553;Name=petE_1;gene=petE_1;inference=ab initio prediction:Prodigal:002006,protein motif:HAMAP:MF_00566;locus_tag=PMIHGEHA_01553;product=Plastocyanin
VCMV01000015.1	Prodigal:002006	CDS	63123	64313	.	+	0	ID=PMIHGEHA_01554;inference=ab initio prediction:Prodigal:002006;locus_tag=PMIHGEHA_01554;product=hypothetical protein
VCMV01000015.1	Prodigal:002006	CDS	64349	64516	.	-	0	ID=PMIHGEHA_01555;inference=ab initio prediction:Prodigal:002006;locus_tag=PMIHGEHA_01555;product=hypothetical protein
VCMV01000015.1	Prodigal:002006	CDS	64513	66783	.	-	0	ID=PMIHGEHA_01556;eC_number=7.2.2.8;Name=copA_2;db_xref=COG:COG2217;gene=copA_2;inference=ab initio prediction:Prodigal:002006,similar to AA sequence:UniProtKB:Q2FV64;locus_tag=PMIHGEHA_01556;product=Copper-exporting P-type ATPase
VCMV01000015.1	Prodigal:002006	CDS	66800	67585	.	-	0	ID=PMIHGEHA_01557;inference=ab initio prediction:Prodigal:002006;locus_tag=PMIHGEHA_01557;product=hypothetical protein
VCMV01000015.1	Prodigal:002006	CDS	67633	67827	.	-	0	ID=PMIHGEHA_01558;inference=ab initio prediction:Prodigal:002006;locus_tag=PMIHGEHA_01558;product=hypothetical protein
VCMV01000015.1	Prodigal:002006	CDS	67824	68705	.	-	0	ID=PMIHGEHA_01559;Name=fixP;db_xref=COG:COG2010;gene=fixP;inference=ab initio prediction:Prodigal:002006,similar to AA sequence:UniProtKB:Q03075;locus_tag=PMIHGEHA_01559;product=Cbb3-type cytochrome c oxidase subunit FixP
VCMV01000015.1	Prodigal:002006	CDS	68696	68866	.	-	0	ID=PMIHGEHA_01560;inference=ab initio prediction:Prodigal:002006;locus_tag=PMIHGEHA_01560;product=hypothetical protein
VCMV01000015.1	Prodigal:002006	CDS	68872	69603	.	-	0	ID=PMIHGEHA_01561;inference=ab initio prediction:Prodigal:002006;locus_tag=PMIHGEHA_01561;product=hypothetical protein
VCMV01000015.1	Prodigal:002006	CDS	69608	71263	.	-	0	ID=PMIHGEHA_01562;eC_number=1.9.3.1;Name=fixN;gene=fixN;inference=ab initio prediction:Prodigal:002006,similar to AA sequence:UniProtKB:Q05572;locus_tag=PMIHGEHA_01562;product=Cytochrome c oxidase subunit 1 %2C bacteroid
VCMV01000015.1	Prodigal:002006	CDS	71345	71848	.	-	0	ID=PMIHGEHA_01563;inference=ab initio prediction:Prodigal:002006;locus_tag=PMIHGEHA_01563;product=hypothetical protein
VCMV01000015.1	Prodigal:002006	CDS	71865	72551	.	-	0	ID=PMIHGEHA_01564;Name=fixK;db_xref=COG:COG0664;gene=fixK;inference=ab initio prediction:Prodigal:002006,similar to AA sequence:UniProtKB:P26488;locus_tag=PMIHGEHA_01564;product=Nitrogen fixation regulation protein FixK
VCMV01000015.1	Prodigal:002006	CDS	72860	73561	.	-	0	ID=PMIHGEHA_01565;inference=ab initio prediction:Prodigal:002006;locus_tag=PMIHGEHA_01565;product=hypothetical protein
VCMV01000015.1	Prodigal:002006	CDS	74020	74421	.	-	0	ID=PMIHGEHA_01566;Name=tmoT_1;gene=tmoT_1;inference=ab initio prediction:Prodigal:002006,similar to AA sequence:UniProtKB:Q8KR08;locus_tag=PMIHGEHA_01566;product=Response regulator protein TmoT
VCMV01000015.1	Prodigal:002006	CDS	74707	76230	.	+	0	ID=PMIHGEHA_01567;eC_number=2.7.-.-;Name=sasA_3;gene=sasA_3;inference=ab initio prediction:Prodigal:002006,protein motif:HAMAP:MF_01837;locus_tag=PMIHGEHA_01567;product=Adaptive-response sensory-kinase SasA
VCMV01000015.1	Prodigal:002006	CDS	76220	76855	.	+	0	ID=PMIHGEHA_01568;Name=fixJ;gene=fixJ;inference=ab initio prediction:Prodigal:002006,similar to AA sequence:UniProtKB:P10958;locus_tag=PMIHGEHA_01568;product=Transcriptional regulatory protein FixJ
VCMV01000015.1	Prodigal:002006	CDS	76986	78233	.	+	0	ID=PMIHGEHA_01569;inference=ab initio prediction:Prodigal:002006;locus_tag=PMIHGEHA_01569;product=hypothetical protein
VCMV01000015.1	Prodigal:002006	CDS	78137	78703	.	-	0	ID=PMIHGEHA_01570;inference=ab initio prediction:Prodigal:002006;locus_tag=PMIHGEHA_01570;product=hypothetical protein
VCMV01000015.1	Prodigal:002006	CDS	78857	79894	.	+	0	ID=PMIHGEHA_01571;inference=ab initio prediction:Prodigal:002006;locus_tag=PMIHGEHA_01571;product=hypothetical protein
VCMV01000015.1	Prodigal:002006	CDS	80032	80610	.	-	0	ID=PMIHGEHA_01572;eC_number=2.5.1.129;Name=bsdB;db_xref=COG:COG0163;gene=bsdB;inference=ab initio prediction:Prodigal:002006,similar to AA sequence:UniProtKB:P94404;locus_tag=PMIHGEHA_01572;product=putative UbiX-like flavin prenyltransferase
VCMV01000015.1	Prodigal:002006	CDS	80675	82180	.	-	0	ID=PMIHGEHA_01573;eC_number=4.1.1.98;Name=ubiD_2;db_xref=COG:COG0043;gene=ubiD_2;inference=ab initio prediction:Prodigal:002006,similar to AA sequence:UniProtKB:P0AAB4;locus_tag=PMIHGEHA_01573;product=3-octaprenyl-4-hydroxybenzoate carboxy-lyase
VCMV01000015.1	Prodigal:002006	CDS	82288	82404	.	-	0	ID=PMIHGEHA_01574;inference=ab initio prediction:Prodigal:002006;locus_tag=PMIHGEHA_01574;product=hypothetical protein
VCMV01000015.1	Prodigal:002006	CDS	82837	83814	.	+	0	ID=PMIHGEHA_01575;eC_number=3.4.-.-;Name=yhbU;db_xref=COG:COG0826;gene=yhbU;inference=ab initio prediction:Prodigal:002006,similar to AA sequence:UniProtKB:P45527;locus_tag=PMIHGEHA_01575;product=putative protease YhbU
VCMV01000015.1	Prodigal:002006	CDS	83834	84742	.	+	0	ID=PMIHGEHA_01576;inference=ab initio prediction:Prodigal:002006;locus_tag=PMIHGEHA_01576;product=hypothetical protein
VCMV01000015.1	Prodigal:002006	CDS	84848	85105	.	+	0	ID=PMIHGEHA_01577;inference=ab initio prediction:Prodigal:002006;locus_tag=PMIHGEHA_01577;product=hypothetical protein
VCMV01000015.1	Prodigal:002006	CDS	85618	86712	.	-	0	ID=PMIHGEHA_01578;inference=ab initio prediction:Prodigal:002006;locus_tag=PMIHGEHA_01578;product=hypothetical protein
VCMV01000015.1	Prodigal:002006	CDS	87239	87391	.	+	0	ID=PMIHGEHA_01579;inference=ab initio prediction:Prodigal:002006;locus_tag=PMIHGEHA_01579;product=hypothetical protein
VCMV01000015.1	Prodigal:002006	CDS	87450	88262	.	+	0	ID=PMIHGEHA_01580;eC_number=2.1.1.222;Name=COQ3_1;gene=COQ3_1;inference=ab initio prediction:Prodigal:002006,protein motif:HAMAP:MF_00472;locus_tag=PMIHGEHA_01580;product=Ubiquinone biosynthesis O-methyltransferase%2C mitochondrial
VCMV01000015.1	Prodigal:002006	CDS	88383	88757	.	-	0	ID=PMIHGEHA_01581;inference=ab initio prediction:Prodigal:002006;locus_tag=PMIHGEHA_01581;product=hypothetical protein
VCMV01000015.1	Prodigal:002006	CDS	88812	90200	.	-	0	ID=PMIHGEHA_01582;eC_number=1.4.3.-;Name=puuB_1;gene=puuB_1;inference=ab initio prediction:Prodigal:002006,similar to AA sequence:UniProtKB:P37906;locus_tag=PMIHGEHA_01582;product=Gamma-glutamylputrescine oxidoreductase
VCMV01000015.1	Prodigal:002006	CDS	90265	91140	.	-	0	ID=PMIHGEHA_01583;Name=ydcV_3;gene=ydcV_3;inference=ab initio prediction:Prodigal:002006,similar to AA sequence:UniProtKB:P0AFR9;locus_tag=PMIHGEHA_01583;product=Inner membrane ABC transporter permease protein YdcV
VCMV01000015.1	Prodigal:002006	CDS	91148	92017	.	-	0	ID=PMIHGEHA_01584;Name=potB_3;db_xref=COG:COG1176;gene=potB_3;inference=ab initio prediction:Prodigal:002006,similar to AA sequence:UniProtKB:P0AFK4;locus_tag=PMIHGEHA_01584;product=Spermidine/putrescine transport system permease protein PotB
VCMV01000015.1	Prodigal:002006	CDS	92022	93107	.	-	0	ID=PMIHGEHA_01585;eC_number=7.6.2.8;Name=btuD_11;gene=btuD_11;inference=ab initio prediction:Prodigal:002006,protein motif:HAMAP:MF_01005;locus_tag=PMIHGEHA_01585;product=Vitamin B12 import ATP-binding protein BtuD
VCMV01000015.1	Prodigal:002006	CDS	93171	94253	.	-	0	ID=PMIHGEHA_01586;inference=ab initio prediction:Prodigal:002006;locus_tag=PMIHGEHA_01586;product=hypothetical protein
VCMV01000015.1	Prodigal:002006	CDS	94507	95592	.	-	0	ID=PMIHGEHA_01587;Name=potF;db_xref=COG:COG0687;gene=potF;inference=ab initio prediction:Prodigal:002006,similar to AA sequence:UniProtKB:P31133;locus_tag=PMIHGEHA_01587;product=Putrescine-binding periplasmic protein
VCMV01000015.1	Prodigal:002006	CDS	95676	97175	.	-	0	ID=PMIHGEHA_01588;eC_number=1.2.1.8;Name=gbsA;db_xref=COG:COG1012;gene=gbsA;inference=ab initio prediction:Prodigal:002006,similar to AA sequence:UniProtKB:P71016;locus_tag=PMIHGEHA_01588;product=Betaine aldehyde dehydrogenase
VCMV01000015.1	Prodigal:002006	CDS	97177	98280	.	-	0	ID=PMIHGEHA_01589;eC_number=5.5.1.27;Name=gci_1;db_xref=COG:COG4948;gene=gci_1;inference=ab initio prediction:Prodigal:002006,similar to AA sequence:UniProtKB:A9CEQ8;locus_tag=PMIHGEHA_01589;product=D-galactarolactone cycloisomerase
VCMV01000015.1	Prodigal:002006	CDS	98507	100018	.	+	0	ID=PMIHGEHA_01590;Name=gabR;db_xref=COG:COG1167;gene=gabR;inference=ab initio prediction:Prodigal:002006,similar to AA sequence:UniProtKB:P94426;locus_tag=PMIHGEHA_01590;product=HTH-type transcriptional regulatory protein GabR
VCMV01000015.1	Prodigal:002006	CDS	100015	101676	.	-	0	ID=PMIHGEHA_01591;eC_number=1.1.99.-;Name=alkJ_2;gene=alkJ_2;inference=ab initio prediction:Prodigal:002006,similar to AA sequence:UniProtKB:Q00593;locus_tag=PMIHGEHA_01591;product=Alcohol dehydrogenase [acceptor]
VCMV01000015.1	Prodigal:002006	CDS	102399	102506	.	+	0	ID=PMIHGEHA_01592;inference=ab initio prediction:Prodigal:002006;locus_tag=PMIHGEHA_01592;product=hypothetical protein
VCMV01000015.1	Prodigal:002006	CDS	102527	103363	.	+	0	ID=PMIHGEHA_01593;inference=ab initio prediction:Prodigal:002006;locus_tag=PMIHGEHA_01593;product=hypothetical protein
VCMV01000015.1	Prodigal:002006	CDS	103390	103974	.	+	0	ID=PMIHGEHA_01594;inference=ab initio prediction:Prodigal:002006;locus_tag=PMIHGEHA_01594;product=hypothetical protein
VCMV01000015.1	Prodigal:002006	CDS	104216	104359	.	+	0	ID=PMIHGEHA_01595;inference=ab initio prediction:Prodigal:002006;locus_tag=PMIHGEHA_01595;product=hypothetical protein
VCMV01000015.1	Prodigal:002006	CDS	104951	105286	.	-	0	ID=PMIHGEHA_01596;inference=ab initio prediction:Prodigal:002006;locus_tag=PMIHGEHA_01596;product=hypothetical protein
VCMV01000016.1	Prodigal:002006	CDS	81	743	.	-	0	ID=PMIHGEHA_01597;Name=mcbR;db_xref=COG:COG1802;gene=mcbR;inference=ab initio prediction:Prodigal:002006,similar to AA sequence:UniProtKB:P76114;locus_tag=PMIHGEHA_01597;product=HTH-type transcriptional regulator McbR
VCMV01000016.1	Prodigal:002006	CDS	932	2290	.	+	0	ID=PMIHGEHA_01598;eC_number=2.6.1.48;Name=davT_1;db_xref=COG:COG0160;gene=davT_1;inference=ab initio prediction:Prodigal:002006,similar to AA sequence:UniProtKB:Q9I6M4;locus_tag=PMIHGEHA_01598;product=5-aminovalerate aminotransferase DavT
VCMV01000016.1	Prodigal:002006	CDS	2301	3281	.	+	0	ID=PMIHGEHA_01599;inference=ab initio prediction:Prodigal:002006;locus_tag=PMIHGEHA_01599;product=hypothetical protein
VCMV01000016.1	Prodigal:002006	CDS	3278	4051	.	+	0	ID=PMIHGEHA_01600;eC_number=4.2.1.17;Name=echA8_1;db_xref=COG:COG1024;gene=echA8_1;inference=ab initio prediction:Prodigal:002006,similar to AA sequence:UniProtKB:P9WNN9;locus_tag=PMIHGEHA_01600;product=putative enoyl-CoA hydratase echA8
VCMV01000016.1	Prodigal:002006	CDS	4175	5374	.	+	0	ID=PMIHGEHA_01601;eC_number=2.8.3.19;Name=uctC;gene=uctC;inference=ab initio prediction:Prodigal:002006,similar to AA sequence:UniProtKB:A9X6P9;locus_tag=PMIHGEHA_01601;product=Acetyl-CoA:oxalate CoA-transferase
VCMV01000016.1	Prodigal:002006	CDS	5463	6701	.	+	0	ID=PMIHGEHA_01602;inference=ab initio prediction:Prodigal:002006;locus_tag=PMIHGEHA_01602;product=hypothetical protein
VCMV01000016.1	Prodigal:002006	CDS	6716	7591	.	+	0	ID=PMIHGEHA_01603;Name=livH_5;db_xref=COG:COG0559;gene=livH_5;inference=ab initio prediction:Prodigal:002006,similar to AA sequence:UniProtKB:P0AEX7;locus_tag=PMIHGEHA_01603;product=High-affinity branched-chain amino acid transport system permease protein LivH
VCMV01000016.1	Prodigal:002006	CDS	7596	8489	.	+	0	ID=PMIHGEHA_01604;inference=ab initio prediction:Prodigal:002006;locus_tag=PMIHGEHA_01604;product=hypothetical protein
VCMV01000016.1	Prodigal:002006	CDS	8490	9251	.	+	0	ID=PMIHGEHA_01605;eC_number=3.6.3.-;Name=lptB_4;db_xref=COG:COG1137;gene=lptB_4;inference=ab initio prediction:Prodigal:002006,similar to AA sequence:UniProtKB:P45073;locus_tag=PMIHGEHA_01605;product=Lipopolysaccharide export system ATP-binding protein LptB
VCMV01000016.1	Prodigal:002006	CDS	9248	9988	.	+	0	ID=PMIHGEHA_01606;Name=livF_7;db_xref=COG:COG0410;gene=livF_7;inference=ab initio prediction:Prodigal:002006,similar to AA sequence:UniProtKB:P22731;locus_tag=PMIHGEHA_01606;product=High-affinity branched-chain amino acid transport ATP-binding protein LivF
VCMV01000016.1	Prodigal:002006	CDS	10004	11353	.	+	0	ID=PMIHGEHA_01607;eC_number=3.5.1.4;Name=amiD_2;db_xref=COG:COG0154;gene=amiD_2;inference=ab initio prediction:Prodigal:002006,similar to AA sequence:UniProtKB:P9WQ93;locus_tag=PMIHGEHA_01607;product=Putative amidase AmiD
VCMV01000016.1	Prodigal:002006	CDS	11416	12057	.	+	0	ID=PMIHGEHA_01608;Name=kstR2;gene=kstR2;inference=ab initio prediction:Prodigal:002006,similar to AA sequence:UniProtKB:A0R4Z6;locus_tag=PMIHGEHA_01608;product=HTH-type transcriptional repressor KstR2
VCMV01000016.1	Prodigal:002006	CDS	12027	12548	.	-	0	ID=PMIHGEHA_01609;Name=yrdA_2;db_xref=COG:COG0663;gene=yrdA_2;inference=ab initio prediction:Prodigal:002006,similar to AA sequence:UniProtKB:P0A9W9;locus_tag=PMIHGEHA_01609;product=Protein YrdA
VCMV01000016.1	Prodigal:002006	CDS	12588	13169	.	-	0	ID=PMIHGEHA_01610;Name=lutR_2;db_xref=COG:COG2186;gene=lutR_2;inference=ab initio prediction:Prodigal:002006,similar to AA sequence:UniProtKB:O07007;locus_tag=PMIHGEHA_01610;product=HTH-type transcriptional regulator LutR
VCMV01000016.1	Prodigal:002006	CDS	13505	15037	.	+	0	ID=PMIHGEHA_01611;eC_number=6.2.1.3;Name=lcfB_2;db_xref=COG:COG0318;gene=lcfB_2;inference=ab initio prediction:Prodigal:002006,similar to AA sequence:UniProtKB:O07610;locus_tag=PMIHGEHA_01611;product=Long-chain-fatty-acid--CoA ligase
VCMV01000016.1	Prodigal:002006	CDS	15082	15936	.	+	0	ID=PMIHGEHA_01612;Name=occT_3;gene=occT_3;inference=ab initio prediction:Prodigal:002006,similar to AA sequence:UniProtKB:P0A4F8;locus_tag=PMIHGEHA_01612;product=Octopine-binding periplasmic protein
VCMV01000016.1	Prodigal:002006	CDS	16093	17484	.	+	0	ID=PMIHGEHA_01613;eC_number=1.-.-.-;db_xref=COG:COG0277;inference=ab initio prediction:Prodigal:002006,similar to AA sequence:UniProtKB:P9WIT1;locus_tag=PMIHGEHA_01613;product=putative FAD-linked oxidoreductase
VCMV01000016.1	Prodigal:002006	CDS	17842	18516	.	+	0	ID=PMIHGEHA_01614;Name=rraA_2;gene=rraA_2;inference=ab initio prediction:Prodigal:002006,protein motif:HAMAP:MF_00471;locus_tag=PMIHGEHA_01614;product=Regulator of ribonuclease activity A
VCMV01000016.1	Prodigal:002006	CDS	18547	18870	.	+	0	ID=PMIHGEHA_01615;inference=ab initio prediction:Prodigal:002006;locus_tag=PMIHGEHA_01615;product=hypothetical protein
VCMV01000017.1	Prodigal:002006	CDS	541	1881	.	+	0	ID=PMIHGEHA_01616;eC_number=6.1.1.17;Name=gltX1;db_xref=COG:COG0008;gene=gltX1;inference=ab initio prediction:Prodigal:002006,similar to AA sequence:UniProtKB:Q9X172;locus_tag=PMIHGEHA_01616;product=Glutamate--tRNA ligase 1
VCMV01000017.1	Prodigal:002006	CDS	2030	3148	.	-	0	ID=PMIHGEHA_01617;inference=ab initio prediction:Prodigal:002006;locus_tag=PMIHGEHA_01617;product=hypothetical protein
VCMV01000017.1	Prodigal:002006	CDS	3417	3923	.	+	0	ID=PMIHGEHA_01618;inference=ab initio prediction:Prodigal:002006;locus_tag=PMIHGEHA_01618;product=hypothetical protein
VCMV01000017.1	Prodigal:002006	CDS	3927	4250	.	-	0	ID=PMIHGEHA_01619;inference=ab initio prediction:Prodigal:002006;locus_tag=PMIHGEHA_01619;product=hypothetical protein
VCMV01000017.1	Prodigal:002006	CDS	4541	6010	.	+	0	ID=PMIHGEHA_01620;eC_number=6.1.1.16;Name=cysS;db_xref=COG:COG0215;gene=cysS;inference=ab initio prediction:Prodigal:002006,similar to AA sequence:UniProtKB:P21888;locus_tag=PMIHGEHA_01620;product=Cysteine--tRNA ligase
VCMV01000017.1	Prodigal:002006	CDS	6165	6674	.	+	0	ID=PMIHGEHA_01621;eC_number=2.3.1.-;Name=yafP;db_xref=COG:COG0454;gene=yafP;inference=ab initio prediction:Prodigal:002006,similar to AA sequence:UniProtKB:Q47158;locus_tag=PMIHGEHA_01621;product=putative N-acetyltransferase YafP
VCMV01000017.1	Prodigal:002006	CDS	6671	8266	.	+	0	ID=PMIHGEHA_01622;eC_number=2.3.1.182;Name=cimA;db_xref=COG:COG0119;gene=cimA;inference=ab initio prediction:Prodigal:002006,similar to AA sequence:UniProtKB:Q74C76;locus_tag=PMIHGEHA_01622;product=(R)-citramalate synthase
VCMV01000017.1	Prodigal:002006	CDS	8286	9323	.	-	0	ID=PMIHGEHA_01623;Name=rhaS;gene=rhaS;inference=ab initio prediction:Prodigal:002006,protein motif:HAMAP:MF_01534;locus_tag=PMIHGEHA_01623;product=HTH-type transcriptional activator RhaS
VCMV01000017.1	Prodigal:002006	CDS	9559	10206	.	-	0	ID=PMIHGEHA_01624;inference=ab initio prediction:Prodigal:002006;locus_tag=PMIHGEHA_01624;product=hypothetical protein
VCMV01000017.1	Prodigal:002006	CDS	10288	11574	.	+	0	ID=PMIHGEHA_01625;inference=ab initio prediction:Prodigal:002006;locus_tag=PMIHGEHA_01625;product=hypothetical protein
VCMV01000017.1	Prodigal:002006	CDS	11650	13563	.	+	0	ID=PMIHGEHA_01626;Name=atm1;db_xref=COG:COG5265;gene=atm1;inference=ab initio prediction:Prodigal:002006,similar to AA sequence:UniProtKB:Q2G506;locus_tag=PMIHGEHA_01626;product=ATM1-type heavy metal exporter
VCMV01000017.1	Prodigal:002006	CDS	13647	14348	.	+	0	ID=PMIHGEHA_01627;eC_number=4.1.1.65;Name=psd;db_xref=COG:COG0688;gene=psd;inference=ab initio prediction:Prodigal:002006,similar to AA sequence:UniProtKB:P9WHQ5;locus_tag=PMIHGEHA_01627;product=Phosphatidylserine decarboxylase proenzyme
VCMV01000017.1	Prodigal:002006	CDS	14409	15257	.	+	0	ID=PMIHGEHA_01628;inference=ab initio prediction:Prodigal:002006;locus_tag=PMIHGEHA_01628;product=hypothetical protein
VCMV01000017.1	Prodigal:002006	CDS	15300	15986	.	+	0	ID=PMIHGEHA_01629;eC_number=3.6.1.9;Name=yhdE;db_xref=COG:COG0424;gene=yhdE;inference=ab initio prediction:Prodigal:002006,similar to AA sequence:UniProtKB:P25536;locus_tag=PMIHGEHA_01629;product=dTTP/UTP pyrophosphatase
VCMV01000017.1	Prodigal:002006	CDS	16006	16218	.	+	0	ID=PMIHGEHA_01630;Name=yacG;gene=yacG;inference=ab initio prediction:Prodigal:002006,protein motif:HAMAP:MF_00649;locus_tag=PMIHGEHA_01630;product=DNA gyrase inhibitor YacG
VCMV01000017.1	Aragorn:001002	tRNA	16323	16398	.	+	.	ID=PMIHGEHA_01631;inference=COORDINATES:profile:Aragorn:001002;locus_tag=PMIHGEHA_01631;product=tRNA-Phe(gaa)
VCMV01000017.1	Prodigal:002006	CDS	16679	16867	.	+	0	ID=PMIHGEHA_01632;inference=ab initio prediction:Prodigal:002006;locus_tag=PMIHGEHA_01632;product=hypothetical protein
VCMV01000017.1	Prodigal:002006	CDS	16851	17537	.	+	0	ID=PMIHGEHA_01633;inference=ab initio prediction:Prodigal:002006;locus_tag=PMIHGEHA_01633;product=hypothetical protein
VCMV01000017.1	Prodigal:002006	CDS	17681	18127	.	-	0	ID=PMIHGEHA_01634;inference=ab initio prediction:Prodigal:002006;locus_tag=PMIHGEHA_01634;product=hypothetical protein
VCMV01000017.1	Prodigal:002006	CDS	18199	18327	.	+	0	ID=PMIHGEHA_01635;inference=ab initio prediction:Prodigal:002006;locus_tag=PMIHGEHA_01635;product=hypothetical protein
VCMV01000017.1	Prodigal:002006	CDS	18365	19108	.	-	0	ID=PMIHGEHA_01636;inference=ab initio prediction:Prodigal:002006;locus_tag=PMIHGEHA_01636;product=hypothetical protein
VCMV01000017.1	Prodigal:002006	CDS	19324	19812	.	-	0	ID=PMIHGEHA_01637;Name=hmrR_1;gene=hmrR_1;inference=ab initio prediction:Prodigal:002006,similar to AA sequence:UniProtKB:Q9X5X4;locus_tag=PMIHGEHA_01637;product=HTH-type transcriptional regulator HmrR
VCMV01000017.1	Prodigal:002006	CDS	19809	22304	.	-	0	ID=PMIHGEHA_01638;eC_number=7.2.2.9;Name=actP_1;gene=actP_1;inference=ab initio prediction:Prodigal:002006,similar to AA sequence:UniProtKB:Q9X5X3;locus_tag=PMIHGEHA_01638;product=Copper-transporting P-type ATPase
VCMV01000017.1	Prodigal:002006	CDS	22610	23425	.	+	0	ID=PMIHGEHA_01639;inference=ab initio prediction:Prodigal:002006;locus_tag=PMIHGEHA_01639;product=hypothetical protein
VCMV01000017.1	Prodigal:002006	CDS	23500	24114	.	+	0	ID=PMIHGEHA_01640;eC_number=2.5.1.18;Name=gstB_2;db_xref=COG:COG0625;gene=gstB_2;inference=ab initio prediction:Prodigal:002006,similar to AA sequence:UniProtKB:P15214;locus_tag=PMIHGEHA_01640;product=Glutathione S-transferase GST-6.0
VCMV01000017.1	Prodigal:002006	CDS	24307	25092	.	+	0	ID=PMIHGEHA_01641;inference=ab initio prediction:Prodigal:002006;locus_tag=PMIHGEHA_01641;product=hypothetical protein
VCMV01000017.1	Prodigal:002006	CDS	25146	25499	.	-	0	ID=PMIHGEHA_01642;eC_number=3.5.99.10;Name=yabJ_3;db_xref=COG:COG0251;gene=yabJ_3;inference=ab initio prediction:Prodigal:002006,similar to AA sequence:UniProtKB:P37552;locus_tag=PMIHGEHA_01642;product=2-iminobutanoate/2-iminopropanoate deaminase
VCMV01000017.1	Prodigal:002006	CDS	25537	25950	.	-	0	ID=PMIHGEHA_01643;Name=rnk_1;db_xref=COG:COG0782;gene=rnk_1;inference=ab initio prediction:Prodigal:002006,similar to AA sequence:UniProtKB:P0AFW4;locus_tag=PMIHGEHA_01643;product=Regulator of nucleoside diphosphate kinase
VCMV01000017.1	Aragorn:001002	tRNA	26372	26462	.	+	.	ID=PMIHGEHA_01644;inference=COORDINATES:profile:Aragorn:001002;locus_tag=PMIHGEHA_01644;product=tRNA-Ser(gct)
VCMV01000017.1	Prodigal:002006	CDS	27171	27836	.	+	0	ID=PMIHGEHA_01645;inference=ab initio prediction:Prodigal:002006;locus_tag=PMIHGEHA_01645;product=hypothetical protein
VCMV01000017.1	Prodigal:002006	CDS	28181	29554	.	+	0	ID=PMIHGEHA_01646;inference=ab initio prediction:Prodigal:002006;locus_tag=PMIHGEHA_01646;product=hypothetical protein
VCMV01000017.1	Prodigal:002006	CDS	29789	31156	.	+	0	ID=PMIHGEHA_01647;inference=ab initio prediction:Prodigal:002006;locus_tag=PMIHGEHA_01647;product=hypothetical protein
VCMV01000017.1	Prodigal:002006	CDS	31369	31806	.	+	0	ID=PMIHGEHA_01648;Name=yqaA_1;db_xref=COG:COG1238;gene=yqaA_1;inference=ab initio prediction:Prodigal:002006,similar to AA sequence:UniProtKB:P0ADR0;locus_tag=PMIHGEHA_01648;product=Inner membrane protein YqaA
VCMV01000017.1	Prodigal:002006	CDS	31929	32849	.	-	0	ID=PMIHGEHA_01649;inference=ab initio prediction:Prodigal:002006;locus_tag=PMIHGEHA_01649;product=hypothetical protein
VCMV01000017.1	Prodigal:002006	CDS	33007	33972	.	-	0	ID=PMIHGEHA_01650;inference=ab initio prediction:Prodigal:002006,similar to AA sequence:UniProtKB:B3EWP1;locus_tag=PMIHGEHA_01650;note=UPF0065 protein in clcB-clcD intergenic region;product=hypothetical protein
VCMV01000017.1	Prodigal:002006	CDS	34024	36705	.	-	0	ID=PMIHGEHA_01651;eC_number=4.2.1.3;Name=acn;db_xref=COG:COG1048;gene=acn;inference=ab initio prediction:Prodigal:002006,similar to AA sequence:UniProtKB:P37032;locus_tag=PMIHGEHA_01651;product=Aconitate hydratase A
VCMV01000017.1	Prodigal:002006	CDS	36967	37554	.	+	0	ID=PMIHGEHA_01652;inference=ab initio prediction:Prodigal:002006;locus_tag=PMIHGEHA_01652;product=hypothetical protein
VCMV01000017.1	Prodigal:002006	CDS	37675	38853	.	-	0	ID=PMIHGEHA_01653;eC_number=5.5.1.27;Name=gci_2;db_xref=COG:COG4948;gene=gci_2;inference=ab initio prediction:Prodigal:002006,similar to AA sequence:UniProtKB:A9CEQ8;locus_tag=PMIHGEHA_01653;product=D-galactarolactone cycloisomerase
VCMV01000017.1	Prodigal:002006	CDS	38898	39695	.	-	0	ID=PMIHGEHA_01654;inference=ab initio prediction:Prodigal:002006;locus_tag=PMIHGEHA_01654;product=hypothetical protein
VCMV01000017.1	Prodigal:002006	CDS	39828	40868	.	+	0	ID=PMIHGEHA_01655;eC_number=3.5.1.125;Name=doeB_2;db_xref=COG:COG3608;gene=doeB_2;inference=ab initio prediction:Prodigal:002006,similar to AA sequence:UniProtKB:E1V7W0;locus_tag=PMIHGEHA_01655;product=N-alpha-acetyl-L-2%2C4-diaminobutyric acid deacetylase
VCMV01000017.1	Prodigal:002006	CDS	40985	42526	.	+	0	ID=PMIHGEHA_01656;Name=sgrR_2;gene=sgrR_2;inference=ab initio prediction:Prodigal:002006,protein motif:HAMAP:MF_01449;locus_tag=PMIHGEHA_01656;product=HTH-type transcriptional regulator SgrR
VCMV01000017.1	Prodigal:002006	CDS	42581	43525	.	+	0	ID=PMIHGEHA_01657;Name=gsiC_7;db_xref=COG:COG0601;gene=gsiC_7;inference=ab initio prediction:Prodigal:002006,similar to AA sequence:UniProtKB:P75798;locus_tag=PMIHGEHA_01657;product=Glutathione transport system permease protein GsiC
VCMV01000017.1	Prodigal:002006	CDS	43522	44394	.	+	0	ID=PMIHGEHA_01658;Name=gsiD_4;db_xref=COG:COG1173;gene=gsiD_4;inference=ab initio prediction:Prodigal:002006,similar to AA sequence:UniProtKB:P75799;locus_tag=PMIHGEHA_01658;product=Glutathione transport system permease protein GsiD
VCMV01000017.1	Prodigal:002006	CDS	44396	45397	.	+	0	ID=PMIHGEHA_01659;Name=oppD_10;db_xref=COG:COG0444;gene=oppD_10;inference=ab initio prediction:Prodigal:002006,similar to AA sequence:UniProtKB:P76027;locus_tag=PMIHGEHA_01659;product=Oligopeptide transport ATP-binding protein OppD
VCMV01000017.1	Prodigal:002006	CDS	45394	46398	.	+	0	ID=PMIHGEHA_01660;eC_number=7.6.2.8;Name=btuD_12;gene=btuD_12;inference=ab initio prediction:Prodigal:002006,protein motif:HAMAP:MF_01005;locus_tag=PMIHGEHA_01660;product=Vitamin B12 import ATP-binding protein BtuD
VCMV01000017.1	Prodigal:002006	CDS	46414	47925	.	+	0	ID=PMIHGEHA_01661;inference=ab initio prediction:Prodigal:002006;locus_tag=PMIHGEHA_01661;product=hypothetical protein
VCMV01000017.1	Prodigal:002006	CDS	47931	49109	.	+	0	ID=PMIHGEHA_01662;eC_number=4.2.1.113;Name=menC;gene=menC;inference=ab initio prediction:Prodigal:002006,protein motif:HAMAP:MF_01933;locus_tag=PMIHGEHA_01662;product=o-succinylbenzoate synthase
VCMV01000017.1	Prodigal:002006	CDS	50051	50563	.	+	0	ID=PMIHGEHA_01663;inference=ab initio prediction:Prodigal:002006;locus_tag=PMIHGEHA_01663;product=hypothetical protein
VCMV01000017.1	Prodigal:002006	CDS	50638	51348	.	-	0	ID=PMIHGEHA_01664;Name=djlA_2;gene=djlA_2;inference=ab initio prediction:Prodigal:002006,protein motif:HAMAP:MF_01153;locus_tag=PMIHGEHA_01664;product=Co-chaperone protein DjlA
VCMV01000017.1	Prodigal:002006	CDS	51353	52066	.	-	0	ID=PMIHGEHA_01665;inference=ab initio prediction:Prodigal:002006;locus_tag=PMIHGEHA_01665;product=hypothetical protein
VCMV01000017.1	Prodigal:002006	CDS	52396	52968	.	+	0	ID=PMIHGEHA_01666;inference=ab initio prediction:Prodigal:002006;locus_tag=PMIHGEHA_01666;product=hypothetical protein
VCMV01000017.1	Prodigal:002006	CDS	53006	53800	.	-	0	ID=PMIHGEHA_01667;inference=ab initio prediction:Prodigal:002006;locus_tag=PMIHGEHA_01667;product=hypothetical protein
VCMV01000017.1	Prodigal:002006	CDS	54325	57291	.	+	0	ID=PMIHGEHA_01668;inference=ab initio prediction:Prodigal:002006;locus_tag=PMIHGEHA_01668;product=hypothetical protein
VCMV01000018.1	Prodigal:002006	CDS	363	1025	.	+	0	ID=PMIHGEHA_01669;inference=ab initio prediction:Prodigal:002006;locus_tag=PMIHGEHA_01669;product=hypothetical protein
VCMV01000018.1	Prodigal:002006	CDS	1042	1707	.	-	0	ID=PMIHGEHA_01670;eC_number=2.8.3.5;Name=scoB;db_xref=COG:COG2057;gene=scoB;inference=ab initio prediction:Prodigal:002006,similar to AA sequence:UniProtKB:P42316;locus_tag=PMIHGEHA_01670;product=putative succinyl-CoA:3-ketoacid coenzyme A transferase subunit B
VCMV01000018.1	Prodigal:002006	CDS	1707	2444	.	-	0	ID=PMIHGEHA_01671;eC_number=2.8.3.5;Name=scoA;db_xref=COG:COG1788;gene=scoA;inference=ab initio prediction:Prodigal:002006,similar to AA sequence:UniProtKB:P42315;locus_tag=PMIHGEHA_01671;product=putative succinyl-CoA:3-ketoacid coenzyme A transferase subunit A
VCMV01000018.1	Prodigal:002006	CDS	2657	4468	.	+	0	ID=PMIHGEHA_01672;inference=ab initio prediction:Prodigal:002006;locus_tag=PMIHGEHA_01672;product=hypothetical protein
VCMV01000018.1	Prodigal:002006	CDS	4462	5268	.	-	0	ID=PMIHGEHA_01673;Name=ydcV_4;gene=ydcV_4;inference=ab initio prediction:Prodigal:002006,similar to AA sequence:UniProtKB:P0AFR9;locus_tag=PMIHGEHA_01673;product=Inner membrane ABC transporter permease protein YdcV
VCMV01000018.1	Prodigal:002006	CDS	5265	6170	.	-	0	ID=PMIHGEHA_01674;Name=potH;db_xref=COG:COG1176;gene=potH;inference=ab initio prediction:Prodigal:002006,similar to AA sequence:UniProtKB:P31135;locus_tag=PMIHGEHA_01674;product=Putrescine transport system permease protein PotH
VCMV01000018.1	Prodigal:002006	CDS	6174	7313	.	-	0	ID=PMIHGEHA_01675;eC_number=7.6.2.11;Name=potA_3;db_xref=COG:COG3842;gene=potA_3;inference=ab initio prediction:Prodigal:002006,similar to AA sequence:UniProtKB:P69874;locus_tag=PMIHGEHA_01675;product=Spermidine/putrescine import ATP-binding protein PotA
VCMV01000018.1	Prodigal:002006	CDS	7461	9056	.	-	0	ID=PMIHGEHA_01676;Name=emrB_2;gene=emrB_2;inference=ab initio prediction:Prodigal:002006,similar to AA sequence:UniProtKB:P0DPR7;locus_tag=PMIHGEHA_01676;product=Colistin resistance protein EmrB
VCMV01000018.1	Prodigal:002006	CDS	9068	10270	.	-	0	ID=PMIHGEHA_01677;Name=emrA_2;gene=emrA_2;inference=ab initio prediction:Prodigal:002006,similar to AA sequence:UniProtKB:P0DPR6;locus_tag=PMIHGEHA_01677;product=Colistin resistance protein EmrA
VCMV01000018.1	Prodigal:002006	CDS	10397	11059	.	+	0	ID=PMIHGEHA_01678;Name=betI_2;gene=betI_2;inference=ab initio prediction:Prodigal:002006,protein motif:HAMAP:MF_00768;locus_tag=PMIHGEHA_01678;product=HTH-type transcriptional regulator BetI
VCMV01000018.1	Prodigal:002006	CDS	11087	11773	.	-	0	ID=PMIHGEHA_01679;inference=ab initio prediction:Prodigal:002006;locus_tag=PMIHGEHA_01679;product=hypothetical protein
VCMV01000018.1	Prodigal:002006	CDS	11942	13306	.	-	0	ID=PMIHGEHA_01680;eC_number=1.1.1.136;Name=wbpA;db_xref=COG:COG0677;gene=wbpA;inference=ab initio prediction:Prodigal:002006,similar to AA sequence:UniProtKB:G3XD94;locus_tag=PMIHGEHA_01680;product=UDP-N-acetyl-D-glucosamine 6-dehydrogenase
VCMV01000018.1	Prodigal:002006	CDS	13361	15238	.	+	0	ID=PMIHGEHA_01681;Name=yheS_2;db_xref=COG:COG0488;gene=yheS_2;inference=ab initio prediction:Prodigal:002006,similar to AA sequence:UniProtKB:P63389;locus_tag=PMIHGEHA_01681;product=putative ABC transporter ATP-binding protein YheS
VCMV01000018.1	Prodigal:002006	CDS	15242	15616	.	-	0	ID=PMIHGEHA_01682;inference=ab initio prediction:Prodigal:002006;locus_tag=PMIHGEHA_01682;product=hypothetical protein
VCMV01000018.1	Prodigal:002006	CDS	15623	17173	.	-	0	ID=PMIHGEHA_01683;inference=ab initio prediction:Prodigal:002006;locus_tag=PMIHGEHA_01683;product=hypothetical protein
VCMV01000018.1	Prodigal:002006	CDS	17242	17694	.	-	0	ID=PMIHGEHA_01684;inference=ab initio prediction:Prodigal:002006;locus_tag=PMIHGEHA_01684;product=hypothetical protein
VCMV01000018.1	Prodigal:002006	CDS	17758	19248	.	-	0	ID=PMIHGEHA_01685;eC_number=3.4.11.1;Name=pepA_2;db_xref=COG:COG0260;gene=pepA_2;inference=ab initio prediction:Prodigal:002006,similar to AA sequence:UniProtKB:O86436;locus_tag=PMIHGEHA_01685;product=Cytosol aminopeptidase
VCMV01000018.1	Prodigal:002006	CDS	19438	20598	.	+	0	ID=PMIHGEHA_01686;inference=ab initio prediction:Prodigal:002006;locus_tag=PMIHGEHA_01686;product=hypothetical protein
VCMV01000018.1	Prodigal:002006	CDS	20601	21686	.	+	0	ID=PMIHGEHA_01687;Name=lptG;db_xref=COG:COG0795;gene=lptG;inference=ab initio prediction:Prodigal:002006,similar to AA sequence:UniProtKB:P0ADC6;locus_tag=PMIHGEHA_01687;product=Lipopolysaccharide export system permease protein LptG
VCMV01000018.1	Prodigal:002006	CDS	21686	24268	.	+	0	ID=PMIHGEHA_01688;Name=lptD;gene=lptD;inference=ab initio prediction:Prodigal:002006,protein motif:HAMAP:MF_01411;locus_tag=PMIHGEHA_01688;product=LPS-assembly protein LptD
VCMV01000018.1	Prodigal:002006	CDS	24268	25287	.	+	0	ID=PMIHGEHA_01689;eC_number=1.1.1.262;Name=pdxA;db_xref=COG:COG1995;gene=pdxA;inference=ab initio prediction:Prodigal:002006,similar to AA sequence:UniProtKB:P58719;locus_tag=PMIHGEHA_01689;product=4-hydroxythreonine-4-phosphate dehydrogenase
VCMV01000018.1	Prodigal:002006	CDS	25284	26138	.	+	0	ID=PMIHGEHA_01690;eC_number=2.1.1.182;Name=rsmA;gene=rsmA;inference=ab initio prediction:Prodigal:002006,similar to AA sequence:UniProtKB:Q1RK29;locus_tag=PMIHGEHA_01690;product=Ribosomal RNA small subunit methyltransferase A
VCMV01000018.1	Prodigal:002006	CDS	26147	26788	.	-	0	ID=PMIHGEHA_01691;eC_number=2.7.4.8;Name=gmk;db_xref=COG:COG0194;gene=gmk;inference=ab initio prediction:Prodigal:002006,similar to AA sequence:UniProtKB:P60546;locus_tag=PMIHGEHA_01691;product=Guanylate kinase
VCMV01000018.1	Prodigal:002006	CDS	26800	27687	.	-	0	ID=PMIHGEHA_01692;inference=ab initio prediction:Prodigal:002006,similar to AA sequence:UniProtKB:P44726;locus_tag=PMIHGEHA_01692;note=UPF0701 protein HI_0467;product=hypothetical protein
VCMV01000018.1	Prodigal:002006	CDS	27793	29136	.	-	0	ID=PMIHGEHA_01693;eC_number=4.2.2.-;Name=mltG;gene=mltG;inference=ab initio prediction:Prodigal:002006,protein motif:HAMAP:MF_02065;locus_tag=PMIHGEHA_01693;product=Endolytic murein transglycosylase
VCMV01000018.1	Prodigal:002006	CDS	29230	29778	.	-	0	ID=PMIHGEHA_01694;eC_number=2.3.1.179;Name=fabF_1;db_xref=COG:COG0304;gene=fabF_1;inference=ab initio prediction:Prodigal:002006,similar to AA sequence:UniProtKB:O34340;locus_tag=PMIHGEHA_01694;product=3-oxoacyl-[acyl-carrier-protein] synthase 2
VCMV01000019.1	Prodigal:002006	CDS	68	2080	.	-	0	ID=PMIHGEHA_01695;eC_number=6.1.1.3;Name=thrS;db_xref=COG:COG0441;gene=thrS;inference=ab initio prediction:Prodigal:002006,similar to AA sequence:UniProtKB:P0A8M3;locus_tag=PMIHGEHA_01695;product=Threonine--tRNA ligase
VCMV01000019.1	Prodigal:002006	CDS	2161	2490	.	-	0	ID=PMIHGEHA_01696;Name=yidD;gene=yidD;inference=ab initio prediction:Prodigal:002006,protein motif:HAMAP:MF_00386;locus_tag=PMIHGEHA_01696;product=Putative membrane protein insertion efficiency factor
VCMV01000019.1	Prodigal:002006	CDS	2490	2927	.	-	0	ID=PMIHGEHA_01697;inference=ab initio prediction:Prodigal:002006;locus_tag=PMIHGEHA_01697;product=hypothetical protein
VCMV01000019.1	Prodigal:002006	CDS	3064	3474	.	+	0	ID=PMIHGEHA_01698;eC_number=3.5.4.19;Name=hisI;gene=hisI;inference=ab initio prediction:Prodigal:002006,protein motif:HAMAP:MF_01021;locus_tag=PMIHGEHA_01698;product=Phosphoribosyl-AMP cyclohydrolase
VCMV01000019.1	Prodigal:002006	CDS	3544	4548	.	+	0	ID=PMIHGEHA_01699;db_xref=COG:COG1752;inference=ab initio prediction:Prodigal:002006,similar to AA sequence:UniProtKB:P9WIY9;locus_tag=PMIHGEHA_01699;product=putative NTE family protein
VCMV01000019.1	Prodigal:002006	CDS	4838	5269	.	-	0	ID=PMIHGEHA_01700;eC_number=2.7.7.-;db_xref=COG:COG0517;inference=ab initio prediction:Prodigal:002006,similar to AA sequence:UniProtKB:Q74CU0;locus_tag=PMIHGEHA_01700;product=A-adding tRNA nucleotidyltransferase
VCMV01000019.1	Prodigal:002006	CDS	5358	6242	.	-	0	ID=PMIHGEHA_01701;eC_number=3.4.21.105;Name=glpG;gene=glpG;inference=ab initio prediction:Prodigal:002006,protein motif:HAMAP:MF_01594;locus_tag=PMIHGEHA_01701;product=Rhomboid protease GlpG
VCMV01000019.1	Prodigal:002006	CDS	6496	7191	.	+	0	ID=PMIHGEHA_01702;inference=ab initio prediction:Prodigal:002006;locus_tag=PMIHGEHA_01702;product=hypothetical protein
VCMV01000019.1	Prodigal:002006	CDS	7222	7752	.	-	0	ID=PMIHGEHA_01703;Name=yrdA_3;db_xref=COG:COG0663;gene=yrdA_3;inference=ab initio prediction:Prodigal:002006,similar to AA sequence:UniProtKB:P0A9W9;locus_tag=PMIHGEHA_01703;product=Protein YrdA
VCMV01000019.1	Prodigal:002006	CDS	7763	7966	.	-	0	ID=PMIHGEHA_01704;inference=ab initio prediction:Prodigal:002006;locus_tag=PMIHGEHA_01704;product=hypothetical protein
VCMV01000019.1	Prodigal:002006	CDS	8066	8896	.	-	0	ID=PMIHGEHA_01705;eC_number=2.3.1.30;Name=cysE;db_xref=COG:COG1045;gene=cysE;inference=ab initio prediction:Prodigal:002006,similar to AA sequence:UniProtKB:P29847;locus_tag=PMIHGEHA_01705;product=Serine acetyltransferase
VCMV01000019.1	Prodigal:002006	CDS	8990	9790	.	+	0	ID=PMIHGEHA_01706;eC_number=4.2.1.150;Name=crt_1;db_xref=COG:COG1024;gene=crt_1;inference=ab initio prediction:Prodigal:002006,similar to AA sequence:UniProtKB:P52046;locus_tag=PMIHGEHA_01706;product=Short-chain-enoyl-CoA hydratase
VCMV01000019.1	Prodigal:002006	CDS	9777	10298	.	-	0	ID=PMIHGEHA_01707;inference=ab initio prediction:Prodigal:002006;locus_tag=PMIHGEHA_01707;product=hypothetical protein
VCMV01000019.1	Prodigal:002006	CDS	10456	11220	.	-	0	ID=PMIHGEHA_01708;eC_number=3.1.1.95;Name=rdmC_2;gene=rdmC_2;inference=ab initio prediction:Prodigal:002006,similar to AA sequence:UniProtKB:Q54528;locus_tag=PMIHGEHA_01708;product=Aclacinomycin methylesterase RdmC
VCMV01000019.1	Prodigal:002006	CDS	11385	11645	.	+	0	ID=PMIHGEHA_01709;inference=ab initio prediction:Prodigal:002006;locus_tag=PMIHGEHA_01709;product=hypothetical protein
VCMV01000019.1	Prodigal:002006	CDS	11647	12834	.	+	0	ID=PMIHGEHA_01710;eC_number=1.14.13.24;Name=nagX;db_xref=COG:COG0654;gene=nagX;inference=ab initio prediction:Prodigal:002006,similar to AA sequence:UniProtKB:Q3S4B7;locus_tag=PMIHGEHA_01710;product=3-hydroxybenzoate 6-hydroxylase
VCMV01000019.1	Aragorn:001002	tRNA	13040	13124	.	+	.	ID=PMIHGEHA_01711;inference=COORDINATES:profile:Aragorn:001002;locus_tag=PMIHGEHA_01711;product=tRNA-Leu(taa)
VCMV01000019.1	Prodigal:002006	CDS	13261	14547	.	-	0	ID=PMIHGEHA_01712;Name=omp2b;gene=omp2b;inference=ab initio prediction:Prodigal:002006,similar to AA sequence:UniProtKB:Q44619;locus_tag=PMIHGEHA_01712;product=Porin Omp2b
VCMV01000019.1	Prodigal:002006	CDS	14800	15093	.	-	0	ID=PMIHGEHA_01713;inference=ab initio prediction:Prodigal:002006;locus_tag=PMIHGEHA_01713;product=hypothetical protein
VCMV01000019.1	Prodigal:002006	CDS	15196	16752	.	-	0	ID=PMIHGEHA_01714;Name=aas;db_xref=COG:COG0204;gene=aas;inference=ab initio prediction:Prodigal:002006,similar to AA sequence:UniProtKB:P31119;locus_tag=PMIHGEHA_01714;product=Bifunctional protein Aas
VCMV01000019.1	Prodigal:002006	CDS	16806	17312	.	-	0	ID=PMIHGEHA_01715;eC_number=2.4.2.22;Name=gpt;db_xref=COG:COG0503;gene=gpt;inference=ab initio prediction:Prodigal:002006,similar to AA sequence:UniProtKB:Q8ZC05;locus_tag=PMIHGEHA_01715;product=Xanthine phosphoribosyltransferase
VCMV01000019.1	Prodigal:002006	CDS	17349	18095	.	-	0	ID=PMIHGEHA_01716;Name=cinA;gene=cinA;inference=ab initio prediction:Prodigal:002006,protein motif:HAMAP:MF_00226_A;locus_tag=PMIHGEHA_01716;product=Putative competence-damage inducible protein
VCMV01000019.1	Prodigal:002006	CDS	18278	18949	.	+	0	ID=PMIHGEHA_01717;eC_number=5.1.3.1;Name=rpe;gene=rpe;inference=ab initio prediction:Prodigal:002006,similar to AA sequence:UniProtKB:P74061;locus_tag=PMIHGEHA_01717;product=Ribulose-phosphate 3-epimerase
VCMV01000019.1	Prodigal:002006	CDS	19009	20316	.	+	0	ID=PMIHGEHA_01718;eC_number=4.3.2.2;Name=purB;db_xref=COG:COG0015;gene=purB;inference=ab initio prediction:Prodigal:002006,similar to AA sequence:UniProtKB:P12047;locus_tag=PMIHGEHA_01718;product=Adenylosuccinate lyase
VCMV01000019.1	Prodigal:002006	CDS	20394	21644	.	+	0	ID=PMIHGEHA_01719;eC_number=2.1.1.222;Name=COQ3_2;gene=COQ3_2;inference=ab initio prediction:Prodigal:002006,protein motif:HAMAP:MF_00472;locus_tag=PMIHGEHA_01719;product=Ubiquinone biosynthesis O-methyltransferase%2C mitochondrial
VCMV01000019.1	Prodigal:002006	CDS	21692	22246	.	+	0	ID=PMIHGEHA_01720;inference=ab initio prediction:Prodigal:002006;locus_tag=PMIHGEHA_01720;product=hypothetical protein
VCMV01000019.1	Prodigal:002006	CDS	22360	22902	.	+	0	ID=PMIHGEHA_01721;inference=ab initio prediction:Prodigal:002006;locus_tag=PMIHGEHA_01721;product=hypothetical protein
VCMV01000019.1	Prodigal:002006	CDS	23400	24017	.	-	0	ID=PMIHGEHA_01722;Name=rpsD;db_xref=COG:COG0522;gene=rpsD;inference=ab initio prediction:Prodigal:002006,similar to AA sequence:UniProtKB:Q6N9G0;locus_tag=PMIHGEHA_01722;product=30S ribosomal protein S4
VCMV01000019.1	Prodigal:002006	CDS	24352	25224	.	-	0	ID=PMIHGEHA_01723;eC_number=5.1.1.3;Name=murI;db_xref=COG:COG0796;gene=murI;inference=ab initio prediction:Prodigal:002006,similar to AA sequence:UniProtKB:P22634;locus_tag=PMIHGEHA_01723;product=Glutamate racemase
VCMV01000019.1	Prodigal:002006	CDS	25256	26452	.	-	0	ID=PMIHGEHA_01724;inference=ab initio prediction:Prodigal:002006;locus_tag=PMIHGEHA_01724;product=hypothetical protein
VCMV01000019.1	Prodigal:002006	CDS	26515	27246	.	-	0	ID=PMIHGEHA_01725;eC_number=2.1.1.-;Name=trmJ;gene=trmJ;inference=ab initio prediction:Prodigal:002006,similar to AA sequence:UniProtKB:A0A0H2ZF87;locus_tag=PMIHGEHA_01725;product=tRNA (cytidine/uridine/adenosine-2'-O-)-methyltransferase TrmJ
VCMV01000019.1	Prodigal:002006	CDS	27405	27692	.	-	0	ID=PMIHGEHA_01726;inference=ab initio prediction:Prodigal:002006;locus_tag=PMIHGEHA_01726;product=hypothetical protein
VCMV01000019.1	Prodigal:002006	CDS	27950	28162	.	+	0	ID=PMIHGEHA_01727;inference=ab initio prediction:Prodigal:002006;locus_tag=PMIHGEHA_01727;product=hypothetical protein
VCMV01000019.1	Prodigal:002006	CDS	28313	29527	.	+	0	ID=PMIHGEHA_01728;eC_number=1.1.1.42;Name=icd;db_xref=COG:COG0538;gene=icd;inference=ab initio prediction:Prodigal:002006,similar to AA sequence:UniProtKB:P9WKL1;locus_tag=PMIHGEHA_01728;product=Isocitrate dehydrogenase [NADP]
VCMV01000019.1	Prodigal:002006	CDS	29598	29873	.	-	0	ID=PMIHGEHA_01729;inference=ab initio prediction:Prodigal:002006;locus_tag=PMIHGEHA_01729;product=hypothetical protein
VCMV01000019.1	Prodigal:002006	CDS	29993	31498	.	-	0	ID=PMIHGEHA_01730;inference=ab initio prediction:Prodigal:002006;locus_tag=PMIHGEHA_01730;product=hypothetical protein
VCMV01000019.1	Prodigal:002006	CDS	31740	32207	.	+	0	ID=PMIHGEHA_01731;inference=ab initio prediction:Prodigal:002006;locus_tag=PMIHGEHA_01731;product=hypothetical protein
[truncated: 6,052,424 more chars]
