# Supplementary material for: Comprehensive Comparative Genomics and Phenotyping of Methylobacterium Species
Source: Front Microbiol. 2021 Oct 6;12:740610. doi: 10.3389/fmicb.2021.740610 (PMC8561711; doi:10.3389/fmicb.2021.740610)
Supplement: Supplementary file 11 [file Data_Sheet_5.ZIP › Mic_massiliensis.gff]

##gff-version 3
##sequence-region LN811350.1 1 1117146
##sequence-region LN811351.1 1 835874
##sequence-region LN811352.1 1 802205
##sequence-region LN811353.1 1 744668
##sequence-region LN811354.1 1 501486
##sequence-region LN811355.1 1 448604
##sequence-region LN811356.1 1 422367
##sequence-region LN811357.1 1 421780
##sequence-region LN811358.1 1 423941
##sequence-region LN811359.1 1 391326
##sequence-region LN811360.1 1 325340
##sequence-region LN811361.1 1 316906
##sequence-region LN811362.1 1 300167
##sequence-region LN811363.1 1 288443
##sequence-region LN811364.1 1 244884
##sequence-region LN811365.1 1 234970
##sequence-region LN811366.1 1 207573
##sequence-region LN811367.1 1 164709
##sequence-region LN811368.1 1 122945
##sequence-region LN811369.1 1 113888
##sequence-region LN811370.1 1 111535
##sequence-region LN811371.1 1 76037
##sequence-region LN811372.1 1 75340
##sequence-region LN811373.1 1 73638
##sequence-region LN811374.1 1 67075
##sequence-region LN811375.1 1 62265
##sequence-region LN811376.1 1 49916
##sequence-region LN811377.1 1 36434
##sequence-region LN811378.1 1 32883
##sequence-region LN811379.1 1 25475
##sequence-region LN811380.1 1 25861
##sequence-region LN811381.1 1 22469
##sequence-region LN811382.1 1 15875
##sequence-region LN811383.1 1 10499
##sequence-region LN811384.1 1 10697
##sequence-region LN811385.1 1 5877
##sequence-region LN811386.1 1 5386
##sequence-region LN811387.1 1 4850
##sequence-region LN811388.1 1 4444
##sequence-region LN811389.1 1 3351
##sequence-region LN811390.1 1 2965
##sequence-region LN811391.1 1 2380
##sequence-region LN811392.1 1 2339
##sequence-region LN811393.1 1 2316
##sequence-region LN811394.1 1 2311
##sequence-region LN811395.1 1 2307
##sequence-region LN811396.1 1 2142
##sequence-region LN811397.1 1 2112
##sequence-region LN811398.1 1 2098
##sequence-region LN811399.1 1 2035
LN811350.1	Aragorn:001002	tRNA	311	386	.	-	.	ID=GBILIMFC_00001;inference=COORDINATES:profile:Aragorn:001002;locus_tag=GBILIMFC_00001;product=tRNA-Thr(cgt)
LN811350.1	Prodigal:002006	CDS	462	2249	.	-	0	ID=GBILIMFC_00002;Name=lapB_1;gene=lapB_1;inference=ab initio prediction:Prodigal:002006,protein motif:HAMAP:MF_00994;locus_tag=GBILIMFC_00002;product=Lipopolysaccharide assembly protein B
LN811350.1	Prodigal:002006	CDS	2264	4351	.	-	0	ID=GBILIMFC_00003;Name=smc_1;gene=smc_1;inference=ab initio prediction:Prodigal:002006,protein motif:HAMAP:MF_01894;locus_tag=GBILIMFC_00003;product=Chromosome partition protein Smc
LN811350.1	Prodigal:002006	CDS	4763	5455	.	-	0	ID=GBILIMFC_00004;inference=ab initio prediction:Prodigal:002006;locus_tag=GBILIMFC_00004;product=hypothetical protein
LN811350.1	Prodigal:002006	CDS	5455	6381	.	-	0	ID=GBILIMFC_00005;eC_number=2.5.1.61;Name=hemC;db_xref=COG:COG0181;gene=hemC;inference=ab initio prediction:Prodigal:002006,similar to AA sequence:UniProtKB:Q9KVM1;locus_tag=GBILIMFC_00005;product=Porphobilinogen deaminase
LN811350.1	Prodigal:002006	CDS	6694	7749	.	+	0	ID=GBILIMFC_00006;eC_number=2.3.1.234;Name=tsaD;db_xref=COG:COG0533;gene=tsaD;inference=ab initio prediction:Prodigal:002006,similar to AA sequence:UniProtKB:O05518;locus_tag=GBILIMFC_00006;product=tRNA N6-adenosine threonylcarbamoyltransferase
LN811350.1	Prodigal:002006	CDS	7746	8729	.	+	0	ID=GBILIMFC_00007;eC_number=1.1.1.94;Name=gpsA;db_xref=COG:COG0240;gene=gpsA;inference=ab initio prediction:Prodigal:002006,similar to AA sequence:UniProtKB:P9WN77;locus_tag=GBILIMFC_00007;product=Glycerol-3-phosphate dehydrogenase [NAD(P)+]
LN811350.1	Prodigal:002006	CDS	8746	9159	.	+	0	ID=GBILIMFC_00008;inference=ab initio prediction:Prodigal:002006;locus_tag=GBILIMFC_00008;product=hypothetical protein
LN811350.1	Prodigal:002006	CDS	9296	11248	.	+	0	ID=GBILIMFC_00009;eC_number=6.2.1.1;Name=acsA_1;db_xref=COG:COG0365;gene=acsA_1;inference=ab initio prediction:Prodigal:002006,similar to AA sequence:UniProtKB:Q89WV5;locus_tag=GBILIMFC_00009;product=Acetyl-coenzyme A synthetase
LN811350.1	Prodigal:002006	CDS	12477	13010	.	+	0	ID=GBILIMFC_00010;Name=recX;gene=recX;inference=ab initio prediction:Prodigal:002006,protein motif:HAMAP:MF_01114;locus_tag=GBILIMFC_00010;product=Regulatory protein RecX
LN811350.1	Prodigal:002006	CDS	13015	13998	.	-	0	ID=GBILIMFC_00011;inference=ab initio prediction:Prodigal:002006;locus_tag=GBILIMFC_00011;product=hypothetical protein
LN811350.1	Prodigal:002006	CDS	14100	14891	.	-	0	ID=GBILIMFC_00012;inference=ab initio prediction:Prodigal:002006;locus_tag=GBILIMFC_00012;product=hypothetical protein
LN811350.1	Prodigal:002006	CDS	14888	15757	.	-	0	ID=GBILIMFC_00013;inference=ab initio prediction:Prodigal:002006;locus_tag=GBILIMFC_00013;product=hypothetical protein
LN811350.1	Prodigal:002006	CDS	15754	16143	.	-	0	ID=GBILIMFC_00014;Name=petE_1;gene=petE_1;inference=ab initio prediction:Prodigal:002006,protein motif:HAMAP:MF_00566;locus_tag=GBILIMFC_00014;product=Plastocyanin
LN811350.1	Prodigal:002006	CDS	16217	17182	.	-	0	ID=GBILIMFC_00015;eC_number=3.1.4.53;Name=cpdA_1;gene=cpdA_1;inference=ab initio prediction:Prodigal:002006,protein motif:HAMAP:MF_00905;locus_tag=GBILIMFC_00015;product=3'%2C5'-cyclic adenosine monophosphate phosphodiesterase CpdA
LN811350.1	Prodigal:002006	CDS	17219	19048	.	-	0	ID=GBILIMFC_00016;eC_number=7.2.1.1;Name=nqrF_1;gene=nqrF_1;inference=ab initio prediction:Prodigal:002006,protein motif:HAMAP:MF_00430;locus_tag=GBILIMFC_00016;product=Na(+)-translocating NADH-quinone reductase subunit F
LN811350.1	Prodigal:002006	CDS	19514	19789	.	+	0	ID=GBILIMFC_00017;inference=ab initio prediction:Prodigal:002006;locus_tag=GBILIMFC_00017;product=hypothetical protein
LN811350.1	Prodigal:002006	CDS	20159	22465	.	+	0	ID=GBILIMFC_00018;inference=ab initio prediction:Prodigal:002006;locus_tag=GBILIMFC_00018;product=hypothetical protein
LN811350.1	Prodigal:002006	CDS	22789	24102	.	-	0	ID=GBILIMFC_00019;Name=dctM_1;db_xref=COG:COG1593;gene=dctM_1;inference=ab initio prediction:Prodigal:002006,similar to AA sequence:UniProtKB:Q9HU16;locus_tag=GBILIMFC_00019;product=C4-dicarboxylate TRAP transporter large permease protein DctM
LN811350.1	Prodigal:002006	CDS	24107	24652	.	-	0	ID=GBILIMFC_00020;inference=ab initio prediction:Prodigal:002006;locus_tag=GBILIMFC_00020;product=hypothetical protein
LN811350.1	Prodigal:002006	CDS	25028	25693	.	+	0	ID=GBILIMFC_00021;eC_number=3.2.2.27;Name=udg;db_xref=COG:COG1573;gene=udg;inference=ab initio prediction:Prodigal:002006,similar to AA sequence:UniProtKB:Q5SKC5;locus_tag=GBILIMFC_00021;product=Type-4 uracil-DNA glycosylase
LN811350.1	Prodigal:002006	CDS	25728	25952	.	+	0	ID=GBILIMFC_00022;inference=ab initio prediction:Prodigal:002006;locus_tag=GBILIMFC_00022;product=hypothetical protein
LN811350.1	Prodigal:002006	CDS	26092	28176	.	+	0	ID=GBILIMFC_00023;Name=pbpG;db_xref=COG:COG0744;gene=pbpG;inference=ab initio prediction:Prodigal:002006,similar to AA sequence:UniProtKB:P70997;locus_tag=GBILIMFC_00023;product=Penicillin-binding protein 2D
LN811350.1	Prodigal:002006	CDS	28339	29079	.	-	0	ID=GBILIMFC_00024;inference=ab initio prediction:Prodigal:002006;locus_tag=GBILIMFC_00024;product=hypothetical protein
LN811350.1	Prodigal:002006	CDS	29269	30543	.	-	0	ID=GBILIMFC_00025;inference=ab initio prediction:Prodigal:002006;locus_tag=GBILIMFC_00025;product=hypothetical protein
LN811350.1	Prodigal:002006	CDS	30930	32297	.	+	0	ID=GBILIMFC_00026;eC_number=2.7.13.3;Name=regB;gene=regB;inference=ab initio prediction:Prodigal:002006,similar to AA sequence:UniProtKB:Q3J6C1;locus_tag=GBILIMFC_00026;product=Sensor histidine kinase RegB
LN811350.1	Prodigal:002006	CDS	32390	32947	.	+	0	ID=GBILIMFC_00027;Name=regA;db_xref=COG:COG4567;gene=regA;inference=ab initio prediction:Prodigal:002006,similar to AA sequence:UniProtKB:Q53228;locus_tag=GBILIMFC_00027;product=Photosynthetic apparatus regulatory protein RegA
LN811350.1	Prodigal:002006	CDS	32992	33468	.	-	0	ID=GBILIMFC_00028;inference=ab initio prediction:Prodigal:002006;locus_tag=GBILIMFC_00028;product=hypothetical protein
LN811350.1	Prodigal:002006	CDS	33540	35156	.	-	0	ID=GBILIMFC_00029;eC_number=1.1.99.-;Name=alkJ_1;gene=alkJ_1;inference=ab initio prediction:Prodigal:002006,similar to AA sequence:UniProtKB:Q00593;locus_tag=GBILIMFC_00029;product=Alcohol dehydrogenase [acceptor]
LN811350.1	Prodigal:002006	CDS	35353	35922	.	-	0	ID=GBILIMFC_00030;inference=ab initio prediction:Prodigal:002006;locus_tag=GBILIMFC_00030;product=hypothetical protein
LN811350.1	Prodigal:002006	CDS	36172	36351	.	+	0	ID=GBILIMFC_00031;inference=ab initio prediction:Prodigal:002006;locus_tag=GBILIMFC_00031;product=hypothetical protein
LN811350.1	Prodigal:002006	CDS	36348	37349	.	+	0	ID=GBILIMFC_00032;eC_number=3.1.26.11;Name=rbn_1;gene=rbn_1;inference=ab initio prediction:Prodigal:002006,protein motif:HAMAP:MF_01818;locus_tag=GBILIMFC_00032;product=Ribonuclease BN
LN811350.1	Prodigal:002006	CDS	37420	38430	.	+	0	ID=GBILIMFC_00033;eC_number=2.7.8.33;Name=wecA;gene=wecA;inference=ab initio prediction:Prodigal:002006,protein motif:HAMAP:MF_02030;locus_tag=GBILIMFC_00033;product=Undecaprenyl-phosphate alpha-N-acetylglucosaminyl 1-phosphate transferase
LN811350.1	Prodigal:002006	CDS	38514	39446	.	+	0	ID=GBILIMFC_00034;db_xref=COG:COG0451;inference=ab initio prediction:Prodigal:002006,similar to AA sequence:UniProtKB:P9WQP7;locus_tag=GBILIMFC_00034;product=3 beta-hydroxysteroid dehydrogenase/Delta 5-->4-isomerase
LN811350.1	Prodigal:002006	CDS	39364	41346	.	-	0	ID=GBILIMFC_00035;eC_number=4.2.1.135;Name=pglF;db_xref=COG:COG1086;gene=pglF;inference=ab initio prediction:Prodigal:002006,similar to AA sequence:UniProtKB:Q0P9D4;locus_tag=GBILIMFC_00035;product=UDP-N-acetyl-alpha-D-glucosamine C6 dehydratase
LN811350.1	Prodigal:002006	CDS	41449	42069	.	-	0	ID=GBILIMFC_00036;Name=slmA_1;gene=slmA_1;inference=ab initio prediction:Prodigal:002006,protein motif:HAMAP:MF_01839;locus_tag=GBILIMFC_00036;product=Nucleoid occlusion factor SlmA
LN811350.1	Prodigal:002006	CDS	42066	42869	.	-	0	ID=GBILIMFC_00037;Name=fepC;db_xref=COG:COG1120;gene=fepC;inference=ab initio prediction:Prodigal:002006,similar to AA sequence:UniProtKB:P23878;locus_tag=GBILIMFC_00037;product=Ferric enterobactin transport ATP-binding protein FepC
LN811350.1	Prodigal:002006	CDS	42866	43918	.	-	0	ID=GBILIMFC_00038;Name=btuC;gene=btuC;inference=ab initio prediction:Prodigal:002006,protein motif:HAMAP:MF_01004;locus_tag=GBILIMFC_00038;product=Vitamin B12 import system permease protein BtuC
LN811350.1	Prodigal:002006	CDS	44084	47218	.	-	0	ID=GBILIMFC_00039;Name=mdtC;gene=mdtC;inference=ab initio prediction:Prodigal:002006,similar to AA sequence:UniProtKB:A7ZNP9;locus_tag=GBILIMFC_00039;product=Multidrug resistance protein MdtC
LN811350.1	Prodigal:002006	CDS	47312	48382	.	-	0	ID=GBILIMFC_00040;Name=bepF_1;gene=bepF_1;inference=ab initio prediction:Prodigal:002006,similar to AA sequence:UniProtKB:Q8FWV8;locus_tag=GBILIMFC_00040;product=Efflux pump periplasmic linker BepF
LN811350.1	Prodigal:002006	CDS	48478	49800	.	+	0	ID=GBILIMFC_00041;eC_number=2.6.1.17;Name=dapC;db_xref=COG:COG0436;gene=dapC;inference=ab initio prediction:Prodigal:002006,similar to AA sequence:UniProtKB:P9WPZ5;locus_tag=GBILIMFC_00041;product=putative N-succinyldiaminopimelate aminotransferase DapC
LN811350.1	Prodigal:002006	CDS	49913	51088	.	+	0	ID=GBILIMFC_00042;Name=spuD;db_xref=COG:COG0687;gene=spuD;inference=ab initio prediction:Prodigal:002006,similar to AA sequence:UniProtKB:Q9I6J1;locus_tag=GBILIMFC_00042;product=Putrescine-binding periplasmic protein SpuD
LN811350.1	Prodigal:002006	CDS	51091	51807	.	+	0	ID=GBILIMFC_00043;db_xref=COG:COG2968;inference=ab initio prediction:Prodigal:002006,similar to AA sequence:UniProtKB:Q44642;locus_tag=GBILIMFC_00043;product=26 kDa periplasmic immunogenic protein
LN811350.1	Prodigal:002006	CDS	52230	53387	.	+	0	ID=GBILIMFC_00044;inference=ab initio prediction:Prodigal:002006;locus_tag=GBILIMFC_00044;product=hypothetical protein
LN811350.1	Prodigal:002006	CDS	53552	55750	.	+	0	ID=GBILIMFC_00045;inference=ab initio prediction:Prodigal:002006;locus_tag=GBILIMFC_00045;product=hypothetical protein
LN811350.1	Prodigal:002006	CDS	55856	57484	.	-	0	ID=GBILIMFC_00046;eC_number=4.2.1.2;Name=fumA;db_xref=COG:COG1838;gene=fumA;inference=ab initio prediction:Prodigal:002006,similar to AA sequence:UniProtKB:P0AC33;locus_tag=GBILIMFC_00046;product=Fumarate hydratase class I%2C aerobic
LN811350.1	Prodigal:002006	CDS	57646	58107	.	-	0	ID=GBILIMFC_00047;Name=ptsN_1;db_xref=COG:COG1762;gene=ptsN_1;inference=ab initio prediction:Prodigal:002006,similar to AA sequence:UniProtKB:P69829;locus_tag=GBILIMFC_00047;product=Nitrogen regulatory protein
LN811350.1	Prodigal:002006	CDS	58152	58415	.	-	0	ID=GBILIMFC_00048;inference=ab initio prediction:Prodigal:002006;locus_tag=GBILIMFC_00048;product=hypothetical protein
LN811350.1	Prodigal:002006	CDS	58515	60059	.	-	0	ID=GBILIMFC_00049;Name=rpoN2;db_xref=COG:COG1508;gene=rpoN2;inference=ab initio prediction:Prodigal:002006,similar to AA sequence:UniProtKB:P30333;locus_tag=GBILIMFC_00049;product=RNA polymerase sigma-54 factor 2
LN811350.1	Prodigal:002006	CDS	60235	61035	.	-	0	ID=GBILIMFC_00050;eC_number=3.6.3.-;Name=lptB_1;db_xref=COG:COG1137;gene=lptB_1;inference=ab initio prediction:Prodigal:002006,similar to AA sequence:UniProtKB:P45073;locus_tag=GBILIMFC_00050;product=Lipopolysaccharide export system ATP-binding protein LptB
LN811350.1	Prodigal:002006	CDS	61097	61720	.	-	0	ID=GBILIMFC_00051;Name=lptA;gene=lptA;inference=ab initio prediction:Prodigal:002006,protein motif:HAMAP:MF_01914;locus_tag=GBILIMFC_00051;product=Lipopolysaccharide export system protein LptA
LN811350.1	Prodigal:002006	CDS	61717	62436	.	-	0	ID=GBILIMFC_00052;Name=lptC;gene=lptC;inference=ab initio prediction:Prodigal:002006,protein motif:HAMAP:MF_01915;locus_tag=GBILIMFC_00052;product=Lipopolysaccharide export system protein LptC
LN811350.1	Prodigal:002006	CDS	62603	63217	.	-	0	ID=GBILIMFC_00053;eC_number=3.1.13.5;Name=rnd_1;gene=rnd_1;inference=ab initio prediction:Prodigal:002006,protein motif:HAMAP:MF_01899;locus_tag=GBILIMFC_00053;product=Ribonuclease D
LN811350.1	Prodigal:002006	CDS	63384	63824	.	-	0	ID=GBILIMFC_00054;inference=ab initio prediction:Prodigal:002006;locus_tag=GBILIMFC_00054;product=hypothetical protein
LN811350.1	Prodigal:002006	CDS	64111	64863	.	+	0	ID=GBILIMFC_00055;eC_number=3.8.1.2;Name=hdl IVa_1;gene=hdl IVa_1;inference=ab initio prediction:Prodigal:002006,similar to AA sequence:UniProtKB:Q51645;locus_tag=GBILIMFC_00055;product=(S)-2-haloacid dehalogenase 4A
LN811350.1	Prodigal:002006	CDS	64955	65677	.	-	0	ID=GBILIMFC_00056;inference=ab initio prediction:Prodigal:002006;locus_tag=GBILIMFC_00056;product=hypothetical protein
LN811350.1	Prodigal:002006	CDS	66045	67226	.	+	0	ID=GBILIMFC_00057;inference=ab initio prediction:Prodigal:002006;locus_tag=GBILIMFC_00057;product=hypothetical protein
LN811350.1	Prodigal:002006	CDS	67253	67639	.	-	0	ID=GBILIMFC_00058;Name=cckA_1;gene=cckA_1;inference=ab initio prediction:Prodigal:002006,similar to AA sequence:UniProtKB:P0DOA0;locus_tag=GBILIMFC_00058;product=Sensor kinase CckA
LN811350.1	Prodigal:002006	CDS	67774	68649	.	+	0	ID=GBILIMFC_00059;eC_number=3.1.1.99;inference=ab initio prediction:Prodigal:002006,similar to AA sequence:UniProtKB:P0DOV6;locus_tag=GBILIMFC_00059;product=6-deoxy-6-sulfogluconolactonase
LN811350.1	Prodigal:002006	CDS	68880	69821	.	-	0	ID=GBILIMFC_00060;eC_number=4.2.1.41;inference=ab initio prediction:Prodigal:002006,protein motif:HAMAP:MF_00694;locus_tag=GBILIMFC_00060;product=5-dehydro-4-deoxyglucarate dehydratase
LN811350.1	Prodigal:002006	CDS	69945	70907	.	-	0	ID=GBILIMFC_00061;inference=ab initio prediction:Prodigal:002006,similar to AA sequence:UniProtKB:B3EWP1;locus_tag=GBILIMFC_00061;note=UPF0065 protein in clcB-clcD intergenic region;product=hypothetical protein
LN811350.1	Prodigal:002006	CDS	71067	71780	.	+	0	ID=GBILIMFC_00062;inference=ab initio prediction:Prodigal:002006;locus_tag=GBILIMFC_00062;product=hypothetical protein
LN811350.1	Prodigal:002006	CDS	71783	72544	.	+	0	ID=GBILIMFC_00063;Name=nanR_1;gene=nanR_1;inference=ab initio prediction:Prodigal:002006,protein motif:HAMAP:MF_01236;locus_tag=GBILIMFC_00063;product=HTH-type transcriptional repressor NanR
LN811350.1	Prodigal:002006	CDS	72630	74354	.	+	0	ID=GBILIMFC_00064;eC_number=4.2.1.162;inference=ab initio prediction:Prodigal:002006,similar to AA sequence:UniProtKB:P0DOV7;locus_tag=GBILIMFC_00064;product=6-deoxy-6-sulfo-D-gluconate dehydratase
LN811350.1	Prodigal:002006	CDS	74764	76053	.	+	0	ID=GBILIMFC_00065;Name=amiC_1;gene=amiC_1;inference=ab initio prediction:Prodigal:002006,similar to AA sequence:UniProtKB:P27017;locus_tag=GBILIMFC_00065;product=Aliphatic amidase expression-regulating protein
LN811350.1	Prodigal:002006	CDS	76065	77708	.	+	0	ID=GBILIMFC_00066;inference=ab initio prediction:Prodigal:002006;locus_tag=GBILIMFC_00066;product=hypothetical protein
LN811350.1	Prodigal:002006	CDS	77705	78841	.	+	0	ID=GBILIMFC_00067;inference=ab initio prediction:Prodigal:002006;locus_tag=GBILIMFC_00067;product=hypothetical protein
LN811350.1	Prodigal:002006	CDS	78845	79597	.	+	0	ID=GBILIMFC_00068;eC_number=3.6.3.-;Name=lptB_2;db_xref=COG:COG1137;gene=lptB_2;inference=ab initio prediction:Prodigal:002006,similar to AA sequence:UniProtKB:P45073;locus_tag=GBILIMFC_00068;product=Lipopolysaccharide export system ATP-binding protein LptB
LN811350.1	Prodigal:002006	CDS	79594	80295	.	+	0	ID=GBILIMFC_00069;Name=livF_1;db_xref=COG:COG0410;gene=livF_1;inference=ab initio prediction:Prodigal:002006,similar to AA sequence:UniProtKB:P22731;locus_tag=GBILIMFC_00069;product=High-affinity branched-chain amino acid transport ATP-binding protein LivF
LN811350.1	Prodigal:002006	CDS	80270	81124	.	+	0	ID=GBILIMFC_00070;Name=ureD_1;db_xref=COG:COG0829;gene=ureD_1;inference=ab initio prediction:Prodigal:002006,similar to AA sequence:UniProtKB:P17089;locus_tag=GBILIMFC_00070;product=Urease accessory protein UreD
LN811350.1	Prodigal:002006	CDS	81135	81755	.	+	0	ID=GBILIMFC_00071;eC_number=3.5.1.5;Name=ureA_1;db_xref=COG:COG0831;gene=ureA_1;inference=ab initio prediction:Prodigal:002006,similar to AA sequence:UniProtKB:P14916;locus_tag=GBILIMFC_00071;product=Urease subunit alpha
LN811350.1	Prodigal:002006	CDS	81755	83482	.	+	0	ID=GBILIMFC_00072;eC_number=3.5.1.5;Name=ureC1;gene=ureC1;inference=ab initio prediction:Prodigal:002006,similar to AA sequence:UniProtKB:Q2YPD5;locus_tag=GBILIMFC_00072;product=Urease subunit alpha 1
LN811350.1	Prodigal:002006	CDS	83484	83969	.	+	0	ID=GBILIMFC_00073;Name=ureE1;gene=ureE1;inference=ab initio prediction:Prodigal:002006,similar to AA sequence:UniProtKB:Q8G2P7;locus_tag=GBILIMFC_00073;product=Urease accessory protein UreE 1
LN811350.1	Prodigal:002006	CDS	83923	84663	.	+	0	ID=GBILIMFC_00074;Name=ureF_1;db_xref=COG:COG0830;gene=ureF_1;inference=ab initio prediction:Prodigal:002006,similar to AA sequence:UniProtKB:P17091;locus_tag=GBILIMFC_00074;product=Urease accessory protein UreF
LN811350.1	Prodigal:002006	CDS	84660	85310	.	+	0	ID=GBILIMFC_00075;Name=ureG_1;gene=ureG_1;inference=ab initio prediction:Prodigal:002006,similar to AA sequence:UniProtKB:Q03287;locus_tag=GBILIMFC_00075;product=Urease accessory protein UreG
LN811350.1	Prodigal:002006	CDS	85476	86744	.	-	0	ID=GBILIMFC_00076;db_xref=COG:COG1680;inference=ab initio prediction:Prodigal:002006,similar to AA sequence:UniProtKB:P9WLZ3;locus_tag=GBILIMFC_00076;product=putative protein
LN811350.1	Prodigal:002006	CDS	87125	87532	.	-	0	ID=GBILIMFC_00077;inference=ab initio prediction:Prodigal:002006;locus_tag=GBILIMFC_00077;product=hypothetical protein
LN811350.1	Prodigal:002006	CDS	88011	89291	.	-	0	ID=GBILIMFC_00078;eC_number=3.5.1.87;Name=hyuC_1;db_xref=COG:COG0624;gene=hyuC_1;inference=ab initio prediction:Prodigal:002006,similar to AA sequence:UniProtKB:Q6DTN4;locus_tag=GBILIMFC_00078;product=N-carbamoyl-L-amino-acid hydrolase
LN811350.1	Prodigal:002006	CDS	89288	89725	.	-	0	ID=GBILIMFC_00079;eC_number=4.3.1.15;Name=ygeX_1;db_xref=COG:COG1171;gene=ygeX_1;inference=ab initio prediction:Prodigal:002006,similar to AA sequence:UniProtKB:P66899;locus_tag=GBILIMFC_00079;product=Diaminopropionate ammonia-lyase
LN811350.1	Prodigal:002006	CDS	89805	90791	.	+	0	ID=GBILIMFC_00080;eC_number=1.1.1.343;db_xref=COG:COG1023;inference=ab initio prediction:Prodigal:002006,similar to AA sequence:UniProtKB:G5EBD7;locus_tag=GBILIMFC_00080;product=6-phosphogluconate dehydrogenase%2C NAD(+)-dependent%2C decarboxylating
LN811350.1	Prodigal:002006	CDS	90788	91336	.	+	0	ID=GBILIMFC_00081;eC_number=2.7.1.12;db_xref=COG:COG3265;inference=ab initio prediction:Prodigal:002006,similar to AA sequence:UniProtKB:Q5FQ97;locus_tag=GBILIMFC_00081;product=Gluconokinase
LN811350.1	Prodigal:002006	CDS	91858	92280	.	+	0	ID=GBILIMFC_00082;inference=ab initio prediction:Prodigal:002006;locus_tag=GBILIMFC_00082;product=hypothetical protein
LN811350.1	Prodigal:002006	CDS	92483	94210	.	+	0	ID=GBILIMFC_00083;Name=prsD_1;gene=prsD_1;inference=ab initio prediction:Prodigal:002006,similar to AA sequence:UniProtKB:Q7ANN4;locus_tag=GBILIMFC_00083;product=Type I secretion system ATP-binding protein PrsD
LN811350.1	Prodigal:002006	CDS	94207	95571	.	+	0	ID=GBILIMFC_00084;Name=prsE_1;gene=prsE_1;inference=ab initio prediction:Prodigal:002006,similar to AA sequence:UniProtKB:Q7ANN5;locus_tag=GBILIMFC_00084;product=Type I secretion system membrane fusion protein PrsE
LN811350.1	Prodigal:002006	CDS	95903	97024	.	+	0	ID=GBILIMFC_00085;inference=ab initio prediction:Prodigal:002006;locus_tag=GBILIMFC_00085;product=hypothetical protein
LN811350.1	Prodigal:002006	CDS	97490	99583	.	+	0	ID=GBILIMFC_00086;eC_number=6.3.2.3;Name=gshAB;gene=gshAB;inference=ab initio prediction:Prodigal:002006,protein motif:HAMAP:MF_00782;locus_tag=GBILIMFC_00086;product=Glutathione biosynthesis bifunctional protein GshAB
LN811350.1	Prodigal:002006	CDS	100032	100802	.	-	0	ID=GBILIMFC_00087;inference=ab initio prediction:Prodigal:002006;locus_tag=GBILIMFC_00087;product=hypothetical protein
LN811350.1	Prodigal:002006	CDS	101608	102474	.	+	0	ID=GBILIMFC_00088;inference=ab initio prediction:Prodigal:002006;locus_tag=GBILIMFC_00088;product=hypothetical protein
LN811350.1	Prodigal:002006	CDS	102675	103445	.	-	0	ID=GBILIMFC_00089;inference=ab initio prediction:Prodigal:002006;locus_tag=GBILIMFC_00089;product=hypothetical protein
LN811350.1	Prodigal:002006	CDS	104699	106207	.	-	0	ID=GBILIMFC_00090;eC_number=6.3.2.10;Name=murF_1;gene=murF_1;inference=ab initio prediction:Prodigal:002006,protein motif:HAMAP:MF_02019;locus_tag=GBILIMFC_00090;product=UDP-N-acetylmuramoyl-tripeptide--D-alanyl-D-alanine ligase
LN811350.1	Prodigal:002006	CDS	106313	106780	.	+	0	ID=GBILIMFC_00091;inference=ab initio prediction:Prodigal:002006;locus_tag=GBILIMFC_00091;product=hypothetical protein
LN811350.1	Prodigal:002006	CDS	106640	107572	.	-	0	ID=GBILIMFC_00092;inference=ab initio prediction:Prodigal:002006;locus_tag=GBILIMFC_00092;product=hypothetical protein
LN811350.1	Prodigal:002006	CDS	107862	109640	.	-	0	ID=GBILIMFC_00093;inference=ab initio prediction:Prodigal:002006;locus_tag=GBILIMFC_00093;product=hypothetical protein
LN811350.1	Prodigal:002006	CDS	109825	110376	.	-	0	ID=GBILIMFC_00094;inference=ab initio prediction:Prodigal:002006;locus_tag=GBILIMFC_00094;product=hypothetical protein
LN811350.1	Prodigal:002006	CDS	111364	114417	.	+	0	ID=GBILIMFC_00095;inference=ab initio prediction:Prodigal:002006;locus_tag=GBILIMFC_00095;product=hypothetical protein
LN811350.1	Prodigal:002006	CDS	114545	115639	.	+	0	ID=GBILIMFC_00096;inference=ab initio prediction:Prodigal:002006;locus_tag=GBILIMFC_00096;product=hypothetical protein
LN811350.1	Prodigal:002006	CDS	115648	116412	.	+	0	ID=GBILIMFC_00097;inference=ab initio prediction:Prodigal:002006;locus_tag=GBILIMFC_00097;product=hypothetical protein
LN811350.1	Prodigal:002006	CDS	116601	117800	.	+	0	ID=GBILIMFC_00098;inference=ab initio prediction:Prodigal:002006;locus_tag=GBILIMFC_00098;product=hypothetical protein
LN811350.1	Prodigal:002006	CDS	117903	118484	.	+	0	ID=GBILIMFC_00099;inference=ab initio prediction:Prodigal:002006;locus_tag=GBILIMFC_00099;product=hypothetical protein
LN811350.1	Prodigal:002006	CDS	118550	119296	.	+	0	ID=GBILIMFC_00100;Name=anr;gene=anr;inference=ab initio prediction:Prodigal:002006,similar to AA sequence:UniProtKB:O85222;locus_tag=GBILIMFC_00100;product=Transcriptional activator protein Anr
LN811350.1	Prodigal:002006	CDS	119461	119826	.	+	0	ID=GBILIMFC_00101;inference=ab initio prediction:Prodigal:002006;locus_tag=GBILIMFC_00101;product=hypothetical protein
LN811350.1	Prodigal:002006	CDS	119924	120961	.	+	0	ID=GBILIMFC_00102;eC_number=7.6.2.10;Name=ugpC_1;db_xref=COG:COG3839;gene=ugpC_1;inference=ab initio prediction:Prodigal:002006,similar to AA sequence:UniProtKB:Q8ZLF4;locus_tag=GBILIMFC_00102;product=sn-glycerol-3-phosphate import ATP-binding protein UgpC
LN811350.1	Prodigal:002006	CDS	121067	122356	.	+	0	ID=GBILIMFC_00103;Name=ugpB_1;db_xref=COG:COG1653;gene=ugpB_1;inference=ab initio prediction:Prodigal:002006,similar to AA sequence:UniProtKB:P0AG80;locus_tag=GBILIMFC_00103;product=sn-glycerol-3-phosphate-binding periplasmic protein UgpB
LN811350.1	Prodigal:002006	CDS	122537	123418	.	+	0	ID=GBILIMFC_00104;Name=lacF_1;gene=lacF_1;inference=ab initio prediction:Prodigal:002006,similar to AA sequence:UniProtKB:P29823;locus_tag=GBILIMFC_00104;product=Lactose transport system permease protein LacF
LN811350.1	Prodigal:002006	CDS	123444	124283	.	+	0	ID=GBILIMFC_00105;Name=araQ_1;db_xref=COG:COG0395;gene=araQ_1;inference=ab initio prediction:Prodigal:002006,similar to AA sequence:UniProtKB:P94530;locus_tag=GBILIMFC_00105;product=L-arabinose transport system permease protein AraQ
LN811350.1	Prodigal:002006	CDS	124291	125133	.	+	0	ID=GBILIMFC_00106;inference=ab initio prediction:Prodigal:002006;locus_tag=GBILIMFC_00106;product=hypothetical protein
LN811350.1	Prodigal:002006	CDS	125250	126365	.	-	0	ID=GBILIMFC_00107;eC_number=1.6.99.1;Name=namA_1;db_xref=COG:COG1902;gene=namA_1;inference=ab initio prediction:Prodigal:002006,similar to AA sequence:UniProtKB:Q5KXG9;locus_tag=GBILIMFC_00107;product=NADPH dehydrogenase
LN811350.1	Prodigal:002006	CDS	126454	127611	.	-	0	ID=GBILIMFC_00108;eC_number=3.8.1.5;Name=dhmA_1;gene=dhmA_1;inference=ab initio prediction:Prodigal:002006,protein motif:HAMAP:MF_01230;locus_tag=GBILIMFC_00108;product=Haloalkane dehalogenase
LN811350.1	Prodigal:002006	CDS	127774	129003	.	+	0	ID=GBILIMFC_00109;inference=ab initio prediction:Prodigal:002006;locus_tag=GBILIMFC_00109;product=hypothetical protein
LN811350.1	Prodigal:002006	CDS	129497	130042	.	+	0	ID=GBILIMFC_00110;Name=cc4;db_xref=COG:COG2863;gene=cc4;inference=ab initio prediction:Prodigal:002006,similar to AA sequence:UniProtKB:P00106;locus_tag=GBILIMFC_00110;product=Cytochrome c4
LN811350.1	Prodigal:002006	CDS	130408	131955	.	+	0	ID=GBILIMFC_00111;eC_number=3.4.17.19;db_xref=COG:COG2317;inference=ab initio prediction:Prodigal:002006,similar to AA sequence:UniProtKB:Q5SLM3;locus_tag=GBILIMFC_00111;product=Thermostable carboxypeptidase 1
LN811350.1	Prodigal:002006	CDS	132072	132365	.	-	0	ID=GBILIMFC_00112;inference=ab initio prediction:Prodigal:002006;locus_tag=GBILIMFC_00112;product=hypothetical protein
LN811350.1	Prodigal:002006	CDS	132548	132997	.	+	0	ID=GBILIMFC_00113;inference=ab initio prediction:Prodigal:002006;locus_tag=GBILIMFC_00113;product=hypothetical protein
LN811350.1	Prodigal:002006	CDS	132998	133693	.	+	0	ID=GBILIMFC_00114;inference=ab initio prediction:Prodigal:002006;locus_tag=GBILIMFC_00114;product=hypothetical protein
LN811350.1	Prodigal:002006	CDS	133648	133902	.	+	0	ID=GBILIMFC_00115;inference=ab initio prediction:Prodigal:002006;locus_tag=GBILIMFC_00115;product=hypothetical protein
LN811350.1	Prodigal:002006	CDS	133965	134690	.	+	0	ID=GBILIMFC_00116;inference=ab initio prediction:Prodigal:002006;locus_tag=GBILIMFC_00116;product=hypothetical protein
LN811350.1	Prodigal:002006	CDS	134687	135319	.	+	0	ID=GBILIMFC_00117;inference=ab initio prediction:Prodigal:002006;locus_tag=GBILIMFC_00117;product=hypothetical protein
LN811350.1	Prodigal:002006	CDS	135576	136145	.	-	0	ID=GBILIMFC_00118;inference=ab initio prediction:Prodigal:002006;locus_tag=GBILIMFC_00118;product=hypothetical protein
LN811350.1	Prodigal:002006	CDS	136754	137041	.	-	0	ID=GBILIMFC_00119;inference=ab initio prediction:Prodigal:002006;locus_tag=GBILIMFC_00119;product=hypothetical protein
LN811350.1	Prodigal:002006	CDS	137426	139213	.	+	0	ID=GBILIMFC_00120;inference=ab initio prediction:Prodigal:002006,similar to AA sequence:UniProtKB:Q881J7;locus_tag=GBILIMFC_00120;product=Blue-light-activated protein
LN811350.1	Prodigal:002006	CDS	139831	140169	.	+	0	ID=GBILIMFC_00121;inference=ab initio prediction:Prodigal:002006;locus_tag=GBILIMFC_00121;product=hypothetical protein
LN811350.1	Prodigal:002006	CDS	141629	141889	.	+	0	ID=GBILIMFC_00122;inference=ab initio prediction:Prodigal:002006;locus_tag=GBILIMFC_00122;product=hypothetical protein
LN811350.1	Prodigal:002006	CDS	141879	145010	.	-	0	ID=GBILIMFC_00123;eC_number=3.6.4.-;Name=rapA_1;gene=rapA_1;inference=ab initio prediction:Prodigal:002006,protein motif:HAMAP:MF_01821;locus_tag=GBILIMFC_00123;product=RNA polymerase-associated protein RapA
LN811350.1	Prodigal:002006	CDS	145066	147165	.	-	0	ID=GBILIMFC_00124;eC_number=3.6.4.12;Name=rep;gene=rep;inference=ab initio prediction:Prodigal:002006,protein motif:HAMAP:MF_01920;locus_tag=GBILIMFC_00124;product=ATP-dependent DNA helicase Rep
LN811350.1	Prodigal:002006	CDS	147165	148451	.	-	0	ID=GBILIMFC_00125;inference=ab initio prediction:Prodigal:002006;locus_tag=GBILIMFC_00125;product=hypothetical protein
LN811350.1	Prodigal:002006	CDS	148466	149098	.	-	0	ID=GBILIMFC_00126;inference=ab initio prediction:Prodigal:002006;locus_tag=GBILIMFC_00126;product=hypothetical protein
LN811350.1	Prodigal:002006	CDS	150201	151067	.	+	0	ID=GBILIMFC_00127;inference=ab initio prediction:Prodigal:002006;locus_tag=GBILIMFC_00127;product=hypothetical protein
LN811350.1	Prodigal:002006	CDS	151572	151763	.	+	0	ID=GBILIMFC_00128;inference=ab initio prediction:Prodigal:002006;locus_tag=GBILIMFC_00128;product=hypothetical protein
LN811350.1	Prodigal:002006	CDS	152314	154059	.	-	0	ID=GBILIMFC_00129;inference=ab initio prediction:Prodigal:002006;locus_tag=GBILIMFC_00129;product=hypothetical protein
LN811350.1	Prodigal:002006	CDS	156346	159396	.	-	0	ID=GBILIMFC_00130;inference=ab initio prediction:Prodigal:002006;locus_tag=GBILIMFC_00130;product=hypothetical protein
LN811350.1	Prodigal:002006	CDS	160004	161113	.	-	0	ID=GBILIMFC_00131;inference=ab initio prediction:Prodigal:002006;locus_tag=GBILIMFC_00131;product=hypothetical protein
LN811350.1	Prodigal:002006	CDS	161920	163242	.	-	0	ID=GBILIMFC_00132;inference=ab initio prediction:Prodigal:002006;locus_tag=GBILIMFC_00132;product=hypothetical protein
LN811350.1	Prodigal:002006	CDS	163669	163803	.	+	0	ID=GBILIMFC_00133;inference=ab initio prediction:Prodigal:002006;locus_tag=GBILIMFC_00133;product=hypothetical protein
LN811350.1	Prodigal:002006	CDS	164087	164650	.	-	0	ID=GBILIMFC_00134;inference=ab initio prediction:Prodigal:002006;locus_tag=GBILIMFC_00134;product=hypothetical protein
LN811350.1	Prodigal:002006	CDS	164694	165653	.	-	0	ID=GBILIMFC_00135;inference=ab initio prediction:Prodigal:002006;locus_tag=GBILIMFC_00135;product=hypothetical protein
LN811350.1	Prodigal:002006	CDS	166104	166382	.	+	0	ID=GBILIMFC_00136;inference=ab initio prediction:Prodigal:002006;locus_tag=GBILIMFC_00136;product=hypothetical protein
LN811350.1	Prodigal:002006	CDS	166685	167335	.	-	0	ID=GBILIMFC_00137;inference=ab initio prediction:Prodigal:002006;locus_tag=GBILIMFC_00137;product=hypothetical protein
LN811350.1	Prodigal:002006	CDS	167440	169005	.	-	0	ID=GBILIMFC_00138;eC_number=3.5.4.33;Name=tadA_1;gene=tadA_1;inference=ab initio prediction:Prodigal:002006,protein motif:HAMAP:MF_00972;locus_tag=GBILIMFC_00138;product=tRNA-specific adenosine deaminase
LN811350.1	Prodigal:002006	CDS	169503	170075	.	-	0	ID=GBILIMFC_00139;Name=bin3_1;gene=bin3_1;inference=ab initio prediction:Prodigal:002006,similar to AA sequence:UniProtKB:P20384;locus_tag=GBILIMFC_00139;product=Putative transposon Tn552 DNA-invertase bin3
LN811350.1	Prodigal:002006	CDS	170489	170914	.	+	0	ID=GBILIMFC_00140;inference=ab initio prediction:Prodigal:002006;locus_tag=GBILIMFC_00140;product=hypothetical protein
LN811350.1	Prodigal:002006	CDS	171016	171360	.	-	0	ID=GBILIMFC_00141;inference=ab initio prediction:Prodigal:002006;locus_tag=GBILIMFC_00141;product=hypothetical protein
LN811350.1	Prodigal:002006	CDS	171397	171492	.	+	0	ID=GBILIMFC_00142;inference=ab initio prediction:Prodigal:002006;locus_tag=GBILIMFC_00142;product=hypothetical protein
LN811350.1	Prodigal:002006	CDS	171677	172312	.	-	0	ID=GBILIMFC_00143;inference=ab initio prediction:Prodigal:002006;locus_tag=GBILIMFC_00143;product=hypothetical protein
LN811350.1	Prodigal:002006	CDS	172726	173067	.	-	0	ID=GBILIMFC_00144;inference=ab initio prediction:Prodigal:002006;locus_tag=GBILIMFC_00144;product=hypothetical protein
LN811350.1	Prodigal:002006	CDS	173064	173267	.	-	0	ID=GBILIMFC_00145;inference=ab initio prediction:Prodigal:002006;locus_tag=GBILIMFC_00145;product=hypothetical protein
LN811350.1	Prodigal:002006	CDS	173257	174414	.	-	0	ID=GBILIMFC_00146;inference=ab initio prediction:Prodigal:002006;locus_tag=GBILIMFC_00146;product=hypothetical protein
LN811350.1	Prodigal:002006	CDS	174674	174859	.	-	0	ID=GBILIMFC_00147;inference=ab initio prediction:Prodigal:002006;locus_tag=GBILIMFC_00147;product=hypothetical protein
LN811350.1	Prodigal:002006	CDS	174906	175448	.	-	0	ID=GBILIMFC_00148;inference=ab initio prediction:Prodigal:002006;locus_tag=GBILIMFC_00148;product=hypothetical protein
LN811350.1	Prodigal:002006	CDS	175867	176070	.	+	0	ID=GBILIMFC_00149;inference=ab initio prediction:Prodigal:002006;locus_tag=GBILIMFC_00149;product=hypothetical protein
LN811350.1	Prodigal:002006	CDS	176175	176465	.	+	0	ID=GBILIMFC_00150;inference=ab initio prediction:Prodigal:002006;locus_tag=GBILIMFC_00150;product=hypothetical protein
LN811350.1	Prodigal:002006	CDS	176580	176846	.	+	0	ID=GBILIMFC_00151;inference=ab initio prediction:Prodigal:002006;locus_tag=GBILIMFC_00151;product=hypothetical protein
LN811350.1	Prodigal:002006	CDS	177293	177958	.	+	0	ID=GBILIMFC_00152;inference=ab initio prediction:Prodigal:002006;locus_tag=GBILIMFC_00152;product=hypothetical protein
LN811350.1	Prodigal:002006	CDS	178150	178380	.	+	0	ID=GBILIMFC_00153;inference=ab initio prediction:Prodigal:002006;locus_tag=GBILIMFC_00153;product=hypothetical protein
LN811350.1	Prodigal:002006	CDS	178479	180881	.	-	0	ID=GBILIMFC_00154;inference=ab initio prediction:Prodigal:002006;locus_tag=GBILIMFC_00154;product=hypothetical protein
LN811350.1	Prodigal:002006	CDS	180963	181547	.	-	0	ID=GBILIMFC_00155;Name=ligD_1;db_xref=COG:COG1793;gene=ligD_1;inference=ab initio prediction:Prodigal:002006,similar to AA sequence:UniProtKB:Q9I1X7;locus_tag=GBILIMFC_00155;product=Multifunctional non-homologous end joining protein LigD
LN811350.1	Prodigal:002006	CDS	181579	181779	.	-	0	ID=GBILIMFC_00156;inference=ab initio prediction:Prodigal:002006;locus_tag=GBILIMFC_00156;product=hypothetical protein
LN811350.1	Prodigal:002006	CDS	181914	184931	.	-	0	ID=GBILIMFC_00157;inference=ab initio prediction:Prodigal:002006;locus_tag=GBILIMFC_00157;product=hypothetical protein
LN811350.1	Prodigal:002006	CDS	184928	186265	.	-	0	ID=GBILIMFC_00158;inference=ab initio prediction:Prodigal:002006;locus_tag=GBILIMFC_00158;product=hypothetical protein
LN811350.1	Prodigal:002006	CDS	186262	188268	.	-	0	ID=GBILIMFC_00159;inference=ab initio prediction:Prodigal:002006;locus_tag=GBILIMFC_00159;product=hypothetical protein
LN811350.1	Prodigal:002006	CDS	188464	188844	.	+	0	ID=GBILIMFC_00160;inference=ab initio prediction:Prodigal:002006;locus_tag=GBILIMFC_00160;product=hypothetical protein
LN811350.1	Prodigal:002006	CDS	189245	189679	.	+	0	ID=GBILIMFC_00161;inference=ab initio prediction:Prodigal:002006;locus_tag=GBILIMFC_00161;product=hypothetical protein
LN811350.1	Prodigal:002006	CDS	189697	190035	.	+	0	ID=GBILIMFC_00162;inference=ab initio prediction:Prodigal:002006;locus_tag=GBILIMFC_00162;product=hypothetical protein
LN811350.1	Prodigal:002006	CDS	190549	190827	.	+	0	ID=GBILIMFC_00163;inference=ab initio prediction:Prodigal:002006;locus_tag=GBILIMFC_00163;product=hypothetical protein
LN811350.1	Prodigal:002006	CDS	191067	192074	.	-	0	ID=GBILIMFC_00164;inference=ab initio prediction:Prodigal:002006;locus_tag=GBILIMFC_00164;product=hypothetical protein
LN811350.1	Prodigal:002006	CDS	192495	194051	.	-	0	ID=GBILIMFC_00165;inference=ab initio prediction:Prodigal:002006;locus_tag=GBILIMFC_00165;product=hypothetical protein
LN811350.1	Prodigal:002006	CDS	194090	195217	.	-	0	ID=GBILIMFC_00166;inference=ab initio prediction:Prodigal:002006;locus_tag=GBILIMFC_00166;product=hypothetical protein
LN811350.1	Prodigal:002006	CDS	195390	195623	.	+	0	ID=GBILIMFC_00167;inference=ab initio prediction:Prodigal:002006;locus_tag=GBILIMFC_00167;product=hypothetical protein
LN811350.1	Prodigal:002006	CDS	195728	196120	.	-	0	ID=GBILIMFC_00168;inference=ab initio prediction:Prodigal:002006;locus_tag=GBILIMFC_00168;product=hypothetical protein
LN811350.1	Prodigal:002006	CDS	196333	197082	.	-	0	ID=GBILIMFC_00169;inference=ab initio prediction:Prodigal:002006;locus_tag=GBILIMFC_00169;product=hypothetical protein
LN811350.1	Prodigal:002006	CDS	197235	197624	.	+	0	ID=GBILIMFC_00170;inference=ab initio prediction:Prodigal:002006;locus_tag=GBILIMFC_00170;product=hypothetical protein
LN811350.1	Prodigal:002006	CDS	198126	199412	.	+	0	ID=GBILIMFC_00171;inference=ab initio prediction:Prodigal:002006;locus_tag=GBILIMFC_00171;product=hypothetical protein
LN811350.1	Aragorn:001002	tRNA	199608	199692	.	-	.	ID=GBILIMFC_00172;inference=COORDINATES:profile:Aragorn:001002;locus_tag=GBILIMFC_00172;product=tRNA-Leu(cag)
LN811350.1	Prodigal:002006	CDS	199886	201001	.	+	0	ID=GBILIMFC_00173;inference=ab initio prediction:Prodigal:002006;locus_tag=GBILIMFC_00173;product=hypothetical protein
LN811350.1	Prodigal:002006	CDS	200924	201664	.	-	0	ID=GBILIMFC_00174;inference=ab initio prediction:Prodigal:002006;locus_tag=GBILIMFC_00174;product=hypothetical protein
LN811350.1	Prodigal:002006	CDS	201877	203184	.	+	0	ID=GBILIMFC_00175;eC_number=2.4.2.59;Name=thi4_1;gene=thi4_1;inference=ab initio prediction:Prodigal:002006,protein motif:HAMAP:MF_00304;locus_tag=GBILIMFC_00175;product=Thiamine thiazole synthase
LN811350.1	Prodigal:002006	CDS	203139	203321	.	-	0	ID=GBILIMFC_00176;inference=ab initio prediction:Prodigal:002006;locus_tag=GBILIMFC_00176;product=hypothetical protein
LN811350.1	Prodigal:002006	CDS	203425	203754	.	-	0	ID=GBILIMFC_00177;inference=ab initio prediction:Prodigal:002006;locus_tag=GBILIMFC_00177;product=hypothetical protein
LN811350.1	Prodigal:002006	CDS	203741	204118	.	-	0	ID=GBILIMFC_00178;inference=ab initio prediction:Prodigal:002006;locus_tag=GBILIMFC_00178;product=hypothetical protein
LN811350.1	Prodigal:002006	CDS	205678	206670	.	-	0	ID=GBILIMFC_00179;eC_number=1.1.1.29;inference=ab initio prediction:Prodigal:002006,similar to AA sequence:UniProtKB:P36234;locus_tag=GBILIMFC_00179;product=Glycerate dehydrogenase
LN811350.1	Prodigal:002006	CDS	206838	207374	.	+	0	ID=GBILIMFC_00180;inference=ab initio prediction:Prodigal:002006;locus_tag=GBILIMFC_00180;product=hypothetical protein
LN811350.1	Prodigal:002006	CDS	207398	208123	.	-	0	ID=GBILIMFC_00181;inference=ab initio prediction:Prodigal:002006;locus_tag=GBILIMFC_00181;product=hypothetical protein
LN811350.1	Prodigal:002006	CDS	208304	208825	.	+	0	ID=GBILIMFC_00182;eC_number=4.2.1.59;Name=fabA;db_xref=COG:COG0764;gene=fabA;inference=ab initio prediction:Prodigal:002006,similar to AA sequence:UniProtKB:O33877;locus_tag=GBILIMFC_00182;product=3-hydroxydecanoyl-[acyl-carrier-protein] dehydratase
LN811350.1	Prodigal:002006	CDS	208955	210178	.	+	0	ID=GBILIMFC_00183;eC_number=2.3.1.41;Name=fabB;gene=fabB;inference=ab initio prediction:Prodigal:002006,similar to AA sequence:UniProtKB:Q02K94;locus_tag=GBILIMFC_00183;product=3-oxoacyl-[acyl-carrier-protein] synthase 1
LN811350.1	Prodigal:002006	CDS	210243	211166	.	+	0	ID=GBILIMFC_00184;eC_number=1.3.1.9;Name=fabI_1;db_xref=COG:COG0623;gene=fabI_1;inference=ab initio prediction:Prodigal:002006,similar to AA sequence:UniProtKB:P16657;locus_tag=GBILIMFC_00184;product=Enoyl-[acyl-carrier-protein] reductase [NADH] FabI
LN811350.1	Prodigal:002006	CDS	211407	212924	.	+	0	ID=GBILIMFC_00185;Name=murJ_1;db_xref=COG:COG0728;gene=murJ_1;inference=ab initio prediction:Prodigal:002006,similar to AA sequence:UniProtKB:P37169;locus_tag=GBILIMFC_00185;product=putative lipid II flippase MurJ
LN811350.1	Prodigal:002006	CDS	213056	214093	.	+	0	ID=GBILIMFC_00186;eC_number=6.1.1.2;Name=trpS;db_xref=COG:COG0180;gene=trpS;inference=ab initio prediction:Prodigal:002006,similar to AA sequence:UniProtKB:Q9KNV7;locus_tag=GBILIMFC_00186;product=Tryptophan--tRNA ligase
LN811350.1	Prodigal:002006	CDS	214241	214738	.	+	0	ID=GBILIMFC_00187;inference=ab initio prediction:Prodigal:002006;locus_tag=GBILIMFC_00187;product=hypothetical protein
LN811350.1	Prodigal:002006	CDS	214872	215432	.	+	0	ID=GBILIMFC_00188;Name=nfuA;gene=nfuA;inference=ab initio prediction:Prodigal:002006,protein motif:HAMAP:MF_01637;locus_tag=GBILIMFC_00188;product=Fe/S biogenesis protein NfuA
LN811350.1	Prodigal:002006	CDS	215503	216390	.	+	0	ID=GBILIMFC_00189;eC_number=2.3.1.234;Name=OSGEPL1;gene=OSGEPL1;inference=ab initio prediction:Prodigal:002006,protein motif:HAMAP:MF_01445;locus_tag=GBILIMFC_00189;product=tRNA N6-adenosine threonylcarbamoyltransferase%2C mitochondrial
LN811350.1	Prodigal:002006	CDS	216397	216879	.	+	0	ID=GBILIMFC_00190;eC_number=2.3.1.266;Name=rimI;db_xref=COG:COG0456;gene=rimI;inference=ab initio prediction:Prodigal:002006,similar to AA sequence:UniProtKB:P0A944;locus_tag=GBILIMFC_00190;product=[Ribosomal protein S18]-alanine N-acetyltransferase
LN811350.1	Prodigal:002006	CDS	216988	217443	.	+	0	ID=GBILIMFC_00191;Name=fur_1;db_xref=COG:COG0735;gene=fur_1;inference=ab initio prediction:Prodigal:002006,similar to AA sequence:UniProtKB:O07315;locus_tag=GBILIMFC_00191;product=Ferric uptake regulation protein
LN811350.1	Prodigal:002006	CDS	217440	218210	.	+	0	ID=GBILIMFC_00192;inference=ab initio prediction:Prodigal:002006;locus_tag=GBILIMFC_00192;product=hypothetical protein
LN811350.1	Prodigal:002006	CDS	218329	219690	.	+	0	ID=GBILIMFC_00193;eC_number=2.8.4.3;Name=miaB;db_xref=COG:COG0621;gene=miaB;inference=ab initio prediction:Prodigal:002006,similar to AA sequence:UniProtKB:P0AEI1;locus_tag=GBILIMFC_00193;product=tRNA-2-methylthio-N(6)-dimethylallyladenosine synthase
LN811350.1	Prodigal:002006	CDS	219795	220844	.	+	0	ID=GBILIMFC_00194;db_xref=COG:COG1702;inference=ab initio prediction:Prodigal:002006,similar to AA sequence:UniProtKB:P9WIA3;locus_tag=GBILIMFC_00194;product=PhoH-like protein
LN811350.1	Prodigal:002006	CDS	220841	221320	.	+	0	ID=GBILIMFC_00195;eC_number=3.1.-.-;Name=ybeY;db_xref=COG:COG0319;gene=ybeY;inference=ab initio prediction:Prodigal:002006,similar to AA sequence:UniProtKB:P71335;locus_tag=GBILIMFC_00195;product=Endoribonuclease YbeY
LN811350.1	Prodigal:002006	CDS	221351	222436	.	+	0	ID=GBILIMFC_00196;inference=ab initio prediction:Prodigal:002006;locus_tag=GBILIMFC_00196;product=hypothetical protein
LN811350.1	Prodigal:002006	CDS	222433	224082	.	+	0	ID=GBILIMFC_00197;eC_number=2.3.1.269;Name=lnt;db_xref=COG:COG0815;gene=lnt;inference=ab initio prediction:Prodigal:002006,similar to AA sequence:UniProtKB:P23930;locus_tag=GBILIMFC_00197;product=Apolipoprotein N-acyltransferase
LN811350.1	Prodigal:002006	CDS	224166	225344	.	+	0	ID=GBILIMFC_00198;eC_number=2.5.1.6;Name=metK;db_xref=COG:COG0192;gene=metK;inference=ab initio prediction:Prodigal:002006,similar to AA sequence:UniProtKB:P0A817;locus_tag=GBILIMFC_00198;product=S-adenosylmethionine synthase
LN811350.1	Prodigal:002006	CDS	225361	226041	.	+	0	ID=GBILIMFC_00199;eC_number=2.1.1.33;Name=trmB;db_xref=COG:COG0220;gene=trmB;inference=ab initio prediction:Prodigal:002006,similar to AA sequence:UniProtKB:P0A8I5;locus_tag=GBILIMFC_00199;product=tRNA (guanine-N(7)-)-methyltransferase
LN811350.1	Prodigal:002006	CDS	226205	226627	.	+	0	ID=GBILIMFC_00200;inference=ab initio prediction:Prodigal:002006;locus_tag=GBILIMFC_00200;product=hypothetical protein
LN811350.1	Prodigal:002006	CDS	226893	227009	.	-	0	ID=GBILIMFC_00201;inference=ab initio prediction:Prodigal:002006;locus_tag=GBILIMFC_00201;product=hypothetical protein
LN811350.1	Prodigal:002006	CDS	227027	228646	.	-	0	ID=GBILIMFC_00202;Name=ribZ;gene=ribZ;inference=ab initio prediction:Prodigal:002006,similar to AA sequence:UniProtKB:Q180E3;locus_tag=GBILIMFC_00202;product=Riboflavin transporter RibZ
LN811350.1	Prodigal:002006	CDS	228681	229682	.	-	0	ID=GBILIMFC_00203;eC_number=3.5.1.2;Name=glsA1;db_xref=COG:COG2066;gene=glsA1;inference=ab initio prediction:Prodigal:002006,similar to AA sequence:UniProtKB:P77454;locus_tag=GBILIMFC_00203;product=Glutaminase 1
LN811350.1	Prodigal:002006	CDS	229713	229991	.	-	0	ID=GBILIMFC_00204;inference=ab initio prediction:Prodigal:002006;locus_tag=GBILIMFC_00204;product=hypothetical protein
LN811350.1	Prodigal:002006	CDS	230023	230592	.	-	0	ID=GBILIMFC_00205;inference=ab initio prediction:Prodigal:002006;locus_tag=GBILIMFC_00205;product=hypothetical protein
LN811350.1	Prodigal:002006	CDS	231117	231236	.	+	0	ID=GBILIMFC_00206;inference=ab initio prediction:Prodigal:002006;locus_tag=GBILIMFC_00206;product=hypothetical protein
LN811350.1	Prodigal:002006	CDS	231226	231957	.	+	0	ID=GBILIMFC_00207;eC_number=1.1.1.205;Name=IMPDH_1;gene=IMPDH_1;inference=ab initio prediction:Prodigal:002006,protein motif:HAMAP:MF_01964;locus_tag=GBILIMFC_00207;product=Inosine-5'-monophosphate dehydrogenase
LN811350.1	Prodigal:002006	CDS	232194	232337	.	-	0	ID=GBILIMFC_00208;inference=ab initio prediction:Prodigal:002006;locus_tag=GBILIMFC_00208;product=hypothetical protein
LN811350.1	Prodigal:002006	CDS	233003	234217	.	-	0	ID=GBILIMFC_00209;db_xref=COG:COG0654;inference=ab initio prediction:Prodigal:002006,similar to AA sequence:UniProtKB:P9WM51;locus_tag=GBILIMFC_00209;product=putative protein
LN811350.1	Prodigal:002006	CDS	234234	234440	.	+	0	ID=GBILIMFC_00210;inference=ab initio prediction:Prodigal:002006;locus_tag=GBILIMFC_00210;product=hypothetical protein
LN811350.1	Prodigal:002006	CDS	234450	234638	.	+	0	ID=GBILIMFC_00211;inference=ab initio prediction:Prodigal:002006;locus_tag=GBILIMFC_00211;product=hypothetical protein
LN811350.1	Prodigal:002006	CDS	234739	234933	.	+	0	ID=GBILIMFC_00212;inference=ab initio prediction:Prodigal:002006;locus_tag=GBILIMFC_00212;product=hypothetical protein
LN811350.1	Prodigal:002006	CDS	234969	235226	.	-	0	ID=GBILIMFC_00213;inference=ab initio prediction:Prodigal:002006;locus_tag=GBILIMFC_00213;product=hypothetical protein
LN811350.1	Prodigal:002006	CDS	235345	235458	.	+	0	ID=GBILIMFC_00214;inference=ab initio prediction:Prodigal:002006;locus_tag=GBILIMFC_00214;product=hypothetical protein
LN811350.1	Prodigal:002006	CDS	235515	235703	.	-	0	ID=GBILIMFC_00215;inference=ab initio prediction:Prodigal:002006;locus_tag=GBILIMFC_00215;product=hypothetical protein
LN811350.1	Prodigal:002006	CDS	235700	235885	.	-	0	ID=GBILIMFC_00216;inference=ab initio prediction:Prodigal:002006;locus_tag=GBILIMFC_00216;product=hypothetical protein
LN811350.1	Prodigal:002006	CDS	235882	236166	.	-	0	ID=GBILIMFC_00217;inference=ab initio prediction:Prodigal:002006;locus_tag=GBILIMFC_00217;product=hypothetical protein
LN811350.1	Prodigal:002006	CDS	236441	236776	.	+	0	ID=GBILIMFC_00218;inference=ab initio prediction:Prodigal:002006;locus_tag=GBILIMFC_00218;product=hypothetical protein
LN811350.1	Prodigal:002006	CDS	236731	236883	.	-	0	ID=GBILIMFC_00219;inference=ab initio prediction:Prodigal:002006;locus_tag=GBILIMFC_00219;product=hypothetical protein
LN811350.1	Prodigal:002006	CDS	237220	237504	.	+	0	ID=GBILIMFC_00220;inference=ab initio prediction:Prodigal:002006;locus_tag=GBILIMFC_00220;product=hypothetical protein
LN811350.1	Prodigal:002006	CDS	237516	238028	.	+	0	ID=GBILIMFC_00221;inference=ab initio prediction:Prodigal:002006,similar to AA sequence:UniProtKB:O31533;locus_tag=GBILIMFC_00221;note=UPF0702 transmembrane protein YetF;product=hypothetical protein
LN811350.1	Prodigal:002006	CDS	238356	238625	.	+	0	ID=GBILIMFC_00222;inference=ab initio prediction:Prodigal:002006;locus_tag=GBILIMFC_00222;product=hypothetical protein
LN811350.1	Prodigal:002006	CDS	238978	240681	.	+	0	ID=GBILIMFC_00223;inference=ab initio prediction:Prodigal:002006;locus_tag=GBILIMFC_00223;product=hypothetical protein
LN811350.1	Prodigal:002006	CDS	240695	240826	.	+	0	ID=GBILIMFC_00224;inference=ab initio prediction:Prodigal:002006;locus_tag=GBILIMFC_00224;product=hypothetical protein
LN811350.1	Prodigal:002006	CDS	241872	242198	.	-	0	ID=GBILIMFC_00225;inference=ab initio prediction:Prodigal:002006;locus_tag=GBILIMFC_00225;product=hypothetical protein
LN811350.1	Prodigal:002006	CDS	242707	244707	.	+	0	ID=GBILIMFC_00226;Name=betS;gene=betS;inference=ab initio prediction:Prodigal:002006,similar to AA sequence:UniProtKB:G3XCN6;locus_tag=GBILIMFC_00226;product=Glycine betaine/proline betaine transporter BetS
LN811350.1	Prodigal:002006	CDS	244851	245468	.	+	0	ID=GBILIMFC_00227;inference=ab initio prediction:Prodigal:002006;locus_tag=GBILIMFC_00227;product=hypothetical protein
LN811350.1	Prodigal:002006	CDS	247030	247230	.	+	0	ID=GBILIMFC_00228;inference=ab initio prediction:Prodigal:002006;locus_tag=GBILIMFC_00228;product=hypothetical protein
LN811350.1	Prodigal:002006	CDS	247410	248654	.	-	0	ID=GBILIMFC_00229;eC_number=1.4.3.24;Name=pao;gene=pao;inference=ab initio prediction:Prodigal:002006,similar to AA sequence:UniProtKB:H8ZPX1;locus_tag=GBILIMFC_00229;product=Pseudooxynicotine oxidase
LN811350.1	Prodigal:002006	CDS	248961	249182	.	-	0	ID=GBILIMFC_00230;inference=ab initio prediction:Prodigal:002006;locus_tag=GBILIMFC_00230;product=hypothetical protein
LN811350.1	Prodigal:002006	CDS	249360	250343	.	-	0	ID=GBILIMFC_00231;Name=eamA_1;db_xref=COG:COG0697;gene=eamA_1;inference=ab initio prediction:Prodigal:002006,similar to AA sequence:UniProtKB:P31125;locus_tag=GBILIMFC_00231;product=putative amino-acid metabolite efflux pump
LN811350.1	Prodigal:002006	CDS	250434	251360	.	+	0	ID=GBILIMFC_00232;Name=gcvA_1;gene=gcvA_1;inference=ab initio prediction:Prodigal:002006,similar to AA sequence:UniProtKB:P0A9F6;locus_tag=GBILIMFC_00232;product=Glycine cleavage system transcriptional activator
LN811350.1	Prodigal:002006	CDS	251482	251595	.	-	0	ID=GBILIMFC_00233;inference=ab initio prediction:Prodigal:002006;locus_tag=GBILIMFC_00233;product=hypothetical protein
LN811350.1	Prodigal:002006	CDS	252017	255379	.	+	0	ID=GBILIMFC_00234;inference=ab initio prediction:Prodigal:002006;locus_tag=GBILIMFC_00234;product=hypothetical protein
LN811350.1	Prodigal:002006	CDS	255519	257186	.	-	0	ID=GBILIMFC_00235;eC_number=2.7.13.3;Name=rcsC_1;gene=rcsC_1;inference=ab initio prediction:Prodigal:002006,protein motif:HAMAP:MF_00979;locus_tag=GBILIMFC_00235;product=Sensor histidine kinase RcsC
LN811350.1	Prodigal:002006	CDS	257179	258732	.	-	0	ID=GBILIMFC_00236;eC_number=2.7.11.1;Name=kaiC_1;gene=kaiC_1;inference=ab initio prediction:Prodigal:002006,similar to AA sequence:UniProtKB:Q8GGL1;locus_tag=GBILIMFC_00236;product=Circadian clock protein kinase KaiC
LN811350.1	Prodigal:002006	CDS	260081	260278	.	+	0	ID=GBILIMFC_00237;inference=ab initio prediction:Prodigal:002006;locus_tag=GBILIMFC_00237;product=hypothetical protein
LN811350.1	Prodigal:002006	CDS	260574	261908	.	+	0	ID=GBILIMFC_00238;Name=clcA;db_xref=COG:COG0038;gene=clcA;inference=ab initio prediction:Prodigal:002006,similar to AA sequence:UniProtKB:Q8ZRP8;locus_tag=GBILIMFC_00238;product=H(+)/Cl(-) exchange transporter ClcA
LN811350.1	Prodigal:002006	CDS	262060	262242	.	+	0	ID=GBILIMFC_00239;inference=ab initio prediction:Prodigal:002006;locus_tag=GBILIMFC_00239;product=hypothetical protein
LN811350.1	Prodigal:002006	CDS	262780	263490	.	-	0	ID=GBILIMFC_00240;inference=ab initio prediction:Prodigal:002006;locus_tag=GBILIMFC_00240;product=hypothetical protein
LN811350.1	Prodigal:002006	CDS	264031	264402	.	-	0	ID=GBILIMFC_00241;inference=ab initio prediction:Prodigal:002006;locus_tag=GBILIMFC_00241;product=hypothetical protein
LN811350.1	Prodigal:002006	CDS	264552	265736	.	-	0	ID=GBILIMFC_00242;inference=ab initio prediction:Prodigal:002006;locus_tag=GBILIMFC_00242;product=hypothetical protein
LN811350.1	Prodigal:002006	CDS	266305	267405	.	-	0	ID=GBILIMFC_00243;inference=ab initio prediction:Prodigal:002006;locus_tag=GBILIMFC_00243;product=hypothetical protein
LN811350.1	Prodigal:002006	CDS	267810	268445	.	+	0	ID=GBILIMFC_00244;Name=rimP;gene=rimP;inference=ab initio prediction:Prodigal:002006,protein motif:HAMAP:MF_01077;locus_tag=GBILIMFC_00244;product=Ribosome maturation factor RimP
LN811350.1	Prodigal:002006	CDS	268457	270064	.	+	0	ID=GBILIMFC_00245;Name=nusA;db_xref=COG:COG0195;gene=nusA;inference=ab initio prediction:Prodigal:002006,similar to AA sequence:UniProtKB:Q83BS0;locus_tag=GBILIMFC_00245;product=Transcription termination/antitermination protein NusA
LN811350.1	Prodigal:002006	CDS	270094	270774	.	+	0	ID=GBILIMFC_00246;inference=ab initio prediction:Prodigal:002006;locus_tag=GBILIMFC_00246;product=hypothetical protein
LN811350.1	Prodigal:002006	CDS	270767	273580	.	+	0	ID=GBILIMFC_00247;Name=infB;gene=infB;inference=ab initio prediction:Prodigal:002006,protein motif:HAMAP:MF_00100_B;locus_tag=GBILIMFC_00247;product=Translation initiation factor IF-2
LN811350.1	Prodigal:002006	CDS	273733	274248	.	+	0	ID=GBILIMFC_00248;Name=rbfA;gene=rbfA;inference=ab initio prediction:Prodigal:002006,protein motif:HAMAP:MF_00003;locus_tag=GBILIMFC_00248;product=Ribosome-binding factor A
LN811350.1	Prodigal:002006	CDS	274245	275153	.	+	0	ID=GBILIMFC_00249;eC_number=5.4.99.25;Name=truB;db_xref=COG:COG0130;gene=truB;inference=ab initio prediction:Prodigal:002006,similar to AA sequence:UniProtKB:P60340;locus_tag=GBILIMFC_00249;product=tRNA pseudouridine synthase B
LN811350.1	Prodigal:002006	CDS	275250	275792	.	-	0	ID=GBILIMFC_00250;Name=yciE;db_xref=COG:COG3685;gene=yciE;inference=ab initio prediction:Prodigal:002006,similar to AA sequence:UniProtKB:P21363;locus_tag=GBILIMFC_00250;product=Protein YciE
LN811350.1	Prodigal:002006	CDS	276109	276378	.	+	0	ID=GBILIMFC_00251;Name=rpsO;db_xref=COG:COG0184;gene=rpsO;inference=ab initio prediction:Prodigal:002006,similar to AA sequence:UniProtKB:Q6NCN7;locus_tag=GBILIMFC_00251;product=30S ribosomal protein S15
LN811350.1	Prodigal:002006	CDS	276673	278847	.	+	0	ID=GBILIMFC_00252;eC_number=2.7.7.8;Name=pnp;db_xref=COG:COG1185;gene=pnp;inference=ab initio prediction:Prodigal:002006,similar to AA sequence:UniProtKB:Q9AC32;locus_tag=GBILIMFC_00252;product=Polyribonucleotide nucleotidyltransferase
LN811350.1	Prodigal:002006	CDS	278970	279338	.	+	0	ID=GBILIMFC_00253;eC_number=3.5.99.10;Name=yabJ_1;db_xref=COG:COG0251;gene=yabJ_1;inference=ab initio prediction:Prodigal:002006,similar to AA sequence:UniProtKB:P37552;locus_tag=GBILIMFC_00253;product=2-iminobutanoate/2-iminopropanoate deaminase
LN811350.1	Prodigal:002006	CDS	279496	280803	.	-	0	ID=GBILIMFC_00254;Name=hslU;db_xref=COG:COG1220;gene=hslU;inference=ab initio prediction:Prodigal:002006,similar to AA sequence:UniProtKB:P0A6H5;locus_tag=GBILIMFC_00254;product=ATP-dependent protease ATPase subunit HslU
LN811350.1	Prodigal:002006	CDS	280881	281432	.	-	0	ID=GBILIMFC_00255;eC_number=3.4.25.2;Name=hslV;db_xref=COG:COG5405;gene=hslV;inference=ab initio prediction:Prodigal:002006,similar to AA sequence:UniProtKB:P43772;locus_tag=GBILIMFC_00255;product=ATP-dependent protease subunit HslV
LN811350.1	Prodigal:002006	CDS	281550	282137	.	+	0	ID=GBILIMFC_00256;eC_number=4.2.1.19;Name=hisB;db_xref=COG:COG0131;gene=hisB;inference=ab initio prediction:Prodigal:002006,similar to AA sequence:UniProtKB:A0QX83;locus_tag=GBILIMFC_00256;product=Imidazoleglycerol-phosphate dehydratase
LN811350.1	Prodigal:002006	CDS	282151	282648	.	+	0	ID=GBILIMFC_00257;inference=ab initio prediction:Prodigal:002006;locus_tag=GBILIMFC_00257;product=hypothetical protein
LN811350.1	Prodigal:002006	CDS	282645	283295	.	+	0	ID=GBILIMFC_00258;eC_number=4.3.2.10;Name=hisH;db_xref=COG:COG0118;gene=hisH;inference=ab initio prediction:Prodigal:002006,similar to AA sequence:UniProtKB:Q9KSX0;locus_tag=GBILIMFC_00258;product=Imidazole glycerol phosphate synthase subunit HisH
LN811350.1	Prodigal:002006	CDS	283384	284127	.	+	0	ID=GBILIMFC_00259;eC_number=5.3.1.16;Name=hisA_1;db_xref=COG:COG0106;gene=hisA_1;inference=ab initio prediction:Prodigal:002006,similar to AA sequence:UniProtKB:A1R562;locus_tag=GBILIMFC_00259;product=1-(5-phosphoribosyl)-5-[(5-phosphoribosylamino)methylideneamino] imidazole-4-carboxamide isomerase
LN811350.1	Prodigal:002006	CDS	284127	284939	.	+	0	ID=GBILIMFC_00260;eC_number=4.3.2.10;Name=hisF;db_xref=COG:COG0107;gene=hisF;inference=ab initio prediction:Prodigal:002006,similar to AA sequence:UniProtKB:Q7SIB9;locus_tag=GBILIMFC_00260;product=Imidazole glycerol phosphate synthase subunit HisF
LN811350.1	Prodigal:002006	CDS	284961	285290	.	+	0	ID=GBILIMFC_00261;inference=ab initio prediction:Prodigal:002006;locus_tag=GBILIMFC_00261;product=hypothetical protein
LN811350.1	Prodigal:002006	CDS	285327	285647	.	+	0	ID=GBILIMFC_00262;eC_number=3.6.1.31;Name=hisE;db_xref=COG:COG0140;gene=hisE;inference=ab initio prediction:Prodigal:002006,similar to AA sequence:UniProtKB:Q81G00;locus_tag=GBILIMFC_00262;product=Phosphoribosyl-ATP pyrophosphatase
LN811350.1	Prodigal:002006	CDS	285702	286715	.	+	0	ID=GBILIMFC_00263;eC_number=2.7.1.33;Name=coaA;db_xref=COG:COG1072;gene=coaA;inference=ab initio prediction:Prodigal:002006,similar to AA sequence:UniProtKB:P9WPA7;locus_tag=GBILIMFC_00263;product=Pantothenate kinase
LN811350.1	Prodigal:002006	CDS	286783	287829	.	-	0	ID=GBILIMFC_00264;eC_number=2.7.1.-;Name=ydjH;db_xref=COG:COG0524;gene=ydjH;inference=ab initio prediction:Prodigal:002006,similar to AA sequence:UniProtKB:P77493;locus_tag=GBILIMFC_00264;product=putative sugar kinase YdjH
LN811350.1	Prodigal:002006	CDS	287904	288320	.	-	0	ID=GBILIMFC_00265;inference=ab initio prediction:Prodigal:002006;locus_tag=GBILIMFC_00265;product=hypothetical protein
LN811350.1	Prodigal:002006	CDS	288536	289102	.	-	0	ID=GBILIMFC_00266;eC_number=3.1.-.-;Name=mutS2;gene=mutS2;inference=ab initio prediction:Prodigal:002006,protein motif:HAMAP:MF_00092;locus_tag=GBILIMFC_00266;product=Endonuclease MutS2
LN811350.1	Prodigal:002006	CDS	289112	290278	.	-	0	ID=GBILIMFC_00267;inference=ab initio prediction:Prodigal:002006;locus_tag=GBILIMFC_00267;product=hypothetical protein
LN811350.1	Prodigal:002006	CDS	290275	290982	.	-	0	ID=GBILIMFC_00268;inference=ab initio prediction:Prodigal:002006;locus_tag=GBILIMFC_00268;product=hypothetical protein
LN811350.1	Prodigal:002006	CDS	291237	292592	.	-	0	ID=GBILIMFC_00269;eC_number=1.14.12.17;Name=hmp_1;gene=hmp_1;inference=ab initio prediction:Prodigal:002006,protein motif:HAMAP:MF_01252;locus_tag=GBILIMFC_00269;product=Flavohemoprotein
LN811350.1	Prodigal:002006	CDS	292907	293398	.	+	0	ID=GBILIMFC_00270;Name=secB;db_xref=COG:COG1952;gene=secB;inference=ab initio prediction:Prodigal:002006,similar to AA sequence:UniProtKB:P0AG86;locus_tag=GBILIMFC_00270;product=Protein-export protein SecB
LN811350.1	Prodigal:002006	CDS	293512	294243	.	-	0	ID=GBILIMFC_00271;eC_number=2.7.7.7;Name=dnaQ;db_xref=COG:COG0847;gene=dnaQ;inference=ab initio prediction:Prodigal:002006,similar to AA sequence:UniProtKB:P03007;locus_tag=GBILIMFC_00271;product=DNA polymerase III subunit epsilon
LN811350.1	Prodigal:002006	CDS	294243	294860	.	-	0	ID=GBILIMFC_00272;eC_number=2.7.1.24;Name=coaE;db_xref=COG:COG0237;gene=coaE;inference=ab initio prediction:Prodigal:002006,similar to AA sequence:UniProtKB:O67792;locus_tag=GBILIMFC_00272;product=Dephospho-CoA kinase
LN811350.1	Prodigal:002006	CDS	294857	295705	.	-	0	ID=GBILIMFC_00273;eC_number=1.1.1.25;Name=aroE_1;db_xref=COG:COG0169;gene=aroE_1;inference=ab initio prediction:Prodigal:002006,similar to AA sequence:UniProtKB:Q5HNV1;locus_tag=GBILIMFC_00273;product=Shikimate dehydrogenase (NADP(+))
LN811350.1	Prodigal:002006	CDS	295775	296383	.	-	0	ID=GBILIMFC_00274;eC_number=3.6.1.-;Name=yceF;db_xref=COG:COG0424;gene=yceF;inference=ab initio prediction:Prodigal:002006,similar to AA sequence:UniProtKB:P0A729;locus_tag=GBILIMFC_00274;product=7-methyl-GTP pyrophosphatase
LN811350.1	Prodigal:002006	CDS	296494	297324	.	-	0	ID=GBILIMFC_00275;eC_number=2.7.11.32;Name=yqfL;db_xref=COG:COG1806;gene=yqfL;inference=ab initio prediction:Prodigal:002006,similar to AA sequence:UniProtKB:P54470;locus_tag=GBILIMFC_00275;product=Putative pyruvate%2C phosphate dikinase regulatory protein
LN811350.1	Prodigal:002006	CDS	297863	298909	.	+	0	ID=GBILIMFC_00276;eC_number=4.1.1.37;Name=hemE;db_xref=COG:COG0407;gene=hemE;inference=ab initio prediction:Prodigal:002006,similar to AA sequence:UniProtKB:P32920;locus_tag=GBILIMFC_00276;product=Uroporphyrinogen decarboxylase
LN811350.1	Prodigal:002006	CDS	298909	299334	.	+	0	ID=GBILIMFC_00277;inference=ab initio prediction:Prodigal:002006;locus_tag=GBILIMFC_00277;product=hypothetical protein
LN811350.1	Prodigal:002006	CDS	299582	300847	.	+	0	ID=GBILIMFC_00278;eC_number=3.6.4.-;Name=rho;db_xref=COG:COG1158;gene=rho;inference=ab initio prediction:Prodigal:002006,similar to AA sequence:UniProtKB:P0AG30;locus_tag=GBILIMFC_00278;product=Transcription termination factor Rho
LN811350.1	Prodigal:002006	CDS	301228	302550	.	+	0	ID=GBILIMFC_00279;eC_number=3.6.-.-;Name=mnmE;db_xref=COG:COG0486;gene=mnmE;inference=ab initio prediction:Prodigal:002006,similar to AA sequence:UniProtKB:P25522;locus_tag=GBILIMFC_00279;product=tRNA modification GTPase MnmE
LN811350.1	Prodigal:002006	CDS	302619	304556	.	+	0	ID=GBILIMFC_00280;Name=mnmG;db_xref=COG:COG0445;gene=mnmG;inference=ab initio prediction:Prodigal:002006,similar to AA sequence:UniProtKB:P0A6U3;locus_tag=GBILIMFC_00280;product=tRNA uridine 5-carboxymethylaminomethyl modification enzyme MnmG
LN811350.1	Prodigal:002006	CDS	304553	305155	.	+	0	ID=GBILIMFC_00281;inference=ab initio prediction:Prodigal:002006;locus_tag=GBILIMFC_00281;product=hypothetical protein
LN811350.1	Prodigal:002006	CDS	305152	305793	.	+	0	ID=GBILIMFC_00282;eC_number=2.1.1.-;Name=rsmG;db_xref=COG:COG0357;gene=rsmG;inference=ab initio prediction:Prodigal:002006,similar to AA sequence:UniProtKB:Q97QD4;locus_tag=GBILIMFC_00282;product=Ribosomal RNA small subunit methyltransferase G
LN811350.1	Prodigal:002006	CDS	305790	306629	.	+	0	ID=GBILIMFC_00283;Name=parA;gene=parA;inference=ab initio prediction:Prodigal:002006,similar to AA sequence:UniProtKB:B8GW31;locus_tag=GBILIMFC_00283;product=Chromosome partitioning protein ParA
LN811350.1	Prodigal:002006	CDS	306655	307545	.	+	0	ID=GBILIMFC_00284;Name=parB;gene=parB;inference=ab initio prediction:Prodigal:002006,similar to AA sequence:UniProtKB:B8GW30;locus_tag=GBILIMFC_00284;product=Chromosome-partitioning protein ParB
LN811350.1	Prodigal:002006	CDS	307791	308828	.	-	0	ID=GBILIMFC_00285;inference=ab initio prediction:Prodigal:002006;locus_tag=GBILIMFC_00285;product=hypothetical protein
LN811350.1	Prodigal:002006	CDS	308834	309388	.	-	0	ID=GBILIMFC_00286;inference=ab initio prediction:Prodigal:002006;locus_tag=GBILIMFC_00286;product=hypothetical protein
LN811350.1	Prodigal:002006	CDS	309375	312011	.	-	0	ID=GBILIMFC_00287;eC_number=6.1.1.4;Name=leuS;gene=leuS;inference=ab initio prediction:Prodigal:002006,similar to AA sequence:UniProtKB:B4RNT1;locus_tag=GBILIMFC_00287;product=Leucine--tRNA ligase
LN811350.1	Prodigal:002006	CDS	312240	312920	.	+	0	ID=GBILIMFC_00288;Name=yggS;db_xref=COG:COG0325;gene=yggS;inference=ab initio prediction:Prodigal:002006,similar to AA sequence:UniProtKB:P67080;locus_tag=GBILIMFC_00288;product=Pyridoxal phosphate homeostasis protein
LN811350.1	Prodigal:002006	CDS	312929	313462	.	-	0	ID=GBILIMFC_00289;inference=ab initio prediction:Prodigal:002006;locus_tag=GBILIMFC_00289;product=hypothetical protein
LN811350.1	Prodigal:002006	CDS	313554	314240	.	+	0	ID=GBILIMFC_00290;Name=mprA_1;gene=mprA_1;inference=ab initio prediction:Prodigal:002006,similar to AA sequence:UniProtKB:Q7U0X4;locus_tag=GBILIMFC_00290;product=Response regulator MprA
LN811350.1	Prodigal:002006	CDS	314242	314733	.	+	0	ID=GBILIMFC_00291;inference=ab initio prediction:Prodigal:002006;locus_tag=GBILIMFC_00291;product=hypothetical protein
LN811350.1	Prodigal:002006	CDS	315102	315917	.	-	0	ID=GBILIMFC_00292;eC_number=3.1.11.2;Name=xthA_1;db_xref=COG:COG0708;gene=xthA_1;inference=ab initio prediction:Prodigal:002006,similar to AA sequence:UniProtKB:P09030;locus_tag=GBILIMFC_00292;product=Exodeoxyribonuclease III
LN811350.1	Prodigal:002006	CDS	316109	317140	.	-	0	ID=GBILIMFC_00293;Name=lolA;gene=lolA;inference=ab initio prediction:Prodigal:002006,protein motif:HAMAP:MF_00240;locus_tag=GBILIMFC_00293;product=Outer-membrane lipoprotein carrier protein
LN811350.1	Prodigal:002006	CDS	317322	317651	.	-	0	ID=GBILIMFC_00294;Name=ftsK_1;db_xref=COG:COG1674;gene=ftsK_1;inference=ab initio prediction:Prodigal:002006,similar to AA sequence:UniProtKB:P46889;locus_tag=GBILIMFC_00294;product=DNA translocase FtsK
LN811350.1	Prodigal:002006	CDS	318285	318974	.	+	0	ID=GBILIMFC_00295;inference=ab initio prediction:Prodigal:002006;locus_tag=GBILIMFC_00295;product=hypothetical protein
LN811350.1	Prodigal:002006	CDS	319093	319641	.	+	0	ID=GBILIMFC_00296;inference=ab initio prediction:Prodigal:002006;locus_tag=GBILIMFC_00296;product=hypothetical protein
LN811350.1	Prodigal:002006	CDS	319992	321464	.	-	0	ID=GBILIMFC_00297;Name=amtB;gene=amtB;inference=ab initio prediction:Prodigal:002006,similar to AA sequence:UniProtKB:P69681;locus_tag=GBILIMFC_00297;product=Ammonia channel
LN811350.1	Prodigal:002006	CDS	321498	321836	.	-	0	ID=GBILIMFC_00298;Name=glnK;db_xref=COG:COG0347;gene=glnK;inference=ab initio prediction:Prodigal:002006,similar to AA sequence:UniProtKB:P0AC55;locus_tag=GBILIMFC_00298;product=Nitrogen regulatory protein P-II 2
LN811350.1	Prodigal:002006	CDS	322050	322922	.	-	0	ID=GBILIMFC_00299;eC_number=3.1.2.-;Name=tesB;db_xref=COG:COG1946;gene=tesB;inference=ab initio prediction:Prodigal:002006,similar to AA sequence:UniProtKB:P0AGG2;locus_tag=GBILIMFC_00299;product=Acyl-CoA thioesterase 2
LN811350.1	Prodigal:002006	CDS	322940	324364	.	+	0	ID=GBILIMFC_00300;eC_number=1.14.13.-;Name=ubiL_1;db_xref=COG:COG0654;gene=ubiL_1;inference=ab initio prediction:Prodigal:002006,similar to AA sequence:UniProtKB:Q2RMZ4;locus_tag=GBILIMFC_00300;product=Ubiquinone hydroxylase UbiL
LN811350.1	Prodigal:002006	CDS	324449	324988	.	-	0	ID=GBILIMFC_00301;eC_number=3.6.1.1;Name=ppa;db_xref=COG:COG0221;gene=ppa;inference=ab initio prediction:Prodigal:002006,similar to AA sequence:UniProtKB:P0A7A9;locus_tag=GBILIMFC_00301;product=Inorganic pyrophosphatase
LN811350.1	Prodigal:002006	CDS	325157	325714	.	-	0	ID=GBILIMFC_00302;eC_number=2.3.1.189;Name=mshD_1;gene=mshD_1;inference=ab initio prediction:Prodigal:002006,protein motif:HAMAP:MF_01698;locus_tag=GBILIMFC_00302;product=Mycothiol acetyltransferase
LN811350.1	Prodigal:002006	CDS	325854	326651	.	+	0	ID=GBILIMFC_00303;inference=ab initio prediction:Prodigal:002006;locus_tag=GBILIMFC_00303;product=hypothetical protein
LN811350.1	Prodigal:002006	CDS	326663	328381	.	-	0	ID=GBILIMFC_00304;eC_number=7.5.2.6;Name=msbA_1;db_xref=COG:COG1132;gene=msbA_1;inference=ab initio prediction:Prodigal:002006,similar to AA sequence:UniProtKB:Q9KQW9;locus_tag=GBILIMFC_00304;product=Lipid A export ATP-binding/permease protein MsbA
LN811350.1	Prodigal:002006	CDS	328572	329606	.	+	0	ID=GBILIMFC_00305;inference=ab initio prediction:Prodigal:002006;locus_tag=GBILIMFC_00305;product=hypothetical protein
LN811350.1	Prodigal:002006	CDS	329664	330860	.	+	0	ID=GBILIMFC_00306;inference=ab initio prediction:Prodigal:002006;locus_tag=GBILIMFC_00306;product=hypothetical protein
LN811350.1	Prodigal:002006	CDS	331166	331387	.	-	0	ID=GBILIMFC_00307;inference=ab initio prediction:Prodigal:002006;locus_tag=GBILIMFC_00307;product=hypothetical protein
LN811350.1	Prodigal:002006	CDS	331553	333043	.	-	0	ID=GBILIMFC_00308;Name=trkI;db_xref=COG:COG0168;gene=trkI;inference=ab initio prediction:Prodigal:002006,similar to AA sequence:UniProtKB:E1V6K4;locus_tag=GBILIMFC_00308;product=Trk system potassium uptake protein TrkI
LN811350.1	Prodigal:002006	CDS	333048	334430	.	-	0	ID=GBILIMFC_00309;Name=trkA;db_xref=COG:COG0569;gene=trkA;inference=ab initio prediction:Prodigal:002006,similar to AA sequence:UniProtKB:P0AGI8;locus_tag=GBILIMFC_00309;product=Trk system potassium uptake protein TrkA
LN811350.1	Prodigal:002006	CDS	334596	335024	.	-	0	ID=GBILIMFC_00310;inference=ab initio prediction:Prodigal:002006;locus_tag=GBILIMFC_00310;product=hypothetical protein
LN811350.1	Prodigal:002006	CDS	335261	335446	.	-	0	ID=GBILIMFC_00311;inference=ab initio prediction:Prodigal:002006;locus_tag=GBILIMFC_00311;product=hypothetical protein
LN811350.1	Prodigal:002006	CDS	335824	336228	.	-	0	ID=GBILIMFC_00312;inference=ab initio prediction:Prodigal:002006;locus_tag=GBILIMFC_00312;product=hypothetical protein
LN811350.1	Prodigal:002006	CDS	336491	337678	.	-	0	ID=GBILIMFC_00313;inference=ab initio prediction:Prodigal:002006;locus_tag=GBILIMFC_00313;product=hypothetical protein
LN811350.1	Prodigal:002006	CDS	337682	338212	.	+	0	ID=GBILIMFC_00314;inference=ab initio prediction:Prodigal:002006;locus_tag=GBILIMFC_00314;product=hypothetical protein
LN811350.1	Prodigal:002006	CDS	338275	338565	.	-	0	ID=GBILIMFC_00315;inference=ab initio prediction:Prodigal:002006;locus_tag=GBILIMFC_00315;product=hypothetical protein
LN811350.1	Prodigal:002006	CDS	338786	339106	.	+	0	ID=GBILIMFC_00316;inference=ab initio prediction:Prodigal:002006;locus_tag=GBILIMFC_00316;product=hypothetical protein
LN811350.1	Prodigal:002006	CDS	339122	339478	.	+	0	ID=GBILIMFC_00317;inference=ab initio prediction:Prodigal:002006;locus_tag=GBILIMFC_00317;product=hypothetical protein
LN811350.1	Prodigal:002006	CDS	339475	340194	.	-	0	ID=GBILIMFC_00318;inference=ab initio prediction:Prodigal:002006;locus_tag=GBILIMFC_00318;product=hypothetical protein
LN811350.1	Prodigal:002006	CDS	341044	341367	.	+	0	ID=GBILIMFC_00319;inference=ab initio prediction:Prodigal:002006;locus_tag=GBILIMFC_00319;product=hypothetical protein
LN811350.1	Prodigal:002006	CDS	341854	342876	.	-	0	ID=GBILIMFC_00320;inference=ab initio prediction:Prodigal:002006;locus_tag=GBILIMFC_00320;product=hypothetical protein
LN811350.1	Prodigal:002006	CDS	343425	343724	.	-	0	ID=GBILIMFC_00321;inference=ab initio prediction:Prodigal:002006;locus_tag=GBILIMFC_00321;product=hypothetical protein
LN811350.1	Prodigal:002006	CDS	343957	345135	.	-	0	ID=GBILIMFC_00322;Name=ybjJ;gene=ybjJ;inference=ab initio prediction:Prodigal:002006,similar to AA sequence:UniProtKB:P75810;locus_tag=GBILIMFC_00322;product=Inner membrane protein YbjJ
LN811350.1	Prodigal:002006	CDS	345166	345291	.	-	0	ID=GBILIMFC_00323;inference=ab initio prediction:Prodigal:002006;locus_tag=GBILIMFC_00323;product=hypothetical protein
LN811350.1	Prodigal:002006	CDS	345291	345722	.	-	0	ID=GBILIMFC_00324;inference=ab initio prediction:Prodigal:002006;locus_tag=GBILIMFC_00324;product=hypothetical protein
LN811350.1	Prodigal:002006	CDS	345854	346432	.	+	0	ID=GBILIMFC_00325;inference=ab initio prediction:Prodigal:002006;locus_tag=GBILIMFC_00325;product=hypothetical protein
LN811350.1	Prodigal:002006	CDS	346524	347036	.	-	0	ID=GBILIMFC_00326;inference=ab initio prediction:Prodigal:002006;locus_tag=GBILIMFC_00326;product=hypothetical protein
LN811350.1	Prodigal:002006	CDS	347616	347846	.	+	0	ID=GBILIMFC_00327;inference=ab initio prediction:Prodigal:002006;locus_tag=GBILIMFC_00327;product=hypothetical protein
LN811350.1	Prodigal:002006	CDS	348171	348542	.	-	0	ID=GBILIMFC_00328;inference=ab initio prediction:Prodigal:002006;locus_tag=GBILIMFC_00328;product=hypothetical protein
LN811350.1	Prodigal:002006	CDS	348555	348890	.	-	0	ID=GBILIMFC_00329;inference=ab initio prediction:Prodigal:002006;locus_tag=GBILIMFC_00329;product=hypothetical protein
LN811350.1	Prodigal:002006	CDS	349093	349440	.	+	0	ID=GBILIMFC_00330;inference=ab initio prediction:Prodigal:002006;locus_tag=GBILIMFC_00330;product=hypothetical protein
LN811350.1	Prodigal:002006	CDS	349819	350382	.	+	0	ID=GBILIMFC_00331;inference=ab initio prediction:Prodigal:002006,protein motif:HAMAP:MF_02088;locus_tag=GBILIMFC_00331;product=queuosine precursor transporter
LN811350.1	Prodigal:002006	CDS	350647	351030	.	+	0	ID=GBILIMFC_00332;Name=cheY_1;db_xref=COG:COG0784;gene=cheY_1;inference=ab initio prediction:Prodigal:002006,similar to AA sequence:UniProtKB:P0AE67;locus_tag=GBILIMFC_00332;product=Chemotaxis protein CheY
LN811350.1	Prodigal:002006	CDS	351302	353539	.	+	0	ID=GBILIMFC_00333;eC_number=2.7.13.3;Name=rcsC_2;gene=rcsC_2;inference=ab initio prediction:Prodigal:002006,protein motif:HAMAP:MF_00979;locus_tag=GBILIMFC_00333;product=Sensor histidine kinase RcsC
LN811350.1	Prodigal:002006	CDS	353558	353932	.	+	0	ID=GBILIMFC_00334;Name=cheY_2;db_xref=COG:COG0784;gene=cheY_2;inference=ab initio prediction:Prodigal:002006,similar to AA sequence:UniProtKB:P24072;locus_tag=GBILIMFC_00334;product=Chemotaxis protein CheY
LN811350.1	Prodigal:002006	CDS	353936	354073	.	+	0	ID=GBILIMFC_00335;inference=ab initio prediction:Prodigal:002006;locus_tag=GBILIMFC_00335;product=hypothetical protein
LN811350.1	Prodigal:002006	CDS	354403	354660	.	+	0	ID=GBILIMFC_00336;inference=ab initio prediction:Prodigal:002006;locus_tag=GBILIMFC_00336;product=hypothetical protein
LN811350.1	Prodigal:002006	CDS	354798	355034	.	-	0	ID=GBILIMFC_00337;inference=ab initio prediction:Prodigal:002006;locus_tag=GBILIMFC_00337;product=hypothetical protein
LN811350.1	Aragorn:001002	tRNA	355581	355655	.	-	.	ID=GBILIMFC_00338;inference=COORDINATES:profile:Aragorn:001002;locus_tag=GBILIMFC_00338;product=tRNA-Gly(gcc)
LN811350.1	Prodigal:002006	CDS	355837	356373	.	+	0	ID=GBILIMFC_00339;Name=proX;db_xref=COG:COG3760;gene=proX;inference=ab initio prediction:Prodigal:002006,similar to AA sequence:UniProtKB:Q9L4Q7;locus_tag=GBILIMFC_00339;product=Prolyl-tRNA editing protein ProX
LN811350.1	Prodigal:002006	CDS	356452	357345	.	+	0	ID=GBILIMFC_00340;Name=cnoX;db_xref=COG:COG3118;gene=cnoX;inference=ab initio prediction:Prodigal:002006,similar to AA sequence:UniProtKB:P77395;locus_tag=GBILIMFC_00340;product=Chaperedoxin
LN811350.1	Prodigal:002006	CDS	357370	358038	.	+	0	ID=GBILIMFC_00341;eC_number=3.4.21.53;Name=lon2_1;db_xref=COG:COG0466;gene=lon2_1;inference=ab initio prediction:Prodigal:002006,similar to AA sequence:UniProtKB:P36774;locus_tag=GBILIMFC_00341;product=Lon protease 2
LN811350.1	Prodigal:002006	CDS	358047	358250	.	+	0	ID=GBILIMFC_00342;inference=ab initio prediction:Prodigal:002006;locus_tag=GBILIMFC_00342;product=hypothetical protein
LN811350.1	Prodigal:002006	CDS	358333	359214	.	-	0	ID=GBILIMFC_00343;eC_number=3.1.2.30;Name=mcl2_1;db_xref=COG:COG2301;gene=mcl2_1;inference=ab initio prediction:Prodigal:002006,similar to AA sequence:UniProtKB:D3JV05;locus_tag=GBILIMFC_00343;product=(3S)-malyl-CoA thioesterase
LN811350.1	Prodigal:002006	CDS	359337	360362	.	+	0	ID=GBILIMFC_00344;eC_number=4.2.1.-;Name=psdht;gene=psdht;inference=ab initio prediction:Prodigal:002006,similar to AA sequence:UniProtKB:Q10725;locus_tag=GBILIMFC_00344;product=Phenylserine dehydratase
LN811350.1	Prodigal:002006	CDS	360486	361160	.	+	0	ID=GBILIMFC_00345;eC_number=4.2.1.1;Name=cynT;db_xref=COG:COG0288;gene=cynT;inference=ab initio prediction:Prodigal:002006,similar to AA sequence:UniProtKB:P0ABE9;locus_tag=GBILIMFC_00345;product=Carbonic anhydrase 1
LN811350.1	Prodigal:002006	CDS	361223	362257	.	-	0	ID=GBILIMFC_00346;eC_number=1.2.1.11;Name=asd2;db_xref=COG:COG0136;gene=asd2;inference=ab initio prediction:Prodigal:002006,similar to AA sequence:UniProtKB:P23247;locus_tag=GBILIMFC_00346;product=Aspartate-semialdehyde dehydrogenase 2
LN811350.1	Prodigal:002006	CDS	364631	365488	.	+	0	ID=GBILIMFC_00347;inference=ab initio prediction:Prodigal:002006;locus_tag=GBILIMFC_00347;product=hypothetical protein
LN811350.1	Prodigal:002006	CDS	365463	365813	.	-	0	ID=GBILIMFC_00348;inference=ab initio prediction:Prodigal:002006;locus_tag=GBILIMFC_00348;product=hypothetical protein
LN811350.1	Prodigal:002006	CDS	365819	366223	.	-	0	ID=GBILIMFC_00349;inference=ab initio prediction:Prodigal:002006;locus_tag=GBILIMFC_00349;product=hypothetical protein
LN811350.1	Prodigal:002006	CDS	366262	366501	.	+	0	ID=GBILIMFC_00350;inference=ab initio prediction:Prodigal:002006;locus_tag=GBILIMFC_00350;product=hypothetical protein
LN811350.1	Prodigal:002006	CDS	366681	367166	.	-	0	ID=GBILIMFC_00351;inference=ab initio prediction:Prodigal:002006;locus_tag=GBILIMFC_00351;product=hypothetical protein
LN811350.1	Prodigal:002006	CDS	367384	367704	.	+	0	ID=GBILIMFC_00352;inference=ab initio prediction:Prodigal:002006;locus_tag=GBILIMFC_00352;product=hypothetical protein
LN811350.1	Prodigal:002006	CDS	367782	368888	.	-	0	ID=GBILIMFC_00353;eC_number=1.1.1.85;Name=leuB_1;gene=leuB_1;inference=ab initio prediction:Prodigal:002006,similar to AA sequence:UniProtKB:Q2T7H6;locus_tag=GBILIMFC_00353;product=3-isopropylmalate dehydrogenase
LN811350.1	Prodigal:002006	CDS	368982	369359	.	-	0	ID=GBILIMFC_00354;eC_number=1.-.-.-;Name=rutC_1;gene=rutC_1;inference=ab initio prediction:Prodigal:002006,protein motif:HAMAP:MF_00831;locus_tag=GBILIMFC_00354;product=Putative aminoacrylate peracid reductase RutC
LN811350.1	Prodigal:002006	CDS	369364	370548	.	-	0	ID=GBILIMFC_00355;inference=ab initio prediction:Prodigal:002006,similar to AA sequence:ISfinder:TnXax1;locus_tag=GBILIMFC_00355;product=Tn3 family transposase TnXax1
LN811350.1	Prodigal:002006	CDS	370705	372021	.	+	0	ID=GBILIMFC_00356;eC_number=2.1.1.192;Name=rlmN;db_xref=COG:COG0820;gene=rlmN;inference=ab initio prediction:Prodigal:002006,similar to AA sequence:UniProtKB:P36979;locus_tag=GBILIMFC_00356;product=Dual-specificity RNA methyltransferase RlmN
LN811350.1	Prodigal:002006	CDS	372018	372497	.	+	0	ID=GBILIMFC_00357;inference=ab initio prediction:Prodigal:002006;locus_tag=GBILIMFC_00357;product=hypothetical protein
LN811350.1	Prodigal:002006	CDS	372516	373154	.	-	0	ID=GBILIMFC_00358;Name=rhtB_1;db_xref=COG:COG1280;gene=rhtB_1;inference=ab initio prediction:Prodigal:002006,similar to AA sequence:UniProtKB:P0AG34;locus_tag=GBILIMFC_00358;product=Homoserine/homoserine lactone efflux protein
LN811350.1	Prodigal:002006	CDS	373308	373925	.	+	0	ID=GBILIMFC_00359;Name=lemA_1;db_xref=COG:COG1704;gene=lemA_1;inference=ab initio prediction:Prodigal:002006,similar to AA sequence:UniProtKB:A8AVK0;locus_tag=GBILIMFC_00359;product=Protein LemA
LN811350.1	Prodigal:002006	CDS	373953	374741	.	+	0	ID=GBILIMFC_00360;inference=ab initio prediction:Prodigal:002006;locus_tag=GBILIMFC_00360;product=hypothetical protein
LN811350.1	Prodigal:002006	CDS	374808	375416	.	+	0	ID=GBILIMFC_00361;inference=ab initio prediction:Prodigal:002006;locus_tag=GBILIMFC_00361;product=hypothetical protein
LN811350.1	Prodigal:002006	CDS	375547	376950	.	-	0	ID=GBILIMFC_00362;eC_number=3.5.1.4;Name=amiD_1;db_xref=COG:COG0154;gene=amiD_1;inference=ab initio prediction:Prodigal:002006,similar to AA sequence:UniProtKB:P9WQ93;locus_tag=GBILIMFC_00362;product=Putative amidase AmiD
LN811350.1	Prodigal:002006	CDS	377096	377815	.	-	0	ID=GBILIMFC_00363;Name=livF_2;db_xref=COG:COG0410;gene=livF_2;inference=ab initio prediction:Prodigal:002006,similar to AA sequence:UniProtKB:P22731;locus_tag=GBILIMFC_00363;product=High-affinity branched-chain amino acid transport ATP-binding protein LivF
LN811350.1	Prodigal:002006	CDS	377815	378531	.	-	0	ID=GBILIMFC_00364;eC_number=3.6.3.-;Name=lptB_3;db_xref=COG:COG1137;gene=lptB_3;inference=ab initio prediction:Prodigal:002006,similar to AA sequence:UniProtKB:P45073;locus_tag=GBILIMFC_00364;product=Lipopolysaccharide export system ATP-binding protein LptB
LN811350.1	Prodigal:002006	CDS	378509	379462	.	-	0	ID=GBILIMFC_00365;inference=ab initio prediction:Prodigal:002006;locus_tag=GBILIMFC_00365;product=hypothetical protein
LN811350.1	Prodigal:002006	CDS	379459	380343	.	-	0	ID=GBILIMFC_00366;Name=livH_1;db_xref=COG:COG0559;gene=livH_1;inference=ab initio prediction:Prodigal:002006,similar to AA sequence:UniProtKB:P0AEX7;locus_tag=GBILIMFC_00366;product=High-affinity branched-chain amino acid transport system permease protein LivH
LN811350.1	Prodigal:002006	CDS	380469	381659	.	-	0	ID=GBILIMFC_00367;Name=braC_1;db_xref=COG:COG0683;gene=braC_1;inference=ab initio prediction:Prodigal:002006,similar to AA sequence:UniProtKB:P21175;locus_tag=GBILIMFC_00367;product=Leucine-%2C isoleucine-%2C valine-%2C threonine-%2C and alanine-binding protein
LN811350.1	Prodigal:002006	CDS	381876	383198	.	-	0	ID=GBILIMFC_00368;eC_number=1.2.1.68;Name=calB;gene=calB;inference=ab initio prediction:Prodigal:002006,similar to AA sequence:UniProtKB:O86447;locus_tag=GBILIMFC_00368;product=Coniferyl aldehyde dehydrogenase
LN811350.1	Prodigal:002006	CDS	383234	384193	.	-	0	ID=GBILIMFC_00369;eC_number=1.17.7.4;Name=ispH_1;db_xref=COG:COG0761;gene=ispH_1;inference=ab initio prediction:Prodigal:002006,similar to AA sequence:UniProtKB:P62623;locus_tag=GBILIMFC_00369;product=4-hydroxy-3-methylbut-2-enyl diphosphate reductase
LN811350.1	Prodigal:002006	CDS	384181	385464	.	-	0	ID=GBILIMFC_00370;eC_number=1.17.8.1;Name=hpnE_1;db_xref=COG:COG2907;gene=hpnE_1;inference=ab initio prediction:Prodigal:002006,similar to AA sequence:UniProtKB:Q5NP65;locus_tag=GBILIMFC_00370;product=Hydroxysqualene dehydroxylase
LN811350.1	Prodigal:002006	CDS	385461	387113	.	-	0	ID=GBILIMFC_00371;inference=ab initio prediction:Prodigal:002006;locus_tag=GBILIMFC_00371;product=hypothetical protein
LN811350.1	Prodigal:002006	CDS	387116	388231	.	-	0	ID=GBILIMFC_00372;eC_number=2.4.1.-;Name=crtQ;gene=crtQ;inference=ab initio prediction:Prodigal:002006,similar to AA sequence:UniProtKB:Q7A3E0;locus_tag=GBILIMFC_00372;product=4%2C4'-diaponeurosporenoate glycosyltransferase
LN811350.1	Prodigal:002006	CDS	388228	389109	.	-	0	ID=GBILIMFC_00373;inference=ab initio prediction:Prodigal:002006;locus_tag=GBILIMFC_00373;product=hypothetical protein
LN811350.1	Prodigal:002006	CDS	389106	390680	.	-	0	ID=GBILIMFC_00374;eC_number=1.14.99.44;Name=crtNb;gene=crtNb;inference=ab initio prediction:Prodigal:002006,similar to AA sequence:UniProtKB:Q4VKU9;locus_tag=GBILIMFC_00374;product=4%2C4'-diapolycopene oxygenase
LN811350.1	Prodigal:002006	CDS	390677	390805	.	-	0	ID=GBILIMFC_00375;inference=ab initio prediction:Prodigal:002006;locus_tag=GBILIMFC_00375;product=hypothetical protein
LN811350.1	Prodigal:002006	CDS	390802	392376	.	-	0	ID=GBILIMFC_00376;eC_number=1.3.8.2;Name=crtN;gene=crtN;inference=ab initio prediction:Prodigal:002006,similar to AA sequence:UniProtKB:Q4VKV1;locus_tag=GBILIMFC_00376;product=4%2C4'-diapophytoene desaturase (4%2C4'-diapolycopene-forming)
LN811350.1	Prodigal:002006	CDS	392536	392859	.	+	0	ID=GBILIMFC_00377;inference=ab initio prediction:Prodigal:002006;locus_tag=GBILIMFC_00377;product=hypothetical protein
LN811350.1	Prodigal:002006	CDS	392879	393148	.	-	0	ID=GBILIMFC_00378;inference=ab initio prediction:Prodigal:002006;locus_tag=GBILIMFC_00378;product=hypothetical protein
LN811350.1	Prodigal:002006	CDS	393511	393636	.	+	0	ID=GBILIMFC_00379;inference=ab initio prediction:Prodigal:002006;locus_tag=GBILIMFC_00379;product=hypothetical protein
LN811350.1	Prodigal:002006	CDS	393573	394316	.	-	0	ID=GBILIMFC_00380;inference=ab initio prediction:Prodigal:002006;locus_tag=GBILIMFC_00380;product=hypothetical protein
LN811350.1	Prodigal:002006	CDS	394400	395341	.	-	0	ID=GBILIMFC_00381;eC_number=2.3.1.241;Name=lpxL;gene=lpxL;inference=ab initio prediction:Prodigal:002006,protein motif:HAMAP:MF_01942;locus_tag=GBILIMFC_00381;product=Lipid A biosynthesis lauroyltransferase
LN811350.1	Prodigal:002006	CDS	395359	396381	.	-	0	ID=GBILIMFC_00382;eC_number=1.6.5.5;Name=qorA_1;db_xref=COG:COG0604;gene=qorA_1;inference=ab initio prediction:Prodigal:002006,similar to AA sequence:UniProtKB:P28304;locus_tag=GBILIMFC_00382;product=Quinone oxidoreductase 1
LN811350.1	Prodigal:002006	CDS	396530	397279	.	-	0	ID=GBILIMFC_00383;eC_number=1.1.1.100;Name=fabG_1;gene=fabG_1;inference=ab initio prediction:Prodigal:002006,similar to AA sequence:UniProtKB:P0AEK2;locus_tag=GBILIMFC_00383;product=3-oxoacyl-[acyl-carrier-protein] reductase FabG
LN811350.1	Prodigal:002006	CDS	397282	398556	.	-	0	ID=GBILIMFC_00384;eC_number=2.3.1.179;Name=fabF_1;db_xref=COG:COG0304;gene=fabF_1;inference=ab initio prediction:Prodigal:002006,similar to AA sequence:UniProtKB:Q83E37;locus_tag=GBILIMFC_00384;product=3-oxoacyl-[acyl-carrier-protein] synthase 2
LN811350.1	Prodigal:002006	CDS	398571	399698	.	-	0	ID=GBILIMFC_00385;inference=ab initio prediction:Prodigal:002006;locus_tag=GBILIMFC_00385;product=hypothetical protein
LN811350.1	Prodigal:002006	CDS	399695	399913	.	-	0	ID=GBILIMFC_00386;inference=ab initio prediction:Prodigal:002006;locus_tag=GBILIMFC_00386;product=hypothetical protein
LN811350.1	Prodigal:002006	CDS	399910	400368	.	-	0	ID=GBILIMFC_00387;inference=ab initio prediction:Prodigal:002006;locus_tag=GBILIMFC_00387;product=hypothetical protein
LN811350.1	Prodigal:002006	CDS	400374	400655	.	-	0	ID=GBILIMFC_00388;Name=acpXL;db_xref=COG:COG0236;gene=acpXL;inference=ab initio prediction:Prodigal:002006,similar to AA sequence:UniProtKB:P0A2W5;locus_tag=GBILIMFC_00388;product=Acyl carrier protein AcpXL
LN811350.1	Prodigal:002006	CDS	400849	403554	.	-	0	ID=GBILIMFC_00389;eC_number=4.2.1.3;Name=acnA;db_xref=COG:COG1048;gene=acnA;inference=ab initio prediction:Prodigal:002006,similar to AA sequence:UniProtKB:P70920;locus_tag=GBILIMFC_00389;product=Aconitate hydratase A
LN811350.1	Prodigal:002006	CDS	403787	404413	.	+	0	ID=GBILIMFC_00390;eC_number=7.6.2.5;Name=ccmA;db_xref=COG:COG4133;gene=ccmA;inference=ab initio prediction:Prodigal:002006,similar to AA sequence:UniProtKB:P33931;locus_tag=GBILIMFC_00390;product=Cytochrome c biogenesis ATP-binding export protein CcmA
LN811350.1	Prodigal:002006	CDS	404410	405078	.	+	0	ID=GBILIMFC_00391;Name=ccmB;db_xref=COG:COG2386;gene=ccmB;inference=ab initio prediction:Prodigal:002006,similar to AA sequence:UniProtKB:P0ABL8;locus_tag=GBILIMFC_00391;product=Heme exporter protein B
LN811350.1	Prodigal:002006	CDS	405122	406108	.	-	0	ID=GBILIMFC_00392;inference=ab initio prediction:Prodigal:002006;locus_tag=GBILIMFC_00392;product=hypothetical protein
LN811350.1	Prodigal:002006	CDS	406200	407108	.	+	0	ID=GBILIMFC_00393;inference=ab initio prediction:Prodigal:002006;locus_tag=GBILIMFC_00393;product=hypothetical protein
LN811350.1	Prodigal:002006	CDS	407108	407266	.	+	0	ID=GBILIMFC_00394;inference=ab initio prediction:Prodigal:002006;locus_tag=GBILIMFC_00394;product=hypothetical protein
LN811350.1	Prodigal:002006	CDS	407259	407828	.	+	0	ID=GBILIMFC_00395;Name=cycY;db_xref=COG:COG0526;gene=cycY;inference=ab initio prediction:Prodigal:002006,similar to AA sequence:UniProtKB:P30960;locus_tag=GBILIMFC_00395;product=Thiol:disulfide interchange protein CycY
LN811350.1	Prodigal:002006	CDS	408095	409498	.	+	0	ID=GBILIMFC_00396;inference=ab initio prediction:Prodigal:002006;locus_tag=GBILIMFC_00396;product=hypothetical protein
LN811350.1	Prodigal:002006	CDS	409505	410101	.	-	0	ID=GBILIMFC_00397;Name=yciB;db_xref=COG:COG2917;gene=yciB;inference=ab initio prediction:Prodigal:002006,similar to AA sequence:UniProtKB:P95745;locus_tag=GBILIMFC_00397;product=Intracellular septation protein
LN811350.1	Prodigal:002006	CDS	410213	411484	.	-	0	ID=GBILIMFC_00398;Name=ftsY;gene=ftsY;inference=ab initio prediction:Prodigal:002006,protein motif:HAMAP:MF_00920;locus_tag=GBILIMFC_00398;product=Signal recognition particle receptor FtsY
LN811350.1	Prodigal:002006	CDS	411553	412230	.	+	0	ID=GBILIMFC_00399;eC_number=5.4.99.23;Name=rluD_1;db_xref=COG:COG0564;gene=rluD_1;inference=ab initio prediction:Prodigal:002006,similar to AA sequence:UniProtKB:P33643;locus_tag=GBILIMFC_00399;product=Ribosomal large subunit pseudouridine synthase D
LN811350.1	Prodigal:002006	CDS	412234	413481	.	-	0	ID=GBILIMFC_00400;eC_number=2.8.4.5;Name=mtaB;db_xref=COG:COG0621;gene=mtaB;inference=ab initio prediction:Prodigal:002006,similar to AA sequence:UniProtKB:P54462;locus_tag=GBILIMFC_00400;product=Threonylcarbamoyladenosine tRNA methylthiotransferase MtaB
LN811350.1	Prodigal:002006	CDS	413481	414371	.	-	0	ID=GBILIMFC_00401;eC_number=5.1.1.7;Name=dapF;db_xref=COG:COG0253;gene=dapF;inference=ab initio prediction:Prodigal:002006,similar to AA sequence:UniProtKB:P0A6K1;locus_tag=GBILIMFC_00401;product=Diaminopimelate epimerase
LN811350.1	Prodigal:002006	CDS	414549	415142	.	+	0	ID=GBILIMFC_00402;inference=ab initio prediction:Prodigal:002006;locus_tag=GBILIMFC_00402;product=hypothetical protein
LN811350.1	Prodigal:002006	CDS	415176	416237	.	-	0	ID=GBILIMFC_00403;db_xref=COG:COG2220;inference=ab initio prediction:Prodigal:002006,similar to AA sequence:UniProtKB:P9WKP3;locus_tag=GBILIMFC_00403;product=putative protein
LN811350.1	Prodigal:002006	CDS	416627	418174	.	+	0	ID=GBILIMFC_00404;Name=ffh;db_xref=COG:COG0541;gene=ffh;inference=ab initio prediction:Prodigal:002006,similar to AA sequence:UniProtKB:P0AGD7;locus_tag=GBILIMFC_00404;product=Signal recognition particle protein
LN811350.1	Prodigal:002006	CDS	418221	418577	.	+	0	ID=GBILIMFC_00405;Name=rpsP;db_xref=COG:COG0228;gene=rpsP;inference=ab initio prediction:Prodigal:002006,similar to AA sequence:UniProtKB:P62236;locus_tag=GBILIMFC_00405;product=30S ribosomal protein S16
LN811350.1	Prodigal:002006	CDS	418583	419203	.	+	0	ID=GBILIMFC_00406;Name=rimM;gene=rimM;inference=ab initio prediction:Prodigal:002006,protein motif:HAMAP:MF_00014;locus_tag=GBILIMFC_00406;product=Ribosome maturation factor RimM
LN811350.1	Prodigal:002006	CDS	419288	419980	.	+	0	ID=GBILIMFC_00407;eC_number=2.1.1.228;Name=trmD;db_xref=COG:COG0336;gene=trmD;inference=ab initio prediction:Prodigal:002006,similar to AA sequence:UniProtKB:Q6G1R9;locus_tag=GBILIMFC_00407;product=tRNA (guanine-N(1)-)-methyltransferase
LN811350.1	Prodigal:002006	CDS	420151	420543	.	+	0	ID=GBILIMFC_00408;Name=rplS;db_xref=COG:COG0335;gene=rplS;inference=ab initio prediction:Prodigal:002006,similar to AA sequence:UniProtKB:Q6ND68;locus_tag=GBILIMFC_00408;product=50S ribosomal protein L19
LN811350.1	Prodigal:002006	CDS	420704	422113	.	+	0	ID=GBILIMFC_00409;eC_number=4.2.1.33;Name=leuC_1;db_xref=COG:COG0065;gene=leuC_1;inference=ab initio prediction:Prodigal:002006,similar to AA sequence:UniProtKB:P0A6A6;locus_tag=GBILIMFC_00409;product=3-isopropylmalate dehydratase large subunit
LN811350.1	Prodigal:002006	CDS	422184	422486	.	-	0	ID=GBILIMFC_00410;inference=ab initio prediction:Prodigal:002006;locus_tag=GBILIMFC_00410;product=hypothetical protein
LN811350.1	Prodigal:002006	CDS	422609	422845	.	+	0	ID=GBILIMFC_00411;inference=ab initio prediction:Prodigal:002006;locus_tag=GBILIMFC_00411;product=hypothetical protein
LN811350.1	Prodigal:002006	CDS	422861	423268	.	+	0	ID=GBILIMFC_00412;inference=ab initio prediction:Prodigal:002006;locus_tag=GBILIMFC_00412;product=hypothetical protein
LN811350.1	Prodigal:002006	CDS	423360	423962	.	+	0	ID=GBILIMFC_00413;eC_number=4.2.1.33;Name=leuD;db_xref=COG:COG0066;gene=leuD;inference=ab initio prediction:Prodigal:002006,similar to AA sequence:UniProtKB:P30126;locus_tag=GBILIMFC_00413;product=3-isopropylmalate dehydratase small subunit
LN811350.1	Prodigal:002006	CDS	424109	424864	.	-	0	ID=GBILIMFC_00414;inference=ab initio prediction:Prodigal:002006;locus_tag=GBILIMFC_00414;product=hypothetical protein
LN811350.1	Prodigal:002006	CDS	424949	425371	.	-	0	ID=GBILIMFC_00415;inference=ab initio prediction:Prodigal:002006;locus_tag=GBILIMFC_00415;product=hypothetical protein
LN811350.1	Prodigal:002006	CDS	425551	426087	.	-	0	ID=GBILIMFC_00416;eC_number=3.1.4.58;Name=ytlP;gene=ytlP;inference=ab initio prediction:Prodigal:002006,similar to AA sequence:UniProtKB:O34570;locus_tag=GBILIMFC_00416;product=RNA 2'%2C3'-cyclic phosphodiesterase
LN811350.1	Prodigal:002006	CDS	426292	427500	.	-	0	ID=GBILIMFC_00417;inference=ab initio prediction:Prodigal:002006;locus_tag=GBILIMFC_00417;product=hypothetical protein
LN811350.1	Prodigal:002006	CDS	427845	428531	.	-	0	ID=GBILIMFC_00418;inference=ab initio prediction:Prodigal:002006;locus_tag=GBILIMFC_00418;product=hypothetical protein
LN811350.1	Prodigal:002006	CDS	428708	429409	.	+	0	ID=GBILIMFC_00419;db_xref=COG:COG1136;inference=ab initio prediction:Prodigal:002006,similar to AA sequence:UniProtKB:P9WQK1;locus_tag=GBILIMFC_00419;product=putative ABC transporter ATP-binding protein
LN811350.1	Prodigal:002006	CDS	429420	431999	.	+	0	ID=GBILIMFC_00420;inference=ab initio prediction:Prodigal:002006;locus_tag=GBILIMFC_00420;product=hypothetical protein
LN811350.1	Prodigal:002006	CDS	432222	433001	.	+	0	ID=GBILIMFC_00421;Name=ybhL_1;db_xref=COG:COG0670;gene=ybhL_1;inference=ab initio prediction:Prodigal:002006,similar to AA sequence:UniProtKB:P0AAC4;locus_tag=GBILIMFC_00421;product=Inner membrane protein YbhL
LN811350.1	Prodigal:002006	CDS	433151	433696	.	+	0	ID=GBILIMFC_00422;eC_number=2.3.1.-;Name=pitA;db_xref=COG:COG1247;gene=pitA;inference=ab initio prediction:Prodigal:002006,similar to AA sequence:UniProtKB:Q9HUU7;locus_tag=GBILIMFC_00422;product=L-methionine sulfoximine/L-methionine sulfone acetyltransferase
LN811350.1	Prodigal:002006	CDS	433818	434186	.	-	0	ID=GBILIMFC_00423;inference=ab initio prediction:Prodigal:002006;locus_tag=GBILIMFC_00423;product=hypothetical protein
LN811350.1	Prodigal:002006	CDS	434305	434487	.	-	0	ID=GBILIMFC_00424;inference=ab initio prediction:Prodigal:002006;locus_tag=GBILIMFC_00424;product=hypothetical protein
LN811350.1	Prodigal:002006	CDS	434499	435116	.	-	0	ID=GBILIMFC_00425;inference=ab initio prediction:Prodigal:002006;locus_tag=GBILIMFC_00425;product=hypothetical protein
LN811350.1	Prodigal:002006	CDS	435536	440365	.	+	0	ID=GBILIMFC_00426;eC_number=1.4.1.2;Name=gdh_1;db_xref=COG:COG2902;gene=gdh_1;inference=ab initio prediction:Prodigal:002006,similar to AA sequence:UniProtKB:E1V4J5;locus_tag=GBILIMFC_00426;product=NAD-specific glutamate dehydrogenase
LN811350.1	Prodigal:002006	CDS	440365	441780	.	+	0	ID=GBILIMFC_00427;inference=ab initio prediction:Prodigal:002006;locus_tag=GBILIMFC_00427;product=hypothetical protein
LN811350.1	Prodigal:002006	CDS	441851	442081	.	+	0	ID=GBILIMFC_00428;inference=ab initio prediction:Prodigal:002006;locus_tag=GBILIMFC_00428;product=hypothetical protein
LN811350.1	Prodigal:002006	CDS	442078	442482	.	+	0	ID=GBILIMFC_00429;inference=ab initio prediction:Prodigal:002006;locus_tag=GBILIMFC_00429;product=hypothetical protein
LN811350.1	Prodigal:002006	CDS	442684	443004	.	-	0	ID=GBILIMFC_00430;inference=ab initio prediction:Prodigal:002006,similar to AA sequence:UniProtKB:P0A8C1;locus_tag=GBILIMFC_00430;note=UPF0145 protein YbjQ;product=hypothetical protein
LN811350.1	Prodigal:002006	CDS	443102	444694	.	-	0	ID=GBILIMFC_00431;Name=purH;db_xref=COG:COG0138;gene=purH;inference=ab initio prediction:Prodigal:002006,similar to AA sequence:UniProtKB:P15639;locus_tag=GBILIMFC_00431;product=Bifunctional purine biosynthesis protein PurH
LN811350.1	Prodigal:002006	CDS	444807	446573	.	-	0	ID=GBILIMFC_00432;Name=fzlC;gene=fzlC;inference=ab initio prediction:Prodigal:002006,similar to AA sequence:UniProtKB:A0A0H3C3S1;locus_tag=GBILIMFC_00432;product=FtsZ-localized protein C
LN811350.1	Prodigal:002006	CDS	446807	448072	.	-	0	ID=GBILIMFC_00433;eC_number=2.1.1.176;Name=rsmB_1;db_xref=COG:COG0144;gene=rsmB_1;inference=ab initio prediction:Prodigal:002006,similar to AA sequence:UniProtKB:P36929;locus_tag=GBILIMFC_00433;product=Ribosomal RNA small subunit methyltransferase B
LN811350.1	Prodigal:002006	CDS	448139	449062	.	-	0	ID=GBILIMFC_00434;eC_number=3.4.24.-;Name=htpX_1;db_xref=COG:COG0501;gene=htpX_1;inference=ab initio prediction:Prodigal:002006,similar to AA sequence:UniProtKB:P9WHS5;locus_tag=GBILIMFC_00434;product=Protease HtpX 
LN811350.1	Prodigal:002006	CDS	449178	449414	.	+	0	ID=GBILIMFC_00435;inference=ab initio prediction:Prodigal:002006;locus_tag=GBILIMFC_00435;product=hypothetical protein
LN811350.1	Prodigal:002006	CDS	449521	450816	.	+	0	ID=GBILIMFC_00436;eC_number=2.1.1.222;Name=COQ3_1;gene=COQ3_1;inference=ab initio prediction:Prodigal:002006,protein motif:HAMAP:MF_00472;locus_tag=GBILIMFC_00436;product=Ubiquinone biosynthesis O-methyltransferase%2C mitochondrial
LN811350.1	Prodigal:002006	CDS	451029	451274	.	+	0	ID=GBILIMFC_00437;inference=ab initio prediction:Prodigal:002006;locus_tag=GBILIMFC_00437;product=hypothetical protein
LN811350.1	Prodigal:002006	CDS	451274	451573	.	+	0	ID=GBILIMFC_00438;Name=ccdB;gene=ccdB;inference=ab initio prediction:Prodigal:002006,similar to AA sequence:UniProtKB:P62554;locus_tag=GBILIMFC_00438;product=Toxin CcdB
LN811350.1	Prodigal:002006	CDS	451657	452160	.	-	0	ID=GBILIMFC_00439;inference=ab initio prediction:Prodigal:002006;locus_tag=GBILIMFC_00439;product=hypothetical protein
LN811350.1	Prodigal:002006	CDS	452380	452625	.	+	0	ID=GBILIMFC_00440;inference=ab initio prediction:Prodigal:002006;locus_tag=GBILIMFC_00440;product=hypothetical protein
LN811350.1	Prodigal:002006	CDS	453005	453697	.	-	0	ID=GBILIMFC_00441;db_xref=COG:COG0664;inference=ab initio prediction:Prodigal:002006,similar to AA sequence:UniProtKB:Q5SID7;locus_tag=GBILIMFC_00441;product=Cyclic AMP receptor protein
LN811350.1	Prodigal:002006	CDS	454056	454445	.	-	0	ID=GBILIMFC_00442;Name=pdtaR_1;db_xref=COG:COG3707;gene=pdtaR_1;inference=ab initio prediction:Prodigal:002006,similar to AA sequence:UniProtKB:P9WGM3;locus_tag=GBILIMFC_00442;product=putative transcriptional regulatory protein pdtaR
LN811350.1	Prodigal:002006	CDS	454653	455606	.	+	0	ID=GBILIMFC_00443;Name=yehZ;db_xref=COG:COG1732;gene=yehZ;inference=ab initio prediction:Prodigal:002006,similar to AA sequence:UniProtKB:P33362;locus_tag=GBILIMFC_00443;product=Glycine betaine-binding protein YehZ
LN811350.1	Prodigal:002006	CDS	455648	456793	.	+	0	ID=GBILIMFC_00444;Name=yehY;db_xref=COG:COG1174;gene=yehY;inference=ab initio prediction:Prodigal:002006,similar to AA sequence:UniProtKB:P33361;locus_tag=GBILIMFC_00444;product=Glycine betaine uptake system permease protein YehY
LN811350.1	Prodigal:002006	CDS	456790	456891	.	+	0	ID=GBILIMFC_00445;inference=ab initio prediction:Prodigal:002006;locus_tag=GBILIMFC_00445;product=hypothetical protein
LN811350.1	Prodigal:002006	CDS	456888	457814	.	+	0	ID=GBILIMFC_00446;eC_number=3.6.3.-;Name=yehX;db_xref=COG:COG1125;gene=yehX;inference=ab initio prediction:Prodigal:002006,similar to AA sequence:UniProtKB:P33360;locus_tag=GBILIMFC_00446;product=Glycine betaine uptake system ATP-binding protein YehX
LN811350.1	Prodigal:002006	CDS	457811	458590	.	+	0	ID=GBILIMFC_00447;Name=yehW;db_xref=COG:COG1174;gene=yehW;inference=ab initio prediction:Prodigal:002006,similar to AA sequence:UniProtKB:P33359;locus_tag=GBILIMFC_00447;product=Glycine betaine uptake system permease protein YehW
LN811350.1	Prodigal:002006	CDS	458597	459070	.	+	0	ID=GBILIMFC_00448;inference=ab initio prediction:Prodigal:002006;locus_tag=GBILIMFC_00448;product=hypothetical protein
LN811350.1	Prodigal:002006	CDS	459137	459934	.	+	0	ID=GBILIMFC_00449;inference=ab initio prediction:Prodigal:002006;locus_tag=GBILIMFC_00449;product=hypothetical protein
LN811350.1	Prodigal:002006	CDS	460295	460939	.	-	0	ID=GBILIMFC_00450;inference=ab initio prediction:Prodigal:002006;locus_tag=GBILIMFC_00450;product=hypothetical protein
LN811350.1	Prodigal:002006	CDS	461137	462777	.	+	0	ID=GBILIMFC_00451;eC_number=2.7.13.3;Name=rcsC_3;gene=rcsC_3;inference=ab initio prediction:Prodigal:002006,protein motif:HAMAP:MF_00979;locus_tag=GBILIMFC_00451;product=Sensor histidine kinase RcsC
LN811350.1	Prodigal:002006	CDS	462856	463119	.	+	0	ID=GBILIMFC_00452;inference=ab initio prediction:Prodigal:002006;locus_tag=GBILIMFC_00452;product=hypothetical protein
LN811350.1	Prodigal:002006	CDS	464809	465990	.	-	0	ID=GBILIMFC_00453;inference=ab initio prediction:Prodigal:002006;locus_tag=GBILIMFC_00453;product=hypothetical protein
LN811350.1	Prodigal:002006	CDS	466324	467751	.	-	0	ID=GBILIMFC_00454;Name=gabR;db_xref=COG:COG1167;gene=gabR;inference=ab initio prediction:Prodigal:002006,similar to AA sequence:UniProtKB:P94426;locus_tag=GBILIMFC_00454;product=HTH-type transcriptional regulatory protein GabR
LN811350.1	Prodigal:002006	CDS	467828	468451	.	+	0	ID=GBILIMFC_00455;Name=paiB;db_xref=COG:COG2808;gene=paiB;inference=ab initio prediction:Prodigal:002006,similar to AA sequence:UniProtKB:P21341;locus_tag=GBILIMFC_00455;product=Protease synthase and sporulation protein PAI 2
LN811350.1	Prodigal:002006	CDS	468606	469256	.	+	0	ID=GBILIMFC_00456;Name=rhtB_2;db_xref=COG:COG1280;gene=rhtB_2;inference=ab initio prediction:Prodigal:002006,similar to AA sequence:UniProtKB:P0AG34;locus_tag=GBILIMFC_00456;product=Homoserine/homoserine lactone efflux protein
LN811350.1	Prodigal:002006	CDS	469332	469754	.	-	0	ID=GBILIMFC_00457;inference=ab initio prediction:Prodigal:002006;locus_tag=GBILIMFC_00457;product=hypothetical protein
LN811350.1	Prodigal:002006	CDS	469816	470136	.	-	0	ID=GBILIMFC_00458;inference=ab initio prediction:Prodigal:002006;locus_tag=GBILIMFC_00458;product=hypothetical protein
LN811350.1	Prodigal:002006	CDS	470519	472501	.	+	0	ID=GBILIMFC_00459;Name=bamA_1;gene=bamA_1;inference=ab initio prediction:Prodigal:002006,protein motif:HAMAP:MF_01430;locus_tag=GBILIMFC_00459;product=Outer membrane protein assembly factor BamA
LN811350.1	Prodigal:002006	CDS	472587	476894	.	+	0	ID=GBILIMFC_00460;inference=ab initio prediction:Prodigal:002006;locus_tag=GBILIMFC_00460;product=hypothetical protein
LN811350.1	Prodigal:002006	CDS	477050	477835	.	+	0	ID=GBILIMFC_00461;inference=ab initio prediction:Prodigal:002006;locus_tag=GBILIMFC_00461;product=hypothetical protein
LN811350.1	Prodigal:002006	CDS	478138	479649	.	+	0	ID=GBILIMFC_00462;eC_number=2.7.11.1;Name=kaiC_2;gene=kaiC_2;inference=ab initio prediction:Prodigal:002006,similar to AA sequence:UniProtKB:Q8GGL1;locus_tag=GBILIMFC_00462;product=Circadian clock protein kinase KaiC
LN811350.1	Prodigal:002006	CDS	479633	480679	.	+	0	ID=GBILIMFC_00463;inference=ab initio prediction:Prodigal:002006;locus_tag=GBILIMFC_00463;product=hypothetical protein
LN811350.1	Prodigal:002006	CDS	480765	481385	.	-	0	ID=GBILIMFC_00464;Name=rhtB_3;db_xref=COG:COG1280;gene=rhtB_3;inference=ab initio prediction:Prodigal:002006,similar to AA sequence:UniProtKB:P0AG34;locus_tag=GBILIMFC_00464;product=Homoserine/homoserine lactone efflux protein
LN811350.1	Prodigal:002006	CDS	481475	481705	.	-	0	ID=GBILIMFC_00465;inference=ab initio prediction:Prodigal:002006;locus_tag=GBILIMFC_00465;product=hypothetical protein
LN811350.1	Prodigal:002006	CDS	481814	482563	.	-	0	ID=GBILIMFC_00466;inference=ab initio prediction:Prodigal:002006;locus_tag=GBILIMFC_00466;product=hypothetical protein
LN811350.1	Prodigal:002006	CDS	482678	482860	.	-	0	ID=GBILIMFC_00467;inference=ab initio prediction:Prodigal:002006;locus_tag=GBILIMFC_00467;product=hypothetical protein
LN811350.1	Prodigal:002006	CDS	482902	483183	.	-	0	ID=GBILIMFC_00468;inference=ab initio prediction:Prodigal:002006;locus_tag=GBILIMFC_00468;product=hypothetical protein
LN811350.1	Prodigal:002006	CDS	483180	483599	.	-	0	ID=GBILIMFC_00469;inference=ab initio prediction:Prodigal:002006;locus_tag=GBILIMFC_00469;product=hypothetical protein
LN811350.1	Prodigal:002006	CDS	483942	484625	.	-	0	ID=GBILIMFC_00470;eC_number=1.1.1.205;Name=IMPDH_2;gene=IMPDH_2;inference=ab initio prediction:Prodigal:002006,protein motif:HAMAP:MF_01964;locus_tag=GBILIMFC_00470;product=Inosine-5'-monophosphate dehydrogenase
LN811350.1	Prodigal:002006	CDS	484773	486734	.	-	0	ID=GBILIMFC_00471;eC_number=2.7.13.3;Name=rcsC_4;gene=rcsC_4;inference=ab initio prediction:Prodigal:002006,protein motif:HAMAP:MF_00979;locus_tag=GBILIMFC_00471;product=Sensor histidine kinase RcsC
LN811350.1	Prodigal:002006	CDS	486725	486943	.	-	0	ID=GBILIMFC_00472;inference=ab initio prediction:Prodigal:002006;locus_tag=GBILIMFC_00472;product=hypothetical protein
LN811350.1	Prodigal:002006	CDS	487000	487197	.	-	0	ID=GBILIMFC_00473;inference=ab initio prediction:Prodigal:002006;locus_tag=GBILIMFC_00473;product=hypothetical protein
LN811350.1	Prodigal:002006	CDS	487225	487383	.	-	0	ID=GBILIMFC_00474;inference=ab initio prediction:Prodigal:002006;locus_tag=GBILIMFC_00474;product=hypothetical protein
LN811350.1	Prodigal:002006	CDS	487491	488249	.	-	0	ID=GBILIMFC_00475;inference=ab initio prediction:Prodigal:002006;locus_tag=GBILIMFC_00475;product=hypothetical protein
LN811350.1	Prodigal:002006	CDS	488741	490003	.	+	0	ID=GBILIMFC_00476;inference=ab initio prediction:Prodigal:002006;locus_tag=GBILIMFC_00476;product=hypothetical protein
LN811350.1	Prodigal:002006	CDS	489993	490361	.	+	0	ID=GBILIMFC_00477;inference=ab initio prediction:Prodigal:002006;locus_tag=GBILIMFC_00477;product=hypothetical protein
LN811350.1	Prodigal:002006	CDS	490506	492968	.	+	0	ID=GBILIMFC_00478;eC_number=1.1.5.2;Name=gcd;db_xref=COG:COG4993;gene=gcd;inference=ab initio prediction:Prodigal:002006,similar to AA sequence:UniProtKB:P15877;locus_tag=GBILIMFC_00478;product=Quinoprotein glucose dehydrogenase
LN811350.1	Prodigal:002006	CDS	493259	493606	.	+	0	ID=GBILIMFC_00479;inference=ab initio prediction:Prodigal:002006;locus_tag=GBILIMFC_00479;product=hypothetical protein
LN811350.1	Prodigal:002006	CDS	493617	494249	.	+	0	ID=GBILIMFC_00480;inference=ab initio prediction:Prodigal:002006;locus_tag=GBILIMFC_00480;product=hypothetical protein
LN811350.1	Prodigal:002006	CDS	494355	494888	.	-	0	ID=GBILIMFC_00481;eC_number=4.3.2.3;Name=allA;db_xref=COG:COG3194;gene=allA;inference=ab initio prediction:Prodigal:002006,similar to AA sequence:UniProtKB:P59285;locus_tag=GBILIMFC_00481;product=Ureidoglycolate lyase
LN811350.1	Prodigal:002006	CDS	494986	496215	.	-	0	ID=GBILIMFC_00482;inference=ab initio prediction:Prodigal:002006;locus_tag=GBILIMFC_00482;product=hypothetical protein
LN811350.1	Prodigal:002006	CDS	496259	497269	.	-	0	ID=GBILIMFC_00483;Name=alsC;db_xref=COG:COG1172;gene=alsC;inference=ab initio prediction:Prodigal:002006,similar to AA sequence:UniProtKB:P32720;locus_tag=GBILIMFC_00483;product=D-allose transport system permease protein AlsC
LN811350.1	Prodigal:002006	CDS	497269	498243	.	-	0	ID=GBILIMFC_00484;Name=rbsC_1;db_xref=COG:COG1172;gene=rbsC_1;inference=ab initio prediction:Prodigal:002006,similar to AA sequence:UniProtKB:P0AGI1;locus_tag=GBILIMFC_00484;product=Ribose import permease protein RbsC
LN811350.1	Prodigal:002006	CDS	498246	499784	.	-	0	ID=GBILIMFC_00485;eC_number=7.5.2.7;Name=rbsA_1;db_xref=COG:COG1129;gene=rbsA_1;inference=ab initio prediction:Prodigal:002006,similar to AA sequence:UniProtKB:P04983;locus_tag=GBILIMFC_00485;product=Ribose import ATP-binding protein RbsA
LN811350.1	Prodigal:002006	CDS	499874	500062	.	+	0	ID=GBILIMFC_00486;inference=ab initio prediction:Prodigal:002006;locus_tag=GBILIMFC_00486;product=hypothetical protein
LN811350.1	Prodigal:002006	CDS	500080	500826	.	-	0	ID=GBILIMFC_00487;eC_number=1.1.1.100;Name=fabG_2;gene=fabG_2;inference=ab initio prediction:Prodigal:002006,similar to AA sequence:UniProtKB:P0AEK2;locus_tag=GBILIMFC_00487;product=3-oxoacyl-[acyl-carrier-protein] reductase FabG
LN811350.1	Prodigal:002006	CDS	500843	501889	.	-	0	ID=GBILIMFC_00488;eC_number=7.6.2.8;Name=btuD_1;gene=btuD_1;inference=ab initio prediction:Prodigal:002006,protein motif:HAMAP:MF_01005;locus_tag=GBILIMFC_00488;product=Vitamin B12 import ATP-binding protein BtuD
LN811350.1	Prodigal:002006	CDS	501889	502902	.	-	0	ID=GBILIMFC_00489;Name=dppD_1;db_xref=COG:COG0444;gene=dppD_1;inference=ab initio prediction:Prodigal:002006,similar to AA sequence:UniProtKB:P0AAG0;locus_tag=GBILIMFC_00489;product=Dipeptide transport ATP-binding protein DppD
LN811350.1	Prodigal:002006	CDS	502911	503921	.	-	0	ID=GBILIMFC_00490;Name=dppB_1;db_xref=COG:COG0601;gene=dppB_1;inference=ab initio prediction:Prodigal:002006,similar to AA sequence:UniProtKB:P0AEF8;locus_tag=GBILIMFC_00490;product=Dipeptide transport system permease protein DppB
LN811350.1	Prodigal:002006	CDS	503918	504862	.	-	0	ID=GBILIMFC_00491;Name=ddpC_1;db_xref=COG:COG1173;gene=ddpC_1;inference=ab initio prediction:Prodigal:002006,similar to AA sequence:UniProtKB:P77463;locus_tag=GBILIMFC_00491;product=putative D%2CD-dipeptide transport system permease protein DdpC
LN811350.1	Prodigal:002006	CDS	504923	506584	.	-	0	ID=GBILIMFC_00492;Name=ddpA_1;db_xref=COG:COG0747;gene=ddpA_1;inference=ab initio prediction:Prodigal:002006,similar to AA sequence:UniProtKB:P76128;locus_tag=GBILIMFC_00492;product=putative D%2CD-dipeptide-binding periplasmic protein DdpA
LN811350.1	Prodigal:002006	CDS	506802	507581	.	+	0	ID=GBILIMFC_00493;Name=lutR_1;db_xref=COG:COG2186;gene=lutR_1;inference=ab initio prediction:Prodigal:002006,similar to AA sequence:UniProtKB:O07007;locus_tag=GBILIMFC_00493;product=HTH-type transcriptional regulator LutR
LN811350.1	Prodigal:002006	CDS	507578	507709	.	+	0	ID=GBILIMFC_00494;inference=ab initio prediction:Prodigal:002006;locus_tag=GBILIMFC_00494;product=hypothetical protein
LN811350.1	Prodigal:002006	CDS	507750	508631	.	+	0	ID=GBILIMFC_00495;eC_number=3.5.1.-;Name=pgdA_1;gene=pgdA_1;inference=ab initio prediction:Prodigal:002006,similar to AA sequence:UniProtKB:O25080;locus_tag=GBILIMFC_00495;product=Peptidoglycan deacetylase
LN811350.1	Prodigal:002006	CDS	508682	508996	.	+	0	ID=GBILIMFC_00496;inference=ab initio prediction:Prodigal:002006;locus_tag=GBILIMFC_00496;product=hypothetical protein
LN811350.1	Prodigal:002006	CDS	508993	510033	.	+	0	ID=GBILIMFC_00497;eC_number=3.6.-.-;Name=yjiA_1;db_xref=COG:COG0523;gene=yjiA_1;inference=ab initio prediction:Prodigal:002006,similar to AA sequence:UniProtKB:P24203;locus_tag=GBILIMFC_00497;product=P-loop guanosine triphosphatase YjiA
LN811350.1	Prodigal:002006	CDS	510074	510289	.	-	0	ID=GBILIMFC_00498;inference=ab initio prediction:Prodigal:002006;locus_tag=GBILIMFC_00498;product=hypothetical protein
LN811350.1	Prodigal:002006	CDS	510781	510972	.	+	0	ID=GBILIMFC_00499;inference=ab initio prediction:Prodigal:002006;locus_tag=GBILIMFC_00499;product=hypothetical protein
LN811350.1	Prodigal:002006	CDS	511029	512654	.	-	0	ID=GBILIMFC_00500;Name=entS;gene=entS;inference=ab initio prediction:Prodigal:002006,protein motif:HAMAP:MF_01436;locus_tag=GBILIMFC_00500;product=Enterobactin exporter EntS
LN811350.1	Prodigal:002006	CDS	513288	513662	.	+	0	ID=GBILIMFC_00501;inference=ab initio prediction:Prodigal:002006;locus_tag=GBILIMFC_00501;product=hypothetical protein
LN811350.1	Prodigal:002006	CDS	513634	514170	.	-	0	ID=GBILIMFC_00502;inference=ab initio prediction:Prodigal:002006;locus_tag=GBILIMFC_00502;product=hypothetical protein
LN811350.1	Prodigal:002006	CDS	514587	515537	.	+	0	ID=GBILIMFC_00503;inference=ab initio prediction:Prodigal:002006,similar to AA sequence:UniProtKB:P99173;locus_tag=GBILIMFC_00503;product=Zinc-type alcohol dehydrogenase-like protein
LN811350.1	Prodigal:002006	CDS	515592	517037	.	-	0	ID=GBILIMFC_00504;eC_number=1.2.1.3;Name=aldh;gene=aldh;inference=ab initio prediction:Prodigal:002006,similar to AA sequence:UniProtKB:Q8GAK7;locus_tag=GBILIMFC_00504;product=Aldehyde dehydrogenase
LN811350.1	Prodigal:002006	CDS	517061	518209	.	-	0	ID=GBILIMFC_00505;eC_number=1.1.1.-;Name=iolS_1;db_xref=COG:COG0667;gene=iolS_1;inference=ab initio prediction:Prodigal:002006,similar to AA sequence:UniProtKB:P46336;locus_tag=GBILIMFC_00505;product=Aldo-keto reductase IolS
LN811350.1	Prodigal:002006	CDS	518304	518519	.	-	0	ID=GBILIMFC_00506;inference=ab initio prediction:Prodigal:002006;locus_tag=GBILIMFC_00506;product=hypothetical protein
LN811350.1	Prodigal:002006	CDS	519611	521050	.	+	0	ID=GBILIMFC_00507;inference=ab initio prediction:Prodigal:002006;locus_tag=GBILIMFC_00507;product=hypothetical protein
LN811350.1	Prodigal:002006	CDS	521087	522103	.	-	0	ID=GBILIMFC_00508;inference=ab initio prediction:Prodigal:002006;locus_tag=GBILIMFC_00508;product=hypothetical protein
LN811350.1	Prodigal:002006	CDS	522292	522597	.	+	0	ID=GBILIMFC_00509;inference=ab initio prediction:Prodigal:002006;locus_tag=GBILIMFC_00509;product=hypothetical protein
LN811350.1	Prodigal:002006	CDS	523256	523645	.	-	0	ID=GBILIMFC_00510;inference=ab initio prediction:Prodigal:002006;locus_tag=GBILIMFC_00510;product=hypothetical protein
LN811350.1	Prodigal:002006	CDS	523808	525391	.	+	0	ID=GBILIMFC_00511;inference=ab initio prediction:Prodigal:002006;locus_tag=GBILIMFC_00511;product=hypothetical protein
LN811350.1	Prodigal:002006	CDS	525402	525629	.	-	0	ID=GBILIMFC_00512;inference=ab initio prediction:Prodigal:002006;locus_tag=GBILIMFC_00512;product=hypothetical protein
LN811350.1	Prodigal:002006	CDS	525641	527734	.	-	0	ID=GBILIMFC_00513;Name=cstA;db_xref=COG:COG1966;gene=cstA;inference=ab initio prediction:Prodigal:002006,similar to AA sequence:UniProtKB:P15078;locus_tag=GBILIMFC_00513;product=Peptide transporter CstA
LN811350.1	Prodigal:002006	CDS	527932	528168	.	+	0	ID=GBILIMFC_00514;inference=ab initio prediction:Prodigal:002006;locus_tag=GBILIMFC_00514;product=hypothetical protein
LN811350.1	Prodigal:002006	CDS	528314	528724	.	-	0	ID=GBILIMFC_00515;Name=yqjF;db_xref=COG:COG2259;gene=yqjF;inference=ab initio prediction:Prodigal:002006,similar to AA sequence:UniProtKB:P42619;locus_tag=GBILIMFC_00515;product=Inner membrane protein YqjF
LN811350.1	Prodigal:002006	CDS	528916	529617	.	+	0	ID=GBILIMFC_00516;eC_number=3.1.3.5;db_xref=COG:COG0546;inference=ab initio prediction:Prodigal:002006,similar to AA sequence:UniProtKB:Q9I767;locus_tag=GBILIMFC_00516;product=5'-nucleotidase
LN811350.1	Prodigal:002006	CDS	531678	531890	.	+	0	ID=GBILIMFC_00517;inference=ab initio prediction:Prodigal:002006;locus_tag=GBILIMFC_00517;product=hypothetical protein
LN811350.1	Prodigal:002006	CDS	532373	534160	.	+	0	ID=GBILIMFC_00518;inference=ab initio prediction:Prodigal:002006;locus_tag=GBILIMFC_00518;product=hypothetical protein
LN811350.1	Prodigal:002006	CDS	534169	534732	.	+	0	ID=GBILIMFC_00519;inference=ab initio prediction:Prodigal:002006;locus_tag=GBILIMFC_00519;product=hypothetical protein
LN811350.1	Prodigal:002006	CDS	534916	535395	.	-	0	ID=GBILIMFC_00520;eC_number=2.3.1.-;Name=yiaC;db_xref=COG:COG0454;gene=yiaC;inference=ab initio prediction:Prodigal:002006,similar to AA sequence:UniProtKB:P37664;locus_tag=GBILIMFC_00520;product=Peptidyl-lysine N-acetyltransferase YiaC
LN811350.1	Prodigal:002006	CDS	535550	536080	.	+	0	ID=GBILIMFC_00521;inference=ab initio prediction:Prodigal:002006;locus_tag=GBILIMFC_00521;product=hypothetical protein
LN811350.1	Prodigal:002006	CDS	536090	536737	.	+	0	ID=GBILIMFC_00522;inference=ab initio prediction:Prodigal:002006;locus_tag=GBILIMFC_00522;product=hypothetical protein
LN811350.1	Prodigal:002006	CDS	537320	538198	.	-	0	ID=GBILIMFC_00523;inference=ab initio prediction:Prodigal:002006;locus_tag=GBILIMFC_00523;product=hypothetical protein
LN811350.1	Prodigal:002006	CDS	539242	539835	.	+	0	ID=GBILIMFC_00524;inference=ab initio prediction:Prodigal:002006;locus_tag=GBILIMFC_00524;product=hypothetical protein
LN811350.1	Prodigal:002006	CDS	541087	541416	.	+	0	ID=GBILIMFC_00525;inference=ab initio prediction:Prodigal:002006;locus_tag=GBILIMFC_00525;product=hypothetical protein
LN811350.1	Prodigal:002006	CDS	542461	543579	.	+	0	ID=GBILIMFC_00526;eC_number=3.5.1.-;Name=rutD_1;gene=rutD_1;inference=ab initio prediction:Prodigal:002006,protein motif:HAMAP:MF_00832;locus_tag=GBILIMFC_00526;product=Putative aminoacrylate hydrolase RutD
LN811350.1	Prodigal:002006	CDS	543522	543773	.	+	0	ID=GBILIMFC_00527;inference=ab initio prediction:Prodigal:002006;locus_tag=GBILIMFC_00527;product=hypothetical protein
LN811350.1	Aragorn:001002	tRNA	544092	544167	.	-	.	ID=GBILIMFC_00528;inference=COORDINATES:profile:Aragorn:001002;locus_tag=GBILIMFC_00528;product=tRNA-Ala(cgc)
LN811350.1	Prodigal:002006	CDS	544384	544659	.	-	0	ID=GBILIMFC_00529;inference=ab initio prediction:Prodigal:002006;locus_tag=GBILIMFC_00529;product=hypothetical protein
LN811350.1	Prodigal:002006	CDS	545041	545493	.	+	0	ID=GBILIMFC_00530;Name=rpoD_1;gene=rpoD_1;inference=ab initio prediction:Prodigal:002006,protein motif:HAMAP:MF_00963;locus_tag=GBILIMFC_00530;product=RNA polymerase sigma factor RpoD
LN811350.1	Prodigal:002006	CDS	545542	545760	.	-	0	ID=GBILIMFC_00531;inference=ab initio prediction:Prodigal:002006;locus_tag=GBILIMFC_00531;product=hypothetical protein
LN811350.1	Prodigal:002006	CDS	545757	546095	.	-	0	ID=GBILIMFC_00532;inference=ab initio prediction:Prodigal:002006;locus_tag=GBILIMFC_00532;product=hypothetical protein
LN811350.1	Prodigal:002006	CDS	546138	546368	.	-	0	ID=GBILIMFC_00533;inference=ab initio prediction:Prodigal:002006;locus_tag=GBILIMFC_00533;product=hypothetical protein
LN811350.1	Prodigal:002006	CDS	546397	547104	.	-	0	ID=GBILIMFC_00534;inference=ab initio prediction:Prodigal:002006;locus_tag=GBILIMFC_00534;product=hypothetical protein
LN811350.1	Prodigal:002006	CDS	547444	548034	.	-	0	ID=GBILIMFC_00535;inference=ab initio prediction:Prodigal:002006;locus_tag=GBILIMFC_00535;product=hypothetical protein
LN811350.1	Prodigal:002006	CDS	548286	548570	.	+	0	ID=GBILIMFC_00536;inference=ab initio prediction:Prodigal:002006;locus_tag=GBILIMFC_00536;product=hypothetical protein
LN811350.1	Prodigal:002006	CDS	548429	548866	.	-	0	ID=GBILIMFC_00537;inference=ab initio prediction:Prodigal:002006;locus_tag=GBILIMFC_00537;product=hypothetical protein
LN811350.1	Prodigal:002006	CDS	549098	549376	.	-	0	ID=GBILIMFC_00538;inference=ab initio prediction:Prodigal:002006;locus_tag=GBILIMFC_00538;product=hypothetical protein
LN811350.1	Prodigal:002006	CDS	549510	549746	.	-	0	ID=GBILIMFC_00539;inference=ab initio prediction:Prodigal:002006;locus_tag=GBILIMFC_00539;product=hypothetical protein
LN811350.1	Prodigal:002006	CDS	550027	550155	.	-	0	ID=GBILIMFC_00540;inference=ab initio prediction:Prodigal:002006;locus_tag=GBILIMFC_00540;product=hypothetical protein
LN811350.1	Prodigal:002006	CDS	550619	551626	.	-	0	ID=GBILIMFC_00541;Name=xerC_1;gene=xerC_1;inference=ab initio prediction:Prodigal:002006,protein motif:HAMAP:MF_01808;locus_tag=GBILIMFC_00541;product=Tyrosine recombinase XerC
LN811350.1	Aragorn:001002	tRNA	551735	551810	.	-	.	ID=GBILIMFC_00542;inference=COORDINATES:profile:Aragorn:001002;locus_tag=GBILIMFC_00542;product=tRNA-Ala(cgc)
LN811350.1	Prodigal:002006	CDS	551957	552247	.	+	0	ID=GBILIMFC_00543;inference=ab initio prediction:Prodigal:002006;locus_tag=GBILIMFC_00543;product=hypothetical protein
LN811350.1	Prodigal:002006	CDS	552259	552582	.	+	0	ID=GBILIMFC_00544;inference=ab initio prediction:Prodigal:002006;locus_tag=GBILIMFC_00544;product=hypothetical protein
LN811350.1	Prodigal:002006	CDS	552579	553484	.	+	0	ID=GBILIMFC_00545;Name=folD;db_xref=COG:COG0190;gene=folD;inference=ab initio prediction:Prodigal:002006,similar to AA sequence:UniProtKB:Q9I2U6;locus_tag=GBILIMFC_00545;product=Bifunctional protein FolD protein
LN811350.1	Prodigal:002006	CDS	553522	554571	.	+	0	ID=GBILIMFC_00546;eC_number=4.2.1.148;Name=mch_1;db_xref=COG:COG2030;gene=mch_1;inference=ab initio prediction:Prodigal:002006,similar to AA sequence:UniProtKB:A9WC34;locus_tag=GBILIMFC_00546;product=Beta-methylmalyl-CoA dehydratase
LN811350.1	Prodigal:002006	CDS	554517	555473	.	-	0	ID=GBILIMFC_00547;Name=argP;gene=argP;inference=ab initio prediction:Prodigal:002006,protein motif:HAMAP:MF_00513;locus_tag=GBILIMFC_00547;product=HTH-type transcriptional regulator ArgP
LN811350.1	Prodigal:002006	CDS	555572	555715	.	+	0	ID=GBILIMFC_00548;inference=ab initio prediction:Prodigal:002006;locus_tag=GBILIMFC_00548;product=hypothetical protein
LN811350.1	Prodigal:002006	CDS	555703	556101	.	+	0	ID=GBILIMFC_00549;Name=sdhC;db_xref=COG:COG2009;gene=sdhC;inference=ab initio prediction:Prodigal:002006,similar to AA sequence:UniProtKB:P69054;locus_tag=GBILIMFC_00549;product=Succinate dehydrogenase cytochrome b556 subunit
LN811350.1	Prodigal:002006	CDS	556123	556536	.	+	0	ID=GBILIMFC_00550;inference=ab initio prediction:Prodigal:002006;locus_tag=GBILIMFC_00550;product=hypothetical protein
LN811350.1	Prodigal:002006	CDS	556604	558427	.	+	0	ID=GBILIMFC_00551;eC_number=1.3.5.1;Name=sdhA;gene=sdhA;inference=ab initio prediction:Prodigal:002006,similar to AA sequence:UniProtKB:G4V4G6;locus_tag=GBILIMFC_00551;product=Succinate dehydrogenase flavoprotein subunit
LN811350.1	Prodigal:002006	CDS	558454	559236	.	+	0	ID=GBILIMFC_00552;eC_number=1.3.5.1;Name=sdhB;db_xref=COG:COG0479;gene=sdhB;inference=ab initio prediction:Prodigal:002006,similar to AA sequence:UniProtKB:P07014;locus_tag=GBILIMFC_00552;product=Succinate dehydrogenase iron-sulfur subunit
LN811350.1	Prodigal:002006	CDS	559351	559941	.	+	0	ID=GBILIMFC_00553;inference=ab initio prediction:Prodigal:002006;locus_tag=GBILIMFC_00553;product=hypothetical protein
LN811350.1	Prodigal:002006	CDS	559938	560081	.	+	0	ID=GBILIMFC_00554;inference=ab initio prediction:Prodigal:002006;locus_tag=GBILIMFC_00554;product=hypothetical protein
LN811350.1	Prodigal:002006	CDS	560124	561308	.	+	0	ID=GBILIMFC_00555;Name=zapE;db_xref=COG:COG1485;gene=zapE;inference=ab initio prediction:Prodigal:002006,similar to AA sequence:UniProtKB:P64612;locus_tag=GBILIMFC_00555;product=Cell division protein ZapE
LN811350.1	Prodigal:002006	CDS	561409	562023	.	+	0	ID=GBILIMFC_00556;Name=slmA_2;gene=slmA_2;inference=ab initio prediction:Prodigal:002006,protein motif:HAMAP:MF_01839;locus_tag=GBILIMFC_00556;product=Nucleoid occlusion factor SlmA
LN811350.1	Prodigal:002006	CDS	562259	563221	.	+	0	ID=GBILIMFC_00557;eC_number=1.1.1.37;Name=mdh_1;db_xref=COG:COG0039;gene=mdh_1;inference=ab initio prediction:Prodigal:002006,similar to AA sequence:UniProtKB:A9W386;locus_tag=GBILIMFC_00557;product=Malate dehydrogenase
LN811350.1	Prodigal:002006	CDS	563446	566406	.	+	0	ID=GBILIMFC_00558;eC_number=1.2.4.2;Name=sucA;db_xref=COG:COG0567;gene=sucA;inference=ab initio prediction:Prodigal:002006,similar to AA sequence:UniProtKB:P0AFG3;locus_tag=GBILIMFC_00558;product=2-oxoglutarate dehydrogenase E1 component
LN811350.1	Prodigal:002006	CDS	566469	567701	.	+	0	ID=GBILIMFC_00559;eC_number=2.3.1.61;Name=sucB;db_xref=COG:COG0508;gene=sucB;inference=ab initio prediction:Prodigal:002006,similar to AA sequence:UniProtKB:P20708;locus_tag=GBILIMFC_00559;product=Dihydrolipoyllysine-residue succinyltransferase component of 2-oxoglutarate dehydrogenase complex
LN811350.1	Prodigal:002006	CDS	567778	569178	.	+	0	ID=GBILIMFC_00560;eC_number=1.8.1.4;Name=lpd3;db_xref=COG:COG1249;gene=lpd3;inference=ab initio prediction:Prodigal:002006,similar to AA sequence:UniProtKB:P31046;locus_tag=GBILIMFC_00560;product=Dihydrolipoyl dehydrogenase 3
LN811350.1	Prodigal:002006	CDS	569077	569340	.	-	0	ID=GBILIMFC_00561;inference=ab initio prediction:Prodigal:002006;locus_tag=GBILIMFC_00561;product=hypothetical protein
LN811350.1	Prodigal:002006	CDS	569288	569545	.	-	0	ID=GBILIMFC_00562;inference=ab initio prediction:Prodigal:002006;locus_tag=GBILIMFC_00562;product=hypothetical protein
LN811350.1	Prodigal:002006	CDS	570096	571142	.	+	0	ID=GBILIMFC_00563;eC_number=5.1.3.7;Name=wbgU_1;gene=wbgU_1;inference=ab initio prediction:Prodigal:002006,similar to AA sequence:UniProtKB:Q7BJX9;locus_tag=GBILIMFC_00563;product=UDP-N-acetylglucosamine 4-epimerase
LN811350.1	Prodigal:002006	CDS	571139	572125	.	+	0	ID=GBILIMFC_00564;eC_number=5.1.3.2;Name=galE_1;db_xref=COG:COG1087;gene=galE_1;inference=ab initio prediction:Prodigal:002006,similar to AA sequence:UniProtKB:Q7WTB1;locus_tag=GBILIMFC_00564;product=UDP-glucose 4-epimerase
LN811350.1	Prodigal:002006	CDS	572122	573978	.	+	0	ID=GBILIMFC_00565;inference=ab initio prediction:Prodigal:002006;locus_tag=GBILIMFC_00565;product=hypothetical protein
LN811350.1	Prodigal:002006	CDS	574096	574599	.	+	0	ID=GBILIMFC_00566;inference=ab initio prediction:Prodigal:002006;locus_tag=GBILIMFC_00566;product=hypothetical protein
LN811350.1	Prodigal:002006	CDS	574596	575615	.	+	0	ID=GBILIMFC_00567;inference=ab initio prediction:Prodigal:002006;locus_tag=GBILIMFC_00567;product=hypothetical protein
LN811350.1	Prodigal:002006	CDS	575857	576156	.	+	0	ID=GBILIMFC_00568;inference=ab initio prediction:Prodigal:002006;locus_tag=GBILIMFC_00568;product=hypothetical protein
LN811350.1	Prodigal:002006	CDS	576283	577389	.	+	0	ID=GBILIMFC_00569;inference=ab initio prediction:Prodigal:002006;locus_tag=GBILIMFC_00569;product=hypothetical protein
LN811350.1	Prodigal:002006	CDS	577861	578448	.	-	0	ID=GBILIMFC_00570;inference=ab initio prediction:Prodigal:002006;locus_tag=GBILIMFC_00570;product=hypothetical protein
LN811350.1	Prodigal:002006	CDS	578532	579704	.	-	0	ID=GBILIMFC_00571;eC_number=1.1.1.1;db_xref=COG:COG1063;inference=ab initio prediction:Prodigal:002006,similar to AA sequence:UniProtKB:O07737;locus_tag=GBILIMFC_00571;product=putative zinc-binding alcohol dehydrogenase
LN811350.1	Prodigal:002006	CDS	579905	580945	.	-	0	ID=GBILIMFC_00572;Name=xerC_2;db_xref=COG:COG4973;gene=xerC_2;inference=ab initio prediction:Prodigal:002006,similar to AA sequence:UniProtKB:P44818;locus_tag=GBILIMFC_00572;product=Tyrosine recombinase XerC
LN811350.1	Prodigal:002006	CDS	581214	583373	.	+	0	ID=GBILIMFC_00573;eC_number=3.6.4.-;Name=priA;db_xref=COG:COG1198;gene=priA;inference=ab initio prediction:Prodigal:002006,similar to AA sequence:UniProtKB:P17888;locus_tag=GBILIMFC_00573;product=Primosomal protein N'
LN811350.1	Prodigal:002006	CDS	583645	584217	.	+	0	ID=GBILIMFC_00574;Name=atpH;db_xref=COG:COG0712;gene=atpH;inference=ab initio prediction:Prodigal:002006,similar to AA sequence:UniProtKB:P72244;locus_tag=GBILIMFC_00574;product=ATP synthase subunit delta
LN811350.1	Prodigal:002006	CDS	584217	585746	.	+	0	ID=GBILIMFC_00575;eC_number=7.1.2.2;Name=atpA;db_xref=COG:COG0056;gene=atpA;inference=ab initio prediction:Prodigal:002006,similar to AA sequence:UniProtKB:P05036;locus_tag=GBILIMFC_00575;product=ATP synthase subunit alpha
LN811350.1	Prodigal:002006	CDS	585768	586643	.	+	0	ID=GBILIMFC_00576;Name=atpG_1;db_xref=COG:COG0224;gene=atpG_1;inference=ab initio prediction:Prodigal:002006,similar to AA sequence:UniProtKB:P72246;locus_tag=GBILIMFC_00576;product=ATP synthase gamma chain
LN811350.1	Prodigal:002006	CDS	586665	588125	.	+	0	ID=GBILIMFC_00577;eC_number=7.1.2.2;Name=atpD;db_xref=COG:COG0055;gene=atpD;inference=ab initio prediction:Prodigal:002006,similar to AA sequence:UniProtKB:A1B8P0;locus_tag=GBILIMFC_00577;product=ATP synthase subunit beta
LN811350.1	Prodigal:002006	CDS	588198	588599	.	+	0	ID=GBILIMFC_00578;Name=atpC_1;db_xref=COG:COG0355;gene=atpC_1;inference=ab initio prediction:Prodigal:002006,similar to AA sequence:UniProtKB:A1B8P1;locus_tag=GBILIMFC_00578;product=ATP synthase epsilon chain
LN811350.1	Prodigal:002006	CDS	588810	589163	.	-	0	ID=GBILIMFC_00579;eC_number=3.1.-.-;Name=mazF;db_xref=COG:COG2337;gene=mazF;inference=ab initio prediction:Prodigal:002006,similar to AA sequence:UniProtKB:A0R0N4;locus_tag=GBILIMFC_00579;product=putative endoribonuclease MazF
LN811350.1	Prodigal:002006	CDS	589160	589384	.	-	0	ID=GBILIMFC_00580;inference=ab initio prediction:Prodigal:002006;locus_tag=GBILIMFC_00580;product=hypothetical protein
LN811350.1	Prodigal:002006	CDS	589551	592643	.	-	0	ID=GBILIMFC_00581;Name=putA;db_xref=COG:COG0506;gene=putA;inference=ab initio prediction:Prodigal:002006,similar to AA sequence:UniProtKB:P09546;locus_tag=GBILIMFC_00581;product=Bifunctional protein PutA
LN811350.1	Prodigal:002006	CDS	592756	593217	.	+	0	ID=GBILIMFC_00582;Name=lrp_1;db_xref=COG:COG1522;gene=lrp_1;inference=ab initio prediction:Prodigal:002006,similar to AA sequence:UniProtKB:P0ACJ0;locus_tag=GBILIMFC_00582;product=Leucine-responsive regulatory protein
LN811350.1	Prodigal:002006	CDS	593517	594566	.	+	0	ID=GBILIMFC_00583;Name=ribY_1;db_xref=COG:COG0715;gene=ribY_1;inference=ab initio prediction:Prodigal:002006,similar to AA sequence:UniProtKB:A9WGD2;locus_tag=GBILIMFC_00583;product=Riboflavin-binding protein RibY
LN811350.1	Prodigal:002006	CDS	594762	596378	.	+	0	ID=GBILIMFC_00584;eC_number=6.2.1.1;Name=acsA_2;db_xref=COG:COG0365;gene=acsA_2;inference=ab initio prediction:Prodigal:002006,similar to AA sequence:UniProtKB:P39062;locus_tag=GBILIMFC_00584;product=Acetyl-coenzyme A synthetase
LN811350.1	Prodigal:002006	CDS	596427	597584	.	-	0	ID=GBILIMFC_00585;eC_number=3.6.-.-;Name=yjiA_2;db_xref=COG:COG0523;gene=yjiA_2;inference=ab initio prediction:Prodigal:002006,similar to AA sequence:UniProtKB:P24203;locus_tag=GBILIMFC_00585;product=P-loop guanosine triphosphatase YjiA
LN811350.1	Prodigal:002006	CDS	597581	598498	.	-	0	ID=GBILIMFC_00586;inference=ab initio prediction:Prodigal:002006;locus_tag=GBILIMFC_00586;product=hypothetical protein
LN811350.1	Prodigal:002006	CDS	598541	599953	.	-	0	ID=GBILIMFC_00587;inference=ab initio prediction:Prodigal:002006;locus_tag=GBILIMFC_00587;product=hypothetical protein
LN811350.1	Prodigal:002006	CDS	600141	601043	.	+	0	ID=GBILIMFC_00588;inference=ab initio prediction:Prodigal:002006;locus_tag=GBILIMFC_00588;product=hypothetical protein
LN811350.1	Prodigal:002006	CDS	601580	601819	.	+	0	ID=GBILIMFC_00589;inference=ab initio prediction:Prodigal:002006;locus_tag=GBILIMFC_00589;product=hypothetical protein
LN811350.1	Prodigal:002006	CDS	602250	603416	.	+	0	ID=GBILIMFC_00590;eC_number=2.3.1.16;Name=fadA_1;gene=fadA_1;inference=ab initio prediction:Prodigal:002006,protein motif:HAMAP:MF_01620;locus_tag=GBILIMFC_00590;product=3-ketoacyl-CoA thiolase
LN811350.1	Prodigal:002006	CDS	603434	605059	.	+	0	ID=GBILIMFC_00591;inference=ab initio prediction:Prodigal:002006;locus_tag=GBILIMFC_00591;product=hypothetical protein
LN811350.1	Prodigal:002006	CDS	605081	605347	.	-	0	ID=GBILIMFC_00592;Name=bolA;db_xref=COG:COG0271;gene=bolA;inference=ab initio prediction:Prodigal:002006,similar to AA sequence:UniProtKB:P0ABE2;locus_tag=GBILIMFC_00592;product=DNA-binding transcriptional regulator BolA
LN811350.1	Prodigal:002006	CDS	605429	606049	.	+	0	ID=GBILIMFC_00593;Name=dnaJ_1;gene=dnaJ_1;inference=ab initio prediction:Prodigal:002006,protein motif:HAMAP:MF_01152;locus_tag=GBILIMFC_00593;product=Chaperone protein DnaJ
LN811350.1	Prodigal:002006	CDS	606184	606288	.	+	0	ID=GBILIMFC_00594;inference=ab initio prediction:Prodigal:002006;locus_tag=GBILIMFC_00594;product=hypothetical protein
LN811350.1	Prodigal:002006	CDS	606322	607311	.	+	0	ID=GBILIMFC_00595;eC_number=6.6.1.2;Name=cobS;gene=cobS;inference=ab initio prediction:Prodigal:002006,similar to AA sequence:UniProtKB:P29933;locus_tag=GBILIMFC_00595;product=Aerobic cobaltochelatase subunit CobS
LN811350.1	Prodigal:002006	CDS	607348	609243	.	+	0	ID=GBILIMFC_00596;eC_number=6.6.1.2;Name=cobT;gene=cobT;inference=ab initio prediction:Prodigal:002006,similar to AA sequence:UniProtKB:P29934;locus_tag=GBILIMFC_00596;product=Aerobic cobaltochelatase subunit CobT
LN811350.1	Prodigal:002006	CDS	609240	610256	.	+	0	ID=GBILIMFC_00597;inference=ab initio prediction:Prodigal:002006;locus_tag=GBILIMFC_00597;product=hypothetical protein
LN811350.1	Prodigal:002006	CDS	610571	611191	.	-	0	ID=GBILIMFC_00598;Name=yhhQ;db_xref=COG:COG1738;gene=yhhQ;inference=ab initio prediction:Prodigal:002006,similar to AA sequence:UniProtKB:P37619;locus_tag=GBILIMFC_00598;product=Queuosine precursor transporter
LN811350.1	Prodigal:002006	CDS	611287	611718	.	-	0	ID=GBILIMFC_00599;inference=ab initio prediction:Prodigal:002006;locus_tag=GBILIMFC_00599;product=hypothetical protein
LN811350.1	Prodigal:002006	CDS	611810	612649	.	+	0	ID=GBILIMFC_00600;inference=ab initio prediction:Prodigal:002006;locus_tag=GBILIMFC_00600;product=hypothetical protein
LN811350.1	Prodigal:002006	CDS	612698	613054	.	+	0	ID=GBILIMFC_00601;inference=ab initio prediction:Prodigal:002006;locus_tag=GBILIMFC_00601;product=hypothetical protein
LN811350.1	Prodigal:002006	CDS	613129	616674	.	+	0	ID=GBILIMFC_00602;inference=ab initio prediction:Prodigal:002006;locus_tag=GBILIMFC_00602;product=hypothetical protein
LN811350.1	Prodigal:002006	CDS	616702	617040	.	+	0	ID=GBILIMFC_00603;inference=ab initio prediction:Prodigal:002006;locus_tag=GBILIMFC_00603;product=hypothetical protein
LN811350.1	Prodigal:002006	CDS	617098	617436	.	+	0	ID=GBILIMFC_00604;Name=fdxA_1;db_xref=COG:COG1146;gene=fdxA_1;inference=ab initio prediction:Prodigal:002006,similar to AA sequence:UniProtKB:D5AP15;locus_tag=GBILIMFC_00604;product=Ferredoxin-2
LN811350.1	Prodigal:002006	CDS	617797	618366	.	+	0	ID=GBILIMFC_00605;Name=carD_1;db_xref=COG:COG1329;gene=carD_1;inference=ab initio prediction:Prodigal:002006,similar to AA sequence:UniProtKB:A0R561;locus_tag=GBILIMFC_00605;product=RNA polymerase-binding transcription factor CarD
LN811350.1	Prodigal:002006	CDS	618616	619488	.	+	0	ID=GBILIMFC_00606;Name=rpoH_1;db_xref=COG:COG0568;gene=rpoH_1;inference=ab initio prediction:Prodigal:002006,similar to AA sequence:UniProtKB:P0CAW9;locus_tag=GBILIMFC_00606;product=RNA polymerase sigma factor RpoH
LN811350.1	Prodigal:002006	CDS	619744	621180	.	-	0	ID=GBILIMFC_00607;eC_number=3.4.-.-;Name=bepA_1;gene=bepA_1;inference=ab initio prediction:Prodigal:002006,protein motif:HAMAP:MF_00997;locus_tag=GBILIMFC_00607;product=Beta-barrel assembly-enhancing protease
LN811350.1	Prodigal:002006	CDS	621254	622042	.	-	0	ID=GBILIMFC_00608;inference=ab initio prediction:Prodigal:002006;locus_tag=GBILIMFC_00608;product=hypothetical protein
LN811350.1	Aragorn:001002	tRNA	622190	622266	.	+	.	ID=GBILIMFC_00609;inference=COORDINATES:profile:Aragorn:001002;locus_tag=GBILIMFC_00609;product=tRNA-Arg(cct)
LN811350.1	Prodigal:002006	CDS	622419	623408	.	-	0	ID=GBILIMFC_00610;inference=ab initio prediction:Prodigal:002006,similar to AA sequence:UniProtKB:B3EWP1;locus_tag=GBILIMFC_00610;note=UPF0065 protein in clcB-clcD intergenic region;product=hypothetical protein
LN811350.1	Prodigal:002006	CDS	623435	625390	.	-	0	ID=GBILIMFC_00611;eC_number=4.2.1.33;Name=leuC_2;gene=leuC_2;inference=ab initio prediction:Prodigal:002006,protein motif:HAMAP:MF_01027;locus_tag=GBILIMFC_00611;product=3-isopropylmalate dehydratase large subunit
LN811350.1	Prodigal:002006	CDS	625513	626400	.	-	0	ID=GBILIMFC_00612;Name=cmpR_1;gene=cmpR_1;inference=ab initio prediction:Prodigal:002006,similar to AA sequence:UniProtKB:Q55459;locus_tag=GBILIMFC_00612;product=HTH-type transcriptional activator CmpR
LN811350.1	Prodigal:002006	CDS	626534	626914	.	+	0	ID=GBILIMFC_00613;Name=rssB_1;gene=rssB_1;inference=ab initio prediction:Prodigal:002006,protein motif:HAMAP:MF_00958;locus_tag=GBILIMFC_00613;product=Regulator of RpoS
LN811350.1	Prodigal:002006	CDS	627263	627850	.	+	0	ID=GBILIMFC_00614;Name=ecfG_1;gene=ecfG_1;inference=ab initio prediction:Prodigal:002006,similar to AA sequence:UniProtKB:B3Q6P8;locus_tag=GBILIMFC_00614;product=ECF RNA polymerase sigma factor EcfG
LN811350.1	Prodigal:002006	CDS	628014	630302	.	-	0	ID=GBILIMFC_00615;eC_number=3.2.1.-;inference=ab initio prediction:Prodigal:002006,similar to AA sequence:UniProtKB:T2KMH0;locus_tag=GBILIMFC_00615;product=Beta-xylosidase
LN811350.1	Prodigal:002006	CDS	630593	632368	.	+	0	ID=GBILIMFC_00616;eC_number=2.7.13.3;Name=rcsC_5;gene=rcsC_5;inference=ab initio prediction:Prodigal:002006,protein motif:HAMAP:MF_00979;locus_tag=GBILIMFC_00616;product=Sensor histidine kinase RcsC
LN811350.1	Prodigal:002006	CDS	632387	633088	.	-	0	ID=GBILIMFC_00617;eC_number=6.3.4.2;Name=pyrG_1;gene=pyrG_1;inference=ab initio prediction:Prodigal:002006,protein motif:HAMAP:MF_01227;locus_tag=GBILIMFC_00617;product=CTP synthase
LN811350.1	Prodigal:002006	CDS	633088	634068	.	-	0	ID=GBILIMFC_00618;inference=ab initio prediction:Prodigal:002006;locus_tag=GBILIMFC_00618;product=hypothetical protein
LN811350.1	Prodigal:002006	CDS	634246	635652	.	+	0	ID=GBILIMFC_00619;Name=norM;db_xref=COG:COG0534;gene=norM;inference=ab initio prediction:Prodigal:002006,similar to AA sequence:UniProtKB:O82855;locus_tag=GBILIMFC_00619;product=Multidrug resistance protein NorM
LN811350.1	Prodigal:002006	CDS	636019	636435	.	+	0	ID=GBILIMFC_00620;eC_number=4.2.2.-;Name=rlpA_1;gene=rlpA_1;inference=ab initio prediction:Prodigal:002006,protein motif:HAMAP:MF_02071;locus_tag=GBILIMFC_00620;product=Endolytic peptidoglycan transglycosylase RlpA
LN811350.1	Prodigal:002006	CDS	636568	636921	.	+	0	ID=GBILIMFC_00621;inference=ab initio prediction:Prodigal:002006;locus_tag=GBILIMFC_00621;product=hypothetical protein
LN811350.1	Prodigal:002006	CDS	637015	637320	.	+	0	ID=GBILIMFC_00622;inference=ab initio prediction:Prodigal:002006;locus_tag=GBILIMFC_00622;product=hypothetical protein
LN811350.1	Prodigal:002006	CDS	637413	637775	.	+	0	ID=GBILIMFC_00623;inference=ab initio prediction:Prodigal:002006;locus_tag=GBILIMFC_00623;product=hypothetical protein
LN811350.1	Prodigal:002006	CDS	638056	639264	.	+	0	ID=GBILIMFC_00624;inference=ab initio prediction:Prodigal:002006;locus_tag=GBILIMFC_00624;product=hypothetical protein
LN811350.1	Prodigal:002006	CDS	639323	640477	.	+	0	ID=GBILIMFC_00625;eC_number=5.4.99.9;Name=rfbD_1;gene=rfbD_1;inference=ab initio prediction:Prodigal:002006,similar to AA sequence:UniProtKB:Q48485;locus_tag=GBILIMFC_00625;product=UDP-galactopyranose mutase
LN811350.1	Prodigal:002006	CDS	640506	642674	.	+	0	ID=GBILIMFC_00626;eC_number=1.1.1.271;Name=fcl_1;gene=fcl_1;inference=ab initio prediction:Prodigal:002006,protein motif:HAMAP:MF_00956;locus_tag=GBILIMFC_00626;product=GDP-L-fucose synthase
LN811350.1	Prodigal:002006	CDS	642900	645647	.	-	0	ID=GBILIMFC_00627;eC_number=3.2.1.23;Name=lacZ;gene=lacZ;inference=ab initio prediction:Prodigal:002006,protein motif:HAMAP:MF_01687;locus_tag=GBILIMFC_00627;product=Beta-galactosidase
LN811350.1	Prodigal:002006	CDS	646147	646419	.	-	0	ID=GBILIMFC_00628;inference=ab initio prediction:Prodigal:002006;locus_tag=GBILIMFC_00628;product=hypothetical protein
LN811350.1	Prodigal:002006	CDS	646634	648478	.	-	0	ID=GBILIMFC_00629;eC_number=3.6.3.-;db_xref=COG:COG1132;inference=ab initio prediction:Prodigal:002006,similar to AA sequence:UniProtKB:Q99T13;locus_tag=GBILIMFC_00629;product=Putative multidrug export ATP-binding/permease protein
LN811350.1	Prodigal:002006	CDS	648483	649649	.	-	0	ID=GBILIMFC_00630;inference=ab initio prediction:Prodigal:002006;locus_tag=GBILIMFC_00630;product=hypothetical protein
LN811350.1	Prodigal:002006	CDS	650048	650785	.	-	0	ID=GBILIMFC_00631;inference=ab initio prediction:Prodigal:002006;locus_tag=GBILIMFC_00631;product=hypothetical protein
LN811350.1	Prodigal:002006	CDS	651061	651345	.	+	0	ID=GBILIMFC_00632;inference=ab initio prediction:Prodigal:002006;locus_tag=GBILIMFC_00632;product=hypothetical protein
LN811350.1	Prodigal:002006	CDS	651489	654071	.	+	0	ID=GBILIMFC_00633;inference=ab initio prediction:Prodigal:002006;locus_tag=GBILIMFC_00633;product=hypothetical protein
LN811350.1	Prodigal:002006	CDS	654077	654574	.	+	0	ID=GBILIMFC_00634;inference=ab initio prediction:Prodigal:002006;locus_tag=GBILIMFC_00634;product=hypothetical protein
LN811350.1	Prodigal:002006	CDS	654616	655440	.	-	0	ID=GBILIMFC_00635;Name=motB;db_xref=COG:COG1360;gene=motB;inference=ab initio prediction:Prodigal:002006,similar to AA sequence:UniProtKB:P55892;locus_tag=GBILIMFC_00635;product=Motility protein B
LN811350.1	Prodigal:002006	CDS	655443	656210	.	-	0	ID=GBILIMFC_00636;Name=pomA;db_xref=COG:COG1291;gene=pomA;inference=ab initio prediction:Prodigal:002006,similar to AA sequence:UniProtKB:O06873;locus_tag=GBILIMFC_00636;product=Chemotaxis protein PomA
LN811350.1	Prodigal:002006	CDS	656607	658472	.	+	0	ID=GBILIMFC_00637;eC_number=7.5.2.3;Name=ndvA;gene=ndvA;inference=ab initio prediction:Prodigal:002006,similar to AA sequence:UniProtKB:Q2YQ73;locus_tag=GBILIMFC_00637;product=Beta-(1-->2)glucan export ATP-binding/permease protein NdvA
LN811350.1	Prodigal:002006	CDS	658481	659386	.	+	0	ID=GBILIMFC_00638;eC_number=3.3.2.10;Name=ephA;gene=ephA;inference=ab initio prediction:Prodigal:002006,similar to AA sequence:UniProtKB:I6YGS0;locus_tag=GBILIMFC_00638;product=Epoxide hydrolase A
LN811350.1	Prodigal:002006	CDS	659346	660647	.	-	0	ID=GBILIMFC_00639;inference=ab initio prediction:Prodigal:002006,similar to AA sequence:UniProtKB:P37908;locus_tag=GBILIMFC_00639;note=UPF0053 inner membrane protein YfjD;product=hypothetical protein
LN811350.1	Prodigal:002006	CDS	660808	661950	.	-	0	ID=GBILIMFC_00640;eC_number=4.2.3.4;Name=aroB;db_xref=COG:COG0337;gene=aroB;inference=ab initio prediction:Prodigal:002006,similar to AA sequence:UniProtKB:Q9KNV2;locus_tag=GBILIMFC_00640;product=3-dehydroquinate synthase
LN811350.1	Prodigal:002006	CDS	661947	662576	.	-	0	ID=GBILIMFC_00641;eC_number=2.7.1.71;Name=aroK;gene=aroK;inference=ab initio prediction:Prodigal:002006,protein motif:HAMAP:MF_00109;locus_tag=GBILIMFC_00641;product=Shikimate kinase
LN811350.1	Prodigal:002006	CDS	662602	662976	.	+	0	ID=GBILIMFC_00642;inference=ab initio prediction:Prodigal:002006;locus_tag=GBILIMFC_00642;product=hypothetical protein
LN811350.1	Prodigal:002006	CDS	663053	663979	.	+	0	ID=GBILIMFC_00643;Name=xerD;gene=xerD;inference=ab initio prediction:Prodigal:002006,similar to AA sequence:UniProtKB:Q2YR40;locus_tag=GBILIMFC_00643;product=Tyrosine recombinase XerD
LN811350.1	Prodigal:002006	CDS	664279	664569	.	+	0	ID=GBILIMFC_00644;inference=ab initio prediction:Prodigal:002006;locus_tag=GBILIMFC_00644;product=hypothetical protein
LN811350.1	Prodigal:002006	CDS	664582	665199	.	-	0	ID=GBILIMFC_00645;inference=ab initio prediction:Prodigal:002006;locus_tag=GBILIMFC_00645;product=hypothetical protein
LN811350.1	Prodigal:002006	CDS	665196	666374	.	-	0	ID=GBILIMFC_00646;eC_number=2.3.1.31;Name=metXA_1;db_xref=COG:COG2021;gene=metXA_1;inference=ab initio prediction:Prodigal:002006,similar to AA sequence:UniProtKB:Q9AAS1;locus_tag=GBILIMFC_00646;product=Homoserine O-acetyltransferase
LN811350.1	Prodigal:002006	CDS	666496	667356	.	+	0	ID=GBILIMFC_00647;inference=ab initio prediction:Prodigal:002006;locus_tag=GBILIMFC_00647;product=hypothetical protein
LN811350.1	Prodigal:002006	CDS	667513	668625	.	+	0	ID=GBILIMFC_00648;eC_number=2.6.1.9;Name=hisC_1;gene=hisC_1;inference=ab initio prediction:Prodigal:002006,similar to AA sequence:UniProtKB:P34037;locus_tag=GBILIMFC_00648;product=Histidinol-phosphate aminotransferase
LN811350.1	Prodigal:002006	CDS	668618	669565	.	+	0	ID=GBILIMFC_00649;eC_number=1.3.1.43;Name=tyrC;gene=tyrC;inference=ab initio prediction:Prodigal:002006,similar to AA sequence:UniProtKB:Q04983;locus_tag=GBILIMFC_00649;product=Cyclohexadienyl dehydrogenase
LN811350.1	Prodigal:002006	CDS	669640	670680	.	-	0	ID=GBILIMFC_00650;inference=ab initio prediction:Prodigal:002006;locus_tag=GBILIMFC_00650;product=hypothetical protein
LN811350.1	Prodigal:002006	CDS	670896	671432	.	+	0	ID=GBILIMFC_00651;eC_number=4.3.2.7;Name=chaC;db_xref=COG:COG3703;gene=chaC;inference=ab initio prediction:Prodigal:002006,similar to AA sequence:UniProtKB:P39163;locus_tag=GBILIMFC_00651;product=Glutathione-specific gamma-glutamylcyclotransferase
LN811350.1	Prodigal:002006	CDS	671439	671834	.	-	0	ID=GBILIMFC_00652;inference=ab initio prediction:Prodigal:002006;locus_tag=GBILIMFC_00652;product=hypothetical protein
LN811350.1	Prodigal:002006	CDS	672035	672784	.	-	0	ID=GBILIMFC_00653;inference=ab initio prediction:Prodigal:002006;locus_tag=GBILIMFC_00653;product=hypothetical protein
LN811350.1	Prodigal:002006	CDS	672956	673738	.	-	0	ID=GBILIMFC_00654;inference=ab initio prediction:Prodigal:002006;locus_tag=GBILIMFC_00654;product=hypothetical protein
LN811350.1	Prodigal:002006	CDS	673905	674888	.	-	0	ID=GBILIMFC_00655;inference=ab initio prediction:Prodigal:002006;locus_tag=GBILIMFC_00655;product=hypothetical protein
LN811350.1	Prodigal:002006	CDS	674881	675147	.	-	0	ID=GBILIMFC_00656;inference=ab initio prediction:Prodigal:002006;locus_tag=GBILIMFC_00656;product=hypothetical protein
LN811350.1	Prodigal:002006	CDS	675098	675799	.	-	0	ID=GBILIMFC_00657;Name=ftsE;db_xref=COG:COG2884;gene=ftsE;inference=ab initio prediction:Prodigal:002006,similar to AA sequence:UniProtKB:P0A9R7;locus_tag=GBILIMFC_00657;product=Cell division ATP-binding protein FtsE
LN811350.1	Prodigal:002006	CDS	675867	676493	.	+	0	ID=GBILIMFC_00658;inference=ab initio prediction:Prodigal:002006;locus_tag=GBILIMFC_00658;product=hypothetical protein
LN811350.1	Prodigal:002006	CDS	676490	677056	.	+	0	ID=GBILIMFC_00659;eC_number=2.4.2.8;Name=hpt;db_xref=COG:COG0634;gene=hpt;inference=ab initio prediction:Prodigal:002006,similar to AA sequence:UniProtKB:P0A9M2;locus_tag=GBILIMFC_00659;product=Hypoxanthine phosphoribosyltransferase
LN811350.1	Prodigal:002006	CDS	677060	677422	.	+	0	ID=GBILIMFC_00660;Name=cpdR_1;gene=cpdR_1;inference=ab initio prediction:Prodigal:002006,similar to AA sequence:UniProtKB:Q2YIF7;locus_tag=GBILIMFC_00660;product=Response regulator receiver protein CpdR
LN811350.1	Prodigal:002006	CDS	677439	677876	.	-	0	ID=GBILIMFC_00661;Name=crtK-2;db_xref=COG:COG3476;gene=crtK-2;inference=ab initio prediction:Prodigal:002006,similar to AA sequence:UniProtKB:Q8KBX2;locus_tag=GBILIMFC_00661;product=Tryptophan-rich protein TspO
LN811350.1	Prodigal:002006	CDS	678127	679287	.	+	0	ID=GBILIMFC_00662;eC_number=2.5.1.48;Name=metB;db_xref=COG:COG0626;gene=metB;inference=ab initio prediction:Prodigal:002006,similar to AA sequence:UniProtKB:P9WGB7;locus_tag=GBILIMFC_00662;product=Cystathionine gamma-synthase
LN811350.1	Prodigal:002006	CDS	679322	680848	.	-	0	ID=GBILIMFC_00663;db_xref=COG:COG2199;inference=ab initio prediction:Prodigal:002006,similar to AA sequence:UniProtKB:Q9ABX9;locus_tag=GBILIMFC_00663;product=putative signaling protein
LN811350.1	Prodigal:002006	CDS	680982	683039	.	-	0	ID=GBILIMFC_00664;eC_number=5.4.99.63;Name=ecm;db_xref=COG:COG1884;gene=ecm;inference=ab initio prediction:Prodigal:002006,similar to AA sequence:UniProtKB:Q49115;locus_tag=GBILIMFC_00664;product=Ethylmalonyl-CoA mutase
LN811350.1	Prodigal:002006	CDS	683253	684527	.	+	0	ID=GBILIMFC_00665;eC_number=1.3.1.85;Name=ccr;db_xref=COG:COG0604;gene=ccr;inference=ab initio prediction:Prodigal:002006,similar to AA sequence:UniProtKB:Q3IZ91;locus_tag=GBILIMFC_00665;product=Crotonyl-CoA carboxylase/reductase
LN811350.1	Prodigal:002006	CDS	684629	685516	.	-	0	ID=GBILIMFC_00666;inference=ab initio prediction:Prodigal:002006;locus_tag=GBILIMFC_00666;product=hypothetical protein
LN811350.1	Prodigal:002006	CDS	686239	686586	.	-	0	ID=GBILIMFC_00667;eC_number=3.5.99.10;Name=yabJ_2;db_xref=COG:COG0251;gene=yabJ_2;inference=ab initio prediction:Prodigal:002006,similar to AA sequence:UniProtKB:P37552;locus_tag=GBILIMFC_00667;product=2-iminobutanoate/2-iminopropanoate deaminase
LN811350.1	Prodigal:002006	CDS	686642	687751	.	-	0	ID=GBILIMFC_00668;eC_number=1.4.99.5;Name=hcnC_1;db_xref=COG:COG0665;gene=hcnC_1;inference=ab initio prediction:Prodigal:002006,similar to AA sequence:UniProtKB:G3XD12;locus_tag=GBILIMFC_00668;product=Hydrogen cyanide synthase subunit HcnC
LN811350.1	Prodigal:002006	CDS	687748	689169	.	-	0	ID=GBILIMFC_00669;eC_number=1.4.99.5;Name=hcnB_1;gene=hcnB_1;inference=ab initio prediction:Prodigal:002006,similar to AA sequence:UniProtKB:Q9I1S2;locus_tag=GBILIMFC_00669;product=Hydrogen cyanide synthase subunit HcnB
LN811350.1	Prodigal:002006	CDS	689166	689462	.	-	0	ID=GBILIMFC_00670;inference=ab initio prediction:Prodigal:002006;locus_tag=GBILIMFC_00670;product=hypothetical protein
LN811350.1	Prodigal:002006	CDS	689483	690619	.	-	0	ID=GBILIMFC_00671;eC_number=1.4.99.5;Name=hcnC_2;db_xref=COG:COG0665;gene=hcnC_2;inference=ab initio prediction:Prodigal:002006,similar to AA sequence:UniProtKB:G3XD12;locus_tag=GBILIMFC_00671;product=Hydrogen cyanide synthase subunit HcnC
LN811350.1	Prodigal:002006	CDS	690630	691436	.	-	0	ID=GBILIMFC_00672;Name=ydcV_1;gene=ydcV_1;inference=ab initio prediction:Prodigal:002006,similar to AA sequence:UniProtKB:P0AFR9;locus_tag=GBILIMFC_00672;product=Inner membrane ABC transporter permease protein YdcV
LN811350.1	Prodigal:002006	CDS	691433	692359	.	-	0	ID=GBILIMFC_00673;Name=potB_1;db_xref=COG:COG1176;gene=potB_1;inference=ab initio prediction:Prodigal:002006,similar to AA sequence:UniProtKB:P0AFK4;locus_tag=GBILIMFC_00673;product=Spermidine/putrescine transport system permease protein PotB
LN811350.1	Prodigal:002006	CDS	692356	693408	.	-	0	ID=GBILIMFC_00674;eC_number=7.6.2.10;Name=ugpC_2;db_xref=COG:COG3839;gene=ugpC_2;inference=ab initio prediction:Prodigal:002006,similar to AA sequence:UniProtKB:Q8ZLF4;locus_tag=GBILIMFC_00674;product=sn-glycerol-3-phosphate import ATP-binding protein UgpC
LN811350.1	Prodigal:002006	CDS	693480	694514	.	-	0	ID=GBILIMFC_00675;inference=ab initio prediction:Prodigal:002006;locus_tag=GBILIMFC_00675;product=hypothetical protein
LN811350.1	Prodigal:002006	CDS	694670	695587	.	+	0	ID=GBILIMFC_00676;Name=occR_1;gene=occR_1;inference=ab initio prediction:Prodigal:002006,similar to AA sequence:UniProtKB:P0A4T3;locus_tag=GBILIMFC_00676;product=Octopine catabolism/uptake operon regulatory protein OccR
LN811350.1	Prodigal:002006	CDS	695834	696733	.	+	0	ID=GBILIMFC_00677;inference=ab initio prediction:Prodigal:002006;locus_tag=GBILIMFC_00677;product=hypothetical protein
LN811350.1	Prodigal:002006	CDS	696773	698446	.	+	0	ID=GBILIMFC_00678;eC_number=1.3.8.12;Name=mcd;db_xref=COG:COG1960;gene=mcd;inference=ab initio prediction:Prodigal:002006,similar to AA sequence:UniProtKB:D3JV03;locus_tag=GBILIMFC_00678;product=(2S)-methylsuccinyl-CoA dehydrogenase
LN811350.1	Prodigal:002006	CDS	698511	699122	.	-	0	ID=GBILIMFC_00679;inference=ab initio prediction:Prodigal:002006;locus_tag=GBILIMFC_00679;product=hypothetical protein
LN811350.1	Prodigal:002006	CDS	699142	699240	.	-	0	ID=GBILIMFC_00680;inference=ab initio prediction:Prodigal:002006;locus_tag=GBILIMFC_00680;product=hypothetical protein
LN811350.1	Prodigal:002006	CDS	699311	700042	.	-	0	ID=GBILIMFC_00681;inference=ab initio prediction:Prodigal:002006;locus_tag=GBILIMFC_00681;product=hypothetical protein
LN811350.1	Prodigal:002006	CDS	700045	700344	.	+	0	ID=GBILIMFC_00682;inference=ab initio prediction:Prodigal:002006;locus_tag=GBILIMFC_00682;product=hypothetical protein
LN811350.1	Prodigal:002006	CDS	700266	701306	.	-	0	ID=GBILIMFC_00683;eC_number=1.18.1.2;db_xref=COG:COG0492;inference=ab initio prediction:Prodigal:002006,similar to AA sequence:UniProtKB:Q6N2U4;locus_tag=GBILIMFC_00683;product=Ferredoxin--NADP reductase
LN811350.1	Prodigal:002006	CDS	701616	701801	.	-	0	ID=GBILIMFC_00684;inference=ab initio prediction:Prodigal:002006;locus_tag=GBILIMFC_00684;product=hypothetical protein
LN811350.1	Prodigal:002006	CDS	701801	704722	.	-	0	ID=GBILIMFC_00685;eC_number=2.7.13.3;Name=rcsC_6;gene=rcsC_6;inference=ab initio prediction:Prodigal:002006,protein motif:HAMAP:MF_00979;locus_tag=GBILIMFC_00685;product=Sensor histidine kinase RcsC
LN811350.1	Prodigal:002006	CDS	704871	706937	.	-	0	ID=GBILIMFC_00686;eC_number=3.4.15.5;Name=dcp;db_xref=COG:COG0339;gene=dcp;inference=ab initio prediction:Prodigal:002006,similar to AA sequence:UniProtKB:P24171;locus_tag=GBILIMFC_00686;product=Dipeptidyl carboxypeptidase
LN811350.1	Prodigal:002006	CDS	707032	707586	.	-	0	ID=GBILIMFC_00687;inference=ab initio prediction:Prodigal:002006;locus_tag=GBILIMFC_00687;product=hypothetical protein
LN811350.1	Prodigal:002006	CDS	707968	709995	.	+	0	ID=GBILIMFC_00688;inference=ab initio prediction:Prodigal:002006;locus_tag=GBILIMFC_00688;product=hypothetical protein
LN811350.1	Prodigal:002006	CDS	710031	710510	.	-	0	ID=GBILIMFC_00689;Name=lrp_2;db_xref=COG:COG1522;gene=lrp_2;inference=ab initio prediction:Prodigal:002006,similar to AA sequence:UniProtKB:P0ACJ0;locus_tag=GBILIMFC_00689;product=Leucine-responsive regulatory protein
LN811350.1	Prodigal:002006	CDS	710654	711664	.	+	0	ID=GBILIMFC_00690;eC_number=3.5.99.7;Name=acdS;gene=acdS;inference=ab initio prediction:Prodigal:002006,similar to AA sequence:UniProtKB:Q00740;locus_tag=GBILIMFC_00690;product=1-aminocyclopropane-1-carboxylate deaminase
LN811350.1	Prodigal:002006	CDS	711681	712433	.	-	0	ID=GBILIMFC_00691;eC_number=5.1.1.13;Name=ygeA;gene=ygeA;inference=ab initio prediction:Prodigal:002006,similar to AA sequence:UniProtKB:A0A140N890;locus_tag=GBILIMFC_00691;product=L-aspartate/glutamate-specific racemase
LN811350.1	Prodigal:002006	CDS	712625	714070	.	+	0	ID=GBILIMFC_00692;inference=ab initio prediction:Prodigal:002006;locus_tag=GBILIMFC_00692;product=hypothetical protein
LN811350.1	Prodigal:002006	CDS	714134	714679	.	-	0	ID=GBILIMFC_00693;inference=ab initio prediction:Prodigal:002006;locus_tag=GBILIMFC_00693;product=hypothetical protein
LN811350.1	Prodigal:002006	CDS	714781	715560	.	-	0	ID=GBILIMFC_00694;inference=ab initio prediction:Prodigal:002006;locus_tag=GBILIMFC_00694;product=hypothetical protein
LN811350.1	Prodigal:002006	CDS	715596	715997	.	+	0	ID=GBILIMFC_00695;inference=ab initio prediction:Prodigal:002006;locus_tag=GBILIMFC_00695;product=hypothetical protein
LN811350.1	Prodigal:002006	CDS	715823	717931	.	-	0	ID=GBILIMFC_00696;eC_number=2.7.13.3;Name=rcsC_7;gene=rcsC_7;inference=ab initio prediction:Prodigal:002006,protein motif:HAMAP:MF_00979;locus_tag=GBILIMFC_00696;product=Sensor histidine kinase RcsC
LN811350.1	Prodigal:002006	CDS	718120	718632	.	-	0	ID=GBILIMFC_00697;inference=ab initio prediction:Prodigal:002006;locus_tag=GBILIMFC_00697;product=hypothetical protein
LN811350.1	Prodigal:002006	CDS	718821	719216	.	+	0	ID=GBILIMFC_00698;eC_number=4.1.2.50;Name=queD;db_xref=COG:COG0720;gene=queD;inference=ab initio prediction:Prodigal:002006,similar to AA sequence:UniProtKB:P65870;locus_tag=GBILIMFC_00698;product=6-carboxy-5%2C6%2C7%2C8-tetrahydropterin synthase
LN811350.1	Prodigal:002006	CDS	719234	719875	.	+	0	ID=GBILIMFC_00699;eC_number=3.5.4.16;Name=folE_1;db_xref=COG:COG0302;gene=folE_1;inference=ab initio prediction:Prodigal:002006,similar to AA sequence:UniProtKB:P19465;locus_tag=GBILIMFC_00699;product=GTP cyclohydrolase 1
LN811350.1	Prodigal:002006	CDS	720013	720951	.	-	0	ID=GBILIMFC_00700;eC_number=3.5.1.-;db_xref=COG:COG0123;inference=ab initio prediction:Prodigal:002006,similar to AA sequence:UniProtKB:Q9HXM1;locus_tag=GBILIMFC_00700;product=Histone deacetylase-like amidohydrolase
LN811350.1	Prodigal:002006	CDS	721195	722994	.	+	0	ID=GBILIMFC_00701;eC_number=4.2.1.42;Name=garD_1;db_xref=COG:COG2721;gene=garD_1;inference=ab initio prediction:Prodigal:002006,similar to AA sequence:UniProtKB:P39829;locus_tag=GBILIMFC_00701;product=Galactarate dehydratase (L-threo-forming)
LN811350.1	Prodigal:002006	CDS	723270	725357	.	+	0	ID=GBILIMFC_00702;inference=ab initio prediction:Prodigal:002006;locus_tag=GBILIMFC_00702;product=hypothetical protein
LN811350.1	Prodigal:002006	CDS	725365	726141	.	-	0	ID=GBILIMFC_00703;inference=ab initio prediction:Prodigal:002006;locus_tag=GBILIMFC_00703;product=hypothetical protein
LN811350.1	Prodigal:002006	CDS	726425	726853	.	-	0	ID=GBILIMFC_00704;inference=ab initio prediction:Prodigal:002006;locus_tag=GBILIMFC_00704;product=hypothetical protein
LN811350.1	Prodigal:002006	CDS	727035	728375	.	+	0	ID=GBILIMFC_00705;inference=ab initio prediction:Prodigal:002006;locus_tag=GBILIMFC_00705;product=hypothetical protein
LN811350.1	Prodigal:002006	CDS	728432	729286	.	+	0	ID=GBILIMFC_00706;Name=livH_2;db_xref=COG:COG0559;gene=livH_2;inference=ab initio prediction:Prodigal:002006,similar to AA sequence:UniProtKB:P0AEX7;locus_tag=GBILIMFC_00706;product=High-affinity branched-chain amino acid transport system permease protein LivH
LN811350.1	Prodigal:002006	CDS	729301	730335	.	+	0	ID=GBILIMFC_00707;inference=ab initio prediction:Prodigal:002006;locus_tag=GBILIMFC_00707;product=hypothetical protein
LN811350.1	Prodigal:002006	CDS	730332	731084	.	+	0	ID=GBILIMFC_00708;eC_number=3.6.3.-;Name=lptB_4;db_xref=COG:COG1137;gene=lptB_4;inference=ab initio prediction:Prodigal:002006,similar to AA sequence:UniProtKB:P45073;locus_tag=GBILIMFC_00708;product=Lipopolysaccharide export system ATP-binding protein LptB
LN811350.1	Prodigal:002006	CDS	731077	731829	.	+	0	ID=GBILIMFC_00709;Name=livF_3;db_xref=COG:COG0410;gene=livF_3;inference=ab initio prediction:Prodigal:002006,similar to AA sequence:UniProtKB:P22731;locus_tag=GBILIMFC_00709;product=High-affinity branched-chain amino acid transport ATP-binding protein LivF
LN811350.1	Prodigal:002006	CDS	731850	732986	.	+	0	ID=GBILIMFC_00710;eC_number=2.1.1.14;Name=metE;db_xref=COG:COG0620;gene=metE;inference=ab initio prediction:Prodigal:002006,similar to AA sequence:UniProtKB:P80877;locus_tag=GBILIMFC_00710;product=5-methyltetrahydropteroyltriglutamate--homocysteine methyltransferase
LN811350.1	Prodigal:002006	CDS	733404	733949	.	-	0	ID=GBILIMFC_00711;inference=ab initio prediction:Prodigal:002006;locus_tag=GBILIMFC_00711;product=hypothetical protein
LN811350.1	Prodigal:002006	CDS	734190	735395	.	+	0	ID=GBILIMFC_00712;eC_number=2.3.1.174;Name=pcaF_1;gene=pcaF_1;inference=ab initio prediction:Prodigal:002006,similar to AA sequence:UniProtKB:Q8VPF1;locus_tag=GBILIMFC_00712;product=Beta-ketoadipyl-CoA thiolase
LN811350.1	Prodigal:002006	CDS	735454	736638	.	+	0	ID=GBILIMFC_00713;inference=ab initio prediction:Prodigal:002006;locus_tag=GBILIMFC_00713;product=hypothetical protein
LN811350.1	Prodigal:002006	CDS	736687	736836	.	-	0	ID=GBILIMFC_00714;inference=ab initio prediction:Prodigal:002006;locus_tag=GBILIMFC_00714;product=hypothetical protein
LN811350.1	Prodigal:002006	CDS	736964	737797	.	+	0	ID=GBILIMFC_00715;eC_number=1.1.1.-;Name=iolS_2;db_xref=COG:COG0667;gene=iolS_2;inference=ab initio prediction:Prodigal:002006,similar to AA sequence:UniProtKB:P46336;locus_tag=GBILIMFC_00715;product=Aldo-keto reductase IolS
LN811350.1	Prodigal:002006	CDS	738070	738804	.	-	0	ID=GBILIMFC_00716;Name=livF_4;db_xref=COG:COG0410;gene=livF_4;inference=ab initio prediction:Prodigal:002006,similar to AA sequence:UniProtKB:P22731;locus_tag=GBILIMFC_00716;product=High-affinity branched-chain amino acid transport ATP-binding protein LivF
LN811350.1	Prodigal:002006	CDS	738801	739559	.	-	0	ID=GBILIMFC_00717;eC_number=3.6.3.-;Name=lptB_5;db_xref=COG:COG1137;gene=lptB_5;inference=ab initio prediction:Prodigal:002006,similar to AA sequence:UniProtKB:P45073;locus_tag=GBILIMFC_00717;product=Lipopolysaccharide export system ATP-binding protein LptB
LN811350.1	Prodigal:002006	CDS	739556	740440	.	-	0	ID=GBILIMFC_00718;inference=ab initio prediction:Prodigal:002006;locus_tag=GBILIMFC_00718;product=hypothetical protein
LN811350.1	Prodigal:002006	CDS	740440	741303	.	-	0	ID=GBILIMFC_00719;Name=livH_3;db_xref=COG:COG0559;gene=livH_3;inference=ab initio prediction:Prodigal:002006,similar to AA sequence:UniProtKB:P0AEX7;locus_tag=GBILIMFC_00719;product=High-affinity branched-chain amino acid transport system permease protein LivH
LN811350.1	Prodigal:002006	CDS	741406	742626	.	-	0	ID=GBILIMFC_00720;Name=braC_2;db_xref=COG:COG0683;gene=braC_2;inference=ab initio prediction:Prodigal:002006,similar to AA sequence:UniProtKB:P21175;locus_tag=GBILIMFC_00720;product=Leucine-%2C isoleucine-%2C valine-%2C threonine-%2C and alanine-binding protein
LN811350.1	Prodigal:002006	CDS	742648	743886	.	-	0	ID=GBILIMFC_00721;eC_number=3.5.2.7;Name=hutI_1;gene=hutI_1;inference=ab initio prediction:Prodigal:002006,protein motif:HAMAP:MF_00372;locus_tag=GBILIMFC_00721;product=Imidazolonepropionase
LN811350.1	Prodigal:002006	CDS	744239	745015	.	+	0	ID=GBILIMFC_00722;eC_number=3.1.1.24;Name=catD_1;db_xref=COG:COG0596;gene=catD_1;inference=ab initio prediction:Prodigal:002006,similar to AA sequence:UniProtKB:P00632;locus_tag=GBILIMFC_00722;product=3-oxoadipate enol-lactonase 2
LN811350.1	Prodigal:002006	CDS	745331	746554	.	+	0	ID=GBILIMFC_00723;eC_number=3.5.3.9;Name=allC_1;db_xref=COG:COG0624;gene=allC_1;inference=ab initio prediction:Prodigal:002006,similar to AA sequence:UniProtKB:P77425;locus_tag=GBILIMFC_00723;product=Allantoate amidohydrolase
LN811350.1	Prodigal:002006	CDS	746644	746766	.	+	0	ID=GBILIMFC_00724;inference=ab initio prediction:Prodigal:002006;locus_tag=GBILIMFC_00724;product=hypothetical protein
LN811350.1	Prodigal:002006	CDS	746905	747366	.	-	0	ID=GBILIMFC_00725;inference=ab initio prediction:Prodigal:002006;locus_tag=GBILIMFC_00725;product=hypothetical protein
LN811350.1	Prodigal:002006	CDS	747366	747881	.	-	0	ID=GBILIMFC_00726;inference=ab initio prediction:Prodigal:002006;locus_tag=GBILIMFC_00726;product=hypothetical protein
LN811350.1	Prodigal:002006	CDS	747896	748300	.	-	0	ID=GBILIMFC_00727;eC_number=1.11.1.15;Name=ahpD_1;gene=ahpD_1;inference=ab initio prediction:Prodigal:002006,protein motif:HAMAP:MF_01676;locus_tag=GBILIMFC_00727;product=Alkyl hydroperoxide reductase AhpD
LN811350.1	Prodigal:002006	CDS	748368	749183	.	-	0	ID=GBILIMFC_00728;eC_number=3.5.2.20;db_xref=COG:COG1878;inference=ab initio prediction:Prodigal:002006,similar to AA sequence:UniProtKB:A0NLY7;locus_tag=GBILIMFC_00728;product=Isatin hydrolase
LN811350.1	Prodigal:002006	CDS	749281	750192	.	-	0	ID=GBILIMFC_00729;eC_number=4.1.3.-;Name=mmgF;db_xref=COG:COG2513;gene=mmgF;inference=ab initio prediction:Prodigal:002006,similar to AA sequence:UniProtKB:P54528;locus_tag=GBILIMFC_00729;product=2-methylisocitrate lyase
LN811350.1	Prodigal:002006	CDS	750226	751758	.	-	0	ID=GBILIMFC_00730;inference=ab initio prediction:Prodigal:002006;locus_tag=GBILIMFC_00730;product=hypothetical protein
LN811350.1	Prodigal:002006	CDS	751759	752187	.	-	0	ID=GBILIMFC_00731;inference=ab initio prediction:Prodigal:002006;locus_tag=GBILIMFC_00731;product=hypothetical protein
LN811350.1	Prodigal:002006	CDS	752234	753220	.	-	0	ID=GBILIMFC_00732;inference=ab initio prediction:Prodigal:002006;locus_tag=GBILIMFC_00732;product=hypothetical protein
LN811350.1	Prodigal:002006	CDS	753411	754184	.	-	0	ID=GBILIMFC_00733;eC_number=1.18.1.2;Name=fpr;db_xref=COG:COG1018;gene=fpr;inference=ab initio prediction:Prodigal:002006,similar to AA sequence:UniProtKB:Q44532;locus_tag=GBILIMFC_00733;product=Ferredoxin--NADP reductase
LN811350.1	Prodigal:002006	CDS	754400	755599	.	+	0	ID=GBILIMFC_00734;eC_number=3.5.2.18;Name=Ena_1;gene=Ena_1;inference=ab initio prediction:Prodigal:002006,similar to AA sequence:UniProtKB:Q0QLE9;locus_tag=GBILIMFC_00734;product=Enamidase
LN811350.1	Prodigal:002006	CDS	755955	756614	.	+	0	ID=GBILIMFC_00735;Name=rspR_1;db_xref=COG:COG1802;gene=rspR_1;inference=ab initio prediction:Prodigal:002006,similar to AA sequence:UniProtKB:P0ACM2;locus_tag=GBILIMFC_00735;product=HTH-type transcriptional repressor RspR
LN811350.1	Prodigal:002006	CDS	756677	757675	.	+	0	ID=GBILIMFC_00736;Name=yiaO_1;db_xref=COG:COG1638;gene=yiaO_1;inference=ab initio prediction:Prodigal:002006,similar to AA sequence:UniProtKB:P37676;locus_tag=GBILIMFC_00736;product=2%2C3-diketo-L-gulonate-binding periplasmic protein YiaO
LN811350.1	Prodigal:002006	CDS	757686	758210	.	+	0	ID=GBILIMFC_00737;Name=siaT_1;db_xref=COG:COG1593;gene=siaT_1;inference=ab initio prediction:Prodigal:002006,similar to AA sequence:UniProtKB:P44543;locus_tag=GBILIMFC_00737;product=Sialic acid TRAP transporter permease protein SiaT
LN811350.1	Prodigal:002006	CDS	758210	759481	.	+	0	ID=GBILIMFC_00738;Name=dctM_2;db_xref=COG:COG1593;gene=dctM_2;inference=ab initio prediction:Prodigal:002006,similar to AA sequence:UniProtKB:Q9HU16;locus_tag=GBILIMFC_00738;product=C4-dicarboxylate TRAP transporter large permease protein DctM
LN811350.1	Prodigal:002006	CDS	759566	760732	.	+	0	ID=GBILIMFC_00739;eC_number=5.1.1.-;db_xref=COG:COG4948;inference=ab initio prediction:Prodigal:002006,similar to AA sequence:UniProtKB:Q81IL5;locus_tag=GBILIMFC_00739;product=N-succinyl-L-Arg/Lys racemase
LN811350.1	Prodigal:002006	CDS	760750	761649	.	+	0	ID=GBILIMFC_00740;eC_number=1.1.1.373;inference=ab initio prediction:Prodigal:002006,protein motif:HAMAP:MF_01913;locus_tag=GBILIMFC_00740;product=3-sulfolactaldehyde reductase
LN811350.1	Prodigal:002006	CDS	761784	762305	.	-	0	ID=GBILIMFC_00741;inference=ab initio prediction:Prodigal:002006;locus_tag=GBILIMFC_00741;product=hypothetical protein
LN811350.1	Prodigal:002006	CDS	762286	762990	.	-	0	ID=GBILIMFC_00742;Name=livF_5;db_xref=COG:COG0410;gene=livF_5;inference=ab initio prediction:Prodigal:002006,similar to AA sequence:UniProtKB:P22731;locus_tag=GBILIMFC_00742;product=High-affinity branched-chain amino acid transport ATP-binding protein LivF
LN811350.1	Prodigal:002006	CDS	763052	763846	.	-	0	ID=GBILIMFC_00743;eC_number=3.6.3.-;Name=lptB_6;db_xref=COG:COG1137;gene=lptB_6;inference=ab initio prediction:Prodigal:002006,similar to AA sequence:UniProtKB:P45073;locus_tag=GBILIMFC_00743;product=Lipopolysaccharide export system ATP-binding protein LptB
LN811350.1	Prodigal:002006	CDS	763843	765729	.	-	0	ID=GBILIMFC_00744;inference=ab initio prediction:Prodigal:002006;locus_tag=GBILIMFC_00744;product=hypothetical protein
LN811350.1	Prodigal:002006	CDS	765905	767107	.	-	0	ID=GBILIMFC_00745;db_xref=COG:COG0683;inference=ab initio prediction:Prodigal:002006,similar to AA sequence:UniProtKB:Q8YEE8;locus_tag=GBILIMFC_00745;product=Leu/Ile/Val-binding protein 
LN811350.1	Prodigal:002006	CDS	767253	767837	.	-	0	ID=GBILIMFC_00746;inference=ab initio prediction:Prodigal:002006;locus_tag=GBILIMFC_00746;product=hypothetical protein
LN811350.1	Prodigal:002006	CDS	767834	768418	.	-	0	ID=GBILIMFC_00747;inference=ab initio prediction:Prodigal:002006;locus_tag=GBILIMFC_00747;product=hypothetical protein
LN811350.1	Prodigal:002006	CDS	768499	769392	.	-	0	ID=GBILIMFC_00748;inference=ab initio prediction:Prodigal:002006;locus_tag=GBILIMFC_00748;product=hypothetical protein
LN811350.1	Prodigal:002006	CDS	769389	770888	.	-	0	ID=GBILIMFC_00749;eC_number=1.3.7.1;Name=Hnr;gene=Hnr;inference=ab initio prediction:Prodigal:002006,similar to AA sequence:UniProtKB:Q0QLF7;locus_tag=GBILIMFC_00749;product=6-hydroxynicotinate reductase
LN811350.1	Prodigal:002006	CDS	770878	773667	.	-	0	ID=GBILIMFC_00750;eC_number=1.2.99.7;Name=mop;gene=mop;inference=ab initio prediction:Prodigal:002006,similar to AA sequence:UniProtKB:Q46509;locus_tag=GBILIMFC_00750;product=Aldehyde oxidoreductase
LN811350.1	Prodigal:002006	CDS	773671	774504	.	-	0	ID=GBILIMFC_00751;eC_number=1.17.1.5;Name=ndhF;gene=ndhF;inference=ab initio prediction:Prodigal:002006,similar to AA sequence:UniProtKB:Q0QLF4;locus_tag=GBILIMFC_00751;product=Nicotinate dehydrogenase FAD-subunit
LN811350.1	Prodigal:002006	CDS	774787	774984	.	-	0	ID=GBILIMFC_00752;inference=ab initio prediction:Prodigal:002006;locus_tag=GBILIMFC_00752;product=hypothetical protein
LN811350.1	Prodigal:002006	CDS	775195	775569	.	-	0	ID=GBILIMFC_00753;inference=ab initio prediction:Prodigal:002006;locus_tag=GBILIMFC_00753;product=hypothetical protein
LN811350.1	Prodigal:002006	CDS	775607	775807	.	-	0	ID=GBILIMFC_00754;inference=ab initio prediction:Prodigal:002006;locus_tag=GBILIMFC_00754;product=hypothetical protein
LN811350.1	Prodigal:002006	CDS	775996	776205	.	-	0	ID=GBILIMFC_00755;Name=cspA_1;db_xref=COG:COG1278;gene=cspA_1;inference=ab initio prediction:Prodigal:002006,similar to AA sequence:UniProtKB:Q9Z3S6;locus_tag=GBILIMFC_00755;product=Cold shock protein CspA
LN811350.1	Prodigal:002006	CDS	776927	777277	.	-	0	ID=GBILIMFC_00756;inference=ab initio prediction:Prodigal:002006;locus_tag=GBILIMFC_00756;product=hypothetical protein
LN811350.1	Prodigal:002006	CDS	777418	778254	.	-	0	ID=GBILIMFC_00757;eC_number=4.2.2.-;Name=emtA;gene=emtA;inference=ab initio prediction:Prodigal:002006,protein motif:HAMAP:MF_01381;locus_tag=GBILIMFC_00757;product=Endo-type membrane-bound lytic murein transglycosylase A
LN811350.1	Prodigal:002006	CDS	778689	779534	.	-	0	ID=GBILIMFC_00758;inference=ab initio prediction:Prodigal:002006;locus_tag=GBILIMFC_00758;product=hypothetical protein
LN811350.1	Prodigal:002006	CDS	779821	780282	.	-	0	ID=GBILIMFC_00759;inference=ab initio prediction:Prodigal:002006;locus_tag=GBILIMFC_00759;product=hypothetical protein
LN811350.1	Prodigal:002006	CDS	780432	781388	.	-	0	ID=GBILIMFC_00760;Name=pal_1;gene=pal_1;inference=ab initio prediction:Prodigal:002006,protein motif:HAMAP:MF_02204;locus_tag=GBILIMFC_00760;product=Peptidoglycan-associated lipoprotein
LN811350.1	Prodigal:002006	CDS	781677	783380	.	+	0	ID=GBILIMFC_00761;inference=ab initio prediction:Prodigal:002006;locus_tag=GBILIMFC_00761;product=hypothetical protein
LN811350.1	Prodigal:002006	CDS	783549	786224	.	-	0	ID=GBILIMFC_00762;inference=ab initio prediction:Prodigal:002006;locus_tag=GBILIMFC_00762;product=hypothetical protein
LN811350.1	Prodigal:002006	CDS	786294	787268	.	-	0	ID=GBILIMFC_00763;inference=ab initio prediction:Prodigal:002006;locus_tag=GBILIMFC_00763;product=hypothetical protein
LN811350.1	Prodigal:002006	CDS	787708	788568	.	-	0	ID=GBILIMFC_00764;inference=ab initio prediction:Prodigal:002006;locus_tag=GBILIMFC_00764;product=hypothetical protein
LN811350.1	Prodigal:002006	CDS	788546	789412	.	-	0	ID=GBILIMFC_00765;inference=ab initio prediction:Prodigal:002006,similar to AA sequence:UniProtKB:P0A8K8;locus_tag=GBILIMFC_00765;note=UPF0761 membrane protein YihY;product=hypothetical protein
LN811350.1	Prodigal:002006	CDS	789759	789863	.	-	0	ID=GBILIMFC_00766;inference=ab initio prediction:Prodigal:002006;locus_tag=GBILIMFC_00766;product=hypothetical protein
LN811350.1	Prodigal:002006	CDS	790045	791058	.	-	0	ID=GBILIMFC_00767;Name=corA_1;db_xref=COG:COG0598;gene=corA_1;inference=ab initio prediction:Prodigal:002006,similar to AA sequence:UniProtKB:Q9WZ31;locus_tag=GBILIMFC_00767;product=Cobalt/magnesium transport protein CorA
LN811350.1	Prodigal:002006	CDS	791466	791780	.	+	0	ID=GBILIMFC_00768;inference=ab initio prediction:Prodigal:002006;locus_tag=GBILIMFC_00768;product=hypothetical protein
LN811350.1	Prodigal:002006	CDS	792108	792416	.	+	0	ID=GBILIMFC_00769;inference=ab initio prediction:Prodigal:002006;locus_tag=GBILIMFC_00769;product=hypothetical protein
LN811350.1	Prodigal:002006	CDS	792539	793162	.	+	0	ID=GBILIMFC_00770;inference=ab initio prediction:Prodigal:002006;locus_tag=GBILIMFC_00770;product=hypothetical protein
LN811350.1	Prodigal:002006	CDS	793195	793557	.	+	0	ID=GBILIMFC_00771;inference=ab initio prediction:Prodigal:002006;locus_tag=GBILIMFC_00771;product=hypothetical protein
LN811350.1	Prodigal:002006	CDS	793579	794145	.	+	0	ID=GBILIMFC_00772;inference=ab initio prediction:Prodigal:002006;locus_tag=GBILIMFC_00772;product=hypothetical protein
LN811350.1	Prodigal:002006	CDS	794254	796311	.	+	0	ID=GBILIMFC_00773;inference=ab initio prediction:Prodigal:002006;locus_tag=GBILIMFC_00773;product=hypothetical protein
LN811350.1	Prodigal:002006	CDS	796405	796695	.	+	0	ID=GBILIMFC_00774;inference=ab initio prediction:Prodigal:002006;locus_tag=GBILIMFC_00774;product=hypothetical protein
LN811350.1	Prodigal:002006	CDS	796956	797642	.	+	0	ID=GBILIMFC_00775;inference=ab initio prediction:Prodigal:002006;locus_tag=GBILIMFC_00775;product=hypothetical protein
LN811350.1	Prodigal:002006	CDS	797671	798135	.	+	0	ID=GBILIMFC_00776;inference=ab initio prediction:Prodigal:002006,similar to AA sequence:UniProtKB:P9WFN1;locus_tag=GBILIMFC_00776;note=UPF0098 protein Rv2140c;product=hypothetical protein
LN811350.1	Prodigal:002006	CDS	798754	799173	.	+	0	ID=GBILIMFC_00777;inference=ab initio prediction:Prodigal:002006;locus_tag=GBILIMFC_00777;product=hypothetical protein
LN811350.1	Prodigal:002006	CDS	799644	800015	.	+	0	ID=GBILIMFC_00778;inference=ab initio prediction:Prodigal:002006;locus_tag=GBILIMFC_00778;product=hypothetical protein
LN811350.1	Prodigal:002006	CDS	800048	803452	.	+	0	ID=GBILIMFC_00779;inference=ab initio prediction:Prodigal:002006;locus_tag=GBILIMFC_00779;product=hypothetical protein
LN811350.1	Prodigal:002006	CDS	803835	804818	.	-	0	ID=GBILIMFC_00780;Name=gcvA_2;gene=gcvA_2;inference=ab initio prediction:Prodigal:002006,similar to AA sequence:UniProtKB:P0A9F6;locus_tag=GBILIMFC_00780;product=Glycine cleavage system transcriptional activator
LN811350.1	Prodigal:002006	CDS	804976	806013	.	+	0	ID=GBILIMFC_00781;eC_number=1.14.14.-;Name=tsaM1;gene=tsaM1;inference=ab initio prediction:Prodigal:002006,similar to AA sequence:UniProtKB:P94679;locus_tag=GBILIMFC_00781;product=Toluene-4-sulfonate monooxygenase system iron-sulfur subunit TsaM1
LN811350.1	Prodigal:002006	CDS	806089	807210	.	+	0	ID=GBILIMFC_00782;eC_number=1.14.12.17;Name=hmp_2;gene=hmp_2;inference=ab initio prediction:Prodigal:002006,protein motif:HAMAP:MF_01252;locus_tag=GBILIMFC_00782;product=Flavohemoprotein
LN811350.1	Prodigal:002006	CDS	807540	808937	.	-	0	ID=GBILIMFC_00783;eC_number=1.-.-.-;db_xref=COG:COG0277;inference=ab initio prediction:Prodigal:002006,similar to AA sequence:UniProtKB:P9WIT1;locus_tag=GBILIMFC_00783;product=putative FAD-linked oxidoreductase
LN811350.1	Prodigal:002006	CDS	808937	809758	.	-	0	ID=GBILIMFC_00784;Name=glnQ_1;gene=glnQ_1;inference=ab initio prediction:Prodigal:002006,similar to AA sequence:UniProtKB:P27675;locus_tag=GBILIMFC_00784;product=Glutamine transport ATP-binding protein GlnQ
LN811350.1	Prodigal:002006	CDS	809785	810456	.	-	0	ID=GBILIMFC_00785;Name=yecS_1;db_xref=COG:COG0765;gene=yecS_1;inference=ab initio prediction:Prodigal:002006,similar to AA sequence:UniProtKB:P0AFT2;locus_tag=GBILIMFC_00785;product=L-cystine transport system permease protein YecS
LN811350.1	Prodigal:002006	CDS	810453	811112	.	-	0	ID=GBILIMFC_00786;Name=yecS_2;db_xref=COG:COG0765;gene=yecS_2;inference=ab initio prediction:Prodigal:002006,similar to AA sequence:UniProtKB:P0AFT2;locus_tag=GBILIMFC_00786;product=L-cystine transport system permease protein YecS
LN811350.1	Prodigal:002006	CDS	811174	812016	.	-	0	ID=GBILIMFC_00787;Name=fliY_1;db_xref=COG:COG0834;gene=fliY_1;inference=ab initio prediction:Prodigal:002006,similar to AA sequence:UniProtKB:P0AEM9;locus_tag=GBILIMFC_00787;product=L-cystine-binding protein FliY
LN811350.1	Prodigal:002006	CDS	812151	813254	.	+	0	ID=GBILIMFC_00788;eC_number=2.6.1.9;Name=hisC_2;gene=hisC_2;inference=ab initio prediction:Prodigal:002006,similar to AA sequence:UniProtKB:P67725;locus_tag=GBILIMFC_00788;product=Histidinol-phosphate aminotransferase
LN811350.1	Prodigal:002006	CDS	813266	813874	.	-	0	ID=GBILIMFC_00789;Name=ves_1;db_xref=COG:COG3758;gene=ves_1;inference=ab initio prediction:Prodigal:002006,similar to AA sequence:UniProtKB:P76214;locus_tag=GBILIMFC_00789;product=Protein Ves
LN811350.1	Prodigal:002006	CDS	813948	815075	.	-	0	ID=GBILIMFC_00790;eC_number=1.3.99.-;Name=acdA_1;db_xref=COG:COG1960;gene=acdA_1;inference=ab initio prediction:Prodigal:002006,similar to AA sequence:UniProtKB:P45867;locus_tag=GBILIMFC_00790;product=Acyl-CoA dehydrogenase
LN811350.1	Prodigal:002006	CDS	815078	816229	.	-	0	ID=GBILIMFC_00791;eC_number=2.8.3.19;Name=uctC_1;gene=uctC_1;inference=ab initio prediction:Prodigal:002006,similar to AA sequence:UniProtKB:A9X6P9;locus_tag=GBILIMFC_00791;product=Acetyl-CoA:oxalate CoA-transferase
LN811350.1	Prodigal:002006	CDS	816257	817921	.	-	0	ID=GBILIMFC_00792;eC_number=4.2.1.49;Name=hutU;db_xref=COG:COG2987;gene=hutU;inference=ab initio prediction:Prodigal:002006,similar to AA sequence:UniProtKB:Q9HU83;locus_tag=GBILIMFC_00792;product=Urocanate hydratase
LN811350.1	Prodigal:002006	CDS	817936	818766	.	-	0	ID=GBILIMFC_00793;inference=ab initio prediction:Prodigal:002006;locus_tag=GBILIMFC_00793;product=hypothetical protein
LN811350.1	Prodigal:002006	CDS	818763	820310	.	-	0	ID=GBILIMFC_00794;eC_number=4.3.1.3;Name=hutH;gene=hutH;inference=ab initio prediction:Prodigal:002006,similar to AA sequence:UniProtKB:O31197;locus_tag=GBILIMFC_00794;product=Histidine ammonia-lyase
LN811350.1	Prodigal:002006	CDS	820307	821515	.	-	0	ID=GBILIMFC_00795;eC_number=3.5.2.7;Name=hutI_2;db_xref=COG:COG1228;gene=hutI_2;inference=ab initio prediction:Prodigal:002006,similar to AA sequence:UniProtKB:Q8U8Z6;locus_tag=GBILIMFC_00795;product=Imidazolonepropionase
LN811350.1	Prodigal:002006	CDS	821624	823069	.	+	0	ID=GBILIMFC_00796;eC_number=3.5.4.32;db_xref=COG:COG0402;inference=ab initio prediction:Prodigal:002006,similar to AA sequence:UniProtKB:Q9I6Z0;locus_tag=GBILIMFC_00796;product=8-oxoguanine deaminase
LN811350.1	Prodigal:002006	CDS	823143	823832	.	+	0	ID=GBILIMFC_00797;Name=nagR_1;db_xref=COG:COG2188;gene=nagR_1;inference=ab initio prediction:Prodigal:002006,similar to AA sequence:UniProtKB:O34817;locus_tag=GBILIMFC_00797;product=HTH-type transcriptional repressor NagR
LN811350.1	Prodigal:002006	CDS	823973	824917	.	-	0	ID=GBILIMFC_00798;inference=ab initio prediction:Prodigal:002006;locus_tag=GBILIMFC_00798;product=hypothetical protein
LN811350.1	Prodigal:002006	CDS	825692	827962	.	+	0	ID=GBILIMFC_00799;eC_number=2.7.13.3;Name=rcsC_8;gene=rcsC_8;inference=ab initio prediction:Prodigal:002006,protein motif:HAMAP:MF_00979;locus_tag=GBILIMFC_00799;product=Sensor histidine kinase RcsC
LN811350.1	Prodigal:002006	CDS	827980	828645	.	+	0	ID=GBILIMFC_00800;Name=degU_1;db_xref=COG:COG2197;gene=degU_1;inference=ab initio prediction:Prodigal:002006,similar to AA sequence:UniProtKB:P13800;locus_tag=GBILIMFC_00800;product=Transcriptional regulatory protein DegU
LN811350.1	Prodigal:002006	CDS	828703	830013	.	-	0	ID=GBILIMFC_00801;inference=ab initio prediction:Prodigal:002006;locus_tag=GBILIMFC_00801;product=hypothetical protein
LN811350.1	Prodigal:002006	CDS	830024	830995	.	-	0	ID=GBILIMFC_00802;inference=ab initio prediction:Prodigal:002006;locus_tag=GBILIMFC_00802;product=hypothetical protein
LN811350.1	Prodigal:002006	CDS	831005	832003	.	-	0	ID=GBILIMFC_00803;inference=ab initio prediction:Prodigal:002006;locus_tag=GBILIMFC_00803;product=hypothetical protein
LN811350.1	Prodigal:002006	CDS	832026	833504	.	-	0	ID=GBILIMFC_00804;inference=ab initio prediction:Prodigal:002006;locus_tag=GBILIMFC_00804;product=hypothetical protein
LN811350.1	Prodigal:002006	CDS	833599	833781	.	-	0	ID=GBILIMFC_00805;inference=ab initio prediction:Prodigal:002006;locus_tag=GBILIMFC_00805;product=hypothetical protein
LN811350.1	Prodigal:002006	CDS	834100	834618	.	+	0	ID=GBILIMFC_00806;inference=ab initio prediction:Prodigal:002006;locus_tag=GBILIMFC_00806;product=hypothetical protein
LN811350.1	Prodigal:002006	CDS	834621	834953	.	-	0	ID=GBILIMFC_00807;inference=ab initio prediction:Prodigal:002006;locus_tag=GBILIMFC_00807;product=hypothetical protein
LN811350.1	Prodigal:002006	CDS	835019	835507	.	-	0	ID=GBILIMFC_00808;inference=ab initio prediction:Prodigal:002006;locus_tag=GBILIMFC_00808;product=hypothetical protein
LN811350.1	Prodigal:002006	CDS	835525	836901	.	-	0	ID=GBILIMFC_00809;inference=ab initio prediction:Prodigal:002006;locus_tag=GBILIMFC_00809;product=hypothetical protein
LN811350.1	Prodigal:002006	CDS	836898	837659	.	-	0	ID=GBILIMFC_00810;inference=ab initio prediction:Prodigal:002006;locus_tag=GBILIMFC_00810;product=hypothetical protein
LN811350.1	Prodigal:002006	CDS	837672	838190	.	-	0	ID=GBILIMFC_00811;inference=ab initio prediction:Prodigal:002006;locus_tag=GBILIMFC_00811;product=hypothetical protein
LN811350.1	Prodigal:002006	CDS	838787	839098	.	+	0	ID=GBILIMFC_00812;inference=ab initio prediction:Prodigal:002006;locus_tag=GBILIMFC_00812;product=hypothetical protein
LN811350.1	Prodigal:002006	CDS	839167	840039	.	-	0	ID=GBILIMFC_00813;inference=ab initio prediction:Prodigal:002006;locus_tag=GBILIMFC_00813;product=hypothetical protein
LN811350.1	Prodigal:002006	CDS	840039	840641	.	-	0	ID=GBILIMFC_00814;inference=ab initio prediction:Prodigal:002006;locus_tag=GBILIMFC_00814;product=hypothetical protein
LN811350.1	Prodigal:002006	CDS	840741	841154	.	+	0	ID=GBILIMFC_00815;inference=ab initio prediction:Prodigal:002006;locus_tag=GBILIMFC_00815;product=hypothetical protein
LN811350.1	Aragorn:001002	tRNA	842337	842426	.	-	.	ID=GBILIMFC_00816;inference=COORDINATES:profile:Aragorn:001002;locus_tag=GBILIMFC_00816;product=tRNA-Ser(gga)
LN811350.1	Prodigal:002006	CDS	842613	842936	.	+	0	ID=GBILIMFC_00817;inference=ab initio prediction:Prodigal:002006;locus_tag=GBILIMFC_00817;product=hypothetical protein
LN811350.1	Prodigal:002006	CDS	843021	843680	.	+	0	ID=GBILIMFC_00818;eC_number=1.8.4.11;Name=msrA_1;db_xref=COG:COG0225;gene=msrA_1;inference=ab initio prediction:Prodigal:002006,similar to AA sequence:UniProtKB:Q93S39;locus_tag=GBILIMFC_00818;product=Peptide methionine sulfoxide reductase MsrA
LN811350.1	Prodigal:002006	CDS	843725	844633	.	-	0	ID=GBILIMFC_00819;eC_number=3.4.24.-;Name=mepA_1;db_xref=COG:COG3770;gene=mepA_1;inference=ab initio prediction:Prodigal:002006,similar to AA sequence:UniProtKB:P0C0T5;locus_tag=GBILIMFC_00819;product=Penicillin-insensitive murein endopeptidase
LN811350.1	Prodigal:002006	CDS	844784	845956	.	-	0	ID=GBILIMFC_00820;inference=ab initio prediction:Prodigal:002006;locus_tag=GBILIMFC_00820;product=hypothetical protein
LN811350.1	Prodigal:002006	CDS	846242	846652	.	+	0	ID=GBILIMFC_00821;inference=ab initio prediction:Prodigal:002006;locus_tag=GBILIMFC_00821;product=hypothetical protein
LN811350.1	Prodigal:002006	CDS	847096	848070	.	+	0	ID=GBILIMFC_00822;inference=ab initio prediction:Prodigal:002006;locus_tag=GBILIMFC_00822;product=hypothetical protein
LN811350.1	Prodigal:002006	CDS	848205	848453	.	+	0	ID=GBILIMFC_00823;inference=ab initio prediction:Prodigal:002006;locus_tag=GBILIMFC_00823;product=hypothetical protein
LN811350.1	Prodigal:002006	CDS	848632	848913	.	+	0	ID=GBILIMFC_00824;inference=ab initio prediction:Prodigal:002006;locus_tag=GBILIMFC_00824;product=hypothetical protein
LN811350.1	Prodigal:002006	CDS	848968	849198	.	-	0	ID=GBILIMFC_00825;inference=ab initio prediction:Prodigal:002006;locus_tag=GBILIMFC_00825;product=hypothetical protein
LN811350.1	Prodigal:002006	CDS	849321	850193	.	+	0	ID=GBILIMFC_00826;Name=ribN_1;gene=ribN_1;inference=ab initio prediction:Prodigal:002006,similar to AA sequence:UniProtKB:A6WUW2;locus_tag=GBILIMFC_00826;product=Riboflavin transporter
LN811350.1	Prodigal:002006	CDS	850302	851393	.	+	0	ID=GBILIMFC_00827;eC_number=3.6.4.12;Name=recD2_1;db_xref=COG:COG0507;gene=recD2_1;inference=ab initio prediction:Prodigal:002006,similar to AA sequence:UniProtKB:Q9RT63;locus_tag=GBILIMFC_00827;product=ATP-dependent RecD-like DNA helicase
LN811350.1	Prodigal:002006	CDS	851693	853534	.	-	0	ID=GBILIMFC_00828;eC_number=3.6.5.-;Name=lepA;db_xref=COG:COG0481;gene=lepA;inference=ab initio prediction:Prodigal:002006,similar to AA sequence:UniProtKB:Q2FXY7;locus_tag=GBILIMFC_00828;product=Elongation factor 4
LN811350.1	Prodigal:002006	CDS	853832	854920	.	-	0	ID=GBILIMFC_00829;Name=hrcA;db_xref=COG:COG1420;gene=hrcA;inference=ab initio prediction:Prodigal:002006,similar to AA sequence:UniProtKB:P30727;locus_tag=GBILIMFC_00829;product=Heat-inducible transcription repressor HrcA
LN811350.1	Prodigal:002006	CDS	855162	855890	.	+	0	ID=GBILIMFC_00830;eC_number=2.7.7.56;Name=rph;db_xref=COG:COG0689;gene=rph;inference=ab initio prediction:Prodigal:002006,similar to AA sequence:UniProtKB:P50597;locus_tag=GBILIMFC_00830;product=Ribonuclease PH
LN811350.1	Prodigal:002006	CDS	855887	856555	.	+	0	ID=GBILIMFC_00831;eC_number=3.6.1.66;db_xref=COG:COG0127;inference=ab initio prediction:Prodigal:002006,similar to AA sequence:UniProtKB:P44598;locus_tag=GBILIMFC_00831;product=dITP/XTP pyrophosphatase
LN811350.1	Prodigal:002006	CDS	856712	857878	.	+	0	ID=GBILIMFC_00832;Name=hemW;db_xref=COG:COG0635;gene=hemW;inference=ab initio prediction:Prodigal:002006,similar to AA sequence:UniProtKB:P52062;locus_tag=GBILIMFC_00832;product=Heme chaperone HemW
LN811350.1	Prodigal:002006	CDS	857904	859118	.	-	0	ID=GBILIMFC_00833;Name=lpoA;gene=lpoA;inference=ab initio prediction:Prodigal:002006,protein motif:HAMAP:MF_01890;locus_tag=GBILIMFC_00833;product=Penicillin-binding protein activator LpoA
LN811350.1	Prodigal:002006	CDS	859356	860309	.	+	0	ID=GBILIMFC_00834;eC_number=2.1.1.198;Name=rsmI;gene=rsmI;inference=ab initio prediction:Prodigal:002006,protein motif:HAMAP:MF_01877;locus_tag=GBILIMFC_00834;product=Ribosomal RNA small subunit methyltransferase I
LN811350.1	Prodigal:002006	CDS	860351	860728	.	+	0	ID=GBILIMFC_00835;inference=ab initio prediction:Prodigal:002006,similar to AA sequence:UniProtKB:Q6NCZ4;locus_tag=GBILIMFC_00835;note=UPF0102 protein RPA0323;product=hypothetical protein
LN811350.1	Prodigal:002006	CDS	860681	860863	.	-	0	ID=GBILIMFC_00836;inference=ab initio prediction:Prodigal:002006;locus_tag=GBILIMFC_00836;product=hypothetical protein
LN811350.1	Prodigal:002006	CDS	861054	861926	.	-	0	ID=GBILIMFC_00837;Name=hdfR_1;gene=hdfR_1;inference=ab initio prediction:Prodigal:002006,protein motif:HAMAP:MF_01233;locus_tag=GBILIMFC_00837;product=HTH-type transcriptional regulator HdfR
LN811350.1	Prodigal:002006	CDS	862138	862458	.	+	0	ID=GBILIMFC_00838;inference=ab initio prediction:Prodigal:002006;locus_tag=GBILIMFC_00838;product=hypothetical protein
LN811350.1	Prodigal:002006	CDS	862508	863398	.	-	0	ID=GBILIMFC_00839;eC_number=2.7.1.-;Name=bmrU;db_xref=COG:COG1597;gene=bmrU;inference=ab initio prediction:Prodigal:002006,similar to AA sequence:UniProtKB:P39074;locus_tag=GBILIMFC_00839;product=Putative lipid kinase BmrU
LN811350.1	Prodigal:002006	CDS	863517	864461	.	+	0	ID=GBILIMFC_00840;eC_number=6.3.2.3;Name=gshB;db_xref=COG:COG0189;gene=gshB;inference=ab initio prediction:Prodigal:002006,similar to AA sequence:UniProtKB:P04425;locus_tag=GBILIMFC_00840;product=Glutathione synthetase
LN811350.1	Prodigal:002006	CDS	864478	864987	.	-	0	ID=GBILIMFC_00841;inference=ab initio prediction:Prodigal:002006;locus_tag=GBILIMFC_00841;product=hypothetical protein
LN811350.1	Prodigal:002006	CDS	865264	865440	.	-	0	ID=GBILIMFC_00842;inference=ab initio prediction:Prodigal:002006;locus_tag=GBILIMFC_00842;product=hypothetical protein
LN811350.1	Prodigal:002006	CDS	865506	868256	.	+	0	ID=GBILIMFC_00843;Name=glnD;db_xref=COG:COG2844;gene=glnD;inference=ab initio prediction:Prodigal:002006,similar to AA sequence:UniProtKB:Q9RAE4;locus_tag=GBILIMFC_00843;product=Bifunctional uridylyltransferase/uridylyl-removing enzyme
LN811350.1	Prodigal:002006	CDS	868432	869055	.	+	0	ID=GBILIMFC_00844;Name=grpE;gene=grpE;inference=ab initio prediction:Prodigal:002006,protein motif:HAMAP:MF_01151;locus_tag=GBILIMFC_00844;product=Protein GrpE
LN811350.1	Prodigal:002006	CDS	869160	869813	.	-	0	ID=GBILIMFC_00845;eC_number=1.14.11.33;Name=alkB;db_xref=COG:COG3145;gene=alkB;inference=ab initio prediction:Prodigal:002006,similar to AA sequence:UniProtKB:P05050;locus_tag=GBILIMFC_00845;product=Alpha-ketoglutarate-dependent dioxygenase AlkB
LN811350.1	Prodigal:002006	CDS	869826	870446	.	-	0	ID=GBILIMFC_00846;eC_number=5.4.2.11;Name=gpmA_1;gene=gpmA_1;inference=ab initio prediction:Prodigal:002006,similar to AA sequence:UniProtKB:P30798;locus_tag=GBILIMFC_00846;product=2%2C3-bisphosphoglycerate-dependent phosphoglycerate mutase
LN811350.1	Prodigal:002006	CDS	870471	871286	.	-	0	ID=GBILIMFC_00847;eC_number=1.17.1.8;Name=dapB_1;db_xref=COG:COG0289;gene=dapB_1;inference=ab initio prediction:Prodigal:002006,similar to AA sequence:UniProtKB:Q6G2G3;locus_tag=GBILIMFC_00847;product=4-hydroxy-tetrahydrodipicolinate reductase
LN811350.1	Prodigal:002006	CDS	871406	871696	.	-	0	ID=GBILIMFC_00848;inference=ab initio prediction:Prodigal:002006;locus_tag=GBILIMFC_00848;product=hypothetical protein
LN811350.1	Prodigal:002006	CDS	871745	872470	.	-	0	ID=GBILIMFC_00849;eC_number=4.1.1.23;Name=pyrF;db_xref=COG:COG0284;gene=pyrF;inference=ab initio prediction:Prodigal:002006,similar to AA sequence:UniProtKB:P0CB75;locus_tag=GBILIMFC_00849;product=Orotidine 5'-phosphate decarboxylase
LN811350.1	Prodigal:002006	CDS	872467	873081	.	-	0	ID=GBILIMFC_00850;eC_number=2.1.1.182;Name=rsmA_1;gene=rsmA_1;inference=ab initio prediction:Prodigal:002006,protein motif:HAMAP:MF_00607;locus_tag=GBILIMFC_00850;product=Ribosomal RNA small subunit methyltransferase A
LN811350.1	Prodigal:002006	CDS	873236	874369	.	-	0	ID=GBILIMFC_00851;Name=dnaJ_2;db_xref=COG:COG0484;gene=dnaJ_2;inference=ab initio prediction:Prodigal:002006,similar to AA sequence:UniProtKB:Q6RSN5;locus_tag=GBILIMFC_00851;product=Chaperone protein DnaJ
LN811350.1	Prodigal:002006	CDS	874492	876405	.	-	0	ID=GBILIMFC_00852;Name=dnaK_1;gene=dnaK_1;inference=ab initio prediction:Prodigal:002006,similar to AA sequence:UniProtKB:Q05981;locus_tag=GBILIMFC_00852;product=Chaperone protein DnaK
LN811350.1	Prodigal:002006	CDS	876644	877516	.	-	0	ID=GBILIMFC_00853;eC_number=2.1.1.63;Name=ogt;gene=ogt;inference=ab initio prediction:Prodigal:002006,protein motif:HAMAP:MF_00772;locus_tag=GBILIMFC_00853;product=Methylated-DNA--protein-cysteine methyltransferase
LN811350.1	Prodigal:002006	CDS	877670	878278	.	-	0	ID=GBILIMFC_00854;inference=ab initio prediction:Prodigal:002006;locus_tag=GBILIMFC_00854;product=hypothetical protein
LN811350.1	Prodigal:002006	CDS	878302	878934	.	+	0	ID=GBILIMFC_00855;eC_number=4.2.99.18;Name=nth_1;db_xref=COG:COG0177;gene=nth_1;inference=ab initio prediction:Prodigal:002006,similar to AA sequence:UniProtKB:P0AB83;locus_tag=GBILIMFC_00855;product=Endonuclease III
LN811350.1	Prodigal:002006	CDS	879046	879843	.	-	0	ID=GBILIMFC_00856;eC_number=3.6.1.27;Name=uppP;db_xref=COG:COG1968;gene=uppP;inference=ab initio prediction:Prodigal:002006,similar to AA sequence:UniProtKB:P60932;locus_tag=GBILIMFC_00856;product=Undecaprenyl-diphosphatase
LN811350.1	Prodigal:002006	CDS	880236	880913	.	+	0	ID=GBILIMFC_00857;Name=fzlA;gene=fzlA;inference=ab initio prediction:Prodigal:002006,similar to AA sequence:UniProtKB:A0A0H3CDY2;locus_tag=GBILIMFC_00857;product=FtsZ-localized protein A
LN811350.1	Prodigal:002006	CDS	881054	882061	.	+	0	ID=GBILIMFC_00858;eC_number=1.17.99.6;Name=queG;db_xref=COG:COG1600;gene=queG;inference=ab initio prediction:Prodigal:002006,similar to AA sequence:UniProtKB:P97030;locus_tag=GBILIMFC_00858;product=Epoxyqueuosine reductase
LN811350.1	Prodigal:002006	CDS	882058	882924	.	+	0	ID=GBILIMFC_00859;Name=yeeZ;db_xref=COG:COG0451;gene=yeeZ;inference=ab initio prediction:Prodigal:002006,similar to AA sequence:UniProtKB:P0AD12;locus_tag=GBILIMFC_00859;product=Protein YeeZ
LN811350.1	Prodigal:002006	CDS	882945	883919	.	-	0	ID=GBILIMFC_00860;inference=ab initio prediction:Prodigal:002006;locus_tag=GBILIMFC_00860;product=hypothetical protein
LN811350.1	Prodigal:002006	CDS	884122	884337	.	-	0	ID=GBILIMFC_00861;inference=ab initio prediction:Prodigal:002006;locus_tag=GBILIMFC_00861;product=hypothetical protein
LN811350.1	Prodigal:002006	CDS	884712	885116	.	+	0	ID=GBILIMFC_00862;inference=ab initio prediction:Prodigal:002006;locus_tag=GBILIMFC_00862;product=hypothetical protein
LN811350.1	Prodigal:002006	CDS	885234	885704	.	+	0	ID=GBILIMFC_00863;eC_number=1.3.99.16;Name=iorA_1;gene=iorA_1;inference=ab initio prediction:Prodigal:002006,similar to AA sequence:UniProtKB:Q51697;locus_tag=GBILIMFC_00863;product=Isoquinoline 1-oxidoreductase subunit alpha
LN811350.1	Prodigal:002006	CDS	885701	887998	.	+	0	ID=GBILIMFC_00864;eC_number=1.2.5.2;inference=ab initio prediction:Prodigal:002006,similar to AA sequence:UniProtKB:P17201;locus_tag=GBILIMFC_00864;product=Membrane-bound aldehyde dehydrogenase [pyrroloquinoline-quinone]
LN811350.1	Prodigal:002006	CDS	888279	888908	.	-	0	ID=GBILIMFC_00865;inference=ab initio prediction:Prodigal:002006;locus_tag=GBILIMFC_00865;product=hypothetical protein
LN811350.1	Prodigal:002006	CDS	889044	889844	.	-	0	ID=GBILIMFC_00866;Name=comM_1;db_xref=COG:COG0606;gene=comM_1;inference=ab initio prediction:Prodigal:002006,similar to AA sequence:UniProtKB:P45049;locus_tag=GBILIMFC_00866;product=Competence protein ComM
LN811350.1	Prodigal:002006	CDS	889949	890383	.	+	0	ID=GBILIMFC_00867;inference=ab initio prediction:Prodigal:002006;locus_tag=GBILIMFC_00867;product=hypothetical protein
LN811350.1	Prodigal:002006	CDS	890601	891047	.	+	0	ID=GBILIMFC_00868;inference=ab initio prediction:Prodigal:002006;locus_tag=GBILIMFC_00868;product=hypothetical protein
LN811350.1	Prodigal:002006	CDS	891049	891288	.	+	0	ID=GBILIMFC_00869;inference=ab initio prediction:Prodigal:002006;locus_tag=GBILIMFC_00869;product=hypothetical protein
LN811350.1	Prodigal:002006	CDS	891356	892315	.	-	0	ID=GBILIMFC_00870;inference=ab initio prediction:Prodigal:002006,similar to AA sequence:ISfinder:ISRpa4;locus_tag=GBILIMFC_00870;product=IS1595 family transposase ISRpa4
LN811350.1	Prodigal:002006	CDS	892425	892646	.	+	0	ID=GBILIMFC_00871;inference=ab initio prediction:Prodigal:002006;locus_tag=GBILIMFC_00871;product=hypothetical protein
LN811350.1	Prodigal:002006	CDS	892659	893312	.	-	0	ID=GBILIMFC_00872;inference=ab initio prediction:Prodigal:002006;locus_tag=GBILIMFC_00872;product=hypothetical protein
LN811350.1	Prodigal:002006	CDS	893442	894182	.	-	0	ID=GBILIMFC_00873;Name=comM_2;db_xref=COG:COG0606;gene=comM_2;inference=ab initio prediction:Prodigal:002006,similar to AA sequence:UniProtKB:P45049;locus_tag=GBILIMFC_00873;product=Competence protein ComM
LN811350.1	Prodigal:002006	CDS	894405	895745	.	-	0	ID=GBILIMFC_00874;Name=prsE_2;gene=prsE_2;inference=ab initio prediction:Prodigal:002006,similar to AA sequence:UniProtKB:Q7ANN5;locus_tag=GBILIMFC_00874;product=Type I secretion system membrane fusion protein PrsE
LN811350.1	Prodigal:002006	CDS	895762	897705	.	-	0	ID=GBILIMFC_00875;Name=prsD_2;gene=prsD_2;inference=ab initio prediction:Prodigal:002006,similar to AA sequence:UniProtKB:Q7ANN4;locus_tag=GBILIMFC_00875;product=Type I secretion system ATP-binding protein PrsD
LN811350.1	Prodigal:002006	CDS	897768	899699	.	-	0	ID=GBILIMFC_00876;inference=ab initio prediction:Prodigal:002006;locus_tag=GBILIMFC_00876;product=hypothetical protein
LN811350.1	Prodigal:002006	CDS	899799	900776	.	-	0	ID=GBILIMFC_00877;inference=ab initio prediction:Prodigal:002006;locus_tag=GBILIMFC_00877;product=hypothetical protein
LN811350.1	Prodigal:002006	CDS	901466	902062	.	+	0	ID=GBILIMFC_00878;inference=ab initio prediction:Prodigal:002006;locus_tag=GBILIMFC_00878;product=hypothetical protein
LN811350.1	Prodigal:002006	CDS	902345	903442	.	+	0	ID=GBILIMFC_00879;eC_number=2.7.13.3;db_xref=COG:COG3920;inference=ab initio prediction:Prodigal:002006,similar to AA sequence:UniProtKB:Q2NB77;locus_tag=GBILIMFC_00879;product=Blue-light-activated histidine kinase 2
LN811350.1	Prodigal:002006	CDS	903450	906206	.	-	0	ID=GBILIMFC_00880;Name=mutS;db_xref=COG:COG0249;gene=mutS;inference=ab initio prediction:Prodigal:002006,similar to AA sequence:UniProtKB:P0A1Y0;locus_tag=GBILIMFC_00880;product=DNA mismatch repair protein MutS
LN811350.1	Prodigal:002006	CDS	906377	908662	.	+	0	ID=GBILIMFC_00881;eC_number=1.1.1.40;Name=tme;db_xref=COG:COG0280;gene=tme;inference=ab initio prediction:Prodigal:002006,similar to AA sequence:UniProtKB:O30808;locus_tag=GBILIMFC_00881;product=NADP-dependent malic enzyme
LN811350.1	Prodigal:002006	CDS	908734	909351	.	+	0	ID=GBILIMFC_00882;eC_number=3.1.3.10;Name=yihX;db_xref=COG:COG1011;gene=yihX;inference=ab initio prediction:Prodigal:002006,similar to AA sequence:UniProtKB:P0A8Y3;locus_tag=GBILIMFC_00882;product=Alpha-D-glucose 1-phosphate phosphatase YihX
LN811350.1	Prodigal:002006	CDS	909648	912128	.	+	0	ID=GBILIMFC_00883;eC_number=3.6.4.13;Name=hrpB;db_xref=COG:COG1643;gene=hrpB;inference=ab initio prediction:Prodigal:002006,similar to AA sequence:UniProtKB:P37024;locus_tag=GBILIMFC_00883;product=ATP-dependent RNA helicase HrpB
LN811350.1	Prodigal:002006	CDS	912134	912559	.	-	0	ID=GBILIMFC_00884;eC_number=4.2.3.3;Name=mgsA;db_xref=COG:COG1803;gene=mgsA;inference=ab initio prediction:Prodigal:002006,similar to AA sequence:UniProtKB:Q9X0R7;locus_tag=GBILIMFC_00884;product=Methylglyoxal synthase
LN811350.1	Prodigal:002006	CDS	912597	913400	.	-	0	ID=GBILIMFC_00885;inference=ab initio prediction:Prodigal:002006;locus_tag=GBILIMFC_00885;product=hypothetical protein
LN811350.1	Prodigal:002006	CDS	913516	914142	.	-	0	ID=GBILIMFC_00886;eC_number=2.7.4.25;Name=cmk;db_xref=COG:COG0283;gene=cmk;inference=ab initio prediction:Prodigal:002006,similar to AA sequence:UniProtKB:Q97PK6;locus_tag=GBILIMFC_00886;product=Cytidylate kinase
LN811350.1	Prodigal:002006	CDS	914148	915530	.	-	0	ID=GBILIMFC_00887;eC_number=2.5.1.19;Name=aroA;gene=aroA;inference=ab initio prediction:Prodigal:002006,similar to AA sequence:UniProtKB:P0A2Y4;locus_tag=GBILIMFC_00887;product=3-phosphoshikimate 1-carboxyvinyltransferase
LN811350.1	Prodigal:002006	CDS	915651	916049	.	+	0	ID=GBILIMFC_00888;inference=ab initio prediction:Prodigal:002006;locus_tag=GBILIMFC_00888;product=hypothetical protein
LN811350.1	Aragorn:001002	tRNA	916133	916208	.	+	.	ID=GBILIMFC_00889;inference=COORDINATES:profile:Aragorn:001002;locus_tag=GBILIMFC_00889;product=tRNA-Ala(ggc)
LN811350.1	Prodigal:002006	CDS	916481	916828	.	+	0	ID=GBILIMFC_00890;inference=ab initio prediction:Prodigal:002006;locus_tag=GBILIMFC_00890;product=hypothetical protein
LN811350.1	Prodigal:002006	CDS	916976	917494	.	+	0	ID=GBILIMFC_00891;eC_number=1.8.4.12;Name=msrB_1;gene=msrB_1;inference=ab initio prediction:Prodigal:002006,protein motif:HAMAP:MF_01400;locus_tag=GBILIMFC_00891;product=Peptide methionine sulfoxide reductase MsrB
LN811350.1	Prodigal:002006	CDS	917692	918033	.	-	0	ID=GBILIMFC_00892;inference=ab initio prediction:Prodigal:002006;locus_tag=GBILIMFC_00892;product=hypothetical protein
LN811350.1	Prodigal:002006	CDS	918346	919371	.	+	0	ID=GBILIMFC_00893;Name=yhdW_1;gene=yhdW_1;inference=ab initio prediction:Prodigal:002006,similar to AA sequence:UniProtKB:P45766;locus_tag=GBILIMFC_00893;product=Putative amino-acid ABC transporter-binding protein YhdW
LN811350.1	Prodigal:002006	CDS	920152	921240	.	+	0	ID=GBILIMFC_00894;Name=takP_1;db_xref=COG:COG4663;gene=takP_1;inference=ab initio prediction:Prodigal:002006,similar to AA sequence:UniProtKB:Q3J1R2;locus_tag=GBILIMFC_00894;product=Alpha-keto acid-binding periplasmic protein TakP
LN811350.1	Prodigal:002006	CDS	921532	922500	.	+	0	ID=GBILIMFC_00895;inference=ab initio prediction:Prodigal:002006,similar to AA sequence:UniProtKB:B3EWP1;locus_tag=GBILIMFC_00895;note=UPF0065 protein in clcB-clcD intergenic region;product=hypothetical protein
LN811350.1	Prodigal:002006	CDS	922510	922980	.	+	0	ID=GBILIMFC_00896;eC_number=1.17.2.1;Name=nicA_1;db_xref=COG:COG2080;gene=nicA_1;inference=ab initio prediction:Prodigal:002006,similar to AA sequence:UniProtKB:Q88FX9;locus_tag=GBILIMFC_00896;product=Nicotinate dehydrogenase subunit A
LN811350.1	Prodigal:002006	CDS	922977	925118	.	+	0	ID=GBILIMFC_00897;eC_number=1.17.2.1;Name=nicB_1;db_xref=COG:COG1529;gene=nicB_1;inference=ab initio prediction:Prodigal:002006,similar to AA sequence:UniProtKB:Q88FX8;locus_tag=GBILIMFC_00897;product=Nicotinate dehydrogenase subunit B
LN811350.1	Prodigal:002006	CDS	925125	925820	.	+	0	ID=GBILIMFC_00898;eC_number=5.3.3.7;Name=ais_1;gene=ais_1;inference=ab initio prediction:Prodigal:002006,similar to AA sequence:UniProtKB:A0A0A1H8I4;locus_tag=GBILIMFC_00898;product=Aconitate isomerase
LN811350.1	Prodigal:002006	CDS	926177	929923	.	-	0	ID=GBILIMFC_00899;inference=ab initio prediction:Prodigal:002006;locus_tag=GBILIMFC_00899;product=hypothetical protein
LN811350.1	Prodigal:002006	CDS	930178	931065	.	-	0	ID=GBILIMFC_00900;inference=ab initio prediction:Prodigal:002006;locus_tag=GBILIMFC_00900;product=hypothetical protein
LN811350.1	Prodigal:002006	CDS	931126	932061	.	-	0	ID=GBILIMFC_00901;Name=ousW;db_xref=COG:COG4176;gene=ousW;inference=ab initio prediction:Prodigal:002006,similar to AA sequence:UniProtKB:E0SCY2;locus_tag=GBILIMFC_00901;product=Glycine betaine/choline transport system permease protein OusW
LN811350.1	Prodigal:002006	CDS	932082	933329	.	-	0	ID=GBILIMFC_00902;Name=ousV;db_xref=COG:COG4175;gene=ousV;inference=ab initio prediction:Prodigal:002006,similar to AA sequence:UniProtKB:E0SCY1;locus_tag=GBILIMFC_00902;product=Glycine betaine/choline transport system ATP-binding protein OusV
LN811350.1	Prodigal:002006	CDS	933390	933536	.	+	0	ID=GBILIMFC_00903;inference=ab initio prediction:Prodigal:002006;locus_tag=GBILIMFC_00903;product=hypothetical protein
LN811350.1	Prodigal:002006	CDS	933848	935077	.	-	0	ID=GBILIMFC_00904;Name=ycaD_1;gene=ycaD_1;inference=ab initio prediction:Prodigal:002006,similar to AA sequence:UniProtKB:P21503;locus_tag=GBILIMFC_00904;product=putative MFS-type transporter YcaD
LN811350.1	Prodigal:002006	CDS	935683	935958	.	+	0	ID=GBILIMFC_00905;inference=ab initio prediction:Prodigal:002006;locus_tag=GBILIMFC_00905;product=hypothetical protein
LN811350.1	Prodigal:002006	CDS	936143	936622	.	+	0	ID=GBILIMFC_00906;inference=ab initio prediction:Prodigal:002006;locus_tag=GBILIMFC_00906;product=hypothetical protein
LN811350.1	Prodigal:002006	CDS	936677	937375	.	+	0	ID=GBILIMFC_00907;db_xref=COG:COG1926;inference=ab initio prediction:Prodigal:002006,similar to AA sequence:UniProtKB:P9WHK1;locus_tag=GBILIMFC_00907;product=Putative phosphoribosyl transferase
LN811350.1	Prodigal:002006	CDS	937362	938039	.	+	0	ID=GBILIMFC_00908;db_xref=COG:COG1926;inference=ab initio prediction:Prodigal:002006,similar to AA sequence:UniProtKB:P9WHK1;locus_tag=GBILIMFC_00908;product=Putative phosphoribosyl transferase
LN811350.1	Prodigal:002006	CDS	938271	938849	.	+	0	ID=GBILIMFC_00909;inference=ab initio prediction:Prodigal:002006;locus_tag=GBILIMFC_00909;product=hypothetical protein
LN811350.1	Prodigal:002006	CDS	939009	939476	.	+	0	ID=GBILIMFC_00910;inference=ab initio prediction:Prodigal:002006;locus_tag=GBILIMFC_00910;product=hypothetical protein
LN811350.1	Prodigal:002006	CDS	939973	940998	.	+	0	ID=GBILIMFC_00911;inference=ab initio prediction:Prodigal:002006;locus_tag=GBILIMFC_00911;product=hypothetical protein
LN811350.1	Prodigal:002006	CDS	941070	941567	.	+	0	ID=GBILIMFC_00912;inference=ab initio prediction:Prodigal:002006;locus_tag=GBILIMFC_00912;product=hypothetical protein
LN811350.1	Prodigal:002006	CDS	941575	943101	.	+	0	ID=GBILIMFC_00913;inference=ab initio prediction:Prodigal:002006;locus_tag=GBILIMFC_00913;product=hypothetical protein
LN811350.1	Prodigal:002006	CDS	943165	943665	.	-	0	ID=GBILIMFC_00914;inference=ab initio prediction:Prodigal:002006;locus_tag=GBILIMFC_00914;product=hypothetical protein
LN811350.1	Prodigal:002006	CDS	943843	945150	.	-	0	ID=GBILIMFC_00915;eC_number=2.8.3.19;Name=uctC_2;gene=uctC_2;inference=ab initio prediction:Prodigal:002006,similar to AA sequence:UniProtKB:A9X6P9;locus_tag=GBILIMFC_00915;product=Acetyl-CoA:oxalate CoA-transferase
LN811350.1	Prodigal:002006	CDS	945147	945971	.	-	0	ID=GBILIMFC_00916;eC_number=4.2.1.150;Name=crt_1;db_xref=COG:COG1024;gene=crt_1;inference=ab initio prediction:Prodigal:002006,similar to AA sequence:UniProtKB:P52046;locus_tag=GBILIMFC_00916;product=Short-chain-enoyl-CoA hydratase
LN811350.1	Prodigal:002006	CDS	946257	946997	.	+	0	ID=GBILIMFC_00917;Name=rspR_2;db_xref=COG:COG1802;gene=rspR_2;inference=ab initio prediction:Prodigal:002006,similar to AA sequence:UniProtKB:P0ACM2;locus_tag=GBILIMFC_00917;product=HTH-type transcriptional repressor RspR
LN811350.1	Prodigal:002006	CDS	947123	947959	.	+	0	ID=GBILIMFC_00918;eC_number=6.3.2.1;Name=panC;db_xref=COG:COG0414;gene=panC;inference=ab initio prediction:Prodigal:002006,similar to AA sequence:UniProtKB:Q9X0G6;locus_tag=GBILIMFC_00918;product=Pantothenate synthetase
LN811350.1	Prodigal:002006	CDS	948651	950408	.	-	0	ID=GBILIMFC_00919;inference=ab initio prediction:Prodigal:002006;locus_tag=GBILIMFC_00919;product=hypothetical protein
LN811350.1	Prodigal:002006	CDS	950543	950821	.	-	0	ID=GBILIMFC_00920;inference=ab initio prediction:Prodigal:002006;locus_tag=GBILIMFC_00920;product=hypothetical protein
LN811350.1	Prodigal:002006	CDS	950898	951782	.	-	0	ID=GBILIMFC_00921;Name=sugB_1;db_xref=COG:COG0395;gene=sugB_1;inference=ab initio prediction:Prodigal:002006,similar to AA sequence:UniProtKB:P9WG01;locus_tag=GBILIMFC_00921;product=Trehalose transport system permease protein SugB
LN811350.1	Prodigal:002006	CDS	951823	952719	.	-	0	ID=GBILIMFC_00922;inference=ab initio prediction:Prodigal:002006;locus_tag=GBILIMFC_00922;product=hypothetical protein
LN811350.1	Prodigal:002006	CDS	952716	953816	.	-	0	ID=GBILIMFC_00923;eC_number=7.6.2.10;Name=ugpC_3;db_xref=COG:COG3839;gene=ugpC_3;inference=ab initio prediction:Prodigal:002006,similar to AA sequence:UniProtKB:P10907;locus_tag=GBILIMFC_00923;product=sn-glycerol-3-phosphate import ATP-binding protein UgpC
LN811350.1	Prodigal:002006	CDS	953830	954912	.	-	0	ID=GBILIMFC_00924;eC_number=7.6.2.10;Name=ugpC_4;db_xref=COG:COG3839;gene=ugpC_4;inference=ab initio prediction:Prodigal:002006,similar to AA sequence:UniProtKB:P10907;locus_tag=GBILIMFC_00924;product=sn-glycerol-3-phosphate import ATP-binding protein UgpC
LN811350.1	Prodigal:002006	CDS	955296	957023	.	-	0	ID=GBILIMFC_00925;eC_number=2.2.1.6;Name=ilvB;db_xref=COG:COG0028;gene=ilvB;inference=ab initio prediction:Prodigal:002006,similar to AA sequence:UniProtKB:P37251;locus_tag=GBILIMFC_00925;product=Acetolactate synthase large subunit
LN811350.1	Prodigal:002006	CDS	957055	958338	.	-	0	ID=GBILIMFC_00926;Name=siaT_2;db_xref=COG:COG1593;gene=siaT_2;inference=ab initio prediction:Prodigal:002006,similar to AA sequence:UniProtKB:P44543;locus_tag=GBILIMFC_00926;product=Sialic acid TRAP transporter permease protein SiaT
LN811350.1	Prodigal:002006	CDS	958338	958874	.	-	0	ID=GBILIMFC_00927;inference=ab initio prediction:Prodigal:002006;locus_tag=GBILIMFC_00927;product=hypothetical protein
LN811350.1	Prodigal:002006	CDS	958949	959971	.	-	0	ID=GBILIMFC_00928;db_xref=COG:COG1638;inference=ab initio prediction:Prodigal:002006,similar to AA sequence:UniProtKB:A1WPV4;locus_tag=GBILIMFC_00928;product=Solute-binding protein
LN811350.1	Prodigal:002006	CDS	960002	960979	.	-	0	ID=GBILIMFC_00929;eC_number=1.2.4.4;Name=bfmBAB;db_xref=COG:COG0022;gene=bfmBAB;inference=ab initio prediction:Prodigal:002006,similar to AA sequence:UniProtKB:P37941;locus_tag=GBILIMFC_00929;product=2-oxoisovalerate dehydrogenase subunit beta
LN811350.1	Prodigal:002006	CDS	960979	961983	.	-	0	ID=GBILIMFC_00930;eC_number=1.1.1.-;Name=acoA_1;db_xref=COG:COG1071;gene=acoA_1;inference=ab initio prediction:Prodigal:002006,similar to AA sequence:UniProtKB:O31404;locus_tag=GBILIMFC_00930;product=Acetoin:2%2C6-dichlorophenolindophenol oxidoreductase subunit alpha
LN811350.1	Prodigal:002006	CDS	961977	962765	.	-	0	ID=GBILIMFC_00931;Name=kipR_1;db_xref=COG:COG1414;gene=kipR_1;inference=ab initio prediction:Prodigal:002006,similar to AA sequence:UniProtKB:P42968;locus_tag=GBILIMFC_00931;product=HTH-type transcriptional regulator KipR
LN811350.1	Prodigal:002006	CDS	962862	963770	.	+	0	ID=GBILIMFC_00932;inference=ab initio prediction:Prodigal:002006;locus_tag=GBILIMFC_00932;product=hypothetical protein
LN811350.1	Prodigal:002006	CDS	963841	964293	.	-	0	ID=GBILIMFC_00933;Name=rnk_1;gene=rnk_1;inference=ab initio prediction:Prodigal:002006,protein motif:HAMAP:MF_00954;locus_tag=GBILIMFC_00933;product=Regulator of nucleoside diphosphate kinase
LN811350.1	Prodigal:002006	CDS	964529	964690	.	-	0	ID=GBILIMFC_00934;inference=ab initio prediction:Prodigal:002006;locus_tag=GBILIMFC_00934;product=hypothetical protein
LN811350.1	Prodigal:002006	CDS	964720	965178	.	-	0	ID=GBILIMFC_00935;Name=rnk_2;db_xref=COG:COG0782;gene=rnk_2;inference=ab initio prediction:Prodigal:002006,similar to AA sequence:UniProtKB:P0AFW4;locus_tag=GBILIMFC_00935;product=Regulator of nucleoside diphosphate kinase
LN811350.1	Prodigal:002006	CDS	965327	965416	.	-	0	ID=GBILIMFC_00936;inference=ab initio prediction:Prodigal:002006;locus_tag=GBILIMFC_00936;product=hypothetical protein
LN811350.1	Prodigal:002006	CDS	965463	966005	.	-	0	ID=GBILIMFC_00937;Name=rnk_3;gene=rnk_3;inference=ab initio prediction:Prodigal:002006,protein motif:HAMAP:MF_00954;locus_tag=GBILIMFC_00937;product=Regulator of nucleoside diphosphate kinase
LN811350.1	Prodigal:002006	CDS	966283	966456	.	-	0	ID=GBILIMFC_00938;inference=ab initio prediction:Prodigal:002006;locus_tag=GBILIMFC_00938;product=hypothetical protein
LN811350.1	Prodigal:002006	CDS	966535	966729	.	-	0	ID=GBILIMFC_00939;inference=ab initio prediction:Prodigal:002006;locus_tag=GBILIMFC_00939;product=hypothetical protein
LN811350.1	Prodigal:002006	CDS	967245	967889	.	+	0	ID=GBILIMFC_00940;inference=ab initio prediction:Prodigal:002006;locus_tag=GBILIMFC_00940;product=hypothetical protein
LN811350.1	Prodigal:002006	CDS	968043	968345	.	+	0	ID=GBILIMFC_00941;inference=ab initio prediction:Prodigal:002006;locus_tag=GBILIMFC_00941;product=hypothetical protein
LN811350.1	Prodigal:002006	CDS	968426	968869	.	-	0	ID=GBILIMFC_00942;inference=ab initio prediction:Prodigal:002006;locus_tag=GBILIMFC_00942;product=hypothetical protein
LN811350.1	Prodigal:002006	CDS	968954	969853	.	-	0	ID=GBILIMFC_00943;Name=ampR;gene=ampR;inference=ab initio prediction:Prodigal:002006,similar to AA sequence:UniProtKB:P24734;locus_tag=GBILIMFC_00943;product=HTH-type transcriptional activator AmpR
LN811350.1	Prodigal:002006	CDS	969954	970844	.	+	0	ID=GBILIMFC_00944;eC_number=3.5.2.6;Name=blaP;gene=blaP;inference=ab initio prediction:Prodigal:002006,similar to AA sequence:UniProtKB:P30897;locus_tag=GBILIMFC_00944;product=Beta-lactamase
LN811350.1	Prodigal:002006	CDS	971275	972009	.	-	0	ID=GBILIMFC_00945;inference=ab initio prediction:Prodigal:002006;locus_tag=GBILIMFC_00945;product=hypothetical protein
LN811350.1	Prodigal:002006	CDS	972193	972705	.	+	0	ID=GBILIMFC_00946;inference=ab initio prediction:Prodigal:002006;locus_tag=GBILIMFC_00946;product=hypothetical protein
LN811350.1	Prodigal:002006	CDS	972950	973123	.	+	0	ID=GBILIMFC_00947;inference=ab initio prediction:Prodigal:002006;locus_tag=GBILIMFC_00947;product=hypothetical protein
LN811350.1	Prodigal:002006	CDS	973733	975013	.	+	0	ID=GBILIMFC_00948;eC_number=3.5.1.32;Name=hipO_1;db_xref=COG:COG1473;gene=hipO_1;inference=ab initio prediction:Prodigal:002006,similar to AA sequence:UniProtKB:P45493;locus_tag=GBILIMFC_00948;product=Hippurate hydrolase
LN811350.1	Prodigal:002006	CDS	975040	975705	.	+	0	ID=GBILIMFC_00949;inference=ab initio prediction:Prodigal:002006;locus_tag=GBILIMFC_00949;product=hypothetical protein
LN811350.1	Prodigal:002006	CDS	975828	978275	.	-	0	ID=GBILIMFC_00950;Name=mrcA_1;db_xref=COG:COG5009;gene=mrcA_1;inference=ab initio prediction:Prodigal:002006,similar to AA sequence:UniProtKB:O05131;locus_tag=GBILIMFC_00950;product=Penicillin-binding protein 1A
LN811350.1	Prodigal:002006	CDS	978400	978876	.	-	0	ID=GBILIMFC_00951;Name=pal_2;gene=pal_2;inference=ab initio prediction:Prodigal:002006,similar to AA sequence:UniProtKB:P0A3S8;locus_tag=GBILIMFC_00951;product=Peptidoglycan-associated lipoprotein
LN811350.1	Prodigal:002006	CDS	979468	980169	.	-	0	ID=GBILIMFC_00952;inference=ab initio prediction:Prodigal:002006;locus_tag=GBILIMFC_00952;product=hypothetical protein
LN811350.1	Prodigal:002006	CDS	980808	981110	.	-	0	ID=GBILIMFC_00953;inference=ab initio prediction:Prodigal:002006;locus_tag=GBILIMFC_00953;product=hypothetical protein
LN811350.1	Prodigal:002006	CDS	981264	981491	.	+	0	ID=GBILIMFC_00954;inference=ab initio prediction:Prodigal:002006;locus_tag=GBILIMFC_00954;product=hypothetical protein
LN811350.1	Prodigal:002006	CDS	982243	982872	.	+	0	ID=GBILIMFC_00955;inference=ab initio prediction:Prodigal:002006;locus_tag=GBILIMFC_00955;product=hypothetical protein
LN811350.1	Prodigal:002006	CDS	983154	984275	.	+	0	ID=GBILIMFC_00956;eC_number=1.3.1.103;inference=ab initio prediction:Prodigal:002006,similar to AA sequence:UniProtKB:Q59I44;locus_tag=GBILIMFC_00956;product=2-haloacrylate reductase
LN811350.1	Prodigal:002006	CDS	984441	984881	.	+	0	ID=GBILIMFC_00957;inference=ab initio prediction:Prodigal:002006;locus_tag=GBILIMFC_00957;product=hypothetical protein
LN811350.1	Prodigal:002006	CDS	985034	986071	.	+	0	ID=GBILIMFC_00958;eC_number=3.1.2.6;Name=gloB_1;gene=gloB_1;inference=ab initio prediction:Prodigal:002006,protein motif:HAMAP:MF_01374;locus_tag=GBILIMFC_00958;product=Hydroxyacylglutathione hydrolase
LN811350.1	Prodigal:002006	CDS	986530	987648	.	-	0	ID=GBILIMFC_00959;inference=ab initio prediction:Prodigal:002006;locus_tag=GBILIMFC_00959;product=hypothetical protein
LN811350.1	Prodigal:002006	CDS	987826	988017	.	-	0	ID=GBILIMFC_00960;inference=ab initio prediction:Prodigal:002006;locus_tag=GBILIMFC_00960;product=hypothetical protein
LN811350.1	Prodigal:002006	CDS	988014	988718	.	-	0	ID=GBILIMFC_00961;inference=ab initio prediction:Prodigal:002006;locus_tag=GBILIMFC_00961;product=hypothetical protein
LN811350.1	Prodigal:002006	CDS	988816	989007	.	-	0	ID=GBILIMFC_00962;inference=ab initio prediction:Prodigal:002006;locus_tag=GBILIMFC_00962;product=hypothetical protein
LN811350.1	Prodigal:002006	CDS	989217	989981	.	+	0	ID=GBILIMFC_00963;inference=ab initio prediction:Prodigal:002006;locus_tag=GBILIMFC_00963;product=hypothetical protein
LN811350.1	Prodigal:002006	CDS	990163	991965	.	+	0	ID=GBILIMFC_00964;eC_number=2.3.2.2;Name=ywrD_1;db_xref=COG:COG0405;gene=ywrD_1;inference=ab initio prediction:Prodigal:002006,similar to AA sequence:UniProtKB:O05218;locus_tag=GBILIMFC_00964;product=Glutathione hydrolase-like YwrD proenzyme
LN811350.1	Prodigal:002006	CDS	992009	992737	.	+	0	ID=GBILIMFC_00965;inference=ab initio prediction:Prodigal:002006;locus_tag=GBILIMFC_00965;product=hypothetical protein
LN811350.1	Prodigal:002006	CDS	992734	993717	.	+	0	ID=GBILIMFC_00966;Name=oppD_1;db_xref=COG:COG0444;gene=oppD_1;inference=ab initio prediction:Prodigal:002006,similar to AA sequence:UniProtKB:P24136;locus_tag=GBILIMFC_00966;product=Oligopeptide transport ATP-binding protein OppD
LN811350.1	Prodigal:002006	CDS	993908	994969	.	+	0	ID=GBILIMFC_00967;eC_number=7.6.2.8;Name=btuD_2;gene=btuD_2;inference=ab initio prediction:Prodigal:002006,protein motif:HAMAP:MF_01005;locus_tag=GBILIMFC_00967;product=Vitamin B12 import ATP-binding protein BtuD
LN811350.1	Prodigal:002006	CDS	995063	996580	.	+	0	ID=GBILIMFC_00968;Name=gsiB_1;db_xref=COG:COG0747;gene=gsiB_1;inference=ab initio prediction:Prodigal:002006,similar to AA sequence:UniProtKB:P75797;locus_tag=GBILIMFC_00968;product=Glutathione-binding protein GsiB
LN811350.1	Prodigal:002006	CDS	996691	997632	.	+	0	ID=GBILIMFC_00969;Name=gsiC_1;db_xref=COG:COG0601;gene=gsiC_1;inference=ab initio prediction:Prodigal:002006,similar to AA sequence:UniProtKB:P75798;locus_tag=GBILIMFC_00969;product=Glutathione transport system permease protein GsiC
LN811350.1	Prodigal:002006	CDS	997629	998588	.	+	0	ID=GBILIMFC_00970;Name=gsiD_1;db_xref=COG:COG1173;gene=gsiD_1;inference=ab initio prediction:Prodigal:002006,similar to AA sequence:UniProtKB:P75799;locus_tag=GBILIMFC_00970;product=Glutathione transport system permease protein GsiD
LN811350.1	Prodigal:002006	CDS	998705	999964	.	+	0	ID=GBILIMFC_00971;eC_number=3.4.11.-;db_xref=COG:COG2309;inference=ab initio prediction:Prodigal:002006,similar to AA sequence:UniProtKB:P42778;locus_tag=GBILIMFC_00971;product=Aminopeptidase T
LN811350.1	Prodigal:002006	CDS	1000043	1000468	.	-	0	ID=GBILIMFC_00972;Name=yphA_1;db_xref=COG:COG2259;gene=yphA_1;inference=ab initio prediction:Prodigal:002006,similar to AA sequence:UniProtKB:P0AD47;locus_tag=GBILIMFC_00972;product=Inner membrane protein YphA
LN811350.1	Prodigal:002006	CDS	1000650	1000781	.	+	0	ID=GBILIMFC_00973;inference=ab initio prediction:Prodigal:002006;locus_tag=GBILIMFC_00973;product=hypothetical protein
LN811350.1	Prodigal:002006	CDS	1000730	1001155	.	-	0	ID=GBILIMFC_00974;Name=ohrB_1;db_xref=COG:COG1764;gene=ohrB_1;inference=ab initio prediction:Prodigal:002006,similar to AA sequence:UniProtKB:P80242;locus_tag=GBILIMFC_00974;product=Organic hydroperoxide resistance protein OhrB
LN811350.1	Prodigal:002006	CDS	1001228	1002700	.	-	0	ID=GBILIMFC_00975;eC_number=1.11.1.6;Name=katA_1;gene=katA_1;inference=ab initio prediction:Prodigal:002006,similar to AA sequence:UniProtKB:P0A327;locus_tag=GBILIMFC_00975;product=Catalase
LN811350.1	Prodigal:002006	CDS	1002798	1003757	.	+	0	ID=GBILIMFC_00976;Name=oxyR_1;gene=oxyR_1;inference=ab initio prediction:Prodigal:002006,similar to AA sequence:UniProtKB:P0ACQ4;locus_tag=GBILIMFC_00976;product=Hydrogen peroxide-inducible genes activator
LN811350.1	Prodigal:002006	CDS	1003731	1005890	.	-	0	ID=GBILIMFC_00977;eC_number=2.7.13.3;Name=rcsC_9;gene=rcsC_9;inference=ab initio prediction:Prodigal:002006,protein motif:HAMAP:MF_00979;locus_tag=GBILIMFC_00977;product=Sensor histidine kinase RcsC
LN811350.1	Prodigal:002006	CDS	1006244	1006381	.	-	0	ID=GBILIMFC_00978;inference=ab initio prediction:Prodigal:002006;locus_tag=GBILIMFC_00978;product=hypothetical protein
LN811350.1	Prodigal:002006	CDS	1006712	1007644	.	-	0	ID=GBILIMFC_00979;inference=ab initio prediction:Prodigal:002006;locus_tag=GBILIMFC_00979;product=hypothetical protein
LN811350.1	Prodigal:002006	CDS	1007740	1008537	.	-	0	ID=GBILIMFC_00980;eC_number=2.5.1.-;Name=cmoB;db_xref=COG:COG0500;gene=cmoB;inference=ab initio prediction:Prodigal:002006,similar to AA sequence:UniProtKB:Q87XG5;locus_tag=GBILIMFC_00980;product=tRNA U34 carboxymethyltransferase
LN811350.1	Prodigal:002006	CDS	1008521	1009333	.	-	0	ID=GBILIMFC_00981;inference=ab initio prediction:Prodigal:002006;locus_tag=GBILIMFC_00981;product=hypothetical protein
LN811350.1	Prodigal:002006	CDS	1009417	1010514	.	-	0	ID=GBILIMFC_00982;inference=ab initio prediction:Prodigal:002006;locus_tag=GBILIMFC_00982;product=hypothetical protein
LN811350.1	Prodigal:002006	CDS	1010735	1011328	.	-	0	ID=GBILIMFC_00983;eC_number=3.1.3.3;Name=pspA;db_xref=COG:COG0406;gene=pspA;inference=ab initio prediction:Prodigal:002006,similar to AA sequence:UniProtKB:D3DFG8;locus_tag=GBILIMFC_00983;product=Phosphoserine phosphatase 1
LN811350.1	Prodigal:002006	CDS	1011346	1012428	.	-	0	ID=GBILIMFC_00984;eC_number=5.5.1.4;Name=ino1;db_xref=COG:COG1260;gene=ino1;inference=ab initio prediction:Prodigal:002006,similar to AA sequence:UniProtKB:A0R7G6;locus_tag=GBILIMFC_00984;product=Inositol-3-phosphate synthase
LN811350.1	Prodigal:002006	CDS	1012826	1013938	.	+	0	ID=GBILIMFC_00985;eC_number=5.1.3.25;Name=wbiB;gene=wbiB;inference=ab initio prediction:Prodigal:002006,similar to AA sequence:UniProtKB:Q2SYH7;locus_tag=GBILIMFC_00985;product=dTDP-L-rhamnose 4-epimerase
LN811350.1	Prodigal:002006	CDS	1013935	1015047	.	+	0	ID=GBILIMFC_00986;eC_number=5.1.3.10;Name=rfbE;db_xref=COG:COG0451;gene=rfbE;inference=ab initio prediction:Prodigal:002006,similar to AA sequence:UniProtKB:P14169;locus_tag=GBILIMFC_00986;product=CDP-paratose 2-epimerase
LN811350.1	Prodigal:002006	CDS	1015178	1016386	.	+	0	ID=GBILIMFC_00987;eC_number=2.4.1.250;Name=mshA_1;gene=mshA_1;inference=ab initio prediction:Prodigal:002006,protein motif:HAMAP:MF_01695;locus_tag=GBILIMFC_00987;product=D-inositol-3-phosphate glycosyltransferase
LN811350.1	Prodigal:002006	CDS	1016383	1017495	.	+	0	ID=GBILIMFC_00988;inference=ab initio prediction:Prodigal:002006;locus_tag=GBILIMFC_00988;product=hypothetical protein
LN811350.1	Prodigal:002006	CDS	1017492	1018586	.	+	0	ID=GBILIMFC_00989;inference=ab initio prediction:Prodigal:002006;locus_tag=GBILIMFC_00989;product=hypothetical protein
LN811350.1	Prodigal:002006	CDS	1018583	1019692	.	+	0	ID=GBILIMFC_00990;inference=ab initio prediction:Prodigal:002006;locus_tag=GBILIMFC_00990;product=hypothetical protein
LN811350.1	Prodigal:002006	CDS	1019798	1020823	.	+	0	ID=GBILIMFC_00991;eC_number=5.1.3.2;Name=galE1_1;db_xref=COG:COG1088;gene=galE1_1;inference=ab initio prediction:Prodigal:002006,similar to AA sequence:UniProtKB:P9WN67;locus_tag=GBILIMFC_00991;product=UDP-glucose 4-epimerase
LN811350.1	Prodigal:002006	CDS	1020847	1021377	.	+	0	ID=GBILIMFC_00992;inference=ab initio prediction:Prodigal:002006;locus_tag=GBILIMFC_00992;product=hypothetical protein
LN811350.1	Prodigal:002006	CDS	1021377	1023140	.	+	0	ID=GBILIMFC_00993;inference=ab initio prediction:Prodigal:002006;locus_tag=GBILIMFC_00993;product=hypothetical protein
LN811350.1	Prodigal:002006	CDS	1023184	1024269	.	+	0	ID=GBILIMFC_00994;Name=spuE;db_xref=COG:COG0687;gene=spuE;inference=ab initio prediction:Prodigal:002006,similar to AA sequence:UniProtKB:Q9I6J0;locus_tag=GBILIMFC_00994;product=Spermidine-binding periplasmic protein SpuE
LN811350.1	Prodigal:002006	CDS	1024441	1025328	.	+	0	ID=GBILIMFC_00995;Name=fieF;db_xref=COG:COG0053;gene=fieF;inference=ab initio prediction:Prodigal:002006,similar to AA sequence:UniProtKB:P69380;locus_tag=GBILIMFC_00995;product=Ferrous-iron efflux pump FieF
LN811350.1	Prodigal:002006	CDS	1025561	1026394	.	+	0	ID=GBILIMFC_00996;inference=ab initio prediction:Prodigal:002006;locus_tag=GBILIMFC_00996;product=hypothetical protein
LN811350.1	Prodigal:002006	CDS	1026861	1027226	.	+	0	ID=GBILIMFC_00997;inference=ab initio prediction:Prodigal:002006;locus_tag=GBILIMFC_00997;product=hypothetical protein
LN811350.1	Prodigal:002006	CDS	1027451	1027705	.	-	0	ID=GBILIMFC_00998;inference=ab initio prediction:Prodigal:002006;locus_tag=GBILIMFC_00998;product=hypothetical protein
LN811350.1	Prodigal:002006	CDS	1028072	1028866	.	+	0	ID=GBILIMFC_00999;inference=ab initio prediction:Prodigal:002006;locus_tag=GBILIMFC_00999;product=hypothetical protein
LN811350.1	Prodigal:002006	CDS	1028900	1029250	.	+	0	ID=GBILIMFC_01000;inference=ab initio prediction:Prodigal:002006;locus_tag=GBILIMFC_01000;product=hypothetical protein
LN811350.1	Prodigal:002006	CDS	1029824	1030888	.	-	0	ID=GBILIMFC_01001;inference=ab initio prediction:Prodigal:002006;locus_tag=GBILIMFC_01001;product=hypothetical protein
LN811350.1	Prodigal:002006	CDS	1030998	1032398	.	+	0	ID=GBILIMFC_01002;eC_number=4.3.2.1;Name=argH;db_xref=COG:COG0165;gene=argH;inference=ab initio prediction:Prodigal:002006,similar to AA sequence:UniProtKB:Q5SLL0;locus_tag=GBILIMFC_01002;product=Argininosuccinate lyase
LN811350.1	Prodigal:002006	CDS	1032485	1034212	.	+	0	ID=GBILIMFC_01003;inference=ab initio prediction:Prodigal:002006;locus_tag=GBILIMFC_01003;product=hypothetical protein
LN811350.1	Prodigal:002006	CDS	1034403	1034852	.	+	0	ID=GBILIMFC_01004;Name=ibpA_1;db_xref=COG:COG0071;gene=ibpA_1;inference=ab initio prediction:Prodigal:002006,similar to AA sequence:UniProtKB:P0C054;locus_tag=GBILIMFC_01004;product=Small heat shock protein IbpA
LN811350.1	Prodigal:002006	CDS	1034925	1035200	.	+	0	ID=GBILIMFC_01005;inference=ab initio prediction:Prodigal:002006;locus_tag=GBILIMFC_01005;product=hypothetical protein
LN811350.1	Prodigal:002006	CDS	1035242	1036006	.	-	0	ID=GBILIMFC_01006;eC_number=4.2.99.20;Name=menH_1;gene=menH_1;inference=ab initio prediction:Prodigal:002006,protein motif:HAMAP:MF_01660;locus_tag=GBILIMFC_01006;product=2-succinyl-6-hydroxy-2%2C4-cyclohexadiene-1-carboxylate synthase
LN811350.1	Prodigal:002006	CDS	1036265	1037488	.	+	0	ID=GBILIMFC_01007;eC_number=2.4.1.250;Name=mshA_2;gene=mshA_2;inference=ab initio prediction:Prodigal:002006,protein motif:HAMAP:MF_01695;locus_tag=GBILIMFC_01007;product=D-inositol-3-phosphate glycosyltransferase
LN811350.1	Prodigal:002006	CDS	1037771	1038292	.	+	0	ID=GBILIMFC_01008;Name=infC;gene=infC;inference=ab initio prediction:Prodigal:002006,similar to AA sequence:UniProtKB:P03000;locus_tag=GBILIMFC_01008;product=Translation initiation factor IF-3
LN811350.1	Prodigal:002006	CDS	1038138	1038689	.	-	0	ID=GBILIMFC_01009;inference=ab initio prediction:Prodigal:002006;locus_tag=GBILIMFC_01009;product=hypothetical protein
LN811350.1	Prodigal:002006	CDS	1038730	1038924	.	+	0	ID=GBILIMFC_01010;inference=ab initio prediction:Prodigal:002006;locus_tag=GBILIMFC_01010;product=hypothetical protein
LN811350.1	Prodigal:002006	CDS	1038921	1040024	.	+	0	ID=GBILIMFC_01011;inference=ab initio prediction:Prodigal:002006;locus_tag=GBILIMFC_01011;product=hypothetical protein
LN811350.1	Prodigal:002006	CDS	1040346	1040546	.	+	0	ID=GBILIMFC_01012;Name=rpmI;db_xref=COG:COG0291;gene=rpmI;inference=ab initio prediction:Prodigal:002006,similar to AA sequence:UniProtKB:Q6NDR5;locus_tag=GBILIMFC_01012;product=50S ribosomal protein L35
LN811350.1	Prodigal:002006	CDS	1040590	1040961	.	+	0	ID=GBILIMFC_01013;Name=rplT;db_xref=COG:COG0292;gene=rplT;inference=ab initio prediction:Prodigal:002006,similar to AA sequence:UniProtKB:Q6NDR6;locus_tag=GBILIMFC_01013;product=50S ribosomal protein L20
LN811350.1	Prodigal:002006	CDS	1041125	1042207	.	+	0	ID=GBILIMFC_01014;eC_number=6.1.1.20;Name=pheS;db_xref=COG:COG0016;gene=pheS;inference=ab initio prediction:Prodigal:002006,similar to AA sequence:UniProtKB:Q9I0A3;locus_tag=GBILIMFC_01014;product=Phenylalanine--tRNA ligase alpha subunit
LN811350.1	Prodigal:002006	CDS	1042332	1044752	.	+	0	ID=GBILIMFC_01015;eC_number=6.1.1.20;Name=pheT;db_xref=COG:COG0072;gene=pheT;inference=ab initio prediction:Prodigal:002006,similar to AA sequence:UniProtKB:Q9I0A4;locus_tag=GBILIMFC_01015;product=Phenylalanine--tRNA ligase beta subunit
LN811350.1	Prodigal:002006	CDS	1044783	1045580	.	-	0	ID=GBILIMFC_01016;Name=moeZ;db_xref=COG:COG0476;gene=moeZ;inference=ab initio prediction:Prodigal:002006,similar to AA sequence:UniProtKB:P9WMN7;locus_tag=GBILIMFC_01016;product=putative adenylyltransferase/sulfurtransferase MoeZ
LN811350.1	Prodigal:002006	CDS	1045706	1046710	.	+	0	ID=GBILIMFC_01017;Name=tmpC;db_xref=COG:COG1744;gene=tmpC;inference=ab initio prediction:Prodigal:002006,similar to AA sequence:UniProtKB:P29724;locus_tag=GBILIMFC_01017;product=Membrane lipoprotein TmpC
LN811350.1	Prodigal:002006	CDS	1046791	1048341	.	+	0	ID=GBILIMFC_01018;eC_number=7.5.2.11;Name=mglA_1;db_xref=COG:COG1129;gene=mglA_1;inference=ab initio prediction:Prodigal:002006,similar to AA sequence:UniProtKB:P0AAG8;locus_tag=GBILIMFC_01018;product=Galactose/methyl galactoside import ATP-binding protein MglA
LN811350.1	Prodigal:002006	CDS	1048338	1049438	.	+	0	ID=GBILIMFC_01019;inference=ab initio prediction:Prodigal:002006;locus_tag=GBILIMFC_01019;product=hypothetical protein
LN811350.1	Prodigal:002006	CDS	1049443	1050351	.	+	0	ID=GBILIMFC_01020;Name=rfuD_1;db_xref=COG:COG1079;gene=rfuD_1;inference=ab initio prediction:Prodigal:002006,similar to AA sequence:UniProtKB:O83324;locus_tag=GBILIMFC_01020;product=putative riboflavin import permease protein RfuD
LN811350.1	Prodigal:002006	CDS	1050348	1050752	.	+	0	ID=GBILIMFC_01021;eC_number=3.5.4.5;Name=cdd;db_xref=COG:COG0295;gene=cdd;inference=ab initio prediction:Prodigal:002006,similar to AA sequence:UniProtKB:P19079;locus_tag=GBILIMFC_01021;product=Cytidine deaminase
LN811350.1	Prodigal:002006	CDS	1050760	1051575	.	+	0	ID=GBILIMFC_01022;eC_number=2.4.2.1;Name=punA;gene=punA;inference=ab initio prediction:Prodigal:002006,similar to AA sequence:UniProtKB:P77834;locus_tag=GBILIMFC_01022;product=Purine nucleoside phosphorylase 1
LN811350.1	Prodigal:002006	CDS	1051568	1052344	.	+	0	ID=GBILIMFC_01023;eC_number=4.1.2.4;Name=deoC;db_xref=COG:COG0274;gene=deoC;inference=ab initio prediction:Prodigal:002006,similar to AA sequence:UniProtKB:B0TQ91;locus_tag=GBILIMFC_01023;product=Deoxyribose-phosphate aldolase
LN811350.1	Prodigal:002006	CDS	1052345	1053655	.	+	0	ID=GBILIMFC_01024;eC_number=2.4.2.4;Name=deoA;db_xref=COG:COG0213;gene=deoA;inference=ab initio prediction:Prodigal:002006,similar to AA sequence:UniProtKB:Q7CP66;locus_tag=GBILIMFC_01024;product=Thymidine phosphorylase
LN811350.1	Prodigal:002006	CDS	1053652	1054593	.	+	0	ID=GBILIMFC_01025;eC_number=1.1.1.79;Name=ghrA_1;db_xref=COG:COG0111;gene=ghrA_1;inference=ab initio prediction:Prodigal:002006,similar to AA sequence:UniProtKB:P75913;locus_tag=GBILIMFC_01025;product=Glyoxylate/hydroxypyruvate reductase A
LN811350.1	Prodigal:002006	CDS	1054619	1055491	.	-	0	ID=GBILIMFC_01026;inference=ab initio prediction:Prodigal:002006;locus_tag=GBILIMFC_01026;product=hypothetical protein
LN811350.1	Prodigal:002006	CDS	1055548	1056933	.	-	0	ID=GBILIMFC_01027;eC_number=3.4.11.10;Name=pepA_1;gene=pepA_1;inference=ab initio prediction:Prodigal:002006,protein motif:HAMAP:MF_00181;locus_tag=GBILIMFC_01027;product=cytosol aminopeptidase
LN811350.1	Prodigal:002006	CDS	1057033	1057875	.	+	0	ID=GBILIMFC_01028;eC_number=3.4.-.-;Name=bepA_2;gene=bepA_2;inference=ab initio prediction:Prodigal:002006,protein motif:HAMAP:MF_00997;locus_tag=GBILIMFC_01028;product=Beta-barrel assembly-enhancing protease
LN811350.1	Prodigal:002006	CDS	1058311	1059288	.	-	0	ID=GBILIMFC_01029;inference=ab initio prediction:Prodigal:002006;locus_tag=GBILIMFC_01029;product=hypothetical protein
LN811350.1	Prodigal:002006	CDS	1059299	1060270	.	-	0	ID=GBILIMFC_01030;inference=ab initio prediction:Prodigal:002006;locus_tag=GBILIMFC_01030;product=hypothetical protein
LN811350.1	Prodigal:002006	CDS	1060294	1061763	.	-	0	ID=GBILIMFC_01031;inference=ab initio prediction:Prodigal:002006;locus_tag=GBILIMFC_01031;product=hypothetical protein
LN811350.1	Prodigal:002006	CDS	1061875	1063140	.	-	0	ID=GBILIMFC_01032;inference=ab initio prediction:Prodigal:002006,protein motif:HAMAP:MF_02040;locus_tag=GBILIMFC_01032;product=Iron-sulfur cluster carrier protein
LN811350.1	Prodigal:002006	CDS	1063383	1064078	.	-	0	ID=GBILIMFC_01033;inference=ab initio prediction:Prodigal:002006;locus_tag=GBILIMFC_01033;product=hypothetical protein
LN811350.1	Prodigal:002006	CDS	1064090	1065568	.	-	0	ID=GBILIMFC_01034;Name=sctC_1;gene=sctC_1;inference=ab initio prediction:Prodigal:002006,protein motif:HAMAP:MF_02219;locus_tag=GBILIMFC_01034;product=Type 3 secretion system secretin
LN811350.1	Prodigal:002006	CDS	1065565	1066350	.	-	0	ID=GBILIMFC_01035;inference=ab initio prediction:Prodigal:002006;locus_tag=GBILIMFC_01035;product=hypothetical protein
LN811350.1	Prodigal:002006	CDS	1066450	1066950	.	-	0	ID=GBILIMFC_01036;inference=ab initio prediction:Prodigal:002006;locus_tag=GBILIMFC_01036;product=hypothetical protein
LN811350.1	Prodigal:002006	CDS	1067062	1067265	.	-	0	ID=GBILIMFC_01037;inference=ab initio prediction:Prodigal:002006;locus_tag=GBILIMFC_01037;product=hypothetical protein
LN811350.1	Prodigal:002006	CDS	1067275	1067454	.	-	0	ID=GBILIMFC_01038;inference=ab initio prediction:Prodigal:002006;locus_tag=GBILIMFC_01038;product=hypothetical protein
LN811350.1	Prodigal:002006	CDS	1067904	1068353	.	+	0	ID=GBILIMFC_01039;inference=ab initio prediction:Prodigal:002006;locus_tag=GBILIMFC_01039;product=hypothetical protein
LN811350.1	Prodigal:002006	CDS	1068469	1069047	.	+	0	ID=GBILIMFC_01040;inference=ab initio prediction:Prodigal:002006;locus_tag=GBILIMFC_01040;product=hypothetical protein
LN811350.1	Prodigal:002006	CDS	1069044	1069679	.	+	0	ID=GBILIMFC_01041;inference=ab initio prediction:Prodigal:002006;locus_tag=GBILIMFC_01041;product=hypothetical protein
LN811350.1	Prodigal:002006	CDS	1069833	1071332	.	-	0	ID=GBILIMFC_01042;eC_number=5.4.2.2;Name=algC;db_xref=COG:COG1109;gene=algC;inference=ab initio prediction:Prodigal:002006,similar to AA sequence:UniProtKB:P26276;locus_tag=GBILIMFC_01042;product=Phosphomannomutase/phosphoglucomutase
LN811350.1	Prodigal:002006	CDS	1071414	1072325	.	-	0	ID=GBILIMFC_01043;eC_number=2.7.1.58;Name=dgoK1;db_xref=COG:COG3734;gene=dgoK1;inference=ab initio prediction:Prodigal:002006,similar to AA sequence:UniProtKB:Q92RN7;locus_tag=GBILIMFC_01043;product=putative 2-dehydro-3-deoxygalactonokinase DgoK1
LN811350.1	Prodigal:002006	CDS	1072371	1073000	.	-	0	ID=GBILIMFC_01044;eC_number=2.4.2.9;Name=upp;gene=upp;inference=ab initio prediction:Prodigal:002006,similar to AA sequence:UniProtKB:P67396;locus_tag=GBILIMFC_01044;product=Uracil phosphoribosyltransferase
LN811350.1	Prodigal:002006	CDS	1073062	1074309	.	-	0	ID=GBILIMFC_01045;inference=ab initio prediction:Prodigal:002006;locus_tag=GBILIMFC_01045;product=hypothetical protein
LN811350.1	Prodigal:002006	CDS	1074354	1075610	.	-	0	ID=GBILIMFC_01046;eC_number=3.5.4.25;Name=ribA_1;gene=ribA_1;inference=ab initio prediction:Prodigal:002006,protein motif:HAMAP:MF_00179;locus_tag=GBILIMFC_01046;product=GTP cyclohydrolase-2
LN811350.1	Prodigal:002006	CDS	1075790	1077046	.	-	0	ID=GBILIMFC_01047;eC_number=5.4.2.7;Name=deoB;db_xref=COG:COG1015;gene=deoB;inference=ab initio prediction:Prodigal:002006,similar to AA sequence:UniProtKB:P0A6K6;locus_tag=GBILIMFC_01047;product=Phosphopentomutase
LN811350.1	Prodigal:002006	CDS	1077093	1078721	.	-	0	ID=GBILIMFC_01048;Name=yejF_1;db_xref=COG:COG4172;gene=yejF_1;inference=ab initio prediction:Prodigal:002006,similar to AA sequence:UniProtKB:P33916;locus_tag=GBILIMFC_01048;product=putative ABC transporter ATP-binding protein YejF
LN811350.1	Prodigal:002006	CDS	1078718	1079881	.	-	0	ID=GBILIMFC_01049;Name=yejE;db_xref=COG:COG4239;gene=yejE;inference=ab initio prediction:Prodigal:002006,similar to AA sequence:UniProtKB:P33915;locus_tag=GBILIMFC_01049;product=Inner membrane ABC transporter permease protein YejE
LN811350.1	Prodigal:002006	CDS	1079934	1081043	.	-	0	ID=GBILIMFC_01050;Name=yejB;db_xref=COG:COG4174;gene=yejB;inference=ab initio prediction:Prodigal:002006,similar to AA sequence:UniProtKB:P0AFU0;locus_tag=GBILIMFC_01050;product=Inner membrane ABC transporter permease protein YejB
LN811350.1	Prodigal:002006	CDS	1081269	1083170	.	-	0	ID=GBILIMFC_01051;inference=ab initio prediction:Prodigal:002006;locus_tag=GBILIMFC_01051;product=hypothetical protein
LN811350.1	Prodigal:002006	CDS	1083230	1085077	.	-	0	ID=GBILIMFC_01052;inference=ab initio prediction:Prodigal:002006;locus_tag=GBILIMFC_01052;product=hypothetical protein
LN811350.1	Prodigal:002006	CDS	1085344	1085670	.	-	0	ID=GBILIMFC_01053;inference=ab initio prediction:Prodigal:002006;locus_tag=GBILIMFC_01053;product=hypothetical protein
LN811350.1	Prodigal:002006	CDS	1085773	1086720	.	+	0	ID=GBILIMFC_01054;Name=pcpR;gene=pcpR;inference=ab initio prediction:Prodigal:002006,similar to AA sequence:UniProtKB:P52679;locus_tag=GBILIMFC_01054;product=PCP degradation transcriptional activation protein
LN811350.1	Prodigal:002006	CDS	1086857	1087402	.	-	0	ID=GBILIMFC_01055;Name=cycM;db_xref=COG:COG3474;gene=cycM;inference=ab initio prediction:Prodigal:002006,similar to AA sequence:UniProtKB:P54820;locus_tag=GBILIMFC_01055;product=Cytochrome c-552
LN811350.1	Prodigal:002006	CDS	1087729	1088475	.	+	0	ID=GBILIMFC_01056;eC_number=2.7.7.38;Name=kdsB;db_xref=COG:COG1212;gene=kdsB;inference=ab initio prediction:Prodigal:002006,similar to AA sequence:UniProtKB:P04951;locus_tag=GBILIMFC_01056;product=3-deoxy-manno-octulosonate cytidylyltransferase
LN811350.1	Prodigal:002006	CDS	1088507	1089361	.	+	0	ID=GBILIMFC_01057;Name=pheA;db_xref=COG:COG0077;gene=pheA;inference=ab initio prediction:Prodigal:002006,similar to AA sequence:UniProtKB:P0A9J8;locus_tag=GBILIMFC_01057;product=Bifunctional chorismate mutase/prephenate dehydratase
LN811350.1	Prodigal:002006	CDS	1089384	1090295	.	-	0	ID=GBILIMFC_01058;eC_number=3.6.1.22;Name=nudC_1;gene=nudC_1;inference=ab initio prediction:Prodigal:002006,protein motif:HAMAP:MF_00297;locus_tag=GBILIMFC_01058;product=NADH pyrophosphatase
LN811350.1	Prodigal:002006	CDS	1090299	1090847	.	-	0	ID=GBILIMFC_01059;inference=ab initio prediction:Prodigal:002006;locus_tag=GBILIMFC_01059;product=hypothetical protein
LN811350.1	Prodigal:002006	CDS	1091077	1092894	.	+	0	ID=GBILIMFC_01060;eC_number=3.6.4.12;Name=ruvB_1;gene=ruvB_1;inference=ab initio prediction:Prodigal:002006,protein motif:HAMAP:MF_00016;locus_tag=GBILIMFC_01060;product=Holliday junction ATP-dependent DNA helicase RuvB
LN811350.1	Prodigal:002006	CDS	1092963	1093283	.	+	0	ID=GBILIMFC_01061;Name=ybaB;db_xref=COG:COG0718;gene=ybaB;inference=ab initio prediction:Prodigal:002006,similar to AA sequence:UniProtKB:P0A8B5;locus_tag=GBILIMFC_01061;product=Nucleoid-associated protein YbaB
LN811350.1	Prodigal:002006	CDS	1093290	1093895	.	+	0	ID=GBILIMFC_01062;Name=recR;db_xref=COG:COG0353;gene=recR;inference=ab initio prediction:Prodigal:002006,similar to AA sequence:UniProtKB:Q5SHY0;locus_tag=GBILIMFC_01062;product=Recombination protein RecR
LN811350.1	Prodigal:002006	CDS	1094012	1094851	.	+	0	ID=GBILIMFC_01063;eC_number=2.3.1.117;Name=dapD;gene=dapD;inference=ab initio prediction:Prodigal:002006,similar to AA sequence:UniProtKB:Q8FV25;locus_tag=GBILIMFC_01063;product=2%2C3%2C4%2C5-tetrahydropyridine-2%2C6-dicarboxylate N-succinyltransferase
LN811350.1	Prodigal:002006	CDS	1094867	1096036	.	+	0	ID=GBILIMFC_01064;eC_number=3.5.1.18;Name=dapE_1;db_xref=COG:COG0624;gene=dapE_1;inference=ab initio prediction:Prodigal:002006,similar to AA sequence:UniProtKB:P0AED7;locus_tag=GBILIMFC_01064;product=Succinyl-diaminopimelate desuccinylase
LN811350.1	Prodigal:002006	CDS	1096218	1096805	.	+	0	ID=GBILIMFC_01065;inference=ab initio prediction:Prodigal:002006;locus_tag=GBILIMFC_01065;product=hypothetical protein
LN811350.1	Prodigal:002006	CDS	1096784	1097578	.	-	0	ID=GBILIMFC_01066;eC_number=5.4.99.12;Name=truA;db_xref=COG:COG0101;gene=truA;inference=ab initio prediction:Prodigal:002006,similar to AA sequence:UniProtKB:P07649;locus_tag=GBILIMFC_01066;product=tRNA pseudouridine synthase A
LN811350.1	Prodigal:002006	CDS	1097616	1098104	.	-	0	ID=GBILIMFC_01067;eC_number=2.3.1.-;Name=eis_1;gene=eis_1;inference=ab initio prediction:Prodigal:002006,protein motif:HAMAP:MF_01812;locus_tag=GBILIMFC_01067;product=N-acetyltransferase Eis
LN811350.1	Prodigal:002006	CDS	1098101	1099036	.	-	0	ID=GBILIMFC_01068;eC_number=2.1.2.9;Name=fmt_1;db_xref=COG:COG0223;gene=fmt_1;inference=ab initio prediction:Prodigal:002006,similar to AA sequence:UniProtKB:Q83AA8;locus_tag=GBILIMFC_01068;product=Methionyl-tRNA formyltransferase
LN811350.1	Prodigal:002006	CDS	1099033	1099554	.	-	0	ID=GBILIMFC_01069;eC_number=3.5.1.88;Name=def;db_xref=COG:COG0242;gene=def;inference=ab initio prediction:Prodigal:002006,similar to AA sequence:UniProtKB:Q9I7A8;locus_tag=GBILIMFC_01069;product=Peptide deformylase
LN811350.1	Prodigal:002006	CDS	1099685	1100851	.	+	0	ID=GBILIMFC_01070;inference=ab initio prediction:Prodigal:002006;locus_tag=GBILIMFC_01070;product=hypothetical protein
LN811350.1	Prodigal:002006	CDS	1101085	1101588	.	+	0	ID=GBILIMFC_01071;Name=yciF_1;db_xref=COG:COG3685;gene=yciF_1;inference=ab initio prediction:Prodigal:002006,similar to AA sequence:UniProtKB:P21362;locus_tag=GBILIMFC_01071;product=Protein YciF
LN811350.1	Prodigal:002006	CDS	1101760	1103586	.	-	0	ID=GBILIMFC_01072;eC_number=4.1.99.17;Name=thiC;db_xref=COG:COG0422;gene=thiC;inference=ab initio prediction:Prodigal:002006,similar to AA sequence:UniProtKB:Q9A6Q5;locus_tag=GBILIMFC_01072;product=Phosphomethylpyrimidine synthase
LN811350.1	Prodigal:002006	CDS	1103767	1104561	.	-	0	ID=GBILIMFC_01073;inference=ab initio prediction:Prodigal:002006;locus_tag=GBILIMFC_01073;product=hypothetical protein
LN811350.1	Prodigal:002006	CDS	1104566	1104778	.	-	0	ID=GBILIMFC_01074;inference=ab initio prediction:Prodigal:002006;locus_tag=GBILIMFC_01074;product=hypothetical protein
LN811350.1	Prodigal:002006	CDS	1104835	1105731	.	-	0	ID=GBILIMFC_01075;eC_number=2.7.2.8;Name=argB;db_xref=COG:COG0548;gene=argB;inference=ab initio prediction:Prodigal:002006,similar to AA sequence:UniProtKB:Q9HTN2;locus_tag=GBILIMFC_01075;product=Acetylglutamate kinase
LN811350.1	Prodigal:002006	CDS	1105836	1106207	.	-	0	ID=GBILIMFC_01076;inference=ab initio prediction:Prodigal:002006;locus_tag=GBILIMFC_01076;product=hypothetical protein
LN811350.1	Prodigal:002006	CDS	1106204	1106875	.	-	0	ID=GBILIMFC_01077;Name=engB;db_xref=COG:COG0218;gene=engB;inference=ab initio prediction:Prodigal:002006,similar to AA sequence:UniProtKB:Q9X1H7;locus_tag=GBILIMFC_01077;product=putative GTP-binding protein EngB
LN811350.1	Prodigal:002006	CDS	1106879	1108747	.	-	0	ID=GBILIMFC_01078;Name=yidC;db_xref=COG:COG0706;gene=yidC;inference=ab initio prediction:Prodigal:002006,similar to AA sequence:UniProtKB:P25714;locus_tag=GBILIMFC_01078;product=Membrane protein insertase YidC
LN811350.1	Prodigal:002006	CDS	1108740	1109162	.	-	0	ID=GBILIMFC_01079;eC_number=3.1.26.5;Name=rnpA;gene=rnpA;inference=ab initio prediction:Prodigal:002006,protein motif:HAMAP:MF_00227;locus_tag=GBILIMFC_01079;product=Ribonuclease P protein component
LN811350.1	Prodigal:002006	CDS	1109179	1109313	.	-	0	ID=GBILIMFC_01080;Name=rpmH;gene=rpmH;inference=ab initio prediction:Prodigal:002006,similar to AA sequence:UniProtKB:P23376;locus_tag=GBILIMFC_01080;product=50S ribosomal protein L34
LN811350.1	Prodigal:002006	CDS	1109436	1109663	.	+	0	ID=GBILIMFC_01081;inference=ab initio prediction:Prodigal:002006;locus_tag=GBILIMFC_01081;product=hypothetical protein
LN811350.1	Prodigal:002006	CDS	1109660	1110475	.	+	0	ID=GBILIMFC_01082;inference=ab initio prediction:Prodigal:002006;locus_tag=GBILIMFC_01082;product=hypothetical protein
LN811350.1	Prodigal:002006	CDS	1110566	1112011	.	+	0	ID=GBILIMFC_01083;eC_number=1.16.1.1;Name=merA;gene=merA;inference=ab initio prediction:Prodigal:002006,similar to AA sequence:UniProtKB:P16171;locus_tag=GBILIMFC_01083;product=Mercuric reductase
LN811350.1	Prodigal:002006	CDS	1112004	1113524	.	+	0	ID=GBILIMFC_01084;eC_number=2.7.-.-;Name=sasA_1;gene=sasA_1;inference=ab initio prediction:Prodigal:002006,protein motif:HAMAP:MF_01837;locus_tag=GBILIMFC_01084;product=Adaptive-response sensory-kinase SasA
LN811350.1	Aragorn:001002	tRNA	1113572	1113648	.	+	.	ID=GBILIMFC_01085;inference=COORDINATES:profile:Aragorn:001002;locus_tag=GBILIMFC_01085;product=tRNA-Arg(acg)
LN811350.1	Prodigal:002006	CDS	1114154	1114513	.	+	0	ID=GBILIMFC_01086;inference=ab initio prediction:Prodigal:002006;locus_tag=GBILIMFC_01086;product=hypothetical protein
LN811350.1	Prodigal:002006	CDS	1114470	1114676	.	+	0	ID=GBILIMFC_01087;inference=ab initio prediction:Prodigal:002006;locus_tag=GBILIMFC_01087;product=hypothetical protein
LN811350.1	Prodigal:002006	CDS	1114828	1115061	.	-	0	ID=GBILIMFC_01088;inference=ab initio prediction:Prodigal:002006;locus_tag=GBILIMFC_01088;product=hypothetical protein
LN811350.1	Prodigal:002006	CDS	1116122	1116964	.	+	0	ID=GBILIMFC_01089;inference=ab initio prediction:Prodigal:002006;locus_tag=GBILIMFC_01089;product=hypothetical protein
LN811351.1	Aragorn:001002	tRNA	8	84	.	+	.	ID=GBILIMFC_01090;inference=COORDINATES:profile:Aragorn:001002;locus_tag=GBILIMFC_01090;product=tRNA-Met(cat)
LN811351.1	Prodigal:002006	CDS	281	1120	.	+	0	ID=GBILIMFC_01091;inference=ab initio prediction:Prodigal:002006;locus_tag=GBILIMFC_01091;product=hypothetical protein
LN811351.1	Prodigal:002006	CDS	1418	2980	.	-	0	ID=GBILIMFC_01092;eC_number=1.1.99.11;Name=fdhL_1;gene=fdhL_1;inference=ab initio prediction:Prodigal:002006,similar to AA sequence:UniProtKB:M1VMF7;locus_tag=GBILIMFC_01092;product=Fructose dehydrogenase large subunit
LN811351.1	Prodigal:002006	CDS	3382	4908	.	+	0	ID=GBILIMFC_01093;eC_number=5.1.3.37;Name=algE5;gene=algE5;inference=ab initio prediction:Prodigal:002006,similar to AA sequence:UniProtKB:Q44492;locus_tag=GBILIMFC_01093;product=Mannuronan C5-epimerase AlgE5
LN811351.1	Prodigal:002006	CDS	5080	5931	.	-	0	ID=GBILIMFC_01094;inference=ab initio prediction:Prodigal:002006;locus_tag=GBILIMFC_01094;product=hypothetical protein
LN811351.1	Prodigal:002006	CDS	6117	6827	.	+	0	ID=GBILIMFC_01095;Name=betI_1;gene=betI_1;inference=ab initio prediction:Prodigal:002006,protein motif:HAMAP:MF_00768;locus_tag=GBILIMFC_01095;product=HTH-type transcriptional regulator BetI
LN811351.1	Prodigal:002006	CDS	6827	8014	.	+	0	ID=GBILIMFC_01096;Name=yknX;db_xref=COG:COG0845;gene=yknX;inference=ab initio prediction:Prodigal:002006,similar to AA sequence:UniProtKB:O31710;locus_tag=GBILIMFC_01096;product=Putative efflux system component YknX
LN811351.1	Prodigal:002006	CDS	8014	11151	.	+	0	ID=GBILIMFC_01097;Name=bepE_1;gene=bepE_1;inference=ab initio prediction:Prodigal:002006,similar to AA sequence:UniProtKB:Q8G2M6;locus_tag=GBILIMFC_01097;product=Efflux pump membrane transporter BepE
LN811351.1	Prodigal:002006	CDS	11227	11874	.	+	0	ID=GBILIMFC_01098;Name=eda;db_xref=COG:COG0800;gene=eda;inference=ab initio prediction:Prodigal:002006,similar to AA sequence:UniProtKB:P0A955;locus_tag=GBILIMFC_01098;product=KHG/KDPG aldolase
LN811351.1	Prodigal:002006	CDS	12049	12972	.	+	0	ID=GBILIMFC_01099;inference=ab initio prediction:Prodigal:002006;locus_tag=GBILIMFC_01099;product=hypothetical protein
LN811351.1	Prodigal:002006	CDS	13030	14211	.	-	0	ID=GBILIMFC_01100;eC_number=2.6.1.1;Name=aatA_1;db_xref=COG:COG0436;gene=aatA_1;inference=ab initio prediction:Prodigal:002006,similar to AA sequence:UniProtKB:Q02635;locus_tag=GBILIMFC_01100;product=Aspartate/prephenate aminotransferase
LN811351.1	Prodigal:002006	CDS	14435	16243	.	+	0	ID=GBILIMFC_01101;eC_number=4.2.1.25;Name=araC_1;gene=araC_1;inference=ab initio prediction:Prodigal:002006,similar to AA sequence:UniProtKB:Q1JUQ1;locus_tag=GBILIMFC_01101;product=L-arabonate dehydratase
LN811351.1	Prodigal:002006	CDS	16245	17087	.	+	0	ID=GBILIMFC_01102;db_xref=COG:COG2513;inference=ab initio prediction:Prodigal:002006,similar to AA sequence:UniProtKB:P9WLN9;locus_tag=GBILIMFC_01102;product=putative protein
LN811351.1	Prodigal:002006	CDS	17113	17859	.	+	0	ID=GBILIMFC_01103;eC_number=1.1.1.-;inference=ab initio prediction:Prodigal:002006,similar to AA sequence:UniProtKB:Q8P3K4;locus_tag=GBILIMFC_01103;product=2-keto-3-deoxy-L-fuconate dehydrogenase
LN811351.1	Prodigal:002006	CDS	18145	19530	.	-	0	ID=GBILIMFC_01104;inference=ab initio prediction:Prodigal:002006;locus_tag=GBILIMFC_01104;product=hypothetical protein
LN811351.1	Prodigal:002006	CDS	19594	20871	.	-	0	ID=GBILIMFC_01105;eC_number=2.7.1.217;Name=otnK;gene=otnK;inference=ab initio prediction:Prodigal:002006,similar to AA sequence:UniProtKB:A0A0H3KP73;locus_tag=GBILIMFC_01105;product=3-oxo-tetronate kinase
LN811351.1	Prodigal:002006	CDS	20897	21562	.	-	0	ID=GBILIMFC_01106;eC_number=4.1.1.104;Name=otnC;db_xref=COG:COG0235;gene=otnC;inference=ab initio prediction:Prodigal:002006,similar to AA sequence:UniProtKB:Q57199;locus_tag=GBILIMFC_01106;product=3-oxo-tetronate 4-phosphate decarboxylase
LN811351.1	Prodigal:002006	CDS	21638	22336	.	-	0	ID=GBILIMFC_01107;Name=rspR_3;db_xref=COG:COG1802;gene=rspR_3;inference=ab initio prediction:Prodigal:002006,similar to AA sequence:UniProtKB:P0ACM2;locus_tag=GBILIMFC_01107;product=HTH-type transcriptional repressor RspR
LN811351.1	Prodigal:002006	CDS	22487	23548	.	+	0	ID=GBILIMFC_01108;eC_number=1.1.1.409;Name=pdxA2;db_xref=COG:COG1995;gene=pdxA2;inference=ab initio prediction:Prodigal:002006,similar to AA sequence:UniProtKB:B0TBI8;locus_tag=GBILIMFC_01108;product=D-erythronate 4-phosphate dehydrogenase
LN811351.1	Prodigal:002006	CDS	23629	24624	.	+	0	ID=GBILIMFC_01109;inference=ab initio prediction:Prodigal:002006;locus_tag=GBILIMFC_01109;product=hypothetical protein
LN811351.1	Prodigal:002006	CDS	24711	25190	.	+	0	ID=GBILIMFC_01110;inference=ab initio prediction:Prodigal:002006;locus_tag=GBILIMFC_01110;product=hypothetical protein
LN811351.1	Prodigal:002006	CDS	25219	26733	.	+	0	ID=GBILIMFC_01111;inference=ab initio prediction:Prodigal:002006;locus_tag=GBILIMFC_01111;product=hypothetical protein
LN811351.1	Prodigal:002006	CDS	26830	28557	.	+	0	ID=GBILIMFC_01112;eC_number=4.2.1.25;Name=araC_2;gene=araC_2;inference=ab initio prediction:Prodigal:002006,similar to AA sequence:UniProtKB:Q1JUQ1;locus_tag=GBILIMFC_01112;product=L-arabonate dehydratase
LN811351.1	Prodigal:002006	CDS	28591	29529	.	+	0	ID=GBILIMFC_01113;eC_number=4.2.1.43;Name=araD_1;gene=araD_1;inference=ab initio prediction:Prodigal:002006,similar to AA sequence:UniProtKB:Q1JUQ0;locus_tag=GBILIMFC_01113;product=L-2-keto-3-deoxyarabonate dehydratase
LN811351.1	Prodigal:002006	CDS	29781	30746	.	-	0	ID=GBILIMFC_01114;eC_number=1.1.1.215;db_xref=COG:COG1052;inference=ab initio prediction:Prodigal:002006,similar to AA sequence:UniProtKB:Q5FTU6;locus_tag=GBILIMFC_01114;product=2-ketogluconate reductase
LN811351.1	Prodigal:002006	CDS	30846	31733	.	-	0	ID=GBILIMFC_01115;Name=ribN_2;gene=ribN_2;inference=ab initio prediction:Prodigal:002006,similar to AA sequence:UniProtKB:Q9KKU0;locus_tag=GBILIMFC_01115;product=Riboflavin transporter
LN811351.1	Prodigal:002006	CDS	31866	32405	.	-	0	ID=GBILIMFC_01116;Name=slyA_1;gene=slyA_1;inference=ab initio prediction:Prodigal:002006,protein motif:HAMAP:MF_01819;locus_tag=GBILIMFC_01116;product=Transcriptional regulator SlyA
LN811351.1	Prodigal:002006	CDS	32504	33085	.	-	0	ID=GBILIMFC_01117;eC_number=1.7.1.17;Name=azoR_1;gene=azoR_1;inference=ab initio prediction:Prodigal:002006,protein motif:HAMAP:MF_01216;locus_tag=GBILIMFC_01117;product=FMN-dependent NADH-azoreductase
LN811351.1	Prodigal:002006	CDS	33097	34521	.	-	0	ID=GBILIMFC_01118;inference=ab initio prediction:Prodigal:002006;locus_tag=GBILIMFC_01118;product=hypothetical protein
LN811351.1	Prodigal:002006	CDS	34518	35894	.	-	0	ID=GBILIMFC_01119;eC_number=3.5.4.11;Name=codAch2;db_xref=COG:COG0402;gene=codAch2;inference=ab initio prediction:Prodigal:002006,similar to AA sequence:UniProtKB:B9J8S0;locus_tag=GBILIMFC_01119;product=Pterin deaminase
LN811351.1	Prodigal:002006	CDS	35899	36771	.	-	0	ID=GBILIMFC_01120;Name=ribX_1;gene=ribX_1;inference=ab initio prediction:Prodigal:002006,similar to AA sequence:UniProtKB:A9WGD1;locus_tag=GBILIMFC_01120;product=Riboflavin transport system permease protein RibX
LN811351.1	Prodigal:002006	CDS	36780	37592	.	-	0	ID=GBILIMFC_01121;eC_number=7.6.2.8;Name=btuD_3;gene=btuD_3;inference=ab initio prediction:Prodigal:002006,protein motif:HAMAP:MF_01005;locus_tag=GBILIMFC_01121;product=Vitamin B12 import ATP-binding protein BtuD
LN811351.1	Prodigal:002006	CDS	37655	38668	.	-	0	ID=GBILIMFC_01122;Name=ribY_2;db_xref=COG:COG0715;gene=ribY_2;inference=ab initio prediction:Prodigal:002006,similar to AA sequence:UniProtKB:A9WGD2;locus_tag=GBILIMFC_01122;product=Riboflavin-binding protein RibY
LN811351.1	Prodigal:002006	CDS	38785	39186	.	+	0	ID=GBILIMFC_01123;eC_number=3.5.4.-;Name=tdcF;db_xref=COG:COG0251;gene=tdcF;inference=ab initio prediction:Prodigal:002006,similar to AA sequence:UniProtKB:P0AGL2;locus_tag=GBILIMFC_01123;product=Putative reactive intermediate deaminase TdcF
LN811351.1	Prodigal:002006	CDS	39200	39976	.	+	0	ID=GBILIMFC_01124;eC_number=3.5.2.10;Name=crnA_1;gene=crnA_1;inference=ab initio prediction:Prodigal:002006,similar to AA sequence:UniProtKB:P83772;locus_tag=GBILIMFC_01124;product=Creatinine amidohydrolase
LN811351.1	Prodigal:002006	CDS	40180	41757	.	-	0	ID=GBILIMFC_01125;Name=mdoG;db_xref=COG:COG3131;gene=mdoG;inference=ab initio prediction:Prodigal:002006,similar to AA sequence:UniProtKB:P33136;locus_tag=GBILIMFC_01125;product=Glucans biosynthesis protein G
LN811351.1	Prodigal:002006	CDS	42436	43590	.	+	0	ID=GBILIMFC_01126;eC_number=4.1.1.17;Name=ldc;gene=ldc;inference=ab initio prediction:Prodigal:002006,similar to AA sequence:UniProtKB:O50657;locus_tag=GBILIMFC_01126;product=Lysine/ornithine decarboxylase
LN811351.1	Prodigal:002006	CDS	43702	44274	.	+	0	ID=GBILIMFC_01127;eC_number=2.3.1.-;Name=eis_2;gene=eis_2;inference=ab initio prediction:Prodigal:002006,protein motif:HAMAP:MF_01812;locus_tag=GBILIMFC_01127;product=N-acetyltransferase Eis
LN811351.1	Prodigal:002006	CDS	44497	45930	.	+	0	ID=GBILIMFC_01128;eC_number=2.5.1.44;Name=hss;gene=hss;inference=ab initio prediction:Prodigal:002006,similar to AA sequence:UniProtKB:O32323;locus_tag=GBILIMFC_01128;product=Homospermidine synthase
LN811351.1	Prodigal:002006	CDS	46016	46453	.	+	0	ID=GBILIMFC_01129;Name=yhfA;db_xref=COG:COG1765;gene=yhfA;inference=ab initio prediction:Prodigal:002006,similar to AA sequence:UniProtKB:P0ADX1;locus_tag=GBILIMFC_01129;product=Protein YhfA
LN811351.1	Prodigal:002006	CDS	46496	47398	.	+	0	ID=GBILIMFC_01130;eC_number=2.8.1.1;Name=rhdA;db_xref=COG:COG2897;gene=rhdA;inference=ab initio prediction:Prodigal:002006,similar to AA sequence:UniProtKB:P27477;locus_tag=GBILIMFC_01130;product=Putative thiosulfate sulfurtransferase
LN811351.1	Prodigal:002006	CDS	47845	48720	.	-	0	ID=GBILIMFC_01131;Name=aaeA_1;db_xref=COG:COG1566;gene=aaeA_1;inference=ab initio prediction:Prodigal:002006,similar to AA sequence:UniProtKB:P46482;locus_tag=GBILIMFC_01131;product=p-hydroxybenzoic acid efflux pump subunit AaeA
LN811351.1	Prodigal:002006	CDS	48732	48932	.	-	0	ID=GBILIMFC_01132;Name=aaeX;gene=aaeX;inference=ab initio prediction:Prodigal:002006,protein motif:HAMAP:MF_01546;locus_tag=GBILIMFC_01132;product=Protein AaeX
LN811351.1	Prodigal:002006	CDS	48929	50998	.	-	0	ID=GBILIMFC_01133;Name=aaeB_1;gene=aaeB_1;inference=ab initio prediction:Prodigal:002006,protein motif:HAMAP:MF_01545;locus_tag=GBILIMFC_01133;product=p-hydroxybenzoic acid efflux pump subunit AaeB
LN811351.1	Prodigal:002006	CDS	51465	52367	.	+	0	ID=GBILIMFC_01134;Name=livH_4;db_xref=COG:COG0559;gene=livH_4;inference=ab initio prediction:Prodigal:002006,similar to AA sequence:UniProtKB:P0AEX7;locus_tag=GBILIMFC_01134;product=High-affinity branched-chain amino acid transport system permease protein LivH
LN811351.1	Prodigal:002006	CDS	52364	53302	.	+	0	ID=GBILIMFC_01135;Name=livH_5;db_xref=COG:COG0559;gene=livH_5;inference=ab initio prediction:Prodigal:002006,similar to AA sequence:UniProtKB:P0AEX7;locus_tag=GBILIMFC_01135;product=High-affinity branched-chain amino acid transport system permease protein LivH
LN811351.1	Prodigal:002006	CDS	53299	54027	.	+	0	ID=GBILIMFC_01136;eC_number=3.6.3.-;Name=lptB_7;db_xref=COG:COG1137;gene=lptB_7;inference=ab initio prediction:Prodigal:002006,similar to AA sequence:UniProtKB:P45073;locus_tag=GBILIMFC_01136;product=Lipopolysaccharide export system ATP-binding protein LptB
LN811351.1	Prodigal:002006	CDS	54017	54733	.	+	0	ID=GBILIMFC_01137;Name=livF_6;db_xref=COG:COG0410;gene=livF_6;inference=ab initio prediction:Prodigal:002006,similar to AA sequence:UniProtKB:P22731;locus_tag=GBILIMFC_01137;product=High-affinity branched-chain amino acid transport ATP-binding protein LivF
LN811351.1	Prodigal:002006	CDS	55087	56301	.	-	0	ID=GBILIMFC_01138;Name=braC_3;db_xref=COG:COG0683;gene=braC_3;inference=ab initio prediction:Prodigal:002006,similar to AA sequence:UniProtKB:P21175;locus_tag=GBILIMFC_01138;product=Leucine-%2C isoleucine-%2C valine-%2C threonine-%2C and alanine-binding protein
LN811351.1	Prodigal:002006	CDS	56446	57636	.	-	0	ID=GBILIMFC_01139;eC_number=2.5.1.-;Name=metZ;db_xref=COG:COG0626;gene=metZ;inference=ab initio prediction:Prodigal:002006,similar to AA sequence:UniProtKB:P9WGB5;locus_tag=GBILIMFC_01139;product=O-succinylhomoserine sulfhydrylase
LN811351.1	Prodigal:002006	CDS	57861	58919	.	+	0	ID=GBILIMFC_01140;inference=ab initio prediction:Prodigal:002006;locus_tag=GBILIMFC_01140;product=hypothetical protein
LN811351.1	Prodigal:002006	CDS	58919	59683	.	+	0	ID=GBILIMFC_01141;eC_number=3.6.3.-;Name=ssuB_1;db_xref=COG:COG1116;gene=ssuB_1;inference=ab initio prediction:Prodigal:002006,similar to AA sequence:UniProtKB:Q8NR42;locus_tag=GBILIMFC_01141;product=Aliphatic sulfonates import ATP-binding protein SsuB
LN811351.1	Prodigal:002006	CDS	59732	60484	.	+	0	ID=GBILIMFC_01142;Name=ribX_2;gene=ribX_2;inference=ab initio prediction:Prodigal:002006,similar to AA sequence:UniProtKB:A9WGD1;locus_tag=GBILIMFC_01142;product=Riboflavin transport system permease protein RibX
LN811351.1	Prodigal:002006	CDS	60515	60892	.	+	0	ID=GBILIMFC_01143;inference=ab initio prediction:Prodigal:002006;locus_tag=GBILIMFC_01143;product=hypothetical protein
LN811351.1	Prodigal:002006	CDS	61236	61520	.	-	0	ID=GBILIMFC_01144;inference=ab initio prediction:Prodigal:002006;locus_tag=GBILIMFC_01144;product=hypothetical protein
LN811351.1	Prodigal:002006	CDS	61520	62527	.	-	0	ID=GBILIMFC_01145;inference=ab initio prediction:Prodigal:002006;locus_tag=GBILIMFC_01145;product=hypothetical protein
LN811351.1	Prodigal:002006	CDS	62555	63517	.	-	0	ID=GBILIMFC_01146;Name=yciC;db_xref=COG:COG0523;gene=yciC;inference=ab initio prediction:Prodigal:002006,similar to AA sequence:UniProtKB:P94400;locus_tag=GBILIMFC_01146;product=Putative metal chaperone YciC
LN811351.1	Prodigal:002006	CDS	65070	66290	.	+	0	ID=GBILIMFC_01147;Name=nhaA_1;db_xref=COG:COG3004;gene=nhaA_1;inference=ab initio prediction:Prodigal:002006,similar to AA sequence:UniProtKB:Q56725;locus_tag=GBILIMFC_01147;product=Na(+)/H(+) antiporter NhaA
LN811351.1	Prodigal:002006	CDS	66597	68897	.	+	0	ID=GBILIMFC_01148;Name=mrpA;db_xref=COG:COG1009;gene=mrpA;inference=ab initio prediction:Prodigal:002006,similar to AA sequence:UniProtKB:Q9RGZ5;locus_tag=GBILIMFC_01148;product=Na(+)/H(+) antiporter subunit A
LN811351.1	Prodigal:002006	CDS	68894	69292	.	+	0	ID=GBILIMFC_01149;Name=mrpB;db_xref=COG:COG2111;gene=mrpB;inference=ab initio prediction:Prodigal:002006,similar to AA sequence:UniProtKB:O05259;locus_tag=GBILIMFC_01149;product=Na(+)/H(+) antiporter subunit B
LN811351.1	Prodigal:002006	CDS	69294	69698	.	+	0	ID=GBILIMFC_01150;Name=mnhC1_1;db_xref=COG:COG1006;gene=mnhC1_1;inference=ab initio prediction:Prodigal:002006,similar to AA sequence:UniProtKB:P60682;locus_tag=GBILIMFC_01150;product=Na(+)/H(+) antiporter subunit C1
LN811351.1	Prodigal:002006	CDS	69698	71242	.	+	0	ID=GBILIMFC_01151;Name=mrpD_1;db_xref=COG:COG0651;gene=mrpD_1;inference=ab initio prediction:Prodigal:002006,similar to AA sequence:UniProtKB:Q9RGZ2;locus_tag=GBILIMFC_01151;product=Na(+)/H(+) antiporter subunit D
LN811351.1	Prodigal:002006	CDS	71239	71571	.	+	0	ID=GBILIMFC_01152;Name=mrpE_1;db_xref=COG:COG1863;gene=mrpE_1;inference=ab initio prediction:Prodigal:002006,similar to AA sequence:UniProtKB:Q7WY60;locus_tag=GBILIMFC_01152;product=Na(+)/H(+) antiporter subunit E
LN811351.1	Prodigal:002006	CDS	71568	71861	.	+	0	ID=GBILIMFC_01153;Name=mrpF_1;db_xref=COG:COG2212;gene=mrpF_1;inference=ab initio prediction:Prodigal:002006,similar to AA sequence:UniProtKB:O05228;locus_tag=GBILIMFC_01153;product=Na(+)/H(+) antiporter subunit F
LN811351.1	Prodigal:002006	CDS	71858	73051	.	+	0	ID=GBILIMFC_01154;inference=ab initio prediction:Prodigal:002006;locus_tag=GBILIMFC_01154;product=hypothetical protein
LN811351.1	Prodigal:002006	CDS	73109	74521	.	+	0	ID=GBILIMFC_01155;eC_number=2.7.-.-;Name=sasA_2;gene=sasA_2;inference=ab initio prediction:Prodigal:002006,protein motif:HAMAP:MF_01837;locus_tag=GBILIMFC_01155;product=Adaptive-response sensory-kinase SasA
LN811351.1	Prodigal:002006	CDS	74518	75831	.	+	0	ID=GBILIMFC_01156;Name=qseF;db_xref=COG:COG2204;gene=qseF;inference=ab initio prediction:Prodigal:002006,similar to AA sequence:UniProtKB:P0AFU5;locus_tag=GBILIMFC_01156;product=Transcriptional regulatory protein QseF
LN811351.1	Prodigal:002006	CDS	76019	76432	.	+	0	ID=GBILIMFC_01157;inference=ab initio prediction:Prodigal:002006;locus_tag=GBILIMFC_01157;product=hypothetical protein
LN811351.1	Prodigal:002006	CDS	76446	77366	.	-	0	ID=GBILIMFC_01158;Name=mntA_1;db_xref=COG:COG0803;gene=mntA_1;inference=ab initio prediction:Prodigal:002006,similar to AA sequence:UniProtKB:Q8Y653;locus_tag=GBILIMFC_01158;product=Manganese-binding lipoprotein MntA
LN811351.1	Prodigal:002006	CDS	77391	78257	.	-	0	ID=GBILIMFC_01159;Name=mntB_1;gene=mntB_1;inference=ab initio prediction:Prodigal:002006,similar to AA sequence:UniProtKB:Q55282;locus_tag=GBILIMFC_01159;product=Manganese transport system membrane protein MntB
LN811351.1	Prodigal:002006	CDS	78330	79070	.	-	0	ID=GBILIMFC_01160;Name=mntB_2;db_xref=COG:COG1121;gene=mntB_2;inference=ab initio prediction:Prodigal:002006,similar to AA sequence:UniProtKB:O34338;locus_tag=GBILIMFC_01160;product=Manganese transport system ATP-binding protein MntB
LN811351.1	Prodigal:002006	CDS	79070	79222	.	-	0	ID=GBILIMFC_01161;inference=ab initio prediction:Prodigal:002006;locus_tag=GBILIMFC_01161;product=hypothetical protein
LN811351.1	Prodigal:002006	CDS	79480	80643	.	-	0	ID=GBILIMFC_01162;eC_number=4.2.1.81;Name=tarD;db_xref=COG:COG4948;gene=tarD;inference=ab initio prediction:Prodigal:002006,similar to AA sequence:UniProtKB:Q89FH0;locus_tag=GBILIMFC_01162;product=D(-)-tartrate dehydratase
LN811351.1	Prodigal:002006	CDS	80744	81652	.	+	0	ID=GBILIMFC_01163;Name=yjiE;gene=yjiE;inference=ab initio prediction:Prodigal:002006,similar to AA sequence:UniProtKB:P39376;locus_tag=GBILIMFC_01163;product=HTH-type transcriptional regulator YjiE
LN811351.1	Prodigal:002006	CDS	81916	83169	.	+	0	ID=GBILIMFC_01164;eC_number=1.4.3.19;Name=thiO_1;db_xref=COG:COG0665;gene=thiO_1;inference=ab initio prediction:Prodigal:002006,similar to AA sequence:UniProtKB:O31616;locus_tag=GBILIMFC_01164;product=Glycine oxidase
LN811351.1	Prodigal:002006	CDS	83166	83378	.	+	0	ID=GBILIMFC_01165;inference=ab initio prediction:Prodigal:002006;locus_tag=GBILIMFC_01165;product=hypothetical protein
LN811351.1	Prodigal:002006	CDS	83381	84151	.	+	0	ID=GBILIMFC_01166;eC_number=2.8.1.10;Name=thiG;db_xref=COG:COG2022;gene=thiG;inference=ab initio prediction:Prodigal:002006,similar to AA sequence:UniProtKB:Q9I6B4;locus_tag=GBILIMFC_01166;product=Thiazole synthase
LN811351.1	Prodigal:002006	CDS	84148	84795	.	+	0	ID=GBILIMFC_01167;eC_number=2.5.1.3;Name=thiE_1;gene=thiE_1;inference=ab initio prediction:Prodigal:002006,protein motif:HAMAP:MF_00097;locus_tag=GBILIMFC_01167;product=Thiamine-phosphate synthase
LN811351.1	Prodigal:002006	CDS	84825	86504	.	-	0	ID=GBILIMFC_01168;Name=mdoD_1;db_xref=COG:COG3131;gene=mdoD_1;inference=ab initio prediction:Prodigal:002006,similar to AA sequence:UniProtKB:P40120;locus_tag=GBILIMFC_01168;product=Glucans biosynthesis protein D
LN811351.1	Prodigal:002006	CDS	86558	87526	.	+	0	ID=GBILIMFC_01169;inference=ab initio prediction:Prodigal:002006;locus_tag=GBILIMFC_01169;product=hypothetical protein
LN811351.1	Prodigal:002006	CDS	87693	88067	.	+	0	ID=GBILIMFC_01170;inference=ab initio prediction:Prodigal:002006;locus_tag=GBILIMFC_01170;product=hypothetical protein
LN811351.1	Prodigal:002006	CDS	88100	88318	.	-	0	ID=GBILIMFC_01171;inference=ab initio prediction:Prodigal:002006;locus_tag=GBILIMFC_01171;product=hypothetical protein
LN811351.1	Prodigal:002006	CDS	88402	90048	.	+	0	ID=GBILIMFC_01172;eC_number=3.5.1.126;Name=hpxW_1;db_xref=COG:COG0405;gene=hpxW_1;inference=ab initio prediction:Prodigal:002006,similar to AA sequence:UniProtKB:A6T9C8;locus_tag=GBILIMFC_01172;product=Oxamate amidohydrolase proenzyme
LN811351.1	Prodigal:002006	CDS	90143	90772	.	+	0	ID=GBILIMFC_01173;eC_number=4.2.1.84;Name=nhhA;gene=nhhA;inference=ab initio prediction:Prodigal:002006,similar to AA sequence:UniProtKB:P21219;locus_tag=GBILIMFC_01173;product=High-molecular weight cobalt-containing nitrile hydratase subunit alpha
LN811351.1	Prodigal:002006	CDS	90769	91428	.	+	0	ID=GBILIMFC_01174;eC_number=4.2.1.84;inference=ab initio prediction:Prodigal:002006,similar to AA sequence:UniProtKB:P29379;locus_tag=GBILIMFC_01174;product=Low-molecular weight cobalt-containing nitrile hydratase subunit beta
LN811351.1	Prodigal:002006	CDS	91415	91801	.	+	0	ID=GBILIMFC_01175;inference=ab initio prediction:Prodigal:002006;locus_tag=GBILIMFC_01175;product=hypothetical protein
LN811351.1	Prodigal:002006	CDS	91914	92309	.	-	0	ID=GBILIMFC_01176;inference=ab initio prediction:Prodigal:002006;locus_tag=GBILIMFC_01176;product=hypothetical protein
LN811351.1	Prodigal:002006	CDS	92430	93449	.	-	0	ID=GBILIMFC_01177;inference=ab initio prediction:Prodigal:002006;locus_tag=GBILIMFC_01177;product=hypothetical protein
LN811351.1	Prodigal:002006	CDS	93440	94756	.	-	0	ID=GBILIMFC_01178;inference=ab initio prediction:Prodigal:002006;locus_tag=GBILIMFC_01178;product=hypothetical protein
LN811351.1	Prodigal:002006	CDS	94850	95857	.	+	0	ID=GBILIMFC_01179;inference=ab initio prediction:Prodigal:002006;locus_tag=GBILIMFC_01179;product=hypothetical protein
LN811351.1	Prodigal:002006	CDS	96261	97067	.	+	0	ID=GBILIMFC_01180;inference=ab initio prediction:Prodigal:002006;locus_tag=GBILIMFC_01180;product=hypothetical protein
LN811351.1	Prodigal:002006	CDS	97557	98417	.	-	0	ID=GBILIMFC_01181;eC_number=1.-.-.-;Name=yghA;gene=yghA;inference=ab initio prediction:Prodigal:002006,similar to AA sequence:UniProtKB:P0AG84;locus_tag=GBILIMFC_01181;product=putative oxidoreductase YghA
LN811351.1	Prodigal:002006	CDS	98692	99159	.	+	0	ID=GBILIMFC_01182;inference=ab initio prediction:Prodigal:002006;locus_tag=GBILIMFC_01182;product=hypothetical protein
LN811351.1	Prodigal:002006	CDS	99413	100291	.	-	0	ID=GBILIMFC_01183;eC_number=1.11.1.6;Name=ydbD;db_xref=COG:COG3546;gene=ydbD;inference=ab initio prediction:Prodigal:002006,similar to AA sequence:UniProtKB:P80878;locus_tag=GBILIMFC_01183;product=putative manganese catalase
LN811351.1	Prodigal:002006	CDS	100738	104238	.	+	0	ID=GBILIMFC_01184;inference=ab initio prediction:Prodigal:002006;locus_tag=GBILIMFC_01184;product=hypothetical protein
LN811351.1	Prodigal:002006	CDS	104457	105383	.	-	0	ID=GBILIMFC_01185;inference=ab initio prediction:Prodigal:002006;locus_tag=GBILIMFC_01185;product=hypothetical protein
LN811351.1	Prodigal:002006	CDS	105686	107668	.	+	0	ID=GBILIMFC_01186;eC_number=6.2.1.3;db_xref=COG:COG1022;inference=ab initio prediction:Prodigal:002006,similar to AA sequence:UniProtKB:O53521;locus_tag=GBILIMFC_01186;product=Long-chain-fatty-acid--CoA ligase FadD15
LN811351.1	Prodigal:002006	CDS	107668	108468	.	+	0	ID=GBILIMFC_01187;eC_number=7.3.2.3;Name=cysA_1;db_xref=COG:COG1118;gene=cysA_1;inference=ab initio prediction:Prodigal:002006,similar to AA sequence:UniProtKB:P16676;locus_tag=GBILIMFC_01187;product=Sulfate/thiosulfate import ATP-binding protein CysA
LN811351.1	Prodigal:002006	CDS	108480	109574	.	+	0	ID=GBILIMFC_01188;Name=livH_6;db_xref=COG:COG0559;gene=livH_6;inference=ab initio prediction:Prodigal:002006,similar to AA sequence:UniProtKB:P0AEX7;locus_tag=GBILIMFC_01188;product=High-affinity branched-chain amino acid transport system permease protein LivH
LN811351.1	Prodigal:002006	CDS	109583	110668	.	+	0	ID=GBILIMFC_01189;inference=ab initio prediction:Prodigal:002006;locus_tag=GBILIMFC_01189;product=hypothetical protein
LN811351.1	Prodigal:002006	CDS	110768	112090	.	+	0	ID=GBILIMFC_01190;inference=ab initio prediction:Prodigal:002006;locus_tag=GBILIMFC_01190;product=hypothetical protein
LN811351.1	Prodigal:002006	CDS	112189	113037	.	+	0	ID=GBILIMFC_01191;Name=livF_7;db_xref=COG:COG0410;gene=livF_7;inference=ab initio prediction:Prodigal:002006,similar to AA sequence:UniProtKB:P22731;locus_tag=GBILIMFC_01191;product=High-affinity branched-chain amino acid transport ATP-binding protein LivF
LN811351.1	Prodigal:002006	CDS	113182	114414	.	+	0	ID=GBILIMFC_01192;eC_number=6.2.1.30;db_xref=COG:COG1541;inference=ab initio prediction:Prodigal:002006,similar to AA sequence:UniProtKB:Q72K16;locus_tag=GBILIMFC_01192;product=Phenylacetate-coenzyme A ligase
LN811351.1	Prodigal:002006	CDS	114496	115233	.	-	0	ID=GBILIMFC_01193;inference=ab initio prediction:Prodigal:002006;locus_tag=GBILIMFC_01193;product=hypothetical protein
LN811351.1	Prodigal:002006	CDS	115339	116043	.	-	0	ID=GBILIMFC_01194;eC_number=3.2.2.27;Name=ung;db_xref=COG:COG0692;gene=ung;inference=ab initio prediction:Prodigal:002006,similar to AA sequence:UniProtKB:Q83CW4;locus_tag=GBILIMFC_01194;product=Uracil-DNA glycosylase
LN811351.1	Prodigal:002006	CDS	116040	117569	.	-	0	ID=GBILIMFC_01195;eC_number=3.1.3.-;Name=mggB;db_xref=COG:COG0737;gene=mggB;inference=ab initio prediction:Prodigal:002006,similar to AA sequence:UniProtKB:A9BJC1;locus_tag=GBILIMFC_01195;product=Mannosylglucosyl-3-phosphoglycerate phosphatase
LN811351.1	Prodigal:002006	CDS	117814	118878	.	+	0	ID=GBILIMFC_01196;eC_number=4.99.1.1;Name=hemH;db_xref=COG:COG0276;gene=hemH;inference=ab initio prediction:Prodigal:002006,similar to AA sequence:UniProtKB:P23871;locus_tag=GBILIMFC_01196;product=Ferrochelatase
LN811351.1	Prodigal:002006	CDS	118906	119226	.	-	0	ID=GBILIMFC_01197;inference=ab initio prediction:Prodigal:002006;locus_tag=GBILIMFC_01197;product=hypothetical protein
LN811351.1	Prodigal:002006	CDS	119749	120624	.	-	0	ID=GBILIMFC_01198;eC_number=1.1.1.60;Name=glxR_1;db_xref=COG:COG2084;gene=glxR_1;inference=ab initio prediction:Prodigal:002006,similar to AA sequence:UniProtKB:P77161;locus_tag=GBILIMFC_01198;product=2-hydroxy-3-oxopropionate reductase
LN811351.1	Prodigal:002006	CDS	120715	121632	.	-	0	ID=GBILIMFC_01199;inference=ab initio prediction:Prodigal:002006;locus_tag=GBILIMFC_01199;product=hypothetical protein
LN811351.1	Prodigal:002006	CDS	121826	122827	.	+	0	ID=GBILIMFC_01200;db_xref=COG:COG1638;inference=ab initio prediction:Prodigal:002006,similar to AA sequence:UniProtKB:Q16BC9;locus_tag=GBILIMFC_01200;product=Solute-binding protein
LN811351.1	Prodigal:002006	CDS	122892	123470	.	+	0	ID=GBILIMFC_01201;inference=ab initio prediction:Prodigal:002006;locus_tag=GBILIMFC_01201;product=hypothetical protein
LN811351.1	Prodigal:002006	CDS	123608	124882	.	+	0	ID=GBILIMFC_01202;Name=siaM_1;db_xref=COG:COG1593;gene=siaM_1;inference=ab initio prediction:Prodigal:002006,similar to AA sequence:UniProtKB:Q9KR66;locus_tag=GBILIMFC_01202;product=Sialic acid TRAP transporter large permease protein SiaM
LN811351.1	Prodigal:002006	CDS	125058	126047	.	+	0	ID=GBILIMFC_01203;Name=qmcA_1;db_xref=COG:COG0330;gene=qmcA_1;inference=ab initio prediction:Prodigal:002006,similar to AA sequence:UniProtKB:P0AA53;locus_tag=GBILIMFC_01203;product=Protein QmcA
LN811351.1	Prodigal:002006	CDS	126051	126500	.	+	0	ID=GBILIMFC_01204;Name=ybbJ;db_xref=COG:COG1585;gene=ybbJ;inference=ab initio prediction:Prodigal:002006,similar to AA sequence:UniProtKB:P0AAS3;locus_tag=GBILIMFC_01204;product=Inner membrane protein YbbJ
LN811351.1	Prodigal:002006	CDS	126717	127877	.	+	0	ID=GBILIMFC_01205;Name=mdtA_1;gene=mdtA_1;inference=ab initio prediction:Prodigal:002006,similar to AA sequence:UniProtKB:P76397;locus_tag=GBILIMFC_01205;product=Multidrug resistance protein MdtA
LN811351.1	Prodigal:002006	CDS	127874	130948	.	+	0	ID=GBILIMFC_01206;Name=bepE_2;gene=bepE_2;inference=ab initio prediction:Prodigal:002006,similar to AA sequence:UniProtKB:Q8G2M6;locus_tag=GBILIMFC_01206;product=Efflux pump membrane transporter BepE
LN811351.1	Prodigal:002006	CDS	131325	132320	.	-	0	ID=GBILIMFC_01207;eC_number=5.3.1.13;Name=kdsD;db_xref=COG:COG0517;gene=kdsD;inference=ab initio prediction:Prodigal:002006,similar to AA sequence:UniProtKB:Q9HVW0;locus_tag=GBILIMFC_01207;product=Arabinose 5-phosphate isomerase KdsD
LN811351.1	Prodigal:002006	CDS	132413	133279	.	-	0	ID=GBILIMFC_01208;eC_number=2.7.7.9;Name=gtaB;db_xref=COG:COG1210;gene=gtaB;inference=ab initio prediction:Prodigal:002006,similar to AA sequence:UniProtKB:Q05852;locus_tag=GBILIMFC_01208;product=UTP--glucose-1-phosphate uridylyltransferase
LN811351.1	Prodigal:002006	CDS	133537	134526	.	+	0	ID=GBILIMFC_01209;eC_number=5.1.3.2;Name=galE_2;db_xref=COG:COG1087;gene=galE_2;inference=ab initio prediction:Prodigal:002006,similar to AA sequence:UniProtKB:Q7WTB1;locus_tag=GBILIMFC_01209;product=UDP-glucose 4-epimerase
LN811351.1	Prodigal:002006	CDS	134715	136037	.	+	0	ID=GBILIMFC_01210;inference=ab initio prediction:Prodigal:002006;locus_tag=GBILIMFC_01210;product=hypothetical protein
LN811351.1	Prodigal:002006	CDS	136092	137405	.	+	0	ID=GBILIMFC_01211;inference=ab initio prediction:Prodigal:002006;locus_tag=GBILIMFC_01211;product=hypothetical protein
LN811351.1	Prodigal:002006	CDS	137440	138861	.	-	0	ID=GBILIMFC_01212;eC_number=1.4.1.13;Name=gltD;db_xref=COG:COG0493;gene=gltD;inference=ab initio prediction:Prodigal:002006,similar to AA sequence:UniProtKB:P9WN19;locus_tag=GBILIMFC_01212;product=Glutamate synthase [NADPH] small chain
LN811351.1	Prodigal:002006	CDS	138909	143615	.	-	0	ID=GBILIMFC_01213;eC_number=1.4.7.1;Name=gltB;gene=gltB;inference=ab initio prediction:Prodigal:002006,similar to AA sequence:UniProtKB:P55037;locus_tag=GBILIMFC_01213;product=Ferredoxin-dependent glutamate synthase 1
LN811351.1	Prodigal:002006	CDS	144198	145286	.	+	0	ID=GBILIMFC_01214;eC_number=4.1.2.48;Name=ltaE;gene=ltaE;inference=ab initio prediction:Prodigal:002006,similar to AA sequence:UniProtKB:O50584;locus_tag=GBILIMFC_01214;product=Low specificity L-threonine aldolase
LN811351.1	Prodigal:002006	CDS	145378	145851	.	-	0	ID=GBILIMFC_01215;Name=ibpA_2;db_xref=COG:COG0071;gene=ibpA_2;inference=ab initio prediction:Prodigal:002006,similar to AA sequence:UniProtKB:P0C054;locus_tag=GBILIMFC_01215;product=Small heat shock protein IbpA
LN811351.1	Prodigal:002006	CDS	146163	147827	.	+	0	ID=GBILIMFC_01216;inference=ab initio prediction:Prodigal:002006;locus_tag=GBILIMFC_01216;product=hypothetical protein
LN811351.1	Prodigal:002006	CDS	147747	148529	.	-	0	ID=GBILIMFC_01217;eC_number=3.1.3.15;Name=hisN;db_xref=COG:COG0483;gene=hisN;inference=ab initio prediction:Prodigal:002006,similar to AA sequence:UniProtKB:Q8NS80;locus_tag=GBILIMFC_01217;product=Histidinol-phosphatase
LN811351.1	Prodigal:002006	CDS	148650	149906	.	+	0	ID=GBILIMFC_01218;Name=nanT_1;gene=nanT_1;inference=ab initio prediction:Prodigal:002006,protein motif:HAMAP:MF_01238;locus_tag=GBILIMFC_01218;product=Sialic acid transporter NanT
LN811351.1	Prodigal:002006	CDS	149890	150225	.	+	0	ID=GBILIMFC_01219;inference=ab initio prediction:Prodigal:002006;locus_tag=GBILIMFC_01219;product=hypothetical protein
LN811351.1	Prodigal:002006	CDS	150093	150983	.	-	0	ID=GBILIMFC_01220;inference=ab initio prediction:Prodigal:002006;locus_tag=GBILIMFC_01220;product=hypothetical protein
LN811351.1	Prodigal:002006	CDS	151145	151501	.	+	0	ID=GBILIMFC_01221;Name=cpdR_2;gene=cpdR_2;inference=ab initio prediction:Prodigal:002006,similar to AA sequence:UniProtKB:Q2YIF7;locus_tag=GBILIMFC_01221;product=Response regulator receiver protein CpdR
LN811351.1	Aragorn:001002	tRNA	151597	151671	.	+	.	ID=GBILIMFC_01222;inference=COORDINATES:profile:Aragorn:001002;locus_tag=GBILIMFC_01222;product=tRNA-Val(gac)
LN811351.1	Prodigal:002006	CDS	151956	152195	.	-	0	ID=GBILIMFC_01223;inference=ab initio prediction:Prodigal:002006;locus_tag=GBILIMFC_01223;product=hypothetical protein
LN811351.1	Prodigal:002006	CDS	152497	153402	.	-	0	ID=GBILIMFC_01224;eC_number=1.1.1.411;Name=ltnD_1;db_xref=COG:COG2084;gene=ltnD_1;inference=ab initio prediction:Prodigal:002006,similar to AA sequence:UniProtKB:Q0KBC7;locus_tag=GBILIMFC_01224;product=L-threonate dehydrogenase
LN811351.1	Prodigal:002006	CDS	153665	154867	.	+	0	ID=GBILIMFC_01225;eC_number=2.8.3.22;Name=smtB_1;db_xref=COG:COG1804;gene=smtB_1;inference=ab initio prediction:Prodigal:002006,similar to AA sequence:UniProtKB:Q1KLK0;locus_tag=GBILIMFC_01225;product=Succinyl-CoA--L-malate CoA-transferase beta subunit
LN811351.1	Prodigal:002006	CDS	154867	154995	.	+	0	ID=GBILIMFC_01226;inference=ab initio prediction:Prodigal:002006;locus_tag=GBILIMFC_01226;product=hypothetical protein
LN811351.1	Prodigal:002006	CDS	154998	155930	.	+	0	ID=GBILIMFC_01227;eC_number=4.1.3.4;Name=yngG_1;db_xref=COG:COG0119;gene=yngG_1;inference=ab initio prediction:Prodigal:002006,similar to AA sequence:UniProtKB:O34873;locus_tag=GBILIMFC_01227;product=Hydroxymethylglutaryl-CoA lyase YngG
LN811351.1	Prodigal:002006	CDS	156146	157669	.	+	0	ID=GBILIMFC_01228;eC_number=4.3.1.19;Name=ilvA;db_xref=COG:COG1171;gene=ilvA;inference=ab initio prediction:Prodigal:002006,similar to AA sequence:UniProtKB:P04968;locus_tag=GBILIMFC_01228;product=L-threonine dehydratase biosynthetic IlvA
LN811351.1	Prodigal:002006	CDS	158004	158561	.	-	0	ID=GBILIMFC_01229;Name=resA_1;gene=resA_1;inference=ab initio prediction:Prodigal:002006,protein motif:HAMAP:MF_01319;locus_tag=GBILIMFC_01229;product=Thiol-disulfide oxidoreductase ResA
LN811351.1	Prodigal:002006	CDS	159378	159785	.	+	0	ID=GBILIMFC_01230;inference=ab initio prediction:Prodigal:002006;locus_tag=GBILIMFC_01230;product=hypothetical protein
LN811351.1	Prodigal:002006	CDS	160652	160954	.	+	0	ID=GBILIMFC_01231;Name=dctA2_1;db_xref=COG:COG1301;gene=dctA2_1;inference=ab initio prediction:Prodigal:002006,similar to AA sequence:UniProtKB:Q9I4F5;locus_tag=GBILIMFC_01231;product=C4-dicarboxylate transport protein 2
LN811351.1	Prodigal:002006	CDS	160997	162541	.	-	0	ID=GBILIMFC_01232;eC_number=1.18.1.3;Name=hcaD;gene=hcaD;inference=ab initio prediction:Prodigal:002006,protein motif:HAMAP:MF_01651;locus_tag=GBILIMFC_01232;product=3-phenylpropionate/cinnamic acid dioxygenase ferredoxin--NAD(+) reductase component
LN811351.1	Prodigal:002006	CDS	162700	163653	.	+	0	ID=GBILIMFC_01233;inference=ab initio prediction:Prodigal:002006;locus_tag=GBILIMFC_01233;product=hypothetical protein
LN811351.1	Prodigal:002006	CDS	163842	165296	.	+	0	ID=GBILIMFC_01234;eC_number=1.3.5.4;Name=ifcA_1;db_xref=COG:COG1053;gene=ifcA_1;inference=ab initio prediction:Prodigal:002006,similar to AA sequence:UniProtKB:Q9Z4P0;locus_tag=GBILIMFC_01234;product=Fumarate reductase flavoprotein subunit
LN811351.1	Prodigal:002006	CDS	165283	166440	.	+	0	ID=GBILIMFC_01235;inference=ab initio prediction:Prodigal:002006;locus_tag=GBILIMFC_01235;product=hypothetical protein
LN811351.1	Prodigal:002006	CDS	166522	167487	.	+	0	ID=GBILIMFC_01236;inference=ab initio prediction:Prodigal:002006;locus_tag=GBILIMFC_01236;product=hypothetical protein
LN811351.1	Prodigal:002006	CDS	167700	168173	.	+	0	ID=GBILIMFC_01237;inference=ab initio prediction:Prodigal:002006;locus_tag=GBILIMFC_01237;product=hypothetical protein
LN811351.1	Prodigal:002006	CDS	168186	169685	.	+	0	ID=GBILIMFC_01238;inference=ab initio prediction:Prodigal:002006;locus_tag=GBILIMFC_01238;product=hypothetical protein
LN811351.1	Prodigal:002006	CDS	169718	170485	.	-	0	ID=GBILIMFC_01239;eC_number=1.1.1.385;Name=bacC_1;gene=bacC_1;inference=ab initio prediction:Prodigal:002006,similar to AA sequence:UniProtKB:P39640;locus_tag=GBILIMFC_01239;product=Dihydroanticapsin 7-dehydrogenase
LN811351.1	Prodigal:002006	CDS	170482	170793	.	-	0	ID=GBILIMFC_01240;inference=ab initio prediction:Prodigal:002006;locus_tag=GBILIMFC_01240;product=hypothetical protein
LN811351.1	Prodigal:002006	CDS	170869	171312	.	+	0	ID=GBILIMFC_01241;Name=yphA_2;db_xref=COG:COG2259;gene=yphA_2;inference=ab initio prediction:Prodigal:002006,similar to AA sequence:UniProtKB:P0AD47;locus_tag=GBILIMFC_01241;product=Inner membrane protein YphA
LN811351.1	Prodigal:002006	CDS	171405	173183	.	-	0	ID=GBILIMFC_01242;eC_number=3.2.1.1;Name=treS_1;db_xref=COG:COG0366;gene=treS_1;inference=ab initio prediction:Prodigal:002006,similar to AA sequence:UniProtKB:A0R6E0;locus_tag=GBILIMFC_01242;product=Trehalose synthase/amylase TreS
LN811351.1	Prodigal:002006	CDS	173317	175197	.	-	0	ID=GBILIMFC_01243;eC_number=3.2.1.141;Name=treZ_1;db_xref=COG:COG0296;gene=treZ_1;inference=ab initio prediction:Prodigal:002006,similar to AA sequence:UniProtKB:Q9RX51;locus_tag=GBILIMFC_01243;product=Malto-oligosyltrehalose trehalohydrolase
LN811351.1	Prodigal:002006	CDS	175475	175600	.	+	0	ID=GBILIMFC_01244;Name=rpmJ;db_xref=COG:COG0257;gene=rpmJ;inference=ab initio prediction:Prodigal:002006,similar to AA sequence:UniProtKB:Q6N253;locus_tag=GBILIMFC_01244;product=50S ribosomal protein L36
LN811351.1	Prodigal:002006	CDS	175678	176277	.	+	0	ID=GBILIMFC_01245;inference=ab initio prediction:Prodigal:002006;locus_tag=GBILIMFC_01245;product=hypothetical protein
LN811351.1	Prodigal:002006	CDS	176427	177503	.	+	0	ID=GBILIMFC_01246;eC_number=1.1.1.93;Name=ttuC';gene=ttuC';inference=ab initio prediction:Prodigal:002006,similar to AA sequence:UniProtKB:P70792;locus_tag=GBILIMFC_01246;product=putative tartrate dehydrogenase/decarboxylase TtuC'
LN811351.1	Prodigal:002006	CDS	177764	179335	.	-	0	ID=GBILIMFC_01247;eC_number=1.1.1.400;Name=mpdB;gene=mpdB;inference=ab initio prediction:Prodigal:002006,similar to AA sequence:UniProtKB:Q3YAT3;locus_tag=GBILIMFC_01247;product=2-methyl-1%2C2-propanediol dehydrogenase
LN811351.1	Prodigal:002006	CDS	179353	179886	.	-	0	ID=GBILIMFC_01248;inference=ab initio prediction:Prodigal:002006;locus_tag=GBILIMFC_01248;product=hypothetical protein
LN811351.1	Prodigal:002006	CDS	179964	180359	.	-	0	ID=GBILIMFC_01249;eC_number=4.4.1.5;Name=gloA_1;db_xref=COG:COG0346;gene=gloA_1;inference=ab initio prediction:Prodigal:002006,similar to AA sequence:UniProtKB:P44638;locus_tag=GBILIMFC_01249;product=Lactoylglutathione lyase
LN811351.1	Prodigal:002006	CDS	180450	180782	.	-	0	ID=GBILIMFC_01250;inference=ab initio prediction:Prodigal:002006;locus_tag=GBILIMFC_01250;product=hypothetical protein
LN811351.1	Prodigal:002006	CDS	181116	181514	.	+	0	ID=GBILIMFC_01251;inference=ab initio prediction:Prodigal:002006;locus_tag=GBILIMFC_01251;product=hypothetical protein
LN811351.1	Prodigal:002006	CDS	181908	183344	.	-	0	ID=GBILIMFC_01252;eC_number=2.7.1.40;Name=ttuE_1;gene=ttuE_1;inference=ab initio prediction:Prodigal:002006,similar to AA sequence:UniProtKB:P70789;locus_tag=GBILIMFC_01252;product=Pyruvate kinase
LN811351.1	Prodigal:002006	CDS	183347	183808	.	-	0	ID=GBILIMFC_01253;inference=ab initio prediction:Prodigal:002006;locus_tag=GBILIMFC_01253;product=hypothetical protein
LN811351.1	Prodigal:002006	CDS	183972	184892	.	-	0	ID=GBILIMFC_01254;inference=ab initio prediction:Prodigal:002006;locus_tag=GBILIMFC_01254;product=hypothetical protein
LN811351.1	Prodigal:002006	CDS	184991	185863	.	+	0	ID=GBILIMFC_01255;inference=ab initio prediction:Prodigal:002006;locus_tag=GBILIMFC_01255;product=hypothetical protein
LN811351.1	Prodigal:002006	CDS	185860	186165	.	+	0	ID=GBILIMFC_01256;inference=ab initio prediction:Prodigal:002006;locus_tag=GBILIMFC_01256;product=hypothetical protein
LN811351.1	Prodigal:002006	CDS	186247	186390	.	+	0	ID=GBILIMFC_01257;inference=ab initio prediction:Prodigal:002006;locus_tag=GBILIMFC_01257;product=hypothetical protein
LN811351.1	Prodigal:002006	CDS	186477	186746	.	+	0	ID=GBILIMFC_01258;inference=ab initio prediction:Prodigal:002006,similar to AA sequence:UniProtKB:B8H4R9;locus_tag=GBILIMFC_01258;note=UPF0335 protein CCNA_03428;product=hypothetical protein
LN811351.1	Prodigal:002006	CDS	186965	187072	.	-	0	ID=GBILIMFC_01259;inference=ab initio prediction:Prodigal:002006;locus_tag=GBILIMFC_01259;product=hypothetical protein
LN811351.1	Prodigal:002006	CDS	187781	188479	.	+	0	ID=GBILIMFC_01260;inference=ab initio prediction:Prodigal:002006;locus_tag=GBILIMFC_01260;product=hypothetical protein
LN811351.1	Prodigal:002006	CDS	188712	188921	.	-	0	ID=GBILIMFC_01261;inference=ab initio prediction:Prodigal:002006;locus_tag=GBILIMFC_01261;product=hypothetical protein
LN811351.1	Prodigal:002006	CDS	189300	189833	.	-	0	ID=GBILIMFC_01262;inference=ab initio prediction:Prodigal:002006;locus_tag=GBILIMFC_01262;product=hypothetical protein
LN811351.1	Prodigal:002006	CDS	189971	190099	.	-	0	ID=GBILIMFC_01263;inference=ab initio prediction:Prodigal:002006;locus_tag=GBILIMFC_01263;product=hypothetical protein
LN811351.1	Prodigal:002006	CDS	190304	190882	.	-	0	ID=GBILIMFC_01264;inference=ab initio prediction:Prodigal:002006;locus_tag=GBILIMFC_01264;product=hypothetical protein
LN811351.1	Prodigal:002006	CDS	190897	191058	.	-	0	ID=GBILIMFC_01265;inference=ab initio prediction:Prodigal:002006;locus_tag=GBILIMFC_01265;product=hypothetical protein
LN811351.1	Prodigal:002006	CDS	193014	194384	.	-	0	ID=GBILIMFC_01266;Name=abaF_1;gene=abaF_1;inference=ab initio prediction:Prodigal:002006,similar to AA sequence:UniProtKB:P0DPR5;locus_tag=GBILIMFC_01266;product=Fosfomycin resistance protein AbaF
LN811351.1	Prodigal:002006	CDS	194822	195535	.	+	0	ID=GBILIMFC_01267;inference=ab initio prediction:Prodigal:002006;locus_tag=GBILIMFC_01267;product=hypothetical protein
LN811351.1	Prodigal:002006	CDS	195886	197490	.	-	0	ID=GBILIMFC_01268;inference=ab initio prediction:Prodigal:002006;locus_tag=GBILIMFC_01268;product=hypothetical protein
LN811351.1	Prodigal:002006	CDS	197861	199609	.	-	0	ID=GBILIMFC_01269;inference=ab initio prediction:Prodigal:002006;locus_tag=GBILIMFC_01269;product=hypothetical protein
LN811351.1	Prodigal:002006	CDS	199746	200723	.	-	0	ID=GBILIMFC_01270;inference=ab initio prediction:Prodigal:002006;locus_tag=GBILIMFC_01270;product=hypothetical protein
LN811351.1	Prodigal:002006	CDS	201108	202823	.	-	0	ID=GBILIMFC_01271;eC_number=2.-.-.-;Name=ycbB;db_xref=COG:COG2989;gene=ycbB;inference=ab initio prediction:Prodigal:002006,similar to AA sequence:UniProtKB:P22525;locus_tag=GBILIMFC_01271;product=putative L%2CD-transpeptidase YcbB
LN811351.1	Prodigal:002006	CDS	202917	203915	.	-	0	ID=GBILIMFC_01272;Name=zraR_1;db_xref=COG:COG2204;gene=zraR_1;inference=ab initio prediction:Prodigal:002006,similar to AA sequence:UniProtKB:P14375;locus_tag=GBILIMFC_01272;product=Transcriptional regulatory protein ZraR
LN811351.1	Prodigal:002006	CDS	204156	205988	.	+	0	ID=GBILIMFC_01273;eC_number=3.4.24.-;Name=pepF1;gene=pepF1;inference=ab initio prediction:Prodigal:002006,similar to AA sequence:UniProtKB:P54124;locus_tag=GBILIMFC_01273;product=Oligoendopeptidase F%2C plasmid
LN811351.1	Prodigal:002006	CDS	206068	206973	.	+	0	ID=GBILIMFC_01274;Name=cbpA_1;db_xref=COG:COG2214;gene=cbpA_1;inference=ab initio prediction:Prodigal:002006,similar to AA sequence:UniProtKB:P36659;locus_tag=GBILIMFC_01274;product=Curved DNA-binding protein
LN811351.1	Prodigal:002006	CDS	206974	207264	.	+	0	ID=GBILIMFC_01275;Name=cbpM;gene=cbpM;inference=ab initio prediction:Prodigal:002006,protein motif:HAMAP:MF_01155;locus_tag=GBILIMFC_01275;product=Chaperone modulatory protein CbpM
LN811351.1	Prodigal:002006	CDS	207441	208838	.	+	0	ID=GBILIMFC_01276;eC_number=2.7.-.-;Name=ubiB_1;gene=ubiB_1;inference=ab initio prediction:Prodigal:002006,protein motif:HAMAP:MF_00414;locus_tag=GBILIMFC_01276;product=protein kinase UbiB
LN811351.1	Prodigal:002006	CDS	209237	210469	.	+	0	ID=GBILIMFC_01277;eC_number=2.4.1.250;Name=mshA_3;gene=mshA_3;inference=ab initio prediction:Prodigal:002006,protein motif:HAMAP:MF_01695;locus_tag=GBILIMFC_01277;product=D-inositol-3-phosphate glycosyltransferase
LN811351.1	Prodigal:002006	CDS	210627	210926	.	+	0	ID=GBILIMFC_01278;inference=ab initio prediction:Prodigal:002006;locus_tag=GBILIMFC_01278;product=hypothetical protein
LN811351.1	Prodigal:002006	CDS	211415	211894	.	+	0	ID=GBILIMFC_01279;eC_number=2.3.1.280;Name=phnO;gene=phnO;inference=ab initio prediction:Prodigal:002006,similar to AA sequence:UniProtKB:P16691;locus_tag=GBILIMFC_01279;product=Aminoalkylphosphonate N-acetyltransferase
LN811351.1	Prodigal:002006	CDS	212147	213001	.	-	0	ID=GBILIMFC_01280;Name=ycf3_1;gene=ycf3_1;inference=ab initio prediction:Prodigal:002006,protein motif:HAMAP:MF_00439;locus_tag=GBILIMFC_01280;product=Photosystem I assembly protein Ycf3
LN811351.1	Prodigal:002006	CDS	213112	213345	.	-	0	ID=GBILIMFC_01281;Name=rpsU_1;db_xref=COG:COG0828;gene=rpsU_1;inference=ab initio prediction:Prodigal:002006,similar to AA sequence:UniProtKB:Q6N274;locus_tag=GBILIMFC_01281;product=30S ribosomal protein S21
LN811351.1	Prodigal:002006	CDS	213521	214621	.	-	0	ID=GBILIMFC_01282;eC_number=6.3.4.18;Name=purK;gene=purK;inference=ab initio prediction:Prodigal:002006,similar to AA sequence:UniProtKB:Q7A695;locus_tag=GBILIMFC_01282;product=N5-carboxyaminoimidazole ribonucleotide synthase
LN811351.1	Prodigal:002006	CDS	214611	215102	.	-	0	ID=GBILIMFC_01283;eC_number=5.4.99.18;Name=purE;db_xref=COG:COG0041;gene=purE;inference=ab initio prediction:Prodigal:002006,similar to AA sequence:UniProtKB:P0AG18;locus_tag=GBILIMFC_01283;product=N5-carboxyaminoimidazole ribonucleotide mutase
LN811351.1	Prodigal:002006	CDS	215284	215874	.	+	0	ID=GBILIMFC_01284;db_xref=COG:COG2199;inference=ab initio prediction:Prodigal:002006,similar to AA sequence:UniProtKB:Q9ABX9;locus_tag=GBILIMFC_01284;product=putative signaling protein
LN811351.1	Prodigal:002006	CDS	215927	216139	.	-	0	ID=GBILIMFC_01285;inference=ab initio prediction:Prodigal:002006;locus_tag=GBILIMFC_01285;product=hypothetical protein
LN811351.1	Prodigal:002006	CDS	216329	216514	.	+	0	ID=GBILIMFC_01286;inference=ab initio prediction:Prodigal:002006;locus_tag=GBILIMFC_01286;product=hypothetical protein
LN811351.1	Prodigal:002006	CDS	217575	219209	.	-	0	ID=GBILIMFC_01287;eC_number=6.2.1.3;db_xref=COG:COG0318;inference=ab initio prediction:Prodigal:002006,similar to AA sequence:UniProtKB:Q5SKN9;locus_tag=GBILIMFC_01287;product=Long-chain-fatty-acid--CoA ligase
LN811351.1	Prodigal:002006	CDS	219332	220087	.	-	0	ID=GBILIMFC_01288;inference=ab initio prediction:Prodigal:002006;locus_tag=GBILIMFC_01288;product=hypothetical protein
LN811351.1	Prodigal:002006	CDS	220464	222407	.	+	0	ID=GBILIMFC_01289;eC_number=6.2.1.1;Name=acsA_3;db_xref=COG:COG0365;gene=acsA_3;inference=ab initio prediction:Prodigal:002006,similar to AA sequence:UniProtKB:Q89WV5;locus_tag=GBILIMFC_01289;product=Acetyl-coenzyme A synthetase
LN811351.1	Prodigal:002006	CDS	222457	223167	.	-	0	ID=GBILIMFC_01290;inference=ab initio prediction:Prodigal:002006;locus_tag=GBILIMFC_01290;product=hypothetical protein
LN811351.1	Prodigal:002006	CDS	223563	223778	.	+	0	ID=GBILIMFC_01291;inference=ab initio prediction:Prodigal:002006;locus_tag=GBILIMFC_01291;product=hypothetical protein
LN811351.1	Prodigal:002006	CDS	224186	224716	.	+	0	ID=GBILIMFC_01292;inference=ab initio prediction:Prodigal:002006;locus_tag=GBILIMFC_01292;product=hypothetical protein
LN811351.1	Prodigal:002006	CDS	224784	225020	.	-	0	ID=GBILIMFC_01293;Name=rpmE;db_xref=COG:COG0254;gene=rpmE;inference=ab initio prediction:Prodigal:002006,similar to AA sequence:UniProtKB:Q6NBB0;locus_tag=GBILIMFC_01293;product=50S ribosomal protein L31
LN811351.1	Prodigal:002006	CDS	225152	226963	.	+	0	ID=GBILIMFC_01294;eC_number=7.5.2.6;Name=msbA_2;db_xref=COG:COG1132;gene=msbA_2;inference=ab initio prediction:Prodigal:002006,similar to AA sequence:UniProtKB:P60752;locus_tag=GBILIMFC_01294;product=Lipid A export ATP-binding/permease protein MsbA
LN811351.1	Prodigal:002006	CDS	226989	228011	.	-	0	ID=GBILIMFC_01295;Name=pal_3;gene=pal_3;inference=ab initio prediction:Prodigal:002006,protein motif:HAMAP:MF_02204;locus_tag=GBILIMFC_01295;product=Peptidoglycan-associated lipoprotein
LN811351.1	Prodigal:002006	CDS	228078	229043	.	-	0	ID=GBILIMFC_01296;inference=ab initio prediction:Prodigal:002006;locus_tag=GBILIMFC_01296;product=hypothetical protein
LN811351.1	Prodigal:002006	CDS	229248	230042	.	-	0	ID=GBILIMFC_01297;eC_number=3.1.3.25;Name=suhB_1;db_xref=COG:COG0483;gene=suhB_1;inference=ab initio prediction:Prodigal:002006,similar to AA sequence:UniProtKB:P0ADG4;locus_tag=GBILIMFC_01297;product=Inositol-1-monophosphatase
LN811351.1	Prodigal:002006	CDS	230167	231060	.	-	0	ID=GBILIMFC_01298;Name=esiB;gene=esiB;inference=ab initio prediction:Prodigal:002006,similar to AA sequence:UniProtKB:A0A0H2VDN9;locus_tag=GBILIMFC_01298;product=Secretory immunoglobulin A-binding protein EsiB
LN811351.1	Prodigal:002006	CDS	231057	231713	.	-	0	ID=GBILIMFC_01299;eC_number=2.5.1.3;Name=thiE_2;gene=thiE_2;inference=ab initio prediction:Prodigal:002006,protein motif:HAMAP:MF_00097;locus_tag=GBILIMFC_01299;product=Thiamine-phosphate synthase
LN811351.1	Prodigal:002006	CDS	231802	232887	.	-	0	ID=GBILIMFC_01300;eC_number=4.1.2.13;Name=fda_1;db_xref=COG:COG0191;gene=fda_1;inference=ab initio prediction:Prodigal:002006,similar to AA sequence:UniProtKB:Q8YNK2;locus_tag=GBILIMFC_01300;product=Fructose-bisphosphate aldolase
LN811351.1	Prodigal:002006	CDS	232977	234167	.	-	0	ID=GBILIMFC_01301;eC_number=2.7.2.3;Name=pgk;db_xref=COG:COG0126;gene=pgk;inference=ab initio prediction:Prodigal:002006,similar to AA sequence:UniProtKB:P40924;locus_tag=GBILIMFC_01301;product=Phosphoglycerate kinase
LN811351.1	Prodigal:002006	CDS	234178	235185	.	-	0	ID=GBILIMFC_01302;eC_number=1.2.1.12;Name=gapA;db_xref=COG:COG0057;gene=gapA;inference=ab initio prediction:Prodigal:002006,similar to AA sequence:UniProtKB:P09124;locus_tag=GBILIMFC_01302;product=Glyceraldehyde-3-phosphate dehydrogenase 1
LN811351.1	Prodigal:002006	CDS	235225	237225	.	-	0	ID=GBILIMFC_01303;eC_number=2.2.1.1;Name=tktA_1;db_xref=COG:COG0021;gene=tktA_1;inference=ab initio prediction:Prodigal:002006,similar to AA sequence:UniProtKB:P27302;locus_tag=GBILIMFC_01303;product=Transketolase 1
LN811351.1	Prodigal:002006	CDS	237417	237737	.	-	0	ID=GBILIMFC_01304;inference=ab initio prediction:Prodigal:002006;locus_tag=GBILIMFC_01304;product=hypothetical protein
LN811351.1	Prodigal:002006	CDS	237734	240214	.	-	0	ID=GBILIMFC_01305;inference=ab initio prediction:Prodigal:002006;locus_tag=GBILIMFC_01305;product=hypothetical protein
LN811351.1	Prodigal:002006	CDS	240211	240777	.	-	0	ID=GBILIMFC_01306;eC_number=1.9.3.1;Name=ctaC_1;db_xref=COG:COG1622;gene=ctaC_1;inference=ab initio prediction:Prodigal:002006,similar to AA sequence:UniProtKB:Q04441;locus_tag=GBILIMFC_01306;product=Cytochrome c oxidase subunit 2
LN811351.1	Prodigal:002006	CDS	240907	241422	.	+	0	ID=GBILIMFC_01307;inference=ab initio prediction:Prodigal:002006;locus_tag=GBILIMFC_01307;product=hypothetical protein
LN811351.1	Prodigal:002006	CDS	241392	241904	.	-	0	ID=GBILIMFC_01308;inference=ab initio prediction:Prodigal:002006;locus_tag=GBILIMFC_01308;product=hypothetical protein
LN811351.1	Prodigal:002006	CDS	241901	242608	.	-	0	ID=GBILIMFC_01309;inference=ab initio prediction:Prodigal:002006;locus_tag=GBILIMFC_01309;product=hypothetical protein
LN811351.1	Prodigal:002006	CDS	242608	242904	.	-	0	ID=GBILIMFC_01310;inference=ab initio prediction:Prodigal:002006;locus_tag=GBILIMFC_01310;product=hypothetical protein
LN811351.1	Prodigal:002006	CDS	242941	243249	.	-	0	ID=GBILIMFC_01311;inference=ab initio prediction:Prodigal:002006;locus_tag=GBILIMFC_01311;product=hypothetical protein
LN811351.1	Prodigal:002006	CDS	243242	244324	.	-	0	ID=GBILIMFC_01312;inference=ab initio prediction:Prodigal:002006;locus_tag=GBILIMFC_01312;product=hypothetical protein
LN811351.1	Prodigal:002006	CDS	244328	245230	.	-	0	ID=GBILIMFC_01313;Name=fdnH;db_xref=COG:COG0437;gene=fdnH;inference=ab initio prediction:Prodigal:002006,similar to AA sequence:UniProtKB:P0AAJ3;locus_tag=GBILIMFC_01313;product=Formate dehydrogenase%2C nitrate-inducible%2C iron-sulfur subunit
LN811351.1	Prodigal:002006	CDS	245227	247827	.	-	0	ID=GBILIMFC_01314;eC_number=1.17.5.3;Name=fdnG;db_xref=COG:COG0243;gene=fdnG;inference=ab initio prediction:Prodigal:002006,similar to AA sequence:UniProtKB:P24183;locus_tag=GBILIMFC_01314;product=Formate dehydrogenase%2C nitrate-inducible%2C major subunit
LN811351.1	Prodigal:002006	CDS	247840	248433	.	-	0	ID=GBILIMFC_01315;eC_number=1.9.6.1;Name=napA_1;gene=napA_1;inference=ab initio prediction:Prodigal:002006,protein motif:HAMAP:MF_01630;locus_tag=GBILIMFC_01315;product=Periplasmic nitrate reductase
LN811351.1	Prodigal:002006	CDS	248430	248669	.	-	0	ID=GBILIMFC_01316;inference=ab initio prediction:Prodigal:002006;locus_tag=GBILIMFC_01316;product=hypothetical protein
LN811351.1	Prodigal:002006	CDS	249025	249312	.	+	0	ID=GBILIMFC_01317;inference=ab initio prediction:Prodigal:002006;locus_tag=GBILIMFC_01317;product=hypothetical protein
LN811351.1	Prodigal:002006	CDS	249323	249679	.	+	0	ID=GBILIMFC_01318;Name=zapA;gene=zapA;inference=ab initio prediction:Prodigal:002006,protein motif:HAMAP:MF_02013;locus_tag=GBILIMFC_01318;product=Cell division protein ZapA
LN811351.1	Prodigal:002006	CDS	249964	250575	.	+	0	ID=GBILIMFC_01319;eC_number=6.3.3.2;db_xref=COG:COG0212;inference=ab initio prediction:Prodigal:002006,similar to AA sequence:UniProtKB:P44905;locus_tag=GBILIMFC_01319;product=5-formyltetrahydrofolate cyclo-ligase
LN811351.1	Prodigal:002006	CDS	250589	251413	.	+	0	ID=GBILIMFC_01320;eC_number=3.1.4.16;Name=ymdB;db_xref=COG:COG1692;gene=ymdB;inference=ab initio prediction:Prodigal:002006,similar to AA sequence:UniProtKB:O31775;locus_tag=GBILIMFC_01320;product=2'%2C3'-cyclic-nucleotide 2'-phosphodiesterase
LN811351.1	Prodigal:002006	CDS	251472	252164	.	+	0	ID=GBILIMFC_01321;inference=ab initio prediction:Prodigal:002006;locus_tag=GBILIMFC_01321;product=hypothetical protein
LN811351.1	Prodigal:002006	CDS	252258	252854	.	+	0	ID=GBILIMFC_01322;inference=ab initio prediction:Prodigal:002006;locus_tag=GBILIMFC_01322;product=hypothetical protein
LN811351.1	Prodigal:002006	CDS	252857	253780	.	-	0	ID=GBILIMFC_01323;eC_number=3.4.11.19;Name=dap_1;gene=dap_1;inference=ab initio prediction:Prodigal:002006,protein motif:HAMAP:MF_01960;locus_tag=GBILIMFC_01323;product=D-aminopeptidase
LN811351.1	Prodigal:002006	CDS	253942	254688	.	+	0	ID=GBILIMFC_01324;db_xref=COG:COG0217;inference=ab initio prediction:Prodigal:002006,similar to AA sequence:UniProtKB:O67517;locus_tag=GBILIMFC_01324;product=putative transcriptional regulatory protein
LN811351.1	Prodigal:002006	CDS	254689	255195	.	+	0	ID=GBILIMFC_01325;eC_number=3.1.22.4;Name=ruvC;db_xref=COG:COG0817;gene=ruvC;inference=ab initio prediction:Prodigal:002006,similar to AA sequence:UniProtKB:P0A814;locus_tag=GBILIMFC_01325;product=Crossover junction endodeoxyribonuclease RuvC
LN811351.1	Prodigal:002006	CDS	255307	255924	.	+	0	ID=GBILIMFC_01326;eC_number=3.6.4.12;Name=ruvA;db_xref=COG:COG0632;gene=ruvA;inference=ab initio prediction:Prodigal:002006,similar to AA sequence:UniProtKB:P0A809;locus_tag=GBILIMFC_01326;product=Holliday junction ATP-dependent DNA helicase RuvA
LN811351.1	Prodigal:002006	CDS	255966	257012	.	+	0	ID=GBILIMFC_01327;eC_number=3.6.4.12;Name=ruvB_2;db_xref=COG:COG2255;gene=ruvB_2;inference=ab initio prediction:Prodigal:002006,similar to AA sequence:UniProtKB:P0A812;locus_tag=GBILIMFC_01327;product=Holliday junction ATP-dependent DNA helicase RuvB
LN811351.1	Prodigal:002006	CDS	257005	257493	.	+	0	ID=GBILIMFC_01328;eC_number=3.1.2.28;inference=ab initio prediction:Prodigal:002006,protein motif:HAMAP:MF_02101;locus_tag=GBILIMFC_01328;product=1%2C4-dihydroxy-2-naphthoyl-CoA hydrolase
LN811351.1	Prodigal:002006	CDS	257634	258353	.	+	0	ID=GBILIMFC_01329;Name=tolQ;db_xref=COG:COG0811;gene=tolQ;inference=ab initio prediction:Prodigal:002006,similar to AA sequence:UniProtKB:P0ABU9;locus_tag=GBILIMFC_01329;product=Tol-Pal system protein TolQ
LN811351.1	Prodigal:002006	CDS	258366	258818	.	+	0	ID=GBILIMFC_01330;Name=exbD;db_xref=COG:COG0848;gene=exbD;inference=ab initio prediction:Prodigal:002006,similar to AA sequence:UniProtKB:P0ABV2;locus_tag=GBILIMFC_01330;product=Biopolymer transport protein ExbD
LN811351.1	Prodigal:002006	CDS	258843	260123	.	+	0	ID=GBILIMFC_01331;inference=ab initio prediction:Prodigal:002006;locus_tag=GBILIMFC_01331;product=hypothetical protein
LN811351.1	Prodigal:002006	CDS	260176	261504	.	+	0	ID=GBILIMFC_01332;Name=tolB_1;db_xref=COG:COG0823;gene=tolB_1;inference=ab initio prediction:Prodigal:002006,similar to AA sequence:UniProtKB:Q83F59;locus_tag=GBILIMFC_01332;product=Tol-Pal system protein TolB
LN811351.1	Prodigal:002006	CDS	261541	262563	.	-	0	ID=GBILIMFC_01333;Name=tehA;db_xref=COG:COG1275;gene=tehA;inference=ab initio prediction:Prodigal:002006,similar to AA sequence:UniProtKB:P25396;locus_tag=GBILIMFC_01333;product=Tellurite resistance protein TehA
LN811351.1	Prodigal:002006	CDS	263905	265293	.	+	0	ID=GBILIMFC_01334;Name=ptsJ_1;db_xref=COG:COG1167;gene=ptsJ_1;inference=ab initio prediction:Prodigal:002006,similar to AA sequence:UniProtKB:P40193;locus_tag=GBILIMFC_01334;product=Vitamin B6 salvage pathway transcriptional repressor PtsJ
LN811351.1	Prodigal:002006	CDS	265365	266852	.	-	0	ID=GBILIMFC_01335;eC_number=2.7.8.-;inference=ab initio prediction:Prodigal:002006,protein motif:HAMAP:MF_01916;locus_tag=GBILIMFC_01335;product=Cardiolipin synthase
LN811351.1	Prodigal:002006	CDS	267125	267640	.	+	0	ID=GBILIMFC_01336;Name=pal_4;gene=pal_4;inference=ab initio prediction:Prodigal:002006,similar to AA sequence:UniProtKB:P0A3S8;locus_tag=GBILIMFC_01336;product=Peptidoglycan-associated lipoprotein
LN811351.1	Prodigal:002006	CDS	267673	268728	.	+	0	ID=GBILIMFC_01337;Name=cpoB_1;gene=cpoB_1;inference=ab initio prediction:Prodigal:002006,protein motif:HAMAP:MF_02066;locus_tag=GBILIMFC_01337;product=Cell division coordinator CpoB
LN811351.1	Prodigal:002006	CDS	268737	269804	.	+	0	ID=GBILIMFC_01338;eC_number=6.3.4.19;Name=tilS;gene=tilS;inference=ab initio prediction:Prodigal:002006,protein motif:HAMAP:MF_01161;locus_tag=GBILIMFC_01338;product=tRNA(Ile)-lysidine synthase
LN811351.1	Prodigal:002006	CDS	269906	271825	.	+	0	ID=GBILIMFC_01339;eC_number=3.4.24.-;Name=ftsH_1;gene=ftsH_1;inference=ab initio prediction:Prodigal:002006,similar to AA sequence:UniProtKB:B8H444;locus_tag=GBILIMFC_01339;product=ATP-dependent zinc metalloprotease FtsH
LN811351.1	Prodigal:002006	CDS	272020	273369	.	+	0	ID=GBILIMFC_01340;eC_number=5.4.2.10;Name=glmM;db_xref=COG:COG1109;gene=glmM;inference=ab initio prediction:Prodigal:002006,similar to AA sequence:UniProtKB:P31120;locus_tag=GBILIMFC_01340;product=Phosphoglucosamine mutase
LN811351.1	Prodigal:002006	CDS	275876	276631	.	+	0	ID=GBILIMFC_01341;db_xref=COG:COG3637;inference=ab initio prediction:Prodigal:002006,similar to AA sequence:UniProtKB:Q9ZCC9;locus_tag=GBILIMFC_01341;product=Putative adhesin RP828
LN811351.1	Prodigal:002006	CDS	276796	276990	.	+	0	ID=GBILIMFC_01342;inference=ab initio prediction:Prodigal:002006;locus_tag=GBILIMFC_01342;product=hypothetical protein
LN811351.1	Prodigal:002006	CDS	277012	280149	.	-	0	ID=GBILIMFC_01343;Name=mexB;db_xref=COG:COG0841;gene=mexB;inference=ab initio prediction:Prodigal:002006,similar to AA sequence:UniProtKB:P52002;locus_tag=GBILIMFC_01343;product=Multidrug resistance protein MexB
LN811351.1	Prodigal:002006	CDS	280197	281459	.	-	0	ID=GBILIMFC_01344;Name=mdtA_2;gene=mdtA_2;inference=ab initio prediction:Prodigal:002006,protein motif:HAMAP:MF_01422;locus_tag=GBILIMFC_01344;product=Multidrug resistance protein MdtA
LN811351.1	Prodigal:002006	CDS	281701	282873	.	+	0	ID=GBILIMFC_01345;eC_number=2.6.1.52;Name=serC;db_xref=COG:COG1932;gene=serC;inference=ab initio prediction:Prodigal:002006,similar to AA sequence:UniProtKB:P9WQ73;locus_tag=GBILIMFC_01345;product=Phosphoserine aminotransferase
LN811351.1	Prodigal:002006	CDS	282982	284574	.	+	0	ID=GBILIMFC_01346;eC_number=1.1.1.95;Name=serA_1;db_xref=COG:COG0111;gene=serA_1;inference=ab initio prediction:Prodigal:002006,similar to AA sequence:UniProtKB:P9WNX3;locus_tag=GBILIMFC_01346;product=D-3-phosphoglycerate dehydrogenase
LN811351.1	Prodigal:002006	CDS	284740	285603	.	+	0	ID=GBILIMFC_01347;eC_number=3.4.-.-;Name=ipuF;gene=ipuF;inference=ab initio prediction:Prodigal:002006,similar to AA sequence:UniProtKB:Q936S7;locus_tag=GBILIMFC_01347;product=Gamma-glutamyl-L-1-hydroxyisopropylamide hydrolase
LN811351.1	Prodigal:002006	CDS	285710	287002	.	+	0	ID=GBILIMFC_01348;eC_number=6.3.4.4;Name=purA;db_xref=COG:COG0104;gene=purA;inference=ab initio prediction:Prodigal:002006,similar to AA sequence:UniProtKB:Q8ZIV7;locus_tag=GBILIMFC_01348;product=Adenylosuccinate synthetase
LN811351.1	Prodigal:002006	CDS	287057	288553	.	+	0	ID=GBILIMFC_01349;inference=ab initio prediction:Prodigal:002006;locus_tag=GBILIMFC_01349;product=hypothetical protein
LN811351.1	Prodigal:002006	CDS	288624	289505	.	-	0	ID=GBILIMFC_01350;Name=rpoH_2;db_xref=COG:COG0568;gene=rpoH_2;inference=ab initio prediction:Prodigal:002006,similar to AA sequence:UniProtKB:P0CAW9;locus_tag=GBILIMFC_01350;product=RNA polymerase sigma factor RpoH
LN811351.1	Prodigal:002006	CDS	289697	290734	.	-	0	ID=GBILIMFC_01351;eC_number=5.4.99.23;Name=rluD_2;db_xref=COG:COG0564;gene=rluD_2;inference=ab initio prediction:Prodigal:002006,similar to AA sequence:UniProtKB:P33643;locus_tag=GBILIMFC_01351;product=Ribosomal large subunit pseudouridine synthase D
LN811351.1	Aragorn:001002	tRNA	290799	290874	.	+	.	ID=GBILIMFC_01352;inference=COORDINATES:profile:Aragorn:001002;locus_tag=GBILIMFC_01352;product=tRNA-Glu(ctc)
LN811351.1	Prodigal:002006	CDS	291359	291592	.	-	0	ID=GBILIMFC_01353;inference=ab initio prediction:Prodigal:002006;locus_tag=GBILIMFC_01353;product=hypothetical protein
LN811351.1	Prodigal:002006	CDS	291782	292009	.	-	0	ID=GBILIMFC_01354;inference=ab initio prediction:Prodigal:002006;locus_tag=GBILIMFC_01354;product=hypothetical protein
LN811351.1	Prodigal:002006	CDS	292172	292780	.	-	0	ID=GBILIMFC_01355;inference=ab initio prediction:Prodigal:002006;locus_tag=GBILIMFC_01355;product=hypothetical protein
LN811351.1	Prodigal:002006	CDS	293878	294186	.	+	0	ID=GBILIMFC_01356;inference=ab initio prediction:Prodigal:002006;locus_tag=GBILIMFC_01356;product=hypothetical protein
LN811351.1	Prodigal:002006	CDS	294461	295336	.	+	0	ID=GBILIMFC_01357;inference=ab initio prediction:Prodigal:002006;locus_tag=GBILIMFC_01357;product=hypothetical protein
LN811351.1	Prodigal:002006	CDS	295673	298735	.	-	0	ID=GBILIMFC_01358;inference=ab initio prediction:Prodigal:002006;locus_tag=GBILIMFC_01358;product=hypothetical protein
LN811351.1	Prodigal:002006	CDS	298820	299116	.	-	0	ID=GBILIMFC_01359;inference=ab initio prediction:Prodigal:002006;locus_tag=GBILIMFC_01359;product=hypothetical protein
LN811351.1	Prodigal:002006	CDS	299113	299322	.	-	0	ID=GBILIMFC_01360;inference=ab initio prediction:Prodigal:002006;locus_tag=GBILIMFC_01360;product=hypothetical protein
LN811351.1	Prodigal:002006	CDS	299713	301032	.	-	0	ID=GBILIMFC_01361;Name=xerC_3;gene=xerC_3;inference=ab initio prediction:Prodigal:002006,protein motif:HAMAP:MF_01808;locus_tag=GBILIMFC_01361;product=Tyrosine recombinase XerC
LN811351.1	Prodigal:002006	CDS	301978	302262	.	+	0	ID=GBILIMFC_01362;inference=ab initio prediction:Prodigal:002006;locus_tag=GBILIMFC_01362;product=hypothetical protein
LN811351.1	Prodigal:002006	CDS	302259	303161	.	+	0	ID=GBILIMFC_01363;inference=ab initio prediction:Prodigal:002006;locus_tag=GBILIMFC_01363;product=hypothetical protein
LN811351.1	Prodigal:002006	CDS	303469	305481	.	+	0	ID=GBILIMFC_01364;inference=ab initio prediction:Prodigal:002006;locus_tag=GBILIMFC_01364;product=hypothetical protein
LN811351.1	Prodigal:002006	CDS	305366	305809	.	-	0	ID=GBILIMFC_01365;inference=ab initio prediction:Prodigal:002006;locus_tag=GBILIMFC_01365;product=hypothetical protein
LN811351.1	Prodigal:002006	CDS	306685	306981	.	+	0	ID=GBILIMFC_01366;inference=ab initio prediction:Prodigal:002006;locus_tag=GBILIMFC_01366;product=hypothetical protein
LN811351.1	Prodigal:002006	CDS	307130	308101	.	-	0	ID=GBILIMFC_01367;inference=ab initio prediction:Prodigal:002006,similar to AA sequence:UniProtKB:P0A8K8;locus_tag=GBILIMFC_01367;note=UPF0761 membrane protein YihY;product=hypothetical protein
LN811351.1	Prodigal:002006	CDS	308160	309221	.	-	0	ID=GBILIMFC_01368;inference=ab initio prediction:Prodigal:002006;locus_tag=GBILIMFC_01368;product=hypothetical protein
LN811351.1	Prodigal:002006	CDS	309481	309957	.	-	0	ID=GBILIMFC_01369;inference=ab initio prediction:Prodigal:002006;locus_tag=GBILIMFC_01369;product=hypothetical protein
LN811351.1	Prodigal:002006	CDS	310064	311224	.	+	0	ID=GBILIMFC_01370;inference=ab initio prediction:Prodigal:002006;locus_tag=GBILIMFC_01370;product=hypothetical protein
LN811351.1	Prodigal:002006	CDS	311358	311972	.	+	0	ID=GBILIMFC_01371;inference=ab initio prediction:Prodigal:002006;locus_tag=GBILIMFC_01371;product=hypothetical protein
LN811351.1	Prodigal:002006	CDS	311972	312232	.	+	0	ID=GBILIMFC_01372;inference=ab initio prediction:Prodigal:002006;locus_tag=GBILIMFC_01372;product=hypothetical protein
LN811351.1	Prodigal:002006	CDS	312357	313088	.	-	0	ID=GBILIMFC_01373;inference=ab initio prediction:Prodigal:002006;locus_tag=GBILIMFC_01373;product=hypothetical protein
LN811351.1	Prodigal:002006	CDS	313640	313825	.	-	0	ID=GBILIMFC_01374;inference=ab initio prediction:Prodigal:002006;locus_tag=GBILIMFC_01374;product=hypothetical protein
LN811351.1	Prodigal:002006	CDS	313782	314054	.	-	0	ID=GBILIMFC_01375;inference=ab initio prediction:Prodigal:002006;locus_tag=GBILIMFC_01375;product=hypothetical protein
LN811351.1	Prodigal:002006	CDS	314212	314475	.	+	0	ID=GBILIMFC_01376;inference=ab initio prediction:Prodigal:002006;locus_tag=GBILIMFC_01376;product=hypothetical protein
LN811351.1	Prodigal:002006	CDS	314596	315597	.	-	0	ID=GBILIMFC_01377;eC_number=1.8.1.9;Name=trxB_1;db_xref=COG:COG0492;gene=trxB_1;inference=ab initio prediction:Prodigal:002006,similar to AA sequence:UniProtKB:P43788;locus_tag=GBILIMFC_01377;product=Thioredoxin reductase
LN811351.1	Prodigal:002006	CDS	315629	316141	.	-	0	ID=GBILIMFC_01378;eC_number=1.18.1.2;inference=ab initio prediction:Prodigal:002006,protein motif:HAMAP:MF_01685;locus_tag=GBILIMFC_01378;product=Ferredoxin--NADP reductase
LN811351.1	Prodigal:002006	CDS	316186	317253	.	-	0	ID=GBILIMFC_01379;inference=ab initio prediction:Prodigal:002006;locus_tag=GBILIMFC_01379;product=hypothetical protein
LN811351.1	Prodigal:002006	CDS	317297	317788	.	+	0	ID=GBILIMFC_01380;Name=lrp_3;db_xref=COG:COG1522;gene=lrp_3;inference=ab initio prediction:Prodigal:002006,similar to AA sequence:UniProtKB:P0ACJ0;locus_tag=GBILIMFC_01380;product=Leucine-responsive regulatory protein
LN811351.1	Prodigal:002006	CDS	317897	318370	.	-	0	ID=GBILIMFC_01381;Name=greA;db_xref=COG:COG0782;gene=greA;inference=ab initio prediction:Prodigal:002006,similar to AA sequence:UniProtKB:P0A6W5;locus_tag=GBILIMFC_01381;product=Transcription elongation factor GreA
LN811351.1	Prodigal:002006	CDS	318471	321980	.	-	0	ID=GBILIMFC_01382;eC_number=6.3.5.5;Name=carB;db_xref=COG:COG0458;gene=carB;inference=ab initio prediction:Prodigal:002006,similar to AA sequence:UniProtKB:P00968;locus_tag=GBILIMFC_01382;product=Carbamoyl-phosphate synthase large chain
LN811351.1	Prodigal:002006	CDS	322154	322558	.	+	0	ID=GBILIMFC_01383;inference=ab initio prediction:Prodigal:002006;locus_tag=GBILIMFC_01383;product=hypothetical protein
LN811351.1	Prodigal:002006	CDS	322625	323326	.	-	0	ID=GBILIMFC_01384;eC_number=2.1.1.-;Name=cmoM;gene=cmoM;inference=ab initio prediction:Prodigal:002006,protein motif:HAMAP:MF_02057;locus_tag=GBILIMFC_01384;product=tRNA 5-carboxymethoxyuridine methyltransferase
LN811351.1	Prodigal:002006	CDS	323350	323904	.	-	0	ID=GBILIMFC_01385;inference=ab initio prediction:Prodigal:002006;locus_tag=GBILIMFC_01385;product=hypothetical protein
LN811351.1	Prodigal:002006	CDS	324045	324419	.	-	0	ID=GBILIMFC_01386;inference=ab initio prediction:Prodigal:002006;locus_tag=GBILIMFC_01386;product=hypothetical protein
LN811351.1	Prodigal:002006	CDS	324532	325734	.	-	0	ID=GBILIMFC_01387;eC_number=6.3.5.5;Name=carA;db_xref=COG:COG0505;gene=carA;inference=ab initio prediction:Prodigal:002006,similar to AA sequence:UniProtKB:P0A6F1;locus_tag=GBILIMFC_01387;product=Carbamoyl-phosphate synthase small chain
LN811351.1	Prodigal:002006	CDS	325862	326407	.	+	0	ID=GBILIMFC_01388;Name=yqeY;db_xref=COG:COG1610;gene=yqeY;inference=ab initio prediction:Prodigal:002006,similar to AA sequence:UniProtKB:P54464;locus_tag=GBILIMFC_01388;product=putative protein YqeY
LN811351.1	Prodigal:002006	CDS	326520	328412	.	+	0	ID=GBILIMFC_01389;eC_number=2.7.7.-;Name=dnaG;gene=dnaG;inference=ab initio prediction:Prodigal:002006,protein motif:HAMAP:MF_00974;locus_tag=GBILIMFC_01389;product=DNA primase
LN811351.1	Prodigal:002006	CDS	328612	330603	.	+	0	ID=GBILIMFC_01390;Name=rpoD_2;db_xref=COG:COG0568;gene=rpoD_2;inference=ab initio prediction:Prodigal:002006,similar to AA sequence:UniProtKB:Q2K619;locus_tag=GBILIMFC_01390;product=RNA polymerase sigma factor RpoD
LN811351.1	Prodigal:002006	CDS	330703	330957	.	-	0	ID=GBILIMFC_01391;inference=ab initio prediction:Prodigal:002006;locus_tag=GBILIMFC_01391;product=hypothetical protein
LN811351.1	Prodigal:002006	CDS	331103	331723	.	-	0	ID=GBILIMFC_01392;inference=ab initio prediction:Prodigal:002006;locus_tag=GBILIMFC_01392;product=hypothetical protein
LN811351.1	Prodigal:002006	CDS	332233	333312	.	-	0	ID=GBILIMFC_01393;inference=ab initio prediction:Prodigal:002006;locus_tag=GBILIMFC_01393;product=hypothetical protein
LN811351.1	Prodigal:002006	CDS	333412	334308	.	+	0	ID=GBILIMFC_01394;eC_number=1.1.1.60;Name=garR_1;db_xref=COG:COG2084;gene=garR_1;inference=ab initio prediction:Prodigal:002006,similar to AA sequence:UniProtKB:P0ABQ2;locus_tag=GBILIMFC_01394;product=2-hydroxy-3-oxopropionate reductase
LN811351.1	Prodigal:002006	CDS	334565	334759	.	+	0	ID=GBILIMFC_01395;eC_number=3.1.2.12;Name=fghA_1;db_xref=COG:COG0627;gene=fghA_1;inference=ab initio prediction:Prodigal:002006,similar to AA sequence:UniProtKB:A1AXZ2;locus_tag=GBILIMFC_01395;product=S-formylglutathione hydrolase
LN811351.1	Prodigal:002006	CDS	335280	336194	.	-	0	ID=GBILIMFC_01396;inference=ab initio prediction:Prodigal:002006,similar to AA sequence:UniProtKB:P99173;locus_tag=GBILIMFC_01396;product=Zinc-type alcohol dehydrogenase-like protein
LN811351.1	Prodigal:002006	CDS	336516	337013	.	+	0	ID=GBILIMFC_01397;inference=ab initio prediction:Prodigal:002006;locus_tag=GBILIMFC_01397;product=hypothetical protein
LN811351.1	Prodigal:002006	CDS	337254	337574	.	-	0	ID=GBILIMFC_01398;inference=ab initio prediction:Prodigal:002006;locus_tag=GBILIMFC_01398;product=hypothetical protein
LN811351.1	Prodigal:002006	CDS	338000	338473	.	+	0	ID=GBILIMFC_01399;inference=ab initio prediction:Prodigal:002006;locus_tag=GBILIMFC_01399;product=hypothetical protein
LN811351.1	Prodigal:002006	CDS	338789	339268	.	+	0	ID=GBILIMFC_01400;inference=ab initio prediction:Prodigal:002006;locus_tag=GBILIMFC_01400;product=hypothetical protein
LN811351.1	Prodigal:002006	CDS	339310	339519	.	-	0	ID=GBILIMFC_01401;inference=ab initio prediction:Prodigal:002006;locus_tag=GBILIMFC_01401;product=hypothetical protein
LN811351.1	Prodigal:002006	CDS	339672	340550	.	-	0	ID=GBILIMFC_01402;inference=ab initio prediction:Prodigal:002006;locus_tag=GBILIMFC_01402;product=hypothetical protein
LN811351.1	Prodigal:002006	CDS	340641	341294	.	-	0	ID=GBILIMFC_01403;Name=sspA;db_xref=COG:COG0625;gene=sspA;inference=ab initio prediction:Prodigal:002006,similar to AA sequence:UniProtKB:Q83AY0;locus_tag=GBILIMFC_01403;product=Stringent starvation protein A 
LN811351.1	Prodigal:002006	CDS	341395	341895	.	+	0	ID=GBILIMFC_01404;inference=ab initio prediction:Prodigal:002006;locus_tag=GBILIMFC_01404;product=hypothetical protein
LN811351.1	Prodigal:002006	CDS	342213	342548	.	-	0	ID=GBILIMFC_01405;inference=ab initio prediction:Prodigal:002006;locus_tag=GBILIMFC_01405;product=hypothetical protein
LN811351.1	Prodigal:002006	CDS	342561	342713	.	-	0	ID=GBILIMFC_01406;inference=ab initio prediction:Prodigal:002006;locus_tag=GBILIMFC_01406;product=hypothetical protein
LN811351.1	Prodigal:002006	CDS	342864	343445	.	-	0	ID=GBILIMFC_01407;inference=ab initio prediction:Prodigal:002006;locus_tag=GBILIMFC_01407;product=hypothetical protein
LN811351.1	Prodigal:002006	CDS	343614	345017	.	-	0	ID=GBILIMFC_01408;inference=ab initio prediction:Prodigal:002006;locus_tag=GBILIMFC_01408;product=hypothetical protein
LN811351.1	Prodigal:002006	CDS	345195	345497	.	-	0	ID=GBILIMFC_01409;inference=ab initio prediction:Prodigal:002006;locus_tag=GBILIMFC_01409;product=hypothetical protein
LN811351.1	Prodigal:002006	CDS	345494	346303	.	-	0	ID=GBILIMFC_01410;inference=ab initio prediction:Prodigal:002006;locus_tag=GBILIMFC_01410;product=hypothetical protein
LN811351.1	Prodigal:002006	CDS	346561	346725	.	+	0	ID=GBILIMFC_01411;inference=ab initio prediction:Prodigal:002006;locus_tag=GBILIMFC_01411;product=hypothetical protein
LN811351.1	Prodigal:002006	CDS	346739	346966	.	+	0	ID=GBILIMFC_01412;inference=ab initio prediction:Prodigal:002006;locus_tag=GBILIMFC_01412;product=hypothetical protein
LN811351.1	Prodigal:002006	CDS	346865	348679	.	-	0	ID=GBILIMFC_01413;inference=ab initio prediction:Prodigal:002006;locus_tag=GBILIMFC_01413;product=hypothetical protein
LN811351.1	Prodigal:002006	CDS	348827	349069	.	+	0	ID=GBILIMFC_01414;inference=ab initio prediction:Prodigal:002006;locus_tag=GBILIMFC_01414;product=hypothetical protein
LN811351.1	Prodigal:002006	CDS	349116	349373	.	+	0	ID=GBILIMFC_01415;inference=ab initio prediction:Prodigal:002006;locus_tag=GBILIMFC_01415;product=hypothetical protein
LN811351.1	Prodigal:002006	CDS	349505	349909	.	+	0	ID=GBILIMFC_01416;inference=ab initio prediction:Prodigal:002006;locus_tag=GBILIMFC_01416;product=hypothetical protein
LN811351.1	Prodigal:002006	CDS	350090	351313	.	+	0	ID=GBILIMFC_01417;inference=ab initio prediction:Prodigal:002006;locus_tag=GBILIMFC_01417;product=hypothetical protein
LN811351.1	Prodigal:002006	CDS	351413	352624	.	+	0	ID=GBILIMFC_01418;inference=ab initio prediction:Prodigal:002006;locus_tag=GBILIMFC_01418;product=hypothetical protein
LN811351.1	Prodigal:002006	CDS	353055	353612	.	+	0	ID=GBILIMFC_01419;Name=lemA_2;db_xref=COG:COG1704;gene=lemA_2;inference=ab initio prediction:Prodigal:002006,similar to AA sequence:UniProtKB:A8AVK0;locus_tag=GBILIMFC_01419;product=Protein LemA
LN811351.1	Prodigal:002006	CDS	353740	354015	.	+	0	ID=GBILIMFC_01420;inference=ab initio prediction:Prodigal:002006;locus_tag=GBILIMFC_01420;product=hypothetical protein
LN811351.1	Prodigal:002006	CDS	354025	354621	.	+	0	ID=GBILIMFC_01421;inference=ab initio prediction:Prodigal:002006;locus_tag=GBILIMFC_01421;product=hypothetical protein
LN811351.1	Prodigal:002006	CDS	354806	356065	.	+	0	ID=GBILIMFC_01422;inference=ab initio prediction:Prodigal:002006;locus_tag=GBILIMFC_01422;product=hypothetical protein
LN811351.1	Prodigal:002006	CDS	356182	356943	.	+	0	ID=GBILIMFC_01423;eC_number=1.1.1.385;Name=bacC_2;gene=bacC_2;inference=ab initio prediction:Prodigal:002006,similar to AA sequence:UniProtKB:P39640;locus_tag=GBILIMFC_01423;product=Dihydroanticapsin 7-dehydrogenase
LN811351.1	Prodigal:002006	CDS	357017	359785	.	-	0	ID=GBILIMFC_01424;eC_number=7.2.2.10;Name=pacL_1;db_xref=COG:COG0474;gene=pacL_1;inference=ab initio prediction:Prodigal:002006,similar to AA sequence:UniProtKB:P37278;locus_tag=GBILIMFC_01424;product=Calcium-transporting ATPase
LN811351.1	Prodigal:002006	CDS	359868	360947	.	-	0	ID=GBILIMFC_01425;eC_number=2.5.1.47;Name=cysK_1;gene=cysK_1;inference=ab initio prediction:Prodigal:002006,similar to AA sequence:UniProtKB:Q5XAQ3;locus_tag=GBILIMFC_01425;product=Cysteine synthase
LN811351.1	Prodigal:002006	CDS	361236	361565	.	+	0	ID=GBILIMFC_01426;inference=ab initio prediction:Prodigal:002006;locus_tag=GBILIMFC_01426;product=hypothetical protein
LN811351.1	Prodigal:002006	CDS	361715	362443	.	-	0	ID=GBILIMFC_01427;Name=fadR_1;gene=fadR_1;inference=ab initio prediction:Prodigal:002006,protein motif:HAMAP:MF_00696;locus_tag=GBILIMFC_01427;product=Fatty acid metabolism regulator protein
LN811351.1	Prodigal:002006	CDS	363781	363993	.	+	0	ID=GBILIMFC_01428;eC_number=2.6.1.45;Name=sgaA_1;db_xref=COG:COG0075;gene=sgaA_1;inference=ab initio prediction:Prodigal:002006,similar to AA sequence:UniProtKB:P55819;locus_tag=GBILIMFC_01428;product=Serine--glyoxylate aminotransferase
LN811351.1	Prodigal:002006	CDS	364078	365112	.	+	0	ID=GBILIMFC_01429;inference=ab initio prediction:Prodigal:002006;locus_tag=GBILIMFC_01429;product=hypothetical protein
LN811351.1	Prodigal:002006	CDS	365178	365807	.	+	0	ID=GBILIMFC_01430;inference=ab initio prediction:Prodigal:002006;locus_tag=GBILIMFC_01430;product=hypothetical protein
LN811351.1	Prodigal:002006	CDS	365836	367128	.	+	0	ID=GBILIMFC_01431;Name=dctM_3;db_xref=COG:COG1593;gene=dctM_3;inference=ab initio prediction:Prodigal:002006,similar to AA sequence:UniProtKB:O07838;locus_tag=GBILIMFC_01431;product=C4-dicarboxylate TRAP transporter large permease protein DctM
LN811351.1	Prodigal:002006	CDS	367139	368542	.	+	0	ID=GBILIMFC_01432;eC_number=3.5.1.13;Name=aam_1;db_xref=COG:COG0154;gene=aam_1;inference=ab initio prediction:Prodigal:002006,similar to AA sequence:UniProtKB:K9NBS6;locus_tag=GBILIMFC_01432;product=Acylamidase
LN811351.1	Prodigal:002006	CDS	368568	369317	.	+	0	ID=GBILIMFC_01433;eC_number=4.2.1.80;Name=mhpD_1;db_xref=COG:COG3971;gene=mhpD_1;inference=ab initio prediction:Prodigal:002006,similar to AA sequence:UniProtKB:P77608;locus_tag=GBILIMFC_01433;product=2-keto-4-pentenoate hydratase
LN811351.1	Prodigal:002006	CDS	369363	370430	.	+	0	ID=GBILIMFC_01434;inference=ab initio prediction:Prodigal:002006;locus_tag=GBILIMFC_01434;product=hypothetical protein
LN811351.1	Prodigal:002006	CDS	370446	370958	.	-	0	ID=GBILIMFC_01435;inference=ab initio prediction:Prodigal:002006;locus_tag=GBILIMFC_01435;product=hypothetical protein
LN811351.1	Prodigal:002006	CDS	370982	371335	.	+	0	ID=GBILIMFC_01436;eC_number=3.5.1.87;Name=amaB_1;gene=amaB_1;inference=ab initio prediction:Prodigal:002006,similar to AA sequence:UniProtKB:Q53389;locus_tag=GBILIMFC_01436;product=N-carbamoyl-L-amino acid hydrolase
LN811351.1	Prodigal:002006	CDS	371352	372596	.	+	0	ID=GBILIMFC_01437;eC_number=3.5.1.16;Name=argE_1;gene=argE_1;inference=ab initio prediction:Prodigal:002006,protein motif:HAMAP:MF_01108;locus_tag=GBILIMFC_01437;product=Acetylornithine deacetylase
LN811351.1	Prodigal:002006	CDS	373086	374390	.	+	0	ID=GBILIMFC_01438;Name=garP;gene=garP;inference=ab initio prediction:Prodigal:002006,similar to AA sequence:UniProtKB:P0AA80;locus_tag=GBILIMFC_01438;product=putative galactarate transporter
LN811351.1	Prodigal:002006	CDS	374453	375265	.	+	0	ID=GBILIMFC_01439;eC_number=5.2.1.1;Name=maiA_1;db_xref=COG:COG3473;gene=maiA_1;inference=ab initio prediction:Prodigal:002006,similar to AA sequence:UniProtKB:Q88FY4;locus_tag=GBILIMFC_01439;product=Maleate isomerase
LN811351.1	Prodigal:002006	CDS	375268	376323	.	+	0	ID=GBILIMFC_01440;Name=dmlR_1;gene=dmlR_1;inference=ab initio prediction:Prodigal:002006,similar to AA sequence:UniProtKB:P76250;locus_tag=GBILIMFC_01440;product=HTH-type transcriptional regulator DmlR
LN811351.1	Prodigal:002006	CDS	376361	377173	.	+	0	ID=GBILIMFC_01441;inference=ab initio prediction:Prodigal:002006;locus_tag=GBILIMFC_01441;product=hypothetical protein
LN811351.1	Prodigal:002006	CDS	377204	377998	.	+	0	ID=GBILIMFC_01442;eC_number=5.1.99.5;Name=hyuE_1;gene=hyuE_1;inference=ab initio prediction:Prodigal:002006,similar to AA sequence:UniProtKB:Q00924;locus_tag=GBILIMFC_01442;product=Hydantoin racemase
LN811351.1	Prodigal:002006	CDS	377985	379424	.	+	0	ID=GBILIMFC_01443;eC_number=3.5.2.-;inference=ab initio prediction:Prodigal:002006,similar to AA sequence:UniProtKB:Q45515;locus_tag=GBILIMFC_01443;product=D-hydantoinase
LN811351.1	Prodigal:002006	CDS	379546	380814	.	+	0	ID=GBILIMFC_01444;eC_number=1.1.1.81;Name=ttuD;gene=ttuD;inference=ab initio prediction:Prodigal:002006,similar to AA sequence:UniProtKB:Q44472;locus_tag=GBILIMFC_01444;product=Putative hydroxypyruvate reductase
LN811351.1	Prodigal:002006	CDS	381187	382923	.	+	0	ID=GBILIMFC_01445;eC_number=1.11.1.6;Name=katA_2;db_xref=COG:COG0753;gene=katA_2;inference=ab initio prediction:Prodigal:002006,similar to AA sequence:UniProtKB:Q59337;locus_tag=GBILIMFC_01445;product=Catalase
LN811351.1	Prodigal:002006	CDS	383801	384955	.	+	0	ID=GBILIMFC_01446;eC_number=3.4.17.18;Name=cpt;gene=cpt;inference=ab initio prediction:Prodigal:002006,similar to AA sequence:UniProtKB:P29068;locus_tag=GBILIMFC_01446;product=Carboxypeptidase T
LN811351.1	Prodigal:002006	CDS	385106	386143	.	+	0	ID=GBILIMFC_01447;eC_number=1.1.1.9;inference=ab initio prediction:Prodigal:002006,similar to AA sequence:UniProtKB:Q59545;locus_tag=GBILIMFC_01447;product=D-xylulose reductase
LN811351.1	Prodigal:002006	CDS	386273	387748	.	-	0	ID=GBILIMFC_01448;eC_number=2.7.1.17;Name=xylB_1;db_xref=COG:COG1070;gene=xylB_1;inference=ab initio prediction:Prodigal:002006,similar to AA sequence:UniProtKB:P09099;locus_tag=GBILIMFC_01448;product=Xylulose kinase
LN811351.1	Prodigal:002006	CDS	387799	389322	.	-	0	ID=GBILIMFC_01449;eC_number=1.1.1.67;Name=mtlK_1;db_xref=COG:COG0246;gene=mtlK_1;inference=ab initio prediction:Prodigal:002006,similar to AA sequence:UniProtKB:P33216;locus_tag=GBILIMFC_01449;product=Mannitol 2-dehydrogenase
LN811351.1	Prodigal:002006	CDS	389384	391021	.	-	0	ID=GBILIMFC_01450;eC_number=1.1.99.-;Name=alkJ_2;gene=alkJ_2;inference=ab initio prediction:Prodigal:002006,similar to AA sequence:UniProtKB:Q00593;locus_tag=GBILIMFC_01450;product=Alcohol dehydrogenase [acceptor]
LN811351.1	Prodigal:002006	CDS	391138	392295	.	-	0	ID=GBILIMFC_01451;eC_number=7.5.2.1;Name=malK_1;db_xref=COG:COG3839;gene=malK_1;inference=ab initio prediction:Prodigal:002006,similar to AA sequence:UniProtKB:P19566;locus_tag=GBILIMFC_01451;product=Maltose/maltodextrin import ATP-binding protein MalK
LN811351.1	Prodigal:002006	CDS	392310	393131	.	-	0	ID=GBILIMFC_01452;Name=dasC_1;db_xref=COG:COG0395;gene=dasC_1;inference=ab initio prediction:Prodigal:002006,similar to AA sequence:UniProtKB:Q9K489;locus_tag=GBILIMFC_01452;product=Diacetylchitobiose uptake system permease protein DasC
LN811351.1	Prodigal:002006	CDS	393141	394067	.	-	0	ID=GBILIMFC_01453;Name=melD_1;db_xref=COG:COG1175;gene=melD_1;inference=ab initio prediction:Prodigal:002006,similar to AA sequence:UniProtKB:O34706;locus_tag=GBILIMFC_01453;product=Melibiose/raffinose/stachyose import permease protein MelD
LN811351.1	Prodigal:002006	CDS	394150	395463	.	-	0	ID=GBILIMFC_01454;inference=ab initio prediction:Prodigal:002006;locus_tag=GBILIMFC_01454;product=hypothetical protein
LN811351.1	Prodigal:002006	CDS	395539	395673	.	-	0	ID=GBILIMFC_01455;inference=ab initio prediction:Prodigal:002006;locus_tag=GBILIMFC_01455;product=hypothetical protein
LN811351.1	Prodigal:002006	CDS	395887	396099	.	+	0	ID=GBILIMFC_01456;inference=ab initio prediction:Prodigal:002006;locus_tag=GBILIMFC_01456;product=hypothetical protein
LN811351.1	Prodigal:002006	CDS	396137	396286	.	+	0	ID=GBILIMFC_01457;inference=ab initio prediction:Prodigal:002006;locus_tag=GBILIMFC_01457;product=hypothetical protein
LN811351.1	Prodigal:002006	CDS	396527	397417	.	+	0	ID=GBILIMFC_01458;Name=dmlR_2;gene=dmlR_2;inference=ab initio prediction:Prodigal:002006,similar to AA sequence:UniProtKB:P76250;locus_tag=GBILIMFC_01458;product=HTH-type transcriptional regulator DmlR
LN811351.1	Prodigal:002006	CDS	397441	397683	.	-	0	ID=GBILIMFC_01459;inference=ab initio prediction:Prodigal:002006;locus_tag=GBILIMFC_01459;product=hypothetical protein
LN811351.1	Prodigal:002006	CDS	398240	399298	.	-	0	ID=GBILIMFC_01460;eC_number=2.1.1.302;Name=aziB2;gene=aziB2;inference=ab initio prediction:Prodigal:002006,similar to AA sequence:UniProtKB:B4XY98;locus_tag=GBILIMFC_01460;product=3-hydroxy-5-methyl-1-naphthoate 3-O-methyltransferase
LN811351.1	Prodigal:002006	CDS	399563	400807	.	-	0	ID=GBILIMFC_01461;inference=ab initio prediction:Prodigal:002006;locus_tag=GBILIMFC_01461;product=hypothetical protein
LN811351.1	Prodigal:002006	CDS	401019	402101	.	-	0	ID=GBILIMFC_01462;eC_number=2.3.1.-;db_xref=COG:COG3424;inference=ab initio prediction:Prodigal:002006,similar to AA sequence:UniProtKB:P9WPF1;locus_tag=GBILIMFC_01462;product=Alpha-pyrone synthesis polyketide synthase-like Pks18
LN811351.1	Prodigal:002006	CDS	402304	402828	.	+	0	ID=GBILIMFC_01463;Name=ecfG_2;gene=ecfG_2;inference=ab initio prediction:Prodigal:002006,similar to AA sequence:UniProtKB:B3Q6P8;locus_tag=GBILIMFC_01463;product=ECF RNA polymerase sigma factor EcfG
LN811351.1	Prodigal:002006	CDS	402825	403619	.	+	0	ID=GBILIMFC_01464;inference=ab initio prediction:Prodigal:002006;locus_tag=GBILIMFC_01464;product=hypothetical protein
LN811351.1	Prodigal:002006	CDS	403730	404224	.	+	0	ID=GBILIMFC_01465;Name=petE_2;gene=petE_2;inference=ab initio prediction:Prodigal:002006,protein motif:HAMAP:MF_00566;locus_tag=GBILIMFC_01465;product=Plastocyanin
LN811351.1	Aragorn:001002	tRNA	405534	405609	.	-	.	ID=GBILIMFC_01466;inference=COORDINATES:profile:Aragorn:001002;locus_tag=GBILIMFC_01466;product=tRNA-Met(cat)
LN811351.1	Prodigal:002006	CDS	406130	406447	.	-	0	ID=GBILIMFC_01467;inference=ab initio prediction:Prodigal:002006;locus_tag=GBILIMFC_01467;product=hypothetical protein
LN811351.1	Prodigal:002006	CDS	406684	407079	.	-	0	ID=GBILIMFC_01468;inference=ab initio prediction:Prodigal:002006;locus_tag=GBILIMFC_01468;product=hypothetical protein
LN811351.1	Prodigal:002006	CDS	407152	407358	.	+	0	ID=GBILIMFC_01469;inference=ab initio prediction:Prodigal:002006;locus_tag=GBILIMFC_01469;product=hypothetical protein
LN811351.1	Prodigal:002006	CDS	407433	408422	.	-	0	ID=GBILIMFC_01470;inference=ab initio prediction:Prodigal:002006;locus_tag=GBILIMFC_01470;product=hypothetical protein
LN811351.1	Prodigal:002006	CDS	409001	409321	.	+	0	ID=GBILIMFC_01471;inference=ab initio prediction:Prodigal:002006;locus_tag=GBILIMFC_01471;product=hypothetical protein
LN811351.1	Prodigal:002006	CDS	410117	412030	.	-	0	ID=GBILIMFC_01472;Name=kup_1;gene=kup_1;inference=ab initio prediction:Prodigal:002006,protein motif:HAMAP:MF_01522;locus_tag=GBILIMFC_01472;product=Low affinity potassium transport system protein kup
LN811351.1	Prodigal:002006	CDS	412449	413111	.	+	0	ID=GBILIMFC_01473;inference=ab initio prediction:Prodigal:002006;locus_tag=GBILIMFC_01473;product=hypothetical protein
LN811351.1	Prodigal:002006	CDS	413235	414209	.	+	0	ID=GBILIMFC_01474;Name=corA_2;db_xref=COG:COG0598;gene=corA_2;inference=ab initio prediction:Prodigal:002006,similar to AA sequence:UniProtKB:P0A2R8;locus_tag=GBILIMFC_01474;product=Magnesium transport protein CorA
LN811351.1	Prodigal:002006	CDS	414382	415356	.	+	0	ID=GBILIMFC_01475;inference=ab initio prediction:Prodigal:002006;locus_tag=GBILIMFC_01475;product=hypothetical protein
LN811351.1	Prodigal:002006	CDS	415574	415810	.	-	0	ID=GBILIMFC_01476;inference=ab initio prediction:Prodigal:002006;locus_tag=GBILIMFC_01476;product=hypothetical protein
LN811351.1	Prodigal:002006	CDS	415840	416073	.	+	0	ID=GBILIMFC_01477;inference=ab initio prediction:Prodigal:002006;locus_tag=GBILIMFC_01477;product=hypothetical protein
LN811351.1	Prodigal:002006	CDS	416209	416895	.	+	0	ID=GBILIMFC_01478;inference=ab initio prediction:Prodigal:002006;locus_tag=GBILIMFC_01478;product=hypothetical protein
LN811351.1	Prodigal:002006	CDS	417792	418445	.	-	0	ID=GBILIMFC_01479;inference=ab initio prediction:Prodigal:002006;locus_tag=GBILIMFC_01479;product=hypothetical protein
LN811351.1	Prodigal:002006	CDS	418458	418610	.	-	0	ID=GBILIMFC_01480;inference=ab initio prediction:Prodigal:002006;locus_tag=GBILIMFC_01480;product=hypothetical protein
LN811351.1	Prodigal:002006	CDS	419591	419794	.	+	0	ID=GBILIMFC_01481;Name=ftsK_2;db_xref=COG:COG1674;gene=ftsK_2;inference=ab initio prediction:Prodigal:002006,similar to AA sequence:UniProtKB:P46889;locus_tag=GBILIMFC_01481;product=DNA translocase FtsK
LN811351.1	Prodigal:002006	CDS	420001	420876	.	-	0	ID=GBILIMFC_01482;Name=csqR;db_xref=COG:COG1349;gene=csqR;inference=ab initio prediction:Prodigal:002006,similar to AA sequence:UniProtKB:P32144;locus_tag=GBILIMFC_01482;product=HTH-type transcriptional repressor CsqR
LN811351.1	Prodigal:002006	CDS	421072	421785	.	+	0	ID=GBILIMFC_01483;eC_number=1.1.1.127;Name=kduD_1;gene=kduD_1;inference=ab initio prediction:Prodigal:002006,similar to AA sequence:UniProtKB:P50842;locus_tag=GBILIMFC_01483;product=2-dehydro-3-deoxy-D-gluconate 5-dehydrogenase
LN811351.1	Prodigal:002006	CDS	421819	423120	.	+	0	ID=GBILIMFC_01484;Name=eltP_1;gene=eltP_1;inference=ab initio prediction:Prodigal:002006,similar to AA sequence:UniProtKB:A0QXD9;locus_tag=GBILIMFC_01484;product=Erythritol/L-threitol-binding protein
LN811351.1	Prodigal:002006	CDS	423155	424021	.	+	0	ID=GBILIMFC_01485;Name=sugA_1;db_xref=COG:COG1175;gene=sugA_1;inference=ab initio prediction:Prodigal:002006,similar to AA sequence:UniProtKB:P9WG03;locus_tag=GBILIMFC_01485;product=Trehalose transport system permease protein SugA
LN811351.1	Prodigal:002006	CDS	424015	424830	.	+	0	ID=GBILIMFC_01486;Name=dasC_2;db_xref=COG:COG0395;gene=dasC_2;inference=ab initio prediction:Prodigal:002006,similar to AA sequence:UniProtKB:Q9K489;locus_tag=GBILIMFC_01486;product=Diacetylchitobiose uptake system permease protein DasC
LN811351.1	Prodigal:002006	CDS	424827	425792	.	+	0	ID=GBILIMFC_01487;eC_number=1.1.1.103;Name=tdh;gene=tdh;inference=ab initio prediction:Prodigal:002006,protein motif:HAMAP:MF_00627;locus_tag=GBILIMFC_01487;product=L-threonine 3-dehydrogenase
LN811351.1	Prodigal:002006	CDS	425789	426691	.	+	0	ID=GBILIMFC_01488;eC_number=2.7.1.184;Name=yihV_1;gene=yihV_1;inference=ab initio prediction:Prodigal:002006,similar to AA sequence:UniProtKB:P32143;locus_tag=GBILIMFC_01488;product=Sulfofructose kinase
LN811351.1	Prodigal:002006	CDS	426688	427704	.	+	0	ID=GBILIMFC_01489;eC_number=4.1.2.40;Name=lacD;gene=lacD;inference=ab initio prediction:Prodigal:002006,similar to AA sequence:UniProtKB:P26593;locus_tag=GBILIMFC_01489;product=Tagatose 1%2C6-diphosphate aldolase
LN811351.1	Prodigal:002006	CDS	428013	428216	.	-	0	ID=GBILIMFC_01490;inference=ab initio prediction:Prodigal:002006;locus_tag=GBILIMFC_01490;product=hypothetical protein
LN811351.1	Prodigal:002006	CDS	428375	431284	.	+	0	ID=GBILIMFC_01491;inference=ab initio prediction:Prodigal:002006;locus_tag=GBILIMFC_01491;product=hypothetical protein
LN811351.1	Prodigal:002006	CDS	431387	432427	.	+	0	ID=GBILIMFC_01492;inference=ab initio prediction:Prodigal:002006;locus_tag=GBILIMFC_01492;product=hypothetical protein
LN811351.1	Prodigal:002006	CDS	432427	432579	.	+	0	ID=GBILIMFC_01493;inference=ab initio prediction:Prodigal:002006;locus_tag=GBILIMFC_01493;product=hypothetical protein
LN811351.1	Prodigal:002006	CDS	432631	432909	.	+	0	ID=GBILIMFC_01494;inference=ab initio prediction:Prodigal:002006,similar to AA sequence:ISfinder:ISMdi16;locus_tag=GBILIMFC_01494;product=IS3 family transposase ISMdi16
LN811351.1	Prodigal:002006	CDS	432938	433072	.	-	0	ID=GBILIMFC_01495;inference=ab initio prediction:Prodigal:002006;locus_tag=GBILIMFC_01495;product=hypothetical protein
LN811351.1	Prodigal:002006	CDS	433097	433186	.	-	0	ID=GBILIMFC_01496;inference=ab initio prediction:Prodigal:002006;locus_tag=GBILIMFC_01496;product=hypothetical protein
LN811351.1	Prodigal:002006	CDS	433426	434592	.	+	0	ID=GBILIMFC_01497;inference=ab initio prediction:Prodigal:002006;locus_tag=GBILIMFC_01497;product=hypothetical protein
LN811351.1	Prodigal:002006	CDS	434614	435489	.	+	0	ID=GBILIMFC_01498;inference=ab initio prediction:Prodigal:002006;locus_tag=GBILIMFC_01498;product=hypothetical protein
LN811351.1	Prodigal:002006	CDS	435492	436259	.	+	0	ID=GBILIMFC_01499;inference=ab initio prediction:Prodigal:002006;locus_tag=GBILIMFC_01499;product=hypothetical protein
LN811351.1	Prodigal:002006	CDS	436278	436937	.	+	0	ID=GBILIMFC_01500;eC_number=3.4.19.3;Name=pcp_1;db_xref=COG:COG2039;gene=pcp_1;inference=ab initio prediction:Prodigal:002006,similar to AA sequence:UniProtKB:P28618;locus_tag=GBILIMFC_01500;product=Pyrrolidone-carboxylate peptidase
LN811351.1	Prodigal:002006	CDS	436957	438030	.	+	0	ID=GBILIMFC_01501;eC_number=7.6.2.11;Name=potA_1;db_xref=COG:COG3842;gene=potA_1;inference=ab initio prediction:Prodigal:002006,similar to AA sequence:UniProtKB:P69874;locus_tag=GBILIMFC_01501;product=Spermidine/putrescine import ATP-binding protein PotA
LN811351.1	Prodigal:002006	CDS	438107	439036	.	-	0	ID=GBILIMFC_01502;eC_number=3.5.2.9;Name=pxpC;db_xref=COG:COG1984;gene=pxpC;inference=ab initio prediction:Prodigal:002006,similar to AA sequence:UniProtKB:Q7WY77;locus_tag=GBILIMFC_01502;product=5-oxoprolinase subunit C
LN811351.1	Prodigal:002006	CDS	439033	439737	.	-	0	ID=GBILIMFC_01503;eC_number=3.5.2.9;Name=pxpB;db_xref=COG:COG2049;gene=pxpB;inference=ab initio prediction:Prodigal:002006,similar to AA sequence:UniProtKB:P60495;locus_tag=GBILIMFC_01503;product=5-oxoprolinase subunit B
LN811351.1	Prodigal:002006	CDS	439734	440504	.	-	0	ID=GBILIMFC_01504;eC_number=3.5.2.9;Name=pxpA;db_xref=COG:COG1540;gene=pxpA;inference=ab initio prediction:Prodigal:002006,similar to AA sequence:UniProtKB:P42963;locus_tag=GBILIMFC_01504;product=5-oxoprolinase subunit A
LN811351.1	Prodigal:002006	CDS	441114	442481	.	+	0	ID=GBILIMFC_01505;eC_number=1.4.99.-;Name=dadA_1;gene=dadA_1;inference=ab initio prediction:Prodigal:002006,protein motif:HAMAP:MF_01202;locus_tag=GBILIMFC_01505;product=D-amino acid dehydrogenase
LN811351.1	Prodigal:002006	CDS	442488	442754	.	+	0	ID=GBILIMFC_01506;inference=ab initio prediction:Prodigal:002006;locus_tag=GBILIMFC_01506;product=hypothetical protein
LN811351.1	Prodigal:002006	CDS	442911	444530	.	-	0	ID=GBILIMFC_01507;Name=nhaK_1;db_xref=COG:COG0025;gene=nhaK_1;inference=ab initio prediction:Prodigal:002006,similar to AA sequence:UniProtKB:O32212;locus_tag=GBILIMFC_01507;product=Sodium%2C potassium%2C lithium and rubidium/H(+) antiporter
LN811351.1	Prodigal:002006	CDS	445046	445426	.	-	0	ID=GBILIMFC_01508;inference=ab initio prediction:Prodigal:002006;locus_tag=GBILIMFC_01508;product=hypothetical protein
LN811351.1	Prodigal:002006	CDS	445410	445646	.	-	0	ID=GBILIMFC_01509;inference=ab initio prediction:Prodigal:002006;locus_tag=GBILIMFC_01509;product=hypothetical protein
LN811351.1	Prodigal:002006	CDS	445643	445747	.	-	0	ID=GBILIMFC_01510;inference=ab initio prediction:Prodigal:002006;locus_tag=GBILIMFC_01510;product=hypothetical protein
LN811351.1	Prodigal:002006	CDS	446194	446502	.	+	0	ID=GBILIMFC_01511;inference=ab initio prediction:Prodigal:002006;locus_tag=GBILIMFC_01511;product=hypothetical protein
LN811351.1	Prodigal:002006	CDS	447262	447492	.	+	0	ID=GBILIMFC_01512;inference=ab initio prediction:Prodigal:002006;locus_tag=GBILIMFC_01512;product=hypothetical protein
LN811351.1	Prodigal:002006	CDS	447811	448932	.	+	0	ID=GBILIMFC_01513;inference=ab initio prediction:Prodigal:002006;locus_tag=GBILIMFC_01513;product=hypothetical protein
LN811351.1	Prodigal:002006	CDS	449113	450219	.	-	0	ID=GBILIMFC_01514;eC_number=1.1.99.1;Name=betA_1;db_xref=COG:COG2303;gene=betA_1;inference=ab initio prediction:Prodigal:002006,similar to AA sequence:UniProtKB:P17444;locus_tag=GBILIMFC_01514;product=Oxygen-dependent choline dehydrogenase
LN811351.1	Prodigal:002006	CDS	452895	453752	.	+	0	ID=GBILIMFC_01515;db_xref=COG:COG1073;inference=ab initio prediction:Prodigal:002006,similar to AA sequence:UniProtKB:P9WLC7;locus_tag=GBILIMFC_01515;product=putative protein
LN811351.1	Prodigal:002006	CDS	453581	454255	.	-	0	ID=GBILIMFC_01516;inference=ab initio prediction:Prodigal:002006;locus_tag=GBILIMFC_01516;product=hypothetical protein
LN811351.1	Prodigal:002006	CDS	454488	455336	.	-	0	ID=GBILIMFC_01517;Name=kdgR;db_xref=COG:COG1414;gene=kdgR;inference=ab initio prediction:Prodigal:002006,similar to AA sequence:UniProtKB:P76268;locus_tag=GBILIMFC_01517;product=Transcriptional regulator KdgR
LN811351.1	Prodigal:002006	CDS	455384	456193	.	-	0	ID=GBILIMFC_01518;eC_number=3.6.3.-;Name=cmpD_1;gene=cmpD_1;inference=ab initio prediction:Prodigal:002006,similar to AA sequence:UniProtKB:Q55463;locus_tag=GBILIMFC_01518;product=Bicarbonate transport ATP-binding protein CmpD
LN811351.1	Prodigal:002006	CDS	456320	457120	.	+	0	ID=GBILIMFC_01519;Name=ribX_3;gene=ribX_3;inference=ab initio prediction:Prodigal:002006,similar to AA sequence:UniProtKB:A9WGD1;locus_tag=GBILIMFC_01519;product=Riboflavin transport system permease protein RibX
LN811351.1	Prodigal:002006	CDS	457151	458137	.	+	0	ID=GBILIMFC_01520;Name=ribY_3;db_xref=COG:COG0715;gene=ribY_3;inference=ab initio prediction:Prodigal:002006,similar to AA sequence:UniProtKB:A9WGD2;locus_tag=GBILIMFC_01520;product=Riboflavin-binding protein RibY
LN811351.1	Prodigal:002006	CDS	458267	458980	.	+	0	ID=GBILIMFC_01521;eC_number=1.1.1.401;Name=LRA5_1;gene=LRA5_1;inference=ab initio prediction:Prodigal:002006,similar to AA sequence:UniProtKB:Q1NEI6;locus_tag=GBILIMFC_01521;product=2-dehydro-3-deoxy-L-rhamnonate dehydrogenase (NAD(+))
LN811351.1	Prodigal:002006	CDS	458989	459693	.	+	0	ID=GBILIMFC_01522;inference=ab initio prediction:Prodigal:002006;locus_tag=GBILIMFC_01522;product=hypothetical protein
LN811351.1	Prodigal:002006	CDS	460509	460883	.	-	0	ID=GBILIMFC_01523;inference=ab initio prediction:Prodigal:002006;locus_tag=GBILIMFC_01523;product=hypothetical protein
LN811351.1	Prodigal:002006	CDS	460915	461499	.	-	0	ID=GBILIMFC_01524;inference=ab initio prediction:Prodigal:002006;locus_tag=GBILIMFC_01524;product=hypothetical protein
LN811351.1	Prodigal:002006	CDS	461523	461867	.	-	0	ID=GBILIMFC_01525;inference=ab initio prediction:Prodigal:002006;locus_tag=GBILIMFC_01525;product=hypothetical protein
LN811351.1	Prodigal:002006	CDS	462108	462845	.	-	0	ID=GBILIMFC_01526;Name=livF_8;db_xref=COG:COG0410;gene=livF_8;inference=ab initio prediction:Prodigal:002006,similar to AA sequence:UniProtKB:P22731;locus_tag=GBILIMFC_01526;product=High-affinity branched-chain amino acid transport ATP-binding protein LivF
LN811351.1	Prodigal:002006	CDS	462849	463595	.	-	0	ID=GBILIMFC_01527;eC_number=3.6.3.-;Name=lptB_8;db_xref=COG:COG1137;gene=lptB_8;inference=ab initio prediction:Prodigal:002006,similar to AA sequence:UniProtKB:P45073;locus_tag=GBILIMFC_01527;product=Lipopolysaccharide export system ATP-binding protein LptB
LN811351.1	Prodigal:002006	CDS	463592	464572	.	-	0	ID=GBILIMFC_01528;inference=ab initio prediction:Prodigal:002006;locus_tag=GBILIMFC_01528;product=hypothetical protein
LN811351.1	Prodigal:002006	CDS	464572	465450	.	-	0	ID=GBILIMFC_01529;Name=livH_7;db_xref=COG:COG0559;gene=livH_7;inference=ab initio prediction:Prodigal:002006,similar to AA sequence:UniProtKB:P0AEX7;locus_tag=GBILIMFC_01529;product=High-affinity branched-chain amino acid transport system permease protein LivH
LN811351.1	Prodigal:002006	CDS	465779	466063	.	-	0	ID=GBILIMFC_01530;Name=pcaR_1;db_xref=COG:COG1414;gene=pcaR_1;inference=ab initio prediction:Prodigal:002006,similar to AA sequence:UniProtKB:Q52154;locus_tag=GBILIMFC_01530;product=Pca regulon regulatory protein
LN811351.1	Prodigal:002006	CDS	466180	466368	.	+	0	ID=GBILIMFC_01531;eC_number=1.4.99.-;Name=dadA_2;db_xref=COG:COG0665;gene=dadA_2;inference=ab initio prediction:Prodigal:002006,similar to AA sequence:UniProtKB:P0A6J5;locus_tag=GBILIMFC_01531;product=D-amino acid dehydrogenase
LN811351.1	Prodigal:002006	CDS	466611	466994	.	-	0	ID=GBILIMFC_01532;inference=ab initio prediction:Prodigal:002006;locus_tag=GBILIMFC_01532;product=hypothetical protein
LN811351.1	Prodigal:002006	CDS	467265	467675	.	+	0	ID=GBILIMFC_01533;inference=ab initio prediction:Prodigal:002006;locus_tag=GBILIMFC_01533;product=hypothetical protein
LN811351.1	Prodigal:002006	CDS	468104	468511	.	+	0	ID=GBILIMFC_01534;inference=ab initio prediction:Prodigal:002006;locus_tag=GBILIMFC_01534;product=hypothetical protein
LN811351.1	Prodigal:002006	CDS	468637	468879	.	+	0	ID=GBILIMFC_01535;inference=ab initio prediction:Prodigal:002006;locus_tag=GBILIMFC_01535;product=hypothetical protein
LN811351.1	Prodigal:002006	CDS	468895	469146	.	+	0	ID=GBILIMFC_01536;inference=ab initio prediction:Prodigal:002006;locus_tag=GBILIMFC_01536;product=hypothetical protein
LN811351.1	Prodigal:002006	CDS	469239	469607	.	-	0	ID=GBILIMFC_01537;inference=ab initio prediction:Prodigal:002006;locus_tag=GBILIMFC_01537;product=hypothetical protein
LN811351.1	Prodigal:002006	CDS	469732	470058	.	-	0	ID=GBILIMFC_01538;inference=ab initio prediction:Prodigal:002006;locus_tag=GBILIMFC_01538;product=hypothetical protein
LN811351.1	Prodigal:002006	CDS	470936	471370	.	-	0	ID=GBILIMFC_01539;inference=ab initio prediction:Prodigal:002006;locus_tag=GBILIMFC_01539;product=hypothetical protein
LN811351.1	Prodigal:002006	CDS	472786	473313	.	-	0	ID=GBILIMFC_01540;inference=ab initio prediction:Prodigal:002006;locus_tag=GBILIMFC_01540;product=hypothetical protein
LN811351.1	Prodigal:002006	CDS	473731	474144	.	-	0	ID=GBILIMFC_01541;inference=ab initio prediction:Prodigal:002006;locus_tag=GBILIMFC_01541;product=hypothetical protein
LN811351.1	Prodigal:002006	CDS	474359	474622	.	+	0	ID=GBILIMFC_01542;inference=ab initio prediction:Prodigal:002006;locus_tag=GBILIMFC_01542;product=hypothetical protein
LN811351.1	Prodigal:002006	CDS	474754	475479	.	-	0	ID=GBILIMFC_01543;inference=ab initio prediction:Prodigal:002006;locus_tag=GBILIMFC_01543;product=hypothetical protein
LN811351.1	Prodigal:002006	CDS	475973	476275	.	-	0	ID=GBILIMFC_01544;inference=ab initio prediction:Prodigal:002006;locus_tag=GBILIMFC_01544;product=hypothetical protein
LN811351.1	Prodigal:002006	CDS	476588	477472	.	+	0	ID=GBILIMFC_01545;Name=glnH_1;db_xref=COG:COG0834;gene=glnH_1;inference=ab initio prediction:Prodigal:002006,similar to AA sequence:UniProtKB:O34563;locus_tag=GBILIMFC_01545;product=ABC transporter glutamine-binding protein GlnH
LN811351.1	Prodigal:002006	CDS	477521	478195	.	+	0	ID=GBILIMFC_01546;Name=glnM;db_xref=COG:COG0765;gene=glnM;inference=ab initio prediction:Prodigal:002006,similar to AA sequence:UniProtKB:O34671;locus_tag=GBILIMFC_01546;product=putative glutamine ABC transporter permease protein GlnM
LN811351.1	Prodigal:002006	CDS	478201	478848	.	+	0	ID=GBILIMFC_01547;Name=glnP_1;db_xref=COG:COG0765;gene=glnP_1;inference=ab initio prediction:Prodigal:002006,similar to AA sequence:UniProtKB:O34606;locus_tag=GBILIMFC_01547;product=putative glutamine ABC transporter permease protein GlnP
LN811351.1	Prodigal:002006	CDS	478853	479692	.	+	0	ID=GBILIMFC_01548;Name=glnQ_2;db_xref=COG:COG1126;gene=glnQ_2;inference=ab initio prediction:Prodigal:002006,similar to AA sequence:UniProtKB:P10346;locus_tag=GBILIMFC_01548;product=Glutamine transport ATP-binding protein GlnQ
LN811351.1	Prodigal:002006	CDS	479692	480888	.	+	0	ID=GBILIMFC_01549;eC_number=4.3.1.29;Name=dgaE;gene=dgaE;inference=ab initio prediction:Prodigal:002006,similar to AA sequence:UniProtKB:D0ZLR3;locus_tag=GBILIMFC_01549;product=D-glucosaminate-6-phosphate ammonia lyase
LN811351.1	Prodigal:002006	CDS	481119	482489	.	-	0	ID=GBILIMFC_01550;eC_number=1.-.-.-;Name=czcO_1;db_xref=COG:COG2072;gene=czcO_1;inference=ab initio prediction:Prodigal:002006,similar to AA sequence:UniProtKB:O07085;locus_tag=GBILIMFC_01550;product=putative oxidoreductase CzcO
LN811351.1	Prodigal:002006	CDS	483098	483910	.	+	0	ID=GBILIMFC_01551;eC_number=4.1.2.20;Name=garL_1;db_xref=COG:COG3836;gene=garL_1;inference=ab initio prediction:Prodigal:002006,similar to AA sequence:UniProtKB:P23522;locus_tag=GBILIMFC_01551;product=5-keto-4-deoxy-D-glucarate aldolase
LN811351.1	Prodigal:002006	CDS	483912	485000	.	+	0	ID=GBILIMFC_01552;eC_number=1.1.1.81;Name=ghrB_1;gene=ghrB_1;inference=ab initio prediction:Prodigal:002006,protein motif:HAMAP:MF_01667;locus_tag=GBILIMFC_01552;product=Glyoxylate/hydroxypyruvate reductase B
LN811351.1	Prodigal:002006	CDS	485061	486719	.	+	0	ID=GBILIMFC_01553;inference=ab initio prediction:Prodigal:002006;locus_tag=GBILIMFC_01553;product=hypothetical protein
LN811351.1	Prodigal:002006	CDS	486804	487739	.	+	0	ID=GBILIMFC_01554;Name=sugA_2;db_xref=COG:COG1175;gene=sugA_2;inference=ab initio prediction:Prodigal:002006,similar to AA sequence:UniProtKB:P9WG03;locus_tag=GBILIMFC_01554;product=Trehalose transport system permease protein SugA
LN811351.1	Prodigal:002006	CDS	487739	488587	.	+	0	ID=GBILIMFC_01555;Name=dasC_3;db_xref=COG:COG0395;gene=dasC_3;inference=ab initio prediction:Prodigal:002006,similar to AA sequence:UniProtKB:Q9K489;locus_tag=GBILIMFC_01555;product=Diacetylchitobiose uptake system permease protein DasC
LN811351.1	Prodigal:002006	CDS	488613	489698	.	+	0	ID=GBILIMFC_01556;eC_number=3.6.3.-;Name=sugC;db_xref=COG:COG3839;gene=sugC;inference=ab initio prediction:Prodigal:002006,similar to AA sequence:UniProtKB:P9WQI3;locus_tag=GBILIMFC_01556;product=Trehalose import ATP-binding protein SugC
LN811351.1	Prodigal:002006	CDS	489721	491709	.	+	0	ID=GBILIMFC_01557;eC_number=3.1.1.-;Name=apnL;gene=apnL;inference=ab initio prediction:Prodigal:002006,similar to AA sequence:UniProtKB:A6X3G3;locus_tag=GBILIMFC_01557;product=D-apionate lactonase
LN811351.1	Prodigal:002006	CDS	491738	491842	.	-	0	ID=GBILIMFC_01558;inference=ab initio prediction:Prodigal:002006;locus_tag=GBILIMFC_01558;product=hypothetical protein
LN811351.1	Prodigal:002006	CDS	491839	492000	.	-	0	ID=GBILIMFC_01559;inference=ab initio prediction:Prodigal:002006;locus_tag=GBILIMFC_01559;product=hypothetical protein
LN811351.1	Prodigal:002006	CDS	492007	492201	.	-	0	ID=GBILIMFC_01560;inference=ab initio prediction:Prodigal:002006;locus_tag=GBILIMFC_01560;product=hypothetical protein
LN811351.1	Prodigal:002006	CDS	492611	493594	.	+	0	ID=GBILIMFC_01561;eC_number=1.1.1.107;Name=pld1_1;gene=pld1_1;inference=ab initio prediction:Prodigal:002006,similar to AA sequence:UniProtKB:Q76KC2;locus_tag=GBILIMFC_01561;product=Pyridoxal 4-dehydrogenase
LN811351.1	Prodigal:002006	CDS	493982	494875	.	+	0	ID=GBILIMFC_01562;Name=osmX;db_xref=COG:COG1732;gene=osmX;inference=ab initio prediction:Prodigal:002006,similar to AA sequence:UniProtKB:Q8ZPK2;locus_tag=GBILIMFC_01562;product=Osmoprotectant-binding protein OsmX
LN811351.1	Prodigal:002006	CDS	494929	495162	.	+	0	ID=GBILIMFC_01563;inference=ab initio prediction:Prodigal:002006;locus_tag=GBILIMFC_01563;product=hypothetical protein
LN811351.1	Prodigal:002006	CDS	495196	495948	.	+	0	ID=GBILIMFC_01564;eC_number=3.5.99.6;Name=nagB;db_xref=COG:COG0363;gene=nagB;inference=ab initio prediction:Prodigal:002006,similar to AA sequence:UniProtKB:O35000;locus_tag=GBILIMFC_01564;product=Glucosamine-6-phosphate deaminase 1
LN811351.1	Prodigal:002006	CDS	495956	496981	.	+	0	ID=GBILIMFC_01565;eC_number=3.5.1.25;Name=nagA;db_xref=COG:COG1820;gene=nagA;inference=ab initio prediction:Prodigal:002006,similar to AA sequence:UniProtKB:O32445;locus_tag=GBILIMFC_01565;product=N-acetylglucosamine-6-phosphate deacetylase
LN811351.1	Prodigal:002006	CDS	497063	497749	.	+	0	ID=GBILIMFC_01566;inference=ab initio prediction:Prodigal:002006;locus_tag=GBILIMFC_01566;product=hypothetical protein
LN811351.1	Prodigal:002006	CDS	497810	498262	.	+	0	ID=GBILIMFC_01567;inference=ab initio prediction:Prodigal:002006;locus_tag=GBILIMFC_01567;product=hypothetical protein
LN811351.1	Prodigal:002006	CDS	498711	500060	.	+	0	ID=GBILIMFC_01568;eC_number=3.5.1.-;Name=rutD_2;gene=rutD_2;inference=ab initio prediction:Prodigal:002006,protein motif:HAMAP:MF_00832;locus_tag=GBILIMFC_01568;product=Putative aminoacrylate hydrolase RutD
LN811351.1	Prodigal:002006	CDS	500355	501530	.	+	0	ID=GBILIMFC_01569;eC_number=1.5.3.1;Name=soxA_1;gene=soxA_1;inference=ab initio prediction:Prodigal:002006,similar to AA sequence:UniProtKB:P23342;locus_tag=GBILIMFC_01569;product=Monomeric sarcosine oxidase
LN811351.1	Prodigal:002006	CDS	501527	502645	.	+	0	ID=GBILIMFC_01570;Name=braC_4;db_xref=COG:COG0683;gene=braC_4;inference=ab initio prediction:Prodigal:002006,similar to AA sequence:UniProtKB:P21175;locus_tag=GBILIMFC_01570;product=Leucine-%2C isoleucine-%2C valine-%2C threonine-%2C and alanine-binding protein
LN811351.1	Prodigal:002006	CDS	503150	504016	.	-	0	ID=GBILIMFC_01571;inference=ab initio prediction:Prodigal:002006;locus_tag=GBILIMFC_01571;product=hypothetical protein
LN811351.1	Prodigal:002006	CDS	504057	505985	.	-	0	ID=GBILIMFC_01572;inference=ab initio prediction:Prodigal:002006;locus_tag=GBILIMFC_01572;product=hypothetical protein
LN811351.1	Prodigal:002006	CDS	506038	507015	.	-	0	ID=GBILIMFC_01573;inference=ab initio prediction:Prodigal:002006;locus_tag=GBILIMFC_01573;product=hypothetical protein
LN811351.1	Prodigal:002006	CDS	507486	508319	.	+	0	ID=GBILIMFC_01574;eC_number=2.4.2.19;Name=nadC;db_xref=COG:COG0157;gene=nadC;inference=ab initio prediction:Prodigal:002006,similar to AA sequence:UniProtKB:P39666;locus_tag=GBILIMFC_01574;product=putative nicotinate-nucleotide pyrophosphorylase [carboxylating]
LN811351.1	Prodigal:002006	CDS	508335	510413	.	+	0	ID=GBILIMFC_01575;eC_number=2.4.2.4;inference=ab initio prediction:Prodigal:002006,protein motif:HAMAP:MF_00703;locus_tag=GBILIMFC_01575;product=Putative thymidine phosphorylase
LN811351.1	Prodigal:002006	CDS	510604	512055	.	-	0	ID=GBILIMFC_01576;eC_number=3.5.4.45;Name=triA;gene=triA;inference=ab initio prediction:Prodigal:002006,similar to AA sequence:UniProtKB:Q9EYU0;locus_tag=GBILIMFC_01576;product=Melamine deaminase
LN811351.1	Prodigal:002006	CDS	512022	513791	.	-	0	ID=GBILIMFC_01577;eC_number=7.4.2.10;Name=gsiA_1;db_xref=COG:COG1123;gene=gsiA_1;inference=ab initio prediction:Prodigal:002006,similar to AA sequence:UniProtKB:P75796;locus_tag=GBILIMFC_01577;product=Glutathione import ATP-binding protein GsiA
LN811351.1	Prodigal:002006	CDS	513788	514693	.	-	0	ID=GBILIMFC_01578;Name=dppC_1;db_xref=COG:COG1173;gene=dppC_1;inference=ab initio prediction:Prodigal:002006,similar to AA sequence:UniProtKB:P0AEG1;locus_tag=GBILIMFC_01578;product=Dipeptide transport system permease protein DppC
LN811351.1	Prodigal:002006	CDS	514690	515661	.	-	0	ID=GBILIMFC_01579;Name=dppB_2;db_xref=COG:COG0601;gene=dppB_2;inference=ab initio prediction:Prodigal:002006,similar to AA sequence:UniProtKB:P0AEF8;locus_tag=GBILIMFC_01579;product=Dipeptide transport system permease protein DppB
LN811351.1	Prodigal:002006	CDS	515723	517291	.	-	0	ID=GBILIMFC_01580;Name=dppA_1;db_xref=COG:COG0747;gene=dppA_1;inference=ab initio prediction:Prodigal:002006,similar to AA sequence:UniProtKB:P23847;locus_tag=GBILIMFC_01580;product=Periplasmic dipeptide transport protein
LN811351.1	Prodigal:002006	CDS	517312	518118	.	-	0	ID=GBILIMFC_01581;inference=ab initio prediction:Prodigal:002006;locus_tag=GBILIMFC_01581;product=hypothetical protein
LN811351.1	Prodigal:002006	CDS	518217	519410	.	+	0	ID=GBILIMFC_01582;eC_number=3.5.4.42;Name=atzC_1;gene=atzC_1;inference=ab initio prediction:Prodigal:002006,similar to AA sequence:UniProtKB:O52063;locus_tag=GBILIMFC_01582;product=N-isopropylammelide isopropyl amidohydrolase
LN811351.1	Prodigal:002006	CDS	519602	521482	.	+	0	ID=GBILIMFC_01583;Name=htpG;db_xref=COG:COG0326;gene=htpG;inference=ab initio prediction:Prodigal:002006,similar to AA sequence:UniProtKB:Q83EL0;locus_tag=GBILIMFC_01583;product=Chaperone protein HtpG
LN811351.1	Prodigal:002006	CDS	521487	521822	.	-	0	ID=GBILIMFC_01584;inference=ab initio prediction:Prodigal:002006;locus_tag=GBILIMFC_01584;product=hypothetical protein
LN811351.1	Prodigal:002006	CDS	521963	522670	.	+	0	ID=GBILIMFC_01585;inference=ab initio prediction:Prodigal:002006;locus_tag=GBILIMFC_01585;product=hypothetical protein
LN811351.1	Prodigal:002006	CDS	522853	523857	.	+	0	ID=GBILIMFC_01586;eC_number=1.3.1.87;Name=hcaB_1;gene=hcaB_1;inference=ab initio prediction:Prodigal:002006,protein motif:HAMAP:MF_01647;locus_tag=GBILIMFC_01586;product=3-phenylpropionate-dihydrodiol/cinnamic acid-dihydrodiol dehydrogenase
LN811351.1	Prodigal:002006	CDS	523826	524776	.	+	0	ID=GBILIMFC_01587;inference=ab initio prediction:Prodigal:002006;locus_tag=GBILIMFC_01587;product=hypothetical protein
LN811351.1	Prodigal:002006	CDS	524925	525611	.	+	0	ID=GBILIMFC_01588;inference=ab initio prediction:Prodigal:002006;locus_tag=GBILIMFC_01588;product=hypothetical protein
LN811351.1	Prodigal:002006	CDS	525608	525703	.	+	0	ID=GBILIMFC_01589;inference=ab initio prediction:Prodigal:002006;locus_tag=GBILIMFC_01589;product=hypothetical protein
LN811351.1	Prodigal:002006	CDS	525771	527066	.	+	0	ID=GBILIMFC_01590;eC_number=6.3.1.2;Name=glnT;gene=glnT;inference=ab initio prediction:Prodigal:002006,similar to AA sequence:UniProtKB:P31592;locus_tag=GBILIMFC_01590;product=Glutamine synthetase
LN811351.1	Prodigal:002006	CDS	527063	528019	.	-	0	ID=GBILIMFC_01591;Name=napH;db_xref=COG:COG0348;gene=napH;inference=ab initio prediction:Prodigal:002006,similar to AA sequence:UniProtKB:P33934;locus_tag=GBILIMFC_01591;product=Ferredoxin-type protein NapH
LN811351.1	Prodigal:002006	CDS	528016	528678	.	-	0	ID=GBILIMFC_01592;Name=napG;db_xref=COG:COG1145;gene=napG;inference=ab initio prediction:Prodigal:002006,similar to AA sequence:UniProtKB:P0AAL3;locus_tag=GBILIMFC_01592;product=Ferredoxin-type protein NapG
LN811351.1	Prodigal:002006	CDS	528708	529052	.	-	0	ID=GBILIMFC_01593;inference=ab initio prediction:Prodigal:002006;locus_tag=GBILIMFC_01593;product=hypothetical protein
LN811351.1	Prodigal:002006	CDS	529075	530154	.	-	0	ID=GBILIMFC_01594;eC_number=1.11.1.5;Name=ccp;db_xref=COG:COG1858;gene=ccp;inference=ab initio prediction:Prodigal:002006,similar to AA sequence:UniProtKB:P55929;locus_tag=GBILIMFC_01594;product=Cytochrome c551 peroxidase
LN811351.1	Prodigal:002006	CDS	530206	531111	.	-	0	ID=GBILIMFC_01595;Name=mauJ;gene=mauJ;inference=ab initio prediction:Prodigal:002006,similar to AA sequence:UniProtKB:Q56464;locus_tag=GBILIMFC_01595;product=Methylamine utilization protein MauJ
LN811351.1	Prodigal:002006	CDS	531134	531505	.	-	0	ID=GBILIMFC_01596;Name=petE_3;gene=petE_3;inference=ab initio prediction:Prodigal:002006,protein motif:HAMAP:MF_00566;locus_tag=GBILIMFC_01596;product=Plastocyanin
LN811351.1	Prodigal:002006	CDS	531586	532143	.	-	0	ID=GBILIMFC_01597;eC_number=1.4.9.1;Name=mauA;gene=mauA;inference=ab initio prediction:Prodigal:002006,similar to AA sequence:UniProtKB:P00372;locus_tag=GBILIMFC_01597;product=Methylamine dehydrogenase light chain
LN811351.1	Prodigal:002006	CDS	532191	532832	.	-	0	ID=GBILIMFC_01598;Name=mauD;gene=mauD;inference=ab initio prediction:Prodigal:002006,similar to AA sequence:UniProtKB:Q56461;locus_tag=GBILIMFC_01598;product=Methylamine utilization protein MauD
LN811351.1	Prodigal:002006	CDS	532840	533400	.	-	0	ID=GBILIMFC_01599;Name=mauE;gene=mauE;inference=ab initio prediction:Prodigal:002006,similar to AA sequence:UniProtKB:Q56460;locus_tag=GBILIMFC_01599;product=Methylamine utilization protein MauE
LN811351.1	Prodigal:002006	CDS	533409	534641	.	-	0	ID=GBILIMFC_01600;eC_number=1.4.9.1;Name=mauB;gene=mauB;inference=ab initio prediction:Prodigal:002006,similar to AA sequence:UniProtKB:P29894;locus_tag=GBILIMFC_01600;product=Methylamine dehydrogenase heavy chain
LN811351.1	Prodigal:002006	CDS	534802	535659	.	-	0	ID=GBILIMFC_01601;Name=mauF;gene=mauF;inference=ab initio prediction:Prodigal:002006,similar to AA sequence:UniProtKB:Q56463;locus_tag=GBILIMFC_01601;product=Methylamine utilization protein MauF
LN811351.1	Prodigal:002006	CDS	535955	536884	.	-	0	ID=GBILIMFC_01602;inference=ab initio prediction:Prodigal:002006;locus_tag=GBILIMFC_01602;product=hypothetical protein
LN811351.1	Prodigal:002006	CDS	537039	537446	.	+	0	ID=GBILIMFC_01603;inference=ab initio prediction:Prodigal:002006;locus_tag=GBILIMFC_01603;product=hypothetical protein
LN811351.1	Prodigal:002006	CDS	537458	539878	.	+	0	ID=GBILIMFC_01604;eC_number=3.4.21.53;Name=lon2_2;db_xref=COG:COG0466;gene=lon2_2;inference=ab initio prediction:Prodigal:002006,similar to AA sequence:UniProtKB:P36774;locus_tag=GBILIMFC_01604;product=Lon protease 2
LN811351.1	Prodigal:002006	CDS	539936	540565	.	+	0	ID=GBILIMFC_01605;eC_number=1.8.4.11;Name=msrA_2;db_xref=COG:COG0225;gene=msrA_2;inference=ab initio prediction:Prodigal:002006,similar to AA sequence:UniProtKB:P54154;locus_tag=GBILIMFC_01605;product=Peptide methionine sulfoxide reductase MsrA
LN811351.1	Prodigal:002006	CDS	540596	540985	.	-	0	ID=GBILIMFC_01606;inference=ab initio prediction:Prodigal:002006;locus_tag=GBILIMFC_01606;product=hypothetical protein
LN811351.1	Prodigal:002006	CDS	541004	541747	.	-	0	ID=GBILIMFC_01607;eC_number=1.1.1.100;Name=fabG_3;gene=fabG_3;inference=ab initio prediction:Prodigal:002006,similar to AA sequence:UniProtKB:P99093;locus_tag=GBILIMFC_01607;product=3-oxoacyl-[acyl-carrier-protein] reductase FabG
LN811351.1	Prodigal:002006	CDS	541923	543209	.	-	0	ID=GBILIMFC_01608;Name=naiP_1;gene=naiP_1;inference=ab initio prediction:Prodigal:002006,similar to AA sequence:UniProtKB:O34691;locus_tag=GBILIMFC_01608;product=Putative niacin/nicotinamide transporter NaiP
LN811351.1	Prodigal:002006	CDS	543363	544145	.	-	0	ID=GBILIMFC_01609;Name=iclR;db_xref=COG:COG1414;gene=iclR;inference=ab initio prediction:Prodigal:002006,similar to AA sequence:UniProtKB:P16528;locus_tag=GBILIMFC_01609;product=Transcriptional repressor IclR
LN811351.1	Prodigal:002006	CDS	544261	545052	.	+	0	ID=GBILIMFC_01610;eC_number=4.1.2.20;Name=garL_2;db_xref=COG:COG3836;gene=garL_2;inference=ab initio prediction:Prodigal:002006,similar to AA sequence:UniProtKB:P23522;locus_tag=GBILIMFC_01610;product=5-keto-4-deoxy-D-glucarate aldolase
LN811351.1	Prodigal:002006	CDS	545108	546013	.	+	0	ID=GBILIMFC_01611;inference=ab initio prediction:Prodigal:002006;locus_tag=GBILIMFC_01611;product=hypothetical protein
LN811351.1	Prodigal:002006	CDS	546056	547030	.	+	0	ID=GBILIMFC_01612;inference=ab initio prediction:Prodigal:002006;locus_tag=GBILIMFC_01612;product=hypothetical protein
LN811351.1	Prodigal:002006	CDS	547099	547818	.	+	0	ID=GBILIMFC_01613;eC_number=1.6.5.2;Name=kefF_1;gene=kefF_1;inference=ab initio prediction:Prodigal:002006,protein motif:HAMAP:MF_01414;locus_tag=GBILIMFC_01613;product=Glutathione-regulated potassium-efflux system ancillary protein KefF
LN811351.1	Prodigal:002006	CDS	548018	548383	.	-	0	ID=GBILIMFC_01614;inference=ab initio prediction:Prodigal:002006;locus_tag=GBILIMFC_01614;product=hypothetical protein
LN811351.1	Prodigal:002006	CDS	548539	548817	.	-	0	ID=GBILIMFC_01615;inference=ab initio prediction:Prodigal:002006;locus_tag=GBILIMFC_01615;product=hypothetical protein
LN811351.1	Prodigal:002006	CDS	548814	549407	.	-	0	ID=GBILIMFC_01616;eC_number=1.9.3.1;Name=ctaE_1;db_xref=COG:COG1845;gene=ctaE_1;inference=ab initio prediction:Prodigal:002006,similar to AA sequence:UniProtKB:P9WP67;locus_tag=GBILIMFC_01616;product=putative cytochrome c oxidase subunit 3
LN811351.1	Prodigal:002006	CDS	549566	550198	.	+	0	ID=GBILIMFC_01617;eC_number=5.2.1.4;Name=nagL;gene=nagL;inference=ab initio prediction:Prodigal:002006,similar to AA sequence:UniProtKB:O86043;locus_tag=GBILIMFC_01617;product=Maleylpyruvate isomerase
LN811351.1	Prodigal:002006	CDS	550346	551017	.	-	0	ID=GBILIMFC_01618;eC_number=1.1.1.205;Name=IMPDH_3;gene=IMPDH_3;inference=ab initio prediction:Prodigal:002006,protein motif:HAMAP:MF_01964;locus_tag=GBILIMFC_01618;product=Inosine-5'-monophosphate dehydrogenase
LN811351.1	Prodigal:002006	CDS	551459	553672	.	+	0	ID=GBILIMFC_01619;eC_number=2.3.3.9;Name=glcB;db_xref=COG:COG2225;gene=glcB;inference=ab initio prediction:Prodigal:002006,similar to AA sequence:UniProtKB:Q9I636;locus_tag=GBILIMFC_01619;product=Malate synthase G
LN811351.1	Prodigal:002006	CDS	553827	556148	.	+	0	ID=GBILIMFC_01620;eC_number=1.2.5.3;Name=cutL_1;gene=cutL_1;inference=ab initio prediction:Prodigal:002006,similar to AA sequence:UniProtKB:P19913;locus_tag=GBILIMFC_01620;product=Carbon monoxide dehydrogenase large chain
LN811351.1	Prodigal:002006	CDS	557019	558227	.	+	0	ID=GBILIMFC_01621;eC_number=1.8.5.-;Name=msrP_1;gene=msrP_1;inference=ab initio prediction:Prodigal:002006,protein motif:HAMAP:MF_01206;locus_tag=GBILIMFC_01621;product=Protein-methionine-sulfoxide reductase catalytic subunit MsrP
LN811351.1	Prodigal:002006	CDS	558236	558559	.	+	0	ID=GBILIMFC_01622;inference=ab initio prediction:Prodigal:002006;locus_tag=GBILIMFC_01622;product=hypothetical protein
LN811351.1	Prodigal:002006	CDS	559064	559294	.	+	0	ID=GBILIMFC_01623;inference=ab initio prediction:Prodigal:002006;locus_tag=GBILIMFC_01623;product=hypothetical protein
LN811351.1	Prodigal:002006	CDS	559839	561176	.	-	0	ID=GBILIMFC_01624;Name=naiP_2;gene=naiP_2;inference=ab initio prediction:Prodigal:002006,similar to AA sequence:UniProtKB:O34691;locus_tag=GBILIMFC_01624;product=Putative niacin/nicotinamide transporter NaiP
LN811351.1	Prodigal:002006	CDS	561780	561920	.	-	0	ID=GBILIMFC_01625;inference=ab initio prediction:Prodigal:002006;locus_tag=GBILIMFC_01625;product=hypothetical protein
LN811351.1	Prodigal:002006	CDS	562030	562905	.	+	0	ID=GBILIMFC_01626;inference=ab initio prediction:Prodigal:002006;locus_tag=GBILIMFC_01626;product=hypothetical protein
LN811351.1	Prodigal:002006	CDS	562980	563732	.	+	0	ID=GBILIMFC_01627;inference=ab initio prediction:Prodigal:002006;locus_tag=GBILIMFC_01627;product=hypothetical protein
LN811351.1	Prodigal:002006	CDS	564088	564843	.	-	0	ID=GBILIMFC_01628;inference=ab initio prediction:Prodigal:002006;locus_tag=GBILIMFC_01628;product=hypothetical protein
LN811351.1	Prodigal:002006	CDS	564904	565206	.	+	0	ID=GBILIMFC_01629;inference=ab initio prediction:Prodigal:002006;locus_tag=GBILIMFC_01629;product=hypothetical protein
LN811351.1	Prodigal:002006	CDS	565715	566485	.	-	0	ID=GBILIMFC_01630;inference=ab initio prediction:Prodigal:002006;locus_tag=GBILIMFC_01630;product=hypothetical protein
LN811351.1	Prodigal:002006	CDS	566493	567641	.	-	0	ID=GBILIMFC_01631;eC_number=1.14.13.111;Name=msmD;gene=msmD;inference=ab initio prediction:Prodigal:002006,similar to AA sequence:UniProtKB:Q9X406;locus_tag=GBILIMFC_01631;product=Putative methanesulfonate monooxygenase ferredoxin reductase subunit
LN811351.1	Prodigal:002006	CDS	567613	567984	.	-	0	ID=GBILIMFC_01632;eC_number=1.14.13.111;Name=msmC;gene=msmC;inference=ab initio prediction:Prodigal:002006,similar to AA sequence:UniProtKB:P70752;locus_tag=GBILIMFC_01632;product=Methanesulfonate monooxygenase ferredoxin subunit
LN811351.1	Prodigal:002006	CDS	568118	568654	.	-	0	ID=GBILIMFC_01633;eC_number=1.14.13.111;Name=msmB;gene=msmB;inference=ab initio prediction:Prodigal:002006,similar to AA sequence:UniProtKB:Q9X405;locus_tag=GBILIMFC_01633;product=Methanesulfonate monooxygenase hydroxylase subunit beta
LN811351.1	Prodigal:002006	CDS	568808	570055	.	-	0	ID=GBILIMFC_01634;eC_number=1.14.13.111;Name=msmA;gene=msmA;inference=ab initio prediction:Prodigal:002006,similar to AA sequence:UniProtKB:Q9X404;locus_tag=GBILIMFC_01634;product=Methanesulfonate monooxygenase hydroxylase subunit alpha
LN811351.1	Prodigal:002006	CDS	570731	571786	.	+	0	ID=GBILIMFC_01635;inference=ab initio prediction:Prodigal:002006,similar to AA sequence:UniProtKB:P62723;locus_tag=GBILIMFC_01635;note=UPF0324 inner membrane protein YeiH;product=hypothetical protein
LN811351.1	Prodigal:002006	CDS	572322	573296	.	+	0	ID=GBILIMFC_01636;eC_number=1.1.1.169;Name=panE_1;db_xref=COG:COG1893;gene=panE_1;inference=ab initio prediction:Prodigal:002006,similar to AA sequence:UniProtKB:P37402;locus_tag=GBILIMFC_01636;product=2-dehydropantoate 2-reductase
LN811351.1	Prodigal:002006	CDS	574441	575166	.	+	0	ID=GBILIMFC_01637;Name=nanR_2;gene=nanR_2;inference=ab initio prediction:Prodigal:002006,protein motif:HAMAP:MF_01236;locus_tag=GBILIMFC_01637;product=HTH-type transcriptional repressor NanR
LN811351.1	Prodigal:002006	CDS	575210	576982	.	+	0	ID=GBILIMFC_01638;eC_number=4.1.1.8;Name=oxc;db_xref=COG:COG0028;gene=oxc;inference=ab initio prediction:Prodigal:002006,similar to AA sequence:UniProtKB:P40149;locus_tag=GBILIMFC_01638;product=Oxalyl-CoA decarboxylase
LN811351.1	Prodigal:002006	CDS	577021	578295	.	+	0	ID=GBILIMFC_01639;eC_number=2.8.3.16;Name=frc_1;db_xref=COG:COG1804;gene=frc_1;inference=ab initio prediction:Prodigal:002006,similar to AA sequence:UniProtKB:P69902;locus_tag=GBILIMFC_01639;product=Formyl-CoA:oxalate CoA-transferase
LN811351.1	Prodigal:002006	CDS	578343	579035	.	-	0	ID=GBILIMFC_01640;Name=nanR_3;gene=nanR_3;inference=ab initio prediction:Prodigal:002006,protein motif:HAMAP:MF_01236;locus_tag=GBILIMFC_01640;product=HTH-type transcriptional repressor NanR
LN811351.1	Prodigal:002006	CDS	579426	581597	.	+	0	ID=GBILIMFC_01641;inference=ab initio prediction:Prodigal:002006;locus_tag=GBILIMFC_01641;product=hypothetical protein
LN811351.1	Prodigal:002006	CDS	581671	583464	.	+	0	ID=GBILIMFC_01642;eC_number=7.-.-.-;Name=rsxC;gene=rsxC;inference=ab initio prediction:Prodigal:002006,protein motif:HAMAP:MF_00461;locus_tag=GBILIMFC_01642;product=Ion-translocating oxidoreductase complex subunit C
LN811351.1	Prodigal:002006	CDS	583558	586329	.	+	0	ID=GBILIMFC_01643;eC_number=1.17.1.9;inference=ab initio prediction:Prodigal:002006,similar to AA sequence:UniProtKB:Q99RW4;locus_tag=GBILIMFC_01643;product=Putative formate dehydrogenase
LN811351.1	Prodigal:002006	CDS	586504	586935	.	+	0	ID=GBILIMFC_01644;inference=ab initio prediction:Prodigal:002006;locus_tag=GBILIMFC_01644;product=hypothetical protein
LN811351.1	Prodigal:002006	CDS	587070	587300	.	-	0	ID=GBILIMFC_01645;inference=ab initio prediction:Prodigal:002006;locus_tag=GBILIMFC_01645;product=hypothetical protein
LN811351.1	Prodigal:002006	CDS	588299	588619	.	-	0	ID=GBILIMFC_01646;inference=ab initio prediction:Prodigal:002006;locus_tag=GBILIMFC_01646;product=hypothetical protein
LN811351.1	Prodigal:002006	CDS	588716	589336	.	-	0	ID=GBILIMFC_01647;eC_number=2.1.1.163;Name=COQ5_1;gene=COQ5_1;inference=ab initio prediction:Prodigal:002006,protein motif:HAMAP:MF_01813;locus_tag=GBILIMFC_01647;product=2-methoxy-6-polyprenyl-1%2C4-benzoquinol methylase%2C mitochondrial
LN811351.1	Prodigal:002006	CDS	589465	589992	.	-	0	ID=GBILIMFC_01648;inference=ab initio prediction:Prodigal:002006;locus_tag=GBILIMFC_01648;product=hypothetical protein
LN811351.1	Prodigal:002006	CDS	590010	590468	.	-	0	ID=GBILIMFC_01649;inference=ab initio prediction:Prodigal:002006;locus_tag=GBILIMFC_01649;product=hypothetical protein
LN811351.1	Prodigal:002006	CDS	590632	591252	.	+	0	ID=GBILIMFC_01650;eC_number=2.1.3.-;Name=cmoA_1;gene=cmoA_1;inference=ab initio prediction:Prodigal:002006,protein motif:HAMAP:MF_01589;locus_tag=GBILIMFC_01650;product=Carboxy-S-adenosyl-L-methionine synthase
LN811351.1	Prodigal:002006	CDS	591724	592356	.	+	0	ID=GBILIMFC_01651;inference=ab initio prediction:Prodigal:002006;locus_tag=GBILIMFC_01651;product=hypothetical protein
LN811351.1	Prodigal:002006	CDS	592470	593279	.	-	0	ID=GBILIMFC_01652;Name=resA_2;gene=resA_2;inference=ab initio prediction:Prodigal:002006,protein motif:HAMAP:MF_01319;locus_tag=GBILIMFC_01652;product=Thiol-disulfide oxidoreductase ResA
LN811351.1	Prodigal:002006	CDS	593334	594737	.	-	0	ID=GBILIMFC_01653;eC_number=2.7.13.3;Name=qseC;gene=qseC;inference=ab initio prediction:Prodigal:002006,similar to AA sequence:UniProtKB:P40719;locus_tag=GBILIMFC_01653;product=Sensor protein QseC
LN811351.1	Prodigal:002006	CDS	594739	595398	.	-	0	ID=GBILIMFC_01654;Name=qseB_1;gene=qseB_1;inference=ab initio prediction:Prodigal:002006,similar to AA sequence:UniProtKB:P52076;locus_tag=GBILIMFC_01654;product=Transcriptional regulatory protein QseB
LN811351.1	Prodigal:002006	CDS	595494	597353	.	+	0	ID=GBILIMFC_01655;eC_number=1.8.1.8;Name=dsbD_1;db_xref=COG:COG4232;gene=dsbD_1;inference=ab initio prediction:Prodigal:002006,similar to AA sequence:UniProtKB:P36655;locus_tag=GBILIMFC_01655;product=Thiol:disulfide interchange protein DsbD
LN811351.1	Prodigal:002006	CDS	597403	597855	.	+	0	ID=GBILIMFC_01656;eC_number=1.8.1.8;Name=dsbD_2;gene=dsbD_2;inference=ab initio prediction:Prodigal:002006,protein motif:HAMAP:MF_00399;locus_tag=GBILIMFC_01656;product=Thiol:disulfide interchange protein DsbD
LN811351.1	Prodigal:002006	CDS	597897	598526	.	+	0	ID=GBILIMFC_01657;inference=ab initio prediction:Prodigal:002006;locus_tag=GBILIMFC_01657;product=hypothetical protein
LN811351.1	Prodigal:002006	CDS	598578	599237	.	+	0	ID=GBILIMFC_01658;inference=ab initio prediction:Prodigal:002006;locus_tag=GBILIMFC_01658;product=hypothetical protein
LN811351.1	Prodigal:002006	CDS	599293	599847	.	+	0	ID=GBILIMFC_01659;inference=ab initio prediction:Prodigal:002006;locus_tag=GBILIMFC_01659;product=hypothetical protein
LN811351.1	Prodigal:002006	CDS	599884	600219	.	+	0	ID=GBILIMFC_01660;Name=hlyU;db_xref=COG:COG0640;gene=hlyU;inference=ab initio prediction:Prodigal:002006,similar to AA sequence:UniProtKB:P52695;locus_tag=GBILIMFC_01660;product=Transcriptional activator HlyU
LN811351.1	Prodigal:002006	CDS	600235	600660	.	+	0	ID=GBILIMFC_01661;inference=ab initio prediction:Prodigal:002006,similar to AA sequence:UniProtKB:Q9PFB2;locus_tag=GBILIMFC_01661;note=UPF0394 membrane protein XF_0766;product=hypothetical protein
LN811351.1	Prodigal:002006	CDS	600664	601128	.	+	0	ID=GBILIMFC_01662;inference=ab initio prediction:Prodigal:002006;locus_tag=GBILIMFC_01662;product=hypothetical protein
LN811351.1	Prodigal:002006	CDS	601121	601924	.	+	0	ID=GBILIMFC_01663;db_xref=COG:COG0730;inference=ab initio prediction:Prodigal:002006,similar to AA sequence:UniProtKB:Q9PFB4;locus_tag=GBILIMFC_01663;product=putative membrane transporter protein
LN811351.1	Prodigal:002006	CDS	601951	602862	.	+	0	ID=GBILIMFC_01664;eC_number=3.-.-.-;Name=blh;db_xref=COG:COG0491;gene=blh;inference=ab initio prediction:Prodigal:002006,similar to AA sequence:UniProtKB:Q9PFB0;locus_tag=GBILIMFC_01664;product=Beta-lactamase hydrolase-like protein
LN811351.1	Prodigal:002006	CDS	602873	603265	.	+	0	ID=GBILIMFC_01665;inference=ab initio prediction:Prodigal:002006;locus_tag=GBILIMFC_01665;product=hypothetical protein
LN811351.1	Prodigal:002006	CDS	603454	604146	.	-	0	ID=GBILIMFC_01666;eC_number=1.1.1.205;Name=IMPDH_4;gene=IMPDH_4;inference=ab initio prediction:Prodigal:002006,protein motif:HAMAP:MF_01964;locus_tag=GBILIMFC_01666;product=Inosine-5'-monophosphate dehydrogenase
LN811351.1	Prodigal:002006	CDS	604330	604770	.	-	0	ID=GBILIMFC_01667;eC_number=1.1.1.205;Name=IMPDH_5;gene=IMPDH_5;inference=ab initio prediction:Prodigal:002006,protein motif:HAMAP:MF_01964;locus_tag=GBILIMFC_01667;product=Inosine-5'-monophosphate dehydrogenase
LN811351.1	Prodigal:002006	CDS	605127	606140	.	+	0	ID=GBILIMFC_01668;inference=ab initio prediction:Prodigal:002006;locus_tag=GBILIMFC_01668;product=hypothetical protein
LN811351.1	Prodigal:002006	CDS	606217	606723	.	+	0	ID=GBILIMFC_01669;inference=ab initio prediction:Prodigal:002006;locus_tag=GBILIMFC_01669;product=hypothetical protein
LN811351.1	Prodigal:002006	CDS	606838	608358	.	+	0	ID=GBILIMFC_01670;inference=ab initio prediction:Prodigal:002006;locus_tag=GBILIMFC_01670;product=hypothetical protein
LN811351.1	Prodigal:002006	CDS	608544	608849	.	+	0	ID=GBILIMFC_01671;inference=ab initio prediction:Prodigal:002006;locus_tag=GBILIMFC_01671;product=hypothetical protein
LN811351.1	Prodigal:002006	CDS	609041	609949	.	+	0	ID=GBILIMFC_01672;eC_number=1.1.1.291;Name=Hgd_1;gene=Hgd_1;inference=ab initio prediction:Prodigal:002006,similar to AA sequence:UniProtKB:Q0QLF5;locus_tag=GBILIMFC_01672;product=2-(hydroxymethyl)glutarate dehydrogenase
LN811351.1	Prodigal:002006	CDS	610074	610385	.	-	0	ID=GBILIMFC_01673;inference=ab initio prediction:Prodigal:002006;locus_tag=GBILIMFC_01673;product=hypothetical protein
LN811351.1	Prodigal:002006	CDS	610497	610631	.	+	0	ID=GBILIMFC_01674;inference=ab initio prediction:Prodigal:002006;locus_tag=GBILIMFC_01674;product=hypothetical protein
LN811351.1	Prodigal:002006	CDS	610803	611792	.	+	0	ID=GBILIMFC_01675;inference=ab initio prediction:Prodigal:002006,similar to AA sequence:UniProtKB:A3T0D1;locus_tag=GBILIMFC_01675;product=Solute-binding protein
LN811351.1	Prodigal:002006	CDS	611869	612378	.	+	0	ID=GBILIMFC_01676;inference=ab initio prediction:Prodigal:002006;locus_tag=GBILIMFC_01676;product=hypothetical protein
LN811351.1	Prodigal:002006	CDS	612464	613783	.	+	0	ID=GBILIMFC_01677;Name=siaM_2;db_xref=COG:COG1593;gene=siaM_2;inference=ab initio prediction:Prodigal:002006,similar to AA sequence:UniProtKB:Q9KR66;locus_tag=GBILIMFC_01677;product=Sialic acid TRAP transporter large permease protein SiaM
LN811351.1	Prodigal:002006	CDS	613780	614583	.	+	0	ID=GBILIMFC_01678;eC_number=1.1.1.47;Name=gdh_2;db_xref=COG:COG1028;gene=gdh_2;inference=ab initio prediction:Prodigal:002006,similar to AA sequence:UniProtKB:P12310;locus_tag=GBILIMFC_01678;product=Glucose 1-dehydrogenase
LN811351.1	Prodigal:002006	CDS	614612	615454	.	-	0	ID=GBILIMFC_01679;eC_number=5.4.1.4;db_xref=COG:COG3618;inference=ab initio prediction:Prodigal:002006,similar to AA sequence:UniProtKB:A9CEQ7;locus_tag=GBILIMFC_01679;product=D-galactarolactone isomerase
LN811351.1	Prodigal:002006	CDS	615545	616780	.	-	0	ID=GBILIMFC_01680;eC_number=1.1.1.-;Name=apsD_1;gene=apsD_1;inference=ab initio prediction:Prodigal:002006,similar to AA sequence:UniProtKB:B1G894;locus_tag=GBILIMFC_01680;product=D-apiose dehydrogenase
LN811351.1	Prodigal:002006	CDS	616955	617707	.	+	0	ID=GBILIMFC_01681;inference=ab initio prediction:Prodigal:002006;locus_tag=GBILIMFC_01681;product=hypothetical protein
LN811351.1	Prodigal:002006	CDS	617878	618804	.	+	0	ID=GBILIMFC_01682;eC_number=2.7.1.11;Name=pfkB;db_xref=COG:COG1105;gene=pfkB;inference=ab initio prediction:Prodigal:002006,similar to AA sequence:UniProtKB:P9WID3;locus_tag=GBILIMFC_01682;product=Putative ATP-dependent 6-phosphofructokinase isozyme 2
LN811351.1	Prodigal:002006	CDS	618983	619621	.	-	0	ID=GBILIMFC_01683;eC_number=3.1.2.6;Name=gloC;db_xref=COG:COG0491;gene=gloC;inference=ab initio prediction:Prodigal:002006,similar to AA sequence:UniProtKB:P75849;locus_tag=GBILIMFC_01683;product=Hydroxyacylglutathione hydrolase GloC
LN811351.1	Prodigal:002006	CDS	619699	620193	.	+	0	ID=GBILIMFC_01684;eC_number=1.8.4.14;Name=msrC;db_xref=COG:COG1956;gene=msrC;inference=ab initio prediction:Prodigal:002006,similar to AA sequence:UniProtKB:P76270;locus_tag=GBILIMFC_01684;product=Free methionine-R-sulfoxide reductase
LN811351.1	Prodigal:002006	CDS	620227	621330	.	-	0	ID=GBILIMFC_01685;eC_number=7.5.2.1;Name=malK_2;db_xref=COG:COG3839;gene=malK_2;inference=ab initio prediction:Prodigal:002006,similar to AA sequence:UniProtKB:P19566;locus_tag=GBILIMFC_01685;product=Maltose/maltodextrin import ATP-binding protein MalK
LN811351.1	Prodigal:002006	CDS	621338	622165	.	-	0	ID=GBILIMFC_01686;Name=sugB_2;db_xref=COG:COG0395;gene=sugB_2;inference=ab initio prediction:Prodigal:002006,similar to AA sequence:UniProtKB:P9WG01;locus_tag=GBILIMFC_01686;product=Trehalose transport system permease protein SugB
LN811351.1	Prodigal:002006	CDS	622162	623178	.	-	0	ID=GBILIMFC_01687;Name=sugA_3;db_xref=COG:COG1175;gene=sugA_3;inference=ab initio prediction:Prodigal:002006,similar to AA sequence:UniProtKB:P9WG03;locus_tag=GBILIMFC_01687;product=Trehalose transport system permease protein SugA
LN811351.1	Prodigal:002006	CDS	623175	624437	.	-	0	ID=GBILIMFC_01688;db_xref=COG:COG1653;inference=ab initio prediction:Prodigal:002006,similar to AA sequence:UniProtKB:Q9RUE8;locus_tag=GBILIMFC_01688;product=putative ABC transporter-binding protein
LN811351.1	Prodigal:002006	CDS	624582	625400	.	-	0	ID=GBILIMFC_01689;eC_number=2.1.1.163;Name=COQ5_2;gene=COQ5_2;inference=ab initio prediction:Prodigal:002006,protein motif:HAMAP:MF_01813;locus_tag=GBILIMFC_01689;product=2-methoxy-6-polyprenyl-1%2C4-benzoquinol methylase%2C mitochondrial
LN811351.1	Prodigal:002006	CDS	625719	627245	.	-	0	ID=GBILIMFC_01690;eC_number=6.2.1.3;Name=lcfB_1;db_xref=COG:COG0318;gene=lcfB_1;inference=ab initio prediction:Prodigal:002006,similar to AA sequence:UniProtKB:O07610;locus_tag=GBILIMFC_01690;product=Long-chain-fatty-acid--CoA ligase
LN811351.1	Prodigal:002006	CDS	627242	628633	.	-	0	ID=GBILIMFC_01691;inference=ab initio prediction:Prodigal:002006;locus_tag=GBILIMFC_01691;product=hypothetical protein
LN811351.1	Prodigal:002006	CDS	628772	629437	.	-	0	ID=GBILIMFC_01692;Name=rspR_4;db_xref=COG:COG1802;gene=rspR_4;inference=ab initio prediction:Prodigal:002006,similar to AA sequence:UniProtKB:P0ACM2;locus_tag=GBILIMFC_01692;product=HTH-type transcriptional repressor RspR
LN811351.1	Prodigal:002006	CDS	629557	632499	.	-	0	ID=GBILIMFC_01693;db_xref=COG:COG0247;inference=ab initio prediction:Prodigal:002006,similar to AA sequence:UniProtKB:Q57252;locus_tag=GBILIMFC_01693;product=putative protein
LN811351.1	Prodigal:002006	CDS	633778	633990	.	+	0	ID=GBILIMFC_01694;eC_number=2.6.1.45;Name=sgaA_2;db_xref=COG:COG0075;gene=sgaA_2;inference=ab initio prediction:Prodigal:002006,similar to AA sequence:UniProtKB:P55819;locus_tag=GBILIMFC_01694;product=Serine--glyoxylate aminotransferase
LN811351.1	Prodigal:002006	CDS	634409	634741	.	-	0	ID=GBILIMFC_01695;inference=ab initio prediction:Prodigal:002006;locus_tag=GBILIMFC_01695;product=hypothetical protein
LN811351.1	Prodigal:002006	CDS	634900	638313	.	-	0	ID=GBILIMFC_01696;eC_number=6.2.1.20;Name=aas_1;gene=aas_1;inference=ab initio prediction:Prodigal:002006,protein motif:HAMAP:MF_01162;locus_tag=GBILIMFC_01696;product=Bifunctional protein Aas
LN811351.1	Prodigal:002006	CDS	638443	638721	.	-	0	ID=GBILIMFC_01697;inference=ab initio prediction:Prodigal:002006;locus_tag=GBILIMFC_01697;product=hypothetical protein
LN811351.1	Prodigal:002006	CDS	638766	639467	.	-	0	ID=GBILIMFC_01698;inference=ab initio prediction:Prodigal:002006;locus_tag=GBILIMFC_01698;product=hypothetical protein
LN811351.1	Prodigal:002006	CDS	639569	640192	.	+	0	ID=GBILIMFC_01699;inference=ab initio prediction:Prodigal:002006;locus_tag=GBILIMFC_01699;product=hypothetical protein
LN811351.1	Prodigal:002006	CDS	640278	640724	.	-	0	ID=GBILIMFC_01700;inference=ab initio prediction:Prodigal:002006;locus_tag=GBILIMFC_01700;product=hypothetical protein
LN811351.1	Prodigal:002006	CDS	640974	641342	.	-	0	ID=GBILIMFC_01701;inference=ab initio prediction:Prodigal:002006;locus_tag=GBILIMFC_01701;product=hypothetical protein
LN811351.1	Prodigal:002006	CDS	641355	643970	.	-	0	ID=GBILIMFC_01702;inference=ab initio prediction:Prodigal:002006;locus_tag=GBILIMFC_01702;product=hypothetical protein
LN811351.1	Prodigal:002006	CDS	644275	644652	.	-	0	ID=GBILIMFC_01703;inference=ab initio prediction:Prodigal:002006;locus_tag=GBILIMFC_01703;product=hypothetical protein
LN811351.1	Prodigal:002006	CDS	644687	645682	.	-	0	ID=GBILIMFC_01704;inference=ab initio prediction:Prodigal:002006;locus_tag=GBILIMFC_01704;product=hypothetical protein
LN811351.1	Prodigal:002006	CDS	645821	646285	.	-	0	ID=GBILIMFC_01705;inference=ab initio prediction:Prodigal:002006;locus_tag=GBILIMFC_01705;product=hypothetical protein
LN811351.1	Prodigal:002006	CDS	646361	649102	.	-	0	ID=GBILIMFC_01706;Name=clpV1;db_xref=COG:COG0542;gene=clpV1;inference=ab initio prediction:Prodigal:002006,similar to AA sequence:UniProtKB:Q9I742;locus_tag=GBILIMFC_01706;product=Protein ClpV1
LN811351.1	Prodigal:002006	CDS	649114	650142	.	-	0	ID=GBILIMFC_01707;inference=ab initio prediction:Prodigal:002006;locus_tag=GBILIMFC_01707;product=hypothetical protein
LN811351.1	Prodigal:002006	CDS	650139	652094	.	-	0	ID=GBILIMFC_01708;inference=ab initio prediction:Prodigal:002006;locus_tag=GBILIMFC_01708;product=hypothetical protein
LN811351.1	Prodigal:002006	CDS	652103	652651	.	-	0	ID=GBILIMFC_01709;inference=ab initio prediction:Prodigal:002006;locus_tag=GBILIMFC_01709;product=hypothetical protein
LN811351.1	Prodigal:002006	CDS	652776	653255	.	-	0	ID=GBILIMFC_01710;Name=hcp1;db_xref=COG:COG3157;gene=hcp1;inference=ab initio prediction:Prodigal:002006,similar to AA sequence:UniProtKB:Q9I747;locus_tag=GBILIMFC_01710;product=Protein hcp1
LN811351.1	Prodigal:002006	CDS	653383	654891	.	-	0	ID=GBILIMFC_01711;inference=ab initio prediction:Prodigal:002006;locus_tag=GBILIMFC_01711;product=hypothetical protein
LN811351.1	Prodigal:002006	CDS	654911	655435	.	-	0	ID=GBILIMFC_01712;inference=ab initio prediction:Prodigal:002006;locus_tag=GBILIMFC_01712;product=hypothetical protein
LN811351.1	Prodigal:002006	CDS	655532	656977	.	-	0	ID=GBILIMFC_01713;inference=ab initio prediction:Prodigal:002006;locus_tag=GBILIMFC_01713;product=hypothetical protein
LN811351.1	Prodigal:002006	CDS	657035	657658	.	-	0	ID=GBILIMFC_01714;Name=pal_5;gene=pal_5;inference=ab initio prediction:Prodigal:002006,protein motif:HAMAP:MF_02204;locus_tag=GBILIMFC_01714;product=Peptidoglycan-associated lipoprotein
LN811351.1	Prodigal:002006	CDS	657676	659526	.	+	0	ID=GBILIMFC_01715;eC_number=6.3.2.-;Name=vgrG1_1;gene=vgrG1_1;inference=ab initio prediction:Prodigal:002006,similar to AA sequence:UniProtKB:A0A0H3AIG7;locus_tag=GBILIMFC_01715;product=Actin cross-linking toxin VgrG1
LN811351.1	Prodigal:002006	CDS	659535	660098	.	+	0	ID=GBILIMFC_01716;inference=ab initio prediction:Prodigal:002006;locus_tag=GBILIMFC_01716;product=hypothetical protein
LN811351.1	Prodigal:002006	CDS	660137	661546	.	+	0	ID=GBILIMFC_01717;inference=ab initio prediction:Prodigal:002006;locus_tag=GBILIMFC_01717;product=hypothetical protein
LN811351.1	Prodigal:002006	CDS	662131	662628	.	-	0	ID=GBILIMFC_01718;inference=ab initio prediction:Prodigal:002006;locus_tag=GBILIMFC_01718;product=hypothetical protein
LN811351.1	Prodigal:002006	CDS	662815	664152	.	+	0	ID=GBILIMFC_01719;inference=ab initio prediction:Prodigal:002006;locus_tag=GBILIMFC_01719;product=hypothetical protein
LN811351.1	Prodigal:002006	CDS	664149	665570	.	+	0	ID=GBILIMFC_01720;Name=pal_6;gene=pal_6;inference=ab initio prediction:Prodigal:002006,protein motif:HAMAP:MF_02204;locus_tag=GBILIMFC_01720;product=Peptidoglycan-associated lipoprotein
LN811351.1	Prodigal:002006	CDS	665589	669188	.	+	0	ID=GBILIMFC_01721;inference=ab initio prediction:Prodigal:002006;locus_tag=GBILIMFC_01721;product=hypothetical protein
LN811351.1	Prodigal:002006	CDS	669195	669887	.	+	0	ID=GBILIMFC_01722;inference=ab initio prediction:Prodigal:002006;locus_tag=GBILIMFC_01722;product=hypothetical protein
LN811351.1	Prodigal:002006	CDS	669884	670657	.	+	0	ID=GBILIMFC_01723;eC_number=3.1.3.16;Name=prpC;db_xref=COG:COG0631;gene=prpC;inference=ab initio prediction:Prodigal:002006,similar to AA sequence:UniProtKB:O34779;locus_tag=GBILIMFC_01723;product=Protein phosphatase PrpC
LN811351.1	Prodigal:002006	CDS	670657	672483	.	+	0	ID=GBILIMFC_01724;eC_number=2.7.11.1;Name=pknD_1;gene=pknD_1;inference=ab initio prediction:Prodigal:002006,protein motif:HAMAP:MF_01957;locus_tag=GBILIMFC_01724;product=Serine/threonine-protein kinase PknD
LN811351.1	Prodigal:002006	CDS	672495	672773	.	-	0	ID=GBILIMFC_01725;inference=ab initio prediction:Prodigal:002006;locus_tag=GBILIMFC_01725;product=hypothetical protein
LN811351.1	Prodigal:002006	CDS	672871	673308	.	-	0	ID=GBILIMFC_01726;inference=ab initio prediction:Prodigal:002006;locus_tag=GBILIMFC_01726;product=hypothetical protein
LN811351.1	Prodigal:002006	CDS	673522	675258	.	+	0	ID=GBILIMFC_01727;inference=ab initio prediction:Prodigal:002006;locus_tag=GBILIMFC_01727;product=hypothetical protein
LN811351.1	Prodigal:002006	CDS	675231	675446	.	-	0	ID=GBILIMFC_01728;inference=ab initio prediction:Prodigal:002006;locus_tag=GBILIMFC_01728;product=hypothetical protein
LN811351.1	Prodigal:002006	CDS	675454	676995	.	-	0	ID=GBILIMFC_01729;inference=ab initio prediction:Prodigal:002006;locus_tag=GBILIMFC_01729;product=hypothetical protein
LN811351.1	Prodigal:002006	CDS	677091	678644	.	-	0	ID=GBILIMFC_01730;db_xref=COG:COG0500;inference=ab initio prediction:Prodigal:002006,similar to AA sequence:UniProtKB:O05979;locus_tag=GBILIMFC_01730;product=putative protein RP789
LN811351.1	Prodigal:002006	CDS	678701	680704	.	-	0	ID=GBILIMFC_01731;inference=ab initio prediction:Prodigal:002006;locus_tag=GBILIMFC_01731;product=hypothetical protein
LN811351.1	Prodigal:002006	CDS	680682	681044	.	-	0	ID=GBILIMFC_01732;inference=ab initio prediction:Prodigal:002006;locus_tag=GBILIMFC_01732;product=hypothetical protein
LN811351.1	Prodigal:002006	CDS	681484	681747	.	-	0	ID=GBILIMFC_01733;inference=ab initio prediction:Prodigal:002006;locus_tag=GBILIMFC_01733;product=hypothetical protein
LN811351.1	Prodigal:002006	CDS	681981	683792	.	+	0	ID=GBILIMFC_01734;inference=ab initio prediction:Prodigal:002006;locus_tag=GBILIMFC_01734;product=hypothetical protein
LN811351.1	Prodigal:002006	CDS	683844	688013	.	+	0	ID=GBILIMFC_01735;inference=ab initio prediction:Prodigal:002006;locus_tag=GBILIMFC_01735;product=hypothetical protein
LN811351.1	Prodigal:002006	CDS	688141	688434	.	+	0	ID=GBILIMFC_01736;inference=ab initio prediction:Prodigal:002006;locus_tag=GBILIMFC_01736;product=hypothetical protein
LN811351.1	Prodigal:002006	CDS	688804	689385	.	-	0	ID=GBILIMFC_01737;inference=ab initio prediction:Prodigal:002006;locus_tag=GBILIMFC_01737;product=hypothetical protein
LN811351.1	Prodigal:002006	CDS	689554	690540	.	-	0	ID=GBILIMFC_01738;inference=ab initio prediction:Prodigal:002006;locus_tag=GBILIMFC_01738;product=hypothetical protein
LN811351.1	Prodigal:002006	CDS	690576	691454	.	-	0	ID=GBILIMFC_01739;Name=yisK_1;db_xref=COG:COG0179;gene=yisK_1;inference=ab initio prediction:Prodigal:002006,similar to AA sequence:UniProtKB:O06724;locus_tag=GBILIMFC_01739;product=putative protein YisK
LN811351.1	Prodigal:002006	CDS	691546	692475	.	-	0	ID=GBILIMFC_01740;inference=ab initio prediction:Prodigal:002006;locus_tag=GBILIMFC_01740;product=hypothetical protein
LN811351.1	Prodigal:002006	CDS	692530	693252	.	-	0	ID=GBILIMFC_01741;eC_number=5.3.3.7;Name=ais_2;gene=ais_2;inference=ab initio prediction:Prodigal:002006,similar to AA sequence:UniProtKB:A0A0A1H8I4;locus_tag=GBILIMFC_01741;product=Aconitate isomerase
LN811351.1	Prodigal:002006	CDS	693303	694202	.	+	0	ID=GBILIMFC_01742;inference=ab initio prediction:Prodigal:002006;locus_tag=GBILIMFC_01742;product=hypothetical protein
LN811351.1	Prodigal:002006	CDS	694263	695249	.	+	0	ID=GBILIMFC_01743;eC_number=1.1.1.-;Name=iolS_3;db_xref=COG:COG0667;gene=iolS_3;inference=ab initio prediction:Prodigal:002006,similar to AA sequence:UniProtKB:P46336;locus_tag=GBILIMFC_01743;product=Aldo-keto reductase IolS
LN811351.1	Prodigal:002006	CDS	695270	696247	.	-	0	ID=GBILIMFC_01744;eC_number=1.1.1.-;Name=iolS_4;db_xref=COG:COG0667;gene=iolS_4;inference=ab initio prediction:Prodigal:002006,similar to AA sequence:UniProtKB:P46336;locus_tag=GBILIMFC_01744;product=Aldo-keto reductase IolS
LN811351.1	Prodigal:002006	CDS	696244	697089	.	-	0	ID=GBILIMFC_01745;Name=nanR_4;gene=nanR_4;inference=ab initio prediction:Prodigal:002006,protein motif:HAMAP:MF_01236;locus_tag=GBILIMFC_01745;product=HTH-type transcriptional repressor NanR
LN811351.1	Prodigal:002006	CDS	697450	698454	.	+	0	ID=GBILIMFC_01746;inference=ab initio prediction:Prodigal:002006;locus_tag=GBILIMFC_01746;product=hypothetical protein
LN811351.1	Prodigal:002006	CDS	698473	698991	.	+	0	ID=GBILIMFC_01747;inference=ab initio prediction:Prodigal:002006;locus_tag=GBILIMFC_01747;product=hypothetical protein
LN811351.1	Prodigal:002006	CDS	699161	700429	.	+	0	ID=GBILIMFC_01748;inference=ab initio prediction:Prodigal:002006;locus_tag=GBILIMFC_01748;product=hypothetical protein
LN811351.1	Prodigal:002006	CDS	700469	701998	.	+	0	ID=GBILIMFC_01749;inference=ab initio prediction:Prodigal:002006;locus_tag=GBILIMFC_01749;product=hypothetical protein
LN811351.1	Prodigal:002006	CDS	702131	702973	.	-	0	ID=GBILIMFC_01750;inference=ab initio prediction:Prodigal:002006;locus_tag=GBILIMFC_01750;product=hypothetical protein
LN811351.1	Prodigal:002006	CDS	703257	703937	.	+	0	ID=GBILIMFC_01751;inference=ab initio prediction:Prodigal:002006;locus_tag=GBILIMFC_01751;product=hypothetical protein
LN811351.1	Prodigal:002006	CDS	704136	705107	.	+	0	ID=GBILIMFC_01752;eC_number=3.1.4.53;Name=cpdA_2;gene=cpdA_2;inference=ab initio prediction:Prodigal:002006,protein motif:HAMAP:MF_00905;locus_tag=GBILIMFC_01752;product=3'%2C5'-cyclic adenosine monophosphate phosphodiesterase CpdA
LN811351.1	Prodigal:002006	CDS	705115	705606	.	-	0	ID=GBILIMFC_01753;inference=ab initio prediction:Prodigal:002006;locus_tag=GBILIMFC_01753;product=hypothetical protein
LN811351.1	Prodigal:002006	CDS	705955	707625	.	+	0	ID=GBILIMFC_01754;Name=glcA;db_xref=COG:COG1620;gene=glcA;inference=ab initio prediction:Prodigal:002006,similar to AA sequence:UniProtKB:Q46839;locus_tag=GBILIMFC_01754;product=Glycolate permease GlcA
LN811351.1	Prodigal:002006	CDS	708019	708114	.	-	0	ID=GBILIMFC_01755;inference=ab initio prediction:Prodigal:002006;locus_tag=GBILIMFC_01755;product=hypothetical protein
LN811351.1	Prodigal:002006	CDS	708248	708757	.	-	0	ID=GBILIMFC_01756;Name=teaD;db_xref=COG:COG0589;gene=teaD;inference=ab initio prediction:Prodigal:002006,similar to AA sequence:UniProtKB:E1VBK4;locus_tag=GBILIMFC_01756;product=TRAP-T-associated universal stress protein TeaD
LN811351.1	Prodigal:002006	CDS	708881	710071	.	-	0	ID=GBILIMFC_01757;Name=bcr;gene=bcr;inference=ab initio prediction:Prodigal:002006,similar to AA sequence:UniProtKB:P28246;locus_tag=GBILIMFC_01757;product=Bicyclomycin resistance protein
LN811351.1	Prodigal:002006	CDS	710265	711122	.	-	0	ID=GBILIMFC_01758;eC_number=1.1.1.340;Name=ptlF;gene=ptlF;inference=ab initio prediction:Prodigal:002006,similar to AA sequence:UniProtKB:Q82IY9;locus_tag=GBILIMFC_01758;product=1-deoxy-11-beta-hydroxypentalenate dehydrogenase
LN811351.1	Prodigal:002006	CDS	711168	711773	.	-	0	ID=GBILIMFC_01759;inference=ab initio prediction:Prodigal:002006;locus_tag=GBILIMFC_01759;product=hypothetical protein
LN811351.1	Prodigal:002006	CDS	711798	712643	.	-	0	ID=GBILIMFC_01760;inference=ab initio prediction:Prodigal:002006;locus_tag=GBILIMFC_01760;product=hypothetical protein
LN811351.1	Prodigal:002006	CDS	712914	716546	.	+	0	ID=GBILIMFC_01761;inference=ab initio prediction:Prodigal:002006;locus_tag=GBILIMFC_01761;product=hypothetical protein
LN811351.1	Prodigal:002006	CDS	716723	717901	.	+	0	ID=GBILIMFC_01762;inference=ab initio prediction:Prodigal:002006;locus_tag=GBILIMFC_01762;product=hypothetical protein
LN811351.1	Prodigal:002006	CDS	717894	718787	.	+	0	ID=GBILIMFC_01763;inference=ab initio prediction:Prodigal:002006;locus_tag=GBILIMFC_01763;product=hypothetical protein
LN811351.1	Prodigal:002006	CDS	718796	719416	.	+	0	ID=GBILIMFC_01764;inference=ab initio prediction:Prodigal:002006;locus_tag=GBILIMFC_01764;product=hypothetical protein
LN811351.1	Prodigal:002006	CDS	719469	719777	.	-	0	ID=GBILIMFC_01765;eC_number=1.-.-.-;Name=ygiN;db_xref=COG:COG1359;gene=ygiN;inference=ab initio prediction:Prodigal:002006,similar to AA sequence:UniProtKB:P0ADU2;locus_tag=GBILIMFC_01765;product=putative quinol monooxygenase YgiN
LN811351.1	Prodigal:002006	CDS	719841	720632	.	-	0	ID=GBILIMFC_01766;eC_number=1.1.1.69;Name=idnO_1;gene=idnO_1;inference=ab initio prediction:Prodigal:002006,similar to AA sequence:UniProtKB:P0A9P9;locus_tag=GBILIMFC_01766;product=5-keto-D-gluconate 5-reductase
LN811351.1	Prodigal:002006	CDS	720647	722038	.	-	0	ID=GBILIMFC_01767;eC_number=2.7.1.-;Name=oiaK;gene=oiaK;inference=ab initio prediction:Prodigal:002006,similar to AA sequence:UniProtKB:B1G889;locus_tag=GBILIMFC_01767;product=3-oxo-isoapionate kinase
LN811351.1	Prodigal:002006	CDS	722072	723331	.	+	0	ID=GBILIMFC_01768;eC_number=3.7.1.-;Name=oiaT;db_xref=COG:COG1850;gene=oiaT;inference=ab initio prediction:Prodigal:002006,similar to AA sequence:UniProtKB:A7IJG7;locus_tag=GBILIMFC_01768;product=3-oxo-isoapionate-4-phosphate transcarboxylase/hydrolase
LN811351.1	Prodigal:002006	CDS	723340	724623	.	-	0	ID=GBILIMFC_01769;Name=siaM_3;db_xref=COG:COG1593;gene=siaM_3;inference=ab initio prediction:Prodigal:002006,similar to AA sequence:UniProtKB:Q9KR66;locus_tag=GBILIMFC_01769;product=Sialic acid TRAP transporter large permease protein SiaM
LN811351.1	Prodigal:002006	CDS	724633	725142	.	-	0	ID=GBILIMFC_01770;Name=siaT_3;db_xref=COG:COG1593;gene=siaT_3;inference=ab initio prediction:Prodigal:002006,similar to AA sequence:UniProtKB:P44543;locus_tag=GBILIMFC_01770;product=Sialic acid TRAP transporter permease protein SiaT
LN811351.1	Prodigal:002006	CDS	725184	726170	.	-	0	ID=GBILIMFC_01771;inference=ab initio prediction:Prodigal:002006;locus_tag=GBILIMFC_01771;product=hypothetical protein
LN811351.1	Prodigal:002006	CDS	726231	727643	.	-	0	ID=GBILIMFC_01772;inference=ab initio prediction:Prodigal:002006;locus_tag=GBILIMFC_01772;product=hypothetical protein
LN811351.1	Prodigal:002006	CDS	727715	728512	.	-	0	ID=GBILIMFC_01773;eC_number=1.1.1.-;Name=linX_1;gene=linX_1;inference=ab initio prediction:Prodigal:002006,similar to AA sequence:UniProtKB:D4Z260;locus_tag=GBILIMFC_01773;product=2%2C5-dichloro-2%2C5-cyclohexadiene-1%2C4-diol dehydrogenase LinX
LN811351.1	Prodigal:002006	CDS	728725	729636	.	+	0	ID=GBILIMFC_01774;eC_number=1.1.1.60;Name=garR_2;db_xref=COG:COG2084;gene=garR_2;inference=ab initio prediction:Prodigal:002006,similar to AA sequence:UniProtKB:P0ABQ2;locus_tag=GBILIMFC_01774;product=2-hydroxy-3-oxopropionate reductase
LN811351.1	Prodigal:002006	CDS	729636	730067	.	+	0	ID=GBILIMFC_01775;inference=ab initio prediction:Prodigal:002006;locus_tag=GBILIMFC_01775;product=hypothetical protein
LN811351.1	Prodigal:002006	CDS	730057	730473	.	+	0	ID=GBILIMFC_01776;inference=ab initio prediction:Prodigal:002006;locus_tag=GBILIMFC_01776;product=hypothetical protein
LN811351.1	Prodigal:002006	CDS	730530	731507	.	+	0	ID=GBILIMFC_01777;inference=ab initio prediction:Prodigal:002006;locus_tag=GBILIMFC_01777;product=hypothetical protein
LN811351.1	Prodigal:002006	CDS	731569	732066	.	+	0	ID=GBILIMFC_01778;inference=ab initio prediction:Prodigal:002006;locus_tag=GBILIMFC_01778;product=hypothetical protein
LN811351.1	Prodigal:002006	CDS	732063	733349	.	+	0	ID=GBILIMFC_01779;Name=siaM_4;db_xref=COG:COG1593;gene=siaM_4;inference=ab initio prediction:Prodigal:002006,similar to AA sequence:UniProtKB:Q9KR66;locus_tag=GBILIMFC_01779;product=Sialic acid TRAP transporter large permease protein SiaM
LN811351.1	Prodigal:002006	CDS	733499	734221	.	+	0	ID=GBILIMFC_01780;inference=ab initio prediction:Prodigal:002006;locus_tag=GBILIMFC_01780;product=hypothetical protein
LN811351.1	Prodigal:002006	CDS	734754	735425	.	-	0	ID=GBILIMFC_01781;eC_number=2.1.1.77;Name=pcm_1;db_xref=COG:COG2518;gene=pcm_1;inference=ab initio prediction:Prodigal:002006,similar to AA sequence:UniProtKB:P0A7A5;locus_tag=GBILIMFC_01781;product=Protein-L-isoaspartate O-methyltransferase
LN811351.1	Prodigal:002006	CDS	735618	736433	.	+	0	ID=GBILIMFC_01782;inference=ab initio prediction:Prodigal:002006;locus_tag=GBILIMFC_01782;product=hypothetical protein
LN811351.1	Prodigal:002006	CDS	736481	737203	.	+	0	ID=GBILIMFC_01783;eC_number=3.1.4.53;Name=cpdA_3;gene=cpdA_3;inference=ab initio prediction:Prodigal:002006,protein motif:HAMAP:MF_00905;locus_tag=GBILIMFC_01783;product=3'%2C5'-cyclic adenosine monophosphate phosphodiesterase CpdA
LN811351.1	Prodigal:002006	CDS	737359	738699	.	+	0	ID=GBILIMFC_01784;db_xref=COG:COG1926;inference=ab initio prediction:Prodigal:002006,similar to AA sequence:UniProtKB:P9WLM1;locus_tag=GBILIMFC_01784;product=putative protein
LN811351.1	Prodigal:002006	CDS	738814	740466	.	+	0	ID=GBILIMFC_01785;Name=ettA;db_xref=COG:COG0488;gene=ettA;inference=ab initio prediction:Prodigal:002006,similar to AA sequence:UniProtKB:P45127;locus_tag=GBILIMFC_01785;product=Energy-dependent translational throttle protein EttA
LN811351.1	Prodigal:002006	CDS	740739	742211	.	+	0	ID=GBILIMFC_01786;eC_number=3.2.2.4;Name=amn;db_xref=COG:COG0775;gene=amn;inference=ab initio prediction:Prodigal:002006,similar to AA sequence:UniProtKB:P0AE12;locus_tag=GBILIMFC_01786;product=AMP nucleosidase
LN811351.1	Prodigal:002006	CDS	742517	743263	.	-	0	ID=GBILIMFC_01787;inference=ab initio prediction:Prodigal:002006;locus_tag=GBILIMFC_01787;product=hypothetical protein
LN811351.1	Prodigal:002006	CDS	743400	743645	.	-	0	ID=GBILIMFC_01788;inference=ab initio prediction:Prodigal:002006;locus_tag=GBILIMFC_01788;product=hypothetical protein
LN811351.1	Prodigal:002006	CDS	743930	744352	.	-	0	ID=GBILIMFC_01789;Name=hmrR_1;gene=hmrR_1;inference=ab initio prediction:Prodigal:002006,similar to AA sequence:UniProtKB:Q9X5X4;locus_tag=GBILIMFC_01789;product=HTH-type transcriptional regulator HmrR
LN811351.1	Prodigal:002006	CDS	744423	746639	.	+	0	ID=GBILIMFC_01790;eC_number=3.6.3.3;Name=zntA;db_xref=COG:COG2217;gene=zntA;inference=ab initio prediction:Prodigal:002006,similar to AA sequence:UniProtKB:P37617;locus_tag=GBILIMFC_01790;product=Zinc/cadmium/lead-transporting P-type ATPase
LN811351.1	Prodigal:002006	CDS	746795	747013	.	-	0	ID=GBILIMFC_01791;inference=ab initio prediction:Prodigal:002006;locus_tag=GBILIMFC_01791;product=hypothetical protein
LN811351.1	Prodigal:002006	CDS	747150	747743	.	-	0	ID=GBILIMFC_01792;inference=ab initio prediction:Prodigal:002006;locus_tag=GBILIMFC_01792;product=hypothetical protein
LN811351.1	Prodigal:002006	CDS	747969	748661	.	+	0	ID=GBILIMFC_01793;inference=ab initio prediction:Prodigal:002006;locus_tag=GBILIMFC_01793;product=hypothetical protein
LN811351.1	Prodigal:002006	CDS	749664	750731	.	+	0	ID=GBILIMFC_01794;inference=ab initio prediction:Prodigal:002006;locus_tag=GBILIMFC_01794;product=hypothetical protein
LN811351.1	Prodigal:002006	CDS	750767	751771	.	+	0	ID=GBILIMFC_01795;eC_number=2.1.1.163;Name=COQ5_3;gene=COQ5_3;inference=ab initio prediction:Prodigal:002006,protein motif:HAMAP:MF_01813;locus_tag=GBILIMFC_01795;product=2-methoxy-6-polyprenyl-1%2C4-benzoquinol methylase%2C mitochondrial
LN811351.1	Prodigal:002006	CDS	751771	752688	.	+	0	ID=GBILIMFC_01796;eC_number=1.5.1.20;Name=metF;db_xref=COG:COG0685;gene=metF;inference=ab initio prediction:Prodigal:002006,similar to AA sequence:UniProtKB:P0AEZ1;locus_tag=GBILIMFC_01796;product=5%2C10-methylenetetrahydrofolate reductase
LN811351.1	Prodigal:002006	CDS	752729	756481	.	+	0	ID=GBILIMFC_01797;eC_number=2.1.1.13;Name=metH;db_xref=COG:COG0646;gene=metH;inference=ab initio prediction:Prodigal:002006,similar to AA sequence:UniProtKB:P13009;locus_tag=GBILIMFC_01797;product=Methionine synthase
LN811351.1	Prodigal:002006	CDS	756549	757520	.	-	0	ID=GBILIMFC_01798;eC_number=4.3.1.16;Name=thadh_1;gene=thadh_1;inference=ab initio prediction:Prodigal:002006,similar to AA sequence:UniProtKB:A4F2N8;locus_tag=GBILIMFC_01798;product=L-threo-3-hydroxyaspartate ammonia-lyase
LN811351.1	Prodigal:002006	CDS	757850	759253	.	+	0	ID=GBILIMFC_01799;eC_number=5.3.1.12;Name=uxaC;db_xref=COG:COG1904;gene=uxaC;inference=ab initio prediction:Prodigal:002006,similar to AA sequence:UniProtKB:Q9A874;locus_tag=GBILIMFC_01799;product=Uronate isomerase
LN811351.1	Prodigal:002006	CDS	759303	760535	.	-	0	ID=GBILIMFC_01800;eC_number=3.6.3.-;Name=macB_1;db_xref=COG:COG0577;gene=macB_1;inference=ab initio prediction:Prodigal:002006,similar to AA sequence:UniProtKB:Q5MK06;locus_tag=GBILIMFC_01800;product=Macrolide export ATP-binding/permease protein MacB
LN811351.1	Prodigal:002006	CDS	760532	760738	.	-	0	ID=GBILIMFC_01801;inference=ab initio prediction:Prodigal:002006;locus_tag=GBILIMFC_01801;product=hypothetical protein
LN811351.1	Prodigal:002006	CDS	760735	761469	.	-	0	ID=GBILIMFC_01802;eC_number=3.6.3.-;Name=yknY_1;db_xref=COG:COG1136;gene=yknY_1;inference=ab initio prediction:Prodigal:002006,similar to AA sequence:UniProtKB:O31711;locus_tag=GBILIMFC_01802;product=putative ABC transporter ATP-binding protein YknY
[truncated: 10,858,272 more chars]
