# Supplementary material for: Comprehensive Comparative Genomics and Phenotyping of Methylobacterium Species
Source: Front Microbiol. 2021 Oct 6;12:740610. doi: 10.3389/fmicb.2021.740610 (PMC8561711; doi:10.3389/fmicb.2021.740610)
Supplement: Supplementary file 11 [file Data_Sheet_5.ZIP › Mb_trifolii.gff]

##gff-version 3
##sequence-region M-trifolii_contig_1_1 1 10216
##sequence-region M-trifolii_contig_2_1 1 16231
##sequence-region M-trifolii_contig_3_1 1 15735
##sequence-region M-trifolii_contig_4_1 1 14704
##sequence-region M-trifolii_contig_5_1 1 49362
##sequence-region M-trifolii_contig_6_1 1 28290
##sequence-region M-trifolii_contig_7_1 1 9283
##sequence-region M-trifolii_contig_8_1 1 6812
##sequence-region M-trifolii_contig_9_1 1 47302
##sequence-region M-trifolii_contig_10_1 1 36553
##sequence-region M-trifolii_contig_11_1 1 38787
##sequence-region M-trifolii_contig_12_1 1 21427
##sequence-region M-trifolii_contig_13_1 1 10581
##sequence-region M-trifolii_contig_14_1 1 1673
##sequence-region M-trifolii_contig_15_1 1 1361
##sequence-region M-trifolii_contig_16_1 1 1057
##sequence-region M-trifolii_contig_17_1 1 6003
##sequence-region M-trifolii_contig_18_1 1 49770
##sequence-region M-trifolii_contig_19_1 1 3966
##sequence-region M-trifolii_contig_20_1 1 1541
##sequence-region M-trifolii_contig_21_1 1 27516
##sequence-region M-trifolii_contig_22_1 1 13869
##sequence-region M-trifolii_contig_23_1 1 11519
##sequence-region M-trifolii_contig_24_1 1 2461
##sequence-region M-trifolii_contig_25_1 1 5742
##sequence-region M-trifolii_contig_26_1 1 27687
##sequence-region M-trifolii_contig_27_1 1 16654
##sequence-region M-trifolii_contig_28_1 1 44930
##sequence-region M-trifolii_contig_29_1 1 18958
##sequence-region M-trifolii_contig_30_1 1 30972
##sequence-region M-trifolii_contig_31_1 1 5772
##sequence-region M-trifolii_contig_32_1 1 17719
##sequence-region M-trifolii_contig_33_1 1 22153
##sequence-region M-trifolii_contig_34_1 1 29714
##sequence-region M-trifolii_contig_35_1 1 80601
##sequence-region M-trifolii_contig_36_1 1 5922
##sequence-region M-trifolii_contig_37_1 1 11952
##sequence-region M-trifolii_contig_38_1 1 19594
##sequence-region M-trifolii_contig_39_1 1 9517
##sequence-region M-trifolii_contig_40_1 1 16422
##sequence-region M-trifolii_contig_41_1 1 9244
##sequence-region M-trifolii_contig_42_1 1 13685
##sequence-region M-trifolii_contig_43_1 1 5682
##sequence-region M-trifolii_contig_44_1 1 19696
##sequence-region M-trifolii_contig_45_1 1 22898
##sequence-region M-trifolii_contig_46_1 1 9959
##sequence-region M-trifolii_contig_47_1 1 6270
##sequence-region M-trifolii_contig_48_1 1 14092
##sequence-region M-trifolii_contig_49_1 1 34607
##sequence-region M-trifolii_contig_50_1 1 48027
##sequence-region M-trifolii_contig_51_1 1 11032
##sequence-region M-trifolii_contig_52_1 1 2431
##sequence-region M-trifolii_contig_53_1 1 18270
##sequence-region M-trifolii_contig_54_1 1 8527
##sequence-region M-trifolii_contig_55_1 1 40464
##sequence-region M-trifolii_contig_56_1 1 29466
##sequence-region M-trifolii_contig_57_1 1 53766
##sequence-region M-trifolii_contig_58_1 1 35057
##sequence-region M-trifolii_contig_59_1 1 5555
##sequence-region M-trifolii_contig_60_1 1 73276
##sequence-region M-trifolii_contig_61_1 1 30808
##sequence-region M-trifolii_contig_62_1 1 26867
##sequence-region M-trifolii_contig_63_1 1 69544
##sequence-region M-trifolii_contig_64_1 1 10298
##sequence-region M-trifolii_contig_65_1 1 6015
##sequence-region M-trifolii_contig_66_1 1 5959
##sequence-region M-trifolii_contig_67_1 1 6114
##sequence-region M-trifolii_contig_68_1 1 19259
##sequence-region M-trifolii_contig_69_1 1 10508
##sequence-region M-trifolii_contig_70_1 1 10069
##sequence-region M-trifolii_contig_71_1 1 10954
##sequence-region M-trifolii_contig_72_1 1 14236
##sequence-region M-trifolii_contig_73_1 1 67472
##sequence-region M-trifolii_contig_74_1 1 22725
##sequence-region M-trifolii_contig_75_1 1 20161
##sequence-region M-trifolii_contig_76_1 1 2215
##sequence-region M-trifolii_contig_77_1 1 13587
##sequence-region M-trifolii_contig_78_1 1 37785
##sequence-region M-trifolii_contig_79_1 1 59488
##sequence-region M-trifolii_contig_80_1 1 6560
##sequence-region M-trifolii_contig_81_1 1 8264
##sequence-region M-trifolii_contig_82_1 1 31532
##sequence-region M-trifolii_contig_83_1 1 21732
##sequence-region M-trifolii_contig_84_1 1 14510
##sequence-region M-trifolii_contig_85_1 1 28830
##sequence-region M-trifolii_contig_86_1 1 54341
##sequence-region M-trifolii_contig_87_1 1 25209
##sequence-region M-trifolii_contig_88_1 1 25284
##sequence-region M-trifolii_contig_89_1 1 18613
##sequence-region M-trifolii_contig_90_1 1 29501
##sequence-region M-trifolii_contig_91_1 1 12975
##sequence-region M-trifolii_contig_92_1 1 28540
##sequence-region M-trifolii_contig_93_1 1 4896
##sequence-region M-trifolii_contig_94_1 1 3638
##sequence-region M-trifolii_contig_95_1 1 19818
##sequence-region M-trifolii_contig_96_1 1 27658
##sequence-region M-trifolii_contig_97_1 1 19456
##sequence-region M-trifolii_contig_98_1 1 5205
##sequence-region M-trifolii_contig_99_1 1 22606
##sequence-region M-trifolii_contig_100_1 1 6117
##sequence-region M-trifolii_contig_101_1 1 20134
##sequence-region M-trifolii_contig_102_1 1 7842
##sequence-region M-trifolii_contig_103_1 1 5555
##sequence-region M-trifolii_contig_104_1 1 14877
##sequence-region M-trifolii_contig_105_1 1 26883
##sequence-region M-trifolii_contig_106_1 1 27738
##sequence-region M-trifolii_contig_107_1 1 7006
##sequence-region M-trifolii_contig_108_1 1 9745
##sequence-region M-trifolii_contig_109_1 1 6667
##sequence-region M-trifolii_contig_110_1 1 5140
##sequence-region M-trifolii_contig_111_1 1 4049
##sequence-region M-trifolii_contig_112_1 1 8881
##sequence-region M-trifolii_contig_113_1 1 2027
##sequence-region M-trifolii_contig_114_1 1 46585
##sequence-region M-trifolii_contig_115_1 1 9015
##sequence-region M-trifolii_contig_116_1 1 17132
##sequence-region M-trifolii_contig_117_1 1 20644
##sequence-region M-trifolii_contig_118_1 1 7094
##sequence-region M-trifolii_contig_119_1 1 40438
##sequence-region M-trifolii_contig_120_1 1 44872
##sequence-region M-trifolii_contig_121_1 1 51247
##sequence-region M-trifolii_contig_122_1 1 3757
##sequence-region M-trifolii_contig_123_1 1 14067
##sequence-region M-trifolii_contig_124_1 1 32124
##sequence-region M-trifolii_contig_125_1 1 16577
##sequence-region M-trifolii_contig_126_1 1 23524
##sequence-region M-trifolii_contig_127_1 1 20648
##sequence-region M-trifolii_contig_128_1 1 3624
##sequence-region M-trifolii_contig_129_1 1 11352
##sequence-region M-trifolii_contig_130_1 1 4770
##sequence-region M-trifolii_contig_131_1 1 16072
##sequence-region M-trifolii_contig_132_1 1 3109
##sequence-region M-trifolii_contig_133_1 1 3830
##sequence-region M-trifolii_contig_134_1 1 12201
##sequence-region M-trifolii_contig_135_1 1 17823
##sequence-region M-trifolii_contig_136_1 1 3956
##sequence-region M-trifolii_contig_137_1 1 12509
##sequence-region M-trifolii_contig_138_1 1 7741
##sequence-region M-trifolii_contig_139_1 1 12906
##sequence-region M-trifolii_contig_140_1 1 18052
##sequence-region M-trifolii_contig_141_1 1 10197
##sequence-region M-trifolii_contig_142_1 1 24942
##sequence-region M-trifolii_contig_143_1 1 15982
##sequence-region M-trifolii_contig_144_1 1 20084
##sequence-region M-trifolii_contig_145_1 1 5171
##sequence-region M-trifolii_contig_146_1 1 5386
##sequence-region M-trifolii_contig_147_1 1 22468
##sequence-region M-trifolii_contig_148_1 1 15054
##sequence-region M-trifolii_contig_149_1 1 4654
##sequence-region M-trifolii_contig_150_1 1 7957
##sequence-region M-trifolii_contig_151_1 1 24070
##sequence-region M-trifolii_contig_152_1 1 5031
##sequence-region M-trifolii_contig_153_1 1 9010
##sequence-region M-trifolii_contig_154_1 1 7569
##sequence-region M-trifolii_contig_155_1 1 1433
##sequence-region M-trifolii_contig_156_1 1 10648
##sequence-region M-trifolii_contig_157_1 1 3638
##sequence-region M-trifolii_contig_158_1 1 11451
##sequence-region M-trifolii_contig_159_1 1 33520
##sequence-region M-trifolii_contig_160_1 1 5770
##sequence-region M-trifolii_contig_161_1 1 3363
##sequence-region M-trifolii_contig_162_1 1 9316
##sequence-region M-trifolii_contig_163_1 1 46541
##sequence-region M-trifolii_contig_164_1 1 4683
##sequence-region M-trifolii_contig_165_1 1 27125
##sequence-region M-trifolii_contig_166_1 1 7635
##sequence-region M-trifolii_contig_167_1 1 18155
##sequence-region M-trifolii_contig_168_1 1 14586
##sequence-region M-trifolii_contig_169_1 1 20059
##sequence-region M-trifolii_contig_170_1 1 16391
##sequence-region M-trifolii_contig_171_1 1 19012
##sequence-region M-trifolii_contig_172_1 1 9173
##sequence-region M-trifolii_contig_173_1 1 8543
##sequence-region M-trifolii_contig_174_1 1 16254
##sequence-region M-trifolii_contig_175_1 1 3239
##sequence-region M-trifolii_contig_176_1 1 10242
##sequence-region M-trifolii_contig_177_1 1 15244
##sequence-region M-trifolii_contig_178_1 1 12583
##sequence-region M-trifolii_contig_179_1 1 7713
##sequence-region M-trifolii_contig_180_1 1 5826
##sequence-region M-trifolii_contig_181_1 1 11286
##sequence-region M-trifolii_contig_182_1 1 24106
##sequence-region M-trifolii_contig_183_1 1 7831
##sequence-region M-trifolii_contig_184_1 1 8109
##sequence-region M-trifolii_contig_185_1 1 4581
##sequence-region M-trifolii_contig_186_1 1 30024
##sequence-region M-trifolii_contig_187_1 1 12802
##sequence-region M-trifolii_contig_188_1 1 6056
##sequence-region M-trifolii_contig_189_1 1 20735
##sequence-region M-trifolii_contig_190_1 1 2510
##sequence-region M-trifolii_contig_191_1 1 23589
##sequence-region M-trifolii_contig_192_1 1 7376
##sequence-region M-trifolii_contig_193_1 1 24548
##sequence-region M-trifolii_contig_194_1 1 14697
##sequence-region M-trifolii_contig_195_1 1 6227
##sequence-region M-trifolii_contig_196_1 1 24459
##sequence-region M-trifolii_contig_197_1 1 11160
##sequence-region M-trifolii_contig_198_1 1 39874
##sequence-region M-trifolii_contig_199_1 1 10799
##sequence-region M-trifolii_contig_200_1 1 24579
##sequence-region M-trifolii_contig_201_1 1 11401
##sequence-region M-trifolii_contig_202_1 1 10186
##sequence-region M-trifolii_contig_203_1 1 8420
##sequence-region M-trifolii_contig_204_1 1 11333
##sequence-region M-trifolii_contig_205_1 1 3415
##sequence-region M-trifolii_contig_206_1 1 14810
##sequence-region M-trifolii_contig_207_1 1 20873
##sequence-region M-trifolii_contig_208_1 1 19865
##sequence-region M-trifolii_contig_209_1 1 33256
##sequence-region M-trifolii_contig_210_1 1 2257
##sequence-region M-trifolii_contig_211_1 1 2946
##sequence-region M-trifolii_contig_212_1 1 1167
##sequence-region M-trifolii_contig_213_1 1 5678
##sequence-region M-trifolii_contig_214_1 1 11265
##sequence-region M-trifolii_contig_215_1 1 24529
##sequence-region M-trifolii_contig_216_1 1 4613
##sequence-region M-trifolii_contig_217_1 1 4472
##sequence-region M-trifolii_contig_218_1 1 6770
##sequence-region M-trifolii_contig_219_1 1 4803
##sequence-region M-trifolii_contig_220_1 1 18052
##sequence-region M-trifolii_contig_221_1 1 7771
##sequence-region M-trifolii_contig_222_1 1 13342
##sequence-region M-trifolii_contig_223_1 1 14597
##sequence-region M-trifolii_contig_224_1 1 7558
##sequence-region M-trifolii_contig_225_1 1 5988
##sequence-region M-trifolii_contig_226_1 1 7558
##sequence-region M-trifolii_contig_227_1 1 46631
##sequence-region M-trifolii_contig_228_1 1 3139
##sequence-region M-trifolii_contig_229_1 1 7483
##sequence-region M-trifolii_contig_230_1 1 4766
##sequence-region M-trifolii_contig_231_1 1 5654
##sequence-region M-trifolii_contig_232_1 1 5035
##sequence-region M-trifolii_contig_233_1 1 4081
##sequence-region M-trifolii_contig_234_1 1 12632
##sequence-region M-trifolii_contig_235_1 1 10780
##sequence-region M-trifolii_contig_236_1 1 10664
##sequence-region M-trifolii_contig_237_1 1 7428
##sequence-region M-trifolii_contig_238_1 1 8917
##sequence-region M-trifolii_contig_239_1 1 9667
##sequence-region M-trifolii_contig_240_1 1 23132
##sequence-region M-trifolii_contig_241_1 1 9667
##sequence-region M-trifolii_contig_242_1 1 25206
##sequence-region M-trifolii_contig_243_1 1 11395
##sequence-region M-trifolii_contig_244_1 1 19086
##sequence-region M-trifolii_contig_245_1 1 2163
##sequence-region M-trifolii_contig_246_1 1 9234
##sequence-region M-trifolii_contig_247_1 1 5526
##sequence-region M-trifolii_contig_248_1 1 18560
##sequence-region M-trifolii_contig_249_1 1 6503
##sequence-region M-trifolii_contig_250_1 1 5737
##sequence-region M-trifolii_contig_251_1 1 24543
##sequence-region M-trifolii_contig_252_1 1 16365
##sequence-region M-trifolii_contig_253_1 1 6624
##sequence-region M-trifolii_contig_254_1 1 21636
##sequence-region M-trifolii_contig_255_1 1 13816
##sequence-region M-trifolii_contig_256_1 1 5142
##sequence-region M-trifolii_contig_257_1 1 5693
##sequence-region M-trifolii_contig_258_1 1 15821
##sequence-region M-trifolii_contig_259_1 1 6001
##sequence-region M-trifolii_contig_260_1 1 3073
##sequence-region M-trifolii_contig_261_1 1 19108
##sequence-region M-trifolii_contig_262_1 1 19565
##sequence-region M-trifolii_contig_263_1 1 1511
##sequence-region M-trifolii_contig_264_1 1 1981
##sequence-region M-trifolii_contig_265_1 1 10243
##sequence-region M-trifolii_contig_266_1 1 7595
##sequence-region M-trifolii_contig_267_1 1 9151
##sequence-region M-trifolii_contig_268_1 1 12095
##sequence-region M-trifolii_contig_269_1 1 3171
##sequence-region M-trifolii_contig_270_1 1 10630
##sequence-region M-trifolii_contig_271_1 1 24025
##sequence-region M-trifolii_contig_272_1 1 8383
##sequence-region M-trifolii_contig_273_1 1 19257
##sequence-region M-trifolii_contig_274_1 1 7229
##sequence-region M-trifolii_contig_275_1 1 16368
##sequence-region M-trifolii_contig_276_1 1 9589
##sequence-region M-trifolii_contig_277_1 1 7873
##sequence-region M-trifolii_contig_278_1 1 20033
##sequence-region M-trifolii_contig_279_1 1 1868
##sequence-region M-trifolii_contig_280_1 1 1187
##sequence-region M-trifolii_contig_281_1 1 8576
##sequence-region M-trifolii_contig_282_1 1 6524
##sequence-region M-trifolii_contig_283_1 1 4378
##sequence-region M-trifolii_contig_284_1 1 4964
##sequence-region M-trifolii_contig_285_1 1 3523
##sequence-region M-trifolii_contig_286_1 1 7085
##sequence-region M-trifolii_contig_287_1 1 5972
##sequence-region M-trifolii_contig_288_1 1 8264
##sequence-region M-trifolii_contig_289_1 1 1655
##sequence-region M-trifolii_contig_290_1 1 1157
##sequence-region M-trifolii_contig_291_1 1 8957
##sequence-region M-trifolii_contig_292_1 1 9632
##sequence-region M-trifolii_contig_293_1 1 8195
##sequence-region M-trifolii_contig_294_1 1 7276
##sequence-region M-trifolii_contig_295_1 1 8589
##sequence-region M-trifolii_contig_296_1 1 1708
##sequence-region M-trifolii_contig_297_1 1 6892
##sequence-region M-trifolii_contig_298_1 1 31270
##sequence-region M-trifolii_contig_299_1 1 1080
##sequence-region M-trifolii_contig_300_1 1 3843
##sequence-region M-trifolii_contig_301_1 1 1141
##sequence-region M-trifolii_contig_302_1 1 6395
##sequence-region M-trifolii_contig_303_1 1 2481
##sequence-region M-trifolii_contig_304_1 1 3950
##sequence-region M-trifolii_contig_305_1 1 19386
##sequence-region M-trifolii_contig_306_1 1 6166
##sequence-region M-trifolii_contig_307_1 1 8956
##sequence-region M-trifolii_contig_308_1 1 16968
##sequence-region M-trifolii_contig_309_1 1 14598
##sequence-region M-trifolii_contig_310_1 1 3855
##sequence-region M-trifolii_contig_311_1 1 6199
##sequence-region M-trifolii_contig_312_1 1 6526
##sequence-region M-trifolii_contig_313_1 1 1826
##sequence-region M-trifolii_contig_314_1 1 8273
##sequence-region M-trifolii_contig_315_1 1 2203
##sequence-region M-trifolii_contig_316_1 1 33831
##sequence-region M-trifolii_contig_317_1 1 3344
##sequence-region M-trifolii_contig_318_1 1 4249
##sequence-region M-trifolii_contig_319_1 1 7560
##sequence-region M-trifolii_contig_320_1 1 5528
##sequence-region M-trifolii_contig_321_1 1 2538
##sequence-region M-trifolii_contig_322_1 1 8633
##sequence-region M-trifolii_contig_323_1 1 3279
##sequence-region M-trifolii_contig_324_1 1 3145
##sequence-region M-trifolii_contig_325_1 1 1137
##sequence-region M-trifolii_contig_326_1 1 7935
##sequence-region M-trifolii_contig_327_1 1 5377
##sequence-region M-trifolii_contig_328_1 1 8424
##sequence-region M-trifolii_contig_329_1 1 16842
##sequence-region M-trifolii_contig_330_1 1 7033
##sequence-region M-trifolii_contig_331_1 1 12943
##sequence-region M-trifolii_contig_332_1 1 1959
##sequence-region M-trifolii_contig_333_1 1 4214
##sequence-region M-trifolii_contig_334_1 1 5493
##sequence-region M-trifolii_contig_335_1 1 9243
##sequence-region M-trifolii_contig_336_1 1 6674
##sequence-region M-trifolii_contig_337_1 1 5634
##sequence-region M-trifolii_contig_338_1 1 1180
##sequence-region M-trifolii_contig_339_1 1 1514
##sequence-region M-trifolii_contig_340_1 1 7721
##sequence-region M-trifolii_contig_341_1 1 3938
##sequence-region M-trifolii_contig_342_1 1 10088
##sequence-region M-trifolii_contig_343_1 1 5411
##sequence-region M-trifolii_contig_344_1 1 6530
##sequence-region M-trifolii_contig_345_1 1 8203
##sequence-region M-trifolii_contig_346_1 1 2083
##sequence-region M-trifolii_contig_347_1 1 2493
##sequence-region M-trifolii_contig_348_1 1 7727
##sequence-region M-trifolii_contig_349_1 1 6819
##sequence-region M-trifolii_contig_350_1 1 2845
##sequence-region M-trifolii_contig_351_1 1 4078
##sequence-region M-trifolii_contig_352_1 1 4417
##sequence-region M-trifolii_contig_353_1 1 2706
##sequence-region M-trifolii_contig_354_1 1 1946
##sequence-region M-trifolii_contig_355_1 1 4293
##sequence-region M-trifolii_contig_356_1 1 3962
##sequence-region M-trifolii_contig_357_1 1 4073
##sequence-region M-trifolii_contig_358_1 1 2252
##sequence-region M-trifolii_contig_359_1 1 2998
##sequence-region M-trifolii_contig_360_1 1 1327
##sequence-region M-trifolii_contig_361_1 1 3230
##sequence-region M-trifolii_contig_362_1 1 1072
##sequence-region M-trifolii_contig_363_1 1 1675
##sequence-region M-trifolii_contig_364_1 1 12873
##sequence-region M-trifolii_contig_365_1 1 6231
##sequence-region M-trifolii_contig_366_1 1 2082
##sequence-region M-trifolii_contig_367_1 1 3518
##sequence-region M-trifolii_contig_368_1 1 8555
##sequence-region M-trifolii_contig_369_1 1 4230
##sequence-region M-trifolii_contig_370_1 1 1053
##sequence-region M-trifolii_contig_371_1 1 1300
##sequence-region M-trifolii_contig_372_1 1 4777
##sequence-region M-trifolii_contig_373_1 1 4706
##sequence-region M-trifolii_contig_374_1 1 5123
##sequence-region M-trifolii_contig_375_1 1 2438
##sequence-region M-trifolii_contig_376_1 1 1358
##sequence-region M-trifolii_contig_377_1 1 1318
##sequence-region M-trifolii_contig_378_1 1 2531
##sequence-region M-trifolii_contig_379_1 1 8427
##sequence-region M-trifolii_contig_380_1 1 1147
##sequence-region M-trifolii_contig_381_1 1 4637
##sequence-region M-trifolii_contig_382_1 1 2761
##sequence-region M-trifolii_contig_383_1 1 1579
##sequence-region M-trifolii_contig_384_1 1 7058
##sequence-region M-trifolii_contig_385_1 1 2983
##sequence-region M-trifolii_contig_386_1 1 1127
##sequence-region M-trifolii_contig_387_1 1 5316
##sequence-region M-trifolii_contig_388_1 1 1189
##sequence-region M-trifolii_contig_389_1 1 4020
##sequence-region M-trifolii_contig_390_1 1 1977
##sequence-region M-trifolii_contig_391_1 1 4803
##sequence-region M-trifolii_contig_392_1 1 2232
##sequence-region M-trifolii_contig_393_1 1 3211
##sequence-region M-trifolii_contig_394_1 1 7426
##sequence-region M-trifolii_contig_395_1 1 2312
##sequence-region M-trifolii_contig_396_1 1 1680
##sequence-region M-trifolii_contig_397_1 1 3397
##sequence-region M-trifolii_contig_398_1 1 1231
##sequence-region M-trifolii_contig_399_1 1 1410
##sequence-region M-trifolii_contig_400_1 1 3374
##sequence-region M-trifolii_contig_401_1 1 2253
##sequence-region M-trifolii_contig_402_1 1 3882
##sequence-region M-trifolii_contig_403_1 1 2634
##sequence-region M-trifolii_contig_404_1 1 1419
##sequence-region M-trifolii_contig_405_1 1 2901
##sequence-region M-trifolii_contig_406_1 1 1506
##sequence-region M-trifolii_contig_407_1 1 1693
##sequence-region M-trifolii_contig_408_1 1 7927
##sequence-region M-trifolii_contig_409_1 1 2721
##sequence-region M-trifolii_contig_410_1 1 3600
##sequence-region M-trifolii_contig_411_1 1 3214
##sequence-region M-trifolii_contig_412_1 1 1716
##sequence-region M-trifolii_contig_413_1 1 2973
##sequence-region M-trifolii_contig_414_1 1 2291
##sequence-region M-trifolii_contig_415_1 1 2376
##sequence-region M-trifolii_contig_416_1 1 2702
##sequence-region M-trifolii_contig_417_1 1 1513
##sequence-region M-trifolii_contig_418_1 1 2287
##sequence-region M-trifolii_contig_419_1 1 1253
##sequence-region M-trifolii_contig_420_1 1 1708
##sequence-region M-trifolii_contig_421_1 1 2866
##sequence-region M-trifolii_contig_422_1 1 1959
##sequence-region M-trifolii_contig_423_1 1 1306
##sequence-region M-trifolii_contig_424_1 1 2484
M-trifolii_contig_1_1	Prodigal:002006	CDS	60	713	.	-	0	ID=MPOCJGCO_00001;eC_number=2.1.1.163;Name=COQ5_1;gene=COQ5_1;inference=ab initio prediction:Prodigal:002006,protein motif:HAMAP:MF_01813;locus_tag=MPOCJGCO_00001;product=2-methoxy-6-polyprenyl-1%2C4-benzoquinol methylase%2C mitochondrial
M-trifolii_contig_1_1	Prodigal:002006	CDS	739	1911	.	-	0	ID=MPOCJGCO_00002;eC_number=2.8.1.13;Name=mnmA;gene=mnmA;inference=ab initio prediction:Prodigal:002006,similar to AA sequence:UniProtKB:Q99TM8;locus_tag=MPOCJGCO_00002;product=tRNA-specific 2-thiouridylase MnmA
M-trifolii_contig_1_1	Prodigal:002006	CDS	2197	3738	.	+	0	ID=MPOCJGCO_00003;inference=ab initio prediction:Prodigal:002006;locus_tag=MPOCJGCO_00003;product=hypothetical protein
M-trifolii_contig_1_1	Prodigal:002006	CDS	3750	4433	.	+	0	ID=MPOCJGCO_00004;inference=ab initio prediction:Prodigal:002006;locus_tag=MPOCJGCO_00004;product=hypothetical protein
M-trifolii_contig_1_1	Prodigal:002006	CDS	4525	4800	.	+	0	ID=MPOCJGCO_00005;inference=ab initio prediction:Prodigal:002006;locus_tag=MPOCJGCO_00005;product=hypothetical protein
M-trifolii_contig_1_1	Prodigal:002006	CDS	5061	6614	.	+	0	ID=MPOCJGCO_00006;inference=ab initio prediction:Prodigal:002006;locus_tag=MPOCJGCO_00006;product=hypothetical protein
M-trifolii_contig_1_1	Prodigal:002006	CDS	6714	7766	.	+	0	ID=MPOCJGCO_00007;Name=fliG;db_xref=COG:COG1536;gene=fliG;inference=ab initio prediction:Prodigal:002006,similar to AA sequence:UniProtKB:Q9WY63;locus_tag=MPOCJGCO_00007;product=Flagellar motor switch protein FliG
M-trifolii_contig_1_1	Prodigal:002006	CDS	7763	8389	.	+	0	ID=MPOCJGCO_00008;inference=ab initio prediction:Prodigal:002006;locus_tag=MPOCJGCO_00008;product=hypothetical protein
M-trifolii_contig_1_1	Prodigal:002006	CDS	8397	8735	.	+	0	ID=MPOCJGCO_00009;inference=ab initio prediction:Prodigal:002006;locus_tag=MPOCJGCO_00009;product=hypothetical protein
M-trifolii_contig_1_1	Prodigal:002006	CDS	8806	10170	.	+	0	ID=MPOCJGCO_00010;Name=atoC;db_xref=COG:COG2204;gene=atoC;inference=ab initio prediction:Prodigal:002006,similar to AA sequence:UniProtKB:Q06065;locus_tag=MPOCJGCO_00010;product=Regulatory protein AtoC
M-trifolii_contig_2_1	Prodigal:002006	CDS	173	562	.	+	0	ID=MPOCJGCO_00011;eC_number=2.1.1.-;Name=prmA;db_xref=COG:COG2264;gene=prmA;inference=ab initio prediction:Prodigal:002006,similar to AA sequence:UniProtKB:P0A0P5;locus_tag=MPOCJGCO_00011;product=Ribosomal protein L11 methyltransferase
M-trifolii_contig_2_1	Prodigal:002006	CDS	927	2759	.	+	0	ID=MPOCJGCO_00012;inference=ab initio prediction:Prodigal:002006;locus_tag=MPOCJGCO_00012;product=hypothetical protein
M-trifolii_contig_2_1	Prodigal:002006	CDS	2853	5021	.	+	0	ID=MPOCJGCO_00013;eC_number=1.8.1.8;Name=dsbD_1;gene=dsbD_1;inference=ab initio prediction:Prodigal:002006,protein motif:HAMAP:MF_00399;locus_tag=MPOCJGCO_00013;product=Thiol:disulfide interchange protein DsbD
M-trifolii_contig_2_1	Prodigal:002006	CDS	5034	5735	.	-	0	ID=MPOCJGCO_00014;Name=phoB;db_xref=COG:COG0745;gene=phoB;inference=ab initio prediction:Prodigal:002006,similar to AA sequence:UniProtKB:P0AFJ5;locus_tag=MPOCJGCO_00014;product=Phosphate regulon transcriptional regulatory protein PhoB
M-trifolii_contig_2_1	Prodigal:002006	CDS	5744	6457	.	-	0	ID=MPOCJGCO_00015;Name=phoU;db_xref=COG:COG0704;gene=phoU;inference=ab initio prediction:Prodigal:002006,similar to AA sequence:UniProtKB:Q51547;locus_tag=MPOCJGCO_00015;product=Phosphate-specific transport system accessory protein PhoU 
M-trifolii_contig_2_1	Prodigal:002006	CDS	6544	7362	.	-	0	ID=MPOCJGCO_00016;eC_number=7.3.2.1;Name=pstB;db_xref=COG:COG1117;gene=pstB;inference=ab initio prediction:Prodigal:002006,similar to AA sequence:UniProtKB:P0AAH0;locus_tag=MPOCJGCO_00016;product=Phosphate import ATP-binding protein PstB
M-trifolii_contig_2_1	Prodigal:002006	CDS	7404	8300	.	-	0	ID=MPOCJGCO_00017;Name=pstA;db_xref=COG:COG0581;gene=pstA;inference=ab initio prediction:Prodigal:002006,similar to AA sequence:UniProtKB:P07654;locus_tag=MPOCJGCO_00017;product=Phosphate transport system permease protein PstA
M-trifolii_contig_2_1	Prodigal:002006	CDS	8312	9286	.	-	0	ID=MPOCJGCO_00018;Name=pstC;db_xref=COG:COG0573;gene=pstC;inference=ab initio prediction:Prodigal:002006,similar to AA sequence:UniProtKB:P0AGH8;locus_tag=MPOCJGCO_00018;product=Phosphate transport system permease protein PstC
M-trifolii_contig_2_1	Prodigal:002006	CDS	9445	10485	.	-	0	ID=MPOCJGCO_00019;Name=pstS;db_xref=COG:COG0226;gene=pstS;inference=ab initio prediction:Prodigal:002006,similar to AA sequence:UniProtKB:P0AG82;locus_tag=MPOCJGCO_00019;product=Phosphate-binding protein PstS
M-trifolii_contig_2_1	Prodigal:002006	CDS	10758	11015	.	+	0	ID=MPOCJGCO_00020;inference=ab initio prediction:Prodigal:002006;locus_tag=MPOCJGCO_00020;product=hypothetical protein
M-trifolii_contig_2_1	Prodigal:002006	CDS	11049	11249	.	-	0	ID=MPOCJGCO_00021;inference=ab initio prediction:Prodigal:002006;locus_tag=MPOCJGCO_00021;product=hypothetical protein
M-trifolii_contig_2_1	Prodigal:002006	CDS	11373	13046	.	-	0	ID=MPOCJGCO_00022;Name=recN;db_xref=COG:COG0497;gene=recN;inference=ab initio prediction:Prodigal:002006,similar to AA sequence:UniProtKB:P05824;locus_tag=MPOCJGCO_00022;product=DNA repair protein RecN
M-trifolii_contig_2_1	Prodigal:002006	CDS	13130	14023	.	-	0	ID=MPOCJGCO_00023;inference=ab initio prediction:Prodigal:002006;locus_tag=MPOCJGCO_00023;product=hypothetical protein
M-trifolii_contig_2_1	Prodigal:002006	CDS	14127	15038	.	-	0	ID=MPOCJGCO_00024;Name=bamD;db_xref=COG:COG4105;gene=bamD;inference=ab initio prediction:Prodigal:002006,similar to AA sequence:UniProtKB:Q9K0B1;locus_tag=MPOCJGCO_00024;product=Outer membrane protein assembly factor BamD
M-trifolii_contig_2_1	Prodigal:002006	CDS	15235	16182	.	-	0	ID=MPOCJGCO_00025;eC_number=3.5.1.108;Name=lpxC_1;db_xref=COG:COG0774;gene=lpxC_1;inference=ab initio prediction:Prodigal:002006,similar to AA sequence:UniProtKB:P0A725;locus_tag=MPOCJGCO_00025;product=UDP-3-O-acyl-N-acetylglucosamine deacetylase
M-trifolii_contig_3_1	Prodigal:002006	CDS	88	363	.	-	0	ID=MPOCJGCO_00026;inference=ab initio prediction:Prodigal:002006;locus_tag=MPOCJGCO_00026;product=hypothetical protein
M-trifolii_contig_3_1	Prodigal:002006	CDS	441	1751	.	-	0	ID=MPOCJGCO_00027;inference=ab initio prediction:Prodigal:002006;locus_tag=MPOCJGCO_00027;product=hypothetical protein
M-trifolii_contig_3_1	Prodigal:002006	CDS	1937	2326	.	+	0	ID=MPOCJGCO_00028;inference=ab initio prediction:Prodigal:002006;locus_tag=MPOCJGCO_00028;product=hypothetical protein
M-trifolii_contig_3_1	Prodigal:002006	CDS	2368	3450	.	+	0	ID=MPOCJGCO_00029;inference=ab initio prediction:Prodigal:002006;locus_tag=MPOCJGCO_00029;product=hypothetical protein
M-trifolii_contig_3_1	Prodigal:002006	CDS	3495	4247	.	+	0	ID=MPOCJGCO_00030;Name=fliP;db_xref=COG:COG1338;gene=fliP;inference=ab initio prediction:Prodigal:002006,similar to AA sequence:UniProtKB:P54700;locus_tag=MPOCJGCO_00030;product=Flagellar biosynthetic protein FliP
M-trifolii_contig_3_1	Prodigal:002006	CDS	4253	7558	.	-	0	ID=MPOCJGCO_00031;inference=ab initio prediction:Prodigal:002006;locus_tag=MPOCJGCO_00031;product=hypothetical protein
M-trifolii_contig_3_1	Prodigal:002006	CDS	7784	8167	.	-	0	ID=MPOCJGCO_00032;inference=ab initio prediction:Prodigal:002006;locus_tag=MPOCJGCO_00032;product=hypothetical protein
M-trifolii_contig_3_1	Prodigal:002006	CDS	8273	8959	.	-	0	ID=MPOCJGCO_00033;inference=ab initio prediction:Prodigal:002006;locus_tag=MPOCJGCO_00033;product=hypothetical protein
M-trifolii_contig_3_1	Prodigal:002006	CDS	9180	9353	.	-	0	ID=MPOCJGCO_00034;inference=ab initio prediction:Prodigal:002006;locus_tag=MPOCJGCO_00034;product=hypothetical protein
M-trifolii_contig_3_1	Prodigal:002006	CDS	9726	11171	.	+	0	ID=MPOCJGCO_00035;eC_number=2.5.1.44;Name=hss;gene=hss;inference=ab initio prediction:Prodigal:002006,similar to AA sequence:UniProtKB:O32323;locus_tag=MPOCJGCO_00035;product=Homospermidine synthase
M-trifolii_contig_3_1	Prodigal:002006	CDS	11248	11808	.	+	0	ID=MPOCJGCO_00036;inference=ab initio prediction:Prodigal:002006;locus_tag=MPOCJGCO_00036;product=hypothetical protein
M-trifolii_contig_3_1	Prodigal:002006	CDS	11871	12437	.	+	0	ID=MPOCJGCO_00037;inference=ab initio prediction:Prodigal:002006;locus_tag=MPOCJGCO_00037;product=hypothetical protein
M-trifolii_contig_3_1	Prodigal:002006	CDS	12466	12807	.	+	0	ID=MPOCJGCO_00038;inference=ab initio prediction:Prodigal:002006;locus_tag=MPOCJGCO_00038;product=hypothetical protein
M-trifolii_contig_3_1	Prodigal:002006	CDS	12804	13655	.	+	0	ID=MPOCJGCO_00039;inference=ab initio prediction:Prodigal:002006;locus_tag=MPOCJGCO_00039;product=hypothetical protein
M-trifolii_contig_3_1	Prodigal:002006	CDS	14112	14780	.	-	0	ID=MPOCJGCO_00040;inference=ab initio prediction:Prodigal:002006;locus_tag=MPOCJGCO_00040;product=hypothetical protein
M-trifolii_contig_3_1	Prodigal:002006	CDS	14847	15179	.	-	0	ID=MPOCJGCO_00041;inference=ab initio prediction:Prodigal:002006;locus_tag=MPOCJGCO_00041;product=hypothetical protein
M-trifolii_contig_4_1	Prodigal:002006	CDS	164	2764	.	+	0	ID=MPOCJGCO_00042;eC_number=6.1.1.4;Name=leuS;gene=leuS;inference=ab initio prediction:Prodigal:002006,similar to AA sequence:UniProtKB:B4RNT1;locus_tag=MPOCJGCO_00042;product=Leucine--tRNA ligase
M-trifolii_contig_4_1	Prodigal:002006	CDS	2777	3565	.	-	0	ID=MPOCJGCO_00043;inference=ab initio prediction:Prodigal:002006;locus_tag=MPOCJGCO_00043;product=hypothetical protein
M-trifolii_contig_4_1	Prodigal:002006	CDS	3600	4337	.	-	0	ID=MPOCJGCO_00044;inference=ab initio prediction:Prodigal:002006,similar to AA sequence:UniProtKB:P0AEC0;locus_tag=MPOCJGCO_00044;note=UPF0053 inner membrane protein YoaE;product=hypothetical protein
M-trifolii_contig_4_1	Prodigal:002006	CDS	4357	5277	.	-	0	ID=MPOCJGCO_00045;eC_number=2.7.1.-;Name=yegS;gene=yegS;inference=ab initio prediction:Prodigal:002006,protein motif:HAMAP:MF_01377;locus_tag=MPOCJGCO_00045;product=lipid kinase YegS
M-trifolii_contig_4_1	Prodigal:002006	CDS	5704	6459	.	+	0	ID=MPOCJGCO_00046;inference=ab initio prediction:Prodigal:002006;locus_tag=MPOCJGCO_00046;product=hypothetical protein
M-trifolii_contig_4_1	Prodigal:002006	CDS	6533	7840	.	+	0	ID=MPOCJGCO_00047;inference=ab initio prediction:Prodigal:002006;locus_tag=MPOCJGCO_00047;product=hypothetical protein
M-trifolii_contig_4_1	Prodigal:002006	CDS	7937	8917	.	+	0	ID=MPOCJGCO_00048;Name=qmcA_1;db_xref=COG:COG0330;gene=qmcA_1;inference=ab initio prediction:Prodigal:002006,similar to AA sequence:UniProtKB:P0AA53;locus_tag=MPOCJGCO_00048;product=Protein QmcA
M-trifolii_contig_4_1	Prodigal:002006	CDS	8921	9352	.	+	0	ID=MPOCJGCO_00049;Name=ybbJ;db_xref=COG:COG1585;gene=ybbJ;inference=ab initio prediction:Prodigal:002006,similar to AA sequence:UniProtKB:P0AAS3;locus_tag=MPOCJGCO_00049;product=Inner membrane protein YbbJ
M-trifolii_contig_4_1	Prodigal:002006	CDS	9569	12463	.	+	0	ID=MPOCJGCO_00050;inference=ab initio prediction:Prodigal:002006;locus_tag=MPOCJGCO_00050;product=hypothetical protein
M-trifolii_contig_4_1	Prodigal:002006	CDS	12486	14084	.	-	0	ID=MPOCJGCO_00051;eC_number=3.5.1.126;Name=hpxW;db_xref=COG:COG0405;gene=hpxW;inference=ab initio prediction:Prodigal:002006,similar to AA sequence:UniProtKB:A6T9C8;locus_tag=MPOCJGCO_00051;product=Oxamate amidohydrolase proenzyme
M-trifolii_contig_5_1	Prodigal:002006	CDS	213	1337	.	+	0	ID=MPOCJGCO_00052;Name=livJ;db_xref=COG:COG0683;gene=livJ;inference=ab initio prediction:Prodigal:002006,similar to AA sequence:UniProtKB:P17215;locus_tag=MPOCJGCO_00052;product=Leu/Ile/Val/Thr-binding protein
M-trifolii_contig_5_1	Prodigal:002006	CDS	1341	1928	.	-	0	ID=MPOCJGCO_00053;inference=ab initio prediction:Prodigal:002006;locus_tag=MPOCJGCO_00053;product=hypothetical protein
M-trifolii_contig_5_1	Prodigal:002006	CDS	2086	3177	.	+	0	ID=MPOCJGCO_00054;Name=takP;db_xref=COG:COG4663;gene=takP;inference=ab initio prediction:Prodigal:002006,similar to AA sequence:UniProtKB:Q3J1R2;locus_tag=MPOCJGCO_00054;product=Alpha-keto acid-binding periplasmic protein TakP
M-trifolii_contig_5_1	Prodigal:002006	CDS	3633	5027	.	+	0	ID=MPOCJGCO_00055;inference=ab initio prediction:Prodigal:002006;locus_tag=MPOCJGCO_00055;product=hypothetical protein
M-trifolii_contig_5_1	Prodigal:002006	CDS	5131	6468	.	+	0	ID=MPOCJGCO_00056;Name=clcA;db_xref=COG:COG0038;gene=clcA;inference=ab initio prediction:Prodigal:002006,similar to AA sequence:UniProtKB:Q8ZRP8;locus_tag=MPOCJGCO_00056;product=H(+)/Cl(-) exchange transporter ClcA
M-trifolii_contig_5_1	Prodigal:002006	CDS	6571	6750	.	+	0	ID=MPOCJGCO_00057;inference=ab initio prediction:Prodigal:002006;locus_tag=MPOCJGCO_00057;product=hypothetical protein
M-trifolii_contig_5_1	Prodigal:002006	CDS	6923	7774	.	+	0	ID=MPOCJGCO_00058;inference=ab initio prediction:Prodigal:002006;locus_tag=MPOCJGCO_00058;product=hypothetical protein
M-trifolii_contig_5_1	Prodigal:002006	CDS	7781	8749	.	-	0	ID=MPOCJGCO_00059;Name=mamB;gene=mamB;inference=ab initio prediction:Prodigal:002006,similar to AA sequence:UniProtKB:W6KHH6;locus_tag=MPOCJGCO_00059;product=Magnetosome protein MamB
M-trifolii_contig_5_1	Prodigal:002006	CDS	8893	9324	.	+	0	ID=MPOCJGCO_00060;inference=ab initio prediction:Prodigal:002006;locus_tag=MPOCJGCO_00060;product=hypothetical protein
M-trifolii_contig_5_1	Prodigal:002006	CDS	9345	9743	.	-	0	ID=MPOCJGCO_00061;inference=ab initio prediction:Prodigal:002006;locus_tag=MPOCJGCO_00061;product=hypothetical protein
M-trifolii_contig_5_1	Prodigal:002006	CDS	9831	10061	.	-	0	ID=MPOCJGCO_00062;inference=ab initio prediction:Prodigal:002006;locus_tag=MPOCJGCO_00062;product=hypothetical protein
M-trifolii_contig_5_1	Prodigal:002006	CDS	10162	12222	.	-	0	ID=MPOCJGCO_00063;eC_number=6.3.5.1;Name=nadE;db_xref=COG:COG0171;gene=nadE;inference=ab initio prediction:Prodigal:002006,similar to AA sequence:UniProtKB:P9WJJ3;locus_tag=MPOCJGCO_00063;product=Glutamine-dependent NAD(+) synthetase
M-trifolii_contig_5_1	Prodigal:002006	CDS	12423	15905	.	+	0	ID=MPOCJGCO_00064;inference=ab initio prediction:Prodigal:002006;locus_tag=MPOCJGCO_00064;product=hypothetical protein
M-trifolii_contig_5_1	Prodigal:002006	CDS	16063	17019	.	+	0	ID=MPOCJGCO_00065;Name=lolA;gene=lolA;inference=ab initio prediction:Prodigal:002006,protein motif:HAMAP:MF_00240;locus_tag=MPOCJGCO_00065;product=Outer-membrane lipoprotein carrier protein
M-trifolii_contig_5_1	Prodigal:002006	CDS	17030	17767	.	-	0	ID=MPOCJGCO_00066;inference=ab initio prediction:Prodigal:002006;locus_tag=MPOCJGCO_00066;product=hypothetical protein
M-trifolii_contig_5_1	Prodigal:002006	CDS	17914	18723	.	+	0	ID=MPOCJGCO_00067;eC_number=3.1.11.2;Name=xthA_1;db_xref=COG:COG0708;gene=xthA_1;inference=ab initio prediction:Prodigal:002006,similar to AA sequence:UniProtKB:P09030;locus_tag=MPOCJGCO_00067;product=Exodeoxyribonuclease III
M-trifolii_contig_5_1	Prodigal:002006	CDS	18944	19042	.	+	0	ID=MPOCJGCO_00068;inference=ab initio prediction:Prodigal:002006;locus_tag=MPOCJGCO_00068;product=hypothetical protein
M-trifolii_contig_5_1	Prodigal:002006	CDS	19050	20492	.	-	0	ID=MPOCJGCO_00069;Name=yhdG_1;db_xref=COG:COG0531;gene=yhdG_1;inference=ab initio prediction:Prodigal:002006,similar to AA sequence:UniProtKB:O07576;locus_tag=MPOCJGCO_00069;product=putative amino acid permease YhdG
M-trifolii_contig_5_1	Prodigal:002006	CDS	20622	20825	.	+	0	ID=MPOCJGCO_00070;inference=ab initio prediction:Prodigal:002006;locus_tag=MPOCJGCO_00070;product=hypothetical protein
M-trifolii_contig_5_1	Prodigal:002006	CDS	21050	21319	.	+	0	ID=MPOCJGCO_00071;Name=rpsO;db_xref=COG:COG0184;gene=rpsO;inference=ab initio prediction:Prodigal:002006,similar to AA sequence:UniProtKB:Q6NCN7;locus_tag=MPOCJGCO_00071;product=30S ribosomal protein S15
M-trifolii_contig_5_1	Prodigal:002006	CDS	21559	23742	.	+	0	ID=MPOCJGCO_00072;eC_number=2.7.7.8;Name=pnp;db_xref=COG:COG1185;gene=pnp;inference=ab initio prediction:Prodigal:002006,similar to AA sequence:UniProtKB:Q9AC32;locus_tag=MPOCJGCO_00072;product=Polyribonucleotide nucleotidyltransferase
M-trifolii_contig_5_1	Prodigal:002006	CDS	23823	25628	.	-	0	ID=MPOCJGCO_00073;inference=ab initio prediction:Prodigal:002006;locus_tag=MPOCJGCO_00073;product=hypothetical protein
M-trifolii_contig_5_1	Prodigal:002006	CDS	25783	26004	.	+	0	ID=MPOCJGCO_00074;inference=ab initio prediction:Prodigal:002006;locus_tag=MPOCJGCO_00074;product=hypothetical protein
M-trifolii_contig_5_1	Prodigal:002006	CDS	26078	26344	.	-	0	ID=MPOCJGCO_00075;inference=ab initio prediction:Prodigal:002006;locus_tag=MPOCJGCO_00075;product=hypothetical protein
M-trifolii_contig_5_1	Prodigal:002006	CDS	26868	27254	.	+	0	ID=MPOCJGCO_00076;eC_number=3.5.99.10;Name=yabJ_1;db_xref=COG:COG0251;gene=yabJ_1;inference=ab initio prediction:Prodigal:002006,similar to AA sequence:UniProtKB:P37552;locus_tag=MPOCJGCO_00076;product=2-iminobutanoate/2-iminopropanoate deaminase
M-trifolii_contig_5_1	Prodigal:002006	CDS	27251	28360	.	+	0	ID=MPOCJGCO_00077;Name=spuD;db_xref=COG:COG0687;gene=spuD;inference=ab initio prediction:Prodigal:002006,similar to AA sequence:UniProtKB:Q9I6J1;locus_tag=MPOCJGCO_00077;product=Putrescine-binding periplasmic protein SpuD
M-trifolii_contig_5_1	Prodigal:002006	CDS	28378	28875	.	+	0	ID=MPOCJGCO_00078;eC_number=3.5.1.42;Name=pncC;db_xref=COG:COG1546;gene=pncC;inference=ab initio prediction:Prodigal:002006,similar to AA sequence:UniProtKB:P0A6G3;locus_tag=MPOCJGCO_00078;product=Nicotinamide-nucleotide amidohydrolase PncC
M-trifolii_contig_5_1	Prodigal:002006	CDS	28929	30140	.	+	0	ID=MPOCJGCO_00079;eC_number=1.14.13.232;Name=oxyE;gene=oxyE;inference=ab initio prediction:Prodigal:002006,similar to AA sequence:UniProtKB:Q3S8R0;locus_tag=MPOCJGCO_00079;product=6-methylpretetramide 4-monooxygenase
M-trifolii_contig_5_1	Prodigal:002006	CDS	30247	30381	.	+	0	ID=MPOCJGCO_00080;inference=ab initio prediction:Prodigal:002006;locus_tag=MPOCJGCO_00080;product=hypothetical protein
M-trifolii_contig_5_1	Prodigal:002006	CDS	30395	32059	.	+	0	ID=MPOCJGCO_00081;eC_number=2.7.11.1;Name=kaiC_1;gene=kaiC_1;inference=ab initio prediction:Prodigal:002006,similar to AA sequence:UniProtKB:Q8GGL1;locus_tag=MPOCJGCO_00081;product=Circadian clock protein kinase KaiC
M-trifolii_contig_5_1	Prodigal:002006	CDS	32056	32397	.	+	0	ID=MPOCJGCO_00082;Name=kaiB_1;gene=kaiB_1;inference=ab initio prediction:Prodigal:002006,protein motif:HAMAP:MF_01835;locus_tag=MPOCJGCO_00082;product=Circadian clock protein KaiB
M-trifolii_contig_5_1	Prodigal:002006	CDS	32394	32708	.	+	0	ID=MPOCJGCO_00083;Name=kaiB_2;gene=kaiB_2;inference=ab initio prediction:Prodigal:002006,similar to AA sequence:UniProtKB:Q8YT41;locus_tag=MPOCJGCO_00083;product=Circadian clock protein KaiB
M-trifolii_contig_5_1	Prodigal:002006	CDS	32698	34422	.	+	0	ID=MPOCJGCO_00084;inference=ab initio prediction:Prodigal:002006,similar to AA sequence:UniProtKB:Q881J7;locus_tag=MPOCJGCO_00084;product=Blue-light-activated protein
M-trifolii_contig_5_1	Prodigal:002006	CDS	34429	38121	.	-	0	ID=MPOCJGCO_00085;inference=ab initio prediction:Prodigal:002006;locus_tag=MPOCJGCO_00085;product=hypothetical protein
M-trifolii_contig_5_1	Prodigal:002006	CDS	38132	39103	.	-	0	ID=MPOCJGCO_00086;inference=ab initio prediction:Prodigal:002006;locus_tag=MPOCJGCO_00086;product=hypothetical protein
M-trifolii_contig_5_1	Aragorn:001002	tRNA	39304	39378	.	-	.	ID=MPOCJGCO_00087;inference=COORDINATES:profile:Aragorn:001002;locus_tag=MPOCJGCO_00087;product=tRNA-Val(gac)
M-trifolii_contig_5_1	Prodigal:002006	CDS	39520	40647	.	+	0	ID=MPOCJGCO_00088;inference=ab initio prediction:Prodigal:002006;locus_tag=MPOCJGCO_00088;product=hypothetical protein
M-trifolii_contig_5_1	Prodigal:002006	CDS	40648	42813	.	+	0	ID=MPOCJGCO_00089;inference=ab initio prediction:Prodigal:002006;locus_tag=MPOCJGCO_00089;product=hypothetical protein
M-trifolii_contig_5_1	Prodigal:002006	CDS	43056	43328	.	-	0	ID=MPOCJGCO_00090;inference=ab initio prediction:Prodigal:002006;locus_tag=MPOCJGCO_00090;product=hypothetical protein
M-trifolii_contig_5_1	Prodigal:002006	CDS	43629	44855	.	+	0	ID=MPOCJGCO_00091;inference=ab initio prediction:Prodigal:002006;locus_tag=MPOCJGCO_00091;product=hypothetical protein
M-trifolii_contig_5_1	Prodigal:002006	CDS	45111	46352	.	-	0	ID=MPOCJGCO_00092;eC_number=3.5.1.87;Name=amaB;gene=amaB;inference=ab initio prediction:Prodigal:002006,similar to AA sequence:UniProtKB:Q53389;locus_tag=MPOCJGCO_00092;product=N-carbamoyl-L-amino acid hydrolase
M-trifolii_contig_5_1	Prodigal:002006	CDS	46349	47614	.	-	0	ID=MPOCJGCO_00093;eC_number=3.5.1.87;Name=hyuC;db_xref=COG:COG0624;gene=hyuC;inference=ab initio prediction:Prodigal:002006,similar to AA sequence:UniProtKB:Q6DTN4;locus_tag=MPOCJGCO_00093;product=N-carbamoyl-L-amino-acid hydrolase
M-trifolii_contig_5_1	Prodigal:002006	CDS	47824	48282	.	-	0	ID=MPOCJGCO_00094;inference=ab initio prediction:Prodigal:002006;locus_tag=MPOCJGCO_00094;product=hypothetical protein
M-trifolii_contig_5_1	Prodigal:002006	CDS	48443	49264	.	-	0	ID=MPOCJGCO_00095;eC_number=6.3.2.2;db_xref=COG:COG2170;inference=ab initio prediction:Prodigal:002006,similar to AA sequence:UniProtKB:P9WPK9;locus_tag=MPOCJGCO_00095;product=Putative glutamate--cysteine ligase 2
M-trifolii_contig_6_1	Prodigal:002006	CDS	255	1025	.	+	0	ID=MPOCJGCO_00096;eC_number=7.3.2.4;Name=nrtD_1;db_xref=COG:COG1116;gene=nrtD_1;inference=ab initio prediction:Prodigal:002006,similar to AA sequence:UniProtKB:P38046;locus_tag=MPOCJGCO_00096;product=Nitrate import ATP-binding protein NrtD
M-trifolii_contig_6_1	Prodigal:002006	CDS	1104	1988	.	+	0	ID=MPOCJGCO_00097;inference=ab initio prediction:Prodigal:002006;locus_tag=MPOCJGCO_00097;product=hypothetical protein
M-trifolii_contig_6_1	Prodigal:002006	CDS	2147	3154	.	+	0	ID=MPOCJGCO_00098;inference=ab initio prediction:Prodigal:002006;locus_tag=MPOCJGCO_00098;product=hypothetical protein
M-trifolii_contig_6_1	Prodigal:002006	CDS	3203	3919	.	+	0	ID=MPOCJGCO_00099;eC_number=1.3.5.1;Name=frdB;db_xref=COG:COG0479;gene=frdB;inference=ab initio prediction:Prodigal:002006,similar to AA sequence:UniProtKB:P9WN89;locus_tag=MPOCJGCO_00099;product=Fumarate reductase iron-sulfur subunit
M-trifolii_contig_6_1	Prodigal:002006	CDS	3916	4245	.	+	0	ID=MPOCJGCO_00100;inference=ab initio prediction:Prodigal:002006;locus_tag=MPOCJGCO_00100;product=hypothetical protein
M-trifolii_contig_6_1	Prodigal:002006	CDS	4242	4583	.	+	0	ID=MPOCJGCO_00101;inference=ab initio prediction:Prodigal:002006;locus_tag=MPOCJGCO_00101;product=hypothetical protein
M-trifolii_contig_6_1	Prodigal:002006	CDS	4638	5510	.	+	0	ID=MPOCJGCO_00102;eC_number=4.2.1.32;Name=ttdA;db_xref=COG:COG1951;gene=ttdA;inference=ab initio prediction:Prodigal:002006,similar to AA sequence:UniProtKB:P05847;locus_tag=MPOCJGCO_00102;product=L(+)-tartrate dehydratase subunit alpha
M-trifolii_contig_6_1	Prodigal:002006	CDS	5521	6132	.	+	0	ID=MPOCJGCO_00103;eC_number=4.2.1.32;Name=ttdB;db_xref=COG:COG1838;gene=ttdB;inference=ab initio prediction:Prodigal:002006,similar to AA sequence:UniProtKB:P0AC35;locus_tag=MPOCJGCO_00103;product=L(+)-tartrate dehydratase subunit beta
M-trifolii_contig_6_1	Prodigal:002006	CDS	6129	7859	.	+	0	ID=MPOCJGCO_00104;eC_number=1.3.5.1;Name=sdhA_1;db_xref=COG:COG1053;gene=sdhA_1;inference=ab initio prediction:Prodigal:002006,similar to AA sequence:UniProtKB:P0AC41;locus_tag=MPOCJGCO_00104;product=Succinate dehydrogenase flavoprotein subunit
M-trifolii_contig_6_1	Prodigal:002006	CDS	7893	9518	.	+	0	ID=MPOCJGCO_00105;eC_number=2.2.1.6;Name=ilvG_1;db_xref=COG:COG0028;gene=ilvG_1;inference=ab initio prediction:Prodigal:002006,similar to AA sequence:UniProtKB:P9WG39;locus_tag=MPOCJGCO_00105;product=Acetolactate synthase large subunit IlvG
M-trifolii_contig_6_1	Prodigal:002006	CDS	9573	10574	.	+	0	ID=MPOCJGCO_00106;inference=ab initio prediction:Prodigal:002006;locus_tag=MPOCJGCO_00106;product=hypothetical protein
M-trifolii_contig_6_1	Prodigal:002006	CDS	10681	10998	.	+	0	ID=MPOCJGCO_00107;eC_number=4.2.1.42;Name=garD_1;gene=garD_1;inference=ab initio prediction:Prodigal:002006,protein motif:HAMAP:MF_02031;locus_tag=MPOCJGCO_00107;product=Galactarate dehydratase (L-threo-forming)
M-trifolii_contig_6_1	Prodigal:002006	CDS	11006	12286	.	+	0	ID=MPOCJGCO_00108;eC_number=4.4.1.24;Name=suyB;gene=suyB;inference=ab initio prediction:Prodigal:002006,similar to AA sequence:UniProtKB:Q58Y43;locus_tag=MPOCJGCO_00108;product=(2R)-sulfolactate sulfo-lyase subunit beta
M-trifolii_contig_6_1	Prodigal:002006	CDS	12352	13293	.	+	0	ID=MPOCJGCO_00109;eC_number=1.1.1.310;Name=slcC;db_xref=COG:COG0111;gene=slcC;inference=ab initio prediction:Prodigal:002006,similar to AA sequence:UniProtKB:Q1QWN6;locus_tag=MPOCJGCO_00109;product=(S)-sulfolactate dehydrogenase
M-trifolii_contig_6_1	Prodigal:002006	CDS	13298	14287	.	+	0	ID=MPOCJGCO_00110;eC_number=1.1.1.338;Name=comC;db_xref=COG:COG2055;gene=comC;inference=ab initio prediction:Prodigal:002006,similar to AA sequence:UniProtKB:Q1QWN5;locus_tag=MPOCJGCO_00110;product=(2R)-3-sulfolactate dehydrogenase (NADP(+))
M-trifolii_contig_6_1	Prodigal:002006	CDS	14380	15135	.	+	0	ID=MPOCJGCO_00111;Name=frlR;db_xref=COG:COG2188;gene=frlR;inference=ab initio prediction:Prodigal:002006,similar to AA sequence:UniProtKB:P45544;locus_tag=MPOCJGCO_00111;product=putative fructoselysine utilization operon transcriptional repressor
M-trifolii_contig_6_1	Prodigal:002006	CDS	15216	16430	.	+	0	ID=MPOCJGCO_00112;eC_number=1.8.5.-;Name=msrP_1;gene=msrP_1;inference=ab initio prediction:Prodigal:002006,protein motif:HAMAP:MF_01206;locus_tag=MPOCJGCO_00112;product=Protein-methionine-sulfoxide reductase catalytic subunit MsrP
M-trifolii_contig_6_1	Prodigal:002006	CDS	16446	16763	.	+	0	ID=MPOCJGCO_00113;inference=ab initio prediction:Prodigal:002006;locus_tag=MPOCJGCO_00113;product=hypothetical protein
M-trifolii_contig_6_1	Prodigal:002006	CDS	16811	17056	.	-	0	ID=MPOCJGCO_00114;inference=ab initio prediction:Prodigal:002006;locus_tag=MPOCJGCO_00114;product=hypothetical protein
M-trifolii_contig_6_1	Prodigal:002006	CDS	17191	18270	.	+	0	ID=MPOCJGCO_00115;inference=ab initio prediction:Prodigal:002006;locus_tag=MPOCJGCO_00115;product=hypothetical protein
M-trifolii_contig_6_1	Prodigal:002006	CDS	18298	19365	.	-	0	ID=MPOCJGCO_00116;eC_number=5.3.1.13;Name=kdsD;db_xref=COG:COG0517;gene=kdsD;inference=ab initio prediction:Prodigal:002006,similar to AA sequence:UniProtKB:P45395;locus_tag=MPOCJGCO_00116;product=Arabinose 5-phosphate isomerase KdsD
M-trifolii_contig_6_1	Prodigal:002006	CDS	19636	21903	.	+	0	ID=MPOCJGCO_00117;eC_number=3.2.1.-;Name=glgX_1;db_xref=COG:COG1523;gene=glgX_1;inference=ab initio prediction:Prodigal:002006,similar to AA sequence:UniProtKB:P9WQ25;locus_tag=MPOCJGCO_00117;product=Glycogen operon protein GlgX 
M-trifolii_contig_6_1	Prodigal:002006	CDS	22061	22441	.	+	0	ID=MPOCJGCO_00118;Name=divK_1;gene=divK_1;inference=ab initio prediction:Prodigal:002006,similar to AA sequence:UniProtKB:Q7BBW0;locus_tag=MPOCJGCO_00118;product=Polar-differentiation response regulator DivK
M-trifolii_contig_6_1	Prodigal:002006	CDS	22482	24449	.	+	0	ID=MPOCJGCO_00119;inference=ab initio prediction:Prodigal:002006;locus_tag=MPOCJGCO_00119;product=hypothetical protein
M-trifolii_contig_6_1	Prodigal:002006	CDS	24490	25914	.	-	0	ID=MPOCJGCO_00120;eC_number=1.2.1.76;Name=sucD_1;db_xref=COG:COG1012;gene=sucD_1;inference=ab initio prediction:Prodigal:002006,similar to AA sequence:UniProtKB:P38947;locus_tag=MPOCJGCO_00120;product=Succinate-semialdehyde dehydrogenase (acetylating)
M-trifolii_contig_6_1	Prodigal:002006	CDS	26079	27713	.	-	0	ID=MPOCJGCO_00121;inference=ab initio prediction:Prodigal:002006;locus_tag=MPOCJGCO_00121;product=hypothetical protein
M-trifolii_contig_7_1	Prodigal:002006	CDS	18	1292	.	+	0	ID=MPOCJGCO_00122;inference=ab initio prediction:Prodigal:002006;locus_tag=MPOCJGCO_00122;product=hypothetical protein
M-trifolii_contig_7_1	Prodigal:002006	CDS	1312	1965	.	-	0	ID=MPOCJGCO_00123;Name=rcsB;gene=rcsB;inference=ab initio prediction:Prodigal:002006,protein motif:HAMAP:MF_00981;locus_tag=MPOCJGCO_00123;product=Transcriptional regulatory protein RcsB
M-trifolii_contig_7_1	Prodigal:002006	CDS	2184	3083	.	-	0	ID=MPOCJGCO_00124;inference=ab initio prediction:Prodigal:002006;locus_tag=MPOCJGCO_00124;product=hypothetical protein
M-trifolii_contig_7_1	Prodigal:002006	CDS	3211	3675	.	-	0	ID=MPOCJGCO_00125;inference=ab initio prediction:Prodigal:002006;locus_tag=MPOCJGCO_00125;product=hypothetical protein
M-trifolii_contig_7_1	Prodigal:002006	CDS	3856	4098	.	-	0	ID=MPOCJGCO_00126;inference=ab initio prediction:Prodigal:002006;locus_tag=MPOCJGCO_00126;product=hypothetical protein
M-trifolii_contig_7_1	Prodigal:002006	CDS	4432	5265	.	+	0	ID=MPOCJGCO_00127;Name=efeU;db_xref=COG:COG0672;gene=efeU;inference=ab initio prediction:Prodigal:002006,similar to AA sequence:UniProtKB:P39595;locus_tag=MPOCJGCO_00127;product=Ferrous iron permease EfeU
M-trifolii_contig_7_1	Aragorn:001002	tRNA	7256	7341	.	+	.	ID=MPOCJGCO_00128;inference=COORDINATES:profile:Aragorn:001002;locus_tag=MPOCJGCO_00128;product=tRNA-Asp(gtc)
M-trifolii_contig_8_1	Prodigal:002006	CDS	98	277	.	+	0	ID=MPOCJGCO_00129;inference=ab initio prediction:Prodigal:002006;locus_tag=MPOCJGCO_00129;product=hypothetical protein
M-trifolii_contig_8_1	Prodigal:002006	CDS	274	1044	.	+	0	ID=MPOCJGCO_00130;inference=ab initio prediction:Prodigal:002006;locus_tag=MPOCJGCO_00130;product=hypothetical protein
M-trifolii_contig_8_1	Prodigal:002006	CDS	1073	1903	.	+	0	ID=MPOCJGCO_00131;inference=ab initio prediction:Prodigal:002006;locus_tag=MPOCJGCO_00131;product=hypothetical protein
M-trifolii_contig_8_1	Prodigal:002006	CDS	1914	2087	.	-	0	ID=MPOCJGCO_00132;inference=ab initio prediction:Prodigal:002006;locus_tag=MPOCJGCO_00132;product=hypothetical protein
M-trifolii_contig_8_1	Prodigal:002006	CDS	2144	3079	.	+	0	ID=MPOCJGCO_00133;inference=ab initio prediction:Prodigal:002006;locus_tag=MPOCJGCO_00133;product=hypothetical protein
M-trifolii_contig_8_1	Prodigal:002006	CDS	3150	3398	.	-	0	ID=MPOCJGCO_00134;inference=ab initio prediction:Prodigal:002006;locus_tag=MPOCJGCO_00134;product=hypothetical protein
M-trifolii_contig_8_1	Prodigal:002006	CDS	3484	3792	.	-	0	ID=MPOCJGCO_00135;inference=ab initio prediction:Prodigal:002006;locus_tag=MPOCJGCO_00135;product=hypothetical protein
M-trifolii_contig_8_1	Prodigal:002006	CDS	3969	4085	.	-	0	ID=MPOCJGCO_00136;inference=ab initio prediction:Prodigal:002006;locus_tag=MPOCJGCO_00136;product=hypothetical protein
M-trifolii_contig_8_1	Prodigal:002006	CDS	4098	5672	.	-	0	ID=MPOCJGCO_00137;eC_number=4.3.1.1;Name=aspA;db_xref=COG:COG1027;gene=aspA;inference=ab initio prediction:Prodigal:002006,similar to AA sequence:UniProtKB:P0AC38;locus_tag=MPOCJGCO_00137;product=Aspartate ammonia-lyase
M-trifolii_contig_8_1	Prodigal:002006	CDS	5832	6779	.	-	0	ID=MPOCJGCO_00138;Name=pgrR_1;gene=pgrR_1;inference=ab initio prediction:Prodigal:002006,similar to AA sequence:UniProtKB:P77333;locus_tag=MPOCJGCO_00138;product=HTH-type transcriptional regulator PgrR
M-trifolii_contig_9_1	Prodigal:002006	CDS	101	364	.	-	0	ID=MPOCJGCO_00139;inference=ab initio prediction:Prodigal:002006;locus_tag=MPOCJGCO_00139;product=hypothetical protein
M-trifolii_contig_9_1	Prodigal:002006	CDS	972	1685	.	+	0	ID=MPOCJGCO_00140;Name=rspR_1;db_xref=COG:COG1802;gene=rspR_1;inference=ab initio prediction:Prodigal:002006,similar to AA sequence:UniProtKB:P0ACM2;locus_tag=MPOCJGCO_00140;product=HTH-type transcriptional repressor RspR
M-trifolii_contig_9_1	Prodigal:002006	CDS	1687	2478	.	+	0	ID=MPOCJGCO_00141;Name=fliY;db_xref=COG:COG0834;gene=fliY;inference=ab initio prediction:Prodigal:002006,similar to AA sequence:UniProtKB:P0AEM9;locus_tag=MPOCJGCO_00141;product=L-cystine-binding protein FliY
M-trifolii_contig_9_1	Prodigal:002006	CDS	2560	3231	.	+	0	ID=MPOCJGCO_00142;Name=tcyB;db_xref=COG:COG0765;gene=tcyB;inference=ab initio prediction:Prodigal:002006,similar to AA sequence:UniProtKB:P42200;locus_tag=MPOCJGCO_00142;product=L-cystine transport system permease protein TcyB
M-trifolii_contig_9_1	Prodigal:002006	CDS	3228	3887	.	+	0	ID=MPOCJGCO_00143;Name=yecS;db_xref=COG:COG0765;gene=yecS;inference=ab initio prediction:Prodigal:002006,similar to AA sequence:UniProtKB:P0AFT2;locus_tag=MPOCJGCO_00143;product=L-cystine transport system permease protein YecS
M-trifolii_contig_9_1	Prodigal:002006	CDS	3865	4590	.	+	0	ID=MPOCJGCO_00144;Name=occP;gene=occP;inference=ab initio prediction:Prodigal:002006,similar to AA sequence:UniProtKB:P0A2V2;locus_tag=MPOCJGCO_00144;product=Octopine permease ATP-binding protein P
M-trifolii_contig_9_1	Prodigal:002006	CDS	4737	5150	.	+	0	ID=MPOCJGCO_00145;inference=ab initio prediction:Prodigal:002006;locus_tag=MPOCJGCO_00145;product=hypothetical protein
M-trifolii_contig_9_1	Prodigal:002006	CDS	5368	7500	.	+	0	ID=MPOCJGCO_00146;eC_number=2.7.13.3;Name=rcsC_1;gene=rcsC_1;inference=ab initio prediction:Prodigal:002006,protein motif:HAMAP:MF_00979;locus_tag=MPOCJGCO_00146;product=Sensor histidine kinase RcsC
M-trifolii_contig_9_1	Prodigal:002006	CDS	7633	8601	.	+	0	ID=MPOCJGCO_00147;Name=dmlR_1;gene=dmlR_1;inference=ab initio prediction:Prodigal:002006,similar to AA sequence:UniProtKB:P76250;locus_tag=MPOCJGCO_00147;product=HTH-type transcriptional regulator DmlR
M-trifolii_contig_9_1	Prodigal:002006	CDS	8615	9559	.	-	0	ID=MPOCJGCO_00148;eC_number=1.8.5.-;Name=msrP_2;db_xref=COG:COG2041;gene=msrP_2;inference=ab initio prediction:Prodigal:002006,similar to AA sequence:UniProtKB:P76342;locus_tag=MPOCJGCO_00148;product=Protein-methionine-sulfoxide reductase catalytic subunit MsrP
M-trifolii_contig_9_1	Prodigal:002006	CDS	9669	11339	.	-	0	ID=MPOCJGCO_00149;eC_number=6.2.1.3;Name=fadD;db_xref=COG:COG0318;gene=fadD;inference=ab initio prediction:Prodigal:002006,similar to AA sequence:UniProtKB:P69451;locus_tag=MPOCJGCO_00149;product=Long-chain-fatty-acid--CoA ligase
M-trifolii_contig_9_1	Prodigal:002006	CDS	11497	12189	.	-	0	ID=MPOCJGCO_00150;inference=ab initio prediction:Prodigal:002006;locus_tag=MPOCJGCO_00150;product=hypothetical protein
M-trifolii_contig_9_1	Prodigal:002006	CDS	12319	13815	.	-	0	ID=MPOCJGCO_00151;eC_number=3.4.11.1;Name=pepA_1;db_xref=COG:COG0260;gene=pepA_1;inference=ab initio prediction:Prodigal:002006,similar to AA sequence:UniProtKB:O86436;locus_tag=MPOCJGCO_00151;product=Cytosol aminopeptidase
M-trifolii_contig_9_1	Prodigal:002006	CDS	14000	15157	.	+	0	ID=MPOCJGCO_00152;inference=ab initio prediction:Prodigal:002006;locus_tag=MPOCJGCO_00152;product=hypothetical protein
M-trifolii_contig_9_1	Prodigal:002006	CDS	15164	16252	.	+	0	ID=MPOCJGCO_00153;Name=lptG;db_xref=COG:COG0795;gene=lptG;inference=ab initio prediction:Prodigal:002006,similar to AA sequence:UniProtKB:P0ADC6;locus_tag=MPOCJGCO_00153;product=Lipopolysaccharide export system permease protein LptG
M-trifolii_contig_9_1	Prodigal:002006	CDS	16333	18942	.	+	0	ID=MPOCJGCO_00154;Name=lptD;gene=lptD;inference=ab initio prediction:Prodigal:002006,protein motif:HAMAP:MF_01411;locus_tag=MPOCJGCO_00154;product=LPS-assembly protein LptD
M-trifolii_contig_9_1	Prodigal:002006	CDS	19071	20189	.	+	0	ID=MPOCJGCO_00155;eC_number=1.1.1.262;Name=pdxA;db_xref=COG:COG1995;gene=pdxA;inference=ab initio prediction:Prodigal:002006,similar to AA sequence:UniProtKB:Q9I5U4;locus_tag=MPOCJGCO_00155;product=4-hydroxythreonine-4-phosphate dehydrogenase
M-trifolii_contig_9_1	Prodigal:002006	CDS	20186	21049	.	+	0	ID=MPOCJGCO_00156;eC_number=2.1.1.182;Name=rsmA_1;gene=rsmA_1;inference=ab initio prediction:Prodigal:002006,similar to AA sequence:UniProtKB:Q1RK29;locus_tag=MPOCJGCO_00156;product=Ribosomal RNA small subunit methyltransferase A
M-trifolii_contig_9_1	Prodigal:002006	CDS	21081	22052	.	-	0	ID=MPOCJGCO_00157;inference=ab initio prediction:Prodigal:002006;locus_tag=MPOCJGCO_00157;product=hypothetical protein
M-trifolii_contig_9_1	Prodigal:002006	CDS	22180	23286	.	-	0	ID=MPOCJGCO_00158;inference=ab initio prediction:Prodigal:002006,similar to AA sequence:UniProtKB:Q881J7;locus_tag=MPOCJGCO_00158;product=Blue-light-activated protein
M-trifolii_contig_9_1	Prodigal:002006	CDS	23432	24064	.	-	0	ID=MPOCJGCO_00159;eC_number=3.4.21.88;Name=lexA_1;gene=lexA_1;inference=ab initio prediction:Prodigal:002006,protein motif:HAMAP:MF_00015;locus_tag=MPOCJGCO_00159;product=LexA repressor
M-trifolii_contig_9_1	Prodigal:002006	CDS	24264	24611	.	+	0	ID=MPOCJGCO_00160;inference=ab initio prediction:Prodigal:002006;locus_tag=MPOCJGCO_00160;product=hypothetical protein
M-trifolii_contig_9_1	Prodigal:002006	CDS	24608	25693	.	+	0	ID=MPOCJGCO_00161;eC_number=1.3.5.2;Name=pyrD;db_xref=COG:COG0167;gene=pyrD;inference=ab initio prediction:Prodigal:002006,similar to AA sequence:UniProtKB:P0A7E1;locus_tag=MPOCJGCO_00161;product=Dihydroorotate dehydrogenase (quinone)
M-trifolii_contig_9_1	Prodigal:002006	CDS	25703	26383	.	-	0	ID=MPOCJGCO_00162;eC_number=3.5.99.2;Name=tenA;db_xref=COG:COG0819;gene=tenA;inference=ab initio prediction:Prodigal:002006,similar to AA sequence:UniProtKB:P25052;locus_tag=MPOCJGCO_00162;product=Aminopyrimidine aminohydrolase
M-trifolii_contig_9_1	Prodigal:002006	CDS	26433	27107	.	-	0	ID=MPOCJGCO_00163;Name=degU_1;db_xref=COG:COG2197;gene=degU_1;inference=ab initio prediction:Prodigal:002006,similar to AA sequence:UniProtKB:P13800;locus_tag=MPOCJGCO_00163;product=Transcriptional regulatory protein DegU
M-trifolii_contig_9_1	Prodigal:002006	CDS	27104	28534	.	-	0	ID=MPOCJGCO_00164;inference=ab initio prediction:Prodigal:002006;locus_tag=MPOCJGCO_00164;product=hypothetical protein
M-trifolii_contig_9_1	Prodigal:002006	CDS	28897	29721	.	+	0	ID=MPOCJGCO_00165;inference=ab initio prediction:Prodigal:002006;locus_tag=MPOCJGCO_00165;product=hypothetical protein
M-trifolii_contig_9_1	Prodigal:002006	CDS	30223	31902	.	+	0	ID=MPOCJGCO_00166;inference=ab initio prediction:Prodigal:002006;locus_tag=MPOCJGCO_00166;product=hypothetical protein
M-trifolii_contig_9_1	Prodigal:002006	CDS	31940	33685	.	-	0	ID=MPOCJGCO_00167;eC_number=3.6.4.13;Name=deaD;db_xref=COG:COG0513;gene=deaD;inference=ab initio prediction:Prodigal:002006,similar to AA sequence:UniProtKB:P0A9P6;locus_tag=MPOCJGCO_00167;product=ATP-dependent RNA helicase DeaD
M-trifolii_contig_9_1	Prodigal:002006	CDS	33898	34998	.	+	0	ID=MPOCJGCO_00168;Name=chaA;db_xref=COG:COG0387;gene=chaA;inference=ab initio prediction:Prodigal:002006,similar to AA sequence:UniProtKB:P31801;locus_tag=MPOCJGCO_00168;product=Sodium-potassium/proton antiporter ChaA
M-trifolii_contig_9_1	Prodigal:002006	CDS	35321	36571	.	-	0	ID=MPOCJGCO_00169;eC_number=3.4.17.11;Name=cpg2_1;gene=cpg2_1;inference=ab initio prediction:Prodigal:002006,similar to AA sequence:UniProtKB:P06621;locus_tag=MPOCJGCO_00169;product=Carboxypeptidase G2
M-trifolii_contig_9_1	Prodigal:002006	CDS	36648	37382	.	-	0	ID=MPOCJGCO_00170;eC_number=1.18.1.-;Name=prmB;db_xref=COG:COG0543;gene=prmB;inference=ab initio prediction:Prodigal:002006,similar to AA sequence:UniProtKB:Q0SJK8;locus_tag=MPOCJGCO_00170;product=Propane 2-monooxygenase%2C reductase component
M-trifolii_contig_9_1	Prodigal:002006	CDS	37375	37983	.	-	0	ID=MPOCJGCO_00171;eC_number=1.8.5.-;Name=msrP_3;gene=msrP_3;inference=ab initio prediction:Prodigal:002006,protein motif:HAMAP:MF_01206;locus_tag=MPOCJGCO_00171;product=Protein-methionine-sulfoxide reductase catalytic subunit MsrP
M-trifolii_contig_9_1	Prodigal:002006	CDS	38164	38466	.	+	0	ID=MPOCJGCO_00172;inference=ab initio prediction:Prodigal:002006;locus_tag=MPOCJGCO_00172;product=hypothetical protein
M-trifolii_contig_9_1	Prodigal:002006	CDS	38435	39247	.	-	0	ID=MPOCJGCO_00173;inference=ab initio prediction:Prodigal:002006;locus_tag=MPOCJGCO_00173;product=hypothetical protein
M-trifolii_contig_9_1	Prodigal:002006	CDS	39397	39672	.	-	0	ID=MPOCJGCO_00174;Name=infA;gene=infA;inference=ab initio prediction:Prodigal:002006,protein motif:HAMAP:MF_00075;locus_tag=MPOCJGCO_00174;product=Translation initiation factor IF-1
M-trifolii_contig_9_1	Prodigal:002006	CDS	39889	41025	.	-	0	ID=MPOCJGCO_00175;db_xref=COG:COG0683;inference=ab initio prediction:Prodigal:002006,similar to AA sequence:UniProtKB:Q8YEE8;locus_tag=MPOCJGCO_00175;product=Leu/Ile/Val-binding protein 
M-trifolii_contig_9_1	Prodigal:002006	CDS	41064	41831	.	-	0	ID=MPOCJGCO_00176;inference=ab initio prediction:Prodigal:002006;locus_tag=MPOCJGCO_00176;product=hypothetical protein
M-trifolii_contig_9_1	Prodigal:002006	CDS	41918	42898	.	+	0	ID=MPOCJGCO_00177;inference=ab initio prediction:Prodigal:002006;locus_tag=MPOCJGCO_00177;product=hypothetical protein
M-trifolii_contig_9_1	Prodigal:002006	CDS	42911	44272	.	-	0	ID=MPOCJGCO_00178;Name=lutA_1;gene=lutA_1;inference=ab initio prediction:Prodigal:002006,protein motif:HAMAP:MF_02105;locus_tag=MPOCJGCO_00178;product=Lactate utilization protein A
M-trifolii_contig_9_1	Prodigal:002006	CDS	44297	45481	.	-	0	ID=MPOCJGCO_00179;inference=ab initio prediction:Prodigal:002006;locus_tag=MPOCJGCO_00179;product=hypothetical protein
M-trifolii_contig_9_1	Prodigal:002006	CDS	45601	46836	.	-	0	ID=MPOCJGCO_00180;inference=ab initio prediction:Prodigal:002006;locus_tag=MPOCJGCO_00180;product=hypothetical protein
M-trifolii_contig_10_1	Prodigal:002006	CDS	448	1206	.	+	0	ID=MPOCJGCO_00181;inference=ab initio prediction:Prodigal:002006;locus_tag=MPOCJGCO_00181;product=hypothetical protein
M-trifolii_contig_10_1	Prodigal:002006	CDS	1219	1668	.	+	0	ID=MPOCJGCO_00182;inference=ab initio prediction:Prodigal:002006;locus_tag=MPOCJGCO_00182;product=hypothetical protein
M-trifolii_contig_10_1	Prodigal:002006	CDS	1662	2561	.	-	0	ID=MPOCJGCO_00183;Name=sigJ;gene=sigJ;inference=ab initio prediction:Prodigal:002006,similar to AA sequence:UniProtKB:L0TCG5;locus_tag=MPOCJGCO_00183;product=ECF RNA polymerase sigma factor SigJ
M-trifolii_contig_10_1	Prodigal:002006	CDS	2548	2943	.	-	0	ID=MPOCJGCO_00184;inference=ab initio prediction:Prodigal:002006;locus_tag=MPOCJGCO_00184;product=hypothetical protein
M-trifolii_contig_10_1	Prodigal:002006	CDS	3564	4586	.	+	0	ID=MPOCJGCO_00185;inference=ab initio prediction:Prodigal:002006;locus_tag=MPOCJGCO_00185;product=hypothetical protein
M-trifolii_contig_10_1	Prodigal:002006	CDS	4625	4795	.	-	0	ID=MPOCJGCO_00186;inference=ab initio prediction:Prodigal:002006;locus_tag=MPOCJGCO_00186;product=hypothetical protein
M-trifolii_contig_10_1	Prodigal:002006	CDS	4869	5417	.	-	0	ID=MPOCJGCO_00187;inference=ab initio prediction:Prodigal:002006;locus_tag=MPOCJGCO_00187;product=hypothetical protein
M-trifolii_contig_10_1	Prodigal:002006	CDS	5422	8679	.	-	0	ID=MPOCJGCO_00188;Name=czcA_1;gene=czcA_1;inference=ab initio prediction:Prodigal:002006,similar to AA sequence:UniProtKB:P13511;locus_tag=MPOCJGCO_00188;product=Cobalt-zinc-cadmium resistance protein CzcA
M-trifolii_contig_10_1	Prodigal:002006	CDS	8691	10088	.	-	0	ID=MPOCJGCO_00189;Name=czcB;gene=czcB;inference=ab initio prediction:Prodigal:002006,similar to AA sequence:UniProtKB:P13510;locus_tag=MPOCJGCO_00189;product=Cobalt-zinc-cadmium resistance protein CzcB
M-trifolii_contig_10_1	Prodigal:002006	CDS	10229	10594	.	-	0	ID=MPOCJGCO_00190;inference=ab initio prediction:Prodigal:002006;locus_tag=MPOCJGCO_00190;product=hypothetical protein
M-trifolii_contig_10_1	Prodigal:002006	CDS	10793	11101	.	+	0	ID=MPOCJGCO_00191;inference=ab initio prediction:Prodigal:002006;locus_tag=MPOCJGCO_00191;product=hypothetical protein
M-trifolii_contig_10_1	Prodigal:002006	CDS	11314	12024	.	-	0	ID=MPOCJGCO_00192;inference=ab initio prediction:Prodigal:002006;locus_tag=MPOCJGCO_00192;product=hypothetical protein
M-trifolii_contig_10_1	Prodigal:002006	CDS	12136	12699	.	+	0	ID=MPOCJGCO_00193;Name=rutR;db_xref=COG:COG1309;gene=rutR;inference=ab initio prediction:Prodigal:002006,similar to AA sequence:UniProtKB:P0ACU2;locus_tag=MPOCJGCO_00193;product=HTH-type transcriptional regulator RutR
M-trifolii_contig_10_1	Prodigal:002006	CDS	12925	14682	.	+	0	ID=MPOCJGCO_00194;eC_number=7.5.2.5;Name=pglK;db_xref=COG:COG1132;gene=pglK;inference=ab initio prediction:Prodigal:002006,similar to AA sequence:UniProtKB:Q0P9C4;locus_tag=MPOCJGCO_00194;product=Protein glycosylation K
M-trifolii_contig_10_1	Prodigal:002006	CDS	14687	16618	.	+	0	ID=MPOCJGCO_00195;eC_number=6.3.5.4;Name=asnB;db_xref=COG:COG0367;gene=asnB;inference=ab initio prediction:Prodigal:002006,similar to AA sequence:UniProtKB:P54420;locus_tag=MPOCJGCO_00195;product=Asparagine synthetase [glutamine-hydrolyzing] 1
M-trifolii_contig_10_1	Prodigal:002006	CDS	16635	17513	.	+	0	ID=MPOCJGCO_00196;Name=lacX;gene=lacX;inference=ab initio prediction:Prodigal:002006,similar to AA sequence:UniProtKB:P23496;locus_tag=MPOCJGCO_00196;product=Protein LacX%2C plasmid
M-trifolii_contig_10_1	Prodigal:002006	CDS	17521	18228	.	+	0	ID=MPOCJGCO_00197;inference=ab initio prediction:Prodigal:002006;locus_tag=MPOCJGCO_00197;product=hypothetical protein
M-trifolii_contig_10_1	Prodigal:002006	CDS	18369	20741	.	+	0	ID=MPOCJGCO_00198;inference=ab initio prediction:Prodigal:002006;locus_tag=MPOCJGCO_00198;product=hypothetical protein
M-trifolii_contig_10_1	Prodigal:002006	CDS	20858	22393	.	+	0	ID=MPOCJGCO_00199;Name=lapB;gene=lapB;inference=ab initio prediction:Prodigal:002006,protein motif:HAMAP:MF_00994;locus_tag=MPOCJGCO_00199;product=Lipopolysaccharide assembly protein B
M-trifolii_contig_10_1	Prodigal:002006	CDS	22502	22816	.	-	0	ID=MPOCJGCO_00200;inference=ab initio prediction:Prodigal:002006;locus_tag=MPOCJGCO_00200;product=hypothetical protein
M-trifolii_contig_10_1	Prodigal:002006	CDS	23015	23746	.	+	0	ID=MPOCJGCO_00201;Name=rpaR;db_xref=COG:COG2771;gene=rpaR;inference=ab initio prediction:Prodigal:002006,similar to AA sequence:UniProtKB:Q6NCZ5;locus_tag=MPOCJGCO_00201;product=HTH-type quorum sensing-dependent transcriptional regulator RpaR
M-trifolii_contig_10_1	Prodigal:002006	CDS	23836	24495	.	+	0	ID=MPOCJGCO_00202;eC_number=2.3.1.229;Name=rpaI;db_xref=COG:COG3916;gene=rpaI;inference=ab initio prediction:Prodigal:002006,similar to AA sequence:UniProtKB:Q6NCZ6;locus_tag=MPOCJGCO_00202;product=4-coumaroyl-homoserine lactone synthase
M-trifolii_contig_10_1	Prodigal:002006	CDS	24492	24719	.	+	0	ID=MPOCJGCO_00203;inference=ab initio prediction:Prodigal:002006;locus_tag=MPOCJGCO_00203;product=hypothetical protein
M-trifolii_contig_10_1	Prodigal:002006	CDS	24731	25960	.	-	0	ID=MPOCJGCO_00204;eC_number=2.10.1.1;Name=moeA_1;db_xref=COG:COG0303;gene=moeA_1;inference=ab initio prediction:Prodigal:002006,similar to AA sequence:UniProtKB:P12281;locus_tag=MPOCJGCO_00204;product=Molybdopterin molybdenumtransferase
M-trifolii_contig_10_1	Prodigal:002006	CDS	25957	26442	.	-	0	ID=MPOCJGCO_00205;eC_number=4.6.1.17;Name=moaC;db_xref=COG:COG0315;gene=moaC;inference=ab initio prediction:Prodigal:002006,similar to AA sequence:UniProtKB:P0A738;locus_tag=MPOCJGCO_00205;product=Cyclic pyranopterin monophosphate synthase
M-trifolii_contig_10_1	Prodigal:002006	CDS	26447	27316	.	-	0	ID=MPOCJGCO_00206;eC_number=4.1.1.48;Name=trpC;gene=trpC;inference=ab initio prediction:Prodigal:002006,similar to AA sequence:UniProtKB:Q2YRR4;locus_tag=MPOCJGCO_00206;product=Indole-3-glycerol phosphate synthase
M-trifolii_contig_10_1	Prodigal:002006	CDS	27325	28338	.	-	0	ID=MPOCJGCO_00207;eC_number=2.4.2.18;Name=trpD;db_xref=COG:COG0547;gene=trpD;inference=ab initio prediction:Prodigal:002006,similar to AA sequence:UniProtKB:P00500;locus_tag=MPOCJGCO_00207;product=Anthranilate phosphoribosyltransferase
M-trifolii_contig_10_1	Prodigal:002006	CDS	28374	28988	.	-	0	ID=MPOCJGCO_00208;eC_number=4.1.3.27;Name=trpG;db_xref=COG:COG0512;gene=trpG;inference=ab initio prediction:Prodigal:002006,similar to AA sequence:UniProtKB:P26922;locus_tag=MPOCJGCO_00208;product=Anthranilate synthase component 2
M-trifolii_contig_10_1	Prodigal:002006	CDS	29064	30584	.	-	0	ID=MPOCJGCO_00209;eC_number=4.1.3.27;Name=trpE;db_xref=COG:COG0147;gene=trpE;inference=ab initio prediction:Prodigal:002006,similar to AA sequence:UniProtKB:P20580;locus_tag=MPOCJGCO_00209;product=Anthranilate synthase component 1
M-trifolii_contig_10_1	Prodigal:002006	CDS	30592	32493	.	-	0	ID=MPOCJGCO_00210;eC_number=5.2.1.8;Name=prsA;gene=prsA;inference=ab initio prediction:Prodigal:002006,protein motif:HAMAP:MF_01145;locus_tag=MPOCJGCO_00210;product=Foldase protein PrsA
M-trifolii_contig_10_1	Prodigal:002006	CDS	32678	33439	.	+	0	ID=MPOCJGCO_00211;eC_number=5.3.1.1;Name=tpiA;db_xref=COG:COG0149;gene=tpiA;inference=ab initio prediction:Prodigal:002006,similar to AA sequence:UniProtKB:Q8L1Z5;locus_tag=MPOCJGCO_00211;product=Triosephosphate isomerase
M-trifolii_contig_10_1	Prodigal:002006	CDS	33447	36272	.	-	0	ID=MPOCJGCO_00212;inference=ab initio prediction:Prodigal:002006;locus_tag=MPOCJGCO_00212;product=hypothetical protein
M-trifolii_contig_11_1	Prodigal:002006	CDS	80	565	.	+	0	ID=MPOCJGCO_00213;inference=ab initio prediction:Prodigal:002006;locus_tag=MPOCJGCO_00213;product=hypothetical protein
M-trifolii_contig_11_1	Prodigal:002006	CDS	562	1134	.	+	0	ID=MPOCJGCO_00214;inference=ab initio prediction:Prodigal:002006;locus_tag=MPOCJGCO_00214;product=hypothetical protein
M-trifolii_contig_11_1	Prodigal:002006	CDS	1220	2548	.	+	0	ID=MPOCJGCO_00215;eC_number=3.2.1.135;Name=nplT;gene=nplT;inference=ab initio prediction:Prodigal:002006,similar to AA sequence:UniProtKB:P38940;locus_tag=MPOCJGCO_00215;product=Neopullulanase
M-trifolii_contig_11_1	Prodigal:002006	CDS	2876	3637	.	-	0	ID=MPOCJGCO_00216;inference=ab initio prediction:Prodigal:002006;locus_tag=MPOCJGCO_00216;product=hypothetical protein
M-trifolii_contig_11_1	Prodigal:002006	CDS	3712	4293	.	-	0	ID=MPOCJGCO_00217;inference=ab initio prediction:Prodigal:002006;locus_tag=MPOCJGCO_00217;product=hypothetical protein
M-trifolii_contig_11_1	Prodigal:002006	CDS	4293	6440	.	-	0	ID=MPOCJGCO_00218;inference=ab initio prediction:Prodigal:002006;locus_tag=MPOCJGCO_00218;product=hypothetical protein
M-trifolii_contig_11_1	Prodigal:002006	CDS	6643	7527	.	-	0	ID=MPOCJGCO_00219;Name=nphR_1;gene=nphR_1;inference=ab initio prediction:Prodigal:002006,similar to AA sequence:UniProtKB:B1Q2A8;locus_tag=MPOCJGCO_00219;product=Transcriptional activator NphR
M-trifolii_contig_11_1	Prodigal:002006	CDS	7871	8848	.	-	0	ID=MPOCJGCO_00220;eC_number=1.1.1.81;db_xref=COG:COG0111;inference=ab initio prediction:Prodigal:002006,similar to AA sequence:UniProtKB:Q9X1C1;locus_tag=MPOCJGCO_00220;product=Hydroxypyruvate reductase
M-trifolii_contig_11_1	Prodigal:002006	CDS	9067	9264	.	+	0	ID=MPOCJGCO_00221;inference=ab initio prediction:Prodigal:002006;locus_tag=MPOCJGCO_00221;product=hypothetical protein
M-trifolii_contig_11_1	Prodigal:002006	CDS	9261	10148	.	+	0	ID=MPOCJGCO_00222;Name=hmuT;db_xref=COG:COG4558;gene=hmuT;inference=ab initio prediction:Prodigal:002006,similar to AA sequence:UniProtKB:Q56991;locus_tag=MPOCJGCO_00222;product=Hemin-binding periplasmic protein HmuT
M-trifolii_contig_11_1	Prodigal:002006	CDS	10141	11199	.	+	0	ID=MPOCJGCO_00223;Name=hmuU_1;db_xref=COG:COG0609;gene=hmuU_1;inference=ab initio prediction:Prodigal:002006,similar to AA sequence:UniProtKB:Q56992;locus_tag=MPOCJGCO_00223;product=Hemin transport system permease protein HmuU
M-trifolii_contig_11_1	Prodigal:002006	CDS	11192	12013	.	+	0	ID=MPOCJGCO_00224;eC_number=3.6.3.-;Name=hmuV;db_xref=COG:COG4559;gene=hmuV;inference=ab initio prediction:Prodigal:002006,similar to AA sequence:UniProtKB:Q56993;locus_tag=MPOCJGCO_00224;product=Hemin import ATP-binding protein HmuV
M-trifolii_contig_11_1	Prodigal:002006	CDS	12194	14350	.	+	0	ID=MPOCJGCO_00225;Name=hxuC;db_xref=COG:COG1629;gene=hxuC;inference=ab initio prediction:Prodigal:002006,similar to AA sequence:UniProtKB:P44600;locus_tag=MPOCJGCO_00225;product=Heme/hemopexin utilization protein C
M-trifolii_contig_11_1	Prodigal:002006	CDS	14378	15679	.	-	0	ID=MPOCJGCO_00226;inference=ab initio prediction:Prodigal:002006,similar to AA sequence:UniProtKB:A0LNN5;locus_tag=MPOCJGCO_00226;product=L-lactate transporter
M-trifolii_contig_11_1	Prodigal:002006	CDS	15744	16127	.	-	0	ID=MPOCJGCO_00227;inference=ab initio prediction:Prodigal:002006;locus_tag=MPOCJGCO_00227;product=hypothetical protein
M-trifolii_contig_11_1	Prodigal:002006	CDS	16364	21211	.	+	0	ID=MPOCJGCO_00228;eC_number=1.4.1.2;Name=gdh;db_xref=COG:COG2902;gene=gdh;inference=ab initio prediction:Prodigal:002006,similar to AA sequence:UniProtKB:E1V4J5;locus_tag=MPOCJGCO_00228;product=NAD-specific glutamate dehydrogenase
M-trifolii_contig_11_1	Prodigal:002006	CDS	21300	21434	.	-	0	ID=MPOCJGCO_00229;inference=ab initio prediction:Prodigal:002006;locus_tag=MPOCJGCO_00229;product=hypothetical protein
M-trifolii_contig_11_1	Prodigal:002006	CDS	21721	22887	.	-	0	ID=MPOCJGCO_00230;Name=ydhP;db_xref=COG:COG2814;gene=ydhP;inference=ab initio prediction:Prodigal:002006,similar to AA sequence:UniProtKB:P77389;locus_tag=MPOCJGCO_00230;product=Inner membrane transport protein YdhP
M-trifolii_contig_11_1	Prodigal:002006	CDS	23307	23906	.	-	0	ID=MPOCJGCO_00231;inference=ab initio prediction:Prodigal:002006;locus_tag=MPOCJGCO_00231;product=hypothetical protein
M-trifolii_contig_11_1	Prodigal:002006	CDS	24272	26095	.	+	0	ID=MPOCJGCO_00232;inference=ab initio prediction:Prodigal:002006;locus_tag=MPOCJGCO_00232;product=hypothetical protein
M-trifolii_contig_11_1	Prodigal:002006	CDS	26115	26507	.	-	0	ID=MPOCJGCO_00233;inference=ab initio prediction:Prodigal:002006;locus_tag=MPOCJGCO_00233;product=hypothetical protein
M-trifolii_contig_11_1	Prodigal:002006	CDS	26507	27100	.	-	0	ID=MPOCJGCO_00234;inference=ab initio prediction:Prodigal:002006;locus_tag=MPOCJGCO_00234;product=hypothetical protein
M-trifolii_contig_11_1	Prodigal:002006	CDS	27367	27501	.	+	0	ID=MPOCJGCO_00235;inference=ab initio prediction:Prodigal:002006;locus_tag=MPOCJGCO_00235;product=hypothetical protein
M-trifolii_contig_11_1	Prodigal:002006	CDS	27746	28018	.	+	0	ID=MPOCJGCO_00236;inference=ab initio prediction:Prodigal:002006;locus_tag=MPOCJGCO_00236;product=hypothetical protein
M-trifolii_contig_11_1	Prodigal:002006	CDS	28071	28502	.	+	0	ID=MPOCJGCO_00237;inference=ab initio prediction:Prodigal:002006;locus_tag=MPOCJGCO_00237;product=hypothetical protein
M-trifolii_contig_11_1	Prodigal:002006	CDS	28542	28985	.	-	0	ID=MPOCJGCO_00238;inference=ab initio prediction:Prodigal:002006;locus_tag=MPOCJGCO_00238;product=hypothetical protein
M-trifolii_contig_11_1	Prodigal:002006	CDS	29200	30060	.	+	0	ID=MPOCJGCO_00239;inference=ab initio prediction:Prodigal:002006;locus_tag=MPOCJGCO_00239;product=hypothetical protein
M-trifolii_contig_11_1	Prodigal:002006	CDS	30252	31067	.	+	0	ID=MPOCJGCO_00240;inference=ab initio prediction:Prodigal:002006;locus_tag=MPOCJGCO_00240;product=hypothetical protein
M-trifolii_contig_11_1	Prodigal:002006	CDS	31174	32439	.	+	0	ID=MPOCJGCO_00241;eC_number=2.4.1.317;Name=tylN_1;gene=tylN_1;inference=ab initio prediction:Prodigal:002006,similar to AA sequence:UniProtKB:O70023;locus_tag=MPOCJGCO_00241;product=O-mycaminosyltylonolide 6-deoxyallosyltransferase
M-trifolii_contig_11_1	Prodigal:002006	CDS	32442	33311	.	-	0	ID=MPOCJGCO_00242;eC_number=3.3.2.10;Name=ephA;gene=ephA;inference=ab initio prediction:Prodigal:002006,similar to AA sequence:UniProtKB:I6YGS0;locus_tag=MPOCJGCO_00242;product=Epoxide hydrolase A
M-trifolii_contig_11_1	Aragorn:001002	tRNA	33760	33848	.	-	.	ID=MPOCJGCO_00243;inference=COORDINATES:profile:Aragorn:001002;locus_tag=MPOCJGCO_00243;product=tRNA-Gly(tcc)
M-trifolii_contig_11_1	Prodigal:002006	CDS	36533	36703	.	-	0	ID=MPOCJGCO_00244;inference=ab initio prediction:Prodigal:002006;locus_tag=MPOCJGCO_00244;product=hypothetical protein
M-trifolii_contig_11_1	Prodigal:002006	CDS	36752	37042	.	-	0	ID=MPOCJGCO_00245;inference=ab initio prediction:Prodigal:002006;locus_tag=MPOCJGCO_00245;product=hypothetical protein
M-trifolii_contig_11_1	Prodigal:002006	CDS	37151	37420	.	-	0	ID=MPOCJGCO_00246;inference=ab initio prediction:Prodigal:002006;locus_tag=MPOCJGCO_00246;product=hypothetical protein
M-trifolii_contig_11_1	Prodigal:002006	CDS	38122	38244	.	-	0	ID=MPOCJGCO_00247;inference=ab initio prediction:Prodigal:002006;locus_tag=MPOCJGCO_00247;product=hypothetical protein
M-trifolii_contig_11_1	Prodigal:002006	CDS	38446	38685	.	-	0	ID=MPOCJGCO_00248;inference=ab initio prediction:Prodigal:002006;locus_tag=MPOCJGCO_00248;product=hypothetical protein
M-trifolii_contig_12_1	Prodigal:002006	CDS	184	999	.	+	0	ID=MPOCJGCO_00249;inference=ab initio prediction:Prodigal:002006;locus_tag=MPOCJGCO_00249;product=hypothetical protein
M-trifolii_contig_12_1	Prodigal:002006	CDS	1121	1372	.	+	0	ID=MPOCJGCO_00250;inference=ab initio prediction:Prodigal:002006;locus_tag=MPOCJGCO_00250;product=hypothetical protein
M-trifolii_contig_12_1	Prodigal:002006	CDS	1372	2430	.	+	0	ID=MPOCJGCO_00251;inference=ab initio prediction:Prodigal:002006;locus_tag=MPOCJGCO_00251;product=hypothetical protein
M-trifolii_contig_12_1	Prodigal:002006	CDS	2608	3795	.	+	0	ID=MPOCJGCO_00252;db_xref=COG:COG4307;inference=ab initio prediction:Prodigal:002006,similar to AA sequence:UniProtKB:P9WL95;locus_tag=MPOCJGCO_00252;product=putative protein
M-trifolii_contig_12_1	Prodigal:002006	CDS	3961	5370	.	+	0	ID=MPOCJGCO_00253;inference=ab initio prediction:Prodigal:002006;locus_tag=MPOCJGCO_00253;product=hypothetical protein
M-trifolii_contig_12_1	Prodigal:002006	CDS	5390	7078	.	-	0	ID=MPOCJGCO_00254;eC_number=6.1.1.6;Name=lysS;db_xref=COG:COG1384;gene=lysS;inference=ab initio prediction:Prodigal:002006,similar to AA sequence:UniProtKB:O51603;locus_tag=MPOCJGCO_00254;product=Lysine--tRNA ligase
M-trifolii_contig_12_1	Prodigal:002006	CDS	7221	7985	.	-	0	ID=MPOCJGCO_00255;Name=artI;db_xref=COG:COG0834;gene=artI;inference=ab initio prediction:Prodigal:002006,similar to AA sequence:UniProtKB:P30859;locus_tag=MPOCJGCO_00255;product=Putative ABC transporter arginine-binding protein 2
M-trifolii_contig_12_1	Prodigal:002006	CDS	8099	10123	.	+	0	ID=MPOCJGCO_00256;inference=ab initio prediction:Prodigal:002006;locus_tag=MPOCJGCO_00256;product=hypothetical protein
M-trifolii_contig_12_1	Prodigal:002006	CDS	10078	13269	.	-	0	ID=MPOCJGCO_00257;inference=ab initio prediction:Prodigal:002006;locus_tag=MPOCJGCO_00257;product=hypothetical protein
M-trifolii_contig_12_1	Prodigal:002006	CDS	13404	15002	.	-	0	ID=MPOCJGCO_00258;inference=ab initio prediction:Prodigal:002006;locus_tag=MPOCJGCO_00258;product=hypothetical protein
M-trifolii_contig_12_1	Prodigal:002006	CDS	15093	15848	.	+	0	ID=MPOCJGCO_00259;inference=ab initio prediction:Prodigal:002006;locus_tag=MPOCJGCO_00259;product=hypothetical protein
M-trifolii_contig_12_1	Prodigal:002006	CDS	15985	16203	.	+	0	ID=MPOCJGCO_00260;inference=ab initio prediction:Prodigal:002006;locus_tag=MPOCJGCO_00260;product=hypothetical protein
M-trifolii_contig_12_1	Prodigal:002006	CDS	16210	16650	.	-	0	ID=MPOCJGCO_00261;inference=ab initio prediction:Prodigal:002006;locus_tag=MPOCJGCO_00261;product=hypothetical protein
M-trifolii_contig_12_1	Prodigal:002006	CDS	16774	17532	.	-	0	ID=MPOCJGCO_00262;eC_number=2.4.1.129;Name=mtgA_1;gene=mtgA_1;inference=ab initio prediction:Prodigal:002006,protein motif:HAMAP:MF_00766;locus_tag=MPOCJGCO_00262;product=Biosynthetic peptidoglycan transglycosylase
M-trifolii_contig_12_1	Prodigal:002006	CDS	17569	18540	.	+	0	ID=MPOCJGCO_00263;eC_number=2.5.1.10;inference=ab initio prediction:Prodigal:002006,similar to AA sequence:UniProtKB:Q08291;locus_tag=MPOCJGCO_00263;product=Farnesyl diphosphate synthase
M-trifolii_contig_12_1	Prodigal:002006	CDS	18868	19080	.	-	0	ID=MPOCJGCO_00264;inference=ab initio prediction:Prodigal:002006;locus_tag=MPOCJGCO_00264;product=hypothetical protein
M-trifolii_contig_12_1	Prodigal:002006	CDS	19077	19304	.	-	0	ID=MPOCJGCO_00265;inference=ab initio prediction:Prodigal:002006;locus_tag=MPOCJGCO_00265;product=hypothetical protein
M-trifolii_contig_12_1	Prodigal:002006	CDS	19428	20033	.	-	0	ID=MPOCJGCO_00266;inference=ab initio prediction:Prodigal:002006;locus_tag=MPOCJGCO_00266;product=hypothetical protein
M-trifolii_contig_12_1	Prodigal:002006	CDS	20202	21311	.	+	0	ID=MPOCJGCO_00267;eC_number=1.1.1.85;Name=leuB;gene=leuB;inference=ab initio prediction:Prodigal:002006,similar to AA sequence:UniProtKB:Q2T7H6;locus_tag=MPOCJGCO_00267;product=3-isopropylmalate dehydrogenase
M-trifolii_contig_13_1	Prodigal:002006	CDS	105	2786	.	-	0	ID=MPOCJGCO_00268;eC_number=2.3.1.-;Name=pat;db_xref=COG:COG0454;gene=pat;inference=ab initio prediction:Prodigal:002006,similar to AA sequence:UniProtKB:Q8ZMX2;locus_tag=MPOCJGCO_00268;product=Peptidyl-lysine N-acetyltransferase Pat
M-trifolii_contig_13_1	Prodigal:002006	CDS	2845	3000	.	-	0	ID=MPOCJGCO_00269;inference=ab initio prediction:Prodigal:002006;locus_tag=MPOCJGCO_00269;product=hypothetical protein
M-trifolii_contig_13_1	Prodigal:002006	CDS	3405	3893	.	+	0	ID=MPOCJGCO_00270;inference=ab initio prediction:Prodigal:002006;locus_tag=MPOCJGCO_00270;product=hypothetical protein
M-trifolii_contig_13_1	Prodigal:002006	CDS	4156	4935	.	+	0	ID=MPOCJGCO_00271;inference=ab initio prediction:Prodigal:002006;locus_tag=MPOCJGCO_00271;product=hypothetical protein
M-trifolii_contig_13_1	Prodigal:002006	CDS	5087	5260	.	+	0	ID=MPOCJGCO_00272;inference=ab initio prediction:Prodigal:002006;locus_tag=MPOCJGCO_00272;product=hypothetical protein
M-trifolii_contig_13_1	Prodigal:002006	CDS	5493	5906	.	-	0	ID=MPOCJGCO_00273;inference=ab initio prediction:Prodigal:002006;locus_tag=MPOCJGCO_00273;product=hypothetical protein
M-trifolii_contig_13_1	Prodigal:002006	CDS	6242	7243	.	-	0	ID=MPOCJGCO_00274;Name=rhaS_1;gene=rhaS_1;inference=ab initio prediction:Prodigal:002006,protein motif:HAMAP:MF_01534;locus_tag=MPOCJGCO_00274;product=HTH-type transcriptional activator RhaS
M-trifolii_contig_13_1	Prodigal:002006	CDS	7449	8984	.	-	0	ID=MPOCJGCO_00275;eC_number=1.1.1.49;Name=zwf_1;db_xref=COG:COG0364;gene=zwf_1;inference=ab initio prediction:Prodigal:002006,similar to AA sequence:UniProtKB:P54547;locus_tag=MPOCJGCO_00275;product=Glucose-6-phosphate 1-dehydrogenase
M-trifolii_contig_13_1	Prodigal:002006	CDS	9068	10303	.	-	0	ID=MPOCJGCO_00276;Name=oprM;db_xref=COG:COG1538;gene=oprM;inference=ab initio prediction:Prodigal:002006,similar to AA sequence:UniProtKB:Q51487;locus_tag=MPOCJGCO_00276;product=Outer membrane protein OprM
M-trifolii_contig_14_1	Prodigal:002006	CDS	796	1644	.	+	0	ID=MPOCJGCO_00277;inference=ab initio prediction:Prodigal:002006,similar to AA sequence:ISfinder:ISMno4;locus_tag=MPOCJGCO_00277;product=IS66 family transposase ISMno4
M-trifolii_contig_15_1	Prodigal:002006	CDS	52	1332	.	+	0	ID=MPOCJGCO_00278;inference=ab initio prediction:Prodigal:002006,similar to AA sequence:ISfinder:ISMno4;locus_tag=MPOCJGCO_00278;product=IS66 family transposase ISMno4
M-trifolii_contig_16_1	Prodigal:002006	CDS	7	711	.	-	0	ID=MPOCJGCO_00279;inference=ab initio prediction:Prodigal:002006;locus_tag=MPOCJGCO_00279;product=hypothetical protein
M-trifolii_contig_17_1	Prodigal:002006	CDS	2394	2714	.	+	0	ID=MPOCJGCO_00280;inference=ab initio prediction:Prodigal:002006,similar to AA sequence:ISfinder:ISMno4;locus_tag=MPOCJGCO_00280;product=IS66 family transposase ISMno4
M-trifolii_contig_17_1	Prodigal:002006	CDS	2823	3230	.	+	0	ID=MPOCJGCO_00281;inference=ab initio prediction:Prodigal:002006,similar to AA sequence:ISfinder:ISMno4;locus_tag=MPOCJGCO_00281;product=IS66 family transposase ISMno4
M-trifolii_contig_17_1	Prodigal:002006	CDS	3507	3872	.	-	0	ID=MPOCJGCO_00282;inference=ab initio prediction:Prodigal:002006;locus_tag=MPOCJGCO_00282;product=hypothetical protein
M-trifolii_contig_17_1	Prodigal:002006	CDS	3876	4013	.	+	0	ID=MPOCJGCO_00283;inference=ab initio prediction:Prodigal:002006;locus_tag=MPOCJGCO_00283;product=hypothetical protein
M-trifolii_contig_17_1	Prodigal:002006	CDS	4549	5238	.	-	0	ID=MPOCJGCO_00284;inference=ab initio prediction:Prodigal:002006;locus_tag=MPOCJGCO_00284;product=hypothetical protein
M-trifolii_contig_18_1	Prodigal:002006	CDS	366	917	.	-	0	ID=MPOCJGCO_00285;eC_number=5.2.1.8;Name=ppiA;db_xref=COG:COG0652;gene=ppiA;inference=ab initio prediction:Prodigal:002006,similar to AA sequence:UniProtKB:P0AFL3;locus_tag=MPOCJGCO_00285;product=Peptidyl-prolyl cis-trans isomerase A
M-trifolii_contig_18_1	Prodigal:002006	CDS	948	1451	.	-	0	ID=MPOCJGCO_00286;eC_number=2.7.7.3;Name=coaD;db_xref=COG:COG0669;gene=coaD;inference=ab initio prediction:Prodigal:002006,similar to AA sequence:UniProtKB:Q9I6D1;locus_tag=MPOCJGCO_00286;product=Phosphopantetheine adenylyltransferase
M-trifolii_contig_18_1	Prodigal:002006	CDS	1695	2525	.	-	0	ID=MPOCJGCO_00287;inference=ab initio prediction:Prodigal:002006;locus_tag=MPOCJGCO_00287;product=hypothetical protein
M-trifolii_contig_18_1	Prodigal:002006	CDS	2789	5539	.	-	0	ID=MPOCJGCO_00288;eC_number=5.6.2.2;Name=gyrA;db_xref=COG:COG0188;gene=gyrA;inference=ab initio prediction:Prodigal:002006,similar to AA sequence:UniProtKB:P0AES5;locus_tag=MPOCJGCO_00288;product=DNA gyrase subunit A
M-trifolii_contig_18_1	Prodigal:002006	CDS	5705	6256	.	-	0	ID=MPOCJGCO_00289;inference=ab initio prediction:Prodigal:002006;locus_tag=MPOCJGCO_00289;product=hypothetical protein
M-trifolii_contig_18_1	Prodigal:002006	CDS	6299	7369	.	-	0	ID=MPOCJGCO_00290;eC_number=3.-.-.-;Name=uvsE;gene=uvsE;inference=ab initio prediction:Prodigal:002006,protein motif:HAMAP:MF_00606;locus_tag=MPOCJGCO_00290;product=UV DNA damage endonuclease
M-trifolii_contig_18_1	Prodigal:002006	CDS	7409	8425	.	-	0	ID=MPOCJGCO_00291;eC_number=3.5.2.9;Name=pxpC;db_xref=COG:COG1984;gene=pxpC;inference=ab initio prediction:Prodigal:002006,similar to AA sequence:UniProtKB:Q7WY77;locus_tag=MPOCJGCO_00291;product=5-oxoprolinase subunit C
M-trifolii_contig_18_1	Prodigal:002006	CDS	8422	9141	.	-	0	ID=MPOCJGCO_00292;eC_number=3.5.2.9;Name=pxpB;db_xref=COG:COG2049;gene=pxpB;inference=ab initio prediction:Prodigal:002006,similar to AA sequence:UniProtKB:P60495;locus_tag=MPOCJGCO_00292;product=5-oxoprolinase subunit B
M-trifolii_contig_18_1	Prodigal:002006	CDS	9282	10100	.	-	0	ID=MPOCJGCO_00293;inference=ab initio prediction:Prodigal:002006;locus_tag=MPOCJGCO_00293;product=hypothetical protein
M-trifolii_contig_18_1	Prodigal:002006	CDS	10176	10544	.	-	0	ID=MPOCJGCO_00294;inference=ab initio prediction:Prodigal:002006;locus_tag=MPOCJGCO_00294;product=hypothetical protein
M-trifolii_contig_18_1	Prodigal:002006	CDS	10550	10969	.	-	0	ID=MPOCJGCO_00295;inference=ab initio prediction:Prodigal:002006;locus_tag=MPOCJGCO_00295;product=hypothetical protein
M-trifolii_contig_18_1	Prodigal:002006	CDS	10979	11479	.	-	0	ID=MPOCJGCO_00296;inference=ab initio prediction:Prodigal:002006;locus_tag=MPOCJGCO_00296;product=hypothetical protein
M-trifolii_contig_18_1	Prodigal:002006	CDS	11878	13299	.	+	0	ID=MPOCJGCO_00297;eC_number=2.4.1.15;Name=otsA;db_xref=COG:COG0380;gene=otsA;inference=ab initio prediction:Prodigal:002006,similar to AA sequence:UniProtKB:P31677;locus_tag=MPOCJGCO_00297;product=Trehalose-6-phosphate synthase
M-trifolii_contig_18_1	Prodigal:002006	CDS	13334	15439	.	+	0	ID=MPOCJGCO_00298;eC_number=3.2.1.-;Name=glgX_2;db_xref=COG:COG1523;gene=glgX_2;inference=ab initio prediction:Prodigal:002006,similar to AA sequence:UniProtKB:P9WQ25;locus_tag=MPOCJGCO_00298;product=Glycogen operon protein GlgX 
M-trifolii_contig_18_1	Prodigal:002006	CDS	15581	17386	.	+	0	ID=MPOCJGCO_00299;eC_number=3.2.1.141;Name=treZ;db_xref=COG:COG0296;gene=treZ;inference=ab initio prediction:Prodigal:002006,similar to AA sequence:UniProtKB:Q9RX51;locus_tag=MPOCJGCO_00299;product=Malto-oligosyltrehalose trehalohydrolase
M-trifolii_contig_18_1	Prodigal:002006	CDS	17698	22587	.	+	0	ID=MPOCJGCO_00300;inference=ab initio prediction:Prodigal:002006;locus_tag=MPOCJGCO_00300;product=hypothetical protein
M-trifolii_contig_18_1	Prodigal:002006	CDS	22680	26078	.	+	0	ID=MPOCJGCO_00301;eC_number=2.4.99.16;Name=glgE;gene=glgE;inference=ab initio prediction:Prodigal:002006,protein motif:HAMAP:MF_02124;locus_tag=MPOCJGCO_00301;product=Alpha-1%2C4-glucan:maltose-1-phosphate maltosyltransferase
M-trifolii_contig_18_1	Prodigal:002006	CDS	26237	29494	.	+	0	ID=MPOCJGCO_00302;eC_number=2.7.1.8;inference=ab initio prediction:Prodigal:002006,protein motif:HAMAP:MF_02218;locus_tag=MPOCJGCO_00302;product=Glucosamine kinase
M-trifolii_contig_18_1	Prodigal:002006	CDS	29518	31815	.	+	0	ID=MPOCJGCO_00303;eC_number=2.4.1.18;Name=glgB;db_xref=COG:COG0296;gene=glgB;inference=ab initio prediction:Prodigal:002006,similar to AA sequence:UniProtKB:P07762;locus_tag=MPOCJGCO_00303;product=1%2C4-alpha-glucan branching enzyme GlgB
M-trifolii_contig_18_1	Prodigal:002006	CDS	32210	33814	.	-	0	ID=MPOCJGCO_00304;eC_number=2.4.1.21;Name=glgA;db_xref=COG:COG0297;gene=glgA;inference=ab initio prediction:Prodigal:002006,similar to AA sequence:UniProtKB:P0A6U8;locus_tag=MPOCJGCO_00304;product=Glycogen synthase
M-trifolii_contig_18_1	Prodigal:002006	CDS	33984	35570	.	-	0	ID=MPOCJGCO_00305;eC_number=3.2.1.10;Name=malL;db_xref=COG:COG0366;gene=malL;inference=ab initio prediction:Prodigal:002006,similar to AA sequence:UniProtKB:O06994;locus_tag=MPOCJGCO_00305;product=Oligo-1%2C6-glucosidase 1
M-trifolii_contig_18_1	Prodigal:002006	CDS	35904	38450	.	+	0	ID=MPOCJGCO_00306;eC_number=2.4.1.1;Name=malP;db_xref=COG:COG0058;gene=malP;inference=ab initio prediction:Prodigal:002006,similar to AA sequence:UniProtKB:P00490;locus_tag=MPOCJGCO_00306;product=Maltodextrin phosphorylase
M-trifolii_contig_18_1	Prodigal:002006	CDS	38527	38754	.	-	0	ID=MPOCJGCO_00307;inference=ab initio prediction:Prodigal:002006;locus_tag=MPOCJGCO_00307;product=hypothetical protein
M-trifolii_contig_18_1	Prodigal:002006	CDS	38932	40041	.	+	0	ID=MPOCJGCO_00308;eC_number=3.5.1.38;Name=ansB;gene=ansB;inference=ab initio prediction:Prodigal:002006,similar to AA sequence:UniProtKB:O68897;locus_tag=MPOCJGCO_00308;product=Glutaminase-asparaginase
M-trifolii_contig_18_1	Prodigal:002006	CDS	40191	42014	.	+	0	ID=MPOCJGCO_00309;eC_number=4.2.1.12;Name=edd;gene=edd;inference=ab initio prediction:Prodigal:002006,similar to AA sequence:UniProtKB:P21909;locus_tag=MPOCJGCO_00309;product=Phosphogluconate dehydratase
M-trifolii_contig_18_1	Prodigal:002006	CDS	42038	42655	.	+	0	ID=MPOCJGCO_00310;Name=eda;gene=eda;inference=ab initio prediction:Prodigal:002006,similar to AA sequence:UniProtKB:Q00384;locus_tag=MPOCJGCO_00310;product=KHG/KDPG aldolase
M-trifolii_contig_18_1	Prodigal:002006	CDS	42721	43029	.	-	0	ID=MPOCJGCO_00311;inference=ab initio prediction:Prodigal:002006;locus_tag=MPOCJGCO_00311;product=hypothetical protein
M-trifolii_contig_18_1	Prodigal:002006	CDS	43175	45286	.	-	0	ID=MPOCJGCO_00312;eC_number=7.6.2.8;Name=btuD_1;gene=btuD_1;inference=ab initio prediction:Prodigal:002006,protein motif:HAMAP:MF_01005;locus_tag=MPOCJGCO_00312;product=Vitamin B12 import ATP-binding protein BtuD
M-trifolii_contig_18_1	Prodigal:002006	CDS	45439	45825	.	-	0	ID=MPOCJGCO_00313;inference=ab initio prediction:Prodigal:002006;locus_tag=MPOCJGCO_00313;product=hypothetical protein
M-trifolii_contig_18_1	Prodigal:002006	CDS	46022	46654	.	+	0	ID=MPOCJGCO_00314;inference=ab initio prediction:Prodigal:002006;locus_tag=MPOCJGCO_00314;product=hypothetical protein
M-trifolii_contig_18_1	Prodigal:002006	CDS	46689	47387	.	+	0	ID=MPOCJGCO_00315;inference=ab initio prediction:Prodigal:002006;locus_tag=MPOCJGCO_00315;product=hypothetical protein
M-trifolii_contig_18_1	Prodigal:002006	CDS	47496	48305	.	+	0	ID=MPOCJGCO_00316;inference=ab initio prediction:Prodigal:002006;locus_tag=MPOCJGCO_00316;product=hypothetical protein
M-trifolii_contig_18_1	Prodigal:002006	CDS	48302	49198	.	+	0	ID=MPOCJGCO_00317;inference=ab initio prediction:Prodigal:002006,protein motif:HAMAP:MF_02040;locus_tag=MPOCJGCO_00317;product=Iron-sulfur cluster carrier protein
M-trifolii_contig_18_1	Prodigal:002006	CDS	49188	49670	.	+	0	ID=MPOCJGCO_00318;inference=ab initio prediction:Prodigal:002006;locus_tag=MPOCJGCO_00318;product=hypothetical protein
M-trifolii_contig_19_1	Prodigal:002006	CDS	14	763	.	+	0	ID=MPOCJGCO_00319;eC_number=4.2.1.11;Name=eno;gene=eno;inference=ab initio prediction:Prodigal:002006,similar to AA sequence:UniProtKB:P33675;locus_tag=MPOCJGCO_00319;product=Enolase
M-trifolii_contig_19_1	Prodigal:002006	CDS	815	1126	.	+	0	ID=MPOCJGCO_00320;inference=ab initio prediction:Prodigal:002006;locus_tag=MPOCJGCO_00320;product=hypothetical protein
M-trifolii_contig_19_1	Prodigal:002006	CDS	1248	2333	.	+	0	ID=MPOCJGCO_00321;eC_number=1.1.1.-;Name=acoA;db_xref=COG:COG1071;gene=acoA;inference=ab initio prediction:Prodigal:002006,similar to AA sequence:UniProtKB:P27745;locus_tag=MPOCJGCO_00321;product=Acetoin:2%2C6-dichlorophenolindophenol oxidoreductase subunit alpha
M-trifolii_contig_19_1	Prodigal:002006	CDS	2430	3893	.	+	0	ID=MPOCJGCO_00322;eC_number=2.2.1.7;Name=dxs_1;gene=dxs_1;inference=ab initio prediction:Prodigal:002006,protein motif:HAMAP:MF_00315;locus_tag=MPOCJGCO_00322;product=1-deoxy-D-xylulose-5-phosphate synthase
M-trifolii_contig_20_1	Prodigal:002006	CDS	712	966	.	+	0	ID=MPOCJGCO_00323;inference=ab initio prediction:Prodigal:002006;locus_tag=MPOCJGCO_00323;product=hypothetical protein
M-trifolii_contig_21_1	Prodigal:002006	CDS	135	827	.	-	0	ID=MPOCJGCO_00324;eC_number=5.1.3.1;Name=rpe;gene=rpe;inference=ab initio prediction:Prodigal:002006,similar to AA sequence:UniProtKB:P74061;locus_tag=MPOCJGCO_00324;product=Ribulose-phosphate 3-epimerase
M-trifolii_contig_21_1	Prodigal:002006	CDS	935	1795	.	-	0	ID=MPOCJGCO_00325;eC_number=2.7.1.19;Name=prkA;db_xref=COG:COG3954;gene=prkA;inference=ab initio prediction:Prodigal:002006,similar to AA sequence:UniProtKB:P12033;locus_tag=MPOCJGCO_00325;product=Phosphoribulokinase 1
M-trifolii_contig_21_1	Prodigal:002006	CDS	1822	2880	.	-	0	ID=MPOCJGCO_00326;eC_number=3.1.3.11;Name=fbp;db_xref=COG:COG0158;gene=fbp;inference=ab initio prediction:Prodigal:002006,similar to AA sequence:UniProtKB:P0A993;locus_tag=MPOCJGCO_00326;product=Fructose-1%2C6-bisphosphatase class 1
M-trifolii_contig_21_1	Prodigal:002006	CDS	3065	4024	.	+	0	ID=MPOCJGCO_00327;Name=cmpR_1;db_xref=COG:COG0583;gene=cmpR_1;inference=ab initio prediction:Prodigal:002006,similar to AA sequence:UniProtKB:Q9F1R2;locus_tag=MPOCJGCO_00327;product=HTH-type transcriptional activator CmpR
M-trifolii_contig_21_1	Prodigal:002006	CDS	4021	5274	.	+	0	ID=MPOCJGCO_00328;eC_number=1.18.1.-;Name=thcD;gene=thcD;inference=ab initio prediction:Prodigal:002006,similar to AA sequence:UniProtKB:P43494;locus_tag=MPOCJGCO_00328;product=Rhodocoxin reductase
M-trifolii_contig_21_1	Prodigal:002006	CDS	5481	6554	.	+	0	ID=MPOCJGCO_00329;eC_number=2.4.1.11;db_xref=COG:COG0438;inference=ab initio prediction:Prodigal:002006,similar to AA sequence:UniProtKB:P9WMY9;locus_tag=MPOCJGCO_00329;product=Glycogen synthase
M-trifolii_contig_21_1	Prodigal:002006	CDS	6556	7638	.	+	0	ID=MPOCJGCO_00330;inference=ab initio prediction:Prodigal:002006;locus_tag=MPOCJGCO_00330;product=hypothetical protein
M-trifolii_contig_21_1	Prodigal:002006	CDS	7644	8699	.	+	0	ID=MPOCJGCO_00331;inference=ab initio prediction:Prodigal:002006;locus_tag=MPOCJGCO_00331;product=hypothetical protein
M-trifolii_contig_21_1	Prodigal:002006	CDS	8740	8922	.	-	0	ID=MPOCJGCO_00332;inference=ab initio prediction:Prodigal:002006;locus_tag=MPOCJGCO_00332;product=hypothetical protein
M-trifolii_contig_21_1	Prodigal:002006	CDS	9050	10348	.	+	0	ID=MPOCJGCO_00333;Name=mdtE_1;gene=mdtE_1;inference=ab initio prediction:Prodigal:002006,similar to AA sequence:UniProtKB:P37636;locus_tag=MPOCJGCO_00333;product=Multidrug resistance protein MdtE
M-trifolii_contig_21_1	Prodigal:002006	CDS	10365	13505	.	+	0	ID=MPOCJGCO_00334;Name=mdtB_1;gene=mdtB_1;inference=ab initio prediction:Prodigal:002006,similar to AA sequence:UniProtKB:B7LV39;locus_tag=MPOCJGCO_00334;product=Multidrug resistance protein MdtB
M-trifolii_contig_21_1	Prodigal:002006	CDS	13512	13826	.	-	0	ID=MPOCJGCO_00335;inference=ab initio prediction:Prodigal:002006;locus_tag=MPOCJGCO_00335;product=hypothetical protein
M-trifolii_contig_21_1	Prodigal:002006	CDS	14196	15629	.	-	0	ID=MPOCJGCO_00336;eC_number=1.-.-.-;db_xref=COG:COG0277;inference=ab initio prediction:Prodigal:002006,similar to AA sequence:UniProtKB:P9WIT1;locus_tag=MPOCJGCO_00336;product=putative FAD-linked oxidoreductase
M-trifolii_contig_21_1	Prodigal:002006	CDS	15916	16278	.	+	0	ID=MPOCJGCO_00337;db_xref=COG:COG3474;inference=ab initio prediction:Prodigal:002006,similar to AA sequence:UniProtKB:P00082;locus_tag=MPOCJGCO_00337;product=Cytochrome c2
M-trifolii_contig_21_1	Prodigal:002006	CDS	16370	16888	.	-	0	ID=MPOCJGCO_00338;Name=ohrR_1;gene=ohrR_1;inference=ab initio prediction:Prodigal:002006,similar to AA sequence:UniProtKB:O34777;locus_tag=MPOCJGCO_00338;product=Organic hydroperoxide resistance transcriptional regulator
M-trifolii_contig_21_1	Prodigal:002006	CDS	17173	17595	.	+	0	ID=MPOCJGCO_00339;Name=ohrB_1;db_xref=COG:COG1764;gene=ohrB_1;inference=ab initio prediction:Prodigal:002006,similar to AA sequence:UniProtKB:P80242;locus_tag=MPOCJGCO_00339;product=Organic hydroperoxide resistance protein OhrB
M-trifolii_contig_21_1	Prodigal:002006	CDS	17649	18584	.	-	0	ID=MPOCJGCO_00340;Name=xerD_1;gene=xerD_1;inference=ab initio prediction:Prodigal:002006,similar to AA sequence:UniProtKB:Q2YR40;locus_tag=MPOCJGCO_00340;product=Tyrosine recombinase XerD
M-trifolii_contig_21_1	Prodigal:002006	CDS	18581	18733	.	-	0	ID=MPOCJGCO_00341;inference=ab initio prediction:Prodigal:002006;locus_tag=MPOCJGCO_00341;product=hypothetical protein
M-trifolii_contig_21_1	Prodigal:002006	CDS	19077	19676	.	+	0	ID=MPOCJGCO_00342;eC_number=2.7.1.71;Name=aroK_1;db_xref=COG:COG0703;gene=aroK_1;inference=ab initio prediction:Prodigal:002006,similar to AA sequence:UniProtKB:P0A6D7;locus_tag=MPOCJGCO_00342;product=Shikimate kinase 1
M-trifolii_contig_21_1	Prodigal:002006	CDS	19673	20803	.	+	0	ID=MPOCJGCO_00343;eC_number=4.2.3.4;Name=aroB;db_xref=COG:COG0337;gene=aroB;inference=ab initio prediction:Prodigal:002006,similar to AA sequence:UniProtKB:Q9KNV2;locus_tag=MPOCJGCO_00343;product=3-dehydroquinate synthase
M-trifolii_contig_21_1	Prodigal:002006	CDS	20896	22158	.	+	0	ID=MPOCJGCO_00344;inference=ab initio prediction:Prodigal:002006;locus_tag=MPOCJGCO_00344;product=hypothetical protein
M-trifolii_contig_21_1	Prodigal:002006	CDS	22241	23440	.	-	0	ID=MPOCJGCO_00345;inference=ab initio prediction:Prodigal:002006;locus_tag=MPOCJGCO_00345;product=hypothetical protein
M-trifolii_contig_21_1	Prodigal:002006	CDS	23821	24732	.	-	0	ID=MPOCJGCO_00346;eC_number=2.1.1.297;Name=prmC;gene=prmC;inference=ab initio prediction:Prodigal:002006,protein motif:HAMAP:MF_02126;locus_tag=MPOCJGCO_00346;product=Release factor glutamine methyltransferase
M-trifolii_contig_21_1	Prodigal:002006	CDS	24739	25824	.	-	0	ID=MPOCJGCO_00347;Name=prfA;db_xref=COG:COG0216;gene=prfA;inference=ab initio prediction:Prodigal:002006,similar to AA sequence:UniProtKB:P0A7I0;locus_tag=MPOCJGCO_00347;product=Peptide chain release factor RF1
M-trifolii_contig_21_1	Prodigal:002006	CDS	25911	27494	.	-	0	ID=MPOCJGCO_00348;eC_number=2.7.3.9;Name=ptsI;db_xref=COG:COG1080;gene=ptsI;inference=ab initio prediction:Prodigal:002006,similar to AA sequence:UniProtKB:P23533;locus_tag=MPOCJGCO_00348;product=Phosphoenolpyruvate-protein phosphotransferase
M-trifolii_contig_22_1	Prodigal:002006	CDS	2057	3202	.	+	0	ID=MPOCJGCO_00349;inference=ab initio prediction:Prodigal:002006;locus_tag=MPOCJGCO_00349;product=hypothetical protein
M-trifolii_contig_22_1	Prodigal:002006	CDS	3755	4477	.	-	0	ID=MPOCJGCO_00350;Name=rspR_2;db_xref=COG:COG1802;gene=rspR_2;inference=ab initio prediction:Prodigal:002006,similar to AA sequence:UniProtKB:P0ACM2;locus_tag=MPOCJGCO_00350;product=HTH-type transcriptional repressor RspR
M-trifolii_contig_22_1	Prodigal:002006	CDS	4636	5934	.	+	0	ID=MPOCJGCO_00351;Name=ttuB_1;gene=ttuB_1;inference=ab initio prediction:Prodigal:002006,similar to AA sequence:UniProtKB:Q44470;locus_tag=MPOCJGCO_00351;product=Putative tartrate transporter
M-trifolii_contig_22_1	Prodigal:002006	CDS	5981	7057	.	+	0	ID=MPOCJGCO_00352;eC_number=1.1.1.93;Name=ttuC';gene=ttuC';inference=ab initio prediction:Prodigal:002006,similar to AA sequence:UniProtKB:P70792;locus_tag=MPOCJGCO_00352;product=putative tartrate dehydrogenase/decarboxylase TtuC'
M-trifolii_contig_22_1	Prodigal:002006	CDS	7174	8586	.	+	0	ID=MPOCJGCO_00353;eC_number=2.7.1.40;Name=ttuE_1;gene=ttuE_1;inference=ab initio prediction:Prodigal:002006,similar to AA sequence:UniProtKB:Q44473;locus_tag=MPOCJGCO_00353;product=Pyruvate kinase
M-trifolii_contig_22_1	Prodigal:002006	CDS	8663	11386	.	-	0	ID=MPOCJGCO_00354;eC_number=2.7.13.3;Name=rcsC_2;gene=rcsC_2;inference=ab initio prediction:Prodigal:002006,protein motif:HAMAP:MF_00979;locus_tag=MPOCJGCO_00354;product=Sensor histidine kinase RcsC
M-trifolii_contig_22_1	Prodigal:002006	CDS	11419	12459	.	-	0	ID=MPOCJGCO_00355;eC_number=3.1.4.-;Name=rpfG;db_xref=COG:COG3437;gene=rpfG;inference=ab initio prediction:Prodigal:002006,similar to AA sequence:UniProtKB:Q4UU85;locus_tag=MPOCJGCO_00355;product=Cyclic di-GMP phosphodiesterase response regulator RpfG
M-trifolii_contig_22_1	Prodigal:002006	CDS	12512	13822	.	-	0	ID=MPOCJGCO_00356;inference=ab initio prediction:Prodigal:002006;locus_tag=MPOCJGCO_00356;product=hypothetical protein
M-trifolii_contig_23_1	Prodigal:002006	CDS	166	1695	.	+	0	ID=MPOCJGCO_00357;Name=murJ_1;db_xref=COG:COG0728;gene=murJ_1;inference=ab initio prediction:Prodigal:002006,similar to AA sequence:UniProtKB:P0AF16;locus_tag=MPOCJGCO_00357;product=Lipid II flippase MurJ
M-trifolii_contig_23_1	Prodigal:002006	CDS	1716	2387	.	+	0	ID=MPOCJGCO_00358;eC_number=3.8.1.2;Name=hdl IVa_1;gene=hdl IVa_1;inference=ab initio prediction:Prodigal:002006,similar to AA sequence:UniProtKB:Q51645;locus_tag=MPOCJGCO_00358;product=(S)-2-haloacid dehalogenase 4A
M-trifolii_contig_23_1	Prodigal:002006	CDS	2404	3558	.	-	0	ID=MPOCJGCO_00359;inference=ab initio prediction:Prodigal:002006;locus_tag=MPOCJGCO_00359;product=hypothetical protein
M-trifolii_contig_23_1	Prodigal:002006	CDS	3687	4043	.	+	0	ID=MPOCJGCO_00360;inference=ab initio prediction:Prodigal:002006;locus_tag=MPOCJGCO_00360;product=hypothetical protein
M-trifolii_contig_23_1	Prodigal:002006	CDS	4056	5813	.	-	0	ID=MPOCJGCO_00361;inference=ab initio prediction:Prodigal:002006;locus_tag=MPOCJGCO_00361;product=hypothetical protein
M-trifolii_contig_23_1	Prodigal:002006	CDS	5825	7048	.	-	0	ID=MPOCJGCO_00362;Name=nhaA_1;db_xref=COG:COG3004;gene=nhaA_1;inference=ab initio prediction:Prodigal:002006,similar to AA sequence:UniProtKB:O85187;locus_tag=MPOCJGCO_00362;product=Na(+)/H(+) antiporter NhaA
M-trifolii_contig_23_1	Prodigal:002006	CDS	7159	7506	.	+	0	ID=MPOCJGCO_00363;inference=ab initio prediction:Prodigal:002006;locus_tag=MPOCJGCO_00363;product=hypothetical protein
M-trifolii_contig_23_1	Prodigal:002006	CDS	7496	8056	.	+	0	ID=MPOCJGCO_00364;eC_number=3.1.-.-;Name=vapC_1;gene=vapC_1;inference=ab initio prediction:Prodigal:002006,protein motif:HAMAP:MF_00265;locus_tag=MPOCJGCO_00364;product=tRNA(fMet)-specific endonuclease VapC
M-trifolii_contig_23_1	Prodigal:002006	CDS	8073	8714	.	-	0	ID=MPOCJGCO_00365;Name=tlpA;db_xref=COG:COG0526;gene=tlpA;inference=ab initio prediction:Prodigal:002006,similar to AA sequence:UniProtKB:P43221;locus_tag=MPOCJGCO_00365;product=Thiol:disulfide interchange protein TlpA
M-trifolii_contig_23_1	Prodigal:002006	CDS	8775	10154	.	+	0	ID=MPOCJGCO_00366;eC_number=4.3.2.1;Name=argH;db_xref=COG:COG0165;gene=argH;inference=ab initio prediction:Prodigal:002006,similar to AA sequence:UniProtKB:Q5SLL0;locus_tag=MPOCJGCO_00366;product=Argininosuccinate lyase
M-trifolii_contig_23_1	Prodigal:002006	CDS	10253	10540	.	+	0	ID=MPOCJGCO_00367;inference=ab initio prediction:Prodigal:002006;locus_tag=MPOCJGCO_00367;product=hypothetical protein
M-trifolii_contig_23_1	Prodigal:002006	CDS	10706	11386	.	+	0	ID=MPOCJGCO_00368;inference=ab initio prediction:Prodigal:002006;locus_tag=MPOCJGCO_00368;product=hypothetical protein
M-trifolii_contig_24_1	Prodigal:002006	CDS	352	1689	.	-	0	ID=MPOCJGCO_00369;eC_number=1.14.14.10;Name=ntaA_1;gene=ntaA_1;inference=ab initio prediction:Prodigal:002006,similar to AA sequence:UniProtKB:P54989;locus_tag=MPOCJGCO_00369;product=Nitrilotriacetate monooxygenase component A
M-trifolii_contig_25_1	Prodigal:002006	CDS	98	442	.	+	0	ID=MPOCJGCO_00370;Name=glmU;gene=glmU;inference=ab initio prediction:Prodigal:002006,similar to AA sequence:UniProtKB:B0VPT6;locus_tag=MPOCJGCO_00370;product=Bifunctional protein GlmU
M-trifolii_contig_25_1	Prodigal:002006	CDS	754	2580	.	+	0	ID=MPOCJGCO_00371;eC_number=2.6.1.16;Name=nodM;gene=nodM;inference=ab initio prediction:Prodigal:002006,similar to AA sequence:UniProtKB:P25195;locus_tag=MPOCJGCO_00371;product=Glutamine--fructose-6-phosphate aminotransferase [isomerizing]
M-trifolii_contig_25_1	Prodigal:002006	CDS	2600	3811	.	-	0	ID=MPOCJGCO_00372;inference=ab initio prediction:Prodigal:002006;locus_tag=MPOCJGCO_00372;product=hypothetical protein
M-trifolii_contig_25_1	Prodigal:002006	CDS	3973	4875	.	-	0	ID=MPOCJGCO_00373;eC_number=2.3.1.247;Name=kce_1;db_xref=COG:COG3246;gene=kce_1;inference=ab initio prediction:Prodigal:002006,similar to AA sequence:UniProtKB:Q8RHX2;locus_tag=MPOCJGCO_00373;product=3-keto-5-aminohexanoate cleavage enzyme
M-trifolii_contig_25_1	Prodigal:002006	CDS	4892	5650	.	-	0	ID=MPOCJGCO_00374;eC_number=1.1.1.100;Name=fabG_1;gene=fabG_1;inference=ab initio prediction:Prodigal:002006,similar to AA sequence:UniProtKB:P99093;locus_tag=MPOCJGCO_00374;product=3-oxoacyl-[acyl-carrier-protein] reductase FabG
M-trifolii_contig_26_1	Prodigal:002006	CDS	97	552	.	+	0	ID=MPOCJGCO_00375;inference=ab initio prediction:Prodigal:002006;locus_tag=MPOCJGCO_00375;product=hypothetical protein
M-trifolii_contig_26_1	Prodigal:002006	CDS	566	1174	.	+	0	ID=MPOCJGCO_00376;eC_number=2.3.1.189;Name=mshD_1;gene=mshD_1;inference=ab initio prediction:Prodigal:002006,protein motif:HAMAP:MF_01698;locus_tag=MPOCJGCO_00376;product=Mycothiol acetyltransferase
M-trifolii_contig_26_1	Prodigal:002006	CDS	1156	1821	.	+	0	ID=MPOCJGCO_00377;inference=ab initio prediction:Prodigal:002006;locus_tag=MPOCJGCO_00377;product=hypothetical protein
M-trifolii_contig_26_1	Prodigal:002006	CDS	1818	2066	.	+	0	ID=MPOCJGCO_00378;inference=ab initio prediction:Prodigal:002006;locus_tag=MPOCJGCO_00378;product=hypothetical protein
M-trifolii_contig_26_1	Prodigal:002006	CDS	2063	3061	.	+	0	ID=MPOCJGCO_00379;inference=ab initio prediction:Prodigal:002006;locus_tag=MPOCJGCO_00379;product=hypothetical protein
M-trifolii_contig_26_1	Prodigal:002006	CDS	3219	5207	.	+	0	ID=MPOCJGCO_00380;inference=ab initio prediction:Prodigal:002006;locus_tag=MPOCJGCO_00380;product=hypothetical protein
M-trifolii_contig_26_1	Prodigal:002006	CDS	5222	5719	.	-	0	ID=MPOCJGCO_00381;eC_number=2.1.1.63;Name=ogt;db_xref=COG:COG0350;gene=ogt;inference=ab initio prediction:Prodigal:002006,similar to AA sequence:UniProtKB:P9WJW5;locus_tag=MPOCJGCO_00381;product=Methylated-DNA--protein-cysteine methyltransferase
M-trifolii_contig_26_1	Prodigal:002006	CDS	5741	7099	.	-	0	ID=MPOCJGCO_00382;Name=dctD_1;gene=dctD_1;inference=ab initio prediction:Prodigal:002006,similar to AA sequence:UniProtKB:P13632;locus_tag=MPOCJGCO_00382;product=C4-dicarboxylate transport transcriptional regulatory protein DctD
M-trifolii_contig_26_1	Prodigal:002006	CDS	7096	9057	.	-	0	ID=MPOCJGCO_00383;eC_number=2.7.13.3;Name=dctB;gene=dctB;inference=ab initio prediction:Prodigal:002006,similar to AA sequence:UniProtKB:P13633;locus_tag=MPOCJGCO_00383;product=C4-dicarboxylate transport sensor protein DctB
M-trifolii_contig_26_1	Prodigal:002006	CDS	9353	10696	.	+	0	ID=MPOCJGCO_00384;Name=dctA_1;gene=dctA_1;inference=ab initio prediction:Prodigal:002006,similar to AA sequence:UniProtKB:P20672;locus_tag=MPOCJGCO_00384;product=C4-dicarboxylate transport protein
M-trifolii_contig_26_1	Prodigal:002006	CDS	10864	11757	.	-	0	ID=MPOCJGCO_00385;db_xref=COG:COG0596;inference=ab initio prediction:Prodigal:002006,similar to AA sequence:UniProtKB:P9WNH3;locus_tag=MPOCJGCO_00385;product=putative protein
M-trifolii_contig_26_1	Prodigal:002006	CDS	11759	12781	.	-	0	ID=MPOCJGCO_00386;eC_number=1.3.1.87;Name=hcaB_1;gene=hcaB_1;inference=ab initio prediction:Prodigal:002006,protein motif:HAMAP:MF_01647;locus_tag=MPOCJGCO_00386;product=3-phenylpropionate-dihydrodiol/cinnamic acid-dihydrodiol dehydrogenase
M-trifolii_contig_26_1	Prodigal:002006	CDS	13174	13338	.	+	0	ID=MPOCJGCO_00387;inference=ab initio prediction:Prodigal:002006;locus_tag=MPOCJGCO_00387;product=hypothetical protein
M-trifolii_contig_26_1	Prodigal:002006	CDS	13345	13641	.	+	0	ID=MPOCJGCO_00388;inference=ab initio prediction:Prodigal:002006;locus_tag=MPOCJGCO_00388;product=hypothetical protein
M-trifolii_contig_26_1	Prodigal:002006	CDS	13774	14961	.	-	0	ID=MPOCJGCO_00389;eC_number=4.2.1.-;Name=ligJ;gene=ligJ;inference=ab initio prediction:Prodigal:002006,similar to AA sequence:UniProtKB:G2IQQ5;locus_tag=MPOCJGCO_00389;product=2-keto-4-carboxy-3-hexenedioate hydratase
M-trifolii_contig_26_1	Prodigal:002006	CDS	14972	16099	.	-	0	ID=MPOCJGCO_00390;inference=ab initio prediction:Prodigal:002006;locus_tag=MPOCJGCO_00390;product=hypothetical protein
M-trifolii_contig_26_1	Prodigal:002006	CDS	16375	16728	.	+	0	ID=MPOCJGCO_00391;inference=ab initio prediction:Prodigal:002006;locus_tag=MPOCJGCO_00391;product=hypothetical protein
M-trifolii_contig_26_1	Prodigal:002006	CDS	16815	16967	.	+	0	ID=MPOCJGCO_00392;inference=ab initio prediction:Prodigal:002006;locus_tag=MPOCJGCO_00392;product=hypothetical protein
M-trifolii_contig_26_1	Prodigal:002006	CDS	17019	17531	.	+	0	ID=MPOCJGCO_00393;inference=ab initio prediction:Prodigal:002006;locus_tag=MPOCJGCO_00393;product=hypothetical protein
M-trifolii_contig_26_1	Prodigal:002006	CDS	17587	18039	.	-	0	ID=MPOCJGCO_00394;inference=ab initio prediction:Prodigal:002006;locus_tag=MPOCJGCO_00394;product=hypothetical protein
M-trifolii_contig_26_1	Prodigal:002006	CDS	18149	18448	.	-	0	ID=MPOCJGCO_00395;inference=ab initio prediction:Prodigal:002006;locus_tag=MPOCJGCO_00395;product=hypothetical protein
M-trifolii_contig_26_1	Prodigal:002006	CDS	18675	19055	.	-	0	ID=MPOCJGCO_00396;inference=ab initio prediction:Prodigal:002006;locus_tag=MPOCJGCO_00396;product=hypothetical protein
M-trifolii_contig_26_1	Prodigal:002006	CDS	19234	19626	.	-	0	ID=MPOCJGCO_00397;inference=ab initio prediction:Prodigal:002006;locus_tag=MPOCJGCO_00397;product=hypothetical protein
M-trifolii_contig_26_1	Prodigal:002006	CDS	19793	20182	.	-	0	ID=MPOCJGCO_00398;inference=ab initio prediction:Prodigal:002006;locus_tag=MPOCJGCO_00398;product=hypothetical protein
M-trifolii_contig_26_1	Prodigal:002006	CDS	20293	21786	.	+	0	ID=MPOCJGCO_00399;eC_number=3.5.1.13;Name=aam_1;db_xref=COG:COG0154;gene=aam_1;inference=ab initio prediction:Prodigal:002006,similar to AA sequence:UniProtKB:K9NBS6;locus_tag=MPOCJGCO_00399;product=Acylamidase
M-trifolii_contig_26_1	Prodigal:002006	CDS	22031	23806	.	+	0	ID=MPOCJGCO_00400;eC_number=2.2.1.6;Name=ilvI;db_xref=COG:COG0028;gene=ilvI;inference=ab initio prediction:Prodigal:002006,similar to AA sequence:UniProtKB:P00893;locus_tag=MPOCJGCO_00400;product=Acetolactate synthase isozyme 3 large subunit
M-trifolii_contig_26_1	Prodigal:002006	CDS	23825	24781	.	-	0	ID=MPOCJGCO_00401;inference=ab initio prediction:Prodigal:002006;locus_tag=MPOCJGCO_00401;product=hypothetical protein
M-trifolii_contig_26_1	Prodigal:002006	CDS	25045	25587	.	+	0	ID=MPOCJGCO_00402;eC_number=2.2.1.6;Name=ilvH;db_xref=COG:COG0440;gene=ilvH;inference=ab initio prediction:Prodigal:002006,similar to AA sequence:UniProtKB:P00894;locus_tag=MPOCJGCO_00402;product=Acetolactate synthase isozyme 3 small subunit
M-trifolii_contig_26_1	Prodigal:002006	CDS	25643	25876	.	+	0	ID=MPOCJGCO_00403;inference=ab initio prediction:Prodigal:002006;locus_tag=MPOCJGCO_00403;product=hypothetical protein
M-trifolii_contig_26_1	Prodigal:002006	CDS	25866	26231	.	+	0	ID=MPOCJGCO_00404;eC_number=3.1.27.-;Name=mazF_1;db_xref=COG:COG2337;gene=mazF_1;inference=ab initio prediction:Prodigal:002006,similar to AA sequence:UniProtKB:P0AE70;locus_tag=MPOCJGCO_00404;product=Endoribonuclease toxin MazF
M-trifolii_contig_26_1	Prodigal:002006	CDS	26370	27011	.	+	0	ID=MPOCJGCO_00405;eC_number=2.5.1.18;Name=gst_1;db_xref=COG:COG0625;gene=gst_1;inference=ab initio prediction:Prodigal:002006,similar to AA sequence:UniProtKB:P45875;locus_tag=MPOCJGCO_00405;product=Glutathione S-transferase GST-4.5
M-trifolii_contig_27_1	Prodigal:002006	CDS	160	1527	.	-	0	ID=MPOCJGCO_00406;eC_number=2.3.1.47;Name=bioF_1;gene=bioF_1;inference=ab initio prediction:Prodigal:002006,protein motif:HAMAP:MF_01693;locus_tag=MPOCJGCO_00406;product=8-amino-7-oxononanoate synthase
M-trifolii_contig_27_1	Prodigal:002006	CDS	1524	8957	.	-	0	ID=MPOCJGCO_00407;eC_number=1.1.1.103;Name=tdh;gene=tdh;inference=ab initio prediction:Prodigal:002006,protein motif:HAMAP:MF_00627;locus_tag=MPOCJGCO_00407;product=L-threonine 3-dehydrogenase
M-trifolii_contig_27_1	Prodigal:002006	CDS	9389	10711	.	-	0	ID=MPOCJGCO_00408;eC_number=1.1.1.22;Name=rkpK;db_xref=COG:COG1004;gene=rkpK;inference=ab initio prediction:Prodigal:002006,similar to AA sequence:UniProtKB:O54068;locus_tag=MPOCJGCO_00408;product=UDP-glucose 6-dehydrogenase
M-trifolii_contig_27_1	Prodigal:002006	CDS	10984	11877	.	+	0	ID=MPOCJGCO_00409;eC_number=2.7.2.8;Name=argB;db_xref=COG:COG0548;gene=argB;inference=ab initio prediction:Prodigal:002006,similar to AA sequence:UniProtKB:Q9HTN2;locus_tag=MPOCJGCO_00409;product=Acetylglutamate kinase
M-trifolii_contig_27_1	Prodigal:002006	CDS	11943	12677	.	+	0	ID=MPOCJGCO_00410;inference=ab initio prediction:Prodigal:002006;locus_tag=MPOCJGCO_00410;product=hypothetical protein
M-trifolii_contig_27_1	Prodigal:002006	CDS	12674	13084	.	+	0	ID=MPOCJGCO_00411;inference=ab initio prediction:Prodigal:002006;locus_tag=MPOCJGCO_00411;product=hypothetical protein
M-trifolii_contig_27_1	Prodigal:002006	CDS	13067	14323	.	-	0	ID=MPOCJGCO_00412;inference=ab initio prediction:Prodigal:002006;locus_tag=MPOCJGCO_00412;product=hypothetical protein
M-trifolii_contig_27_1	Prodigal:002006	CDS	14448	14972	.	-	0	ID=MPOCJGCO_00413;inference=ab initio prediction:Prodigal:002006;locus_tag=MPOCJGCO_00413;product=hypothetical protein
M-trifolii_contig_27_1	Prodigal:002006	CDS	15217	15588	.	-	0	ID=MPOCJGCO_00414;inference=ab initio prediction:Prodigal:002006;locus_tag=MPOCJGCO_00414;product=hypothetical protein
M-trifolii_contig_27_1	Prodigal:002006	CDS	15654	16361	.	+	0	ID=MPOCJGCO_00415;inference=ab initio prediction:Prodigal:002006;locus_tag=MPOCJGCO_00415;product=hypothetical protein
M-trifolii_contig_27_1	Prodigal:002006	CDS	16371	16568	.	+	0	ID=MPOCJGCO_00416;inference=ab initio prediction:Prodigal:002006;locus_tag=MPOCJGCO_00416;product=hypothetical protein
M-trifolii_contig_28_1	Prodigal:002006	CDS	986	2239	.	-	0	ID=MPOCJGCO_00417;inference=ab initio prediction:Prodigal:002006;locus_tag=MPOCJGCO_00417;product=hypothetical protein
M-trifolii_contig_28_1	Prodigal:002006	CDS	2915	4678	.	+	0	ID=MPOCJGCO_00418;inference=ab initio prediction:Prodigal:002006;locus_tag=MPOCJGCO_00418;product=hypothetical protein
M-trifolii_contig_28_1	Prodigal:002006	CDS	4675	5445	.	+	0	ID=MPOCJGCO_00419;Name=kfoC;gene=kfoC;inference=ab initio prediction:Prodigal:002006,similar to AA sequence:UniProtKB:Q8L0V4;locus_tag=MPOCJGCO_00419;product=Chondroitin synthase
M-trifolii_contig_28_1	Prodigal:002006	CDS	5455	7140	.	-	0	ID=MPOCJGCO_00420;eC_number=2.4.1.250;Name=mshA_1;gene=mshA_1;inference=ab initio prediction:Prodigal:002006,protein motif:HAMAP:MF_01695;locus_tag=MPOCJGCO_00420;product=D-inositol-3-phosphate glycosyltransferase
M-trifolii_contig_28_1	Prodigal:002006	CDS	7137	8033	.	-	0	ID=MPOCJGCO_00421;inference=ab initio prediction:Prodigal:002006;locus_tag=MPOCJGCO_00421;product=hypothetical protein
M-trifolii_contig_28_1	Prodigal:002006	CDS	8213	8407	.	+	0	ID=MPOCJGCO_00422;inference=ab initio prediction:Prodigal:002006;locus_tag=MPOCJGCO_00422;product=hypothetical protein
M-trifolii_contig_28_1	Prodigal:002006	CDS	8419	8829	.	+	0	ID=MPOCJGCO_00423;inference=ab initio prediction:Prodigal:002006;locus_tag=MPOCJGCO_00423;product=hypothetical protein
M-trifolii_contig_28_1	Prodigal:002006	CDS	8873	9256	.	-	0	ID=MPOCJGCO_00424;inference=ab initio prediction:Prodigal:002006;locus_tag=MPOCJGCO_00424;product=hypothetical protein
M-trifolii_contig_28_1	Prodigal:002006	CDS	9397	9885	.	+	0	ID=MPOCJGCO_00425;eC_number=4.2.1.104;Name=cynS;db_xref=COG:COG1513;gene=cynS;inference=ab initio prediction:Prodigal:002006,similar to AA sequence:UniProtKB:Q59948;locus_tag=MPOCJGCO_00425;product=Cyanate hydratase
M-trifolii_contig_28_1	Prodigal:002006	CDS	9999	10412	.	+	0	ID=MPOCJGCO_00426;inference=ab initio prediction:Prodigal:002006;locus_tag=MPOCJGCO_00426;product=hypothetical protein
M-trifolii_contig_28_1	Prodigal:002006	CDS	10435	11616	.	-	0	ID=MPOCJGCO_00427;inference=ab initio prediction:Prodigal:002006;locus_tag=MPOCJGCO_00427;product=hypothetical protein
M-trifolii_contig_28_1	Prodigal:002006	CDS	11634	12608	.	-	0	ID=MPOCJGCO_00428;eC_number=3.1.1.17;Name=gnl_1;gene=gnl_1;inference=ab initio prediction:Prodigal:002006,similar to AA sequence:UniProtKB:Q01578;locus_tag=MPOCJGCO_00428;product=Gluconolactonase
M-trifolii_contig_28_1	Prodigal:002006	CDS	12682	14070	.	-	0	ID=MPOCJGCO_00429;eC_number=3.5.1.18;Name=dapE_1;db_xref=COG:COG0624;gene=dapE_1;inference=ab initio prediction:Prodigal:002006,similar to AA sequence:UniProtKB:Q9JYL2;locus_tag=MPOCJGCO_00429;product=Succinyl-diaminopimelate desuccinylase
M-trifolii_contig_28_1	Prodigal:002006	CDS	14315	14842	.	+	0	ID=MPOCJGCO_00430;eC_number=1.2.99.6;Name=paoA_1;db_xref=COG:COG2080;gene=paoA_1;inference=ab initio prediction:Prodigal:002006,similar to AA sequence:UniProtKB:P77165;locus_tag=MPOCJGCO_00430;product=Aldehyde oxidoreductase iron-sulfur-binding subunit PaoA
M-trifolii_contig_28_1	Prodigal:002006	CDS	14839	15852	.	+	0	ID=MPOCJGCO_00431;eC_number=1.2.99.6;Name=paoB_1;db_xref=COG:COG1319;gene=paoB_1;inference=ab initio prediction:Prodigal:002006,similar to AA sequence:UniProtKB:P77324;locus_tag=MPOCJGCO_00431;product=Aldehyde oxidoreductase FAD-binding subunit PaoB
M-trifolii_contig_28_1	Prodigal:002006	CDS	15864	18119	.	+	0	ID=MPOCJGCO_00432;eC_number=1.2.99.6;Name=paoC_1;db_xref=COG:COG1529;gene=paoC_1;inference=ab initio prediction:Prodigal:002006,similar to AA sequence:UniProtKB:P77489;locus_tag=MPOCJGCO_00432;product=Aldehyde oxidoreductase molybdenum-binding subunit PaoC
M-trifolii_contig_28_1	Prodigal:002006	CDS	18193	18519	.	+	0	ID=MPOCJGCO_00433;inference=ab initio prediction:Prodigal:002006;locus_tag=MPOCJGCO_00433;product=hypothetical protein
M-trifolii_contig_28_1	Prodigal:002006	CDS	18500	19000	.	+	0	ID=MPOCJGCO_00434;inference=ab initio prediction:Prodigal:002006;locus_tag=MPOCJGCO_00434;product=hypothetical protein
M-trifolii_contig_28_1	Prodigal:002006	CDS	19037	19474	.	+	0	ID=MPOCJGCO_00435;inference=ab initio prediction:Prodigal:002006;locus_tag=MPOCJGCO_00435;product=hypothetical protein
M-trifolii_contig_28_1	Prodigal:002006	CDS	19536	19724	.	+	0	ID=MPOCJGCO_00436;inference=ab initio prediction:Prodigal:002006;locus_tag=MPOCJGCO_00436;product=hypothetical protein
M-trifolii_contig_28_1	Prodigal:002006	CDS	19735	20733	.	-	0	ID=MPOCJGCO_00437;eC_number=5.1.3.20;Name=hldD_1;db_xref=COG:COG0451;gene=hldD_1;inference=ab initio prediction:Prodigal:002006,similar to AA sequence:UniProtKB:P67910;locus_tag=MPOCJGCO_00437;product=ADP-L-glycero-D-manno-heptose-6-epimerase
M-trifolii_contig_28_1	Prodigal:002006	CDS	20733	22064	.	-	0	ID=MPOCJGCO_00438;Name=hldE;db_xref=COG:COG2870;gene=hldE;inference=ab initio prediction:Prodigal:002006,similar to AA sequence:UniProtKB:P76658;locus_tag=MPOCJGCO_00438;product=Bifunctional protein HldE
M-trifolii_contig_28_1	Prodigal:002006	CDS	22098	22223	.	-	0	ID=MPOCJGCO_00439;inference=ab initio prediction:Prodigal:002006;locus_tag=MPOCJGCO_00439;product=hypothetical protein
M-trifolii_contig_28_1	Prodigal:002006	CDS	22228	22887	.	-	0	ID=MPOCJGCO_00440;eC_number=3.1.3.82;Name=gmhB;db_xref=COG:COG0241;gene=gmhB;inference=ab initio prediction:Prodigal:002006,similar to AA sequence:UniProtKB:Q98I56;locus_tag=MPOCJGCO_00440;product=D-glycero-beta-D-manno-heptose-1%2C7-bisphosphate 7-phosphatase
M-trifolii_contig_28_1	Prodigal:002006	CDS	22884	23132	.	-	0	ID=MPOCJGCO_00441;inference=ab initio prediction:Prodigal:002006;locus_tag=MPOCJGCO_00441;product=hypothetical protein
M-trifolii_contig_28_1	Prodigal:002006	CDS	23110	24177	.	-	0	ID=MPOCJGCO_00442;inference=ab initio prediction:Prodigal:002006;locus_tag=MPOCJGCO_00442;product=hypothetical protein
M-trifolii_contig_28_1	Prodigal:002006	CDS	24174	24509	.	-	0	ID=MPOCJGCO_00443;inference=ab initio prediction:Prodigal:002006;locus_tag=MPOCJGCO_00443;product=hypothetical protein
M-trifolii_contig_28_1	Prodigal:002006	CDS	24797	25489	.	+	0	ID=MPOCJGCO_00444;inference=ab initio prediction:Prodigal:002006;locus_tag=MPOCJGCO_00444;product=hypothetical protein
M-trifolii_contig_28_1	Prodigal:002006	CDS	25577	26329	.	+	0	ID=MPOCJGCO_00445;eC_number=3.6.3.-;Name=lptB_1;db_xref=COG:COG1137;gene=lptB_1;inference=ab initio prediction:Prodigal:002006,similar to AA sequence:UniProtKB:P45073;locus_tag=MPOCJGCO_00445;product=Lipopolysaccharide export system ATP-binding protein LptB
M-trifolii_contig_28_1	Prodigal:002006	CDS	26322	27032	.	+	0	ID=MPOCJGCO_00446;Name=livF_1;db_xref=COG:COG0410;gene=livF_1;inference=ab initio prediction:Prodigal:002006,similar to AA sequence:UniProtKB:P22731;locus_tag=MPOCJGCO_00446;product=High-affinity branched-chain amino acid transport ATP-binding protein LivF
M-trifolii_contig_28_1	Prodigal:002006	CDS	27077	28297	.	+	0	ID=MPOCJGCO_00447;inference=ab initio prediction:Prodigal:002006;locus_tag=MPOCJGCO_00447;product=hypothetical protein
M-trifolii_contig_28_1	Prodigal:002006	CDS	28330	29274	.	+	0	ID=MPOCJGCO_00448;Name=livH_1;db_xref=COG:COG0559;gene=livH_1;inference=ab initio prediction:Prodigal:002006,similar to AA sequence:UniProtKB:P0AEX7;locus_tag=MPOCJGCO_00448;product=High-affinity branched-chain amino acid transport system permease protein LivH
M-trifolii_contig_28_1	Prodigal:002006	CDS	29284	30288	.	+	0	ID=MPOCJGCO_00449;inference=ab initio prediction:Prodigal:002006;locus_tag=MPOCJGCO_00449;product=hypothetical protein
M-trifolii_contig_28_1	Prodigal:002006	CDS	30423	31313	.	+	0	ID=MPOCJGCO_00450;eC_number=4.3.3.7;Name=dapA_1;db_xref=COG:COG0329;gene=dapA_1;inference=ab initio prediction:Prodigal:002006,similar to AA sequence:UniProtKB:O67216;locus_tag=MPOCJGCO_00450;product=4-hydroxy-tetrahydrodipicolinate synthase
M-trifolii_contig_28_1	Prodigal:002006	CDS	31533	31742	.	+	0	ID=MPOCJGCO_00451;inference=ab initio prediction:Prodigal:002006;locus_tag=MPOCJGCO_00451;product=hypothetical protein
M-trifolii_contig_28_1	Aragorn:001002	tRNA	31792	31867	.	-	.	ID=MPOCJGCO_00452;inference=COORDINATES:profile:Aragorn:001002;locus_tag=MPOCJGCO_00452;product=tRNA-Lys(ctt)
M-trifolii_contig_28_1	Prodigal:002006	CDS	32100	33524	.	+	0	ID=MPOCJGCO_00453;eC_number=2.9.1.1;Name=selA;db_xref=COG:COG1921;gene=selA;inference=ab initio prediction:Prodigal:002006,similar to AA sequence:UniProtKB:P0A821;locus_tag=MPOCJGCO_00453;product=L-seryl-tRNA(Sec) selenium transferase
M-trifolii_contig_28_1	Prodigal:002006	CDS	33669	34163	.	+	0	ID=MPOCJGCO_00454;Name=ohrR_2;gene=ohrR_2;inference=ab initio prediction:Prodigal:002006,similar to AA sequence:UniProtKB:O34777;locus_tag=MPOCJGCO_00454;product=Organic hydroperoxide resistance transcriptional regulator
M-trifolii_contig_28_1	Prodigal:002006	CDS	34169	35560	.	-	0	ID=MPOCJGCO_00455;inference=ab initio prediction:Prodigal:002006;locus_tag=MPOCJGCO_00455;product=hypothetical protein
M-trifolii_contig_28_1	Prodigal:002006	CDS	35603	37903	.	-	0	ID=MPOCJGCO_00456;Name=ydeP_1;db_xref=COG:COG0243;gene=ydeP_1;inference=ab initio prediction:Prodigal:002006,similar to AA sequence:UniProtKB:P77561;locus_tag=MPOCJGCO_00456;product=Protein YdeP
M-trifolii_contig_28_1	Prodigal:002006	CDS	38003	40147	.	-	0	ID=MPOCJGCO_00457;db_xref=COG:COG1629;inference=ab initio prediction:Prodigal:002006,similar to AA sequence:UniProtKB:Q9JZN9;locus_tag=MPOCJGCO_00457;product=putative TonB-dependent receptor
M-trifolii_contig_28_1	Prodigal:002006	CDS	40274	40981	.	-	0	ID=MPOCJGCO_00458;inference=ab initio prediction:Prodigal:002006;locus_tag=MPOCJGCO_00458;product=hypothetical protein
M-trifolii_contig_28_1	Prodigal:002006	CDS	41052	41441	.	-	0	ID=MPOCJGCO_00459;Name=algB;db_xref=COG:COG2204;gene=algB;inference=ab initio prediction:Prodigal:002006,similar to AA sequence:UniProtKB:P23747;locus_tag=MPOCJGCO_00459;product=Alginate biosynthesis transcriptional regulatory protein AlgB
M-trifolii_contig_28_1	Prodigal:002006	CDS	41592	42878	.	-	0	ID=MPOCJGCO_00460;eC_number=2.6.1.62;Name=bioA;db_xref=COG:COG0161;gene=bioA;inference=ab initio prediction:Prodigal:002006,similar to AA sequence:UniProtKB:P12995;locus_tag=MPOCJGCO_00460;product=Adenosylmethionine-8-amino-7-oxononanoate aminotransferase
M-trifolii_contig_28_1	Prodigal:002006	CDS	42909	44033	.	+	0	ID=MPOCJGCO_00461;eC_number=2.3.1.47;Name=bioF_2;gene=bioF_2;inference=ab initio prediction:Prodigal:002006,similar to AA sequence:UniProtKB:P22806;locus_tag=MPOCJGCO_00461;product=8-amino-7-oxononanoate synthase
M-trifolii_contig_28_1	Prodigal:002006	CDS	44056	44664	.	-	0	ID=MPOCJGCO_00462;inference=ab initio prediction:Prodigal:002006;locus_tag=MPOCJGCO_00462;product=hypothetical protein
M-trifolii_contig_29_1	Prodigal:002006	CDS	64	897	.	+	0	ID=MPOCJGCO_00463;inference=ab initio prediction:Prodigal:002006;locus_tag=MPOCJGCO_00463;product=hypothetical protein
M-trifolii_contig_29_1	Prodigal:002006	CDS	1116	1448	.	+	0	ID=MPOCJGCO_00464;inference=ab initio prediction:Prodigal:002006;locus_tag=MPOCJGCO_00464;product=hypothetical protein
M-trifolii_contig_29_1	Prodigal:002006	CDS	1579	1815	.	+	0	ID=MPOCJGCO_00465;inference=ab initio prediction:Prodigal:002006;locus_tag=MPOCJGCO_00465;product=hypothetical protein
M-trifolii_contig_29_1	Prodigal:002006	CDS	1812	2882	.	+	0	ID=MPOCJGCO_00466;inference=ab initio prediction:Prodigal:002006;locus_tag=MPOCJGCO_00466;product=hypothetical protein
M-trifolii_contig_29_1	Aragorn:001002	tRNA	2950	3026	.	-	.	ID=MPOCJGCO_00467;inference=COORDINATES:profile:Aragorn:001002;locus_tag=MPOCJGCO_00467;product=tRNA-Met(cat)
M-trifolii_contig_29_1	Prodigal:002006	CDS	3132	4373	.	-	0	ID=MPOCJGCO_00468;eC_number=4.2.1.20;Name=trpB;db_xref=COG:COG0133;gene=trpB;inference=ab initio prediction:Prodigal:002006,similar to AA sequence:UniProtKB:Q2KE82;locus_tag=MPOCJGCO_00468;product=Tryptophan synthase beta chain
M-trifolii_contig_29_1	Prodigal:002006	CDS	4538	5011	.	+	0	ID=MPOCJGCO_00469;eC_number=1.8.4.12;Name=msrB_1;gene=msrB_1;inference=ab initio prediction:Prodigal:002006,protein motif:HAMAP:MF_01400;locus_tag=MPOCJGCO_00469;product=Peptide methionine sulfoxide reductase MsrB
M-trifolii_contig_29_1	Prodigal:002006	CDS	5068	5799	.	+	0	ID=MPOCJGCO_00470;eC_number=1.8.4.11;Name=msrA_1;gene=msrA_1;inference=ab initio prediction:Prodigal:002006,protein motif:HAMAP:MF_01401;locus_tag=MPOCJGCO_00470;product=Peptide methionine sulfoxide reductase MsrA
M-trifolii_contig_29_1	Prodigal:002006	CDS	5803	6459	.	-	0	ID=MPOCJGCO_00471;eC_number=5.3.1.24;Name=trpF;db_xref=COG:COG0135;gene=trpF;inference=ab initio prediction:Prodigal:002006,similar to AA sequence:UniProtKB:Q56320;locus_tag=MPOCJGCO_00471;product=N-(5'-phosphoribosyl)anthranilate isomerase
M-trifolii_contig_29_1	Prodigal:002006	CDS	6536	6898	.	-	0	ID=MPOCJGCO_00472;inference=ab initio prediction:Prodigal:002006;locus_tag=MPOCJGCO_00472;product=hypothetical protein
M-trifolii_contig_29_1	Prodigal:002006	CDS	7038	7349	.	-	0	ID=MPOCJGCO_00473;Name=ihfB;db_xref=COG:COG0776;gene=ihfB;inference=ab initio prediction:Prodigal:002006,similar to AA sequence:UniProtKB:Q06607;locus_tag=MPOCJGCO_00473;product=Integration host factor subunit beta
M-trifolii_contig_29_1	Prodigal:002006	CDS	7417	8400	.	-	0	ID=MPOCJGCO_00474;inference=ab initio prediction:Prodigal:002006;locus_tag=MPOCJGCO_00474;product=hypothetical protein
M-trifolii_contig_29_1	Prodigal:002006	CDS	8800	10521	.	-	0	ID=MPOCJGCO_00475;Name=rpsA;db_xref=COG:COG0539;gene=rpsA;inference=ab initio prediction:Prodigal:002006,similar to AA sequence:UniProtKB:Q6NDP1;locus_tag=MPOCJGCO_00475;product=30S ribosomal protein S1
M-trifolii_contig_29_1	Prodigal:002006	CDS	10850	11479	.	-	0	ID=MPOCJGCO_00476;inference=ab initio prediction:Prodigal:002006;locus_tag=MPOCJGCO_00476;product=hypothetical protein
M-trifolii_contig_29_1	Prodigal:002006	CDS	11476	14094	.	-	0	ID=MPOCJGCO_00477;eC_number=2.7.13.3;Name=cph1;gene=cph1;inference=ab initio prediction:Prodigal:002006,similar to AA sequence:UniProtKB:Q55168;locus_tag=MPOCJGCO_00477;product=Phytochrome-like protein cph1
M-trifolii_contig_29_1	Prodigal:002006	CDS	14187	15605	.	-	0	ID=MPOCJGCO_00478;eC_number=1.8.1.4;Name=pdhD;gene=pdhD;inference=ab initio prediction:Prodigal:002006,similar to AA sequence:UniProtKB:P11959;locus_tag=MPOCJGCO_00478;product=Dihydrolipoyl dehydrogenase
M-trifolii_contig_29_1	Prodigal:002006	CDS	15700	16719	.	-	0	ID=MPOCJGCO_00479;eC_number=5.4.99.25;Name=truB;db_xref=COG:COG0130;gene=truB;inference=ab initio prediction:Prodigal:002006,similar to AA sequence:UniProtKB:P60340;locus_tag=MPOCJGCO_00479;product=tRNA pseudouridine synthase B
M-trifolii_contig_29_1	Prodigal:002006	CDS	16833	17249	.	-	0	ID=MPOCJGCO_00480;Name=rbfA;gene=rbfA;inference=ab initio prediction:Prodigal:002006,protein motif:HAMAP:MF_00003;locus_tag=MPOCJGCO_00480;product=Ribosome-binding factor A
M-trifolii_contig_29_1	Prodigal:002006	CDS	17352	18920	.	-	0	ID=MPOCJGCO_00481;Name=infB;gene=infB;inference=ab initio prediction:Prodigal:002006,similar to AA sequence:UniProtKB:P04766;locus_tag=MPOCJGCO_00481;product=Translation initiation factor IF-2
M-trifolii_contig_30_1	Prodigal:002006	CDS	124	1746	.	-	0	ID=MPOCJGCO_00482;Name=yejF;db_xref=COG:COG4172;gene=yejF;inference=ab initio prediction:Prodigal:002006,similar to AA sequence:UniProtKB:P33916;locus_tag=MPOCJGCO_00482;product=putative ABC transporter ATP-binding protein YejF
M-trifolii_contig_30_1	Prodigal:002006	CDS	2064	2984	.	+	0	ID=MPOCJGCO_00483;inference=ab initio prediction:Prodigal:002006;locus_tag=MPOCJGCO_00483;product=hypothetical protein
M-trifolii_contig_30_1	Prodigal:002006	CDS	3086	3991	.	+	0	ID=MPOCJGCO_00484;eC_number=3.1.1.-;Name=aes_1;gene=aes_1;inference=ab initio prediction:Prodigal:002006,protein motif:HAMAP:MF_01958;locus_tag=MPOCJGCO_00484;product=Acetyl esterase
M-trifolii_contig_30_1	Prodigal:002006	CDS	4109	5422	.	+	0	ID=MPOCJGCO_00485;inference=ab initio prediction:Prodigal:002006;locus_tag=MPOCJGCO_00485;product=hypothetical protein
M-trifolii_contig_30_1	Prodigal:002006	CDS	5432	7219	.	-	0	ID=MPOCJGCO_00486;eC_number=1.1.9.1;Name=qheDH;db_xref=COG:COG4993;gene=qheDH;inference=ab initio prediction:Prodigal:002006,similar to AA sequence:UniProtKB:Q46444;locus_tag=MPOCJGCO_00486;product=Quinohemoprotein alcohol dehydrogenase
M-trifolii_contig_30_1	Prodigal:002006	CDS	7358	9385	.	-	0	ID=MPOCJGCO_00487;inference=ab initio prediction:Prodigal:002006;locus_tag=MPOCJGCO_00487;product=hypothetical protein
M-trifolii_contig_30_1	Prodigal:002006	CDS	9550	10080	.	-	0	ID=MPOCJGCO_00488;inference=ab initio prediction:Prodigal:002006;locus_tag=MPOCJGCO_00488;product=hypothetical protein
M-trifolii_contig_30_1	Prodigal:002006	CDS	10288	11718	.	+	0	ID=MPOCJGCO_00489;eC_number=2.7.13.3;Name=rcsC_3;gene=rcsC_3;inference=ab initio prediction:Prodigal:002006,protein motif:HAMAP:MF_00979;locus_tag=MPOCJGCO_00489;product=Sensor histidine kinase RcsC
M-trifolii_contig_30_1	Prodigal:002006	CDS	11886	13067	.	-	0	ID=MPOCJGCO_00490;eC_number=5.1.3.11;inference=ab initio prediction:Prodigal:002006,protein motif:HAMAP:MF_00929;locus_tag=MPOCJGCO_00490;product=Cellobiose 2-epimerase
M-trifolii_contig_30_1	Prodigal:002006	CDS	13069	14007	.	-	0	ID=MPOCJGCO_00491;eC_number=2.4.1.250;Name=mshA_2;gene=mshA_2;inference=ab initio prediction:Prodigal:002006,protein motif:HAMAP:MF_01695;locus_tag=MPOCJGCO_00491;product=D-inositol-3-phosphate glycosyltransferase
M-trifolii_contig_30_1	Prodigal:002006	CDS	14182	15474	.	-	0	ID=MPOCJGCO_00492;inference=ab initio prediction:Prodigal:002006;locus_tag=MPOCJGCO_00492;product=hypothetical protein
M-trifolii_contig_30_1	Prodigal:002006	CDS	15664	16866	.	-	0	ID=MPOCJGCO_00493;inference=ab initio prediction:Prodigal:002006;locus_tag=MPOCJGCO_00493;product=hypothetical protein
M-trifolii_contig_30_1	Prodigal:002006	CDS	17021	17911	.	-	0	ID=MPOCJGCO_00494;inference=ab initio prediction:Prodigal:002006;locus_tag=MPOCJGCO_00494;product=hypothetical protein
M-trifolii_contig_30_1	Prodigal:002006	CDS	18001	19854	.	-	0	ID=MPOCJGCO_00495;eC_number=3.6.3.-;db_xref=COG:COG1132;inference=ab initio prediction:Prodigal:002006,similar to AA sequence:UniProtKB:Q99T13;locus_tag=MPOCJGCO_00495;product=Putative multidrug export ATP-binding/permease protein
M-trifolii_contig_30_1	Prodigal:002006	CDS	20044	20628	.	+	0	ID=MPOCJGCO_00496;inference=ab initio prediction:Prodigal:002006;locus_tag=MPOCJGCO_00496;product=hypothetical protein
M-trifolii_contig_30_1	Prodigal:002006	CDS	20726	20941	.	+	0	ID=MPOCJGCO_00497;inference=ab initio prediction:Prodigal:002006;locus_tag=MPOCJGCO_00497;product=hypothetical protein
M-trifolii_contig_30_1	Prodigal:002006	CDS	20938	21429	.	+	0	ID=MPOCJGCO_00498;inference=ab initio prediction:Prodigal:002006;locus_tag=MPOCJGCO_00498;product=hypothetical protein
M-trifolii_contig_30_1	Prodigal:002006	CDS	21582	23057	.	-	0	ID=MPOCJGCO_00499;inference=ab initio prediction:Prodigal:002006;locus_tag=MPOCJGCO_00499;product=hypothetical protein
M-trifolii_contig_30_1	Prodigal:002006	CDS	23042	23812	.	-	0	ID=MPOCJGCO_00500;inference=ab initio prediction:Prodigal:002006;locus_tag=MPOCJGCO_00500;product=hypothetical protein
M-trifolii_contig_30_1	Prodigal:002006	CDS	23809	24282	.	-	0	ID=MPOCJGCO_00501;inference=ab initio prediction:Prodigal:002006;locus_tag=MPOCJGCO_00501;product=hypothetical protein
M-trifolii_contig_30_1	Prodigal:002006	CDS	24527	24793	.	-	0	ID=MPOCJGCO_00502;inference=ab initio prediction:Prodigal:002006;locus_tag=MPOCJGCO_00502;product=hypothetical protein
M-trifolii_contig_30_1	Prodigal:002006	CDS	25378	27018	.	+	0	ID=MPOCJGCO_00503;eC_number=4.3.1.3;Name=hutH;db_xref=COG:COG2986;gene=hutH;inference=ab initio prediction:Prodigal:002006,similar to AA sequence:UniProtKB:P10944;locus_tag=MPOCJGCO_00503;product=Histidine ammonia-lyase
M-trifolii_contig_30_1	Prodigal:002006	CDS	27029	28192	.	-	0	ID=MPOCJGCO_00504;eC_number=1.1.1.1;Name=adhB;gene=adhB;inference=ab initio prediction:Prodigal:002006,similar to AA sequence:UniProtKB:P0DJA2;locus_tag=MPOCJGCO_00504;product=Alcohol dehydrogenase 2
M-trifolii_contig_30_1	Prodigal:002006	CDS	28295	29206	.	-	0	ID=MPOCJGCO_00505;Name=hdfR_1;gene=hdfR_1;inference=ab initio prediction:Prodigal:002006,protein motif:HAMAP:MF_01233;locus_tag=MPOCJGCO_00505;product=HTH-type transcriptional regulator HdfR
M-trifolii_contig_30_1	Prodigal:002006	CDS	29394	30890	.	+	0	ID=MPOCJGCO_00506;eC_number=1.2.1.-;Name=bauC;db_xref=COG:COG1012;gene=bauC;inference=ab initio prediction:Prodigal:002006,similar to AA sequence:UniProtKB:Q9I702;locus_tag=MPOCJGCO_00506;product=Putative 3-oxopropanoate dehydrogenase
M-trifolii_contig_31_1	Prodigal:002006	CDS	198	518	.	-	0	ID=MPOCJGCO_00507;inference=ab initio prediction:Prodigal:002006;locus_tag=MPOCJGCO_00507;product=hypothetical protein
M-trifolii_contig_31_1	Prodigal:002006	CDS	627	2459	.	-	0	ID=MPOCJGCO_00508;inference=ab initio prediction:Prodigal:002006;locus_tag=MPOCJGCO_00508;product=hypothetical protein
M-trifolii_contig_31_1	Prodigal:002006	CDS	2465	4345	.	-	0	ID=MPOCJGCO_00509;inference=ab initio prediction:Prodigal:002006;locus_tag=MPOCJGCO_00509;product=hypothetical protein
M-trifolii_contig_31_1	Prodigal:002006	CDS	4378	5766	.	-	0	ID=MPOCJGCO_00510;Name=flgE;db_xref=COG:COG1749;gene=flgE;inference=ab initio prediction:Prodigal:002006,similar to AA sequence:UniProtKB:P0A1J1;locus_tag=MPOCJGCO_00510;product=Flagellar hook protein FlgE
M-trifolii_contig_32_1	Prodigal:002006	CDS	456	1352	.	+	0	ID=MPOCJGCO_00511;Name=pchR;db_xref=COG:COG2207;gene=pchR;inference=ab initio prediction:Prodigal:002006,similar to AA sequence:UniProtKB:P40883;locus_tag=MPOCJGCO_00511;product=Regulatory protein PchR
M-trifolii_contig_32_1	Prodigal:002006	CDS	1580	3766	.	+	0	ID=MPOCJGCO_00512;Name=fhuA_1;db_xref=COG:COG1629;gene=fhuA_1;inference=ab initio prediction:Prodigal:002006,similar to AA sequence:UniProtKB:P06971;locus_tag=MPOCJGCO_00512;product=Ferrichrome outer membrane transporter/phage receptor
M-trifolii_contig_32_1	Prodigal:002006	CDS	3795	5336	.	+	0	ID=MPOCJGCO_00513;inference=ab initio prediction:Prodigal:002006;locus_tag=MPOCJGCO_00513;product=hypothetical protein
M-trifolii_contig_32_1	Prodigal:002006	CDS	5559	7283	.	-	0	ID=MPOCJGCO_00514;Name=dipZ;db_xref=COG:COG0785;gene=dipZ;inference=ab initio prediction:Prodigal:002006,similar to AA sequence:UniProtKB:P9WG63;locus_tag=MPOCJGCO_00514;product=Protein DipZ
M-trifolii_contig_32_1	Prodigal:002006	CDS	7491	8234	.	+	0	ID=MPOCJGCO_00515;Name=ompR_1;gene=ompR_1;inference=ab initio prediction:Prodigal:002006,similar to AA sequence:UniProtKB:P0AA16;locus_tag=MPOCJGCO_00515;product=Transcriptional regulatory protein OmpR
M-trifolii_contig_32_1	Prodigal:002006	CDS	8231	9556	.	+	0	ID=MPOCJGCO_00516;eC_number=2.7.-.-;Name=sasA_1;gene=sasA_1;inference=ab initio prediction:Prodigal:002006,protein motif:HAMAP:MF_01837;locus_tag=MPOCJGCO_00516;product=Adaptive-response sensory-kinase SasA
M-trifolii_contig_32_1	Prodigal:002006	CDS	9598	10164	.	+	0	ID=MPOCJGCO_00517;Name=comR;gene=comR;inference=ab initio prediction:Prodigal:002006,similar to AA sequence:UniProtKB:P75952;locus_tag=MPOCJGCO_00517;product=HTH-type transcriptional repressor ComR
M-trifolii_contig_32_1	Prodigal:002006	CDS	10219	10959	.	+	0	ID=MPOCJGCO_00518;Name=bdcA;db_xref=COG:COG1028;gene=bdcA;inference=ab initio prediction:Prodigal:002006,similar to AA sequence:UniProtKB:P39333;locus_tag=MPOCJGCO_00518;product=Cyclic-di-GMP-binding biofilm dispersal mediator protein
M-trifolii_contig_32_1	Prodigal:002006	CDS	11297	12394	.	+	0	ID=MPOCJGCO_00519;inference=ab initio prediction:Prodigal:002006;locus_tag=MPOCJGCO_00519;product=hypothetical protein
M-trifolii_contig_32_1	Prodigal:002006	CDS	12423	12839	.	+	0	ID=MPOCJGCO_00520;Name=ohrB_2;db_xref=COG:COG1764;gene=ohrB_2;inference=ab initio prediction:Prodigal:002006,similar to AA sequence:UniProtKB:P80242;locus_tag=MPOCJGCO_00520;product=Organic hydroperoxide resistance protein OhrB
M-trifolii_contig_32_1	Prodigal:002006	CDS	12930	13952	.	+	0	ID=MPOCJGCO_00521;eC_number=3.8.1.5;Name=dhmA_1;gene=dhmA_1;inference=ab initio prediction:Prodigal:002006,protein motif:HAMAP:MF_01230;locus_tag=MPOCJGCO_00521;product=Haloalkane dehalogenase
M-trifolii_contig_32_1	Prodigal:002006	CDS	13969	14535	.	+	0	ID=MPOCJGCO_00522;inference=ab initio prediction:Prodigal:002006;locus_tag=MPOCJGCO_00522;product=hypothetical protein
M-trifolii_contig_32_1	Prodigal:002006	CDS	14597	15640	.	+	0	ID=MPOCJGCO_00523;inference=ab initio prediction:Prodigal:002006;locus_tag=MPOCJGCO_00523;product=hypothetical protein
M-trifolii_contig_32_1	Prodigal:002006	CDS	16240	16938	.	+	0	ID=MPOCJGCO_00524;inference=ab initio prediction:Prodigal:002006;locus_tag=MPOCJGCO_00524;product=hypothetical protein
M-trifolii_contig_32_1	Prodigal:002006	CDS	17096	17701	.	-	0	ID=MPOCJGCO_00525;eC_number=1.14.12.7;Name=pht2;gene=pht2;inference=ab initio prediction:Prodigal:002006,similar to AA sequence:UniProtKB:Q05182;locus_tag=MPOCJGCO_00525;product=Phthalate 4%2C5-dioxygenase oxygenase reductase subunit
M-trifolii_contig_33_1	Prodigal:002006	CDS	436	633	.	+	0	ID=MPOCJGCO_00526;inference=ab initio prediction:Prodigal:002006;locus_tag=MPOCJGCO_00526;product=hypothetical protein
M-trifolii_contig_33_1	Prodigal:002006	CDS	754	1488	.	-	0	ID=MPOCJGCO_00527;inference=ab initio prediction:Prodigal:002006;locus_tag=MPOCJGCO_00527;product=hypothetical protein
M-trifolii_contig_33_1	Prodigal:002006	CDS	1630	2913	.	-	0	ID=MPOCJGCO_00528;inference=ab initio prediction:Prodigal:002006;locus_tag=MPOCJGCO_00528;product=hypothetical protein
M-trifolii_contig_33_1	Prodigal:002006	CDS	2985	4382	.	-	0	ID=MPOCJGCO_00529;eC_number=3.4.24.-;db_xref=COG:COG0612;inference=ab initio prediction:Prodigal:002006,similar to AA sequence:UniProtKB:P9WHT5;locus_tag=MPOCJGCO_00529;product=putative zinc protease
M-trifolii_contig_33_1	Prodigal:002006	CDS	4552	5211	.	-	0	ID=MPOCJGCO_00530;inference=ab initio prediction:Prodigal:002006;locus_tag=MPOCJGCO_00530;product=hypothetical protein
M-trifolii_contig_33_1	Prodigal:002006	CDS	5391	5891	.	-	0	ID=MPOCJGCO_00531;eC_number=3.4.23.36;Name=lspA;db_xref=COG:COG0597;gene=lspA;inference=ab initio prediction:Prodigal:002006,similar to AA sequence:UniProtKB:Q9HVM5;locus_tag=MPOCJGCO_00531;product=Lipoprotein signal peptidase
M-trifolii_contig_33_1	Prodigal:002006	CDS	5965	8937	.	-	0	ID=MPOCJGCO_00532;eC_number=6.1.1.5;Name=ileS;db_xref=COG:COG0060;gene=ileS;inference=ab initio prediction:Prodigal:002006,similar to AA sequence:UniProtKB:Q72AR5;locus_tag=MPOCJGCO_00532;product=Isoleucine--tRNA ligase
M-trifolii_contig_33_1	Prodigal:002006	CDS	9356	9631	.	+	0	ID=MPOCJGCO_00533;inference=ab initio prediction:Prodigal:002006;locus_tag=MPOCJGCO_00533;product=hypothetical protein
M-trifolii_contig_33_1	Prodigal:002006	CDS	9654	10607	.	-	0	ID=MPOCJGCO_00534;Name=ribN;gene=ribN;inference=ab initio prediction:Prodigal:002006,similar to AA sequence:UniProtKB:Q9KKU0;locus_tag=MPOCJGCO_00534;product=Riboflavin transporter
M-trifolii_contig_33_1	Prodigal:002006	CDS	10805	11113	.	-	0	ID=MPOCJGCO_00535;inference=ab initio prediction:Prodigal:002006;locus_tag=MPOCJGCO_00535;product=hypothetical protein
M-trifolii_contig_33_1	Prodigal:002006	CDS	11501	12346	.	-	0	ID=MPOCJGCO_00536;inference=ab initio prediction:Prodigal:002006;locus_tag=MPOCJGCO_00536;product=hypothetical protein
M-trifolii_contig_33_1	Prodigal:002006	CDS	12425	13627	.	-	0	ID=MPOCJGCO_00537;eC_number=2.6.1.1;Name=aatA;db_xref=COG:COG0436;gene=aatA;inference=ab initio prediction:Prodigal:002006,similar to AA sequence:UniProtKB:Q02635;locus_tag=MPOCJGCO_00537;product=Aspartate/prephenate aminotransferase
M-trifolii_contig_33_1	Prodigal:002006	CDS	13936	14952	.	+	0	ID=MPOCJGCO_00538;inference=ab initio prediction:Prodigal:002006;locus_tag=MPOCJGCO_00538;product=hypothetical protein
M-trifolii_contig_33_1	Prodigal:002006	CDS	15190	16605	.	-	0	ID=MPOCJGCO_00539;eC_number=2.7.7.4;Name=cysN;db_xref=COG:COG2895;gene=cysN;inference=ab initio prediction:Prodigal:002006,similar to AA sequence:UniProtKB:P23845;locus_tag=MPOCJGCO_00539;product=Sulfate adenylyltransferase subunit 1
M-trifolii_contig_33_1	Prodigal:002006	CDS	16605	17543	.	-	0	ID=MPOCJGCO_00540;eC_number=2.7.7.4;Name=cysD;db_xref=COG:COG0175;gene=cysD;inference=ab initio prediction:Prodigal:002006,similar to AA sequence:UniProtKB:P21156;locus_tag=MPOCJGCO_00540;product=Sulfate adenylyltransferase subunit 2
M-trifolii_contig_33_1	Prodigal:002006	CDS	17540	18334	.	-	0	ID=MPOCJGCO_00541;eC_number=1.8.4.8;Name=cysH;gene=cysH;inference=ab initio prediction:Prodigal:002006,protein motif:HAMAP:MF_00063;locus_tag=MPOCJGCO_00541;product=Phosphoadenosine phosphosulfate reductase
M-trifolii_contig_33_1	Prodigal:002006	CDS	18560	19075	.	+	0	ID=MPOCJGCO_00542;Name=decR_1;db_xref=COG:COG1522;gene=decR_1;inference=ab initio prediction:Prodigal:002006,similar to AA sequence:UniProtKB:P0ACJ5;locus_tag=MPOCJGCO_00542;product=DNA-binding transcriptional activator DecR
M-trifolii_contig_33_1	Prodigal:002006	CDS	19186	20952	.	+	0	ID=MPOCJGCO_00543;eC_number=1.8.1.2;Name=cysJ;db_xref=COG:COG0369;gene=cysJ;inference=ab initio prediction:Prodigal:002006,similar to AA sequence:UniProtKB:O32214;locus_tag=MPOCJGCO_00543;product=Sulfite reductase [NADPH] flavoprotein alpha-component
M-trifolii_contig_34_1	Prodigal:002006	CDS	418	678	.	+	0	ID=MPOCJGCO_00544;Name=cspA_1;db_xref=COG:COG1278;gene=cspA_1;inference=ab initio prediction:Prodigal:002006,similar to AA sequence:UniProtKB:Q9Z3S6;locus_tag=MPOCJGCO_00544;product=Cold shock protein CspA
M-trifolii_contig_34_1	Prodigal:002006	CDS	780	1142	.	+	0	ID=MPOCJGCO_00545;inference=ab initio prediction:Prodigal:002006;locus_tag=MPOCJGCO_00545;product=hypothetical protein
M-trifolii_contig_34_1	Prodigal:002006	CDS	1294	1488	.	+	0	ID=MPOCJGCO_00546;inference=ab initio prediction:Prodigal:002006;locus_tag=MPOCJGCO_00546;product=hypothetical protein
M-trifolii_contig_34_1	Prodigal:002006	CDS	1789	2004	.	+	0	ID=MPOCJGCO_00547;inference=ab initio prediction:Prodigal:002006;locus_tag=MPOCJGCO_00547;product=hypothetical protein
M-trifolii_contig_34_1	Prodigal:002006	CDS	2191	3534	.	+	0	ID=MPOCJGCO_00548;eC_number=2.7.-.-;Name=sasA_2;gene=sasA_2;inference=ab initio prediction:Prodigal:002006,protein motif:HAMAP:MF_01837;locus_tag=MPOCJGCO_00548;product=Adaptive-response sensory-kinase SasA
M-trifolii_contig_34_1	Prodigal:002006	CDS	3553	3843	.	-	0	ID=MPOCJGCO_00549;inference=ab initio prediction:Prodigal:002006;locus_tag=MPOCJGCO_00549;product=hypothetical protein
M-trifolii_contig_34_1	Prodigal:002006	CDS	4108	4299	.	+	0	ID=MPOCJGCO_00550;inference=ab initio prediction:Prodigal:002006;locus_tag=MPOCJGCO_00550;product=hypothetical protein
M-trifolii_contig_34_1	Prodigal:002006	CDS	4398	5579	.	+	0	ID=MPOCJGCO_00551;eC_number=2.6.1.1;Name=aspC_1;gene=aspC_1;inference=ab initio prediction:Prodigal:002006,similar to AA sequence:UniProtKB:Q55128;locus_tag=MPOCJGCO_00551;product=Aspartate aminotransferase
M-trifolii_contig_34_1	Prodigal:002006	CDS	5862	6419	.	-	0	ID=MPOCJGCO_00552;Name=yyaP;db_xref=COG:COG0262;gene=yyaP;inference=ab initio prediction:Prodigal:002006,similar to AA sequence:UniProtKB:P37508;locus_tag=MPOCJGCO_00552;product=putative protein YyaP
M-trifolii_contig_34_1	Prodigal:002006	CDS	6638	7699	.	-	0	ID=MPOCJGCO_00553;inference=ab initio prediction:Prodigal:002006;locus_tag=MPOCJGCO_00553;product=hypothetical protein
M-trifolii_contig_34_1	Prodigal:002006	CDS	7934	8800	.	+	0	ID=MPOCJGCO_00554;eC_number=2.4.2.52;Name=citG;db_xref=COG:COG1767;gene=citG;inference=ab initio prediction:Prodigal:002006,similar to AA sequence:UniProtKB:P77231;locus_tag=MPOCJGCO_00554;product=2-(5''-triphosphoribosyl)-3'-dephosphocoenzyme-A synthase
M-trifolii_contig_34_1	Prodigal:002006	CDS	8797	9720	.	+	0	ID=MPOCJGCO_00555;eC_number=2.3.1.39;Name=fabD_1;db_xref=COG:COG0331;gene=fabD_1;inference=ab initio prediction:Prodigal:002006,similar to AA sequence:UniProtKB:O85140;locus_tag=MPOCJGCO_00555;product=Malonyl CoA-acyl carrier protein transacylase
M-trifolii_contig_34_1	Prodigal:002006	CDS	9761	10198	.	-	0	ID=MPOCJGCO_00556;inference=ab initio prediction:Prodigal:002006;locus_tag=MPOCJGCO_00556;product=hypothetical protein
M-trifolii_contig_34_1	Prodigal:002006	CDS	10297	11184	.	+	0	ID=MPOCJGCO_00557;inference=ab initio prediction:Prodigal:002006;locus_tag=MPOCJGCO_00557;product=hypothetical protein
M-trifolii_contig_34_1	Prodigal:002006	CDS	11350	13545	.	+	0	ID=MPOCJGCO_00558;inference=ab initio prediction:Prodigal:002006;locus_tag=MPOCJGCO_00558;product=hypothetical protein
M-trifolii_contig_34_1	Prodigal:002006	CDS	13559	14590	.	-	0	ID=MPOCJGCO_00559;inference=ab initio prediction:Prodigal:002006;locus_tag=MPOCJGCO_00559;product=hypothetical protein
M-trifolii_contig_34_1	Prodigal:002006	CDS	14798	15790	.	+	0	ID=MPOCJGCO_00560;eC_number=3.6.-.-;db_xref=COG:COG1703;inference=ab initio prediction:Prodigal:002006,similar to AA sequence:UniProtKB:P9WPZ1;locus_tag=MPOCJGCO_00560;product=putative GTPase
M-trifolii_contig_34_1	Prodigal:002006	CDS	15787	16407	.	+	0	ID=MPOCJGCO_00561;eC_number=3.4.19.3;Name=pcp;gene=pcp;inference=ab initio prediction:Prodigal:002006,protein motif:HAMAP:MF_00417;locus_tag=MPOCJGCO_00561;product=Pyrrolidone-carboxylate peptidase
M-trifolii_contig_34_1	Prodigal:002006	CDS	16421	17575	.	-	0	ID=MPOCJGCO_00562;eC_number=2.6.1.1;Name=aspC_2;db_xref=COG:COG0436;gene=aspC_2;inference=ab initio prediction:Prodigal:002006,similar to AA sequence:UniProtKB:Q9X0Y2;locus_tag=MPOCJGCO_00562;product=Aspartate aminotransferase
M-trifolii_contig_34_1	Prodigal:002006	CDS	17646	18302	.	-	0	ID=MPOCJGCO_00563;inference=ab initio prediction:Prodigal:002006;locus_tag=MPOCJGCO_00563;product=hypothetical protein
M-trifolii_contig_34_1	Prodigal:002006	CDS	18450	19220	.	+	0	ID=MPOCJGCO_00564;inference=ab initio prediction:Prodigal:002006;locus_tag=MPOCJGCO_00564;product=hypothetical protein
M-trifolii_contig_34_1	Prodigal:002006	CDS	19348	19806	.	+	0	ID=MPOCJGCO_00565;eC_number=4.2.1.10;Name=aroQ_1;db_xref=COG:COG0757;gene=aroQ_1;inference=ab initio prediction:Prodigal:002006,similar to AA sequence:UniProtKB:Q5SIL5;locus_tag=MPOCJGCO_00565;product=3-dehydroquinate dehydratase
M-trifolii_contig_34_1	Prodigal:002006	CDS	19821	20285	.	+	0	ID=MPOCJGCO_00566;Name=accB;db_xref=COG:COG0511;gene=accB;inference=ab initio prediction:Prodigal:002006,similar to AA sequence:UniProtKB:P0ABD8;locus_tag=MPOCJGCO_00566;product=Biotin carboxyl carrier protein of acetyl-CoA carboxylase
M-trifolii_contig_34_1	Prodigal:002006	CDS	20289	21641	.	+	0	ID=MPOCJGCO_00567;eC_number=6.3.4.14;Name=accC;db_xref=COG:COG0439;gene=accC;inference=ab initio prediction:Prodigal:002006,similar to AA sequence:UniProtKB:P37798;locus_tag=MPOCJGCO_00567;product=Biotin carboxylase
M-trifolii_contig_34_1	Prodigal:002006	CDS	21735	22043	.	+	0	ID=MPOCJGCO_00568;inference=ab initio prediction:Prodigal:002006;locus_tag=MPOCJGCO_00568;product=hypothetical protein
M-trifolii_contig_34_1	Prodigal:002006	CDS	22243	22923	.	+	0	ID=MPOCJGCO_00569;eC_number=2.3.2.6;Name=aat;db_xref=COG:COG2360;gene=aat;inference=ab initio prediction:Prodigal:002006,similar to AA sequence:UniProtKB:P0A8P1;locus_tag=MPOCJGCO_00569;product=Leucyl/phenylalanyl-tRNA--protein transferase
M-trifolii_contig_34_1	Prodigal:002006	CDS	22950	23603	.	-	0	ID=MPOCJGCO_00570;inference=ab initio prediction:Prodigal:002006;locus_tag=MPOCJGCO_00570;product=hypothetical protein
M-trifolii_contig_34_1	Prodigal:002006	CDS	23824	24240	.	-	0	ID=MPOCJGCO_00571;inference=ab initio prediction:Prodigal:002006;locus_tag=MPOCJGCO_00571;product=hypothetical protein
M-trifolii_contig_34_1	Prodigal:002006	CDS	24754	28485	.	+	0	ID=MPOCJGCO_00572;inference=ab initio prediction:Prodigal:002006;locus_tag=MPOCJGCO_00572;product=hypothetical protein
M-trifolii_contig_34_1	Aragorn:001002	tRNA	29570	29646	.	-	.	ID=MPOCJGCO_00573;inference=COORDINATES:profile:Aragorn:001002;locus_tag=MPOCJGCO_00573;product=tRNA-Met(cat)
M-trifolii_contig_35_1	Prodigal:002006	CDS	233	1336	.	-	0	ID=MPOCJGCO_00574;eC_number=1.3.-.-;Name=ctaA;db_xref=COG:COG1612;gene=ctaA;inference=ab initio prediction:Prodigal:002006,similar to AA sequence:UniProtKB:Q3IXW9;locus_tag=MPOCJGCO_00574;product=Heme A synthase
M-trifolii_contig_35_1	Prodigal:002006	CDS	1554	3593	.	-	0	ID=MPOCJGCO_00575;eC_number=2.7.13.3;Name=rcsC_4;gene=rcsC_4;inference=ab initio prediction:Prodigal:002006,protein motif:HAMAP:MF_00979;locus_tag=MPOCJGCO_00575;product=Sensor histidine kinase RcsC
M-trifolii_contig_35_1	Prodigal:002006	CDS	3716	4147	.	-	0	ID=MPOCJGCO_00576;inference=ab initio prediction:Prodigal:002006;locus_tag=MPOCJGCO_00576;product=hypothetical protein
M-trifolii_contig_35_1	Prodigal:002006	CDS	4495	7176	.	-	0	ID=MPOCJGCO_00577;inference=ab initio prediction:Prodigal:002006;locus_tag=MPOCJGCO_00577;product=hypothetical protein
M-trifolii_contig_35_1	Prodigal:002006	CDS	7362	8201	.	+	0	ID=MPOCJGCO_00578;eC_number=4.2.1.20;Name=trpA;db_xref=COG:COG0159;gene=trpA;inference=ab initio prediction:Prodigal:002006,similar to AA sequence:UniProtKB:Q5ZVY3;locus_tag=MPOCJGCO_00578;product=Tryptophan synthase alpha chain
M-trifolii_contig_35_1	Prodigal:002006	CDS	8275	9189	.	+	0	ID=MPOCJGCO_00579;eC_number=2.1.3.15;Name=accD;db_xref=COG:COG0777;gene=accD;inference=ab initio prediction:Prodigal:002006,similar to AA sequence:UniProtKB:P0A9Q5;locus_tag=MPOCJGCO_00579;product=Acetyl-coenzyme A carboxylase carboxyl transferase subunit beta
M-trifolii_contig_35_1	Prodigal:002006	CDS	9207	10532	.	+	0	ID=MPOCJGCO_00580;eC_number=6.3.2.12;Name=folC;db_xref=COG:COG0285;gene=folC;inference=ab initio prediction:Prodigal:002006,similar to AA sequence:UniProtKB:P08192;locus_tag=MPOCJGCO_00580;product=Dihydrofolate synthase/folylpolyglutamate synthase
M-trifolii_contig_35_1	Prodigal:002006	CDS	10723	11634	.	+	0	ID=MPOCJGCO_00581;inference=ab initio prediction:Prodigal:002006;locus_tag=MPOCJGCO_00581;product=hypothetical protein
M-trifolii_contig_35_1	Prodigal:002006	CDS	11794	12123	.	-	0	ID=MPOCJGCO_00582;inference=ab initio prediction:Prodigal:002006,similar to AA sequence:UniProtKB:P00275;locus_tag=MPOCJGCO_00582;product=Thioredoxin C-1
M-trifolii_contig_35_1	Prodigal:002006	CDS	12422	13729	.	+	0	ID=MPOCJGCO_00583;eC_number=1.1.5.-;Name=yliI;db_xref=COG:COG2133;gene=yliI;inference=ab initio prediction:Prodigal:002006,similar to AA sequence:UniProtKB:P75804;locus_tag=MPOCJGCO_00583;product=Aldose sugar dehydrogenase YliI
M-trifolii_contig_35_1	Prodigal:002006	CDS	13730	17176	.	-	0	ID=MPOCJGCO_00584;eC_number=3.1.11.5;Name=recB;gene=recB;inference=ab initio prediction:Prodigal:002006,protein motif:HAMAP:MF_01485;locus_tag=MPOCJGCO_00584;product=RecBCD enzyme subunit RecB
M-trifolii_contig_35_1	Prodigal:002006	CDS	17176	20337	.	-	0	ID=MPOCJGCO_00585;inference=ab initio prediction:Prodigal:002006;locus_tag=MPOCJGCO_00585;product=hypothetical protein
M-trifolii_contig_35_1	Prodigal:002006	CDS	20465	21217	.	-	0	ID=MPOCJGCO_00586;eC_number=2.7.7.99;Name=murU;db_xref=COG:COG1208;gene=murU;inference=ab initio prediction:Prodigal:002006,similar to AA sequence:UniProtKB:Q88QT2;locus_tag=MPOCJGCO_00586;product=N-acetylmuramate alpha-1-phosphate uridylyltransferase
M-trifolii_contig_35_1	Prodigal:002006	CDS	21248	22873	.	-	0	ID=MPOCJGCO_00587;inference=ab initio prediction:Prodigal:002006;locus_tag=MPOCJGCO_00587;product=hypothetical protein
M-trifolii_contig_35_1	Prodigal:002006	CDS	23217	23498	.	+	0	ID=MPOCJGCO_00588;inference=ab initio prediction:Prodigal:002006;locus_tag=MPOCJGCO_00588;product=hypothetical protein
M-trifolii_contig_35_1	Prodigal:002006	CDS	23559	24056	.	+	0	ID=MPOCJGCO_00589;eC_number=1.16.3.1;Name=bfr;db_xref=COG:COG2193;gene=bfr;inference=ab initio prediction:Prodigal:002006,similar to AA sequence:UniProtKB:Q59738;locus_tag=MPOCJGCO_00589;product=Bacterioferritin
M-trifolii_contig_35_1	Prodigal:002006	CDS	24283	25080	.	+	0	ID=MPOCJGCO_00590;eC_number=1.17.1.8;Name=dapB;db_xref=COG:COG0289;gene=dapB;inference=ab initio prediction:Prodigal:002006,similar to AA sequence:UniProtKB:Q6G2G3;locus_tag=MPOCJGCO_00590;product=4-hydroxy-tetrahydrodipicolinate reductase
M-trifolii_contig_35_1	Prodigal:002006	CDS	25175	25810	.	+	0	ID=MPOCJGCO_00591;eC_number=5.4.2.11;Name=gpmA_1;gene=gpmA_1;inference=ab initio prediction:Prodigal:002006,similar to AA sequence:UniProtKB:Q3JWH7;locus_tag=MPOCJGCO_00591;product=2%2C3-bisphosphoglycerate-dependent phosphoglycerate mutase
M-trifolii_contig_35_1	Prodigal:002006	CDS	25824	26492	.	+	0	ID=MPOCJGCO_00592;inference=ab initio prediction:Prodigal:002006;locus_tag=MPOCJGCO_00592;product=hypothetical protein
M-trifolii_contig_35_1	Prodigal:002006	CDS	26546	26776	.	+	0	ID=MPOCJGCO_00593;inference=ab initio prediction:Prodigal:002006;locus_tag=MPOCJGCO_00593;product=hypothetical protein
M-trifolii_contig_35_1	Prodigal:002006	CDS	27053	28279	.	+	0	ID=MPOCJGCO_00594;Name=braC;db_xref=COG:COG0683;gene=braC;inference=ab initio prediction:Prodigal:002006,similar to AA sequence:UniProtKB:P21175;locus_tag=MPOCJGCO_00594;product=Leucine-%2C isoleucine-%2C valine-%2C threonine-%2C and alanine-binding protein
M-trifolii_contig_35_1	Prodigal:002006	CDS	28430	29302	.	+	0	ID=MPOCJGCO_00595;Name=livH_2;db_xref=COG:COG0559;gene=livH_2;inference=ab initio prediction:Prodigal:002006,similar to AA sequence:UniProtKB:P0AEX7;locus_tag=MPOCJGCO_00595;product=High-affinity branched-chain amino acid transport system permease protein LivH
M-trifolii_contig_35_1	Prodigal:002006	CDS	29547	31601	.	+	0	ID=MPOCJGCO_00596;eC_number=7.6.2.8;Name=btuD_2;gene=btuD_2;inference=ab initio prediction:Prodigal:002006,protein motif:HAMAP:MF_01005;locus_tag=MPOCJGCO_00596;product=Vitamin B12 import ATP-binding protein BtuD
M-trifolii_contig_35_1	Prodigal:002006	CDS	31594	32316	.	+	0	ID=MPOCJGCO_00597;Name=livF_2;db_xref=COG:COG0410;gene=livF_2;inference=ab initio prediction:Prodigal:002006,similar to AA sequence:UniProtKB:P22731;locus_tag=MPOCJGCO_00597;product=High-affinity branched-chain amino acid transport ATP-binding protein LivF
M-trifolii_contig_35_1	Prodigal:002006	CDS	32375	32581	.	-	0	ID=MPOCJGCO_00598;Name=slyX;gene=slyX;inference=ab initio prediction:Prodigal:002006,protein motif:HAMAP:MF_00715;locus_tag=MPOCJGCO_00598;product=Protein SlyX
M-trifolii_contig_35_1	Prodigal:002006	CDS	32994	34469	.	+	0	ID=MPOCJGCO_00599;Name=bdlA;db_xref=COG:COG0840;gene=bdlA;inference=ab initio prediction:Prodigal:002006,similar to AA sequence:UniProtKB:Q9I3S1;locus_tag=MPOCJGCO_00599;product=Biofilm dispersion protein BdlA
M-trifolii_contig_35_1	Prodigal:002006	CDS	34536	35786	.	-	0	ID=MPOCJGCO_00600;eC_number=1.1.1.95;Name=serA_1;db_xref=COG:COG0111;gene=serA_1;inference=ab initio prediction:Prodigal:002006,similar to AA sequence:UniProtKB:P0A9T0;locus_tag=MPOCJGCO_00600;product=D-3-phosphoglycerate dehydrogenase
M-trifolii_contig_35_1	Prodigal:002006	CDS	35924	37081	.	-	0	ID=MPOCJGCO_00601;inference=ab initio prediction:Prodigal:002006;locus_tag=MPOCJGCO_00601;product=hypothetical protein
M-trifolii_contig_35_1	Prodigal:002006	CDS	37298	38599	.	-	0	ID=MPOCJGCO_00602;inference=ab initio prediction:Prodigal:002006,similar to AA sequence:UniProtKB:P37908;locus_tag=MPOCJGCO_00602;note=UPF0053 inner membrane protein YfjD;product=hypothetical protein
M-trifolii_contig_35_1	Prodigal:002006	CDS	38719	38949	.	-	0	ID=MPOCJGCO_00603;inference=ab initio prediction:Prodigal:002006;locus_tag=MPOCJGCO_00603;product=hypothetical protein
M-trifolii_contig_35_1	Prodigal:002006	CDS	38968	39693	.	-	0	ID=MPOCJGCO_00604;eC_number=2.1.1.166;Name=rlmE;db_xref=COG:COG0293;gene=rlmE;inference=ab initio prediction:Prodigal:002006,similar to AA sequence:UniProtKB:P0C0R7;locus_tag=MPOCJGCO_00604;product=Ribosomal RNA large subunit methyltransferase E
M-trifolii_contig_35_1	Prodigal:002006	CDS	39690	40772	.	-	0	ID=MPOCJGCO_00605;eC_number=3.6.1.11;Name=ppx;db_xref=COG:COG0248;gene=ppx;inference=ab initio prediction:Prodigal:002006,similar to AA sequence:UniProtKB:P0AFL6;locus_tag=MPOCJGCO_00605;product=Exopolyphosphatase
M-trifolii_contig_35_1	Prodigal:002006	CDS	40913	42238	.	-	0	ID=MPOCJGCO_00606;eC_number=3.4.-.-;Name=bepA_1;gene=bepA_1;inference=ab initio prediction:Prodigal:002006,protein motif:HAMAP:MF_00997;locus_tag=MPOCJGCO_00606;product=Beta-barrel assembly-enhancing protease
M-trifolii_contig_35_1	Prodigal:002006	CDS	42316	42789	.	-	0	ID=MPOCJGCO_00607;Name=rssB_1;gene=rssB_1;inference=ab initio prediction:Prodigal:002006,protein motif:HAMAP:MF_00958;locus_tag=MPOCJGCO_00607;product=Regulator of RpoS
M-trifolii_contig_35_1	Prodigal:002006	CDS	43364	43975	.	+	0	ID=MPOCJGCO_00608;inference=ab initio prediction:Prodigal:002006;locus_tag=MPOCJGCO_00608;product=hypothetical protein
M-trifolii_contig_35_1	Prodigal:002006	CDS	44102	44368	.	+	0	ID=MPOCJGCO_00609;inference=ab initio prediction:Prodigal:002006;locus_tag=MPOCJGCO_00609;product=hypothetical protein
M-trifolii_contig_35_1	Prodigal:002006	CDS	44403	46550	.	-	0	ID=MPOCJGCO_00610;Name=flhA;db_xref=COG:COG1298;gene=flhA;inference=ab initio prediction:Prodigal:002006,similar to AA sequence:UniProtKB:Q8YDK9;locus_tag=MPOCJGCO_00610;product=Flagellar biosynthesis protein FlhA
M-trifolii_contig_35_1	Prodigal:002006	CDS	46639	47547	.	-	0	ID=MPOCJGCO_00611;eC_number=1.1.1.291;Name=Hgd;gene=Hgd;inference=ab initio prediction:Prodigal:002006,similar to AA sequence:UniProtKB:Q0QLF5;locus_tag=MPOCJGCO_00611;product=2-(hydroxymethyl)glutarate dehydrogenase
M-trifolii_contig_35_1	Prodigal:002006	CDS	47765	48739	.	+	0	ID=MPOCJGCO_00612;inference=ab initio prediction:Prodigal:002006;locus_tag=MPOCJGCO_00612;product=hypothetical protein
M-trifolii_contig_35_1	Prodigal:002006	CDS	48739	49548	.	+	0	ID=MPOCJGCO_00613;Name=ssuC_1;db_xref=COG:COG0600;gene=ssuC_1;inference=ab initio prediction:Prodigal:002006,similar to AA sequence:UniProtKB:P40401;locus_tag=MPOCJGCO_00613;product=Putative aliphatic sulfonates transport permease protein SsuC
M-trifolii_contig_35_1	Prodigal:002006	CDS	49555	50349	.	+	0	ID=MPOCJGCO_00614;eC_number=3.6.3.-;Name=cmpD_1;gene=cmpD_1;inference=ab initio prediction:Prodigal:002006,similar to AA sequence:UniProtKB:Q55463;locus_tag=MPOCJGCO_00614;product=Bicarbonate transport ATP-binding protein CmpD
M-trifolii_contig_35_1	Prodigal:002006	CDS	50445	51098	.	+	0	ID=MPOCJGCO_00615;Name=kpsT;gene=kpsT;inference=ab initio prediction:Prodigal:002006,similar to AA sequence:UniProtKB:P23888;locus_tag=MPOCJGCO_00615;product=Polysialic acid transport ATP-binding protein KpsT
M-trifolii_contig_35_1	Prodigal:002006	CDS	51215	52456	.	+	0	ID=MPOCJGCO_00616;inference=ab initio prediction:Prodigal:002006;locus_tag=MPOCJGCO_00616;product=hypothetical protein
M-trifolii_contig_35_1	Prodigal:002006	CDS	52662	53840	.	-	0	ID=MPOCJGCO_00617;eC_number=1.1.1.267;Name=dxr;gene=dxr;inference=ab initio prediction:Prodigal:002006,similar to AA sequence:UniProtKB:Q9X5F2;locus_tag=MPOCJGCO_00617;product=1-deoxy-D-xylulose 5-phosphate reductoisomerase
M-trifolii_contig_35_1	Prodigal:002006	CDS	53852	54715	.	-	0	ID=MPOCJGCO_00618;inference=ab initio prediction:Prodigal:002006;locus_tag=MPOCJGCO_00618;product=hypothetical protein
M-trifolii_contig_35_1	Prodigal:002006	CDS	54715	54855	.	-	0	ID=MPOCJGCO_00619;inference=ab initio prediction:Prodigal:002006;locus_tag=MPOCJGCO_00619;product=hypothetical protein
M-trifolii_contig_35_1	Prodigal:002006	CDS	55004	55567	.	-	0	ID=MPOCJGCO_00620;Name=frr;db_xref=COG:COG0233;gene=frr;inference=ab initio prediction:Prodigal:002006,similar to AA sequence:UniProtKB:Q81WL1;locus_tag=MPOCJGCO_00620;product=Ribosome-recycling factor
M-trifolii_contig_35_1	Prodigal:002006	CDS	55700	56419	.	-	0	ID=MPOCJGCO_00621;eC_number=2.7.4.22;Name=pyrH;db_xref=COG:COG0528;gene=pyrH;inference=ab initio prediction:Prodigal:002006,similar to AA sequence:UniProtKB:P65932;locus_tag=MPOCJGCO_00621;product=Uridylate kinase
M-trifolii_contig_35_1	Prodigal:002006	CDS	56674	56898	.	+	0	ID=MPOCJGCO_00622;inference=ab initio prediction:Prodigal:002006;locus_tag=MPOCJGCO_00622;product=hypothetical protein
M-trifolii_contig_35_1	Prodigal:002006	CDS	57307	58233	.	-	0	ID=MPOCJGCO_00623;Name=tsf;gene=tsf;inference=ab initio prediction:Prodigal:002006,similar to AA sequence:UniProtKB:P99171;locus_tag=MPOCJGCO_00623;product=Elongation factor Ts
M-trifolii_contig_35_1	Prodigal:002006	CDS	58389	59459	.	-	0	ID=MPOCJGCO_00624;Name=rpsB;db_xref=COG:COG0052;gene=rpsB;inference=ab initio prediction:Prodigal:002006,similar to AA sequence:UniProtKB:Q6N5Q2;locus_tag=MPOCJGCO_00624;product=30S ribosomal protein S2
M-trifolii_contig_35_1	Prodigal:002006	CDS	59627	60358	.	-	0	ID=MPOCJGCO_00625;eC_number=5.4.99.19;Name=rsuA;db_xref=COG:COG1187;gene=rsuA;inference=ab initio prediction:Prodigal:002006,similar to AA sequence:UniProtKB:P0AA43;locus_tag=MPOCJGCO_00625;product=Ribosomal small subunit pseudouridine synthase A
M-trifolii_contig_35_1	Prodigal:002006	CDS	60355	61272	.	-	0	ID=MPOCJGCO_00626;eC_number=2.1.1.172;Name=rsmC_1;db_xref=COG:COG2813;gene=rsmC_1;inference=ab initio prediction:Prodigal:002006,similar to AA sequence:UniProtKB:P39406;locus_tag=MPOCJGCO_00626;product=Ribosomal RNA small subunit methyltransferase C
M-trifolii_contig_35_1	Prodigal:002006	CDS	61376	62353	.	-	0	ID=MPOCJGCO_00627;Name=era;gene=era;inference=ab initio prediction:Prodigal:002006,similar to AA sequence:UniProtKB:P64085;locus_tag=MPOCJGCO_00627;product=GTPase Era
M-trifolii_contig_35_1	Prodigal:002006	CDS	62356	63150	.	-	0	ID=MPOCJGCO_00628;eC_number=3.1.26.3;Name=rnc;db_xref=COG:COG0571;gene=rnc;inference=ab initio prediction:Prodigal:002006,similar to AA sequence:UniProtKB:Q52698;locus_tag=MPOCJGCO_00628;product=Ribonuclease 3
M-trifolii_contig_35_1	Prodigal:002006	CDS	63147	63947	.	-	0	ID=MPOCJGCO_00629;inference=ab initio prediction:Prodigal:002006;locus_tag=MPOCJGCO_00629;product=hypothetical protein
M-trifolii_contig_35_1	Prodigal:002006	CDS	64110	64523	.	-	0	ID=MPOCJGCO_00630;eC_number=2.7.8.7;Name=acpS;db_xref=COG:COG0736;gene=acpS;inference=ab initio prediction:Prodigal:002006,similar to AA sequence:UniProtKB:Q9KPB6;locus_tag=MPOCJGCO_00630;product=Holo-[acyl-carrier-protein] synthase
M-trifolii_contig_35_1	Prodigal:002006	CDS	64520	65269	.	-	0	ID=MPOCJGCO_00631;eC_number=2.6.99.2;Name=pdxJ;db_xref=COG:COG0854;gene=pdxJ;inference=ab initio prediction:Prodigal:002006,similar to AA sequence:UniProtKB:P0A794;locus_tag=MPOCJGCO_00631;product=Pyridoxine 5'-phosphate synthase
M-trifolii_contig_35_1	Prodigal:002006	CDS	65410	65784	.	+	0	ID=MPOCJGCO_00632;inference=ab initio prediction:Prodigal:002006;locus_tag=MPOCJGCO_00632;product=hypothetical protein
M-trifolii_contig_35_1	Prodigal:002006	CDS	66058	66546	.	+	0	ID=MPOCJGCO_00633;Name=rpsF;db_xref=COG:COG0360;gene=rpsF;inference=ab initio prediction:Prodigal:002006,similar to AA sequence:UniProtKB:Q6N5A4;locus_tag=MPOCJGCO_00633;product=30S ribosomal protein S6
M-trifolii_contig_35_1	Prodigal:002006	CDS	66550	66804	.	+	0	ID=MPOCJGCO_00634;Name=rpsR;db_xref=COG:COG0238;gene=rpsR;inference=ab initio prediction:Prodigal:002006,similar to AA sequence:UniProtKB:Q6N5A3;locus_tag=MPOCJGCO_00634;product=30S ribosomal protein S18
M-trifolii_contig_35_1	Prodigal:002006	CDS	66928	67959	.	+	0	ID=MPOCJGCO_00635;inference=ab initio prediction:Prodigal:002006;locus_tag=MPOCJGCO_00635;product=hypothetical protein
M-trifolii_contig_35_1	Prodigal:002006	CDS	68004	68576	.	+	0	ID=MPOCJGCO_00636;Name=rplI;db_xref=COG:COG0359;gene=rplI;inference=ab initio prediction:Prodigal:002006,similar to AA sequence:UniProtKB:Q6N5A1;locus_tag=MPOCJGCO_00636;product=50S ribosomal protein L9
M-trifolii_contig_35_1	Prodigal:002006	CDS	68831	70318	.	+	0	ID=MPOCJGCO_00637;eC_number=3.6.4.12;Name=dnaC_1;db_xref=COG:COG0305;gene=dnaC_1;inference=ab initio prediction:Prodigal:002006,similar to AA sequence:UniProtKB:P37469;locus_tag=MPOCJGCO_00637;product=Replicative DNA helicase
M-trifolii_contig_35_1	Prodigal:002006	CDS	70356	70841	.	+	0	ID=MPOCJGCO_00638;inference=ab initio prediction:Prodigal:002006;locus_tag=MPOCJGCO_00638;product=hypothetical protein
M-trifolii_contig_35_1	Prodigal:002006	CDS	70901	72052	.	+	0	ID=MPOCJGCO_00639;eC_number=5.1.1.1;Name=alr;db_xref=COG:COG0787;gene=alr;inference=ab initio prediction:Prodigal:002006,similar to AA sequence:UniProtKB:Q9HUN4;locus_tag=MPOCJGCO_00639;product=Alanine racemase%2C biosynthetic
M-trifolii_contig_35_1	Prodigal:002006	CDS	72091	73530	.	+	0	ID=MPOCJGCO_00640;eC_number=3.6.4.-;Name=radA;db_xref=COG:COG1066;gene=radA;inference=ab initio prediction:Prodigal:002006,similar to AA sequence:UniProtKB:P37572;locus_tag=MPOCJGCO_00640;product=DNA repair protein RadA
M-trifolii_contig_35_1	Prodigal:002006	CDS	73765	74379	.	+	0	ID=MPOCJGCO_00641;inference=ab initio prediction:Prodigal:002006;locus_tag=MPOCJGCO_00641;product=hypothetical protein
M-trifolii_contig_35_1	Prodigal:002006	CDS	74560	76038	.	+	0	ID=MPOCJGCO_00642;eC_number=2.4.2.14;Name=purF;db_xref=COG:COG0034;gene=purF;inference=ab initio prediction:Prodigal:002006,similar to AA sequence:UniProtKB:P00497;locus_tag=MPOCJGCO_00642;product=Amidophosphoribosyltransferase
M-trifolii_contig_35_1	Prodigal:002006	CDS	76051	76794	.	+	0	ID=MPOCJGCO_00643;eC_number=1.-.-.-;Name=yciK;db_xref=COG:COG1028;gene=yciK;inference=ab initio prediction:Prodigal:002006,similar to AA sequence:UniProtKB:P31808;locus_tag=MPOCJGCO_00643;product=putative oxidoreductase YciK
M-trifolii_contig_35_1	Prodigal:002006	CDS	76857	77267	.	+	0	ID=MPOCJGCO_00644;eC_number=1.5.1.47;Name=dmrA;gene=dmrA;inference=ab initio prediction:Prodigal:002006,similar to AA sequence:UniProtKB:C5B2R8;locus_tag=MPOCJGCO_00644;product=Dihydromethanopterin reductase
M-trifolii_contig_35_1	Prodigal:002006	CDS	77311	77559	.	+	0	ID=MPOCJGCO_00645;inference=ab initio prediction:Prodigal:002006;locus_tag=MPOCJGCO_00645;product=hypothetical protein
M-trifolii_contig_35_1	Prodigal:002006	CDS	77553	77978	.	+	0	ID=MPOCJGCO_00646;eC_number=3.1.-.-;inference=ab initio prediction:Prodigal:002006,similar to AA sequence:UniProtKB:O50411;locus_tag=MPOCJGCO_00646;product=Ribonuclease VapC46
M-trifolii_contig_35_1	Prodigal:002006	CDS	78045	79178	.	+	0	ID=MPOCJGCO_00647;eC_number=6.3.2.2;db_xref=COG:COG2170;inference=ab initio prediction:Prodigal:002006,similar to AA sequence:UniProtKB:P9WPK9;locus_tag=MPOCJGCO_00647;product=Putative glutamate--cysteine ligase 2
M-trifolii_contig_35_1	Prodigal:002006	CDS	79179	80525	.	-	0	ID=MPOCJGCO_00648;Name=der;db_xref=COG:COG1160;gene=der;inference=ab initio prediction:Prodigal:002006,similar to AA sequence:UniProtKB:P0A6P5;locus_tag=MPOCJGCO_00648;product=GTPase Der
M-trifolii_contig_36_1	Prodigal:002006	CDS	5	313	.	+	0	ID=MPOCJGCO_00649;eC_number=1.3.1.98;Name=murB;db_xref=COG:COG0812;gene=murB;inference=ab initio prediction:Prodigal:002006,similar to AA sequence:UniProtKB:Q8Y776;locus_tag=MPOCJGCO_00649;product=UDP-N-acetylenolpyruvoylglucosamine reductase
M-trifolii_contig_36_1	Prodigal:002006	CDS	514	1437	.	+	0	ID=MPOCJGCO_00650;eC_number=6.3.2.4;Name=ddlB;db_xref=COG:COG1181;gene=ddlB;inference=ab initio prediction:Prodigal:002006,similar to AA sequence:UniProtKB:P07862;locus_tag=MPOCJGCO_00650;product=D-alanine--D-alanine ligase B
M-trifolii_contig_36_1	Prodigal:002006	CDS	1404	2336	.	+	0	ID=MPOCJGCO_00651;Name=ftsQ;gene=ftsQ;inference=ab initio prediction:Prodigal:002006,protein motif:HAMAP:MF_00911;locus_tag=MPOCJGCO_00651;product=Cell division protein FtsQ
M-trifolii_contig_36_1	Prodigal:002006	CDS	2396	3718	.	+	0	ID=MPOCJGCO_00652;Name=ftsA;db_xref=COG:COG0849;gene=ftsA;inference=ab initio prediction:Prodigal:002006,similar to AA sequence:UniProtKB:Q9K0X8;locus_tag=MPOCJGCO_00652;product=Cell division protein FtsA
M-trifolii_contig_36_1	Prodigal:002006	CDS	3818	5545	.	+	0	ID=MPOCJGCO_00653;Name=ftsZ;gene=ftsZ;inference=ab initio prediction:Prodigal:002006,protein motif:HAMAP:MF_00909;locus_tag=MPOCJGCO_00653;product=Cell division protein FtsZ
M-trifolii_contig_37_1	Prodigal:002006	CDS	205	429	.	+	0	ID=MPOCJGCO_00654;inference=ab initio prediction:Prodigal:002006;locus_tag=MPOCJGCO_00654;product=hypothetical protein
M-trifolii_contig_37_1	Prodigal:002006	CDS	778	1245	.	-	0	ID=MPOCJGCO_00655;eC_number=1.11.1.15;Name=bcp_1;db_xref=COG:COG1225;gene=bcp_1;inference=ab initio prediction:Prodigal:002006,similar to AA sequence:UniProtKB:Q83CY8;locus_tag=MPOCJGCO_00655;product=Putative peroxiredoxin bcp
M-trifolii_contig_37_1	Prodigal:002006	CDS	1489	4932	.	+	0	ID=MPOCJGCO_00656;inference=ab initio prediction:Prodigal:002006;locus_tag=MPOCJGCO_00656;product=hypothetical protein
M-trifolii_contig_37_1	Prodigal:002006	CDS	5208	7358	.	-	0	ID=MPOCJGCO_00657;eC_number=2.4.1.-;Name=opgH_1;db_xref=COG:COG2943;gene=opgH_1;inference=ab initio prediction:Prodigal:002006,similar to AA sequence:UniProtKB:P20401;locus_tag=MPOCJGCO_00657;product=Glucans biosynthesis glucosyltransferase H
M-trifolii_contig_37_1	Prodigal:002006	CDS	7381	9012	.	-	0	ID=MPOCJGCO_00658;Name=mdoG_1;db_xref=COG:COG3131;gene=mdoG_1;inference=ab initio prediction:Prodigal:002006,similar to AA sequence:UniProtKB:P33136;locus_tag=MPOCJGCO_00658;product=Glucans biosynthesis protein G
M-trifolii_contig_37_1	Prodigal:002006	CDS	9244	9678	.	+	0	ID=MPOCJGCO_00659;inference=ab initio prediction:Prodigal:002006;locus_tag=MPOCJGCO_00659;product=hypothetical protein
M-trifolii_contig_37_1	Prodigal:002006	CDS	9702	10808	.	-	0	ID=MPOCJGCO_00660;inference=ab initio prediction:Prodigal:002006;locus_tag=MPOCJGCO_00660;product=hypothetical protein
M-trifolii_contig_37_1	Prodigal:002006	CDS	10805	11728	.	-	0	ID=MPOCJGCO_00661;Name=oppB;db_xref=COG:COG0601;gene=oppB;inference=ab initio prediction:Prodigal:002006,similar to AA sequence:UniProtKB:P08005;locus_tag=MPOCJGCO_00661;product=Oligopeptide transport system permease protein OppB
M-trifolii_contig_38_1	Prodigal:002006	CDS	245	1234	.	-	0	ID=MPOCJGCO_00662;eC_number=1.3.1.103;inference=ab initio prediction:Prodigal:002006,similar to AA sequence:UniProtKB:Q59I44;locus_tag=MPOCJGCO_00662;product=2-haloacrylate reductase
M-trifolii_contig_38_1	Prodigal:002006	CDS	1335	1970	.	-	0	ID=MPOCJGCO_00663;eC_number=1.5.1.2;Name=proC_1;gene=proC_1;inference=ab initio prediction:Prodigal:002006,protein motif:HAMAP:MF_01925;locus_tag=MPOCJGCO_00663;product=Pyrroline-5-carboxylate reductase
M-trifolii_contig_38_1	Prodigal:002006	CDS	2087	2908	.	+	0	ID=MPOCJGCO_00664;Name=dmlR_2;gene=dmlR_2;inference=ab initio prediction:Prodigal:002006,similar to AA sequence:UniProtKB:P76250;locus_tag=MPOCJGCO_00664;product=HTH-type transcriptional regulator DmlR
M-trifolii_contig_38_1	Prodigal:002006	CDS	3108	3512	.	-	0	ID=MPOCJGCO_00665;inference=ab initio prediction:Prodigal:002006;locus_tag=MPOCJGCO_00665;product=hypothetical protein
M-trifolii_contig_38_1	Prodigal:002006	CDS	3622	4344	.	+	0	ID=MPOCJGCO_00666;Name=recO;gene=recO;inference=ab initio prediction:Prodigal:002006,protein motif:HAMAP:MF_00201;locus_tag=MPOCJGCO_00666;product=DNA repair protein RecO
M-trifolii_contig_38_1	Prodigal:002006	CDS	4387	6639	.	+	0	ID=MPOCJGCO_00667;eC_number=5.6.2.2;Name=parC;db_xref=COG:COG0188;gene=parC;inference=ab initio prediction:Prodigal:002006,similar to AA sequence:UniProtKB:P0AFI2;locus_tag=MPOCJGCO_00667;product=DNA topoisomerase 4 subunit A
M-trifolii_contig_38_1	Prodigal:002006	CDS	6847	7731	.	-	0	ID=MPOCJGCO_00668;Name=alkA;db_xref=COG:COG0122;gene=alkA;inference=ab initio prediction:Prodigal:002006,similar to AA sequence:UniProtKB:P9WJW3;locus_tag=MPOCJGCO_00668;product=putative bifunctional transcriptional activator/DNA repair enzyme AlkA
M-trifolii_contig_38_1	Prodigal:002006	CDS	7742	8608	.	-	0	ID=MPOCJGCO_00669;eC_number=1.1.1.60;Name=garR;db_xref=COG:COG2084;gene=garR;inference=ab initio prediction:Prodigal:002006,similar to AA sequence:UniProtKB:P0ABQ2;locus_tag=MPOCJGCO_00669;product=2-hydroxy-3-oxopropionate reductase
M-trifolii_contig_38_1	Prodigal:002006	CDS	8814	10871	.	+	0	ID=MPOCJGCO_00670;Name=cstA;db_xref=COG:COG1966;gene=cstA;inference=ab initio prediction:Prodigal:002006,similar to AA sequence:UniProtKB:P15078;locus_tag=MPOCJGCO_00670;product=Peptide transporter CstA
M-trifolii_contig_38_1	Prodigal:002006	CDS	10876	11100	.	+	0	ID=MPOCJGCO_00671;inference=ab initio prediction:Prodigal:002006;locus_tag=MPOCJGCO_00671;product=hypothetical protein
M-trifolii_contig_38_1	Prodigal:002006	CDS	11222	11656	.	+	0	ID=MPOCJGCO_00672;inference=ab initio prediction:Prodigal:002006;locus_tag=MPOCJGCO_00672;product=hypothetical protein
M-trifolii_contig_38_1	Prodigal:002006	CDS	11802	13085	.	+	0	ID=MPOCJGCO_00673;inference=ab initio prediction:Prodigal:002006;locus_tag=MPOCJGCO_00673;product=hypothetical protein
M-trifolii_contig_38_1	Prodigal:002006	CDS	13085	14215	.	+	0	ID=MPOCJGCO_00674;eC_number=3.4.-.-;Name=bepA_2;gene=bepA_2;inference=ab initio prediction:Prodigal:002006,protein motif:HAMAP:MF_00997;locus_tag=MPOCJGCO_00674;product=Beta-barrel assembly-enhancing protease
M-trifolii_contig_38_1	Prodigal:002006	CDS	14344	17571	.	+	0	ID=MPOCJGCO_00675;Name=mdtB_2;db_xref=COG:COG0841;gene=mdtB_2;inference=ab initio prediction:Prodigal:002006,similar to AA sequence:UniProtKB:P76398;locus_tag=MPOCJGCO_00675;product=Multidrug resistance protein MdtB
M-trifolii_contig_38_1	Prodigal:002006	CDS	17684	18082	.	-	0	ID=MPOCJGCO_00676;Name=fhuA_2;db_xref=COG:COG1629;gene=fhuA_2;inference=ab initio prediction:Prodigal:002006,similar to AA sequence:UniProtKB:P06971;locus_tag=MPOCJGCO_00676;product=Ferrichrome outer membrane transporter/phage receptor
M-trifolii_contig_38_1	Prodigal:002006	CDS	18119	18496	.	-	0	ID=MPOCJGCO_00677;Name=fhuA_3;db_xref=COG:COG1629;gene=fhuA_3;inference=ab initio prediction:Prodigal:002006,similar to AA sequence:UniProtKB:P06971;locus_tag=MPOCJGCO_00677;product=Ferrichrome outer membrane transporter/phage receptor
M-trifolii_contig_38_1	Prodigal:002006	CDS	18515	18886	.	-	0	ID=MPOCJGCO_00678;inference=ab initio prediction:Prodigal:002006;locus_tag=MPOCJGCO_00678;product=hypothetical protein
M-trifolii_contig_38_1	Prodigal:002006	CDS	18960	19367	.	-	0	ID=MPOCJGCO_00679;inference=ab initio prediction:Prodigal:002006;locus_tag=MPOCJGCO_00679;product=hypothetical protein
M-trifolii_contig_39_1	Prodigal:002006	CDS	332	736	.	-	0	ID=MPOCJGCO_00680;inference=ab initio prediction:Prodigal:002006;locus_tag=MPOCJGCO_00680;product=hypothetical protein
M-trifolii_contig_39_1	Prodigal:002006	CDS	733	978	.	-	0	ID=MPOCJGCO_00681;inference=ab initio prediction:Prodigal:002006;locus_tag=MPOCJGCO_00681;product=hypothetical protein
M-trifolii_contig_39_1	Prodigal:002006	CDS	1035	1583	.	-	0	ID=MPOCJGCO_00682;inference=ab initio prediction:Prodigal:002006;locus_tag=MPOCJGCO_00682;product=hypothetical protein
M-trifolii_contig_39_1	Prodigal:002006	CDS	2096	4786	.	+	0	ID=MPOCJGCO_00683;inference=ab initio prediction:Prodigal:002006;locus_tag=MPOCJGCO_00683;product=hypothetical protein
M-trifolii_contig_39_1	Prodigal:002006	CDS	4819	5328	.	+	0	ID=MPOCJGCO_00684;inference=ab initio prediction:Prodigal:002006;locus_tag=MPOCJGCO_00684;product=hypothetical protein
M-trifolii_contig_39_1	Prodigal:002006	CDS	5384	6334	.	+	0	ID=MPOCJGCO_00685;inference=ab initio prediction:Prodigal:002006;locus_tag=MPOCJGCO_00685;product=hypothetical protein
M-trifolii_contig_39_1	Prodigal:002006	CDS	7122	8906	.	+	0	ID=MPOCJGCO_00686;eC_number=7.5.2.3;Name=ndvA;gene=ndvA;inference=ab initio prediction:Prodigal:002006,similar to AA sequence:UniProtKB:Q2YQ73;locus_tag=MPOCJGCO_00686;product=Beta-(1-->2)glucan export ATP-binding/permease protein NdvA
M-trifolii_contig_39_1	Prodigal:002006	CDS	8980	9261	.	+	0	ID=MPOCJGCO_00687;db_xref=COG:COG2852;inference=ab initio prediction:Prodigal:002006,similar to AA sequence:UniProtKB:P44116;locus_tag=MPOCJGCO_00687;product=putative protein
M-trifolii_contig_40_1	Prodigal:002006	CDS	387	1433	.	+	0	ID=MPOCJGCO_00688;inference=ab initio prediction:Prodigal:002006;locus_tag=MPOCJGCO_00688;product=hypothetical protein
M-trifolii_contig_40_1	Prodigal:002006	CDS	1367	3619	.	-	0	ID=MPOCJGCO_00689;inference=ab initio prediction:Prodigal:002006;locus_tag=MPOCJGCO_00689;product=hypothetical protein
M-trifolii_contig_40_1	Prodigal:002006	CDS	3612	5126	.	-	0	ID=MPOCJGCO_00690;inference=ab initio prediction:Prodigal:002006;locus_tag=MPOCJGCO_00690;product=hypothetical protein
M-trifolii_contig_40_1	Prodigal:002006	CDS	5170	6621	.	-	0	ID=MPOCJGCO_00691;inference=ab initio prediction:Prodigal:002006;locus_tag=MPOCJGCO_00691;product=hypothetical protein
M-trifolii_contig_40_1	Prodigal:002006	CDS	6966	8279	.	+	0	ID=MPOCJGCO_00692;eC_number=1.1.1.132;Name=algD;db_xref=COG:COG1004;gene=algD;inference=ab initio prediction:Prodigal:002006,similar to AA sequence:UniProtKB:Q887P8;locus_tag=MPOCJGCO_00692;product=GDP-mannose 6-dehydrogenase
M-trifolii_contig_40_1	Prodigal:002006	CDS	8263	9519	.	+	0	ID=MPOCJGCO_00693;eC_number=2.4.1.250;Name=mshA_3;gene=mshA_3;inference=ab initio prediction:Prodigal:002006,protein motif:HAMAP:MF_01695;locus_tag=MPOCJGCO_00693;product=D-inositol-3-phosphate glycosyltransferase
M-trifolii_contig_40_1	Prodigal:002006	CDS	9636	11513	.	-	0	ID=MPOCJGCO_00694;inference=ab initio prediction:Prodigal:002006;locus_tag=MPOCJGCO_00694;product=hypothetical protein
M-trifolii_contig_40_1	Prodigal:002006	CDS	11756	13087	.	-	0	ID=MPOCJGCO_00695;eC_number=4.2.2.3;Name=algL;gene=algL;inference=ab initio prediction:Prodigal:002006,protein motif:HAMAP:MF_00557;locus_tag=MPOCJGCO_00695;product=Alginate lyase
M-trifolii_contig_40_1	Prodigal:002006	CDS	13138	14472	.	+	0	ID=MPOCJGCO_00696;inference=ab initio prediction:Prodigal:002006;locus_tag=MPOCJGCO_00696;product=hypothetical protein
M-trifolii_contig_40_1	Prodigal:002006	CDS	14682	14801	.	+	0	ID=MPOCJGCO_00697;inference=ab initio prediction:Prodigal:002006;locus_tag=MPOCJGCO_00697;product=hypothetical protein
M-trifolii_contig_40_1	Prodigal:002006	CDS	15022	15303	.	+	0	ID=MPOCJGCO_00698;inference=ab initio prediction:Prodigal:002006;locus_tag=MPOCJGCO_00698;product=hypothetical protein
M-trifolii_contig_40_1	Prodigal:002006	CDS	15325	15930	.	+	0	ID=MPOCJGCO_00699;eC_number=2.3.1.89;Name=dapH_1;gene=dapH_1;inference=ab initio prediction:Prodigal:002006,protein motif:HAMAP:MF_01691;locus_tag=MPOCJGCO_00699;product=2%2C3%2C4%2C5-tetrahydropyridine-2%2C6-dicarboxylate N-acetyltransferase
M-trifolii_contig_40_1	Prodigal:002006	CDS	15959	16216	.	-	0	ID=MPOCJGCO_00700;inference=ab initio prediction:Prodigal:002006;locus_tag=MPOCJGCO_00700;product=hypothetical protein
M-trifolii_contig_41_1	Prodigal:002006	CDS	334	1149	.	-	0	ID=MPOCJGCO_00701;inference=ab initio prediction:Prodigal:002006;locus_tag=MPOCJGCO_00701;product=hypothetical protein
M-trifolii_contig_41_1	Prodigal:002006	CDS	1620	2258	.	+	0	ID=MPOCJGCO_00702;inference=ab initio prediction:Prodigal:002006;locus_tag=MPOCJGCO_00702;product=hypothetical protein
M-trifolii_contig_41_1	Prodigal:002006	CDS	2388	3014	.	+	0	ID=MPOCJGCO_00703;inference=ab initio prediction:Prodigal:002006;locus_tag=MPOCJGCO_00703;product=hypothetical protein
M-trifolii_contig_41_1	Prodigal:002006	CDS	3488	4114	.	+	0	ID=MPOCJGCO_00704;inference=ab initio prediction:Prodigal:002006;locus_tag=MPOCJGCO_00704;product=hypothetical protein
M-trifolii_contig_41_1	Prodigal:002006	CDS	4121	4438	.	-	0	ID=MPOCJGCO_00705;inference=ab initio prediction:Prodigal:002006;locus_tag=MPOCJGCO_00705;product=hypothetical protein
M-trifolii_contig_41_1	Prodigal:002006	CDS	4750	5451	.	+	0	ID=MPOCJGCO_00706;inference=ab initio prediction:Prodigal:002006;locus_tag=MPOCJGCO_00706;product=hypothetical protein
M-trifolii_contig_41_1	Prodigal:002006	CDS	5475	5804	.	-	0	ID=MPOCJGCO_00707;inference=ab initio prediction:Prodigal:002006;locus_tag=MPOCJGCO_00707;product=hypothetical protein
M-trifolii_contig_41_1	Prodigal:002006	CDS	6020	6232	.	-	0	ID=MPOCJGCO_00708;inference=ab initio prediction:Prodigal:002006;locus_tag=MPOCJGCO_00708;product=hypothetical protein
M-trifolii_contig_41_1	Prodigal:002006	CDS	6348	7202	.	-	0	ID=MPOCJGCO_00709;eC_number=2.3.1.30;Name=cysE_1;db_xref=COG:COG1045;gene=cysE_1;inference=ab initio prediction:Prodigal:002006,similar to AA sequence:UniProtKB:P29847;locus_tag=MPOCJGCO_00709;product=Serine acetyltransferase
M-trifolii_contig_41_1	Prodigal:002006	CDS	7480	8364	.	-	0	ID=MPOCJGCO_00710;eC_number=2.7.1.71;Name=aroK_2;gene=aroK_2;inference=ab initio prediction:Prodigal:002006,protein motif:HAMAP:MF_00109;locus_tag=MPOCJGCO_00710;product=Shikimate kinase
M-trifolii_contig_41_1	Prodigal:002006	CDS	8699	9241	.	-	0	ID=MPOCJGCO_00711;inference=ab initio prediction:Prodigal:002006;locus_tag=MPOCJGCO_00711;product=hypothetical protein
M-trifolii_contig_42_1	Prodigal:002006	CDS	222	1109	.	+	0	ID=MPOCJGCO_00712;eC_number=5.4.2.7;Name=deoB;db_xref=COG:COG1015;gene=deoB;inference=ab initio prediction:Prodigal:002006,similar to AA sequence:UniProtKB:P0A6K6;locus_tag=MPOCJGCO_00712;product=Phosphopentomutase
M-trifolii_contig_42_1	Prodigal:002006	CDS	1123	1311	.	+	0	ID=MPOCJGCO_00713;inference=ab initio prediction:Prodigal:002006;locus_tag=MPOCJGCO_00713;product=hypothetical protein
M-trifolii_contig_42_1	Prodigal:002006	CDS	1357	1776	.	-	0	ID=MPOCJGCO_00714;inference=ab initio prediction:Prodigal:002006;locus_tag=MPOCJGCO_00714;product=hypothetical protein
M-trifolii_contig_42_1	Prodigal:002006	CDS	1865	2167	.	-	0	ID=MPOCJGCO_00715;inference=ab initio prediction:Prodigal:002006;locus_tag=MPOCJGCO_00715;product=hypothetical protein
M-trifolii_contig_42_1	Prodigal:002006	CDS	2568	3194	.	+	0	ID=MPOCJGCO_00716;Name=slmA_1;gene=slmA_1;inference=ab initio prediction:Prodigal:002006,protein motif:HAMAP:MF_01839;locus_tag=MPOCJGCO_00716;product=Nucleoid occlusion factor SlmA
M-trifolii_contig_42_1	Prodigal:002006	CDS	3273	3743	.	+	0	ID=MPOCJGCO_00717;inference=ab initio prediction:Prodigal:002006;locus_tag=MPOCJGCO_00717;product=hypothetical protein
M-trifolii_contig_42_1	Prodigal:002006	CDS	3781	4506	.	+	0	ID=MPOCJGCO_00718;eC_number=2.4.2.9;Name=upp;gene=upp;inference=ab initio prediction:Prodigal:002006,similar to AA sequence:UniProtKB:P67396;locus_tag=MPOCJGCO_00718;product=Uracil phosphoribosyltransferase
M-trifolii_contig_42_1	Prodigal:002006	CDS	4517	5296	.	-	0	ID=MPOCJGCO_00719;inference=ab initio prediction:Prodigal:002006;locus_tag=MPOCJGCO_00719;product=hypothetical protein
M-trifolii_contig_42_1	Prodigal:002006	CDS	5458	6474	.	+	0	ID=MPOCJGCO_00720;eC_number=2.3.1.41;Name=ppsC;gene=ppsC;inference=ab initio prediction:Prodigal:002006,similar to AA sequence:UniProtKB:P96202;locus_tag=MPOCJGCO_00720;product=Phthiocerol synthesis polyketide synthase type I PpsC
M-trifolii_contig_42_1	Prodigal:002006	CDS	6586	6894	.	+	0	ID=MPOCJGCO_00721;inference=ab initio prediction:Prodigal:002006;locus_tag=MPOCJGCO_00721;product=hypothetical protein
M-trifolii_contig_42_1	Prodigal:002006	CDS	6924	7805	.	-	0	ID=MPOCJGCO_00722;eC_number=1.1.1.157;Name=mmgB;db_xref=COG:COG1250;gene=mmgB;inference=ab initio prediction:Prodigal:002006,similar to AA sequence:UniProtKB:P45856;locus_tag=MPOCJGCO_00722;product=putative 3-hydroxybutyryl-CoA dehydrogenase
M-trifolii_contig_42_1	Prodigal:002006	CDS	7998	8948	.	-	0	ID=MPOCJGCO_00723;Name=etfA;db_xref=COG:COG2025;gene=etfA;inference=ab initio prediction:Prodigal:002006,similar to AA sequence:UniProtKB:P38974;locus_tag=MPOCJGCO_00723;product=Electron transfer flavoprotein subunit alpha
M-trifolii_contig_42_1	Prodigal:002006	CDS	9027	9776	.	-	0	ID=MPOCJGCO_00724;Name=etfB;gene=etfB;inference=ab initio prediction:Prodigal:002006,similar to AA sequence:UniProtKB:P38975;locus_tag=MPOCJGCO_00724;product=Electron transfer flavoprotein subunit beta
M-trifolii_contig_42_1	Prodigal:002006	CDS	10071	10643	.	-	0	ID=MPOCJGCO_00725;eC_number=2.5.1.17;db_xref=COG:COG2096;inference=ab initio prediction:Prodigal:002006,similar to AA sequence:UniProtKB:P9WP99;locus_tag=MPOCJGCO_00725;product=Corrinoid adenosyltransferase
M-trifolii_contig_42_1	Prodigal:002006	CDS	10666	11283	.	-	0	ID=MPOCJGCO_00726;inference=ab initio prediction:Prodigal:002006;locus_tag=MPOCJGCO_00726;product=hypothetical protein
M-trifolii_contig_42_1	Prodigal:002006	CDS	11410	11595	.	-	0	ID=MPOCJGCO_00727;inference=ab initio prediction:Prodigal:002006;locus_tag=MPOCJGCO_00727;product=hypothetical protein
M-trifolii_contig_42_1	Prodigal:002006	CDS	11705	13666	.	-	0	ID=MPOCJGCO_00728;inference=ab initio prediction:Prodigal:002006;locus_tag=MPOCJGCO_00728;product=hypothetical protein
M-trifolii_contig_43_1	Prodigal:002006	CDS	341	1156	.	-	0	ID=MPOCJGCO_00729;inference=ab initio prediction:Prodigal:002006;locus_tag=MPOCJGCO_00729;product=hypothetical protein
M-trifolii_contig_43_1	Prodigal:002006	CDS	1248	2117	.	-	0	ID=MPOCJGCO_00730;eC_number=2.1.1.80;Name=cheR1;gene=cheR1;inference=ab initio prediction:Prodigal:002006,similar to AA sequence:UniProtKB:O87131;locus_tag=MPOCJGCO_00730;product=Chemotaxis protein methyltransferase 1
M-trifolii_contig_43_1	Prodigal:002006	CDS	2114	3298	.	-	0	ID=MPOCJGCO_00731;eC_number=3.1.1.61;Name=cheB_1;db_xref=COG:COG2201;gene=cheB_1;inference=ab initio prediction:Prodigal:002006,similar to AA sequence:UniProtKB:Q9WYN9;locus_tag=MPOCJGCO_00731;product=Protein-glutamate methylesterase/protein-glutamine glutaminase
M-trifolii_contig_43_1	Prodigal:002006	CDS	3389	3784	.	-	0	ID=MPOCJGCO_00732;Name=cheY_1;db_xref=COG:COG0784;gene=cheY_1;inference=ab initio prediction:Prodigal:002006,similar to AA sequence:UniProtKB:P0A2D5;locus_tag=MPOCJGCO_00732;product=Chemotaxis protein CheY
M-trifolii_contig_43_1	Prodigal:002006	CDS	3802	4296	.	-	0	ID=MPOCJGCO_00733;Name=cheW;db_xref=COG:COG0835;gene=cheW;inference=ab initio prediction:Prodigal:002006,similar to AA sequence:UniProtKB:P0A964;locus_tag=MPOCJGCO_00733;product=Chemotaxis protein CheW
M-trifolii_contig_43_1	Prodigal:002006	CDS	4331	5629	.	-	0	ID=MPOCJGCO_00734;eC_number=2.7.13.3;Name=rcsC_5;gene=rcsC_5;inference=ab initio prediction:Prodigal:002006,protein motif:HAMAP:MF_00979;locus_tag=MPOCJGCO_00734;product=Sensor histidine kinase RcsC
M-trifolii_contig_44_1	Prodigal:002006	CDS	70	405	.	+	0	ID=MPOCJGCO_00735;inference=ab initio prediction:Prodigal:002006;locus_tag=MPOCJGCO_00735;product=hypothetical protein
M-trifolii_contig_44_1	Prodigal:002006	CDS	413	760	.	-	0	ID=MPOCJGCO_00736;inference=ab initio prediction:Prodigal:002006;locus_tag=MPOCJGCO_00736;product=hypothetical protein
M-trifolii_contig_44_1	Prodigal:002006	CDS	772	1464	.	-	0	ID=MPOCJGCO_00737;eC_number=4.1.1.23;Name=pyrF;db_xref=COG:COG0284;gene=pyrF;inference=ab initio prediction:Prodigal:002006,similar to AA sequence:UniProtKB:Q5FJB3;locus_tag=MPOCJGCO_00737;product=Orotidine 5'-phosphate decarboxylase
M-trifolii_contig_44_1	Prodigal:002006	CDS	1524	2159	.	-	0	ID=MPOCJGCO_00738;inference=ab initio prediction:Prodigal:002006;locus_tag=MPOCJGCO_00738;product=hypothetical protein
M-trifolii_contig_44_1	Prodigal:002006	CDS	2314	4515	.	-	0	ID=MPOCJGCO_00739;eC_number=1.3.99.16;Name=iorB_1;gene=iorB_1;inference=ab initio prediction:Prodigal:002006,similar to AA sequence:UniProtKB:Q51698;locus_tag=MPOCJGCO_00739;product=Isoquinoline 1-oxidoreductase subunit beta
M-trifolii_contig_44_1	Prodigal:002006	CDS	4546	5001	.	-	0	ID=MPOCJGCO_00740;eC_number=1.3.99.16;Name=iorA_1;gene=iorA_1;inference=ab initio prediction:Prodigal:002006,similar to AA sequence:UniProtKB:Q51697;locus_tag=MPOCJGCO_00740;product=Isoquinoline 1-oxidoreductase subunit alpha
M-trifolii_contig_44_1	Prodigal:002006	CDS	5321	6877	.	+	0	ID=MPOCJGCO_00741;eC_number=2.7.13.3;Name=rcsC_6;gene=rcsC_6;inference=ab initio prediction:Prodigal:002006,protein motif:HAMAP:MF_00979;locus_tag=MPOCJGCO_00741;product=Sensor histidine kinase RcsC
M-trifolii_contig_44_1	Prodigal:002006	CDS	6932	8068	.	-	0	ID=MPOCJGCO_00742;eC_number=2.4.1.182;Name=lpxB;db_xref=COG:COG0763;gene=lpxB;inference=ab initio prediction:Prodigal:002006,similar to AA sequence:UniProtKB:P10441;locus_tag=MPOCJGCO_00742;product=Lipid-A-disaccharide synthase
M-trifolii_contig_44_1	Prodigal:002006	CDS	8080	8925	.	-	0	ID=MPOCJGCO_00743;eC_number=3.6.1.54;Name=lpxI;db_xref=COG:COG3494;gene=lpxI;inference=ab initio prediction:Prodigal:002006,similar to AA sequence:UniProtKB:Q9A716;locus_tag=MPOCJGCO_00743;product=UDP-2%2C3-diacylglucosamine pyrophosphatase LpxI
M-trifolii_contig_44_1	Prodigal:002006	CDS	8982	9800	.	-	0	ID=MPOCJGCO_00744;eC_number=2.3.1.129;Name=lpxA;db_xref=COG:COG1043;gene=lpxA;inference=ab initio prediction:Prodigal:002006,similar to AA sequence:UniProtKB:P0A722;locus_tag=MPOCJGCO_00744;product=Acyl-[acyl-carrier-protein]--UDP-N-acetylglucosamine O-acyltransferase
M-trifolii_contig_44_1	Prodigal:002006	CDS	9797	10261	.	-	0	ID=MPOCJGCO_00745;eC_number=4.2.1.59;Name=fabZ;db_xref=COG:COG0764;gene=fabZ;inference=ab initio prediction:Prodigal:002006,similar to AA sequence:UniProtKB:O25928;locus_tag=MPOCJGCO_00745;product=3-hydroxyacyl-[acyl-carrier-protein] dehydratase FabZ
M-trifolii_contig_44_1	Prodigal:002006	CDS	10491	11537	.	-	0	ID=MPOCJGCO_00746;eC_number=2.3.1.-;Name=lpxD;db_xref=COG:COG1044;gene=lpxD;inference=ab initio prediction:Prodigal:002006,similar to AA sequence:UniProtKB:P0CD76;locus_tag=MPOCJGCO_00746;product=UDP-3-O-acylglucosamine N-acyltransferase
M-trifolii_contig_44_1	Prodigal:002006	CDS	11589	14153	.	-	0	ID=MPOCJGCO_00747;Name=bamA_1;db_xref=COG:COG4775;gene=bamA_1;inference=ab initio prediction:Prodigal:002006,similar to AA sequence:UniProtKB:Q9K1H0;locus_tag=MPOCJGCO_00747;product=Outer membrane protein assembly factor BamA
M-trifolii_contig_44_1	Prodigal:002006	CDS	14562	15719	.	-	0	ID=MPOCJGCO_00748;eC_number=3.4.24.-;Name=mmpA;db_xref=COG:COG0750;gene=mmpA;inference=ab initio prediction:Prodigal:002006,similar to AA sequence:UniProtKB:Q9A710;locus_tag=MPOCJGCO_00748;product=Metalloprotease MmpA
M-trifolii_contig_44_1	Prodigal:002006	CDS	15917	17497	.	-	0	ID=MPOCJGCO_00749;Name=emrB;gene=emrB;inference=ab initio prediction:Prodigal:002006,similar to AA sequence:UniProtKB:P0DPR7;locus_tag=MPOCJGCO_00749;product=Colistin resistance protein EmrB
M-trifolii_contig_44_1	Prodigal:002006	CDS	17502	18740	.	-	0	ID=MPOCJGCO_00750;Name=emrA;gene=emrA;inference=ab initio prediction:Prodigal:002006,similar to AA sequence:UniProtKB:P0DPR6;locus_tag=MPOCJGCO_00750;product=Colistin resistance protein EmrA
M-trifolii_contig_44_1	Prodigal:002006	CDS	18870	19517	.	+	0	ID=MPOCJGCO_00751;Name=betI_1;gene=betI_1;inference=ab initio prediction:Prodigal:002006,protein motif:HAMAP:MF_00768;locus_tag=MPOCJGCO_00751;product=HTH-type transcriptional regulator BetI
M-trifolii_contig_45_1	Prodigal:002006	CDS	48	1337	.	-	0	ID=MPOCJGCO_00752;eC_number=2.3.3.16;Name=gltA;db_xref=COG:COG0372;gene=gltA;inference=ab initio prediction:Prodigal:002006,similar to AA sequence:UniProtKB:P14165;locus_tag=MPOCJGCO_00752;product=Citrate synthase
M-trifolii_contig_45_1	Prodigal:002006	CDS	1538	2962	.	-	0	ID=MPOCJGCO_00753;eC_number=6.1.1.17;Name=gltX_1;gene=gltX_1;inference=ab initio prediction:Prodigal:002006,similar to AA sequence:UniProtKB:Q2SX36;locus_tag=MPOCJGCO_00753;product=Glutamate--tRNA ligase
M-trifolii_contig_45_1	Prodigal:002006	CDS	3121	4161	.	+	0	ID=MPOCJGCO_00754;inference=ab initio prediction:Prodigal:002006;locus_tag=MPOCJGCO_00754;product=hypothetical protein
M-trifolii_contig_45_1	Prodigal:002006	CDS	4213	4959	.	-	0	ID=MPOCJGCO_00755;eC_number=1.-.-.-;Name=arsH;db_xref=COG:COG0431;gene=arsH;inference=ab initio prediction:Prodigal:002006,similar to AA sequence:UniProtKB:Q92R45;locus_tag=MPOCJGCO_00755;product=NADPH-dependent FMN reductase ArsH
M-trifolii_contig_45_1	Prodigal:002006	CDS	5004	5354	.	+	0	ID=MPOCJGCO_00756;inference=ab initio prediction:Prodigal:002006;locus_tag=MPOCJGCO_00756;product=hypothetical protein
M-trifolii_contig_45_1	Prodigal:002006	CDS	5354	5779	.	+	0	ID=MPOCJGCO_00757;eC_number=1.20.4.1;Name=arsC_1;gene=arsC_1;inference=ab initio prediction:Prodigal:002006,similar to AA sequence:UniProtKB:P08692;locus_tag=MPOCJGCO_00757;product=Arsenate reductase
M-trifolii_contig_45_1	Prodigal:002006	CDS	5816	7111	.	+	0	ID=MPOCJGCO_00758;Name=arsB_1;db_xref=COG:COG1055;gene=arsB_1;inference=ab initio prediction:Prodigal:002006,similar to AA sequence:UniProtKB:P0AB93;locus_tag=MPOCJGCO_00758;product=Arsenical pump membrane protein
M-trifolii_contig_45_1	Prodigal:002006	CDS	7119	8291	.	+	0	ID=MPOCJGCO_00759;inference=ab initio prediction:Prodigal:002006;locus_tag=MPOCJGCO_00759;product=hypothetical protein
M-trifolii_contig_45_1	Prodigal:002006	CDS	8429	8851	.	+	0	ID=MPOCJGCO_00760;inference=ab initio prediction:Prodigal:002006;locus_tag=MPOCJGCO_00760;product=hypothetical protein
M-trifolii_contig_45_1	Prodigal:002006	CDS	8848	9828	.	+	0	ID=MPOCJGCO_00761;inference=ab initio prediction:Prodigal:002006;locus_tag=MPOCJGCO_00761;product=hypothetical protein
M-trifolii_contig_45_1	Prodigal:002006	CDS	9860	10120	.	+	0	ID=MPOCJGCO_00762;inference=ab initio prediction:Prodigal:002006;locus_tag=MPOCJGCO_00762;product=hypothetical protein
M-trifolii_contig_45_1	Prodigal:002006	CDS	10099	10512	.	+	0	ID=MPOCJGCO_00763;inference=ab initio prediction:Prodigal:002006;locus_tag=MPOCJGCO_00763;product=hypothetical protein
M-trifolii_contig_45_1	Prodigal:002006	CDS	10595	10990	.	+	0	ID=MPOCJGCO_00764;inference=ab initio prediction:Prodigal:002006;locus_tag=MPOCJGCO_00764;product=hypothetical protein
M-trifolii_contig_45_1	Prodigal:002006	CDS	10987	12492	.	+	0	ID=MPOCJGCO_00765;Name=mdtA_1;gene=mdtA_1;inference=ab initio prediction:Prodigal:002006,protein motif:HAMAP:MF_01422;locus_tag=MPOCJGCO_00765;product=Multidrug resistance protein MdtA
M-trifolii_contig_45_1	Prodigal:002006	CDS	12489	15647	.	+	0	ID=MPOCJGCO_00766;Name=cusA;db_xref=COG:COG3696;gene=cusA;inference=ab initio prediction:Prodigal:002006,similar to AA sequence:UniProtKB:P38054;locus_tag=MPOCJGCO_00766;product=Cation efflux system protein CusA
M-trifolii_contig_45_1	Prodigal:002006	CDS	16032	18011	.	+	0	ID=MPOCJGCO_00767;Name=btuB_1;db_xref=COG:COG4206;gene=btuB_1;inference=ab initio prediction:Prodigal:002006,similar to AA sequence:UniProtKB:P06129;locus_tag=MPOCJGCO_00767;product=Vitamin B12 transporter BtuB
M-trifolii_contig_45_1	Prodigal:002006	CDS	18020	18880	.	+	0	ID=MPOCJGCO_00768;inference=ab initio prediction:Prodigal:002006;locus_tag=MPOCJGCO_00768;product=hypothetical protein
M-trifolii_contig_45_1	Prodigal:002006	CDS	18877	19911	.	+	0	ID=MPOCJGCO_00769;Name=hmuU_2;db_xref=COG:COG0609;gene=hmuU_2;inference=ab initio prediction:Prodigal:002006,similar to AA sequence:UniProtKB:Q56992;locus_tag=MPOCJGCO_00769;product=Hemin transport system permease protein HmuU
M-trifolii_contig_45_1	Prodigal:002006	CDS	19908	20726	.	+	0	ID=MPOCJGCO_00770;Name=fecE_1;db_xref=COG:COG1120;gene=fecE_1;inference=ab initio prediction:Prodigal:002006,similar to AA sequence:UniProtKB:P15031;locus_tag=MPOCJGCO_00770;product=Fe(3+) dicitrate transport ATP-binding protein FecE
M-trifolii_contig_45_1	Prodigal:002006	CDS	20701	21663	.	+	0	ID=MPOCJGCO_00771;inference=ab initio prediction:Prodigal:002006;locus_tag=MPOCJGCO_00771;product=hypothetical protein
M-trifolii_contig_45_1	Prodigal:002006	CDS	21666	22208	.	+	0	ID=MPOCJGCO_00772;inference=ab initio prediction:Prodigal:002006;locus_tag=MPOCJGCO_00772;product=hypothetical protein
M-trifolii_contig_46_1	Prodigal:002006	CDS	359	571	.	-	0	ID=MPOCJGCO_00773;inference=ab initio prediction:Prodigal:002006;locus_tag=MPOCJGCO_00773;product=hypothetical protein
M-trifolii_contig_46_1	Prodigal:002006	CDS	647	874	.	+	0	ID=MPOCJGCO_00774;inference=ab initio prediction:Prodigal:002006;locus_tag=MPOCJGCO_00774;product=hypothetical protein
M-trifolii_contig_46_1	Prodigal:002006	CDS	935	1174	.	+	0	ID=MPOCJGCO_00775;inference=ab initio prediction:Prodigal:002006;locus_tag=MPOCJGCO_00775;product=hypothetical protein
M-trifolii_contig_46_1	Prodigal:002006	CDS	1464	1925	.	-	0	ID=MPOCJGCO_00776;inference=ab initio prediction:Prodigal:002006;locus_tag=MPOCJGCO_00776;product=hypothetical protein
M-trifolii_contig_46_1	Prodigal:002006	CDS	1932	2789	.	-	0	ID=MPOCJGCO_00777;eC_number=3.5.1.128;Name=nit1;gene=nit1;inference=ab initio prediction:Prodigal:002006,similar to AA sequence:UniProtKB:P0DP68;locus_tag=MPOCJGCO_00777;product=Deaminated glutathione amidase
M-trifolii_contig_46_1	Prodigal:002006	CDS	2782	3087	.	-	0	ID=MPOCJGCO_00778;Name=grxC;db_xref=COG:COG0695;gene=grxC;inference=ab initio prediction:Prodigal:002006,similar to AA sequence:UniProtKB:P0AC62;locus_tag=MPOCJGCO_00778;product=Glutaredoxin 3
M-trifolii_contig_46_1	Prodigal:002006	CDS	3148	3504	.	-	0	ID=MPOCJGCO_00779;Name=cpdR;gene=cpdR;inference=ab initio prediction:Prodigal:002006,similar to AA sequence:UniProtKB:Q2YIF7;locus_tag=MPOCJGCO_00779;product=Response regulator receiver protein CpdR
M-trifolii_contig_46_1	Prodigal:002006	CDS	3762	4661	.	+	0	ID=MPOCJGCO_00780;inference=ab initio prediction:Prodigal:002006;locus_tag=MPOCJGCO_00780;product=hypothetical protein
M-trifolii_contig_46_1	Prodigal:002006	CDS	4914	5780	.	-	0	ID=MPOCJGCO_00781;eC_number=2.7.7.9;Name=gtaB;db_xref=COG:COG1210;gene=gtaB;inference=ab initio prediction:Prodigal:002006,similar to AA sequence:UniProtKB:Q05852;locus_tag=MPOCJGCO_00781;product=UTP--glucose-1-phosphate uridylyltransferase
M-trifolii_contig_46_1	Prodigal:002006	CDS	5945	6937	.	+	0	ID=MPOCJGCO_00782;eC_number=5.1.3.2;Name=galE_1;db_xref=COG:COG1087;gene=galE_1;inference=ab initio prediction:Prodigal:002006,similar to AA sequence:UniProtKB:Q7WTB1;locus_tag=MPOCJGCO_00782;product=UDP-glucose 4-epimerase
M-trifolii_contig_46_1	Prodigal:002006	CDS	6934	8142	.	+	0	ID=MPOCJGCO_00783;inference=ab initio prediction:Prodigal:002006,similar to AA sequence:ISfinder:TnXax1;locus_tag=MPOCJGCO_00783;product=Tn3 family transposase TnXax1
M-trifolii_contig_46_1	Prodigal:002006	CDS	8221	9618	.	+	0	ID=MPOCJGCO_00784;inference=ab initio prediction:Prodigal:002006;locus_tag=MPOCJGCO_00784;product=hypothetical protein
M-trifolii_contig_46_1	Prodigal:002006	CDS	9842	9946	.	-	0	ID=MPOCJGCO_00785;eC_number=1.4.1.13;Name=gltB_1;db_xref=COG:COG0493;gene=gltB_1;inference=ab initio prediction:Prodigal:002006,similar to AA sequence:UniProtKB:O34399;locus_tag=MPOCJGCO_00785;product=Glutamate synthase [NADPH] small chain
M-trifolii_contig_47_1	Prodigal:002006	CDS	52	1332	.	+	0	ID=MPOCJGCO_00786;inference=ab initio prediction:Prodigal:002006,similar to AA sequence:ISfinder:ISMno4;locus_tag=MPOCJGCO_00786;product=IS66 family transposase ISMno4
M-trifolii_contig_47_1	Prodigal:002006	CDS	1505	1747	.	+	0	ID=MPOCJGCO_00787;inference=ab initio prediction:Prodigal:002006;locus_tag=MPOCJGCO_00787;product=hypothetical protein
M-trifolii_contig_47_1	Prodigal:002006	CDS	1756	2094	.	+	0	ID=MPOCJGCO_00788;inference=ab initio prediction:Prodigal:002006;locus_tag=MPOCJGCO_00788;product=hypothetical protein
M-trifolii_contig_47_1	Prodigal:002006	CDS	2319	3659	.	-	0	ID=MPOCJGCO_00789;eC_number=5.4.2.10;Name=glmM;db_xref=COG:COG1109;gene=glmM;inference=ab initio prediction:Prodigal:002006,similar to AA sequence:UniProtKB:P31120;locus_tag=MPOCJGCO_00789;product=Phosphoglucosamine mutase
M-trifolii_contig_47_1	Prodigal:002006	CDS	3839	5761	.	-	0	ID=MPOCJGCO_00790;eC_number=3.4.24.-;Name=ftsH_1;gene=ftsH_1;inference=ab initio prediction:Prodigal:002006,similar to AA sequence:UniProtKB:B8H444;locus_tag=MPOCJGCO_00790;product=ATP-dependent zinc metalloprotease FtsH
M-trifolii_contig_47_1	Prodigal:002006	CDS	5765	6094	.	-	0	ID=MPOCJGCO_00791;inference=ab initio prediction:Prodigal:002006;locus_tag=MPOCJGCO_00791;product=hypothetical protein
M-trifolii_contig_48_1	Prodigal:002006	CDS	197	1603	.	-	0	ID=MPOCJGCO_00792;eC_number=6.3.2.8;Name=murC;db_xref=COG:COG0773;gene=murC;inference=ab initio prediction:Prodigal:002006,similar to AA sequence:UniProtKB:Q9HW02;locus_tag=MPOCJGCO_00792;product=UDP-N-acetylmuramate--L-alanine ligase
M-trifolii_contig_48_1	Prodigal:002006	CDS	1659	2768	.	-	0	ID=MPOCJGCO_00793;eC_number=2.4.1.227;Name=murG_1;db_xref=COG:COG0707;gene=murG_1;inference=ab initio prediction:Prodigal:002006,similar to AA sequence:UniProtKB:Q9HW01;locus_tag=MPOCJGCO_00793;product=UDP-N-acetylglucosamine--N-acetylmuramyl-(pentapeptide) pyrophosphoryl-undecaprenol N-acetylglucosamine transferase
M-trifolii_contig_48_1	Prodigal:002006	CDS	2765	3931	.	-	0	ID=MPOCJGCO_00794;eC_number=2.4.1.129;Name=ftsW;gene=ftsW;inference=ab initio prediction:Prodigal:002006,similar to AA sequence:UniProtKB:B8H092;locus_tag=MPOCJGCO_00794;product=putative peptidoglycan glycosyltransferase FtsW
M-trifolii_contig_48_1	Aragorn:001002	tRNA	4289	4365	.	-	.	ID=MPOCJGCO_00795;inference=COORDINATES:profile:Aragorn:001002;locus_tag=MPOCJGCO_00795;product=tRNA-Arg(tct)
M-trifolii_contig_48_1	Prodigal:002006	CDS	4784	5641	.	-	0	ID=MPOCJGCO_00796;inference=ab initio prediction:Prodigal:002006;locus_tag=MPOCJGCO_00796;product=hypothetical protein
M-trifolii_contig_48_1	Prodigal:002006	CDS	5758	6576	.	-	0	ID=MPOCJGCO_00797;Name=glcR;db_xref=COG:COG1349;gene=glcR;inference=ab initio prediction:Prodigal:002006,similar to AA sequence:UniProtKB:P94591;locus_tag=MPOCJGCO_00797;product=HTH-type transcriptional repressor GlcR
M-trifolii_contig_48_1	Prodigal:002006	CDS	6573	7451	.	-	0	ID=MPOCJGCO_00798;Name=cysL_1;db_xref=COG:COG0583;gene=cysL_1;inference=ab initio prediction:Prodigal:002006,similar to AA sequence:UniProtKB:P39647;locus_tag=MPOCJGCO_00798;product=HTH-type transcriptional regulator CysL
M-trifolii_contig_48_1	Prodigal:002006	CDS	7601	8710	.	+	0	ID=MPOCJGCO_00799;eC_number=2.6.1.37;Name=phnW;db_xref=COG:COG0075;gene=phnW;inference=ab initio prediction:Prodigal:002006,similar to AA sequence:UniProtKB:Q9I434;locus_tag=MPOCJGCO_00799;product=2-aminoethylphosphonate--pyruvate transaminase
M-trifolii_contig_48_1	Prodigal:002006	CDS	8737	9564	.	+	0	ID=MPOCJGCO_00800;eC_number=3.11.1.1;Name=phnX;db_xref=COG:COG0637;gene=phnX;inference=ab initio prediction:Prodigal:002006,similar to AA sequence:UniProtKB:Q9I433;locus_tag=MPOCJGCO_00800;product=Phosphonoacetaldehyde hydrolase
M-trifolii_contig_48_1	Prodigal:002006	CDS	9818	10831	.	+	0	ID=MPOCJGCO_00801;db_xref=COG:COG1840;inference=ab initio prediction:Prodigal:002006,similar to AA sequence:UniProtKB:P43951;locus_tag=MPOCJGCO_00801;product=putative protein
M-trifolii_contig_48_1	Prodigal:002006	CDS	10890	11987	.	+	0	ID=MPOCJGCO_00802;eC_number=7.6.2.8;Name=btuD_3;gene=btuD_3;inference=ab initio prediction:Prodigal:002006,protein motif:HAMAP:MF_01005;locus_tag=MPOCJGCO_00802;product=Vitamin B12 import ATP-binding protein BtuD
M-trifolii_contig_48_1	Prodigal:002006	CDS	11996	13720	.	+	0	ID=MPOCJGCO_00803;inference=ab initio prediction:Prodigal:002006;locus_tag=MPOCJGCO_00803;product=hypothetical protein
M-trifolii_contig_49_1	Prodigal:002006	CDS	99	722	.	+	0	ID=MPOCJGCO_00804;eC_number=3.5.4.9;Name=fchA;db_xref=COG:COG3404;gene=fchA;inference=ab initio prediction:Prodigal:002006,similar to AA sequence:UniProtKB:Q49135;locus_tag=MPOCJGCO_00804;product=Methenyltetrahydrofolate cyclohydrolase
M-trifolii_contig_49_1	Prodigal:002006	CDS	962	2134	.	+	0	ID=MPOCJGCO_00805;eC_number=6.2.1.5;Name=sucC_1;db_xref=COG:COG0045;gene=sucC_1;inference=ab initio prediction:Prodigal:002006,similar to AA sequence:UniProtKB:P80886;locus_tag=MPOCJGCO_00805;product=Succinate--CoA ligase [ADP-forming] subunit beta
M-trifolii_contig_49_1	Prodigal:002006	CDS	2154	3047	.	+	0	ID=MPOCJGCO_00806;eC_number=6.2.1.5;Name=sucD_2;db_xref=COG:COG0074;gene=sucD_2;inference=ab initio prediction:Prodigal:002006,similar to AA sequence:UniProtKB:P80865;locus_tag=MPOCJGCO_00806;product=Succinate--CoA ligase [ADP-forming] subunit alpha
M-trifolii_contig_49_1	Prodigal:002006	CDS	3260	6019	.	+	0	ID=MPOCJGCO_00807;eC_number=4.1.1.31;Name=ppc_1;db_xref=COG:COG2352;gene=ppc_1;inference=ab initio prediction:Prodigal:002006,similar to AA sequence:UniProtKB:A0QWX4;locus_tag=MPOCJGCO_00807;product=Phosphoenolpyruvate carboxylase
M-trifolii_contig_49_1	Prodigal:002006	CDS	6133	7107	.	+	0	ID=MPOCJGCO_00808;eC_number=4.1.3.24;Name=mcl1_1;db_xref=COG:COG2301;gene=mcl1_1;inference=ab initio prediction:Prodigal:002006,similar to AA sequence:UniProtKB:Q3J5L6;locus_tag=MPOCJGCO_00808;product=L-malyl-CoA/beta-methylmalyl-CoA lyase
M-trifolii_contig_49_1	Prodigal:002006	CDS	7312	7746	.	+	0	ID=MPOCJGCO_00809;inference=ab initio prediction:Prodigal:002006;locus_tag=MPOCJGCO_00809;product=hypothetical protein
M-trifolii_contig_49_1	Prodigal:002006	CDS	8010	8720	.	+	0	ID=MPOCJGCO_00810;inference=ab initio prediction:Prodigal:002006;locus_tag=MPOCJGCO_00810;product=hypothetical protein
M-trifolii_contig_49_1	Prodigal:002006	CDS	8813	8989	.	+	0	ID=MPOCJGCO_00811;inference=ab initio prediction:Prodigal:002006;locus_tag=MPOCJGCO_00811;product=hypothetical protein
M-trifolii_contig_49_1	Prodigal:002006	CDS	9047	9523	.	-	0	ID=MPOCJGCO_00812;inference=ab initio prediction:Prodigal:002006;locus_tag=MPOCJGCO_00812;product=hypothetical protein
M-trifolii_contig_49_1	Prodigal:002006	CDS	9644	9931	.	+	0	ID=MPOCJGCO_00813;inference=ab initio prediction:Prodigal:002006;locus_tag=MPOCJGCO_00813;product=hypothetical protein
M-trifolii_contig_49_1	Prodigal:002006	CDS	9868	10728	.	-	0	ID=MPOCJGCO_00814;Name=yfdC;db_xref=COG:COG2116;gene=yfdC;inference=ab initio prediction:Prodigal:002006,similar to AA sequence:UniProtKB:P37327;locus_tag=MPOCJGCO_00814;product=Inner membrane protein YfdC
M-trifolii_contig_49_1	Prodigal:002006	CDS	10750	11490	.	-	0	ID=MPOCJGCO_00815;Name=cinA;gene=cinA;inference=ab initio prediction:Prodigal:002006,protein motif:HAMAP:MF_00226_A;locus_tag=MPOCJGCO_00815;product=Putative competence-damage inducible protein
M-trifolii_contig_49_1	Prodigal:002006	CDS	11623	12339	.	+	0	ID=MPOCJGCO_00816;Name=sfsA;db_xref=COG:COG1489;gene=sfsA;inference=ab initio prediction:Prodigal:002006,similar to AA sequence:UniProtKB:P0A823;locus_tag=MPOCJGCO_00816;product=Sugar fermentation stimulation protein A
M-trifolii_contig_49_1	Prodigal:002006	CDS	12349	13179	.	-	0	ID=MPOCJGCO_00817;inference=ab initio prediction:Prodigal:002006;locus_tag=MPOCJGCO_00817;product=hypothetical protein
M-trifolii_contig_49_1	Prodigal:002006	CDS	13340	14104	.	+	0	ID=MPOCJGCO_00818;eC_number=4.2.99.20;Name=menH;gene=menH;inference=ab initio prediction:Prodigal:002006,protein motif:HAMAP:MF_01660;locus_tag=MPOCJGCO_00818;product=2-succinyl-6-hydroxy-2%2C4-cyclohexadiene-1-carboxylate synthase
M-trifolii_contig_49_1	Prodigal:002006	CDS	14208	14969	.	-	0	ID=MPOCJGCO_00819;Name=yadH;db_xref=COG:COG0842;gene=yadH;inference=ab initio prediction:Prodigal:002006,similar to AA sequence:UniProtKB:P0AFN6;locus_tag=MPOCJGCO_00819;product=Inner membrane transport permease YadH
M-trifolii_contig_49_1	Prodigal:002006	CDS	14980	15906	.	-	0	ID=MPOCJGCO_00820;Name=yadG;db_xref=COG:COG1131;gene=yadG;inference=ab initio prediction:Prodigal:002006,similar to AA sequence:UniProtKB:P36879;locus_tag=MPOCJGCO_00820;product=putative ABC transporter ATP-binding protein YadG
M-trifolii_contig_49_1	Prodigal:002006	CDS	16157	18082	.	-	0	ID=MPOCJGCO_00821;Name=kup_1;gene=kup_1;inference=ab initio prediction:Prodigal:002006,protein motif:HAMAP:MF_01522;locus_tag=MPOCJGCO_00821;product=Low affinity potassium transport system protein kup
M-trifolii_contig_49_1	Prodigal:002006	CDS	18224	18898	.	-	0	ID=MPOCJGCO_00822;eC_number=6.3.3.3;Name=bioD;gene=bioD;inference=ab initio prediction:Prodigal:002006,protein motif:HAMAP:MF_00336;locus_tag=MPOCJGCO_00822;product=ATP-dependent dethiobiotin synthetase BioD
M-trifolii_contig_49_1	Prodigal:002006	CDS	19083	21983	.	-	0	ID=MPOCJGCO_00823;Name=secA;db_xref=COG:COG0653;gene=secA;inference=ab initio prediction:Prodigal:002006,similar to AA sequence:UniProtKB:P52966;locus_tag=MPOCJGCO_00823;product=Protein translocase subunit SecA
M-trifolii_contig_49_1	Prodigal:002006	CDS	22143	22232	.	-	0	ID=MPOCJGCO_00824;inference=ab initio prediction:Prodigal:002006;locus_tag=MPOCJGCO_00824;product=hypothetical protein
M-trifolii_contig_49_1	Prodigal:002006	CDS	22296	23201	.	+	0	ID=MPOCJGCO_00825;eC_number=5.2.1.8;Name=cbf2;db_xref=COG:COG0760;gene=cbf2;inference=ab initio prediction:Prodigal:002006,similar to AA sequence:UniProtKB:Q0PAS1;locus_tag=MPOCJGCO_00825;product=Putative peptidyl-prolyl cis-trans isomerase Cbf2
M-trifolii_contig_49_1	Prodigal:002006	CDS	23242	23400	.	-	0	ID=MPOCJGCO_00826;inference=ab initio prediction:Prodigal:002006;locus_tag=MPOCJGCO_00826;product=hypothetical protein
M-trifolii_contig_49_1	Prodigal:002006	CDS	23607	24692	.	-	0	ID=MPOCJGCO_00827;eC_number=4.99.1.1;Name=hemH;db_xref=COG:COG0276;gene=hemH;inference=ab initio prediction:Prodigal:002006,similar to AA sequence:UniProtKB:P23871;locus_tag=MPOCJGCO_00827;product=Ferrochelatase
M-trifolii_contig_49_1	Prodigal:002006	CDS	24851	25804	.	+	0	ID=MPOCJGCO_00828;eC_number=2.1.1.222;Name=COQ3_1;gene=COQ3_1;inference=ab initio prediction:Prodigal:002006,protein motif:HAMAP:MF_00472;locus_tag=MPOCJGCO_00828;product=Ubiquinone biosynthesis O-methyltransferase%2C mitochondrial
M-trifolii_contig_49_1	Prodigal:002006	CDS	25837	26520	.	+	0	ID=MPOCJGCO_00829;eC_number=3.2.2.27;inference=ab initio prediction:Prodigal:002006,protein motif:HAMAP:MF_00148;locus_tag=MPOCJGCO_00829;product=Uracil-DNA glycosylase
M-trifolii_contig_49_1	Prodigal:002006	CDS	26554	27006	.	-	0	ID=MPOCJGCO_00830;inference=ab initio prediction:Prodigal:002006;locus_tag=MPOCJGCO_00830;product=hypothetical protein
M-trifolii_contig_49_1	Prodigal:002006	CDS	27263	27556	.	+	0	ID=MPOCJGCO_00831;inference=ab initio prediction:Prodigal:002006;locus_tag=MPOCJGCO_00831;product=hypothetical protein
M-trifolii_contig_49_1	Prodigal:002006	CDS	27591	27851	.	+	0	ID=MPOCJGCO_00832;inference=ab initio prediction:Prodigal:002006;locus_tag=MPOCJGCO_00832;product=hypothetical protein
M-trifolii_contig_49_1	Prodigal:002006	CDS	27997	30267	.	+	0	ID=MPOCJGCO_00833;eC_number=2.7.-.-;Name=sasA_3;gene=sasA_3;inference=ab initio prediction:Prodigal:002006,protein motif:HAMAP:MF_01837;locus_tag=MPOCJGCO_00833;product=Adaptive-response sensory-kinase SasA
M-trifolii_contig_49_1	Prodigal:002006	CDS	30264	31943	.	+	0	ID=MPOCJGCO_00834;Name=dppA_1;db_xref=COG:COG0747;gene=dppA_1;inference=ab initio prediction:Prodigal:002006,similar to AA sequence:UniProtKB:P23847;locus_tag=MPOCJGCO_00834;product=Periplasmic dipeptide transport protein
M-trifolii_contig_49_1	Prodigal:002006	CDS	31962	33644	.	+	0	ID=MPOCJGCO_00835;eC_number=2.2.1.6;Name=ilvG_2;gene=ilvG_2;inference=ab initio prediction:Prodigal:002006,similar to AA sequence:UniProtKB:P0DP90;locus_tag=MPOCJGCO_00835;product=Acetolactate synthase isozyme 2 large subunit
M-trifolii_contig_49_1	Prodigal:002006	CDS	33654	34586	.	-	0	ID=MPOCJGCO_00836;db_xref=COG:COG0840;inference=ab initio prediction:Prodigal:002006,similar to AA sequence:UniProtKB:Q2W4T8;locus_tag=MPOCJGCO_00836;product=Methyl-accepting chemotaxis protein
M-trifolii_contig_50_1	Prodigal:002006	CDS	747	2345	.	-	0	ID=MPOCJGCO_00837;Name=purH;db_xref=COG:COG0138;gene=purH;inference=ab initio prediction:Prodigal:002006,similar to AA sequence:UniProtKB:P15639;locus_tag=MPOCJGCO_00837;product=Bifunctional purine biosynthesis protein PurH
M-trifolii_contig_50_1	Prodigal:002006	CDS	2604	4361	.	-	0	ID=MPOCJGCO_00838;Name=fzlC;gene=fzlC;inference=ab initio prediction:Prodigal:002006,similar to AA sequence:UniProtKB:A0A0H3C3S1;locus_tag=MPOCJGCO_00838;product=FtsZ-localized protein C
M-trifolii_contig_50_1	Prodigal:002006	CDS	4686	4910	.	+	0	ID=MPOCJGCO_00839;inference=ab initio prediction:Prodigal:002006;locus_tag=MPOCJGCO_00839;product=hypothetical protein
M-trifolii_contig_50_1	Prodigal:002006	CDS	5145	5372	.	+	0	ID=MPOCJGCO_00840;inference=ab initio prediction:Prodigal:002006;locus_tag=MPOCJGCO_00840;product=hypothetical protein
M-trifolii_contig_50_1	Prodigal:002006	CDS	5496	6293	.	+	0	ID=MPOCJGCO_00841;inference=ab initio prediction:Prodigal:002006;locus_tag=MPOCJGCO_00841;product=hypothetical protein
M-trifolii_contig_50_1	Prodigal:002006	CDS	6283	7272	.	-	0	ID=MPOCJGCO_00842;Name=mntA;db_xref=COG:COG0803;gene=mntA;inference=ab initio prediction:Prodigal:002006,similar to AA sequence:UniProtKB:Q8Y653;locus_tag=MPOCJGCO_00842;product=Manganese-binding lipoprotein MntA
M-trifolii_contig_50_1	Prodigal:002006	CDS	7451	7948	.	+	0	ID=MPOCJGCO_00843;inference=ab initio prediction:Prodigal:002006;locus_tag=MPOCJGCO_00843;product=hypothetical protein
M-trifolii_contig_50_1	Prodigal:002006	CDS	8326	8871	.	+	0	ID=MPOCJGCO_00844;inference=ab initio prediction:Prodigal:002006;locus_tag=MPOCJGCO_00844;product=hypothetical protein
M-trifolii_contig_50_1	Prodigal:002006	CDS	8935	9315	.	-	0	ID=MPOCJGCO_00845;inference=ab initio prediction:Prodigal:002006;locus_tag=MPOCJGCO_00845;product=hypothetical protein
M-trifolii_contig_50_1	Prodigal:002006	CDS	9727	11478	.	+	0	ID=MPOCJGCO_00846;eC_number=7.5.2.6;Name=msbA;db_xref=COG:COG1132;gene=msbA;inference=ab initio prediction:Prodigal:002006,similar to AA sequence:UniProtKB:Q9KQW9;locus_tag=MPOCJGCO_00846;product=Lipid A export ATP-binding/permease protein MsbA
M-trifolii_contig_50_1	Prodigal:002006	CDS	11516	12556	.	+	0	ID=MPOCJGCO_00847;eC_number=5.1.3.3;Name=mro;db_xref=COG:COG2017;gene=mro;inference=ab initio prediction:Prodigal:002006,similar to AA sequence:UniProtKB:P05149;locus_tag=MPOCJGCO_00847;product=Aldose 1-epimerase
M-trifolii_contig_50_1	Prodigal:002006	CDS	12535	13980	.	-	0	ID=MPOCJGCO_00848;eC_number=2.7.-.-;Name=sasA_4;gene=sasA_4;inference=ab initio prediction:Prodigal:002006,protein motif:HAMAP:MF_01837;locus_tag=MPOCJGCO_00848;product=Adaptive-response sensory-kinase SasA
M-trifolii_contig_50_1	Prodigal:002006	CDS	13988	14746	.	-	0	ID=MPOCJGCO_00849;Name=cusR;db_xref=COG:COG0745;gene=cusR;inference=ab initio prediction:Prodigal:002006,similar to AA sequence:UniProtKB:P0ACZ8;locus_tag=MPOCJGCO_00849;product=Transcriptional regulatory protein CusR
M-trifolii_contig_50_1	Prodigal:002006	CDS	15107	16282	.	+	0	ID=MPOCJGCO_00850;inference=ab initio prediction:Prodigal:002006;locus_tag=MPOCJGCO_00850;product=hypothetical protein
M-trifolii_contig_50_1	Prodigal:002006	CDS	16315	16695	.	+	0	ID=MPOCJGCO_00851;inference=ab initio prediction:Prodigal:002006;locus_tag=MPOCJGCO_00851;product=hypothetical protein
M-trifolii_contig_50_1	Prodigal:002006	CDS	16914	17414	.	-	0	ID=MPOCJGCO_00852;inference=ab initio prediction:Prodigal:002006;locus_tag=MPOCJGCO_00852;product=hypothetical protein
M-trifolii_contig_50_1	Prodigal:002006	CDS	17506	18282	.	-	0	ID=MPOCJGCO_00853;Name=btuF;gene=btuF;inference=ab initio prediction:Prodigal:002006,protein motif:HAMAP:MF_01000;locus_tag=MPOCJGCO_00853;product=Vitamin B12-binding protein
M-trifolii_contig_50_1	Prodigal:002006	CDS	18282	18803	.	-	0	ID=MPOCJGCO_00854;Name=yabI;db_xref=COG:COG0586;gene=yabI;inference=ab initio prediction:Prodigal:002006,similar to AA sequence:UniProtKB:P30149;locus_tag=MPOCJGCO_00854;product=Inner membrane protein YabI
M-trifolii_contig_50_1	Prodigal:002006	CDS	18910	19758	.	+	0	ID=MPOCJGCO_00855;eC_number=2.7.1.35;Name=pdxY;db_xref=COG:COG2240;gene=pdxY;inference=ab initio prediction:Prodigal:002006,similar to AA sequence:UniProtKB:Q7CIR8;locus_tag=MPOCJGCO_00855;product=Pyridoxal kinase PdxY
M-trifolii_contig_50_1	Prodigal:002006	CDS	19798	20679	.	+	0	ID=MPOCJGCO_00856;eC_number=5.3.3.17;Name=phzF;gene=phzF;inference=ab initio prediction:Prodigal:002006,similar to AA sequence:UniProtKB:Q51792;locus_tag=MPOCJGCO_00856;product=Trans-2%2C3-dihydro-3-hydroxyanthranilate isomerase
M-trifolii_contig_50_1	Prodigal:002006	CDS	20672	21421	.	+	0	ID=MPOCJGCO_00857;inference=ab initio prediction:Prodigal:002006;locus_tag=MPOCJGCO_00857;product=hypothetical protein
M-trifolii_contig_50_1	Prodigal:002006	CDS	21530	22315	.	+	0	ID=MPOCJGCO_00858;eC_number=1.1.1.30;Name=bdhA;gene=bdhA;inference=ab initio prediction:Prodigal:002006,similar to AA sequence:UniProtKB:O86034;locus_tag=MPOCJGCO_00858;product=D-beta-hydroxybutyrate dehydrogenase
M-trifolii_contig_50_1	Prodigal:002006	CDS	22398	22829	.	-	0	ID=MPOCJGCO_00859;inference=ab initio prediction:Prodigal:002006;locus_tag=MPOCJGCO_00859;product=hypothetical protein
M-trifolii_contig_50_1	Prodigal:002006	CDS	22998	24236	.	-	0	ID=MPOCJGCO_00860;Name=smc_1;gene=smc_1;inference=ab initio prediction:Prodigal:002006,protein motif:HAMAP:MF_01894;locus_tag=MPOCJGCO_00860;product=Chromosome partition protein Smc
M-trifolii_contig_50_1	Prodigal:002006	CDS	24431	27400	.	-	0	ID=MPOCJGCO_00861;eC_number=3.1.26.12;Name=rne;gene=rne;inference=ab initio prediction:Prodigal:002006,protein motif:HAMAP:MF_00970;locus_tag=MPOCJGCO_00861;product=Ribonuclease E
M-trifolii_contig_50_1	Prodigal:002006	CDS	28032	30308	.	-	0	ID=MPOCJGCO_00862;inference=ab initio prediction:Prodigal:002006;locus_tag=MPOCJGCO_00862;product=hypothetical protein
M-trifolii_contig_50_1	Prodigal:002006	CDS	30316	30618	.	-	0	ID=MPOCJGCO_00863;inference=ab initio prediction:Prodigal:002006;locus_tag=MPOCJGCO_00863;product=hypothetical protein
M-trifolii_contig_50_1	Aragorn:001002	tRNA	30823	30897	.	+	.	ID=MPOCJGCO_00864;inference=COORDINATES:profile:Aragorn:001002;locus_tag=MPOCJGCO_00864;product=tRNA-Val(cac)
M-trifolii_contig_50_1	Prodigal:002006	CDS	30983	32326	.	+	0	ID=MPOCJGCO_00865;Name=mdtA_2;gene=mdtA_2;inference=ab initio prediction:Prodigal:002006,protein motif:HAMAP:MF_01422;locus_tag=MPOCJGCO_00865;product=Multidrug resistance protein MdtA
M-trifolii_contig_50_1	Prodigal:002006	CDS	32455	32835	.	-	0	ID=MPOCJGCO_00866;inference=ab initio prediction:Prodigal:002006;locus_tag=MPOCJGCO_00866;product=hypothetical protein
M-trifolii_contig_50_1	Prodigal:002006	CDS	33102	35948	.	+	0	ID=MPOCJGCO_00867;inference=ab initio prediction:Prodigal:002006;locus_tag=MPOCJGCO_00867;product=hypothetical protein
M-trifolii_contig_50_1	Prodigal:002006	CDS	36177	37559	.	-	0	ID=MPOCJGCO_00868;eC_number=2.5.1.54;Name=aroH;db_xref=COG:COG3200;gene=aroH;inference=ab initio prediction:Prodigal:002006,similar to AA sequence:UniProtKB:P80574;locus_tag=MPOCJGCO_00868;product=Phospho-2-dehydro-3-deoxyheptonate aldolase
M-trifolii_contig_50_1	Prodigal:002006	CDS	37670	38356	.	-	0	ID=MPOCJGCO_00869;eC_number=3.1.3.105;Name=mupP;db_xref=COG:COG0546;gene=mupP;inference=ab initio prediction:Prodigal:002006,similar to AA sequence:UniProtKB:Q9HZ62;locus_tag=MPOCJGCO_00869;product=N-acetylmuramic acid 6-phosphate phosphatase
M-trifolii_contig_50_1	Prodigal:002006	CDS	38633	39952	.	-	0	ID=MPOCJGCO_00870;Name=proP;gene=proP;inference=ab initio prediction:Prodigal:002006,similar to AA sequence:UniProtKB:P0C0L7;locus_tag=MPOCJGCO_00870;product=Proline/betaine transporter
M-trifolii_contig_50_1	Prodigal:002006	CDS	40628	41092	.	+	0	ID=MPOCJGCO_00871;inference=ab initio prediction:Prodigal:002006;locus_tag=MPOCJGCO_00871;product=hypothetical protein
M-trifolii_contig_50_1	Prodigal:002006	CDS	41223	41936	.	+	0	ID=MPOCJGCO_00872;eC_number=5.3.1.6;Name=rpiA;db_xref=COG:COG0120;gene=rpiA;inference=ab initio prediction:Prodigal:002006,similar to AA sequence:UniProtKB:Q6G3V6;locus_tag=MPOCJGCO_00872;product=Ribose-5-phosphate isomerase A
M-trifolii_contig_50_1	Prodigal:002006	CDS	41984	42547	.	+	0	ID=MPOCJGCO_00873;inference=ab initio prediction:Prodigal:002006;locus_tag=MPOCJGCO_00873;product=hypothetical protein
M-trifolii_contig_50_1	Prodigal:002006	CDS	42575	43822	.	+	0	ID=MPOCJGCO_00874;inference=ab initio prediction:Prodigal:002006;locus_tag=MPOCJGCO_00874;product=hypothetical protein
M-trifolii_contig_50_1	Prodigal:002006	CDS	43819	45204	.	+	0	ID=MPOCJGCO_00875;eC_number=1.8.1.16;Name=garB;gene=garB;inference=ab initio prediction:Prodigal:002006,similar to AA sequence:UniProtKB:D0VWY5;locus_tag=MPOCJGCO_00875;product=Glutathione amide reductase
M-trifolii_contig_50_1	Prodigal:002006	CDS	45270	45596	.	+	0	ID=MPOCJGCO_00876;inference=ab initio prediction:Prodigal:002006;locus_tag=MPOCJGCO_00876;product=hypothetical protein
M-trifolii_contig_50_1	Prodigal:002006	CDS	45784	46230	.	-	0	ID=MPOCJGCO_00877;inference=ab initio prediction:Prodigal:002006;locus_tag=MPOCJGCO_00877;product=hypothetical protein
M-trifolii_contig_50_1	Prodigal:002006	CDS	46243	46488	.	-	0	ID=MPOCJGCO_00878;inference=ab initio prediction:Prodigal:002006;locus_tag=MPOCJGCO_00878;product=hypothetical protein
M-trifolii_contig_50_1	Prodigal:002006	CDS	46605	46805	.	+	0	ID=MPOCJGCO_00879;inference=ab initio prediction:Prodigal:002006;locus_tag=MPOCJGCO_00879;product=hypothetical protein
M-trifolii_contig_50_1	Prodigal:002006	CDS	46769	47188	.	-	0	ID=MPOCJGCO_00880;inference=ab initio prediction:Prodigal:002006;locus_tag=MPOCJGCO_00880;product=hypothetical protein
M-trifolii_contig_50_1	Prodigal:002006	CDS	47608	47883	.	+	0	ID=MPOCJGCO_00881;inference=ab initio prediction:Prodigal:002006;locus_tag=MPOCJGCO_00881;product=hypothetical protein
M-trifolii_contig_51_1	Prodigal:002006	CDS	237	1703	.	+	0	ID=MPOCJGCO_00882;eC_number=2.7.7.-;Name=selO_1;db_xref=COG:COG0397;gene=selO_1;inference=ab initio prediction:Prodigal:002006,similar to AA sequence:UniProtKB:P77649;locus_tag=MPOCJGCO_00882;product=Protein adenylyltransferase SelO
M-trifolii_contig_51_1	Prodigal:002006	CDS	1768	2754	.	-	0	ID=MPOCJGCO_00883;Name=oxyR_1;gene=oxyR_1;inference=ab initio prediction:Prodigal:002006,similar to AA sequence:UniProtKB:P0ACQ4;locus_tag=MPOCJGCO_00883;product=Hydrogen peroxide-inducible genes activator
M-trifolii_contig_51_1	Prodigal:002006	CDS	3057	4250	.	+	0	ID=MPOCJGCO_00884;db_xref=COG:COG0683;inference=ab initio prediction:Prodigal:002006,similar to AA sequence:UniProtKB:Q8YEE8;locus_tag=MPOCJGCO_00884;product=Leu/Ile/Val-binding protein 
M-trifolii_contig_51_1	Prodigal:002006	CDS	4366	5241	.	+	0	ID=MPOCJGCO_00885;Name=livH_3;db_xref=COG:COG0559;gene=livH_3;inference=ab initio prediction:Prodigal:002006,similar to AA sequence:UniProtKB:P0AEX7;locus_tag=MPOCJGCO_00885;product=High-affinity branched-chain amino acid transport system permease protein LivH
M-trifolii_contig_51_1	Prodigal:002006	CDS	5238	7019	.	+	0	ID=MPOCJGCO_00886;eC_number=7.6.2.8;Name=btuD_4;gene=btuD_4;inference=ab initio prediction:Prodigal:002006,protein motif:HAMAP:MF_01005;locus_tag=MPOCJGCO_00886;product=Vitamin B12 import ATP-binding protein BtuD
M-trifolii_contig_51_1	Prodigal:002006	CDS	7019	7759	.	+	0	ID=MPOCJGCO_00887;Name=livF_3;db_xref=COG:COG0410;gene=livF_3;inference=ab initio prediction:Prodigal:002006,similar to AA sequence:UniProtKB:P22731;locus_tag=MPOCJGCO_00887;product=High-affinity branched-chain amino acid transport ATP-binding protein LivF
M-trifolii_contig_51_1	Prodigal:002006	CDS	7840	8541	.	+	0	ID=MPOCJGCO_00888;eC_number=3.5.1.9;Name=kynB;gene=kynB;inference=ab initio prediction:Prodigal:002006,protein motif:HAMAP:MF_01969;locus_tag=MPOCJGCO_00888;product=Kynurenine formamidase
M-trifolii_contig_51_1	Prodigal:002006	CDS	8593	10002	.	+	0	ID=MPOCJGCO_00889;eC_number=3.5.1.13;Name=aam_2;db_xref=COG:COG0154;gene=aam_2;inference=ab initio prediction:Prodigal:002006,similar to AA sequence:UniProtKB:K9NBS6;locus_tag=MPOCJGCO_00889;product=Acylamidase
M-trifolii_contig_51_1	Prodigal:002006	CDS	10396	10857	.	-	0	ID=MPOCJGCO_00890;eC_number=1.8.1.9;Name=trxB_1;db_xref=COG:COG0492;gene=trxB_1;inference=ab initio prediction:Prodigal:002006,similar to AA sequence:UniProtKB:Q05741;locus_tag=MPOCJGCO_00890;product=Thioredoxin reductase
M-trifolii_contig_52_1	Prodigal:002006	CDS	1089	1298	.	+	0	ID=MPOCJGCO_00891;inference=ab initio prediction:Prodigal:002006;locus_tag=MPOCJGCO_00891;product=hypothetical protein
M-trifolii_contig_52_1	Prodigal:002006	CDS	1295	1543	.	+	0	ID=MPOCJGCO_00892;inference=ab initio prediction:Prodigal:002006;locus_tag=MPOCJGCO_00892;product=hypothetical protein
M-trifolii_contig_52_1	Prodigal:002006	CDS	1521	1628	.	+	0	ID=MPOCJGCO_00893;inference=ab initio prediction:Prodigal:002006;locus_tag=MPOCJGCO_00893;product=hypothetical protein
M-trifolii_contig_52_1	Prodigal:002006	CDS	1638	1811	.	+	0	ID=MPOCJGCO_00894;inference=ab initio prediction:Prodigal:002006;locus_tag=MPOCJGCO_00894;product=hypothetical protein
M-trifolii_contig_52_1	Prodigal:002006	CDS	2060	2269	.	+	0	ID=MPOCJGCO_00895;Name=cspA_2;db_xref=COG:COG1278;gene=cspA_2;inference=ab initio prediction:Prodigal:002006,similar to AA sequence:UniProtKB:Q9Z3S6;locus_tag=MPOCJGCO_00895;product=Cold shock protein CspA
M-trifolii_contig_53_1	Prodigal:002006	CDS	168	1097	.	+	0	ID=MPOCJGCO_00896;eC_number=1.13.11.-;Name=mhqO;db_xref=COG:COG0346;gene=mhqO;inference=ab initio prediction:Prodigal:002006,similar to AA sequence:UniProtKB:P96693;locus_tag=MPOCJGCO_00896;product=Putative ring-cleaving dioxygenase MhqO
M-trifolii_contig_53_1	Prodigal:002006	CDS	1162	1791	.	+	0	ID=MPOCJGCO_00897;eC_number=3.1.-.-;Name=mhqD;db_xref=COG:COG0400;gene=mhqD;inference=ab initio prediction:Prodigal:002006,similar to AA sequence:UniProtKB:O34842;locus_tag=MPOCJGCO_00897;product=Putative hydrolase MhqD
M-trifolii_contig_53_1	Prodigal:002006	CDS	1860	2147	.	+	0	ID=MPOCJGCO_00898;inference=ab initio prediction:Prodigal:002006;locus_tag=MPOCJGCO_00898;product=hypothetical protein
M-trifolii_contig_53_1	Prodigal:002006	CDS	2129	2515	.	+	0	ID=MPOCJGCO_00899;inference=ab initio prediction:Prodigal:002006;locus_tag=MPOCJGCO_00899;product=hypothetical protein
M-trifolii_contig_53_1	Prodigal:002006	CDS	2562	4265	.	+	0	ID=MPOCJGCO_00900;eC_number=4.2.1.162;inference=ab initio prediction:Prodigal:002006,similar to AA sequence:UniProtKB:P0DOV7;locus_tag=MPOCJGCO_00900;product=6-deoxy-6-sulfo-D-gluconate dehydratase
M-trifolii_contig_53_1	Prodigal:002006	CDS	4301	5293	.	-	0	ID=MPOCJGCO_00901;eC_number=1.1.1.410;Name=denD;db_xref=COG:COG0451;gene=denD;inference=ab initio prediction:Prodigal:002006,similar to AA sequence:UniProtKB:Q0KBD2;locus_tag=MPOCJGCO_00901;product=D-erythronate dehydrogenase
M-trifolii_contig_53_1	Prodigal:002006	CDS	5409	6683	.	-	0	ID=MPOCJGCO_00902;eC_number=2.7.1.217;Name=otnK;db_xref=COG:COG3395;gene=otnK;inference=ab initio prediction:Prodigal:002006,similar to AA sequence:UniProtKB:B1M1V6;locus_tag=MPOCJGCO_00902;product=3-oxo-tetronate kinase
M-trifolii_contig_53_1	Prodigal:002006	CDS	6680	7471	.	-	0	ID=MPOCJGCO_00903;eC_number=5.3.1.35;Name=otnI;db_xref=COG:COG3622;gene=otnI;inference=ab initio prediction:Prodigal:002006,similar to AA sequence:UniProtKB:Q0KBD1;locus_tag=MPOCJGCO_00903;product=2-oxo-tetronate isomerase
M-trifolii_contig_53_1	Prodigal:002006	CDS	7482	8399	.	-	0	ID=MPOCJGCO_00904;eC_number=1.1.1.411;Name=ltnD_1;db_xref=COG:COG2084;gene=ltnD_1;inference=ab initio prediction:Prodigal:002006,similar to AA sequence:UniProtKB:Q0KBC7;locus_tag=MPOCJGCO_00904;product=L-threonate dehydrogenase
M-trifolii_contig_53_1	Aragorn:001002	tRNA	9383	9454	.	-	.	ID=MPOCJGCO_00905;inference=COORDINATES:profile:Aragorn:001002;locus_tag=MPOCJGCO_00905;product=tRNA-Pro(ggg)
M-trifolii_contig_53_1	Prodigal:002006	CDS	9904	10920	.	+	0	ID=MPOCJGCO_00906;Name=gntR_1;gene=gntR_1;inference=ab initio prediction:Prodigal:002006,similar to AA sequence:UniProtKB:P0ACP5;locus_tag=MPOCJGCO_00906;product=HTH-type transcriptional regulator GntR
M-trifolii_contig_53_1	Prodigal:002006	CDS	10917	11582	.	+	0	ID=MPOCJGCO_00907;eC_number=4.1.1.104;Name=otnC;db_xref=COG:COG0235;gene=otnC;inference=ab initio prediction:Prodigal:002006,similar to AA sequence:UniProtKB:Q0KBC9;locus_tag=MPOCJGCO_00907;product=3-oxo-tetronate 4-phosphate decarboxylase
M-trifolii_contig_53_1	Prodigal:002006	CDS	11677	13308	.	+	0	ID=MPOCJGCO_00908;eC_number=3.1.4.53;Name=cpdA_1;gene=cpdA_1;inference=ab initio prediction:Prodigal:002006,protein motif:HAMAP:MF_00905;locus_tag=MPOCJGCO_00908;product=3'%2C5'-cyclic adenosine monophosphate phosphodiesterase CpdA
M-trifolii_contig_53_1	Prodigal:002006	CDS	13725	14303	.	-	0	ID=MPOCJGCO_00909;eC_number=3.2.-.-;Name=yraA;db_xref=COG:COG0693;gene=yraA;inference=ab initio prediction:Prodigal:002006,similar to AA sequence:UniProtKB:O06006;locus_tag=MPOCJGCO_00909;product=Putative cysteine protease YraA
M-trifolii_contig_53_1	Prodigal:002006	CDS	14476	14682	.	+	0	ID=MPOCJGCO_00910;inference=ab initio prediction:Prodigal:002006;locus_tag=MPOCJGCO_00910;product=hypothetical protein
M-trifolii_contig_53_1	Prodigal:002006	CDS	14694	15083	.	-	0	ID=MPOCJGCO_00911;inference=ab initio prediction:Prodigal:002006;locus_tag=MPOCJGCO_00911;product=hypothetical protein
M-trifolii_contig_53_1	Prodigal:002006	CDS	15455	15688	.	+	0	ID=MPOCJGCO_00912;Name=cspA_3;db_xref=COG:COG1278;gene=cspA_3;inference=ab initio prediction:Prodigal:002006,similar to AA sequence:UniProtKB:Q9Z3S6;locus_tag=MPOCJGCO_00912;product=Cold shock protein CspA
M-trifolii_contig_53_1	Prodigal:002006	CDS	15885	16121	.	+	0	ID=MPOCJGCO_00913;inference=ab initio prediction:Prodigal:002006;locus_tag=MPOCJGCO_00913;product=hypothetical protein
M-trifolii_contig_53_1	Prodigal:002006	CDS	16282	17112	.	-	0	ID=MPOCJGCO_00914;eC_number=3.1.3.11;Name=suhB_1;db_xref=COG:COG0483;gene=suhB_1;inference=ab initio prediction:Prodigal:002006,similar to AA sequence:UniProtKB:O33832;locus_tag=MPOCJGCO_00914;product=Fructose-1%2C6-bisphosphatase/inositol-1-monophosphatase
M-trifolii_contig_53_1	Prodigal:002006	CDS	17421	17960	.	+	0	ID=MPOCJGCO_00915;inference=ab initio prediction:Prodigal:002006;locus_tag=MPOCJGCO_00915;product=hypothetical protein
M-trifolii_contig_53_1	Prodigal:002006	CDS	17967	18086	.	-	0	ID=MPOCJGCO_00916;inference=ab initio prediction:Prodigal:002006;locus_tag=MPOCJGCO_00916;product=hypothetical protein
M-trifolii_contig_54_1	Prodigal:002006	CDS	82	357	.	+	0	ID=MPOCJGCO_00917;inference=ab initio prediction:Prodigal:002006;locus_tag=MPOCJGCO_00917;product=hypothetical protein
M-trifolii_contig_54_1	Prodigal:002006	CDS	365	1297	.	+	0	ID=MPOCJGCO_00918;Name=gsiC_1;db_xref=COG:COG0601;gene=gsiC_1;inference=ab initio prediction:Prodigal:002006,similar to AA sequence:UniProtKB:P75798;locus_tag=MPOCJGCO_00918;product=Glutathione transport system permease protein GsiC
M-trifolii_contig_54_1	Prodigal:002006	CDS	1294	2202	.	+	0	ID=MPOCJGCO_00919;Name=gsiD_1;db_xref=COG:COG1173;gene=gsiD_1;inference=ab initio prediction:Prodigal:002006,similar to AA sequence:UniProtKB:P75799;locus_tag=MPOCJGCO_00919;product=Glutathione transport system permease protein GsiD
M-trifolii_contig_54_1	Prodigal:002006	CDS	2199	3896	.	+	0	ID=MPOCJGCO_00920;db_xref=COG:COG1123;inference=ab initio prediction:Prodigal:002006,similar to AA sequence:UniProtKB:P9WQJ5;locus_tag=MPOCJGCO_00920;product=putative ABC transporter ATP-binding protein
M-trifolii_contig_54_1	Prodigal:002006	CDS	3927	4724	.	+	0	ID=MPOCJGCO_00921;Name=metQ_1;db_xref=COG:COG1464;gene=metQ_1;inference=ab initio prediction:Prodigal:002006,similar to AA sequence:UniProtKB:O32167;locus_tag=MPOCJGCO_00921;product=Methionine-binding lipoprotein MetQ
M-trifolii_contig_54_1	Prodigal:002006	CDS	5230	5979	.	-	0	ID=MPOCJGCO_00922;inference=ab initio prediction:Prodigal:002006;locus_tag=MPOCJGCO_00922;product=hypothetical protein
M-trifolii_contig_54_1	Prodigal:002006	CDS	6032	6379	.	-	0	ID=MPOCJGCO_00923;inference=ab initio prediction:Prodigal:002006;locus_tag=MPOCJGCO_00923;product=hypothetical protein
M-trifolii_contig_54_1	Prodigal:002006	CDS	6561	6818	.	-	0	ID=MPOCJGCO_00924;inference=ab initio prediction:Prodigal:002006;locus_tag=MPOCJGCO_00924;product=hypothetical protein
M-trifolii_contig_54_1	Prodigal:002006	CDS	7164	7373	.	+	0	ID=MPOCJGCO_00925;Name=cspA_4;db_xref=COG:COG1278;gene=cspA_4;inference=ab initio prediction:Prodigal:002006,similar to AA sequence:UniProtKB:Q9Z3S6;locus_tag=MPOCJGCO_00925;product=Cold shock protein CspA
M-trifolii_contig_54_1	Prodigal:002006	CDS	7435	7626	.	-	0	ID=MPOCJGCO_00926;inference=ab initio prediction:Prodigal:002006;locus_tag=MPOCJGCO_00926;product=hypothetical protein
M-trifolii_contig_55_1	Prodigal:002006	CDS	121	981	.	-	0	ID=MPOCJGCO_00927;inference=ab initio prediction:Prodigal:002006;locus_tag=MPOCJGCO_00927;product=hypothetical protein
M-trifolii_contig_55_1	Prodigal:002006	CDS	1204	2154	.	+	0	ID=MPOCJGCO_00928;eC_number=2.1.1.222;Name=COQ3_2;gene=COQ3_2;inference=ab initio prediction:Prodigal:002006,protein motif:HAMAP:MF_00472;locus_tag=MPOCJGCO_00928;product=Ubiquinone biosynthesis O-methyltransferase%2C mitochondrial
M-trifolii_contig_55_1	Prodigal:002006	CDS	2162	2749	.	-	0	ID=MPOCJGCO_00929;inference=ab initio prediction:Prodigal:002006;locus_tag=MPOCJGCO_00929;product=hypothetical protein
M-trifolii_contig_55_1	Prodigal:002006	CDS	2746	4320	.	-	0	ID=MPOCJGCO_00930;Name=lutB;db_xref=COG:COG1139;gene=lutB;inference=ab initio prediction:Prodigal:002006,similar to AA sequence:UniProtKB:O07021;locus_tag=MPOCJGCO_00930;product=Lactate utilization protein B
M-trifolii_contig_55_1	Prodigal:002006	CDS	4317	5060	.	-	0	ID=MPOCJGCO_00931;Name=lutA_2;db_xref=COG:COG0247;gene=lutA_2;inference=ab initio prediction:Prodigal:002006,similar to AA sequence:UniProtKB:O07020;locus_tag=MPOCJGCO_00931;product=Lactate utilization protein A
M-trifolii_contig_55_1	Prodigal:002006	CDS	5079	6104	.	-	0	ID=MPOCJGCO_00932;eC_number=1.3.1.-;Name=curA_1;db_xref=COG:COG2130;gene=curA_1;inference=ab initio prediction:Prodigal:002006,similar to AA sequence:UniProtKB:P76113;locus_tag=MPOCJGCO_00932;product=NADPH-dependent curcumin reductase
M-trifolii_contig_55_1	Prodigal:002006	CDS	6198	7931	.	-	0	ID=MPOCJGCO_00933;eC_number=1.2.5.1;Name=poxB;db_xref=COG:COG0028;gene=poxB;inference=ab initio prediction:Prodigal:002006,similar to AA sequence:UniProtKB:P07003;locus_tag=MPOCJGCO_00933;product=Pyruvate dehydrogenase [ubiquinone]
M-trifolii_contig_55_1	Prodigal:002006	CDS	7995	8594	.	-	0	ID=MPOCJGCO_00934;eC_number=3.5.2.19;Name=sttH;gene=sttH;inference=ab initio prediction:Prodigal:002006,similar to AA sequence:UniProtKB:Q1MW86;locus_tag=MPOCJGCO_00934;product=Streptothricin hydrolase
M-trifolii_contig_55_1	Prodigal:002006	CDS	8629	10152	.	-	0	ID=MPOCJGCO_00935;inference=ab initio prediction:Prodigal:002006;locus_tag=MPOCJGCO_00935;product=hypothetical protein
M-trifolii_contig_55_1	Prodigal:002006	CDS	10291	10677	.	+	0	ID=MPOCJGCO_00936;inference=ab initio prediction:Prodigal:002006;locus_tag=MPOCJGCO_00936;product=hypothetical protein
M-trifolii_contig_55_1	Prodigal:002006	CDS	10875	11891	.	+	0	ID=MPOCJGCO_00937;inference=ab initio prediction:Prodigal:002006;locus_tag=MPOCJGCO_00937;product=hypothetical protein
M-trifolii_contig_55_1	Prodigal:002006	CDS	12059	13183	.	+	0	ID=MPOCJGCO_00938;inference=ab initio prediction:Prodigal:002006;locus_tag=MPOCJGCO_00938;product=hypothetical protein
M-trifolii_contig_55_1	Prodigal:002006	CDS	13188	14051	.	-	0	ID=MPOCJGCO_00939;inference=ab initio prediction:Prodigal:002006;locus_tag=MPOCJGCO_00939;product=hypothetical protein
M-trifolii_contig_55_1	Prodigal:002006	CDS	14048	15055	.	-	0	ID=MPOCJGCO_00940;eC_number=1.17.99.6;Name=queG;db_xref=COG:COG1600;gene=queG;inference=ab initio prediction:Prodigal:002006,similar to AA sequence:UniProtKB:P97030;locus_tag=MPOCJGCO_00940;product=Epoxyqueuosine reductase
M-trifolii_contig_55_1	Prodigal:002006	CDS	15071	15244	.	+	0	ID=MPOCJGCO_00941;inference=ab initio prediction:Prodigal:002006;locus_tag=MPOCJGCO_00941;product=hypothetical protein
M-trifolii_contig_55_1	Prodigal:002006	CDS	15223	15915	.	-	0	ID=MPOCJGCO_00942;Name=fzlA;gene=fzlA;inference=ab initio prediction:Prodigal:002006,similar to AA sequence:UniProtKB:A0A0H3CDY2;locus_tag=MPOCJGCO_00942;product=FtsZ-localized protein A
M-trifolii_contig_55_1	Prodigal:002006	CDS	16158	16964	.	+	0	ID=MPOCJGCO_00943;eC_number=3.6.1.27;Name=uppP;db_xref=COG:COG1968;gene=uppP;inference=ab initio prediction:Prodigal:002006,similar to AA sequence:UniProtKB:P60932;locus_tag=MPOCJGCO_00943;product=Undecaprenyl-diphosphatase
M-trifolii_contig_55_1	Prodigal:002006	CDS	17069	18937	.	+	0	ID=MPOCJGCO_00944;eC_number=5.4.99.2;Name=mutA;db_xref=COG:COG1884;gene=mutA;inference=ab initio prediction:Prodigal:002006,similar to AA sequence:UniProtKB:P11652;locus_tag=MPOCJGCO_00944;product=Methylmalonyl-CoA mutase small subunit
M-trifolii_contig_55_1	Prodigal:002006	CDS	19020	19418	.	+	0	ID=MPOCJGCO_00945;inference=ab initio prediction:Prodigal:002006;locus_tag=MPOCJGCO_00945;product=hypothetical protein
M-trifolii_contig_55_1	Prodigal:002006	CDS	19567	19989	.	+	0	ID=MPOCJGCO_00946;inference=ab initio prediction:Prodigal:002006;locus_tag=MPOCJGCO_00946;product=hypothetical protein
M-trifolii_contig_55_1	Prodigal:002006	CDS	20044	20766	.	+	0	ID=MPOCJGCO_00947;inference=ab initio prediction:Prodigal:002006;locus_tag=MPOCJGCO_00947;product=hypothetical protein
M-trifolii_contig_55_1	Prodigal:002006	CDS	20773	22311	.	-	0	ID=MPOCJGCO_00948;Name=comM;db_xref=COG:COG0606;gene=comM;inference=ab initio prediction:Prodigal:002006,similar to AA sequence:UniProtKB:P45049;locus_tag=MPOCJGCO_00948;product=Competence protein ComM
M-trifolii_contig_55_1	Prodigal:002006	CDS	22431	22691	.	+	0	ID=MPOCJGCO_00949;inference=ab initio prediction:Prodigal:002006;locus_tag=MPOCJGCO_00949;product=hypothetical protein
M-trifolii_contig_55_1	Prodigal:002006	CDS	22908	24731	.	+	0	ID=MPOCJGCO_00950;eC_number=3.6.4.12;Name=ruvB_1;gene=ruvB_1;inference=ab initio prediction:Prodigal:002006,protein motif:HAMAP:MF_00016;locus_tag=MPOCJGCO_00950;product=Holliday junction ATP-dependent DNA helicase RuvB
M-trifolii_contig_55_1	Prodigal:002006	CDS	24840	25163	.	+	0	ID=MPOCJGCO_00951;db_xref=COG:COG0718;inference=ab initio prediction:Prodigal:002006,similar to AA sequence:UniProtKB:P44711;locus_tag=MPOCJGCO_00951;product=Nucleoid-associated protein
M-trifolii_contig_55_1	Prodigal:002006	CDS	25239	26858	.	-	0	ID=MPOCJGCO_00952;eC_number=4.1.1.49;Name=pckA;db_xref=COG:COG1866;gene=pckA;inference=ab initio prediction:Prodigal:002006,similar to AA sequence:UniProtKB:Q9ZNH4;locus_tag=MPOCJGCO_00952;product=Phosphoenolpyruvate carboxykinase (ATP)
M-trifolii_contig_55_1	Prodigal:002006	CDS	27233	27838	.	+	0	ID=MPOCJGCO_00953;Name=recR;db_xref=COG:COG0353;gene=recR;inference=ab initio prediction:Prodigal:002006,similar to AA sequence:UniProtKB:Q5SHY0;locus_tag=MPOCJGCO_00953;product=Recombination protein RecR
M-trifolii_contig_55_1	Prodigal:002006	CDS	27939	28454	.	+	0	ID=MPOCJGCO_00954;eC_number=3.5.1.88;Name=def;db_xref=COG:COG0242;gene=def;inference=ab initio prediction:Prodigal:002006,similar to AA sequence:UniProtKB:Q9I7A8;locus_tag=MPOCJGCO_00954;product=Peptide deformylase
M-trifolii_contig_55_1	Prodigal:002006	CDS	28650	29867	.	+	0	ID=MPOCJGCO_00955;eC_number=2.4.1.250;Name=mshA_4;gene=mshA_4;inference=ab initio prediction:Prodigal:002006,protein motif:HAMAP:MF_01695;locus_tag=MPOCJGCO_00955;product=D-inositol-3-phosphate glycosyltransferase
M-trifolii_contig_55_1	Prodigal:002006	CDS	29864	31630	.	+	0	ID=MPOCJGCO_00956;inference=ab initio prediction:Prodigal:002006;locus_tag=MPOCJGCO_00956;product=hypothetical protein
M-trifolii_contig_55_1	Prodigal:002006	CDS	31737	32663	.	-	0	ID=MPOCJGCO_00957;eC_number=4.2.2.3;Name=algE7;db_xref=COG:COG2931;gene=algE7;inference=ab initio prediction:Prodigal:002006,similar to AA sequence:UniProtKB:Q9ZFG9;locus_tag=MPOCJGCO_00957;product=Alginate lyase 7
M-trifolii_contig_55_1	Prodigal:002006	CDS	32989	33909	.	-	0	ID=MPOCJGCO_00958;eC_number=2.3.1.89;Name=dapH_2;gene=dapH_2;inference=ab initio prediction:Prodigal:002006,protein motif:HAMAP:MF_01691;locus_tag=MPOCJGCO_00958;product=2%2C3%2C4%2C5-tetrahydropyridine-2%2C6-dicarboxylate N-acetyltransferase
M-trifolii_contig_55_1	Prodigal:002006	CDS	33906	34928	.	-	0	ID=MPOCJGCO_00959;inference=ab initio prediction:Prodigal:002006;locus_tag=MPOCJGCO_00959;product=hypothetical protein
M-trifolii_contig_55_1	Prodigal:002006	CDS	34925	35860	.	-	0	ID=MPOCJGCO_00960;inference=ab initio prediction:Prodigal:002006;locus_tag=MPOCJGCO_00960;product=hypothetical protein
M-trifolii_contig_55_1	Prodigal:002006	CDS	35857	37302	.	-	0	ID=MPOCJGCO_00961;inference=ab initio prediction:Prodigal:002006;locus_tag=MPOCJGCO_00961;product=hypothetical protein
M-trifolii_contig_55_1	Prodigal:002006	CDS	37352	38527	.	-	0	ID=MPOCJGCO_00962;eC_number=2.4.1.250;Name=mshA_5;gene=mshA_5;inference=ab initio prediction:Prodigal:002006,protein motif:HAMAP:MF_01695;locus_tag=MPOCJGCO_00962;product=D-inositol-3-phosphate glycosyltransferase
M-trifolii_contig_55_1	Prodigal:002006	CDS	38527	39756	.	-	0	ID=MPOCJGCO_00963;eC_number=2.3.1.-;Name=oatA_1;gene=oatA_1;inference=ab initio prediction:Prodigal:002006,similar to AA sequence:UniProtKB:Q7A3D6;locus_tag=MPOCJGCO_00963;product=O-acetyltransferase OatA
M-trifolii_contig_55_1	Prodigal:002006	CDS	39860	40405	.	-	0	ID=MPOCJGCO_00964;eC_number=2.7.10.2;Name=ywqD;db_xref=COG:COG0489;gene=ywqD;inference=ab initio prediction:Prodigal:002006,similar to AA sequence:UniProtKB:P96716;locus_tag=MPOCJGCO_00964;product=Tyrosine-protein kinase YwqD
M-trifolii_contig_56_1	Prodigal:002006	CDS	132	854	.	+	0	ID=MPOCJGCO_00965;Name=yggS;db_xref=COG:COG0325;gene=yggS;inference=ab initio prediction:Prodigal:002006,similar to AA sequence:UniProtKB:P67080;locus_tag=MPOCJGCO_00965;product=Pyridoxal phosphate homeostasis protein
M-trifolii_contig_56_1	Prodigal:002006	CDS	879	1241	.	-	0	ID=MPOCJGCO_00966;db_xref=COG:COG1846;inference=ab initio prediction:Prodigal:002006,similar to AA sequence:UniProtKB:Q81RU6;locus_tag=MPOCJGCO_00966;product=putative HTH-type transcriptional regulator/GBAA_1941/BAS1801
M-trifolii_contig_56_1	Prodigal:002006	CDS	1468	2031	.	-	0	ID=MPOCJGCO_00967;inference=ab initio prediction:Prodigal:002006;locus_tag=MPOCJGCO_00967;product=hypothetical protein
M-trifolii_contig_56_1	Prodigal:002006	CDS	2309	2992	.	+	0	ID=MPOCJGCO_00968;Name=sphR;db_xref=COG:COG0745;gene=sphR;inference=ab initio prediction:Prodigal:002006,similar to AA sequence:UniProtKB:P39663;locus_tag=MPOCJGCO_00968;product=Alkaline phosphatase synthesis transcriptional regulatory protein SphR
M-trifolii_contig_56_1	Prodigal:002006	CDS	3078	3545	.	+	0	ID=MPOCJGCO_00969;inference=ab initio prediction:Prodigal:002006;locus_tag=MPOCJGCO_00969;product=hypothetical protein
M-trifolii_contig_56_1	Prodigal:002006	CDS	3558	4748	.	+	0	ID=MPOCJGCO_00970;eC_number=5.3.3.6;Name=mii;gene=mii;inference=ab initio prediction:Prodigal:002006,similar to AA sequence:UniProtKB:Q0QLE6;locus_tag=MPOCJGCO_00970;product=3-methylitaconate isomerase
M-trifolii_contig_56_1	Prodigal:002006	CDS	4786	5628	.	+	0	ID=MPOCJGCO_00971;eC_number=2.3.1.117;Name=dapD;gene=dapD;inference=ab initio prediction:Prodigal:002006,similar to AA sequence:UniProtKB:Q8FV25;locus_tag=MPOCJGCO_00971;product=2%2C3%2C4%2C5-tetrahydropyridine-2%2C6-dicarboxylate N-succinyltransferase
M-trifolii_contig_56_1	Prodigal:002006	CDS	5645	6505	.	+	0	ID=MPOCJGCO_00972;inference=ab initio prediction:Prodigal:002006;locus_tag=MPOCJGCO_00972;product=hypothetical protein
M-trifolii_contig_56_1	Prodigal:002006	CDS	6509	6940	.	-	0	ID=MPOCJGCO_00973;inference=ab initio prediction:Prodigal:002006;locus_tag=MPOCJGCO_00973;product=hypothetical protein
M-trifolii_contig_56_1	Prodigal:002006	CDS	6937	7503	.	-	0	ID=MPOCJGCO_00974;inference=ab initio prediction:Prodigal:002006;locus_tag=MPOCJGCO_00974;product=hypothetical protein
M-trifolii_contig_56_1	Prodigal:002006	CDS	7726	8598	.	+	0	ID=MPOCJGCO_00975;inference=ab initio prediction:Prodigal:002006;locus_tag=MPOCJGCO_00975;product=hypothetical protein
M-trifolii_contig_56_1	Prodigal:002006	CDS	8795	9418	.	+	0	ID=MPOCJGCO_00976;inference=ab initio prediction:Prodigal:002006;locus_tag=MPOCJGCO_00976;product=hypothetical protein
M-trifolii_contig_56_1	Prodigal:002006	CDS	9447	10475	.	+	0	ID=MPOCJGCO_00977;inference=ab initio prediction:Prodigal:002006;locus_tag=MPOCJGCO_00977;product=hypothetical protein
M-trifolii_contig_56_1	Prodigal:002006	CDS	10548	10658	.	+	0	ID=MPOCJGCO_00978;inference=ab initio prediction:Prodigal:002006;locus_tag=MPOCJGCO_00978;product=hypothetical protein
M-trifolii_contig_56_1	Prodigal:002006	CDS	10655	10987	.	+	0	ID=MPOCJGCO_00979;inference=ab initio prediction:Prodigal:002006;locus_tag=MPOCJGCO_00979;product=hypothetical protein
M-trifolii_contig_56_1	Prodigal:002006	CDS	10991	11893	.	-	0	ID=MPOCJGCO_00980;Name=parB;gene=parB;inference=ab initio prediction:Prodigal:002006,similar to AA sequence:UniProtKB:B8GW30;locus_tag=MPOCJGCO_00980;product=Chromosome-partitioning protein ParB
M-trifolii_contig_56_1	Prodigal:002006	CDS	12089	12907	.	-	0	ID=MPOCJGCO_00981;Name=parA;gene=parA;inference=ab initio prediction:Prodigal:002006,similar to AA sequence:UniProtKB:B8GW31;locus_tag=MPOCJGCO_00981;product=Chromosome partitioning protein ParA
M-trifolii_contig_56_1	Prodigal:002006	CDS	12904	13533	.	-	0	ID=MPOCJGCO_00982;eC_number=2.1.1.170;Name=rsmG;gene=rsmG;inference=ab initio prediction:Prodigal:002006,protein motif:HAMAP:MF_00074;locus_tag=MPOCJGCO_00982;product=Ribosomal RNA small subunit methyltransferase G
M-trifolii_contig_56_1	Prodigal:002006	CDS	13660	15549	.	-	0	ID=MPOCJGCO_00983;Name=mnmG;db_xref=COG:COG0445;gene=mnmG;inference=ab initio prediction:Prodigal:002006,similar to AA sequence:UniProtKB:P0A6U3;locus_tag=MPOCJGCO_00983;product=tRNA uridine 5-carboxymethylaminomethyl modification enzyme MnmG
M-trifolii_contig_56_1	Prodigal:002006	CDS	16153	16299	.	+	0	ID=MPOCJGCO_00984;inference=ab initio prediction:Prodigal:002006;locus_tag=MPOCJGCO_00984;product=hypothetical protein
M-trifolii_contig_56_1	Prodigal:002006	CDS	16614	17921	.	-	0	ID=MPOCJGCO_00985;eC_number=3.6.-.-;Name=mnmE;db_xref=COG:COG0486;gene=mnmE;inference=ab initio prediction:Prodigal:002006,similar to AA sequence:UniProtKB:P25522;locus_tag=MPOCJGCO_00985;product=tRNA modification GTPase MnmE
M-trifolii_contig_56_1	Prodigal:002006	CDS	18135	19022	.	+	0	ID=MPOCJGCO_00986;eC_number=3.5.2.6;Name=blaP;gene=blaP;inference=ab initio prediction:Prodigal:002006,similar to AA sequence:UniProtKB:P30897;locus_tag=MPOCJGCO_00986;product=Beta-lactamase
M-trifolii_contig_56_1	Prodigal:002006	CDS	19031	19504	.	+	0	ID=MPOCJGCO_00987;eC_number=4.2.-.-;Name=ybaK;db_xref=COG:COG2606;gene=ybaK;inference=ab initio prediction:Prodigal:002006,similar to AA sequence:UniProtKB:P45202;locus_tag=MPOCJGCO_00987;product=Cys-tRNA(Pro)/Cys-tRNA(Cys) deacylase YbaK
M-trifolii_contig_56_1	Prodigal:002006	CDS	19595	21067	.	+	0	ID=MPOCJGCO_00988;eC_number=1.1.1.49;Name=zwf_2;db_xref=COG:COG0364;gene=zwf_2;inference=ab initio prediction:Prodigal:002006,similar to AA sequence:UniProtKB:A0QP90;locus_tag=MPOCJGCO_00988;product=Glucose-6-phosphate 1-dehydrogenase
M-trifolii_contig_56_1	Prodigal:002006	CDS	21064	21387	.	+	0	ID=MPOCJGCO_00989;inference=ab initio prediction:Prodigal:002006;locus_tag=MPOCJGCO_00989;product=hypothetical protein
M-trifolii_contig_56_1	Prodigal:002006	CDS	21524	21721	.	+	0	ID=MPOCJGCO_00990;inference=ab initio prediction:Prodigal:002006;locus_tag=MPOCJGCO_00990;product=hypothetical protein
M-trifolii_contig_56_1	Prodigal:002006	CDS	21915	25076	.	+	0	ID=MPOCJGCO_00991;eC_number=2.7.13.3;Name=rcsC_7;gene=rcsC_7;inference=ab initio prediction:Prodigal:002006,protein motif:HAMAP:MF_00979;locus_tag=MPOCJGCO_00991;product=Sensor histidine kinase RcsC
M-trifolii_contig_56_1	Prodigal:002006	CDS	25222	26694	.	-	0	ID=MPOCJGCO_00992;inference=ab initio prediction:Prodigal:002006;locus_tag=MPOCJGCO_00992;product=hypothetical protein
M-trifolii_contig_56_1	Prodigal:002006	CDS	26817	27377	.	+	0	ID=MPOCJGCO_00993;Name=recX;gene=recX;inference=ab initio prediction:Prodigal:002006,protein motif:HAMAP:MF_01114;locus_tag=MPOCJGCO_00993;product=Regulatory protein RecX
M-trifolii_contig_56_1	Prodigal:002006	CDS	27455	27886	.	+	0	ID=MPOCJGCO_00994;eC_number=1.11.1.15;Name=osmC;db_xref=COG:COG1764;gene=osmC;inference=ab initio prediction:Prodigal:002006,similar to AA sequence:UniProtKB:P0C0L2;locus_tag=MPOCJGCO_00994;product=Peroxiredoxin OsmC
M-trifolii_contig_56_1	Prodigal:002006	CDS	27998	29209	.	+	0	ID=MPOCJGCO_00995;inference=ab initio prediction:Prodigal:002006;locus_tag=MPOCJGCO_00995;product=hypothetical protein
M-trifolii_contig_57_1	Prodigal:002006	CDS	141	980	.	+	0	ID=MPOCJGCO_00996;eC_number=1.1.1.25;Name=aroE_1;db_xref=COG:COG0169;gene=aroE_1;inference=ab initio prediction:Prodigal:002006,similar to AA sequence:UniProtKB:Q5HNV1;locus_tag=MPOCJGCO_00996;product=Shikimate dehydrogenase (NADP(+))
M-trifolii_contig_57_1	Prodigal:002006	CDS	977	1585	.	+	0	ID=MPOCJGCO_00997;eC_number=2.7.1.24;Name=coaE;db_xref=COG:COG0237;gene=coaE;inference=ab initio prediction:Prodigal:002006,similar to AA sequence:UniProtKB:O67792;locus_tag=MPOCJGCO_00997;product=Dephospho-CoA kinase
M-trifolii_contig_57_1	Prodigal:002006	CDS	1654	2733	.	+	0	ID=MPOCJGCO_00998;inference=ab initio prediction:Prodigal:002006;locus_tag=MPOCJGCO_00998;product=hypothetical protein
M-trifolii_contig_57_1	Prodigal:002006	CDS	2996	4666	.	+	0	ID=MPOCJGCO_00999;inference=ab initio prediction:Prodigal:002006;locus_tag=MPOCJGCO_00999;product=hypothetical protein
M-trifolii_contig_57_1	Prodigal:002006	CDS	4741	6030	.	-	0	ID=MPOCJGCO_01000;eC_number=2.5.1.7;Name=murA;db_xref=COG:COG0766;gene=murA;inference=ab initio prediction:Prodigal:002006,similar to AA sequence:UniProtKB:Q9HVW7;locus_tag=MPOCJGCO_01000;product=UDP-N-acetylglucosamine 1-carboxyvinyltransferase
M-trifolii_contig_57_1	Prodigal:002006	CDS	6155	6355	.	-	0	ID=MPOCJGCO_01001;inference=ab initio prediction:Prodigal:002006;locus_tag=MPOCJGCO_01001;product=hypothetical protein
M-trifolii_contig_57_1	Prodigal:002006	CDS	6610	7908	.	+	0	ID=MPOCJGCO_01002;eC_number=2.3.1.37;Name=hemA_1;db_xref=COG:COG0156;gene=hemA_1;inference=ab initio prediction:Prodigal:002006,similar to AA sequence:UniProtKB:P18079;locus_tag=MPOCJGCO_01002;product=5-aminolevulinate synthase
M-trifolii_contig_57_1	Prodigal:002006	CDS	7914	8447	.	-	0	ID=MPOCJGCO_01003;inference=ab initio prediction:Prodigal:002006;locus_tag=MPOCJGCO_01003;product=hypothetical protein
M-trifolii_contig_57_1	Prodigal:002006	CDS	8812	9366	.	+	0	ID=MPOCJGCO_01004;inference=ab initio prediction:Prodigal:002006;locus_tag=MPOCJGCO_01004;product=hypothetical protein
M-trifolii_contig_57_1	Prodigal:002006	CDS	9440	9976	.	+	0	ID=MPOCJGCO_01005;inference=ab initio prediction:Prodigal:002006;locus_tag=MPOCJGCO_01005;product=hypothetical protein
M-trifolii_contig_57_1	Prodigal:002006	CDS	9983	11017	.	-	0	ID=MPOCJGCO_01006;eC_number=3.6.1.-;Name=rsgA;gene=rsgA;inference=ab initio prediction:Prodigal:002006,protein motif:HAMAP:MF_01820;locus_tag=MPOCJGCO_01006;product=Small ribosomal subunit biogenesis GTPase RsgA
M-trifolii_contig_57_1	Prodigal:002006	CDS	11061	13388	.	-	0	ID=MPOCJGCO_01007;Name=yhgF;db_xref=COG:COG2183;gene=yhgF;inference=ab initio prediction:Prodigal:002006,similar to AA sequence:UniProtKB:P46837;locus_tag=MPOCJGCO_01007;product=Protein YhgF
M-trifolii_contig_57_1	Prodigal:002006	CDS	13501	14019	.	-	0	ID=MPOCJGCO_01008;Name=crtK-2;db_xref=COG:COG3476;gene=crtK-2;inference=ab initio prediction:Prodigal:002006,similar to AA sequence:UniProtKB:Q8KBX2;locus_tag=MPOCJGCO_01008;product=Tryptophan-rich protein TspO
M-trifolii_contig_57_1	Prodigal:002006	CDS	14227	15441	.	+	0	ID=MPOCJGCO_01009;eC_number=2.5.1.48;Name=metB;db_xref=COG:COG0626;gene=metB;inference=ab initio prediction:Prodigal:002006,similar to AA sequence:UniProtKB:P9WGB7;locus_tag=MPOCJGCO_01009;product=Cystathionine gamma-synthase
M-trifolii_contig_57_1	Prodigal:002006	CDS	15541	15987	.	+	0	ID=MPOCJGCO_01010;inference=ab initio prediction:Prodigal:002006;locus_tag=MPOCJGCO_01010;product=hypothetical protein
M-trifolii_contig_57_1	Prodigal:002006	CDS	16082	16942	.	+	0	ID=MPOCJGCO_01011;eC_number=6.3.2.1;Name=panC;db_xref=COG:COG0414;gene=panC;inference=ab initio prediction:Prodigal:002006,similar to AA sequence:UniProtKB:Q5SHF5;locus_tag=MPOCJGCO_01011;product=Pantothenate synthetase
M-trifolii_contig_57_1	Prodigal:002006	CDS	17006	18235	.	-	0	ID=MPOCJGCO_01012;inference=ab initio prediction:Prodigal:002006;locus_tag=MPOCJGCO_01012;product=hypothetical protein
M-trifolii_contig_57_1	Prodigal:002006	CDS	18313	18717	.	-	0	ID=MPOCJGCO_01013;inference=ab initio prediction:Prodigal:002006;locus_tag=MPOCJGCO_01013;product=hypothetical protein
M-trifolii_contig_57_1	Prodigal:002006	CDS	18837	19553	.	-	0	ID=MPOCJGCO_01014;eC_number=2.7.7.7;Name=dnaQ;db_xref=COG:COG0847;gene=dnaQ;inference=ab initio prediction:Prodigal:002006,similar to AA sequence:UniProtKB:P03007;locus_tag=MPOCJGCO_01014;product=DNA polymerase III subunit epsilon
M-trifolii_contig_57_1	Prodigal:002006	CDS	19703	20752	.	+	0	ID=MPOCJGCO_01015;Name=xerC_1;db_xref=COG:COG4973;gene=xerC_1;inference=ab initio prediction:Prodigal:002006,similar to AA sequence:UniProtKB:P0A8P6;locus_tag=MPOCJGCO_01015;product=Tyrosine recombinase XerC
M-trifolii_contig_57_1	Prodigal:002006	CDS	20872	21729	.	+	0	ID=MPOCJGCO_01016;inference=ab initio prediction:Prodigal:002006;locus_tag=MPOCJGCO_01016;product=hypothetical protein
M-trifolii_contig_57_1	Prodigal:002006	CDS	21782	23185	.	-	0	ID=MPOCJGCO_01017;eC_number=1.8.1.4;Name=lpd3;db_xref=COG:COG1249;gene=lpd3;inference=ab initio prediction:Prodigal:002006,similar to AA sequence:UniProtKB:P31046;locus_tag=MPOCJGCO_01017;product=Dihydrolipoyl dehydrogenase 3
M-trifolii_contig_57_1	Prodigal:002006	CDS	23260	24015	.	-	0	ID=MPOCJGCO_01018;eC_number=1.-.-.-;Name=ygfF;gene=ygfF;inference=ab initio prediction:Prodigal:002006,similar to AA sequence:UniProtKB:P52037;locus_tag=MPOCJGCO_01018;product=putative oxidoreductase YgfF
M-trifolii_contig_57_1	Prodigal:002006	CDS	24110	24445	.	-	0	ID=MPOCJGCO_01019;inference=ab initio prediction:Prodigal:002006;locus_tag=MPOCJGCO_01019;product=hypothetical protein
M-trifolii_contig_57_1	Prodigal:002006	CDS	24859	26175	.	-	0	ID=MPOCJGCO_01020;eC_number=2.3.1.61;Name=sucB;db_xref=COG:COG0508;gene=sucB;inference=ab initio prediction:Prodigal:002006,similar to AA sequence:UniProtKB:P0AFG6;locus_tag=MPOCJGCO_01020;product=Dihydrolipoyllysine-residue succinyltransferase component of 2-oxoglutarate dehydrogenase complex
M-trifolii_contig_57_1	Prodigal:002006	CDS	26268	29252	.	-	0	ID=MPOCJGCO_01021;eC_number=1.2.4.2;Name=sucA;db_xref=COG:COG0567;gene=sucA;inference=ab initio prediction:Prodigal:002006,similar to AA sequence:UniProtKB:P0AFG3;locus_tag=MPOCJGCO_01021;product=2-oxoglutarate dehydrogenase E1 component
M-trifolii_contig_57_1	Prodigal:002006	CDS	29467	30351	.	-	0	ID=MPOCJGCO_01022;eC_number=6.2.1.5;Name=sucD_3;db_xref=COG:COG0074;gene=sucD_3;inference=ab initio prediction:Prodigal:002006,similar to AA sequence:UniProtKB:P0AGE9;locus_tag=MPOCJGCO_01022;product=Succinate--CoA ligase [ADP-forming] subunit alpha
M-trifolii_contig_57_1	Prodigal:002006	CDS	30357	31553	.	-	0	ID=MPOCJGCO_01023;eC_number=6.2.1.5;Name=sucC_2;db_xref=COG:COG0045;gene=sucC_2;inference=ab initio prediction:Prodigal:002006,similar to AA sequence:UniProtKB:P80886;locus_tag=MPOCJGCO_01023;product=Succinate--CoA ligase [ADP-forming] subunit beta
M-trifolii_contig_57_1	Prodigal:002006	CDS	31662	32624	.	-	0	ID=MPOCJGCO_01024;eC_number=1.1.1.37;Name=mdh;db_xref=COG:COG0039;gene=mdh;inference=ab initio prediction:Prodigal:002006,similar to AA sequence:UniProtKB:A9W386;locus_tag=MPOCJGCO_01024;product=Malate dehydrogenase
M-trifolii_contig_57_1	Prodigal:002006	CDS	32664	33413	.	+	0	ID=MPOCJGCO_01025;inference=ab initio prediction:Prodigal:002006;locus_tag=MPOCJGCO_01025;product=hypothetical protein
M-trifolii_contig_57_1	Prodigal:002006	CDS	33290	33778	.	-	0	ID=MPOCJGCO_01026;inference=ab initio prediction:Prodigal:002006;locus_tag=MPOCJGCO_01026;product=hypothetical protein
M-trifolii_contig_57_1	Prodigal:002006	CDS	34279	35055	.	-	0	ID=MPOCJGCO_01027;eC_number=3.1.2.6;Name=gloB_1;db_xref=COG:COG0491;gene=gloB_1;inference=ab initio prediction:Prodigal:002006,similar to AA sequence:UniProtKB:Q8ZRM2;locus_tag=MPOCJGCO_01027;product=Hydroxyacylglutathione hydrolase
M-trifolii_contig_57_1	Prodigal:002006	CDS	35229	35963	.	+	0	ID=MPOCJGCO_01028;inference=ab initio prediction:Prodigal:002006;locus_tag=MPOCJGCO_01028;product=hypothetical protein
M-trifolii_contig_57_1	Prodigal:002006	CDS	36039	36788	.	+	0	ID=MPOCJGCO_01029;inference=ab initio prediction:Prodigal:002006,similar to AA sequence:UniProtKB:P0AEY1;locus_tag=MPOCJGCO_01029;note=UPF0056 inner membrane protein MarC;product=hypothetical protein
M-trifolii_contig_57_1	Prodigal:002006	CDS	36795	37367	.	-	0	ID=MPOCJGCO_01030;inference=ab initio prediction:Prodigal:002006;locus_tag=MPOCJGCO_01030;product=hypothetical protein
M-trifolii_contig_57_1	Prodigal:002006	CDS	37444	38496	.	-	0	ID=MPOCJGCO_01031;inference=ab initio prediction:Prodigal:002006;locus_tag=MPOCJGCO_01031;product=hypothetical protein
M-trifolii_contig_57_1	Prodigal:002006	CDS	38653	38919	.	+	0	ID=MPOCJGCO_01032;inference=ab initio prediction:Prodigal:002006;locus_tag=MPOCJGCO_01032;product=hypothetical protein
M-trifolii_contig_57_1	Prodigal:002006	CDS	39238	40305	.	-	0	ID=MPOCJGCO_01033;eC_number=1.11.1.5;Name=ccp;db_xref=COG:COG1858;gene=ccp;inference=ab initio prediction:Prodigal:002006,similar to AA sequence:UniProtKB:P55929;locus_tag=MPOCJGCO_01033;product=Cytochrome c551 peroxidase
M-trifolii_contig_57_1	Prodigal:002006	CDS	40540	41115	.	-	0	ID=MPOCJGCO_01034;Name=ecfG;gene=ecfG;inference=ab initio prediction:Prodigal:002006,similar to AA sequence:UniProtKB:B3Q6P8;locus_tag=MPOCJGCO_01034;product=ECF RNA polymerase sigma factor EcfG
M-trifolii_contig_57_1	Aragorn:001002	tRNA	41513	41587	.	-	.	ID=MPOCJGCO_01035;inference=COORDINATES:profile:Aragorn:001002;locus_tag=MPOCJGCO_01035;product=tRNA-Thr(tgt)
M-trifolii_contig_57_1	Prodigal:002006	CDS	41624	42556	.	-	0	ID=MPOCJGCO_01036;inference=ab initio prediction:Prodigal:002006;locus_tag=MPOCJGCO_01036;product=hypothetical protein
M-trifolii_contig_57_1	Prodigal:002006	CDS	42553	43044	.	-	0	ID=MPOCJGCO_01037;Name=crcB;gene=crcB;inference=ab initio prediction:Prodigal:002006,protein motif:HAMAP:MF_00454;locus_tag=MPOCJGCO_01037;product=Putative fluoride ion transporter CrcB
M-trifolii_contig_57_1	Prodigal:002006	CDS	43613	46744	.	-	0	ID=MPOCJGCO_01038;eC_number=2.7.7.7;Name=polA;db_xref=COG:COG0258;gene=polA;inference=ab initio prediction:Prodigal:002006,similar to AA sequence:UniProtKB:P00582;locus_tag=MPOCJGCO_01038;product=DNA polymerase I
M-trifolii_contig_57_1	Prodigal:002006	CDS	46776	47138	.	-	0	ID=MPOCJGCO_01039;inference=ab initio prediction:Prodigal:002006;locus_tag=MPOCJGCO_01039;product=hypothetical protein
M-trifolii_contig_57_1	Prodigal:002006	CDS	47128	47424	.	-	0	ID=MPOCJGCO_01040;inference=ab initio prediction:Prodigal:002006;locus_tag=MPOCJGCO_01040;product=hypothetical protein
M-trifolii_contig_57_1	Prodigal:002006	CDS	47469	48635	.	-	0	ID=MPOCJGCO_01041;inference=ab initio prediction:Prodigal:002006;locus_tag=MPOCJGCO_01041;product=hypothetical protein
M-trifolii_contig_57_1	Prodigal:002006	CDS	48849	50720	.	+	0	ID=MPOCJGCO_01042;Name=ybaL;db_xref=COG:COG1226;gene=ybaL;inference=ab initio prediction:Prodigal:002006,similar to AA sequence:UniProtKB:P39830;locus_tag=MPOCJGCO_01042;product=Putative cation/proton antiporter YbaL
M-trifolii_contig_57_1	Prodigal:002006	CDS	50764	50961	.	-	0	ID=MPOCJGCO_01043;inference=ab initio prediction:Prodigal:002006;locus_tag=MPOCJGCO_01043;product=hypothetical protein
M-trifolii_contig_57_1	Prodigal:002006	CDS	51295	52152	.	-	0	ID=MPOCJGCO_01044;eC_number=2.1.1.77;Name=pcm_1;gene=pcm_1;inference=ab initio prediction:Prodigal:002006,protein motif:HAMAP:MF_00090;locus_tag=MPOCJGCO_01044;product=Protein-L-isoaspartate O-methyltransferase
M-trifolii_contig_57_1	Prodigal:002006	CDS	52240	53733	.	-	0	ID=MPOCJGCO_01045;inference=ab initio prediction:Prodigal:002006;locus_tag=MPOCJGCO_01045;product=hypothetical protein
M-trifolii_contig_58_1	Prodigal:002006	CDS	1420	2670	.	+	0	ID=MPOCJGCO_01046;eC_number=3.1.4.53;Name=cpdA_2;gene=cpdA_2;inference=ab initio prediction:Prodigal:002006,protein motif:HAMAP:MF_00905;locus_tag=MPOCJGCO_01046;product=3'%2C5'-cyclic adenosine monophosphate phosphodiesterase CpdA
M-trifolii_contig_58_1	Prodigal:002006	CDS	2680	6156	.	+	0	ID=MPOCJGCO_01047;inference=ab initio prediction:Prodigal:002006;locus_tag=MPOCJGCO_01047;product=hypothetical protein
M-trifolii_contig_58_1	Prodigal:002006	CDS	6166	7662	.	-	0	ID=MPOCJGCO_01048;eC_number=3.4.17.19;db_xref=COG:COG2317;inference=ab initio prediction:Prodigal:002006,similar to AA sequence:UniProtKB:Q5SLM3;locus_tag=MPOCJGCO_01048;product=Thermostable carboxypeptidase 1
M-trifolii_contig_58_1	Prodigal:002006	CDS	7683	8789	.	-	0	ID=MPOCJGCO_01049;eC_number=4.1.2.49;Name=ltaA;gene=ltaA;inference=ab initio prediction:Prodigal:002006,similar to AA sequence:UniProtKB:O07051;locus_tag=MPOCJGCO_01049;product=L-allo-threonine aldolase
M-trifolii_contig_58_1	Prodigal:002006	CDS	8813	9496	.	+	0	ID=MPOCJGCO_01050;inference=ab initio prediction:Prodigal:002006;locus_tag=MPOCJGCO_01050;product=hypothetical protein
M-trifolii_contig_58_1	Prodigal:002006	CDS	9555	12497	.	+	0	ID=MPOCJGCO_01051;db_xref=COG:COG0247;inference=ab initio prediction:Prodigal:002006,similar to AA sequence:UniProtKB:Q57252;locus_tag=MPOCJGCO_01051;product=putative protein
M-trifolii_contig_58_1	Prodigal:002006	CDS	12557	13240	.	+	0	ID=MPOCJGCO_01052;Name=glaR;db_xref=COG:COG1802;gene=glaR;inference=ab initio prediction:Prodigal:002006,similar to AA sequence:UniProtKB:P37338;locus_tag=MPOCJGCO_01052;product=HTH-type transcriptional repressor GlaR
M-trifolii_contig_58_1	Prodigal:002006	CDS	13250	13906	.	-	0	ID=MPOCJGCO_01053;Name=gntR_2;gene=gntR_2;inference=ab initio prediction:Prodigal:002006,similar to AA sequence:UniProtKB:Q8GAL4;locus_tag=MPOCJGCO_01053;product=putative D-xylose utilization operon transcriptional repressor
M-trifolii_contig_58_1	Prodigal:002006	CDS	14068	15090	.	+	0	ID=MPOCJGCO_01054;db_xref=COG:COG1638;inference=ab initio prediction:Prodigal:002006,similar to AA sequence:UniProtKB:Q21XD7;locus_tag=MPOCJGCO_01054;product=Solute-binding protein
M-trifolii_contig_58_1	Prodigal:002006	CDS	15087	15773	.	+	0	ID=MPOCJGCO_01055;inference=ab initio prediction:Prodigal:002006;locus_tag=MPOCJGCO_01055;product=hypothetical protein
M-trifolii_contig_58_1	Prodigal:002006	CDS	15770	17122	.	+	0	ID=MPOCJGCO_01056;Name=dctM;db_xref=COG:COG1593;gene=dctM;inference=ab initio prediction:Prodigal:002006,similar to AA sequence:UniProtKB:Q9HU16;locus_tag=MPOCJGCO_01056;product=C4-dicarboxylate TRAP transporter large permease protein DctM
M-trifolii_contig_58_1	Prodigal:002006	CDS	17569	18381	.	-	0	ID=MPOCJGCO_01057;eC_number=4.2.1.150;Name=crt;db_xref=COG:COG1024;gene=crt;inference=ab initio prediction:Prodigal:002006,similar to AA sequence:UniProtKB:P52046;locus_tag=MPOCJGCO_01057;product=Short-chain-enoyl-CoA hydratase
M-trifolii_contig_58_1	Prodigal:002006	CDS	18410	19633	.	-	0	ID=MPOCJGCO_01058;eC_number=2.8.3.19;Name=uctC_1;gene=uctC_1;inference=ab initio prediction:Prodigal:002006,similar to AA sequence:UniProtKB:A9X6P9;locus_tag=MPOCJGCO_01058;product=Acetyl-CoA:oxalate CoA-transferase
M-trifolii_contig_58_1	Prodigal:002006	CDS	19647	20942	.	-	0	ID=MPOCJGCO_01059;Name=sauU;gene=sauU;inference=ab initio prediction:Prodigal:002006,similar to AA sequence:UniProtKB:Q0K843;locus_tag=MPOCJGCO_01059;product=putative sulfoacetate transporter SauU
M-trifolii_contig_58_1	Prodigal:002006	CDS	21224	22480	.	-	0	ID=MPOCJGCO_01060;Name=nasA;gene=nasA;inference=ab initio prediction:Prodigal:002006,similar to AA sequence:UniProtKB:P42432;locus_tag=MPOCJGCO_01060;product=Nitrate transporter
M-trifolii_contig_58_1	Prodigal:002006	CDS	22818	23069	.	-	0	ID=MPOCJGCO_01061;inference=ab initio prediction:Prodigal:002006;locus_tag=MPOCJGCO_01061;product=hypothetical protein
M-trifolii_contig_58_1	Prodigal:002006	CDS	23517	24464	.	+	0	ID=MPOCJGCO_01062;inference=ab initio prediction:Prodigal:002006;locus_tag=MPOCJGCO_01062;product=hypothetical protein
M-trifolii_contig_58_1	Prodigal:002006	CDS	24523	25515	.	-	0	ID=MPOCJGCO_01063;eC_number=3.1.3.11;Name=glpX;db_xref=COG:COG1494;gene=glpX;inference=ab initio prediction:Prodigal:002006,similar to AA sequence:UniProtKB:Q03224;locus_tag=MPOCJGCO_01063;product=Fructose-1%2C6-bisphosphatase class 2
M-trifolii_contig_58_1	Prodigal:002006	CDS	25667	26989	.	-	0	ID=MPOCJGCO_01064;eC_number=1.1.1.3;Name=hom;db_xref=COG:COG0460;gene=hom;inference=ab initio prediction:Prodigal:002006,similar to AA sequence:UniProtKB:P19582;locus_tag=MPOCJGCO_01064;product=Homoserine dehydrogenase
M-trifolii_contig_58_1	Prodigal:002006	CDS	27126	27827	.	-	0	ID=MPOCJGCO_01065;inference=ab initio prediction:Prodigal:002006;locus_tag=MPOCJGCO_01065;product=hypothetical protein
M-trifolii_contig_58_1	Prodigal:002006	CDS	27922	28713	.	+	0	ID=MPOCJGCO_01066;eC_number=3.1.11.2;Name=xthA_2;db_xref=COG:COG0708;gene=xthA_2;inference=ab initio prediction:Prodigal:002006,similar to AA sequence:UniProtKB:P09030;locus_tag=MPOCJGCO_01066;product=Exodeoxyribonuclease III
M-trifolii_contig_58_1	Prodigal:002006	CDS	28770	29393	.	+	0	ID=MPOCJGCO_01067;Name=yibF_1;db_xref=COG:COG0625;gene=yibF_1;inference=ab initio prediction:Prodigal:002006,similar to AA sequence:UniProtKB:P0ACA1;locus_tag=MPOCJGCO_01067;product=putative GST-like protein YibF
M-trifolii_contig_58_1	Prodigal:002006	CDS	29415	29651	.	+	0	ID=MPOCJGCO_01068;inference=ab initio prediction:Prodigal:002006;locus_tag=MPOCJGCO_01068;product=hypothetical protein
M-trifolii_contig_58_1	Prodigal:002006	CDS	29648	29743	.	+	0	ID=MPOCJGCO_01069;inference=ab initio prediction:Prodigal:002006;locus_tag=MPOCJGCO_01069;product=hypothetical protein
M-trifolii_contig_58_1	Prodigal:002006	CDS	29753	30649	.	-	0	ID=MPOCJGCO_01070;inference=ab initio prediction:Prodigal:002006;locus_tag=MPOCJGCO_01070;product=hypothetical protein
M-trifolii_contig_58_1	Prodigal:002006	CDS	30636	32366	.	-	0	ID=MPOCJGCO_01071;eC_number=4.2.1.9;Name=ilvD;db_xref=COG:COG0129;gene=ilvD;inference=ab initio prediction:Prodigal:002006,similar to AA sequence:UniProtKB:P9WKJ5;locus_tag=MPOCJGCO_01071;product=Dihydroxy-acid dehydratase
M-trifolii_contig_58_1	Prodigal:002006	CDS	32670	33458	.	-	0	ID=MPOCJGCO_01072;eC_number=4.3.1.7;Name=eutC;gene=eutC;inference=ab initio prediction:Prodigal:002006,protein motif:HAMAP:MF_00601;locus_tag=MPOCJGCO_01072;product=Ethanolamine ammonia-lyase light chain
M-trifolii_contig_58_1	Prodigal:002006	CDS	33511	34890	.	-	0	ID=MPOCJGCO_01073;eC_number=4.3.1.7;Name=eutB;db_xref=COG:COG4303;gene=eutB;inference=ab initio prediction:Prodigal:002006,similar to AA sequence:UniProtKB:P0AEJ6;locus_tag=MPOCJGCO_01073;product=Ethanolamine ammonia-lyase heavy chain
M-trifolii_contig_59_1	Prodigal:002006	CDS	88	810	.	+	0	ID=MPOCJGCO_01074;eC_number=2.4.1.250;Name=mshA_6;gene=mshA_6;inference=ab initio prediction:Prodigal:002006,protein motif:HAMAP:MF_01695;locus_tag=MPOCJGCO_01074;product=D-inositol-3-phosphate glycosyltransferase
M-trifolii_contig_59_1	Prodigal:002006	CDS	798	2741	.	+	0	ID=MPOCJGCO_01075;eC_number=2.4.1.227;Name=murG_2;gene=murG_2;inference=ab initio prediction:Prodigal:002006,protein motif:HAMAP:MF_00033;locus_tag=MPOCJGCO_01075;product=UDP-N-acetylglucosamine--N-acetylmuramyl-(pentapeptide) pyrophosphoryl-undecaprenol N-acetylglucosamine transferase
M-trifolii_contig_59_1	Prodigal:002006	CDS	2738	4579	.	+	0	ID=MPOCJGCO_01076;eC_number=7.4.2.10;Name=gsiA_1;db_xref=COG:COG1123;gene=gsiA_1;inference=ab initio prediction:Prodigal:002006,similar to AA sequence:UniProtKB:P75796;locus_tag=MPOCJGCO_01076;product=Glutathione import ATP-binding protein GsiA
M-trifolii_contig_59_1	Prodigal:002006	CDS	4576	5460	.	+	0	ID=MPOCJGCO_01077;inference=ab initio prediction:Prodigal:002006;locus_tag=MPOCJGCO_01077;product=hypothetical protein
M-trifolii_contig_60_1	Prodigal:002006	CDS	118	876	.	+	0	ID=MPOCJGCO_01078;inference=ab initio prediction:Prodigal:002006;locus_tag=MPOCJGCO_01078;product=hypothetical protein
M-trifolii_contig_60_1	Prodigal:002006	CDS	852	1526	.	-	0	ID=MPOCJGCO_01079;inference=ab initio prediction:Prodigal:002006;locus_tag=MPOCJGCO_01079;product=hypothetical protein
M-trifolii_contig_60_1	Prodigal:002006	CDS	1523	1945	.	-	0	ID=MPOCJGCO_01080;eC_number=1.-.-.-;Name=rutC;gene=rutC;inference=ab initio prediction:Prodigal:002006,protein motif:HAMAP:MF_00831;locus_tag=MPOCJGCO_01080;product=Putative aminoacrylate peracid reductase RutC
M-trifolii_contig_60_1	Prodigal:002006	CDS	2322	3494	.	+	0	ID=MPOCJGCO_01081;eC_number=3.5.1.16;Name=argE_1;db_xref=COG:COG0624;gene=argE_1;inference=ab initio prediction:Prodigal:002006,similar to AA sequence:UniProtKB:O68873;locus_tag=MPOCJGCO_01081;product=Acetylornithine deacetylase
M-trifolii_contig_60_1	Prodigal:002006	CDS	3504	4112	.	-	0	ID=MPOCJGCO_01082;Name=yibF_2;db_xref=COG:COG0625;gene=yibF_2;inference=ab initio prediction:Prodigal:002006,similar to AA sequence:UniProtKB:P0ACA1;locus_tag=MPOCJGCO_01082;product=putative GST-like protein YibF
M-trifolii_contig_60_1	Prodigal:002006	CDS	4158	5303	.	-	0	ID=MPOCJGCO_01083;eC_number=7.6.2.11;Name=potA_1;db_xref=COG:COG3842;gene=potA_1;inference=ab initio prediction:Prodigal:002006,similar to AA sequence:UniProtKB:P69874;locus_tag=MPOCJGCO_01083;product=Spermidine/putrescine import ATP-binding protein PotA
M-trifolii_contig_60_1	Prodigal:002006	CDS	5284	6102	.	-	0	ID=MPOCJGCO_01084;Name=phnV;db_xref=COG:COG1177;gene=phnV;inference=ab initio prediction:Prodigal:002006,similar to AA sequence:UniProtKB:P96065;locus_tag=MPOCJGCO_01084;product=Putative 2-aminoethylphosphonate transport system permease protein PhnV
M-trifolii_contig_60_1	Prodigal:002006	CDS	6102	6965	.	-	0	ID=MPOCJGCO_01085;Name=potB;db_xref=COG:COG1176;gene=potB;inference=ab initio prediction:Prodigal:002006,similar to AA sequence:UniProtKB:P0AFK4;locus_tag=MPOCJGCO_01085;product=Spermidine/putrescine transport system permease protein PotB
M-trifolii_contig_60_1	Prodigal:002006	CDS	7149	8183	.	-	0	ID=MPOCJGCO_01086;inference=ab initio prediction:Prodigal:002006;locus_tag=MPOCJGCO_01086;product=hypothetical protein
M-trifolii_contig_60_1	Prodigal:002006	CDS	8429	9622	.	-	0	ID=MPOCJGCO_01087;eC_number=1.1.-.-;Name=lldD;db_xref=COG:COG1304;gene=lldD;inference=ab initio prediction:Prodigal:002006,similar to AA sequence:UniProtKB:P33232;locus_tag=MPOCJGCO_01087;product=L-lactate dehydrogenase
M-trifolii_contig_60_1	Prodigal:002006	CDS	9988	11268	.	+	0	ID=MPOCJGCO_01088;eC_number=7.6.2.8;Name=btuD_5;gene=btuD_5;inference=ab initio prediction:Prodigal:002006,protein motif:HAMAP:MF_01005;locus_tag=MPOCJGCO_01088;product=Vitamin B12 import ATP-binding protein BtuD
M-trifolii_contig_60_1	Prodigal:002006	CDS	11326	13794	.	-	0	ID=MPOCJGCO_01089;eC_number=7.6.2.8;Name=btuD_6;gene=btuD_6;inference=ab initio prediction:Prodigal:002006,protein motif:HAMAP:MF_01005;locus_tag=MPOCJGCO_01089;product=Vitamin B12 import ATP-binding protein BtuD
M-trifolii_contig_60_1	Prodigal:002006	CDS	13799	14668	.	-	0	ID=MPOCJGCO_01090;Name=livH_4;db_xref=COG:COG0559;gene=livH_4;inference=ab initio prediction:Prodigal:002006,similar to AA sequence:UniProtKB:P0AEX7;locus_tag=MPOCJGCO_01090;product=High-affinity branched-chain amino acid transport system permease protein LivH
M-trifolii_contig_60_1	Prodigal:002006	CDS	14677	15858	.	-	0	ID=MPOCJGCO_01091;Name=livK;db_xref=COG:COG0683;gene=livK;inference=ab initio prediction:Prodigal:002006,similar to AA sequence:UniProtKB:P04816;locus_tag=MPOCJGCO_01091;product=Leucine-specific-binding protein
M-trifolii_contig_60_1	Prodigal:002006	CDS	16056	16472	.	+	0	ID=MPOCJGCO_01092;inference=ab initio prediction:Prodigal:002006;locus_tag=MPOCJGCO_01092;product=hypothetical protein
M-trifolii_contig_60_1	Prodigal:002006	CDS	16482	17189	.	-	0	ID=MPOCJGCO_01093;Name=rspR_3;db_xref=COG:COG1802;gene=rspR_3;inference=ab initio prediction:Prodigal:002006,similar to AA sequence:UniProtKB:P0ACM2;locus_tag=MPOCJGCO_01093;product=HTH-type transcriptional repressor RspR
M-trifolii_contig_60_1	Prodigal:002006	CDS	17555	19210	.	-	0	ID=MPOCJGCO_01094;Name=dppA_2;db_xref=COG:COG0747;gene=dppA_2;inference=ab initio prediction:Prodigal:002006,similar to AA sequence:UniProtKB:P23847;locus_tag=MPOCJGCO_01094;product=Periplasmic dipeptide transport protein
M-trifolii_contig_60_1	Prodigal:002006	CDS	19611	21233	.	+	0	ID=MPOCJGCO_01095;Name=dppA_3;db_xref=COG:COG0747;gene=dppA_3;inference=ab initio prediction:Prodigal:002006,similar to AA sequence:UniProtKB:P23847;locus_tag=MPOCJGCO_01095;product=Periplasmic dipeptide transport protein
M-trifolii_contig_60_1	Prodigal:002006	CDS	21313	22266	.	+	0	ID=MPOCJGCO_01096;Name=gsiC_2;db_xref=COG:COG0601;gene=gsiC_2;inference=ab initio prediction:Prodigal:002006,similar to AA sequence:UniProtKB:P75798;locus_tag=MPOCJGCO_01096;product=Glutathione transport system permease protein GsiC
M-trifolii_contig_60_1	Prodigal:002006	CDS	22280	23212	.	+	0	ID=MPOCJGCO_01097;Name=gsiD_2;db_xref=COG:COG1173;gene=gsiD_2;inference=ab initio prediction:Prodigal:002006,similar to AA sequence:UniProtKB:P75799;locus_tag=MPOCJGCO_01097;product=Glutathione transport system permease protein GsiD
M-trifolii_contig_60_1	Prodigal:002006	CDS	23209	24264	.	+	0	ID=MPOCJGCO_01098;eC_number=7.6.2.8;Name=btuD_7;gene=btuD_7;inference=ab initio prediction:Prodigal:002006,protein motif:HAMAP:MF_01005;locus_tag=MPOCJGCO_01098;product=Vitamin B12 import ATP-binding protein BtuD
M-trifolii_contig_60_1	Prodigal:002006	CDS	24261	25298	.	+	0	ID=MPOCJGCO_01099;Name=oppD_1;db_xref=COG:COG0444;gene=oppD_1;inference=ab initio prediction:Prodigal:002006,similar to AA sequence:UniProtKB:P24136;locus_tag=MPOCJGCO_01099;product=Oligopeptide transport ATP-binding protein OppD
M-trifolii_contig_60_1	Prodigal:002006	CDS	25664	25846	.	-	0	ID=MPOCJGCO_01100;inference=ab initio prediction:Prodigal:002006;locus_tag=MPOCJGCO_01100;product=hypothetical protein
M-trifolii_contig_60_1	Prodigal:002006	CDS	25902	26957	.	-	0	ID=MPOCJGCO_01101;inference=ab initio prediction:Prodigal:002006;locus_tag=MPOCJGCO_01101;product=hypothetical protein
M-trifolii_contig_60_1	Prodigal:002006	CDS	27103	27744	.	-	0	ID=MPOCJGCO_01102;Name=yceJ_1;db_xref=COG:COG3038;gene=yceJ_1;inference=ab initio prediction:Prodigal:002006,similar to AA sequence:UniProtKB:P75925;locus_tag=MPOCJGCO_01102;product=Cytochrome b561 
M-trifolii_contig_60_1	Prodigal:002006	CDS	27775	28386	.	-	0	ID=MPOCJGCO_01103;Name=yceI_1;gene=yceI_1;inference=ab initio prediction:Prodigal:002006,protein motif:HAMAP:MF_00780;locus_tag=MPOCJGCO_01103;product=Protein YceI
M-trifolii_contig_60_1	Prodigal:002006	CDS	28576	29193	.	-	0	ID=MPOCJGCO_01104;eC_number=2.5.1.18;Name=gst_2;db_xref=COG:COG0625;gene=gst_2;inference=ab initio prediction:Prodigal:002006,similar to AA sequence:UniProtKB:P81065;locus_tag=MPOCJGCO_01104;product=Glutathione S-transferase
M-trifolii_contig_60_1	Prodigal:002006	CDS	29330	29749	.	+	0	ID=MPOCJGCO_01105;inference=ab initio prediction:Prodigal:002006;locus_tag=MPOCJGCO_01105;product=hypothetical protein
M-trifolii_contig_60_1	Prodigal:002006	CDS	29903	32044	.	-	0	ID=MPOCJGCO_01106;inference=ab initio prediction:Prodigal:002006;locus_tag=MPOCJGCO_01106;product=hypothetical protein
M-trifolii_contig_60_1	Prodigal:002006	CDS	32429	33196	.	-	0	ID=MPOCJGCO_01107;inference=ab initio prediction:Prodigal:002006;locus_tag=MPOCJGCO_01107;product=hypothetical protein
M-trifolii_contig_60_1	Prodigal:002006	CDS	33193	33732	.	-	0	ID=MPOCJGCO_01108;Name=sigK_1;db_xref=COG:COG1595;gene=sigK_1;inference=ab initio prediction:Prodigal:002006,similar to AA sequence:UniProtKB:P9WGH7;locus_tag=MPOCJGCO_01108;product=ECF RNA polymerase sigma factor SigK
M-trifolii_contig_60_1	Prodigal:002006	CDS	33793	34572	.	-	0	ID=MPOCJGCO_01109;inference=ab initio prediction:Prodigal:002006;locus_tag=MPOCJGCO_01109;product=hypothetical protein
M-trifolii_contig_60_1	Prodigal:002006	CDS	34821	35711	.	-	0	ID=MPOCJGCO_01110;Name=dmlR_3;gene=dmlR_3;inference=ab initio prediction:Prodigal:002006,similar to AA sequence:UniProtKB:P76250;locus_tag=MPOCJGCO_01110;product=HTH-type transcriptional regulator DmlR
M-trifolii_contig_60_1	Prodigal:002006	CDS	35815	36684	.	+	0	ID=MPOCJGCO_01111;inference=ab initio prediction:Prodigal:002006;locus_tag=MPOCJGCO_01111;product=hypothetical protein
M-trifolii_contig_60_1	Prodigal:002006	CDS	36812	37306	.	+	0	ID=MPOCJGCO_01112;inference=ab initio prediction:Prodigal:002006;locus_tag=MPOCJGCO_01112;product=hypothetical protein
M-trifolii_contig_60_1	Prodigal:002006	CDS	37650	38564	.	-	0	ID=MPOCJGCO_01113;Name=yjiE;gene=yjiE;inference=ab initio prediction:Prodigal:002006,similar to AA sequence:UniProtKB:P39376;locus_tag=MPOCJGCO_01113;product=HTH-type transcriptional regulator YjiE
M-trifolii_contig_60_1	Prodigal:002006	CDS	38707	40038	.	+	0	ID=MPOCJGCO_01114;Name=dctA_2;db_xref=COG:COG1301;gene=dctA_2;inference=ab initio prediction:Prodigal:002006,similar to AA sequence:UniProtKB:P0A830;locus_tag=MPOCJGCO_01114;product=Aerobic C4-dicarboxylate transport protein
M-trifolii_contig_60_1	Prodigal:002006	CDS	40102	41265	.	+	0	ID=MPOCJGCO_01115;eC_number=4.2.1.81;Name=tarD;db_xref=COG:COG4948;gene=tarD;inference=ab initio prediction:Prodigal:002006,similar to AA sequence:UniProtKB:Q89FH0;locus_tag=MPOCJGCO_01115;product=D(-)-tartrate dehydratase
M-trifolii_contig_60_1	Prodigal:002006	CDS	41508	42329	.	-	0	ID=MPOCJGCO_01116;inference=ab initio prediction:Prodigal:002006;locus_tag=MPOCJGCO_01116;product=hypothetical protein
M-trifolii_contig_60_1	Prodigal:002006	CDS	42671	43396	.	+	0	ID=MPOCJGCO_01117;eC_number=1.1.1.47;Name=gdhIV;db_xref=COG:COG1028;gene=gdhIV;inference=ab initio prediction:Prodigal:002006,similar to AA sequence:UniProtKB:P39485;locus_tag=MPOCJGCO_01117;product=Glucose 1-dehydrogenase 4
M-trifolii_contig_60_1	Prodigal:002006	CDS	43542	44276	.	+	0	ID=MPOCJGCO_01118;eC_number=1.1.1.392;Name=baiA_1;gene=baiA_1;inference=ab initio prediction:Prodigal:002006,similar to AA sequence:UniProtKB:A7B3K3;locus_tag=MPOCJGCO_01118;product=3-alpha-hydroxycholanate dehydrogenase (NADP(+))
M-trifolii_contig_60_1	Prodigal:002006	CDS	44347	44943	.	+	0	ID=MPOCJGCO_01119;eC_number=1.5.1.2;Name=proC_2;gene=proC_2;inference=ab initio prediction:Prodigal:002006,protein motif:HAMAP:MF_01925;locus_tag=MPOCJGCO_01119;product=Pyrroline-5-carboxylate reductase
M-trifolii_contig_60_1	Prodigal:002006	CDS	45004	45453	.	+	0	ID=MPOCJGCO_01120;inference=ab initio prediction:Prodigal:002006;locus_tag=MPOCJGCO_01120;product=hypothetical protein
M-trifolii_contig_60_1	Prodigal:002006	CDS	45928	47016	.	-	0	ID=MPOCJGCO_01121;Name=nphR_2;gene=nphR_2;inference=ab initio prediction:Prodigal:002006,similar to AA sequence:UniProtKB:B1Q2A8;locus_tag=MPOCJGCO_01121;product=Transcriptional activator NphR
M-trifolii_contig_60_1	Prodigal:002006	CDS	47463	52301	.	+	0	ID=MPOCJGCO_01122;inference=ab initio prediction:Prodigal:002006;locus_tag=MPOCJGCO_01122;product=hypothetical protein
M-trifolii_contig_60_1	Prodigal:002006	CDS	52485	52877	.	+	0	ID=MPOCJGCO_01123;inference=ab initio prediction:Prodigal:002006;locus_tag=MPOCJGCO_01123;product=hypothetical protein
M-trifolii_contig_60_1	Aragorn:001002	tRNA	53899	53972	.	-	.	ID=MPOCJGCO_01124;inference=COORDINATES:profile:Aragorn:001002;locus_tag=MPOCJGCO_01124;product=tRNA-Gln(ctg)
M-trifolii_contig_60_1	Prodigal:002006	CDS	54096	56075	.	-	0	ID=MPOCJGCO_01125;inference=ab initio prediction:Prodigal:002006;locus_tag=MPOCJGCO_01125;product=hypothetical protein
M-trifolii_contig_60_1	Prodigal:002006	CDS	56288	56722	.	+	0	ID=MPOCJGCO_01126;inference=ab initio prediction:Prodigal:002006;locus_tag=MPOCJGCO_01126;product=hypothetical protein
M-trifolii_contig_60_1	Prodigal:002006	CDS	57100	57408	.	-	0	ID=MPOCJGCO_01127;inference=ab initio prediction:Prodigal:002006;locus_tag=MPOCJGCO_01127;product=hypothetical protein
M-trifolii_contig_60_1	Prodigal:002006	CDS	57487	58416	.	-	0	ID=MPOCJGCO_01128;inference=ab initio prediction:Prodigal:002006;locus_tag=MPOCJGCO_01128;product=hypothetical protein
M-trifolii_contig_60_1	Prodigal:002006	CDS	58653	58991	.	+	0	ID=MPOCJGCO_01129;inference=ab initio prediction:Prodigal:002006;locus_tag=MPOCJGCO_01129;product=hypothetical protein
M-trifolii_contig_60_1	Prodigal:002006	CDS	59100	60005	.	+	0	ID=MPOCJGCO_01130;inference=ab initio prediction:Prodigal:002006;locus_tag=MPOCJGCO_01130;product=hypothetical protein
M-trifolii_contig_60_1	Prodigal:002006	CDS	59995	60726	.	+	0	ID=MPOCJGCO_01131;eC_number=1.5.1.2;Name=proC_3;gene=proC_3;inference=ab initio prediction:Prodigal:002006,protein motif:HAMAP:MF_01925;locus_tag=MPOCJGCO_01131;product=Pyrroline-5-carboxylate reductase
M-trifolii_contig_60_1	Prodigal:002006	CDS	60723	62120	.	+	0	ID=MPOCJGCO_01132;inference=ab initio prediction:Prodigal:002006;locus_tag=MPOCJGCO_01132;product=hypothetical protein
M-trifolii_contig_60_1	Prodigal:002006	CDS	62149	62298	.	-	0	ID=MPOCJGCO_01133;inference=ab initio prediction:Prodigal:002006;locus_tag=MPOCJGCO_01133;product=hypothetical protein
M-trifolii_contig_60_1	Prodigal:002006	CDS	62482	62895	.	+	0	ID=MPOCJGCO_01134;inference=ab initio prediction:Prodigal:002006;locus_tag=MPOCJGCO_01134;product=hypothetical protein
M-trifolii_contig_60_1	Prodigal:002006	CDS	62892	63302	.	+	0	ID=MPOCJGCO_01135;inference=ab initio prediction:Prodigal:002006;locus_tag=MPOCJGCO_01135;product=hypothetical protein
M-trifolii_contig_60_1	Prodigal:002006	CDS	63492	63752	.	+	0	ID=MPOCJGCO_01136;inference=ab initio prediction:Prodigal:002006;locus_tag=MPOCJGCO_01136;product=hypothetical protein
M-trifolii_contig_60_1	Prodigal:002006	CDS	63832	64215	.	+	0	ID=MPOCJGCO_01137;inference=ab initio prediction:Prodigal:002006;locus_tag=MPOCJGCO_01137;product=hypothetical protein
M-trifolii_contig_60_1	Prodigal:002006	CDS	64409	64696	.	+	0	ID=MPOCJGCO_01138;inference=ab initio prediction:Prodigal:002006;locus_tag=MPOCJGCO_01138;product=hypothetical protein
M-trifolii_contig_60_1	Prodigal:002006	CDS	64704	65366	.	+	0	ID=MPOCJGCO_01139;eC_number=3.1.3.-;db_xref=COG:COG0637;inference=ab initio prediction:Prodigal:002006,similar to AA sequence:UniProtKB:Q9X0Y1;locus_tag=MPOCJGCO_01139;product=Phosphorylated carbohydrates phosphatase
M-trifolii_contig_60_1	Prodigal:002006	CDS	65570	65779	.	+	0	ID=MPOCJGCO_01140;inference=ab initio prediction:Prodigal:002006;locus_tag=MPOCJGCO_01140;product=hypothetical protein
M-trifolii_contig_60_1	Prodigal:002006	CDS	65790	66065	.	-	0	ID=MPOCJGCO_01141;inference=ab initio prediction:Prodigal:002006;locus_tag=MPOCJGCO_01141;product=hypothetical protein
M-trifolii_contig_60_1	Prodigal:002006	CDS	66234	66695	.	+	0	ID=MPOCJGCO_01142;inference=ab initio prediction:Prodigal:002006;locus_tag=MPOCJGCO_01142;product=hypothetical protein
M-trifolii_contig_60_1	Prodigal:002006	CDS	66714	66977	.	-	0	ID=MPOCJGCO_01143;inference=ab initio prediction:Prodigal:002006;locus_tag=MPOCJGCO_01143;product=hypothetical protein
M-trifolii_contig_60_1	Prodigal:002006	CDS	67116	67496	.	-	0	ID=MPOCJGCO_01144;inference=ab initio prediction:Prodigal:002006;locus_tag=MPOCJGCO_01144;product=hypothetical protein
M-trifolii_contig_60_1	Prodigal:002006	CDS	67826	68035	.	-	0	ID=MPOCJGCO_01145;Name=cspA_5;db_xref=COG:COG1278;gene=cspA_5;inference=ab initio prediction:Prodigal:002006,similar to AA sequence:UniProtKB:Q9Z3S6;locus_tag=MPOCJGCO_01145;product=Cold shock protein CspA
M-trifolii_contig_60_1	Prodigal:002006	CDS	68758	70698	.	+	0	ID=MPOCJGCO_01146;Name=bamA_2;gene=bamA_2;inference=ab initio prediction:Prodigal:002006,protein motif:HAMAP:MF_01430;locus_tag=MPOCJGCO_01146;product=Outer membrane protein assembly factor BamA
M-trifolii_contig_60_1	Prodigal:002006	CDS	70587	72779	.	-	0	ID=MPOCJGCO_01147;inference=ab initio prediction:Prodigal:002006;locus_tag=MPOCJGCO_01147;product=hypothetical protein
M-trifolii_contig_61_1	Prodigal:002006	CDS	60	374	.	+	0	ID=MPOCJGCO_01148;inference=ab initio prediction:Prodigal:002006;locus_tag=MPOCJGCO_01148;product=hypothetical protein
M-trifolii_contig_61_1	Prodigal:002006	CDS	602	1783	.	-	0	ID=MPOCJGCO_01149;eC_number=3.2.1.8;Name=xynZ;db_xref=COG:COG2382;gene=xynZ;inference=ab initio prediction:Prodigal:002006,similar to AA sequence:UniProtKB:P10478;locus_tag=MPOCJGCO_01149;product=Endo-1%2C4-beta-xylanase Z
M-trifolii_contig_61_1	Prodigal:002006	CDS	1945	2337	.	+	0	ID=MPOCJGCO_01150;inference=ab initio prediction:Prodigal:002006;locus_tag=MPOCJGCO_01150;product=hypothetical protein
M-trifolii_contig_61_1	Prodigal:002006	CDS	2408	3250	.	+	0	ID=MPOCJGCO_01151;eC_number=1.3.1.87;Name=hcaB_2;gene=hcaB_2;inference=ab initio prediction:Prodigal:002006,protein motif:HAMAP:MF_01647;locus_tag=MPOCJGCO_01151;product=3-phenylpropionate-dihydrodiol/cinnamic acid-dihydrodiol dehydrogenase
M-trifolii_contig_61_1	Prodigal:002006	CDS	3258	4721	.	-	0	ID=MPOCJGCO_01152;eC_number=1.1.1.49;Name=zwf_3;db_xref=COG:COG0364;gene=zwf_3;inference=ab initio prediction:Prodigal:002006,similar to AA sequence:UniProtKB:P0AC53;locus_tag=MPOCJGCO_01152;product=Glucose-6-phosphate 1-dehydrogenase
M-trifolii_contig_61_1	Prodigal:002006	CDS	4760	4879	.	+	0	ID=MPOCJGCO_01153;inference=ab initio prediction:Prodigal:002006;locus_tag=MPOCJGCO_01153;product=hypothetical protein
M-trifolii_contig_61_1	Prodigal:002006	CDS	4964	6406	.	+	0	ID=MPOCJGCO_01154;inference=ab initio prediction:Prodigal:002006;locus_tag=MPOCJGCO_01154;product=hypothetical protein
M-trifolii_contig_61_1	Prodigal:002006	CDS	6422	6739	.	-	0	ID=MPOCJGCO_01155;inference=ab initio prediction:Prodigal:002006;locus_tag=MPOCJGCO_01155;product=hypothetical protein
M-trifolii_contig_61_1	Prodigal:002006	CDS	6902	8245	.	+	0	ID=MPOCJGCO_01156;eC_number=6.1.1.17;Name=gltX_2;gene=gltX_2;inference=ab initio prediction:Prodigal:002006,similar to AA sequence:UniProtKB:P99170;locus_tag=MPOCJGCO_01156;product=Glutamate--tRNA ligase
M-trifolii_contig_61_1	Prodigal:002006	CDS	8255	9544	.	-	0	ID=MPOCJGCO_01157;inference=ab initio prediction:Prodigal:002006,similar to AA sequence:UniProtKB:P0AE45;locus_tag=MPOCJGCO_01157;note=UPF0053 inner membrane protein YtfL;product=hypothetical protein
M-trifolii_contig_61_1	Prodigal:002006	CDS	9665	10399	.	-	0	ID=MPOCJGCO_01158;inference=ab initio prediction:Prodigal:002006;locus_tag=MPOCJGCO_01158;product=hypothetical protein
M-trifolii_contig_61_1	Prodigal:002006	CDS	10642	12069	.	+	0	ID=MPOCJGCO_01159;inference=ab initio prediction:Prodigal:002006;locus_tag=MPOCJGCO_01159;product=hypothetical protein
M-trifolii_contig_61_1	Prodigal:002006	CDS	12118	13551	.	-	0	ID=MPOCJGCO_01160;eC_number=1.2.1.26;Name=araE;gene=araE;inference=ab initio prediction:Prodigal:002006,similar to AA sequence:UniProtKB:Q1JUP4;locus_tag=MPOCJGCO_01160;product=Alpha-ketoglutaric semialdehyde dehydrogenase 1
M-trifolii_contig_61_1	Prodigal:002006	CDS	13697	14488	.	-	0	ID=MPOCJGCO_01161;eC_number=3.5.1.118;Name=egtC;db_xref=COG:COG0121;gene=egtC;inference=ab initio prediction:Prodigal:002006,similar to AA sequence:UniProtKB:A0R5M9;locus_tag=MPOCJGCO_01161;product=Gamma-glutamyl-hercynylcysteine sulfoxide hydrolase
M-trifolii_contig_61_1	Prodigal:002006	CDS	14835	15221	.	+	0	ID=MPOCJGCO_01162;Name=rssB_2;gene=rssB_2;inference=ab initio prediction:Prodigal:002006,protein motif:HAMAP:MF_00958;locus_tag=MPOCJGCO_01162;product=Regulator of RpoS
M-trifolii_contig_61_1	Prodigal:002006	CDS	15385	15705	.	-	0	ID=MPOCJGCO_01163;Name=rpsU;db_xref=COG:COG0828;gene=rpsU;inference=ab initio prediction:Prodigal:002006,similar to AA sequence:UniProtKB:Q6N274;locus_tag=MPOCJGCO_01163;product=30S ribosomal protein S21
M-trifolii_contig_61_1	Prodigal:002006	CDS	15915	16973	.	+	0	ID=MPOCJGCO_01164;eC_number=4.1.2.48;Name=ltaE;gene=ltaE;inference=ab initio prediction:Prodigal:002006,similar to AA sequence:UniProtKB:O50584;locus_tag=MPOCJGCO_01164;product=Low specificity L-threonine aldolase
M-trifolii_contig_61_1	Prodigal:002006	CDS	17012	17614	.	-	0	ID=MPOCJGCO_01165;inference=ab initio prediction:Prodigal:002006,similar to AA sequence:UniProtKB:Q9KUP8;locus_tag=MPOCJGCO_01165;note=UPF0301 protein VC_0467;product=hypothetical protein
M-trifolii_contig_61_1	Prodigal:002006	CDS	17840	18322	.	+	0	ID=MPOCJGCO_01166;inference=ab initio prediction:Prodigal:002006;locus_tag=MPOCJGCO_01166;product=hypothetical protein
M-trifolii_contig_61_1	Prodigal:002006	CDS	18340	18585	.	-	0	ID=MPOCJGCO_01167;inference=ab initio prediction:Prodigal:002006;locus_tag=MPOCJGCO_01167;product=hypothetical protein
M-trifolii_contig_61_1	Prodigal:002006	CDS	18863	19504	.	+	0	ID=MPOCJGCO_01168;db_xref=COG:COG0586;inference=ab initio prediction:Prodigal:002006,similar to AA sequence:UniProtKB:P9WP07;locus_tag=MPOCJGCO_01168;product=putative membrane protein
M-trifolii_contig_61_1	Prodigal:002006	CDS	19510	19974	.	-	0	ID=MPOCJGCO_01169;eC_number=3.1.26.4;Name=rnhA;db_xref=COG:COG0328;gene=rnhA;inference=ab initio prediction:Prodigal:002006,similar to AA sequence:UniProtKB:P0A7Y4;locus_tag=MPOCJGCO_01169;product=Ribonuclease HI
M-trifolii_contig_61_1	Prodigal:002006	CDS	19971	20936	.	-	0	ID=MPOCJGCO_01170;eC_number=2.7.1.39;Name=thrB;db_xref=COG:COG2334;gene=thrB;inference=ab initio prediction:Prodigal:002006,similar to AA sequence:UniProtKB:Q8UHA8;locus_tag=MPOCJGCO_01170;product=Homoserine kinase
M-trifolii_contig_61_1	Prodigal:002006	CDS	21061	22071	.	-	0	ID=MPOCJGCO_01171;eC_number=1.17.7.4;Name=ispH;db_xref=COG:COG0761;gene=ispH;inference=ab initio prediction:Prodigal:002006,similar to AA sequence:UniProtKB:P62623;locus_tag=MPOCJGCO_01171;product=4-hydroxy-3-methylbut-2-enyl diphosphate reductase
M-trifolii_contig_61_1	Prodigal:002006	CDS	22243	22788	.	-	0	ID=MPOCJGCO_01172;inference=ab initio prediction:Prodigal:002006;locus_tag=MPOCJGCO_01172;product=hypothetical protein
M-trifolii_contig_61_1	Prodigal:002006	CDS	23237	24424	.	+	0	ID=MPOCJGCO_01173;inference=ab initio prediction:Prodigal:002006;locus_tag=MPOCJGCO_01173;product=hypothetical protein
M-trifolii_contig_61_1	Prodigal:002006	CDS	24569	24811	.	+	0	ID=MPOCJGCO_01174;inference=ab initio prediction:Prodigal:002006;locus_tag=MPOCJGCO_01174;product=hypothetical protein
M-trifolii_contig_61_1	Prodigal:002006	CDS	25057	26682	.	+	0	ID=MPOCJGCO_01175;Name=yheS_1;db_xref=COG:COG0488;gene=yheS_1;inference=ab initio prediction:Prodigal:002006,similar to AA sequence:UniProtKB:P63389;locus_tag=MPOCJGCO_01175;product=putative ABC transporter ATP-binding protein YheS
M-trifolii_contig_61_1	Prodigal:002006	CDS	26708	27781	.	-	0	ID=MPOCJGCO_01176;inference=ab initio prediction:Prodigal:002006;locus_tag=MPOCJGCO_01176;product=hypothetical protein
M-trifolii_contig_61_1	Prodigal:002006	CDS	27907	28314	.	-	0	ID=MPOCJGCO_01177;inference=ab initio prediction:Prodigal:002006;locus_tag=MPOCJGCO_01177;product=hypothetical protein
M-trifolii_contig_61_1	Prodigal:002006	CDS	28377	29732	.	-	0	ID=MPOCJGCO_01178;eC_number=7.1.2.2;Name=yscN;gene=yscN;inference=ab initio prediction:Prodigal:002006,similar to AA sequence:UniProtKB:P40291;locus_tag=MPOCJGCO_01178;product=putative ATP synthase YscN
M-trifolii_contig_62_1	Prodigal:002006	CDS	1161	1415	.	+	0	ID=MPOCJGCO_01179;inference=ab initio prediction:Prodigal:002006;locus_tag=MPOCJGCO_01179;product=hypothetical protein
M-trifolii_contig_62_1	Prodigal:002006	CDS	2017	2400	.	+	0	ID=MPOCJGCO_01180;inference=ab initio prediction:Prodigal:002006;locus_tag=MPOCJGCO_01180;product=hypothetical protein
M-trifolii_contig_62_1	Prodigal:002006	CDS	2428	3096	.	+	0	ID=MPOCJGCO_01181;inference=ab initio prediction:Prodigal:002006;locus_tag=MPOCJGCO_01181;product=hypothetical protein
M-trifolii_contig_62_1	Prodigal:002006	CDS	3323	3700	.	-	0	ID=MPOCJGCO_01182;inference=ab initio prediction:Prodigal:002006;locus_tag=MPOCJGCO_01182;product=hypothetical protein
M-trifolii_contig_62_1	Prodigal:002006	CDS	3700	4080	.	-	0	ID=MPOCJGCO_01183;inference=ab initio prediction:Prodigal:002006;locus_tag=MPOCJGCO_01183;product=hypothetical protein
M-trifolii_contig_62_1	Prodigal:002006	CDS	4067	4270	.	-	0	ID=MPOCJGCO_01184;inference=ab initio prediction:Prodigal:002006;locus_tag=MPOCJGCO_01184;product=hypothetical protein
M-trifolii_contig_62_1	Prodigal:002006	CDS	4267	4680	.	-	0	ID=MPOCJGCO_01185;inference=ab initio prediction:Prodigal:002006;locus_tag=MPOCJGCO_01185;product=hypothetical protein
M-trifolii_contig_62_1	Prodigal:002006	CDS	5368	6522	.	+	0	ID=MPOCJGCO_01186;inference=ab initio prediction:Prodigal:002006;locus_tag=MPOCJGCO_01186;product=hypothetical protein
M-trifolii_contig_62_1	Prodigal:002006	CDS	6640	7266	.	+	0	ID=MPOCJGCO_01187;inference=ab initio prediction:Prodigal:002006;locus_tag=MPOCJGCO_01187;product=hypothetical protein
M-trifolii_contig_62_1	Prodigal:002006	CDS	7871	8299	.	-	0	ID=MPOCJGCO_01188;inference=ab initio prediction:Prodigal:002006;locus_tag=MPOCJGCO_01188;product=hypothetical protein
M-trifolii_contig_62_1	Prodigal:002006	CDS	8305	8901	.	-	0	ID=MPOCJGCO_01189;Name=hin_1;db_xref=COG:COG1961;gene=hin_1;inference=ab initio prediction:Prodigal:002006,similar to AA sequence:UniProtKB:P03013;locus_tag=MPOCJGCO_01189;product=DNA-invertase hin
M-trifolii_contig_62_1	Prodigal:002006	CDS	9379	10830	.	+	0	ID=MPOCJGCO_01190;inference=ab initio prediction:Prodigal:002006;locus_tag=MPOCJGCO_01190;product=hypothetical protein
M-trifolii_contig_62_1	Prodigal:002006	CDS	11065	11514	.	+	0	ID=MPOCJGCO_01191;Name=nikR;db_xref=COG:COG0864;gene=nikR;inference=ab initio prediction:Prodigal:002006,similar to AA sequence:UniProtKB:P0A6Z6;locus_tag=MPOCJGCO_01191;product=Nickel-responsive regulator
M-trifolii_contig_62_1	Prodigal:002006	CDS	11910	13811	.	+	0	ID=MPOCJGCO_01192;inference=ab initio prediction:Prodigal:002006;locus_tag=MPOCJGCO_01192;product=hypothetical protein
M-trifolii_contig_62_1	Prodigal:002006	CDS	13963	14226	.	-	0	ID=MPOCJGCO_01193;inference=ab initio prediction:Prodigal:002006;locus_tag=MPOCJGCO_01193;product=hypothetical protein
M-trifolii_contig_62_1	Prodigal:002006	CDS	14380	14886	.	-	0	ID=MPOCJGCO_01194;inference=ab initio prediction:Prodigal:002006;locus_tag=MPOCJGCO_01194;product=hypothetical protein
M-trifolii_contig_62_1	Prodigal:002006	CDS	14985	15467	.	-	0	ID=MPOCJGCO_01195;Name=ibpA_1;db_xref=COG:COG0071;gene=ibpA_1;inference=ab initio prediction:Prodigal:002006,similar to AA sequence:UniProtKB:P0C054;locus_tag=MPOCJGCO_01195;product=Small heat shock protein IbpA
M-trifolii_contig_62_1	Prodigal:002006	CDS	15674	15913	.	-	0	ID=MPOCJGCO_01196;inference=ab initio prediction:Prodigal:002006;locus_tag=MPOCJGCO_01196;product=hypothetical protein
M-trifolii_contig_62_1	Prodigal:002006	CDS	16363	16695	.	+	0	ID=MPOCJGCO_01197;inference=ab initio prediction:Prodigal:002006;locus_tag=MPOCJGCO_01197;product=hypothetical protein
M-trifolii_contig_62_1	Prodigal:002006	CDS	16732	16881	.	-	0	ID=MPOCJGCO_01198;inference=ab initio prediction:Prodigal:002006;locus_tag=MPOCJGCO_01198;product=hypothetical protein
M-trifolii_contig_62_1	Prodigal:002006	CDS	17326	17715	.	+	0	ID=MPOCJGCO_01199;inference=ab initio prediction:Prodigal:002006;locus_tag=MPOCJGCO_01199;product=hypothetical protein
M-trifolii_contig_62_1	Prodigal:002006	CDS	18216	18482	.	+	0	ID=MPOCJGCO_01200;inference=ab initio prediction:Prodigal:002006;locus_tag=MPOCJGCO_01200;product=hypothetical protein
M-trifolii_contig_62_1	Prodigal:002006	CDS	18474	18806	.	-	0	ID=MPOCJGCO_01201;inference=ab initio prediction:Prodigal:002006;locus_tag=MPOCJGCO_01201;product=hypothetical protein
M-trifolii_contig_62_1	Prodigal:002006	CDS	18892	19674	.	-	0	ID=MPOCJGCO_01202;inference=ab initio prediction:Prodigal:002006;locus_tag=MPOCJGCO_01202;product=hypothetical protein
M-trifolii_contig_62_1	Prodigal:002006	CDS	20505	21365	.	-	0	ID=MPOCJGCO_01203;inference=ab initio prediction:Prodigal:002006;locus_tag=MPOCJGCO_01203;product=hypothetical protein
M-trifolii_contig_62_1	Prodigal:002006	CDS	21643	22281	.	-	0	ID=MPOCJGCO_01204;eC_number=5.4.2.11;Name=gpmA_2;gene=gpmA_2;inference=ab initio prediction:Prodigal:002006,similar to AA sequence:UniProtKB:B4RIY7;locus_tag=MPOCJGCO_01204;product=2%2C3-bisphosphoglycerate-dependent phosphoglycerate mutase
M-trifolii_contig_62_1	Prodigal:002006	CDS	22677	22943	.	-	0	ID=MPOCJGCO_01205;inference=ab initio prediction:Prodigal:002006;locus_tag=MPOCJGCO_01205;product=hypothetical protein
M-trifolii_contig_62_1	Prodigal:002006	CDS	23392	23781	.	+	0	ID=MPOCJGCO_01206;inference=ab initio prediction:Prodigal:002006;locus_tag=MPOCJGCO_01206;product=hypothetical protein
M-trifolii_contig_62_1	Prodigal:002006	CDS	24022	25533	.	+	0	ID=MPOCJGCO_01207;inference=ab initio prediction:Prodigal:002006;locus_tag=MPOCJGCO_01207;product=hypothetical protein
M-trifolii_contig_62_1	Prodigal:002006	CDS	26339	26785	.	+	0	ID=MPOCJGCO_01208;inference=ab initio prediction:Prodigal:002006;locus_tag=MPOCJGCO_01208;product=hypothetical protein
M-trifolii_contig_63_1	Prodigal:002006	CDS	3	263	.	+	0	ID=MPOCJGCO_01209;Name=fhuA_4;db_xref=COG:COG1629;gene=fhuA_4;inference=ab initio prediction:Prodigal:002006,similar to AA sequence:UniProtKB:P06971;locus_tag=MPOCJGCO_01209;product=Ferrichrome outer membrane transporter/phage receptor
M-trifolii_contig_63_1	Prodigal:002006	CDS	268	1452	.	+	0	ID=MPOCJGCO_01210;inference=ab initio prediction:Prodigal:002006;locus_tag=MPOCJGCO_01210;product=hypothetical protein
M-trifolii_contig_63_1	Prodigal:002006	CDS	1422	2042	.	-	0	ID=MPOCJGCO_01211;inference=ab initio prediction:Prodigal:002006;locus_tag=MPOCJGCO_01211;product=hypothetical protein
M-trifolii_contig_63_1	Prodigal:002006	CDS	2062	2268	.	-	0	ID=MPOCJGCO_01212;inference=ab initio prediction:Prodigal:002006;locus_tag=MPOCJGCO_01212;product=hypothetical protein
M-trifolii_contig_63_1	Prodigal:002006	CDS	2435	3238	.	+	0	ID=MPOCJGCO_01213;inference=ab initio prediction:Prodigal:002006;locus_tag=MPOCJGCO_01213;product=hypothetical protein
M-trifolii_contig_63_1	Prodigal:002006	CDS	3246	3539	.	-	0	ID=MPOCJGCO_01214;inference=ab initio prediction:Prodigal:002006;locus_tag=MPOCJGCO_01214;product=hypothetical protein
M-trifolii_contig_63_1	Prodigal:002006	CDS	3959	6106	.	-	0	ID=MPOCJGCO_01215;eC_number=3.6.4.12;Name=recG;db_xref=COG:COG1200;gene=recG;inference=ab initio prediction:Prodigal:002006,similar to AA sequence:UniProtKB:P24230;locus_tag=MPOCJGCO_01215;product=ATP-dependent DNA helicase RecG
M-trifolii_contig_63_1	Prodigal:002006	CDS	6222	6836	.	-	0	ID=MPOCJGCO_01216;eC_number=3.5.1.19;Name=pncA;db_xref=COG:COG1335;gene=pncA;inference=ab initio prediction:Prodigal:002006,similar to AA sequence:UniProtKB:P21369;locus_tag=MPOCJGCO_01216;product=Nicotinamidase
M-trifolii_contig_63_1	Prodigal:002006	CDS	6833	7807	.	-	0	ID=MPOCJGCO_01217;eC_number=1.6.5.5;Name=qorA_1;db_xref=COG:COG0604;gene=qorA_1;inference=ab initio prediction:Prodigal:002006,similar to AA sequence:UniProtKB:P28304;locus_tag=MPOCJGCO_01217;product=Quinone oxidoreductase 1
M-trifolii_contig_63_1	Prodigal:002006	CDS	8006	8509	.	+	0	ID=MPOCJGCO_01218;inference=ab initio prediction:Prodigal:002006;locus_tag=MPOCJGCO_01218;product=hypothetical protein
M-trifolii_contig_63_1	Prodigal:002006	CDS	8575	10482	.	+	0	ID=MPOCJGCO_01219;Name=mutL;gene=mutL;inference=ab initio prediction:Prodigal:002006,similar to AA sequence:UniProtKB:Q5F8M6;locus_tag=MPOCJGCO_01219;product=DNA mismatch repair protein MutL
M-trifolii_contig_63_1	Prodigal:002006	CDS	10588	10779	.	+	0	ID=MPOCJGCO_01220;inference=ab initio prediction:Prodigal:002006;locus_tag=MPOCJGCO_01220;product=hypothetical protein
M-trifolii_contig_63_1	Prodigal:002006	CDS	10833	11057	.	-	0	ID=MPOCJGCO_01221;inference=ab initio prediction:Prodigal:002006;locus_tag=MPOCJGCO_01221;product=hypothetical protein
M-trifolii_contig_63_1	Aragorn:001002	tRNA	11198	11272	.	-	.	ID=MPOCJGCO_01222;inference=COORDINATES:profile:Aragorn:001002;locus_tag=MPOCJGCO_01222;product=tRNA-Gly(gcc)
M-trifolii_contig_63_1	Prodigal:002006	CDS	11380	11844	.	-	0	ID=MPOCJGCO_01223;eC_number=3.6.1.-;Name=rppH_1;gene=rppH_1;inference=ab initio prediction:Prodigal:002006,protein motif:HAMAP:MF_00298;locus_tag=MPOCJGCO_01223;product=RNA pyrophosphohydrolase
M-trifolii_contig_63_1	Prodigal:002006	CDS	12015	12713	.	-	0	ID=MPOCJGCO_01224;eC_number=3.7.1.20;Name=nagK;gene=nagK;inference=ab initio prediction:Prodigal:002006,similar to AA sequence:UniProtKB:O86042;locus_tag=MPOCJGCO_01224;product=Fumarylpyruvate hydrolase
M-trifolii_contig_63_1	Prodigal:002006	CDS	12923	14374	.	+	0	ID=MPOCJGCO_01225;eC_number=1.-.-.-;db_xref=COG:COG0277;inference=ab initio prediction:Prodigal:002006,similar to AA sequence:UniProtKB:P9WIT1;locus_tag=MPOCJGCO_01225;product=putative FAD-linked oxidoreductase
M-trifolii_contig_63_1	Prodigal:002006	CDS	14384	14623	.	-	0	ID=MPOCJGCO_01226;inference=ab initio prediction:Prodigal:002006;locus_tag=MPOCJGCO_01226;product=hypothetical protein
M-trifolii_contig_63_1	Prodigal:002006	CDS	14857	15129	.	-	0	ID=MPOCJGCO_01227;inference=ab initio prediction:Prodigal:002006;locus_tag=MPOCJGCO_01227;product=hypothetical protein
M-trifolii_contig_63_1	Prodigal:002006	CDS	15524	15817	.	+	0	ID=MPOCJGCO_01228;inference=ab initio prediction:Prodigal:002006;locus_tag=MPOCJGCO_01228;product=hypothetical protein
M-trifolii_contig_63_1	Prodigal:002006	CDS	15872	17134	.	+	0	ID=MPOCJGCO_01229;eC_number=3.4.11.-;db_xref=COG:COG2309;inference=ab initio prediction:Prodigal:002006,similar to AA sequence:UniProtKB:P23341;locus_tag=MPOCJGCO_01229;product=Aminopeptidase T
M-trifolii_contig_63_1	Prodigal:002006	CDS	17246	18544	.	+	0	ID=MPOCJGCO_01230;eC_number=2.3.1.179;Name=fabF_1;db_xref=COG:COG0304;gene=fabF_1;inference=ab initio prediction:Prodigal:002006,similar to AA sequence:UniProtKB:Q83E37;locus_tag=MPOCJGCO_01230;product=3-oxoacyl-[acyl-carrier-protein] synthase 2
M-trifolii_contig_63_1	Prodigal:002006	CDS	18541	19305	.	+	0	ID=MPOCJGCO_01231;eC_number=1.1.1.100;Name=fabG_2;gene=fabG_2;inference=ab initio prediction:Prodigal:002006,similar to AA sequence:UniProtKB:P0A2C9;locus_tag=MPOCJGCO_01231;product=3-oxoacyl-[acyl-carrier-protein] reductase FabG
M-trifolii_contig_63_1	Prodigal:002006	CDS	19305	19607	.	+	0	ID=MPOCJGCO_01232;inference=ab initio prediction:Prodigal:002006;locus_tag=MPOCJGCO_01232;product=hypothetical protein
M-trifolii_contig_63_1	Prodigal:002006	CDS	19880	20902	.	+	0	ID=MPOCJGCO_01233;eC_number=1.6.5.5;Name=qorA_2;db_xref=COG:COG0604;gene=qorA_2;inference=ab initio prediction:Prodigal:002006,similar to AA sequence:UniProtKB:P28304;locus_tag=MPOCJGCO_01233;product=Quinone oxidoreductase 1
M-trifolii_contig_63_1	Prodigal:002006	CDS	21009	22037	.	+	0	ID=MPOCJGCO_01234;eC_number=2.3.1.241;Name=lpxL;gene=lpxL;inference=ab initio prediction:Prodigal:002006,protein motif:HAMAP:MF_01942;locus_tag=MPOCJGCO_01234;product=Lipid A biosynthesis lauroyltransferase
M-trifolii_contig_63_1	Prodigal:002006	CDS	22045	22824	.	+	0	ID=MPOCJGCO_01235;inference=ab initio prediction:Prodigal:002006;locus_tag=MPOCJGCO_01235;product=hypothetical protein
M-trifolii_contig_63_1	Prodigal:002006	CDS	22872	23672	.	-	0	ID=MPOCJGCO_01236;Name=tatC;db_xref=COG:COG0805;gene=tatC;inference=ab initio prediction:Prodigal:002006,similar to AA sequence:UniProtKB:P69423;locus_tag=MPOCJGCO_01236;product=Sec-independent protein translocase protein TatC
M-trifolii_contig_63_1	Prodigal:002006	CDS	23677	24237	.	-	0	ID=MPOCJGCO_01237;Name=tatB;db_xref=COG:COG1826;gene=tatB;inference=ab initio prediction:Prodigal:002006,similar to AA sequence:UniProtKB:P69425;locus_tag=MPOCJGCO_01237;product=Sec-independent protein translocase protein TatB
M-trifolii_contig_63_1	Prodigal:002006	CDS	24365	24646	.	-	0	ID=MPOCJGCO_01238;Name=tatA;gene=tatA;inference=ab initio prediction:Prodigal:002006,similar to AA sequence:UniProtKB:P9WGA1;locus_tag=MPOCJGCO_01238;product=Sec-independent protein translocase protein TatA
M-trifolii_contig_63_1	Prodigal:002006	CDS	24824	25831	.	-	0	ID=MPOCJGCO_01239;eC_number=3.2.1.52;Name=nagZ;db_xref=COG:COG1472;gene=nagZ;inference=ab initio prediction:Prodigal:002006,similar to AA sequence:UniProtKB:Q9HZK0;locus_tag=MPOCJGCO_01239;product=Beta-hexosaminidase
M-trifolii_contig_63_1	Prodigal:002006	CDS	26028	27449	.	-	0	ID=MPOCJGCO_01240;inference=ab initio prediction:Prodigal:002006;locus_tag=MPOCJGCO_01240;product=hypothetical protein
M-trifolii_contig_63_1	Prodigal:002006	CDS	27482	29242	.	-	0	ID=MPOCJGCO_01241;eC_number=6.1.1.19;Name=argS;gene=argS;inference=ab initio prediction:Prodigal:002006,similar to AA sequence:UniProtKB:Q99W05;locus_tag=MPOCJGCO_01241;product=Arginine--tRNA ligase
M-trifolii_contig_63_1	Prodigal:002006	CDS	29478	30005	.	+	0	ID=MPOCJGCO_01242;inference=ab initio prediction:Prodigal:002006;locus_tag=MPOCJGCO_01242;product=hypothetical protein
M-trifolii_contig_63_1	Prodigal:002006	CDS	30034	31281	.	-	0	ID=MPOCJGCO_01243;inference=ab initio prediction:Prodigal:002006,protein motif:HAMAP:MF_01212;locus_tag=MPOCJGCO_01243;product=Deoxyguanosinetriphosphate triphosphohydrolase-like protein
M-trifolii_contig_63_1	Prodigal:002006	CDS	31538	31864	.	+	0	ID=MPOCJGCO_01244;Name=erpA;db_xref=COG:COG0316;gene=erpA;inference=ab initio prediction:Prodigal:002006,similar to AA sequence:UniProtKB:P45344;locus_tag=MPOCJGCO_01244;product=Iron-sulfur cluster insertion protein ErpA
M-trifolii_contig_63_1	Prodigal:002006	CDS	32141	34105	.	+	0	ID=MPOCJGCO_01245;inference=ab initio prediction:Prodigal:002006;locus_tag=MPOCJGCO_01245;product=hypothetical protein
M-trifolii_contig_63_1	Prodigal:002006	CDS	34573	35628	.	+	0	ID=MPOCJGCO_01246;inference=ab initio prediction:Prodigal:002006;locus_tag=MPOCJGCO_01246;product=hypothetical protein
M-trifolii_contig_63_1	Prodigal:002006	CDS	35680	37368	.	+	0	ID=MPOCJGCO_01247;inference=ab initio prediction:Prodigal:002006;locus_tag=MPOCJGCO_01247;product=hypothetical protein
M-trifolii_contig_63_1	Prodigal:002006	CDS	37709	39034	.	+	0	ID=MPOCJGCO_01248;Name=gudP_1;gene=gudP_1;inference=ab initio prediction:Prodigal:002006,similar to AA sequence:UniProtKB:Q46916;locus_tag=MPOCJGCO_01248;product=putative glucarate transporter
M-trifolii_contig_63_1	Prodigal:002006	CDS	39064	40065	.	+	0	ID=MPOCJGCO_01249;eC_number=3.1.1.17;Name=gnl_2;gene=gnl_2;inference=ab initio prediction:Prodigal:002006,similar to AA sequence:UniProtKB:Q01578;locus_tag=MPOCJGCO_01249;product=Gluconolactonase
M-trifolii_contig_63_1	Prodigal:002006	CDS	40100	40990	.	+	0	ID=MPOCJGCO_01250;Name=hcaR;gene=hcaR;inference=ab initio prediction:Prodigal:002006,similar to AA sequence:UniProtKB:Q47141;locus_tag=MPOCJGCO_01250;product=Hca operon transcriptional activator HcaR
M-trifolii_contig_63_1	Prodigal:002006	CDS	41114	42475	.	+	0	ID=MPOCJGCO_01251;eC_number=4.2.1.40;Name=gudD;db_xref=COG:COG4948;gene=gudD;inference=ab initio prediction:Prodigal:002006,similar to AA sequence:UniProtKB:P0AES2;locus_tag=MPOCJGCO_01251;product=Glucarate dehydratase
M-trifolii_contig_63_1	Prodigal:002006	CDS	42603	43373	.	+	0	ID=MPOCJGCO_01252;eC_number=4.1.3.39;Name=bphF;gene=bphF;inference=ab initio prediction:Prodigal:002006,similar to AA sequence:UniProtKB:O05151;locus_tag=MPOCJGCO_01252;product=4-hydroxy-2-oxovalerate aldolase
M-trifolii_contig_63_1	Prodigal:002006	CDS	43387	44274	.	+	0	ID=MPOCJGCO_01253;eC_number=1.1.1.60;Name=glxR_1;db_xref=COG:COG2084;gene=glxR_1;inference=ab initio prediction:Prodigal:002006,similar to AA sequence:UniProtKB:P77161;locus_tag=MPOCJGCO_01253;product=2-hydroxy-3-oxopropionate reductase
M-trifolii_contig_63_1	Prodigal:002006	CDS	44750	46087	.	+	0	ID=MPOCJGCO_01254;Name=gudP_2;gene=gudP_2;inference=ab initio prediction:Prodigal:002006,similar to AA sequence:UniProtKB:Q46916;locus_tag=MPOCJGCO_01254;product=putative glucarate transporter
M-trifolii_contig_63_1	Prodigal:002006	CDS	46119	47693	.	+	0	ID=MPOCJGCO_01255;eC_number=4.2.1.42;Name=garD_2;db_xref=COG:COG2721;gene=garD_2;inference=ab initio prediction:Prodigal:002006,similar to AA sequence:UniProtKB:P39829;locus_tag=MPOCJGCO_01255;product=Galactarate dehydratase (L-threo-forming)
M-trifolii_contig_63_1	Prodigal:002006	CDS	47703	48749	.	-	0	ID=MPOCJGCO_01256;eC_number=1.14.14.35;Name=sfnG_1;gene=sfnG_1;inference=ab initio prediction:Prodigal:002006,similar to AA sequence:UniProtKB:Q65YW9;locus_tag=MPOCJGCO_01256;product=FMNH(2)-dependent dimethylsulfone monooxygenase
M-trifolii_contig_63_1	Prodigal:002006	CDS	48754	49746	.	-	0	ID=MPOCJGCO_01257;Name=ssuA_1;gene=ssuA_1;inference=ab initio prediction:Prodigal:002006,similar to AA sequence:UniProtKB:P75853;locus_tag=MPOCJGCO_01257;product=Putative aliphatic sulfonates-binding protein
M-trifolii_contig_63_1	Prodigal:002006	CDS	49891	51288	.	-	0	ID=MPOCJGCO_01258;eC_number=1.14.13.131;Name=dmoA;gene=dmoA;inference=ab initio prediction:Prodigal:002006,similar to AA sequence:UniProtKB:E9JFX9;locus_tag=MPOCJGCO_01258;product=Dimethyl-sulfide monooxygenase
M-trifolii_contig_63_1	Prodigal:002006	CDS	51622	52845	.	+	0	ID=MPOCJGCO_01259;eC_number=1.14.14.-;Name=sfnC;gene=sfnC;inference=ab initio prediction:Prodigal:002006,similar to AA sequence:UniProtKB:Q845S8;locus_tag=MPOCJGCO_01259;product=putative FMNH2-dependent monooxygenase SfnC
M-trifolii_contig_63_1	Prodigal:002006	CDS	52864	54216	.	+	0	ID=MPOCJGCO_01260;eC_number=1.14.14.10;Name=ntaA_2;gene=ntaA_2;inference=ab initio prediction:Prodigal:002006,similar to AA sequence:UniProtKB:P54989;locus_tag=MPOCJGCO_01260;product=Nitrilotriacetate monooxygenase component A
M-trifolii_contig_63_1	Prodigal:002006	CDS	54384	55523	.	+	0	ID=MPOCJGCO_01261;eC_number=3.6.3.-;Name=metN;db_xref=COG:COG1135;gene=metN;inference=ab initio prediction:Prodigal:002006,similar to AA sequence:UniProtKB:P30750;locus_tag=MPOCJGCO_01261;product=Methionine import ATP-binding protein MetN
M-trifolii_contig_63_1	Prodigal:002006	CDS	55513	56178	.	+	0	ID=MPOCJGCO_01262;Name=metI;db_xref=COG:COG2011;gene=metI;inference=ab initio prediction:Prodigal:002006,similar to AA sequence:UniProtKB:P31547;locus_tag=MPOCJGCO_01262;product=D-methionine transport system permease protein MetI
M-trifolii_contig_63_1	Prodigal:002006	CDS	56215	56991	.	+	0	ID=MPOCJGCO_01263;Name=metQ_2;db_xref=COG:COG1464;gene=metQ_2;inference=ab initio prediction:Prodigal:002006,similar to AA sequence:UniProtKB:P28635;locus_tag=MPOCJGCO_01263;product=D-methionine-binding lipoprotein MetQ
M-trifolii_contig_63_1	Prodigal:002006	CDS	57104	57400	.	+	0	ID=MPOCJGCO_01264;inference=ab initio prediction:Prodigal:002006;locus_tag=MPOCJGCO_01264;product=hypothetical protein
M-trifolii_contig_63_1	Prodigal:002006	CDS	57381	57695	.	+	0	ID=MPOCJGCO_01265;inference=ab initio prediction:Prodigal:002006;locus_tag=MPOCJGCO_01265;product=hypothetical protein
M-trifolii_contig_63_1	Prodigal:002006	CDS	57786	59807	.	-	0	ID=MPOCJGCO_01266;eC_number=4.4.1.16;Name=sufS_1;gene=sufS_1;inference=ab initio prediction:Prodigal:002006,protein motif:HAMAP:MF_01831;locus_tag=MPOCJGCO_01266;product=Cysteine desulfurase
M-trifolii_contig_63_1	Prodigal:002006	CDS	59794	61185	.	-	0	ID=MPOCJGCO_01267;inference=ab initio prediction:Prodigal:002006;locus_tag=MPOCJGCO_01267;product=hypothetical protein
M-trifolii_contig_63_1	Prodigal:002006	CDS	61664	62557	.	-	0	ID=MPOCJGCO_01268;eC_number=2.3.1.30;Name=cysE_2;db_xref=COG:COG1045;gene=cysE_2;inference=ab initio prediction:Prodigal:002006,similar to AA sequence:UniProtKB:P29847;locus_tag=MPOCJGCO_01268;product=Serine acetyltransferase
M-trifolii_contig_63_1	Prodigal:002006	CDS	62622	62825	.	-	0	ID=MPOCJGCO_01269;inference=ab initio prediction:Prodigal:002006;locus_tag=MPOCJGCO_01269;product=hypothetical protein
M-trifolii_contig_63_1	Prodigal:002006	CDS	63115	63531	.	+	0	ID=MPOCJGCO_01270;inference=ab initio prediction:Prodigal:002006,similar to AA sequence:UniProtKB:Q9PFB2;locus_tag=MPOCJGCO_01270;note=UPF0394 membrane protein XF_0766;product=hypothetical protein
M-trifolii_contig_63_1	Prodigal:002006	CDS	63528	63992	.	+	0	ID=MPOCJGCO_01271;inference=ab initio prediction:Prodigal:002006,similar to AA sequence:UniProtKB:Q9PFB3;locus_tag=MPOCJGCO_01271;note=UPF0394 membrane protein XF_0765;product=hypothetical protein
M-trifolii_contig_63_1	Prodigal:002006	CDS	64103	64345	.	+	0	ID=MPOCJGCO_01272;inference=ab initio prediction:Prodigal:002006;locus_tag=MPOCJGCO_01272;product=hypothetical protein
M-trifolii_contig_63_1	Prodigal:002006	CDS	64376	64882	.	-	0	ID=MPOCJGCO_01273;inference=ab initio prediction:Prodigal:002006;locus_tag=MPOCJGCO_01273;product=hypothetical protein
M-trifolii_contig_63_1	Prodigal:002006	CDS	65339	66016	.	-	0	ID=MPOCJGCO_01274;eC_number=3.4.13.22;Name=vanX;gene=vanX;inference=ab initio prediction:Prodigal:002006,similar to AA sequence:UniProtKB:Q06241;locus_tag=MPOCJGCO_01274;product=D-alanyl-D-alanine dipeptidase
M-trifolii_contig_63_1	Prodigal:002006	CDS	66152	67423	.	+	0	ID=MPOCJGCO_01275;inference=ab initio prediction:Prodigal:002006;locus_tag=MPOCJGCO_01275;product=hypothetical protein
M-trifolii_contig_63_1	Prodigal:002006	CDS	67580	67789	.	+	0	ID=MPOCJGCO_01276;inference=ab initio prediction:Prodigal:002006;locus_tag=MPOCJGCO_01276;product=hypothetical protein
M-trifolii_contig_63_1	Prodigal:002006	CDS	67889	68449	.	+	0	ID=MPOCJGCO_01277;eC_number=2.3.1.-;inference=ab initio prediction:Prodigal:002006,similar to AA sequence:UniProtKB:A6VCX3;locus_tag=MPOCJGCO_01277;product=L-methionine sulfoximine/L-methionine sulfone acetyltransferase
M-trifolii_contig_63_1	Prodigal:002006	CDS	68703	69377	.	+	0	ID=MPOCJGCO_01278;inference=ab initio prediction:Prodigal:002006;locus_tag=MPOCJGCO_01278;product=hypothetical protein
M-trifolii_contig_64_1	Prodigal:002006	CDS	27	1118	.	+	0	ID=MPOCJGCO_01279;Name=hflX;db_xref=COG:COG2262;gene=hflX;inference=ab initio prediction:Prodigal:002006,similar to AA sequence:UniProtKB:P25519;locus_tag=MPOCJGCO_01279;product=GTPase HflX
M-trifolii_contig_64_1	Prodigal:002006	CDS	1201	2493	.	+	0	ID=MPOCJGCO_01280;inference=ab initio prediction:Prodigal:002006;locus_tag=MPOCJGCO_01280;product=hypothetical protein
M-trifolii_contig_64_1	Prodigal:002006	CDS	2513	3016	.	+	0	ID=MPOCJGCO_01281;inference=ab initio prediction:Prodigal:002006;locus_tag=MPOCJGCO_01281;product=hypothetical protein
M-trifolii_contig_64_1	Prodigal:002006	CDS	3103	4647	.	-	0	ID=MPOCJGCO_01282;Name=dauA;db_xref=COG:COG0659;gene=dauA;inference=ab initio prediction:Prodigal:002006,similar to AA sequence:UniProtKB:P0AFR2;locus_tag=MPOCJGCO_01282;product=C4-dicarboxylic acid transporter DauA
M-trifolii_contig_64_1	Prodigal:002006	CDS	4659	5363	.	-	0	ID=MPOCJGCO_01283;eC_number=4.2.1.1;Name=cynT_1;db_xref=COG:COG0288;gene=cynT_1;inference=ab initio prediction:Prodigal:002006,similar to AA sequence:UniProtKB:P0ABE9;locus_tag=MPOCJGCO_01283;product=Carbonic anhydrase 1
M-trifolii_contig_64_1	Prodigal:002006	CDS	5494	5784	.	-	0	ID=MPOCJGCO_01284;inference=ab initio prediction:Prodigal:002006;locus_tag=MPOCJGCO_01284;product=hypothetical protein
M-trifolii_contig_64_1	Prodigal:002006	CDS	6024	8279	.	-	0	ID=MPOCJGCO_01285;eC_number=1.2.99.6;Name=paoC_2;db_xref=COG:COG1529;gene=paoC_2;inference=ab initio prediction:Prodigal:002006,similar to AA sequence:UniProtKB:P77489;locus_tag=MPOCJGCO_01285;product=Aldehyde oxidoreductase molybdenum-binding subunit PaoC
M-trifolii_contig_64_1	Prodigal:002006	CDS	8272	9339	.	-	0	ID=MPOCJGCO_01286;eC_number=1.2.99.6;Name=paoB_2;db_xref=COG:COG1319;gene=paoB_2;inference=ab initio prediction:Prodigal:002006,similar to AA sequence:UniProtKB:P77324;locus_tag=MPOCJGCO_01286;product=Aldehyde oxidoreductase FAD-binding subunit PaoB
M-trifolii_contig_64_1	Prodigal:002006	CDS	9336	9827	.	-	0	ID=MPOCJGCO_01287;eC_number=1.2.99.6;Name=paoA_2;db_xref=COG:COG2080;gene=paoA_2;inference=ab initio prediction:Prodigal:002006,similar to AA sequence:UniProtKB:P77165;locus_tag=MPOCJGCO_01287;product=Aldehyde oxidoreductase iron-sulfur-binding subunit PaoA
M-trifolii_contig_64_1	Prodigal:002006	CDS	9948	10073	.	-	0	ID=MPOCJGCO_01288;inference=ab initio prediction:Prodigal:002006;locus_tag=MPOCJGCO_01288;product=hypothetical protein
M-trifolii_contig_65_1	Prodigal:002006	CDS	44	1129	.	+	0	ID=MPOCJGCO_01289;eC_number=5.4.99.63;Name=ecm;db_xref=COG:COG1884;gene=ecm;inference=ab initio prediction:Prodigal:002006,similar to AA sequence:UniProtKB:Q49115;locus_tag=MPOCJGCO_01289;product=Ethylmalonyl-CoA mutase
M-trifolii_contig_65_1	Prodigal:002006	CDS	1400	2401	.	+	0	ID=MPOCJGCO_01290;eC_number=2.7.8.33;Name=tagO;db_xref=COG:COG0472;gene=tagO;inference=ab initio prediction:Prodigal:002006,similar to AA sequence:UniProtKB:O34753;locus_tag=MPOCJGCO_01290;product=putative undecaprenyl-phosphate N-acetylglucosaminyl 1-phosphate transferase
M-trifolii_contig_65_1	Prodigal:002006	CDS	2405	3325	.	+	0	ID=MPOCJGCO_01291;eC_number=5.1.3.20;Name=hldD_2;gene=hldD_2;inference=ab initio prediction:Prodigal:002006,protein motif:HAMAP:MF_01601;locus_tag=MPOCJGCO_01291;product=ADP-L-glycero-D-manno-heptose-6-epimerase
M-trifolii_contig_65_1	Prodigal:002006	CDS	3422	4207	.	+	0	ID=MPOCJGCO_01292;eC_number=1.1.1.385;Name=bacC;gene=bacC;inference=ab initio prediction:Prodigal:002006,similar to AA sequence:UniProtKB:Q8KWT4;locus_tag=MPOCJGCO_01292;product=Dihydroanticapsin 7-dehydrogenase
M-trifolii_contig_65_1	Prodigal:002006	CDS	4215	5438	.	-	0	ID=MPOCJGCO_01293;inference=ab initio prediction:Prodigal:002006;locus_tag=MPOCJGCO_01293;product=hypothetical protein
M-trifolii_contig_65_1	Prodigal:002006	CDS	5574	5849	.	-	0	ID=MPOCJGCO_01294;inference=ab initio prediction:Prodigal:002006;locus_tag=MPOCJGCO_01294;product=hypothetical protein
M-trifolii_contig_66_1	Prodigal:002006	CDS	330	1316	.	+	0	ID=MPOCJGCO_01295;Name=ribF;db_xref=COG:COG0196;gene=ribF;inference=ab initio prediction:Prodigal:002006,similar to AA sequence:UniProtKB:P0AG40;locus_tag=MPOCJGCO_01295;product=Bifunctional riboflavin kinase/FMN adenylyltransferase
M-trifolii_contig_66_1	Prodigal:002006	CDS	1409	1627	.	+	0	ID=MPOCJGCO_01296;inference=ab initio prediction:Prodigal:002006;locus_tag=MPOCJGCO_01296;product=hypothetical protein
M-trifolii_contig_66_1	Prodigal:002006	CDS	1635	2618	.	-	0	ID=MPOCJGCO_01297;eC_number=2.7.1.130;Name=lpxK;db_xref=COG:COG1663;gene=lpxK;inference=ab initio prediction:Prodigal:002006,similar to AA sequence:UniProtKB:P27300;locus_tag=MPOCJGCO_01297;product=Tetraacyldisaccharide 4'-kinase
M-trifolii_contig_66_1	Prodigal:002006	CDS	2624	3922	.	-	0	ID=MPOCJGCO_01298;eC_number=2.4.99.12;Name=waaA;db_xref=COG:COG1519;gene=waaA;inference=ab initio prediction:Prodigal:002006,similar to AA sequence:UniProtKB:P44806;locus_tag=MPOCJGCO_01298;product=3-deoxy-D-manno-octulosonic acid transferase
M-trifolii_contig_66_1	Prodigal:002006	CDS	3919	4713	.	-	0	ID=MPOCJGCO_01299;inference=ab initio prediction:Prodigal:002006;locus_tag=MPOCJGCO_01299;product=hypothetical protein
M-trifolii_contig_66_1	Prodigal:002006	CDS	4938	5492	.	+	0	ID=MPOCJGCO_01300;inference=ab initio prediction:Prodigal:002006;locus_tag=MPOCJGCO_01300;product=hypothetical protein
M-trifolii_contig_66_1	Prodigal:002006	CDS	5501	5923	.	-	0	ID=MPOCJGCO_01301;inference=ab initio prediction:Prodigal:002006;locus_tag=MPOCJGCO_01301;product=hypothetical protein
M-trifolii_contig_67_1	Prodigal:002006	CDS	388	495	.	-	0	ID=MPOCJGCO_01302;inference=ab initio prediction:Prodigal:002006;locus_tag=MPOCJGCO_01302;product=hypothetical protein
M-trifolii_contig_67_1	Prodigal:002006	CDS	1154	1300	.	-	0	ID=MPOCJGCO_01303;inference=ab initio prediction:Prodigal:002006;locus_tag=MPOCJGCO_01303;product=hypothetical protein
M-trifolii_contig_67_1	Prodigal:002006	CDS	1452	1631	.	-	0	ID=MPOCJGCO_01304;inference=ab initio prediction:Prodigal:002006;locus_tag=MPOCJGCO_01304;product=hypothetical protein
M-trifolii_contig_67_1	Prodigal:002006	CDS	1646	2641	.	-	0	ID=MPOCJGCO_01305;Name=xerD_2;db_xref=COG:COG4974;gene=xerD_2;inference=ab initio prediction:Prodigal:002006,similar to AA sequence:UniProtKB:P0A8P8;locus_tag=MPOCJGCO_01305;product=Tyrosine recombinase XerD
M-trifolii_contig_67_1	Prodigal:002006	CDS	2634	3092	.	-	0	ID=MPOCJGCO_01306;inference=ab initio prediction:Prodigal:002006;locus_tag=MPOCJGCO_01306;product=hypothetical protein
M-trifolii_contig_67_1	Prodigal:002006	CDS	3167	3397	.	-	0	ID=MPOCJGCO_01307;inference=ab initio prediction:Prodigal:002006;locus_tag=MPOCJGCO_01307;product=hypothetical protein
M-trifolii_contig_67_1	Prodigal:002006	CDS	3579	3866	.	-	0	ID=MPOCJGCO_01308;inference=ab initio prediction:Prodigal:002006;locus_tag=MPOCJGCO_01308;product=hypothetical protein
M-trifolii_contig_67_1	Prodigal:002006	CDS	3863	4516	.	-	0	ID=MPOCJGCO_01309;eC_number=3.6.-.-;Name=soj_1;db_xref=COG:COG1192;gene=soj_1;inference=ab initio prediction:Prodigal:002006,similar to AA sequence:UniProtKB:Q72H90;locus_tag=MPOCJGCO_01309;product=Chromosome-partitioning ATPase Soj
M-trifolii_contig_67_1	Prodigal:002006	CDS	4725	5333	.	-	0	ID=MPOCJGCO_01310;inference=ab initio prediction:Prodigal:002006;locus_tag=MPOCJGCO_01310;product=hypothetical protein
M-trifolii_contig_67_1	Prodigal:002006	CDS	5719	5949	.	+	0	ID=MPOCJGCO_01311;inference=ab initio prediction:Prodigal:002006;locus_tag=MPOCJGCO_01311;product=hypothetical protein
M-trifolii_contig_68_1	Prodigal:002006	CDS	41	370	.	-	0	ID=MPOCJGCO_01312;inference=ab initio prediction:Prodigal:002006;locus_tag=MPOCJGCO_01312;product=hypothetical protein
M-trifolii_contig_68_1	Prodigal:002006	CDS	776	1495	.	-	0	ID=MPOCJGCO_01313;eC_number=3.1.3.18;Name=gph_1;gene=gph_1;inference=ab initio prediction:Prodigal:002006,protein motif:HAMAP:MF_00495;locus_tag=MPOCJGCO_01313;product=Phosphoglycolate phosphatase
M-trifolii_contig_68_1	Prodigal:002006	CDS	1615	1935	.	+	0	ID=MPOCJGCO_01314;inference=ab initio prediction:Prodigal:002006;locus_tag=MPOCJGCO_01314;product=hypothetical protein
M-trifolii_contig_68_1	Prodigal:002006	CDS	2010	2666	.	+	0	ID=MPOCJGCO_01315;eC_number=1.8.4.11;Name=msrA_2;db_xref=COG:COG0225;gene=msrA_2;inference=ab initio prediction:Prodigal:002006,similar to AA sequence:UniProtKB:Q93S39;locus_tag=MPOCJGCO_01315;product=Peptide methionine sulfoxide reductase MsrA
M-trifolii_contig_68_1	Prodigal:002006	CDS	2747	3256	.	+	0	ID=MPOCJGCO_01316;inference=ab initio prediction:Prodigal:002006;locus_tag=MPOCJGCO_01316;product=hypothetical protein
M-trifolii_contig_68_1	Prodigal:002006	CDS	3402	4340	.	+	0	ID=MPOCJGCO_01317;eC_number=4.2.1.43;Name=araD;gene=araD;inference=ab initio prediction:Prodigal:002006,similar to AA sequence:UniProtKB:Q1JUQ0;locus_tag=MPOCJGCO_01317;product=L-2-keto-3-deoxyarabonate dehydratase
M-trifolii_contig_68_1	Prodigal:002006	CDS	4405	5337	.	-	0	ID=MPOCJGCO_01318;eC_number=3.4.24.-;Name=mepA;db_xref=COG:COG3770;gene=mepA;inference=ab initio prediction:Prodigal:002006,similar to AA sequence:UniProtKB:P0C0T5;locus_tag=MPOCJGCO_01318;product=Penicillin-insensitive murein endopeptidase
M-trifolii_contig_68_1	Prodigal:002006	CDS	5442	5873	.	-	0	ID=MPOCJGCO_01319;inference=ab initio prediction:Prodigal:002006;locus_tag=MPOCJGCO_01319;product=hypothetical protein
M-trifolii_contig_68_1	Prodigal:002006	CDS	6377	6757	.	+	0	ID=MPOCJGCO_01320;inference=ab initio prediction:Prodigal:002006;locus_tag=MPOCJGCO_01320;product=hypothetical protein
M-trifolii_contig_68_1	Prodigal:002006	CDS	6877	7302	.	+	0	ID=MPOCJGCO_01321;inference=ab initio prediction:Prodigal:002006;locus_tag=MPOCJGCO_01321;product=hypothetical protein
M-trifolii_contig_68_1	Prodigal:002006	CDS	7372	7989	.	-	0	ID=MPOCJGCO_01322;inference=ab initio prediction:Prodigal:002006;locus_tag=MPOCJGCO_01322;product=hypothetical protein
M-trifolii_contig_68_1	Prodigal:002006	CDS	8130	8756	.	-	0	ID=MPOCJGCO_01323;Name=yceI_2;gene=yceI_2;inference=ab initio prediction:Prodigal:002006,protein motif:HAMAP:MF_00780;locus_tag=MPOCJGCO_01323;product=Protein YceI
M-trifolii_contig_68_1	Prodigal:002006	CDS	8937	9554	.	+	0	ID=MPOCJGCO_01324;eC_number=3.6.4.12;Name=ruvA;db_xref=COG:COG0632;gene=ruvA;inference=ab initio prediction:Prodigal:002006,similar to AA sequence:UniProtKB:P0A809;locus_tag=MPOCJGCO_01324;product=Holliday junction ATP-dependent DNA helicase RuvA
M-trifolii_contig_68_1	Prodigal:002006	CDS	9659	9850	.	+	0	ID=MPOCJGCO_01325;inference=ab initio prediction:Prodigal:002006;locus_tag=MPOCJGCO_01325;product=hypothetical protein
M-trifolii_contig_68_1	Prodigal:002006	CDS	9974	10933	.	+	0	ID=MPOCJGCO_01326;eC_number=5.1.3.2;db_xref=COG:COG1088;inference=ab initio prediction:Prodigal:002006,similar to AA sequence:UniProtKB:A0R5C5;locus_tag=MPOCJGCO_01326;product=UDP-glucose 4-epimerase
M-trifolii_contig_68_1	Prodigal:002006	CDS	11310	13385	.	+	0	ID=MPOCJGCO_01327;inference=ab initio prediction:Prodigal:002006;locus_tag=MPOCJGCO_01327;product=hypothetical protein
M-trifolii_contig_68_1	Prodigal:002006	CDS	13455	14378	.	-	0	ID=MPOCJGCO_01328;Name=cynR;gene=cynR;inference=ab initio prediction:Prodigal:002006,similar to AA sequence:UniProtKB:P27111;locus_tag=MPOCJGCO_01328;product=HTH-type transcriptional regulator CynR
M-trifolii_contig_68_1	Prodigal:002006	CDS	14473	16131	.	-	0	ID=MPOCJGCO_01329;inference=ab initio prediction:Prodigal:002006;locus_tag=MPOCJGCO_01329;product=hypothetical protein
M-trifolii_contig_68_1	Prodigal:002006	CDS	16320	16613	.	-	0	ID=MPOCJGCO_01330;inference=ab initio prediction:Prodigal:002006;locus_tag=MPOCJGCO_01330;product=hypothetical protein
M-trifolii_contig_68_1	Prodigal:002006	CDS	16623	19241	.	-	0	ID=MPOCJGCO_01331;eC_number=1.9.6.1;Name=napA;gene=napA;inference=ab initio prediction:Prodigal:002006,protein motif:HAMAP:MF_01630;locus_tag=MPOCJGCO_01331;product=Periplasmic nitrate reductase
M-trifolii_contig_69_1	Prodigal:002006	CDS	436	918	.	+	0	ID=MPOCJGCO_01332;inference=ab initio prediction:Prodigal:002006;locus_tag=MPOCJGCO_01332;product=hypothetical protein
M-trifolii_contig_69_1	Prodigal:002006	CDS	966	2057	.	+	0	ID=MPOCJGCO_01333;eC_number=3.5.5.7;Name=nitA;gene=nitA;inference=ab initio prediction:Prodigal:002006,similar to AA sequence:UniProtKB:Q03217;locus_tag=MPOCJGCO_01333;product=Aliphatic nitrilase
M-trifolii_contig_69_1	Prodigal:002006	CDS	2017	3099	.	+	0	ID=MPOCJGCO_01334;inference=ab initio prediction:Prodigal:002006;locus_tag=MPOCJGCO_01334;product=hypothetical protein
M-trifolii_contig_69_1	Prodigal:002006	CDS	3099	3647	.	+	0	ID=MPOCJGCO_01335;inference=ab initio prediction:Prodigal:002006;locus_tag=MPOCJGCO_01335;product=hypothetical protein
M-trifolii_contig_69_1	Prodigal:002006	CDS	3644	4621	.	+	0	ID=MPOCJGCO_01336;eC_number=2.7.4.16;Name=thiL_1;gene=thiL_1;inference=ab initio prediction:Prodigal:002006,protein motif:HAMAP:MF_02128;locus_tag=MPOCJGCO_01336;product=Thiamine-monophosphate kinase
M-trifolii_contig_69_1	Prodigal:002006	CDS	4630	5856	.	+	0	ID=MPOCJGCO_01337;eC_number=2.4.1.250;Name=mshA_7;gene=mshA_7;inference=ab initio prediction:Prodigal:002006,protein motif:HAMAP:MF_01695;locus_tag=MPOCJGCO_01337;product=D-inositol-3-phosphate glycosyltransferase
M-trifolii_contig_69_1	Prodigal:002006	CDS	5849	6127	.	+	0	ID=MPOCJGCO_01338;inference=ab initio prediction:Prodigal:002006;locus_tag=MPOCJGCO_01338;product=hypothetical protein
M-trifolii_contig_69_1	Prodigal:002006	CDS	6193	7467	.	+	0	ID=MPOCJGCO_01339;eC_number=1.-.-.-;Name=czcO;db_xref=COG:COG2072;gene=czcO;inference=ab initio prediction:Prodigal:002006,similar to AA sequence:UniProtKB:O07085;locus_tag=MPOCJGCO_01339;product=putative oxidoreductase CzcO
M-trifolii_contig_69_1	Prodigal:002006	CDS	7478	9370	.	-	0	ID=MPOCJGCO_01340;Name=selB;db_xref=COG:COG3276;gene=selB;inference=ab initio prediction:Prodigal:002006,similar to AA sequence:UniProtKB:Q46455;locus_tag=MPOCJGCO_01340;product=Selenocysteine-specific elongation factor
M-trifolii_contig_69_1	Prodigal:002006	CDS	9936	10226	.	-	0	ID=MPOCJGCO_01341;inference=ab initio prediction:Prodigal:002006;locus_tag=MPOCJGCO_01341;product=hypothetical protein
M-trifolii_contig_70_1	Prodigal:002006	CDS	80	1450	.	+	0	ID=MPOCJGCO_01342;inference=ab initio prediction:Prodigal:002006,similar to AA sequence:UniProtKB:P9WJX1;locus_tag=MPOCJGCO_01342;product=putative MFS-type transporter
M-trifolii_contig_70_1	Prodigal:002006	CDS	1685	3448	.	+	0	ID=MPOCJGCO_01343;eC_number=3.6.3.-;db_xref=COG:COG1132;inference=ab initio prediction:Prodigal:002006,similar to AA sequence:UniProtKB:Q99T13;locus_tag=MPOCJGCO_01343;product=Putative multidrug export ATP-binding/permease protein
M-trifolii_contig_70_1	Prodigal:002006	CDS	3670	4353	.	-	0	ID=MPOCJGCO_01344;eC_number=1.8.4.-;Name=yfcG_1;db_xref=COG:COG0625;gene=yfcG_1;inference=ab initio prediction:Prodigal:002006,similar to AA sequence:UniProtKB:P77526;locus_tag=MPOCJGCO_01344;product=Disulfide-bond oxidoreductase YfcG
M-trifolii_contig_70_1	Prodigal:002006	CDS	4564	5163	.	+	0	ID=MPOCJGCO_01345;inference=ab initio prediction:Prodigal:002006;locus_tag=MPOCJGCO_01345;product=hypothetical protein
M-trifolii_contig_70_1	Prodigal:002006	CDS	5171	6658	.	-	0	ID=MPOCJGCO_01346;eC_number=3.4.-.-;Name=bepA_3;gene=bepA_3;inference=ab initio prediction:Prodigal:002006,protein motif:HAMAP:MF_00997;locus_tag=MPOCJGCO_01346;product=Beta-barrel assembly-enhancing protease
M-trifolii_contig_70_1	Prodigal:002006	CDS	6664	7581	.	-	0	ID=MPOCJGCO_01347;inference=ab initio prediction:Prodigal:002006;locus_tag=MPOCJGCO_01347;product=hypothetical protein
M-trifolii_contig_70_1	Prodigal:002006	CDS	8270	8680	.	+	0	ID=MPOCJGCO_01348;inference=ab initio prediction:Prodigal:002006;locus_tag=MPOCJGCO_01348;product=hypothetical protein
M-trifolii_contig_70_1	Prodigal:002006	CDS	8822	10000	.	+	0	ID=MPOCJGCO_01349;eC_number=2.5.1.6;Name=metK;db_xref=COG:COG0192;gene=metK;inference=ab initio prediction:Prodigal:002006,similar to AA sequence:UniProtKB:P0A817;locus_tag=MPOCJGCO_01349;product=S-adenosylmethionine synthase
M-trifolii_contig_71_1	Prodigal:002006	CDS	98	769	.	-	0	ID=MPOCJGCO_01350;inference=ab initio prediction:Prodigal:002006;locus_tag=MPOCJGCO_01350;product=hypothetical protein
M-trifolii_contig_71_1	Prodigal:002006	CDS	988	3720	.	-	0	ID=MPOCJGCO_01351;eC_number=4.2.1.3;Name=acnA;db_xref=COG:COG1048;gene=acnA;inference=ab initio prediction:Prodigal:002006,similar to AA sequence:UniProtKB:P70920;locus_tag=MPOCJGCO_01351;product=Aconitate hydratase A
M-trifolii_contig_71_1	Prodigal:002006	CDS	3949	4218	.	-	0	ID=MPOCJGCO_01352;inference=ab initio prediction:Prodigal:002006;locus_tag=MPOCJGCO_01352;product=hypothetical protein
M-trifolii_contig_71_1	Prodigal:002006	CDS	4577	4924	.	-	0	ID=MPOCJGCO_01353;inference=ab initio prediction:Prodigal:002006;locus_tag=MPOCJGCO_01353;product=hypothetical protein
M-trifolii_contig_71_1	Prodigal:002006	CDS	5220	5888	.	-	0	ID=MPOCJGCO_01354;Name=ccmB;db_xref=COG:COG2386;gene=ccmB;inference=ab initio prediction:Prodigal:002006,similar to AA sequence:UniProtKB:P0ABL8;locus_tag=MPOCJGCO_01354;product=Heme exporter protein B
M-trifolii_contig_71_1	Prodigal:002006	CDS	5885	6541	.	-	0	ID=MPOCJGCO_01355;eC_number=7.6.2.5;Name=ccmA;db_xref=COG:COG4133;gene=ccmA;inference=ab initio prediction:Prodigal:002006,similar to AA sequence:UniProtKB:P52218;locus_tag=MPOCJGCO_01355;product=Cytochrome c biogenesis ATP-binding export protein CcmA
M-trifolii_contig_71_1	Prodigal:002006	CDS	6698	7522	.	+	0	ID=MPOCJGCO_01356;Name=ccmC;db_xref=COG:COG0755;gene=ccmC;inference=ab initio prediction:Prodigal:002006,similar to AA sequence:UniProtKB:P0ABM1;locus_tag=MPOCJGCO_01356;product=Heme exporter protein C
M-trifolii_contig_71_1	Prodigal:002006	CDS	7539	8015	.	+	0	ID=MPOCJGCO_01357;inference=ab initio prediction:Prodigal:002006;locus_tag=MPOCJGCO_01357;product=hypothetical protein
M-trifolii_contig_71_1	Prodigal:002006	CDS	8053	8199	.	+	0	ID=MPOCJGCO_01358;inference=ab initio prediction:Prodigal:002006;locus_tag=MPOCJGCO_01358;product=hypothetical protein
M-trifolii_contig_71_1	Prodigal:002006	CDS	8196	8798	.	+	0	ID=MPOCJGCO_01359;Name=cycY;db_xref=COG:COG0526;gene=cycY;inference=ab initio prediction:Prodigal:002006,similar to AA sequence:UniProtKB:P30960;locus_tag=MPOCJGCO_01359;product=Thiol:disulfide interchange protein CycY
M-trifolii_contig_71_1	Prodigal:002006	CDS	8803	9411	.	-	0	ID=MPOCJGCO_01360;Name=yciB;db_xref=COG:COG2917;gene=yciB;inference=ab initio prediction:Prodigal:002006,similar to AA sequence:UniProtKB:P95745;locus_tag=MPOCJGCO_01360;product=Intracellular septation protein
M-trifolii_contig_71_1	Prodigal:002006	CDS	9510	9758	.	+	0	ID=MPOCJGCO_01361;inference=ab initio prediction:Prodigal:002006;locus_tag=MPOCJGCO_01361;product=hypothetical protein
M-trifolii_contig_71_1	Prodigal:002006	CDS	9755	10153	.	+	0	ID=MPOCJGCO_01362;eC_number=3.1.-.-;db_xref=COG:COG3742;inference=ab initio prediction:Prodigal:002006,similar to AA sequence:UniProtKB:P9WF77;locus_tag=MPOCJGCO_01362;product=Ribonuclease VapC30
M-trifolii_contig_71_1	Prodigal:002006	CDS	10150	10911	.	-	0	ID=MPOCJGCO_01363;Name=ftsY;db_xref=COG:COG0552;gene=ftsY;inference=ab initio prediction:Prodigal:002006,similar to AA sequence:UniProtKB:P10121;locus_tag=MPOCJGCO_01363;product=Signal recognition particle receptor FtsY
M-trifolii_contig_72_1	Prodigal:002006	CDS	63	2525	.	-	0	ID=MPOCJGCO_01364;eC_number=5.6.2.2;Name=gyrB;gene=gyrB;inference=ab initio prediction:Prodigal:002006,similar to AA sequence:UniProtKB:B8GXQ0;locus_tag=MPOCJGCO_01364;product=DNA gyrase subunit B
M-trifolii_contig_72_1	Prodigal:002006	CDS	2743	3390	.	-	0	ID=MPOCJGCO_01365;eC_number=3.1.2.6;Name=gloC;db_xref=COG:COG0491;gene=gloC;inference=ab initio prediction:Prodigal:002006,similar to AA sequence:UniProtKB:P75849;locus_tag=MPOCJGCO_01365;product=Hydroxyacylglutathione hydrolase GloC
M-trifolii_contig_72_1	Prodigal:002006	CDS	3488	3895	.	-	0	ID=MPOCJGCO_01366;inference=ab initio prediction:Prodigal:002006;locus_tag=MPOCJGCO_01366;product=hypothetical protein
M-trifolii_contig_72_1	Prodigal:002006	CDS	3963	5630	.	-	0	ID=MPOCJGCO_01367;eC_number=3.2.1.1;Name=treS;db_xref=COG:COG0366;gene=treS;inference=ab initio prediction:Prodigal:002006,similar to AA sequence:UniProtKB:A0R6E0;locus_tag=MPOCJGCO_01367;product=Trehalose synthase/amylase TreS
M-trifolii_contig_72_1	Prodigal:002006	CDS	5730	6395	.	-	0	ID=MPOCJGCO_01368;inference=ab initio prediction:Prodigal:002006;locus_tag=MPOCJGCO_01368;product=hypothetical protein
M-trifolii_contig_72_1	Prodigal:002006	CDS	6376	6567	.	-	0	ID=MPOCJGCO_01369;inference=ab initio prediction:Prodigal:002006;locus_tag=MPOCJGCO_01369;product=hypothetical protein
M-trifolii_contig_72_1	Prodigal:002006	CDS	6845	9865	.	+	0	ID=MPOCJGCO_01370;eC_number=2.4.1.129;Name=mtgA_2;gene=mtgA_2;inference=ab initio prediction:Prodigal:002006,protein motif:HAMAP:MF_00766;locus_tag=MPOCJGCO_01370;product=Biosynthetic peptidoglycan transglycosylase
M-trifolii_contig_72_1	Prodigal:002006	CDS	9923	11044	.	+	0	ID=MPOCJGCO_01371;inference=ab initio prediction:Prodigal:002006;locus_tag=MPOCJGCO_01371;product=hypothetical protein
M-trifolii_contig_72_1	Prodigal:002006	CDS	11060	11338	.	-	0	ID=MPOCJGCO_01372;eC_number=3.1.-.-;Name=vapD;db_xref=COG:COG3309;gene=vapD;inference=ab initio prediction:Prodigal:002006,similar to AA sequence:UniProtKB:P71351;locus_tag=MPOCJGCO_01372;product=Endoribonuclease VapD
M-trifolii_contig_72_1	Prodigal:002006	CDS	11338	11550	.	-	0	ID=MPOCJGCO_01373;inference=ab initio prediction:Prodigal:002006;locus_tag=MPOCJGCO_01373;product=hypothetical protein
M-trifolii_contig_72_1	Prodigal:002006	CDS	11646	11864	.	-	0	ID=MPOCJGCO_01374;inference=ab initio prediction:Prodigal:002006;locus_tag=MPOCJGCO_01374;product=hypothetical protein
M-trifolii_contig_72_1	Prodigal:002006	CDS	12174	12422	.	+	0	ID=MPOCJGCO_01375;inference=ab initio prediction:Prodigal:002006;locus_tag=MPOCJGCO_01375;product=hypothetical protein
M-trifolii_contig_72_1	Prodigal:002006	CDS	12535	13137	.	+	0	ID=MPOCJGCO_01376;inference=ab initio prediction:Prodigal:002006;locus_tag=MPOCJGCO_01376;product=hypothetical protein
M-trifolii_contig_72_1	Prodigal:002006	CDS	13378	14061	.	-	0	ID=MPOCJGCO_01377;inference=ab initio prediction:Prodigal:002006,similar to AA sequence:UniProtKB:P67153;locus_tag=MPOCJGCO_01377;note=UPF0073 inner membrane protein YqfA;product=hypothetical protein
M-trifolii_contig_73_1	Prodigal:002006	CDS	47	994	.	-	0	ID=MPOCJGCO_01378;inference=ab initio prediction:Prodigal:002006;locus_tag=MPOCJGCO_01378;product=hypothetical protein
M-trifolii_contig_73_1	Prodigal:002006	CDS	991	1797	.	-	0	ID=MPOCJGCO_01379;Name=fecE_2;db_xref=COG:COG1120;gene=fecE_2;inference=ab initio prediction:Prodigal:002006,similar to AA sequence:UniProtKB:P15031;locus_tag=MPOCJGCO_01379;product=Fe(3+) dicitrate transport ATP-binding protein FecE
M-trifolii_contig_73_1	Prodigal:002006	CDS	1797	2837	.	-	0	ID=MPOCJGCO_01380;Name=fecD;db_xref=COG:COG0609;gene=fecD;inference=ab initio prediction:Prodigal:002006,similar to AA sequence:UniProtKB:P15029;locus_tag=MPOCJGCO_01380;product=Fe(3+) dicitrate transport system permease protein FecD
M-trifolii_contig_73_1	Prodigal:002006	CDS	2834	3697	.	-	0	ID=MPOCJGCO_01381;inference=ab initio prediction:Prodigal:002006;locus_tag=MPOCJGCO_01381;product=hypothetical protein
M-trifolii_contig_73_1	Prodigal:002006	CDS	3706	5682	.	-	0	ID=MPOCJGCO_01382;Name=btuB_2;db_xref=COG:COG4206;gene=btuB_2;inference=ab initio prediction:Prodigal:002006,similar to AA sequence:UniProtKB:P06129;locus_tag=MPOCJGCO_01382;product=Vitamin B12 transporter BtuB
M-trifolii_contig_73_1	Prodigal:002006	CDS	6161	6268	.	-	0	ID=MPOCJGCO_01383;inference=ab initio prediction:Prodigal:002006;locus_tag=MPOCJGCO_01383;product=hypothetical protein
M-trifolii_contig_73_1	Prodigal:002006	CDS	6305	6838	.	-	0	ID=MPOCJGCO_01384;inference=ab initio prediction:Prodigal:002006;locus_tag=MPOCJGCO_01384;product=hypothetical protein
M-trifolii_contig_73_1	Prodigal:002006	CDS	6978	7679	.	-	0	ID=MPOCJGCO_01385;inference=ab initio prediction:Prodigal:002006;locus_tag=MPOCJGCO_01385;product=hypothetical protein
M-trifolii_contig_73_1	Prodigal:002006	CDS	7676	8131	.	-	0	ID=MPOCJGCO_01386;db_xref=COG:COG1720;inference=ab initio prediction:Prodigal:002006,similar to AA sequence:UniProtKB:Q6NDF6;locus_tag=MPOCJGCO_01386;product=S-adenosyl-L-methionine-binding protein
M-trifolii_contig_73_1	Prodigal:002006	CDS	8290	9807	.	+	0	ID=MPOCJGCO_01387;eC_number=3.2.2.4;Name=amn;db_xref=COG:COG0775;gene=amn;inference=ab initio prediction:Prodigal:002006,similar to AA sequence:UniProtKB:P0AE12;locus_tag=MPOCJGCO_01387;product=AMP nucleosidase
M-trifolii_contig_73_1	Prodigal:002006	CDS	9846	11312	.	-	0	ID=MPOCJGCO_01388;inference=ab initio prediction:Prodigal:002006;locus_tag=MPOCJGCO_01388;product=hypothetical protein
M-trifolii_contig_73_1	Prodigal:002006	CDS	11309	13510	.	-	0	ID=MPOCJGCO_01389;Name=cntO_1;gene=cntO_1;inference=ab initio prediction:Prodigal:002006,similar to AA sequence:UniProtKB:A0A0H2ZI93;locus_tag=MPOCJGCO_01389;product=Metal-pseudopaline receptor CntO
M-trifolii_contig_73_1	Prodigal:002006	CDS	14130	14567	.	+	0	ID=MPOCJGCO_01390;inference=ab initio prediction:Prodigal:002006;locus_tag=MPOCJGCO_01390;product=hypothetical protein
M-trifolii_contig_73_1	Prodigal:002006	CDS	14717	16117	.	+	0	ID=MPOCJGCO_01391;eC_number=3.3.1.1;Name=ahcY;gene=ahcY;inference=ab initio prediction:Prodigal:002006,similar to AA sequence:UniProtKB:A0A087WNH6;locus_tag=MPOCJGCO_01391;product=Adenosylhomocysteinase
M-trifolii_contig_73_1	Prodigal:002006	CDS	16437	19010	.	+	0	ID=MPOCJGCO_01392;eC_number=2.7.13.3;Name=divL;gene=divL;inference=ab initio prediction:Prodigal:002006,similar to AA sequence:UniProtKB:Q9RQQ9;locus_tag=MPOCJGCO_01392;product=Sensor protein DivL
M-trifolii_contig_73_1	Prodigal:002006	CDS	19042	20274	.	+	0	ID=MPOCJGCO_01393;Name=entS;db_xref=COG:COG0477;gene=entS;inference=ab initio prediction:Prodigal:002006,similar to AA sequence:UniProtKB:P24077;locus_tag=MPOCJGCO_01393;product=Enterobactin exporter EntS
M-trifolii_contig_73_1	Prodigal:002006	CDS	20526	21086	.	+	0	ID=MPOCJGCO_01394;inference=ab initio prediction:Prodigal:002006;locus_tag=MPOCJGCO_01394;product=hypothetical protein
M-trifolii_contig_73_1	Prodigal:002006	CDS	21335	22684	.	-	0	ID=MPOCJGCO_01395;Name=tolB;db_xref=COG:COG0823;gene=tolB;inference=ab initio prediction:Prodigal:002006,similar to AA sequence:UniProtKB:Q83F59;locus_tag=MPOCJGCO_01395;product=Tol-Pal system protein TolB
M-trifolii_contig_73_1	Prodigal:002006	CDS	22737	24098	.	-	0	ID=MPOCJGCO_01396;inference=ab initio prediction:Prodigal:002006;locus_tag=MPOCJGCO_01396;product=hypothetical protein
M-trifolii_contig_73_1	Prodigal:002006	CDS	24111	24560	.	-	0	ID=MPOCJGCO_01397;Name=exbD_1;db_xref=COG:COG0848;gene=exbD_1;inference=ab initio prediction:Prodigal:002006,similar to AA sequence:UniProtKB:P0ABV2;locus_tag=MPOCJGCO_01397;product=Biopolymer transport protein ExbD
M-trifolii_contig_73_1	Prodigal:002006	CDS	24583	25305	.	-	0	ID=MPOCJGCO_01398;Name=tolQ;db_xref=COG:COG0811;gene=tolQ;inference=ab initio prediction:Prodigal:002006,similar to AA sequence:UniProtKB:P0ABU9;locus_tag=MPOCJGCO_01398;product=Tol-Pal system protein TolQ
M-trifolii_contig_73_1	Prodigal:002006	CDS	25492	25929	.	-	0	ID=MPOCJGCO_01399;eC_number=3.1.2.-;Name=ybgC;db_xref=COG:COG0824;gene=ybgC;inference=ab initio prediction:Prodigal:002006,similar to AA sequence:UniProtKB:P44679;locus_tag=MPOCJGCO_01399;product=Acyl-CoA thioesterase YbgC
M-trifolii_contig_73_1	Prodigal:002006	CDS	26136	26858	.	-	0	ID=MPOCJGCO_01400;inference=ab initio prediction:Prodigal:002006;locus_tag=MPOCJGCO_01400;product=hypothetical protein
M-trifolii_contig_73_1	Prodigal:002006	CDS	27547	28608	.	-	0	ID=MPOCJGCO_01401;eC_number=3.6.4.12;Name=ruvB_2;db_xref=COG:COG2255;gene=ruvB_2;inference=ab initio prediction:Prodigal:002006,similar to AA sequence:UniProtKB:P0A812;locus_tag=MPOCJGCO_01401;product=Holliday junction ATP-dependent DNA helicase RuvB
M-trifolii_contig_73_1	Prodigal:002006	CDS	29254	30117	.	-	0	ID=MPOCJGCO_01402;eC_number=5.1.1.3;Name=murI;gene=murI;inference=ab initio prediction:Prodigal:002006,protein motif:HAMAP:MF_00258;locus_tag=MPOCJGCO_01402;product=Glutamate racemase
M-trifolii_contig_73_1	Prodigal:002006	CDS	30387	31658	.	+	0	ID=MPOCJGCO_01403;eC_number=1.14.99.50;Name=egtB_1;gene=egtB_1;inference=ab initio prediction:Prodigal:002006,protein motif:HAMAP:MF_02035;locus_tag=MPOCJGCO_01403;product=Hercynine oxygenase
M-trifolii_contig_73_1	Prodigal:002006	CDS	31691	32665	.	+	0	ID=MPOCJGCO_01404;eC_number=2.1.1.44;Name=egtD;db_xref=COG:COG4301;gene=egtD;inference=ab initio prediction:Prodigal:002006,similar to AA sequence:UniProtKB:A0R5M8;locus_tag=MPOCJGCO_01404;product=Histidine N-alpha-methyltransferase
M-trifolii_contig_73_1	Prodigal:002006	CDS	32670	33983	.	-	0	ID=MPOCJGCO_01405;eC_number=1.4.3.24;Name=pao_1;gene=pao_1;inference=ab initio prediction:Prodigal:002006,similar to AA sequence:UniProtKB:H8ZPX1;locus_tag=MPOCJGCO_01405;product=Pseudooxynicotine oxidase
M-trifolii_contig_73_1	Prodigal:002006	CDS	34024	34290	.	-	0	ID=MPOCJGCO_01406;inference=ab initio prediction:Prodigal:002006;locus_tag=MPOCJGCO_01406;product=hypothetical protein
M-trifolii_contig_73_1	Prodigal:002006	CDS	34373	36862	.	-	0	ID=MPOCJGCO_01407;Name=clpA;db_xref=COG:COG0542;gene=clpA;inference=ab initio prediction:Prodigal:002006,similar to AA sequence:UniProtKB:P0ABH9;locus_tag=MPOCJGCO_01407;product=ATP-dependent Clp protease ATP-binding subunit ClpA
M-trifolii_contig_73_1	Prodigal:002006	CDS	36884	37216	.	-	0	ID=MPOCJGCO_01408;Name=clpS;db_xref=COG:COG2127;gene=clpS;inference=ab initio prediction:Prodigal:002006,similar to AA sequence:UniProtKB:Q9A5I0;locus_tag=MPOCJGCO_01408;product=ATP-dependent Clp protease adapter protein ClpS
M-trifolii_contig_73_1	Prodigal:002006	CDS	37718	39211	.	+	0	ID=MPOCJGCO_01409;inference=ab initio prediction:Prodigal:002006;locus_tag=MPOCJGCO_01409;product=hypothetical protein
M-trifolii_contig_73_1	Prodigal:002006	CDS	39349	40059	.	-	0	ID=MPOCJGCO_01410;Name=dnaJ_1;gene=dnaJ_1;inference=ab initio prediction:Prodigal:002006,protein motif:HAMAP:MF_01152;locus_tag=MPOCJGCO_01410;product=Chaperone protein DnaJ
M-trifolii_contig_73_1	Prodigal:002006	CDS	40065	40310	.	-	0	ID=MPOCJGCO_01411;inference=ab initio prediction:Prodigal:002006;locus_tag=MPOCJGCO_01411;product=hypothetical protein
M-trifolii_contig_73_1	Prodigal:002006	CDS	40307	41428	.	-	0	ID=MPOCJGCO_01412;eC_number=3.4.21.107;Name=degQ;db_xref=COG:COG0265;gene=degQ;inference=ab initio prediction:Prodigal:002006,similar to AA sequence:UniProtKB:P39099;locus_tag=MPOCJGCO_01412;product=Periplasmic pH-dependent serine endoprotease DegQ
M-trifolii_contig_73_1	Prodigal:002006	CDS	41886	42101	.	+	0	ID=MPOCJGCO_01413;inference=ab initio prediction:Prodigal:002006;locus_tag=MPOCJGCO_01413;product=hypothetical protein
M-trifolii_contig_73_1	Prodigal:002006	CDS	42327	45764	.	-	0	ID=MPOCJGCO_01414;inference=ab initio prediction:Prodigal:002006;locus_tag=MPOCJGCO_01414;product=hypothetical protein
M-trifolii_contig_73_1	Prodigal:002006	CDS	45845	46477	.	-	0	ID=MPOCJGCO_01415;inference=ab initio prediction:Prodigal:002006;locus_tag=MPOCJGCO_01415;product=hypothetical protein
M-trifolii_contig_73_1	Prodigal:002006	CDS	46470	47840	.	-	0	ID=MPOCJGCO_01416;inference=ab initio prediction:Prodigal:002006;locus_tag=MPOCJGCO_01416;product=hypothetical protein
M-trifolii_contig_73_1	Prodigal:002006	CDS	47873	48292	.	-	0	ID=MPOCJGCO_01417;inference=ab initio prediction:Prodigal:002006;locus_tag=MPOCJGCO_01417;product=hypothetical protein
M-trifolii_contig_73_1	Aragorn:001002	tRNA	48540	48613	.	-	.	ID=MPOCJGCO_01418;inference=COORDINATES:profile:Aragorn:001002;locus_tag=MPOCJGCO_01418;product=tRNA-Gly(tcc)
M-trifolii_contig_73_1	Aragorn:001002	tRNA	48834	48917	.	-	.	ID=MPOCJGCO_01419;inference=COORDINATES:profile:Aragorn:001002;locus_tag=MPOCJGCO_01419;product=tRNA-Tyr(gta)
M-trifolii_contig_73_1	Prodigal:002006	CDS	49008	50834	.	-	0	ID=MPOCJGCO_01420;eC_number=3.1.-.-;Name=recJ;db_xref=COG:COG0608;gene=recJ;inference=ab initio prediction:Prodigal:002006,similar to AA sequence:UniProtKB:P21893;locus_tag=MPOCJGCO_01420;product=Single-stranded-DNA-specific exonuclease RecJ
M-trifolii_contig_73_1	Prodigal:002006	CDS	50926	52326	.	-	0	ID=MPOCJGCO_01421;eC_number=7.1.1.1;Name=pntB;db_xref=COG:COG1282;gene=pntB;inference=ab initio prediction:Prodigal:002006,similar to AA sequence:UniProtKB:P0C188;locus_tag=MPOCJGCO_01421;product=NAD(P) transhydrogenase subunit beta
M-trifolii_contig_73_1	Prodigal:002006	CDS	52331	52780	.	-	0	ID=MPOCJGCO_01422;inference=ab initio prediction:Prodigal:002006;locus_tag=MPOCJGCO_01422;product=hypothetical protein
M-trifolii_contig_73_1	Prodigal:002006	CDS	52795	53937	.	-	0	ID=MPOCJGCO_01423;eC_number=7.1.1.1;Name=pntAA;db_xref=COG:COG3288;gene=pntAA;inference=ab initio prediction:Prodigal:002006,similar to AA sequence:UniProtKB:Q2RSB2;locus_tag=MPOCJGCO_01423;product=NAD(P) transhydrogenase subunit alpha part 1
M-trifolii_contig_73_1	Prodigal:002006	CDS	54061	54354	.	-	0	ID=MPOCJGCO_01424;inference=ab initio prediction:Prodigal:002006;locus_tag=MPOCJGCO_01424;product=hypothetical protein
M-trifolii_contig_73_1	Prodigal:002006	CDS	54491	55852	.	-	0	ID=MPOCJGCO_01425;eC_number=2.7.-.-;Name=ubiB_1;gene=ubiB_1;inference=ab initio prediction:Prodigal:002006,protein motif:HAMAP:MF_00414;locus_tag=MPOCJGCO_01425;product=protein kinase UbiB
M-trifolii_contig_73_1	Prodigal:002006	CDS	55940	56326	.	-	0	ID=MPOCJGCO_01426;inference=ab initio prediction:Prodigal:002006;locus_tag=MPOCJGCO_01426;product=hypothetical protein
M-trifolii_contig_73_1	Prodigal:002006	CDS	56323	56547	.	-	0	ID=MPOCJGCO_01427;inference=ab initio prediction:Prodigal:002006;locus_tag=MPOCJGCO_01427;product=hypothetical protein
M-trifolii_contig_73_1	Prodigal:002006	CDS	56626	58497	.	-	0	ID=MPOCJGCO_01428;eC_number=3.4.24.-;Name=pepF1;gene=pepF1;inference=ab initio prediction:Prodigal:002006,similar to AA sequence:UniProtKB:P54124;locus_tag=MPOCJGCO_01428;product=Oligoendopeptidase F%2C plasmid
M-trifolii_contig_73_1	Prodigal:002006	CDS	58949	60442	.	+	0	ID=MPOCJGCO_01429;Name=norR;gene=norR;inference=ab initio prediction:Prodigal:002006,protein motif:HAMAP:MF_01314;locus_tag=MPOCJGCO_01429;product=Anaerobic nitric oxide reductase transcription regulator NorR
M-trifolii_contig_73_1	Prodigal:002006	CDS	60544	62478	.	+	0	ID=MPOCJGCO_01430;inference=ab initio prediction:Prodigal:002006;locus_tag=MPOCJGCO_01430;product=hypothetical protein
M-trifolii_contig_73_1	Prodigal:002006	CDS	62689	64203	.	+	0	ID=MPOCJGCO_01431;inference=ab initio prediction:Prodigal:002006;locus_tag=MPOCJGCO_01431;product=hypothetical protein
M-trifolii_contig_73_1	Prodigal:002006	CDS	64237	64482	.	-	0	ID=MPOCJGCO_01432;inference=ab initio prediction:Prodigal:002006;locus_tag=MPOCJGCO_01432;product=hypothetical protein
M-trifolii_contig_73_1	Prodigal:002006	CDS	64697	67405	.	-	0	ID=MPOCJGCO_01433;eC_number=2.7.9.1;Name=ppdK;db_xref=COG:COG0574;gene=ppdK;inference=ab initio prediction:Prodigal:002006,similar to AA sequence:UniProtKB:P22983;locus_tag=MPOCJGCO_01433;product=Pyruvate%2C phosphate dikinase
M-trifolii_contig_74_1	Aragorn:001002	tRNA	532	608	.	+	.	ID=MPOCJGCO_01434;inference=COORDINATES:profile:Aragorn:001002;locus_tag=MPOCJGCO_01434;product=tRNA-Trp(cca)
M-trifolii_contig_74_1	Prodigal:002006	CDS	789	1085	.	+	0	ID=MPOCJGCO_01435;Name=secE;gene=secE;inference=ab initio prediction:Prodigal:002006,protein motif:HAMAP:MF_00422;locus_tag=MPOCJGCO_01435;product=Protein translocase subunit SecE
M-trifolii_contig_74_1	Prodigal:002006	CDS	1149	1682	.	+	0	ID=MPOCJGCO_01436;Name=nusG;db_xref=COG:COG0250;gene=nusG;inference=ab initio prediction:Prodigal:002006,similar to AA sequence:UniProtKB:P0AFG0;locus_tag=MPOCJGCO_01436;product=Transcription termination/antitermination protein NusG
M-trifolii_contig_74_1	Prodigal:002006	CDS	1912	2361	.	+	0	ID=MPOCJGCO_01437;Name=rplK;db_xref=COG:COG0080;gene=rplK;inference=ab initio prediction:Prodigal:002006,similar to AA sequence:UniProtKB:P62441;locus_tag=MPOCJGCO_01437;product=50S ribosomal protein L11
M-trifolii_contig_74_1	Prodigal:002006	CDS	2375	3073	.	+	0	ID=MPOCJGCO_01438;Name=rplA;db_xref=COG:COG0081;gene=rplA;inference=ab initio prediction:Prodigal:002006,similar to AA sequence:UniProtKB:Q6N4R5;locus_tag=MPOCJGCO_01438;product=50S ribosomal protein L1
M-trifolii_contig_74_1	Prodigal:002006	CDS	3261	4904	.	+	0	ID=MPOCJGCO_01439;eC_number=2.1.1.-;Name=hpnP;gene=hpnP;inference=ab initio prediction:Prodigal:002006,similar to AA sequence:UniProtKB:B3QHD1;locus_tag=MPOCJGCO_01439;product=Hopanoid C-2 methylase
M-trifolii_contig_74_1	Prodigal:002006	CDS	4912	6195	.	-	0	ID=MPOCJGCO_01440;inference=ab initio prediction:Prodigal:002006;locus_tag=MPOCJGCO_01440;product=hypothetical protein
M-trifolii_contig_74_1	Prodigal:002006	CDS	6461	7384	.	+	0	ID=MPOCJGCO_01441;eC_number=2.1.1.222;Name=COQ3_3;gene=COQ3_3;inference=ab initio prediction:Prodigal:002006,protein motif:HAMAP:MF_00472;locus_tag=MPOCJGCO_01441;product=Ubiquinone biosynthesis O-methyltransferase%2C mitochondrial
M-trifolii_contig_74_1	Prodigal:002006	CDS	8095	8613	.	+	0	ID=MPOCJGCO_01442;Name=rplJ;db_xref=COG:COG0244;gene=rplJ;inference=ab initio prediction:Prodigal:002006,similar to AA sequence:UniProtKB:Q6N4R7;locus_tag=MPOCJGCO_01442;product=50S ribosomal protein L10
M-trifolii_contig_74_1	Prodigal:002006	CDS	8668	9042	.	+	0	ID=MPOCJGCO_01443;Name=rplL;db_xref=COG:COG0222;gene=rplL;inference=ab initio prediction:Prodigal:002006,similar to AA sequence:UniProtKB:Q6N4R8;locus_tag=MPOCJGCO_01443;product=50S ribosomal protein L7/L12
M-trifolii_contig_74_1	Prodigal:002006	CDS	9287	13411	.	+	0	ID=MPOCJGCO_01444;eC_number=2.7.7.6;Name=rpoB;gene=rpoB;inference=ab initio prediction:Prodigal:002006,similar to AA sequence:UniProtKB:B2SQQ1;locus_tag=MPOCJGCO_01444;product=DNA-directed RNA polymerase subunit beta
M-trifolii_contig_74_1	Prodigal:002006	CDS	13587	17792	.	+	0	ID=MPOCJGCO_01445;eC_number=2.7.7.6;Name=rpoC;gene=rpoC;inference=ab initio prediction:Prodigal:002006,similar to AA sequence:UniProtKB:Q8KTH8;locus_tag=MPOCJGCO_01445;product=DNA-directed RNA polymerase subunit beta'
M-trifolii_contig_74_1	Prodigal:002006	CDS	18195	19256	.	+	0	ID=MPOCJGCO_01446;inference=ab initio prediction:Prodigal:002006;locus_tag=MPOCJGCO_01446;product=hypothetical protein
M-trifolii_contig_74_1	Prodigal:002006	CDS	19305	20513	.	-	0	ID=MPOCJGCO_01447;inference=ab initio prediction:Prodigal:002006;locus_tag=MPOCJGCO_01447;product=hypothetical protein
M-trifolii_contig_74_1	Prodigal:002006	CDS	20761	21828	.	+	0	ID=MPOCJGCO_01448;inference=ab initio prediction:Prodigal:002006;locus_tag=MPOCJGCO_01448;product=hypothetical protein
M-trifolii_contig_74_1	Prodigal:002006	CDS	21835	22212	.	-	0	ID=MPOCJGCO_01449;inference=ab initio prediction:Prodigal:002006;locus_tag=MPOCJGCO_01449;product=hypothetical protein
M-trifolii_contig_74_1	Prodigal:002006	CDS	22398	22604	.	-	0	ID=MPOCJGCO_01450;inference=ab initio prediction:Prodigal:002006;locus_tag=MPOCJGCO_01450;product=hypothetical protein
M-trifolii_contig_75_1	Prodigal:002006	CDS	133	600	.	-	0	ID=MPOCJGCO_01451;inference=ab initio prediction:Prodigal:002006;locus_tag=MPOCJGCO_01451;product=hypothetical protein
M-trifolii_contig_75_1	Prodigal:002006	CDS	636	1052	.	-	0	ID=MPOCJGCO_01452;db_xref=COG:COG2764;inference=ab initio prediction:Prodigal:002006,similar to AA sequence:UniProtKB:P9WKQ3;locus_tag=MPOCJGCO_01452;product=putative protein
M-trifolii_contig_75_1	Prodigal:002006	CDS	1139	2404	.	-	0	ID=MPOCJGCO_01453;inference=ab initio prediction:Prodigal:002006;locus_tag=MPOCJGCO_01453;product=hypothetical protein
M-trifolii_contig_75_1	Prodigal:002006	CDS	2401	2790	.	-	0	ID=MPOCJGCO_01454;inference=ab initio prediction:Prodigal:002006;locus_tag=MPOCJGCO_01454;product=hypothetical protein
M-trifolii_contig_75_1	Prodigal:002006	CDS	2905	3948	.	+	0	ID=MPOCJGCO_01455;eC_number=2.7.-.-;Name=sasA_5;gene=sasA_5;inference=ab initio prediction:Prodigal:002006,protein motif:HAMAP:MF_01837;locus_tag=MPOCJGCO_01455;product=Adaptive-response sensory-kinase SasA
M-trifolii_contig_75_1	Prodigal:002006	CDS	3945	4532	.	+	0	ID=MPOCJGCO_01456;Name=rssB_3;gene=rssB_3;inference=ab initio prediction:Prodigal:002006,protein motif:HAMAP:MF_00958;locus_tag=MPOCJGCO_01456;product=Regulator of RpoS
M-trifolii_contig_75_1	Prodigal:002006	CDS	4643	5755	.	+	0	ID=MPOCJGCO_01457;eC_number=1.14.11.-;Name=ybiX;gene=ybiX;inference=ab initio prediction:Prodigal:002006,protein motif:HAMAP:MF_00657;locus_tag=MPOCJGCO_01457;product=PKHD-type hydroxylase YbiX
M-trifolii_contig_75_1	Prodigal:002006	CDS	5854	6531	.	+	0	ID=MPOCJGCO_01458;inference=ab initio prediction:Prodigal:002006;locus_tag=MPOCJGCO_01458;product=hypothetical protein
M-trifolii_contig_75_1	Prodigal:002006	CDS	6618	7598	.	-	0	ID=MPOCJGCO_01459;eC_number=3.4.24.-;Name=htpX_1;gene=htpX_1;inference=ab initio prediction:Prodigal:002006,protein motif:HAMAP:MF_00188;locus_tag=MPOCJGCO_01459;product=Protease HtpX
M-trifolii_contig_75_1	Prodigal:002006	CDS	7615	8172	.	-	0	ID=MPOCJGCO_01460;Name=lemA;db_xref=COG:COG1704;gene=lemA;inference=ab initio prediction:Prodigal:002006,similar to AA sequence:UniProtKB:A8AVK0;locus_tag=MPOCJGCO_01460;product=Protein LemA
M-trifolii_contig_75_1	Prodigal:002006	CDS	8355	8636	.	+	0	ID=MPOCJGCO_01461;inference=ab initio prediction:Prodigal:002006;locus_tag=MPOCJGCO_01461;product=hypothetical protein
M-trifolii_contig_75_1	Prodigal:002006	CDS	8617	8706	.	-	0	ID=MPOCJGCO_01462;inference=ab initio prediction:Prodigal:002006;locus_tag=MPOCJGCO_01462;product=hypothetical protein
M-trifolii_contig_75_1	Prodigal:002006	CDS	9053	9238	.	+	0	ID=MPOCJGCO_01463;inference=ab initio prediction:Prodigal:002006;locus_tag=MPOCJGCO_01463;product=hypothetical protein
M-trifolii_contig_75_1	Prodigal:002006	CDS	9219	9599	.	+	0	ID=MPOCJGCO_01464;inference=ab initio prediction:Prodigal:002006;locus_tag=MPOCJGCO_01464;product=hypothetical protein
M-trifolii_contig_75_1	Prodigal:002006	CDS	9725	9952	.	+	0	ID=MPOCJGCO_01465;inference=ab initio prediction:Prodigal:002006;locus_tag=MPOCJGCO_01465;product=hypothetical protein
M-trifolii_contig_75_1	Prodigal:002006	CDS	9969	10727	.	-	0	ID=MPOCJGCO_01466;eC_number=3.6.3.-;Name=ssuB_1;db_xref=COG:COG1116;gene=ssuB_1;inference=ab initio prediction:Prodigal:002006,similar to AA sequence:UniProtKB:Q8KZQ6;locus_tag=MPOCJGCO_01466;product=Aliphatic sulfonates import ATP-binding protein SsuB
M-trifolii_contig_75_1	Prodigal:002006	CDS	10728	11480	.	-	0	ID=MPOCJGCO_01467;Name=ssuC_2;db_xref=COG:COG0600;gene=ssuC_2;inference=ab initio prediction:Prodigal:002006,similar to AA sequence:UniProtKB:P40401;locus_tag=MPOCJGCO_01467;product=Putative aliphatic sulfonates transport permease protein SsuC
M-trifolii_contig_75_1	Prodigal:002006	CDS	11497	12516	.	-	0	ID=MPOCJGCO_01468;inference=ab initio prediction:Prodigal:002006;locus_tag=MPOCJGCO_01468;product=hypothetical protein
M-trifolii_contig_75_1	Prodigal:002006	CDS	12932	13102	.	+	0	ID=MPOCJGCO_01469;inference=ab initio prediction:Prodigal:002006;locus_tag=MPOCJGCO_01469;product=hypothetical protein
M-trifolii_contig_75_1	Prodigal:002006	CDS	13269	13679	.	+	0	ID=MPOCJGCO_01470;inference=ab initio prediction:Prodigal:002006;locus_tag=MPOCJGCO_01470;product=hypothetical protein
M-trifolii_contig_75_1	Prodigal:002006	CDS	13880	15127	.	+	0	ID=MPOCJGCO_01471;Name=dnaK_1;db_xref=COG:COG0443;gene=dnaK_1;inference=ab initio prediction:Prodigal:002006,similar to AA sequence:UniProtKB:O87777;locus_tag=MPOCJGCO_01471;product=Chaperone protein DnaK
M-trifolii_contig_75_1	Prodigal:002006	CDS	15369	16835	.	+	0	ID=MPOCJGCO_01472;inference=ab initio prediction:Prodigal:002006;locus_tag=MPOCJGCO_01472;product=hypothetical protein
M-trifolii_contig_75_1	Prodigal:002006	CDS	17024	17410	.	+	0	ID=MPOCJGCO_01473;inference=ab initio prediction:Prodigal:002006;locus_tag=MPOCJGCO_01473;product=hypothetical protein
M-trifolii_contig_75_1	Prodigal:002006	CDS	17433	18113	.	+	0	ID=MPOCJGCO_01474;eC_number=3.6.1.1;Name=ppaX;db_xref=COG:COG0546;gene=ppaX;inference=ab initio prediction:Prodigal:002006,similar to AA sequence:UniProtKB:Q9JMQ2;locus_tag=MPOCJGCO_01474;product=Pyrophosphatase PpaX
M-trifolii_contig_75_1	Prodigal:002006	CDS	18147	18947	.	+	0	ID=MPOCJGCO_01475;inference=ab initio prediction:Prodigal:002006;locus_tag=MPOCJGCO_01475;product=hypothetical protein
M-trifolii_contig_75_1	Prodigal:002006	CDS	18845	19723	.	-	0	ID=MPOCJGCO_01476;inference=ab initio prediction:Prodigal:002006;locus_tag=MPOCJGCO_01476;product=hypothetical protein
M-trifolii_contig_75_1	Prodigal:002006	CDS	19978	20130	.	-	0	ID=MPOCJGCO_01477;inference=ab initio prediction:Prodigal:002006;locus_tag=MPOCJGCO_01477;product=hypothetical protein
M-trifolii_contig_77_1	Prodigal:002006	CDS	144	902	.	+	0	ID=MPOCJGCO_01478;eC_number=3.5.1.112;Name=neoL;gene=neoL;inference=ab initio prediction:Prodigal:002006,similar to AA sequence:UniProtKB:Q53U10;locus_tag=MPOCJGCO_01478;product=2'-N-acetylparomamine deacetylase
M-trifolii_contig_77_1	Prodigal:002006	CDS	889	1533	.	+	0	ID=MPOCJGCO_01479;inference=ab initio prediction:Prodigal:002006;locus_tag=MPOCJGCO_01479;product=hypothetical protein
M-trifolii_contig_77_1	Prodigal:002006	CDS	1696	2748	.	+	0	ID=MPOCJGCO_01480;Name=ybhN;db_xref=COG:COG0392;gene=ybhN;inference=ab initio prediction:Prodigal:002006,similar to AA sequence:UniProtKB:P75770;locus_tag=MPOCJGCO_01480;product=Inner membrane protein YbhN
M-trifolii_contig_77_1	Prodigal:002006	CDS	2760	4010	.	+	0	ID=MPOCJGCO_01481;eC_number=2.7.13.3;Name=phoR;db_xref=COG:COG0642;gene=phoR;inference=ab initio prediction:Prodigal:002006,similar to AA sequence:UniProtKB:P23545;locus_tag=MPOCJGCO_01481;product=Alkaline phosphatase synthesis sensor protein PhoR
M-trifolii_contig_77_1	Prodigal:002006	CDS	4052	6595	.	+	0	ID=MPOCJGCO_01482;eC_number=7.2.2.9;Name=actP_1;gene=actP_1;inference=ab initio prediction:Prodigal:002006,similar to AA sequence:UniProtKB:Q9X5X3;locus_tag=MPOCJGCO_01482;product=Copper-transporting P-type ATPase
M-trifolii_contig_77_1	Prodigal:002006	CDS	6592	7068	.	+	0	ID=MPOCJGCO_01483;Name=hmrR;gene=hmrR;inference=ab initio prediction:Prodigal:002006,similar to AA sequence:UniProtKB:Q9X5X4;locus_tag=MPOCJGCO_01483;product=HTH-type transcriptional regulator HmrR
M-trifolii_contig_77_1	Prodigal:002006	CDS	7133	8305	.	+	0	ID=MPOCJGCO_01484;eC_number=3.5.1.32;Name=hipO_1;db_xref=COG:COG1473;gene=hipO_1;inference=ab initio prediction:Prodigal:002006,similar to AA sequence:UniProtKB:P45493;locus_tag=MPOCJGCO_01484;product=Hippurate hydrolase
M-trifolii_contig_77_1	Prodigal:002006	CDS	8308	9696	.	+	0	ID=MPOCJGCO_01485;Name=chrA1;gene=chrA1;inference=ab initio prediction:Prodigal:002006,similar to AA sequence:UniProtKB:P17551;locus_tag=MPOCJGCO_01485;product=Chromate transport protein
M-trifolii_contig_77_1	Prodigal:002006	CDS	9896	12124	.	+	0	ID=MPOCJGCO_01486;inference=ab initio prediction:Prodigal:002006;locus_tag=MPOCJGCO_01486;product=hypothetical protein
M-trifolii_contig_77_1	Prodigal:002006	CDS	12185	13375	.	-	0	ID=MPOCJGCO_01487;eC_number=3.4.11.10;Name=pepA_2;gene=pepA_2;inference=ab initio prediction:Prodigal:002006,protein motif:HAMAP:MF_00181;locus_tag=MPOCJGCO_01487;product=cytosol aminopeptidase
M-trifolii_contig_78_1	Prodigal:002006	CDS	68	982	.	+	0	ID=MPOCJGCO_01488;eC_number=2.7.4.16;Name=thiL_2;db_xref=COG:COG0611;gene=thiL_2;inference=ab initio prediction:Prodigal:002006,similar to AA sequence:UniProtKB:P55881;locus_tag=MPOCJGCO_01488;product=Thiamine-monophosphate kinase
M-trifolii_contig_78_1	Prodigal:002006	CDS	1238	3385	.	+	0	ID=MPOCJGCO_01489;eC_number=7.1.3.1;Name=hppA;db_xref=COG:COG3808;gene=hppA;inference=ab initio prediction:Prodigal:002006,similar to AA sequence:UniProtKB:Q8UG67;locus_tag=MPOCJGCO_01489;product=K(+)-insensitive pyrophosphate-energized proton pump
M-trifolii_contig_78_1	Prodigal:002006	CDS	3432	3698	.	-	0	ID=MPOCJGCO_01490;inference=ab initio prediction:Prodigal:002006;locus_tag=MPOCJGCO_01490;product=hypothetical protein
M-trifolii_contig_78_1	Prodigal:002006	CDS	4037	4480	.	-	0	ID=MPOCJGCO_01491;Name=acrE;gene=acrE;inference=ab initio prediction:Prodigal:002006,similar to AA sequence:UniProtKB:P24180;locus_tag=MPOCJGCO_01491;product=Multidrug export protein AcrE
M-trifolii_contig_78_1	Prodigal:002006	CDS	4477	5208	.	-	0	ID=MPOCJGCO_01492;Name=srpA_1;gene=srpA_1;inference=ab initio prediction:Prodigal:002006,similar to AA sequence:UniProtKB:O31099;locus_tag=MPOCJGCO_01492;product=Solvent efflux pump periplasmic linker SrpA
M-trifolii_contig_78_1	Prodigal:002006	CDS	5263	5826	.	-	0	ID=MPOCJGCO_01493;Name=betI_2;gene=betI_2;inference=ab initio prediction:Prodigal:002006,protein motif:HAMAP:MF_00768;locus_tag=MPOCJGCO_01493;product=HTH-type transcriptional regulator BetI
M-trifolii_contig_78_1	Prodigal:002006	CDS	5829	6173	.	-	0	ID=MPOCJGCO_01494;Name=emrE;db_xref=COG:COG2076;gene=emrE;inference=ab initio prediction:Prodigal:002006,similar to AA sequence:UniProtKB:P23895;locus_tag=MPOCJGCO_01494;product=Multidrug transporter EmrE
M-trifolii_contig_78_1	Prodigal:002006	CDS	7370	8311	.	-	0	ID=MPOCJGCO_01495;Name=yhaJ_1;gene=yhaJ_1;inference=ab initio prediction:Prodigal:002006,similar to AA sequence:UniProtKB:P67661;locus_tag=MPOCJGCO_01495;product=HTH-type transcriptional regulator YhaJ
M-trifolii_contig_78_1	Prodigal:002006	CDS	8582	9193	.	+	0	ID=MPOCJGCO_01496;eC_number=1.7.1.17;Name=azoR1;db_xref=COG:COG1182;gene=azoR1;inference=ab initio prediction:Prodigal:002006,similar to AA sequence:UniProtKB:Q88IY3;locus_tag=MPOCJGCO_01496;product=FMN-dependent NADH-azoreductase 1
M-trifolii_contig_78_1	Prodigal:002006	CDS	9232	10269	.	+	0	ID=MPOCJGCO_01497;eC_number=1.1.98.2;Name=fgd;gene=fgd;inference=ab initio prediction:Prodigal:002006,protein motif:HAMAP:MF_02123;locus_tag=MPOCJGCO_01497;product=F420-dependent glucose-6-phosphate dehydrogenase
M-trifolii_contig_78_1	Prodigal:002006	CDS	10278	10514	.	+	0	ID=MPOCJGCO_01498;eC_number=1.8.5.7;Name=yqjG_1;db_xref=COG:COG0435;gene=yqjG_1;inference=ab initio prediction:Prodigal:002006,similar to AA sequence:UniProtKB:P42620;locus_tag=MPOCJGCO_01498;product=Glutathionyl-hydroquinone reductase YqjG
M-trifolii_contig_78_1	Prodigal:002006	CDS	10695	11306	.	+	0	ID=MPOCJGCO_01499;Name=yceI_3;db_xref=COG:COG2353;gene=yceI_3;inference=ab initio prediction:Prodigal:002006,similar to AA sequence:UniProtKB:P0A8X2;locus_tag=MPOCJGCO_01499;product=Protein YceI
M-trifolii_contig_78_1	Prodigal:002006	CDS	11335	11934	.	+	0	ID=MPOCJGCO_01500;Name=yceJ_2;db_xref=COG:COG3038;gene=yceJ_2;inference=ab initio prediction:Prodigal:002006,similar to AA sequence:UniProtKB:P75925;locus_tag=MPOCJGCO_01500;product=Cytochrome b561 
M-trifolii_contig_78_1	Prodigal:002006	CDS	11931	12497	.	+	0	ID=MPOCJGCO_01501;Name=yceI_4;gene=yceI_4;inference=ab initio prediction:Prodigal:002006,protein motif:HAMAP:MF_00780;locus_tag=MPOCJGCO_01501;product=Protein YceI
M-trifolii_contig_78_1	Prodigal:002006	CDS	12733	13200	.	-	0	ID=MPOCJGCO_01502;inference=ab initio prediction:Prodigal:002006;locus_tag=MPOCJGCO_01502;product=hypothetical protein
M-trifolii_contig_78_1	Prodigal:002006	CDS	13375	14268	.	+	0	ID=MPOCJGCO_01503;inference=ab initio prediction:Prodigal:002006;locus_tag=MPOCJGCO_01503;product=hypothetical protein
M-trifolii_contig_78_1	Prodigal:002006	CDS	14512	14889	.	-	0	ID=MPOCJGCO_01504;inference=ab initio prediction:Prodigal:002006,similar to AA sequence:ISfinder:ISAzs24;locus_tag=MPOCJGCO_01504;product=IS3 family transposase ISAzs24
M-trifolii_contig_78_1	Prodigal:002006	CDS	15467	16558	.	+	0	ID=MPOCJGCO_01505;eC_number=1.3.1.-;Name=nemA;db_xref=COG:COG1902;gene=nemA;inference=ab initio prediction:Prodigal:002006,similar to AA sequence:UniProtKB:P77258;locus_tag=MPOCJGCO_01505;product=N-ethylmaleimide reductase
M-trifolii_contig_78_1	Prodigal:002006	CDS	16702	18615	.	+	0	ID=MPOCJGCO_01506;inference=ab initio prediction:Prodigal:002006;locus_tag=MPOCJGCO_01506;product=hypothetical protein
M-trifolii_contig_78_1	Prodigal:002006	CDS	18659	19285	.	+	0	ID=MPOCJGCO_01507;eC_number=3.1.3.18;Name=gph_2;gene=gph_2;inference=ab initio prediction:Prodigal:002006,protein motif:HAMAP:MF_00495;locus_tag=MPOCJGCO_01507;product=Phosphoglycolate phosphatase
M-trifolii_contig_78_1	Prodigal:002006	CDS	19296	19793	.	-	0	ID=MPOCJGCO_01508;Name=bamE;gene=bamE;inference=ab initio prediction:Prodigal:002006,protein motif:HAMAP:MF_00925;locus_tag=MPOCJGCO_01508;product=Outer membrane protein assembly factor BamE
M-trifolii_contig_78_1	Prodigal:002006	CDS	20056	20604	.	+	0	ID=MPOCJGCO_01509;inference=ab initio prediction:Prodigal:002006;locus_tag=MPOCJGCO_01509;product=hypothetical protein
M-trifolii_contig_78_1	Prodigal:002006	CDS	20601	21146	.	+	0	ID=MPOCJGCO_01510;inference=ab initio prediction:Prodigal:002006;locus_tag=MPOCJGCO_01510;product=hypothetical protein
M-trifolii_contig_78_1	Prodigal:002006	CDS	21382	22416	.	+	0	ID=MPOCJGCO_01511;eC_number=2.3.1.274;Name=plsX;db_xref=COG:COG0416;gene=plsX;inference=ab initio prediction:Prodigal:002006,similar to AA sequence:UniProtKB:P27247;locus_tag=MPOCJGCO_01511;product=Phosphate acyltransferase
M-trifolii_contig_78_1	Prodigal:002006	CDS	22512	23489	.	+	0	ID=MPOCJGCO_01512;eC_number=2.3.1.180;Name=fabH;gene=fabH;inference=ab initio prediction:Prodigal:002006,similar to AA sequence:UniProtKB:A1KRY9;locus_tag=MPOCJGCO_01512;product=3-oxoacyl-[acyl-carrier-protein] synthase 3
M-trifolii_contig_78_1	Prodigal:002006	CDS	23633	23953	.	+	0	ID=MPOCJGCO_01513;Name=ihfA;db_xref=COG:COG0776;gene=ihfA;inference=ab initio prediction:Prodigal:002006,similar to AA sequence:UniProtKB:P30787;locus_tag=MPOCJGCO_01513;product=Integration host factor subunit alpha
M-trifolii_contig_78_1	Prodigal:002006	CDS	24001	24453	.	+	0	ID=MPOCJGCO_01514;inference=ab initio prediction:Prodigal:002006;locus_tag=MPOCJGCO_01514;product=hypothetical protein
M-trifolii_contig_78_1	Prodigal:002006	CDS	24562	24981	.	+	0	ID=MPOCJGCO_01515;inference=ab initio prediction:Prodigal:002006;locus_tag=MPOCJGCO_01515;product=hypothetical protein
M-trifolii_contig_78_1	Prodigal:002006	CDS	25098	25559	.	+	0	ID=MPOCJGCO_01516;inference=ab initio prediction:Prodigal:002006;locus_tag=MPOCJGCO_01516;product=hypothetical protein
M-trifolii_contig_78_1	Prodigal:002006	CDS	25789	27741	.	+	0	ID=MPOCJGCO_01517;inference=ab initio prediction:Prodigal:002006;locus_tag=MPOCJGCO_01517;product=hypothetical protein
M-trifolii_contig_78_1	Prodigal:002006	CDS	27840	29141	.	+	0	ID=MPOCJGCO_01518;inference=ab initio prediction:Prodigal:002006,similar to AA sequence:UniProtKB:P45742;locus_tag=MPOCJGCO_01518;note=Stress response UPF0229 protein YhbH;product=hypothetical protein
M-trifolii_contig_78_1	Prodigal:002006	CDS	29347	30915	.	+	0	ID=MPOCJGCO_01519;inference=ab initio prediction:Prodigal:002006;locus_tag=MPOCJGCO_01519;product=hypothetical protein
M-trifolii_contig_78_1	Prodigal:002006	CDS	30965	31396	.	+	0	ID=MPOCJGCO_01520;inference=ab initio prediction:Prodigal:002006;locus_tag=MPOCJGCO_01520;product=hypothetical protein
M-trifolii_contig_78_1	Prodigal:002006	CDS	31508	32131	.	-	0	ID=MPOCJGCO_01521;eC_number=2.5.1.9;Name=ribE;gene=ribE;inference=ab initio prediction:Prodigal:002006,similar to AA sequence:UniProtKB:Q2YN92;locus_tag=MPOCJGCO_01521;product=Riboflavin synthase
M-trifolii_contig_78_1	Prodigal:002006	CDS	32134	33252	.	-	0	ID=MPOCJGCO_01522;Name=ribD;db_xref=COG:COG0117;gene=ribD;inference=ab initio prediction:Prodigal:002006,similar to AA sequence:UniProtKB:P25539;locus_tag=MPOCJGCO_01522;product=Riboflavin biosynthesis protein RibD
M-trifolii_contig_78_1	Prodigal:002006	CDS	33249	33764	.	-	0	ID=MPOCJGCO_01523;Name=nrdR;db_xref=COG:COG1327;gene=nrdR;inference=ab initio prediction:Prodigal:002006,similar to AA sequence:UniProtKB:P67318;locus_tag=MPOCJGCO_01523;product=Transcriptional repressor NrdR
M-trifolii_contig_78_1	Prodigal:002006	CDS	33883	35187	.	-	0	ID=MPOCJGCO_01524;eC_number=2.1.2.1;Name=glyA2;gene=glyA2;inference=ab initio prediction:Prodigal:002006,similar to AA sequence:UniProtKB:Q3JGP5;locus_tag=MPOCJGCO_01524;product=Serine hydroxymethyltransferase 2
M-trifolii_contig_78_1	Prodigal:002006	CDS	36043	36354	.	-	0	ID=MPOCJGCO_01525;inference=ab initio prediction:Prodigal:002006;locus_tag=MPOCJGCO_01525;product=hypothetical protein
M-trifolii_contig_78_1	Prodigal:002006	CDS	36450	37625	.	-	0	ID=MPOCJGCO_01526;inference=ab initio prediction:Prodigal:002006;locus_tag=MPOCJGCO_01526;product=hypothetical protein
M-trifolii_contig_79_1	Prodigal:002006	CDS	24	140	.	+	0	ID=MPOCJGCO_01527;inference=ab initio prediction:Prodigal:002006;locus_tag=MPOCJGCO_01527;product=hypothetical protein
M-trifolii_contig_79_1	Prodigal:002006	CDS	265	1344	.	-	0	ID=MPOCJGCO_01528;eC_number=1.1.1.83;Name=dmlA;db_xref=COG:COG0473;gene=dmlA;inference=ab initio prediction:Prodigal:002006,similar to AA sequence:UniProtKB:P76251;locus_tag=MPOCJGCO_01528;product=D-malate dehydrogenase [decarboxylating]
M-trifolii_contig_79_1	Prodigal:002006	CDS	1418	3298	.	-	0	ID=MPOCJGCO_01529;Name=clcB;gene=clcB;inference=ab initio prediction:Prodigal:002006,protein motif:HAMAP:MF_01203;locus_tag=MPOCJGCO_01529;product=Voltage-gated ClC-type chloride channel ClcB
M-trifolii_contig_79_1	Aragorn:001002	tRNA	3402	3478	.	+	.	ID=MPOCJGCO_01530;inference=COORDINATES:profile:Aragorn:001002;locus_tag=MPOCJGCO_01530;product=tRNA-His(gtg)
M-trifolii_contig_79_1	Prodigal:002006	CDS	3917	4054	.	-	0	ID=MPOCJGCO_01531;inference=ab initio prediction:Prodigal:002006;locus_tag=MPOCJGCO_01531;product=hypothetical protein
M-trifolii_contig_79_1	Prodigal:002006	CDS	4238	5974	.	-	0	ID=MPOCJGCO_01532;eC_number=2.7.11.1;Name=pknD_1;gene=pknD_1;inference=ab initio prediction:Prodigal:002006,protein motif:HAMAP:MF_01957;locus_tag=MPOCJGCO_01532;product=Serine/threonine-protein kinase PknD
M-trifolii_contig_79_1	Prodigal:002006	CDS	6055	6897	.	-	0	ID=MPOCJGCO_01533;Name=focA;db_xref=COG:COG2116;gene=focA;inference=ab initio prediction:Prodigal:002006,similar to AA sequence:UniProtKB:P0AC23;locus_tag=MPOCJGCO_01533;product=putative formate transporter 1
M-trifolii_contig_79_1	Prodigal:002006	CDS	7108	7725	.	-	0	ID=MPOCJGCO_01534;Name=yibF_3;db_xref=COG:COG0625;gene=yibF_3;inference=ab initio prediction:Prodigal:002006,similar to AA sequence:UniProtKB:P0ACA1;locus_tag=MPOCJGCO_01534;product=putative GST-like protein YibF
M-trifolii_contig_79_1	Prodigal:002006	CDS	9244	10776	.	+	0	ID=MPOCJGCO_01535;inference=ab initio prediction:Prodigal:002006;locus_tag=MPOCJGCO_01535;product=hypothetical protein
M-trifolii_contig_79_1	Prodigal:002006	CDS	11054	11944	.	-	0	ID=MPOCJGCO_01536;inference=ab initio prediction:Prodigal:002006;locus_tag=MPOCJGCO_01536;product=hypothetical protein
M-trifolii_contig_79_1	Aragorn:001002	tRNA	12341	12430	.	-	.	ID=MPOCJGCO_01537;inference=COORDINATES:profile:Aragorn:001002;locus_tag=MPOCJGCO_01537;product=tRNA-Ser(gga)
M-trifolii_contig_79_1	Prodigal:002006	CDS	12607	13065	.	-	0	ID=MPOCJGCO_01538;inference=ab initio prediction:Prodigal:002006;locus_tag=MPOCJGCO_01538;product=hypothetical protein
M-trifolii_contig_79_1	Prodigal:002006	CDS	13167	14870	.	+	0	ID=MPOCJGCO_01539;inference=ab initio prediction:Prodigal:002006;locus_tag=MPOCJGCO_01539;product=hypothetical protein
M-trifolii_contig_79_1	Prodigal:002006	CDS	14893	15810	.	+	0	ID=MPOCJGCO_01540;inference=ab initio prediction:Prodigal:002006;locus_tag=MPOCJGCO_01540;product=hypothetical protein
M-trifolii_contig_79_1	Prodigal:002006	CDS	15846	16061	.	-	0	ID=MPOCJGCO_01541;inference=ab initio prediction:Prodigal:002006;locus_tag=MPOCJGCO_01541;product=hypothetical protein
M-trifolii_contig_79_1	Prodigal:002006	CDS	16217	19366	.	-	0	ID=MPOCJGCO_01542;Name=mdtC_1;gene=mdtC_1;inference=ab initio prediction:Prodigal:002006,similar to AA sequence:UniProtKB:Q1R9Z5;locus_tag=MPOCJGCO_01542;product=Multidrug resistance protein MdtC
M-trifolii_contig_79_1	Prodigal:002006	CDS	19366	20331	.	-	0	ID=MPOCJGCO_01543;inference=ab initio prediction:Prodigal:002006;locus_tag=MPOCJGCO_01543;product=hypothetical protein
M-trifolii_contig_79_1	Prodigal:002006	CDS	20488	21138	.	-	0	ID=MPOCJGCO_01544;Name=pal_1;gene=pal_1;inference=ab initio prediction:Prodigal:002006,protein motif:HAMAP:MF_02204;locus_tag=MPOCJGCO_01544;product=Peptidoglycan-associated lipoprotein
M-trifolii_contig_79_1	Prodigal:002006	CDS	21278	23128	.	-	0	ID=MPOCJGCO_01545;inference=ab initio prediction:Prodigal:002006;locus_tag=MPOCJGCO_01545;product=hypothetical protein
M-trifolii_contig_79_1	Prodigal:002006	CDS	23436	23666	.	-	0	ID=MPOCJGCO_01546;inference=ab initio prediction:Prodigal:002006;locus_tag=MPOCJGCO_01546;product=hypothetical protein
M-trifolii_contig_79_1	Prodigal:002006	CDS	23820	24935	.	+	0	ID=MPOCJGCO_01547;inference=ab initio prediction:Prodigal:002006;locus_tag=MPOCJGCO_01547;product=hypothetical protein
M-trifolii_contig_79_1	Prodigal:002006	CDS	25056	26420	.	+	0	ID=MPOCJGCO_01548;eC_number=3.5.4.32;db_xref=COG:COG0402;inference=ab initio prediction:Prodigal:002006,similar to AA sequence:UniProtKB:Q9I6Z0;locus_tag=MPOCJGCO_01548;product=8-oxoguanine deaminase
M-trifolii_contig_79_1	Prodigal:002006	CDS	26674	27570	.	-	0	ID=MPOCJGCO_01549;inference=ab initio prediction:Prodigal:002006;locus_tag=MPOCJGCO_01549;product=hypothetical protein
M-trifolii_contig_79_1	Prodigal:002006	CDS	27876	28097	.	+	0	ID=MPOCJGCO_01550;inference=ab initio prediction:Prodigal:002006;locus_tag=MPOCJGCO_01550;product=hypothetical protein
M-trifolii_contig_79_1	Prodigal:002006	CDS	28088	28927	.	+	0	ID=MPOCJGCO_01551;eC_number=1.7.3.3;Name=uox;gene=uox;inference=ab initio prediction:Prodigal:002006,similar to AA sequence:UniProtKB:D0VWQ1;locus_tag=MPOCJGCO_01551;product=Uricase
M-trifolii_contig_79_1	Prodigal:002006	CDS	28819	29091	.	-	0	ID=MPOCJGCO_01552;inference=ab initio prediction:Prodigal:002006;locus_tag=MPOCJGCO_01552;product=hypothetical protein
M-trifolii_contig_79_1	Prodigal:002006	CDS	29334	30773	.	+	0	ID=MPOCJGCO_01553;inference=ab initio prediction:Prodigal:002006;locus_tag=MPOCJGCO_01553;product=hypothetical protein
M-trifolii_contig_79_1	Prodigal:002006	CDS	30805	31803	.	-	0	ID=MPOCJGCO_01554;inference=ab initio prediction:Prodigal:002006;locus_tag=MPOCJGCO_01554;product=hypothetical protein
M-trifolii_contig_79_1	Prodigal:002006	CDS	31815	34565	.	-	0	ID=MPOCJGCO_01555;eC_number=1.17.1.4;Name=xdhA;db_xref=COG:COG1529;gene=xdhA;inference=ab initio prediction:Prodigal:002006,similar to AA sequence:UniProtKB:Q46799;locus_tag=MPOCJGCO_01555;product=Putative xanthine dehydrogenase molybdenum-binding subunit XdhA
M-trifolii_contig_79_1	Prodigal:002006	CDS	34562	35377	.	-	0	ID=MPOCJGCO_01556;inference=ab initio prediction:Prodigal:002006;locus_tag=MPOCJGCO_01556;product=hypothetical protein
M-trifolii_contig_79_1	Prodigal:002006	CDS	35797	36789	.	+	0	ID=MPOCJGCO_01557;inference=ab initio prediction:Prodigal:002006;locus_tag=MPOCJGCO_01557;product=hypothetical protein
M-trifolii_contig_79_1	Prodigal:002006	CDS	36932	37648	.	-	0	ID=MPOCJGCO_01558;Name=gntR_3;gene=gntR_3;inference=ab initio prediction:Prodigal:002006,similar to AA sequence:UniProtKB:Q8GAL4;locus_tag=MPOCJGCO_01558;product=putative D-xylose utilization operon transcriptional repressor
M-trifolii_contig_79_1	Prodigal:002006	CDS	37954	39039	.	+	0	ID=MPOCJGCO_01559;inference=ab initio prediction:Prodigal:002006;locus_tag=MPOCJGCO_01559;product=hypothetical protein
M-trifolii_contig_79_1	Prodigal:002006	CDS	39073	40650	.	+	0	ID=MPOCJGCO_01560;eC_number=6.2.1.3;db_xref=COG:COG0318;inference=ab initio prediction:Prodigal:002006,similar to AA sequence:UniProtKB:P9WQ37;locus_tag=MPOCJGCO_01560;product=Long-chain-fatty-acid--CoA ligase FadD13
M-trifolii_contig_79_1	Prodigal:002006	CDS	40709	41641	.	+	0	ID=MPOCJGCO_01561;inference=ab initio prediction:Prodigal:002006;locus_tag=MPOCJGCO_01561;product=hypothetical protein
M-trifolii_contig_79_1	Prodigal:002006	CDS	41666	43396	.	+	0	ID=MPOCJGCO_01562;eC_number=2.2.1.6;Name=ilvG_3;db_xref=COG:COG0028;gene=ilvG_3;inference=ab initio prediction:Prodigal:002006,similar to AA sequence:UniProtKB:P9WG39;locus_tag=MPOCJGCO_01562;product=Acetolactate synthase large subunit IlvG
M-trifolii_contig_79_1	Prodigal:002006	CDS	43677	47090	.	-	0	ID=MPOCJGCO_01563;eC_number=6.2.1.20;Name=aas;gene=aas;inference=ab initio prediction:Prodigal:002006,protein motif:HAMAP:MF_01162;locus_tag=MPOCJGCO_01563;product=Bifunctional protein Aas
M-trifolii_contig_79_1	Prodigal:002006	CDS	47254	48273	.	+	0	ID=MPOCJGCO_01564;eC_number=3.1.-.-;Name=dinG;gene=dinG;inference=ab initio prediction:Prodigal:002006,protein motif:HAMAP:MF_02206;locus_tag=MPOCJGCO_01564;product=3'-5' exonuclease DinG
M-trifolii_contig_79_1	Prodigal:002006	CDS	48294	50498	.	-	0	ID=MPOCJGCO_01565;Name=fadJ_1;db_xref=COG:COG1024;gene=fadJ_1;inference=ab initio prediction:Prodigal:002006,similar to AA sequence:UniProtKB:P77399;locus_tag=MPOCJGCO_01565;product=Fatty acid oxidation complex subunit alpha
M-trifolii_contig_79_1	Prodigal:002006	CDS	50583	51068	.	-	0	ID=MPOCJGCO_01566;inference=ab initio prediction:Prodigal:002006;locus_tag=MPOCJGCO_01566;product=hypothetical protein
M-trifolii_contig_79_1	Prodigal:002006	CDS	51179	52387	.	-	0	ID=MPOCJGCO_01567;eC_number=2.3.1.-;Name=fadA_1;db_xref=COG:COG0183;gene=fadA_1;inference=ab initio prediction:Prodigal:002006,similar to AA sequence:UniProtKB:O53871;locus_tag=MPOCJGCO_01567;product=Putative acyltransferase
M-trifolii_contig_79_1	Prodigal:002006	CDS	52543	54318	.	-	0	ID=MPOCJGCO_01568;eC_number=1.3.8.-;Name=dmdC_1;db_xref=COG:COG1960;gene=dmdC_1;inference=ab initio prediction:Prodigal:002006,similar to AA sequence:UniProtKB:Q5LLW7;locus_tag=MPOCJGCO_01568;product=3-methylmercaptopropionyl-CoA dehydrogenase
M-trifolii_contig_79_1	Prodigal:002006	CDS	54620	57955	.	+	0	ID=MPOCJGCO_01569;inference=ab initio prediction:Prodigal:002006;locus_tag=MPOCJGCO_01569;product=hypothetical protein
M-trifolii_contig_79_1	Prodigal:002006	CDS	58368	58805	.	+	0	ID=MPOCJGCO_01570;inference=ab initio prediction:Prodigal:002006;locus_tag=MPOCJGCO_01570;product=hypothetical protein
M-trifolii_contig_79_1	Prodigal:002006	CDS	58923	59201	.	-	0	ID=MPOCJGCO_01571;inference=ab initio prediction:Prodigal:002006;locus_tag=MPOCJGCO_01571;product=hypothetical protein
M-trifolii_contig_80_1	Prodigal:002006	CDS	1113	1526	.	-	0	ID=MPOCJGCO_01572;Name=ros_1;db_xref=COG:COG4957;gene=ros_1;inference=ab initio prediction:Prodigal:002006,similar to AA sequence:UniProtKB:Q04152;locus_tag=MPOCJGCO_01572;product=Transcriptional regulatory protein ros
M-trifolii_contig_80_1	Prodigal:002006	CDS	2028	3917	.	+	0	ID=MPOCJGCO_01573;eC_number=4.1.99.17;Name=thiC;db_xref=COG:COG0422;gene=thiC;inference=ab initio prediction:Prodigal:002006,similar to AA sequence:UniProtKB:Q9A6Q5;locus_tag=MPOCJGCO_01573;product=Phosphomethylpyrimidine synthase
M-trifolii_contig_80_1	Prodigal:002006	CDS	4192	4584	.	+	0	ID=MPOCJGCO_01574;inference=ab initio prediction:Prodigal:002006;locus_tag=MPOCJGCO_01574;product=hypothetical protein
M-trifolii_contig_80_1	Prodigal:002006	CDS	4716	6059	.	+	0	ID=MPOCJGCO_01575;inference=ab initio prediction:Prodigal:002006;locus_tag=MPOCJGCO_01575;product=hypothetical protein
M-trifolii_contig_81_1	Prodigal:002006	CDS	213	536	.	+	0	ID=MPOCJGCO_01576;inference=ab initio prediction:Prodigal:002006,similar to AA sequence:UniProtKB:P76169;locus_tag=MPOCJGCO_01576;note=UPF0060 membrane protein YnfA;product=hypothetical protein
M-trifolii_contig_81_1	Prodigal:002006	CDS	650	1036	.	+	0	ID=MPOCJGCO_01577;Name=dctD_2;gene=dctD_2;inference=ab initio prediction:Prodigal:002006,similar to AA sequence:UniProtKB:P13632;locus_tag=MPOCJGCO_01577;product=C4-dicarboxylate transport transcriptional regulatory protein DctD
M-trifolii_contig_81_1	Prodigal:002006	CDS	1122	2414	.	+	0	ID=MPOCJGCO_01578;eC_number=2.5.1.-;db_xref=COG:COG2873;inference=ab initio prediction:Prodigal:002006,similar to AA sequence:UniProtKB:Q9WZY4;locus_tag=MPOCJGCO_01578;product=O-acetyl-L-homoserine sulfhydrylase
M-trifolii_contig_81_1	Prodigal:002006	CDS	2440	4758	.	-	0	ID=MPOCJGCO_01579;inference=ab initio prediction:Prodigal:002006;locus_tag=MPOCJGCO_01579;product=hypothetical protein
M-trifolii_contig_81_1	Prodigal:002006	CDS	4909	5190	.	-	0	ID=MPOCJGCO_01580;inference=ab initio prediction:Prodigal:002006,similar to AA sequence:UniProtKB:B8H4R9;locus_tag=MPOCJGCO_01580;note=UPF0335 protein CCNA_03428;product=hypothetical protein
M-trifolii_contig_81_1	Prodigal:002006	CDS	5295	5603	.	-	0	ID=MPOCJGCO_01581;inference=ab initio prediction:Prodigal:002006;locus_tag=MPOCJGCO_01581;product=hypothetical protein
M-trifolii_contig_81_1	Prodigal:002006	CDS	5663	6430	.	-	0	ID=MPOCJGCO_01582;inference=ab initio prediction:Prodigal:002006;locus_tag=MPOCJGCO_01582;product=hypothetical protein
M-trifolii_contig_81_1	Prodigal:002006	CDS	6628	7935	.	+	0	ID=MPOCJGCO_01583;eC_number=1.1.1.81;Name=ttuD_1;gene=ttuD_1;inference=ab initio prediction:Prodigal:002006,similar to AA sequence:UniProtKB:Q44472;locus_tag=MPOCJGCO_01583;product=Putative hydroxypyruvate reductase
M-trifolii_contig_82_1	Prodigal:002006	CDS	6	410	.	+	0	ID=MPOCJGCO_01584;inference=ab initio prediction:Prodigal:002006;locus_tag=MPOCJGCO_01584;product=hypothetical protein
M-trifolii_contig_82_1	Prodigal:002006	CDS	430	648	.	-	0	ID=MPOCJGCO_01585;inference=ab initio prediction:Prodigal:002006;locus_tag=MPOCJGCO_01585;product=hypothetical protein
M-trifolii_contig_82_1	Prodigal:002006	CDS	1076	1975	.	-	0	ID=MPOCJGCO_01586;eC_number=1.8.1.9;Name=trxB_2;db_xref=COG:COG0492;gene=trxB_2;inference=ab initio prediction:Prodigal:002006,similar to AA sequence:UniProtKB:P56431;locus_tag=MPOCJGCO_01586;product=Thioredoxin reductase
M-trifolii_contig_82_1	Prodigal:002006	CDS	2096	2434	.	-	0	ID=MPOCJGCO_01587;Name=grxD;db_xref=COG:COG0278;gene=grxD;inference=ab initio prediction:Prodigal:002006,similar to AA sequence:UniProtKB:P0AC69;locus_tag=MPOCJGCO_01587;product=Glutaredoxin 4
M-trifolii_contig_82_1	Prodigal:002006	CDS	2520	3014	.	-	0	ID=MPOCJGCO_01588;inference=ab initio prediction:Prodigal:002006;locus_tag=MPOCJGCO_01588;product=hypothetical protein
M-trifolii_contig_82_1	Prodigal:002006	CDS	3056	3292	.	-	0	ID=MPOCJGCO_01589;db_xref=COG:COG0271;inference=ab initio prediction:Prodigal:002006,similar to AA sequence:UniProtKB:Q9ZCE4;locus_tag=MPOCJGCO_01589;product=putative protein RP812
M-trifolii_contig_82_1	Prodigal:002006	CDS	3315	5534	.	-	0	ID=MPOCJGCO_01590;eC_number=6.3.5.3;Name=purL;db_xref=COG:COG0046;gene=purL;inference=ab initio prediction:Prodigal:002006,similar to AA sequence:UniProtKB:P12042;locus_tag=MPOCJGCO_01590;product=Phosphoribosylformylglycinamidine synthase subunit PurL
M-trifolii_contig_82_1	Prodigal:002006	CDS	5666	6664	.	-	0	ID=MPOCJGCO_01591;inference=ab initio prediction:Prodigal:002006;locus_tag=MPOCJGCO_01591;product=hypothetical protein
M-trifolii_contig_82_1	Prodigal:002006	CDS	6982	8829	.	-	0	ID=MPOCJGCO_01592;eC_number=3.6.4.12;Name=recQ;db_xref=COG:COG0514;gene=recQ;inference=ab initio prediction:Prodigal:002006,similar to AA sequence:UniProtKB:P15043;locus_tag=MPOCJGCO_01592;product=ATP-dependent DNA helicase RecQ
M-trifolii_contig_82_1	Prodigal:002006	CDS	8932	9171	.	+	0	ID=MPOCJGCO_01593;inference=ab initio prediction:Prodigal:002006;locus_tag=MPOCJGCO_01593;product=hypothetical protein
M-trifolii_contig_82_1	Prodigal:002006	CDS	9171	9575	.	+	0	ID=MPOCJGCO_01594;eC_number=3.1.-.-;db_xref=COG:COG3742;inference=ab initio prediction:Prodigal:002006,similar to AA sequence:UniProtKB:P9WF57;locus_tag=MPOCJGCO_01594;product=Ribonuclease VapC42
M-trifolii_contig_82_1	Prodigal:002006	CDS	9587	10774	.	-	0	ID=MPOCJGCO_01595;Name=recF;db_xref=COG:COG1195;gene=recF;inference=ab initio prediction:Prodigal:002006,similar to AA sequence:UniProtKB:Q9RVE0;locus_tag=MPOCJGCO_01595;product=DNA replication and repair protein RecF
M-trifolii_contig_82_1	Prodigal:002006	CDS	10734	11030	.	-	0	ID=MPOCJGCO_01596;inference=ab initio prediction:Prodigal:002006;locus_tag=MPOCJGCO_01596;product=hypothetical protein
M-trifolii_contig_82_1	Prodigal:002006	CDS	11027	11278	.	-	0	ID=MPOCJGCO_01597;inference=ab initio prediction:Prodigal:002006;locus_tag=MPOCJGCO_01597;product=hypothetical protein
M-trifolii_contig_82_1	Prodigal:002006	CDS	11332	12450	.	-	0	ID=MPOCJGCO_01598;Name=dnaN;gene=dnaN;inference=ab initio prediction:Prodigal:002006,similar to AA sequence:UniProtKB:B8GXP6;locus_tag=MPOCJGCO_01598;product=Beta sliding clamp
M-trifolii_contig_82_1	Prodigal:002006	CDS	12579	13529	.	-	0	ID=MPOCJGCO_01599;inference=ab initio prediction:Prodigal:002006;locus_tag=MPOCJGCO_01599;product=hypothetical protein
M-trifolii_contig_82_1	Prodigal:002006	CDS	13690	13809	.	-	0	ID=MPOCJGCO_01600;inference=ab initio prediction:Prodigal:002006;locus_tag=MPOCJGCO_01600;product=hypothetical protein
M-trifolii_contig_82_1	Prodigal:002006	CDS	13964	15460	.	-	0	ID=MPOCJGCO_01601;Name=dnaA_1;db_xref=COG:COG0593;gene=dnaA_1;inference=ab initio prediction:Prodigal:002006,similar to AA sequence:UniProtKB:P05648;locus_tag=MPOCJGCO_01601;product=Chromosomal replication initiator protein DnaA
M-trifolii_contig_82_1	Prodigal:002006	CDS	15937	16215	.	-	0	ID=MPOCJGCO_01602;Name=rpsT;db_xref=COG:COG0268;gene=rpsT;inference=ab initio prediction:Prodigal:002006,similar to AA sequence:UniProtKB:Q6N0C7;locus_tag=MPOCJGCO_01602;product=30S ribosomal protein S20
M-trifolii_contig_82_1	Prodigal:002006	CDS	16409	17857	.	-	0	ID=MPOCJGCO_01603;inference=ab initio prediction:Prodigal:002006;locus_tag=MPOCJGCO_01603;product=hypothetical protein
M-trifolii_contig_82_1	Prodigal:002006	CDS	18107	18526	.	+	0	ID=MPOCJGCO_01604;inference=ab initio prediction:Prodigal:002006;locus_tag=MPOCJGCO_01604;product=hypothetical protein
M-trifolii_contig_82_1	Prodigal:002006	CDS	18591	19589	.	+	0	ID=MPOCJGCO_01605;eC_number=3.5.3.17;Name=gpuA;db_xref=COG:COG0010;gene=gpuA;inference=ab initio prediction:Prodigal:002006,similar to AA sequence:UniProtKB:Q9I6K2;locus_tag=MPOCJGCO_01605;product=Guanidinopropionase
M-trifolii_contig_82_1	Prodigal:002006	CDS	19652	20296	.	+	0	ID=MPOCJGCO_01606;Name=ligF;gene=ligF;inference=ab initio prediction:Prodigal:002006,similar to AA sequence:UniProtKB:P30347;locus_tag=MPOCJGCO_01606;product=Protein LigF
M-trifolii_contig_82_1	Prodigal:002006	CDS	20307	21230	.	-	0	ID=MPOCJGCO_01607;inference=ab initio prediction:Prodigal:002006;locus_tag=MPOCJGCO_01607;product=hypothetical protein
M-trifolii_contig_82_1	Prodigal:002006	CDS	21242	21865	.	-	0	ID=MPOCJGCO_01608;inference=ab initio prediction:Prodigal:002006;locus_tag=MPOCJGCO_01608;product=hypothetical protein
M-trifolii_contig_82_1	Prodigal:002006	CDS	21979	22872	.	+	0	ID=MPOCJGCO_01609;Name=pgrR_2;gene=pgrR_2;inference=ab initio prediction:Prodigal:002006,similar to AA sequence:UniProtKB:P77333;locus_tag=MPOCJGCO_01609;product=HTH-type transcriptional regulator PgrR
M-trifolii_contig_82_1	Prodigal:002006	CDS	22882	24147	.	-	0	ID=MPOCJGCO_01610;Name=coaBC;db_xref=COG:COG0452;gene=coaBC;inference=ab initio prediction:Prodigal:002006,similar to AA sequence:UniProtKB:P0ABQ0;locus_tag=MPOCJGCO_01610;product=Coenzyme A biosynthesis bifunctional protein CoaBC
M-trifolii_contig_82_1	Prodigal:002006	CDS	24152	25159	.	-	0	ID=MPOCJGCO_01611;inference=ab initio prediction:Prodigal:002006;locus_tag=MPOCJGCO_01611;product=hypothetical protein
M-trifolii_contig_82_1	Prodigal:002006	CDS	25172	25960	.	-	0	ID=MPOCJGCO_01612;Name=ribX;gene=ribX;inference=ab initio prediction:Prodigal:002006,similar to AA sequence:UniProtKB:A9WGD1;locus_tag=MPOCJGCO_01612;product=Riboflavin transport system permease protein RibX
M-trifolii_contig_82_1	Prodigal:002006	CDS	25998	26828	.	-	0	ID=MPOCJGCO_01613;eC_number=3.6.3.-;Name=cmpD_2;gene=cmpD_2;inference=ab initio prediction:Prodigal:002006,similar to AA sequence:UniProtKB:Q55463;locus_tag=MPOCJGCO_01613;product=Bicarbonate transport ATP-binding protein CmpD
M-trifolii_contig_82_1	Prodigal:002006	CDS	26875	28431	.	-	0	ID=MPOCJGCO_01614;eC_number=2.7.-.-;Name=ubiB_2;db_xref=COG:COG0661;gene=ubiB_2;inference=ab initio prediction:Prodigal:002006,similar to AA sequence:UniProtKB:O07443;locus_tag=MPOCJGCO_01614;product=putative protein kinase UbiB
M-trifolii_contig_82_1	Prodigal:002006	CDS	28454	29227	.	-	0	ID=MPOCJGCO_01615;eC_number=2.1.1.163;Name=ubiE;db_xref=COG:COG2226;gene=ubiE;inference=ab initio prediction:Prodigal:002006,similar to AA sequence:UniProtKB:P0A887;locus_tag=MPOCJGCO_01615;product=Ubiquinone/menaquinone biosynthesis C-methyltransferase UbiE
M-trifolii_contig_82_1	Prodigal:002006	CDS	29383	30300	.	+	0	ID=MPOCJGCO_01616;eC_number=3.2.2.23;Name=mutM;db_xref=COG:COG0266;gene=mutM;inference=ab initio prediction:Prodigal:002006,similar to AA sequence:UniProtKB:P05523;locus_tag=MPOCJGCO_01616;product=Formamidopyrimidine-DNA glycosylase
M-trifolii_contig_82_1	Prodigal:002006	CDS	30320	30412	.	-	0	ID=MPOCJGCO_01617;inference=ab initio prediction:Prodigal:002006;locus_tag=MPOCJGCO_01617;product=hypothetical protein
M-trifolii_contig_82_1	Prodigal:002006	CDS	30442	30708	.	-	0	ID=MPOCJGCO_01618;inference=ab initio prediction:Prodigal:002006;locus_tag=MPOCJGCO_01618;product=hypothetical protein
M-trifolii_contig_82_1	Prodigal:002006	CDS	30882	31490	.	-	0	ID=MPOCJGCO_01619;inference=ab initio prediction:Prodigal:002006;locus_tag=MPOCJGCO_01619;product=hypothetical protein
M-trifolii_contig_83_1	Prodigal:002006	CDS	33	1604	.	-	0	ID=MPOCJGCO_01620;inference=ab initio prediction:Prodigal:002006;locus_tag=MPOCJGCO_01620;product=hypothetical protein
M-trifolii_contig_83_1	Prodigal:002006	CDS	1818	3110	.	-	0	ID=MPOCJGCO_01621;Name=amiC_1;gene=amiC_1;inference=ab initio prediction:Prodigal:002006,similar to AA sequence:UniProtKB:P27017;locus_tag=MPOCJGCO_01621;product=Aliphatic amidase expression-regulating protein
M-trifolii_contig_83_1	Prodigal:002006	CDS	3424	4410	.	+	0	ID=MPOCJGCO_01622;eC_number=3.5.3.1;Name=arcA;gene=arcA;inference=ab initio prediction:Prodigal:002006,similar to AA sequence:UniProtKB:P14012;locus_tag=MPOCJGCO_01622;product=Arginase
M-trifolii_contig_83_1	Prodigal:002006	CDS	4416	5276	.	+	0	ID=MPOCJGCO_01623;Name=ureD;gene=ureD;inference=ab initio prediction:Prodigal:002006,similar to AA sequence:UniProtKB:Q03285;locus_tag=MPOCJGCO_01623;product=Urease accessory protein UreD
M-trifolii_contig_83_1	Aragorn:001002	tRNA	5451	5540	.	+	.	ID=MPOCJGCO_01624;inference=COORDINATES:profile:Aragorn:001002;locus_tag=MPOCJGCO_01624;product=tRNA-Ser(tga)
M-trifolii_contig_83_1	Prodigal:002006	CDS	7151	7396	.	+	0	ID=MPOCJGCO_01625;inference=ab initio prediction:Prodigal:002006;locus_tag=MPOCJGCO_01625;product=hypothetical protein
M-trifolii_contig_83_1	Aragorn:001002	tRNA	7575	7648	.	+	.	ID=MPOCJGCO_01626;inference=COORDINATES:profile:Aragorn:001002;locus_tag=MPOCJGCO_01626;product=tRNA-Cys(gca)
M-trifolii_contig_83_1	Prodigal:002006	CDS	7723	10632	.	-	0	ID=MPOCJGCO_01627;Name=glnE;db_xref=COG:COG1391;gene=glnE;inference=ab initio prediction:Prodigal:002006,similar to AA sequence:UniProtKB:P30870;locus_tag=MPOCJGCO_01627;product=Bifunctional glutamine synthetase adenylyltransferase/adenylyl-removing enzyme
M-trifolii_contig_83_1	Prodigal:002006	CDS	10753	13395	.	-	0	ID=MPOCJGCO_01628;inference=ab initio prediction:Prodigal:002006;locus_tag=MPOCJGCO_01628;product=hypothetical protein
M-trifolii_contig_83_1	Prodigal:002006	CDS	13553	14650	.	+	0	ID=MPOCJGCO_01629;eC_number=5.3.1.23;Name=mtnA;db_xref=COG:COG0182;gene=mtnA;inference=ab initio prediction:Prodigal:002006,similar to AA sequence:UniProtKB:Q2RXI0;locus_tag=MPOCJGCO_01629;product=Methylthioribose-1-phosphate isomerase
M-trifolii_contig_83_1	Prodigal:002006	CDS	14693	15673	.	-	0	ID=MPOCJGCO_01630;eC_number=1.6.5.5;Name=qorA_3;db_xref=COG:COG0604;gene=qorA_3;inference=ab initio prediction:Prodigal:002006,similar to AA sequence:UniProtKB:P28304;locus_tag=MPOCJGCO_01630;product=Quinone oxidoreductase 1
M-trifolii_contig_83_1	Prodigal:002006	CDS	15877	16077	.	-	0	ID=MPOCJGCO_01631;inference=ab initio prediction:Prodigal:002006;locus_tag=MPOCJGCO_01631;product=hypothetical protein
M-trifolii_contig_83_1	Prodigal:002006	CDS	16240	17229	.	-	0	ID=MPOCJGCO_01632;inference=ab initio prediction:Prodigal:002006;locus_tag=MPOCJGCO_01632;product=hypothetical protein
M-trifolii_contig_83_1	Prodigal:002006	CDS	17240	18337	.	-	0	ID=MPOCJGCO_01633;Name=ychF;db_xref=COG:COG0012;gene=ychF;inference=ab initio prediction:Prodigal:002006,similar to AA sequence:UniProtKB:P44681;locus_tag=MPOCJGCO_01633;product=Ribosome-binding ATPase YchF
M-trifolii_contig_83_1	Prodigal:002006	CDS	18346	18798	.	-	0	ID=MPOCJGCO_01634;eC_number=3.1.-.-;Name=vapC_2;gene=vapC_2;inference=ab initio prediction:Prodigal:002006,protein motif:HAMAP:MF_00265;locus_tag=MPOCJGCO_01634;product=tRNA(fMet)-specific endonuclease VapC
M-trifolii_contig_83_1	Prodigal:002006	CDS	18785	19018	.	-	0	ID=MPOCJGCO_01635;inference=ab initio prediction:Prodigal:002006;locus_tag=MPOCJGCO_01635;product=hypothetical protein
M-trifolii_contig_83_1	Prodigal:002006	CDS	19062	19670	.	-	0	ID=MPOCJGCO_01636;eC_number=3.1.1.29;Name=pth;db_xref=COG:COG0193;gene=pth;inference=ab initio prediction:Prodigal:002006,similar to AA sequence:UniProtKB:P9WHN7;locus_tag=MPOCJGCO_01636;product=Peptidyl-tRNA hydrolase
M-trifolii_contig_83_1	Prodigal:002006	CDS	19766	20461	.	-	0	ID=MPOCJGCO_01637;Name=rplY;db_xref=COG:COG1825;gene=rplY;inference=ab initio prediction:Prodigal:002006,similar to AA sequence:UniProtKB:Q6N1P8;locus_tag=MPOCJGCO_01637;product=50S ribosomal protein L25
M-trifolii_contig_83_1	Aragorn:001002	tRNA	20752	20827	.	+	.	ID=MPOCJGCO_01638;inference=COORDINATES:profile:Aragorn:001002;locus_tag=MPOCJGCO_01638;product=tRNA-Val(tac)
M-trifolii_contig_83_1	Prodigal:002006	CDS	20933	21340	.	-	0	ID=MPOCJGCO_01639;inference=ab initio prediction:Prodigal:002006;locus_tag=MPOCJGCO_01639;product=hypothetical protein
M-trifolii_contig_84_1	Prodigal:002006	CDS	52	2016	.	-	0	ID=MPOCJGCO_01640;inference=ab initio prediction:Prodigal:002006;locus_tag=MPOCJGCO_01640;product=hypothetical protein
M-trifolii_contig_84_1	Prodigal:002006	CDS	2126	2317	.	-	0	ID=MPOCJGCO_01641;inference=ab initio prediction:Prodigal:002006;locus_tag=MPOCJGCO_01641;product=hypothetical protein
M-trifolii_contig_84_1	Prodigal:002006	CDS	2377	2508	.	-	0	ID=MPOCJGCO_01642;inference=ab initio prediction:Prodigal:002006;locus_tag=MPOCJGCO_01642;product=hypothetical protein
M-trifolii_contig_84_1	Prodigal:002006	CDS	2705	3262	.	+	0	ID=MPOCJGCO_01643;inference=ab initio prediction:Prodigal:002006;locus_tag=MPOCJGCO_01643;product=hypothetical protein
M-trifolii_contig_84_1	Prodigal:002006	CDS	3397	3639	.	-	0	ID=MPOCJGCO_01644;inference=ab initio prediction:Prodigal:002006;locus_tag=MPOCJGCO_01644;product=hypothetical protein
M-trifolii_contig_84_1	Prodigal:002006	CDS	3942	4328	.	+	0	ID=MPOCJGCO_01645;inference=ab initio prediction:Prodigal:002006;locus_tag=MPOCJGCO_01645;product=hypothetical protein
M-trifolii_contig_84_1	Prodigal:002006	CDS	4497	4859	.	+	0	ID=MPOCJGCO_01646;inference=ab initio prediction:Prodigal:002006;locus_tag=MPOCJGCO_01646;product=hypothetical protein
M-trifolii_contig_84_1	Prodigal:002006	CDS	5007	5246	.	-	0	ID=MPOCJGCO_01647;inference=ab initio prediction:Prodigal:002006;locus_tag=MPOCJGCO_01647;product=hypothetical protein
M-trifolii_contig_84_1	Prodigal:002006	CDS	5574	7265	.	-	0	ID=MPOCJGCO_01648;inference=ab initio prediction:Prodigal:002006;locus_tag=MPOCJGCO_01648;product=hypothetical protein
M-trifolii_contig_84_1	Prodigal:002006	CDS	7522	8202	.	-	0	ID=MPOCJGCO_01649;inference=ab initio prediction:Prodigal:002006;locus_tag=MPOCJGCO_01649;product=hypothetical protein
M-trifolii_contig_84_1	Prodigal:002006	CDS	8266	9132	.	-	0	ID=MPOCJGCO_01650;Name=cmpR_2;db_xref=COG:COG0583;gene=cmpR_2;inference=ab initio prediction:Prodigal:002006,similar to AA sequence:UniProtKB:Q9F1R2;locus_tag=MPOCJGCO_01650;product=HTH-type transcriptional activator CmpR
M-trifolii_contig_84_1	Prodigal:002006	CDS	9234	10343	.	+	0	ID=MPOCJGCO_01651;inference=ab initio prediction:Prodigal:002006;locus_tag=MPOCJGCO_01651;product=hypothetical protein
[truncated: 5,995,527 more chars]
