# Supplementary material for: Comprehensive Comparative Genomics and Phenotyping of Methylobacterium Species
Source: Front Microbiol. 2021 Oct 6;12:740610. doi: 10.3389/fmicb.2021.740610 (PMC8561711; doi:10.3389/fmicb.2021.740610)
Supplement: Supplementary file 11 [file Data_Sheet_5.ZIP › Mb_variabile.gff]

##gff-version 3
##sequence-region NZ_LABY01000001.1 1 43816
##sequence-region NZ_LABY01000010.1 1 10220
##sequence-region NZ_LABY01000100.1 1 15513
##sequence-region NZ_LABY01000101.1 1 34044
##sequence-region NZ_LABY01000102.1 1 104997
##sequence-region NZ_LABY01000103.1 1 26312
##sequence-region NZ_LABY01000104.1 1 3212
##sequence-region NZ_LABY01000105.1 1 11320
##sequence-region NZ_LABY01000106.1 1 4015
##sequence-region NZ_LABY01000107.1 1 42752
##sequence-region NZ_LABY01000108.1 1 15538
##sequence-region NZ_LABY01000109.1 1 14151
##sequence-region NZ_LABY01000011.1 1 52920
##sequence-region NZ_LABY01000110.1 1 57214
##sequence-region NZ_LABY01000111.1 1 8005
##sequence-region NZ_LABY01000112.1 1 25506
##sequence-region NZ_LABY01000113.1 1 19328
##sequence-region NZ_LABY01000114.1 1 31319
##sequence-region NZ_LABY01000115.1 1 14447
##sequence-region NZ_LABY01000116.1 1 9205
##sequence-region NZ_LABY01000117.1 1 1495
##sequence-region NZ_LABY01000118.1 1 16358
##sequence-region NZ_LABY01000119.1 1 45760
##sequence-region NZ_LABY01000012.1 1 43042
##sequence-region NZ_LABY01000120.1 1 9772
##sequence-region NZ_LABY01000121.1 1 14681
##sequence-region NZ_LABY01000122.1 1 29080
##sequence-region NZ_LABY01000123.1 1 49361
##sequence-region NZ_LABY01000124.1 1 21115
##sequence-region NZ_LABY01000125.1 1 6605
##sequence-region NZ_LABY01000126.1 1 24542
##sequence-region NZ_LABY01000127.1 1 18746
##sequence-region NZ_LABY01000128.1 1 26329
##sequence-region NZ_LABY01000129.1 1 14024
##sequence-region NZ_LABY01000013.1 1 80887
##sequence-region NZ_LABY01000130.1 1 10653
##sequence-region NZ_LABY01000131.1 1 18951
##sequence-region NZ_LABY01000132.1 1 71591
##sequence-region NZ_LABY01000133.1 1 15477
##sequence-region NZ_LABY01000134.1 1 7874
##sequence-region NZ_LABY01000135.1 1 25552
##sequence-region NZ_LABY01000136.1 1 23269
##sequence-region NZ_LABY01000137.1 1 20057
##sequence-region NZ_LABY01000138.1 1 14075
##sequence-region NZ_LABY01000139.1 1 17855
##sequence-region NZ_LABY01000014.1 1 733
##sequence-region NZ_LABY01000140.1 1 762
##sequence-region NZ_LABY01000141.1 1 23951
##sequence-region NZ_LABY01000142.1 1 12893
##sequence-region NZ_LABY01000143.1 1 41958
##sequence-region NZ_LABY01000144.1 1 30176
##sequence-region NZ_LABY01000145.1 1 5248
##sequence-region NZ_LABY01000146.1 1 15654
##sequence-region NZ_LABY01000147.1 1 845
##sequence-region NZ_LABY01000148.1 1 4208
##sequence-region NZ_LABY01000149.1 1 14798
##sequence-region NZ_LABY01000015.1 1 6977
##sequence-region NZ_LABY01000150.1 1 61817
##sequence-region NZ_LABY01000151.1 1 33446
##sequence-region NZ_LABY01000152.1 1 32279
##sequence-region NZ_LABY01000153.1 1 23775
##sequence-region NZ_LABY01000154.1 1 2374
##sequence-region NZ_LABY01000155.1 1 19696
##sequence-region NZ_LABY01000156.1 1 31364
##sequence-region NZ_LABY01000157.1 1 13253
##sequence-region NZ_LABY01000158.1 1 6524
##sequence-region NZ_LABY01000159.1 1 66426
##sequence-region NZ_LABY01000016.1 1 26749
##sequence-region NZ_LABY01000160.1 1 6772
##sequence-region NZ_LABY01000161.1 1 23595
##sequence-region NZ_LABY01000162.1 1 47361
##sequence-region NZ_LABY01000163.1 1 18239
##sequence-region NZ_LABY01000164.1 1 28097
##sequence-region NZ_LABY01000165.1 1 32726
##sequence-region NZ_LABY01000166.1 1 46808
##sequence-region NZ_LABY01000167.1 1 33201
##sequence-region NZ_LABY01000168.1 1 6506
##sequence-region NZ_LABY01000169.1 1 10629
##sequence-region NZ_LABY01000017.1 1 81324
##sequence-region NZ_LABY01000170.1 1 10342
##sequence-region NZ_LABY01000171.1 1 70118
##sequence-region NZ_LABY01000172.1 1 22691
##sequence-region NZ_LABY01000173.1 1 11155
##sequence-region NZ_LABY01000174.1 1 5662
##sequence-region NZ_LABY01000175.1 1 2607
##sequence-region NZ_LABY01000176.1 1 25624
##sequence-region NZ_LABY01000177.1 1 18223
##sequence-region NZ_LABY01000178.1 1 94147
##sequence-region NZ_LABY01000179.1 1 7158
##sequence-region NZ_LABY01000018.1 1 7653
##sequence-region NZ_LABY01000180.1 1 29706
##sequence-region NZ_LABY01000181.1 1 32937
##sequence-region NZ_LABY01000182.1 1 28031
##sequence-region NZ_LABY01000183.1 1 27624
##sequence-region NZ_LABY01000184.1 1 69470
##sequence-region NZ_LABY01000185.1 1 13450
##sequence-region NZ_LABY01000186.1 1 44562
##sequence-region NZ_LABY01000187.1 1 18072
##sequence-region NZ_LABY01000188.1 1 13954
##sequence-region NZ_LABY01000189.1 1 4321
##sequence-region NZ_LABY01000019.1 1 47862
##sequence-region NZ_LABY01000190.1 1 26429
##sequence-region NZ_LABY01000191.1 1 30924
##sequence-region NZ_LABY01000192.1 1 9187
##sequence-region NZ_LABY01000193.1 1 21080
##sequence-region NZ_LABY01000194.1 1 7020
##sequence-region NZ_LABY01000195.1 1 7100
##sequence-region NZ_LABY01000196.1 1 25689
##sequence-region NZ_LABY01000197.1 1 28782
##sequence-region NZ_LABY01000198.1 1 783
##sequence-region NZ_LABY01000199.1 1 5268
##sequence-region NZ_LABY01000002.1 1 11481
##sequence-region NZ_LABY01000020.1 1 62816
##sequence-region NZ_LABY01000200.1 1 21371
##sequence-region NZ_LABY01000201.1 1 21273
##sequence-region NZ_LABY01000202.1 1 20957
##sequence-region NZ_LABY01000203.1 1 6797
##sequence-region NZ_LABY01000204.1 1 29150
##sequence-region NZ_LABY01000205.1 1 10598
##sequence-region NZ_LABY01000206.1 1 10025
##sequence-region NZ_LABY01000207.1 1 31914
##sequence-region NZ_LABY01000208.1 1 17460
##sequence-region NZ_LABY01000209.1 1 21684
##sequence-region NZ_LABY01000021.1 1 41631
##sequence-region NZ_LABY01000210.1 1 9388
##sequence-region NZ_LABY01000211.1 1 25082
##sequence-region NZ_LABY01000212.1 1 911
##sequence-region NZ_LABY01000213.1 1 29683
##sequence-region NZ_LABY01000214.1 1 5634
##sequence-region NZ_LABY01000215.1 1 22451
##sequence-region NZ_LABY01000216.1 1 6463
##sequence-region NZ_LABY01000217.1 1 15466
##sequence-region NZ_LABY01000218.1 1 28876
##sequence-region NZ_LABY01000219.1 1 4862
##sequence-region NZ_LABY01000022.1 1 25290
##sequence-region NZ_LABY01000220.1 1 7594
##sequence-region NZ_LABY01000221.1 1 21334
##sequence-region NZ_LABY01000222.1 1 1414
##sequence-region NZ_LABY01000223.1 1 10246
##sequence-region NZ_LABY01000224.1 1 4616
##sequence-region NZ_LABY01000225.1 1 35138
##sequence-region NZ_LABY01000226.1 1 4198
##sequence-region NZ_LABY01000227.1 1 38392
##sequence-region NZ_LABY01000228.1 1 1504
##sequence-region NZ_LABY01000229.1 1 14650
##sequence-region NZ_LABY01000023.1 1 37097
##sequence-region NZ_LABY01000230.1 1 5008
##sequence-region NZ_LABY01000231.1 1 14323
##sequence-region NZ_LABY01000232.1 1 763
##sequence-region NZ_LABY01000233.1 1 7902
##sequence-region NZ_LABY01000234.1 1 861
##sequence-region NZ_LABY01000235.1 1 3899
##sequence-region NZ_LABY01000236.1 1 7942
##sequence-region NZ_LABY01000237.1 1 1598
##sequence-region NZ_LABY01000238.1 1 10687
##sequence-region NZ_LABY01000239.1 1 20290
##sequence-region NZ_LABY01000024.1 1 49072
##sequence-region NZ_LABY01000240.1 1 6298
##sequence-region NZ_LABY01000241.1 1 18474
##sequence-region NZ_LABY01000242.1 1 24325
##sequence-region NZ_LABY01000243.1 1 1126
##sequence-region NZ_LABY01000244.1 1 7063
##sequence-region NZ_LABY01000245.1 1 27722
##sequence-region NZ_LABY01000246.1 1 19501
##sequence-region NZ_LABY01000247.1 1 17113
##sequence-region NZ_LABY01000248.1 1 2233
##sequence-region NZ_LABY01000249.1 1 7660
##sequence-region NZ_LABY01000025.1 1 19990
##sequence-region NZ_LABY01000250.1 1 11372
##sequence-region NZ_LABY01000251.1 1 1273
##sequence-region NZ_LABY01000252.1 1 19854
##sequence-region NZ_LABY01000253.1 1 11271
##sequence-region NZ_LABY01000254.1 1 10815
##sequence-region NZ_LABY01000255.1 1 9007
##sequence-region NZ_LABY01000256.1 1 10953
##sequence-region NZ_LABY01000257.1 1 5365
##sequence-region NZ_LABY01000258.1 1 34993
##sequence-region NZ_LABY01000259.1 1 35104
##sequence-region NZ_LABY01000026.1 1 45188
##sequence-region NZ_LABY01000260.1 1 22577
##sequence-region NZ_LABY01000261.1 1 20864
##sequence-region NZ_LABY01000262.1 1 4023
##sequence-region NZ_LABY01000263.1 1 40051
##sequence-region NZ_LABY01000264.1 1 4886
##sequence-region NZ_LABY01000265.1 1 1319
##sequence-region NZ_LABY01000266.1 1 1943
##sequence-region NZ_LABY01000267.1 1 1948
##sequence-region NZ_LABY01000268.1 1 5174
##sequence-region NZ_LABY01000269.1 1 14233
##sequence-region NZ_LABY01000027.1 1 33060
##sequence-region NZ_LABY01000270.1 1 2589
##sequence-region NZ_LABY01000271.1 1 7706
##sequence-region NZ_LABY01000272.1 1 4046
##sequence-region NZ_LABY01000273.1 1 828
##sequence-region NZ_LABY01000274.1 1 19193
##sequence-region NZ_LABY01000275.1 1 6666
##sequence-region NZ_LABY01000276.1 1 5303
##sequence-region NZ_LABY01000277.1 1 1265
##sequence-region NZ_LABY01000278.1 1 3217
##sequence-region NZ_LABY01000279.1 1 14906
##sequence-region NZ_LABY01000028.1 1 50049
##sequence-region NZ_LABY01000280.1 1 12904
##sequence-region NZ_LABY01000281.1 1 2014
##sequence-region NZ_LABY01000282.1 1 517
##sequence-region NZ_LABY01000283.1 1 3152
##sequence-region NZ_LABY01000284.1 1 568
##sequence-region NZ_LABY01000285.1 1 568
##sequence-region NZ_LABY01000286.1 1 2036
##sequence-region NZ_LABY01000287.1 1 15570
##sequence-region NZ_LABY01000288.1 1 13642
##sequence-region NZ_LABY01000289.1 1 4378
##sequence-region NZ_LABY01000029.1 1 39322
##sequence-region NZ_LABY01000290.1 1 528
##sequence-region NZ_LABY01000291.1 1 13696
##sequence-region NZ_LABY01000292.1 1 5013
##sequence-region NZ_LABY01000293.1 1 2106
##sequence-region NZ_LABY01000294.1 1 7376
##sequence-region NZ_LABY01000295.1 1 16577
##sequence-region NZ_LABY01000296.1 1 10461
##sequence-region NZ_LABY01000297.1 1 733
##sequence-region NZ_LABY01000298.1 1 20741
##sequence-region NZ_LABY01000299.1 1 9443
##sequence-region NZ_LABY01000003.1 1 24494
##sequence-region NZ_LABY01000030.1 1 79103
##sequence-region NZ_LABY01000300.1 1 10028
##sequence-region NZ_LABY01000301.1 1 3201
##sequence-region NZ_LABY01000302.1 1 15334
##sequence-region NZ_LABY01000303.1 1 1294
##sequence-region NZ_LABY01000304.1 1 12989
##sequence-region NZ_LABY01000305.1 1 7552
##sequence-region NZ_LABY01000306.1 1 4938
##sequence-region NZ_LABY01000307.1 1 5426
##sequence-region NZ_LABY01000308.1 1 4343
##sequence-region NZ_LABY01000309.1 1 774
##sequence-region NZ_LABY01000031.1 1 24393
##sequence-region NZ_LABY01000310.1 1 1604
##sequence-region NZ_LABY01000311.1 1 3897
##sequence-region NZ_LABY01000312.1 1 11714
##sequence-region NZ_LABY01000313.1 1 4764
##sequence-region NZ_LABY01000314.1 1 2472
##sequence-region NZ_LABY01000315.1 1 773
##sequence-region NZ_LABY01000316.1 1 1143
##sequence-region NZ_LABY01000317.1 1 1002
##sequence-region NZ_LABY01000318.1 1 1259
##sequence-region NZ_LABY01000319.1 1 2002
##sequence-region NZ_LABY01000032.1 1 46458
##sequence-region NZ_LABY01000320.1 1 20686
##sequence-region NZ_LABY01000321.1 1 616
##sequence-region NZ_LABY01000322.1 1 1347
##sequence-region NZ_LABY01000323.1 1 6824
##sequence-region NZ_LABY01000324.1 1 17467
##sequence-region NZ_LABY01000325.1 1 1659
##sequence-region NZ_LABY01000326.1 1 5277
##sequence-region NZ_LABY01000327.1 1 2898
##sequence-region NZ_LABY01000328.1 1 1352
##sequence-region NZ_LABY01000329.1 1 1352
##sequence-region NZ_LABY01000033.1 1 23547
##sequence-region NZ_LABY01000330.1 1 890
##sequence-region NZ_LABY01000331.1 1 518
##sequence-region NZ_LABY01000332.1 1 865
##sequence-region NZ_LABY01000333.1 1 4193
##sequence-region NZ_LABY01000334.1 1 6102
##sequence-region NZ_LABY01000335.1 1 11769
##sequence-region NZ_LABY01000336.1 1 8905
##sequence-region NZ_LABY01000337.1 1 1085
##sequence-region NZ_LABY01000338.1 1 862
##sequence-region NZ_LABY01000339.1 1 5711
##sequence-region NZ_LABY01000034.1 1 42861
##sequence-region NZ_LABY01000340.1 1 552
##sequence-region NZ_LABY01000341.1 1 3609
##sequence-region NZ_LABY01000342.1 1 502
##sequence-region NZ_LABY01000343.1 1 7896
##sequence-region NZ_LABY01000344.1 1 26983
##sequence-region NZ_LABY01000345.1 1 1194
##sequence-region NZ_LABY01000346.1 1 5838
##sequence-region NZ_LABY01000347.1 1 1459
##sequence-region NZ_LABY01000348.1 1 709
##sequence-region NZ_LABY01000349.1 1 1451
##sequence-region NZ_LABY01000035.1 1 10238
##sequence-region NZ_LABY01000350.1 1 1302
##sequence-region NZ_LABY01000351.1 1 7333
##sequence-region NZ_LABY01000352.1 1 9130
##sequence-region NZ_LABY01000353.1 1 823
##sequence-region NZ_LABY01000354.1 1 10662
##sequence-region NZ_LABY01000355.1 1 1986
##sequence-region NZ_LABY01000356.1 1 715
##sequence-region NZ_LABY01000357.1 1 2368
##sequence-region NZ_LABY01000358.1 1 5610
##sequence-region NZ_LABY01000359.1 1 4585
##sequence-region NZ_LABY01000036.1 1 33049
##sequence-region NZ_LABY01000360.1 1 1856
##sequence-region NZ_LABY01000361.1 1 700
##sequence-region NZ_LABY01000362.1 1 5229
##sequence-region NZ_LABY01000363.1 1 1526
##sequence-region NZ_LABY01000364.1 1 2041
##sequence-region NZ_LABY01000365.1 1 515
##sequence-region NZ_LABY01000366.1 1 819
##sequence-region NZ_LABY01000367.1 1 1324
##sequence-region NZ_LABY01000368.1 1 4880
##sequence-region NZ_LABY01000369.1 1 10849
##sequence-region NZ_LABY01000037.1 1 31694
##sequence-region NZ_LABY01000370.1 1 769
##sequence-region NZ_LABY01000371.1 1 1528
##sequence-region NZ_LABY01000372.1 1 2914
##sequence-region NZ_LABY01000373.1 1 1282
##sequence-region NZ_LABY01000374.1 1 647
##sequence-region NZ_LABY01000375.1 1 1698
##sequence-region NZ_LABY01000376.1 1 3467
##sequence-region NZ_LABY01000377.1 1 514
##sequence-region NZ_LABY01000378.1 1 966
##sequence-region NZ_LABY01000379.1 1 3652
##sequence-region NZ_LABY01000038.1 1 51997
##sequence-region NZ_LABY01000380.1 1 721
##sequence-region NZ_LABY01000381.1 1 5978
##sequence-region NZ_LABY01000382.1 1 656
##sequence-region NZ_LABY01000383.1 1 1261
##sequence-region NZ_LABY01000384.1 1 3006
##sequence-region NZ_LABY01000385.1 1 2104
##sequence-region NZ_LABY01000386.1 1 872
##sequence-region NZ_LABY01000387.1 1 4257
##sequence-region NZ_LABY01000388.1 1 1908
##sequence-region NZ_LABY01000389.1 1 3864
##sequence-region NZ_LABY01000039.1 1 13326
##sequence-region NZ_LABY01000390.1 1 5833
##sequence-region NZ_LABY01000391.1 1 1313
##sequence-region NZ_LABY01000392.1 1 1846
##sequence-region NZ_LABY01000393.1 1 1407
##sequence-region NZ_LABY01000394.1 1 719
##sequence-region NZ_LABY01000395.1 1 842
##sequence-region NZ_LABY01000396.1 1 1059
##sequence-region NZ_LABY01000397.1 1 1534
##sequence-region NZ_LABY01000398.1 1 6090
##sequence-region NZ_LABY01000399.1 1 907
##sequence-region NZ_LABY01000004.1 1 53826
##sequence-region NZ_LABY01000040.1 1 53843
##sequence-region NZ_LABY01000400.1 1 609
##sequence-region NZ_LABY01000401.1 1 4490
##sequence-region NZ_LABY01000402.1 1 767
##sequence-region NZ_LABY01000403.1 1 953
##sequence-region NZ_LABY01000404.1 1 772
##sequence-region NZ_LABY01000405.1 1 1761
##sequence-region NZ_LABY01000406.1 1 2487
##sequence-region NZ_LABY01000407.1 1 2427
##sequence-region NZ_LABY01000408.1 1 2704
##sequence-region NZ_LABY01000409.1 1 628
##sequence-region NZ_LABY01000041.1 1 43811
##sequence-region NZ_LABY01000410.1 1 2201
##sequence-region NZ_LABY01000411.1 1 873
##sequence-region NZ_LABY01000412.1 1 766
##sequence-region NZ_LABY01000413.1 1 553
##sequence-region NZ_LABY01000414.1 1 506
##sequence-region NZ_LABY01000415.1 1 2620
##sequence-region NZ_LABY01000416.1 1 1591
##sequence-region NZ_LABY01000417.1 1 608
##sequence-region NZ_LABY01000418.1 1 811
##sequence-region NZ_LABY01000419.1 1 816
##sequence-region NZ_LABY01000042.1 1 36324
##sequence-region NZ_LABY01000420.1 1 656
##sequence-region NZ_LABY01000421.1 1 3087
##sequence-region NZ_LABY01000422.1 1 677
##sequence-region NZ_LABY01000423.1 1 499
##sequence-region NZ_LABY01000424.1 1 624
##sequence-region NZ_LABY01000425.1 1 575
##sequence-region NZ_LABY01000426.1 1 734
##sequence-region NZ_LABY01000427.1 1 632
##sequence-region NZ_LABY01000428.1 1 565
##sequence-region NZ_LABY01000429.1 1 1450
##sequence-region NZ_LABY01000043.1 1 13284
##sequence-region NZ_LABY01000430.1 1 597
##sequence-region NZ_LABY01000431.1 1 972
##sequence-region NZ_LABY01000432.1 1 1633
##sequence-region NZ_LABY01000433.1 1 755
##sequence-region NZ_LABY01000434.1 1 671
##sequence-region NZ_LABY01000435.1 1 2361
##sequence-region NZ_LABY01000436.1 1 609
##sequence-region NZ_LABY01000437.1 1 624
##sequence-region NZ_LABY01000438.1 1 895
##sequence-region NZ_LABY01000439.1 1 2250
##sequence-region NZ_LABY01000044.1 1 26224
##sequence-region NZ_LABY01000440.1 1 1283
##sequence-region NZ_LABY01000441.1 1 626
##sequence-region NZ_LABY01000442.1 1 811
##sequence-region NZ_LABY01000443.1 1 572
##sequence-region NZ_LABY01000444.1 1 1318
##sequence-region NZ_LABY01000445.1 1 515
##sequence-region NZ_LABY01000446.1 1 1780
##sequence-region NZ_LABY01000447.1 1 742
##sequence-region NZ_LABY01000448.1 1 788
##sequence-region NZ_LABY01000449.1 1 729
##sequence-region NZ_LABY01000045.1 1 11065
##sequence-region NZ_LABY01000450.1 1 538
##sequence-region NZ_LABY01000451.1 1 725
##sequence-region NZ_LABY01000452.1 1 578
##sequence-region NZ_LABY01000453.1 1 1355
##sequence-region NZ_LABY01000454.1 1 1884
##sequence-region NZ_LABY01000455.1 1 3574
##sequence-region NZ_LABY01000456.1 1 821
##sequence-region NZ_LABY01000457.1 1 787
##sequence-region NZ_LABY01000458.1 1 666
##sequence-region NZ_LABY01000459.1 1 1200
##sequence-region NZ_LABY01000046.1 1 62964
##sequence-region NZ_LABY01000460.1 1 2019
##sequence-region NZ_LABY01000461.1 1 625
##sequence-region NZ_LABY01000462.1 1 979
##sequence-region NZ_LABY01000463.1 1 803
##sequence-region NZ_LABY01000464.1 1 647
##sequence-region NZ_LABY01000465.1 1 747
##sequence-region NZ_LABY01000466.1 1 1127
##sequence-region NZ_LABY01000467.1 1 771
##sequence-region NZ_LABY01000468.1 1 896
##sequence-region NZ_LABY01000469.1 1 649
##sequence-region NZ_LABY01000047.1 1 100732
##sequence-region NZ_LABY01000470.1 1 2404
##sequence-region NZ_LABY01000471.1 1 595
##sequence-region NZ_LABY01000472.1 1 666
##sequence-region NZ_LABY01000473.1 1 940
##sequence-region NZ_LABY01000474.1 1 519
##sequence-region NZ_LABY01000475.1 1 501
##sequence-region NZ_LABY01000476.1 1 761
##sequence-region NZ_LABY01000477.1 1 781
##sequence-region NZ_LABY01000478.1 1 955
##sequence-region NZ_LABY01000479.1 1 771
##sequence-region NZ_LABY01000048.1 1 2905
##sequence-region NZ_LABY01000480.1 1 780
##sequence-region NZ_LABY01000481.1 1 1280
##sequence-region NZ_LABY01000482.1 1 632
##sequence-region NZ_LABY01000483.1 1 717
##sequence-region NZ_LABY01000484.1 1 1739
##sequence-region NZ_LABY01000485.1 1 814
##sequence-region NZ_LABY01000486.1 1 606
##sequence-region NZ_LABY01000487.1 1 531
##sequence-region NZ_LABY01000488.1 1 1471
##sequence-region NZ_LABY01000489.1 1 823
##sequence-region NZ_LABY01000049.1 1 10102
##sequence-region NZ_LABY01000490.1 1 2147
##sequence-region NZ_LABY01000491.1 1 1009
##sequence-region NZ_LABY01000492.1 1 970
##sequence-region NZ_LABY01000493.1 1 2764
##sequence-region NZ_LABY01000494.1 1 629
##sequence-region NZ_LABY01000495.1 1 823
##sequence-region NZ_LABY01000496.1 1 505
##sequence-region NZ_LABY01000497.1 1 622
##sequence-region NZ_LABY01000498.1 1 2433
##sequence-region NZ_LABY01000499.1 1 500
##sequence-region NZ_LABY01000005.1 1 7786
##sequence-region NZ_LABY01000050.1 1 39354
##sequence-region NZ_LABY01000500.1 1 620
##sequence-region NZ_LABY01000501.1 1 1298
##sequence-region NZ_LABY01000502.1 1 1504
##sequence-region NZ_LABY01000503.1 1 992
##sequence-region NZ_LABY01000504.1 1 1489
##sequence-region NZ_LABY01000505.1 1 757
##sequence-region NZ_LABY01000506.1 1 932
##sequence-region NZ_LABY01000507.1 1 2091
##sequence-region NZ_LABY01000508.1 1 663
##sequence-region NZ_LABY01000509.1 1 559
##sequence-region NZ_LABY01000051.1 1 16199
##sequence-region NZ_LABY01000510.1 1 658
##sequence-region NZ_LABY01000511.1 1 548
##sequence-region NZ_LABY01000512.1 1 625
##sequence-region NZ_LABY01000513.1 1 590
##sequence-region NZ_LABY01000514.1 1 733
##sequence-region NZ_LABY01000515.1 1 580
##sequence-region NZ_LABY01000516.1 1 533
##sequence-region NZ_LABY01000517.1 1 1374
##sequence-region NZ_LABY01000518.1 1 696
##sequence-region NZ_LABY01000519.1 1 602
##sequence-region NZ_LABY01000052.1 1 33229
##sequence-region NZ_LABY01000520.1 1 707
##sequence-region NZ_LABY01000521.1 1 750
##sequence-region NZ_LABY01000522.1 1 846
##sequence-region NZ_LABY01000523.1 1 1440
##sequence-region NZ_LABY01000524.1 1 815
##sequence-region NZ_LABY01000525.1 1 2873
##sequence-region NZ_LABY01000526.1 1 566
##sequence-region NZ_LABY01000527.1 1 749
##sequence-region NZ_LABY01000528.1 1 717
##sequence-region NZ_LABY01000529.1 1 896
##sequence-region NZ_LABY01000053.1 1 95692
##sequence-region NZ_LABY01000530.1 1 927
##sequence-region NZ_LABY01000531.1 1 669
##sequence-region NZ_LABY01000532.1 1 1566
##sequence-region NZ_LABY01000533.1 1 630
##sequence-region NZ_LABY01000534.1 1 836
##sequence-region NZ_LABY01000535.1 1 591
##sequence-region NZ_LABY01000536.1 1 609
##sequence-region NZ_LABY01000537.1 1 596
##sequence-region NZ_LABY01000538.1 1 527
##sequence-region NZ_LABY01000539.1 1 812
##sequence-region NZ_LABY01000054.1 1 7781
##sequence-region NZ_LABY01000540.1 1 1000
##sequence-region NZ_LABY01000541.1 1 618
##sequence-region NZ_LABY01000542.1 1 658
##sequence-region NZ_LABY01000543.1 1 874
##sequence-region NZ_LABY01000544.1 1 910
##sequence-region NZ_LABY01000545.1 1 559
##sequence-region NZ_LABY01000546.1 1 1023
##sequence-region NZ_LABY01000547.1 1 676
##sequence-region NZ_LABY01000548.1 1 544
##sequence-region NZ_LABY01000549.1 1 704
##sequence-region NZ_LABY01000055.1 1 67163
##sequence-region NZ_LABY01000550.1 1 738
##sequence-region NZ_LABY01000551.1 1 555
##sequence-region NZ_LABY01000552.1 1 588
##sequence-region NZ_LABY01000553.1 1 692
##sequence-region NZ_LABY01000554.1 1 683
##sequence-region NZ_LABY01000555.1 1 967
##sequence-region NZ_LABY01000556.1 1 796
##sequence-region NZ_LABY01000557.1 1 647
##sequence-region NZ_LABY01000558.1 1 623
##sequence-region NZ_LABY01000559.1 1 1172
##sequence-region NZ_LABY01000056.1 1 25155
##sequence-region NZ_LABY01000560.1 1 690
##sequence-region NZ_LABY01000561.1 1 587
##sequence-region NZ_LABY01000562.1 1 1519
##sequence-region NZ_LABY01000057.1 1 12108
##sequence-region NZ_LABY01000058.1 1 6147
##sequence-region NZ_LABY01000059.1 1 83714
##sequence-region NZ_LABY01000006.1 1 40712
##sequence-region NZ_LABY01000060.1 1 26410
##sequence-region NZ_LABY01000061.1 1 24458
##sequence-region NZ_LABY01000062.1 1 22145
##sequence-region NZ_LABY01000063.1 1 72368
##sequence-region NZ_LABY01000064.1 1 19652
##sequence-region NZ_LABY01000065.1 1 7588
##sequence-region NZ_LABY01000066.1 1 58690
##sequence-region NZ_LABY01000067.1 1 13366
##sequence-region NZ_LABY01000068.1 1 13293
##sequence-region NZ_LABY01000069.1 1 61132
##sequence-region NZ_LABY01000007.1 1 46158
##sequence-region NZ_LABY01000070.1 1 29799
##sequence-region NZ_LABY01000071.1 1 23477
##sequence-region NZ_LABY01000072.1 1 8440
##sequence-region NZ_LABY01000073.1 1 55174
##sequence-region NZ_LABY01000074.1 1 29961
##sequence-region NZ_LABY01000075.1 1 1543
##sequence-region NZ_LABY01000076.1 1 20845
##sequence-region NZ_LABY01000077.1 1 15603
##sequence-region NZ_LABY01000078.1 1 39304
##sequence-region NZ_LABY01000079.1 1 9828
##sequence-region NZ_LABY01000008.1 1 25747
##sequence-region NZ_LABY01000080.1 1 46373
##sequence-region NZ_LABY01000081.1 1 54389
##sequence-region NZ_LABY01000082.1 1 24442
##sequence-region NZ_LABY01000083.1 1 27651
##sequence-region NZ_LABY01000084.1 1 63158
##sequence-region NZ_LABY01000085.1 1 37215
##sequence-region NZ_LABY01000086.1 1 16308
##sequence-region NZ_LABY01000087.1 1 36856
##sequence-region NZ_LABY01000088.1 1 22368
##sequence-region NZ_LABY01000089.1 1 30751
##sequence-region NZ_LABY01000009.1 1 77095
##sequence-region NZ_LABY01000090.1 1 6244
##sequence-region NZ_LABY01000091.1 1 31282
##sequence-region NZ_LABY01000092.1 1 28764
##sequence-region NZ_LABY01000093.1 1 2216
##sequence-region NZ_LABY01000094.1 1 23886
##sequence-region NZ_LABY01000095.1 1 58914
##sequence-region NZ_LABY01000096.1 1 19350
##sequence-region NZ_LABY01000097.1 1 46505
##sequence-region NZ_LABY01000098.1 1 33891
##sequence-region NZ_LABY01000099.1 1 16423
NZ_LABY01000001.1	Prodigal:002006	CDS	90	1484	.	-	0	ID=CMCILANG_00001;eC_number=1.8.1.4;Name=lpdV;db_xref=COG:COG1249;gene=lpdV;inference=ab initio prediction:Prodigal:002006,similar to AA sequence:UniProtKB:Q9I1L9;locus_tag=CMCILANG_00001;product=Dihydrolipoyl dehydrogenase
NZ_LABY01000001.1	Prodigal:002006	CDS	1486	2907	.	-	0	ID=CMCILANG_00002;eC_number=2.3.1.168;Name=bkdB;db_xref=COG:COG0508;gene=bkdB;inference=ab initio prediction:Prodigal:002006,similar to AA sequence:UniProtKB:Q9I1M0;locus_tag=CMCILANG_00002;product=Lipoamide acyltransferase component of branched-chain alpha-keto acid dehydrogenase complex
NZ_LABY01000001.1	Prodigal:002006	CDS	2912	3925	.	-	0	ID=CMCILANG_00003;eC_number=1.2.4.4;Name=bkdA2;db_xref=COG:COG0022;gene=bkdA2;inference=ab initio prediction:Prodigal:002006,similar to AA sequence:UniProtKB:P09061;locus_tag=CMCILANG_00003;product=2-oxoisovalerate dehydrogenase subunit beta
NZ_LABY01000001.1	Prodigal:002006	CDS	3927	5174	.	-	0	ID=CMCILANG_00004;eC_number=1.2.4.4;Name=bkdA1;db_xref=COG:COG1071;gene=bkdA1;inference=ab initio prediction:Prodigal:002006,similar to AA sequence:UniProtKB:P09060;locus_tag=CMCILANG_00004;product=2-oxoisovalerate dehydrogenase subunit alpha
NZ_LABY01000001.1	Prodigal:002006	CDS	5245	5514	.	-	0	ID=CMCILANG_00005;inference=ab initio prediction:Prodigal:002006;locus_tag=CMCILANG_00005;product=hypothetical protein
NZ_LABY01000001.1	Prodigal:002006	CDS	5618	6172	.	+	0	ID=CMCILANG_00006;inference=ab initio prediction:Prodigal:002006;locus_tag=CMCILANG_00006;product=hypothetical protein
NZ_LABY01000001.1	Prodigal:002006	CDS	6280	7413	.	+	0	ID=CMCILANG_00007;Name=braC_1;db_xref=COG:COG0683;gene=braC_1;inference=ab initio prediction:Prodigal:002006,similar to AA sequence:UniProtKB:P21175;locus_tag=CMCILANG_00007;product=Leucine-%2C isoleucine-%2C valine-%2C threonine-%2C and alanine-binding protein
NZ_LABY01000001.1	Prodigal:002006	CDS	7537	8814	.	-	0	ID=CMCILANG_00008;eC_number=1.1.99.31;Name=mdlB;gene=mdlB;inference=ab initio prediction:Prodigal:002006,similar to AA sequence:UniProtKB:P20932;locus_tag=CMCILANG_00008;product=(S)-mandelate dehydrogenase
NZ_LABY01000001.1	Prodigal:002006	CDS	9052	9861	.	+	0	ID=CMCILANG_00009;Name=yfdC;db_xref=COG:COG2116;gene=yfdC;inference=ab initio prediction:Prodigal:002006,similar to AA sequence:UniProtKB:P37327;locus_tag=CMCILANG_00009;product=Inner membrane protein YfdC
NZ_LABY01000001.1	Prodigal:002006	CDS	9942	10376	.	+	0	ID=CMCILANG_00010;inference=ab initio prediction:Prodigal:002006;locus_tag=CMCILANG_00010;product=hypothetical protein
NZ_LABY01000001.1	Prodigal:002006	CDS	10382	11371	.	-	0	ID=CMCILANG_00011;Name=cdhR;db_xref=COG:COG4977;gene=cdhR;inference=ab initio prediction:Prodigal:002006,similar to AA sequence:UniProtKB:Q9HTH5;locus_tag=CMCILANG_00011;product=HTH-type transcriptional regulator CdhR
NZ_LABY01000001.1	Prodigal:002006	CDS	11368	11928	.	-	0	ID=CMCILANG_00012;eC_number=3.5.1.110;Name=rutB_1;gene=rutB_1;inference=ab initio prediction:Prodigal:002006,protein motif:HAMAP:MF_00830;locus_tag=CMCILANG_00012;product=Peroxyureidoacrylate/ureidoacrylate amidohydrolase RutB
NZ_LABY01000001.1	Prodigal:002006	CDS	12047	12988	.	-	0	ID=CMCILANG_00013;Name=dmlR_1;gene=dmlR_1;inference=ab initio prediction:Prodigal:002006,similar to AA sequence:UniProtKB:P76250;locus_tag=CMCILANG_00013;product=HTH-type transcriptional regulator DmlR
NZ_LABY01000001.1	Prodigal:002006	CDS	13131	13745	.	+	0	ID=CMCILANG_00014;Name=yceI_1;db_xref=COG:COG2353;gene=yceI_1;inference=ab initio prediction:Prodigal:002006,similar to AA sequence:UniProtKB:P0A8X2;locus_tag=CMCILANG_00014;product=Protein YceI
NZ_LABY01000001.1	Prodigal:002006	CDS	13772	14377	.	+	0	ID=CMCILANG_00015;Name=yceJ_1;db_xref=COG:COG3038;gene=yceJ_1;inference=ab initio prediction:Prodigal:002006,similar to AA sequence:UniProtKB:P75925;locus_tag=CMCILANG_00015;product=Cytochrome b561 
NZ_LABY01000001.1	Prodigal:002006	CDS	14374	14940	.	+	0	ID=CMCILANG_00016;Name=yceI_2;gene=yceI_2;inference=ab initio prediction:Prodigal:002006,protein motif:HAMAP:MF_00780;locus_tag=CMCILANG_00016;product=Protein YceI
NZ_LABY01000001.1	Prodigal:002006	CDS	15195	16115	.	+	0	ID=CMCILANG_00017;inference=ab initio prediction:Prodigal:002006;locus_tag=CMCILANG_00017;product=hypothetical protein
NZ_LABY01000001.1	Prodigal:002006	CDS	16204	16620	.	+	0	ID=CMCILANG_00018;inference=ab initio prediction:Prodigal:002006;locus_tag=CMCILANG_00018;product=hypothetical protein
NZ_LABY01000001.1	Prodigal:002006	CDS	16647	17396	.	+	0	ID=CMCILANG_00019;inference=ab initio prediction:Prodigal:002006;locus_tag=CMCILANG_00019;product=hypothetical protein
NZ_LABY01000001.1	Prodigal:002006	CDS	17377	18129	.	-	0	ID=CMCILANG_00020;eC_number=3.4.11.18;Name=mapB;db_xref=COG:COG0024;gene=mapB;inference=ab initio prediction:Prodigal:002006,similar to AA sequence:UniProtKB:O34484;locus_tag=CMCILANG_00020;product=Methionine aminopeptidase 2
NZ_LABY01000001.1	Prodigal:002006	CDS	18232	19089	.	-	0	ID=CMCILANG_00021;inference=ab initio prediction:Prodigal:002006;locus_tag=CMCILANG_00021;product=hypothetical protein
NZ_LABY01000001.1	Prodigal:002006	CDS	19089	19532	.	-	0	ID=CMCILANG_00022;inference=ab initio prediction:Prodigal:002006;locus_tag=CMCILANG_00022;product=hypothetical protein
NZ_LABY01000001.1	Prodigal:002006	CDS	19529	21268	.	-	0	ID=CMCILANG_00023;eC_number=6.2.1.25;Name=bclA;gene=bclA;inference=ab initio prediction:Prodigal:002006,similar to AA sequence:UniProtKB:Q8GQN9;locus_tag=CMCILANG_00023;product=Benzoate--CoA ligase
NZ_LABY01000001.1	Prodigal:002006	CDS	21282	22427	.	-	0	ID=CMCILANG_00024;eC_number=1.3.99.-;db_xref=COG:COG1960;inference=ab initio prediction:Prodigal:002006,similar to AA sequence:UniProtKB:P9WQG1;locus_tag=CMCILANG_00024;product=putative acyl-CoA dehydrogenase fadE25
NZ_LABY01000001.1	Prodigal:002006	CDS	22429	23772	.	-	0	ID=CMCILANG_00025;eC_number=4.1.3.36;Name=menB_1;gene=menB_1;inference=ab initio prediction:Prodigal:002006,protein motif:HAMAP:MF_01934;locus_tag=CMCILANG_00025;product=1%2C4-dihydroxy-2-naphthoyl-CoA synthase
NZ_LABY01000001.1	Prodigal:002006	CDS	23769	24536	.	-	0	ID=CMCILANG_00026;eC_number=1.3.1.-;Name=actIII_1;gene=actIII_1;inference=ab initio prediction:Prodigal:002006,similar to AA sequence:UniProtKB:P16544;locus_tag=CMCILANG_00026;product=Putative ketoacyl reductase
NZ_LABY01000001.1	Prodigal:002006	CDS	24815	26071	.	-	0	ID=CMCILANG_00027;eC_number=1.14.13.218;Name=phzS_1;db_xref=COG:COG0654;gene=phzS_1;inference=ab initio prediction:Prodigal:002006,similar to AA sequence:UniProtKB:Q9HWG9;locus_tag=CMCILANG_00027;product=5-methylphenazine-1-carboxylate 1-monooxygenase
NZ_LABY01000001.1	Prodigal:002006	CDS	26076	26534	.	-	0	ID=CMCILANG_00028;inference=ab initio prediction:Prodigal:002006;locus_tag=CMCILANG_00028;product=hypothetical protein
NZ_LABY01000001.1	Prodigal:002006	CDS	26562	27257	.	-	0	ID=CMCILANG_00029;Name=livF_1;db_xref=COG:COG0410;gene=livF_1;inference=ab initio prediction:Prodigal:002006,similar to AA sequence:UniProtKB:P22731;locus_tag=CMCILANG_00029;product=High-affinity branched-chain amino acid transport ATP-binding protein LivF
NZ_LABY01000001.1	Prodigal:002006	CDS	27257	28009	.	-	0	ID=CMCILANG_00030;eC_number=3.6.3.-;Name=lptB_1;db_xref=COG:COG1137;gene=lptB_1;inference=ab initio prediction:Prodigal:002006,similar to AA sequence:UniProtKB:P45073;locus_tag=CMCILANG_00030;product=Lipopolysaccharide export system ATP-binding protein LptB
NZ_LABY01000001.1	Prodigal:002006	CDS	28006	28992	.	-	0	ID=CMCILANG_00031;inference=ab initio prediction:Prodigal:002006;locus_tag=CMCILANG_00031;product=hypothetical protein
NZ_LABY01000001.1	Prodigal:002006	CDS	29004	29927	.	-	0	ID=CMCILANG_00032;Name=livH_1;db_xref=COG:COG0559;gene=livH_1;inference=ab initio prediction:Prodigal:002006,similar to AA sequence:UniProtKB:P0AEX7;locus_tag=CMCILANG_00032;product=High-affinity branched-chain amino acid transport system permease protein LivH
NZ_LABY01000001.1	Prodigal:002006	CDS	30136	31320	.	-	0	ID=CMCILANG_00033;inference=ab initio prediction:Prodigal:002006;locus_tag=CMCILANG_00033;product=hypothetical protein
NZ_LABY01000001.1	Prodigal:002006	CDS	31705	34059	.	+	0	ID=CMCILANG_00034;eC_number=1.6.99.1;Name=namA_1;gene=namA_1;inference=ab initio prediction:Prodigal:002006,protein motif:HAMAP:MF_01614;locus_tag=CMCILANG_00034;product=NADPH dehydrogenase
NZ_LABY01000001.1	Prodigal:002006	CDS	34248	35951	.	+	0	ID=CMCILANG_00035;inference=ab initio prediction:Prodigal:002006;locus_tag=CMCILANG_00035;product=hypothetical protein
NZ_LABY01000001.1	Prodigal:002006	CDS	36151	37128	.	-	0	ID=CMCILANG_00036;eC_number=1.2.1.38;Name=argC_1;db_xref=COG:COG0002;gene=argC_1;inference=ab initio prediction:Prodigal:002006,similar to AA sequence:UniProtKB:Q9X2A2;locus_tag=CMCILANG_00036;product=N-acetyl-gamma-glutamyl-phosphate reductase
NZ_LABY01000001.1	Prodigal:002006	CDS	37592	38227	.	-	0	ID=CMCILANG_00037;inference=ab initio prediction:Prodigal:002006;locus_tag=CMCILANG_00037;product=hypothetical protein
NZ_LABY01000001.1	Aragorn:001002	tRNA	38374	38449	.	-	.	ID=CMCILANG_00038;inference=COORDINATES:profile:Aragorn:001002;locus_tag=CMCILANG_00038;product=tRNA-Lys(ctt)
NZ_LABY01000001.1	Aragorn:001002	tRNA	38549	38624	.	-	.	ID=CMCILANG_00039;inference=COORDINATES:profile:Aragorn:001002;locus_tag=CMCILANG_00039;product=tRNA-Lys(ctt)
NZ_LABY01000001.1	Prodigal:002006	CDS	38782	40350	.	-	0	ID=CMCILANG_00040;eC_number=2.3.3.13;Name=leuA;db_xref=COG:COG0119;gene=leuA;inference=ab initio prediction:Prodigal:002006,similar to AA sequence:UniProtKB:Q9JZG1;locus_tag=CMCILANG_00040;product=2-isopropylmalate synthase
NZ_LABY01000001.1	Prodigal:002006	CDS	40803	41132	.	+	0	ID=CMCILANG_00041;inference=ab initio prediction:Prodigal:002006;locus_tag=CMCILANG_00041;product=hypothetical protein
NZ_LABY01000001.1	Prodigal:002006	CDS	41338	43422	.	-	0	ID=CMCILANG_00042;inference=ab initio prediction:Prodigal:002006;locus_tag=CMCILANG_00042;product=hypothetical protein
NZ_LABY01000010.1	Prodigal:002006	CDS	72	248	.	-	0	ID=CMCILANG_00043;inference=ab initio prediction:Prodigal:002006;locus_tag=CMCILANG_00043;product=hypothetical protein
NZ_LABY01000010.1	Prodigal:002006	CDS	379	588	.	-	0	ID=CMCILANG_00044;Name=cspA_1;db_xref=COG:COG1278;gene=cspA_1;inference=ab initio prediction:Prodigal:002006,similar to AA sequence:UniProtKB:Q9Z3S6;locus_tag=CMCILANG_00044;product=Cold shock protein CspA
NZ_LABY01000010.1	Prodigal:002006	CDS	1044	1250	.	-	0	ID=CMCILANG_00045;inference=ab initio prediction:Prodigal:002006;locus_tag=CMCILANG_00045;product=hypothetical protein
NZ_LABY01000010.1	Prodigal:002006	CDS	1369	2589	.	-	0	ID=CMCILANG_00046;Name=coaBC;db_xref=COG:COG0452;gene=coaBC;inference=ab initio prediction:Prodigal:002006,similar to AA sequence:UniProtKB:P0ABQ0;locus_tag=CMCILANG_00046;product=Coenzyme A biosynthesis bifunctional protein CoaBC
NZ_LABY01000010.1	Prodigal:002006	CDS	2597	4567	.	-	0	ID=CMCILANG_00047;Name=kup_1;gene=kup_1;inference=ab initio prediction:Prodigal:002006,protein motif:HAMAP:MF_01522;locus_tag=CMCILANG_00047;product=Low affinity potassium transport system protein kup
NZ_LABY01000010.1	Prodigal:002006	CDS	4764	6071	.	-	0	ID=CMCILANG_00048;eC_number=1.17.7.3;Name=ispG;db_xref=COG:COG0821;gene=ispG;inference=ab initio prediction:Prodigal:002006,similar to AA sequence:UniProtKB:Q5SLI8;locus_tag=CMCILANG_00048;product=4-hydroxy-3-methylbut-2-en-1-yl diphosphate synthase (flavodoxin)
NZ_LABY01000010.1	Prodigal:002006	CDS	6444	7589	.	+	0	ID=CMCILANG_00049;inference=ab initio prediction:Prodigal:002006;locus_tag=CMCILANG_00049;product=hypothetical protein
NZ_LABY01000010.1	Prodigal:002006	CDS	7714	8823	.	+	0	ID=CMCILANG_00050;eC_number=3.6.-.-;Name=yjiA_1;db_xref=COG:COG0523;gene=yjiA_1;inference=ab initio prediction:Prodigal:002006,similar to AA sequence:UniProtKB:P24203;locus_tag=CMCILANG_00050;product=P-loop guanosine triphosphatase YjiA
NZ_LABY01000010.1	Prodigal:002006	CDS	8934	9902	.	+	0	ID=CMCILANG_00051;inference=ab initio prediction:Prodigal:002006;locus_tag=CMCILANG_00051;product=hypothetical protein
NZ_LABY01000100.1	Prodigal:002006	CDS	1219	2184	.	-	0	ID=CMCILANG_00052;inference=ab initio prediction:Prodigal:002006;locus_tag=CMCILANG_00052;product=hypothetical protein
NZ_LABY01000100.1	Prodigal:002006	CDS	2611	4812	.	-	0	ID=CMCILANG_00053;eC_number=2.4.1.129;Name=mtgA_1;gene=mtgA_1;inference=ab initio prediction:Prodigal:002006,protein motif:HAMAP:MF_00766;locus_tag=CMCILANG_00053;product=Biosynthetic peptidoglycan transglycosylase
NZ_LABY01000100.1	Prodigal:002006	CDS	5086	5715	.	+	0	ID=CMCILANG_00054;inference=ab initio prediction:Prodigal:002006;locus_tag=CMCILANG_00054;product=hypothetical protein
NZ_LABY01000100.1	Prodigal:002006	CDS	5876	6379	.	+	0	ID=CMCILANG_00055;Name=yciF_1;db_xref=COG:COG3685;gene=yciF_1;inference=ab initio prediction:Prodigal:002006,similar to AA sequence:UniProtKB:P21362;locus_tag=CMCILANG_00055;product=Protein YciF
NZ_LABY01000100.1	Prodigal:002006	CDS	6456	7538	.	+	0	ID=CMCILANG_00056;eC_number=6.3.2.3;Name=gshB;db_xref=COG:COG0189;gene=gshB;inference=ab initio prediction:Prodigal:002006,similar to AA sequence:UniProtKB:P04425;locus_tag=CMCILANG_00056;product=Glutathione synthetase
NZ_LABY01000100.1	Prodigal:002006	CDS	7607	8230	.	+	0	ID=CMCILANG_00057;inference=ab initio prediction:Prodigal:002006;locus_tag=CMCILANG_00057;product=hypothetical protein
NZ_LABY01000100.1	Prodigal:002006	CDS	8240	9379	.	-	0	ID=CMCILANG_00058;inference=ab initio prediction:Prodigal:002006;locus_tag=CMCILANG_00058;product=hypothetical protein
NZ_LABY01000100.1	Prodigal:002006	CDS	9475	9864	.	-	0	ID=CMCILANG_00059;inference=ab initio prediction:Prodigal:002006;locus_tag=CMCILANG_00059;product=hypothetical protein
NZ_LABY01000100.1	Prodigal:002006	CDS	9943	10398	.	-	0	ID=CMCILANG_00060;eC_number=2.8.1.12;Name=moaE;db_xref=COG:COG0314;gene=moaE;inference=ab initio prediction:Prodigal:002006,similar to AA sequence:UniProtKB:P30749;locus_tag=CMCILANG_00060;product=Molybdopterin synthase catalytic subunit
NZ_LABY01000100.1	Prodigal:002006	CDS	10646	11671	.	+	0	ID=CMCILANG_00061;Name=caiE;gene=caiE;inference=ab initio prediction:Prodigal:002006,protein motif:HAMAP:MF_01525;locus_tag=CMCILANG_00061;product=Carnitine operon protein CaiE
NZ_LABY01000100.1	Prodigal:002006	CDS	11798	12376	.	-	0	ID=CMCILANG_00062;eC_number=1.5.1.42;Name=sfnF_1;db_xref=COG:COG0431;gene=sfnF_1;inference=ab initio prediction:Prodigal:002006,similar to AA sequence:UniProtKB:Q3K9A2;locus_tag=CMCILANG_00062;product=NADH-dependent FMN reductase SfnF
NZ_LABY01000100.1	Prodigal:002006	CDS	12643	13347	.	-	0	ID=CMCILANG_00063;eC_number=3.1.3.-;Name=yieH;db_xref=COG:COG0637;gene=yieH;inference=ab initio prediction:Prodigal:002006,similar to AA sequence:UniProtKB:P31467;locus_tag=CMCILANG_00063;product=6-phosphogluconate phosphatase
NZ_LABY01000100.1	Prodigal:002006	CDS	13587	13907	.	+	0	ID=CMCILANG_00064;inference=ab initio prediction:Prodigal:002006;locus_tag=CMCILANG_00064;product=hypothetical protein
NZ_LABY01000100.1	Prodigal:002006	CDS	13983	15029	.	+	0	ID=CMCILANG_00065;inference=ab initio prediction:Prodigal:002006,similar to AA sequence:UniProtKB:P62723;locus_tag=CMCILANG_00065;note=UPF0324 inner membrane protein YeiH;product=hypothetical protein
NZ_LABY01000100.1	Prodigal:002006	CDS	15127	15390	.	-	0	ID=CMCILANG_00066;inference=ab initio prediction:Prodigal:002006;locus_tag=CMCILANG_00066;product=hypothetical protein
NZ_LABY01000101.1	Prodigal:002006	CDS	546	1787	.	+	0	ID=CMCILANG_00067;eC_number=2.4.1.250;Name=mshA_1;gene=mshA_1;inference=ab initio prediction:Prodigal:002006,protein motif:HAMAP:MF_01695;locus_tag=CMCILANG_00067;product=D-inositol-3-phosphate glycosyltransferase
NZ_LABY01000101.1	Prodigal:002006	CDS	2148	3377	.	-	0	ID=CMCILANG_00068;eC_number=3.2.1.86;Name=licH;db_xref=COG:COG1486;gene=licH;inference=ab initio prediction:Prodigal:002006,similar to AA sequence:UniProtKB:P46320;locus_tag=CMCILANG_00068;product=putative 6-phospho-beta-glucosidase
NZ_LABY01000101.1	Prodigal:002006	CDS	3359	4363	.	-	0	ID=CMCILANG_00069;eC_number=2.7.1.214;Name=valC;gene=valC;inference=ab initio prediction:Prodigal:002006,similar to AA sequence:UniProtKB:Q3T6E2;locus_tag=CMCILANG_00069;product=C(7)-cyclitol 7-kinase
NZ_LABY01000101.1	Prodigal:002006	CDS	4368	5591	.	-	0	ID=CMCILANG_00070;eC_number=4.2.3.4;Name=aroB_1;gene=aroB_1;inference=ab initio prediction:Prodigal:002006,protein motif:HAMAP:MF_00110;locus_tag=CMCILANG_00070;product=3-dehydroquinate synthase
NZ_LABY01000101.1	Prodigal:002006	CDS	5711	6100	.	-	0	ID=CMCILANG_00071;inference=ab initio prediction:Prodigal:002006;locus_tag=CMCILANG_00071;product=hypothetical protein
NZ_LABY01000101.1	Prodigal:002006	CDS	6492	6731	.	+	0	ID=CMCILANG_00072;inference=ab initio prediction:Prodigal:002006;locus_tag=CMCILANG_00072;product=hypothetical protein
NZ_LABY01000101.1	Prodigal:002006	CDS	6873	7292	.	-	0	ID=CMCILANG_00073;inference=ab initio prediction:Prodigal:002006;locus_tag=CMCILANG_00073;product=hypothetical protein
NZ_LABY01000101.1	Prodigal:002006	CDS	7689	7886	.	+	0	ID=CMCILANG_00074;inference=ab initio prediction:Prodigal:002006;locus_tag=CMCILANG_00074;product=hypothetical protein
NZ_LABY01000101.1	Prodigal:002006	CDS	8075	9220	.	+	0	ID=CMCILANG_00075;inference=ab initio prediction:Prodigal:002006;locus_tag=CMCILANG_00075;product=hypothetical protein
NZ_LABY01000101.1	Prodigal:002006	CDS	9583	9939	.	+	0	ID=CMCILANG_00076;inference=ab initio prediction:Prodigal:002006;locus_tag=CMCILANG_00076;product=hypothetical protein
NZ_LABY01000101.1	Prodigal:002006	CDS	10081	11079	.	+	0	ID=CMCILANG_00077;eC_number=1.3.1.87;Name=hcaB_1;gene=hcaB_1;inference=ab initio prediction:Prodigal:002006,protein motif:HAMAP:MF_01647;locus_tag=CMCILANG_00077;product=3-phenylpropionate-dihydrodiol/cinnamic acid-dihydrodiol dehydrogenase
NZ_LABY01000101.1	Prodigal:002006	CDS	11259	12491	.	+	0	ID=CMCILANG_00078;eC_number=1.4.99.-;Name=dadA_1;db_xref=COG:COG0665;gene=dadA_1;inference=ab initio prediction:Prodigal:002006,similar to AA sequence:UniProtKB:P0A6J5;locus_tag=CMCILANG_00078;product=D-amino acid dehydrogenase
NZ_LABY01000101.1	Prodigal:002006	CDS	12554	14473	.	-	0	ID=CMCILANG_00079;eC_number=4.4.1.16;Name=sufS_1;gene=sufS_1;inference=ab initio prediction:Prodigal:002006,protein motif:HAMAP:MF_01831;locus_tag=CMCILANG_00079;product=Cysteine desulfurase
NZ_LABY01000101.1	Prodigal:002006	CDS	14460	15851	.	-	0	ID=CMCILANG_00080;inference=ab initio prediction:Prodigal:002006;locus_tag=CMCILANG_00080;product=hypothetical protein
NZ_LABY01000101.1	Prodigal:002006	CDS	16257	17156	.	-	0	ID=CMCILANG_00081;eC_number=2.3.1.30;Name=cysE;db_xref=COG:COG1045;gene=cysE;inference=ab initio prediction:Prodigal:002006,similar to AA sequence:UniProtKB:P29847;locus_tag=CMCILANG_00081;product=Serine acetyltransferase
NZ_LABY01000101.1	Prodigal:002006	CDS	17186	17392	.	-	0	ID=CMCILANG_00082;inference=ab initio prediction:Prodigal:002006;locus_tag=CMCILANG_00082;product=hypothetical protein
NZ_LABY01000101.1	Prodigal:002006	CDS	18097	19428	.	+	0	ID=CMCILANG_00083;Name=kgtP_1;gene=kgtP_1;inference=ab initio prediction:Prodigal:002006,similar to AA sequence:UniProtKB:P0AEX3;locus_tag=CMCILANG_00083;product=Alpha-ketoglutarate permease
NZ_LABY01000101.1	Prodigal:002006	CDS	19766	21673	.	+	0	ID=CMCILANG_00084;eC_number=2.7.13.3;Name=dctB_1;gene=dctB_1;inference=ab initio prediction:Prodigal:002006,similar to AA sequence:UniProtKB:P13633;locus_tag=CMCILANG_00084;product=C4-dicarboxylate transport sensor protein DctB
NZ_LABY01000101.1	Prodigal:002006	CDS	21680	23029	.	+	0	ID=CMCILANG_00085;Name=dctD_1;gene=dctD_1;inference=ab initio prediction:Prodigal:002006,similar to AA sequence:UniProtKB:P13632;locus_tag=CMCILANG_00085;product=C4-dicarboxylate transport transcriptional regulatory protein DctD
NZ_LABY01000101.1	Prodigal:002006	CDS	23243	24412	.	-	0	ID=CMCILANG_00086;eC_number=6.3.1.-;Name=ygiC;db_xref=COG:COG0754;gene=ygiC;inference=ab initio prediction:Prodigal:002006,similar to AA sequence:UniProtKB:P0ADT5;locus_tag=CMCILANG_00086;product=Putative acid--amine ligase YgiC
NZ_LABY01000101.1	Prodigal:002006	CDS	24412	25074	.	-	0	ID=CMCILANG_00087;inference=ab initio prediction:Prodigal:002006;locus_tag=CMCILANG_00087;product=hypothetical protein
NZ_LABY01000101.1	Prodigal:002006	CDS	25097	25495	.	-	0	ID=CMCILANG_00088;inference=ab initio prediction:Prodigal:002006,similar to AA sequence:UniProtKB:P0AF80;locus_tag=CMCILANG_00088;note=UPF0719 inner membrane protein YjfL;product=hypothetical protein
NZ_LABY01000101.1	Prodigal:002006	CDS	25912	26259	.	+	0	ID=CMCILANG_00089;inference=ab initio prediction:Prodigal:002006;locus_tag=CMCILANG_00089;product=hypothetical protein
NZ_LABY01000101.1	Prodigal:002006	CDS	26695	27171	.	-	0	ID=CMCILANG_00090;inference=ab initio prediction:Prodigal:002006;locus_tag=CMCILANG_00090;product=hypothetical protein
NZ_LABY01000101.1	Prodigal:002006	CDS	27168	27500	.	-	0	ID=CMCILANG_00091;inference=ab initio prediction:Prodigal:002006;locus_tag=CMCILANG_00091;product=hypothetical protein
NZ_LABY01000101.1	Prodigal:002006	CDS	27935	28864	.	+	0	ID=CMCILANG_00092;Name=cmpR_1;db_xref=COG:COG0583;gene=cmpR_1;inference=ab initio prediction:Prodigal:002006,similar to AA sequence:UniProtKB:Q9F1R2;locus_tag=CMCILANG_00092;product=HTH-type transcriptional activator CmpR
NZ_LABY01000101.1	Prodigal:002006	CDS	29034	30215	.	+	0	ID=CMCILANG_00093;eC_number=2.8.3.22;Name=smtA_1;db_xref=COG:COG1804;gene=smtA_1;inference=ab initio prediction:Prodigal:002006,similar to AA sequence:UniProtKB:Q1KLK1;locus_tag=CMCILANG_00093;product=Succinyl-CoA--L-malate CoA-transferase alpha subunit
NZ_LABY01000101.1	Prodigal:002006	CDS	30212	31096	.	+	0	ID=CMCILANG_00094;eC_number=3.1.2.30;Name=mcl2_1;db_xref=COG:COG2301;gene=mcl2_1;inference=ab initio prediction:Prodigal:002006,similar to AA sequence:UniProtKB:D3JV05;locus_tag=CMCILANG_00094;product=(3S)-malyl-CoA thioesterase
NZ_LABY01000101.1	Prodigal:002006	CDS	31093	32202	.	+	0	ID=CMCILANG_00095;eC_number=1.1.1.327;Name=camD;gene=camD;inference=ab initio prediction:Prodigal:002006,similar to AA sequence:UniProtKB:P09347;locus_tag=CMCILANG_00095;product=5-exo-hydroxycamphor dehydrogenase
NZ_LABY01000101.1	Prodigal:002006	CDS	32407	33432	.	+	0	ID=CMCILANG_00096;Name=yiaO_1;db_xref=COG:COG1638;gene=yiaO_1;inference=ab initio prediction:Prodigal:002006,similar to AA sequence:UniProtKB:P37676;locus_tag=CMCILANG_00096;product=2%2C3-diketo-L-gulonate-binding periplasmic protein YiaO
NZ_LABY01000102.1	Prodigal:002006	CDS	70	396	.	-	0	ID=CMCILANG_00097;inference=ab initio prediction:Prodigal:002006,similar to AA sequence:ISfinder:ISMdi5;locus_tag=CMCILANG_00097;product=IS3 family transposase ISMdi5
NZ_LABY01000102.1	Prodigal:002006	CDS	433	669	.	+	0	ID=CMCILANG_00098;inference=ab initio prediction:Prodigal:002006;locus_tag=CMCILANG_00098;product=hypothetical protein
NZ_LABY01000102.1	Prodigal:002006	CDS	662	913	.	+	0	ID=CMCILANG_00099;eC_number=6.2.1.-;Name=sauT;db_xref=COG:COG0318;gene=sauT;inference=ab initio prediction:Prodigal:002006,similar to AA sequence:UniProtKB:Q0K844;locus_tag=CMCILANG_00099;product=putative sulfoacetate--CoA ligase
NZ_LABY01000102.1	Prodigal:002006	CDS	1860	2438	.	-	0	ID=CMCILANG_00100;Name=dsbB_1;gene=dsbB_1;inference=ab initio prediction:Prodigal:002006,protein motif:HAMAP:MF_00286;locus_tag=CMCILANG_00100;product=Disulfide bond formation protein B
NZ_LABY01000102.1	Prodigal:002006	CDS	2453	2608	.	-	0	ID=CMCILANG_00101;inference=ab initio prediction:Prodigal:002006;locus_tag=CMCILANG_00101;product=hypothetical protein
NZ_LABY01000102.1	Prodigal:002006	CDS	2875	3249	.	-	0	ID=CMCILANG_00102;Name=emrE;db_xref=COG:COG2076;gene=emrE;inference=ab initio prediction:Prodigal:002006,similar to AA sequence:UniProtKB:P23895;locus_tag=CMCILANG_00102;product=Multidrug transporter EmrE
NZ_LABY01000102.1	Prodigal:002006	CDS	3418	4656	.	+	0	ID=CMCILANG_00103;eC_number=3.4.16.4;Name=yfeW;gene=yfeW;inference=ab initio prediction:Prodigal:002006,protein motif:HAMAP:MF_01034;locus_tag=CMCILANG_00103;product=Putative D-alanyl-D-alanine carboxypeptidase
NZ_LABY01000102.1	Prodigal:002006	CDS	4730	6055	.	-	0	ID=CMCILANG_00104;inference=ab initio prediction:Prodigal:002006;locus_tag=CMCILANG_00104;product=hypothetical protein
NZ_LABY01000102.1	Prodigal:002006	CDS	6592	6828	.	+	0	ID=CMCILANG_00105;inference=ab initio prediction:Prodigal:002006;locus_tag=CMCILANG_00105;product=hypothetical protein
NZ_LABY01000102.1	Prodigal:002006	CDS	7334	13723	.	+	0	ID=CMCILANG_00106;inference=ab initio prediction:Prodigal:002006;locus_tag=CMCILANG_00106;product=hypothetical protein
NZ_LABY01000102.1	Prodigal:002006	CDS	13772	14566	.	-	0	ID=CMCILANG_00107;inference=ab initio prediction:Prodigal:002006;locus_tag=CMCILANG_00107;product=hypothetical protein
NZ_LABY01000102.1	Prodigal:002006	CDS	15004	16254	.	+	0	ID=CMCILANG_00108;inference=ab initio prediction:Prodigal:002006;locus_tag=CMCILANG_00108;product=hypothetical protein
NZ_LABY01000102.1	Prodigal:002006	CDS	16263	18458	.	+	0	ID=CMCILANG_00109;eC_number=3.4.22.-;Name=lagD_1;gene=lagD_1;inference=ab initio prediction:Prodigal:002006,similar to AA sequence:UniProtKB:P59852;locus_tag=CMCILANG_00109;product=Lactococcin-G-processing and transport ATP-binding protein LagD
NZ_LABY01000102.1	Prodigal:002006	CDS	18448	21318	.	+	0	ID=CMCILANG_00110;eC_number=7.6.2.8;Name=btuD_1;gene=btuD_1;inference=ab initio prediction:Prodigal:002006,protein motif:HAMAP:MF_01005;locus_tag=CMCILANG_00110;product=Vitamin B12 import ATP-binding protein BtuD
NZ_LABY01000102.1	Prodigal:002006	CDS	21770	22039	.	+	0	ID=CMCILANG_00111;inference=ab initio prediction:Prodigal:002006;locus_tag=CMCILANG_00111;product=hypothetical protein
NZ_LABY01000102.1	Prodigal:002006	CDS	22603	23361	.	-	0	ID=CMCILANG_00112;inference=ab initio prediction:Prodigal:002006;locus_tag=CMCILANG_00112;product=hypothetical protein
NZ_LABY01000102.1	Prodigal:002006	CDS	23598	25046	.	-	0	ID=CMCILANG_00113;inference=ab initio prediction:Prodigal:002006;locus_tag=CMCILANG_00113;product=hypothetical protein
NZ_LABY01000102.1	Prodigal:002006	CDS	25090	29097	.	-	0	ID=CMCILANG_00114;eC_number=6.2.1.54;Name=dltA_1;gene=dltA_1;inference=ab initio prediction:Prodigal:002006,protein motif:HAMAP:MF_00593;locus_tag=CMCILANG_00114;product=D-alanine--D-alanyl carrier protein ligase
NZ_LABY01000102.1	Prodigal:002006	CDS	29392	29952	.	-	0	ID=CMCILANG_00115;inference=ab initio prediction:Prodigal:002006;locus_tag=CMCILANG_00115;product=hypothetical protein
NZ_LABY01000102.1	Prodigal:002006	CDS	30476	31273	.	+	0	ID=CMCILANG_00116;eC_number=1.1.1.268;Name=xecD;gene=xecD;inference=ab initio prediction:Prodigal:002006,similar to AA sequence:UniProtKB:Q56840;locus_tag=CMCILANG_00116;product=2-(R)-hydroxypropyl-CoM dehydrogenase
NZ_LABY01000102.1	Prodigal:002006	CDS	31279	32109	.	+	0	ID=CMCILANG_00117;eC_number=1.1.1.100;Name=fabG_1;gene=fabG_1;inference=ab initio prediction:Prodigal:002006,similar to AA sequence:UniProtKB:O67610;locus_tag=CMCILANG_00117;product=3-oxoacyl-[acyl-carrier-protein] reductase FabG
NZ_LABY01000102.1	Prodigal:002006	CDS	32106	33359	.	+	0	ID=CMCILANG_00118;eC_number=2.3.1.16;Name=fadA_1;gene=fadA_1;inference=ab initio prediction:Prodigal:002006,protein motif:HAMAP:MF_01620;locus_tag=CMCILANG_00118;product=3-ketoacyl-CoA thiolase
NZ_LABY01000102.1	Prodigal:002006	CDS	33390	34370	.	+	0	ID=CMCILANG_00119;eC_number=1.3.1.103;inference=ab initio prediction:Prodigal:002006,similar to AA sequence:UniProtKB:Q59I44;locus_tag=CMCILANG_00119;product=2-haloacrylate reductase
NZ_LABY01000102.1	Prodigal:002006	CDS	34414	35955	.	+	0	ID=CMCILANG_00120;eC_number=6.2.1.41;Name=fadD3;db_xref=COG:COG0318;gene=fadD3;inference=ab initio prediction:Prodigal:002006,similar to AA sequence:UniProtKB:Q0S7V5;locus_tag=CMCILANG_00120;product=3-[(3aS%2C4S%2C7aS)-7a-methyl-1%2C5-dioxo-octahydro-1H-inden-4-yl]propanoyl:CoA ligase
NZ_LABY01000102.1	Prodigal:002006	CDS	36241	37440	.	+	0	ID=CMCILANG_00121;inference=ab initio prediction:Prodigal:002006;locus_tag=CMCILANG_00121;product=hypothetical protein
NZ_LABY01000102.1	Prodigal:002006	CDS	37608	38306	.	+	0	ID=CMCILANG_00122;inference=ab initio prediction:Prodigal:002006;locus_tag=CMCILANG_00122;product=hypothetical protein
NZ_LABY01000102.1	Prodigal:002006	CDS	38573	39124	.	+	0	ID=CMCILANG_00123;inference=ab initio prediction:Prodigal:002006;locus_tag=CMCILANG_00123;product=hypothetical protein
NZ_LABY01000102.1	Prodigal:002006	CDS	39438	40640	.	-	0	ID=CMCILANG_00124;eC_number=2.6.1.1;Name=aatB;db_xref=COG:COG0436;gene=aatB;inference=ab initio prediction:Prodigal:002006,similar to AA sequence:UniProtKB:P58350;locus_tag=CMCILANG_00124;product=Aspartate aminotransferase
NZ_LABY01000102.1	Prodigal:002006	CDS	40820	41581	.	-	0	ID=CMCILANG_00125;eC_number=1.1.1.-;Name=gno_1;gene=gno_1;inference=ab initio prediction:Prodigal:002006,similar to AA sequence:UniProtKB:P50199;locus_tag=CMCILANG_00125;product=Gluconate 5-dehydrogenase
NZ_LABY01000102.1	Prodigal:002006	CDS	41717	42754	.	-	0	ID=CMCILANG_00126;eC_number=1.1.1.264;Name=idnD;db_xref=COG:COG1063;gene=idnD;inference=ab initio prediction:Prodigal:002006,similar to AA sequence:UniProtKB:P39346;locus_tag=CMCILANG_00126;product=L-idonate 5-dehydrogenase (NAD(P)(+))
NZ_LABY01000102.1	Prodigal:002006	CDS	42762	43604	.	-	0	ID=CMCILANG_00127;Name=glnH_1;db_xref=COG:COG0834;gene=glnH_1;inference=ab initio prediction:Prodigal:002006,similar to AA sequence:UniProtKB:O34563;locus_tag=CMCILANG_00127;product=ABC transporter glutamine-binding protein GlnH
NZ_LABY01000102.1	Prodigal:002006	CDS	43742	44491	.	-	0	ID=CMCILANG_00128;Name=glnQ_1;gene=glnQ_1;inference=ab initio prediction:Prodigal:002006,similar to AA sequence:UniProtKB:P27675;locus_tag=CMCILANG_00128;product=Glutamine transport ATP-binding protein GlnQ
NZ_LABY01000102.1	Prodigal:002006	CDS	44488	45237	.	-	0	ID=CMCILANG_00129;Name=glnP;db_xref=COG:COG0765;gene=glnP;inference=ab initio prediction:Prodigal:002006,similar to AA sequence:UniProtKB:O34606;locus_tag=CMCILANG_00129;product=putative glutamine ABC transporter permease protein GlnP
NZ_LABY01000102.1	Prodigal:002006	CDS	45240	45941	.	-	0	ID=CMCILANG_00130;Name=gltJ_1;db_xref=COG:COG0765;gene=gltJ_1;inference=ab initio prediction:Prodigal:002006,similar to AA sequence:UniProtKB:P0AER3;locus_tag=CMCILANG_00130;product=Glutamate/aspartate import permease protein GltJ
NZ_LABY01000102.1	Prodigal:002006	CDS	45955	46707	.	-	0	ID=CMCILANG_00131;eC_number=1.1.1.381;Name=ydfG_1;db_xref=COG:COG4221;gene=ydfG_1;inference=ab initio prediction:Prodigal:002006,similar to AA sequence:UniProtKB:P39831;locus_tag=CMCILANG_00131;product=NADP-dependent 3-hydroxy acid dehydrogenase YdfG
NZ_LABY01000102.1	Prodigal:002006	CDS	46794	47570	.	-	0	ID=CMCILANG_00132;eC_number=3.5.2.9;Name=pxpA_1;db_xref=COG:COG1540;gene=pxpA_1;inference=ab initio prediction:Prodigal:002006,similar to AA sequence:UniProtKB:P42963;locus_tag=CMCILANG_00132;product=5-oxoprolinase subunit A
NZ_LABY01000102.1	Prodigal:002006	CDS	47573	47992	.	-	0	ID=CMCILANG_00133;inference=ab initio prediction:Prodigal:002006;locus_tag=CMCILANG_00133;product=hypothetical protein
NZ_LABY01000102.1	Prodigal:002006	CDS	47989	48975	.	-	0	ID=CMCILANG_00134;eC_number=3.5.2.9;Name=pxpC_1;db_xref=COG:COG1984;gene=pxpC_1;inference=ab initio prediction:Prodigal:002006,similar to AA sequence:UniProtKB:P75745;locus_tag=CMCILANG_00134;product=5-oxoprolinase subunit C
NZ_LABY01000102.1	Prodigal:002006	CDS	48972	49727	.	-	0	ID=CMCILANG_00135;eC_number=3.5.2.9;Name=pxpB_1;db_xref=COG:COG2049;gene=pxpB_1;inference=ab initio prediction:Prodigal:002006,similar to AA sequence:UniProtKB:P0AAV4;locus_tag=CMCILANG_00135;product=5-oxoprolinase subunit B
NZ_LABY01000102.1	Prodigal:002006	CDS	49724	51073	.	-	0	ID=CMCILANG_00136;eC_number=6.3.4.14;Name=accC_1;db_xref=COG:COG0439;gene=accC_1;inference=ab initio prediction:Prodigal:002006,similar to AA sequence:UniProtKB:P37798;locus_tag=CMCILANG_00136;product=Biotin carboxylase
NZ_LABY01000102.1	Prodigal:002006	CDS	51081	51527	.	-	0	ID=CMCILANG_00137;Name=accB_1;db_xref=COG:COG0511;gene=accB_1;inference=ab initio prediction:Prodigal:002006,similar to AA sequence:UniProtKB:P0ABD8;locus_tag=CMCILANG_00137;product=Biotin carboxyl carrier protein of acetyl-CoA carboxylase
NZ_LABY01000102.1	Prodigal:002006	CDS	51630	52565	.	-	0	ID=CMCILANG_00138;Name=gltC_1;gene=gltC_1;inference=ab initio prediction:Prodigal:002006,similar to AA sequence:UniProtKB:P20668;locus_tag=CMCILANG_00138;product=HTH-type transcriptional regulator GltC
NZ_LABY01000102.1	Prodigal:002006	CDS	52781	53638	.	+	0	ID=CMCILANG_00139;eC_number=4.1.3.32;Name=Dml_1;gene=Dml_1;inference=ab initio prediction:Prodigal:002006,similar to AA sequence:UniProtKB:Q0QLE4;locus_tag=CMCILANG_00139;product=2%2C3-dimethylmalate lyase
NZ_LABY01000102.1	Prodigal:002006	CDS	53662	54612	.	+	0	ID=CMCILANG_00140;eC_number=1.1.1.215;db_xref=COG:COG1052;inference=ab initio prediction:Prodigal:002006,similar to AA sequence:UniProtKB:Q5FTU6;locus_tag=CMCILANG_00140;product=2-ketogluconate reductase
NZ_LABY01000102.1	Prodigal:002006	CDS	54663	56336	.	-	0	ID=CMCILANG_00141;inference=ab initio prediction:Prodigal:002006;locus_tag=CMCILANG_00141;product=hypothetical protein
NZ_LABY01000102.1	Prodigal:002006	CDS	56608	58713	.	+	0	ID=CMCILANG_00142;inference=ab initio prediction:Prodigal:002006;locus_tag=CMCILANG_00142;product=hypothetical protein
NZ_LABY01000102.1	Prodigal:002006	CDS	58816	60303	.	+	0	ID=CMCILANG_00143;eC_number=2.7.13.3;Name=rcsC_1;gene=rcsC_1;inference=ab initio prediction:Prodigal:002006,protein motif:HAMAP:MF_00979;locus_tag=CMCILANG_00143;product=Sensor histidine kinase RcsC
NZ_LABY01000102.1	Prodigal:002006	CDS	60409	62133	.	-	0	ID=CMCILANG_00144;eC_number=1.14.13.127;Name=mhpA_1;gene=mhpA_1;inference=ab initio prediction:Prodigal:002006,protein motif:HAMAP:MF_01652;locus_tag=CMCILANG_00144;product=3-(3-hydroxy-phenyl)propionate/3-hydroxycinnamic acid hydroxylase
NZ_LABY01000102.1	Prodigal:002006	CDS	62188	62718	.	-	0	ID=CMCILANG_00145;Name=slyA_1;gene=slyA_1;inference=ab initio prediction:Prodigal:002006,protein motif:HAMAP:MF_01819;locus_tag=CMCILANG_00145;product=Transcriptional regulator SlyA
NZ_LABY01000102.1	Prodigal:002006	CDS	62836	63987	.	-	0	ID=CMCILANG_00146;Name=fsr_1;gene=fsr_1;inference=ab initio prediction:Prodigal:002006,similar to AA sequence:UniProtKB:P52067;locus_tag=CMCILANG_00146;product=Fosmidomycin resistance protein
NZ_LABY01000102.1	Prodigal:002006	CDS	64176	66224	.	-	0	ID=CMCILANG_00147;eC_number=2.7.13.3;Name=rcsC_2;gene=rcsC_2;inference=ab initio prediction:Prodigal:002006,protein motif:HAMAP:MF_00979;locus_tag=CMCILANG_00147;product=Sensor histidine kinase RcsC
NZ_LABY01000102.1	Prodigal:002006	CDS	66251	72064	.	-	0	ID=CMCILANG_00148;eC_number=2.7.13.3;Name=rcsC_3;gene=rcsC_3;inference=ab initio prediction:Prodigal:002006,protein motif:HAMAP:MF_00979;locus_tag=CMCILANG_00148;product=Sensor histidine kinase RcsC
NZ_LABY01000102.1	Prodigal:002006	CDS	72843	73739	.	-	0	ID=CMCILANG_00149;eC_number=4.1.2.13;Name=fda_1;db_xref=COG:COG3588;gene=fda_1;inference=ab initio prediction:Prodigal:002006,similar to AA sequence:UniProtKB:Q07159;locus_tag=CMCILANG_00149;product=Fructose-bisphosphate aldolase class 1
NZ_LABY01000102.1	Prodigal:002006	CDS	73848	75371	.	-	0	ID=CMCILANG_00150;eC_number=2.8.3.18;inference=ab initio prediction:Prodigal:002006,similar to AA sequence:UniProtKB:B3EY95;locus_tag=CMCILANG_00150;product=Succinyl-CoA:acetate CoA-transferase
NZ_LABY01000102.1	Prodigal:002006	CDS	76194	76361	.	+	0	ID=CMCILANG_00151;inference=ab initio prediction:Prodigal:002006;locus_tag=CMCILANG_00151;product=hypothetical protein
NZ_LABY01000102.1	Prodigal:002006	CDS	76490	77380	.	-	0	ID=CMCILANG_00152;Name=pgrR_1;gene=pgrR_1;inference=ab initio prediction:Prodigal:002006,similar to AA sequence:UniProtKB:P77333;locus_tag=CMCILANG_00152;product=HTH-type transcriptional regulator PgrR
NZ_LABY01000102.1	Prodigal:002006	CDS	77506	77970	.	-	0	ID=CMCILANG_00153;inference=ab initio prediction:Prodigal:002006;locus_tag=CMCILANG_00153;product=hypothetical protein
NZ_LABY01000102.1	Prodigal:002006	CDS	78174	79742	.	-	0	ID=CMCILANG_00154;eC_number=2.7.7.-;Name=selO_1;db_xref=COG:COG0397;gene=selO_1;inference=ab initio prediction:Prodigal:002006,similar to AA sequence:UniProtKB:Q87VB1;locus_tag=CMCILANG_00154;product=Protein adenylyltransferase SelO
NZ_LABY01000102.1	Prodigal:002006	CDS	80121	80768	.	-	0	ID=CMCILANG_00155;eC_number=4.-.-.-;Name=ycaC;db_xref=COG:COG1335;gene=ycaC;inference=ab initio prediction:Prodigal:002006,similar to AA sequence:UniProtKB:P21367;locus_tag=CMCILANG_00155;product=putative hydrolase YcaC
NZ_LABY01000102.1	Prodigal:002006	CDS	81123	81893	.	+	0	ID=CMCILANG_00156;inference=ab initio prediction:Prodigal:002006;locus_tag=CMCILANG_00156;product=hypothetical protein
NZ_LABY01000102.1	Prodigal:002006	CDS	82065	82592	.	+	0	ID=CMCILANG_00157;inference=ab initio prediction:Prodigal:002006;locus_tag=CMCILANG_00157;product=hypothetical protein
NZ_LABY01000102.1	Prodigal:002006	CDS	82599	83738	.	+	0	ID=CMCILANG_00158;inference=ab initio prediction:Prodigal:002006;locus_tag=CMCILANG_00158;product=hypothetical protein
NZ_LABY01000102.1	Prodigal:002006	CDS	83770	84492	.	-	0	ID=CMCILANG_00159;inference=ab initio prediction:Prodigal:002006;locus_tag=CMCILANG_00159;product=hypothetical protein
NZ_LABY01000102.1	Prodigal:002006	CDS	84692	84877	.	-	0	ID=CMCILANG_00160;inference=ab initio prediction:Prodigal:002006;locus_tag=CMCILANG_00160;product=hypothetical protein
NZ_LABY01000102.1	Prodigal:002006	CDS	85040	85543	.	-	0	ID=CMCILANG_00161;inference=ab initio prediction:Prodigal:002006;locus_tag=CMCILANG_00161;product=hypothetical protein
NZ_LABY01000102.1	Prodigal:002006	CDS	85754	87307	.	+	0	ID=CMCILANG_00162;eC_number=2.7.13.3;inference=ab initio prediction:Prodigal:002006,similar to AA sequence:UniProtKB:Q8YC53;locus_tag=CMCILANG_00162;product=Blue-light-activated histidine kinase
NZ_LABY01000102.1	Prodigal:002006	CDS	87394	87774	.	-	0	ID=CMCILANG_00163;inference=ab initio prediction:Prodigal:002006;locus_tag=CMCILANG_00163;product=hypothetical protein
NZ_LABY01000102.1	Prodigal:002006	CDS	87974	88486	.	+	0	ID=CMCILANG_00164;inference=ab initio prediction:Prodigal:002006;locus_tag=CMCILANG_00164;product=hypothetical protein
NZ_LABY01000102.1	Prodigal:002006	CDS	89325	91070	.	+	0	ID=CMCILANG_00165;inference=ab initio prediction:Prodigal:002006;locus_tag=CMCILANG_00165;product=hypothetical protein
NZ_LABY01000102.1	Prodigal:002006	CDS	91268	93346	.	+	0	ID=CMCILANG_00166;inference=ab initio prediction:Prodigal:002006;locus_tag=CMCILANG_00166;product=hypothetical protein
NZ_LABY01000102.1	Prodigal:002006	CDS	93396	94295	.	-	0	ID=CMCILANG_00167;inference=ab initio prediction:Prodigal:002006;locus_tag=CMCILANG_00167;product=hypothetical protein
NZ_LABY01000102.1	Prodigal:002006	CDS	94304	95308	.	-	0	ID=CMCILANG_00168;inference=ab initio prediction:Prodigal:002006;locus_tag=CMCILANG_00168;product=hypothetical protein
NZ_LABY01000102.1	Prodigal:002006	CDS	95831	96187	.	-	0	ID=CMCILANG_00169;inference=ab initio prediction:Prodigal:002006;locus_tag=CMCILANG_00169;product=hypothetical protein
NZ_LABY01000102.1	Prodigal:002006	CDS	96198	98084	.	-	0	ID=CMCILANG_00170;inference=ab initio prediction:Prodigal:002006;locus_tag=CMCILANG_00170;product=hypothetical protein
NZ_LABY01000102.1	Prodigal:002006	CDS	98095	99105	.	-	0	ID=CMCILANG_00171;Name=yiaO_2;db_xref=COG:COG1638;gene=yiaO_2;inference=ab initio prediction:Prodigal:002006,similar to AA sequence:UniProtKB:P37676;locus_tag=CMCILANG_00171;product=2%2C3-diketo-L-gulonate-binding periplasmic protein YiaO
NZ_LABY01000102.1	Prodigal:002006	CDS	99195	99863	.	+	0	ID=CMCILANG_00172;Name=rspR_1;db_xref=COG:COG1802;gene=rspR_1;inference=ab initio prediction:Prodigal:002006,similar to AA sequence:UniProtKB:P0ACM2;locus_tag=CMCILANG_00172;product=HTH-type transcriptional repressor RspR
NZ_LABY01000102.1	Prodigal:002006	CDS	101046	102848	.	-	0	ID=CMCILANG_00173;eC_number=3.5.1.54;Name=atzF;gene=atzF;inference=ab initio prediction:Prodigal:002006,similar to AA sequence:UniProtKB:Q936X2;locus_tag=CMCILANG_00173;product=Allophanate hydrolase
NZ_LABY01000102.1	Prodigal:002006	CDS	102845	103294	.	-	0	ID=CMCILANG_00174;inference=ab initio prediction:Prodigal:002006;locus_tag=CMCILANG_00174;product=hypothetical protein
NZ_LABY01000102.1	Prodigal:002006	CDS	103401	104786	.	-	0	ID=CMCILANG_00175;eC_number=3.5.1.131;Name=atzE;gene=atzE;inference=ab initio prediction:Prodigal:002006,similar to AA sequence:UniProtKB:Q936X3;locus_tag=CMCILANG_00175;product=1-carboxybiuret hydrolase subunit AtzE
NZ_LABY01000102.1	Prodigal:002006	CDS	104783	104929	.	-	0	ID=CMCILANG_00176;inference=ab initio prediction:Prodigal:002006;locus_tag=CMCILANG_00176;product=hypothetical protein
NZ_LABY01000103.1	Prodigal:002006	CDS	299	793	.	-	0	ID=CMCILANG_00177;inference=ab initio prediction:Prodigal:002006,similar to AA sequence:ISfinder:ISSsu9;locus_tag=CMCILANG_00177;product=IS1595 family transposase ISSsu9
NZ_LABY01000103.1	Prodigal:002006	CDS	796	1590	.	-	0	ID=CMCILANG_00178;eC_number=2.1.1.45;Name=thyA;db_xref=COG:COG0207;gene=thyA;inference=ab initio prediction:Prodigal:002006,similar to AA sequence:UniProtKB:P0A884;locus_tag=CMCILANG_00178;product=Thymidylate synthase
NZ_LABY01000103.1	Prodigal:002006	CDS	1756	2553	.	-	0	ID=CMCILANG_00179;inference=ab initio prediction:Prodigal:002006;locus_tag=CMCILANG_00179;product=hypothetical protein
NZ_LABY01000103.1	Aragorn:001002	tmRNA	2566	2907	.	+	.	ID=CMCILANG_00180;Name=ssrA;gene=ssrA;inference=COORDINATES:profile:Aragorn:001002;locus_tag=CMCILANG_00180;product=transfer-messenger RNA%2C SsrA
NZ_LABY01000103.1	Prodigal:002006	CDS	2946	3575	.	+	0	ID=CMCILANG_00181;inference=ab initio prediction:Prodigal:002006;locus_tag=CMCILANG_00181;product=hypothetical protein
NZ_LABY01000103.1	Prodigal:002006	CDS	3699	5090	.	-	0	ID=CMCILANG_00182;Name=cypB;db_xref=COG:COG0369;gene=cypB;inference=ab initio prediction:Prodigal:002006,similar to AA sequence:UniProtKB:O08336;locus_tag=CMCILANG_00182;product=Bifunctional cytochrome P450/NADPH--P450 reductase 2
NZ_LABY01000103.1	Prodigal:002006	CDS	5195	6604	.	+	0	ID=CMCILANG_00183;eC_number=4.2.1.2;Name=fumC;db_xref=COG:COG0114;gene=fumC;inference=ab initio prediction:Prodigal:002006,similar to AA sequence:UniProtKB:Q92PB6;locus_tag=CMCILANG_00183;product=Fumarate hydratase class II
NZ_LABY01000103.1	Prodigal:002006	CDS	6686	6877	.	+	0	ID=CMCILANG_00184;inference=ab initio prediction:Prodigal:002006;locus_tag=CMCILANG_00184;product=hypothetical protein
NZ_LABY01000103.1	Prodigal:002006	CDS	6874	7197	.	+	0	ID=CMCILANG_00185;inference=ab initio prediction:Prodigal:002006;locus_tag=CMCILANG_00185;product=hypothetical protein
NZ_LABY01000103.1	Prodigal:002006	CDS	7278	8033	.	-	0	ID=CMCILANG_00186;inference=ab initio prediction:Prodigal:002006;locus_tag=CMCILANG_00186;product=hypothetical protein
NZ_LABY01000103.1	Prodigal:002006	CDS	8249	9076	.	-	0	ID=CMCILANG_00187;Name=ygfZ;gene=ygfZ;inference=ab initio prediction:Prodigal:002006,protein motif:HAMAP:MF_01175;locus_tag=CMCILANG_00187;product=tRNA-modifying protein YgfZ
NZ_LABY01000103.1	Prodigal:002006	CDS	9198	10538	.	+	0	ID=CMCILANG_00188;eC_number=3.5.2.-;Name=lhyD;gene=lhyD;inference=ab initio prediction:Prodigal:002006,similar to AA sequence:UniProtKB:P81006;locus_tag=CMCILANG_00188;product=L-hydantoinase
NZ_LABY01000103.1	Prodigal:002006	CDS	10742	11146	.	+	0	ID=CMCILANG_00189;inference=ab initio prediction:Prodigal:002006;locus_tag=CMCILANG_00189;product=hypothetical protein
NZ_LABY01000103.1	Prodigal:002006	CDS	11288	12916	.	+	0	ID=CMCILANG_00190;eC_number=6.3.4.2;Name=pyrG;db_xref=COG:COG0504;gene=pyrG;inference=ab initio prediction:Prodigal:002006,similar to AA sequence:UniProtKB:P0A7E5;locus_tag=CMCILANG_00190;product=CTP synthase
NZ_LABY01000103.1	Prodigal:002006	CDS	13034	13291	.	+	0	ID=CMCILANG_00191;inference=ab initio prediction:Prodigal:002006;locus_tag=CMCILANG_00191;product=hypothetical protein
NZ_LABY01000103.1	Prodigal:002006	CDS	13413	14663	.	-	0	ID=CMCILANG_00192;inference=ab initio prediction:Prodigal:002006;locus_tag=CMCILANG_00192;product=hypothetical protein
NZ_LABY01000103.1	Prodigal:002006	CDS	14800	15264	.	-	0	ID=CMCILANG_00193;eC_number=1.11.1.15;Name=bcp;db_xref=COG:COG1225;gene=bcp;inference=ab initio prediction:Prodigal:002006,similar to AA sequence:UniProtKB:Q83CY8;locus_tag=CMCILANG_00193;product=Putative peroxiredoxin bcp
NZ_LABY01000103.1	Prodigal:002006	CDS	15579	19019	.	+	0	ID=CMCILANG_00194;inference=ab initio prediction:Prodigal:002006;locus_tag=CMCILANG_00194;product=hypothetical protein
NZ_LABY01000103.1	Aragorn:001002	tRNA	19093	19167	.	+	.	ID=CMCILANG_00195;inference=COORDINATES:profile:Aragorn:001002;locus_tag=CMCILANG_00195;product=tRNA-Gly(ccc)
NZ_LABY01000103.1	Prodigal:002006	CDS	19309	20217	.	-	0	ID=CMCILANG_00196;Name=btr;db_xref=COG:COG0614;gene=btr;inference=ab initio prediction:Prodigal:002006,similar to AA sequence:UniProtKB:P40408;locus_tag=CMCILANG_00196;product=HTH-type transcriptional activator Btr
NZ_LABY01000103.1	Prodigal:002006	CDS	20457	22166	.	+	0	ID=CMCILANG_00197;eC_number=1.3.99.4;Name=kstD_1;db_xref=COG:COG1053;gene=kstD_1;inference=ab initio prediction:Prodigal:002006,similar to AA sequence:UniProtKB:P71864;locus_tag=CMCILANG_00197;product=3-oxosteroid 1-dehydrogenase
NZ_LABY01000103.1	Prodigal:002006	CDS	22214	23452	.	+	0	ID=CMCILANG_00198;inference=ab initio prediction:Prodigal:002006;locus_tag=CMCILANG_00198;product=hypothetical protein
NZ_LABY01000103.1	Prodigal:002006	CDS	23482	23817	.	+	0	ID=CMCILANG_00199;inference=ab initio prediction:Prodigal:002006;locus_tag=CMCILANG_00199;product=hypothetical protein
NZ_LABY01000103.1	Prodigal:002006	CDS	23852	24679	.	+	0	ID=CMCILANG_00200;eC_number=1.1.1.6;Name=golD;gene=golD;inference=ab initio prediction:Prodigal:002006,similar to AA sequence:UniProtKB:Q92EU6;locus_tag=CMCILANG_00200;product=NAD-dependent glycerol dehydrogenase
NZ_LABY01000103.1	Prodigal:002006	CDS	24701	25486	.	+	0	ID=CMCILANG_00201;eC_number=1.-.-.-;Name=fabG2_1;gene=fabG2_1;inference=ab initio prediction:Prodigal:002006,similar to AA sequence:UniProtKB:P9WGR9;locus_tag=CMCILANG_00201;product=putative oxidoreductase
NZ_LABY01000103.1	Prodigal:002006	CDS	25706	26020	.	-	0	ID=CMCILANG_00202;inference=ab initio prediction:Prodigal:002006;locus_tag=CMCILANG_00202;product=hypothetical protein
NZ_LABY01000104.1	Prodigal:002006	CDS	482	1531	.	+	0	ID=CMCILANG_00203;inference=ab initio prediction:Prodigal:002006;locus_tag=CMCILANG_00203;product=hypothetical protein
NZ_LABY01000104.1	Prodigal:002006	CDS	1507	2781	.	-	0	ID=CMCILANG_00204;inference=ab initio prediction:Prodigal:002006;locus_tag=CMCILANG_00204;product=hypothetical protein
NZ_LABY01000104.1	Prodigal:002006	CDS	2778	3161	.	-	0	ID=CMCILANG_00205;inference=ab initio prediction:Prodigal:002006;locus_tag=CMCILANG_00205;product=hypothetical protein
NZ_LABY01000105.1	Prodigal:002006	CDS	1665	4826	.	-	0	ID=CMCILANG_00206;Name=bepG_1;gene=bepG_1;inference=ab initio prediction:Prodigal:002006,similar to AA sequence:UniProtKB:Q8FWV9;locus_tag=CMCILANG_00206;product=Efflux pump membrane transporter BepG
NZ_LABY01000105.1	Prodigal:002006	CDS	5087	6301	.	+	0	ID=CMCILANG_00207;Name=mdtA_1;gene=mdtA_1;inference=ab initio prediction:Prodigal:002006,similar to AA sequence:UniProtKB:P76397;locus_tag=CMCILANG_00207;product=Multidrug resistance protein MdtA
NZ_LABY01000105.1	Prodigal:002006	CDS	6390	6827	.	+	0	ID=CMCILANG_00208;inference=ab initio prediction:Prodigal:002006;locus_tag=CMCILANG_00208;product=hypothetical protein
NZ_LABY01000105.1	Prodigal:002006	CDS	7032	7766	.	-	0	ID=CMCILANG_00209;inference=ab initio prediction:Prodigal:002006;locus_tag=CMCILANG_00209;product=hypothetical protein
NZ_LABY01000105.1	Prodigal:002006	CDS	7771	7971	.	-	0	ID=CMCILANG_00210;inference=ab initio prediction:Prodigal:002006;locus_tag=CMCILANG_00210;product=hypothetical protein
NZ_LABY01000105.1	Prodigal:002006	CDS	8187	10919	.	-	0	ID=CMCILANG_00211;eC_number=6.1.1.9;Name=valS;db_xref=COG:COG0525;gene=valS;inference=ab initio prediction:Prodigal:002006,similar to AA sequence:UniProtKB:Q9HXH0;locus_tag=CMCILANG_00211;product=Valine--tRNA ligase
NZ_LABY01000105.1	Prodigal:002006	CDS	11065	11211	.	-	0	ID=CMCILANG_00212;inference=ab initio prediction:Prodigal:002006;locus_tag=CMCILANG_00212;product=hypothetical protein
NZ_LABY01000106.1	Prodigal:002006	CDS	482	2413	.	-	0	ID=CMCILANG_00213;inference=ab initio prediction:Prodigal:002006;locus_tag=CMCILANG_00213;product=hypothetical protein
NZ_LABY01000106.1	Prodigal:002006	CDS	2413	2877	.	-	0	ID=CMCILANG_00214;inference=ab initio prediction:Prodigal:002006;locus_tag=CMCILANG_00214;product=hypothetical protein
NZ_LABY01000106.1	Prodigal:002006	CDS	2918	3880	.	-	0	ID=CMCILANG_00215;inference=ab initio prediction:Prodigal:002006;locus_tag=CMCILANG_00215;product=hypothetical protein
NZ_LABY01000107.1	Prodigal:002006	CDS	359	3130	.	-	0	ID=CMCILANG_00216;Name=mutS;db_xref=COG:COG0249;gene=mutS;inference=ab initio prediction:Prodigal:002006,similar to AA sequence:UniProtKB:P0A1Y0;locus_tag=CMCILANG_00216;product=DNA mismatch repair protein MutS
NZ_LABY01000107.1	Prodigal:002006	CDS	3374	5665	.	+	0	ID=CMCILANG_00217;eC_number=1.1.1.40;Name=tme;db_xref=COG:COG0280;gene=tme;inference=ab initio prediction:Prodigal:002006,similar to AA sequence:UniProtKB:O30808;locus_tag=CMCILANG_00217;product=NADP-dependent malic enzyme
NZ_LABY01000107.1	Prodigal:002006	CDS	5673	6257	.	-	0	ID=CMCILANG_00218;inference=ab initio prediction:Prodigal:002006;locus_tag=CMCILANG_00218;product=hypothetical protein
NZ_LABY01000107.1	Prodigal:002006	CDS	7021	7257	.	-	0	ID=CMCILANG_00219;inference=ab initio prediction:Prodigal:002006;locus_tag=CMCILANG_00219;product=hypothetical protein
NZ_LABY01000107.1	Prodigal:002006	CDS	8046	8342	.	-	0	ID=CMCILANG_00220;inference=ab initio prediction:Prodigal:002006;locus_tag=CMCILANG_00220;product=hypothetical protein
NZ_LABY01000107.1	Prodigal:002006	CDS	8575	11115	.	+	0	ID=CMCILANG_00221;eC_number=3.6.4.13;Name=hrpB;db_xref=COG:COG1643;gene=hrpB;inference=ab initio prediction:Prodigal:002006,similar to AA sequence:UniProtKB:P37024;locus_tag=CMCILANG_00221;product=ATP-dependent RNA helicase HrpB
NZ_LABY01000107.1	Prodigal:002006	CDS	11185	11781	.	+	0	ID=CMCILANG_00222;inference=ab initio prediction:Prodigal:002006;locus_tag=CMCILANG_00222;product=hypothetical protein
NZ_LABY01000107.1	Prodigal:002006	CDS	11781	12029	.	+	0	ID=CMCILANG_00223;inference=ab initio prediction:Prodigal:002006;locus_tag=CMCILANG_00223;product=hypothetical protein
NZ_LABY01000107.1	Prodigal:002006	CDS	12104	13384	.	+	0	ID=CMCILANG_00224;inference=ab initio prediction:Prodigal:002006;locus_tag=CMCILANG_00224;product=hypothetical protein
NZ_LABY01000107.1	Prodigal:002006	CDS	13698	16112	.	+	0	ID=CMCILANG_00225;inference=ab initio prediction:Prodigal:002006;locus_tag=CMCILANG_00225;product=hypothetical protein
NZ_LABY01000107.1	Prodigal:002006	CDS	16101	17723	.	-	0	ID=CMCILANG_00226;Name=yheS_1;db_xref=COG:COG0488;gene=yheS_1;inference=ab initio prediction:Prodigal:002006,similar to AA sequence:UniProtKB:P63389;locus_tag=CMCILANG_00226;product=putative ABC transporter ATP-binding protein YheS
NZ_LABY01000107.1	Prodigal:002006	CDS	17850	18482	.	-	0	ID=CMCILANG_00227;eC_number=2.7.4.25;Name=cmk;db_xref=COG:COG0283;gene=cmk;inference=ab initio prediction:Prodigal:002006,similar to AA sequence:UniProtKB:P9WPA9;locus_tag=CMCILANG_00227;product=Cytidylate kinase
NZ_LABY01000107.1	Prodigal:002006	CDS	18491	19840	.	-	0	ID=CMCILANG_00228;eC_number=2.5.1.19;Name=aroA;gene=aroA;inference=ab initio prediction:Prodigal:002006,similar to AA sequence:UniProtKB:P0A2Y4;locus_tag=CMCILANG_00228;product=3-phosphoshikimate 1-carboxyvinyltransferase
NZ_LABY01000107.1	Prodigal:002006	CDS	20010	20396	.	+	0	ID=CMCILANG_00229;inference=ab initio prediction:Prodigal:002006;locus_tag=CMCILANG_00229;product=hypothetical protein
NZ_LABY01000107.1	Aragorn:001002	tRNA	20612	20687	.	+	.	ID=CMCILANG_00230;inference=COORDINATES:profile:Aragorn:001002;locus_tag=CMCILANG_00230;product=tRNA-Ala(ggc)
NZ_LABY01000107.1	Aragorn:001002	tRNA	20782	20857	.	+	.	ID=CMCILANG_00231;inference=COORDINATES:profile:Aragorn:001002;locus_tag=CMCILANG_00231;product=tRNA-Ala(ggc)
NZ_LABY01000107.1	Aragorn:001002	tRNA	20989	21064	.	+	.	ID=CMCILANG_00232;inference=COORDINATES:profile:Aragorn:001002;locus_tag=CMCILANG_00232;product=tRNA-Ala(ggc)
NZ_LABY01000107.1	Prodigal:002006	CDS	21793	22188	.	+	0	ID=CMCILANG_00233;inference=ab initio prediction:Prodigal:002006;locus_tag=CMCILANG_00233;product=hypothetical protein
NZ_LABY01000107.1	Prodigal:002006	CDS	22327	22572	.	+	0	ID=CMCILANG_00234;inference=ab initio prediction:Prodigal:002006;locus_tag=CMCILANG_00234;product=hypothetical protein
NZ_LABY01000107.1	Prodigal:002006	CDS	23022	23174	.	+	0	ID=CMCILANG_00235;inference=ab initio prediction:Prodigal:002006;locus_tag=CMCILANG_00235;product=hypothetical protein
NZ_LABY01000107.1	Prodigal:002006	CDS	23212	26397	.	-	0	ID=CMCILANG_00236;Name=mdtB_1;gene=mdtB_1;inference=ab initio prediction:Prodigal:002006,similar to AA sequence:UniProtKB:A8A1U7;locus_tag=CMCILANG_00236;product=Multidrug resistance protein MdtB
NZ_LABY01000107.1	Prodigal:002006	CDS	26399	27583	.	-	0	ID=CMCILANG_00237;Name=mdtA_2;gene=mdtA_2;inference=ab initio prediction:Prodigal:002006,similar to AA sequence:UniProtKB:P76397;locus_tag=CMCILANG_00237;product=Multidrug resistance protein MdtA
NZ_LABY01000107.1	Prodigal:002006	CDS	27796	28770	.	-	0	ID=CMCILANG_00238;eC_number=4.1.3.24;Name=mcl1;db_xref=COG:COG2301;gene=mcl1;inference=ab initio prediction:Prodigal:002006,similar to AA sequence:UniProtKB:Q3J5L6;locus_tag=CMCILANG_00238;product=L-malyl-CoA/beta-methylmalyl-CoA lyase
NZ_LABY01000107.1	Prodigal:002006	CDS	28937	31687	.	-	0	ID=CMCILANG_00239;eC_number=4.1.1.31;Name=ppc_1;db_xref=COG:COG2352;gene=ppc_1;inference=ab initio prediction:Prodigal:002006,similar to AA sequence:UniProtKB:Q59757;locus_tag=CMCILANG_00239;product=Phosphoenolpyruvate carboxylase
NZ_LABY01000107.1	Prodigal:002006	CDS	31808	32707	.	-	0	ID=CMCILANG_00240;eC_number=6.2.1.5;Name=sucD_1;db_xref=COG:COG0074;gene=sucD_1;inference=ab initio prediction:Prodigal:002006,similar to AA sequence:UniProtKB:P80865;locus_tag=CMCILANG_00240;product=Succinate--CoA ligase [ADP-forming] subunit alpha
NZ_LABY01000107.1	Prodigal:002006	CDS	32721	33890	.	-	0	ID=CMCILANG_00241;eC_number=6.2.1.5;Name=sucC_1;db_xref=COG:COG0045;gene=sucC_1;inference=ab initio prediction:Prodigal:002006,similar to AA sequence:UniProtKB:P80886;locus_tag=CMCILANG_00241;product=Succinate--CoA ligase [ADP-forming] subunit beta
NZ_LABY01000107.1	Prodigal:002006	CDS	34021	34659	.	-	0	ID=CMCILANG_00242;eC_number=3.5.4.9;Name=fchA;db_xref=COG:COG3404;gene=fchA;inference=ab initio prediction:Prodigal:002006,similar to AA sequence:UniProtKB:Q49135;locus_tag=CMCILANG_00242;product=Methenyltetrahydrofolate cyclohydrolase
NZ_LABY01000107.1	Prodigal:002006	CDS	34659	35519	.	-	0	ID=CMCILANG_00243;Name=mtdA;gene=mtdA;inference=ab initio prediction:Prodigal:002006,similar to AA sequence:UniProtKB:P55818;locus_tag=CMCILANG_00243;product=Bifunctional protein MdtA
NZ_LABY01000107.1	Prodigal:002006	CDS	35596	36534	.	-	0	ID=CMCILANG_00244;eC_number=1.1.1.29;Name=hprA;db_xref=COG:COG1052;gene=hprA;inference=ab initio prediction:Prodigal:002006,similar to AA sequence:UniProtKB:Q59516;locus_tag=CMCILANG_00244;product=Glycerate dehydrogenase
NZ_LABY01000107.1	Prodigal:002006	CDS	36674	37864	.	-	0	ID=CMCILANG_00245;eC_number=2.6.1.45;Name=sgaA;db_xref=COG:COG0075;gene=sgaA;inference=ab initio prediction:Prodigal:002006,similar to AA sequence:UniProtKB:P55819;locus_tag=CMCILANG_00245;product=Serine--glyoxylate aminotransferase
NZ_LABY01000107.1	Prodigal:002006	CDS	38344	38658	.	+	0	ID=CMCILANG_00246;inference=ab initio prediction:Prodigal:002006;locus_tag=CMCILANG_00246;product=hypothetical protein
NZ_LABY01000107.1	Prodigal:002006	CDS	38732	39022	.	+	0	ID=CMCILANG_00247;inference=ab initio prediction:Prodigal:002006;locus_tag=CMCILANG_00247;product=hypothetical protein
NZ_LABY01000107.1	Prodigal:002006	CDS	39083	39883	.	-	0	ID=CMCILANG_00248;inference=ab initio prediction:Prodigal:002006;locus_tag=CMCILANG_00248;product=hypothetical protein
NZ_LABY01000107.1	Prodigal:002006	CDS	39927	40589	.	-	0	ID=CMCILANG_00249;eC_number=3.6.1.1;Name=ppaX;db_xref=COG:COG0546;gene=ppaX;inference=ab initio prediction:Prodigal:002006,similar to AA sequence:UniProtKB:Q9JMQ2;locus_tag=CMCILANG_00249;product=Pyrophosphatase PpaX
NZ_LABY01000107.1	Prodigal:002006	CDS	40636	40995	.	-	0	ID=CMCILANG_00250;inference=ab initio prediction:Prodigal:002006;locus_tag=CMCILANG_00250;product=hypothetical protein
NZ_LABY01000107.1	Prodigal:002006	CDS	41160	42599	.	-	0	ID=CMCILANG_00251;inference=ab initio prediction:Prodigal:002006;locus_tag=CMCILANG_00251;product=hypothetical protein
NZ_LABY01000108.1	Prodigal:002006	CDS	277	429	.	-	0	ID=CMCILANG_00252;inference=ab initio prediction:Prodigal:002006;locus_tag=CMCILANG_00252;product=hypothetical protein
NZ_LABY01000108.1	Prodigal:002006	CDS	474	1028	.	-	0	ID=CMCILANG_00253;inference=ab initio prediction:Prodigal:002006;locus_tag=CMCILANG_00253;product=hypothetical protein
NZ_LABY01000108.1	Prodigal:002006	CDS	1193	1813	.	-	0	ID=CMCILANG_00254;inference=ab initio prediction:Prodigal:002006;locus_tag=CMCILANG_00254;product=hypothetical protein
NZ_LABY01000108.1	Prodigal:002006	CDS	1971	3077	.	-	0	ID=CMCILANG_00255;inference=ab initio prediction:Prodigal:002006;locus_tag=CMCILANG_00255;product=hypothetical protein
NZ_LABY01000108.1	Prodigal:002006	CDS	3615	3998	.	+	0	ID=CMCILANG_00256;eC_number=4.2.2.-;Name=rlpA_1;gene=rlpA_1;inference=ab initio prediction:Prodigal:002006,protein motif:HAMAP:MF_02071;locus_tag=CMCILANG_00256;product=Endolytic peptidoglycan transglycosylase RlpA
NZ_LABY01000108.1	Prodigal:002006	CDS	4077	4391	.	+	0	ID=CMCILANG_00257;inference=ab initio prediction:Prodigal:002006;locus_tag=CMCILANG_00257;product=hypothetical protein
NZ_LABY01000108.1	Prodigal:002006	CDS	4476	4679	.	+	0	ID=CMCILANG_00258;inference=ab initio prediction:Prodigal:002006;locus_tag=CMCILANG_00258;product=hypothetical protein
NZ_LABY01000108.1	Prodigal:002006	CDS	4720	6552	.	-	0	ID=CMCILANG_00259;eC_number=2.3.2.2;Name=ywrD_1;db_xref=COG:COG0405;gene=ywrD_1;inference=ab initio prediction:Prodigal:002006,similar to AA sequence:UniProtKB:O05218;locus_tag=CMCILANG_00259;product=Glutathione hydrolase-like YwrD proenzyme
NZ_LABY01000108.1	Prodigal:002006	CDS	6735	8555	.	+	0	ID=CMCILANG_00260;Name=uup;db_xref=COG:COG0488;gene=uup;inference=ab initio prediction:Prodigal:002006,similar to AA sequence:UniProtKB:P43672;locus_tag=CMCILANG_00260;product=ABC transporter ATP-binding protein uup
NZ_LABY01000108.1	Prodigal:002006	CDS	8938	10593	.	+	0	ID=CMCILANG_00261;inference=ab initio prediction:Prodigal:002006;locus_tag=CMCILANG_00261;product=hypothetical protein
NZ_LABY01000108.1	Prodigal:002006	CDS	10804	12660	.	+	0	ID=CMCILANG_00262;inference=ab initio prediction:Prodigal:002006;locus_tag=CMCILANG_00262;product=hypothetical protein
NZ_LABY01000108.1	Prodigal:002006	CDS	12670	12957	.	+	0	ID=CMCILANG_00263;inference=ab initio prediction:Prodigal:002006;locus_tag=CMCILANG_00263;product=hypothetical protein
NZ_LABY01000108.1	Prodigal:002006	CDS	12977	14179	.	-	0	ID=CMCILANG_00264;Name=ynfM;gene=ynfM;inference=ab initio prediction:Prodigal:002006,similar to AA sequence:UniProtKB:P43531;locus_tag=CMCILANG_00264;product=Inner membrane transport protein YnfM
NZ_LABY01000108.1	Prodigal:002006	CDS	14265	15386	.	-	0	ID=CMCILANG_00265;Name=pal_1;gene=pal_1;inference=ab initio prediction:Prodigal:002006,protein motif:HAMAP:MF_02204;locus_tag=CMCILANG_00265;product=Peptidoglycan-associated lipoprotein
NZ_LABY01000109.1	Prodigal:002006	CDS	482	1165	.	-	0	ID=CMCILANG_00266;inference=ab initio prediction:Prodigal:002006;locus_tag=CMCILANG_00266;product=hypothetical protein
NZ_LABY01000109.1	Prodigal:002006	CDS	1549	2337	.	+	0	ID=CMCILANG_00267;inference=ab initio prediction:Prodigal:002006;locus_tag=CMCILANG_00267;product=hypothetical protein
NZ_LABY01000109.1	Prodigal:002006	CDS	2501	4123	.	-	0	ID=CMCILANG_00268;Name=xerC_1;gene=xerC_1;inference=ab initio prediction:Prodigal:002006,protein motif:HAMAP:MF_01808;locus_tag=CMCILANG_00268;product=Tyrosine recombinase XerC
NZ_LABY01000109.1	Prodigal:002006	CDS	4257	4511	.	+	0	ID=CMCILANG_00269;inference=ab initio prediction:Prodigal:002006,similar to AA sequence:UniProtKB:P72255;locus_tag=CMCILANG_00269;note=UPF0758 protein;product=hypothetical protein
NZ_LABY01000109.1	Prodigal:002006	CDS	4835	6274	.	+	0	ID=CMCILANG_00270;db_xref=COG:COG2308;inference=ab initio prediction:Prodigal:002006,similar to AA sequence:UniProtKB:P9WLA9;locus_tag=CMCILANG_00270;product=putative protein
NZ_LABY01000109.1	Prodigal:002006	CDS	6417	7361	.	+	0	ID=CMCILANG_00271;inference=ab initio prediction:Prodigal:002006;locus_tag=CMCILANG_00271;product=hypothetical protein
NZ_LABY01000109.1	Prodigal:002006	CDS	7472	8341	.	+	0	ID=CMCILANG_00272;db_xref=COG:COG1305;inference=ab initio prediction:Prodigal:002006,similar to AA sequence:UniProtKB:P9WL93;locus_tag=CMCILANG_00272;product=putative protein
NZ_LABY01000109.1	Prodigal:002006	CDS	8492	9241	.	+	0	ID=CMCILANG_00273;inference=ab initio prediction:Prodigal:002006;locus_tag=CMCILANG_00273;product=hypothetical protein
NZ_LABY01000109.1	Prodigal:002006	CDS	9389	10045	.	-	0	ID=CMCILANG_00274;inference=ab initio prediction:Prodigal:002006;locus_tag=CMCILANG_00274;product=hypothetical protein
NZ_LABY01000109.1	Prodigal:002006	CDS	10514	10711	.	-	0	ID=CMCILANG_00275;inference=ab initio prediction:Prodigal:002006,similar to AA sequence:UniProtKB:A1IQS5;locus_tag=CMCILANG_00275;note=UPF0434 protein NMA0874;product=hypothetical protein
NZ_LABY01000109.1	Prodigal:002006	CDS	10772	11440	.	-	0	ID=CMCILANG_00276;eC_number=3.4.21.53;Name=lon_1;gene=lon_1;inference=ab initio prediction:Prodigal:002006,protein motif:HAMAP:MF_01973;locus_tag=CMCILANG_00276;product=Lon protease
NZ_LABY01000109.1	Prodigal:002006	CDS	11583	12506	.	-	0	ID=CMCILANG_00277;Name=cnoX;db_xref=COG:COG3118;gene=cnoX;inference=ab initio prediction:Prodigal:002006,similar to AA sequence:UniProtKB:P77395;locus_tag=CMCILANG_00277;product=Chaperedoxin
NZ_LABY01000109.1	Prodigal:002006	CDS	12738	14051	.	-	0	ID=CMCILANG_00278;inference=ab initio prediction:Prodigal:002006,similar to AA sequence:UniProtKB:A0LNN5;locus_tag=CMCILANG_00278;product=L-lactate transporter
NZ_LABY01000011.1	Prodigal:002006	CDS	211	414	.	+	0	ID=CMCILANG_00279;inference=ab initio prediction:Prodigal:002006;locus_tag=CMCILANG_00279;product=hypothetical protein
NZ_LABY01000011.1	Prodigal:002006	CDS	829	2043	.	+	0	ID=CMCILANG_00280;Name=braC_2;db_xref=COG:COG0683;gene=braC_2;inference=ab initio prediction:Prodigal:002006,similar to AA sequence:UniProtKB:P21175;locus_tag=CMCILANG_00280;product=Leucine-%2C isoleucine-%2C valine-%2C threonine-%2C and alanine-binding protein
NZ_LABY01000011.1	Prodigal:002006	CDS	2145	3017	.	+	0	ID=CMCILANG_00281;Name=livH_2;db_xref=COG:COG0559;gene=livH_2;inference=ab initio prediction:Prodigal:002006,similar to AA sequence:UniProtKB:P0AEX7;locus_tag=CMCILANG_00281;product=High-affinity branched-chain amino acid transport system permease protein LivH
NZ_LABY01000011.1	Prodigal:002006	CDS	3088	5142	.	+	0	ID=CMCILANG_00282;eC_number=7.6.2.8;Name=btuD_2;gene=btuD_2;inference=ab initio prediction:Prodigal:002006,protein motif:HAMAP:MF_01005;locus_tag=CMCILANG_00282;product=Vitamin B12 import ATP-binding protein BtuD
NZ_LABY01000011.1	Prodigal:002006	CDS	5147	5869	.	+	0	ID=CMCILANG_00283;Name=livF_2;db_xref=COG:COG0410;gene=livF_2;inference=ab initio prediction:Prodigal:002006,similar to AA sequence:UniProtKB:P22731;locus_tag=CMCILANG_00283;product=High-affinity branched-chain amino acid transport ATP-binding protein LivF
NZ_LABY01000011.1	Prodigal:002006	CDS	6319	7671	.	-	0	ID=CMCILANG_00284;inference=ab initio prediction:Prodigal:002006;locus_tag=CMCILANG_00284;product=hypothetical protein
NZ_LABY01000011.1	Prodigal:002006	CDS	7764	9419	.	-	0	ID=CMCILANG_00285;inference=ab initio prediction:Prodigal:002006,similar to AA sequence:UniProtKB:Q881J7;locus_tag=CMCILANG_00285;product=Blue-light-activated protein
NZ_LABY01000011.1	Aragorn:001002	tRNA	9680	9756	.	+	.	ID=CMCILANG_00286;inference=COORDINATES:profile:Aragorn:001002;locus_tag=CMCILANG_00286;product=tRNA-Pro(cgg)
NZ_LABY01000011.1	Aragorn:001002	tRNA	9845	9921	.	+	.	ID=CMCILANG_00287;inference=COORDINATES:profile:Aragorn:001002;locus_tag=CMCILANG_00287;product=tRNA-Pro(cgg)
NZ_LABY01000011.1	Prodigal:002006	CDS	10245	10739	.	+	0	ID=CMCILANG_00288;inference=ab initio prediction:Prodigal:002006;locus_tag=CMCILANG_00288;product=hypothetical protein
NZ_LABY01000011.1	Prodigal:002006	CDS	10827	11654	.	+	0	ID=CMCILANG_00289;eC_number=2.1.1.163;Name=COQ5_1;gene=COQ5_1;inference=ab initio prediction:Prodigal:002006,protein motif:HAMAP:MF_01813;locus_tag=CMCILANG_00289;product=2-methoxy-6-polyprenyl-1%2C4-benzoquinol methylase%2C mitochondrial
NZ_LABY01000011.1	Prodigal:002006	CDS	11937	13976	.	+	0	ID=CMCILANG_00290;inference=ab initio prediction:Prodigal:002006;locus_tag=CMCILANG_00290;product=hypothetical protein
NZ_LABY01000011.1	Prodigal:002006	CDS	13984	14652	.	-	0	ID=CMCILANG_00291;eC_number=4.2.1.103;Name=inhA;gene=inhA;inference=ab initio prediction:Prodigal:002006,similar to AA sequence:UniProtKB:Q8G9F9;locus_tag=CMCILANG_00291;product=Isonitrile hydratase
NZ_LABY01000011.1	Prodigal:002006	CDS	14798	15292	.	-	0	ID=CMCILANG_00292;eC_number=3.1.-.-;Name=yrrK;db_xref=COG:COG0816;gene=yrrK;inference=ab initio prediction:Prodigal:002006,similar to AA sequence:UniProtKB:O34634;locus_tag=CMCILANG_00292;product=Putative pre-16S rRNA nuclease
NZ_LABY01000011.1	Prodigal:002006	CDS	15436	16137	.	+	0	ID=CMCILANG_00293;inference=ab initio prediction:Prodigal:002006,similar to AA sequence:UniProtKB:P99149;locus_tag=CMCILANG_00293;note=UPF0173 metal-dependent hydrolase SA1529;product=hypothetical protein
NZ_LABY01000011.1	Prodigal:002006	CDS	16285	16725	.	+	0	ID=CMCILANG_00294;inference=ab initio prediction:Prodigal:002006;locus_tag=CMCILANG_00294;product=hypothetical protein
NZ_LABY01000011.1	Prodigal:002006	CDS	16852	17139	.	+	0	ID=CMCILANG_00295;eC_number=6.3.5.-;Name=gatC;db_xref=COG:COG0721;gene=gatC;inference=ab initio prediction:Prodigal:002006,similar to AA sequence:UniProtKB:Q9HVT9;locus_tag=CMCILANG_00295;product=Glutamyl-tRNA(Gln) amidotransferase subunit C
NZ_LABY01000011.1	Prodigal:002006	CDS	17205	18698	.	+	0	ID=CMCILANG_00296;eC_number=6.3.5.7;Name=gatA;db_xref=COG:COG0154;gene=gatA;inference=ab initio prediction:Prodigal:002006,similar to AA sequence:UniProtKB:Q9HVT8;locus_tag=CMCILANG_00296;product=Glutamyl-tRNA(Gln) amidotransferase subunit A
NZ_LABY01000011.1	Prodigal:002006	CDS	18695	19003	.	+	0	ID=CMCILANG_00297;inference=ab initio prediction:Prodigal:002006;locus_tag=CMCILANG_00297;product=hypothetical protein
NZ_LABY01000011.1	Prodigal:002006	CDS	19213	20685	.	+	0	ID=CMCILANG_00298;eC_number=6.3.5.-;Name=gatB;db_xref=COG:COG0064;gene=gatB;inference=ab initio prediction:Prodigal:002006,similar to AA sequence:UniProtKB:Q9HVT7;locus_tag=CMCILANG_00298;product=Aspartyl/glutamyl-tRNA(Asn/Gln) amidotransferase subunit B
NZ_LABY01000011.1	Prodigal:002006	CDS	20834	21238	.	+	0	ID=CMCILANG_00299;eC_number=1.6.99.1;Name=namA_2;gene=namA_2;inference=ab initio prediction:Prodigal:002006,protein motif:HAMAP:MF_01614;locus_tag=CMCILANG_00299;product=NADPH dehydrogenase
NZ_LABY01000011.1	Prodigal:002006	CDS	21235	21723	.	+	0	ID=CMCILANG_00300;eC_number=4.2.1.104;Name=cynS;db_xref=COG:COG1513;gene=cynS;inference=ab initio prediction:Prodigal:002006,similar to AA sequence:UniProtKB:A8GBZ7;locus_tag=CMCILANG_00300;product=Cyanate hydratase
NZ_LABY01000011.1	Prodigal:002006	CDS	21972	23003	.	-	0	ID=CMCILANG_00301;inference=ab initio prediction:Prodigal:002006;locus_tag=CMCILANG_00301;product=hypothetical protein
NZ_LABY01000011.1	Prodigal:002006	CDS	23365	24039	.	-	0	ID=CMCILANG_00302;inference=ab initio prediction:Prodigal:002006;locus_tag=CMCILANG_00302;product=hypothetical protein
NZ_LABY01000011.1	Prodigal:002006	CDS	24726	26054	.	-	0	ID=CMCILANG_00303;inference=ab initio prediction:Prodigal:002006;locus_tag=CMCILANG_00303;product=hypothetical protein
NZ_LABY01000011.1	Prodigal:002006	CDS	26478	27527	.	+	0	ID=CMCILANG_00304;Name=rpsB;db_xref=COG:COG0052;gene=rpsB;inference=ab initio prediction:Prodigal:002006,similar to AA sequence:UniProtKB:Q6N5Q2;locus_tag=CMCILANG_00304;product=30S ribosomal protein S2
NZ_LABY01000011.1	Prodigal:002006	CDS	27671	28594	.	+	0	ID=CMCILANG_00305;Name=tsf;db_xref=COG:COG0264;gene=tsf;inference=ab initio prediction:Prodigal:002006,similar to AA sequence:UniProtKB:P0A6P1;locus_tag=CMCILANG_00305;product=Elongation factor Ts
NZ_LABY01000011.1	Prodigal:002006	CDS	28931	29674	.	+	0	ID=CMCILANG_00306;eC_number=2.7.4.22;Name=pyrH;db_xref=COG:COG0528;gene=pyrH;inference=ab initio prediction:Prodigal:002006,similar to AA sequence:UniProtKB:P59009;locus_tag=CMCILANG_00306;product=Uridylate kinase
NZ_LABY01000011.1	Prodigal:002006	CDS	29793	30356	.	+	0	ID=CMCILANG_00307;Name=frr;db_xref=COG:COG0233;gene=frr;inference=ab initio prediction:Prodigal:002006,similar to AA sequence:UniProtKB:Q81WL1;locus_tag=CMCILANG_00307;product=Ribosome-recycling factor
NZ_LABY01000011.1	Prodigal:002006	CDS	30369	31247	.	+	0	ID=CMCILANG_00308;eC_number=2.5.1.89;Name=uppS_1;gene=uppS_1;inference=ab initio prediction:Prodigal:002006,protein motif:HAMAP:MF_01139;locus_tag=CMCILANG_00308;product=Ditrans%2Cpolycis-undecaprenyl-diphosphate synthase ((2E%2C6E)-farnesyl-diphosphate specific)
NZ_LABY01000011.1	Prodigal:002006	CDS	31247	32131	.	+	0	ID=CMCILANG_00309;inference=ab initio prediction:Prodigal:002006;locus_tag=CMCILANG_00309;product=hypothetical protein
NZ_LABY01000011.1	Prodigal:002006	CDS	32128	33291	.	+	0	ID=CMCILANG_00310;eC_number=1.1.1.267;Name=dxr;gene=dxr;inference=ab initio prediction:Prodigal:002006,similar to AA sequence:UniProtKB:Q9X5F2;locus_tag=CMCILANG_00310;product=1-deoxy-D-xylulose 5-phosphate reductoisomerase
NZ_LABY01000011.1	Prodigal:002006	CDS	33445	34605	.	+	0	ID=CMCILANG_00311;eC_number=3.4.24.-;Name=mmpA;db_xref=COG:COG0750;gene=mmpA;inference=ab initio prediction:Prodigal:002006,similar to AA sequence:UniProtKB:Q9A710;locus_tag=CMCILANG_00311;product=Metalloprotease MmpA
NZ_LABY01000011.1	Prodigal:002006	CDS	34929	37430	.	+	0	ID=CMCILANG_00312;Name=bamA_1;db_xref=COG:COG4775;gene=bamA_1;inference=ab initio prediction:Prodigal:002006,similar to AA sequence:UniProtKB:Q9K1H0;locus_tag=CMCILANG_00312;product=Outer membrane protein assembly factor BamA
NZ_LABY01000011.1	Prodigal:002006	CDS	37600	38655	.	+	0	ID=CMCILANG_00313;eC_number=2.3.1.-;Name=lpxD;db_xref=COG:COG1044;gene=lpxD;inference=ab initio prediction:Prodigal:002006,similar to AA sequence:UniProtKB:P0CD76;locus_tag=CMCILANG_00313;product=UDP-3-O-acylglucosamine N-acyltransferase
NZ_LABY01000011.1	Prodigal:002006	CDS	38784	39248	.	+	0	ID=CMCILANG_00314;eC_number=4.2.1.59;Name=fabZ;gene=fabZ;inference=ab initio prediction:Prodigal:002006,similar to AA sequence:UniProtKB:A1VXZ7;locus_tag=CMCILANG_00314;product=3-hydroxyacyl-[acyl-carrier-protein] dehydratase FabZ
NZ_LABY01000011.1	Prodigal:002006	CDS	39245	40063	.	+	0	ID=CMCILANG_00315;eC_number=2.3.1.129;Name=lpxA;db_xref=COG:COG1043;gene=lpxA;inference=ab initio prediction:Prodigal:002006,similar to AA sequence:UniProtKB:P0A722;locus_tag=CMCILANG_00315;product=Acyl-[acyl-carrier-protein]--UDP-N-acetylglucosamine O-acyltransferase
NZ_LABY01000011.1	Prodigal:002006	CDS	40063	40965	.	+	0	ID=CMCILANG_00316;eC_number=3.6.1.54;Name=lpxI;db_xref=COG:COG3494;gene=lpxI;inference=ab initio prediction:Prodigal:002006,similar to AA sequence:UniProtKB:Q9A716;locus_tag=CMCILANG_00316;product=UDP-2%2C3-diacylglucosamine pyrophosphatase LpxI
NZ_LABY01000011.1	Prodigal:002006	CDS	40962	42158	.	+	0	ID=CMCILANG_00317;eC_number=2.4.1.182;Name=lpxB;db_xref=COG:COG0763;gene=lpxB;inference=ab initio prediction:Prodigal:002006,similar to AA sequence:UniProtKB:P10441;locus_tag=CMCILANG_00317;product=Lipid-A-disaccharide synthase
NZ_LABY01000011.1	Prodigal:002006	CDS	42145	42672	.	-	0	ID=CMCILANG_00318;eC_number=1.11.1.15;inference=ab initio prediction:Prodigal:002006,similar to AA sequence:UniProtKB:P73728;locus_tag=CMCILANG_00318;product=Peroxiredoxin
NZ_LABY01000011.1	Prodigal:002006	CDS	42862	43779	.	-	0	ID=CMCILANG_00319;inference=ab initio prediction:Prodigal:002006;locus_tag=CMCILANG_00319;product=hypothetical protein
NZ_LABY01000011.1	Prodigal:002006	CDS	44194	44355	.	+	0	ID=CMCILANG_00320;inference=ab initio prediction:Prodigal:002006;locus_tag=CMCILANG_00320;product=hypothetical protein
NZ_LABY01000011.1	Prodigal:002006	CDS	44520	45077	.	-	0	ID=CMCILANG_00321;inference=ab initio prediction:Prodigal:002006;locus_tag=CMCILANG_00321;product=hypothetical protein
NZ_LABY01000011.1	Prodigal:002006	CDS	45089	46261	.	-	0	ID=CMCILANG_00322;eC_number=1.1.1.1;db_xref=COG:COG1063;inference=ab initio prediction:Prodigal:002006,similar to AA sequence:UniProtKB:O07737;locus_tag=CMCILANG_00322;product=putative zinc-binding alcohol dehydrogenase
NZ_LABY01000011.1	Prodigal:002006	CDS	46460	47437	.	-	0	ID=CMCILANG_00323;eC_number=2.1.1.297;Name=prmC_1;gene=prmC_1;inference=ab initio prediction:Prodigal:002006,protein motif:HAMAP:MF_02126;locus_tag=CMCILANG_00323;product=Release factor glutamine methyltransferase
NZ_LABY01000011.1	Prodigal:002006	CDS	47524	47754	.	+	0	ID=CMCILANG_00324;inference=ab initio prediction:Prodigal:002006;locus_tag=CMCILANG_00324;product=hypothetical protein
NZ_LABY01000011.1	Prodigal:002006	CDS	47793	48584	.	-	0	ID=CMCILANG_00325;eC_number=1.-.-.-;inference=ab initio prediction:Prodigal:002006,similar to AA sequence:UniProtKB:Q7A3L9;locus_tag=CMCILANG_00325;product=putative oxidoreductase
NZ_LABY01000011.1	Prodigal:002006	CDS	49175	50896	.	-	0	ID=CMCILANG_00326;inference=ab initio prediction:Prodigal:002006;locus_tag=CMCILANG_00326;product=hypothetical protein
NZ_LABY01000011.1	Prodigal:002006	CDS	51115	51354	.	+	0	ID=CMCILANG_00327;inference=ab initio prediction:Prodigal:002006;locus_tag=CMCILANG_00327;product=hypothetical protein
NZ_LABY01000011.1	Prodigal:002006	CDS	51388	52905	.	-	0	ID=CMCILANG_00328;eC_number=3.1.1.102;inference=ab initio prediction:Prodigal:002006,similar to AA sequence:UniProtKB:A0A0K8P8E7;locus_tag=CMCILANG_00328;product=Mono(2-hydroxyethyl) terephthalate hydrolase
NZ_LABY01000110.1	Prodigal:002006	CDS	413	1573	.	+	0	ID=CMCILANG_00329;inference=ab initio prediction:Prodigal:002006;locus_tag=CMCILANG_00329;product=hypothetical protein
NZ_LABY01000110.1	Prodigal:002006	CDS	1380	3032	.	-	0	ID=CMCILANG_00330;eC_number=2.6.1.1;Name=asD;gene=asD;inference=ab initio prediction:Prodigal:002006,similar to AA sequence:UniProtKB:Q53IZ1;locus_tag=CMCILANG_00330;product=Bifunctional aspartate aminotransferase and L-aspartate beta-decarboxylase
NZ_LABY01000110.1	Prodigal:002006	CDS	3080	3403	.	-	0	ID=CMCILANG_00331;inference=ab initio prediction:Prodigal:002006;locus_tag=CMCILANG_00331;product=hypothetical protein
NZ_LABY01000110.1	Prodigal:002006	CDS	3790	4695	.	+	0	ID=CMCILANG_00332;inference=ab initio prediction:Prodigal:002006;locus_tag=CMCILANG_00332;product=hypothetical protein
NZ_LABY01000110.1	Prodigal:002006	CDS	4793	5002	.	-	0	ID=CMCILANG_00333;inference=ab initio prediction:Prodigal:002006;locus_tag=CMCILANG_00333;product=hypothetical protein
NZ_LABY01000110.1	Prodigal:002006	CDS	5038	5463	.	-	0	ID=CMCILANG_00334;inference=ab initio prediction:Prodigal:002006;locus_tag=CMCILANG_00334;product=hypothetical protein
NZ_LABY01000110.1	Prodigal:002006	CDS	5699	6106	.	-	0	ID=CMCILANG_00335;inference=ab initio prediction:Prodigal:002006;locus_tag=CMCILANG_00335;product=hypothetical protein
NZ_LABY01000110.1	Prodigal:002006	CDS	6159	7058	.	-	0	ID=CMCILANG_00336;Name=virS;gene=virS;inference=ab initio prediction:Prodigal:002006,similar to AA sequence:UniProtKB:P9WMJ3;locus_tag=CMCILANG_00336;product=HTH-type transcriptional regulator VirS
NZ_LABY01000110.1	Prodigal:002006	CDS	7665	8036	.	-	0	ID=CMCILANG_00337;inference=ab initio prediction:Prodigal:002006;locus_tag=CMCILANG_00337;product=hypothetical protein
NZ_LABY01000110.1	Prodigal:002006	CDS	8359	9996	.	-	0	ID=CMCILANG_00338;db_xref=COG:COG0659;inference=ab initio prediction:Prodigal:002006,similar to AA sequence:UniProtKB:P9WGF7;locus_tag=CMCILANG_00338;product=putative sulfate transporter
NZ_LABY01000110.1	Prodigal:002006	CDS	10484	13327	.	+	0	ID=CMCILANG_00339;inference=ab initio prediction:Prodigal:002006;locus_tag=CMCILANG_00339;product=hypothetical protein
NZ_LABY01000110.1	Prodigal:002006	CDS	13482	15173	.	+	0	ID=CMCILANG_00340;Name=aspT;gene=aspT;inference=ab initio prediction:Prodigal:002006,similar to AA sequence:UniProtKB:Q8L3K8;locus_tag=CMCILANG_00340;product=Aspartate/alanine antiporter
NZ_LABY01000110.1	Prodigal:002006	CDS	15186	15635	.	-	0	ID=CMCILANG_00341;inference=ab initio prediction:Prodigal:002006,similar to AA sequence:ISfinder:ISMdi4;locus_tag=CMCILANG_00341;product=IS481 family transposase ISMdi4
NZ_LABY01000110.1	Prodigal:002006	CDS	15675	16004	.	-	0	ID=CMCILANG_00342;inference=ab initio prediction:Prodigal:002006,similar to AA sequence:ISfinder:ISMdi4;locus_tag=CMCILANG_00342;product=IS481 family transposase ISMdi4
NZ_LABY01000110.1	Prodigal:002006	CDS	16287	16580	.	+	0	ID=CMCILANG_00343;inference=ab initio prediction:Prodigal:002006,similar to AA sequence:ISfinder:ISMno2;locus_tag=CMCILANG_00343;product=IS66 family transposase ISMno2
NZ_LABY01000110.1	Prodigal:002006	CDS	16694	17185	.	-	0	ID=CMCILANG_00344;inference=ab initio prediction:Prodigal:002006;locus_tag=CMCILANG_00344;product=hypothetical protein
NZ_LABY01000110.1	Prodigal:002006	CDS	17341	18420	.	-	0	ID=CMCILANG_00345;eC_number=1.1.1.93;Name=ttuC;gene=ttuC;inference=ab initio prediction:Prodigal:002006,similar to AA sequence:UniProtKB:Q44471;locus_tag=CMCILANG_00345;product=putative tartrate dehydrogenase/decarboxylase TtuC
NZ_LABY01000110.1	Prodigal:002006	CDS	18463	19761	.	-	0	ID=CMCILANG_00346;Name=ttuB_1;gene=ttuB_1;inference=ab initio prediction:Prodigal:002006,similar to AA sequence:UniProtKB:Q44470;locus_tag=CMCILANG_00346;product=Putative tartrate transporter
NZ_LABY01000110.1	Prodigal:002006	CDS	19917	20642	.	+	0	ID=CMCILANG_00347;Name=rspR_2;db_xref=COG:COG1802;gene=rspR_2;inference=ab initio prediction:Prodigal:002006,similar to AA sequence:UniProtKB:P0ACM2;locus_tag=CMCILANG_00347;product=HTH-type transcriptional repressor RspR
NZ_LABY01000110.1	Prodigal:002006	CDS	20998	21459	.	-	0	ID=CMCILANG_00348;Name=nikR_1;db_xref=COG:COG0864;gene=nikR_1;inference=ab initio prediction:Prodigal:002006,similar to AA sequence:UniProtKB:P0A6Z6;locus_tag=CMCILANG_00348;product=Nickel-responsive regulator
NZ_LABY01000110.1	Prodigal:002006	CDS	21459	22286	.	-	0	ID=CMCILANG_00349;eC_number=7.2.2.11;Name=nikE;gene=nikE;inference=ab initio prediction:Prodigal:002006,similar to AA sequence:UniProtKB:Q8FVN0;locus_tag=CMCILANG_00349;product=Nickel import ATP-binding protein NikE
NZ_LABY01000110.1	Prodigal:002006	CDS	22286	23077	.	-	0	ID=CMCILANG_00350;eC_number=7.2.2.11;Name=nikD;gene=nikD;inference=ab initio prediction:Prodigal:002006,similar to AA sequence:UniProtKB:Q8FVM9;locus_tag=CMCILANG_00350;product=Nickel import ATP-binding protein NikD
NZ_LABY01000110.1	Prodigal:002006	CDS	23074	23913	.	-	0	ID=CMCILANG_00351;Name=nikC;db_xref=COG:COG1173;gene=nikC;inference=ab initio prediction:Prodigal:002006,similar to AA sequence:UniProtKB:P0AFA9;locus_tag=CMCILANG_00351;product=Nickel transport system permease protein NikC
NZ_LABY01000110.1	Prodigal:002006	CDS	23910	24851	.	-	0	ID=CMCILANG_00352;Name=nikB;db_xref=COG:COG0601;gene=nikB;inference=ab initio prediction:Prodigal:002006,similar to AA sequence:UniProtKB:P33591;locus_tag=CMCILANG_00352;product=Nickel transport system permease protein NikB
NZ_LABY01000110.1	Prodigal:002006	CDS	24851	26431	.	-	0	ID=CMCILANG_00353;Name=nikA;db_xref=COG:COG0747;gene=nikA;inference=ab initio prediction:Prodigal:002006,similar to AA sequence:UniProtKB:P33590;locus_tag=CMCILANG_00353;product=Nickel-binding periplasmic protein
NZ_LABY01000110.1	Prodigal:002006	CDS	26643	28061	.	+	0	ID=CMCILANG_00354;inference=ab initio prediction:Prodigal:002006;locus_tag=CMCILANG_00354;product=hypothetical protein
NZ_LABY01000110.1	Prodigal:002006	CDS	28096	29817	.	-	0	ID=CMCILANG_00355;eC_number=7.4.2.10;Name=gsiA_1;db_xref=COG:COG1123;gene=gsiA_1;inference=ab initio prediction:Prodigal:002006,similar to AA sequence:UniProtKB:P75796;locus_tag=CMCILANG_00355;product=Glutathione import ATP-binding protein GsiA
NZ_LABY01000110.1	Prodigal:002006	CDS	29796	30656	.	-	0	ID=CMCILANG_00356;Name=ddpC_1;db_xref=COG:COG1173;gene=ddpC_1;inference=ab initio prediction:Prodigal:002006,similar to AA sequence:UniProtKB:P77463;locus_tag=CMCILANG_00356;product=putative D%2CD-dipeptide transport system permease protein DdpC
NZ_LABY01000110.1	Prodigal:002006	CDS	30653	31708	.	-	0	ID=CMCILANG_00357;Name=gsiC_1;db_xref=COG:COG0601;gene=gsiC_1;inference=ab initio prediction:Prodigal:002006,similar to AA sequence:UniProtKB:P75798;locus_tag=CMCILANG_00357;product=Glutathione transport system permease protein GsiC
NZ_LABY01000110.1	Prodigal:002006	CDS	31715	33346	.	-	0	ID=CMCILANG_00358;inference=ab initio prediction:Prodigal:002006;locus_tag=CMCILANG_00358;product=hypothetical protein
NZ_LABY01000110.1	Prodigal:002006	CDS	33363	34622	.	-	0	ID=CMCILANG_00359;eC_number=1.3.99.-;Name=ydbM;gene=ydbM;inference=ab initio prediction:Prodigal:002006,similar to AA sequence:UniProtKB:P96608;locus_tag=CMCILANG_00359;product=Putative acyl-CoA dehydrogenase YdbM
NZ_LABY01000110.1	Prodigal:002006	CDS	34615	35718	.	-	0	ID=CMCILANG_00360;eC_number=1.14.14.5;Name=ssuD;db_xref=COG:COG2141;gene=ssuD;inference=ab initio prediction:Prodigal:002006,similar to AA sequence:UniProtKB:P40402;locus_tag=CMCILANG_00360;product=Alkanesulfonate monooxygenase
NZ_LABY01000110.1	Prodigal:002006	CDS	36147	36332	.	+	0	ID=CMCILANG_00361;inference=ab initio prediction:Prodigal:002006;locus_tag=CMCILANG_00361;product=hypothetical protein
NZ_LABY01000110.1	Prodigal:002006	CDS	36379	36591	.	+	0	ID=CMCILANG_00362;db_xref=COG:COG3360;inference=ab initio prediction:Prodigal:002006,similar to AA sequence:UniProtKB:A1WUH0;locus_tag=CMCILANG_00362;product=Dodecin
NZ_LABY01000110.1	Prodigal:002006	CDS	36910	37857	.	+	0	ID=CMCILANG_00363;Name=ssuA;gene=ssuA;inference=ab initio prediction:Prodigal:002006,similar to AA sequence:UniProtKB:P75853;locus_tag=CMCILANG_00363;product=Putative aliphatic sulfonates-binding protein
NZ_LABY01000110.1	Prodigal:002006	CDS	38424	38903	.	-	0	ID=CMCILANG_00364;inference=ab initio prediction:Prodigal:002006;locus_tag=CMCILANG_00364;product=hypothetical protein
NZ_LABY01000110.1	Prodigal:002006	CDS	38975	39070	.	-	0	ID=CMCILANG_00365;inference=ab initio prediction:Prodigal:002006;locus_tag=CMCILANG_00365;product=hypothetical protein
NZ_LABY01000110.1	Prodigal:002006	CDS	39151	39681	.	-	0	ID=CMCILANG_00366;inference=ab initio prediction:Prodigal:002006;locus_tag=CMCILANG_00366;product=hypothetical protein
NZ_LABY01000110.1	Prodigal:002006	CDS	39743	40546	.	-	0	ID=CMCILANG_00367;eC_number=4.2.1.131;Name=crtC;gene=crtC;inference=ab initio prediction:Prodigal:002006,similar to AA sequence:UniProtKB:Q7X3G5;locus_tag=CMCILANG_00367;product=Acyclic carotenoid 1%2C2-hydratase
NZ_LABY01000110.1	Prodigal:002006	CDS	40639	42156	.	-	0	ID=CMCILANG_00368;eC_number=1.3.99.27;Name=crtD;gene=crtD;inference=ab initio prediction:Prodigal:002006,similar to AA sequence:UniProtKB:Q9JPB5;locus_tag=CMCILANG_00368;product=Hydroxyneurosporene desaturase
NZ_LABY01000110.1	Prodigal:002006	CDS	42241	43113	.	+	0	ID=CMCILANG_00369;eC_number=2.5.1.10;inference=ab initio prediction:Prodigal:002006,similar to AA sequence:UniProtKB:Q08291;locus_tag=CMCILANG_00369;product=Farnesyl diphosphate synthase
NZ_LABY01000110.1	Prodigal:002006	CDS	43350	44534	.	+	0	ID=CMCILANG_00370;eC_number=2.1.1.210;Name=crtF;gene=crtF;inference=ab initio prediction:Prodigal:002006,similar to AA sequence:UniProtKB:D5AP78;locus_tag=CMCILANG_00370;product=Demethylspheroidene O-methyltransferase
NZ_LABY01000110.1	Prodigal:002006	CDS	44667	45602	.	+	0	ID=CMCILANG_00371;eC_number=1.1.1.414;Name=lgoD_1;db_xref=COG:COG1063;gene=lgoD_1;inference=ab initio prediction:Prodigal:002006,similar to AA sequence:UniProtKB:P39400;locus_tag=CMCILANG_00371;product=L-galactonate-5-dehydrogenase
NZ_LABY01000110.1	Prodigal:002006	CDS	45599	46603	.	+	0	ID=CMCILANG_00372;eC_number=1.3.7.15;Name=bchX;db_xref=COG:COG1348;gene=bchX;inference=ab initio prediction:Prodigal:002006,similar to AA sequence:UniProtKB:P26177;locus_tag=CMCILANG_00372;product=Chlorophyllide reductase 35.5 kDa chain
NZ_LABY01000110.1	Prodigal:002006	CDS	46606	48141	.	+	0	ID=CMCILANG_00373;eC_number=1.3.7.15;Name=bchY;gene=bchY;inference=ab initio prediction:Prodigal:002006,similar to AA sequence:UniProtKB:P26178;locus_tag=CMCILANG_00373;product=Chlorophyllide reductase 52.5 kDa chain
NZ_LABY01000110.1	Aragorn:001002	tRNA	48420	48501	.	-	.	ID=CMCILANG_00374;inference=COORDINATES:profile:Aragorn:001002;locus_tag=CMCILANG_00374;product=tRNA-Thr(ggt)
NZ_LABY01000110.1	Prodigal:002006	CDS	49696	49911	.	+	0	ID=CMCILANG_00375;inference=ab initio prediction:Prodigal:002006;locus_tag=CMCILANG_00375;product=hypothetical protein
NZ_LABY01000110.1	Prodigal:002006	CDS	50095	50325	.	+	0	ID=CMCILANG_00376;inference=ab initio prediction:Prodigal:002006;locus_tag=CMCILANG_00376;product=hypothetical protein
NZ_LABY01000110.1	Prodigal:002006	CDS	50342	50521	.	+	0	ID=CMCILANG_00377;inference=ab initio prediction:Prodigal:002006,similar to AA sequence:UniProtKB:P80259;locus_tag=CMCILANG_00377;product=Light-harvesting protein B-880 alpha chain
NZ_LABY01000110.1	Prodigal:002006	CDS	50638	51462	.	+	0	ID=CMCILANG_00378;Name=pufL;gene=pufL;inference=ab initio prediction:Prodigal:002006,similar to AA sequence:UniProtKB:P10717;locus_tag=CMCILANG_00378;product=Reaction center protein L chain
NZ_LABY01000110.1	Prodigal:002006	CDS	51509	52504	.	+	0	ID=CMCILANG_00379;Name=pufM;gene=pufM;inference=ab initio prediction:Prodigal:002006,similar to AA sequence:UniProtKB:P10718;locus_tag=CMCILANG_00379;product=Reaction center protein M chain
NZ_LABY01000110.1	Prodigal:002006	CDS	52501	53544	.	+	0	ID=CMCILANG_00380;Name=pufC;gene=pufC;inference=ab initio prediction:Prodigal:002006,similar to AA sequence:UniProtKB:D2Z0P5;locus_tag=CMCILANG_00380;product=Photosynthetic reaction center cytochrome c subunit
NZ_LABY01000110.1	Prodigal:002006	CDS	53847	54023	.	+	0	ID=CMCILANG_00381;inference=ab initio prediction:Prodigal:002006;locus_tag=CMCILANG_00381;product=hypothetical protein
NZ_LABY01000110.1	Prodigal:002006	CDS	54486	56027	.	-	0	ID=CMCILANG_00382;eC_number=1.1.99.3;inference=ab initio prediction:Prodigal:002006,similar to AA sequence:UniProtKB:O34215;locus_tag=CMCILANG_00382;product=Gluconate 2-dehydrogenase cytochrome c subunit
NZ_LABY01000110.1	Prodigal:002006	CDS	56047	56316	.	-	0	ID=CMCILANG_00383;inference=ab initio prediction:Prodigal:002006;locus_tag=CMCILANG_00383;product=hypothetical protein
NZ_LABY01000110.1	Prodigal:002006	CDS	56564	57049	.	-	0	ID=CMCILANG_00384;inference=ab initio prediction:Prodigal:002006;locus_tag=CMCILANG_00384;product=hypothetical protein
NZ_LABY01000110.1	Prodigal:002006	CDS	57049	57141	.	-	0	ID=CMCILANG_00385;inference=ab initio prediction:Prodigal:002006;locus_tag=CMCILANG_00385;product=hypothetical protein
NZ_LABY01000111.1	Prodigal:002006	CDS	164	1033	.	-	0	ID=CMCILANG_00386;eC_number=4.3.1.7;Name=eutC;gene=eutC;inference=ab initio prediction:Prodigal:002006,protein motif:HAMAP:MF_00601;locus_tag=CMCILANG_00386;product=Ethanolamine ammonia-lyase light chain
NZ_LABY01000111.1	Prodigal:002006	CDS	1030	2409	.	-	0	ID=CMCILANG_00387;eC_number=4.3.1.7;Name=eutB;db_xref=COG:COG4303;gene=eutB;inference=ab initio prediction:Prodigal:002006,similar to AA sequence:UniProtKB:P0AEJ6;locus_tag=CMCILANG_00387;product=Ethanolamine ammonia-lyase heavy chain
NZ_LABY01000111.1	Prodigal:002006	CDS	2448	3314	.	-	0	ID=CMCILANG_00388;inference=ab initio prediction:Prodigal:002006;locus_tag=CMCILANG_00388;product=hypothetical protein
NZ_LABY01000111.1	Prodigal:002006	CDS	3486	3701	.	+	0	ID=CMCILANG_00389;inference=ab initio prediction:Prodigal:002006;locus_tag=CMCILANG_00389;product=hypothetical protein
NZ_LABY01000111.1	Prodigal:002006	CDS	3857	4717	.	-	0	ID=CMCILANG_00390;eC_number=1.-.-.-;Name=ydaD;gene=ydaD;inference=ab initio prediction:Prodigal:002006,similar to AA sequence:UniProtKB:P80873;locus_tag=CMCILANG_00390;product=General stress protein 39
NZ_LABY01000111.1	Prodigal:002006	CDS	4743	5003	.	-	0	ID=CMCILANG_00391;inference=ab initio prediction:Prodigal:002006;locus_tag=CMCILANG_00391;product=hypothetical protein
NZ_LABY01000111.1	Prodigal:002006	CDS	5197	5787	.	+	0	ID=CMCILANG_00392;inference=ab initio prediction:Prodigal:002006;locus_tag=CMCILANG_00392;product=hypothetical protein
NZ_LABY01000111.1	Prodigal:002006	CDS	5875	6378	.	-	0	ID=CMCILANG_00393;eC_number=2.3.1.-;Name=eis_1;gene=eis_1;inference=ab initio prediction:Prodigal:002006,protein motif:HAMAP:MF_01812;locus_tag=CMCILANG_00393;product=N-acetyltransferase Eis
NZ_LABY01000111.1	Prodigal:002006	CDS	6678	7532	.	+	0	ID=CMCILANG_00394;Name=occT;gene=occT;inference=ab initio prediction:Prodigal:002006,similar to AA sequence:UniProtKB:P0A4F8;locus_tag=CMCILANG_00394;product=Octopine-binding periplasmic protein
NZ_LABY01000112.1	Prodigal:002006	CDS	404	850	.	+	0	ID=CMCILANG_00395;inference=ab initio prediction:Prodigal:002006;locus_tag=CMCILANG_00395;product=hypothetical protein
NZ_LABY01000112.1	Prodigal:002006	CDS	1072	2892	.	-	0	ID=CMCILANG_00396;Name=clcB;gene=clcB;inference=ab initio prediction:Prodigal:002006,protein motif:HAMAP:MF_01203;locus_tag=CMCILANG_00396;product=Voltage-gated ClC-type chloride channel ClcB
NZ_LABY01000112.1	Aragorn:001002	tRNA	3088	3164	.	+	.	ID=CMCILANG_00397;inference=COORDINATES:profile:Aragorn:001002;locus_tag=CMCILANG_00397;product=tRNA-His(gtg)
NZ_LABY01000112.1	Prodigal:002006	CDS	3303	3599	.	+	0	ID=CMCILANG_00398;inference=ab initio prediction:Prodigal:002006;locus_tag=CMCILANG_00398;product=hypothetical protein
NZ_LABY01000112.1	Prodigal:002006	CDS	3622	4005	.	-	0	ID=CMCILANG_00399;inference=ab initio prediction:Prodigal:002006;locus_tag=CMCILANG_00399;product=hypothetical protein
NZ_LABY01000112.1	Prodigal:002006	CDS	4229	4429	.	+	0	ID=CMCILANG_00400;inference=ab initio prediction:Prodigal:002006;locus_tag=CMCILANG_00400;product=hypothetical protein
NZ_LABY01000112.1	Prodigal:002006	CDS	4596	4784	.	-	0	ID=CMCILANG_00401;inference=ab initio prediction:Prodigal:002006;locus_tag=CMCILANG_00401;product=hypothetical protein
NZ_LABY01000112.1	Prodigal:002006	CDS	5004	5288	.	-	0	ID=CMCILANG_00402;inference=ab initio prediction:Prodigal:002006;locus_tag=CMCILANG_00402;product=hypothetical protein
NZ_LABY01000112.1	Prodigal:002006	CDS	5798	6097	.	-	0	ID=CMCILANG_00403;inference=ab initio prediction:Prodigal:002006;locus_tag=CMCILANG_00403;product=hypothetical protein
NZ_LABY01000112.1	Prodigal:002006	CDS	6432	6998	.	+	0	ID=CMCILANG_00404;inference=ab initio prediction:Prodigal:002006;locus_tag=CMCILANG_00404;product=hypothetical protein
NZ_LABY01000112.1	Prodigal:002006	CDS	7104	7328	.	+	0	ID=CMCILANG_00405;inference=ab initio prediction:Prodigal:002006;locus_tag=CMCILANG_00405;product=hypothetical protein
NZ_LABY01000112.1	Prodigal:002006	CDS	7595	8635	.	+	0	ID=CMCILANG_00406;inference=ab initio prediction:Prodigal:002006;locus_tag=CMCILANG_00406;product=hypothetical protein
NZ_LABY01000112.1	Prodigal:002006	CDS	8854	9315	.	-	0	ID=CMCILANG_00407;inference=ab initio prediction:Prodigal:002006;locus_tag=CMCILANG_00407;product=hypothetical protein
NZ_LABY01000112.1	Prodigal:002006	CDS	9586	11385	.	-	0	ID=CMCILANG_00408;inference=ab initio prediction:Prodigal:002006;locus_tag=CMCILANG_00408;product=hypothetical protein
NZ_LABY01000112.1	Prodigal:002006	CDS	11750	13402	.	-	0	ID=CMCILANG_00409;inference=ab initio prediction:Prodigal:002006;locus_tag=CMCILANG_00409;product=hypothetical protein
NZ_LABY01000112.1	Prodigal:002006	CDS	13402	16521	.	-	0	ID=CMCILANG_00410;inference=ab initio prediction:Prodigal:002006;locus_tag=CMCILANG_00410;product=hypothetical protein
NZ_LABY01000112.1	Prodigal:002006	CDS	16753	17376	.	+	0	ID=CMCILANG_00411;inference=ab initio prediction:Prodigal:002006;locus_tag=CMCILANG_00411;product=hypothetical protein
NZ_LABY01000112.1	Prodigal:002006	CDS	17418	17789	.	+	0	ID=CMCILANG_00412;inference=ab initio prediction:Prodigal:002006;locus_tag=CMCILANG_00412;product=hypothetical protein
NZ_LABY01000112.1	Prodigal:002006	CDS	17908	18909	.	+	0	ID=CMCILANG_00413;db_xref=COG:COG1305;inference=ab initio prediction:Prodigal:002006,similar to AA sequence:UniProtKB:P9WL93;locus_tag=CMCILANG_00413;product=putative protein
NZ_LABY01000112.1	Prodigal:002006	CDS	19036	19842	.	+	0	ID=CMCILANG_00414;inference=ab initio prediction:Prodigal:002006;locus_tag=CMCILANG_00414;product=hypothetical protein
NZ_LABY01000112.1	Prodigal:002006	CDS	20020	20670	.	+	0	ID=CMCILANG_00415;inference=ab initio prediction:Prodigal:002006;locus_tag=CMCILANG_00415;product=hypothetical protein
NZ_LABY01000112.1	Prodigal:002006	CDS	20751	21062	.	-	0	ID=CMCILANG_00416;inference=ab initio prediction:Prodigal:002006;locus_tag=CMCILANG_00416;product=hypothetical protein
NZ_LABY01000112.1	Prodigal:002006	CDS	21198	21443	.	+	0	ID=CMCILANG_00417;inference=ab initio prediction:Prodigal:002006;locus_tag=CMCILANG_00417;product=hypothetical protein
NZ_LABY01000112.1	Prodigal:002006	CDS	21623	22111	.	-	0	ID=CMCILANG_00418;inference=ab initio prediction:Prodigal:002006;locus_tag=CMCILANG_00418;product=hypothetical protein
NZ_LABY01000112.1	Prodigal:002006	CDS	22334	25360	.	+	0	ID=CMCILANG_00419;eC_number=2.7.13.3;Name=rcsC_4;gene=rcsC_4;inference=ab initio prediction:Prodigal:002006,protein motif:HAMAP:MF_00979;locus_tag=CMCILANG_00419;product=Sensor histidine kinase RcsC
NZ_LABY01000113.1	Prodigal:002006	CDS	653	1057	.	+	0	ID=CMCILANG_00420;Name=ros_1;db_xref=COG:COG4957;gene=ros_1;inference=ab initio prediction:Prodigal:002006,similar to AA sequence:UniProtKB:Q04152;locus_tag=CMCILANG_00420;product=Transcriptional regulatory protein ros
NZ_LABY01000113.1	Prodigal:002006	CDS	1166	3589	.	-	0	ID=CMCILANG_00421;eC_number=3.4.21.53;Name=lon_2;gene=lon_2;inference=ab initio prediction:Prodigal:002006,similar to AA sequence:UniProtKB:Q2YPX3;locus_tag=CMCILANG_00421;product=Lon protease
NZ_LABY01000113.1	Prodigal:002006	CDS	3859	5130	.	-	0	ID=CMCILANG_00422;Name=clpX;gene=clpX;inference=ab initio prediction:Prodigal:002006,similar to AA sequence:UniProtKB:B8GX14;locus_tag=CMCILANG_00422;product=ATP-dependent Clp protease ATP-binding subunit ClpX
NZ_LABY01000113.1	Prodigal:002006	CDS	5411	6040	.	-	0	ID=CMCILANG_00423;eC_number=3.4.21.92;Name=clpP;gene=clpP;inference=ab initio prediction:Prodigal:002006,similar to AA sequence:UniProtKB:B8GX16;locus_tag=CMCILANG_00423;product=ATP-dependent Clp protease proteolytic subunit
NZ_LABY01000113.1	Prodigal:002006	CDS	6152	7561	.	-	0	ID=CMCILANG_00424;eC_number=5.2.1.8;Name=tig;db_xref=COG:COG0544;gene=tig;inference=ab initio prediction:Prodigal:002006,similar to AA sequence:UniProtKB:Q9KQS5;locus_tag=CMCILANG_00424;product=Trigger factor
NZ_LABY01000113.1	Aragorn:001002	tRNA	7700	7784	.	-	.	ID=CMCILANG_00425;inference=COORDINATES:profile:Aragorn:001002;locus_tag=CMCILANG_00425;product=tRNA-Leu(tag)
NZ_LABY01000113.1	Prodigal:002006	CDS	7991	9436	.	+	0	ID=CMCILANG_00426;eC_number=1.16.3.1;Name=mmcO;db_xref=COG:COG2132;gene=mmcO;inference=ab initio prediction:Prodigal:002006,similar to AA sequence:UniProtKB:I6WZK7;locus_tag=CMCILANG_00426;product=Multicopper oxidase MmcO
NZ_LABY01000113.1	Prodigal:002006	CDS	9784	10248	.	+	0	ID=CMCILANG_00427;inference=ab initio prediction:Prodigal:002006;locus_tag=CMCILANG_00427;product=hypothetical protein
NZ_LABY01000113.1	Prodigal:002006	CDS	10319	10486	.	-	0	ID=CMCILANG_00428;Name=rpmG;db_xref=COG:COG0267;gene=rpmG;inference=ab initio prediction:Prodigal:002006,similar to AA sequence:UniProtKB:Q6N554;locus_tag=CMCILANG_00428;product=50S ribosomal protein L33
NZ_LABY01000113.1	Prodigal:002006	CDS	10633	11802	.	-	0	ID=CMCILANG_00429;Name=ycaD_1;gene=ycaD_1;inference=ab initio prediction:Prodigal:002006,protein motif:HAMAP:MF_01149;locus_tag=CMCILANG_00429;product=putative MFS-type transporter YcaD
NZ_LABY01000113.1	Prodigal:002006	CDS	11889	12629	.	-	0	ID=CMCILANG_00430;inference=ab initio prediction:Prodigal:002006;locus_tag=CMCILANG_00430;product=hypothetical protein
NZ_LABY01000113.1	Prodigal:002006	CDS	12583	13125	.	-	0	ID=CMCILANG_00431;inference=ab initio prediction:Prodigal:002006;locus_tag=CMCILANG_00431;product=hypothetical protein
NZ_LABY01000113.1	Prodigal:002006	CDS	13122	15413	.	-	0	ID=CMCILANG_00432;eC_number=3.1.13.1;Name=rnr;db_xref=COG:COG0557;gene=rnr;inference=ab initio prediction:Prodigal:002006,similar to AA sequence:UniProtKB:P21499;locus_tag=CMCILANG_00432;product=Ribonuclease R
NZ_LABY01000113.1	Prodigal:002006	CDS	15725	17269	.	+	0	ID=CMCILANG_00433;eC_number=1.21.-.-;Name=yvdP;db_xref=COG:COG0277;gene=yvdP;inference=ab initio prediction:Prodigal:002006,similar to AA sequence:UniProtKB:O06997;locus_tag=CMCILANG_00433;product=putative FAD-linked oxidoreductase YvdP
NZ_LABY01000113.1	Prodigal:002006	CDS	17280	17627	.	-	0	ID=CMCILANG_00434;inference=ab initio prediction:Prodigal:002006;locus_tag=CMCILANG_00434;product=hypothetical protein
NZ_LABY01000113.1	Prodigal:002006	CDS	17773	19185	.	-	0	ID=CMCILANG_00435;eC_number=6.3.1.2;Name=glnA;db_xref=COG:COG0174;gene=glnA;inference=ab initio prediction:Prodigal:002006,similar to AA sequence:UniProtKB:P0A1P6;locus_tag=CMCILANG_00435;product=Glutamine synthetase
NZ_LABY01000114.1	Prodigal:002006	CDS	95	3232	.	+	0	ID=CMCILANG_00436;inference=ab initio prediction:Prodigal:002006;locus_tag=CMCILANG_00436;product=hypothetical protein
NZ_LABY01000114.1	Prodigal:002006	CDS	3222	3986	.	+	0	ID=CMCILANG_00437;Name=aadR_1;db_xref=COG:COG0664;gene=aadR_1;inference=ab initio prediction:Prodigal:002006,similar to AA sequence:UniProtKB:Q01980;locus_tag=CMCILANG_00437;product=Transcriptional activatory protein AadR
NZ_LABY01000114.1	Prodigal:002006	CDS	4429	4686	.	+	0	ID=CMCILANG_00438;inference=ab initio prediction:Prodigal:002006;locus_tag=CMCILANG_00438;product=hypothetical protein
NZ_LABY01000114.1	Prodigal:002006	CDS	4769	5941	.	-	0	ID=CMCILANG_00439;eC_number=3.5.1.16;Name=argE_1;db_xref=COG:COG0624;gene=argE_1;inference=ab initio prediction:Prodigal:002006,similar to AA sequence:UniProtKB:O68873;locus_tag=CMCILANG_00439;product=Acetylornithine deacetylase
NZ_LABY01000114.1	Prodigal:002006	CDS	6112	6453	.	-	0	ID=CMCILANG_00440;inference=ab initio prediction:Prodigal:002006;locus_tag=CMCILANG_00440;product=hypothetical protein
NZ_LABY01000114.1	Prodigal:002006	CDS	6579	6782	.	-	0	ID=CMCILANG_00441;inference=ab initio prediction:Prodigal:002006;locus_tag=CMCILANG_00441;product=hypothetical protein
NZ_LABY01000114.1	Prodigal:002006	CDS	7192	8358	.	+	0	ID=CMCILANG_00442;inference=ab initio prediction:Prodigal:002006,similar to AA sequence:UniProtKB:Q9ADP8;locus_tag=CMCILANG_00442;product=putative transporter
NZ_LABY01000114.1	Prodigal:002006	CDS	8553	9443	.	+	0	ID=CMCILANG_00443;inference=ab initio prediction:Prodigal:002006;locus_tag=CMCILANG_00443;product=hypothetical protein
NZ_LABY01000114.1	Prodigal:002006	CDS	9520	9828	.	-	0	ID=CMCILANG_00444;inference=ab initio prediction:Prodigal:002006;locus_tag=CMCILANG_00444;product=hypothetical protein
NZ_LABY01000114.1	Aragorn:001002	tRNA	9853	9929	.	-	.	ID=CMCILANG_00445;inference=COORDINATES:profile:Aragorn:001002;locus_tag=CMCILANG_00445;product=tRNA-Pro(tgg)
NZ_LABY01000114.1	Prodigal:002006	CDS	10814	11362	.	-	0	ID=CMCILANG_00446;inference=ab initio prediction:Prodigal:002006;locus_tag=CMCILANG_00446;product=hypothetical protein
NZ_LABY01000114.1	Prodigal:002006	CDS	11536	12897	.	-	0	ID=CMCILANG_00447;eC_number=2.7.-.-;Name=sasA_1;gene=sasA_1;inference=ab initio prediction:Prodigal:002006,protein motif:HAMAP:MF_01837;locus_tag=CMCILANG_00447;product=Adaptive-response sensory-kinase SasA
NZ_LABY01000114.1	Prodigal:002006	CDS	12894	13610	.	-	0	ID=CMCILANG_00448;Name=ompR_1;gene=ompR_1;inference=ab initio prediction:Prodigal:002006,similar to AA sequence:UniProtKB:P0AA16;locus_tag=CMCILANG_00448;product=Transcriptional regulatory protein OmpR
NZ_LABY01000114.1	Prodigal:002006	CDS	13884	14228	.	+	0	ID=CMCILANG_00449;Name=ubiK;gene=ubiK;inference=ab initio prediction:Prodigal:002006,protein motif:HAMAP:MF_02216;locus_tag=CMCILANG_00449;product=Ubiquinone biosynthesis accessory factor UbiK
NZ_LABY01000114.1	Prodigal:002006	CDS	14523	15026	.	+	0	ID=CMCILANG_00450;inference=ab initio prediction:Prodigal:002006;locus_tag=CMCILANG_00450;product=hypothetical protein
NZ_LABY01000114.1	Prodigal:002006	CDS	15023	15856	.	+	0	ID=CMCILANG_00451;eC_number=1.5.1.2;Name=proC;db_xref=COG:COG0345;gene=proC;inference=ab initio prediction:Prodigal:002006,similar to AA sequence:UniProtKB:P22008;locus_tag=CMCILANG_00451;product=Pyrroline-5-carboxylate reductase
NZ_LABY01000114.1	Prodigal:002006	CDS	16030	16788	.	+	0	ID=CMCILANG_00452;inference=ab initio prediction:Prodigal:002006;locus_tag=CMCILANG_00452;product=hypothetical protein
NZ_LABY01000114.1	Prodigal:002006	CDS	16931	17509	.	+	0	ID=CMCILANG_00453;Name=yceJ_2;db_xref=COG:COG3038;gene=yceJ_2;inference=ab initio prediction:Prodigal:002006,similar to AA sequence:UniProtKB:P75925;locus_tag=CMCILANG_00453;product=Cytochrome b561 
NZ_LABY01000114.1	Prodigal:002006	CDS	17529	17873	.	+	0	ID=CMCILANG_00454;inference=ab initio prediction:Prodigal:002006;locus_tag=CMCILANG_00454;product=hypothetical protein
NZ_LABY01000114.1	Prodigal:002006	CDS	18057	18845	.	-	0	ID=CMCILANG_00455;Name=pheC_1;gene=pheC_1;inference=ab initio prediction:Prodigal:002006,similar to AA sequence:UniProtKB:Q01269;locus_tag=CMCILANG_00455;product=Cyclohexadienyl dehydratase
NZ_LABY01000114.1	Prodigal:002006	CDS	19084	20109	.	-	0	ID=CMCILANG_00456;eC_number=3.5.2.9;Name=pxpC_2;db_xref=COG:COG1984;gene=pxpC_2;inference=ab initio prediction:Prodigal:002006,similar to AA sequence:UniProtKB:P75745;locus_tag=CMCILANG_00456;product=5-oxoprolinase subunit C
NZ_LABY01000114.1	Prodigal:002006	CDS	20106	20828	.	-	0	ID=CMCILANG_00457;eC_number=3.5.2.9;Name=pxpB_2;db_xref=COG:COG2049;gene=pxpB_2;inference=ab initio prediction:Prodigal:002006,similar to AA sequence:UniProtKB:P60495;locus_tag=CMCILANG_00457;product=5-oxoprolinase subunit B
NZ_LABY01000114.1	Prodigal:002006	CDS	20835	21596	.	-	0	ID=CMCILANG_00458;eC_number=3.5.2.9;Name=pxpA_2;db_xref=COG:COG1540;gene=pxpA_2;inference=ab initio prediction:Prodigal:002006,similar to AA sequence:UniProtKB:P42963;locus_tag=CMCILANG_00458;product=5-oxoprolinase subunit A
NZ_LABY01000114.1	Prodigal:002006	CDS	21813	22940	.	+	0	ID=CMCILANG_00459;inference=ab initio prediction:Prodigal:002006;locus_tag=CMCILANG_00459;product=hypothetical protein
NZ_LABY01000114.1	Prodigal:002006	CDS	22937	23596	.	+	0	ID=CMCILANG_00460;Name=yqiJ;gene=yqiJ;inference=ab initio prediction:Prodigal:002006,similar to AA sequence:UniProtKB:P76657;locus_tag=CMCILANG_00460;product=Inner membrane protein YqiJ
NZ_LABY01000114.1	Prodigal:002006	CDS	23625	25445	.	+	0	ID=CMCILANG_00461;Name=yqiK;db_xref=COG:COG2268;gene=yqiK;inference=ab initio prediction:Prodigal:002006,similar to AA sequence:UniProtKB:P77306;locus_tag=CMCILANG_00461;product=Inner membrane protein YqiK
NZ_LABY01000114.1	Prodigal:002006	CDS	25610	25798	.	-	0	ID=CMCILANG_00462;inference=ab initio prediction:Prodigal:002006;locus_tag=CMCILANG_00462;product=hypothetical protein
NZ_LABY01000114.1	Prodigal:002006	CDS	26139	26687	.	+	0	ID=CMCILANG_00463;inference=ab initio prediction:Prodigal:002006;locus_tag=CMCILANG_00463;product=hypothetical protein
NZ_LABY01000114.1	Prodigal:002006	CDS	26739	27509	.	-	0	ID=CMCILANG_00464;inference=ab initio prediction:Prodigal:002006;locus_tag=CMCILANG_00464;product=hypothetical protein
NZ_LABY01000114.1	Prodigal:002006	CDS	27531	27737	.	-	0	ID=CMCILANG_00465;inference=ab initio prediction:Prodigal:002006;locus_tag=CMCILANG_00465;product=hypothetical protein
NZ_LABY01000114.1	Prodigal:002006	CDS	27878	28315	.	-	0	ID=CMCILANG_00466;inference=ab initio prediction:Prodigal:002006;locus_tag=CMCILANG_00466;product=hypothetical protein
NZ_LABY01000114.1	Prodigal:002006	CDS	28386	29213	.	-	0	ID=CMCILANG_00467;eC_number=1.-.-.-;db_xref=COG:COG0656;inference=ab initio prediction:Prodigal:002006,similar to AA sequence:UniProtKB:A0QV10;locus_tag=CMCILANG_00467;product=putative oxidoreductase/MSMEI_2347
NZ_LABY01000114.1	Prodigal:002006	CDS	29297	30523	.	-	0	ID=CMCILANG_00468;inference=ab initio prediction:Prodigal:002006;locus_tag=CMCILANG_00468;product=hypothetical protein
NZ_LABY01000114.1	Prodigal:002006	CDS	30595	30741	.	-	0	ID=CMCILANG_00469;inference=ab initio prediction:Prodigal:002006;locus_tag=CMCILANG_00469;product=hypothetical protein
NZ_LABY01000115.1	Prodigal:002006	CDS	265	798	.	-	0	ID=CMCILANG_00470;Name=mobB;db_xref=COG:COG1763;gene=mobB;inference=ab initio prediction:Prodigal:002006,similar to AA sequence:UniProtKB:P44902;locus_tag=CMCILANG_00470;product=Molybdopterin-guanine dinucleotide biosynthesis adapter protein
NZ_LABY01000115.1	Prodigal:002006	CDS	801	2774	.	-	0	ID=CMCILANG_00471;inference=ab initio prediction:Prodigal:002006;locus_tag=CMCILANG_00471;product=hypothetical protein
NZ_LABY01000115.1	Prodigal:002006	CDS	2771	3835	.	-	0	ID=CMCILANG_00472;inference=ab initio prediction:Prodigal:002006;locus_tag=CMCILANG_00472;product=hypothetical protein
NZ_LABY01000115.1	Prodigal:002006	CDS	4044	4538	.	-	0	ID=CMCILANG_00473;eC_number=2.3.1.-;Name=eis_2;gene=eis_2;inference=ab initio prediction:Prodigal:002006,protein motif:HAMAP:MF_01812;locus_tag=CMCILANG_00473;product=N-acetyltransferase Eis
NZ_LABY01000115.1	Prodigal:002006	CDS	4818	5345	.	-	0	ID=CMCILANG_00474;inference=ab initio prediction:Prodigal:002006;locus_tag=CMCILANG_00474;product=hypothetical protein
NZ_LABY01000115.1	Prodigal:002006	CDS	5427	5777	.	-	0	ID=CMCILANG_00475;inference=ab initio prediction:Prodigal:002006;locus_tag=CMCILANG_00475;product=hypothetical protein
NZ_LABY01000115.1	Prodigal:002006	CDS	5777	6505	.	-	0	ID=CMCILANG_00476;eC_number=1.-.-.-;inference=ab initio prediction:Prodigal:002006,similar to AA sequence:UniProtKB:Q7A3L9;locus_tag=CMCILANG_00476;product=putative oxidoreductase
NZ_LABY01000115.1	Prodigal:002006	CDS	6641	7543	.	+	0	ID=CMCILANG_00477;Name=pgrR_2;gene=pgrR_2;inference=ab initio prediction:Prodigal:002006,similar to AA sequence:UniProtKB:P77333;locus_tag=CMCILANG_00477;product=HTH-type transcriptional regulator PgrR
NZ_LABY01000115.1	Prodigal:002006	CDS	7774	7986	.	-	0	ID=CMCILANG_00478;inference=ab initio prediction:Prodigal:002006;locus_tag=CMCILANG_00478;product=hypothetical protein
NZ_LABY01000115.1	Prodigal:002006	CDS	8118	9395	.	+	0	ID=CMCILANG_00479;inference=ab initio prediction:Prodigal:002006;locus_tag=CMCILANG_00479;product=hypothetical protein
NZ_LABY01000115.1	Prodigal:002006	CDS	9399	11378	.	-	0	ID=CMCILANG_00480;eC_number=7.-.-.-;Name=rsxB_1;gene=rsxB_1;inference=ab initio prediction:Prodigal:002006,protein motif:HAMAP:MF_00463;locus_tag=CMCILANG_00480;product=Ion-translocating oxidoreductase complex subunit B
NZ_LABY01000115.1	Prodigal:002006	CDS	11593	12261	.	+	0	ID=CMCILANG_00481;inference=ab initio prediction:Prodigal:002006;locus_tag=CMCILANG_00481;product=hypothetical protein
NZ_LABY01000115.1	Prodigal:002006	CDS	12258	12818	.	+	0	ID=CMCILANG_00482;inference=ab initio prediction:Prodigal:002006;locus_tag=CMCILANG_00482;product=hypothetical protein
NZ_LABY01000115.1	Prodigal:002006	CDS	12815	13822	.	+	0	ID=CMCILANG_00483;inference=ab initio prediction:Prodigal:002006;locus_tag=CMCILANG_00483;product=hypothetical protein
NZ_LABY01000115.1	Prodigal:002006	CDS	13822	14352	.	+	0	ID=CMCILANG_00484;inference=ab initio prediction:Prodigal:002006;locus_tag=CMCILANG_00484;product=hypothetical protein
NZ_LABY01000116.1	Prodigal:002006	CDS	180	1583	.	+	0	ID=CMCILANG_00485;eC_number=1.14.15.32;Name=ptlI;db_xref=COG:COG2124;gene=ptlI;inference=ab initio prediction:Prodigal:002006,similar to AA sequence:UniProtKB:Q82IY3;locus_tag=CMCILANG_00485;product=Pentalenene oxygenase
NZ_LABY01000116.1	Prodigal:002006	CDS	1740	2114	.	-	0	ID=CMCILANG_00486;inference=ab initio prediction:Prodigal:002006;locus_tag=CMCILANG_00486;product=hypothetical protein
NZ_LABY01000116.1	Prodigal:002006	CDS	2190	2663	.	-	0	ID=CMCILANG_00487;eC_number=2.3.1.-;Name=ysnE;gene=ysnE;inference=ab initio prediction:Prodigal:002006,similar to AA sequence:UniProtKB:P94562;locus_tag=CMCILANG_00487;product=putative N-acetyltransferase YsnE
NZ_LABY01000116.1	Prodigal:002006	CDS	3010	3945	.	+	0	ID=CMCILANG_00488;Name=ugpA_1;db_xref=COG:COG1175;gene=ugpA_1;inference=ab initio prediction:Prodigal:002006,similar to AA sequence:UniProtKB:P10905;locus_tag=CMCILANG_00488;product=sn-glycerol-3-phosphate transport system permease protein UgpA
NZ_LABY01000116.1	Prodigal:002006	CDS	3942	4784	.	+	0	ID=CMCILANG_00489;Name=ngcG;db_xref=COG:COG0395;gene=ngcG;inference=ab initio prediction:Prodigal:002006,similar to AA sequence:UniProtKB:O50501;locus_tag=CMCILANG_00489;product=Diacetylchitobiose uptake system permease protein NgcG
NZ_LABY01000116.1	Prodigal:002006	CDS	4799	6148	.	+	0	ID=CMCILANG_00490;Name=ugpB_1;db_xref=COG:COG1653;gene=ugpB_1;inference=ab initio prediction:Prodigal:002006,similar to AA sequence:UniProtKB:P0AG80;locus_tag=CMCILANG_00490;product=sn-glycerol-3-phosphate-binding periplasmic protein UgpB
NZ_LABY01000116.1	Prodigal:002006	CDS	6379	7206	.	+	0	ID=CMCILANG_00491;eC_number=3.1.4.53;Name=cpdA_1;db_xref=COG:COG1409;gene=cpdA_1;inference=ab initio prediction:Prodigal:002006,similar to AA sequence:UniProtKB:D4P095;locus_tag=CMCILANG_00491;product=3'%2C5'-cyclic adenosine monophosphate phosphodiesterase CpdA
NZ_LABY01000116.1	Prodigal:002006	CDS	7481	8146	.	-	0	ID=CMCILANG_00492;eC_number=2.8.3.5;Name=scoB;db_xref=COG:COG2057;gene=scoB;inference=ab initio prediction:Prodigal:002006,similar to AA sequence:UniProtKB:P9WPW3;locus_tag=CMCILANG_00492;product=putative succinyl-CoA:3-ketoacid coenzyme A transferase subunit B
NZ_LABY01000116.1	Prodigal:002006	CDS	8165	8920	.	-	0	ID=CMCILANG_00493;eC_number=2.8.3.5;Name=scoA;db_xref=COG:COG1788;gene=scoA;inference=ab initio prediction:Prodigal:002006,similar to AA sequence:UniProtKB:P42315;locus_tag=CMCILANG_00493;product=putative succinyl-CoA:3-ketoacid coenzyme A transferase subunit A
NZ_LABY01000117.1	Prodigal:002006	CDS	420	689	.	-	0	ID=CMCILANG_00494;inference=ab initio prediction:Prodigal:002006,similar to AA sequence:ISfinder:ISGdi9;locus_tag=CMCILANG_00494;product=IS481 family transposase ISGdi9
NZ_LABY01000117.1	Prodigal:002006	CDS	686	1351	.	-	0	ID=CMCILANG_00495;inference=ab initio prediction:Prodigal:002006;locus_tag=CMCILANG_00495;product=hypothetical protein
NZ_LABY01000118.1	Prodigal:002006	CDS	2163	2546	.	-	0	ID=CMCILANG_00496;inference=ab initio prediction:Prodigal:002006;locus_tag=CMCILANG_00496;product=hypothetical protein
NZ_LABY01000118.1	Prodigal:002006	CDS	2556	3602	.	-	0	ID=CMCILANG_00497;inference=ab initio prediction:Prodigal:002006;locus_tag=CMCILANG_00497;product=hypothetical protein
NZ_LABY01000118.1	Prodigal:002006	CDS	4337	4447	.	+	0	ID=CMCILANG_00498;inference=ab initio prediction:Prodigal:002006;locus_tag=CMCILANG_00498;product=hypothetical protein
NZ_LABY01000118.1	Prodigal:002006	CDS	5195	7075	.	-	0	ID=CMCILANG_00499;inference=ab initio prediction:Prodigal:002006;locus_tag=CMCILANG_00499;product=hypothetical protein
NZ_LABY01000118.1	Prodigal:002006	CDS	7153	9339	.	-	0	ID=CMCILANG_00500;inference=ab initio prediction:Prodigal:002006;locus_tag=CMCILANG_00500;product=hypothetical protein
NZ_LABY01000118.1	Prodigal:002006	CDS	9349	10230	.	-	0	ID=CMCILANG_00501;inference=ab initio prediction:Prodigal:002006;locus_tag=CMCILANG_00501;product=hypothetical protein
NZ_LABY01000118.1	Prodigal:002006	CDS	10230	10361	.	-	0	ID=CMCILANG_00502;inference=ab initio prediction:Prodigal:002006;locus_tag=CMCILANG_00502;product=hypothetical protein
NZ_LABY01000118.1	Prodigal:002006	CDS	10361	11776	.	-	0	ID=CMCILANG_00503;inference=ab initio prediction:Prodigal:002006;locus_tag=CMCILANG_00503;product=hypothetical protein
NZ_LABY01000118.1	Prodigal:002006	CDS	11776	12240	.	-	0	ID=CMCILANG_00504;inference=ab initio prediction:Prodigal:002006;locus_tag=CMCILANG_00504;product=hypothetical protein
NZ_LABY01000118.1	Prodigal:002006	CDS	12274	14037	.	-	0	ID=CMCILANG_00505;inference=ab initio prediction:Prodigal:002006;locus_tag=CMCILANG_00505;product=hypothetical protein
NZ_LABY01000118.1	Prodigal:002006	CDS	14099	14557	.	-	0	ID=CMCILANG_00506;inference=ab initio prediction:Prodigal:002006;locus_tag=CMCILANG_00506;product=hypothetical protein
NZ_LABY01000118.1	Prodigal:002006	CDS	14568	14945	.	-	0	ID=CMCILANG_00507;inference=ab initio prediction:Prodigal:002006;locus_tag=CMCILANG_00507;product=hypothetical protein
NZ_LABY01000118.1	Prodigal:002006	CDS	15006	16163	.	-	0	ID=CMCILANG_00508;inference=ab initio prediction:Prodigal:002006;locus_tag=CMCILANG_00508;product=hypothetical protein
NZ_LABY01000119.1	Prodigal:002006	CDS	97	3462	.	-	0	ID=CMCILANG_00509;eC_number=1.9.6.1;Name=napA_1;gene=napA_1;inference=ab initio prediction:Prodigal:002006,protein motif:HAMAP:MF_01630;locus_tag=CMCILANG_00509;product=Periplasmic nitrate reductase
NZ_LABY01000119.1	Prodigal:002006	CDS	3568	4266	.	+	0	ID=CMCILANG_00510;Name=lutR_1;db_xref=COG:COG2186;gene=lutR_1;inference=ab initio prediction:Prodigal:002006,similar to AA sequence:UniProtKB:O07007;locus_tag=CMCILANG_00510;product=HTH-type transcriptional regulator LutR
NZ_LABY01000119.1	Prodigal:002006	CDS	4812	5627	.	+	0	ID=CMCILANG_00511;Name=nanR_1;gene=nanR_1;inference=ab initio prediction:Prodigal:002006,protein motif:HAMAP:MF_01236;locus_tag=CMCILANG_00511;product=HTH-type transcriptional repressor NanR
NZ_LABY01000119.1	Prodigal:002006	CDS	5629	6531	.	+	0	ID=CMCILANG_00512;eC_number=1.1.1.60;Name=garR_1;db_xref=COG:COG2084;gene=garR_1;inference=ab initio prediction:Prodigal:002006,similar to AA sequence:UniProtKB:P0ABQ2;locus_tag=CMCILANG_00512;product=2-hydroxy-3-oxopropionate reductase
NZ_LABY01000119.1	Prodigal:002006	CDS	6549	7232	.	+	0	ID=CMCILANG_00513;Name=occM_1;gene=occM_1;inference=ab initio prediction:Prodigal:002006,similar to AA sequence:UniProtKB:P35114;locus_tag=CMCILANG_00513;product=Octopine transport system permease protein OccM
NZ_LABY01000119.1	Prodigal:002006	CDS	7243	7911	.	+	0	ID=CMCILANG_00514;Name=yecS_1;db_xref=COG:COG0765;gene=yecS_1;inference=ab initio prediction:Prodigal:002006,similar to AA sequence:UniProtKB:P0AFT2;locus_tag=CMCILANG_00514;product=L-cystine transport system permease protein YecS
NZ_LABY01000119.1	Prodigal:002006	CDS	7929	8681	.	+	0	ID=CMCILANG_00515;Name=glnQ_2;gene=glnQ_2;inference=ab initio prediction:Prodigal:002006,similar to AA sequence:UniProtKB:P27675;locus_tag=CMCILANG_00515;product=Glutamine transport ATP-binding protein GlnQ
NZ_LABY01000119.1	Prodigal:002006	CDS	8730	9521	.	+	0	ID=CMCILANG_00516;Name=fliY;db_xref=COG:COG0834;gene=fliY;inference=ab initio prediction:Prodigal:002006,similar to AA sequence:UniProtKB:P0AEM9;locus_tag=CMCILANG_00516;product=L-cystine-binding protein FliY
NZ_LABY01000119.1	Prodigal:002006	CDS	9592	10038	.	+	0	ID=CMCILANG_00517;eC_number=5.3.1.6;Name=rpiB;db_xref=COG:COG0698;gene=rpiB;inference=ab initio prediction:Prodigal:002006,similar to AA sequence:UniProtKB:P37351;locus_tag=CMCILANG_00517;product=Ribose-5-phosphate isomerase B
NZ_LABY01000119.1	Prodigal:002006	CDS	10116	11033	.	+	0	ID=CMCILANG_00518;eC_number=2.7.1.15;Name=rbsK_1;db_xref=COG:COG0524;gene=rbsK_1;inference=ab initio prediction:Prodigal:002006,similar to AA sequence:UniProtKB:P0A9J6;locus_tag=CMCILANG_00518;product=Ribokinase
NZ_LABY01000119.1	Prodigal:002006	CDS	11067	12011	.	-	0	ID=CMCILANG_00519;Name=dmlR_2;gene=dmlR_2;inference=ab initio prediction:Prodigal:002006,similar to AA sequence:UniProtKB:P76250;locus_tag=CMCILANG_00519;product=HTH-type transcriptional regulator DmlR
NZ_LABY01000119.1	Prodigal:002006	CDS	12248	13915	.	+	0	ID=CMCILANG_00520;eC_number=1.14.13.92;Name=pamO;db_xref=COG:COG2072;gene=pamO;inference=ab initio prediction:Prodigal:002006,similar to AA sequence:UniProtKB:Q47PU3;locus_tag=CMCILANG_00520;product=Phenylacetone monooxygenase
NZ_LABY01000119.1	Prodigal:002006	CDS	14100	15368	.	+	0	ID=CMCILANG_00521;Name=braC_3;db_xref=COG:COG0683;gene=braC_3;inference=ab initio prediction:Prodigal:002006,similar to AA sequence:UniProtKB:P21175;locus_tag=CMCILANG_00521;product=Leucine-%2C isoleucine-%2C valine-%2C threonine-%2C and alanine-binding protein
NZ_LABY01000119.1	Prodigal:002006	CDS	15447	16349	.	+	0	ID=CMCILANG_00522;Name=livH_3;db_xref=COG:COG0559;gene=livH_3;inference=ab initio prediction:Prodigal:002006,similar to AA sequence:UniProtKB:P0AEX7;locus_tag=CMCILANG_00522;product=High-affinity branched-chain amino acid transport system permease protein LivH
NZ_LABY01000119.1	Prodigal:002006	CDS	16351	17418	.	+	0	ID=CMCILANG_00523;inference=ab initio prediction:Prodigal:002006;locus_tag=CMCILANG_00523;product=hypothetical protein
NZ_LABY01000119.1	Prodigal:002006	CDS	17418	18185	.	+	0	ID=CMCILANG_00524;Name=opuCA;db_xref=COG:COG1125;gene=opuCA;inference=ab initio prediction:Prodigal:002006,similar to AA sequence:UniProtKB:O34992;locus_tag=CMCILANG_00524;product=Glycine betaine/carnitine/choline transport ATP-binding protein OpuCA
NZ_LABY01000119.1	Prodigal:002006	CDS	18188	18901	.	+	0	ID=CMCILANG_00525;Name=livF_3;db_xref=COG:COG0410;gene=livF_3;inference=ab initio prediction:Prodigal:002006,similar to AA sequence:UniProtKB:P22731;locus_tag=CMCILANG_00525;product=High-affinity branched-chain amino acid transport ATP-binding protein LivF
NZ_LABY01000119.1	Prodigal:002006	CDS	18946	19737	.	+	0	ID=CMCILANG_00526;eC_number=1.1.1.51;db_xref=COG:COG1028;inference=ab initio prediction:Prodigal:002006,similar to AA sequence:UniProtKB:P19871;locus_tag=CMCILANG_00526;product=3-beta-hydroxysteroid dehydrogenase
NZ_LABY01000119.1	Prodigal:002006	CDS	19776	20519	.	+	0	ID=CMCILANG_00527;eC_number=1.1.1.36;Name=phaB_1;gene=phaB_1;inference=ab initio prediction:Prodigal:002006,similar to AA sequence:UniProtKB:P73826;locus_tag=CMCILANG_00527;product=Acetoacetyl-CoA reductase
NZ_LABY01000119.1	Prodigal:002006	CDS	20755	21660	.	+	0	ID=CMCILANG_00528;inference=ab initio prediction:Prodigal:002006;locus_tag=CMCILANG_00528;product=hypothetical protein
NZ_LABY01000119.1	Prodigal:002006	CDS	21841	22449	.	-	0	ID=CMCILANG_00529;inference=ab initio prediction:Prodigal:002006;locus_tag=CMCILANG_00529;product=hypothetical protein
NZ_LABY01000119.1	Prodigal:002006	CDS	22449	23003	.	-	0	ID=CMCILANG_00530;inference=ab initio prediction:Prodigal:002006;locus_tag=CMCILANG_00530;product=hypothetical protein
NZ_LABY01000119.1	Prodigal:002006	CDS	23610	24509	.	+	0	ID=CMCILANG_00531;eC_number=1.1.1.373;Name=yihU_1;db_xref=COG:COG2084;gene=yihU_1;inference=ab initio prediction:Prodigal:002006,similar to AA sequence:UniProtKB:P0A9V8;locus_tag=CMCILANG_00531;product=3-sulfolactaldehyde reductase
NZ_LABY01000119.1	Prodigal:002006	CDS	24587	25807	.	+	0	ID=CMCILANG_00532;inference=ab initio prediction:Prodigal:002006;locus_tag=CMCILANG_00532;product=hypothetical protein
NZ_LABY01000119.1	Prodigal:002006	CDS	25856	27223	.	-	0	ID=CMCILANG_00533;inference=ab initio prediction:Prodigal:002006;locus_tag=CMCILANG_00533;product=hypothetical protein
NZ_LABY01000119.1	Prodigal:002006	CDS	27259	27999	.	-	0	ID=CMCILANG_00534;eC_number=1.1.1.381;Name=ydfG_2;db_xref=COG:COG4221;gene=ydfG_2;inference=ab initio prediction:Prodigal:002006,similar to AA sequence:UniProtKB:P39831;locus_tag=CMCILANG_00534;product=NADP-dependent 3-hydroxy acid dehydrogenase YdfG
NZ_LABY01000119.1	Prodigal:002006	CDS	28159	29085	.	+	0	ID=CMCILANG_00535;Name=cynR_1;gene=cynR_1;inference=ab initio prediction:Prodigal:002006,similar to AA sequence:UniProtKB:P27111;locus_tag=CMCILANG_00535;product=HTH-type transcriptional regulator CynR
NZ_LABY01000119.1	Prodigal:002006	CDS	29447	30343	.	+	0	ID=CMCILANG_00536;eC_number=1.1.1.291;Name=Hgd_1;gene=Hgd_1;inference=ab initio prediction:Prodigal:002006,similar to AA sequence:UniProtKB:Q0QLF5;locus_tag=CMCILANG_00536;product=2-(hydroxymethyl)glutarate dehydrogenase
NZ_LABY01000119.1	Prodigal:002006	CDS	30444	31895	.	+	0	ID=CMCILANG_00537;inference=ab initio prediction:Prodigal:002006;locus_tag=CMCILANG_00537;product=hypothetical protein
NZ_LABY01000119.1	Prodigal:002006	CDS	32009	32965	.	+	0	ID=CMCILANG_00538;Name=livH_4;db_xref=COG:COG0559;gene=livH_4;inference=ab initio prediction:Prodigal:002006,similar to AA sequence:UniProtKB:P0AEX7;locus_tag=CMCILANG_00538;product=High-affinity branched-chain amino acid transport system permease protein LivH
NZ_LABY01000119.1	Prodigal:002006	CDS	32965	34746	.	+	0	ID=CMCILANG_00539;eC_number=7.6.2.8;Name=btuD_3;gene=btuD_3;inference=ab initio prediction:Prodigal:002006,protein motif:HAMAP:MF_01005;locus_tag=CMCILANG_00539;product=Vitamin B12 import ATP-binding protein BtuD
NZ_LABY01000119.1	Prodigal:002006	CDS	34733	35440	.	+	0	ID=CMCILANG_00540;Name=livF_4;db_xref=COG:COG0410;gene=livF_4;inference=ab initio prediction:Prodigal:002006,similar to AA sequence:UniProtKB:P22731;locus_tag=CMCILANG_00540;product=High-affinity branched-chain amino acid transport ATP-binding protein LivF
NZ_LABY01000119.1	Prodigal:002006	CDS	35499	36728	.	+	0	ID=CMCILANG_00541;Name=braC_4;db_xref=COG:COG0683;gene=braC_4;inference=ab initio prediction:Prodigal:002006,similar to AA sequence:UniProtKB:P21175;locus_tag=CMCILANG_00541;product=Leucine-%2C isoleucine-%2C valine-%2C threonine-%2C and alanine-binding protein
NZ_LABY01000119.1	Prodigal:002006	CDS	36774	38009	.	+	0	ID=CMCILANG_00542;Name=braC_5;db_xref=COG:COG0683;gene=braC_5;inference=ab initio prediction:Prodigal:002006,similar to AA sequence:UniProtKB:P21175;locus_tag=CMCILANG_00542;product=Leucine-%2C isoleucine-%2C valine-%2C threonine-%2C and alanine-binding protein
NZ_LABY01000119.1	Prodigal:002006	CDS	38143	38535	.	+	0	ID=CMCILANG_00543;inference=ab initio prediction:Prodigal:002006;locus_tag=CMCILANG_00543;product=hypothetical protein
NZ_LABY01000119.1	Prodigal:002006	CDS	38618	39610	.	+	0	ID=CMCILANG_00544;eC_number=1.1.1.350;Name=allD;db_xref=COG:COG2055;gene=allD;inference=ab initio prediction:Prodigal:002006,similar to AA sequence:UniProtKB:P77555;locus_tag=CMCILANG_00544;product=Ureidoglycolate dehydrogenase (NAD(+))
NZ_LABY01000119.1	Prodigal:002006	CDS	39607	40416	.	+	0	ID=CMCILANG_00545;inference=ab initio prediction:Prodigal:002006;locus_tag=CMCILANG_00545;product=hypothetical protein
NZ_LABY01000119.1	Prodigal:002006	CDS	40413	41186	.	+	0	ID=CMCILANG_00546;eC_number=1.1.1.30;Name=bdhA_1;gene=bdhA_1;inference=ab initio prediction:Prodigal:002006,similar to AA sequence:UniProtKB:O86034;locus_tag=CMCILANG_00546;product=D-beta-hydroxybutyrate dehydrogenase
NZ_LABY01000119.1	Prodigal:002006	CDS	41345	42292	.	-	0	ID=CMCILANG_00547;inference=ab initio prediction:Prodigal:002006;locus_tag=CMCILANG_00547;product=hypothetical protein
NZ_LABY01000119.1	Prodigal:002006	CDS	42553	43695	.	+	0	ID=CMCILANG_00548;eC_number=1.3.99.-;Name=acdA_1;db_xref=COG:COG1960;gene=acdA_1;inference=ab initio prediction:Prodigal:002006,similar to AA sequence:UniProtKB:P45867;locus_tag=CMCILANG_00548;product=Acyl-CoA dehydrogenase
NZ_LABY01000119.1	Prodigal:002006	CDS	43862	45472	.	+	0	ID=CMCILANG_00549;eC_number=6.2.1.-;Name=fadK;db_xref=COG:COG0318;gene=fadK;inference=ab initio prediction:Prodigal:002006,similar to AA sequence:UniProtKB:P38135;locus_tag=CMCILANG_00549;product=Medium-chain fatty-acid--CoA ligase
NZ_LABY01000119.1	Prodigal:002006	CDS	45581	45757	.	-	0	ID=CMCILANG_00550;inference=ab initio prediction:Prodigal:002006,similar to AA sequence:ISfinder:ISMdi5;locus_tag=CMCILANG_00550;product=IS3 family transposase ISMdi5
NZ_LABY01000012.1	Prodigal:002006	CDS	316	450	.	+	0	ID=CMCILANG_00551;inference=ab initio prediction:Prodigal:002006;locus_tag=CMCILANG_00551;product=hypothetical protein
NZ_LABY01000012.1	Prodigal:002006	CDS	1002	2408	.	+	0	ID=CMCILANG_00552;inference=ab initio prediction:Prodigal:002006;locus_tag=CMCILANG_00552;product=hypothetical protein
NZ_LABY01000012.1	Prodigal:002006	CDS	2508	3260	.	-	0	ID=CMCILANG_00553;inference=ab initio prediction:Prodigal:002006;locus_tag=CMCILANG_00553;product=hypothetical protein
NZ_LABY01000012.1	Prodigal:002006	CDS	3266	3802	.	-	0	ID=CMCILANG_00554;inference=ab initio prediction:Prodigal:002006;locus_tag=CMCILANG_00554;product=hypothetical protein
NZ_LABY01000012.1	Prodigal:002006	CDS	3988	5370	.	+	0	ID=CMCILANG_00555;eC_number=2.6.1.113;Name=spuC_1;db_xref=COG:COG0161;gene=spuC_1;inference=ab initio prediction:Prodigal:002006,similar to AA sequence:UniProtKB:Q9I6J2;locus_tag=CMCILANG_00555;product=Putrescine--pyruvate aminotransferase
NZ_LABY01000012.1	Prodigal:002006	CDS	6054	7514	.	+	0	ID=CMCILANG_00556;Name=bdlA_1;db_xref=COG:COG0840;gene=bdlA_1;inference=ab initio prediction:Prodigal:002006,similar to AA sequence:UniProtKB:Q9I3S1;locus_tag=CMCILANG_00556;product=Biofilm dispersion protein BdlA
NZ_LABY01000012.1	Prodigal:002006	CDS	8024	9484	.	+	0	ID=CMCILANG_00557;Name=bdlA_2;db_xref=COG:COG0840;gene=bdlA_2;inference=ab initio prediction:Prodigal:002006,similar to AA sequence:UniProtKB:Q9I3S1;locus_tag=CMCILANG_00557;product=Biofilm dispersion protein BdlA
NZ_LABY01000012.1	Prodigal:002006	CDS	9619	11151	.	-	0	ID=CMCILANG_00558;eC_number=6.4.1.3;Name=pccB;db_xref=COG:COG4799;gene=pccB;inference=ab initio prediction:Prodigal:002006,similar to AA sequence:UniProtKB:Q3J4E3;locus_tag=CMCILANG_00558;product=Propionyl-CoA carboxylase beta chain
NZ_LABY01000012.1	Prodigal:002006	CDS	11368	11517	.	-	0	ID=CMCILANG_00559;inference=ab initio prediction:Prodigal:002006;locus_tag=CMCILANG_00559;product=hypothetical protein
NZ_LABY01000012.1	Prodigal:002006	CDS	11514	11972	.	-	0	ID=CMCILANG_00560;inference=ab initio prediction:Prodigal:002006;locus_tag=CMCILANG_00560;product=hypothetical protein
NZ_LABY01000012.1	Prodigal:002006	CDS	12117	13283	.	+	0	ID=CMCILANG_00561;inference=ab initio prediction:Prodigal:002006;locus_tag=CMCILANG_00561;product=hypothetical protein
NZ_LABY01000012.1	Prodigal:002006	CDS	13431	14213	.	-	0	ID=CMCILANG_00562;eC_number=1.1.1.100;Name=fabG_2;gene=fabG_2;inference=ab initio prediction:Prodigal:002006,similar to AA sequence:UniProtKB:Q9KQH7;locus_tag=CMCILANG_00562;product=3-oxoacyl-[acyl-carrier-protein] reductase FabG
NZ_LABY01000012.1	Prodigal:002006	CDS	14563	15942	.	-	0	ID=CMCILANG_00563;eC_number=4.3.2.1;Name=argH;db_xref=COG:COG0165;gene=argH;inference=ab initio prediction:Prodigal:002006,similar to AA sequence:UniProtKB:Q5SLL0;locus_tag=CMCILANG_00563;product=Argininosuccinate lyase
NZ_LABY01000012.1	Prodigal:002006	CDS	15953	16600	.	+	0	ID=CMCILANG_00564;Name=tlpA;db_xref=COG:COG0526;gene=tlpA;inference=ab initio prediction:Prodigal:002006,similar to AA sequence:UniProtKB:P43221;locus_tag=CMCILANG_00564;product=Thiol:disulfide interchange protein TlpA
NZ_LABY01000012.1	Prodigal:002006	CDS	16652	17860	.	+	0	ID=CMCILANG_00565;Name=nhaA_1;db_xref=COG:COG3004;gene=nhaA_1;inference=ab initio prediction:Prodigal:002006,similar to AA sequence:UniProtKB:Q56725;locus_tag=CMCILANG_00565;product=Na(+)/H(+) antiporter NhaA
NZ_LABY01000012.1	Prodigal:002006	CDS	17874	19421	.	-	0	ID=CMCILANG_00566;inference=ab initio prediction:Prodigal:002006;locus_tag=CMCILANG_00566;product=hypothetical protein
NZ_LABY01000012.1	Prodigal:002006	CDS	19869	20822	.	-	0	ID=CMCILANG_00567;eC_number=2.1.3.15;Name=accA;db_xref=COG:COG0825;gene=accA;inference=ab initio prediction:Prodigal:002006,similar to AA sequence:UniProtKB:P0ABD5;locus_tag=CMCILANG_00567;product=Acetyl-coenzyme A carboxylase carboxyl transferase subunit alpha
NZ_LABY01000012.1	Prodigal:002006	CDS	21107	22234	.	+	0	ID=CMCILANG_00568;inference=ab initio prediction:Prodigal:002006;locus_tag=CMCILANG_00568;product=hypothetical protein
NZ_LABY01000012.1	Prodigal:002006	CDS	22296	23039	.	+	0	ID=CMCILANG_00569;eC_number=4.1.1.4;Name=adc;db_xref=COG:COG4689;gene=adc;inference=ab initio prediction:Prodigal:002006,similar to AA sequence:UniProtKB:Q7NSA6;locus_tag=CMCILANG_00569;product=putative acetoacetate decarboxylase
NZ_LABY01000012.1	Prodigal:002006	CDS	23066	23851	.	+	0	ID=CMCILANG_00570;eC_number=1.1.1.30;Name=bdhA_2;gene=bdhA_2;inference=ab initio prediction:Prodigal:002006,similar to AA sequence:UniProtKB:O86034;locus_tag=CMCILANG_00570;product=D-beta-hydroxybutyrate dehydrogenase
NZ_LABY01000012.1	Prodigal:002006	CDS	23895	25490	.	-	0	ID=CMCILANG_00571;eC_number=1.1.1.38;Name=maeA;db_xref=COG:COG0281;gene=maeA;inference=ab initio prediction:Prodigal:002006,similar to AA sequence:UniProtKB:P45868;locus_tag=CMCILANG_00571;product=putative NAD-dependent malic enzyme 2
NZ_LABY01000012.1	Prodigal:002006	CDS	25832	25999	.	+	0	ID=CMCILANG_00572;inference=ab initio prediction:Prodigal:002006;locus_tag=CMCILANG_00572;product=hypothetical protein
NZ_LABY01000012.1	Prodigal:002006	CDS	26012	26656	.	+	0	ID=CMCILANG_00573;Name=yfdX;gene=yfdX;inference=ab initio prediction:Prodigal:002006,similar to AA sequence:UniProtKB:P76520;locus_tag=CMCILANG_00573;product=Protein YfdX
NZ_LABY01000012.1	Prodigal:002006	CDS	26843	27208	.	+	0	ID=CMCILANG_00574;inference=ab initio prediction:Prodigal:002006;locus_tag=CMCILANG_00574;product=hypothetical protein
NZ_LABY01000012.1	Prodigal:002006	CDS	27270	28172	.	-	0	ID=CMCILANG_00575;inference=ab initio prediction:Prodigal:002006;locus_tag=CMCILANG_00575;product=hypothetical protein
NZ_LABY01000012.1	Prodigal:002006	CDS	28221	28565	.	-	0	ID=CMCILANG_00576;inference=ab initio prediction:Prodigal:002006;locus_tag=CMCILANG_00576;product=hypothetical protein
NZ_LABY01000012.1	Prodigal:002006	CDS	28936	29559	.	-	0	ID=CMCILANG_00577;eC_number=5.4.2.11;Name=gpmA_1;gene=gpmA_1;inference=ab initio prediction:Prodigal:002006,similar to AA sequence:UniProtKB:P30798;locus_tag=CMCILANG_00577;product=2%2C3-bisphosphoglycerate-dependent phosphoglycerate mutase
NZ_LABY01000012.1	Prodigal:002006	CDS	29594	30391	.	-	0	ID=CMCILANG_00578;eC_number=1.17.1.8;Name=dapB;db_xref=COG:COG0289;gene=dapB;inference=ab initio prediction:Prodigal:002006,similar to AA sequence:UniProtKB:Q6G2G3;locus_tag=CMCILANG_00578;product=4-hydroxy-tetrahydrodipicolinate reductase
NZ_LABY01000012.1	Prodigal:002006	CDS	30632	31663	.	+	0	ID=CMCILANG_00579;eC_number=3.8.1.5;Name=dhmA_1;gene=dhmA_1;inference=ab initio prediction:Prodigal:002006,protein motif:HAMAP:MF_01230;locus_tag=CMCILANG_00579;product=Haloalkane dehalogenase
NZ_LABY01000012.1	Prodigal:002006	CDS	31629	32348	.	-	0	ID=CMCILANG_00580;inference=ab initio prediction:Prodigal:002006,similar to AA sequence:UniProtKB:P0AEY1;locus_tag=CMCILANG_00580;note=UPF0056 inner membrane protein MarC;product=hypothetical protein
NZ_LABY01000012.1	Prodigal:002006	CDS	32348	33094	.	-	0	ID=CMCILANG_00581;inference=ab initio prediction:Prodigal:002006;locus_tag=CMCILANG_00581;product=hypothetical protein
NZ_LABY01000012.1	Prodigal:002006	CDS	33277	34056	.	+	0	ID=CMCILANG_00582;eC_number=3.1.2.6;Name=gloB_1;db_xref=COG:COG0491;gene=gloB_1;inference=ab initio prediction:Prodigal:002006,similar to AA sequence:UniProtKB:Q8ZRM2;locus_tag=CMCILANG_00582;product=Hydroxyacylglutathione hydrolase
NZ_LABY01000012.1	Prodigal:002006	CDS	34062	34514	.	+	0	ID=CMCILANG_00583;inference=ab initio prediction:Prodigal:002006;locus_tag=CMCILANG_00583;product=hypothetical protein
NZ_LABY01000012.1	Prodigal:002006	CDS	34708	36378	.	-	0	ID=CMCILANG_00584;inference=ab initio prediction:Prodigal:002006;locus_tag=CMCILANG_00584;product=hypothetical protein
NZ_LABY01000012.1	Prodigal:002006	CDS	36951	37844	.	-	0	ID=CMCILANG_00585;Name=yddG;db_xref=COG:COG0697;gene=yddG;inference=ab initio prediction:Prodigal:002006,similar to AA sequence:UniProtKB:P46136;locus_tag=CMCILANG_00585;product=Aromatic amino acid exporter YddG
NZ_LABY01000012.1	Prodigal:002006	CDS	37927	38580	.	+	0	ID=CMCILANG_00586;inference=ab initio prediction:Prodigal:002006;locus_tag=CMCILANG_00586;product=hypothetical protein
NZ_LABY01000012.1	Prodigal:002006	CDS	38669	39628	.	+	0	ID=CMCILANG_00587;inference=ab initio prediction:Prodigal:002006;locus_tag=CMCILANG_00587;product=hypothetical protein
NZ_LABY01000012.1	Prodigal:002006	CDS	39653	40537	.	-	0	ID=CMCILANG_00588;inference=ab initio prediction:Prodigal:002006;locus_tag=CMCILANG_00588;product=hypothetical protein
NZ_LABY01000012.1	Prodigal:002006	CDS	40567	42411	.	-	0	ID=CMCILANG_00589;eC_number=2.7.13.3;Name=rcsC_5;gene=rcsC_5;inference=ab initio prediction:Prodigal:002006,protein motif:HAMAP:MF_00979;locus_tag=CMCILANG_00589;product=Sensor histidine kinase RcsC
NZ_LABY01000012.1	Prodigal:002006	CDS	42583	42816	.	-	0	ID=CMCILANG_00590;inference=ab initio prediction:Prodigal:002006;locus_tag=CMCILANG_00590;product=hypothetical protein
NZ_LABY01000120.1	Prodigal:002006	CDS	336	869	.	+	0	ID=CMCILANG_00591;inference=ab initio prediction:Prodigal:002006;locus_tag=CMCILANG_00591;product=hypothetical protein
NZ_LABY01000120.1	Prodigal:002006	CDS	987	3347	.	+	0	ID=CMCILANG_00592;eC_number=7.2.2.15;Name=silP_1;gene=silP_1;inference=ab initio prediction:Prodigal:002006,similar to AA sequence:UniProtKB:Q9ZHC7;locus_tag=CMCILANG_00592;product=Silver exporting P-type ATPase
NZ_LABY01000120.1	Prodigal:002006	CDS	3482	4288	.	+	0	ID=CMCILANG_00593;inference=ab initio prediction:Prodigal:002006;locus_tag=CMCILANG_00593;product=hypothetical protein
NZ_LABY01000120.1	Prodigal:002006	CDS	4602	5855	.	+	0	ID=CMCILANG_00594;inference=ab initio prediction:Prodigal:002006;locus_tag=CMCILANG_00594;product=hypothetical protein
NZ_LABY01000120.1	Prodigal:002006	CDS	6000	7436	.	-	0	ID=CMCILANG_00595;eC_number=7.1.1.-;Name=ndhB_1;db_xref=COG:COG1007;gene=ndhB_1;inference=ab initio prediction:Prodigal:002006,similar to AA sequence:UniProtKB:Q8DMR6;locus_tag=CMCILANG_00595;product=NAD(P)H-quinone oxidoreductase subunit 2
NZ_LABY01000120.1	Prodigal:002006	CDS	7451	8929	.	-	0	ID=CMCILANG_00596;eC_number=7.1.1.-;Name=nuoM_1;db_xref=COG:COG1008;gene=nuoM_1;inference=ab initio prediction:Prodigal:002006,similar to AA sequence:UniProtKB:P0AFE8;locus_tag=CMCILANG_00596;product=NADH-quinone oxidoreductase subunit M
NZ_LABY01000120.1	Prodigal:002006	CDS	8945	9718	.	-	0	ID=CMCILANG_00597;eC_number=7.1.1.-;Name=ndhB_2;gene=ndhB_2;inference=ab initio prediction:Prodigal:002006,protein motif:HAMAP:MF_00445;locus_tag=CMCILANG_00597;product=NAD(P)H-quinone oxidoreductase subunit 2%2C chloroplastic
NZ_LABY01000121.1	Prodigal:002006	CDS	335	1795	.	-	0	ID=CMCILANG_00598;Name=pcaK_1;db_xref=COG:COG0477;gene=pcaK_1;inference=ab initio prediction:Prodigal:002006,similar to AA sequence:UniProtKB:Q43975;locus_tag=CMCILANG_00598;product=4-hydroxybenzoate transporter PcaK
NZ_LABY01000121.1	Prodigal:002006	CDS	1898	2488	.	+	0	ID=CMCILANG_00599;eC_number=3.6.3.-;Name=fetA;db_xref=COG:COG4619;gene=fetA;inference=ab initio prediction:Prodigal:002006,similar to AA sequence:UniProtKB:P77279;locus_tag=CMCILANG_00599;product=putative iron export ATP-binding protein FetA
NZ_LABY01000121.1	Prodigal:002006	CDS	2499	3284	.	+	0	ID=CMCILANG_00600;Name=fetB;db_xref=COG:COG0390;gene=fetB;inference=ab initio prediction:Prodigal:002006,similar to AA sequence:UniProtKB:P77307;locus_tag=CMCILANG_00600;product=putative iron export permease protein FetB
NZ_LABY01000121.1	Prodigal:002006	CDS	3354	3611	.	-	0	ID=CMCILANG_00601;inference=ab initio prediction:Prodigal:002006;locus_tag=CMCILANG_00601;product=hypothetical protein
NZ_LABY01000121.1	Prodigal:002006	CDS	3952	5223	.	-	0	ID=CMCILANG_00602;Name=oprP;db_xref=COG:COG3746;gene=oprP;inference=ab initio prediction:Prodigal:002006,similar to AA sequence:UniProtKB:P05695;locus_tag=CMCILANG_00602;product=Porin P
NZ_LABY01000121.1	Prodigal:002006	CDS	5399	6424	.	+	0	ID=CMCILANG_00603;inference=ab initio prediction:Prodigal:002006;locus_tag=CMCILANG_00603;product=hypothetical protein
NZ_LABY01000121.1	Prodigal:002006	CDS	6450	7499	.	-	0	ID=CMCILANG_00604;inference=ab initio prediction:Prodigal:002006;locus_tag=CMCILANG_00604;product=hypothetical protein
NZ_LABY01000121.1	Prodigal:002006	CDS	7665	8915	.	-	0	ID=CMCILANG_00605;inference=ab initio prediction:Prodigal:002006;locus_tag=CMCILANG_00605;product=hypothetical protein
NZ_LABY01000121.1	Prodigal:002006	CDS	9008	9280	.	-	0	ID=CMCILANG_00606;inference=ab initio prediction:Prodigal:002006,similar to AA sequence:UniProtKB:B8H4R9;locus_tag=CMCILANG_00606;note=UPF0335 protein CCNA_03428;product=hypothetical protein
NZ_LABY01000121.1	Prodigal:002006	CDS	9455	9760	.	-	0	ID=CMCILANG_00607;inference=ab initio prediction:Prodigal:002006;locus_tag=CMCILANG_00607;product=hypothetical protein
NZ_LABY01000121.1	Prodigal:002006	CDS	9820	10584	.	-	0	ID=CMCILANG_00608;inference=ab initio prediction:Prodigal:002006;locus_tag=CMCILANG_00608;product=hypothetical protein
NZ_LABY01000121.1	Prodigal:002006	CDS	10736	11680	.	+	0	ID=CMCILANG_00609;inference=ab initio prediction:Prodigal:002006;locus_tag=CMCILANG_00609;product=hypothetical protein
NZ_LABY01000121.1	Prodigal:002006	CDS	11748	13052	.	+	0	ID=CMCILANG_00610;eC_number=1.1.1.81;Name=ttuD;gene=ttuD;inference=ab initio prediction:Prodigal:002006,similar to AA sequence:UniProtKB:Q44472;locus_tag=CMCILANG_00610;product=Putative hydroxypyruvate reductase
NZ_LABY01000121.1	Prodigal:002006	CDS	13024	13482	.	+	0	ID=CMCILANG_00611;inference=ab initio prediction:Prodigal:002006;locus_tag=CMCILANG_00611;product=hypothetical protein
NZ_LABY01000121.1	Prodigal:002006	CDS	13523	13672	.	-	0	ID=CMCILANG_00612;inference=ab initio prediction:Prodigal:002006;locus_tag=CMCILANG_00612;product=hypothetical protein
NZ_LABY01000121.1	Prodigal:002006	CDS	13883	14197	.	-	0	ID=CMCILANG_00613;inference=ab initio prediction:Prodigal:002006;locus_tag=CMCILANG_00613;product=hypothetical protein
NZ_LABY01000121.1	Prodigal:002006	CDS	14175	14459	.	-	0	ID=CMCILANG_00614;inference=ab initio prediction:Prodigal:002006;locus_tag=CMCILANG_00614;product=hypothetical protein
NZ_LABY01000122.1	Prodigal:002006	CDS	233	436	.	-	0	ID=CMCILANG_00615;inference=ab initio prediction:Prodigal:002006;locus_tag=CMCILANG_00615;product=hypothetical protein
NZ_LABY01000122.1	Prodigal:002006	CDS	596	1849	.	+	0	ID=CMCILANG_00616;Name=dnaK_1;gene=dnaK_1;inference=ab initio prediction:Prodigal:002006,similar to AA sequence:UniProtKB:Q5XAD6;locus_tag=CMCILANG_00616;product=Chaperone protein DnaK
NZ_LABY01000122.1	Prodigal:002006	CDS	1857	2900	.	-	0	ID=CMCILANG_00617;inference=ab initio prediction:Prodigal:002006;locus_tag=CMCILANG_00617;product=hypothetical protein
NZ_LABY01000122.1	Prodigal:002006	CDS	2929	5919	.	-	0	ID=CMCILANG_00618;eC_number=2.4.1.129;Name=mtgA_2;gene=mtgA_2;inference=ab initio prediction:Prodigal:002006,protein motif:HAMAP:MF_00766;locus_tag=CMCILANG_00618;product=Biosynthetic peptidoglycan transglycosylase
NZ_LABY01000122.1	Prodigal:002006	CDS	6021	6812	.	-	0	ID=CMCILANG_00619;db_xref=COG:COG3346;inference=ab initio prediction:Prodigal:002006,similar to AA sequence:UniProtKB:P9WGA7;locus_tag=CMCILANG_00619;product=putative SURF1-like protein
NZ_LABY01000122.1	Prodigal:002006	CDS	6809	7177	.	-	0	ID=CMCILANG_00620;inference=ab initio prediction:Prodigal:002006;locus_tag=CMCILANG_00620;product=hypothetical protein
NZ_LABY01000122.1	Prodigal:002006	CDS	7286	8143	.	-	0	ID=CMCILANG_00621;eC_number=1.9.3.1;Name=ctaE_1;db_xref=COG:COG1845;gene=ctaE_1;inference=ab initio prediction:Prodigal:002006,similar to AA sequence:UniProtKB:P06030;locus_tag=CMCILANG_00621;product=Cytochrome c oxidase subunit 3
NZ_LABY01000122.1	Prodigal:002006	CDS	8308	8898	.	-	0	ID=CMCILANG_00622;Name=ctaG;db_xref=COG:COG3175;gene=ctaG;inference=ab initio prediction:Prodigal:002006,similar to AA sequence:UniProtKB:Q92RG6;locus_tag=CMCILANG_00622;product=Cytochrome c oxidase assembly protein CtaG
NZ_LABY01000122.1	Prodigal:002006	CDS	8921	9076	.	-	0	ID=CMCILANG_00623;inference=ab initio prediction:Prodigal:002006;locus_tag=CMCILANG_00623;product=hypothetical protein
NZ_LABY01000122.1	Prodigal:002006	CDS	9101	10069	.	-	0	ID=CMCILANG_00624;eC_number=2.5.1.141;Name=ctaB;db_xref=COG:COG0109;gene=ctaB;inference=ab initio prediction:Prodigal:002006,similar to AA sequence:UniProtKB:Q3J5F9;locus_tag=CMCILANG_00624;product=Protoheme IX farnesyltransferase
NZ_LABY01000122.1	Prodigal:002006	CDS	10176	11804	.	-	0	ID=CMCILANG_00625;eC_number=1.9.3.1;Name=ctaD_1;db_xref=COG:COG0843;gene=ctaD_1;inference=ab initio prediction:Prodigal:002006,similar to AA sequence:UniProtKB:P31833;locus_tag=CMCILANG_00625;product=Cytochrome c oxidase subunit 1
NZ_LABY01000122.1	Prodigal:002006	CDS	11895	12776	.	-	0	ID=CMCILANG_00626;eC_number=1.9.3.1;Name=ctaC_1;db_xref=COG:COG1622;gene=ctaC_1;inference=ab initio prediction:Prodigal:002006,similar to AA sequence:UniProtKB:P08306;locus_tag=CMCILANG_00626;product=Cytochrome c oxidase subunit 2
NZ_LABY01000122.1	Prodigal:002006	CDS	13078	13986	.	+	0	ID=CMCILANG_00627;Name=oxyR_1;gene=oxyR_1;inference=ab initio prediction:Prodigal:002006,similar to AA sequence:UniProtKB:P0ACQ4;locus_tag=CMCILANG_00627;product=Hydrogen peroxide-inducible genes activator
NZ_LABY01000122.1	Prodigal:002006	CDS	14225	14698	.	+	0	ID=CMCILANG_00628;eC_number=7.1.1.-;Name=nuoE;db_xref=COG:COG1905;gene=nuoE;inference=ab initio prediction:Prodigal:002006,similar to AA sequence:UniProtKB:P0AFD1;locus_tag=CMCILANG_00628;product=NADH-quinone oxidoreductase subunit E
NZ_LABY01000122.1	Prodigal:002006	CDS	14695	16257	.	+	0	ID=CMCILANG_00629;eC_number=7.-.-.-;Name=rsxC;gene=rsxC;inference=ab initio prediction:Prodigal:002006,protein motif:HAMAP:MF_00461;locus_tag=CMCILANG_00629;product=Ion-translocating oxidoreductase complex subunit C
NZ_LABY01000122.1	Prodigal:002006	CDS	16269	19130	.	+	0	ID=CMCILANG_00630;eC_number=1.17.1.9;inference=ab initio prediction:Prodigal:002006,similar to AA sequence:UniProtKB:Q99RW4;locus_tag=CMCILANG_00630;product=Putative formate dehydrogenase
NZ_LABY01000122.1	Prodigal:002006	CDS	19117	19938	.	+	0	ID=CMCILANG_00631;Name=fdhD;db_xref=COG:COG1526;gene=fdhD;inference=ab initio prediction:Prodigal:002006,similar to AA sequence:UniProtKB:O87816;locus_tag=CMCILANG_00631;product=Sulfur carrier protein FdhD
NZ_LABY01000122.1	Prodigal:002006	CDS	19949	20239	.	+	0	ID=CMCILANG_00632;inference=ab initio prediction:Prodigal:002006;locus_tag=CMCILANG_00632;product=hypothetical protein
NZ_LABY01000122.1	Prodigal:002006	CDS	20831	22579	.	-	0	ID=CMCILANG_00633;eC_number=2.7.-.-;Name=sasA_2;gene=sasA_2;inference=ab initio prediction:Prodigal:002006,protein motif:HAMAP:MF_01837;locus_tag=CMCILANG_00633;product=Adaptive-response sensory-kinase SasA
NZ_LABY01000122.1	Prodigal:002006	CDS	22921	23184	.	+	0	ID=CMCILANG_00634;inference=ab initio prediction:Prodigal:002006;locus_tag=CMCILANG_00634;product=hypothetical protein
NZ_LABY01000122.1	Prodigal:002006	CDS	23478	24206	.	+	0	ID=CMCILANG_00635;Name=ompR_2;gene=ompR_2;inference=ab initio prediction:Prodigal:002006,similar to AA sequence:UniProtKB:P0AA16;locus_tag=CMCILANG_00635;product=Transcriptional regulatory protein OmpR
NZ_LABY01000122.1	Prodigal:002006	CDS	24234	25193	.	+	0	ID=CMCILANG_00636;eC_number=2.3.1.89;Name=dapH_1;gene=dapH_1;inference=ab initio prediction:Prodigal:002006,protein motif:HAMAP:MF_01691;locus_tag=CMCILANG_00636;product=2%2C3%2C4%2C5-tetrahydropyridine-2%2C6-dicarboxylate N-acetyltransferase
NZ_LABY01000122.1	Prodigal:002006	CDS	25410	25622	.	+	0	ID=CMCILANG_00637;inference=ab initio prediction:Prodigal:002006;locus_tag=CMCILANG_00637;product=hypothetical protein
NZ_LABY01000122.1	Prodigal:002006	CDS	25653	26366	.	-	0	ID=CMCILANG_00638;inference=ab initio prediction:Prodigal:002006;locus_tag=CMCILANG_00638;product=hypothetical protein
NZ_LABY01000122.1	Prodigal:002006	CDS	26619	26948	.	+	0	ID=CMCILANG_00639;inference=ab initio prediction:Prodigal:002006;locus_tag=CMCILANG_00639;product=hypothetical protein
NZ_LABY01000122.1	Prodigal:002006	CDS	27144	27854	.	+	0	ID=CMCILANG_00640;inference=ab initio prediction:Prodigal:002006;locus_tag=CMCILANG_00640;product=hypothetical protein
NZ_LABY01000122.1	Prodigal:002006	CDS	27770	28462	.	-	0	ID=CMCILANG_00641;inference=ab initio prediction:Prodigal:002006;locus_tag=CMCILANG_00641;product=hypothetical protein
NZ_LABY01000122.1	Prodigal:002006	CDS	28607	29047	.	-	0	ID=CMCILANG_00642;inference=ab initio prediction:Prodigal:002006;locus_tag=CMCILANG_00642;product=hypothetical protein
NZ_LABY01000123.1	Prodigal:002006	CDS	164	718	.	+	0	ID=CMCILANG_00643;inference=ab initio prediction:Prodigal:002006;locus_tag=CMCILANG_00643;product=hypothetical protein
NZ_LABY01000123.1	Prodigal:002006	CDS	715	1449	.	+	0	ID=CMCILANG_00644;inference=ab initio prediction:Prodigal:002006,similar to AA sequence:ISfinder:ISMdi27;locus_tag=CMCILANG_00644;product=IS21 family transposase ISMdi27
NZ_LABY01000123.1	Prodigal:002006	CDS	1574	1867	.	-	0	ID=CMCILANG_00645;inference=ab initio prediction:Prodigal:002006;locus_tag=CMCILANG_00645;product=hypothetical protein
NZ_LABY01000123.1	Prodigal:002006	CDS	2605	3339	.	-	0	ID=CMCILANG_00646;Name=aqpZ;db_xref=COG:COG0580;gene=aqpZ;inference=ab initio prediction:Prodigal:002006,similar to AA sequence:UniProtKB:P60844;locus_tag=CMCILANG_00646;product=Aquaporin Z
NZ_LABY01000123.1	Prodigal:002006	CDS	3935	7330	.	+	0	ID=CMCILANG_00647;inference=ab initio prediction:Prodigal:002006;locus_tag=CMCILANG_00647;product=hypothetical protein
NZ_LABY01000123.1	Prodigal:002006	CDS	7804	9540	.	+	0	ID=CMCILANG_00648;inference=ab initio prediction:Prodigal:002006;locus_tag=CMCILANG_00648;product=hypothetical protein
NZ_LABY01000123.1	Prodigal:002006	CDS	9717	11414	.	+	0	ID=CMCILANG_00649;inference=ab initio prediction:Prodigal:002006;locus_tag=CMCILANG_00649;product=hypothetical protein
NZ_LABY01000123.1	Prodigal:002006	CDS	14079	15047	.	-	0	ID=CMCILANG_00650;eC_number=2.7.7.65;Name=vdcA_1;gene=vdcA_1;inference=ab initio prediction:Prodigal:002006,similar to AA sequence:UniProtKB:Q9KKZ4;locus_tag=CMCILANG_00650;product=Diguanylate cyclase VdcA
NZ_LABY01000123.1	Prodigal:002006	CDS	15202	16287	.	-	0	ID=CMCILANG_00651;inference=ab initio prediction:Prodigal:002006;locus_tag=CMCILANG_00651;product=hypothetical protein
NZ_LABY01000123.1	Prodigal:002006	CDS	18273	19400	.	-	0	ID=CMCILANG_00652;inference=ab initio prediction:Prodigal:002006;locus_tag=CMCILANG_00652;product=hypothetical protein
NZ_LABY01000123.1	Prodigal:002006	CDS	20467	20643	.	+	0	ID=CMCILANG_00653;inference=ab initio prediction:Prodigal:002006;locus_tag=CMCILANG_00653;product=hypothetical protein
NZ_LABY01000123.1	Prodigal:002006	CDS	20640	21371	.	+	0	ID=CMCILANG_00654;inference=ab initio prediction:Prodigal:002006,similar to AA sequence:ISfinder:ISMra1;locus_tag=CMCILANG_00654;product=IS3 family transposase ISMra1
NZ_LABY01000123.1	Prodigal:002006	CDS	21663	22115	.	-	0	ID=CMCILANG_00655;inference=ab initio prediction:Prodigal:002006;locus_tag=CMCILANG_00655;product=hypothetical protein
NZ_LABY01000123.1	Prodigal:002006	CDS	22343	22816	.	+	0	ID=CMCILANG_00656;inference=ab initio prediction:Prodigal:002006;locus_tag=CMCILANG_00656;product=hypothetical protein
NZ_LABY01000123.1	Prodigal:002006	CDS	22849	23637	.	-	0	ID=CMCILANG_00657;Name=bluF_1;gene=bluF_1;inference=ab initio prediction:Prodigal:002006,similar to AA sequence:UniProtKB:P75990;locus_tag=CMCILANG_00657;product=Blue light- and temperature-regulated antirepressor BluF
NZ_LABY01000123.1	Prodigal:002006	CDS	23807	25279	.	-	0	ID=CMCILANG_00658;Name=bdlA_3;db_xref=COG:COG0840;gene=bdlA_3;inference=ab initio prediction:Prodigal:002006,similar to AA sequence:UniProtKB:Q9I3S1;locus_tag=CMCILANG_00658;product=Biofilm dispersion protein BdlA
NZ_LABY01000123.1	Prodigal:002006	CDS	25898	26155	.	-	0	ID=CMCILANG_00659;inference=ab initio prediction:Prodigal:002006;locus_tag=CMCILANG_00659;product=hypothetical protein
NZ_LABY01000123.1	Prodigal:002006	CDS	26847	29507	.	+	0	ID=CMCILANG_00660;eC_number=2.7.13.3;Name=rcsC_6;gene=rcsC_6;inference=ab initio prediction:Prodigal:002006,protein motif:HAMAP:MF_00979;locus_tag=CMCILANG_00660;product=Sensor histidine kinase RcsC
NZ_LABY01000123.1	Prodigal:002006	CDS	29950	30696	.	+	0	ID=CMCILANG_00661;inference=ab initio prediction:Prodigal:002006;locus_tag=CMCILANG_00661;product=hypothetical protein
NZ_LABY01000123.1	Prodigal:002006	CDS	30690	30908	.	+	0	ID=CMCILANG_00662;inference=ab initio prediction:Prodigal:002006;locus_tag=CMCILANG_00662;product=hypothetical protein
NZ_LABY01000123.1	Prodigal:002006	CDS	30908	31297	.	+	0	ID=CMCILANG_00663;inference=ab initio prediction:Prodigal:002006;locus_tag=CMCILANG_00663;product=hypothetical protein
NZ_LABY01000123.1	Prodigal:002006	CDS	31281	32984	.	+	0	ID=CMCILANG_00664;inference=ab initio prediction:Prodigal:002006;locus_tag=CMCILANG_00664;product=hypothetical protein
NZ_LABY01000123.1	Prodigal:002006	CDS	33300	33527	.	-	0	ID=CMCILANG_00665;inference=ab initio prediction:Prodigal:002006;locus_tag=CMCILANG_00665;product=hypothetical protein
NZ_LABY01000123.1	Prodigal:002006	CDS	33709	36606	.	-	0	ID=CMCILANG_00666;eC_number=3.6.4.12;Name=recD2_1;gene=recD2_1;inference=ab initio prediction:Prodigal:002006,protein motif:HAMAP:MF_01488;locus_tag=CMCILANG_00666;product=ATP-dependent RecD-like DNA helicase
NZ_LABY01000123.1	Prodigal:002006	CDS	37042	37908	.	-	0	ID=CMCILANG_00667;inference=ab initio prediction:Prodigal:002006;locus_tag=CMCILANG_00667;product=hypothetical protein
NZ_LABY01000123.1	Prodigal:002006	CDS	37905	38132	.	-	0	ID=CMCILANG_00668;inference=ab initio prediction:Prodigal:002006;locus_tag=CMCILANG_00668;product=hypothetical protein
NZ_LABY01000123.1	Prodigal:002006	CDS	38415	38567	.	+	0	ID=CMCILANG_00669;inference=ab initio prediction:Prodigal:002006;locus_tag=CMCILANG_00669;product=hypothetical protein
NZ_LABY01000123.1	Prodigal:002006	CDS	38664	38879	.	+	0	ID=CMCILANG_00670;inference=ab initio prediction:Prodigal:002006;locus_tag=CMCILANG_00670;product=hypothetical protein
NZ_LABY01000123.1	Prodigal:002006	CDS	39095	39451	.	+	0	ID=CMCILANG_00671;inference=ab initio prediction:Prodigal:002006;locus_tag=CMCILANG_00671;product=hypothetical protein
NZ_LABY01000123.1	Prodigal:002006	CDS	39448	39729	.	+	0	ID=CMCILANG_00672;inference=ab initio prediction:Prodigal:002006;locus_tag=CMCILANG_00672;product=hypothetical protein
NZ_LABY01000123.1	Prodigal:002006	CDS	39888	40511	.	-	0	ID=CMCILANG_00673;Name=hin_1;db_xref=COG:COG1961;gene=hin_1;inference=ab initio prediction:Prodigal:002006,similar to AA sequence:UniProtKB:P03013;locus_tag=CMCILANG_00673;product=DNA-invertase hin
NZ_LABY01000123.1	Prodigal:002006	CDS	41332	41562	.	-	0	ID=CMCILANG_00674;inference=ab initio prediction:Prodigal:002006;locus_tag=CMCILANG_00674;product=hypothetical protein
NZ_LABY01000123.1	Prodigal:002006	CDS	41583	42566	.	+	0	ID=CMCILANG_00675;inference=ab initio prediction:Prodigal:002006;locus_tag=CMCILANG_00675;product=hypothetical protein
NZ_LABY01000123.1	Prodigal:002006	CDS	42583	42867	.	+	0	ID=CMCILANG_00676;inference=ab initio prediction:Prodigal:002006;locus_tag=CMCILANG_00676;product=hypothetical protein
NZ_LABY01000123.1	Prodigal:002006	CDS	42873	44249	.	+	0	ID=CMCILANG_00677;inference=ab initio prediction:Prodigal:002006;locus_tag=CMCILANG_00677;product=hypothetical protein
NZ_LABY01000123.1	Prodigal:002006	CDS	44387	45940	.	+	0	ID=CMCILANG_00678;inference=ab initio prediction:Prodigal:002006;locus_tag=CMCILANG_00678;product=hypothetical protein
NZ_LABY01000123.1	Prodigal:002006	CDS	45937	46728	.	+	0	ID=CMCILANG_00679;inference=ab initio prediction:Prodigal:002006;locus_tag=CMCILANG_00679;product=hypothetical protein
NZ_LABY01000123.1	Prodigal:002006	CDS	46788	47699	.	+	0	ID=CMCILANG_00680;inference=ab initio prediction:Prodigal:002006;locus_tag=CMCILANG_00680;product=hypothetical protein
NZ_LABY01000123.1	Prodigal:002006	CDS	48468	49295	.	-	0	ID=CMCILANG_00681;inference=ab initio prediction:Prodigal:002006;locus_tag=CMCILANG_00681;product=hypothetical protein
NZ_LABY01000124.1	Prodigal:002006	CDS	301	801	.	-	0	ID=CMCILANG_00682;inference=ab initio prediction:Prodigal:002006;locus_tag=CMCILANG_00682;product=hypothetical protein
NZ_LABY01000124.1	Prodigal:002006	CDS	806	1423	.	-	0	ID=CMCILANG_00683;inference=ab initio prediction:Prodigal:002006;locus_tag=CMCILANG_00683;product=hypothetical protein
NZ_LABY01000124.1	Prodigal:002006	CDS	1423	1632	.	-	0	ID=CMCILANG_00684;inference=ab initio prediction:Prodigal:002006;locus_tag=CMCILANG_00684;product=hypothetical protein
NZ_LABY01000124.1	Prodigal:002006	CDS	1803	2768	.	+	0	ID=CMCILANG_00685;inference=ab initio prediction:Prodigal:002006;locus_tag=CMCILANG_00685;product=hypothetical protein
NZ_LABY01000124.1	Prodigal:002006	CDS	2768	3292	.	+	0	ID=CMCILANG_00686;inference=ab initio prediction:Prodigal:002006;locus_tag=CMCILANG_00686;product=hypothetical protein
NZ_LABY01000124.1	Prodigal:002006	CDS	3292	4233	.	+	0	ID=CMCILANG_00687;inference=ab initio prediction:Prodigal:002006;locus_tag=CMCILANG_00687;product=hypothetical protein
NZ_LABY01000124.1	Prodigal:002006	CDS	4243	5802	.	+	0	ID=CMCILANG_00688;inference=ab initio prediction:Prodigal:002006;locus_tag=CMCILANG_00688;product=hypothetical protein
NZ_LABY01000124.1	Prodigal:002006	CDS	5868	7040	.	-	0	ID=CMCILANG_00689;Name=xerC_2;gene=xerC_2;inference=ab initio prediction:Prodigal:002006,protein motif:HAMAP:MF_01808;locus_tag=CMCILANG_00689;product=Tyrosine recombinase XerC
NZ_LABY01000124.1	Prodigal:002006	CDS	7219	8319	.	+	0	ID=CMCILANG_00690;inference=ab initio prediction:Prodigal:002006;locus_tag=CMCILANG_00690;product=hypothetical protein
NZ_LABY01000124.1	Prodigal:002006	CDS	8537	9073	.	+	0	ID=CMCILANG_00691;inference=ab initio prediction:Prodigal:002006;locus_tag=CMCILANG_00691;product=hypothetical protein
NZ_LABY01000124.1	Prodigal:002006	CDS	9620	10054	.	+	0	ID=CMCILANG_00692;inference=ab initio prediction:Prodigal:002006;locus_tag=CMCILANG_00692;product=hypothetical protein
NZ_LABY01000124.1	Prodigal:002006	CDS	10140	10622	.	-	0	ID=CMCILANG_00693;inference=ab initio prediction:Prodigal:002006;locus_tag=CMCILANG_00693;product=hypothetical protein
NZ_LABY01000124.1	Prodigal:002006	CDS	10943	11566	.	-	0	ID=CMCILANG_00694;inference=ab initio prediction:Prodigal:002006;locus_tag=CMCILANG_00694;product=hypothetical protein
NZ_LABY01000124.1	Prodigal:002006	CDS	11815	12270	.	-	0	ID=CMCILANG_00695;inference=ab initio prediction:Prodigal:002006;locus_tag=CMCILANG_00695;product=hypothetical protein
NZ_LABY01000124.1	Prodigal:002006	CDS	12267	13385	.	-	0	ID=CMCILANG_00696;inference=ab initio prediction:Prodigal:002006;locus_tag=CMCILANG_00696;product=hypothetical protein
NZ_LABY01000124.1	Prodigal:002006	CDS	13666	13926	.	-	0	ID=CMCILANG_00697;inference=ab initio prediction:Prodigal:002006;locus_tag=CMCILANG_00697;product=hypothetical protein
NZ_LABY01000124.1	Prodigal:002006	CDS	14277	17324	.	-	0	ID=CMCILANG_00698;inference=ab initio prediction:Prodigal:002006;locus_tag=CMCILANG_00698;product=hypothetical protein
NZ_LABY01000124.1	Prodigal:002006	CDS	17344	18117	.	-	0	ID=CMCILANG_00699;inference=ab initio prediction:Prodigal:002006;locus_tag=CMCILANG_00699;product=hypothetical protein
NZ_LABY01000124.1	Prodigal:002006	CDS	18334	18591	.	+	0	ID=CMCILANG_00700;inference=ab initio prediction:Prodigal:002006;locus_tag=CMCILANG_00700;product=hypothetical protein
NZ_LABY01000124.1	Prodigal:002006	CDS	19467	20150	.	+	0	ID=CMCILANG_00701;eC_number=2.5.1.18;Name=gst_1;db_xref=COG:COG0625;gene=gst_1;inference=ab initio prediction:Prodigal:002006,similar to AA sequence:UniProtKB:P45875;locus_tag=CMCILANG_00701;product=Glutathione S-transferase GST-4.5
NZ_LABY01000125.1	Prodigal:002006	CDS	873	2087	.	-	0	ID=CMCILANG_00702;eC_number=5.4.2.7;Name=deoB;db_xref=COG:COG1015;gene=deoB;inference=ab initio prediction:Prodigal:002006,similar to AA sequence:UniProtKB:P0A6K6;locus_tag=CMCILANG_00702;product=Phosphopentomutase
NZ_LABY01000125.1	Prodigal:002006	CDS	2084	3703	.	-	0	ID=CMCILANG_00703;Name=yejF_1;db_xref=COG:COG4172;gene=yejF_1;inference=ab initio prediction:Prodigal:002006,similar to AA sequence:UniProtKB:P33916;locus_tag=CMCILANG_00703;product=putative ABC transporter ATP-binding protein YejF
NZ_LABY01000125.1	Prodigal:002006	CDS	3784	5487	.	-	0	ID=CMCILANG_00704;Name=oprM_1;db_xref=COG:COG1538;gene=oprM_1;inference=ab initio prediction:Prodigal:002006,similar to AA sequence:UniProtKB:Q51487;locus_tag=CMCILANG_00704;product=Outer membrane protein OprM
NZ_LABY01000125.1	Prodigal:002006	CDS	5484	6524	.	-	0	ID=CMCILANG_00705;Name=mdtC_1;gene=mdtC_1;inference=ab initio prediction:Prodigal:002006,protein motif:HAMAP:MF_01424;locus_tag=CMCILANG_00705;product=Multidrug resistance protein MdtC
NZ_LABY01000126.1	Prodigal:002006	CDS	252	575	.	+	0	ID=CMCILANG_00706;inference=ab initio prediction:Prodigal:002006;locus_tag=CMCILANG_00706;product=hypothetical protein
NZ_LABY01000126.1	Prodigal:002006	CDS	679	1545	.	+	0	ID=CMCILANG_00707;eC_number=2.6.1.42;Name=ilvE;db_xref=COG:COG0115;gene=ilvE;inference=ab initio prediction:Prodigal:002006,similar to AA sequence:UniProtKB:O86428;locus_tag=CMCILANG_00707;product=Branched-chain-amino-acid aminotransferase
NZ_LABY01000126.1	Prodigal:002006	CDS	1631	2731	.	+	0	ID=CMCILANG_00708;Name=chaA;db_xref=COG:COG0387;gene=chaA;inference=ab initio prediction:Prodigal:002006,similar to AA sequence:UniProtKB:P31801;locus_tag=CMCILANG_00708;product=Sodium-potassium/proton antiporter ChaA
NZ_LABY01000126.1	Prodigal:002006	CDS	2736	4271	.	-	0	ID=CMCILANG_00709;eC_number=2.7.13.3;Name=rcsC_7;gene=rcsC_7;inference=ab initio prediction:Prodigal:002006,protein motif:HAMAP:MF_00979;locus_tag=CMCILANG_00709;product=Sensor histidine kinase RcsC
NZ_LABY01000126.1	Prodigal:002006	CDS	4519	4974	.	+	0	ID=CMCILANG_00710;eC_number=1.3.99.16;Name=iorA_1;gene=iorA_1;inference=ab initio prediction:Prodigal:002006,similar to AA sequence:UniProtKB:Q51697;locus_tag=CMCILANG_00710;product=Isoquinoline 1-oxidoreductase subunit alpha
NZ_LABY01000126.1	Prodigal:002006	CDS	4988	7192	.	+	0	ID=CMCILANG_00711;eC_number=1.3.99.16;Name=iorB;gene=iorB;inference=ab initio prediction:Prodigal:002006,similar to AA sequence:UniProtKB:Q51698;locus_tag=CMCILANG_00711;product=Isoquinoline 1-oxidoreductase subunit beta
NZ_LABY01000126.1	Prodigal:002006	CDS	7233	7940	.	+	0	ID=CMCILANG_00712;inference=ab initio prediction:Prodigal:002006;locus_tag=CMCILANG_00712;product=hypothetical protein
NZ_LABY01000126.1	Prodigal:002006	CDS	8330	9040	.	+	0	ID=CMCILANG_00713;eC_number=4.1.1.23;Name=pyrF;db_xref=COG:COG0284;gene=pyrF;inference=ab initio prediction:Prodigal:002006,similar to AA sequence:UniProtKB:Q5FJB3;locus_tag=CMCILANG_00713;product=Orotidine 5'-phosphate decarboxylase
NZ_LABY01000126.1	Prodigal:002006	CDS	9072	9383	.	+	0	ID=CMCILANG_00714;inference=ab initio prediction:Prodigal:002006;locus_tag=CMCILANG_00714;product=hypothetical protein
NZ_LABY01000126.1	Prodigal:002006	CDS	9467	10264	.	-	0	ID=CMCILANG_00715;Name=glnH_2;db_xref=COG:COG0834;gene=glnH_2;inference=ab initio prediction:Prodigal:002006,similar to AA sequence:UniProtKB:O34563;locus_tag=CMCILANG_00715;product=ABC transporter glutamine-binding protein GlnH
NZ_LABY01000126.1	Prodigal:002006	CDS	10321	11049	.	-	0	ID=CMCILANG_00716;Name=glnQ_3;gene=glnQ_3;inference=ab initio prediction:Prodigal:002006,similar to AA sequence:UniProtKB:P27675;locus_tag=CMCILANG_00716;product=Glutamine transport ATP-binding protein GlnQ
NZ_LABY01000126.1	Prodigal:002006	CDS	11024	11683	.	-	0	ID=CMCILANG_00717;Name=yecS_2;db_xref=COG:COG0765;gene=yecS_2;inference=ab initio prediction:Prodigal:002006,similar to AA sequence:UniProtKB:P0AFT2;locus_tag=CMCILANG_00717;product=L-cystine transport system permease protein YecS
NZ_LABY01000126.1	Prodigal:002006	CDS	11691	12374	.	-	0	ID=CMCILANG_00718;Name=occM_2;gene=occM_2;inference=ab initio prediction:Prodigal:002006,similar to AA sequence:UniProtKB:P35114;locus_tag=CMCILANG_00718;product=Octopine transport system permease protein OccM
NZ_LABY01000126.1	Prodigal:002006	CDS	12381	13148	.	-	0	ID=CMCILANG_00719;eC_number=1.1.1.127;Name=kduD_1;gene=kduD_1;inference=ab initio prediction:Prodigal:002006,similar to AA sequence:UniProtKB:Q05528;locus_tag=CMCILANG_00719;product=2-dehydro-3-deoxy-D-gluconate 5-dehydrogenase
NZ_LABY01000126.1	Prodigal:002006	CDS	13154	13990	.	-	0	ID=CMCILANG_00720;eC_number=5.3.1.17;Name=kduI1;db_xref=COG:COG3717;gene=kduI1;inference=ab initio prediction:Prodigal:002006,similar to AA sequence:UniProtKB:Q838L9;locus_tag=CMCILANG_00720;product=4-deoxy-L-threo-5-hexosulose-uronate ketol-isomerase 1
NZ_LABY01000126.1	Prodigal:002006	CDS	14038	14781	.	-	0	ID=CMCILANG_00721;Name=rspR_3;db_xref=COG:COG1802;gene=rspR_3;inference=ab initio prediction:Prodigal:002006,similar to AA sequence:UniProtKB:P0ACM2;locus_tag=CMCILANG_00721;product=HTH-type transcriptional repressor RspR
NZ_LABY01000126.1	Prodigal:002006	CDS	15069	15770	.	+	0	ID=CMCILANG_00722;eC_number=1.8.4.-;Name=yfcG_1;db_xref=COG:COG0625;gene=yfcG_1;inference=ab initio prediction:Prodigal:002006,similar to AA sequence:UniProtKB:P77526;locus_tag=CMCILANG_00722;product=Disulfide-bond oxidoreductase YfcG
NZ_LABY01000126.1	Prodigal:002006	CDS	15778	15981	.	+	0	ID=CMCILANG_00723;inference=ab initio prediction:Prodigal:002006;locus_tag=CMCILANG_00723;product=hypothetical protein
NZ_LABY01000126.1	Prodigal:002006	CDS	16216	16479	.	+	0	ID=CMCILANG_00724;inference=ab initio prediction:Prodigal:002006;locus_tag=CMCILANG_00724;product=hypothetical protein
NZ_LABY01000126.1	Prodigal:002006	CDS	16495	17115	.	-	0	ID=CMCILANG_00725;inference=ab initio prediction:Prodigal:002006;locus_tag=CMCILANG_00725;product=hypothetical protein
NZ_LABY01000126.1	Prodigal:002006	CDS	17224	18639	.	-	0	ID=CMCILANG_00726;eC_number=3.5.1.-;Name=abgB_1;db_xref=COG:COG1473;gene=abgB_1;inference=ab initio prediction:Prodigal:002006,similar to AA sequence:UniProtKB:P76052;locus_tag=CMCILANG_00726;product=p-aminobenzoyl-glutamate hydrolase subunit B
NZ_LABY01000126.1	Prodigal:002006	CDS	18740	19372	.	-	0	ID=CMCILANG_00727;eC_number=5.99.1.4;Name=nsaD_1;gene=nsaD_1;inference=ab initio prediction:Prodigal:002006,similar to AA sequence:UniProtKB:Q9X9Q7;locus_tag=CMCILANG_00727;product=2-hydroxychromene-2-carboxylate isomerase
NZ_LABY01000126.1	Prodigal:002006	CDS	19393	20844	.	+	0	ID=CMCILANG_00728;eC_number=1.14.13.-;Name=hpyO_1;db_xref=COG:COG2072;gene=hpyO_1;inference=ab initio prediction:Prodigal:002006,similar to AA sequence:UniProtKB:Q8PDQ6;locus_tag=CMCILANG_00728;product=FAD-dependent urate hydroxylase
NZ_LABY01000126.1	Prodigal:002006	CDS	20991	21356	.	-	0	ID=CMCILANG_00729;inference=ab initio prediction:Prodigal:002006;locus_tag=CMCILANG_00729;product=hypothetical protein
NZ_LABY01000126.1	Prodigal:002006	CDS	21376	22761	.	-	0	ID=CMCILANG_00730;eC_number=1.18.1.3;Name=hcaD;gene=hcaD;inference=ab initio prediction:Prodigal:002006,protein motif:HAMAP:MF_01651;locus_tag=CMCILANG_00730;product=3-phenylpropionate/cinnamic acid dioxygenase ferredoxin--NAD(+) reductase component
NZ_LABY01000126.1	Prodigal:002006	CDS	23075	23551	.	+	0	ID=CMCILANG_00731;inference=ab initio prediction:Prodigal:002006;locus_tag=CMCILANG_00731;product=hypothetical protein
NZ_LABY01000126.1	Prodigal:002006	CDS	23538	24440	.	+	0	ID=CMCILANG_00732;Name=sigJ;gene=sigJ;inference=ab initio prediction:Prodigal:002006,similar to AA sequence:UniProtKB:L0TCG5;locus_tag=CMCILANG_00732;product=ECF RNA polymerase sigma factor SigJ
NZ_LABY01000127.1	Prodigal:002006	CDS	154	396	.	-	0	ID=CMCILANG_00733;inference=ab initio prediction:Prodigal:002006;locus_tag=CMCILANG_00733;product=hypothetical protein
NZ_LABY01000127.1	Prodigal:002006	CDS	598	1656	.	-	0	ID=CMCILANG_00734;eC_number=2.7.1.39;Name=thrB_1;gene=thrB_1;inference=ab initio prediction:Prodigal:002006,protein motif:HAMAP:MF_00301;locus_tag=CMCILANG_00734;product=Homoserine kinase
NZ_LABY01000127.1	Prodigal:002006	CDS	1830	2432	.	+	0	ID=CMCILANG_00735;inference=ab initio prediction:Prodigal:002006;locus_tag=CMCILANG_00735;product=hypothetical protein
NZ_LABY01000127.1	Prodigal:002006	CDS	2750	4051	.	+	0	ID=CMCILANG_00736;eC_number=2.1.1.192;Name=rlmN;db_xref=COG:COG0820;gene=rlmN;inference=ab initio prediction:Prodigal:002006,similar to AA sequence:UniProtKB:P36979;locus_tag=CMCILANG_00736;product=Dual-specificity RNA methyltransferase RlmN
NZ_LABY01000127.1	Prodigal:002006	CDS	4062	4559	.	+	0	ID=CMCILANG_00737;inference=ab initio prediction:Prodigal:002006;locus_tag=CMCILANG_00737;product=hypothetical protein
NZ_LABY01000127.1	Prodigal:002006	CDS	4586	5221	.	-	0	ID=CMCILANG_00738;Name=rhtB_1;db_xref=COG:COG1280;gene=rhtB_1;inference=ab initio prediction:Prodigal:002006,similar to AA sequence:UniProtKB:P0AG34;locus_tag=CMCILANG_00738;product=Homoserine/homoserine lactone efflux protein
NZ_LABY01000127.1	Prodigal:002006	CDS	5373	6635	.	-	0	ID=CMCILANG_00739;inference=ab initio prediction:Prodigal:002006;locus_tag=CMCILANG_00739;product=hypothetical protein
NZ_LABY01000127.1	Prodigal:002006	CDS	6939	7817	.	-	0	ID=CMCILANG_00740;Name=trpI;gene=trpI;inference=ab initio prediction:Prodigal:002006,similar to AA sequence:UniProtKB:P11720;locus_tag=CMCILANG_00740;product=HTH-type transcriptional regulator TrpI
NZ_LABY01000127.1	Prodigal:002006	CDS	7923	8189	.	+	0	ID=CMCILANG_00741;inference=ab initio prediction:Prodigal:002006;locus_tag=CMCILANG_00741;product=hypothetical protein
NZ_LABY01000127.1	Prodigal:002006	CDS	8319	9449	.	+	0	ID=CMCILANG_00742;eC_number=1.1.1.1;Name=adhD;db_xref=COG:COG1062;gene=adhD;inference=ab initio prediction:Prodigal:002006,similar to AA sequence:UniProtKB:P9WQB9;locus_tag=CMCILANG_00742;product=Putative alcohol dehydrogenase D
NZ_LABY01000127.1	Prodigal:002006	CDS	9694	10131	.	+	0	ID=CMCILANG_00743;inference=ab initio prediction:Prodigal:002006;locus_tag=CMCILANG_00743;product=hypothetical protein
NZ_LABY01000127.1	Prodigal:002006	CDS	10316	11191	.	+	0	ID=CMCILANG_00744;eC_number=1.1.1.373;Name=yihU_2;db_xref=COG:COG2084;gene=yihU_2;inference=ab initio prediction:Prodigal:002006,similar to AA sequence:UniProtKB:P0A9V8;locus_tag=CMCILANG_00744;product=3-sulfolactaldehyde reductase
NZ_LABY01000127.1	Prodigal:002006	CDS	11419	11721	.	-	0	ID=CMCILANG_00745;inference=ab initio prediction:Prodigal:002006;locus_tag=CMCILANG_00745;product=hypothetical protein
NZ_LABY01000127.1	Prodigal:002006	CDS	11718	12392	.	-	0	ID=CMCILANG_00746;eC_number=4.2.1.84;inference=ab initio prediction:Prodigal:002006,similar to AA sequence:UniProtKB:P29379;locus_tag=CMCILANG_00746;product=Low-molecular weight cobalt-containing nitrile hydratase subunit beta
NZ_LABY01000127.1	Prodigal:002006	CDS	12389	13057	.	-	0	ID=CMCILANG_00747;eC_number=4.2.1.84;inference=ab initio prediction:Prodigal:002006,similar to AA sequence:UniProtKB:P29378;locus_tag=CMCILANG_00747;product=Low-molecular weight cobalt-containing nitrile hydratase subunit alpha
NZ_LABY01000127.1	Prodigal:002006	CDS	13111	13893	.	-	0	ID=CMCILANG_00748;eC_number=2.8.5.2;Name=soxA_1;gene=soxA_1;inference=ab initio prediction:Prodigal:002006,similar to AA sequence:UniProtKB:Q9K4M4;locus_tag=CMCILANG_00748;product=L-cysteine S-thiosulfotransferase subunit SoxA
NZ_LABY01000127.1	Prodigal:002006	CDS	14067	14300	.	-	0	ID=CMCILANG_00749;inference=ab initio prediction:Prodigal:002006;locus_tag=CMCILANG_00749;product=hypothetical protein
NZ_LABY01000127.1	Prodigal:002006	CDS	14504	15478	.	+	0	ID=CMCILANG_00750;eC_number=1.8.5.-;Name=msrP_1;db_xref=COG:COG2041;gene=msrP_1;inference=ab initio prediction:Prodigal:002006,similar to AA sequence:UniProtKB:P76342;locus_tag=CMCILANG_00750;product=Protein-methionine-sulfoxide reductase catalytic subunit MsrP
NZ_LABY01000127.1	Prodigal:002006	CDS	15777	17141	.	-	0	ID=CMCILANG_00751;Name=kgtP_2;gene=kgtP_2;inference=ab initio prediction:Prodigal:002006,similar to AA sequence:UniProtKB:P0AEX3;locus_tag=CMCILANG_00751;product=Alpha-ketoglutarate permease
NZ_LABY01000127.1	Prodigal:002006	CDS	17436	18707	.	-	0	ID=CMCILANG_00752;inference=ab initio prediction:Prodigal:002006;locus_tag=CMCILANG_00752;product=hypothetical protein
NZ_LABY01000128.1	Prodigal:002006	CDS	194	1243	.	-	0	ID=CMCILANG_00753;inference=ab initio prediction:Prodigal:002006;locus_tag=CMCILANG_00753;product=hypothetical protein
NZ_LABY01000128.1	Prodigal:002006	CDS	1236	1991	.	-	0	ID=CMCILANG_00754;eC_number=1.1.1.100;Name=fabG_3;gene=fabG_3;inference=ab initio prediction:Prodigal:002006,similar to AA sequence:UniProtKB:O67610;locus_tag=CMCILANG_00754;product=3-oxoacyl-[acyl-carrier-protein] reductase FabG
NZ_LABY01000128.1	Prodigal:002006	CDS	2144	2740	.	-	0	ID=CMCILANG_00755;eC_number=1.4.3.5;Name=pdxH_1;db_xref=COG:COG0259;gene=pdxH_1;inference=ab initio prediction:Prodigal:002006,similar to AA sequence:UniProtKB:P21159;locus_tag=CMCILANG_00755;product=Pyridoxine/pyridoxamine 5'-phosphate oxidase
NZ_LABY01000128.1	Prodigal:002006	CDS	2851	3330	.	+	0	ID=CMCILANG_00756;inference=ab initio prediction:Prodigal:002006;locus_tag=CMCILANG_00756;product=hypothetical protein
NZ_LABY01000128.1	Prodigal:002006	CDS	3513	4445	.	+	0	ID=CMCILANG_00757;Name=cbpA;db_xref=COG:COG2214;gene=cbpA;inference=ab initio prediction:Prodigal:002006,similar to AA sequence:UniProtKB:P36659;locus_tag=CMCILANG_00757;product=Curved DNA-binding protein
NZ_LABY01000128.1	Prodigal:002006	CDS	4589	5455	.	+	0	ID=CMCILANG_00758;eC_number=1.3.1.9;Name=fabI_1;db_xref=COG:COG0623;gene=fabI_1;inference=ab initio prediction:Prodigal:002006,similar to AA sequence:UniProtKB:O24990;locus_tag=CMCILANG_00758;product=Enoyl-[acyl-carrier-protein] reductase [NADH] FabI
NZ_LABY01000128.1	Prodigal:002006	CDS	5569	6774	.	+	0	ID=CMCILANG_00759;eC_number=2.7.1.90;Name=pfp;gene=pfp;inference=ab initio prediction:Prodigal:002006,similar to AA sequence:UniProtKB:G4STG9;locus_tag=CMCILANG_00759;product=Pyrophosphate--fructose 6-phosphate 1-phosphotransferase
NZ_LABY01000128.1	Prodigal:002006	CDS	6837	7064	.	-	0	ID=CMCILANG_00760;inference=ab initio prediction:Prodigal:002006;locus_tag=CMCILANG_00760;product=hypothetical protein
NZ_LABY01000128.1	Prodigal:002006	CDS	7172	8068	.	-	0	ID=CMCILANG_00761;eC_number=4.2.2.-;Name=mltF_1;gene=mltF_1;inference=ab initio prediction:Prodigal:002006,protein motif:HAMAP:MF_02016;locus_tag=CMCILANG_00761;product=Membrane-bound lytic murein transglycosylase F
NZ_LABY01000128.1	Prodigal:002006	CDS	8192	9073	.	+	0	ID=CMCILANG_00762;inference=ab initio prediction:Prodigal:002006;locus_tag=CMCILANG_00762;product=hypothetical protein
NZ_LABY01000128.1	Prodigal:002006	CDS	9070	9423	.	+	0	ID=CMCILANG_00763;inference=ab initio prediction:Prodigal:002006;locus_tag=CMCILANG_00763;product=hypothetical protein
NZ_LABY01000128.1	Prodigal:002006	CDS	9426	9842	.	-	0	ID=CMCILANG_00764;eC_number=3.6.1.65;Name=nudG;db_xref=COG:COG0494;gene=nudG;inference=ab initio prediction:Prodigal:002006,similar to AA sequence:UniProtKB:P77788;locus_tag=CMCILANG_00764;product=CTP pyrophosphohydrolase
NZ_LABY01000128.1	Prodigal:002006	CDS	9982	10707	.	-	0	ID=CMCILANG_00765;db_xref=COG:COG2968;inference=ab initio prediction:Prodigal:002006,similar to AA sequence:UniProtKB:Q44642;locus_tag=CMCILANG_00765;product=26 kDa periplasmic immunogenic protein
NZ_LABY01000128.1	Prodigal:002006	CDS	10704	11945	.	-	0	ID=CMCILANG_00766;Name=argJ;db_xref=COG:COG1364;gene=argJ;inference=ab initio prediction:Prodigal:002006,similar to AA sequence:UniProtKB:Q9Z4S1;locus_tag=CMCILANG_00766;product=Arginine biosynthesis bifunctional protein ArgJ
NZ_LABY01000128.1	Prodigal:002006	CDS	12272	13234	.	+	0	ID=CMCILANG_00767;Name=dmlR_3;gene=dmlR_3;inference=ab initio prediction:Prodigal:002006,similar to AA sequence:UniProtKB:P76250;locus_tag=CMCILANG_00767;product=HTH-type transcriptional regulator DmlR
NZ_LABY01000128.1	Prodigal:002006	CDS	13287	13976	.	+	0	ID=CMCILANG_00768;inference=ab initio prediction:Prodigal:002006;locus_tag=CMCILANG_00768;product=hypothetical protein
NZ_LABY01000128.1	Prodigal:002006	CDS	14141	15019	.	-	0	ID=CMCILANG_00769;Name=rpoH_1;db_xref=COG:COG0568;gene=rpoH_1;inference=ab initio prediction:Prodigal:002006,similar to AA sequence:UniProtKB:P0CAW9;locus_tag=CMCILANG_00769;product=RNA polymerase sigma factor RpoH
NZ_LABY01000128.1	Prodigal:002006	CDS	15298	15885	.	-	0	ID=CMCILANG_00770;Name=carD;db_xref=COG:COG1329;gene=carD;inference=ab initio prediction:Prodigal:002006,similar to AA sequence:UniProtKB:A0R561;locus_tag=CMCILANG_00770;product=RNA polymerase-binding transcription factor CarD
NZ_LABY01000128.1	Prodigal:002006	CDS	16360	16698	.	-	0	ID=CMCILANG_00771;Name=fdxA;db_xref=COG:COG1146;gene=fdxA;inference=ab initio prediction:Prodigal:002006,similar to AA sequence:UniProtKB:D5AP15;locus_tag=CMCILANG_00771;product=Ferredoxin-2
NZ_LABY01000128.1	Prodigal:002006	CDS	16881	17174	.	-	0	ID=CMCILANG_00772;Name=hslR;db_xref=COG:COG1188;gene=hslR;inference=ab initio prediction:Prodigal:002006,similar to AA sequence:UniProtKB:P0ACG8;locus_tag=CMCILANG_00772;product=Heat shock protein 15
NZ_LABY01000128.1	Prodigal:002006	CDS	17181	20669	.	-	0	ID=CMCILANG_00773;inference=ab initio prediction:Prodigal:002006;locus_tag=CMCILANG_00773;product=hypothetical protein
NZ_LABY01000128.1	Prodigal:002006	CDS	20803	21114	.	-	0	ID=CMCILANG_00774;inference=ab initio prediction:Prodigal:002006;locus_tag=CMCILANG_00774;product=hypothetical protein
NZ_LABY01000128.1	Prodigal:002006	CDS	21121	22074	.	-	0	ID=CMCILANG_00775;inference=ab initio prediction:Prodigal:002006;locus_tag=CMCILANG_00775;product=hypothetical protein
NZ_LABY01000128.1	Prodigal:002006	CDS	22353	22643	.	+	0	ID=CMCILANG_00776;Name=rpmB;db_xref=COG:COG0227;gene=rpmB;inference=ab initio prediction:Prodigal:002006,similar to AA sequence:UniProtKB:Q6NCH9;locus_tag=CMCILANG_00776;product=50S ribosomal protein L28
NZ_LABY01000128.1	Prodigal:002006	CDS	22796	24697	.	-	0	ID=CMCILANG_00777;eC_number=6.6.1.2;Name=cobT;gene=cobT;inference=ab initio prediction:Prodigal:002006,similar to AA sequence:UniProtKB:P29934;locus_tag=CMCILANG_00777;product=Aerobic cobaltochelatase subunit CobT
NZ_LABY01000128.1	Prodigal:002006	CDS	24858	25841	.	-	0	ID=CMCILANG_00778;eC_number=6.6.1.2;Name=cobS;gene=cobS;inference=ab initio prediction:Prodigal:002006,similar to AA sequence:UniProtKB:P29933;locus_tag=CMCILANG_00778;product=Aerobic cobaltochelatase subunit CobS
NZ_LABY01000128.1	Prodigal:002006	CDS	26100	26285	.	-	0	ID=CMCILANG_00779;Name=dnaJ_1;gene=dnaJ_1;inference=ab initio prediction:Prodigal:002006,protein motif:HAMAP:MF_01152;locus_tag=CMCILANG_00779;product=Chaperone protein DnaJ
NZ_LABY01000129.1	Prodigal:002006	CDS	45	2456	.	+	0	ID=CMCILANG_00780;eC_number=2.7.7.4;Name=cysN;gene=cysN;inference=ab initio prediction:Prodigal:002006,protein motif:HAMAP:MF_00062;locus_tag=CMCILANG_00780;product=Sulfate adenylyltransferase subunit 1
NZ_LABY01000129.1	Prodigal:002006	CDS	2456	3331	.	+	0	ID=CMCILANG_00781;Name=cysT;db_xref=COG:COG0555;gene=cysT;inference=ab initio prediction:Prodigal:002006,similar to AA sequence:UniProtKB:P27367;locus_tag=CMCILANG_00781;product=Sulfate transport system permease protein CysT
NZ_LABY01000129.1	Prodigal:002006	CDS	3324	4220	.	+	0	ID=CMCILANG_00782;Name=cysW;db_xref=COG:COG4208;gene=cysW;inference=ab initio prediction:Prodigal:002006,similar to AA sequence:UniProtKB:P0AEB0;locus_tag=CMCILANG_00782;product=Sulfate transport system permease protein CysW
NZ_LABY01000129.1	Prodigal:002006	CDS	4222	5361	.	+	0	ID=CMCILANG_00783;eC_number=7.6.2.8;Name=btuD_4;gene=btuD_4;inference=ab initio prediction:Prodigal:002006,protein motif:HAMAP:MF_01005;locus_tag=CMCILANG_00783;product=Vitamin B12 import ATP-binding protein BtuD
NZ_LABY01000129.1	Prodigal:002006	CDS	5708	5923	.	-	0	ID=CMCILANG_00784;eC_number=3.1.1.61;Name=cheB3;db_xref=COG:COG2201;gene=cheB3;inference=ab initio prediction:Prodigal:002006,similar to AA sequence:UniProtKB:O33558;locus_tag=CMCILANG_00784;product=Protein-glutamate methylesterase/protein-glutamine glutaminase of group 3 operon
NZ_LABY01000129.1	Prodigal:002006	CDS	5920	6198	.	-	0	ID=CMCILANG_00785;eC_number=3.1.1.61;Name=cheB_1;db_xref=COG:COG2201;gene=cheB_1;inference=ab initio prediction:Prodigal:002006,similar to AA sequence:UniProtKB:P04042;locus_tag=CMCILANG_00785;product=Protein-glutamate methylesterase/protein-glutamine glutaminase
NZ_LABY01000129.1	Prodigal:002006	CDS	6300	6698	.	-	0	ID=CMCILANG_00786;inference=ab initio prediction:Prodigal:002006;locus_tag=CMCILANG_00786;product=hypothetical protein
NZ_LABY01000129.1	Prodigal:002006	CDS	7593	8315	.	-	0	ID=CMCILANG_00787;Name=lutR_2;db_xref=COG:COG2186;gene=lutR_2;inference=ab initio prediction:Prodigal:002006,similar to AA sequence:UniProtKB:O07007;locus_tag=CMCILANG_00787;product=HTH-type transcriptional regulator LutR
NZ_LABY01000129.1	Prodigal:002006	CDS	8474	9499	.	+	0	ID=CMCILANG_00788;inference=ab initio prediction:Prodigal:002006;locus_tag=CMCILANG_00788;product=hypothetical protein
NZ_LABY01000129.1	Prodigal:002006	CDS	9767	11329	.	+	0	ID=CMCILANG_00789;eC_number=6.2.1.3;Name=lcfB_1;db_xref=COG:COG0318;gene=lcfB_1;inference=ab initio prediction:Prodigal:002006,similar to AA sequence:UniProtKB:O07610;locus_tag=CMCILANG_00789;product=Long-chain-fatty-acid--CoA ligase
NZ_LABY01000129.1	Prodigal:002006	CDS	11414	13153	.	+	0	ID=CMCILANG_00790;eC_number=2.2.1.6;Name=ilvG_1;db_xref=COG:COG0028;gene=ilvG_1;inference=ab initio prediction:Prodigal:002006,similar to AA sequence:UniProtKB:P9WG39;locus_tag=CMCILANG_00790;product=Acetolactate synthase large subunit IlvG
NZ_LABY01000129.1	Prodigal:002006	CDS	13232	13831	.	-	0	ID=CMCILANG_00791;inference=ab initio prediction:Prodigal:002006;locus_tag=CMCILANG_00791;product=hypothetical protein
NZ_LABY01000013.1	Prodigal:002006	CDS	151	666	.	-	0	ID=CMCILANG_00792;inference=ab initio prediction:Prodigal:002006;locus_tag=CMCILANG_00792;product=hypothetical protein
NZ_LABY01000013.1	Prodigal:002006	CDS	689	2902	.	-	0	ID=CMCILANG_00793;eC_number=1.2.99.6;Name=paoC_1;db_xref=COG:COG1529;gene=paoC_1;inference=ab initio prediction:Prodigal:002006,similar to AA sequence:UniProtKB:P77489;locus_tag=CMCILANG_00793;product=Aldehyde oxidoreductase molybdenum-binding subunit PaoC
NZ_LABY01000013.1	Prodigal:002006	CDS	2904	3854	.	-	0	ID=CMCILANG_00794;eC_number=1.2.99.6;Name=paoB_1;db_xref=COG:COG1319;gene=paoB_1;inference=ab initio prediction:Prodigal:002006,similar to AA sequence:UniProtKB:P77324;locus_tag=CMCILANG_00794;product=Aldehyde oxidoreductase FAD-binding subunit PaoB
NZ_LABY01000013.1	Prodigal:002006	CDS	3854	4480	.	-	0	ID=CMCILANG_00795;eC_number=1.2.99.6;Name=paoA_1;db_xref=COG:COG2080;gene=paoA_1;inference=ab initio prediction:Prodigal:002006,similar to AA sequence:UniProtKB:P77165;locus_tag=CMCILANG_00795;product=Aldehyde oxidoreductase iron-sulfur-binding subunit PaoA
NZ_LABY01000013.1	Prodigal:002006	CDS	4821	5474	.	-	0	ID=CMCILANG_00796;inference=ab initio prediction:Prodigal:002006;locus_tag=CMCILANG_00796;product=hypothetical protein
NZ_LABY01000013.1	Prodigal:002006	CDS	6268	6861	.	+	0	ID=CMCILANG_00797;inference=ab initio prediction:Prodigal:002006;locus_tag=CMCILANG_00797;product=hypothetical protein
NZ_LABY01000013.1	Prodigal:002006	CDS	6858	7718	.	+	0	ID=CMCILANG_00798;inference=ab initio prediction:Prodigal:002006;locus_tag=CMCILANG_00798;product=hypothetical protein
NZ_LABY01000013.1	Prodigal:002006	CDS	7715	7921	.	+	0	ID=CMCILANG_00799;inference=ab initio prediction:Prodigal:002006;locus_tag=CMCILANG_00799;product=hypothetical protein
NZ_LABY01000013.1	Prodigal:002006	CDS	7986	8642	.	+	0	ID=CMCILANG_00800;inference=ab initio prediction:Prodigal:002006;locus_tag=CMCILANG_00800;product=hypothetical protein
NZ_LABY01000013.1	Prodigal:002006	CDS	8655	9278	.	-	0	ID=CMCILANG_00801;Name=tmoT;gene=tmoT;inference=ab initio prediction:Prodigal:002006,similar to AA sequence:UniProtKB:Q8KR08;locus_tag=CMCILANG_00801;product=Response regulator protein TmoT
NZ_LABY01000013.1	Prodigal:002006	CDS	9367	9750	.	-	0	ID=CMCILANG_00802;Name=glnG_1;db_xref=COG:COG2204;gene=glnG_1;inference=ab initio prediction:Prodigal:002006,similar to AA sequence:UniProtKB:P41789;locus_tag=CMCILANG_00802;product=DNA-binding transcriptional regulator NtrC
NZ_LABY01000013.1	Prodigal:002006	CDS	9732	11225	.	-	0	ID=CMCILANG_00803;eC_number=2.7.-.-;Name=sasA_3;gene=sasA_3;inference=ab initio prediction:Prodigal:002006,protein motif:HAMAP:MF_01837;locus_tag=CMCILANG_00803;product=Adaptive-response sensory-kinase SasA
NZ_LABY01000013.1	Prodigal:002006	CDS	11402	12301	.	+	0	ID=CMCILANG_00804;Name=rhaS_1;gene=rhaS_1;inference=ab initio prediction:Prodigal:002006,protein motif:HAMAP:MF_01534;locus_tag=CMCILANG_00804;product=HTH-type transcriptional activator RhaS
NZ_LABY01000013.1	Prodigal:002006	CDS	12496	13452	.	+	0	ID=CMCILANG_00805;Name=rhaR_1;gene=rhaR_1;inference=ab initio prediction:Prodigal:002006,protein motif:HAMAP:MF_01533;locus_tag=CMCILANG_00805;product=HTH-type transcriptional activator RhaR
NZ_LABY01000013.1	Prodigal:002006	CDS	13708	14418	.	-	0	ID=CMCILANG_00806;inference=ab initio prediction:Prodigal:002006;locus_tag=CMCILANG_00806;product=hypothetical protein
NZ_LABY01000013.1	Prodigal:002006	CDS	14532	14960	.	-	0	ID=CMCILANG_00807;inference=ab initio prediction:Prodigal:002006;locus_tag=CMCILANG_00807;product=hypothetical protein
NZ_LABY01000013.1	Prodigal:002006	CDS	14974	16653	.	-	0	ID=CMCILANG_00808;Name=actP_1;db_xref=COG:COG4147;gene=actP_1;inference=ab initio prediction:Prodigal:002006,similar to AA sequence:UniProtKB:P32705;locus_tag=CMCILANG_00808;product=Cation/acetate symporter ActP
NZ_LABY01000013.1	Prodigal:002006	CDS	16650	16949	.	-	0	ID=CMCILANG_00809;Name=yjcH_1;db_xref=COG:COG3162;gene=yjcH_1;inference=ab initio prediction:Prodigal:002006,similar to AA sequence:UniProtKB:P0AF54;locus_tag=CMCILANG_00809;product=Inner membrane protein YjcH
NZ_LABY01000013.1	Prodigal:002006	CDS	17039	18271	.	-	0	ID=CMCILANG_00810;eC_number=1.14.13.10;Name=dhpH;gene=dhpH;inference=ab initio prediction:Prodigal:002006,similar to AA sequence:UniProtKB:Q93NG3;locus_tag=CMCILANG_00810;product=2%2C6-dihydroxypyridine 3-monooxygenase
NZ_LABY01000013.1	Prodigal:002006	CDS	18400	19275	.	-	0	ID=CMCILANG_00811;Name=dmlR_4;gene=dmlR_4;inference=ab initio prediction:Prodigal:002006,similar to AA sequence:UniProtKB:P76250;locus_tag=CMCILANG_00811;product=HTH-type transcriptional regulator DmlR
NZ_LABY01000013.1	Prodigal:002006	CDS	19398	20582	.	+	0	ID=CMCILANG_00812;Name=sotB;gene=sotB;inference=ab initio prediction:Prodigal:002006,protein motif:HAMAP:MF_00517;locus_tag=CMCILANG_00812;product=sugar efflux transporter
NZ_LABY01000013.1	Prodigal:002006	CDS	20709	22025	.	+	0	ID=CMCILANG_00813;eC_number=1.17.2.1;Name=nicB_1;db_xref=COG:COG1529;gene=nicB_1;inference=ab initio prediction:Prodigal:002006,similar to AA sequence:UniProtKB:Q88FX8;locus_tag=CMCILANG_00813;product=Nicotinate dehydrogenase subunit B
NZ_LABY01000013.1	Prodigal:002006	CDS	22033	22518	.	+	0	ID=CMCILANG_00814;eC_number=1.17.2.1;Name=nicA_1;db_xref=COG:COG2080;gene=nicA_1;inference=ab initio prediction:Prodigal:002006,similar to AA sequence:UniProtKB:Q88FX9;locus_tag=CMCILANG_00814;product=Nicotinate dehydrogenase subunit A
NZ_LABY01000013.1	Prodigal:002006	CDS	22515	24728	.	+	0	ID=CMCILANG_00815;eC_number=1.17.2.1;Name=nicB_2;db_xref=COG:COG1529;gene=nicB_2;inference=ab initio prediction:Prodigal:002006,similar to AA sequence:UniProtKB:Q88FX8;locus_tag=CMCILANG_00815;product=Nicotinate dehydrogenase subunit B
NZ_LABY01000013.1	Prodigal:002006	CDS	24749	25864	.	+	0	ID=CMCILANG_00816;eC_number=1.3.1.-;Name=nemA_1;db_xref=COG:COG1902;gene=nemA_1;inference=ab initio prediction:Prodigal:002006,similar to AA sequence:UniProtKB:P77258;locus_tag=CMCILANG_00816;product=N-ethylmaleimide reductase
NZ_LABY01000013.1	Prodigal:002006	CDS	26001	27029	.	+	0	ID=CMCILANG_00817;Name=rhaR_2;gene=rhaR_2;inference=ab initio prediction:Prodigal:002006,protein motif:HAMAP:MF_01533;locus_tag=CMCILANG_00817;product=HTH-type transcriptional activator RhaR
NZ_LABY01000013.1	Prodigal:002006	CDS	27093	28016	.	-	0	ID=CMCILANG_00818;Name=dmlR_5;gene=dmlR_5;inference=ab initio prediction:Prodigal:002006,similar to AA sequence:UniProtKB:P76250;locus_tag=CMCILANG_00818;product=HTH-type transcriptional regulator DmlR
NZ_LABY01000013.1	Prodigal:002006	CDS	28115	29032	.	-	0	ID=CMCILANG_00819;Name=rhaR_3;gene=rhaR_3;inference=ab initio prediction:Prodigal:002006,protein motif:HAMAP:MF_01533;locus_tag=CMCILANG_00819;product=HTH-type transcriptional activator RhaR
NZ_LABY01000013.1	Prodigal:002006	CDS	29330	31195	.	+	0	ID=CMCILANG_00820;eC_number=3.5.1.-;Name=rutD_1;gene=rutD_1;inference=ab initio prediction:Prodigal:002006,protein motif:HAMAP:MF_00832;locus_tag=CMCILANG_00820;product=Putative aminoacrylate hydrolase RutD
NZ_LABY01000013.1	Prodigal:002006	CDS	31182	32495	.	-	0	ID=CMCILANG_00821;inference=ab initio prediction:Prodigal:002006;locus_tag=CMCILANG_00821;product=hypothetical protein
NZ_LABY01000013.1	Prodigal:002006	CDS	32908	33564	.	+	0	ID=CMCILANG_00822;inference=ab initio prediction:Prodigal:002006;locus_tag=CMCILANG_00822;product=hypothetical protein
NZ_LABY01000013.1	Prodigal:002006	CDS	33582	33815	.	+	0	ID=CMCILANG_00823;inference=ab initio prediction:Prodigal:002006;locus_tag=CMCILANG_00823;product=hypothetical protein
NZ_LABY01000013.1	Prodigal:002006	CDS	33862	35751	.	+	0	ID=CMCILANG_00824;eC_number=3.5.1.91;Name=nfdA;gene=nfdA;inference=ab initio prediction:Prodigal:002006,similar to AA sequence:UniProtKB:Q68AP4;locus_tag=CMCILANG_00824;product=N-substituted formamide deformylase
NZ_LABY01000013.1	Prodigal:002006	CDS	35913	36800	.	+	0	ID=CMCILANG_00825;inference=ab initio prediction:Prodigal:002006;locus_tag=CMCILANG_00825;product=hypothetical protein
NZ_LABY01000013.1	Prodigal:002006	CDS	36797	38200	.	+	0	ID=CMCILANG_00826;inference=ab initio prediction:Prodigal:002006;locus_tag=CMCILANG_00826;product=hypothetical protein
NZ_LABY01000013.1	Prodigal:002006	CDS	38232	38900	.	+	0	ID=CMCILANG_00827;inference=ab initio prediction:Prodigal:002006;locus_tag=CMCILANG_00827;product=hypothetical protein
NZ_LABY01000013.1	Prodigal:002006	CDS	39006	39119	.	+	0	ID=CMCILANG_00828;eC_number=3.3.2.10;inference=ab initio prediction:Prodigal:002006,similar to AA sequence:UniProtKB:O52866;locus_tag=CMCILANG_00828;product=Soluble epoxide hydrolase
NZ_LABY01000013.1	Prodigal:002006	CDS	39142	39870	.	+	0	ID=CMCILANG_00829;eC_number=3.8.1.3;Name=dehH1;gene=dehH1;inference=ab initio prediction:Prodigal:002006,similar to AA sequence:UniProtKB:Q01398;locus_tag=CMCILANG_00829;product=Haloacetate dehalogenase H-1
NZ_LABY01000013.1	Prodigal:002006	CDS	40735	42774	.	+	0	ID=CMCILANG_00830;eC_number=6.4.1.8;Name=apc3_1;db_xref=COG:COG0145;gene=apc3_1;inference=ab initio prediction:Prodigal:002006,similar to AA sequence:UniProtKB:Q5P5G4;locus_tag=CMCILANG_00830;product=Acetophenone carboxylase gamma subunit
NZ_LABY01000013.1	Prodigal:002006	CDS	42771	44411	.	+	0	ID=CMCILANG_00831;inference=ab initio prediction:Prodigal:002006;locus_tag=CMCILANG_00831;product=hypothetical protein
NZ_LABY01000013.1	Prodigal:002006	CDS	44408	45319	.	-	0	ID=CMCILANG_00832;Name=yiaJ_1;db_xref=COG:COG1414;gene=yiaJ_1;inference=ab initio prediction:Prodigal:002006,similar to AA sequence:UniProtKB:P37671;locus_tag=CMCILANG_00832;product=DNA-binding transcriptional repressor YiaJ
NZ_LABY01000013.1	Prodigal:002006	CDS	45417	46562	.	+	0	ID=CMCILANG_00833;inference=ab initio prediction:Prodigal:002006;locus_tag=CMCILANG_00833;product=hypothetical protein
NZ_LABY01000013.1	Prodigal:002006	CDS	46615	47490	.	+	0	ID=CMCILANG_00834;Name=livH_5;db_xref=COG:COG0559;gene=livH_5;inference=ab initio prediction:Prodigal:002006,similar to AA sequence:UniProtKB:P0AEX7;locus_tag=CMCILANG_00834;product=High-affinity branched-chain amino acid transport system permease protein LivH
NZ_LABY01000013.1	Prodigal:002006	CDS	47490	48467	.	+	0	ID=CMCILANG_00835;inference=ab initio prediction:Prodigal:002006;locus_tag=CMCILANG_00835;product=hypothetical protein
NZ_LABY01000013.1	Prodigal:002006	CDS	48464	49201	.	+	0	ID=CMCILANG_00836;eC_number=3.6.3.-;Name=lptB_2;db_xref=COG:COG1137;gene=lptB_2;inference=ab initio prediction:Prodigal:002006,similar to AA sequence:UniProtKB:P45073;locus_tag=CMCILANG_00836;product=Lipopolysaccharide export system ATP-binding protein LptB
NZ_LABY01000013.1	Prodigal:002006	CDS	49188	49895	.	+	0	ID=CMCILANG_00837;Name=livF_5;db_xref=COG:COG0410;gene=livF_5;inference=ab initio prediction:Prodigal:002006,similar to AA sequence:UniProtKB:P22731;locus_tag=CMCILANG_00837;product=High-affinity branched-chain amino acid transport ATP-binding protein LivF
NZ_LABY01000013.1	Prodigal:002006	CDS	49911	51227	.	+	0	ID=CMCILANG_00838;eC_number=5.4.3.8;Name=hemL;db_xref=COG:COG0001;gene=hemL;inference=ab initio prediction:Prodigal:002006,similar to AA sequence:UniProtKB:P30949;locus_tag=CMCILANG_00838;product=Glutamate-1-semialdehyde 2%2C1-aminomutase
NZ_LABY01000013.1	Prodigal:002006	CDS	51292	52947	.	+	0	ID=CMCILANG_00839;eC_number=6.4.1.8;Name=apc4_1;db_xref=COG:COG0146;gene=apc4_1;inference=ab initio prediction:Prodigal:002006,similar to AA sequence:UniProtKB:Q5P5G5;locus_tag=CMCILANG_00839;product=Acetophenone carboxylase delta subunit
NZ_LABY01000013.1	Prodigal:002006	CDS	52949	55021	.	+	0	ID=CMCILANG_00840;eC_number=6.4.1.8;Name=apc3_2;db_xref=COG:COG0145;gene=apc3_2;inference=ab initio prediction:Prodigal:002006,similar to AA sequence:UniProtKB:Q5P5G4;locus_tag=CMCILANG_00840;product=Acetophenone carboxylase gamma subunit
NZ_LABY01000013.1	Prodigal:002006	CDS	55041	56387	.	+	0	ID=CMCILANG_00841;eC_number=2.6.1.-;db_xref=COG:COG0161;inference=ab initio prediction:Prodigal:002006,similar to AA sequence:UniProtKB:O53379;locus_tag=CMCILANG_00841;product=putative aminotransferase
NZ_LABY01000013.1	Prodigal:002006	CDS	56453	57301	.	+	0	ID=CMCILANG_00842;eC_number=2.3.1.247;Name=kce_1;db_xref=COG:COG3246;gene=kce_1;inference=ab initio prediction:Prodigal:002006,similar to AA sequence:UniProtKB:Q8RHX2;locus_tag=CMCILANG_00842;product=3-keto-5-aminohexanoate cleavage enzyme
NZ_LABY01000013.1	Prodigal:002006	CDS	57314	58390	.	-	0	ID=CMCILANG_00843;inference=ab initio prediction:Prodigal:002006;locus_tag=CMCILANG_00843;product=hypothetical protein
NZ_LABY01000013.1	Prodigal:002006	CDS	58530	59051	.	-	0	ID=CMCILANG_00844;inference=ab initio prediction:Prodigal:002006;locus_tag=CMCILANG_00844;product=hypothetical protein
NZ_LABY01000013.1	Prodigal:002006	CDS	59041	60087	.	-	0	ID=CMCILANG_00845;eC_number=3.8.1.5;Name=dhmA_2;gene=dhmA_2;inference=ab initio prediction:Prodigal:002006,protein motif:HAMAP:MF_01230;locus_tag=CMCILANG_00845;product=Haloalkane dehalogenase
NZ_LABY01000013.1	Prodigal:002006	CDS	60389	61681	.	-	0	ID=CMCILANG_00846;eC_number=2.7.-.-;Name=sasA_4;gene=sasA_4;inference=ab initio prediction:Prodigal:002006,protein motif:HAMAP:MF_01837;locus_tag=CMCILANG_00846;product=Adaptive-response sensory-kinase SasA
NZ_LABY01000013.1	Prodigal:002006	CDS	61678	62421	.	-	0	ID=CMCILANG_00847;Name=ompR_3;gene=ompR_3;inference=ab initio prediction:Prodigal:002006,similar to AA sequence:UniProtKB:P0AA16;locus_tag=CMCILANG_00847;product=Transcriptional regulatory protein OmpR
NZ_LABY01000013.1	Prodigal:002006	CDS	62636	64378	.	+	0	ID=CMCILANG_00848;Name=dipZ;db_xref=COG:COG0785;gene=dipZ;inference=ab initio prediction:Prodigal:002006,similar to AA sequence:UniProtKB:P9WG63;locus_tag=CMCILANG_00848;product=Protein DipZ
NZ_LABY01000013.1	Prodigal:002006	CDS	64539	65270	.	-	0	ID=CMCILANG_00849;inference=ab initio prediction:Prodigal:002006;locus_tag=CMCILANG_00849;product=hypothetical protein
NZ_LABY01000013.1	Prodigal:002006	CDS	65668	66654	.	+	0	ID=CMCILANG_00850;inference=ab initio prediction:Prodigal:002006;locus_tag=CMCILANG_00850;product=hypothetical protein
NZ_LABY01000013.1	Prodigal:002006	CDS	67071	68210	.	+	0	ID=CMCILANG_00851;inference=ab initio prediction:Prodigal:002006;locus_tag=CMCILANG_00851;product=hypothetical protein
NZ_LABY01000013.1	Prodigal:002006	CDS	68375	68473	.	+	0	ID=CMCILANG_00852;inference=ab initio prediction:Prodigal:002006;locus_tag=CMCILANG_00852;product=hypothetical protein
NZ_LABY01000013.1	Prodigal:002006	CDS	68439	68861	.	-	0	ID=CMCILANG_00853;Name=ctb;db_xref=COG:COG2346;gene=ctb;inference=ab initio prediction:Prodigal:002006,similar to AA sequence:UniProtKB:Q0PB48;locus_tag=CMCILANG_00853;product=Group 3 truncated hemoglobin ctb
NZ_LABY01000013.1	Prodigal:002006	CDS	69057	70037	.	-	0	ID=CMCILANG_00854;eC_number=1.1.-.-;Name=yajO_1;db_xref=COG:COG0667;gene=yajO_1;inference=ab initio prediction:Prodigal:002006,similar to AA sequence:UniProtKB:P77735;locus_tag=CMCILANG_00854;product=1-deoxyxylulose-5-phosphate synthase YajO
NZ_LABY01000013.1	Prodigal:002006	CDS	70365	71600	.	-	0	ID=CMCILANG_00855;Name=yajR;db_xref=COG:COG0477;gene=yajR;inference=ab initio prediction:Prodigal:002006,similar to AA sequence:UniProtKB:P77726;locus_tag=CMCILANG_00855;product=Inner membrane transport protein YajR
NZ_LABY01000013.1	Prodigal:002006	CDS	71856	71945	.	-	0	ID=CMCILANG_00856;inference=ab initio prediction:Prodigal:002006;locus_tag=CMCILANG_00856;product=hypothetical protein
NZ_LABY01000013.1	Prodigal:002006	CDS	72039	72794	.	-	0	ID=CMCILANG_00857;eC_number=1.1.1.100;Name=fabG_4;gene=fabG_4;inference=ab initio prediction:Prodigal:002006,similar to AA sequence:UniProtKB:P99093;locus_tag=CMCILANG_00857;product=3-oxoacyl-[acyl-carrier-protein] reductase FabG
NZ_LABY01000013.1	Prodigal:002006	CDS	72929	73813	.	+	0	ID=CMCILANG_00858;Name=rhaS_2;gene=rhaS_2;inference=ab initio prediction:Prodigal:002006,protein motif:HAMAP:MF_01534;locus_tag=CMCILANG_00858;product=HTH-type transcriptional activator RhaS
NZ_LABY01000013.1	Prodigal:002006	CDS	73969	74415	.	+	0	ID=CMCILANG_00859;eC_number=1.8.4.12;Name=msrB_1;gene=msrB_1;inference=ab initio prediction:Prodigal:002006,similar to AA sequence:UniProtKB:E6ESW1;locus_tag=CMCILANG_00859;product=Peptide methionine sulfoxide reductase MsrB
NZ_LABY01000013.1	Prodigal:002006	CDS	74586	76109	.	-	0	ID=CMCILANG_00860;eC_number=1.2.1.39;Name=styD;gene=styD;inference=ab initio prediction:Prodigal:002006,similar to AA sequence:UniProtKB:O06837;locus_tag=CMCILANG_00860;product=Phenylacetaldehyde dehydrogenase
NZ_LABY01000013.1	Prodigal:002006	CDS	76230	78980	.	-	0	ID=CMCILANG_00861;eC_number=4.2.99.-;Name=vgb_1;gene=vgb_1;inference=ab initio prediction:Prodigal:002006,protein motif:HAMAP:MF_01282;locus_tag=CMCILANG_00861;product=Virginiamycin B lyase
NZ_LABY01000013.1	Prodigal:002006	CDS	79046	80263	.	-	0	ID=CMCILANG_00862;inference=ab initio prediction:Prodigal:002006;locus_tag=CMCILANG_00862;product=hypothetical protein
NZ_LABY01000013.1	Prodigal:002006	CDS	80507	80848	.	-	0	ID=CMCILANG_00863;Name=mopA;db_xref=COG:COG2005;gene=mopA;inference=ab initio prediction:Prodigal:002006,similar to AA sequence:UniProtKB:Q08385;locus_tag=CMCILANG_00863;product=Molybdenum-pterin-binding protein MopA
NZ_LABY01000130.1	Prodigal:002006	CDS	99	317	.	+	0	ID=CMCILANG_00864;inference=ab initio prediction:Prodigal:002006;locus_tag=CMCILANG_00864;product=hypothetical protein
NZ_LABY01000130.1	Prodigal:002006	CDS	314	559	.	+	0	ID=CMCILANG_00865;inference=ab initio prediction:Prodigal:002006;locus_tag=CMCILANG_00865;product=hypothetical protein
NZ_LABY01000130.1	Prodigal:002006	CDS	731	1480	.	+	0	ID=CMCILANG_00866;inference=ab initio prediction:Prodigal:002006;locus_tag=CMCILANG_00866;product=hypothetical protein
NZ_LABY01000130.1	Prodigal:002006	CDS	2983	3330	.	+	0	ID=CMCILANG_00867;inference=ab initio prediction:Prodigal:002006;locus_tag=CMCILANG_00867;product=hypothetical protein
NZ_LABY01000130.1	Prodigal:002006	CDS	4465	4860	.	-	0	ID=CMCILANG_00868;inference=ab initio prediction:Prodigal:002006;locus_tag=CMCILANG_00868;product=hypothetical protein
NZ_LABY01000130.1	Prodigal:002006	CDS	4826	5425	.	-	0	ID=CMCILANG_00869;inference=ab initio prediction:Prodigal:002006;locus_tag=CMCILANG_00869;product=hypothetical protein
NZ_LABY01000130.1	Prodigal:002006	CDS	5463	6164	.	-	0	ID=CMCILANG_00870;inference=ab initio prediction:Prodigal:002006;locus_tag=CMCILANG_00870;product=hypothetical protein
NZ_LABY01000130.1	Prodigal:002006	CDS	6250	6594	.	-	0	ID=CMCILANG_00871;inference=ab initio prediction:Prodigal:002006;locus_tag=CMCILANG_00871;product=hypothetical protein
NZ_LABY01000130.1	Prodigal:002006	CDS	6594	7160	.	-	0	ID=CMCILANG_00872;inference=ab initio prediction:Prodigal:002006;locus_tag=CMCILANG_00872;product=hypothetical protein
NZ_LABY01000130.1	Prodigal:002006	CDS	7182	7412	.	+	0	ID=CMCILANG_00873;inference=ab initio prediction:Prodigal:002006;locus_tag=CMCILANG_00873;product=hypothetical protein
NZ_LABY01000130.1	Prodigal:002006	CDS	7346	10234	.	-	0	ID=CMCILANG_00874;inference=ab initio prediction:Prodigal:002006;locus_tag=CMCILANG_00874;product=hypothetical protein
NZ_LABY01000130.1	Prodigal:002006	CDS	10356	10649	.	-	0	ID=CMCILANG_00875;inference=ab initio prediction:Prodigal:002006;locus_tag=CMCILANG_00875;product=hypothetical protein
NZ_LABY01000131.1	Prodigal:002006	CDS	42	1157	.	+	0	ID=CMCILANG_00876;eC_number=1.18.1.-;Name=thcD_1;gene=thcD_1;inference=ab initio prediction:Prodigal:002006,similar to AA sequence:UniProtKB:P43494;locus_tag=CMCILANG_00876;product=Rhodocoxin reductase
NZ_LABY01000131.1	Prodigal:002006	CDS	1111	2979	.	-	0	ID=CMCILANG_00877;eC_number=3.1.26.11;Name=rbn_1;gene=rbn_1;inference=ab initio prediction:Prodigal:002006,protein motif:HAMAP:MF_01818;locus_tag=CMCILANG_00877;product=Ribonuclease BN
NZ_LABY01000131.1	Prodigal:002006	CDS	3143	3628	.	+	0	ID=CMCILANG_00878;Name=slyA_2;gene=slyA_2;inference=ab initio prediction:Prodigal:002006,protein motif:HAMAP:MF_01819;locus_tag=CMCILANG_00878;product=Transcriptional regulator SlyA
NZ_LABY01000131.1	Prodigal:002006	CDS	3632	4102	.	-	0	ID=CMCILANG_00879;eC_number=3.1.2.23;inference=ab initio prediction:Prodigal:002006,similar to AA sequence:UniProtKB:P56653;locus_tag=CMCILANG_00879;product=4-hydroxybenzoyl-CoA thioesterase
NZ_LABY01000131.1	Prodigal:002006	CDS	4099	5913	.	-	0	ID=CMCILANG_00880;eC_number=6.2.1.26;Name=menE_1;gene=menE_1;inference=ab initio prediction:Prodigal:002006,protein motif:HAMAP:MF_00731;locus_tag=CMCILANG_00880;product=2-succinylbenzoate--CoA ligase
NZ_LABY01000131.1	Prodigal:002006	CDS	5918	7132	.	-	0	ID=CMCILANG_00881;inference=ab initio prediction:Prodigal:002006;locus_tag=CMCILANG_00881;product=hypothetical protein
NZ_LABY01000131.1	Prodigal:002006	CDS	7384	8175	.	-	0	ID=CMCILANG_00882;eC_number=4.2.1.155;Name=dmdD;db_xref=COG:COG1024;gene=dmdD;inference=ab initio prediction:Prodigal:002006,similar to AA sequence:UniProtKB:Q5LLW6;locus_tag=CMCILANG_00882;product=Methylthioacryloyl-CoA hydratase
NZ_LABY01000131.1	Prodigal:002006	CDS	8312	9283	.	+	0	ID=CMCILANG_00883;eC_number=1.1.1.108;Name=lcdH_1;db_xref=COG:COG1250;gene=lcdH_1;inference=ab initio prediction:Prodigal:002006,similar to AA sequence:UniProtKB:Q9HTH8;locus_tag=CMCILANG_00883;product=L-carnitine dehydrogenase
NZ_LABY01000131.1	Prodigal:002006	CDS	9316	10197	.	+	0	ID=CMCILANG_00884;eC_number=2.3.1.247;Name=kce_2;db_xref=COG:COG3246;gene=kce_2;inference=ab initio prediction:Prodigal:002006,similar to AA sequence:UniProtKB:Q8RHX2;locus_tag=CMCILANG_00884;product=3-keto-5-aminohexanoate cleavage enzyme
NZ_LABY01000131.1	Prodigal:002006	CDS	10210	11430	.	+	0	ID=CMCILANG_00885;inference=ab initio prediction:Prodigal:002006;locus_tag=CMCILANG_00885;product=hypothetical protein
NZ_LABY01000131.1	Prodigal:002006	CDS	11427	11894	.	+	0	ID=CMCILANG_00886;inference=ab initio prediction:Prodigal:002006,similar to AA sequence:UniProtKB:P61167;locus_tag=CMCILANG_00886;note=UPF0311 protein RPA1785;product=hypothetical protein
NZ_LABY01000131.1	Prodigal:002006	CDS	11899	12942	.	-	0	ID=CMCILANG_00887;inference=ab initio prediction:Prodigal:002006;locus_tag=CMCILANG_00887;product=hypothetical protein
NZ_LABY01000131.1	Prodigal:002006	CDS	13498	13743	.	+	0	ID=CMCILANG_00888;inference=ab initio prediction:Prodigal:002006;locus_tag=CMCILANG_00888;product=hypothetical protein
NZ_LABY01000131.1	Prodigal:002006	CDS	13847	14506	.	+	0	ID=CMCILANG_00889;eC_number=1.8.4.11;Name=msrA;db_xref=COG:COG0225;gene=msrA;inference=ab initio prediction:Prodigal:002006,similar to AA sequence:UniProtKB:Q93S39;locus_tag=CMCILANG_00889;product=Peptide methionine sulfoxide reductase MsrA
NZ_LABY01000131.1	Prodigal:002006	CDS	14558	15493	.	-	0	ID=CMCILANG_00890;eC_number=3.4.24.-;Name=mepA;db_xref=COG:COG3770;gene=mepA;inference=ab initio prediction:Prodigal:002006,similar to AA sequence:UniProtKB:P0C0T5;locus_tag=CMCILANG_00890;product=Penicillin-insensitive murein endopeptidase
NZ_LABY01000131.1	Prodigal:002006	CDS	15648	16061	.	+	0	ID=CMCILANG_00891;inference=ab initio prediction:Prodigal:002006;locus_tag=CMCILANG_00891;product=hypothetical protein
NZ_LABY01000131.1	Prodigal:002006	CDS	16082	16375	.	-	0	ID=CMCILANG_00892;inference=ab initio prediction:Prodigal:002006;locus_tag=CMCILANG_00892;product=hypothetical protein
NZ_LABY01000131.1	Prodigal:002006	CDS	16473	16886	.	-	0	ID=CMCILANG_00893;inference=ab initio prediction:Prodigal:002006;locus_tag=CMCILANG_00893;product=hypothetical protein
NZ_LABY01000131.1	Prodigal:002006	CDS	17203	17817	.	+	0	ID=CMCILANG_00894;Name=eamB;db_xref=COG:COG1280;gene=eamB;inference=ab initio prediction:Prodigal:002006,similar to AA sequence:UniProtKB:P38101;locus_tag=CMCILANG_00894;product=Cysteine/O-acetylserine efflux protein
NZ_LABY01000131.1	Prodigal:002006	CDS	17896	18393	.	-	0	ID=CMCILANG_00895;Name=secB;gene=secB;inference=ab initio prediction:Prodigal:002006,protein motif:HAMAP:MF_00821;locus_tag=CMCILANG_00895;product=Protein-export protein SecB
NZ_LABY01000132.1	Prodigal:002006	CDS	89	256	.	-	0	ID=CMCILANG_00896;inference=ab initio prediction:Prodigal:002006;locus_tag=CMCILANG_00896;product=hypothetical protein
NZ_LABY01000132.1	Prodigal:002006	CDS	376	1350	.	-	0	ID=CMCILANG_00897;eC_number=1.3.1.103;inference=ab initio prediction:Prodigal:002006,similar to AA sequence:UniProtKB:Q59I44;locus_tag=CMCILANG_00897;product=2-haloacrylate reductase
NZ_LABY01000132.1	Prodigal:002006	CDS	1429	2001	.	-	0	ID=CMCILANG_00898;inference=ab initio prediction:Prodigal:002006,similar to AA sequence:UniProtKB:O84741;locus_tag=CMCILANG_00898;note=UPF0098 protein CT_736;product=hypothetical protein
NZ_LABY01000132.1	Prodigal:002006	CDS	2061	2810	.	-	0	ID=CMCILANG_00899;eC_number=2.1.1.222;Name=ubiG;db_xref=COG:COG2227;gene=ubiG;inference=ab initio prediction:Prodigal:002006,similar to AA sequence:UniProtKB:P17993;locus_tag=CMCILANG_00899;product=Ubiquinone biosynthesis O-methyltransferase
NZ_LABY01000132.1	Prodigal:002006	CDS	3007	4242	.	+	0	ID=CMCILANG_00900;eC_number=2.7.2.4;db_xref=COG:COG0527;inference=ab initio prediction:Prodigal:002006,similar to AA sequence:UniProtKB:Q88EI9;locus_tag=CMCILANG_00900;product=Aspartate kinase
NZ_LABY01000132.1	Prodigal:002006	CDS	4404	6665	.	+	0	ID=CMCILANG_00901;eC_number=2.7.3.9;Name=ptsP;db_xref=COG:COG3605;gene=ptsP;inference=ab initio prediction:Prodigal:002006,similar to AA sequence:UniProtKB:P37177;locus_tag=CMCILANG_00901;product=Phosphoenolpyruvate-dependent phosphotransferase system
NZ_LABY01000132.1	Prodigal:002006	CDS	7198	8277	.	+	0	ID=CMCILANG_00902;Name=prfA;db_xref=COG:COG0216;gene=prfA;inference=ab initio prediction:Prodigal:002006,similar to AA sequence:UniProtKB:P0A7I0;locus_tag=CMCILANG_00902;product=Peptide chain release factor RF1
NZ_LABY01000132.1	Prodigal:002006	CDS	8274	9143	.	+	0	ID=CMCILANG_00903;eC_number=2.1.1.297;Name=prmC_2;db_xref=COG:COG2890;gene=prmC_2;inference=ab initio prediction:Prodigal:002006,similar to AA sequence:UniProtKB:P0ACC1;locus_tag=CMCILANG_00903;product=Release factor glutamine methyltransferase
NZ_LABY01000132.1	Prodigal:002006	CDS	9536	10561	.	+	0	ID=CMCILANG_00904;inference=ab initio prediction:Prodigal:002006;locus_tag=CMCILANG_00904;product=hypothetical protein
NZ_LABY01000132.1	Prodigal:002006	CDS	10752	11897	.	+	0	ID=CMCILANG_00905;eC_number=1.5.3.1;Name=soxA_2;gene=soxA_2;inference=ab initio prediction:Prodigal:002006,similar to AA sequence:UniProtKB:P40854;locus_tag=CMCILANG_00905;product=Monomeric sarcosine oxidase
NZ_LABY01000132.1	Prodigal:002006	CDS	11932	13029	.	+	0	ID=CMCILANG_00906;inference=ab initio prediction:Prodigal:002006;locus_tag=CMCILANG_00906;product=hypothetical protein
NZ_LABY01000132.1	Prodigal:002006	CDS	13328	14803	.	+	0	ID=CMCILANG_00907;eC_number=1.1.1.49;Name=zwf;db_xref=COG:COG0364;gene=zwf;inference=ab initio prediction:Prodigal:002006,similar to AA sequence:UniProtKB:A0QP90;locus_tag=CMCILANG_00907;product=Glucose-6-phosphate 1-dehydrogenase
NZ_LABY01000132.1	Prodigal:002006	CDS	14981	15637	.	+	0	ID=CMCILANG_00908;inference=ab initio prediction:Prodigal:002006;locus_tag=CMCILANG_00908;product=hypothetical protein
NZ_LABY01000132.1	Prodigal:002006	CDS	15681	15875	.	+	0	ID=CMCILANG_00909;inference=ab initio prediction:Prodigal:002006;locus_tag=CMCILANG_00909;product=hypothetical protein
NZ_LABY01000132.1	Prodigal:002006	CDS	16426	17685	.	+	0	ID=CMCILANG_00910;Name=nasA_1;gene=nasA_1;inference=ab initio prediction:Prodigal:002006,similar to AA sequence:UniProtKB:P42432;locus_tag=CMCILANG_00910;product=Nitrate transporter
NZ_LABY01000132.1	Prodigal:002006	CDS	17695	18456	.	-	0	ID=CMCILANG_00911;Name=prs_1;gene=prs_1;inference=ab initio prediction:Prodigal:002006,protein motif:HAMAP:MF_00583_A;locus_tag=CMCILANG_00911;product=Putative ribose-phosphate pyrophosphokinase
NZ_LABY01000132.1	Prodigal:002006	CDS	18675	18866	.	+	0	ID=CMCILANG_00912;inference=ab initio prediction:Prodigal:002006;locus_tag=CMCILANG_00912;product=hypothetical protein
NZ_LABY01000132.1	Prodigal:002006	CDS	18933	19700	.	-	0	ID=CMCILANG_00913;inference=ab initio prediction:Prodigal:002006;locus_tag=CMCILANG_00913;product=hypothetical protein
NZ_LABY01000132.1	Prodigal:002006	CDS	19963	20757	.	+	0	ID=CMCILANG_00914;inference=ab initio prediction:Prodigal:002006;locus_tag=CMCILANG_00914;product=hypothetical protein
NZ_LABY01000132.1	Prodigal:002006	CDS	20860	21375	.	-	0	ID=CMCILANG_00915;inference=ab initio prediction:Prodigal:002006;locus_tag=CMCILANG_00915;product=hypothetical protein
NZ_LABY01000132.1	Prodigal:002006	CDS	22145	23317	.	-	0	ID=CMCILANG_00916;inference=ab initio prediction:Prodigal:002006;locus_tag=CMCILANG_00916;product=hypothetical protein
NZ_LABY01000132.1	Prodigal:002006	CDS	23545	23778	.	+	0	ID=CMCILANG_00917;inference=ab initio prediction:Prodigal:002006;locus_tag=CMCILANG_00917;product=hypothetical protein
NZ_LABY01000132.1	Prodigal:002006	CDS	23827	24237	.	-	0	ID=CMCILANG_00918;inference=ab initio prediction:Prodigal:002006;locus_tag=CMCILANG_00918;product=hypothetical protein
NZ_LABY01000132.1	Prodigal:002006	CDS	24402	25724	.	-	0	ID=CMCILANG_00919;inference=ab initio prediction:Prodigal:002006,similar to AA sequence:UniProtKB:P0AE45;locus_tag=CMCILANG_00919;note=UPF0053 inner membrane protein YtfL;product=hypothetical protein
NZ_LABY01000132.1	Prodigal:002006	CDS	25994	27607	.	+	0	ID=CMCILANG_00920;Name=purH;db_xref=COG:COG0138;gene=purH;inference=ab initio prediction:Prodigal:002006,similar to AA sequence:UniProtKB:P15639;locus_tag=CMCILANG_00920;product=Bifunctional purine biosynthesis protein PurH
NZ_LABY01000132.1	Prodigal:002006	CDS	27579	28784	.	-	0	ID=CMCILANG_00921;inference=ab initio prediction:Prodigal:002006;locus_tag=CMCILANG_00921;product=hypothetical protein
NZ_LABY01000132.1	Prodigal:002006	CDS	29117	30400	.	+	0	ID=CMCILANG_00922;inference=ab initio prediction:Prodigal:002006;locus_tag=CMCILANG_00922;product=hypothetical protein
NZ_LABY01000132.1	Prodigal:002006	CDS	30422	30673	.	-	0	ID=CMCILANG_00923;inference=ab initio prediction:Prodigal:002006;locus_tag=CMCILANG_00923;product=hypothetical protein
NZ_LABY01000132.1	Prodigal:002006	CDS	31189	32877	.	-	0	ID=CMCILANG_00924;Name=actP_2;db_xref=COG:COG4147;gene=actP_2;inference=ab initio prediction:Prodigal:002006,similar to AA sequence:UniProtKB:P32705;locus_tag=CMCILANG_00924;product=Cation/acetate symporter ActP
NZ_LABY01000132.1	Prodigal:002006	CDS	32874	33182	.	-	0	ID=CMCILANG_00925;Name=yjcH_2;db_xref=COG:COG3162;gene=yjcH_2;inference=ab initio prediction:Prodigal:002006,similar to AA sequence:UniProtKB:P0AF54;locus_tag=CMCILANG_00925;product=Inner membrane protein YjcH
NZ_LABY01000132.1	Prodigal:002006	CDS	33476	35425	.	-	0	ID=CMCILANG_00926;eC_number=6.2.1.1;Name=acsA_1;db_xref=COG:COG0365;gene=acsA_1;inference=ab initio prediction:Prodigal:002006,similar to AA sequence:UniProtKB:Q89WV5;locus_tag=CMCILANG_00926;product=Acetyl-coenzyme A synthetase
NZ_LABY01000132.1	Prodigal:002006	CDS	35581	35841	.	-	0	ID=CMCILANG_00927;inference=ab initio prediction:Prodigal:002006;locus_tag=CMCILANG_00927;product=hypothetical protein
NZ_LABY01000132.1	Prodigal:002006	CDS	35963	36442	.	-	0	ID=CMCILANG_00928;eC_number=3.5.4.3;Name=guaD_1;db_xref=COG:COG0590;gene=guaD_1;inference=ab initio prediction:Prodigal:002006,similar to AA sequence:UniProtKB:O34598;locus_tag=CMCILANG_00928;product=Guanine deaminase
NZ_LABY01000132.1	Prodigal:002006	CDS	36525	37415	.	-	0	ID=CMCILANG_00929;Name=dmlR_6;gene=dmlR_6;inference=ab initio prediction:Prodigal:002006,similar to AA sequence:UniProtKB:P76250;locus_tag=CMCILANG_00929;product=HTH-type transcriptional regulator DmlR
NZ_LABY01000132.1	Prodigal:002006	CDS	37531	38523	.	-	0	ID=CMCILANG_00930;eC_number=1.8.1.9;Name=trxB_1;db_xref=COG:COG0492;gene=trxB_1;inference=ab initio prediction:Prodigal:002006,similar to AA sequence:UniProtKB:P0A9P4;locus_tag=CMCILANG_00930;product=Thioredoxin reductase
NZ_LABY01000132.1	Prodigal:002006	CDS	38555	39556	.	-	0	ID=CMCILANG_00931;inference=ab initio prediction:Prodigal:002006;locus_tag=CMCILANG_00931;product=hypothetical protein
NZ_LABY01000132.1	Prodigal:002006	CDS	39662	41008	.	+	0	ID=CMCILANG_00932;eC_number=6.1.1.17;Name=gltX1;db_xref=COG:COG0008;gene=gltX1;inference=ab initio prediction:Prodigal:002006,similar to AA sequence:UniProtKB:Q9X172;locus_tag=CMCILANG_00932;product=Glutamate--tRNA ligase 1
NZ_LABY01000132.1	Prodigal:002006	CDS	41280	42689	.	-	0	ID=CMCILANG_00933;eC_number=3.5.1.13;Name=aam_1;db_xref=COG:COG0154;gene=aam_1;inference=ab initio prediction:Prodigal:002006,similar to AA sequence:UniProtKB:K9NBS6;locus_tag=CMCILANG_00933;product=Acylamidase
NZ_LABY01000132.1	Prodigal:002006	CDS	42694	43041	.	-	0	ID=CMCILANG_00934;inference=ab initio prediction:Prodigal:002006;locus_tag=CMCILANG_00934;product=hypothetical protein
NZ_LABY01000132.1	Prodigal:002006	CDS	43056	43622	.	-	0	ID=CMCILANG_00935;inference=ab initio prediction:Prodigal:002006;locus_tag=CMCILANG_00935;product=hypothetical protein
NZ_LABY01000132.1	Prodigal:002006	CDS	43754	45187	.	-	0	ID=CMCILANG_00936;eC_number=2.5.1.44;Name=hss;gene=hss;inference=ab initio prediction:Prodigal:002006,similar to AA sequence:UniProtKB:O32323;locus_tag=CMCILANG_00936;product=Homospermidine synthase
NZ_LABY01000132.1	Prodigal:002006	CDS	45514	45726	.	+	0	ID=CMCILANG_00937;inference=ab initio prediction:Prodigal:002006;locus_tag=CMCILANG_00937;product=hypothetical protein
NZ_LABY01000132.1	Prodigal:002006	CDS	45921	47099	.	-	0	ID=CMCILANG_00938;eC_number=2.7.2.11;Name=proB;gene=proB;inference=ab initio prediction:Prodigal:002006,similar to AA sequence:UniProtKB:Q2SZF9;locus_tag=CMCILANG_00938;product=Glutamate 5-kinase
NZ_LABY01000132.1	Prodigal:002006	CDS	47096	47494	.	-	0	ID=CMCILANG_00939;eC_number=3.1.-.-;db_xref=COG:COG3742;inference=ab initio prediction:Prodigal:002006,similar to AA sequence:UniProtKB:P9WF57;locus_tag=CMCILANG_00939;product=Ribonuclease VapC42
NZ_LABY01000132.1	Prodigal:002006	CDS	47491	47760	.	-	0	ID=CMCILANG_00940;inference=ab initio prediction:Prodigal:002006;locus_tag=CMCILANG_00940;product=hypothetical protein
NZ_LABY01000132.1	Prodigal:002006	CDS	47830	48858	.	-	0	ID=CMCILANG_00941;eC_number=3.6.5.-;Name=cgtA;gene=cgtA;inference=ab initio prediction:Prodigal:002006,similar to AA sequence:UniProtKB:B8GYI7;locus_tag=CMCILANG_00941;product=GTPase Obg/CgtA
NZ_LABY01000132.1	Prodigal:002006	CDS	48925	49560	.	-	0	ID=CMCILANG_00942;inference=ab initio prediction:Prodigal:002006;locus_tag=CMCILANG_00942;product=hypothetical protein
NZ_LABY01000132.1	Prodigal:002006	CDS	49755	50036	.	-	0	ID=CMCILANG_00943;Name=rpmA;db_xref=COG:COG0211;gene=rpmA;inference=ab initio prediction:Prodigal:002006,similar to AA sequence:UniProtKB:Q6NDE9;locus_tag=CMCILANG_00943;product=50S ribosomal protein L27
NZ_LABY01000132.1	Prodigal:002006	CDS	50080	50397	.	-	0	ID=CMCILANG_00944;Name=rplU;db_xref=COG:COG0261;gene=rplU;inference=ab initio prediction:Prodigal:002006,similar to AA sequence:UniProtKB:A2RLA4;locus_tag=CMCILANG_00944;product=50S ribosomal protein L21
NZ_LABY01000132.1	Prodigal:002006	CDS	50668	51063	.	+	0	ID=CMCILANG_00945;inference=ab initio prediction:Prodigal:002006;locus_tag=CMCILANG_00945;product=hypothetical protein
NZ_LABY01000132.1	Prodigal:002006	CDS	51113	52936	.	-	0	ID=CMCILANG_00946;inference=ab initio prediction:Prodigal:002006;locus_tag=CMCILANG_00946;product=hypothetical protein
NZ_LABY01000132.1	Prodigal:002006	CDS	53316	54302	.	+	0	ID=CMCILANG_00947;inference=ab initio prediction:Prodigal:002006;locus_tag=CMCILANG_00947;product=hypothetical protein
NZ_LABY01000132.1	Prodigal:002006	CDS	54319	55005	.	-	0	ID=CMCILANG_00948;eC_number=2.3.1.-;Name=epsM_1;db_xref=COG:COG0110;gene=epsM_1;inference=ab initio prediction:Prodigal:002006,similar to AA sequence:UniProtKB:P71063;locus_tag=CMCILANG_00948;product=Putative acetyltransferase EpsM
NZ_LABY01000132.1	Prodigal:002006	CDS	55303	56139	.	-	0	ID=CMCILANG_00949;inference=ab initio prediction:Prodigal:002006;locus_tag=CMCILANG_00949;product=hypothetical protein
NZ_LABY01000132.1	Prodigal:002006	CDS	56173	57261	.	-	0	ID=CMCILANG_00950;eC_number=1.17.99.6;Name=queG;db_xref=COG:COG1600;gene=queG;inference=ab initio prediction:Prodigal:002006,similar to AA sequence:UniProtKB:P97030;locus_tag=CMCILANG_00950;product=Epoxyqueuosine reductase
NZ_LABY01000132.1	Prodigal:002006	CDS	57351	58043	.	-	0	ID=CMCILANG_00951;Name=fzlA;gene=fzlA;inference=ab initio prediction:Prodigal:002006,similar to AA sequence:UniProtKB:A0A0H3CDY2;locus_tag=CMCILANG_00951;product=FtsZ-localized protein A
NZ_LABY01000132.1	Prodigal:002006	CDS	58483	59286	.	+	0	ID=CMCILANG_00952;eC_number=3.6.1.27;Name=uppP;db_xref=COG:COG1968;gene=uppP;inference=ab initio prediction:Prodigal:002006,similar to AA sequence:UniProtKB:P60932;locus_tag=CMCILANG_00952;product=Undecaprenyl-diphosphatase
NZ_LABY01000132.1	Prodigal:002006	CDS	59396	61210	.	+	0	ID=CMCILANG_00953;eC_number=5.4.99.2;Name=mutA;db_xref=COG:COG1884;gene=mutA;inference=ab initio prediction:Prodigal:002006,similar to AA sequence:UniProtKB:P11652;locus_tag=CMCILANG_00953;product=Methylmalonyl-CoA mutase small subunit
NZ_LABY01000132.1	Prodigal:002006	CDS	61308	61760	.	+	0	ID=CMCILANG_00954;inference=ab initio prediction:Prodigal:002006;locus_tag=CMCILANG_00954;product=hypothetical protein
NZ_LABY01000132.1	Prodigal:002006	CDS	61794	63347	.	+	0	ID=CMCILANG_00955;inference=ab initio prediction:Prodigal:002006;locus_tag=CMCILANG_00955;product=hypothetical protein
NZ_LABY01000132.1	Prodigal:002006	CDS	63361	63720	.	+	0	ID=CMCILANG_00956;inference=ab initio prediction:Prodigal:002006;locus_tag=CMCILANG_00956;product=hypothetical protein
NZ_LABY01000132.1	Prodigal:002006	CDS	63844	64941	.	+	0	ID=CMCILANG_00957;inference=ab initio prediction:Prodigal:002006;locus_tag=CMCILANG_00957;product=hypothetical protein
NZ_LABY01000132.1	Prodigal:002006	CDS	64902	65768	.	+	0	ID=CMCILANG_00958;inference=ab initio prediction:Prodigal:002006;locus_tag=CMCILANG_00958;product=hypothetical protein
NZ_LABY01000132.1	Prodigal:002006	CDS	65817	66752	.	+	0	ID=CMCILANG_00959;inference=ab initio prediction:Prodigal:002006;locus_tag=CMCILANG_00959;product=hypothetical protein
NZ_LABY01000132.1	Prodigal:002006	CDS	67192	69414	.	+	0	ID=CMCILANG_00960;Name=cntO_1;db_xref=COG:COG1629;gene=cntO_1;inference=ab initio prediction:Prodigal:002006,similar to AA sequence:UniProtKB:Q9HUX3;locus_tag=CMCILANG_00960;product=Metal-pseudopaline receptor CntO
NZ_LABY01000132.1	Prodigal:002006	CDS	69414	69665	.	+	0	ID=CMCILANG_00961;inference=ab initio prediction:Prodigal:002006;locus_tag=CMCILANG_00961;product=hypothetical protein
NZ_LABY01000132.1	Prodigal:002006	CDS	69662	70816	.	+	0	ID=CMCILANG_00962;inference=ab initio prediction:Prodigal:002006;locus_tag=CMCILANG_00962;product=hypothetical protein
NZ_LABY01000132.1	Prodigal:002006	CDS	70870	71067	.	-	0	ID=CMCILANG_00963;inference=ab initio prediction:Prodigal:002006;locus_tag=CMCILANG_00963;product=hypothetical protein
NZ_LABY01000132.1	Prodigal:002006	CDS	71161	71457	.	-	0	ID=CMCILANG_00964;inference=ab initio prediction:Prodigal:002006;locus_tag=CMCILANG_00964;product=hypothetical protein
NZ_LABY01000133.1	Prodigal:002006	CDS	193	2655	.	-	0	ID=CMCILANG_00965;Name=btuB_1;gene=btuB_1;inference=ab initio prediction:Prodigal:002006,protein motif:HAMAP:MF_01531;locus_tag=CMCILANG_00965;product=Vitamin B12 transporter BtuB
NZ_LABY01000133.1	Prodigal:002006	CDS	2917	3579	.	-	0	ID=CMCILANG_00966;eC_number=2.3.2.6;Name=aat;db_xref=COG:COG2360;gene=aat;inference=ab initio prediction:Prodigal:002006,similar to AA sequence:UniProtKB:P0A8P1;locus_tag=CMCILANG_00966;product=Leucyl/phenylalanyl-tRNA--protein transferase
NZ_LABY01000133.1	Prodigal:002006	CDS	3895	5250	.	-	0	ID=CMCILANG_00967;eC_number=6.3.4.14;Name=accC_2;db_xref=COG:COG0439;gene=accC_2;inference=ab initio prediction:Prodigal:002006,similar to AA sequence:UniProtKB:P43873;locus_tag=CMCILANG_00967;product=Biotin carboxylase
NZ_LABY01000133.1	Prodigal:002006	CDS	5366	5857	.	-	0	ID=CMCILANG_00968;Name=accB_2;db_xref=COG:COG0511;gene=accB_2;inference=ab initio prediction:Prodigal:002006,similar to AA sequence:UniProtKB:P0ABD8;locus_tag=CMCILANG_00968;product=Biotin carboxyl carrier protein of acetyl-CoA carboxylase
NZ_LABY01000133.1	Prodigal:002006	CDS	6025	6828	.	-	0	ID=CMCILANG_00969;inference=ab initio prediction:Prodigal:002006;locus_tag=CMCILANG_00969;product=hypothetical protein
NZ_LABY01000133.1	Prodigal:002006	CDS	7017	8186	.	+	0	ID=CMCILANG_00970;eC_number=2.6.1.1;Name=aspC_1;db_xref=COG:COG0436;gene=aspC_1;inference=ab initio prediction:Prodigal:002006,similar to AA sequence:UniProtKB:Q56232;locus_tag=CMCILANG_00970;product=Aspartate/prephenate aminotransferase
NZ_LABY01000133.1	Prodigal:002006	CDS	8230	9000	.	+	0	ID=CMCILANG_00971;eC_number=2.1.1.-;db_xref=COG:COG0500;inference=ab initio prediction:Prodigal:002006,similar to AA sequence:UniProtKB:P9WK01;locus_tag=CMCILANG_00971;product=putative methyltransferase
NZ_LABY01000133.1	Prodigal:002006	CDS	9005	10510	.	-	0	ID=CMCILANG_00972;inference=ab initio prediction:Prodigal:002006;locus_tag=CMCILANG_00972;product=hypothetical protein
NZ_LABY01000133.1	Prodigal:002006	CDS	10584	11060	.	-	0	ID=CMCILANG_00973;inference=ab initio prediction:Prodigal:002006;locus_tag=CMCILANG_00973;product=hypothetical protein
NZ_LABY01000133.1	Prodigal:002006	CDS	11085	11549	.	-	0	ID=CMCILANG_00974;inference=ab initio prediction:Prodigal:002006;locus_tag=CMCILANG_00974;product=hypothetical protein
NZ_LABY01000133.1	Prodigal:002006	CDS	11640	12056	.	-	0	ID=CMCILANG_00975;db_xref=COG:COG2764;inference=ab initio prediction:Prodigal:002006,similar to AA sequence:UniProtKB:P9WKQ3;locus_tag=CMCILANG_00975;product=putative protein
NZ_LABY01000133.1	Prodigal:002006	CDS	12143	13420	.	-	0	ID=CMCILANG_00976;inference=ab initio prediction:Prodigal:002006;locus_tag=CMCILANG_00976;product=hypothetical protein
NZ_LABY01000133.1	Prodigal:002006	CDS	13417	13803	.	-	0	ID=CMCILANG_00977;inference=ab initio prediction:Prodigal:002006;locus_tag=CMCILANG_00977;product=hypothetical protein
NZ_LABY01000133.1	Prodigal:002006	CDS	13906	15183	.	-	0	ID=CMCILANG_00978;inference=ab initio prediction:Prodigal:002006;locus_tag=CMCILANG_00978;product=hypothetical protein
NZ_LABY01000134.1	Prodigal:002006	CDS	66	1229	.	+	0	ID=CMCILANG_00979;Name=fatA;gene=fatA;inference=ab initio prediction:Prodigal:002006,similar to AA sequence:UniProtKB:P11461;locus_tag=CMCILANG_00979;product=Ferric-anguibactin receptor FatA
NZ_LABY01000134.1	Prodigal:002006	CDS	1076	1384	.	-	0	ID=CMCILANG_00980;inference=ab initio prediction:Prodigal:002006;locus_tag=CMCILANG_00980;product=hypothetical protein
NZ_LABY01000134.1	Prodigal:002006	CDS	1728	3512	.	+	0	ID=CMCILANG_00981;inference=ab initio prediction:Prodigal:002006;locus_tag=CMCILANG_00981;product=hypothetical protein
NZ_LABY01000134.1	Prodigal:002006	CDS	3520	5298	.	+	0	ID=CMCILANG_00982;eC_number=6.3.2.55;Name=sbnF;db_xref=COG:COG4264;gene=sbnF;inference=ab initio prediction:Prodigal:002006,similar to AA sequence:UniProtKB:Q2G1M8;locus_tag=CMCILANG_00982;product=2-[(L-alanin-3-ylcarbamoyl)methyl]-3-(2-aminoethylcarbamoyl)-2-hydroxypropanoate synthase
NZ_LABY01000134.1	Prodigal:002006	CDS	5295	6560	.	+	0	ID=CMCILANG_00983;eC_number=6.2.1.26;Name=menE_2;gene=menE_2;inference=ab initio prediction:Prodigal:002006,protein motif:HAMAP:MF_00731;locus_tag=CMCILANG_00983;product=2-succinylbenzoate--CoA ligase
NZ_LABY01000134.1	Prodigal:002006	CDS	6527	7717	.	-	0	ID=CMCILANG_00984;inference=ab initio prediction:Prodigal:002006;locus_tag=CMCILANG_00984;product=hypothetical protein
NZ_LABY01000135.1	Prodigal:002006	CDS	75	1157	.	+	0	ID=CMCILANG_00985;Name=rbbA;db_xref=COG:COG0842;gene=rbbA;inference=ab initio prediction:Prodigal:002006,similar to AA sequence:UniProtKB:P37624;locus_tag=CMCILANG_00985;product=Ribosome-associated ATPase
NZ_LABY01000135.1	Prodigal:002006	CDS	1159	2334	.	+	0	ID=CMCILANG_00986;Name=yhhJ;db_xref=COG:COG0842;gene=yhhJ;inference=ab initio prediction:Prodigal:002006,similar to AA sequence:UniProtKB:P0AGH1;locus_tag=CMCILANG_00986;product=Inner membrane transport permease YhhJ
NZ_LABY01000135.1	Prodigal:002006	CDS	2406	4847	.	+	0	ID=CMCILANG_00987;eC_number=4.1.2.9;Name=xpkA;gene=xpkA;inference=ab initio prediction:Prodigal:002006,similar to AA sequence:UniProtKB:Q937F6;locus_tag=CMCILANG_00987;product=Xylulose-5-phosphate phosphoketolase
NZ_LABY01000135.1	Prodigal:002006	CDS	4988	5473	.	-	0	ID=CMCILANG_00988;inference=ab initio prediction:Prodigal:002006;locus_tag=CMCILANG_00988;product=hypothetical protein
NZ_LABY01000135.1	Prodigal:002006	CDS	5518	5841	.	-	0	ID=CMCILANG_00989;inference=ab initio prediction:Prodigal:002006;locus_tag=CMCILANG_00989;product=hypothetical protein
NZ_LABY01000135.1	Prodigal:002006	CDS	5866	7302	.	-	0	ID=CMCILANG_00990;inference=ab initio prediction:Prodigal:002006;locus_tag=CMCILANG_00990;product=hypothetical protein
NZ_LABY01000135.1	Prodigal:002006	CDS	7283	8641	.	-	0	ID=CMCILANG_00991;inference=ab initio prediction:Prodigal:002006;locus_tag=CMCILANG_00991;product=hypothetical protein
NZ_LABY01000135.1	Prodigal:002006	CDS	8641	9438	.	-	0	ID=CMCILANG_00992;inference=ab initio prediction:Prodigal:002006;locus_tag=CMCILANG_00992;product=hypothetical protein
NZ_LABY01000135.1	Prodigal:002006	CDS	10609	10944	.	-	0	ID=CMCILANG_00993;inference=ab initio prediction:Prodigal:002006;locus_tag=CMCILANG_00993;product=hypothetical protein
NZ_LABY01000135.1	Prodigal:002006	CDS	11055	11480	.	-	0	ID=CMCILANG_00994;inference=ab initio prediction:Prodigal:002006;locus_tag=CMCILANG_00994;product=hypothetical protein
NZ_LABY01000135.1	Prodigal:002006	CDS	11477	11989	.	-	0	ID=CMCILANG_00995;inference=ab initio prediction:Prodigal:002006;locus_tag=CMCILANG_00995;product=hypothetical protein
NZ_LABY01000135.1	Prodigal:002006	CDS	12475	13086	.	-	0	ID=CMCILANG_00996;Name=fixJ_1;gene=fixJ_1;inference=ab initio prediction:Prodigal:002006,similar to AA sequence:UniProtKB:P10958;locus_tag=CMCILANG_00996;product=Transcriptional regulatory protein FixJ
NZ_LABY01000135.1	Prodigal:002006	CDS	13076	14626	.	-	0	ID=CMCILANG_00997;eC_number=2.7.13.3;Name=fixL_1;gene=fixL_1;inference=ab initio prediction:Prodigal:002006,similar to AA sequence:UniProtKB:P23222;locus_tag=CMCILANG_00997;product=Sensor protein FixL
NZ_LABY01000135.1	Prodigal:002006	CDS	14833	15510	.	-	0	ID=CMCILANG_00998;Name=fixK_1;db_xref=COG:COG0664;gene=fixK_1;inference=ab initio prediction:Prodigal:002006,similar to AA sequence:UniProtKB:P26488;locus_tag=CMCILANG_00998;product=Nitrogen fixation regulation protein FixK
NZ_LABY01000135.1	Prodigal:002006	CDS	15616	15993	.	-	0	ID=CMCILANG_00999;Name=fixJ_2;gene=fixJ_2;inference=ab initio prediction:Prodigal:002006,similar to AA sequence:UniProtKB:P10958;locus_tag=CMCILANG_00999;product=Transcriptional regulatory protein FixJ
NZ_LABY01000135.1	Prodigal:002006	CDS	16171	16308	.	-	0	ID=CMCILANG_01000;inference=ab initio prediction:Prodigal:002006;locus_tag=CMCILANG_01000;product=hypothetical protein
NZ_LABY01000135.1	Prodigal:002006	CDS	16320	16805	.	-	0	ID=CMCILANG_01001;eC_number=7.2.2.8;Name=copB;gene=copB;inference=ab initio prediction:Prodigal:002006,similar to AA sequence:UniProtKB:P05425;locus_tag=CMCILANG_01001;product=Copper-exporting P-type ATPase B
NZ_LABY01000135.1	Prodigal:002006	CDS	16802	18358	.	-	0	ID=CMCILANG_01002;eC_number=7.2.2.6;Name=kdpB_1;gene=kdpB_1;inference=ab initio prediction:Prodigal:002006,protein motif:HAMAP:MF_00285;locus_tag=CMCILANG_01002;product=Potassium-transporting ATPase ATP-binding subunit
NZ_LABY01000135.1	Prodigal:002006	CDS	18420	19439	.	+	0	ID=CMCILANG_01003;eC_number=1.3.98.3;Name=hemN_1;db_xref=COG:COG0635;gene=hemN_1;inference=ab initio prediction:Prodigal:002006,similar to AA sequence:UniProtKB:O34162;locus_tag=CMCILANG_01003;product=Oxygen-independent coproporphyrinogen III oxidase
NZ_LABY01000135.1	Prodigal:002006	CDS	19618	20253	.	+	0	ID=CMCILANG_01004;inference=ab initio prediction:Prodigal:002006;locus_tag=CMCILANG_01004;product=hypothetical protein
NZ_LABY01000135.1	Prodigal:002006	CDS	20356	20508	.	-	0	ID=CMCILANG_01005;inference=ab initio prediction:Prodigal:002006;locus_tag=CMCILANG_01005;product=hypothetical protein
NZ_LABY01000135.1	Prodigal:002006	CDS	20908	23412	.	+	0	ID=CMCILANG_01006;eC_number=2.7.13.3;Name=rcsC_8;gene=rcsC_8;inference=ab initio prediction:Prodigal:002006,protein motif:HAMAP:MF_00979;locus_tag=CMCILANG_01006;product=Sensor histidine kinase RcsC
NZ_LABY01000135.1	Prodigal:002006	CDS	23430	24491	.	-	0	ID=CMCILANG_01007;inference=ab initio prediction:Prodigal:002006;locus_tag=CMCILANG_01007;product=hypothetical protein
NZ_LABY01000135.1	Prodigal:002006	CDS	24925	25044	.	+	0	ID=CMCILANG_01008;inference=ab initio prediction:Prodigal:002006;locus_tag=CMCILANG_01008;product=hypothetical protein
NZ_LABY01000136.1	Prodigal:002006	CDS	92	1075	.	+	0	ID=CMCILANG_01009;eC_number=4.1.99.14;Name=splG;gene=splG;inference=ab initio prediction:Prodigal:002006,similar to AA sequence:UniProtKB:C9RZ55;locus_tag=CMCILANG_01009;product=Spore photoproduct lyase
NZ_LABY01000136.1	Prodigal:002006	CDS	1080	1484	.	-	0	ID=CMCILANG_01010;eC_number=1.8.4.12;Name=msrB_2;gene=msrB_2;inference=ab initio prediction:Prodigal:002006,similar to AA sequence:UniProtKB:Q3JRF0;locus_tag=CMCILANG_01010;product=Peptide methionine sulfoxide reductase MsrB
NZ_LABY01000136.1	Prodigal:002006	CDS	1687	2847	.	-	0	ID=CMCILANG_01011;inference=ab initio prediction:Prodigal:002006;locus_tag=CMCILANG_01011;product=hypothetical protein
NZ_LABY01000136.1	Prodigal:002006	CDS	3013	3669	.	-	0	ID=CMCILANG_01012;Name=mcbR_1;db_xref=COG:COG1802;gene=mcbR_1;inference=ab initio prediction:Prodigal:002006,similar to AA sequence:UniProtKB:P76114;locus_tag=CMCILANG_01012;product=HTH-type transcriptional regulator McbR
NZ_LABY01000136.1	Prodigal:002006	CDS	3831	4850	.	+	0	ID=CMCILANG_01013;db_xref=COG:COG1638;inference=ab initio prediction:Prodigal:002006,similar to AA sequence:UniProtKB:Q21XD7;locus_tag=CMCILANG_01013;product=Solute-binding protein
NZ_LABY01000136.1	Prodigal:002006	CDS	4847	5509	.	+	0	ID=CMCILANG_01014;inference=ab initio prediction:Prodigal:002006;locus_tag=CMCILANG_01014;product=hypothetical protein
NZ_LABY01000136.1	Prodigal:002006	CDS	5506	6858	.	+	0	ID=CMCILANG_01015;Name=dctM_1;db_xref=COG:COG1593;gene=dctM_1;inference=ab initio prediction:Prodigal:002006,similar to AA sequence:UniProtKB:Q9HU16;locus_tag=CMCILANG_01015;product=C4-dicarboxylate TRAP transporter large permease protein DctM
NZ_LABY01000136.1	Prodigal:002006	CDS	7025	8431	.	+	0	ID=CMCILANG_01016;inference=ab initio prediction:Prodigal:002006;locus_tag=CMCILANG_01016;product=hypothetical protein
NZ_LABY01000136.1	Prodigal:002006	CDS	8532	10055	.	+	0	ID=CMCILANG_01017;eC_number=6.2.1.3;Name=lcfB_2;db_xref=COG:COG0318;gene=lcfB_2;inference=ab initio prediction:Prodigal:002006,similar to AA sequence:UniProtKB:O07610;locus_tag=CMCILANG_01017;product=Long-chain-fatty-acid--CoA ligase
NZ_LABY01000136.1	Prodigal:002006	CDS	10285	11142	.	+	0	ID=CMCILANG_01018;eC_number=5.3.3.17;Name=phzF_1;gene=phzF_1;inference=ab initio prediction:Prodigal:002006,similar to AA sequence:UniProtKB:Q51792;locus_tag=CMCILANG_01018;product=Trans-2%2C3-dihydro-3-hydroxyanthranilate isomerase
NZ_LABY01000136.1	Prodigal:002006	CDS	11126	12235	.	-	0	ID=CMCILANG_01019;Name=braC_6;db_xref=COG:COG0683;gene=braC_6;inference=ab initio prediction:Prodigal:002006,similar to AA sequence:UniProtKB:P21175;locus_tag=CMCILANG_01019;product=Leucine-%2C isoleucine-%2C valine-%2C threonine-%2C and alanine-binding protein
NZ_LABY01000136.1	Prodigal:002006	CDS	12569	13537	.	+	0	ID=CMCILANG_01020;eC_number=1.1.1.81;db_xref=COG:COG0111;inference=ab initio prediction:Prodigal:002006,similar to AA sequence:UniProtKB:Q9X1C1;locus_tag=CMCILANG_01020;product=Hydroxypyruvate reductase
NZ_LABY01000136.1	Prodigal:002006	CDS	13580	14749	.	-	0	ID=CMCILANG_01021;inference=ab initio prediction:Prodigal:002006;locus_tag=CMCILANG_01021;product=hypothetical protein
NZ_LABY01000136.1	Prodigal:002006	CDS	14966	16240	.	+	0	ID=CMCILANG_01022;inference=ab initio prediction:Prodigal:002006;locus_tag=CMCILANG_01022;product=hypothetical protein
NZ_LABY01000136.1	Prodigal:002006	CDS	16264	17061	.	+	0	ID=CMCILANG_01023;eC_number=3.1.3.23;Name=yidA;db_xref=COG:COG0561;gene=yidA;inference=ab initio prediction:Prodigal:002006,similar to AA sequence:UniProtKB:P0A8Y5;locus_tag=CMCILANG_01023;product=Sugar phosphatase YidA
NZ_LABY01000136.1	Prodigal:002006	CDS	17408	17818	.	+	0	ID=CMCILANG_01024;inference=ab initio prediction:Prodigal:002006;locus_tag=CMCILANG_01024;product=hypothetical protein
NZ_LABY01000136.1	Prodigal:002006	CDS	17811	19460	.	+	0	ID=CMCILANG_01025;inference=ab initio prediction:Prodigal:002006;locus_tag=CMCILANG_01025;product=hypothetical protein
NZ_LABY01000136.1	Prodigal:002006	CDS	19772	20350	.	-	0	ID=CMCILANG_01026;inference=ab initio prediction:Prodigal:002006;locus_tag=CMCILANG_01026;product=hypothetical protein
NZ_LABY01000136.1	Prodigal:002006	CDS	20554	21639	.	+	0	ID=CMCILANG_01027;Name=takP;db_xref=COG:COG4663;gene=takP;inference=ab initio prediction:Prodigal:002006,similar to AA sequence:UniProtKB:Q3J1R2;locus_tag=CMCILANG_01027;product=Alpha-keto acid-binding periplasmic protein TakP
NZ_LABY01000136.1	Prodigal:002006	CDS	21664	21855	.	-	0	ID=CMCILANG_01028;inference=ab initio prediction:Prodigal:002006;locus_tag=CMCILANG_01028;product=hypothetical protein
NZ_LABY01000136.1	Prodigal:002006	CDS	22203	22922	.	-	0	ID=CMCILANG_01029;inference=ab initio prediction:Prodigal:002006;locus_tag=CMCILANG_01029;product=hypothetical protein
NZ_LABY01000137.1	Prodigal:002006	CDS	21	872	.	-	0	ID=CMCILANG_01030;eC_number=2.1.1.185;Name=rlmB;gene=rlmB;inference=ab initio prediction:Prodigal:002006,protein motif:HAMAP:MF_01887;locus_tag=CMCILANG_01030;product=23S rRNA (guanosine-2'-O-)-methyltransferase RlmB
NZ_LABY01000137.1	Prodigal:002006	CDS	891	1352	.	-	0	ID=CMCILANG_01031;eC_number=4.2.1.119;Name=phaJ;db_xref=COG:COG2030;gene=phaJ;inference=ab initio prediction:Prodigal:002006,similar to AA sequence:UniProtKB:Q2RQ36;locus_tag=CMCILANG_01031;product=(R)-specific enoyl-CoA hydratase
NZ_LABY01000137.1	Prodigal:002006	CDS	1721	3391	.	+	0	ID=CMCILANG_01032;inference=ab initio prediction:Prodigal:002006;locus_tag=CMCILANG_01032;product=hypothetical protein
NZ_LABY01000137.1	Prodigal:002006	CDS	3478	4629	.	-	0	ID=CMCILANG_01033;inference=ab initio prediction:Prodigal:002006;locus_tag=CMCILANG_01033;product=hypothetical protein
NZ_LABY01000137.1	Prodigal:002006	CDS	4816	5418	.	+	0	ID=CMCILANG_01034;inference=ab initio prediction:Prodigal:002006;locus_tag=CMCILANG_01034;product=hypothetical protein
NZ_LABY01000137.1	Prodigal:002006	CDS	5514	5930	.	-	0	ID=CMCILANG_01035;Name=nsrR;db_xref=COG:COG1959;gene=nsrR;inference=ab initio prediction:Prodigal:002006,similar to AA sequence:UniProtKB:Q9L132;locus_tag=CMCILANG_01035;product=HTH-type transcriptional repressor NsrR
NZ_LABY01000137.1	Prodigal:002006	CDS	6397	6645	.	+	0	ID=CMCILANG_01036;inference=ab initio prediction:Prodigal:002006;locus_tag=CMCILANG_01036;product=hypothetical protein
NZ_LABY01000137.1	Prodigal:002006	CDS	6859	7860	.	+	0	ID=CMCILANG_01037;eC_number=1.11.1.5;Name=ccpA_1;db_xref=COG:COG1858;gene=ccpA_1;inference=ab initio prediction:Prodigal:002006,similar to AA sequence:UniProtKB:P14532;locus_tag=CMCILANG_01037;product=Cytochrome c551 peroxidase
NZ_LABY01000137.1	Prodigal:002006	CDS	8116	9768	.	+	0	ID=CMCILANG_01038;inference=ab initio prediction:Prodigal:002006;locus_tag=CMCILANG_01038;product=hypothetical protein
NZ_LABY01000137.1	Prodigal:002006	CDS	9875	11752	.	+	0	ID=CMCILANG_01039;eC_number=3.2.1.28;db_xref=COG:COG3387;inference=ab initio prediction:Prodigal:002006,similar to AA sequence:UniProtKB:A0R0W9;locus_tag=CMCILANG_01039;product=Trehalase
NZ_LABY01000137.1	Prodigal:002006	CDS	11874	13436	.	+	0	ID=CMCILANG_01040;eC_number=6.1.1.10;Name=metG_1;gene=metG_1;inference=ab initio prediction:Prodigal:002006,similar to AA sequence:UniProtKB:P59078;locus_tag=CMCILANG_01040;product=Methionine--tRNA ligase
NZ_LABY01000137.1	Prodigal:002006	CDS	13436	14218	.	+	0	ID=CMCILANG_01041;eC_number=3.1.-.-;Name=ycfH;db_xref=COG:COG0084;gene=ycfH;inference=ab initio prediction:Prodigal:002006,similar to AA sequence:UniProtKB:P0AFQ7;locus_tag=CMCILANG_01041;product=putative metal-dependent hydrolase YcfH
NZ_LABY01000137.1	Prodigal:002006	CDS	14232	15038	.	+	0	ID=CMCILANG_01042;eC_number=3.1.4.55;Name=phnP;db_xref=COG:COG1235;gene=phnP;inference=ab initio prediction:Prodigal:002006,similar to AA sequence:UniProtKB:P16692;locus_tag=CMCILANG_01042;product=Phosphoribosyl 1%2C2-cyclic phosphate phosphodiesterase
NZ_LABY01000137.1	Prodigal:002006	CDS	15078	15461	.	-	0	ID=CMCILANG_01043;inference=ab initio prediction:Prodigal:002006;locus_tag=CMCILANG_01043;product=hypothetical protein
NZ_LABY01000137.1	Prodigal:002006	CDS	16099	16611	.	-	0	ID=CMCILANG_01044;inference=ab initio prediction:Prodigal:002006;locus_tag=CMCILANG_01044;product=hypothetical protein
NZ_LABY01000137.1	Prodigal:002006	CDS	16893	17762	.	-	0	ID=CMCILANG_01045;eC_number=1.1.1.65;Name=pdxI;gene=pdxI;inference=ab initio prediction:Prodigal:002006,similar to AA sequence:UniProtKB:P25906;locus_tag=CMCILANG_01045;product=Pyridoxine 4-dehydrogenase
NZ_LABY01000137.1	Prodigal:002006	CDS	17857	18759	.	+	0	ID=CMCILANG_01046;Name=pgrR_3;gene=pgrR_3;inference=ab initio prediction:Prodigal:002006,similar to AA sequence:UniProtKB:P77333;locus_tag=CMCILANG_01046;product=HTH-type transcriptional regulator PgrR
NZ_LABY01000137.1	Prodigal:002006	CDS	18779	19921	.	-	0	ID=CMCILANG_01047;eC_number=6.3.2.2;db_xref=COG:COG2170;inference=ab initio prediction:Prodigal:002006,similar to AA sequence:UniProtKB:P9WPK9;locus_tag=CMCILANG_01047;product=Putative glutamate--cysteine ligase 2
NZ_LABY01000138.1	Prodigal:002006	CDS	626	1231	.	-	0	ID=CMCILANG_01048;inference=ab initio prediction:Prodigal:002006;locus_tag=CMCILANG_01048;product=hypothetical protein
NZ_LABY01000138.1	Prodigal:002006	CDS	2218	2469	.	-	0	ID=CMCILANG_01049;inference=ab initio prediction:Prodigal:002006;locus_tag=CMCILANG_01049;product=hypothetical protein
NZ_LABY01000138.1	Prodigal:002006	CDS	2754	2993	.	+	0	ID=CMCILANG_01050;inference=ab initio prediction:Prodigal:002006;locus_tag=CMCILANG_01050;product=hypothetical protein
NZ_LABY01000138.1	Prodigal:002006	CDS	3006	3734	.	-	0	ID=CMCILANG_01051;Name=fixK_2;db_xref=COG:COG0664;gene=fixK_2;inference=ab initio prediction:Prodigal:002006,similar to AA sequence:UniProtKB:P29286;locus_tag=CMCILANG_01051;product=Nitrogen fixation regulation protein FixK
NZ_LABY01000138.1	Prodigal:002006	CDS	3887	4114	.	+	0	ID=CMCILANG_01052;inference=ab initio prediction:Prodigal:002006;locus_tag=CMCILANG_01052;product=hypothetical protein
NZ_LABY01000138.1	Prodigal:002006	CDS	5502	6005	.	+	0	ID=CMCILANG_01053;Name=nikR_2;gene=nikR_2;inference=ab initio prediction:Prodigal:002006,protein motif:HAMAP:MF_00476;locus_tag=CMCILANG_01053;product=Nickel-responsive regulator
NZ_LABY01000138.1	Prodigal:002006	CDS	6271	8238	.	+	0	ID=CMCILANG_01054;Name=btuB_2;gene=btuB_2;inference=ab initio prediction:Prodigal:002006,protein motif:HAMAP:MF_01531;locus_tag=CMCILANG_01054;product=Vitamin B12 transporter BtuB
NZ_LABY01000138.1	Prodigal:002006	CDS	8286	9332	.	+	0	ID=CMCILANG_01055;Name=hoxN;gene=hoxN;inference=ab initio prediction:Prodigal:002006,similar to AA sequence:UniProtKB:P23516;locus_tag=CMCILANG_01055;product=High-affinity nickel transport protein
NZ_LABY01000138.1	Prodigal:002006	CDS	10146	12008	.	-	0	ID=CMCILANG_01056;eC_number=2.7.13.3;Name=rcsC_9;gene=rcsC_9;inference=ab initio prediction:Prodigal:002006,protein motif:HAMAP:MF_00979;locus_tag=CMCILANG_01056;product=Sensor histidine kinase RcsC
NZ_LABY01000138.1	Prodigal:002006	CDS	12157	13650	.	-	0	ID=CMCILANG_01057;eC_number=2.7.11.1;Name=kaiC_1;gene=kaiC_1;inference=ab initio prediction:Prodigal:002006,similar to AA sequence:UniProtKB:Q8GGL1;locus_tag=CMCILANG_01057;product=Circadian clock protein kinase KaiC
NZ_LABY01000139.1	Prodigal:002006	CDS	87	968	.	-	0	ID=CMCILANG_01058;inference=ab initio prediction:Prodigal:002006;locus_tag=CMCILANG_01058;product=hypothetical protein
NZ_LABY01000139.1	Prodigal:002006	CDS	1104	1871	.	-	0	ID=CMCILANG_01059;inference=ab initio prediction:Prodigal:002006;locus_tag=CMCILANG_01059;product=hypothetical protein
NZ_LABY01000139.1	Prodigal:002006	CDS	1984	2391	.	-	0	ID=CMCILANG_01060;inference=ab initio prediction:Prodigal:002006;locus_tag=CMCILANG_01060;product=hypothetical protein
NZ_LABY01000139.1	Prodigal:002006	CDS	2593	2982	.	+	0	ID=CMCILANG_01061;inference=ab initio prediction:Prodigal:002006;locus_tag=CMCILANG_01061;product=hypothetical protein
NZ_LABY01000139.1	Prodigal:002006	CDS	3049	3726	.	+	0	ID=CMCILANG_01062;Name=phoP;gene=phoP;inference=ab initio prediction:Prodigal:002006,similar to AA sequence:UniProtKB:P23836;locus_tag=CMCILANG_01062;product=Transcriptional regulatory protein PhoP
NZ_LABY01000139.1	Prodigal:002006	CDS	3723	5246	.	+	0	ID=CMCILANG_01063;eC_number=2.7.-.-;Name=sasA_5;gene=sasA_5;inference=ab initio prediction:Prodigal:002006,protein motif:HAMAP:MF_01837;locus_tag=CMCILANG_01063;product=Adaptive-response sensory-kinase SasA
NZ_LABY01000139.1	Prodigal:002006	CDS	5279	6499	.	+	0	ID=CMCILANG_01064;inference=ab initio prediction:Prodigal:002006;locus_tag=CMCILANG_01064;product=hypothetical protein
NZ_LABY01000139.1	Prodigal:002006	CDS	6532	8328	.	+	0	ID=CMCILANG_01065;inference=ab initio prediction:Prodigal:002006;locus_tag=CMCILANG_01065;product=hypothetical protein
NZ_LABY01000139.1	Prodigal:002006	CDS	8401	9105	.	+	0	ID=CMCILANG_01066;inference=ab initio prediction:Prodigal:002006;locus_tag=CMCILANG_01066;product=hypothetical protein
NZ_LABY01000139.1	Prodigal:002006	CDS	9275	10252	.	-	0	ID=CMCILANG_01067;eC_number=2.7.1.39;Name=thrB_2;db_xref=COG:COG2334;gene=thrB_2;inference=ab initio prediction:Prodigal:002006,similar to AA sequence:UniProtKB:Q8UHA8;locus_tag=CMCILANG_01067;product=Homoserine kinase
NZ_LABY01000139.1	Prodigal:002006	CDS	10379	11380	.	-	0	ID=CMCILANG_01068;eC_number=1.17.7.4;Name=ispH_1;db_xref=COG:COG0761;gene=ispH_1;inference=ab initio prediction:Prodigal:002006,similar to AA sequence:UniProtKB:P62623;locus_tag=CMCILANG_01068;product=4-hydroxy-3-methylbut-2-enyl diphosphate reductase
NZ_LABY01000139.1	Prodigal:002006	CDS	11610	13469	.	+	0	ID=CMCILANG_01069;Name=kefC_1;db_xref=COG:COG0475;gene=kefC_1;inference=ab initio prediction:Prodigal:002006,similar to AA sequence:UniProtKB:P03819;locus_tag=CMCILANG_01069;product=Glutathione-regulated potassium-efflux system protein KefC
NZ_LABY01000139.1	Prodigal:002006	CDS	13462	14871	.	+	0	ID=CMCILANG_01070;inference=ab initio prediction:Prodigal:002006;locus_tag=CMCILANG_01070;product=hypothetical protein
NZ_LABY01000139.1	Prodigal:002006	CDS	15373	16608	.	+	0	ID=CMCILANG_01071;eC_number=1.14.-.-;inference=ab initio prediction:Prodigal:002006,similar to AA sequence:UniProtKB:P24466;locus_tag=CMCILANG_01071;product=Cytochrome P450-pinF1%2C plant-inducible
NZ_LABY01000139.1	Prodigal:002006	CDS	16705	17034	.	-	0	ID=CMCILANG_01072;inference=ab initio prediction:Prodigal:002006;locus_tag=CMCILANG_01072;product=hypothetical protein
NZ_LABY01000140.1	Prodigal:002006	CDS	212	757	.	-	0	ID=CMCILANG_01073;eC_number=3.1.3.79;Name=mfppA;db_xref=COG:COG0561;gene=mfppA;inference=ab initio prediction:Prodigal:002006,similar to AA sequence:UniProtKB:A9CK30;locus_tag=CMCILANG_01073;product=Mannosylfructose-phosphate phosphatase
NZ_LABY01000141.1	Prodigal:002006	CDS	777	896	.	-	0	ID=CMCILANG_01074;inference=ab initio prediction:Prodigal:002006;locus_tag=CMCILANG_01074;product=hypothetical protein
NZ_LABY01000141.1	Prodigal:002006	CDS	1044	2063	.	+	0	ID=CMCILANG_01075;eC_number=1.1.-.-;Name=yajO_2;db_xref=COG:COG0667;gene=yajO_2;inference=ab initio prediction:Prodigal:002006,similar to AA sequence:UniProtKB:P77735;locus_tag=CMCILANG_01075;product=1-deoxyxylulose-5-phosphate synthase YajO
NZ_LABY01000141.1	Prodigal:002006	CDS	2232	2627	.	+	0	ID=CMCILANG_01076;inference=ab initio prediction:Prodigal:002006;locus_tag=CMCILANG_01076;product=hypothetical protein
NZ_LABY01000141.1	Prodigal:002006	CDS	2844	3023	.	+	0	ID=CMCILANG_01077;inference=ab initio prediction:Prodigal:002006;locus_tag=CMCILANG_01077;product=hypothetical protein
NZ_LABY01000141.1	Prodigal:002006	CDS	3030	4403	.	-	0	ID=CMCILANG_01078;Name=ribZ_1;gene=ribZ_1;inference=ab initio prediction:Prodigal:002006,similar to AA sequence:UniProtKB:Q180E3;locus_tag=CMCILANG_01078;product=Riboflavin transporter RibZ
NZ_LABY01000141.1	Prodigal:002006	CDS	4517	5671	.	-	0	ID=CMCILANG_01079;eC_number=2.4.1.252;Name=aceC;gene=aceC;inference=ab initio prediction:Prodigal:002006,similar to AA sequence:UniProtKB:Q44571;locus_tag=CMCILANG_01079;product=GDP-mannose:cellobiosyl-diphosphopolyprenol alpha-mannosyltransferase
NZ_LABY01000141.1	Prodigal:002006	CDS	5677	6708	.	-	0	ID=CMCILANG_01080;inference=ab initio prediction:Prodigal:002006;locus_tag=CMCILANG_01080;product=hypothetical protein
NZ_LABY01000141.1	Prodigal:002006	CDS	6710	8059	.	-	0	ID=CMCILANG_01081;inference=ab initio prediction:Prodigal:002006;locus_tag=CMCILANG_01081;product=hypothetical protein
NZ_LABY01000141.1	Prodigal:002006	CDS	8430	9239	.	+	0	ID=CMCILANG_01082;eC_number=2.4.1.187;Name=tarA;gene=tarA;inference=ab initio prediction:Prodigal:002006,similar to AA sequence:UniProtKB:Q7A714;locus_tag=CMCILANG_01082;product=N-acetylglucosaminyldiphosphoundecaprenol N-acetyl-beta-D-mannosaminyltransferase
NZ_LABY01000141.1	Prodigal:002006	CDS	9314	11116	.	+	0	ID=CMCILANG_01083;inference=ab initio prediction:Prodigal:002006;locus_tag=CMCILANG_01083;product=hypothetical protein
NZ_LABY01000141.1	Prodigal:002006	CDS	11158	12057	.	+	0	ID=CMCILANG_01084;inference=ab initio prediction:Prodigal:002006;locus_tag=CMCILANG_01084;product=hypothetical protein
NZ_LABY01000141.1	Prodigal:002006	CDS	12164	13096	.	+	0	ID=CMCILANG_01085;inference=ab initio prediction:Prodigal:002006;locus_tag=CMCILANG_01085;product=hypothetical protein
NZ_LABY01000141.1	Prodigal:002006	CDS	13154	13975	.	-	0	ID=CMCILANG_01086;inference=ab initio prediction:Prodigal:002006;locus_tag=CMCILANG_01086;product=hypothetical protein
NZ_LABY01000141.1	Prodigal:002006	CDS	14136	15521	.	+	0	ID=CMCILANG_01087;inference=ab initio prediction:Prodigal:002006;locus_tag=CMCILANG_01087;product=hypothetical protein
NZ_LABY01000141.1	Prodigal:002006	CDS	15525	15980	.	+	0	ID=CMCILANG_01088;Name=paaZ_1;db_xref=COG:COG2030;gene=paaZ_1;inference=ab initio prediction:Prodigal:002006,similar to AA sequence:UniProtKB:P77455;locus_tag=CMCILANG_01088;product=Bifunctional protein PaaZ
NZ_LABY01000141.1	Prodigal:002006	CDS	15990	16550	.	-	0	ID=CMCILANG_01089;eC_number=2.3.1.79;Name=maa;db_xref=COG:COG0110;gene=maa;inference=ab initio prediction:Prodigal:002006,similar to AA sequence:UniProtKB:P77791;locus_tag=CMCILANG_01089;product=Maltose O-acetyltransferase
NZ_LABY01000141.1	Prodigal:002006	CDS	16635	17201	.	+	0	ID=CMCILANG_01090;Name=rcdA;db_xref=COG:COG3226;gene=rcdA;inference=ab initio prediction:Prodigal:002006,similar to AA sequence:UniProtKB:P75811;locus_tag=CMCILANG_01090;product=HTH-type transcriptional regulator RcdA
NZ_LABY01000141.1	Prodigal:002006	CDS	17295	19127	.	+	0	ID=CMCILANG_01091;Name=htpG;db_xref=COG:COG0326;gene=htpG;inference=ab initio prediction:Prodigal:002006,similar to AA sequence:UniProtKB:Q83EL0;locus_tag=CMCILANG_01091;product=Chaperone protein HtpG
NZ_LABY01000141.1	Prodigal:002006	CDS	19274	19426	.	-	0	ID=CMCILANG_01092;inference=ab initio prediction:Prodigal:002006;locus_tag=CMCILANG_01092;product=hypothetical protein
NZ_LABY01000141.1	Prodigal:002006	CDS	19655	21925	.	-	0	ID=CMCILANG_01093;eC_number=4.2.2.-;Name=mltF_2;gene=mltF_2;inference=ab initio prediction:Prodigal:002006,protein motif:HAMAP:MF_02016;locus_tag=CMCILANG_01093;product=Membrane-bound lytic murein transglycosylase F
NZ_LABY01000141.1	Prodigal:002006	CDS	22170	23072	.	+	0	ID=CMCILANG_01094;eC_number=4.3.3.7;Name=dapA_1;gene=dapA_1;inference=ab initio prediction:Prodigal:002006,similar to AA sequence:UniProtKB:Q07607;locus_tag=CMCILANG_01094;product=4-hydroxy-tetrahydrodipicolinate synthase
NZ_LABY01000141.1	Prodigal:002006	CDS	23152	23625	.	+	0	ID=CMCILANG_01095;Name=smpB;gene=smpB;inference=ab initio prediction:Prodigal:002006,similar to AA sequence:UniProtKB:B8H482;locus_tag=CMCILANG_01095;product=SsrA-binding protein
NZ_LABY01000141.1	Prodigal:002006	CDS	23757	23933	.	+	0	ID=CMCILANG_01096;inference=ab initio prediction:Prodigal:002006;locus_tag=CMCILANG_01096;product=hypothetical protein
NZ_LABY01000142.1	Prodigal:002006	CDS	9	1718	.	+	0	ID=CMCILANG_01097;eC_number=2.7.13.3;Name=rcsC_10;gene=rcsC_10;inference=ab initio prediction:Prodigal:002006,protein motif:HAMAP:MF_00979;locus_tag=CMCILANG_01097;product=Sensor histidine kinase RcsC
NZ_LABY01000142.1	Prodigal:002006	CDS	1725	1973	.	-	0	ID=CMCILANG_01098;inference=ab initio prediction:Prodigal:002006;locus_tag=CMCILANG_01098;product=hypothetical protein
NZ_LABY01000142.1	Prodigal:002006	CDS	2127	2681	.	-	0	ID=CMCILANG_01099;eC_number=2.3.1.57;Name=speG;db_xref=COG:COG1670;gene=speG;inference=ab initio prediction:Prodigal:002006,similar to AA sequence:UniProtKB:P0A951;locus_tag=CMCILANG_01099;product=Spermidine N(1)-acetyltransferase
NZ_LABY01000142.1	Prodigal:002006	CDS	2716	3030	.	-	0	ID=CMCILANG_01100;inference=ab initio prediction:Prodigal:002006;locus_tag=CMCILANG_01100;product=hypothetical protein
NZ_LABY01000142.1	Prodigal:002006	CDS	3322	4536	.	+	0	ID=CMCILANG_01101;inference=ab initio prediction:Prodigal:002006;locus_tag=CMCILANG_01101;product=hypothetical protein
NZ_LABY01000142.1	Prodigal:002006	CDS	4704	5411	.	-	0	ID=CMCILANG_01102;inference=ab initio prediction:Prodigal:002006;locus_tag=CMCILANG_01102;product=hypothetical protein
NZ_LABY01000142.1	Prodigal:002006	CDS	5635	5958	.	-	0	ID=CMCILANG_01103;inference=ab initio prediction:Prodigal:002006;locus_tag=CMCILANG_01103;product=hypothetical protein
NZ_LABY01000142.1	Prodigal:002006	CDS	6082	6795	.	+	0	ID=CMCILANG_01104;inference=ab initio prediction:Prodigal:002006;locus_tag=CMCILANG_01104;product=hypothetical protein
NZ_LABY01000142.1	Prodigal:002006	CDS	6849	7181	.	-	0	ID=CMCILANG_01105;inference=ab initio prediction:Prodigal:002006;locus_tag=CMCILANG_01105;product=hypothetical protein
NZ_LABY01000142.1	Prodigal:002006	CDS	7203	7826	.	-	0	ID=CMCILANG_01106;eC_number=2.3.1.228;Name=bjaI_1;db_xref=COG:COG3916;gene=bjaI_1;inference=ab initio prediction:Prodigal:002006,similar to AA sequence:UniProtKB:Q89VI2;locus_tag=CMCILANG_01106;product=Isovaleryl-homoserine lactone synthase
NZ_LABY01000142.1	Prodigal:002006	CDS	7984	8712	.	-	0	ID=CMCILANG_01107;Name=rpaR_1;db_xref=COG:COG2771;gene=rpaR_1;inference=ab initio prediction:Prodigal:002006,similar to AA sequence:UniProtKB:Q6NCZ5;locus_tag=CMCILANG_01107;product=HTH-type quorum sensing-dependent transcriptional regulator RpaR
NZ_LABY01000142.1	Prodigal:002006	CDS	8878	9615	.	-	0	ID=CMCILANG_01108;eC_number=5.3.3.7;Name=ais_1;gene=ais_1;inference=ab initio prediction:Prodigal:002006,similar to AA sequence:UniProtKB:A0A0A1H8I4;locus_tag=CMCILANG_01108;product=Aconitate isomerase
NZ_LABY01000142.1	Prodigal:002006	CDS	9889	11193	.	+	0	ID=CMCILANG_01109;Name=rutG;db_xref=COG:COG2233;gene=rutG;inference=ab initio prediction:Prodigal:002006,similar to AA sequence:UniProtKB:P75892;locus_tag=CMCILANG_01109;product=Putative pyrimidine permease RutG
NZ_LABY01000142.1	Prodigal:002006	CDS	11387	12799	.	+	0	ID=CMCILANG_01110;inference=ab initio prediction:Prodigal:002006;locus_tag=CMCILANG_01110;product=hypothetical protein
NZ_LABY01000143.1	Prodigal:002006	CDS	473	772	.	-	0	ID=CMCILANG_01111;inference=ab initio prediction:Prodigal:002006;locus_tag=CMCILANG_01111;product=hypothetical protein
NZ_LABY01000143.1	Prodigal:002006	CDS	851	1612	.	-	0	ID=CMCILANG_01112;eC_number=3.4.21.88;Name=lexA_1;gene=lexA_1;inference=ab initio prediction:Prodigal:002006,protein motif:HAMAP:MF_00015;locus_tag=CMCILANG_01112;product=LexA repressor
NZ_LABY01000143.1	Prodigal:002006	CDS	1992	2252	.	-	0	ID=CMCILANG_01113;inference=ab initio prediction:Prodigal:002006;locus_tag=CMCILANG_01113;product=hypothetical protein
NZ_LABY01000143.1	Prodigal:002006	CDS	2366	2692	.	+	0	ID=CMCILANG_01114;inference=ab initio prediction:Prodigal:002006;locus_tag=CMCILANG_01114;product=hypothetical protein
NZ_LABY01000143.1	Prodigal:002006	CDS	2694	2831	.	+	0	ID=CMCILANG_01115;inference=ab initio prediction:Prodigal:002006;locus_tag=CMCILANG_01115;product=hypothetical protein
NZ_LABY01000143.1	Prodigal:002006	CDS	2828	3247	.	+	0	ID=CMCILANG_01116;inference=ab initio prediction:Prodigal:002006;locus_tag=CMCILANG_01116;product=hypothetical protein
NZ_LABY01000143.1	Prodigal:002006	CDS	3258	3422	.	+	0	ID=CMCILANG_01117;inference=ab initio prediction:Prodigal:002006;locus_tag=CMCILANG_01117;product=hypothetical protein
NZ_LABY01000143.1	Prodigal:002006	CDS	3654	4094	.	+	0	ID=CMCILANG_01118;inference=ab initio prediction:Prodigal:002006;locus_tag=CMCILANG_01118;product=hypothetical protein
NZ_LABY01000143.1	Prodigal:002006	CDS	4344	4694	.	+	0	ID=CMCILANG_01119;inference=ab initio prediction:Prodigal:002006;locus_tag=CMCILANG_01119;product=hypothetical protein
NZ_LABY01000143.1	Prodigal:002006	CDS	4736	5689	.	+	0	ID=CMCILANG_01120;inference=ab initio prediction:Prodigal:002006;locus_tag=CMCILANG_01120;product=hypothetical protein
NZ_LABY01000143.1	Prodigal:002006	CDS	5746	6126	.	+	0	ID=CMCILANG_01121;inference=ab initio prediction:Prodigal:002006;locus_tag=CMCILANG_01121;product=hypothetical protein
NZ_LABY01000143.1	Prodigal:002006	CDS	6130	6558	.	+	0	ID=CMCILANG_01122;inference=ab initio prediction:Prodigal:002006;locus_tag=CMCILANG_01122;product=hypothetical protein
NZ_LABY01000143.1	Prodigal:002006	CDS	6549	7226	.	+	0	ID=CMCILANG_01123;inference=ab initio prediction:Prodigal:002006;locus_tag=CMCILANG_01123;product=hypothetical protein
NZ_LABY01000143.1	Prodigal:002006	CDS	7232	7489	.	+	0	ID=CMCILANG_01124;inference=ab initio prediction:Prodigal:002006;locus_tag=CMCILANG_01124;product=hypothetical protein
NZ_LABY01000143.1	Prodigal:002006	CDS	7486	8580	.	+	0	ID=CMCILANG_01125;eC_number=3.6.4.12;Name=recD2_2;db_xref=COG:COG0507;gene=recD2_2;inference=ab initio prediction:Prodigal:002006,similar to AA sequence:UniProtKB:Q9RT63;locus_tag=CMCILANG_01125;product=ATP-dependent RecD-like DNA helicase
NZ_LABY01000143.1	Prodigal:002006	CDS	8577	9155	.	+	0	ID=CMCILANG_01126;inference=ab initio prediction:Prodigal:002006;locus_tag=CMCILANG_01126;product=hypothetical protein
NZ_LABY01000143.1	Prodigal:002006	CDS	9152	10573	.	+	0	ID=CMCILANG_01127;inference=ab initio prediction:Prodigal:002006;locus_tag=CMCILANG_01127;product=hypothetical protein
NZ_LABY01000143.1	Prodigal:002006	CDS	10852	11271	.	+	0	ID=CMCILANG_01128;Name=ros_2;db_xref=COG:COG4957;gene=ros_2;inference=ab initio prediction:Prodigal:002006,similar to AA sequence:UniProtKB:Q04152;locus_tag=CMCILANG_01128;product=Transcriptional regulatory protein ros
NZ_LABY01000143.1	Prodigal:002006	CDS	11431	12180	.	+	0	ID=CMCILANG_01129;Name=nusG_1;gene=nusG_1;inference=ab initio prediction:Prodigal:002006,protein motif:HAMAP:MF_00948;locus_tag=CMCILANG_01129;product=Transcription termination/antitermination protein NusG
NZ_LABY01000143.1	Prodigal:002006	CDS	12386	12649	.	+	0	ID=CMCILANG_01130;inference=ab initio prediction:Prodigal:002006;locus_tag=CMCILANG_01130;product=hypothetical protein
NZ_LABY01000143.1	Prodigal:002006	CDS	12646	13887	.	+	0	ID=CMCILANG_01131;inference=ab initio prediction:Prodigal:002006;locus_tag=CMCILANG_01131;product=hypothetical protein
NZ_LABY01000143.1	Prodigal:002006	CDS	13884	15449	.	+	0	ID=CMCILANG_01132;inference=ab initio prediction:Prodigal:002006;locus_tag=CMCILANG_01132;product=hypothetical protein
NZ_LABY01000143.1	Prodigal:002006	CDS	15456	15956	.	+	0	ID=CMCILANG_01133;inference=ab initio prediction:Prodigal:002006;locus_tag=CMCILANG_01133;product=hypothetical protein
NZ_LABY01000143.1	Prodigal:002006	CDS	16095	16370	.	+	0	ID=CMCILANG_01134;inference=ab initio prediction:Prodigal:002006;locus_tag=CMCILANG_01134;product=hypothetical protein
NZ_LABY01000143.1	Prodigal:002006	CDS	16577	16873	.	+	0	ID=CMCILANG_01135;inference=ab initio prediction:Prodigal:002006;locus_tag=CMCILANG_01135;product=hypothetical protein
NZ_LABY01000143.1	Prodigal:002006	CDS	16953	17762	.	+	0	ID=CMCILANG_01136;inference=ab initio prediction:Prodigal:002006;locus_tag=CMCILANG_01136;product=hypothetical protein
NZ_LABY01000143.1	Prodigal:002006	CDS	17850	18575	.	+	0	ID=CMCILANG_01137;inference=ab initio prediction:Prodigal:002006;locus_tag=CMCILANG_01137;product=hypothetical protein
NZ_LABY01000143.1	Prodigal:002006	CDS	19155	19997	.	+	0	ID=CMCILANG_01138;inference=ab initio prediction:Prodigal:002006;locus_tag=CMCILANG_01138;product=hypothetical protein
NZ_LABY01000143.1	Prodigal:002006	CDS	20025	20537	.	+	0	ID=CMCILANG_01139;inference=ab initio prediction:Prodigal:002006;locus_tag=CMCILANG_01139;product=hypothetical protein
NZ_LABY01000143.1	Prodigal:002006	CDS	20537	21664	.	+	0	ID=CMCILANG_01140;inference=ab initio prediction:Prodigal:002006;locus_tag=CMCILANG_01140;product=hypothetical protein
NZ_LABY01000143.1	Prodigal:002006	CDS	21667	22149	.	+	0	ID=CMCILANG_01141;inference=ab initio prediction:Prodigal:002006;locus_tag=CMCILANG_01141;product=hypothetical protein
NZ_LABY01000143.1	Prodigal:002006	CDS	22159	22791	.	+	0	ID=CMCILANG_01142;inference=ab initio prediction:Prodigal:002006;locus_tag=CMCILANG_01142;product=hypothetical protein
NZ_LABY01000143.1	Prodigal:002006	CDS	22794	23231	.	+	0	ID=CMCILANG_01143;inference=ab initio prediction:Prodigal:002006;locus_tag=CMCILANG_01143;product=hypothetical protein
NZ_LABY01000143.1	Prodigal:002006	CDS	23233	23676	.	+	0	ID=CMCILANG_01144;inference=ab initio prediction:Prodigal:002006;locus_tag=CMCILANG_01144;product=hypothetical protein
NZ_LABY01000143.1	Prodigal:002006	CDS	23679	24083	.	+	0	ID=CMCILANG_01145;inference=ab initio prediction:Prodigal:002006;locus_tag=CMCILANG_01145;product=hypothetical protein
NZ_LABY01000143.1	Prodigal:002006	CDS	24080	24805	.	+	0	ID=CMCILANG_01146;inference=ab initio prediction:Prodigal:002006;locus_tag=CMCILANG_01146;product=hypothetical protein
NZ_LABY01000143.1	Prodigal:002006	CDS	24815	26788	.	+	0	ID=CMCILANG_01147;inference=ab initio prediction:Prodigal:002006;locus_tag=CMCILANG_01147;product=hypothetical protein
NZ_LABY01000143.1	Prodigal:002006	CDS	26815	27243	.	+	0	ID=CMCILANG_01148;inference=ab initio prediction:Prodigal:002006;locus_tag=CMCILANG_01148;product=hypothetical protein
NZ_LABY01000143.1	Prodigal:002006	CDS	27254	27736	.	+	0	ID=CMCILANG_01149;inference=ab initio prediction:Prodigal:002006;locus_tag=CMCILANG_01149;product=hypothetical protein
NZ_LABY01000143.1	Prodigal:002006	CDS	28113	30530	.	+	0	ID=CMCILANG_01150;inference=ab initio prediction:Prodigal:002006;locus_tag=CMCILANG_01150;product=hypothetical protein
NZ_LABY01000143.1	Prodigal:002006	CDS	30987	31766	.	+	0	ID=CMCILANG_01151;inference=ab initio prediction:Prodigal:002006;locus_tag=CMCILANG_01151;product=hypothetical protein
NZ_LABY01000143.1	Prodigal:002006	CDS	31772	32089	.	+	0	ID=CMCILANG_01152;inference=ab initio prediction:Prodigal:002006;locus_tag=CMCILANG_01152;product=hypothetical protein
NZ_LABY01000143.1	Prodigal:002006	CDS	32324	33064	.	+	0	ID=CMCILANG_01153;inference=ab initio prediction:Prodigal:002006;locus_tag=CMCILANG_01153;product=hypothetical protein
NZ_LABY01000143.1	Prodigal:002006	CDS	33129	33992	.	+	0	ID=CMCILANG_01154;inference=ab initio prediction:Prodigal:002006;locus_tag=CMCILANG_01154;product=hypothetical protein
NZ_LABY01000143.1	Prodigal:002006	CDS	33989	34666	.	+	0	ID=CMCILANG_01155;inference=ab initio prediction:Prodigal:002006;locus_tag=CMCILANG_01155;product=hypothetical protein
NZ_LABY01000143.1	Prodigal:002006	CDS	34666	35016	.	+	0	ID=CMCILANG_01156;inference=ab initio prediction:Prodigal:002006;locus_tag=CMCILANG_01156;product=hypothetical protein
NZ_LABY01000143.1	Prodigal:002006	CDS	35026	36462	.	+	0	ID=CMCILANG_01157;inference=ab initio prediction:Prodigal:002006;locus_tag=CMCILANG_01157;product=hypothetical protein
NZ_LABY01000143.1	Prodigal:002006	CDS	36459	37469	.	+	0	ID=CMCILANG_01158;inference=ab initio prediction:Prodigal:002006;locus_tag=CMCILANG_01158;product=hypothetical protein
NZ_LABY01000143.1	Prodigal:002006	CDS	37472	38665	.	+	0	ID=CMCILANG_01159;inference=ab initio prediction:Prodigal:002006;locus_tag=CMCILANG_01159;product=hypothetical protein
NZ_LABY01000143.1	Prodigal:002006	CDS	38674	39087	.	+	0	ID=CMCILANG_01160;inference=ab initio prediction:Prodigal:002006;locus_tag=CMCILANG_01160;product=hypothetical protein
NZ_LABY01000143.1	Prodigal:002006	CDS	39096	39758	.	+	0	ID=CMCILANG_01161;inference=ab initio prediction:Prodigal:002006;locus_tag=CMCILANG_01161;product=hypothetical protein
NZ_LABY01000143.1	Prodigal:002006	CDS	40984	41676	.	-	0	ID=CMCILANG_01162;inference=ab initio prediction:Prodigal:002006;locus_tag=CMCILANG_01162;product=hypothetical protein
NZ_LABY01000144.1	Prodigal:002006	CDS	296	1915	.	+	0	ID=CMCILANG_01163;eC_number=1.1.3.6;Name=choA;gene=choA;inference=ab initio prediction:Prodigal:002006,similar to AA sequence:UniProtKB:P12676;locus_tag=CMCILANG_01163;product=Cholesterol oxidase
NZ_LABY01000144.1	Prodigal:002006	CDS	2061	2789	.	-	0	ID=CMCILANG_01164;Name=fhuF;db_xref=COG:COG4114;gene=fhuF;inference=ab initio prediction:Prodigal:002006,similar to AA sequence:UniProtKB:P39405;locus_tag=CMCILANG_01164;product=Ferric iron reductase protein FhuF
NZ_LABY01000144.1	Prodigal:002006	CDS	2786	4048	.	-	0	ID=CMCILANG_01165;inference=ab initio prediction:Prodigal:002006;locus_tag=CMCILANG_01165;product=hypothetical protein
NZ_LABY01000144.1	Prodigal:002006	CDS	4411	5181	.	+	0	ID=CMCILANG_01166;eC_number=1.-.-.-;Name=yohF;db_xref=COG:COG1028;gene=yohF;inference=ab initio prediction:Prodigal:002006,similar to AA sequence:UniProtKB:P33368;locus_tag=CMCILANG_01166;product=putative oxidoreductase YohF
NZ_LABY01000144.1	Prodigal:002006	CDS	5217	5582	.	-	0	ID=CMCILANG_01167;inference=ab initio prediction:Prodigal:002006;locus_tag=CMCILANG_01167;product=hypothetical protein
NZ_LABY01000144.1	Prodigal:002006	CDS	5996	7963	.	+	0	ID=CMCILANG_01168;inference=ab initio prediction:Prodigal:002006;locus_tag=CMCILANG_01168;product=hypothetical protein
NZ_LABY01000144.1	Prodigal:002006	CDS	8208	8915	.	-	0	ID=CMCILANG_01169;inference=ab initio prediction:Prodigal:002006;locus_tag=CMCILANG_01169;product=hypothetical protein
NZ_LABY01000144.1	Prodigal:002006	CDS	8915	9823	.	-	0	ID=CMCILANG_01170;eC_number=5.3.3.17;Name=phzF_2;gene=phzF_2;inference=ab initio prediction:Prodigal:002006,similar to AA sequence:UniProtKB:Q51792;locus_tag=CMCILANG_01170;product=Trans-2%2C3-dihydro-3-hydroxyanthranilate isomerase
NZ_LABY01000144.1	Prodigal:002006	CDS	9964	11058	.	+	0	ID=CMCILANG_01171;inference=ab initio prediction:Prodigal:002006;locus_tag=CMCILANG_01171;product=hypothetical protein
NZ_LABY01000144.1	Prodigal:002006	CDS	11102	12106	.	+	0	ID=CMCILANG_01172;inference=ab initio prediction:Prodigal:002006;locus_tag=CMCILANG_01172;product=hypothetical protein
NZ_LABY01000144.1	Prodigal:002006	CDS	12114	12962	.	-	0	ID=CMCILANG_01173;eC_number=2.7.1.35;Name=pdxY;db_xref=COG:COG2240;gene=pdxY;inference=ab initio prediction:Prodigal:002006,similar to AA sequence:UniProtKB:Q7CIR8;locus_tag=CMCILANG_01173;product=Pyridoxal kinase PdxY
NZ_LABY01000144.1	Prodigal:002006	CDS	13252	13776	.	+	0	ID=CMCILANG_01174;Name=yabI;db_xref=COG:COG0586;gene=yabI;inference=ab initio prediction:Prodigal:002006,similar to AA sequence:UniProtKB:P30149;locus_tag=CMCILANG_01174;product=Inner membrane protein YabI
NZ_LABY01000144.1	Prodigal:002006	CDS	13937	15097	.	+	0	ID=CMCILANG_01175;inference=ab initio prediction:Prodigal:002006;locus_tag=CMCILANG_01175;product=hypothetical protein
NZ_LABY01000144.1	Prodigal:002006	CDS	15102	16106	.	-	0	ID=CMCILANG_01176;inference=ab initio prediction:Prodigal:002006;locus_tag=CMCILANG_01176;product=hypothetical protein
NZ_LABY01000144.1	Prodigal:002006	CDS	16263	17048	.	-	0	ID=CMCILANG_01177;Name=ribX_1;gene=ribX_1;inference=ab initio prediction:Prodigal:002006,similar to AA sequence:UniProtKB:A9WGD1;locus_tag=CMCILANG_01177;product=Riboflavin transport system permease protein RibX
NZ_LABY01000144.1	Prodigal:002006	CDS	17074	17952	.	-	0	ID=CMCILANG_01178;eC_number=3.6.3.-;Name=cmpD_1;gene=cmpD_1;inference=ab initio prediction:Prodigal:002006,similar to AA sequence:UniProtKB:Q55463;locus_tag=CMCILANG_01178;product=Bicarbonate transport ATP-binding protein CmpD
NZ_LABY01000144.1	Prodigal:002006	CDS	18040	18285	.	-	0	ID=CMCILANG_01179;inference=ab initio prediction:Prodigal:002006;locus_tag=CMCILANG_01179;product=hypothetical protein
NZ_LABY01000144.1	Prodigal:002006	CDS	18282	19397	.	-	0	ID=CMCILANG_01180;inference=ab initio prediction:Prodigal:002006;locus_tag=CMCILANG_01180;product=hypothetical protein
NZ_LABY01000144.1	Prodigal:002006	CDS	19638	20120	.	+	0	ID=CMCILANG_01181;inference=ab initio prediction:Prodigal:002006;locus_tag=CMCILANG_01181;product=hypothetical protein
NZ_LABY01000144.1	Prodigal:002006	CDS	20328	20615	.	+	0	ID=CMCILANG_01182;inference=ab initio prediction:Prodigal:002006;locus_tag=CMCILANG_01182;product=hypothetical protein
NZ_LABY01000144.1	Prodigal:002006	CDS	20748	21395	.	-	0	ID=CMCILANG_01183;inference=ab initio prediction:Prodigal:002006;locus_tag=CMCILANG_01183;product=hypothetical protein
NZ_LABY01000144.1	Prodigal:002006	CDS	21471	22076	.	-	0	ID=CMCILANG_01184;inference=ab initio prediction:Prodigal:002006;locus_tag=CMCILANG_01184;product=hypothetical protein
NZ_LABY01000144.1	Prodigal:002006	CDS	22524	23345	.	+	0	ID=CMCILANG_01185;inference=ab initio prediction:Prodigal:002006;locus_tag=CMCILANG_01185;product=hypothetical protein
NZ_LABY01000144.1	Prodigal:002006	CDS	23507	23938	.	+	0	ID=CMCILANG_01186;Name=hrp1_1;db_xref=COG:COG0517;gene=hrp1_1;inference=ab initio prediction:Prodigal:002006,similar to AA sequence:UniProtKB:P9WJA3;locus_tag=CMCILANG_01186;product=Hypoxic response protein 1
NZ_LABY01000144.1	Prodigal:002006	CDS	23979	25022	.	-	0	ID=CMCILANG_01187;db_xref=COG:COG1752;inference=ab initio prediction:Prodigal:002006,similar to AA sequence:UniProtKB:P9WIY9;locus_tag=CMCILANG_01187;product=putative NTE family protein
NZ_LABY01000144.1	Prodigal:002006	CDS	25205	26098	.	+	0	ID=CMCILANG_01188;inference=ab initio prediction:Prodigal:002006;locus_tag=CMCILANG_01188;product=hypothetical protein
NZ_LABY01000144.1	Prodigal:002006	CDS	26163	26882	.	+	0	ID=CMCILANG_01189;inference=ab initio prediction:Prodigal:002006;locus_tag=CMCILANG_01189;product=hypothetical protein
NZ_LABY01000144.1	Prodigal:002006	CDS	26843	27304	.	+	0	ID=CMCILANG_01190;inference=ab initio prediction:Prodigal:002006;locus_tag=CMCILANG_01190;product=hypothetical protein
NZ_LABY01000144.1	Prodigal:002006	CDS	27428	27931	.	-	0	ID=CMCILANG_01191;Name=lrp_1;db_xref=COG:COG1522;gene=lrp_1;inference=ab initio prediction:Prodigal:002006,similar to AA sequence:UniProtKB:P0ACJ0;locus_tag=CMCILANG_01191;product=Leucine-responsive regulatory protein
NZ_LABY01000144.1	Prodigal:002006	CDS	28035	29165	.	+	0	ID=CMCILANG_01192;eC_number=1.13.11.27;Name=hpd_1;gene=hpd_1;inference=ab initio prediction:Prodigal:002006,similar to AA sequence:UniProtKB:P80064;locus_tag=CMCILANG_01192;product=4-hydroxyphenylpyruvate dioxygenase
NZ_LABY01000144.1	Prodigal:002006	CDS	29241	30158	.	+	0	ID=CMCILANG_01193;inference=ab initio prediction:Prodigal:002006;locus_tag=CMCILANG_01193;product=hypothetical protein
NZ_LABY01000145.1	barrnap:0.9	rRNA	168	2957	0	-	.	ID=CMCILANG_01194;locus_tag=CMCILANG_01194;product=23S ribosomal RNA
NZ_LABY01000145.1	Aragorn:001002	tRNA	3247	3322	.	-	.	ID=CMCILANG_01195;inference=COORDINATES:profile:Aragorn:001002;locus_tag=CMCILANG_01195;product=tRNA-Ala(tgc)
NZ_LABY01000145.1	Aragorn:001002	tRNA	3364	3440	.	-	.	ID=CMCILANG_01196;inference=COORDINATES:profile:Aragorn:001002;locus_tag=CMCILANG_01196;product=tRNA-Ile(gat)
NZ_LABY01000145.1	barrnap:0.9	rRNA	3595	5077	0	-	.	ID=CMCILANG_01197;locus_tag=CMCILANG_01197;product=16S ribosomal RNA
NZ_LABY01000146.1	Prodigal:002006	CDS	44	1699	.	+	0	ID=CMCILANG_01198;inference=ab initio prediction:Prodigal:002006;locus_tag=CMCILANG_01198;product=hypothetical protein
NZ_LABY01000146.1	Prodigal:002006	CDS	1774	2745	.	+	0	ID=CMCILANG_01199;inference=ab initio prediction:Prodigal:002006;locus_tag=CMCILANG_01199;product=hypothetical protein
NZ_LABY01000146.1	Prodigal:002006	CDS	2754	3608	.	+	0	ID=CMCILANG_01200;Name=ssuC_1;db_xref=COG:COG0600;gene=ssuC_1;inference=ab initio prediction:Prodigal:002006,similar to AA sequence:UniProtKB:P40401;locus_tag=CMCILANG_01200;product=Putative aliphatic sulfonates transport permease protein SsuC
NZ_LABY01000146.1	Prodigal:002006	CDS	3610	4392	.	+	0	ID=CMCILANG_01201;eC_number=7.3.2.4;Name=nrtD_1;db_xref=COG:COG1116;gene=nrtD_1;inference=ab initio prediction:Prodigal:002006,similar to AA sequence:UniProtKB:P38046;locus_tag=CMCILANG_01201;product=Nitrate import ATP-binding protein NrtD
NZ_LABY01000146.1	Prodigal:002006	CDS	4483	4992	.	+	0	ID=CMCILANG_01202;inference=ab initio prediction:Prodigal:002006;locus_tag=CMCILANG_01202;product=hypothetical protein
NZ_LABY01000146.1	Prodigal:002006	CDS	5038	5568	.	-	0	ID=CMCILANG_01203;inference=ab initio prediction:Prodigal:002006;locus_tag=CMCILANG_01203;product=hypothetical protein
NZ_LABY01000146.1	Prodigal:002006	CDS	5537	5779	.	-	0	ID=CMCILANG_01204;inference=ab initio prediction:Prodigal:002006;locus_tag=CMCILANG_01204;product=hypothetical protein
NZ_LABY01000146.1	Prodigal:002006	CDS	5866	6588	.	-	0	ID=CMCILANG_01205;Name=occP;gene=occP;inference=ab initio prediction:Prodigal:002006,similar to AA sequence:UniProtKB:P0A2V2;locus_tag=CMCILANG_01205;product=Octopine permease ATP-binding protein P
NZ_LABY01000146.1	Prodigal:002006	CDS	6585	7238	.	-	0	ID=CMCILANG_01206;Name=yecS_3;db_xref=COG:COG0765;gene=yecS_3;inference=ab initio prediction:Prodigal:002006,similar to AA sequence:UniProtKB:P0AFT2;locus_tag=CMCILANG_01206;product=L-cystine transport system permease protein YecS
NZ_LABY01000146.1	Prodigal:002006	CDS	7273	8052	.	-	0	ID=CMCILANG_01207;Name=artJ;db_xref=COG:COG0834;gene=artJ;inference=ab initio prediction:Prodigal:002006,similar to AA sequence:UniProtKB:P30860;locus_tag=CMCILANG_01207;product=ABC transporter arginine-binding protein 1
NZ_LABY01000146.1	Prodigal:002006	CDS	8155	8757	.	+	0	ID=CMCILANG_01208;Name=puuR_1;gene=puuR_1;inference=ab initio prediction:Prodigal:002006,similar to AA sequence:UniProtKB:P0A9U6;locus_tag=CMCILANG_01208;product=HTH-type transcriptional regulator PuuR
NZ_LABY01000146.1	Prodigal:002006	CDS	8864	9631	.	+	0	ID=CMCILANG_01209;Name=bluF_2;gene=bluF_2;inference=ab initio prediction:Prodigal:002006,similar to AA sequence:UniProtKB:P75990;locus_tag=CMCILANG_01209;product=Blue light- and temperature-regulated antirepressor BluF
NZ_LABY01000146.1	Prodigal:002006	CDS	9843	11279	.	+	0	ID=CMCILANG_01210;eC_number=2.7.8.-;Name=clsB_1;gene=clsB_1;inference=ab initio prediction:Prodigal:002006,protein motif:HAMAP:MF_01917;locus_tag=CMCILANG_01210;product=Cardiolipin synthase B
NZ_LABY01000146.1	Prodigal:002006	CDS	11230	12243	.	-	0	ID=CMCILANG_01211;inference=ab initio prediction:Prodigal:002006;locus_tag=CMCILANG_01211;product=hypothetical protein
NZ_LABY01000146.1	Prodigal:002006	CDS	12240	13019	.	-	0	ID=CMCILANG_01212;inference=ab initio prediction:Prodigal:002006;locus_tag=CMCILANG_01212;product=hypothetical protein
NZ_LABY01000146.1	Prodigal:002006	CDS	13297	14379	.	+	0	ID=CMCILANG_01213;inference=ab initio prediction:Prodigal:002006;locus_tag=CMCILANG_01213;product=hypothetical protein
NZ_LABY01000146.1	Prodigal:002006	CDS	14386	15171	.	+	0	ID=CMCILANG_01214;eC_number=2.7.7.24;Name=rffH;db_xref=COG:COG1209;gene=rffH;inference=ab initio prediction:Prodigal:002006,similar to AA sequence:UniProtKB:P61887;locus_tag=CMCILANG_01214;product=Glucose-1-phosphate thymidylyltransferase 2
NZ_LABY01000147.1	Prodigal:002006	CDS	414	557	.	-	0	ID=CMCILANG_01215;inference=ab initio prediction:Prodigal:002006;locus_tag=CMCILANG_01215;product=hypothetical protein
NZ_LABY01000148.1	Prodigal:002006	CDS	660	1181	.	+	0	ID=CMCILANG_01216;inference=ab initio prediction:Prodigal:002006;locus_tag=CMCILANG_01216;product=hypothetical protein
NZ_LABY01000148.1	Prodigal:002006	CDS	1202	1774	.	-	0	ID=CMCILANG_01217;inference=ab initio prediction:Prodigal:002006;locus_tag=CMCILANG_01217;product=hypothetical protein
NZ_LABY01000148.1	Prodigal:002006	CDS	2653	3195	.	+	0	ID=CMCILANG_01218;inference=ab initio prediction:Prodigal:002006;locus_tag=CMCILANG_01218;product=hypothetical protein
NZ_LABY01000148.1	Prodigal:002006	CDS	3198	3467	.	+	0	ID=CMCILANG_01219;inference=ab initio prediction:Prodigal:002006;locus_tag=CMCILANG_01219;product=hypothetical protein
NZ_LABY01000148.1	Prodigal:002006	CDS	3464	4120	.	+	0	ID=CMCILANG_01220;inference=ab initio prediction:Prodigal:002006;locus_tag=CMCILANG_01220;product=hypothetical protein
NZ_LABY01000149.1	barrnap:0.9	rRNA	84	193	1.2e-07	+	.	ID=CMCILANG_01221;locus_tag=CMCILANG_01221;product=5S ribosomal RNA
NZ_LABY01000149.1	Prodigal:002006	CDS	405	866	.	+	0	ID=CMCILANG_01222;inference=ab initio prediction:Prodigal:002006;locus_tag=CMCILANG_01222;product=hypothetical protein
NZ_LABY01000149.1	Prodigal:002006	CDS	964	1329	.	+	0	ID=CMCILANG_01223;inference=ab initio prediction:Prodigal:002006;locus_tag=CMCILANG_01223;product=hypothetical protein
NZ_LABY01000149.1	Prodigal:002006	CDS	1626	2180	.	+	0	ID=CMCILANG_01224;Name=yciF_2;db_xref=COG:COG3685;gene=yciF_2;inference=ab initio prediction:Prodigal:002006,similar to AA sequence:UniProtKB:P21362;locus_tag=CMCILANG_01224;product=Protein YciF
NZ_LABY01000149.1	Prodigal:002006	CDS	2419	3534	.	+	0	ID=CMCILANG_01225;inference=ab initio prediction:Prodigal:002006;locus_tag=CMCILANG_01225;product=hypothetical protein
NZ_LABY01000149.1	Prodigal:002006	CDS	3699	4370	.	-	0	ID=CMCILANG_01226;inference=ab initio prediction:Prodigal:002006;locus_tag=CMCILANG_01226;product=hypothetical protein
NZ_LABY01000149.1	Prodigal:002006	CDS	4591	6906	.	-	0	ID=CMCILANG_01227;eC_number=1.2.5.3;Name=cutL_1;gene=cutL_1;inference=ab initio prediction:Prodigal:002006,similar to AA sequence:UniProtKB:P19913;locus_tag=CMCILANG_01227;product=Carbon monoxide dehydrogenase large chain
NZ_LABY01000149.1	Prodigal:002006	CDS	6903	7100	.	-	0	ID=CMCILANG_01228;inference=ab initio prediction:Prodigal:002006;locus_tag=CMCILANG_01228;product=hypothetical protein
NZ_LABY01000149.1	Prodigal:002006	CDS	7228	8970	.	-	0	ID=CMCILANG_01229;eC_number=2.7.13.3;Name=rcsC_11;gene=rcsC_11;inference=ab initio prediction:Prodigal:002006,protein motif:HAMAP:MF_00979;locus_tag=CMCILANG_01229;product=Sensor histidine kinase RcsC
NZ_LABY01000149.1	Prodigal:002006	CDS	8963	9424	.	-	0	ID=CMCILANG_01230;Name=rcp1;gene=rcp1;inference=ab initio prediction:Prodigal:002006,similar to AA sequence:UniProtKB:Q55169;locus_tag=CMCILANG_01230;product=Response regulator rcp1
NZ_LABY01000149.1	Prodigal:002006	CDS	9434	11689	.	-	0	ID=CMCILANG_01231;eC_number=2.7.13.3;Name=cph1;gene=cph1;inference=ab initio prediction:Prodigal:002006,similar to AA sequence:UniProtKB:Q55168;locus_tag=CMCILANG_01231;product=Phytochrome-like protein cph1
NZ_LABY01000149.1	Prodigal:002006	CDS	12299	13492	.	+	0	ID=CMCILANG_01232;eC_number=2.8.3.22;Name=smtB_1;db_xref=COG:COG1804;gene=smtB_1;inference=ab initio prediction:Prodigal:002006,similar to AA sequence:UniProtKB:Q1KLK0;locus_tag=CMCILANG_01232;product=Succinyl-CoA--L-malate CoA-transferase beta subunit
NZ_LABY01000149.1	Prodigal:002006	CDS	13489	14409	.	+	0	ID=CMCILANG_01233;eC_number=4.1.3.4;Name=yngG_1;db_xref=COG:COG0119;gene=yngG_1;inference=ab initio prediction:Prodigal:002006,similar to AA sequence:UniProtKB:O34873;locus_tag=CMCILANG_01233;product=Hydroxymethylglutaryl-CoA lyase YngG
NZ_LABY01000149.1	Aragorn:001002	tRNA	14669	14745	.	-	.	ID=CMCILANG_01234;inference=COORDINATES:profile:Aragorn:001002;locus_tag=CMCILANG_01234;product=tRNA-Met(cat)
NZ_LABY01000015.1	Prodigal:002006	CDS	368	754	.	+	0	ID=CMCILANG_01235;inference=ab initio prediction:Prodigal:002006;locus_tag=CMCILANG_01235;product=hypothetical protein
NZ_LABY01000015.1	Prodigal:002006	CDS	802	1965	.	-	0	ID=CMCILANG_01236;eC_number=4.2.1.81;Name=tarD;db_xref=COG:COG4948;gene=tarD;inference=ab initio prediction:Prodigal:002006,similar to AA sequence:UniProtKB:Q89FH0;locus_tag=CMCILANG_01236;product=D(-)-tartrate dehydratase
NZ_LABY01000015.1	Prodigal:002006	CDS	2131	3078	.	+	0	ID=CMCILANG_01237;Name=yjiE_1;gene=yjiE_1;inference=ab initio prediction:Prodigal:002006,similar to AA sequence:UniProtKB:P39376;locus_tag=CMCILANG_01237;product=HTH-type transcriptional regulator YjiE
NZ_LABY01000015.1	Prodigal:002006	CDS	3094	3927	.	-	0	ID=CMCILANG_01238;Name=motB;db_xref=COG:COG1360;gene=motB;inference=ab initio prediction:Prodigal:002006,similar to AA sequence:UniProtKB:P55892;locus_tag=CMCILANG_01238;product=Motility protein B
NZ_LABY01000015.1	Prodigal:002006	CDS	4000	4773	.	-	0	ID=CMCILANG_01239;Name=pomA;db_xref=COG:COG1291;gene=pomA;inference=ab initio prediction:Prodigal:002006,similar to AA sequence:UniProtKB:O06873;locus_tag=CMCILANG_01239;product=Chemotaxis protein PomA
NZ_LABY01000015.1	Prodigal:002006	CDS	5050	6825	.	+	0	ID=CMCILANG_01240;eC_number=7.5.2.3;Name=ndvA;db_xref=COG:COG1132;gene=ndvA;inference=ab initio prediction:Prodigal:002006,similar to AA sequence:UniProtKB:P0A2V1;locus_tag=CMCILANG_01240;product=Beta-(1-->2)glucan export ATP-binding/permease protein NdvA
NZ_LABY01000150.1	Prodigal:002006	CDS	18	1841	.	-	0	ID=CMCILANG_01241;inference=ab initio prediction:Prodigal:002006;locus_tag=CMCILANG_01241;product=hypothetical protein
NZ_LABY01000150.1	Prodigal:002006	CDS	1867	2361	.	-	0	ID=CMCILANG_01242;inference=ab initio prediction:Prodigal:002006;locus_tag=CMCILANG_01242;product=hypothetical protein
NZ_LABY01000150.1	Prodigal:002006	CDS	2358	3143	.	-	0	ID=CMCILANG_01243;inference=ab initio prediction:Prodigal:002006;locus_tag=CMCILANG_01243;product=hypothetical protein
NZ_LABY01000150.1	Prodigal:002006	CDS	3181	4734	.	-	0	ID=CMCILANG_01244;inference=ab initio prediction:Prodigal:002006;locus_tag=CMCILANG_01244;product=hypothetical protein
NZ_LABY01000150.1	Prodigal:002006	CDS	4731	6233	.	-	0	ID=CMCILANG_01245;inference=ab initio prediction:Prodigal:002006;locus_tag=CMCILANG_01245;product=hypothetical protein
NZ_LABY01000150.1	Prodigal:002006	CDS	6235	6747	.	-	0	ID=CMCILANG_01246;inference=ab initio prediction:Prodigal:002006;locus_tag=CMCILANG_01246;product=hypothetical protein
NZ_LABY01000150.1	Prodigal:002006	CDS	6778	7950	.	-	0	ID=CMCILANG_01247;inference=ab initio prediction:Prodigal:002006;locus_tag=CMCILANG_01247;product=hypothetical protein
NZ_LABY01000150.1	Prodigal:002006	CDS	8141	10786	.	+	0	ID=CMCILANG_01248;Name=clpV1;db_xref=COG:COG0542;gene=clpV1;inference=ab initio prediction:Prodigal:002006,similar to AA sequence:UniProtKB:Q9I742;locus_tag=CMCILANG_01248;product=Protein ClpV1
NZ_LABY01000150.1	Prodigal:002006	CDS	11026	11676	.	+	0	ID=CMCILANG_01249;inference=ab initio prediction:Prodigal:002006;locus_tag=CMCILANG_01249;product=hypothetical protein
NZ_LABY01000150.1	Prodigal:002006	CDS	11963	12442	.	+	0	ID=CMCILANG_01250;inference=ab initio prediction:Prodigal:002006;locus_tag=CMCILANG_01250;product=hypothetical protein
NZ_LABY01000150.1	Prodigal:002006	CDS	13000	13308	.	+	0	ID=CMCILANG_01251;inference=ab initio prediction:Prodigal:002006;locus_tag=CMCILANG_01251;product=hypothetical protein
NZ_LABY01000150.1	Prodigal:002006	CDS	13413	14462	.	-	0	ID=CMCILANG_01252;Name=leuO;gene=leuO;inference=ab initio prediction:Prodigal:002006,similar to AA sequence:UniProtKB:P10151;locus_tag=CMCILANG_01252;product=HTH-type transcriptional regulator LeuO
NZ_LABY01000150.1	Prodigal:002006	CDS	14577	15812	.	+	0	ID=CMCILANG_01253;inference=ab initio prediction:Prodigal:002006;locus_tag=CMCILANG_01253;product=hypothetical protein
NZ_LABY01000150.1	Prodigal:002006	CDS	15815	16537	.	+	0	ID=CMCILANG_01254;eC_number=1.7.1.16;Name=cnbA_1;gene=cnbA_1;inference=ab initio prediction:Prodigal:002006,similar to AA sequence:UniProtKB:Q5XW77;locus_tag=CMCILANG_01254;product=Chloronitrobenzene nitroreductase
NZ_LABY01000150.1	Prodigal:002006	CDS	16539	17123	.	+	0	ID=CMCILANG_01255;inference=ab initio prediction:Prodigal:002006;locus_tag=CMCILANG_01255;product=hypothetical protein
NZ_LABY01000150.1	Prodigal:002006	CDS	18089	18667	.	-	0	ID=CMCILANG_01256;inference=ab initio prediction:Prodigal:002006;locus_tag=CMCILANG_01256;product=hypothetical protein
NZ_LABY01000150.1	Prodigal:002006	CDS	18793	19092	.	-	0	ID=CMCILANG_01257;Name=yciI;db_xref=COG:COG2350;gene=yciI;inference=ab initio prediction:Prodigal:002006,similar to AA sequence:UniProtKB:P0AB55;locus_tag=CMCILANG_01257;product=Protein YciI
NZ_LABY01000150.1	Prodigal:002006	CDS	19107	20006	.	-	0	ID=CMCILANG_01258;eC_number=1.1.1.60;Name=garR_2;db_xref=COG:COG2084;gene=garR_2;inference=ab initio prediction:Prodigal:002006,similar to AA sequence:UniProtKB:P0ABQ2;locus_tag=CMCILANG_01258;product=2-hydroxy-3-oxopropionate reductase
NZ_LABY01000150.1	Prodigal:002006	CDS	20121	21404	.	-	0	ID=CMCILANG_01259;Name=naiP_1;gene=naiP_1;inference=ab initio prediction:Prodigal:002006,similar to AA sequence:UniProtKB:O34691;locus_tag=CMCILANG_01259;product=Putative niacin/nicotinamide transporter NaiP
NZ_LABY01000150.1	Prodigal:002006	CDS	21495	22358	.	-	0	ID=CMCILANG_01260;eC_number=1.13.11.37;Name=npcC;gene=npcC;inference=ab initio prediction:Prodigal:002006,similar to AA sequence:UniProtKB:Q6F4M7;locus_tag=CMCILANG_01260;product=Hydroxyquinol 1%2C2-dioxygenase
NZ_LABY01000150.1	Prodigal:002006	CDS	22419	23486	.	-	0	ID=CMCILANG_01261;eC_number=1.3.1.-;Name=linF;db_xref=COG:COG1454;gene=linF;inference=ab initio prediction:Prodigal:002006,similar to AA sequence:UniProtKB:Q5W9E3;locus_tag=CMCILANG_01261;product=Maleylacetate reductase
NZ_LABY01000150.1	Prodigal:002006	CDS	23489	23794	.	-	0	ID=CMCILANG_01262;inference=ab initio prediction:Prodigal:002006;locus_tag=CMCILANG_01262;product=hypothetical protein
NZ_LABY01000150.1	Prodigal:002006	CDS	23912	24856	.	+	0	ID=CMCILANG_01263;Name=dmlR_7;gene=dmlR_7;inference=ab initio prediction:Prodigal:002006,similar to AA sequence:UniProtKB:P76250;locus_tag=CMCILANG_01263;product=HTH-type transcriptional regulator DmlR
NZ_LABY01000150.1	Prodigal:002006	CDS	25462	26247	.	+	0	ID=CMCILANG_01264;Name=kdgR_1;gene=kdgR_1;inference=ab initio prediction:Prodigal:002006,similar to AA sequence:UniProtKB:P37728;locus_tag=CMCILANG_01264;product=Pectin degradation repressor protein KdgR
NZ_LABY01000150.1	Prodigal:002006	CDS	26285	27091	.	-	0	ID=CMCILANG_01265;inference=ab initio prediction:Prodigal:002006;locus_tag=CMCILANG_01265;product=hypothetical protein
NZ_LABY01000150.1	Prodigal:002006	CDS	27265	27891	.	-	0	ID=CMCILANG_01266;inference=ab initio prediction:Prodigal:002006;locus_tag=CMCILANG_01266;product=hypothetical protein
NZ_LABY01000150.1	Prodigal:002006	CDS	28308	29375	.	+	0	ID=CMCILANG_01267;eC_number=1.1.1.18;Name=iolG_1;db_xref=COG:COG0673;gene=iolG_1;inference=ab initio prediction:Prodigal:002006,similar to AA sequence:UniProtKB:Q9WYP5;locus_tag=CMCILANG_01267;product=Myo-inositol 2-dehydrogenase
NZ_LABY01000150.1	Prodigal:002006	CDS	29508	30869	.	+	0	ID=CMCILANG_01268;Name=pcaK_2;db_xref=COG:COG0477;gene=pcaK_2;inference=ab initio prediction:Prodigal:002006,similar to AA sequence:UniProtKB:Q51955;locus_tag=CMCILANG_01268;product=4-hydroxybenzoate transporter PcaK
NZ_LABY01000150.1	Prodigal:002006	CDS	30938	31603	.	-	0	ID=CMCILANG_01269;Name=comR_1;gene=comR_1;inference=ab initio prediction:Prodigal:002006,similar to AA sequence:UniProtKB:P75952;locus_tag=CMCILANG_01269;product=HTH-type transcriptional repressor ComR
NZ_LABY01000150.1	Prodigal:002006	CDS	31680	32507	.	+	0	ID=CMCILANG_01270;eC_number=3.-.-.-;Name=ydjP;db_xref=COG:COG0596;gene=ydjP;inference=ab initio prediction:Prodigal:002006,similar to AA sequence:UniProtKB:O34592;locus_tag=CMCILANG_01270;product=AB hydrolase superfamily protein YdjP
NZ_LABY01000150.1	Prodigal:002006	CDS	32612	33511	.	+	0	ID=CMCILANG_01271;eC_number=3.8.1.3;db_xref=COG:COG0596;inference=ab initio prediction:Prodigal:002006,similar to AA sequence:UniProtKB:Q6NAM1;locus_tag=CMCILANG_01271;product=Fluoroacetate dehalogenase
NZ_LABY01000150.1	Prodigal:002006	CDS	34027	34806	.	-	0	ID=CMCILANG_01272;eC_number=1.-.-.-;Name=fabG2_2;gene=fabG2_2;inference=ab initio prediction:Prodigal:002006,similar to AA sequence:UniProtKB:P9WGR9;locus_tag=CMCILANG_01272;product=putative oxidoreductase
NZ_LABY01000150.1	Prodigal:002006	CDS	35255	36043	.	-	0	ID=CMCILANG_01273;eC_number=4.2.1.150;Name=crt_1;db_xref=COG:COG1024;gene=crt_1;inference=ab initio prediction:Prodigal:002006,similar to AA sequence:UniProtKB:P52046;locus_tag=CMCILANG_01273;product=Short-chain-enoyl-CoA hydratase
NZ_LABY01000150.1	Prodigal:002006	CDS	36056	37207	.	-	0	ID=CMCILANG_01274;eC_number=1.3.99.-;inference=ab initio prediction:Prodigal:002006,similar to AA sequence:UniProtKB:P71858;locus_tag=CMCILANG_01274;product=Acyl-CoA dehydrogenase FadE29
NZ_LABY01000150.1	Prodigal:002006	CDS	37220	38284	.	-	0	ID=CMCILANG_01275;eC_number=1.3.99.-;inference=ab initio prediction:Prodigal:002006,similar to AA sequence:UniProtKB:I6Y3Q0;locus_tag=CMCILANG_01275;product=Acyl-CoA dehydrogenase FadE27
NZ_LABY01000150.1	Prodigal:002006	CDS	38286	39071	.	-	0	ID=CMCILANG_01276;eC_number=4.2.1.17;Name=paaF_1;db_xref=COG:COG1024;gene=paaF_1;inference=ab initio prediction:Prodigal:002006,similar to AA sequence:UniProtKB:P76082;locus_tag=CMCILANG_01276;product=2%2C3-dehydroadipyl-CoA hydratase
NZ_LABY01000150.1	Prodigal:002006	CDS	39068	39943	.	-	0	ID=CMCILANG_01277;inference=ab initio prediction:Prodigal:002006;locus_tag=CMCILANG_01277;product=hypothetical protein
NZ_LABY01000150.1	Prodigal:002006	CDS	39958	41106	.	-	0	ID=CMCILANG_01278;eC_number=2.3.1.16;Name=fadA_2;gene=fadA_2;inference=ab initio prediction:Prodigal:002006,protein motif:HAMAP:MF_01620;locus_tag=CMCILANG_01278;product=3-ketoacyl-CoA thiolase
NZ_LABY01000150.1	Prodigal:002006	CDS	41108	41491	.	-	0	ID=CMCILANG_01279;inference=ab initio prediction:Prodigal:002006;locus_tag=CMCILANG_01279;product=hypothetical protein
NZ_LABY01000150.1	Prodigal:002006	CDS	41484	42521	.	-	0	ID=CMCILANG_01280;inference=ab initio prediction:Prodigal:002006;locus_tag=CMCILANG_01280;product=hypothetical protein
NZ_LABY01000150.1	Prodigal:002006	CDS	42518	43387	.	-	0	ID=CMCILANG_01281;Name=livH_6;db_xref=COG:COG0559;gene=livH_6;inference=ab initio prediction:Prodigal:002006,similar to AA sequence:UniProtKB:P0AEX7;locus_tag=CMCILANG_01281;product=High-affinity branched-chain amino acid transport system permease protein LivH
NZ_LABY01000150.1	Prodigal:002006	CDS	43384	44115	.	-	0	ID=CMCILANG_01282;Name=livF_6;db_xref=COG:COG0410;gene=livF_6;inference=ab initio prediction:Prodigal:002006,similar to AA sequence:UniProtKB:P22731;locus_tag=CMCILANG_01282;product=High-affinity branched-chain amino acid transport ATP-binding protein LivF
NZ_LABY01000150.1	Prodigal:002006	CDS	44112	44903	.	-	0	ID=CMCILANG_01283;eC_number=3.6.3.-;Name=lptB_3;db_xref=COG:COG1137;gene=lptB_3;inference=ab initio prediction:Prodigal:002006,similar to AA sequence:UniProtKB:P45073;locus_tag=CMCILANG_01283;product=Lipopolysaccharide export system ATP-binding protein LptB
NZ_LABY01000150.1	Prodigal:002006	CDS	44878	46017	.	-	0	ID=CMCILANG_01284;Name=braC_7;db_xref=COG:COG0683;gene=braC_7;inference=ab initio prediction:Prodigal:002006,similar to AA sequence:UniProtKB:P21175;locus_tag=CMCILANG_01284;product=Leucine-%2C isoleucine-%2C valine-%2C threonine-%2C and alanine-binding protein
NZ_LABY01000150.1	Prodigal:002006	CDS	46140	47225	.	+	0	ID=CMCILANG_01285;inference=ab initio prediction:Prodigal:002006;locus_tag=CMCILANG_01285;product=hypothetical protein
NZ_LABY01000150.1	Prodigal:002006	CDS	47335	48621	.	-	0	ID=CMCILANG_01286;eC_number=2.8.3.19;Name=uctC_1;gene=uctC_1;inference=ab initio prediction:Prodigal:002006,similar to AA sequence:UniProtKB:A9X6P9;locus_tag=CMCILANG_01286;product=Acetyl-CoA:oxalate CoA-transferase
NZ_LABY01000150.1	Prodigal:002006	CDS	48754	49563	.	+	0	ID=CMCILANG_01287;Name=pcaR_1;db_xref=COG:COG1414;gene=pcaR_1;inference=ab initio prediction:Prodigal:002006,similar to AA sequence:UniProtKB:Q52154;locus_tag=CMCILANG_01287;product=Pca regulon regulatory protein
NZ_LABY01000150.1	Prodigal:002006	CDS	49752	50672	.	-	0	ID=CMCILANG_01288;eC_number=3.1.1.17;Name=gnl_1;gene=gnl_1;inference=ab initio prediction:Prodigal:002006,similar to AA sequence:UniProtKB:Q01578;locus_tag=CMCILANG_01288;product=Gluconolactonase
NZ_LABY01000150.1	Prodigal:002006	CDS	50708	51592	.	-	0	ID=CMCILANG_01289;eC_number=5.3.3.18;Name=paaG_1;db_xref=COG:COG1024;gene=paaG_1;inference=ab initio prediction:Prodigal:002006,similar to AA sequence:UniProtKB:P77467;locus_tag=CMCILANG_01289;product=1%2C2-epoxyphenylacetyl-CoA isomerase
NZ_LABY01000150.1	Prodigal:002006	CDS	51582	52637	.	-	0	ID=CMCILANG_01290;eC_number=2.7.1.-;db_xref=COG:COG3173;inference=ab initio prediction:Prodigal:002006,similar to AA sequence:UniProtKB:P9WI99;locus_tag=CMCILANG_01290;product=Putative aminoglycoside phosphotransferase
NZ_LABY01000150.1	Prodigal:002006	CDS	52630	53868	.	-	0	ID=CMCILANG_01291;eC_number=1.3.8.3;Name=bbsG_1;gene=bbsG_1;inference=ab initio prediction:Prodigal:002006,similar to AA sequence:UniProtKB:Q9KJE8;locus_tag=CMCILANG_01291;product=(R)-benzylsuccinyl-CoA dehydrogenase
NZ_LABY01000150.1	Prodigal:002006	CDS	53901	54899	.	-	0	ID=CMCILANG_01292;eC_number=1.3.1.103;inference=ab initio prediction:Prodigal:002006,similar to AA sequence:UniProtKB:Q59I44;locus_tag=CMCILANG_01292;product=2-haloacrylate reductase
NZ_LABY01000150.1	Prodigal:002006	CDS	54899	57052	.	-	0	ID=CMCILANG_01293;eC_number=6.2.1.34;Name=FCS1;gene=FCS1;inference=ab initio prediction:Prodigal:002006,similar to AA sequence:UniProtKB:A0A2P1BT06;locus_tag=CMCILANG_01293;product=Trans-feruloyl-CoA synthase FCS1
NZ_LABY01000150.1	Prodigal:002006	CDS	58211	59641	.	+	0	ID=CMCILANG_01294;Name=norR_1;gene=norR_1;inference=ab initio prediction:Prodigal:002006,protein motif:HAMAP:MF_01314;locus_tag=CMCILANG_01294;product=Anaerobic nitric oxide reductase transcription regulator NorR
NZ_LABY01000150.1	Prodigal:002006	CDS	59585	60403	.	-	0	ID=CMCILANG_01295;inference=ab initio prediction:Prodigal:002006;locus_tag=CMCILANG_01295;product=hypothetical protein
NZ_LABY01000150.1	Prodigal:002006	CDS	60458	61747	.	-	0	ID=CMCILANG_01296;Name=pal_2;gene=pal_2;inference=ab initio prediction:Prodigal:002006,protein motif:HAMAP:MF_02204;locus_tag=CMCILANG_01296;product=Peptidoglycan-associated lipoprotein
NZ_LABY01000151.1	Prodigal:002006	CDS	93	218	.	+	0	ID=CMCILANG_01297;inference=ab initio prediction:Prodigal:002006;locus_tag=CMCILANG_01297;product=hypothetical protein
NZ_LABY01000151.1	Prodigal:002006	CDS	447	1004	.	-	0	ID=CMCILANG_01298;eC_number=3.1.22.4;Name=ruvC;db_xref=COG:COG0817;gene=ruvC;inference=ab initio prediction:Prodigal:002006,similar to AA sequence:UniProtKB:P0A814;locus_tag=CMCILANG_01298;product=Crossover junction endodeoxyribonuclease RuvC
NZ_LABY01000151.1	Prodigal:002006	CDS	1188	1943	.	+	0	ID=CMCILANG_01299;inference=ab initio prediction:Prodigal:002006;locus_tag=CMCILANG_01299;product=hypothetical protein
NZ_LABY01000151.1	Prodigal:002006	CDS	1940	2791	.	-	0	ID=CMCILANG_01300;inference=ab initio prediction:Prodigal:002006;locus_tag=CMCILANG_01300;product=hypothetical protein
NZ_LABY01000151.1	Prodigal:002006	CDS	2847	4385	.	-	0	ID=CMCILANG_01301;eC_number=3.5.4.32;db_xref=COG:COG0402;inference=ab initio prediction:Prodigal:002006,similar to AA sequence:UniProtKB:Q9I6Z0;locus_tag=CMCILANG_01301;product=8-oxoguanine deaminase
NZ_LABY01000151.1	Prodigal:002006	CDS	4496	5287	.	-	0	ID=CMCILANG_01302;eC_number=3.6.3.-;Name=ssuB_1;db_xref=COG:COG1116;gene=ssuB_1;inference=ab initio prediction:Prodigal:002006,similar to AA sequence:UniProtKB:P97027;locus_tag=CMCILANG_01302;product=Aliphatic sulfonates import ATP-binding protein SsuB
NZ_LABY01000151.1	Prodigal:002006	CDS	5296	6195	.	-	0	ID=CMCILANG_01303;inference=ab initio prediction:Prodigal:002006;locus_tag=CMCILANG_01303;product=hypothetical protein
NZ_LABY01000151.1	Prodigal:002006	CDS	6213	7265	.	-	0	ID=CMCILANG_01304;inference=ab initio prediction:Prodigal:002006;locus_tag=CMCILANG_01304;product=hypothetical protein
NZ_LABY01000151.1	Prodigal:002006	CDS	8386	11877	.	-	0	ID=CMCILANG_01305;inference=ab initio prediction:Prodigal:002006;locus_tag=CMCILANG_01305;product=hypothetical protein
NZ_LABY01000151.1	Prodigal:002006	CDS	12393	13424	.	+	0	ID=CMCILANG_01306;eC_number=2.5.1.47;Name=cysK_1;gene=cysK_1;inference=ab initio prediction:Prodigal:002006,similar to AA sequence:UniProtKB:P63871;locus_tag=CMCILANG_01306;product=Cysteine synthase
NZ_LABY01000151.1	Prodigal:002006	CDS	13896	14153	.	+	0	ID=CMCILANG_01307;inference=ab initio prediction:Prodigal:002006;locus_tag=CMCILANG_01307;product=hypothetical protein
NZ_LABY01000151.1	Prodigal:002006	CDS	14220	15884	.	-	0	ID=CMCILANG_01308;eC_number=3.2.1.1;Name=treS;db_xref=COG:COG0366;gene=treS;inference=ab initio prediction:Prodigal:002006,similar to AA sequence:UniProtKB:A0R6E0;locus_tag=CMCILANG_01308;product=Trehalose synthase/amylase TreS
NZ_LABY01000151.1	Prodigal:002006	CDS	15992	17422	.	-	0	ID=CMCILANG_01309;eC_number=2.7.-.-;Name=sasA_6;gene=sasA_6;inference=ab initio prediction:Prodigal:002006,protein motif:HAMAP:MF_01837;locus_tag=CMCILANG_01309;product=Adaptive-response sensory-kinase SasA
NZ_LABY01000151.1	Prodigal:002006	CDS	17419	18102	.	-	0	ID=CMCILANG_01310;Name=tctD;db_xref=COG:COG0745;gene=tctD;inference=ab initio prediction:Prodigal:002006,similar to AA sequence:UniProtKB:P0CL17;locus_tag=CMCILANG_01310;product=Transcriptional regulatory protein tctD
NZ_LABY01000151.1	Prodigal:002006	CDS	18307	19401	.	+	0	ID=CMCILANG_01311;inference=ab initio prediction:Prodigal:002006;locus_tag=CMCILANG_01311;product=hypothetical protein
NZ_LABY01000151.1	Prodigal:002006	CDS	19409	21079	.	+	0	ID=CMCILANG_01312;inference=ab initio prediction:Prodigal:002006;locus_tag=CMCILANG_01312;product=hypothetical protein
NZ_LABY01000151.1	Prodigal:002006	CDS	21072	22136	.	+	0	ID=CMCILANG_01313;eC_number=7.3.2.3;Name=cysA_1;db_xref=COG:COG1118;gene=cysA_1;inference=ab initio prediction:Prodigal:002006,similar to AA sequence:UniProtKB:P9WQM1;locus_tag=CMCILANG_01313;product=Sulfate/thiosulfate import ATP-binding protein CysA
NZ_LABY01000151.1	Prodigal:002006	CDS	22693	23979	.	+	0	ID=CMCILANG_01314;Name=amiC_1;gene=amiC_1;inference=ab initio prediction:Prodigal:002006,similar to AA sequence:UniProtKB:P27017;locus_tag=CMCILANG_01314;product=Aliphatic amidase expression-regulating protein
NZ_LABY01000151.1	Prodigal:002006	CDS	24285	25874	.	+	0	ID=CMCILANG_01315;inference=ab initio prediction:Prodigal:002006;locus_tag=CMCILANG_01315;product=hypothetical protein
NZ_LABY01000151.1	Prodigal:002006	CDS	25877	27031	.	+	0	ID=CMCILANG_01316;inference=ab initio prediction:Prodigal:002006;locus_tag=CMCILANG_01316;product=hypothetical protein
NZ_LABY01000151.1	Prodigal:002006	CDS	27028	27819	.	+	0	ID=CMCILANG_01317;eC_number=3.6.3.-;Name=metN_1;db_xref=COG:COG1135;gene=metN_1;inference=ab initio prediction:Prodigal:002006,similar to AA sequence:UniProtKB:Q87RS1;locus_tag=CMCILANG_01317;product=Methionine import ATP-binding protein MetN
NZ_LABY01000151.1	Prodigal:002006	CDS	27834	28529	.	+	0	ID=CMCILANG_01318;Name=livF_7;db_xref=COG:COG0410;gene=livF_7;inference=ab initio prediction:Prodigal:002006,similar to AA sequence:UniProtKB:P22731;locus_tag=CMCILANG_01318;product=High-affinity branched-chain amino acid transport ATP-binding protein LivF
NZ_LABY01000151.1	Prodigal:002006	CDS	28590	28838	.	-	0	ID=CMCILANG_01319;inference=ab initio prediction:Prodigal:002006;locus_tag=CMCILANG_01319;product=hypothetical protein
NZ_LABY01000151.1	Prodigal:002006	CDS	29064	29420	.	-	0	ID=CMCILANG_01320;inference=ab initio prediction:Prodigal:002006;locus_tag=CMCILANG_01320;product=hypothetical protein
NZ_LABY01000151.1	Prodigal:002006	CDS	29765	30382	.	+	0	ID=CMCILANG_01321;Name=rimP;gene=rimP;inference=ab initio prediction:Prodigal:002006,protein motif:HAMAP:MF_01077;locus_tag=CMCILANG_01321;product=Ribosome maturation factor RimP
NZ_LABY01000151.1	Prodigal:002006	CDS	30432	32111	.	+	0	ID=CMCILANG_01322;Name=nusA;db_xref=COG:COG0195;gene=nusA;inference=ab initio prediction:Prodigal:002006,similar to AA sequence:UniProtKB:P0AFF6;locus_tag=CMCILANG_01322;product=Transcription termination/antitermination protein NusA
NZ_LABY01000151.1	Prodigal:002006	CDS	32129	32917	.	+	0	ID=CMCILANG_01323;inference=ab initio prediction:Prodigal:002006;locus_tag=CMCILANG_01323;product=hypothetical protein
NZ_LABY01000152.1	Prodigal:002006	CDS	203	1669	.	+	0	ID=CMCILANG_01324;eC_number=1.9.3.1;Name=ctaDII_1;db_xref=COG:COG0843;gene=ctaDII_1;inference=ab initio prediction:Prodigal:002006,similar to AA sequence:UniProtKB:P98002;locus_tag=CMCILANG_01324;product=Cytochrome c oxidase subunit 1-beta
NZ_LABY01000152.1	Prodigal:002006	CDS	1666	2403	.	+	0	ID=CMCILANG_01325;inference=ab initio prediction:Prodigal:002006;locus_tag=CMCILANG_01325;product=hypothetical protein
NZ_LABY01000152.1	Prodigal:002006	CDS	2400	2714	.	+	0	ID=CMCILANG_01326;inference=ab initio prediction:Prodigal:002006;locus_tag=CMCILANG_01326;product=hypothetical protein
NZ_LABY01000152.1	Prodigal:002006	CDS	3468	4682	.	-	0	ID=CMCILANG_01327;inference=ab initio prediction:Prodigal:002006;locus_tag=CMCILANG_01327;product=hypothetical protein
NZ_LABY01000152.1	Prodigal:002006	CDS	4716	5039	.	-	0	ID=CMCILANG_01328;Name=thcC;gene=thcC;inference=ab initio prediction:Prodigal:002006,similar to AA sequence:UniProtKB:P43493;locus_tag=CMCILANG_01328;product=Rhodocoxin
NZ_LABY01000152.1	Prodigal:002006	CDS	5053	6306	.	-	0	ID=CMCILANG_01329;eC_number=1.14.99.15;inference=ab initio prediction:Prodigal:002006,similar to AA sequence:UniProtKB:Q6N8N2;locus_tag=CMCILANG_01329;product=Cytochrome p450 CYP199A2
NZ_LABY01000152.1	Prodigal:002006	CDS	6438	7001	.	+	0	ID=CMCILANG_01330;inference=ab initio prediction:Prodigal:002006;locus_tag=CMCILANG_01330;product=hypothetical protein
NZ_LABY01000152.1	Prodigal:002006	CDS	7020	8264	.	-	0	ID=CMCILANG_01331;eC_number=1.18.1.-;Name=thcD_2;gene=thcD_2;inference=ab initio prediction:Prodigal:002006,similar to AA sequence:UniProtKB:P43494;locus_tag=CMCILANG_01331;product=Rhodocoxin reductase
NZ_LABY01000152.1	Prodigal:002006	CDS	8534	9223	.	-	0	ID=CMCILANG_01332;Name=yiiM;db_xref=COG:COG2258;gene=yiiM;inference=ab initio prediction:Prodigal:002006,similar to AA sequence:UniProtKB:P32157;locus_tag=CMCILANG_01332;product=Protein YiiM
NZ_LABY01000152.1	Prodigal:002006	CDS	9220	9783	.	-	0	ID=CMCILANG_01333;Name=resA;gene=resA;inference=ab initio prediction:Prodigal:002006,protein motif:HAMAP:MF_01319;locus_tag=CMCILANG_01333;product=Thiol-disulfide oxidoreductase ResA
NZ_LABY01000152.1	Prodigal:002006	CDS	9796	10500	.	-	0	ID=CMCILANG_01334;inference=ab initio prediction:Prodigal:002006;locus_tag=CMCILANG_01334;product=hypothetical protein
NZ_LABY01000152.1	Prodigal:002006	CDS	10569	11651	.	-	0	ID=CMCILANG_01335;eC_number=1.11.1.-;Name=srpA_1;db_xref=COG:COG0753;gene=srpA_1;inference=ab initio prediction:Prodigal:002006,similar to AA sequence:UniProtKB:Q55025;locus_tag=CMCILANG_01335;product=Catalase-related peroxidase
NZ_LABY01000152.1	Prodigal:002006	CDS	11737	12471	.	-	0	ID=CMCILANG_01336;inference=ab initio prediction:Prodigal:002006;locus_tag=CMCILANG_01336;product=hypothetical protein
NZ_LABY01000152.1	Prodigal:002006	CDS	12487	13161	.	-	0	ID=CMCILANG_01337;inference=ab initio prediction:Prodigal:002006;locus_tag=CMCILANG_01337;product=hypothetical protein
NZ_LABY01000152.1	Prodigal:002006	CDS	13344	14237	.	-	0	ID=CMCILANG_01338;Name=ribN_1;gene=ribN_1;inference=ab initio prediction:Prodigal:002006,similar to AA sequence:UniProtKB:Q9KKU0;locus_tag=CMCILANG_01338;product=Riboflavin transporter
NZ_LABY01000152.1	Prodigal:002006	CDS	14766	15527	.	+	0	ID=CMCILANG_01339;eC_number=1.1.1.100;Name=fabG_5;gene=fabG_5;inference=ab initio prediction:Prodigal:002006,similar to AA sequence:UniProtKB:P0A2C9;locus_tag=CMCILANG_01339;product=3-oxoacyl-[acyl-carrier-protein] reductase FabG
NZ_LABY01000152.1	Prodigal:002006	CDS	15645	16001	.	-	0	ID=CMCILANG_01340;inference=ab initio prediction:Prodigal:002006;locus_tag=CMCILANG_01340;product=hypothetical protein
NZ_LABY01000152.1	Prodigal:002006	CDS	16476	18797	.	-	0	ID=CMCILANG_01341;inference=ab initio prediction:Prodigal:002006;locus_tag=CMCILANG_01341;product=hypothetical protein
NZ_LABY01000152.1	Prodigal:002006	CDS	19266	19478	.	-	0	ID=CMCILANG_01342;inference=ab initio prediction:Prodigal:002006;locus_tag=CMCILANG_01342;product=hypothetical protein
NZ_LABY01000152.1	Prodigal:002006	CDS	19675	20931	.	-	0	ID=CMCILANG_01343;inference=ab initio prediction:Prodigal:002006;locus_tag=CMCILANG_01343;product=hypothetical protein
NZ_LABY01000152.1	Prodigal:002006	CDS	21168	22187	.	-	0	ID=CMCILANG_01344;Name=noc_1;gene=noc_1;inference=ab initio prediction:Prodigal:002006,protein motif:HAMAP:MF_02015;locus_tag=CMCILANG_01344;product=Nucleoid occlusion protein
NZ_LABY01000152.1	Prodigal:002006	CDS	22184	23413	.	-	0	ID=CMCILANG_01345;inference=ab initio prediction:Prodigal:002006;locus_tag=CMCILANG_01345;product=hypothetical protein
NZ_LABY01000152.1	Prodigal:002006	CDS	23835	24818	.	+	0	ID=CMCILANG_01346;inference=ab initio prediction:Prodigal:002006;locus_tag=CMCILANG_01346;product=hypothetical protein
NZ_LABY01000152.1	Prodigal:002006	CDS	24808	26577	.	-	0	ID=CMCILANG_01347;inference=ab initio prediction:Prodigal:002006;locus_tag=CMCILANG_01347;product=hypothetical protein
NZ_LABY01000152.1	Prodigal:002006	CDS	26611	27324	.	-	0	ID=CMCILANG_01348;inference=ab initio prediction:Prodigal:002006;locus_tag=CMCILANG_01348;product=hypothetical protein
NZ_LABY01000152.1	Prodigal:002006	CDS	27330	28649	.	-	0	ID=CMCILANG_01349;eC_number=1.8.3.4;Name=mtoX;gene=mtoX;inference=ab initio prediction:Prodigal:002006,similar to AA sequence:UniProtKB:Q5LKW0;locus_tag=CMCILANG_01349;product=Methanethiol oxidase
NZ_LABY01000152.1	Prodigal:002006	CDS	29002	29940	.	+	0	ID=CMCILANG_01350;inference=ab initio prediction:Prodigal:002006;locus_tag=CMCILANG_01350;product=hypothetical protein
NZ_LABY01000152.1	Prodigal:002006	CDS	30093	31163	.	-	0	ID=CMCILANG_01351;eC_number=1.1.1.281;Name=rmd;gene=rmd;inference=ab initio prediction:Prodigal:002006,similar to AA sequence:UniProtKB:Q6T1X6;locus_tag=CMCILANG_01351;product=GDP-6-deoxy-D-mannose reductase
NZ_LABY01000152.1	Prodigal:002006	CDS	31160	32086	.	-	0	ID=CMCILANG_01352;eC_number=4.2.1.46;Name=strE;db_xref=COG:COG1088;gene=strE;inference=ab initio prediction:Prodigal:002006,similar to AA sequence:UniProtKB:P29782;locus_tag=CMCILANG_01352;product=dTDP-glucose 4%2C6-dehydratase
NZ_LABY01000153.1	Prodigal:002006	CDS	371	1660	.	+	0	ID=CMCILANG_01353;inference=ab initio prediction:Prodigal:002006;locus_tag=CMCILANG_01353;product=hypothetical protein
NZ_LABY01000153.1	Prodigal:002006	CDS	1489	2469	.	-	0	ID=CMCILANG_01354;Name=fecR;db_xref=COG:COG3712;gene=fecR;inference=ab initio prediction:Prodigal:002006,similar to AA sequence:UniProtKB:P23485;locus_tag=CMCILANG_01354;product=Protein FecR
NZ_LABY01000153.1	Prodigal:002006	CDS	2569	3078	.	-	0	ID=CMCILANG_01355;Name=fecI;db_xref=COG:COG1595;gene=fecI;inference=ab initio prediction:Prodigal:002006,similar to AA sequence:UniProtKB:P23484;locus_tag=CMCILANG_01355;product=putative RNA polymerase sigma factor FecI
NZ_LABY01000153.1	Prodigal:002006	CDS	3472	4821	.	-	0	ID=CMCILANG_01356;eC_number=1.14.14.10;Name=ntaA_1;gene=ntaA_1;inference=ab initio prediction:Prodigal:002006,similar to AA sequence:UniProtKB:P54989;locus_tag=CMCILANG_01356;product=Nitrilotriacetate monooxygenase component A
NZ_LABY01000153.1	Prodigal:002006	CDS	4955	5827	.	-	0	ID=CMCILANG_01357;inference=ab initio prediction:Prodigal:002006;locus_tag=CMCILANG_01357;product=hypothetical protein
NZ_LABY01000153.1	Prodigal:002006	CDS	5824	6630	.	-	0	ID=CMCILANG_01358;eC_number=3.6.3.-;Name=osmV;db_xref=COG:COG1125;gene=osmV;inference=ab initio prediction:Prodigal:002006,similar to AA sequence:UniProtKB:Q8ZPK4;locus_tag=CMCILANG_01358;product=Osmoprotectant import ATP-binding protein OsmV
NZ_LABY01000153.1	Prodigal:002006	CDS	6647	6958	.	-	0	ID=CMCILANG_01359;inference=ab initio prediction:Prodigal:002006;locus_tag=CMCILANG_01359;product=hypothetical protein
NZ_LABY01000153.1	Prodigal:002006	CDS	7161	7574	.	+	0	ID=CMCILANG_01360;inference=ab initio prediction:Prodigal:002006;locus_tag=CMCILANG_01360;product=hypothetical protein
NZ_LABY01000153.1	Prodigal:002006	CDS	7637	9823	.	+	0	ID=CMCILANG_01361;eC_number=3.6.4.-;Name=priA;db_xref=COG:COG1198;gene=priA;inference=ab initio prediction:Prodigal:002006,similar to AA sequence:UniProtKB:P17888;locus_tag=CMCILANG_01361;product=Primosomal protein N'
NZ_LABY01000153.1	Prodigal:002006	CDS	10167	10463	.	-	0	ID=CMCILANG_01362;inference=ab initio prediction:Prodigal:002006;locus_tag=CMCILANG_01362;product=hypothetical protein
NZ_LABY01000153.1	Prodigal:002006	CDS	10916	11197	.	-	0	ID=CMCILANG_01363;inference=ab initio prediction:Prodigal:002006;locus_tag=CMCILANG_01363;product=hypothetical protein
NZ_LABY01000153.1	Prodigal:002006	CDS	12103	12312	.	+	0	ID=CMCILANG_01364;inference=ab initio prediction:Prodigal:002006;locus_tag=CMCILANG_01364;product=hypothetical protein
NZ_LABY01000153.1	Prodigal:002006	CDS	12778	14163	.	-	0	ID=CMCILANG_01365;eC_number=1.14.13.131;Name=dmoA;gene=dmoA;inference=ab initio prediction:Prodigal:002006,similar to AA sequence:UniProtKB:E9JFX9;locus_tag=CMCILANG_01365;product=Dimethyl-sulfide monooxygenase
NZ_LABY01000153.1	Prodigal:002006	CDS	14393	14518	.	-	0	ID=CMCILANG_01366;inference=ab initio prediction:Prodigal:002006;locus_tag=CMCILANG_01366;product=hypothetical protein
NZ_LABY01000153.1	Prodigal:002006	CDS	14587	16209	.	-	0	ID=CMCILANG_01367;Name=groL5;gene=groL5;inference=ab initio prediction:Prodigal:002006,similar to AA sequence:UniProtKB:P35471;locus_tag=CMCILANG_01367;product=60 kDa chaperonin 5
NZ_LABY01000153.1	Prodigal:002006	CDS	16238	16528	.	-	0	ID=CMCILANG_01368;Name=groS1;db_xref=COG:COG0234;gene=groS1;inference=ab initio prediction:Prodigal:002006,similar to AA sequence:UniProtKB:P35473;locus_tag=CMCILANG_01368;product=10 kDa chaperonin 1
NZ_LABY01000153.1	Prodigal:002006	CDS	16744	17943	.	-	0	ID=CMCILANG_01369;eC_number=1.14.14.-;Name=sfnC_1;gene=sfnC_1;inference=ab initio prediction:Prodigal:002006,similar to AA sequence:UniProtKB:Q845S8;locus_tag=CMCILANG_01369;product=putative FMNH2-dependent monooxygenase SfnC
NZ_LABY01000153.1	Prodigal:002006	CDS	17967	19553	.	-	0	ID=CMCILANG_01370;Name=gsiB_1;db_xref=COG:COG0747;gene=gsiB_1;inference=ab initio prediction:Prodigal:002006,similar to AA sequence:UniProtKB:P75797;locus_tag=CMCILANG_01370;product=Glutathione-binding protein GsiB
NZ_LABY01000153.1	Prodigal:002006	CDS	19612	20814	.	-	0	ID=CMCILANG_01371;eC_number=1.14.14.35;Name=sfnG_1;gene=sfnG_1;inference=ab initio prediction:Prodigal:002006,similar to AA sequence:UniProtKB:Q65YW9;locus_tag=CMCILANG_01371;product=FMNH(2)-dependent dimethylsulfone monooxygenase
NZ_LABY01000153.1	Prodigal:002006	CDS	20950	21939	.	+	0	ID=CMCILANG_01372;Name=dppB_1;db_xref=COG:COG0601;gene=dppB_1;inference=ab initio prediction:Prodigal:002006,similar to AA sequence:UniProtKB:P0AEF8;locus_tag=CMCILANG_01372;product=Dipeptide transport system permease protein DppB
NZ_LABY01000153.1	Prodigal:002006	CDS	21936	22856	.	+	0	ID=CMCILANG_01373;Name=oppC;db_xref=COG:COG1173;gene=oppC;inference=ab initio prediction:Prodigal:002006,similar to AA sequence:UniProtKB:P08006;locus_tag=CMCILANG_01373;product=Oligopeptide transport system permease protein OppC
NZ_LABY01000153.1	Prodigal:002006	CDS	23292	23474	.	-	0	ID=CMCILANG_01374;inference=ab initio prediction:Prodigal:002006;locus_tag=CMCILANG_01374;product=hypothetical protein
NZ_LABY01000154.1	Prodigal:002006	CDS	735	980	.	+	0	ID=CMCILANG_01375;inference=ab initio prediction:Prodigal:002006;locus_tag=CMCILANG_01375;product=hypothetical protein
NZ_LABY01000154.1	Prodigal:002006	CDS	1903	2358	.	+	0	ID=CMCILANG_01376;eC_number=2.1.1.207;Name=trmL;db_xref=COG:COG0219;gene=trmL;inference=ab initio prediction:Prodigal:002006,similar to AA sequence:UniProtKB:P44868;locus_tag=CMCILANG_01376;product=tRNA (cytidine(34)-2'-O)-methyltransferase
NZ_LABY01000155.1	Prodigal:002006	CDS	62	1378	.	-	0	ID=CMCILANG_01377;eC_number=2.8.4.4;Name=rimO;db_xref=COG:COG0621;gene=rimO;inference=ab initio prediction:Prodigal:002006,similar to AA sequence:UniProtKB:P0AEI4;locus_tag=CMCILANG_01377;product=Ribosomal protein S12 methylthiotransferase RimO
NZ_LABY01000155.1	Prodigal:002006	CDS	1551	2939	.	+	0	ID=CMCILANG_01378;eC_number=2.6.1.85;Name=pabB;db_xref=COG:COG0147;gene=pabB;inference=ab initio prediction:Prodigal:002006,similar to AA sequence:UniProtKB:P05041;locus_tag=CMCILANG_01378;product=Aminodeoxychorismate synthase component 1
NZ_LABY01000155.1	Prodigal:002006	CDS	3003	3614	.	+	0	ID=CMCILANG_01379;eC_number=2.6.1.85;Name=pabA;db_xref=COG:COG0512;gene=pabA;inference=ab initio prediction:Prodigal:002006,similar to AA sequence:UniProtKB:P00903;locus_tag=CMCILANG_01379;product=Aminodeoxychorismate synthase component 2
NZ_LABY01000155.1	Prodigal:002006	CDS	3601	4446	.	+	0	ID=CMCILANG_01380;eC_number=4.1.3.38;Name=pabC;db_xref=COG:COG0115;gene=pabC;inference=ab initio prediction:Prodigal:002006,similar to AA sequence:UniProtKB:P28305;locus_tag=CMCILANG_01380;product=Aminodeoxychorismate lyase
NZ_LABY01000155.1	Prodigal:002006	CDS	4543	4761	.	-	0	ID=CMCILANG_01381;inference=ab initio prediction:Prodigal:002006;locus_tag=CMCILANG_01381;product=hypothetical protein
NZ_LABY01000155.1	Prodigal:002006	CDS	4978	6573	.	+	0	ID=CMCILANG_01382;Name=dppA_1;db_xref=COG:COG0747;gene=dppA_1;inference=ab initio prediction:Prodigal:002006,similar to AA sequence:UniProtKB:P23847;locus_tag=CMCILANG_01382;product=Periplasmic dipeptide transport protein
NZ_LABY01000155.1	Prodigal:002006	CDS	6881	7891	.	+	0	ID=CMCILANG_01383;Name=dppB_2;db_xref=COG:COG0601;gene=dppB_2;inference=ab initio prediction:Prodigal:002006,similar to AA sequence:UniProtKB:P0AEF8;locus_tag=CMCILANG_01383;product=Dipeptide transport system permease protein DppB
NZ_LABY01000155.1	Prodigal:002006	CDS	7888	8799	.	+	0	ID=CMCILANG_01384;Name=dppC_1;db_xref=COG:COG1173;gene=dppC_1;inference=ab initio prediction:Prodigal:002006,similar to AA sequence:UniProtKB:P0AEG1;locus_tag=CMCILANG_01384;product=Dipeptide transport system permease protein DppC
NZ_LABY01000155.1	Prodigal:002006	CDS	8808	9866	.	+	0	ID=CMCILANG_01385;Name=dppD_1;db_xref=COG:COG0444;gene=dppD_1;inference=ab initio prediction:Prodigal:002006,similar to AA sequence:UniProtKB:P0AAG0;locus_tag=CMCILANG_01385;product=Dipeptide transport ATP-binding protein DppD
NZ_LABY01000155.1	Prodigal:002006	CDS	9863	10867	.	+	0	ID=CMCILANG_01386;eC_number=7.4.2.10;Name=gsiA_2;db_xref=COG:COG1123;gene=gsiA_2;inference=ab initio prediction:Prodigal:002006,similar to AA sequence:UniProtKB:P75796;locus_tag=CMCILANG_01386;product=Glutathione import ATP-binding protein GsiA
NZ_LABY01000155.1	Prodigal:002006	CDS	10971	12455	.	+	0	ID=CMCILANG_01387;inference=ab initio prediction:Prodigal:002006;locus_tag=CMCILANG_01387;product=hypothetical protein
NZ_LABY01000155.1	Prodigal:002006	CDS	12462	12839	.	-	0	ID=CMCILANG_01388;inference=ab initio prediction:Prodigal:002006;locus_tag=CMCILANG_01388;product=hypothetical protein
NZ_LABY01000155.1	Aragorn:001002	tRNA	13020	13109	.	+	.	ID=CMCILANG_01389;inference=COORDINATES:profile:Aragorn:001002;locus_tag=CMCILANG_01389;product=tRNA-Ser(tga)
NZ_LABY01000155.1	Prodigal:002006	CDS	14055	14429	.	+	0	ID=CMCILANG_01390;inference=ab initio prediction:Prodigal:002006;locus_tag=CMCILANG_01390;product=hypothetical protein
NZ_LABY01000155.1	Prodigal:002006	CDS	14426	14668	.	+	0	ID=CMCILANG_01391;inference=ab initio prediction:Prodigal:002006;locus_tag=CMCILANG_01391;product=hypothetical protein
NZ_LABY01000155.1	Prodigal:002006	CDS	14954	15673	.	+	0	ID=CMCILANG_01392;inference=ab initio prediction:Prodigal:002006;locus_tag=CMCILANG_01392;product=hypothetical protein
NZ_LABY01000155.1	Prodigal:002006	CDS	15804	16190	.	+	0	ID=CMCILANG_01393;inference=ab initio prediction:Prodigal:002006;locus_tag=CMCILANG_01393;product=hypothetical protein
NZ_LABY01000155.1	Prodigal:002006	CDS	16292	16675	.	-	0	ID=CMCILANG_01394;inference=ab initio prediction:Prodigal:002006;locus_tag=CMCILANG_01394;product=hypothetical protein
NZ_LABY01000155.1	Prodigal:002006	CDS	16668	17231	.	-	0	ID=CMCILANG_01395;inference=ab initio prediction:Prodigal:002006;locus_tag=CMCILANG_01395;product=hypothetical protein
NZ_LABY01000155.1	Prodigal:002006	CDS	17231	17425	.	-	0	ID=CMCILANG_01396;inference=ab initio prediction:Prodigal:002006;locus_tag=CMCILANG_01396;product=hypothetical protein
NZ_LABY01000155.1	Prodigal:002006	CDS	17430	17687	.	-	0	ID=CMCILANG_01397;inference=ab initio prediction:Prodigal:002006;locus_tag=CMCILANG_01397;product=hypothetical protein
NZ_LABY01000155.1	Prodigal:002006	CDS	17687	18253	.	-	0	ID=CMCILANG_01398;inference=ab initio prediction:Prodigal:002006;locus_tag=CMCILANG_01398;product=hypothetical protein
NZ_LABY01000155.1	Prodigal:002006	CDS	18368	19147	.	-	0	ID=CMCILANG_01399;inference=ab initio prediction:Prodigal:002006;locus_tag=CMCILANG_01399;product=hypothetical protein
NZ_LABY01000155.1	Prodigal:002006	CDS	19147	19341	.	-	0	ID=CMCILANG_01400;inference=ab initio prediction:Prodigal:002006;locus_tag=CMCILANG_01400;product=hypothetical protein
NZ_LABY01000155.1	Prodigal:002006	CDS	19399	19692	.	-	0	ID=CMCILANG_01401;inference=ab initio prediction:Prodigal:002006;locus_tag=CMCILANG_01401;product=hypothetical protein
NZ_LABY01000156.1	Prodigal:002006	CDS	76	846	.	-	0	ID=CMCILANG_01402;eC_number=2.7.1.23;Name=nadK;gene=nadK;inference=ab initio prediction:Prodigal:002006,protein motif:HAMAP:MF_00361;locus_tag=CMCILANG_01402;product=NAD kinase
NZ_LABY01000156.1	Prodigal:002006	CDS	1073	1402	.	+	0	ID=CMCILANG_01403;Name=cutA;db_xref=COG:COG1324;gene=cutA;inference=ab initio prediction:Prodigal:002006,similar to AA sequence:UniProtKB:Q7SIA8;locus_tag=CMCILANG_01403;product=Divalent-cation tolerance protein CutA
NZ_LABY01000156.1	Prodigal:002006	CDS	1410	2096	.	-	0	ID=CMCILANG_01404;inference=ab initio prediction:Prodigal:002006;locus_tag=CMCILANG_01404;product=hypothetical protein
NZ_LABY01000156.1	Prodigal:002006	CDS	2075	3040	.	-	0	ID=CMCILANG_01405;eC_number=3.1.26.11;Name=rbn_2;gene=rbn_2;inference=ab initio prediction:Prodigal:002006,protein motif:HAMAP:MF_01818;locus_tag=CMCILANG_01405;product=Ribonuclease BN
NZ_LABY01000156.1	Prodigal:002006	CDS	3426	5162	.	+	0	ID=CMCILANG_01406;eC_number=3.4.19.13;Name=ggt_1;gene=ggt_1;inference=ab initio prediction:Prodigal:002006,similar to AA sequence:UniProtKB:P36267;locus_tag=CMCILANG_01406;product=Glutathione hydrolase proenzyme
NZ_LABY01000156.1	Prodigal:002006	CDS	5218	6735	.	-	0	ID=CMCILANG_01407;inference=ab initio prediction:Prodigal:002006;locus_tag=CMCILANG_01407;product=hypothetical protein
NZ_LABY01000156.1	Prodigal:002006	CDS	6744	7472	.	-	0	ID=CMCILANG_01408;eC_number=2.5.1.31;Name=uppS_2;db_xref=COG:COG0020;gene=uppS_2;inference=ab initio prediction:Prodigal:002006,similar to AA sequence:UniProtKB:Q88VJ8;locus_tag=CMCILANG_01408;product=Ditrans%2Cpolycis-undecaprenyl-diphosphate synthase ((2E%2C6E)-farnesyl-diphosphate specific)
NZ_LABY01000156.1	Prodigal:002006	CDS	7505	7888	.	-	0	ID=CMCILANG_01409;inference=ab initio prediction:Prodigal:002006;locus_tag=CMCILANG_01409;product=hypothetical protein
NZ_LABY01000156.1	Prodigal:002006	CDS	7881	8510	.	-	0	ID=CMCILANG_01410;inference=ab initio prediction:Prodigal:002006;locus_tag=CMCILANG_01410;product=hypothetical protein
NZ_LABY01000156.1	Prodigal:002006	CDS	8603	9841	.	-	0	ID=CMCILANG_01411;eC_number=3.5.1.87;Name=hyuC_1;db_xref=COG:COG0624;gene=hyuC_1;inference=ab initio prediction:Prodigal:002006,similar to AA sequence:UniProtKB:Q6DTN4;locus_tag=CMCILANG_01411;product=N-carbamoyl-L-amino-acid hydrolase
NZ_LABY01000156.1	Prodigal:002006	CDS	10093	11094	.	-	0	ID=CMCILANG_01412;inference=ab initio prediction:Prodigal:002006;locus_tag=CMCILANG_01412;product=hypothetical protein
NZ_LABY01000156.1	Prodigal:002006	CDS	11189	12409	.	+	0	ID=CMCILANG_01413;db_xref=COG:COG1680;inference=ab initio prediction:Prodigal:002006,similar to AA sequence:UniProtKB:P9WLZ3;locus_tag=CMCILANG_01413;product=putative protein
NZ_LABY01000156.1	Prodigal:002006	CDS	12432	13223	.	-	0	ID=CMCILANG_01414;inference=ab initio prediction:Prodigal:002006;locus_tag=CMCILANG_01414;product=hypothetical protein
NZ_LABY01000156.1	Prodigal:002006	CDS	13611	14432	.	+	0	ID=CMCILANG_01415;eC_number=2.1.1.77;Name=pcm_1;gene=pcm_1;inference=ab initio prediction:Prodigal:002006,protein motif:HAMAP:MF_00090;locus_tag=CMCILANG_01415;product=Protein-L-isoaspartate O-methyltransferase
NZ_LABY01000156.1	Prodigal:002006	CDS	14522	15163	.	+	0	ID=CMCILANG_01416;eC_number=3.1.2.6;Name=gloC;db_xref=COG:COG0491;gene=gloC;inference=ab initio prediction:Prodigal:002006,similar to AA sequence:UniProtKB:P75849;locus_tag=CMCILANG_01416;product=Hydroxyacylglutathione hydrolase GloC
NZ_LABY01000156.1	Prodigal:002006	CDS	15174	16136	.	+	0	ID=CMCILANG_01417;eC_number=1.1.-.-;Name=yajO_3;db_xref=COG:COG0667;gene=yajO_3;inference=ab initio prediction:Prodigal:002006,similar to AA sequence:UniProtKB:P77735;locus_tag=CMCILANG_01417;product=1-deoxyxylulose-5-phosphate synthase YajO
NZ_LABY01000156.1	Prodigal:002006	CDS	16436	18862	.	+	0	ID=CMCILANG_01418;eC_number=5.6.2.2;Name=gyrB_1;gene=gyrB_1;inference=ab initio prediction:Prodigal:002006,similar to AA sequence:UniProtKB:B8GXQ0;locus_tag=CMCILANG_01418;product=DNA gyrase subunit B
NZ_LABY01000156.1	Prodigal:002006	CDS	19092	20069	.	+	0	ID=CMCILANG_01419;eC_number=6.3.2.6;Name=purC_1;db_xref=COG:COG0152;gene=purC_1;inference=ab initio prediction:Prodigal:002006,similar to AA sequence:UniProtKB:B1MHW4;locus_tag=CMCILANG_01419;product=Phosphoribosylaminoimidazole-succinocarboxamide synthase
NZ_LABY01000156.1	Prodigal:002006	CDS	20532	20858	.	-	0	ID=CMCILANG_01420;inference=ab initio prediction:Prodigal:002006;locus_tag=CMCILANG_01420;product=hypothetical protein
NZ_LABY01000156.1	Prodigal:002006	CDS	20940	21425	.	-	0	ID=CMCILANG_01421;inference=ab initio prediction:Prodigal:002006;locus_tag=CMCILANG_01421;product=hypothetical protein
NZ_LABY01000156.1	Prodigal:002006	CDS	21987	22268	.	-	0	ID=CMCILANG_01422;inference=ab initio prediction:Prodigal:002006;locus_tag=CMCILANG_01422;product=hypothetical protein
NZ_LABY01000156.1	Prodigal:002006	CDS	22759	22923	.	+	0	ID=CMCILANG_01423;inference=ab initio prediction:Prodigal:002006;locus_tag=CMCILANG_01423;product=hypothetical protein
NZ_LABY01000156.1	Prodigal:002006	CDS	23898	25337	.	-	0	ID=CMCILANG_01424;eC_number=1.8.1.4;Name=lpd;db_xref=COG:COG1249;gene=lpd;inference=ab initio prediction:Prodigal:002006,similar to AA sequence:UniProtKB:Q8NTE1;locus_tag=CMCILANG_01424;product=Dihydrolipoyl dehydrogenase
NZ_LABY01000156.1	Prodigal:002006	CDS	25338	25670	.	-	0	ID=CMCILANG_01425;db_xref=COG:COG2852;inference=ab initio prediction:Prodigal:002006,similar to AA sequence:UniProtKB:P44116;locus_tag=CMCILANG_01425;product=putative protein
NZ_LABY01000156.1	Prodigal:002006	CDS	25805	27277	.	-	0	ID=CMCILANG_01426;eC_number=2.3.1.12;Name=pdhC;gene=pdhC;inference=ab initio prediction:Prodigal:002006,similar to AA sequence:UniProtKB:P65636;locus_tag=CMCILANG_01426;product=Dihydrolipoyllysine-residue acetyltransferase component of pyruvate dehydrogenase complex
NZ_LABY01000156.1	Prodigal:002006	CDS	27282	27890	.	-	0	ID=CMCILANG_01427;inference=ab initio prediction:Prodigal:002006;locus_tag=CMCILANG_01427;product=hypothetical protein
NZ_LABY01000156.1	Prodigal:002006	CDS	27899	28183	.	-	0	ID=CMCILANG_01428;inference=ab initio prediction:Prodigal:002006;locus_tag=CMCILANG_01428;product=hypothetical protein
NZ_LABY01000156.1	Prodigal:002006	CDS	28204	29661	.	-	0	ID=CMCILANG_01429;eC_number=2.2.1.7;Name=dxs;gene=dxs;inference=ab initio prediction:Prodigal:002006,protein motif:HAMAP:MF_00315;locus_tag=CMCILANG_01429;product=1-deoxy-D-xylulose-5-phosphate synthase
NZ_LABY01000156.1	Prodigal:002006	CDS	29749	30792	.	-	0	ID=CMCILANG_01430;eC_number=1.1.1.-;Name=acoA;db_xref=COG:COG1071;gene=acoA;inference=ab initio prediction:Prodigal:002006,similar to AA sequence:UniProtKB:O31404;locus_tag=CMCILANG_01430;product=Acetoin:2%2C6-dichlorophenolindophenol oxidoreductase subunit alpha
NZ_LABY01000156.1	Prodigal:002006	CDS	30891	31202	.	-	0	ID=CMCILANG_01431;inference=ab initio prediction:Prodigal:002006;locus_tag=CMCILANG_01431;product=hypothetical protein
NZ_LABY01000157.1	Prodigal:002006	CDS	109	1023	.	+	0	ID=CMCILANG_01432;inference=ab initio prediction:Prodigal:002006;locus_tag=CMCILANG_01432;product=hypothetical protein
NZ_LABY01000157.1	Prodigal:002006	CDS	1132	2130	.	-	0	ID=CMCILANG_01433;Name=lgoR_1;db_xref=COG:COG1802;gene=lgoR_1;inference=ab initio prediction:Prodigal:002006,similar to AA sequence:UniProtKB:P39399;locus_tag=CMCILANG_01433;product=putative HTH-type transcriptional regulator LgoR
NZ_LABY01000157.1	Prodigal:002006	CDS	2331	3506	.	+	0	ID=CMCILANG_01434;eC_number=1.1.1.58;Name=uxaB;db_xref=COG:COG0246;gene=uxaB;inference=ab initio prediction:Prodigal:002006,similar to AA sequence:UniProtKB:O34354;locus_tag=CMCILANG_01434;product=Altronate oxidoreductase
NZ_LABY01000157.1	Prodigal:002006	CDS	3503	4186	.	+	0	ID=CMCILANG_01435;Name=occM_3;gene=occM_3;inference=ab initio prediction:Prodigal:002006,similar to AA sequence:UniProtKB:P35114;locus_tag=CMCILANG_01435;product=Octopine transport system permease protein OccM
NZ_LABY01000157.1	Prodigal:002006	CDS	4201	4854	.	+	0	ID=CMCILANG_01436;Name=yecS_4;db_xref=COG:COG0765;gene=yecS_4;inference=ab initio prediction:Prodigal:002006,similar to AA sequence:UniProtKB:P0AFT2;locus_tag=CMCILANG_01436;product=L-cystine transport system permease protein YecS
NZ_LABY01000157.1	Prodigal:002006	CDS	4838	5566	.	+	0	ID=CMCILANG_01437;Name=glnQ_4;db_xref=COG:COG1126;gene=glnQ_4;inference=ab initio prediction:Prodigal:002006,similar to AA sequence:UniProtKB:P10346;locus_tag=CMCILANG_01437;product=Glutamine transport ATP-binding protein GlnQ
NZ_LABY01000157.1	Prodigal:002006	CDS	5587	6375	.	+	0	ID=CMCILANG_01438;Name=glnH_3;db_xref=COG:COG0834;gene=glnH_3;inference=ab initio prediction:Prodigal:002006,similar to AA sequence:UniProtKB:O34563;locus_tag=CMCILANG_01438;product=ABC transporter glutamine-binding protein GlnH
NZ_LABY01000157.1	Prodigal:002006	CDS	6487	7497	.	+	0	ID=CMCILANG_01439;eC_number=1.1.1.414;Name=lgoD_2;db_xref=COG:COG1063;gene=lgoD_2;inference=ab initio prediction:Prodigal:002006,similar to AA sequence:UniProtKB:P39400;locus_tag=CMCILANG_01439;product=L-galactonate-5-dehydrogenase
NZ_LABY01000157.1	Aragorn:001002	tRNA	7628	7702	.	-	.	ID=CMCILANG_01440;inference=COORDINATES:profile:Aragorn:001002;locus_tag=CMCILANG_01440;product=tRNA-Val(cac)
NZ_LABY01000157.1	Aragorn:001002	tRNA	7830	7904	.	-	.	ID=CMCILANG_01441;inference=COORDINATES:profile:Aragorn:001002;locus_tag=CMCILANG_01441;product=tRNA-Val(cac)
NZ_LABY01000157.1	Prodigal:002006	CDS	7982	9772	.	-	0	ID=CMCILANG_01442;Name=bacA;db_xref=COG:COG4178;gene=bacA;inference=ab initio prediction:Prodigal:002006,similar to AA sequence:UniProtKB:P9WQI9;locus_tag=CMCILANG_01442;product=Vitamin B12 transport ATP-binding protein BacA
NZ_LABY01000157.1	Prodigal:002006	CDS	10133	10765	.	+	0	ID=CMCILANG_01443;inference=ab initio prediction:Prodigal:002006;locus_tag=CMCILANG_01443;product=hypothetical protein
NZ_LABY01000157.1	Prodigal:002006	CDS	10992	11795	.	+	0	ID=CMCILANG_01444;inference=ab initio prediction:Prodigal:002006;locus_tag=CMCILANG_01444;product=hypothetical protein
NZ_LABY01000157.1	Prodigal:002006	CDS	11993	12892	.	+	0	ID=CMCILANG_01445;inference=ab initio prediction:Prodigal:002006,protein motif:HAMAP:MF_02040;locus_tag=CMCILANG_01445;product=Iron-sulfur cluster carrier protein
NZ_LABY01000158.1	Prodigal:002006	CDS	167	346	.	-	0	ID=CMCILANG_01446;inference=ab initio prediction:Prodigal:002006;locus_tag=CMCILANG_01446;product=hypothetical protein
NZ_LABY01000158.1	Prodigal:002006	CDS	316	609	.	-	0	ID=CMCILANG_01447;inference=ab initio prediction:Prodigal:002006;locus_tag=CMCILANG_01447;product=hypothetical protein
NZ_LABY01000158.1	Prodigal:002006	CDS	606	932	.	-	0	ID=CMCILANG_01448;inference=ab initio prediction:Prodigal:002006,similar to AA sequence:ISfinder:ISMex33;locus_tag=CMCILANG_01448;product=IS3 family transposase ISMex33
NZ_LABY01000158.1	Prodigal:002006	CDS	1116	1400	.	-	0	ID=CMCILANG_01449;inference=ab initio prediction:Prodigal:002006;locus_tag=CMCILANG_01449;product=hypothetical protein
NZ_LABY01000158.1	Prodigal:002006	CDS	1633	1839	.	-	0	ID=CMCILANG_01450;inference=ab initio prediction:Prodigal:002006;locus_tag=CMCILANG_01450;product=hypothetical protein
NZ_LABY01000158.1	Prodigal:002006	CDS	2204	2791	.	-	0	ID=CMCILANG_01451;inference=ab initio prediction:Prodigal:002006;locus_tag=CMCILANG_01451;product=hypothetical protein
NZ_LABY01000158.1	Aragorn:001002	tRNA	3320	3394	.	-	.	ID=CMCILANG_01452;inference=COORDINATES:profile:Aragorn:001002;locus_tag=CMCILANG_01452;product=tRNA-Val(gac)
NZ_LABY01000158.1	Prodigal:002006	CDS	3849	6089	.	+	0	ID=CMCILANG_01453;eC_number=2.4.2.53;Name=arnC_1;gene=arnC_1;inference=ab initio prediction:Prodigal:002006,protein motif:HAMAP:MF_01164;locus_tag=CMCILANG_01453;product=Undecaprenyl-phosphate 4-deoxy-4-formamido-L-arabinose transferase
NZ_LABY01000159.1	Prodigal:002006	CDS	95	694	.	-	0	ID=CMCILANG_01454;inference=ab initio prediction:Prodigal:002006;locus_tag=CMCILANG_01454;product=hypothetical protein
NZ_LABY01000159.1	Prodigal:002006	CDS	983	1984	.	+	0	ID=CMCILANG_01455;eC_number=1.1.1.29;inference=ab initio prediction:Prodigal:002006,similar to AA sequence:UniProtKB:P36234;locus_tag=CMCILANG_01455;product=Glycerate dehydrogenase
NZ_LABY01000159.1	Prodigal:002006	CDS	2031	2456	.	-	0	ID=CMCILANG_01456;eC_number=1.11.1.15;Name=osmC;db_xref=COG:COG1764;gene=osmC;inference=ab initio prediction:Prodigal:002006,similar to AA sequence:UniProtKB:P0C0L2;locus_tag=CMCILANG_01456;product=Peroxiredoxin OsmC
NZ_LABY01000159.1	Prodigal:002006	CDS	2549	3088	.	-	0	ID=CMCILANG_01457;Name=recX;db_xref=COG:COG2137;gene=recX;inference=ab initio prediction:Prodigal:002006,similar to AA sequence:UniProtKB:P9WHI1;locus_tag=CMCILANG_01457;product=Regulatory protein RecX
NZ_LABY01000159.1	Prodigal:002006	CDS	3176	4567	.	+	0	ID=CMCILANG_01458;inference=ab initio prediction:Prodigal:002006;locus_tag=CMCILANG_01458;product=hypothetical protein
NZ_LABY01000159.1	Prodigal:002006	CDS	4757	5983	.	-	0	ID=CMCILANG_01459;Name=entS;db_xref=COG:COG0477;gene=entS;inference=ab initio prediction:Prodigal:002006,similar to AA sequence:UniProtKB:P24077;locus_tag=CMCILANG_01459;product=Enterobactin exporter EntS
NZ_LABY01000159.1	Prodigal:002006	CDS	6154	7395	.	-	0	ID=CMCILANG_01460;Name=smc_1;gene=smc_1;inference=ab initio prediction:Prodigal:002006,protein motif:HAMAP:MF_01894;locus_tag=CMCILANG_01460;product=Chromosome partition protein Smc
NZ_LABY01000159.1	Prodigal:002006	CDS	7475	8206	.	-	0	ID=CMCILANG_01461;Name=kpsT;gene=kpsT;inference=ab initio prediction:Prodigal:002006,similar to AA sequence:UniProtKB:P23888;locus_tag=CMCILANG_01461;product=Polysialic acid transport ATP-binding protein KpsT
NZ_LABY01000159.1	Prodigal:002006	CDS	8771	8950	.	-	0	ID=CMCILANG_01462;inference=ab initio prediction:Prodigal:002006;locus_tag=CMCILANG_01462;product=hypothetical protein
NZ_LABY01000159.1	Prodigal:002006	CDS	9089	9745	.	+	0	ID=CMCILANG_01463;Name=betI_1;gene=betI_1;inference=ab initio prediction:Prodigal:002006,protein motif:HAMAP:MF_00768;locus_tag=CMCILANG_01463;product=HTH-type transcriptional regulator BetI
NZ_LABY01000159.1	Prodigal:002006	CDS	9742	10983	.	+	0	ID=CMCILANG_01464;Name=mdtA_3;gene=mdtA_3;inference=ab initio prediction:Prodigal:002006,protein motif:HAMAP:MF_01422;locus_tag=CMCILANG_01464;product=Multidrug resistance protein MdtA
NZ_LABY01000159.1	Prodigal:002006	CDS	11056	14187	.	+	0	ID=CMCILANG_01465;Name=mdtB_2;gene=mdtB_2;inference=ab initio prediction:Prodigal:002006,similar to AA sequence:UniProtKB:B7LV39;locus_tag=CMCILANG_01465;product=Multidrug resistance protein MdtB
NZ_LABY01000159.1	Prodigal:002006	CDS	14269	16242	.	+	0	ID=CMCILANG_01466;inference=ab initio prediction:Prodigal:002006;locus_tag=CMCILANG_01466;product=hypothetical protein
NZ_LABY01000159.1	Prodigal:002006	CDS	16172	17026	.	-	0	ID=CMCILANG_01467;eC_number=2.4.1.180;Name=wecG;db_xref=COG:COG1922;gene=wecG;inference=ab initio prediction:Prodigal:002006,similar to AA sequence:UniProtKB:P27836;locus_tag=CMCILANG_01467;product=UDP-N-acetyl-D-mannosaminuronic acid transferase
NZ_LABY01000159.1	Prodigal:002006	CDS	17007	18206	.	-	0	ID=CMCILANG_01468;eC_number=2.4.1.250;Name=mshA_2;gene=mshA_2;inference=ab initio prediction:Prodigal:002006,protein motif:HAMAP:MF_01695;locus_tag=CMCILANG_01468;product=D-inositol-3-phosphate glycosyltransferase
NZ_LABY01000159.1	Prodigal:002006	CDS	18203	18472	.	-	0	ID=CMCILANG_01469;inference=ab initio prediction:Prodigal:002006;locus_tag=CMCILANG_01469;product=hypothetical protein
NZ_LABY01000159.1	Prodigal:002006	CDS	18893	19885	.	-	0	ID=CMCILANG_01470;eC_number=1.1.1.369;Name=iolG_2;gene=iolG_2;inference=ab initio prediction:Prodigal:002006,protein motif:HAMAP:MF_01671;locus_tag=CMCILANG_01470;product=Inositol 2-dehydrogenase/D-chiro-inositol 3-dehydrogenase
NZ_LABY01000159.1	Prodigal:002006	CDS	20118	20354	.	+	0	ID=CMCILANG_01471;inference=ab initio prediction:Prodigal:002006;locus_tag=CMCILANG_01471;product=hypothetical protein
NZ_LABY01000159.1	Prodigal:002006	CDS	20363	20806	.	-	0	ID=CMCILANG_01472;inference=ab initio prediction:Prodigal:002006;locus_tag=CMCILANG_01472;product=hypothetical protein
NZ_LABY01000159.1	Prodigal:002006	CDS	21174	21737	.	-	0	ID=CMCILANG_01473;inference=ab initio prediction:Prodigal:002006;locus_tag=CMCILANG_01473;product=hypothetical protein
NZ_LABY01000159.1	Prodigal:002006	CDS	21831	22100	.	-	0	ID=CMCILANG_01474;Name=minE;db_xref=COG:COG0851;gene=minE;inference=ab initio prediction:Prodigal:002006,similar to AA sequence:UniProtKB:P58152;locus_tag=CMCILANG_01474;product=Cell division topological specificity factor
NZ_LABY01000159.1	Prodigal:002006	CDS	22097	22912	.	-	0	ID=CMCILANG_01475;Name=minD;db_xref=COG:COG2894;gene=minD;inference=ab initio prediction:Prodigal:002006,similar to AA sequence:UniProtKB:P0AEZ3;locus_tag=CMCILANG_01475;product=Septum site-determining protein MinD
NZ_LABY01000159.1	Prodigal:002006	CDS	23028	23732	.	-	0	ID=CMCILANG_01476;Name=minC;db_xref=COG:COG0850;gene=minC;inference=ab initio prediction:Prodigal:002006,similar to AA sequence:UniProtKB:P18196;locus_tag=CMCILANG_01476;product=Septum site-determining protein MinC
NZ_LABY01000159.1	Prodigal:002006	CDS	23807	24607	.	-	0	ID=CMCILANG_01477;inference=ab initio prediction:Prodigal:002006;locus_tag=CMCILANG_01477;product=hypothetical protein
NZ_LABY01000159.1	Prodigal:002006	CDS	24677	26503	.	-	0	ID=CMCILANG_01478;inference=ab initio prediction:Prodigal:002006;locus_tag=CMCILANG_01478;product=hypothetical protein
NZ_LABY01000159.1	Prodigal:002006	CDS	26625	27728	.	-	0	ID=CMCILANG_01479;Name=hrcA;db_xref=COG:COG1420;gene=hrcA;inference=ab initio prediction:Prodigal:002006,similar to AA sequence:UniProtKB:P30727;locus_tag=CMCILANG_01479;product=Heat-inducible transcription repressor HrcA
NZ_LABY01000159.1	Aragorn:001002	tRNA	28228	28310	.	-	.	ID=CMCILANG_01480;inference=COORDINATES:profile:Aragorn:001002;locus_tag=CMCILANG_01480;product=tRNA-Pro(cgg)
NZ_LABY01000159.1	Prodigal:002006	CDS	28774	29118	.	+	0	ID=CMCILANG_01481;inference=ab initio prediction:Prodigal:002006;locus_tag=CMCILANG_01481;product=hypothetical protein
NZ_LABY01000159.1	Prodigal:002006	CDS	29299	30012	.	+	0	ID=CMCILANG_01482;eC_number=2.7.7.56;Name=rph;db_xref=COG:COG0689;gene=rph;inference=ab initio prediction:Prodigal:002006,similar to AA sequence:UniProtKB:P50597;locus_tag=CMCILANG_01482;product=Ribonuclease PH
NZ_LABY01000159.1	Prodigal:002006	CDS	30012	30644	.	+	0	ID=CMCILANG_01483;eC_number=3.6.1.66;db_xref=COG:COG0127;inference=ab initio prediction:Prodigal:002006,similar to AA sequence:UniProtKB:P44598;locus_tag=CMCILANG_01483;product=dITP/XTP pyrophosphatase
NZ_LABY01000159.1	Prodigal:002006	CDS	30731	31156	.	-	0	ID=CMCILANG_01484;Name=ohrB;db_xref=COG:COG1764;gene=ohrB;inference=ab initio prediction:Prodigal:002006,similar to AA sequence:UniProtKB:P80242;locus_tag=CMCILANG_01484;product=Organic hydroperoxide resistance protein OhrB
NZ_LABY01000159.1	Prodigal:002006	CDS	31345	31824	.	+	0	ID=CMCILANG_01485;Name=ohrR_1;gene=ohrR_1;inference=ab initio prediction:Prodigal:002006,similar to AA sequence:UniProtKB:O34777;locus_tag=CMCILANG_01485;product=Organic hydroperoxide resistance transcriptional regulator
NZ_LABY01000159.1	Prodigal:002006	CDS	32491	34422	.	+	0	ID=CMCILANG_01486;inference=ab initio prediction:Prodigal:002006;locus_tag=CMCILANG_01486;product=hypothetical protein
NZ_LABY01000159.1	Prodigal:002006	CDS	34453	35292	.	-	0	ID=CMCILANG_01487;eC_number=1.1.1.-;Name=yvgN;db_xref=COG:COG0656;gene=yvgN;inference=ab initio prediction:Prodigal:002006,similar to AA sequence:UniProtKB:O32210;locus_tag=CMCILANG_01487;product=Glyoxal reductase
NZ_LABY01000159.1	Prodigal:002006	CDS	35571	36758	.	+	0	ID=CMCILANG_01488;eC_number=3.6.3.-;Name=metN_2;db_xref=COG:COG1135;gene=metN_2;inference=ab initio prediction:Prodigal:002006,similar to AA sequence:UniProtKB:Q87RS1;locus_tag=CMCILANG_01488;product=Methionine import ATP-binding protein MetN
NZ_LABY01000159.1	Prodigal:002006	CDS	36724	37413	.	+	0	ID=CMCILANG_01489;Name=metI;db_xref=COG:COG2011;gene=metI;inference=ab initio prediction:Prodigal:002006,similar to AA sequence:UniProtKB:P31547;locus_tag=CMCILANG_01489;product=D-methionine transport system permease protein MetI
NZ_LABY01000159.1	Prodigal:002006	CDS	37452	38234	.	+	0	ID=CMCILANG_01490;Name=metQ_1;db_xref=COG:COG1464;gene=metQ_1;inference=ab initio prediction:Prodigal:002006,similar to AA sequence:UniProtKB:P28635;locus_tag=CMCILANG_01490;product=D-methionine-binding lipoprotein MetQ
NZ_LABY01000159.1	Prodigal:002006	CDS	38396	38653	.	+	0	ID=CMCILANG_01491;inference=ab initio prediction:Prodigal:002006;locus_tag=CMCILANG_01491;product=hypothetical protein
NZ_LABY01000159.1	Prodigal:002006	CDS	38732	38944	.	-	0	ID=CMCILANG_01492;inference=ab initio prediction:Prodigal:002006;locus_tag=CMCILANG_01492;product=hypothetical protein
NZ_LABY01000159.1	Prodigal:002006	CDS	39019	39264	.	-	0	ID=CMCILANG_01493;inference=ab initio prediction:Prodigal:002006;locus_tag=CMCILANG_01493;product=hypothetical protein
NZ_LABY01000159.1	Prodigal:002006	CDS	39364	41187	.	-	0	ID=CMCILANG_01494;Name=ybaL;db_xref=COG:COG1226;gene=ybaL;inference=ab initio prediction:Prodigal:002006,similar to AA sequence:UniProtKB:P39830;locus_tag=CMCILANG_01494;product=Putative cation/proton antiporter YbaL
NZ_LABY01000159.1	Prodigal:002006	CDS	41349	41546	.	-	0	ID=CMCILANG_01495;inference=ab initio prediction:Prodigal:002006;locus_tag=CMCILANG_01495;product=hypothetical protein
NZ_LABY01000159.1	Prodigal:002006	CDS	41757	42341	.	+	0	ID=CMCILANG_01496;inference=ab initio prediction:Prodigal:002006;locus_tag=CMCILANG_01496;product=hypothetical protein
NZ_LABY01000159.1	Prodigal:002006	CDS	42912	43415	.	+	0	ID=CMCILANG_01497;inference=ab initio prediction:Prodigal:002006;locus_tag=CMCILANG_01497;product=hypothetical protein
NZ_LABY01000159.1	Prodigal:002006	CDS	43929	44240	.	-	0	ID=CMCILANG_01498;inference=ab initio prediction:Prodigal:002006;locus_tag=CMCILANG_01498;product=hypothetical protein
NZ_LABY01000159.1	Prodigal:002006	CDS	44532	44687	.	+	0	ID=CMCILANG_01499;inference=ab initio prediction:Prodigal:002006;locus_tag=CMCILANG_01499;product=hypothetical protein
NZ_LABY01000159.1	Prodigal:002006	CDS	44756	45037	.	+	0	ID=CMCILANG_01500;inference=ab initio prediction:Prodigal:002006;locus_tag=CMCILANG_01500;product=hypothetical protein
NZ_LABY01000159.1	Prodigal:002006	CDS	45191	45982	.	-	0	ID=CMCILANG_01501;inference=ab initio prediction:Prodigal:002006;locus_tag=CMCILANG_01501;product=hypothetical protein
NZ_LABY01000159.1	Prodigal:002006	CDS	45995	47626	.	-	0	ID=CMCILANG_01502;eC_number=7.4.2.10;Name=gsiA_3;db_xref=COG:COG1123;gene=gsiA_3;inference=ab initio prediction:Prodigal:002006,similar to AA sequence:UniProtKB:P75796;locus_tag=CMCILANG_01502;product=Glutathione import ATP-binding protein GsiA
NZ_LABY01000159.1	Prodigal:002006	CDS	47623	48474	.	-	0	ID=CMCILANG_01503;Name=gsiD_1;db_xref=COG:COG1173;gene=gsiD_1;inference=ab initio prediction:Prodigal:002006,similar to AA sequence:UniProtKB:P75799;locus_tag=CMCILANG_01503;product=Glutathione transport system permease protein GsiD
NZ_LABY01000159.1	Prodigal:002006	CDS	48479	49456	.	-	0	ID=CMCILANG_01504;Name=gsiC_2;db_xref=COG:COG0601;gene=gsiC_2;inference=ab initio prediction:Prodigal:002006,similar to AA sequence:UniProtKB:P75798;locus_tag=CMCILANG_01504;product=Glutathione transport system permease protein GsiC
NZ_LABY01000159.1	Prodigal:002006	CDS	49716	51341	.	-	0	ID=CMCILANG_01505;Name=dppA_2;db_xref=COG:COG0747;gene=dppA_2;inference=ab initio prediction:Prodigal:002006,similar to AA sequence:UniProtKB:P23847;locus_tag=CMCILANG_01505;product=Periplasmic dipeptide transport protein
NZ_LABY01000159.1	Prodigal:002006	CDS	51630	52085	.	+	0	ID=CMCILANG_01506;inference=ab initio prediction:Prodigal:002006;locus_tag=CMCILANG_01506;product=hypothetical protein
NZ_LABY01000159.1	Prodigal:002006	CDS	52396	53586	.	-	0	ID=CMCILANG_01507;Name=yejE;db_xref=COG:COG4239;gene=yejE;inference=ab initio prediction:Prodigal:002006,similar to AA sequence:UniProtKB:P33915;locus_tag=CMCILANG_01507;product=Inner membrane ABC transporter permease protein YejE
NZ_LABY01000159.1	Prodigal:002006	CDS	53621	54142	.	-	0	ID=CMCILANG_01508;inference=ab initio prediction:Prodigal:002006;locus_tag=CMCILANG_01508;product=hypothetical protein
NZ_LABY01000159.1	Prodigal:002006	CDS	54224	55381	.	-	0	ID=CMCILANG_01509;eC_number=2.6.1.88;Name=ybdL;db_xref=COG:COG0436;gene=ybdL;inference=ab initio prediction:Prodigal:002006,similar to AA sequence:UniProtKB:P77806;locus_tag=CMCILANG_01509;product=Methionine aminotransferase
NZ_LABY01000159.1	Prodigal:002006	CDS	55614	55916	.	+	0	ID=CMCILANG_01510;inference=ab initio prediction:Prodigal:002006;locus_tag=CMCILANG_01510;product=hypothetical protein
NZ_LABY01000159.1	Prodigal:002006	CDS	56029	56406	.	-	0	ID=CMCILANG_01511;inference=ab initio prediction:Prodigal:002006;locus_tag=CMCILANG_01511;product=hypothetical protein
NZ_LABY01000159.1	Prodigal:002006	CDS	56430	59552	.	-	0	ID=CMCILANG_01512;Name=czcA_1;gene=czcA_1;inference=ab initio prediction:Prodigal:002006,similar to AA sequence:UniProtKB:P13511;locus_tag=CMCILANG_01512;product=Cobalt-zinc-cadmium resistance protein CzcA
NZ_LABY01000159.1	Prodigal:002006	CDS	59564	61297	.	-	0	ID=CMCILANG_01513;Name=mdtA_4;gene=mdtA_4;inference=ab initio prediction:Prodigal:002006,protein motif:HAMAP:MF_01422;locus_tag=CMCILANG_01513;product=Multidrug resistance protein MdtA
NZ_LABY01000159.1	Prodigal:002006	CDS	61385	61807	.	-	0	ID=CMCILANG_01514;inference=ab initio prediction:Prodigal:002006;locus_tag=CMCILANG_01514;product=hypothetical protein
NZ_LABY01000159.1	Prodigal:002006	CDS	62052	62807	.	+	0	ID=CMCILANG_01515;Name=ycaD_2;gene=ycaD_2;inference=ab initio prediction:Prodigal:002006,protein motif:HAMAP:MF_01149;locus_tag=CMCILANG_01515;product=putative MFS-type transporter YcaD
NZ_LABY01000159.1	Prodigal:002006	CDS	62774	63289	.	+	0	ID=CMCILANG_01516;inference=ab initio prediction:Prodigal:002006;locus_tag=CMCILANG_01516;product=hypothetical protein
NZ_LABY01000159.1	Prodigal:002006	CDS	63290	64030	.	-	0	ID=CMCILANG_01517;eC_number=4.2.99.18;Name=nth_1;db_xref=COG:COG0177;gene=nth_1;inference=ab initio prediction:Prodigal:002006,similar to AA sequence:UniProtKB:P0AB83;locus_tag=CMCILANG_01517;product=Endonuclease III
NZ_LABY01000159.1	Prodigal:002006	CDS	64051	64587	.	+	0	ID=CMCILANG_01518;inference=ab initio prediction:Prodigal:002006;locus_tag=CMCILANG_01518;product=hypothetical protein
NZ_LABY01000159.1	Prodigal:002006	CDS	64639	66420	.	-	0	ID=CMCILANG_01519;eC_number=3.6.4.12;Name=recD2_3;db_xref=COG:COG0507;gene=recD2_3;inference=ab initio prediction:Prodigal:002006,similar to AA sequence:UniProtKB:Q9RT63;locus_tag=CMCILANG_01519;product=ATP-dependent RecD-like DNA helicase
NZ_LABY01000016.1	Prodigal:002006	CDS	146	1087	.	-	0	ID=CMCILANG_01520;eC_number=2.5.1.39;Name=ubiA;db_xref=COG:COG0382;gene=ubiA;inference=ab initio prediction:Prodigal:002006,similar to AA sequence:UniProtKB:P0AGK1;locus_tag=CMCILANG_01520;product=4-hydroxybenzoate octaprenyltransferase
NZ_LABY01000016.1	Prodigal:002006	CDS	1125	1601	.	-	0	ID=CMCILANG_01521;inference=ab initio prediction:Prodigal:002006;locus_tag=CMCILANG_01521;product=hypothetical protein
NZ_LABY01000016.1	Prodigal:002006	CDS	1873	2655	.	+	0	ID=CMCILANG_01522;eC_number=2.1.1.193;Name=rsmE;db_xref=COG:COG1385;gene=rsmE;inference=ab initio prediction:Prodigal:002006,similar to AA sequence:UniProtKB:P0AGL7;locus_tag=CMCILANG_01522;product=Ribosomal RNA small subunit methyltransferase E
NZ_LABY01000016.1	Prodigal:002006	CDS	2884	4020	.	+	0	ID=CMCILANG_01523;eC_number=6.3.2.2;db_xref=COG:COG2170;inference=ab initio prediction:Prodigal:002006,similar to AA sequence:UniProtKB:P9WPK9;locus_tag=CMCILANG_01523;product=Putative glutamate--cysteine ligase 2
NZ_LABY01000016.1	Prodigal:002006	CDS	4061	4453	.	-	0	ID=CMCILANG_01524;inference=ab initio prediction:Prodigal:002006;locus_tag=CMCILANG_01524;product=hypothetical protein
NZ_LABY01000016.1	Prodigal:002006	CDS	4532	5368	.	-	0	ID=CMCILANG_01525;eC_number=1.7.3.3;Name=uox;gene=uox;inference=ab initio prediction:Prodigal:002006,similar to AA sequence:UniProtKB:D0VWQ1;locus_tag=CMCILANG_01525;product=Uricase
NZ_LABY01000016.1	Prodigal:002006	CDS	5453	6853	.	-	0	ID=CMCILANG_01526;Name=uacT;db_xref=COG:COG2233;gene=uacT;inference=ab initio prediction:Prodigal:002006,similar to AA sequence:UniProtKB:Q46821;locus_tag=CMCILANG_01526;product=Uric acid transporter UacT
NZ_LABY01000016.1	Prodigal:002006	CDS	7132	7815	.	+	0	ID=CMCILANG_01527;eC_number=3.1.26.4;Name=rnhA;gene=rnhA;inference=ab initio prediction:Prodigal:002006,protein motif:HAMAP:MF_00042;locus_tag=CMCILANG_01527;product=Ribonuclease H
NZ_LABY01000016.1	Prodigal:002006	CDS	7917	8675	.	-	0	ID=CMCILANG_01528;eC_number=2.1.1.144;Name=tam_1;gene=tam_1;inference=ab initio prediction:Prodigal:002006,protein motif:HAMAP:MF_00560;locus_tag=CMCILANG_01528;product=Trans-aconitate 2-methyltransferase
NZ_LABY01000016.1	Prodigal:002006	CDS	9155	9409	.	-	0	ID=CMCILANG_01529;db_xref=COG:COG0236;inference=ab initio prediction:Prodigal:002006,similar to AA sequence:UniProtKB:A9CHM9;locus_tag=CMCILANG_01529;product=Aminoacyl carrier protein
NZ_LABY01000016.1	Prodigal:002006	CDS	9660	10874	.	+	0	ID=CMCILANG_01530;inference=ab initio prediction:Prodigal:002006;locus_tag=CMCILANG_01530;product=hypothetical protein
NZ_LABY01000016.1	Prodigal:002006	CDS	11006	12985	.	+	0	ID=CMCILANG_01531;inference=ab initio prediction:Prodigal:002006;locus_tag=CMCILANG_01531;product=hypothetical protein
NZ_LABY01000016.1	Prodigal:002006	CDS	12982	14214	.	+	0	ID=CMCILANG_01532;inference=ab initio prediction:Prodigal:002006;locus_tag=CMCILANG_01532;product=hypothetical protein
NZ_LABY01000016.1	Prodigal:002006	CDS	14245	14925	.	-	0	ID=CMCILANG_01533;inference=ab initio prediction:Prodigal:002006;locus_tag=CMCILANG_01533;product=hypothetical protein
NZ_LABY01000016.1	Prodigal:002006	CDS	14999	16585	.	+	0	ID=CMCILANG_01534;eC_number=1.14.13.127;Name=mhpA_2;gene=mhpA_2;inference=ab initio prediction:Prodigal:002006,protein motif:HAMAP:MF_01652;locus_tag=CMCILANG_01534;product=3-(3-hydroxy-phenyl)propionate/3-hydroxycinnamic acid hydroxylase
NZ_LABY01000016.1	Prodigal:002006	CDS	16675	19134	.	+	0	ID=CMCILANG_01535;Name=rssB_1;gene=rssB_1;inference=ab initio prediction:Prodigal:002006,protein motif:HAMAP:MF_00958;locus_tag=CMCILANG_01535;product=Regulator of RpoS
NZ_LABY01000016.1	Prodigal:002006	CDS	19306	20106	.	+	0	ID=CMCILANG_01536;inference=ab initio prediction:Prodigal:002006;locus_tag=CMCILANG_01536;product=hypothetical protein
NZ_LABY01000016.1	Prodigal:002006	CDS	20149	21417	.	-	0	ID=CMCILANG_01537;eC_number=1.14.13.-;Name=ubiL_1;db_xref=COG:COG0654;gene=ubiL_1;inference=ab initio prediction:Prodigal:002006,similar to AA sequence:UniProtKB:Q2RMZ4;locus_tag=CMCILANG_01537;product=Ubiquinone hydroxylase UbiL
NZ_LABY01000016.1	Prodigal:002006	CDS	21561	22439	.	+	0	ID=CMCILANG_01538;eC_number=3.1.2.-;Name=tesB;db_xref=COG:COG1946;gene=tesB;inference=ab initio prediction:Prodigal:002006,similar to AA sequence:UniProtKB:P0AGG2;locus_tag=CMCILANG_01538;product=Acyl-CoA thioesterase 2
NZ_LABY01000016.1	Prodigal:002006	CDS	22693	23031	.	+	0	ID=CMCILANG_01539;Name=glnK;db_xref=COG:COG0347;gene=glnK;inference=ab initio prediction:Prodigal:002006,similar to AA sequence:UniProtKB:P0AC55;locus_tag=CMCILANG_01539;product=Nitrogen regulatory protein P-II 2
NZ_LABY01000016.1	Prodigal:002006	CDS	23138	24640	.	+	0	ID=CMCILANG_01540;Name=amtB;gene=amtB;inference=ab initio prediction:Prodigal:002006,similar to AA sequence:UniProtKB:P69681;locus_tag=CMCILANG_01540;product=Ammonia channel
NZ_LABY01000016.1	Prodigal:002006	CDS	26200	26328	.	-	0	ID=CMCILANG_01541;inference=ab initio prediction:Prodigal:002006;locus_tag=CMCILANG_01541;product=hypothetical protein
NZ_LABY01000016.1	Prodigal:002006	CDS	26359	26532	.	-	0	ID=CMCILANG_01542;inference=ab initio prediction:Prodigal:002006;locus_tag=CMCILANG_01542;product=hypothetical protein
NZ_LABY01000160.1	Prodigal:002006	CDS	13	1557	.	+	0	ID=CMCILANG_01543;inference=ab initio prediction:Prodigal:002006;locus_tag=CMCILANG_01543;product=hypothetical protein
NZ_LABY01000160.1	Prodigal:002006	CDS	1590	3011	.	+	0	ID=CMCILANG_01544;Name=ftsP_1;gene=ftsP_1;inference=ab initio prediction:Prodigal:002006,protein motif:HAMAP:MF_00915;locus_tag=CMCILANG_01544;product=Cell division protein FtsP
NZ_LABY01000160.1	Prodigal:002006	CDS	3184	3468	.	+	0	ID=CMCILANG_01545;inference=ab initio prediction:Prodigal:002006;locus_tag=CMCILANG_01545;product=hypothetical protein
NZ_LABY01000160.1	Prodigal:002006	CDS	3540	4250	.	+	0	ID=CMCILANG_01546;inference=ab initio prediction:Prodigal:002006;locus_tag=CMCILANG_01546;product=hypothetical protein
NZ_LABY01000160.1	Prodigal:002006	CDS	4357	4992	.	+	0	ID=CMCILANG_01547;inference=ab initio prediction:Prodigal:002006;locus_tag=CMCILANG_01547;product=hypothetical protein
NZ_LABY01000160.1	Prodigal:002006	CDS	5226	5606	.	+	0	ID=CMCILANG_01548;inference=ab initio prediction:Prodigal:002006;locus_tag=CMCILANG_01548;product=hypothetical protein
NZ_LABY01000160.1	Prodigal:002006	CDS	6098	6760	.	+	0	ID=CMCILANG_01549;inference=ab initio prediction:Prodigal:002006;locus_tag=CMCILANG_01549;product=hypothetical protein
NZ_LABY01000161.1	Prodigal:002006	CDS	40	603	.	+	0	ID=CMCILANG_01550;inference=ab initio prediction:Prodigal:002006;locus_tag=CMCILANG_01550;product=hypothetical protein
NZ_LABY01000161.1	Prodigal:002006	CDS	567	911	.	-	0	ID=CMCILANG_01551;eC_number=7.1.1.-;Name=ndhC_1;gene=ndhC_1;inference=ab initio prediction:Prodigal:002006,protein motif:HAMAP:MF_01394;locus_tag=CMCILANG_01551;product=NAD(P)H-quinone oxidoreductase subunit 3%2C chloroplastic
NZ_LABY01000161.1	Prodigal:002006	CDS	995	2308	.	-	0	ID=CMCILANG_01552;Name=prsE_1;gene=prsE_1;inference=ab initio prediction:Prodigal:002006,similar to AA sequence:UniProtKB:Q7ANN5;locus_tag=CMCILANG_01552;product=Type I secretion system membrane fusion protein PrsE
NZ_LABY01000161.1	Prodigal:002006	CDS	2305	4152	.	-	0	ID=CMCILANG_01553;Name=prsD_1;gene=prsD_1;inference=ab initio prediction:Prodigal:002006,similar to AA sequence:UniProtKB:Q7ANN4;locus_tag=CMCILANG_01553;product=Type I secretion system ATP-binding protein PrsD
NZ_LABY01000161.1	Prodigal:002006	CDS	4281	5756	.	-	0	ID=CMCILANG_01554;inference=ab initio prediction:Prodigal:002006;locus_tag=CMCILANG_01554;product=hypothetical protein
NZ_LABY01000161.1	Prodigal:002006	CDS	6468	7760	.	-	0	ID=CMCILANG_01555;inference=ab initio prediction:Prodigal:002006;locus_tag=CMCILANG_01555;product=hypothetical protein
NZ_LABY01000161.1	Prodigal:002006	CDS	8193	9644	.	-	0	ID=CMCILANG_01556;Name=ftsP_2;gene=ftsP_2;inference=ab initio prediction:Prodigal:002006,protein motif:HAMAP:MF_00915;locus_tag=CMCILANG_01556;product=Cell division protein FtsP
NZ_LABY01000161.1	Prodigal:002006	CDS	9880	10212	.	-	0	ID=CMCILANG_01557;Name=yhjQ_1;db_xref=COG:COG1145;gene=yhjQ_1;inference=ab initio prediction:Prodigal:002006,similar to AA sequence:UniProtKB:O07571;locus_tag=CMCILANG_01557;product=putative cysteine-rich protein YhjQ
NZ_LABY01000161.1	Prodigal:002006	CDS	10375	10677	.	+	0	ID=CMCILANG_01558;inference=ab initio prediction:Prodigal:002006;locus_tag=CMCILANG_01558;product=hypothetical protein
NZ_LABY01000161.1	Prodigal:002006	CDS	10945	11592	.	-	0	ID=CMCILANG_01559;inference=ab initio prediction:Prodigal:002006;locus_tag=CMCILANG_01559;product=hypothetical protein
NZ_LABY01000161.1	Prodigal:002006	CDS	12018	12689	.	-	0	ID=CMCILANG_01560;inference=ab initio prediction:Prodigal:002006;locus_tag=CMCILANG_01560;product=hypothetical protein
NZ_LABY01000161.1	Prodigal:002006	CDS	12686	13036	.	-	0	ID=CMCILANG_01561;inference=ab initio prediction:Prodigal:002006;locus_tag=CMCILANG_01561;product=hypothetical protein
NZ_LABY01000161.1	Prodigal:002006	CDS	13516	13896	.	-	0	ID=CMCILANG_01562;inference=ab initio prediction:Prodigal:002006;locus_tag=CMCILANG_01562;product=hypothetical protein
NZ_LABY01000161.1	Prodigal:002006	CDS	14356	14577	.	-	0	ID=CMCILANG_01563;inference=ab initio prediction:Prodigal:002006;locus_tag=CMCILANG_01563;product=hypothetical protein
NZ_LABY01000161.1	Prodigal:002006	CDS	14687	14929	.	-	0	ID=CMCILANG_01564;inference=ab initio prediction:Prodigal:002006;locus_tag=CMCILANG_01564;product=hypothetical protein
NZ_LABY01000161.1	Prodigal:002006	CDS	15135	15491	.	-	0	ID=CMCILANG_01565;inference=ab initio prediction:Prodigal:002006;locus_tag=CMCILANG_01565;product=hypothetical protein
NZ_LABY01000161.1	Prodigal:002006	CDS	15488	15754	.	-	0	ID=CMCILANG_01566;inference=ab initio prediction:Prodigal:002006;locus_tag=CMCILANG_01566;product=hypothetical protein
NZ_LABY01000161.1	Prodigal:002006	CDS	15766	19011	.	-	0	ID=CMCILANG_01567;Name=cnrA_1;gene=cnrA_1;inference=ab initio prediction:Prodigal:002006,similar to AA sequence:UniProtKB:P37972;locus_tag=CMCILANG_01567;product=Nickel and cobalt resistance protein CnrA
NZ_LABY01000161.1	Prodigal:002006	CDS	19023	20366	.	-	0	ID=CMCILANG_01568;Name=czcB_1;gene=czcB_1;inference=ab initio prediction:Prodigal:002006,similar to AA sequence:UniProtKB:P13510;locus_tag=CMCILANG_01568;product=Cobalt-zinc-cadmium resistance protein CzcB
NZ_LABY01000161.1	Prodigal:002006	CDS	20484	20855	.	-	0	ID=CMCILANG_01569;inference=ab initio prediction:Prodigal:002006;locus_tag=CMCILANG_01569;product=hypothetical protein
NZ_LABY01000161.1	Prodigal:002006	CDS	20874	21266	.	-	0	ID=CMCILANG_01570;inference=ab initio prediction:Prodigal:002006;locus_tag=CMCILANG_01570;product=hypothetical protein
NZ_LABY01000161.1	Prodigal:002006	CDS	21636	21944	.	+	0	ID=CMCILANG_01571;inference=ab initio prediction:Prodigal:002006;locus_tag=CMCILANG_01571;product=hypothetical protein
NZ_LABY01000161.1	Prodigal:002006	CDS	22192	23220	.	+	0	ID=CMCILANG_01572;inference=ab initio prediction:Prodigal:002006,similar to AA sequence:ISfinder:ISCc4;locus_tag=CMCILANG_01572;product=IS110 family transposase ISCc4
NZ_LABY01000162.1	Prodigal:002006	CDS	57	809	.	+	0	ID=CMCILANG_01573;inference=ab initio prediction:Prodigal:002006;locus_tag=CMCILANG_01573;product=hypothetical protein
NZ_LABY01000162.1	Prodigal:002006	CDS	821	2116	.	+	0	ID=CMCILANG_01574;inference=ab initio prediction:Prodigal:002006;locus_tag=CMCILANG_01574;product=hypothetical protein
NZ_LABY01000162.1	Prodigal:002006	CDS	2116	2274	.	+	0	ID=CMCILANG_01575;inference=ab initio prediction:Prodigal:002006;locus_tag=CMCILANG_01575;product=hypothetical protein
NZ_LABY01000162.1	Prodigal:002006	CDS	2274	2528	.	+	0	ID=CMCILANG_01576;inference=ab initio prediction:Prodigal:002006;locus_tag=CMCILANG_01576;product=hypothetical protein
NZ_LABY01000162.1	Prodigal:002006	CDS	2542	3027	.	+	0	ID=CMCILANG_01577;inference=ab initio prediction:Prodigal:002006;locus_tag=CMCILANG_01577;product=hypothetical protein
NZ_LABY01000162.1	Prodigal:002006	CDS	3024	6011	.	+	0	ID=CMCILANG_01578;inference=ab initio prediction:Prodigal:002006;locus_tag=CMCILANG_01578;product=hypothetical protein
NZ_LABY01000162.1	Prodigal:002006	CDS	6026	6436	.	+	0	ID=CMCILANG_01579;inference=ab initio prediction:Prodigal:002006;locus_tag=CMCILANG_01579;product=hypothetical protein
NZ_LABY01000162.1	Prodigal:002006	CDS	6518	7429	.	-	0	ID=CMCILANG_01580;inference=ab initio prediction:Prodigal:002006;locus_tag=CMCILANG_01580;product=hypothetical protein
NZ_LABY01000162.1	Prodigal:002006	CDS	7426	8727	.	-	0	ID=CMCILANG_01581;inference=ab initio prediction:Prodigal:002006;locus_tag=CMCILANG_01581;product=hypothetical protein
NZ_LABY01000162.1	Prodigal:002006	CDS	8724	9011	.	-	0	ID=CMCILANG_01582;inference=ab initio prediction:Prodigal:002006;locus_tag=CMCILANG_01582;product=hypothetical protein
NZ_LABY01000162.1	Prodigal:002006	CDS	9230	12940	.	-	0	ID=CMCILANG_01583;eC_number=3.6.4.12;Name=recD2_4;gene=recD2_4;inference=ab initio prediction:Prodigal:002006,protein motif:HAMAP:MF_01488;locus_tag=CMCILANG_01583;product=ATP-dependent RecD-like DNA helicase
NZ_LABY01000162.1	Prodigal:002006	CDS	13493	13771	.	+	0	ID=CMCILANG_01584;inference=ab initio prediction:Prodigal:002006;locus_tag=CMCILANG_01584;product=hypothetical protein
NZ_LABY01000162.1	Prodigal:002006	CDS	13755	13952	.	+	0	ID=CMCILANG_01585;inference=ab initio prediction:Prodigal:002006;locus_tag=CMCILANG_01585;product=hypothetical protein
NZ_LABY01000162.1	Prodigal:002006	CDS	13949	15946	.	+	0	ID=CMCILANG_01586;inference=ab initio prediction:Prodigal:002006;locus_tag=CMCILANG_01586;product=hypothetical protein
NZ_LABY01000162.1	Prodigal:002006	CDS	16119	16292	.	-	0	ID=CMCILANG_01587;inference=ab initio prediction:Prodigal:002006;locus_tag=CMCILANG_01587;product=hypothetical protein
NZ_LABY01000162.1	Prodigal:002006	CDS	16871	17044	.	-	0	ID=CMCILANG_01588;inference=ab initio prediction:Prodigal:002006;locus_tag=CMCILANG_01588;product=hypothetical protein
NZ_LABY01000162.1	Prodigal:002006	CDS	17594	18064	.	+	0	ID=CMCILANG_01589;inference=ab initio prediction:Prodigal:002006;locus_tag=CMCILANG_01589;product=hypothetical protein
NZ_LABY01000162.1	Prodigal:002006	CDS	18104	19030	.	-	0	ID=CMCILANG_01590;inference=ab initio prediction:Prodigal:002006;locus_tag=CMCILANG_01590;product=hypothetical protein
NZ_LABY01000162.1	Prodigal:002006	CDS	19366	20433	.	-	0	ID=CMCILANG_01591;inference=ab initio prediction:Prodigal:002006;locus_tag=CMCILANG_01591;product=hypothetical protein
NZ_LABY01000162.1	Prodigal:002006	CDS	20461	24813	.	-	0	ID=CMCILANG_01592;inference=ab initio prediction:Prodigal:002006;locus_tag=CMCILANG_01592;product=hypothetical protein
NZ_LABY01000162.1	Prodigal:002006	CDS	25056	25676	.	+	0	ID=CMCILANG_01593;inference=ab initio prediction:Prodigal:002006;locus_tag=CMCILANG_01593;product=hypothetical protein
NZ_LABY01000162.1	Prodigal:002006	CDS	25746	27965	.	-	0	ID=CMCILANG_01594;Name=noc_2;gene=noc_2;inference=ab initio prediction:Prodigal:002006,protein motif:HAMAP:MF_02015;locus_tag=CMCILANG_01594;product=Nucleoid occlusion protein
NZ_LABY01000162.1	Prodigal:002006	CDS	28079	28564	.	-	0	ID=CMCILANG_01595;inference=ab initio prediction:Prodigal:002006;locus_tag=CMCILANG_01595;product=hypothetical protein
NZ_LABY01000162.1	Prodigal:002006	CDS	28979	29278	.	-	0	ID=CMCILANG_01596;inference=ab initio prediction:Prodigal:002006;locus_tag=CMCILANG_01596;product=hypothetical protein
NZ_LABY01000162.1	Prodigal:002006	CDS	29340	30107	.	-	0	ID=CMCILANG_01597;inference=ab initio prediction:Prodigal:002006;locus_tag=CMCILANG_01597;product=hypothetical protein
NZ_LABY01000162.1	Prodigal:002006	CDS	30107	31129	.	-	0	ID=CMCILANG_01598;eC_number=2.7.7.-;Name=traC;gene=traC;inference=ab initio prediction:Prodigal:002006,similar to AA sequence:UniProtKB:P27190;locus_tag=CMCILANG_01598;product=DNA primase TraC
NZ_LABY01000162.1	Prodigal:002006	CDS	31383	31682	.	+	0	ID=CMCILANG_01599;inference=ab initio prediction:Prodigal:002006;locus_tag=CMCILANG_01599;product=hypothetical protein
NZ_LABY01000162.1	Prodigal:002006	CDS	31732	31896	.	-	0	ID=CMCILANG_01600;inference=ab initio prediction:Prodigal:002006;locus_tag=CMCILANG_01600;product=hypothetical protein
NZ_LABY01000162.1	Prodigal:002006	CDS	31996	32232	.	-	0	ID=CMCILANG_01601;inference=ab initio prediction:Prodigal:002006;locus_tag=CMCILANG_01601;product=hypothetical protein
NZ_LABY01000162.1	Prodigal:002006	CDS	32298	32621	.	-	0	ID=CMCILANG_01602;inference=ab initio prediction:Prodigal:002006;locus_tag=CMCILANG_01602;product=hypothetical protein
NZ_LABY01000162.1	Prodigal:002006	CDS	33116	33511	.	-	0	ID=CMCILANG_01603;eC_number=3.1.-.-;db_xref=COG:COG3742;inference=ab initio prediction:Prodigal:002006,similar to AA sequence:UniProtKB:P9WF77;locus_tag=CMCILANG_01603;product=Ribonuclease VapC30
NZ_LABY01000162.1	Prodigal:002006	CDS	33511	33753	.	-	0	ID=CMCILANG_01604;inference=ab initio prediction:Prodigal:002006;locus_tag=CMCILANG_01604;product=hypothetical protein
NZ_LABY01000162.1	Prodigal:002006	CDS	33952	34851	.	+	0	ID=CMCILANG_01605;Name=mobA_1;gene=mobA_1;inference=ab initio prediction:Prodigal:002006,similar to AA sequence:UniProtKB:P07112;locus_tag=CMCILANG_01605;product=Mobilization protein A
NZ_LABY01000162.1	Prodigal:002006	CDS	34951	35124	.	-	0	ID=CMCILANG_01606;inference=ab initio prediction:Prodigal:002006;locus_tag=CMCILANG_01606;product=hypothetical protein
NZ_LABY01000162.1	Prodigal:002006	CDS	35434	35646	.	-	0	ID=CMCILANG_01607;inference=ab initio prediction:Prodigal:002006;locus_tag=CMCILANG_01607;product=hypothetical protein
NZ_LABY01000162.1	Prodigal:002006	CDS	35857	36117	.	-	0	ID=CMCILANG_01608;inference=ab initio prediction:Prodigal:002006;locus_tag=CMCILANG_01608;product=hypothetical protein
NZ_LABY01000162.1	Prodigal:002006	CDS	36190	36576	.	-	0	ID=CMCILANG_01609;inference=ab initio prediction:Prodigal:002006;locus_tag=CMCILANG_01609;product=hypothetical protein
NZ_LABY01000162.1	Prodigal:002006	CDS	36573	37112	.	-	0	ID=CMCILANG_01610;inference=ab initio prediction:Prodigal:002006;locus_tag=CMCILANG_01610;product=hypothetical protein
NZ_LABY01000162.1	Prodigal:002006	CDS	37481	38344	.	+	0	ID=CMCILANG_01611;inference=ab initio prediction:Prodigal:002006;locus_tag=CMCILANG_01611;product=hypothetical protein
NZ_LABY01000162.1	Prodigal:002006	CDS	38555	39865	.	-	0	ID=CMCILANG_01612;inference=ab initio prediction:Prodigal:002006;locus_tag=CMCILANG_01612;product=hypothetical protein
NZ_LABY01000162.1	Prodigal:002006	CDS	40188	40754	.	-	0	ID=CMCILANG_01613;Name=tnpR_1;db_xref=COG:COG1961;gene=tnpR_1;inference=ab initio prediction:Prodigal:002006,similar to AA sequence:UniProtKB:P03012;locus_tag=CMCILANG_01613;product=Transposon gamma-delta resolvase
NZ_LABY01000162.1	Prodigal:002006	CDS	42211	42846	.	-	0	ID=CMCILANG_01614;eC_number=3.1.22.-;Name=pinR;db_xref=COG:COG1961;gene=pinR;inference=ab initio prediction:Prodigal:002006,similar to AA sequence:UniProtKB:P0ADI0;locus_tag=CMCILANG_01614;product=Serine recombinase PinR
NZ_LABY01000162.1	Prodigal:002006	CDS	43753	44088	.	-	0	ID=CMCILANG_01615;Name=proQ;db_xref=COG:COG3109;gene=proQ;inference=ab initio prediction:Prodigal:002006,similar to AA sequence:UniProtKB:P45577;locus_tag=CMCILANG_01615;product=RNA chaperone ProQ
NZ_LABY01000162.1	Prodigal:002006	CDS	45977	47011	.	-	0	ID=CMCILANG_01616;inference=ab initio prediction:Prodigal:002006,similar to AA sequence:ISfinder:ISMex9;locus_tag=CMCILANG_01616;product=IS110 family transposase ISMex9
NZ_LABY01000163.1	Prodigal:002006	CDS	298	1125	.	+	0	ID=CMCILANG_01617;inference=ab initio prediction:Prodigal:002006;locus_tag=CMCILANG_01617;product=hypothetical protein
NZ_LABY01000163.1	Prodigal:002006	CDS	1129	1749	.	-	0	ID=CMCILANG_01618;inference=ab initio prediction:Prodigal:002006;locus_tag=CMCILANG_01618;product=hypothetical protein
NZ_LABY01000163.1	Prodigal:002006	CDS	1879	3672	.	-	0	ID=CMCILANG_01619;Name=ydaP_1;db_xref=COG:COG0028;gene=ydaP_1;inference=ab initio prediction:Prodigal:002006,similar to AA sequence:UniProtKB:P96591;locus_tag=CMCILANG_01619;product=Putative thiamine pyrophosphate-containing protein YdaP
NZ_LABY01000163.1	Aragorn:001002	tRNA	3726	3813	.	+	.	ID=CMCILANG_01620;inference=COORDINATES:profile:Aragorn:001002;locus_tag=CMCILANG_01620;product=tRNA-Ser(tga)
NZ_LABY01000163.1	Prodigal:002006	CDS	3953	5173	.	+	0	ID=CMCILANG_01621;inference=ab initio prediction:Prodigal:002006;locus_tag=CMCILANG_01621;product=hypothetical protein
NZ_LABY01000163.1	Prodigal:002006	CDS	5170	6216	.	+	0	ID=CMCILANG_01622;Name=noc_3;gene=noc_3;inference=ab initio prediction:Prodigal:002006,protein motif:HAMAP:MF_02015;locus_tag=CMCILANG_01622;product=Nucleoid occlusion protein
NZ_LABY01000163.1	Prodigal:002006	CDS	6414	7547	.	+	0	ID=CMCILANG_01623;inference=ab initio prediction:Prodigal:002006;locus_tag=CMCILANG_01623;product=hypothetical protein
NZ_LABY01000163.1	Prodigal:002006	CDS	9200	9940	.	+	0	ID=CMCILANG_01624;Name=imuA;gene=imuA;inference=ab initio prediction:Prodigal:002006,similar to AA sequence:UniProtKB:B8H429;locus_tag=CMCILANG_01624;product=Protein ImuA
NZ_LABY01000163.1	Prodigal:002006	CDS	9945	11360	.	+	0	ID=CMCILANG_01625;Name=imuB;gene=imuB;inference=ab initio prediction:Prodigal:002006,similar to AA sequence:UniProtKB:B8H428;locus_tag=CMCILANG_01625;product=Protein ImuB
NZ_LABY01000163.1	Prodigal:002006	CDS	11377	14595	.	+	0	ID=CMCILANG_01626;eC_number=2.7.7.7;Name=dnaE2;gene=dnaE2;inference=ab initio prediction:Prodigal:002006,similar to AA sequence:UniProtKB:B8H427;locus_tag=CMCILANG_01626;product=Error-prone DNA polymerase
NZ_LABY01000163.1	Prodigal:002006	CDS	14715	14939	.	+	0	ID=CMCILANG_01627;inference=ab initio prediction:Prodigal:002006;locus_tag=CMCILANG_01627;product=hypothetical protein
NZ_LABY01000163.1	Prodigal:002006	CDS	14975	15364	.	+	0	ID=CMCILANG_01628;inference=ab initio prediction:Prodigal:002006;locus_tag=CMCILANG_01628;product=hypothetical protein
NZ_LABY01000163.1	Prodigal:002006	CDS	15630	16793	.	-	0	ID=CMCILANG_01629;eC_number=1.14.14.5;Name=msuD;db_xref=COG:COG2141;gene=msuD;inference=ab initio prediction:Prodigal:002006,similar to AA sequence:UniProtKB:Q9I1C2;locus_tag=CMCILANG_01629;product=Methanesulfonate monooxygenase
NZ_LABY01000163.1	Prodigal:002006	CDS	16819	17652	.	-	0	ID=CMCILANG_01630;eC_number=3.6.3.-;Name=ssuB_2;db_xref=COG:COG1116;gene=ssuB_2;inference=ab initio prediction:Prodigal:002006,similar to AA sequence:UniProtKB:Q8KZQ6;locus_tag=CMCILANG_01630;product=Aliphatic sulfonates import ATP-binding protein SsuB
NZ_LABY01000163.1	Prodigal:002006	CDS	17682	18155	.	-	0	ID=CMCILANG_01631;Name=ssuC_2;db_xref=COG:COG0600;gene=ssuC_2;inference=ab initio prediction:Prodigal:002006,similar to AA sequence:UniProtKB:P75851;locus_tag=CMCILANG_01631;product=Putative aliphatic sulfonates transport permease protein SsuC
NZ_LABY01000164.1	Prodigal:002006	CDS	134	1924	.	+	0	ID=CMCILANG_01632;inference=ab initio prediction:Prodigal:002006;locus_tag=CMCILANG_01632;product=hypothetical protein
NZ_LABY01000164.1	Prodigal:002006	CDS	1921	3099	.	+	0	ID=CMCILANG_01633;inference=ab initio prediction:Prodigal:002006;locus_tag=CMCILANG_01633;product=hypothetical protein
NZ_LABY01000164.1	Prodigal:002006	CDS	3233	3988	.	+	0	ID=CMCILANG_01634;inference=ab initio prediction:Prodigal:002006;locus_tag=CMCILANG_01634;product=hypothetical protein
NZ_LABY01000164.1	Prodigal:002006	CDS	3985	4872	.	+	0	ID=CMCILANG_01635;eC_number=4.3.3.7;Name=dapA_2;db_xref=COG:COG0329;gene=dapA_2;inference=ab initio prediction:Prodigal:002006,similar to AA sequence:UniProtKB:Q8UGL3;locus_tag=CMCILANG_01635;product=4-hydroxy-tetrahydrodipicolinate synthase
NZ_LABY01000164.1	Prodigal:002006	CDS	5068	5562	.	+	0	ID=CMCILANG_01636;eC_number=1.1.5.12;Name=dld;gene=dld;inference=ab initio prediction:Prodigal:002006,protein motif:HAMAP:MF_02092;locus_tag=CMCILANG_01636;product=Quinone-dependent D-lactate dehydrogenase
NZ_LABY01000164.1	Prodigal:002006	CDS	5559	6470	.	+	0	ID=CMCILANG_01637;eC_number=1.-.-.-;db_xref=COG:COG0277;inference=ab initio prediction:Prodigal:002006,similar to AA sequence:UniProtKB:P9WIT1;locus_tag=CMCILANG_01637;product=putative FAD-linked oxidoreductase
NZ_LABY01000164.1	Prodigal:002006	CDS	6554	7510	.	-	0	ID=CMCILANG_01638;eC_number=1.1.1.169;Name=panE_1;db_xref=COG:COG1893;gene=panE_1;inference=ab initio prediction:Prodigal:002006,similar to AA sequence:UniProtKB:Q9HW09;locus_tag=CMCILANG_01638;product=2-dehydropantoate 2-reductase
NZ_LABY01000164.1	Prodigal:002006	CDS	7779	9404	.	-	0	ID=CMCILANG_01639;inference=ab initio prediction:Prodigal:002006;locus_tag=CMCILANG_01639;product=hypothetical protein
NZ_LABY01000164.1	Prodigal:002006	CDS	9404	9559	.	-	0	ID=CMCILANG_01640;inference=ab initio prediction:Prodigal:002006;locus_tag=CMCILANG_01640;product=hypothetical protein
NZ_LABY01000164.1	Aragorn:001002	tRNA	10041	10117	.	-	.	ID=CMCILANG_01641;inference=COORDINATES:profile:Aragorn:001002;locus_tag=CMCILANG_01641;product=tRNA-Arg(acg)
NZ_LABY01000164.1	Aragorn:001002	tRNA	10196	10272	.	-	.	ID=CMCILANG_01642;inference=COORDINATES:profile:Aragorn:001002;locus_tag=CMCILANG_01642;product=tRNA-Arg(acg)
NZ_LABY01000164.1	Prodigal:002006	CDS	10393	11826	.	-	0	ID=CMCILANG_01643;eC_number=1.2.1.26;Name=araE;gene=araE;inference=ab initio prediction:Prodigal:002006,similar to AA sequence:UniProtKB:Q1JUP4;locus_tag=CMCILANG_01643;product=Alpha-ketoglutaric semialdehyde dehydrogenase 1
NZ_LABY01000164.1	Prodigal:002006	CDS	11940	12311	.	-	0	ID=CMCILANG_01644;inference=ab initio prediction:Prodigal:002006;locus_tag=CMCILANG_01644;product=hypothetical protein
NZ_LABY01000164.1	Prodigal:002006	CDS	12718	13347	.	-	0	ID=CMCILANG_01645;inference=ab initio prediction:Prodigal:002006;locus_tag=CMCILANG_01645;product=hypothetical protein
NZ_LABY01000164.1	Prodigal:002006	CDS	13764	14060	.	+	0	ID=CMCILANG_01646;inference=ab initio prediction:Prodigal:002006;locus_tag=CMCILANG_01646;product=hypothetical protein
NZ_LABY01000164.1	Prodigal:002006	CDS	14141	14539	.	+	0	ID=CMCILANG_01647;inference=ab initio prediction:Prodigal:002006;locus_tag=CMCILANG_01647;product=hypothetical protein
NZ_LABY01000164.1	Prodigal:002006	CDS	14547	16055	.	-	0	ID=CMCILANG_01648;inference=ab initio prediction:Prodigal:002006;locus_tag=CMCILANG_01648;product=hypothetical protein
NZ_LABY01000164.1	Prodigal:002006	CDS	16141	16830	.	-	0	ID=CMCILANG_01649;Name=ligE;gene=ligE;inference=ab initio prediction:Prodigal:002006,similar to AA sequence:UniProtKB:P27457;locus_tag=CMCILANG_01649;product=Beta-etherase
NZ_LABY01000164.1	Prodigal:002006	CDS	17187	17429	.	+	0	ID=CMCILANG_01650;inference=ab initio prediction:Prodigal:002006;locus_tag=CMCILANG_01650;product=hypothetical protein
NZ_LABY01000164.1	Prodigal:002006	CDS	17643	18476	.	+	0	ID=CMCILANG_01651;Name=glnH_4;db_xref=COG:COG0834;gene=glnH_4;inference=ab initio prediction:Prodigal:002006,similar to AA sequence:UniProtKB:O34563;locus_tag=CMCILANG_01651;product=ABC transporter glutamine-binding protein GlnH
NZ_LABY01000164.1	Prodigal:002006	CDS	18512	19252	.	+	0	ID=CMCILANG_01652;inference=ab initio prediction:Prodigal:002006;locus_tag=CMCILANG_01652;product=hypothetical protein
NZ_LABY01000164.1	Prodigal:002006	CDS	19249	20019	.	+	0	ID=CMCILANG_01653;Name=yecS_5;db_xref=COG:COG0765;gene=yecS_5;inference=ab initio prediction:Prodigal:002006,similar to AA sequence:UniProtKB:P0AFT2;locus_tag=CMCILANG_01653;product=L-cystine transport system permease protein YecS
NZ_LABY01000164.1	Prodigal:002006	CDS	20036	20818	.	+	0	ID=CMCILANG_01654;eC_number=3.6.3.-;Name=tcyC_1;db_xref=COG:COG1126;gene=tcyC_1;inference=ab initio prediction:Prodigal:002006,similar to AA sequence:UniProtKB:P39456;locus_tag=CMCILANG_01654;product=L-cystine import ATP-binding protein TcyC
NZ_LABY01000164.1	Prodigal:002006	CDS	20822	22159	.	+	0	ID=CMCILANG_01655;inference=ab initio prediction:Prodigal:002006;locus_tag=CMCILANG_01655;product=hypothetical protein
NZ_LABY01000164.1	Prodigal:002006	CDS	22176	23480	.	+	0	ID=CMCILANG_01656;eC_number=1.14.14.10;Name=ntaA_2;gene=ntaA_2;inference=ab initio prediction:Prodigal:002006,similar to AA sequence:UniProtKB:P54989;locus_tag=CMCILANG_01656;product=Nitrilotriacetate monooxygenase component A
NZ_LABY01000164.1	Prodigal:002006	CDS	23512	24348	.	-	0	ID=CMCILANG_01657;eC_number=3.4.-.-;Name=bepA_1;gene=bepA_1;inference=ab initio prediction:Prodigal:002006,protein motif:HAMAP:MF_00997;locus_tag=CMCILANG_01657;product=Beta-barrel assembly-enhancing protease
NZ_LABY01000164.1	Prodigal:002006	CDS	24437	24622	.	-	0	ID=CMCILANG_01658;inference=ab initio prediction:Prodigal:002006;locus_tag=CMCILANG_01658;product=hypothetical protein
NZ_LABY01000164.1	Prodigal:002006	CDS	24806	26185	.	+	0	ID=CMCILANG_01659;eC_number=3.4.11.10;Name=pepA_1;gene=pepA_1;inference=ab initio prediction:Prodigal:002006,protein motif:HAMAP:MF_00181;locus_tag=CMCILANG_01659;product=cytosol aminopeptidase
NZ_LABY01000164.1	Prodigal:002006	CDS	26241	27221	.	-	0	ID=CMCILANG_01660;inference=ab initio prediction:Prodigal:002006;locus_tag=CMCILANG_01660;product=hypothetical protein
NZ_LABY01000164.1	Prodigal:002006	CDS	27316	27960	.	-	0	ID=CMCILANG_01661;Name=ampG;db_xref=COG:COG0477;gene=ampG;inference=ab initio prediction:Prodigal:002006,similar to AA sequence:UniProtKB:P0AE16;locus_tag=CMCILANG_01661;product=Anhydromuropeptide permease
NZ_LABY01000165.1	Prodigal:002006	CDS	76	387	.	+	0	ID=CMCILANG_01662;inference=ab initio prediction:Prodigal:002006;locus_tag=CMCILANG_01662;product=hypothetical protein
NZ_LABY01000165.1	Prodigal:002006	CDS	342	1094	.	-	0	ID=CMCILANG_01663;inference=ab initio prediction:Prodigal:002006;locus_tag=CMCILANG_01663;product=hypothetical protein
NZ_LABY01000165.1	Prodigal:002006	CDS	1227	1541	.	+	0	ID=CMCILANG_01664;inference=ab initio prediction:Prodigal:002006;locus_tag=CMCILANG_01664;product=hypothetical protein
NZ_LABY01000165.1	Prodigal:002006	CDS	1618	1902	.	+	0	ID=CMCILANG_01665;inference=ab initio prediction:Prodigal:002006;locus_tag=CMCILANG_01665;product=hypothetical protein
NZ_LABY01000165.1	Prodigal:002006	CDS	1951	2676	.	-	0	ID=CMCILANG_01666;eC_number=3.8.1.5;Name=dhmA_3;gene=dhmA_3;inference=ab initio prediction:Prodigal:002006,protein motif:HAMAP:MF_01230;locus_tag=CMCILANG_01666;product=Haloalkane dehalogenase
NZ_LABY01000165.1	Prodigal:002006	CDS	2776	3252	.	-	0	ID=CMCILANG_01667;inference=ab initio prediction:Prodigal:002006;locus_tag=CMCILANG_01667;product=hypothetical protein
NZ_LABY01000165.1	Prodigal:002006	CDS	3535	4902	.	+	0	ID=CMCILANG_01668;inference=ab initio prediction:Prodigal:002006;locus_tag=CMCILANG_01668;product=hypothetical protein
NZ_LABY01000165.1	Prodigal:002006	CDS	5055	6137	.	-	0	ID=CMCILANG_01669;inference=ab initio prediction:Prodigal:002006;locus_tag=CMCILANG_01669;product=hypothetical protein
NZ_LABY01000165.1	Prodigal:002006	CDS	6980	7435	.	-	0	ID=CMCILANG_01670;Name=pasT;db_xref=COG:COG2867;gene=pasT;inference=ab initio prediction:Prodigal:002006,similar to AA sequence:UniProtKB:Q8FEY4;locus_tag=CMCILANG_01670;product=Persistence and stress-resistance toxin PasT
NZ_LABY01000165.1	Prodigal:002006	CDS	7440	8402	.	-	0	ID=CMCILANG_01671;eC_number=2.8.1.8;Name=lipA;db_xref=COG:COG0320;gene=lipA;inference=ab initio prediction:Prodigal:002006,similar to AA sequence:UniProtKB:P60716;locus_tag=CMCILANG_01671;product=Lipoyl synthase
NZ_LABY01000165.1	Prodigal:002006	CDS	8575	8862	.	-	0	ID=CMCILANG_01672;inference=ab initio prediction:Prodigal:002006;locus_tag=CMCILANG_01672;product=hypothetical protein
NZ_LABY01000165.1	Prodigal:002006	CDS	9058	9486	.	+	0	ID=CMCILANG_01673;inference=ab initio prediction:Prodigal:002006;locus_tag=CMCILANG_01673;product=hypothetical protein
NZ_LABY01000165.1	Prodigal:002006	CDS	9524	9853	.	-	0	ID=CMCILANG_01674;inference=ab initio prediction:Prodigal:002006;locus_tag=CMCILANG_01674;product=hypothetical protein
NZ_LABY01000165.1	Prodigal:002006	CDS	9858	10604	.	-	0	ID=CMCILANG_01675;eC_number=2.4.1.-;Name=rgtE;db_xref=COG:COG0463;gene=rgtE;inference=ab initio prediction:Prodigal:002006,similar to AA sequence:UniProtKB:Q1MJ95;locus_tag=CMCILANG_01675;product=Dodecaprenyl-phosphate galacturonate synthase
NZ_LABY01000165.1	Prodigal:002006	CDS	10658	12421	.	-	0	ID=CMCILANG_01676;eC_number=2.4.2.43;Name=arnT;gene=arnT;inference=ab initio prediction:Prodigal:002006,protein motif:HAMAP:MF_01165;locus_tag=CMCILANG_01676;product=Undecaprenyl phosphate-alpha-4-amino-4-deoxy-L-arabinose arabinosyl transferase
NZ_LABY01000165.1	Prodigal:002006	CDS	12695	13084	.	-	0	ID=CMCILANG_01677;inference=ab initio prediction:Prodigal:002006;locus_tag=CMCILANG_01677;product=hypothetical protein
NZ_LABY01000165.1	Prodigal:002006	CDS	13321	14391	.	+	0	ID=CMCILANG_01678;eC_number=7.2.2.7;Name=fbpC;gene=fbpC;inference=ab initio prediction:Prodigal:002006,similar to AA sequence:UniProtKB:Q5FA19;locus_tag=CMCILANG_01678;product=Fe(3+) ions import ATP-binding protein FbpC
NZ_LABY01000165.1	Prodigal:002006	CDS	14589	15629	.	+	0	ID=CMCILANG_01679;Name=futA1;gene=futA1;inference=ab initio prediction:Prodigal:002006,similar to AA sequence:UniProtKB:P72827;locus_tag=CMCILANG_01679;product=Iron uptake protein A1
NZ_LABY01000165.1	Prodigal:002006	CDS	15717	17435	.	+	0	ID=CMCILANG_01680;inference=ab initio prediction:Prodigal:002006;locus_tag=CMCILANG_01680;product=hypothetical protein
NZ_LABY01000165.1	Prodigal:002006	CDS	17464	18801	.	-	0	ID=CMCILANG_01681;inference=ab initio prediction:Prodigal:002006;locus_tag=CMCILANG_01681;product=hypothetical protein
NZ_LABY01000165.1	Prodigal:002006	CDS	18849	19268	.	-	0	ID=CMCILANG_01682;inference=ab initio prediction:Prodigal:002006;locus_tag=CMCILANG_01682;product=hypothetical protein
NZ_LABY01000165.1	Prodigal:002006	CDS	19638	20909	.	+	0	ID=CMCILANG_01683;inference=ab initio prediction:Prodigal:002006;locus_tag=CMCILANG_01683;product=hypothetical protein
NZ_LABY01000165.1	Prodigal:002006	CDS	20906	21835	.	+	0	ID=CMCILANG_01684;inference=ab initio prediction:Prodigal:002006;locus_tag=CMCILANG_01684;product=hypothetical protein
NZ_LABY01000165.1	Prodigal:002006	CDS	22031	23062	.	+	0	ID=CMCILANG_01685;eC_number=6.1.1.2;Name=trpS2;db_xref=COG:COG0180;gene=trpS2;inference=ab initio prediction:Prodigal:002006,similar to AA sequence:UniProtKB:Q9RVD6;locus_tag=CMCILANG_01685;product=Tryptophan--tRNA ligase 2
NZ_LABY01000165.1	Prodigal:002006	CDS	23142	24179	.	+	0	ID=CMCILANG_01686;eC_number=1.14.14.3;Name=luxA;gene=luxA;inference=ab initio prediction:Prodigal:002006,similar to AA sequence:UniProtKB:P23146;locus_tag=CMCILANG_01686;product=Alkanal monooxygenase alpha chain
NZ_LABY01000165.1	Prodigal:002006	CDS	24249	24743	.	-	0	ID=CMCILANG_01687;inference=ab initio prediction:Prodigal:002006;locus_tag=CMCILANG_01687;product=hypothetical protein
NZ_LABY01000165.1	Prodigal:002006	CDS	24883	25515	.	+	0	ID=CMCILANG_01688;inference=ab initio prediction:Prodigal:002006;locus_tag=CMCILANG_01688;product=hypothetical protein
NZ_LABY01000165.1	Prodigal:002006	CDS	25599	26246	.	+	0	ID=CMCILANG_01689;inference=ab initio prediction:Prodigal:002006;locus_tag=CMCILANG_01689;product=hypothetical protein
NZ_LABY01000165.1	Prodigal:002006	CDS	26737	28668	.	+	0	ID=CMCILANG_01690;inference=ab initio prediction:Prodigal:002006;locus_tag=CMCILANG_01690;product=hypothetical protein
NZ_LABY01000165.1	Prodigal:002006	CDS	28697	29590	.	+	0	ID=CMCILANG_01691;inference=ab initio prediction:Prodigal:002006;locus_tag=CMCILANG_01691;product=hypothetical protein
NZ_LABY01000165.1	Prodigal:002006	CDS	29895	30158	.	+	0	ID=CMCILANG_01692;inference=ab initio prediction:Prodigal:002006;locus_tag=CMCILANG_01692;product=hypothetical protein
NZ_LABY01000165.1	Prodigal:002006	CDS	30231	31646	.	+	0	ID=CMCILANG_01693;inference=ab initio prediction:Prodigal:002006;locus_tag=CMCILANG_01693;product=hypothetical protein
NZ_LABY01000165.1	Prodigal:002006	CDS	31690	32604	.	-	0	ID=CMCILANG_01694;inference=ab initio prediction:Prodigal:002006;locus_tag=CMCILANG_01694;product=hypothetical protein
NZ_LABY01000166.1	Prodigal:002006	CDS	142	768	.	+	0	ID=CMCILANG_01695;inference=ab initio prediction:Prodigal:002006;locus_tag=CMCILANG_01695;product=hypothetical protein
NZ_LABY01000166.1	Prodigal:002006	CDS	773	1954	.	+	0	ID=CMCILANG_01696;Name=pilT_1;db_xref=COG:COG2805;gene=pilT_1;inference=ab initio prediction:Prodigal:002006,similar to AA sequence:UniProtKB:P24559;locus_tag=CMCILANG_01696;product=Twitching mobility protein
NZ_LABY01000166.1	Prodigal:002006	CDS	1935	2567	.	+	0	ID=CMCILANG_01697;inference=ab initio prediction:Prodigal:002006;locus_tag=CMCILANG_01697;product=hypothetical protein
NZ_LABY01000166.1	Prodigal:002006	CDS	2564	2809	.	+	0	ID=CMCILANG_01698;inference=ab initio prediction:Prodigal:002006;locus_tag=CMCILANG_01698;product=hypothetical protein
NZ_LABY01000166.1	Prodigal:002006	CDS	2794	3483	.	+	0	ID=CMCILANG_01699;inference=ab initio prediction:Prodigal:002006;locus_tag=CMCILANG_01699;product=hypothetical protein
[truncated: 8,729,544 more chars]
