# Supplementary material for: Comprehensive Comparative Genomics and Phenotyping of Methylobacterium Species
Source: Front Microbiol. 2021 Oct 6;12:740610. doi: 10.3389/fmicb.2021.740610 (PMC8561711; doi:10.3389/fmicb.2021.740610)
Supplement: Supplementary file 12 [file Data_Sheet_6.ZIP]

Archive with 29 entries (28 files):
- Neom_perideroedes.gff
- __MACOSX/
- __MACOSX/._Neom_perideroedes.gff
- Mr_zatmanii.gff
- __MACOSX/._Mr_zatmanii.gff
- Mr_suomiense.gff
- __MACOSX/._Mr_suomiense.gff
- Mic_vignae.gff
- __MACOSX/._Mic_vignae.gff
- Mr_salsuginis_.gff
- __MACOSX/._Mr_salsuginis_.gff
- Mr_rhodinum.gff
- __MACOSX/._Mr_rhodinum.gff
- Mic_tunisiensis.gff
- __MACOSX/._Mic_tunisiensis.gff
- Mr_rhodesianum.gff
- __MACOSX/._Mr_rhodesianum.gff
- Mr_aminovorans.gff
- __MACOSX/._Mr_aminovorans.gff
- Mr_podarium.gff
- __MACOSX/._Mr_podarium.gff
- Mic_thermotolerans.gff
- __MACOSX/._Mic_thermotolerans.gff
- Mr_populi.gff
- __MACOSX/._Mr_populi.gff
- Mr_thiocyanatum.gff
- __MACOSX/._Mr_thiocyanatum.gff
- Mr_extorquens.gff
- __MACOSX/._Mr_extorquens.gff
