# Supplementary material for: Comprehensive Comparative Genomics and Phenotyping of Methylobacterium Species
Source: Front Microbiol. 2021 Oct 6;12:740610. doi: 10.3389/fmicb.2021.740610 (PMC8561711; doi:10.3389/fmicb.2021.740610)
Supplement: Supplementary file 12 [file Data_Sheet_6.ZIP › Neom_perideroedes.gff]

##gff-version 3
##sequence-region KB893653.1 1 1522649
##sequence-region KB893654.1 1 1196865
##sequence-region KB893655.1 1 29483
##sequence-region KB893656.1 1 11397
##sequence-region KB893657.1 1 6097
##sequence-region KB893658.1 1 5725
##sequence-region KB893659.1 1 4265
##sequence-region KB893660.1 1 3697
##sequence-region KB893661.1 1 1301
##sequence-region KB893662.1 1 135734
##sequence-region KB893663.1 1 133435
##sequence-region KB893664.1 1 120448
##sequence-region KB893665.1 1 88919
##sequence-region KB893666.1 1 54374
##sequence-region KB893667.1 1 35181
##sequence-region KB893668.1 1 30848
##sequence-region KB893669.1 1 29531
KB893653.1	Prodigal:002006	CDS	363	2117	.	-	0	ID=OJAHKBFM_00001;Name=pal_1;gene=pal_1;inference=ab initio prediction:Prodigal:002006,protein motif:HAMAP:MF_02204;locus_tag=OJAHKBFM_00001;product=Peptidoglycan-associated lipoprotein
KB893653.1	Prodigal:002006	CDS	2478	3743	.	-	0	ID=OJAHKBFM_00002;eC_number=4.1.1.17;Name=ldc_1;gene=ldc_1;inference=ab initio prediction:Prodigal:002006,similar to AA sequence:UniProtKB:O50657;locus_tag=OJAHKBFM_00002;product=Lysine/ornithine decarboxylase
KB893653.1	Prodigal:002006	CDS	4040	4924	.	+	0	ID=OJAHKBFM_00003;eC_number=3.4.24.-;Name=mepA;db_xref=COG:COG3770;gene=mepA;inference=ab initio prediction:Prodigal:002006,similar to AA sequence:UniProtKB:P0C0T5;locus_tag=OJAHKBFM_00003;product=Penicillin-insensitive murein endopeptidase
KB893653.1	Aragorn:001002	tRNA	4972	5055	.	-	.	ID=OJAHKBFM_00004;inference=COORDINATES:profile:Aragorn:001002;locus_tag=OJAHKBFM_00004;product=tRNA-Leu(gag)
KB893653.1	Prodigal:002006	CDS	5152	5862	.	+	0	ID=OJAHKBFM_00005;eC_number=2.3.1.181;Name=lipB;db_xref=COG:COG0321;gene=lipB;inference=ab initio prediction:Prodigal:002006,similar to AA sequence:UniProtKB:P60720;locus_tag=OJAHKBFM_00005;product=Octanoyltransferase
KB893653.1	Prodigal:002006	CDS	5889	6449	.	-	0	ID=OJAHKBFM_00006;inference=ab initio prediction:Prodigal:002006;locus_tag=OJAHKBFM_00006;product=hypothetical protein
KB893653.1	Prodigal:002006	CDS	6642	7691	.	-	0	ID=OJAHKBFM_00007;eC_number=1.3.5.2;Name=pyrD;db_xref=COG:COG0167;gene=pyrD;inference=ab initio prediction:Prodigal:002006,similar to AA sequence:UniProtKB:P0A7E1;locus_tag=OJAHKBFM_00007;product=Dihydroorotate dehydrogenase (quinone)
KB893653.1	Prodigal:002006	CDS	7691	8035	.	-	0	ID=OJAHKBFM_00008;inference=ab initio prediction:Prodigal:002006;locus_tag=OJAHKBFM_00008;product=hypothetical protein
KB893653.1	Prodigal:002006	CDS	8368	16248	.	+	0	ID=OJAHKBFM_00009;inference=ab initio prediction:Prodigal:002006;locus_tag=OJAHKBFM_00009;product=hypothetical protein
KB893653.1	Prodigal:002006	CDS	16348	16950	.	+	0	ID=OJAHKBFM_00010;inference=ab initio prediction:Prodigal:002006;locus_tag=OJAHKBFM_00010;product=hypothetical protein
KB893653.1	Prodigal:002006	CDS	16947	17450	.	+	0	ID=OJAHKBFM_00011;inference=ab initio prediction:Prodigal:002006;locus_tag=OJAHKBFM_00011;product=hypothetical protein
KB893653.1	Prodigal:002006	CDS	17538	17933	.	+	0	ID=OJAHKBFM_00012;inference=ab initio prediction:Prodigal:002006;locus_tag=OJAHKBFM_00012;product=hypothetical protein
KB893653.1	Prodigal:002006	CDS	17944	18939	.	-	0	ID=OJAHKBFM_00013;eC_number=1.1.98.2;Name=fgd_1;gene=fgd_1;inference=ab initio prediction:Prodigal:002006,protein motif:HAMAP:MF_02123;locus_tag=OJAHKBFM_00013;product=F420-dependent glucose-6-phosphate dehydrogenase
KB893653.1	Prodigal:002006	CDS	19135	19935	.	+	0	ID=OJAHKBFM_00014;eC_number=3.6.1.27;Name=uppP;db_xref=COG:COG1968;gene=uppP;inference=ab initio prediction:Prodigal:002006,similar to AA sequence:UniProtKB:P9WFF9;locus_tag=OJAHKBFM_00014;product=Undecaprenyl-diphosphatase
KB893653.1	Prodigal:002006	CDS	20125	22419	.	+	0	ID=OJAHKBFM_00015;eC_number=2.7.13.3;Name=rcsC_1;gene=rcsC_1;inference=ab initio prediction:Prodigal:002006,protein motif:HAMAP:MF_00979;locus_tag=OJAHKBFM_00015;product=Sensor histidine kinase RcsC
KB893653.1	Prodigal:002006	CDS	22416	24098	.	+	0	ID=OJAHKBFM_00016;eC_number=2.7.13.3;Name=rcsC_2;gene=rcsC_2;inference=ab initio prediction:Prodigal:002006,protein motif:HAMAP:MF_00979;locus_tag=OJAHKBFM_00016;product=Sensor histidine kinase RcsC
KB893653.1	Prodigal:002006	CDS	24102	24704	.	-	0	ID=OJAHKBFM_00017;inference=ab initio prediction:Prodigal:002006;locus_tag=OJAHKBFM_00017;product=hypothetical protein
KB893653.1	Prodigal:002006	CDS	24858	27677	.	+	0	ID=OJAHKBFM_00018;eC_number=6.1.1.9;Name=valS;db_xref=COG:COG0525;gene=valS;inference=ab initio prediction:Prodigal:002006,similar to AA sequence:UniProtKB:P07118;locus_tag=OJAHKBFM_00018;product=Valine--tRNA ligase
KB893653.1	Prodigal:002006	CDS	27674	28642	.	+	0	ID=OJAHKBFM_00019;eC_number=3.6.-.-;db_xref=COG:COG1703;inference=ab initio prediction:Prodigal:002006,similar to AA sequence:UniProtKB:P9WPZ1;locus_tag=OJAHKBFM_00019;product=putative GTPase
KB893653.1	Prodigal:002006	CDS	28908	29855	.	+	0	ID=OJAHKBFM_00020;inference=ab initio prediction:Prodigal:002006;locus_tag=OJAHKBFM_00020;product=hypothetical protein
KB893653.1	Prodigal:002006	CDS	29973	30728	.	+	0	ID=OJAHKBFM_00021;inference=ab initio prediction:Prodigal:002006;locus_tag=OJAHKBFM_00021;product=hypothetical protein
KB893653.1	Prodigal:002006	CDS	30740	31630	.	+	0	ID=OJAHKBFM_00022;Name=yeeZ;db_xref=COG:COG0451;gene=yeeZ;inference=ab initio prediction:Prodigal:002006,similar to AA sequence:UniProtKB:P0AD12;locus_tag=OJAHKBFM_00022;product=Protein YeeZ
KB893653.1	Prodigal:002006	CDS	31698	33074	.	+	0	ID=OJAHKBFM_00023;inference=ab initio prediction:Prodigal:002006;locus_tag=OJAHKBFM_00023;product=hypothetical protein
KB893653.1	Prodigal:002006	CDS	33071	34603	.	+	0	ID=OJAHKBFM_00024;inference=ab initio prediction:Prodigal:002006;locus_tag=OJAHKBFM_00024;product=hypothetical protein
KB893653.1	Prodigal:002006	CDS	34661	36049	.	+	0	ID=OJAHKBFM_00025;inference=ab initio prediction:Prodigal:002006;locus_tag=OJAHKBFM_00025;product=hypothetical protein
KB893653.1	Prodigal:002006	CDS	36354	36602	.	+	0	ID=OJAHKBFM_00026;inference=ab initio prediction:Prodigal:002006;locus_tag=OJAHKBFM_00026;product=hypothetical protein
KB893653.1	Prodigal:002006	CDS	37072	37287	.	-	0	ID=OJAHKBFM_00027;Name=cspA_1;db_xref=COG:COG1278;gene=cspA_1;inference=ab initio prediction:Prodigal:002006,similar to AA sequence:UniProtKB:Q9Z3S6;locus_tag=OJAHKBFM_00027;product=Cold shock protein CspA
KB893653.1	Prodigal:002006	CDS	37563	38606	.	-	0	ID=OJAHKBFM_00028;inference=ab initio prediction:Prodigal:002006;locus_tag=OJAHKBFM_00028;product=hypothetical protein
KB893653.1	Prodigal:002006	CDS	38952	39464	.	+	0	ID=OJAHKBFM_00029;inference=ab initio prediction:Prodigal:002006;locus_tag=OJAHKBFM_00029;product=hypothetical protein
KB893653.1	Prodigal:002006	CDS	39638	41038	.	+	0	ID=OJAHKBFM_00030;eC_number=4.2.3.1;Name=thrC;db_xref=COG:COG0498;gene=thrC;inference=ab initio prediction:Prodigal:002006,similar to AA sequence:UniProtKB:P23669;locus_tag=OJAHKBFM_00030;product=Threonine synthase
KB893653.1	Prodigal:002006	CDS	41035	42294	.	+	0	ID=OJAHKBFM_00031;eC_number=3.4.24.-;db_xref=COG:COG0612;inference=ab initio prediction:Prodigal:002006,similar to AA sequence:UniProtKB:P9WHT5;locus_tag=OJAHKBFM_00031;product=putative zinc protease
KB893653.1	Prodigal:002006	CDS	42338	42928	.	+	0	ID=OJAHKBFM_00032;eC_number=2.3.1.267;Name=rimJ_1;db_xref=COG:COG1670;gene=rimJ_1;inference=ab initio prediction:Prodigal:002006,similar to AA sequence:UniProtKB:P0A948;locus_tag=OJAHKBFM_00032;product=[Ribosomal protein S5]-alanine N-acetyltransferase
KB893653.1	Prodigal:002006	CDS	43199	44236	.	+	0	ID=OJAHKBFM_00033;Name=cph2;gene=cph2;inference=ab initio prediction:Prodigal:002006,similar to AA sequence:UniProtKB:Q55434;locus_tag=OJAHKBFM_00033;product=Phytochrome-like protein cph2
KB893653.1	Prodigal:002006	CDS	44233	46761	.	-	0	ID=OJAHKBFM_00034;eC_number=3.5.1.97;Name=quiP;db_xref=COG:COG2366;gene=quiP;inference=ab initio prediction:Prodigal:002006,similar to AA sequence:UniProtKB:Q9I4U2;locus_tag=OJAHKBFM_00034;product=Acyl-homoserine lactone acylase QuiP
KB893653.1	Prodigal:002006	CDS	46951	47835	.	+	0	ID=OJAHKBFM_00035;eC_number=1.1.1.60;Name=garR;db_xref=COG:COG2084;gene=garR;inference=ab initio prediction:Prodigal:002006,similar to AA sequence:UniProtKB:P0ABQ2;locus_tag=OJAHKBFM_00035;product=2-hydroxy-3-oxopropionate reductase
KB893653.1	Prodigal:002006	CDS	47876	48316	.	+	0	ID=OJAHKBFM_00036;inference=ab initio prediction:Prodigal:002006;locus_tag=OJAHKBFM_00036;product=hypothetical protein
KB893653.1	Prodigal:002006	CDS	48385	50349	.	+	0	ID=OJAHKBFM_00037;eC_number=4.2.2.-;Name=emtA;gene=emtA;inference=ab initio prediction:Prodigal:002006,protein motif:HAMAP:MF_01381;locus_tag=OJAHKBFM_00037;product=Endo-type membrane-bound lytic murein transglycosylase A
KB893653.1	Prodigal:002006	CDS	50655	51548	.	+	0	ID=OJAHKBFM_00038;eC_number=3.5.1.29;inference=ab initio prediction:Prodigal:002006,similar to AA sequence:UniProtKB:Q988D4;locus_tag=OJAHKBFM_00038;product=2-(acetamidomethylene)succinate hydrolase
KB893653.1	Prodigal:002006	CDS	51545	52558	.	+	0	ID=OJAHKBFM_00039;eC_number=4.3.1.16;Name=thadh;gene=thadh;inference=ab initio prediction:Prodigal:002006,similar to AA sequence:UniProtKB:A4F2N8;locus_tag=OJAHKBFM_00039;product=L-threo-3-hydroxyaspartate ammonia-lyase
KB893653.1	Prodigal:002006	CDS	52693	53820	.	+	0	ID=OJAHKBFM_00040;Name=dnaN;gene=dnaN;inference=ab initio prediction:Prodigal:002006,similar to AA sequence:UniProtKB:B8GXP6;locus_tag=OJAHKBFM_00040;product=Beta sliding clamp
KB893653.1	Prodigal:002006	CDS	53820	54968	.	+	0	ID=OJAHKBFM_00041;Name=recF;db_xref=COG:COG1195;gene=recF;inference=ab initio prediction:Prodigal:002006,similar to AA sequence:UniProtKB:Q8RDL3;locus_tag=OJAHKBFM_00041;product=DNA replication and repair protein RecF
KB893653.1	Prodigal:002006	CDS	55027	57549	.	-	0	ID=OJAHKBFM_00042;inference=ab initio prediction:Prodigal:002006;locus_tag=OJAHKBFM_00042;product=hypothetical protein
KB893653.1	Prodigal:002006	CDS	57643	58203	.	+	0	ID=OJAHKBFM_00043;eC_number=4.3.2.7;Name=chaC;db_xref=COG:COG3703;gene=chaC;inference=ab initio prediction:Prodigal:002006,similar to AA sequence:UniProtKB:P39163;locus_tag=OJAHKBFM_00043;product=Glutathione-specific gamma-glutamylcyclotransferase
KB893653.1	Prodigal:002006	CDS	58228	58809	.	-	0	ID=OJAHKBFM_00044;inference=ab initio prediction:Prodigal:002006;locus_tag=OJAHKBFM_00044;product=hypothetical protein
KB893653.1	Prodigal:002006	CDS	59005	59532	.	-	0	ID=OJAHKBFM_00045;Name=nusB;gene=nusB;inference=ab initio prediction:Prodigal:002006,protein motif:HAMAP:MF_00073;locus_tag=OJAHKBFM_00045;product=Transcription antitermination protein NusB
KB893653.1	Prodigal:002006	CDS	59525	60082	.	-	0	ID=OJAHKBFM_00046;eC_number=2.5.1.78;Name=ribH;gene=ribH;inference=ab initio prediction:Prodigal:002006,protein motif:HAMAP:MF_00178;locus_tag=OJAHKBFM_00046;product=6%2C7-dimethyl-8-ribityllumazine synthase
KB893653.1	Prodigal:002006	CDS	60086	60700	.	-	0	ID=OJAHKBFM_00047;eC_number=2.5.1.9;Name=ribE;gene=ribE;inference=ab initio prediction:Prodigal:002006,similar to AA sequence:UniProtKB:Q2YN92;locus_tag=OJAHKBFM_00047;product=Riboflavin synthase
KB893653.1	Prodigal:002006	CDS	60749	61561	.	-	0	ID=OJAHKBFM_00048;inference=ab initio prediction:Prodigal:002006;locus_tag=OJAHKBFM_00048;product=hypothetical protein
KB893653.1	Prodigal:002006	CDS	61892	63319	.	+	0	ID=OJAHKBFM_00049;eC_number=2.7.1.40;Name=ttuE;gene=ttuE;inference=ab initio prediction:Prodigal:002006,similar to AA sequence:UniProtKB:P70789;locus_tag=OJAHKBFM_00049;product=Pyruvate kinase
KB893653.1	Prodigal:002006	CDS	63347	64189	.	-	0	ID=OJAHKBFM_00050;inference=ab initio prediction:Prodigal:002006;locus_tag=OJAHKBFM_00050;product=hypothetical protein
KB893653.1	Prodigal:002006	CDS	64289	66529	.	-	0	ID=OJAHKBFM_00051;eC_number=5.6.2.2;Name=parC;db_xref=COG:COG0188;gene=parC;inference=ab initio prediction:Prodigal:002006,similar to AA sequence:UniProtKB:P26973;locus_tag=OJAHKBFM_00051;product=DNA topoisomerase 4 subunit A
KB893653.1	Prodigal:002006	CDS	66589	67608	.	-	0	ID=OJAHKBFM_00052;inference=ab initio prediction:Prodigal:002006;locus_tag=OJAHKBFM_00052;product=hypothetical protein
KB893653.1	Prodigal:002006	CDS	67785	68540	.	+	0	ID=OJAHKBFM_00053;eC_number=5.4.99.12;Name=truA;db_xref=COG:COG0101;gene=truA;inference=ab initio prediction:Prodigal:002006,similar to AA sequence:UniProtKB:P07649;locus_tag=OJAHKBFM_00053;product=tRNA pseudouridine synthase A
KB893653.1	Prodigal:002006	CDS	68816	69733	.	+	0	ID=OJAHKBFM_00054;inference=ab initio prediction:Prodigal:002006;locus_tag=OJAHKBFM_00054;product=hypothetical protein
KB893653.1	Prodigal:002006	CDS	69753	70226	.	-	0	ID=OJAHKBFM_00055;inference=ab initio prediction:Prodigal:002006;locus_tag=OJAHKBFM_00055;product=hypothetical protein
KB893653.1	Prodigal:002006	CDS	70223	71050	.	-	0	ID=OJAHKBFM_00056;inference=ab initio prediction:Prodigal:002006;locus_tag=OJAHKBFM_00056;product=hypothetical protein
KB893653.1	Prodigal:002006	CDS	71047	71850	.	-	0	ID=OJAHKBFM_00057;inference=ab initio prediction:Prodigal:002006;locus_tag=OJAHKBFM_00057;product=hypothetical protein
KB893653.1	Aragorn:001002	tRNA	72096	72170	.	+	.	ID=OJAHKBFM_00058;inference=COORDINATES:profile:Aragorn:001002;locus_tag=OJAHKBFM_00058;product=tRNA-Asn(gtt)
KB893653.1	Prodigal:002006	CDS	72545	73423	.	+	0	ID=OJAHKBFM_00059;eC_number=1.1.1.157;Name=hbd;db_xref=COG:COG1250;gene=hbd;inference=ab initio prediction:Prodigal:002006,similar to AA sequence:UniProtKB:P52041;locus_tag=OJAHKBFM_00059;product=3-hydroxybutyryl-CoA dehydrogenase
KB893653.1	Prodigal:002006	CDS	73534	74409	.	+	0	ID=OJAHKBFM_00060;inference=ab initio prediction:Prodigal:002006;locus_tag=OJAHKBFM_00060;product=hypothetical protein
KB893653.1	Prodigal:002006	CDS	74484	75461	.	+	0	ID=OJAHKBFM_00061;inference=ab initio prediction:Prodigal:002006;locus_tag=OJAHKBFM_00061;product=hypothetical protein
KB893653.1	Prodigal:002006	CDS	75428	75673	.	-	0	ID=OJAHKBFM_00062;inference=ab initio prediction:Prodigal:002006;locus_tag=OJAHKBFM_00062;product=hypothetical protein
KB893653.1	Prodigal:002006	CDS	75920	76720	.	+	0	ID=OJAHKBFM_00063;eC_number=1.1.1.30;Name=bdhA;gene=bdhA;inference=ab initio prediction:Prodigal:002006,similar to AA sequence:UniProtKB:O86034;locus_tag=OJAHKBFM_00063;product=D-beta-hydroxybutyrate dehydrogenase
KB893653.1	Prodigal:002006	CDS	76717	77751	.	+	0	ID=OJAHKBFM_00064;inference=ab initio prediction:Prodigal:002006;locus_tag=OJAHKBFM_00064;product=hypothetical protein
KB893653.1	Prodigal:002006	CDS	77828	79744	.	+	0	ID=OJAHKBFM_00065;Name=kup;gene=kup;inference=ab initio prediction:Prodigal:002006,protein motif:HAMAP:MF_01522;locus_tag=OJAHKBFM_00065;product=Low affinity potassium transport system protein kup
KB893653.1	Prodigal:002006	CDS	79753	80139	.	+	0	ID=OJAHKBFM_00066;inference=ab initio prediction:Prodigal:002006;locus_tag=OJAHKBFM_00066;product=hypothetical protein
KB893653.1	Prodigal:002006	CDS	80155	81342	.	-	0	ID=OJAHKBFM_00067;eC_number=3.5.1.32;Name=hipO_1;db_xref=COG:COG1473;gene=hipO_1;inference=ab initio prediction:Prodigal:002006,similar to AA sequence:UniProtKB:P45493;locus_tag=OJAHKBFM_00067;product=Hippurate hydrolase
KB893653.1	Prodigal:002006	CDS	81410	82153	.	-	0	ID=OJAHKBFM_00068;eC_number=2.1.1.223;Name=yfiC;gene=yfiC;inference=ab initio prediction:Prodigal:002006,protein motif:HAMAP:MF_01872;locus_tag=OJAHKBFM_00068;product=tRNA1(Val) (adenine(37)-N6)-methyltransferase
KB893653.1	Prodigal:002006	CDS	82150	82380	.	-	0	ID=OJAHKBFM_00069;inference=ab initio prediction:Prodigal:002006;locus_tag=OJAHKBFM_00069;product=hypothetical protein
KB893653.1	Prodigal:002006	CDS	82490	83497	.	+	0	ID=OJAHKBFM_00070;eC_number=2.5.1.90;Name=ispB;db_xref=COG:COG0142;gene=ispB;inference=ab initio prediction:Prodigal:002006,similar to AA sequence:UniProtKB:P44916;locus_tag=OJAHKBFM_00070;product=Octaprenyl diphosphate synthase
KB893653.1	Prodigal:002006	CDS	83535	84134	.	-	0	ID=OJAHKBFM_00071;inference=ab initio prediction:Prodigal:002006;locus_tag=OJAHKBFM_00071;product=hypothetical protein
KB893653.1	Prodigal:002006	CDS	84475	85374	.	+	0	ID=OJAHKBFM_00072;eC_number=5.4.99.25;Name=truB;db_xref=COG:COG0130;gene=truB;inference=ab initio prediction:Prodigal:002006,similar to AA sequence:UniProtKB:P60340;locus_tag=OJAHKBFM_00072;product=tRNA pseudouridine synthase B
KB893653.1	Prodigal:002006	CDS	85388	85657	.	+	0	ID=OJAHKBFM_00073;Name=rpsO;db_xref=COG:COG0184;gene=rpsO;inference=ab initio prediction:Prodigal:002006,similar to AA sequence:UniProtKB:Q6NCN7;locus_tag=OJAHKBFM_00073;product=30S ribosomal protein S15
KB893653.1	Prodigal:002006	CDS	85860	88109	.	+	0	ID=OJAHKBFM_00074;eC_number=2.7.7.8;Name=pnp;db_xref=COG:COG1185;gene=pnp;inference=ab initio prediction:Prodigal:002006,similar to AA sequence:UniProtKB:Q9AC32;locus_tag=OJAHKBFM_00074;product=Polyribonucleotide nucleotidyltransferase
KB893653.1	Prodigal:002006	CDS	88273	88896	.	-	0	ID=OJAHKBFM_00075;Name=prfB_1;gene=prfB_1;inference=ab initio prediction:Prodigal:002006,protein motif:HAMAP:MF_00094;locus_tag=OJAHKBFM_00075;product=Peptide chain release factor 2
KB893653.1	Prodigal:002006	CDS	88893	90041	.	-	0	ID=OJAHKBFM_00076;eC_number=6.5.1.-;Name=rtcB;db_xref=COG:COG1690;gene=rtcB;inference=ab initio prediction:Prodigal:002006,similar to AA sequence:UniProtKB:P9WGW5;locus_tag=OJAHKBFM_00076;product=RNA-splicing ligase RtcB
KB893653.1	Prodigal:002006	CDS	90327	90551	.	-	0	ID=OJAHKBFM_00077;inference=ab initio prediction:Prodigal:002006;locus_tag=OJAHKBFM_00077;product=hypothetical protein
KB893653.1	Prodigal:002006	CDS	91028	92116	.	+	0	ID=OJAHKBFM_00078;eC_number=2.5.1.72;Name=nadA;db_xref=COG:COG0379;gene=nadA;inference=ab initio prediction:Prodigal:002006,similar to AA sequence:UniProtKB:Q9X1X7;locus_tag=OJAHKBFM_00078;product=Quinolinate synthase A
KB893653.1	Aragorn:001002	tRNA	92288	92364	.	-	.	ID=OJAHKBFM_00079;inference=COORDINATES:profile:Aragorn:001002;locus_tag=OJAHKBFM_00079;product=tRNA-Arg(acg)
KB893653.1	Prodigal:002006	CDS	92570	93496	.	-	0	ID=OJAHKBFM_00080;Name=tsf;db_xref=COG:COG0264;gene=tsf;inference=ab initio prediction:Prodigal:002006,similar to AA sequence:UniProtKB:P0A6P1;locus_tag=OJAHKBFM_00080;product=Elongation factor Ts
KB893653.1	Prodigal:002006	CDS	93661	94434	.	-	0	ID=OJAHKBFM_00081;Name=rpsB;db_xref=COG:COG0052;gene=rpsB;inference=ab initio prediction:Prodigal:002006,similar to AA sequence:UniProtKB:Q6N5Q2;locus_tag=OJAHKBFM_00081;product=30S ribosomal protein S2
KB893653.1	Prodigal:002006	CDS	94615	95355	.	-	0	ID=OJAHKBFM_00082;inference=ab initio prediction:Prodigal:002006;locus_tag=OJAHKBFM_00082;product=hypothetical protein
KB893653.1	Prodigal:002006	CDS	96038	96562	.	+	0	ID=OJAHKBFM_00083;inference=ab initio prediction:Prodigal:002006;locus_tag=OJAHKBFM_00083;product=hypothetical protein
KB893653.1	Prodigal:002006	CDS	96782	98308	.	+	0	ID=OJAHKBFM_00084;inference=ab initio prediction:Prodigal:002006;locus_tag=OJAHKBFM_00084;product=hypothetical protein
KB893653.1	Prodigal:002006	CDS	98305	101061	.	+	0	ID=OJAHKBFM_00085;Name=glnD;db_xref=COG:COG2844;gene=glnD;inference=ab initio prediction:Prodigal:002006,similar to AA sequence:UniProtKB:Q8RQD1;locus_tag=OJAHKBFM_00085;product=Bifunctional uridylyltransferase/uridylyl-removing enzyme
KB893653.1	Prodigal:002006	CDS	101707	103635	.	-	0	ID=OJAHKBFM_00086;eC_number=6.2.1.1;Name=acsA_1;db_xref=COG:COG0365;gene=acsA_1;inference=ab initio prediction:Prodigal:002006,similar to AA sequence:UniProtKB:Q89WV5;locus_tag=OJAHKBFM_00086;product=Acetyl-coenzyme A synthetase
KB893653.1	Prodigal:002006	CDS	103935	106349	.	-	0	ID=OJAHKBFM_00087;eC_number=6.1.1.20;Name=pheT;db_xref=COG:COG0072;gene=pheT;inference=ab initio prediction:Prodigal:002006,similar to AA sequence:UniProtKB:P07395;locus_tag=OJAHKBFM_00087;product=Phenylalanine--tRNA ligase beta subunit
KB893653.1	Prodigal:002006	CDS	106460	107536	.	-	0	ID=OJAHKBFM_00088;eC_number=6.1.1.20;Name=pheS;db_xref=COG:COG0016;gene=pheS;inference=ab initio prediction:Prodigal:002006,similar to AA sequence:UniProtKB:P08312;locus_tag=OJAHKBFM_00088;product=Phenylalanine--tRNA ligase alpha subunit
KB893653.1	Prodigal:002006	CDS	107648	108010	.	-	0	ID=OJAHKBFM_00089;inference=ab initio prediction:Prodigal:002006;locus_tag=OJAHKBFM_00089;product=hypothetical protein
KB893653.1	Prodigal:002006	CDS	108039	108569	.	-	0	ID=OJAHKBFM_00090;inference=ab initio prediction:Prodigal:002006;locus_tag=OJAHKBFM_00090;product=hypothetical protein
KB893653.1	Prodigal:002006	CDS	108891	109673	.	-	0	ID=OJAHKBFM_00091;inference=ab initio prediction:Prodigal:002006;locus_tag=OJAHKBFM_00091;product=hypothetical protein
KB893653.1	Prodigal:002006	CDS	109680	110252	.	-	0	ID=OJAHKBFM_00092;inference=ab initio prediction:Prodigal:002006;locus_tag=OJAHKBFM_00092;product=hypothetical protein
KB893653.1	Prodigal:002006	CDS	110465	110818	.	-	0	ID=OJAHKBFM_00093;Name=rplT;db_xref=COG:COG0292;gene=rplT;inference=ab initio prediction:Prodigal:002006,similar to AA sequence:UniProtKB:Q6NDR6;locus_tag=OJAHKBFM_00093;product=50S ribosomal protein L20
KB893653.1	Prodigal:002006	CDS	110838	111041	.	-	0	ID=OJAHKBFM_00094;Name=rpmI;db_xref=COG:COG0291;gene=rpmI;inference=ab initio prediction:Prodigal:002006,similar to AA sequence:UniProtKB:Q6NDR5;locus_tag=OJAHKBFM_00094;product=50S ribosomal protein L35
KB893653.1	Prodigal:002006	CDS	111239	112771	.	-	0	ID=OJAHKBFM_00095;eC_number=6.4.1.3;Name=pccB_1;db_xref=COG:COG4799;gene=pccB_1;inference=ab initio prediction:Prodigal:002006,similar to AA sequence:UniProtKB:Q3J4E3;locus_tag=OJAHKBFM_00095;product=Propionyl-CoA carboxylase beta chain
KB893653.1	Prodigal:002006	CDS	112804	113955	.	-	0	ID=OJAHKBFM_00096;eC_number=1.3.-.-;Name=ctaA;db_xref=COG:COG1612;gene=ctaA;inference=ab initio prediction:Prodigal:002006,similar to AA sequence:UniProtKB:Q3IXW9;locus_tag=OJAHKBFM_00096;product=Heme A synthase
KB893653.1	Prodigal:002006	CDS	114063	114770	.	-	0	ID=OJAHKBFM_00097;inference=ab initio prediction:Prodigal:002006;locus_tag=OJAHKBFM_00097;product=hypothetical protein
KB893653.1	Prodigal:002006	CDS	115036	115530	.	+	0	ID=OJAHKBFM_00098;Name=ibpA;db_xref=COG:COG0071;gene=ibpA;inference=ab initio prediction:Prodigal:002006,similar to AA sequence:UniProtKB:P0C054;locus_tag=OJAHKBFM_00098;product=Small heat shock protein IbpA
KB893653.1	Prodigal:002006	CDS	115811	117325	.	+	0	ID=OJAHKBFM_00099;eC_number=3.6.1.40;Name=gppA_1;gene=gppA_1;inference=ab initio prediction:Prodigal:002006,protein motif:HAMAP:MF_01550;locus_tag=OJAHKBFM_00099;product=Guanosine-5'-triphosphate%2C3'-diphosphate pyrophosphatase
KB893653.1	Prodigal:002006	CDS	117874	119211	.	+	0	ID=OJAHKBFM_00100;eC_number=6.1.1.15;Name=proS;db_xref=COG:COG0442;gene=proS;inference=ab initio prediction:Prodigal:002006,similar to AA sequence:UniProtKB:Q6N5P6;locus_tag=OJAHKBFM_00100;product=Proline--tRNA ligase
KB893653.1	Prodigal:002006	CDS	119227	121083	.	+	0	ID=OJAHKBFM_00101;inference=ab initio prediction:Prodigal:002006;locus_tag=OJAHKBFM_00101;product=hypothetical protein
KB893653.1	Prodigal:002006	CDS	121076	121768	.	+	0	ID=OJAHKBFM_00102;eC_number=3.6.3.-;Name=lolD;db_xref=COG:COG1136;gene=lolD;inference=ab initio prediction:Prodigal:002006,similar to AA sequence:UniProtKB:P75957;locus_tag=OJAHKBFM_00102;product=Lipoprotein-releasing system ATP-binding protein LolD
KB893653.1	Prodigal:002006	CDS	122119	122349	.	-	0	ID=OJAHKBFM_00103;inference=ab initio prediction:Prodigal:002006;locus_tag=OJAHKBFM_00103;product=hypothetical protein
KB893653.1	Prodigal:002006	CDS	122735	123538	.	-	0	ID=OJAHKBFM_00104;eC_number=2.7.7.38;Name=kdsB;db_xref=COG:COG1212;gene=kdsB;inference=ab initio prediction:Prodigal:002006,similar to AA sequence:UniProtKB:Q9KQX2;locus_tag=OJAHKBFM_00104;product=3-deoxy-manno-octulosonate cytidylyltransferase
KB893653.1	Prodigal:002006	CDS	123792	124409	.	-	0	ID=OJAHKBFM_00105;inference=ab initio prediction:Prodigal:002006;locus_tag=OJAHKBFM_00105;product=hypothetical protein
KB893653.1	Prodigal:002006	CDS	124611	127238	.	+	0	ID=OJAHKBFM_00106;Name=clpB;gene=clpB;inference=ab initio prediction:Prodigal:002006,similar to AA sequence:UniProtKB:Q7CEG6;locus_tag=OJAHKBFM_00106;product=Chaperone protein ClpB
KB893653.1	Prodigal:002006	CDS	127404	127799	.	+	0	ID=OJAHKBFM_00107;inference=ab initio prediction:Prodigal:002006;locus_tag=OJAHKBFM_00107;product=hypothetical protein
KB893653.1	Prodigal:002006	CDS	127832	128281	.	-	0	ID=OJAHKBFM_00108;inference=ab initio prediction:Prodigal:002006;locus_tag=OJAHKBFM_00108;product=hypothetical protein
KB893653.1	Prodigal:002006	CDS	128305	129177	.	-	0	ID=OJAHKBFM_00109;eC_number=2.8.1.2;Name=sseA;db_xref=COG:COG2897;gene=sseA;inference=ab initio prediction:Prodigal:002006,similar to AA sequence:UniProtKB:P31142;locus_tag=OJAHKBFM_00109;product=3-mercaptopyruvate sulfurtransferase
KB893653.1	Prodigal:002006	CDS	129287	130636	.	+	0	ID=OJAHKBFM_00110;eC_number=2.7.13.3;Name=envZ;gene=envZ;inference=ab initio prediction:Prodigal:002006,similar to AA sequence:UniProtKB:P0AEJ5;locus_tag=OJAHKBFM_00110;product=Osmolarity sensor protein EnvZ
KB893653.1	Aragorn:001002	tRNA	130720	130796	.	+	.	ID=OJAHKBFM_00111;inference=COORDINATES:profile:Aragorn:001002;locus_tag=OJAHKBFM_00111;product=tRNA-Met(cat)
KB893653.1	Prodigal:002006	CDS	130915	131535	.	-	0	ID=OJAHKBFM_00112;eC_number=4.2.1.33;Name=leuD1;db_xref=COG:COG0066;gene=leuD1;inference=ab initio prediction:Prodigal:002006,similar to AA sequence:UniProtKB:P04787;locus_tag=OJAHKBFM_00112;product=3-isopropylmalate dehydratase small subunit 1
KB893653.1	Prodigal:002006	CDS	131627	132373	.	-	0	ID=OJAHKBFM_00113;inference=ab initio prediction:Prodigal:002006;locus_tag=OJAHKBFM_00113;product=hypothetical protein
KB893653.1	Prodigal:002006	CDS	132322	133971	.	-	0	ID=OJAHKBFM_00114;inference=ab initio prediction:Prodigal:002006;locus_tag=OJAHKBFM_00114;product=hypothetical protein
KB893653.1	Prodigal:002006	CDS	134015	134347	.	-	0	ID=OJAHKBFM_00115;inference=ab initio prediction:Prodigal:002006;locus_tag=OJAHKBFM_00115;product=hypothetical protein
KB893653.1	Prodigal:002006	CDS	134344	134598	.	-	0	ID=OJAHKBFM_00116;inference=ab initio prediction:Prodigal:002006;locus_tag=OJAHKBFM_00116;product=hypothetical protein
KB893653.1	Prodigal:002006	CDS	134919	135146	.	-	0	ID=OJAHKBFM_00117;inference=ab initio prediction:Prodigal:002006;locus_tag=OJAHKBFM_00117;product=hypothetical protein
KB893653.1	Prodigal:002006	CDS	135284	138262	.	-	0	ID=OJAHKBFM_00118;eC_number=3.6.4.12;Name=recD2_1;gene=recD2_1;inference=ab initio prediction:Prodigal:002006,protein motif:HAMAP:MF_01488;locus_tag=OJAHKBFM_00118;product=ATP-dependent RecD-like DNA helicase
KB893653.1	Prodigal:002006	CDS	139150	139356	.	+	0	ID=OJAHKBFM_00119;inference=ab initio prediction:Prodigal:002006;locus_tag=OJAHKBFM_00119;product=hypothetical protein
KB893653.1	Prodigal:002006	CDS	139353	140933	.	+	0	ID=OJAHKBFM_00120;eC_number=2.1.1.297;Name=prmC_1;gene=prmC_1;inference=ab initio prediction:Prodigal:002006,protein motif:HAMAP:MF_02126;locus_tag=OJAHKBFM_00120;product=Release factor glutamine methyltransferase
KB893653.1	Prodigal:002006	CDS	140930	142165	.	+	0	ID=OJAHKBFM_00121;inference=ab initio prediction:Prodigal:002006;locus_tag=OJAHKBFM_00121;product=hypothetical protein
KB893653.1	Prodigal:002006	CDS	142162	145185	.	+	0	ID=OJAHKBFM_00122;eC_number=3.1.21.3;Name=hsdR;gene=hsdR;inference=ab initio prediction:Prodigal:002006,similar to AA sequence:UniProtKB:P10486;locus_tag=OJAHKBFM_00122;product=Type I restriction enzyme EcoR124II R protein
KB893653.1	Prodigal:002006	CDS	145182	146132	.	+	0	ID=OJAHKBFM_00123;Name=mrr;db_xref=COG:COG1715;gene=mrr;inference=ab initio prediction:Prodigal:002006,similar to AA sequence:UniProtKB:P24202;locus_tag=OJAHKBFM_00123;product=Mrr restriction system protein
KB893653.1	Prodigal:002006	CDS	146172	147389	.	+	0	ID=OJAHKBFM_00124;inference=ab initio prediction:Prodigal:002006;locus_tag=OJAHKBFM_00124;product=hypothetical protein
KB893653.1	Prodigal:002006	CDS	147418	147834	.	-	0	ID=OJAHKBFM_00125;inference=ab initio prediction:Prodigal:002006;locus_tag=OJAHKBFM_00125;product=hypothetical protein
KB893653.1	Prodigal:002006	CDS	147933	148985	.	-	0	ID=OJAHKBFM_00126;inference=ab initio prediction:Prodigal:002006;locus_tag=OJAHKBFM_00126;product=hypothetical protein
KB893653.1	Prodigal:002006	CDS	148970	149524	.	-	0	ID=OJAHKBFM_00127;inference=ab initio prediction:Prodigal:002006;locus_tag=OJAHKBFM_00127;product=hypothetical protein
KB893653.1	Prodigal:002006	CDS	149556	152159	.	-	0	ID=OJAHKBFM_00128;eC_number=6.1.1.4;Name=leuS;gene=leuS;inference=ab initio prediction:Prodigal:002006,similar to AA sequence:UniProtKB:B4RNT1;locus_tag=OJAHKBFM_00128;product=Leucine--tRNA ligase
KB893653.1	Prodigal:002006	CDS	152464	153303	.	+	0	ID=OJAHKBFM_00129;inference=ab initio prediction:Prodigal:002006;locus_tag=OJAHKBFM_00129;product=hypothetical protein
KB893653.1	Prodigal:002006	CDS	153310	153945	.	-	0	ID=OJAHKBFM_00130;Name=rhtB_1;db_xref=COG:COG1280;gene=rhtB_1;inference=ab initio prediction:Prodigal:002006,similar to AA sequence:UniProtKB:P0AG34;locus_tag=OJAHKBFM_00130;product=Homoserine/homoserine lactone efflux protein
KB893653.1	Prodigal:002006	CDS	154026	155129	.	-	0	ID=OJAHKBFM_00131;eC_number=4.2.1.149;Name=caiD;gene=caiD;inference=ab initio prediction:Prodigal:002006,protein motif:HAMAP:MF_01051;locus_tag=OJAHKBFM_00131;product=Carnitinyl-CoA dehydratase
KB893653.1	Prodigal:002006	CDS	155163	155543	.	-	0	ID=OJAHKBFM_00132;eC_number=1.-.-.-;Name=rutC;gene=rutC;inference=ab initio prediction:Prodigal:002006,protein motif:HAMAP:MF_00831;locus_tag=OJAHKBFM_00132;product=Putative aminoacrylate peracid reductase RutC
KB893653.1	Prodigal:002006	CDS	155552	156160	.	-	0	ID=OJAHKBFM_00133;eC_number=3.6.1.66;db_xref=COG:COG0127;inference=ab initio prediction:Prodigal:002006,similar to AA sequence:UniProtKB:Q83FA3;locus_tag=OJAHKBFM_00133;product=dITP/XTP pyrophosphatase
KB893653.1	Prodigal:002006	CDS	156160	156879	.	-	0	ID=OJAHKBFM_00134;eC_number=2.7.7.56;Name=rph;db_xref=COG:COG0689;gene=rph;inference=ab initio prediction:Prodigal:002006,similar to AA sequence:UniProtKB:P50597;locus_tag=OJAHKBFM_00134;product=Ribonuclease PH
KB893653.1	Prodigal:002006	CDS	157154	157741	.	+	0	ID=OJAHKBFM_00135;inference=ab initio prediction:Prodigal:002006;locus_tag=OJAHKBFM_00135;product=hypothetical protein
KB893653.1	Prodigal:002006	CDS	157886	158557	.	+	0	ID=OJAHKBFM_00136;inference=ab initio prediction:Prodigal:002006;locus_tag=OJAHKBFM_00136;product=hypothetical protein
KB893653.1	Prodigal:002006	CDS	158641	159213	.	-	0	ID=OJAHKBFM_00137;eC_number=2.5.1.17;db_xref=COG:COG2096;inference=ab initio prediction:Prodigal:002006,similar to AA sequence:UniProtKB:P9WP99;locus_tag=OJAHKBFM_00137;product=Corrinoid adenosyltransferase
KB893653.1	Prodigal:002006	CDS	159216	159425	.	-	0	ID=OJAHKBFM_00138;inference=ab initio prediction:Prodigal:002006;locus_tag=OJAHKBFM_00138;product=hypothetical protein
KB893653.1	Prodigal:002006	CDS	159553	160410	.	-	0	ID=OJAHKBFM_00139;inference=ab initio prediction:Prodigal:002006;locus_tag=OJAHKBFM_00139;product=hypothetical protein
KB893653.1	Prodigal:002006	CDS	160508	161491	.	+	0	ID=OJAHKBFM_00140;Name=dmlR_1;gene=dmlR_1;inference=ab initio prediction:Prodigal:002006,similar to AA sequence:UniProtKB:P76250;locus_tag=OJAHKBFM_00140;product=HTH-type transcriptional regulator DmlR
KB893653.1	Prodigal:002006	CDS	161496	162221	.	+	0	ID=OJAHKBFM_00141;Name=recO;gene=recO;inference=ab initio prediction:Prodigal:002006,protein motif:HAMAP:MF_00201;locus_tag=OJAHKBFM_00141;product=DNA repair protein RecO
KB893653.1	Prodigal:002006	CDS	162490	165912	.	+	0	ID=OJAHKBFM_00142;Name=smc_1;gene=smc_1;inference=ab initio prediction:Prodigal:002006,protein motif:HAMAP:MF_01894;locus_tag=OJAHKBFM_00142;product=Chromosome partition protein Smc
KB893653.1	Prodigal:002006	CDS	166065	166559	.	+	0	ID=OJAHKBFM_00143;inference=ab initio prediction:Prodigal:002006;locus_tag=OJAHKBFM_00143;product=hypothetical protein
KB893653.1	Prodigal:002006	CDS	166559	167473	.	+	0	ID=OJAHKBFM_00144;eC_number=1.17.2.1;Name=nicB;db_xref=COG:COG1529;gene=nicB;inference=ab initio prediction:Prodigal:002006,similar to AA sequence:UniProtKB:Q88FX8;locus_tag=OJAHKBFM_00144;product=Nicotinate dehydrogenase subunit B
KB893653.1	Prodigal:002006	CDS	167661	168626	.	+	0	ID=OJAHKBFM_00145;inference=ab initio prediction:Prodigal:002006;locus_tag=OJAHKBFM_00145;product=hypothetical protein
KB893653.1	Prodigal:002006	CDS	168698	169207	.	+	0	ID=OJAHKBFM_00146;inference=ab initio prediction:Prodigal:002006;locus_tag=OJAHKBFM_00146;product=hypothetical protein
KB893653.1	Prodigal:002006	CDS	169327	170832	.	+	0	ID=OJAHKBFM_00147;inference=ab initio prediction:Prodigal:002006;locus_tag=OJAHKBFM_00147;product=hypothetical protein
KB893653.1	Prodigal:002006	CDS	170869	171528	.	+	0	ID=OJAHKBFM_00148;inference=ab initio prediction:Prodigal:002006,similar to AA sequence:UniProtKB:P67127;locus_tag=OJAHKBFM_00148;note=UPF0053 inner membrane protein YgdQ;product=hypothetical protein
KB893653.1	Prodigal:002006	CDS	171589	172323	.	-	0	ID=OJAHKBFM_00149;eC_number=5.3.1.1;Name=tpiA;db_xref=COG:COG0149;gene=tpiA;inference=ab initio prediction:Prodigal:002006,similar to AA sequence:UniProtKB:Q8L1Z5;locus_tag=OJAHKBFM_00149;product=Triosephosphate isomerase
KB893653.1	Prodigal:002006	CDS	172320	172706	.	-	0	ID=OJAHKBFM_00150;inference=ab initio prediction:Prodigal:002006;locus_tag=OJAHKBFM_00150;product=hypothetical protein
KB893653.1	Prodigal:002006	CDS	172893	173210	.	-	0	ID=OJAHKBFM_00151;inference=ab initio prediction:Prodigal:002006,similar to AA sequence:UniProtKB:Q63F05;locus_tag=OJAHKBFM_00151;note=UPF0145 protein BCE33L0904;product=hypothetical protein
KB893653.1	Prodigal:002006	CDS	173314	174129	.	-	0	ID=OJAHKBFM_00152;eC_number=3.5.1.118;Name=egtC;gene=egtC;inference=ab initio prediction:Prodigal:002006,similar to AA sequence:UniProtKB:Q8VIV2;locus_tag=OJAHKBFM_00152;product=Gamma-glutamyl-hercynylcysteine sulfoxide hydrolase
KB893653.1	Prodigal:002006	CDS	174379	175080	.	+	0	ID=OJAHKBFM_00153;Name=creB;db_xref=COG:COG0745;gene=creB;inference=ab initio prediction:Prodigal:002006,similar to AA sequence:UniProtKB:P08368;locus_tag=OJAHKBFM_00153;product=Transcriptional regulatory protein CreB
KB893653.1	Prodigal:002006	CDS	175049	176749	.	+	0	ID=OJAHKBFM_00154;eC_number=2.7.-.-;Name=sasA_1;gene=sasA_1;inference=ab initio prediction:Prodigal:002006,protein motif:HAMAP:MF_01837;locus_tag=OJAHKBFM_00154;product=Adaptive-response sensory-kinase SasA
KB893653.1	Prodigal:002006	CDS	176967	177908	.	+	0	ID=OJAHKBFM_00155;Name=rapZ;db_xref=COG:COG1660;gene=rapZ;inference=ab initio prediction:Prodigal:002006,similar to AA sequence:UniProtKB:P0A894;locus_tag=OJAHKBFM_00155;product=RNase adapter protein RapZ
KB893653.1	Prodigal:002006	CDS	178006	178284	.	+	0	ID=OJAHKBFM_00156;Name=ptsO;db_xref=COG:COG1925;gene=ptsO;inference=ab initio prediction:Prodigal:002006,similar to AA sequence:UniProtKB:P0A9N0;locus_tag=OJAHKBFM_00156;product=Phosphocarrier protein NPr
KB893653.1	Prodigal:002006	CDS	178281	178628	.	+	0	ID=OJAHKBFM_00157;Name=cutA;db_xref=COG:COG1324;gene=cutA;inference=ab initio prediction:Prodigal:002006,similar to AA sequence:UniProtKB:Q7SIA8;locus_tag=OJAHKBFM_00157;product=Divalent-cation tolerance protein CutA
KB893653.1	Prodigal:002006	CDS	178721	179164	.	+	0	ID=OJAHKBFM_00158;inference=ab initio prediction:Prodigal:002006;locus_tag=OJAHKBFM_00158;product=hypothetical protein
KB893653.1	Prodigal:002006	CDS	179236	180312	.	-	0	ID=OJAHKBFM_00159;eC_number=1.18.1.2;db_xref=COG:COG0492;inference=ab initio prediction:Prodigal:002006,similar to AA sequence:UniProtKB:Q6N2U4;locus_tag=OJAHKBFM_00159;product=Ferredoxin--NADP reductase
KB893653.1	Prodigal:002006	CDS	180458	181249	.	-	0	ID=OJAHKBFM_00160;eC_number=2.1.1.166;Name=rlmE;db_xref=COG:COG0293;gene=rlmE;inference=ab initio prediction:Prodigal:002006,similar to AA sequence:UniProtKB:P0C0R7;locus_tag=OJAHKBFM_00160;product=Ribosomal RNA large subunit methyltransferase E
KB893653.1	Prodigal:002006	CDS	181269	182447	.	-	0	ID=OJAHKBFM_00161;eC_number=3.6.1.40;Name=gppA_2;db_xref=COG:COG0248;gene=gppA_2;inference=ab initio prediction:Prodigal:002006,similar to AA sequence:UniProtKB:P25552;locus_tag=OJAHKBFM_00161;product=Guanosine-5'-triphosphate%2C3'-diphosphate pyrophosphatase
KB893653.1	Prodigal:002006	CDS	182570	185065	.	-	0	ID=OJAHKBFM_00162;eC_number=3.6.4.13;Name=hrpB;db_xref=COG:COG1643;gene=hrpB;inference=ab initio prediction:Prodigal:002006,similar to AA sequence:UniProtKB:P37024;locus_tag=OJAHKBFM_00162;product=ATP-dependent RNA helicase HrpB
KB893653.1	Prodigal:002006	CDS	185062	186528	.	-	0	ID=OJAHKBFM_00163;eC_number=1.14.15.32;Name=ptlI_1;db_xref=COG:COG2124;gene=ptlI_1;inference=ab initio prediction:Prodigal:002006,similar to AA sequence:UniProtKB:Q82IY3;locus_tag=OJAHKBFM_00163;product=Pentalenene oxygenase
KB893653.1	Prodigal:002006	CDS	186589	187497	.	+	0	ID=OJAHKBFM_00164;inference=ab initio prediction:Prodigal:002006;locus_tag=OJAHKBFM_00164;product=hypothetical protein
KB893653.1	Prodigal:002006	CDS	187536	188456	.	-	0	ID=OJAHKBFM_00165;Name=parB;gene=parB;inference=ab initio prediction:Prodigal:002006,similar to AA sequence:UniProtKB:B8GW30;locus_tag=OJAHKBFM_00165;product=Chromosome-partitioning protein ParB
KB893653.1	Prodigal:002006	CDS	188471	189328	.	-	0	ID=OJAHKBFM_00166;Name=parA;gene=parA;inference=ab initio prediction:Prodigal:002006,similar to AA sequence:UniProtKB:B8GW31;locus_tag=OJAHKBFM_00166;product=Chromosome partitioning protein ParA
KB893653.1	Prodigal:002006	CDS	189328	189975	.	-	0	ID=OJAHKBFM_00167;eC_number=2.1.1.170;Name=rsmG;gene=rsmG;inference=ab initio prediction:Prodigal:002006,protein motif:HAMAP:MF_00074;locus_tag=OJAHKBFM_00167;product=Ribosomal RNA small subunit methyltransferase G
KB893653.1	Prodigal:002006	CDS	189972	191867	.	-	0	ID=OJAHKBFM_00168;Name=mnmG;db_xref=COG:COG0445;gene=mnmG;inference=ab initio prediction:Prodigal:002006,similar to AA sequence:UniProtKB:P0A6U3;locus_tag=OJAHKBFM_00168;product=tRNA uridine 5-carboxymethylaminomethyl modification enzyme MnmG
KB893653.1	Prodigal:002006	CDS	191873	193261	.	-	0	ID=OJAHKBFM_00169;eC_number=3.6.-.-;Name=mnmE_1;db_xref=COG:COG0486;gene=mnmE_1;inference=ab initio prediction:Prodigal:002006,similar to AA sequence:UniProtKB:P25522;locus_tag=OJAHKBFM_00169;product=tRNA modification GTPase MnmE
KB893653.1	Prodigal:002006	CDS	193483	194754	.	-	0	ID=OJAHKBFM_00170;eC_number=3.6.4.-;Name=rho;db_xref=COG:COG1158;gene=rho;inference=ab initio prediction:Prodigal:002006,similar to AA sequence:UniProtKB:P0AG30;locus_tag=OJAHKBFM_00170;product=Transcription termination factor Rho
KB893653.1	Prodigal:002006	CDS	194937	195386	.	-	0	ID=OJAHKBFM_00171;inference=ab initio prediction:Prodigal:002006;locus_tag=OJAHKBFM_00171;product=hypothetical protein
KB893653.1	Prodigal:002006	CDS	195389	196426	.	-	0	ID=OJAHKBFM_00172;eC_number=4.1.1.37;Name=hemE;db_xref=COG:COG0407;gene=hemE;inference=ab initio prediction:Prodigal:002006,similar to AA sequence:UniProtKB:P32920;locus_tag=OJAHKBFM_00172;product=Uroporphyrinogen decarboxylase
KB893653.1	Prodigal:002006	CDS	196956	197915	.	+	0	ID=OJAHKBFM_00173;eC_number=2.7.11.32;Name=yqfL;db_xref=COG:COG1806;gene=yqfL;inference=ab initio prediction:Prodigal:002006,similar to AA sequence:UniProtKB:P54470;locus_tag=OJAHKBFM_00173;product=Putative pyruvate%2C phosphate dikinase regulatory protein
KB893653.1	Prodigal:002006	CDS	197912	198505	.	+	0	ID=OJAHKBFM_00174;eC_number=3.6.1.-;Name=yceF;db_xref=COG:COG0424;gene=yceF;inference=ab initio prediction:Prodigal:002006,similar to AA sequence:UniProtKB:P58627;locus_tag=OJAHKBFM_00174;product=7-methyl-GTP pyrophosphatase
KB893653.1	Prodigal:002006	CDS	198502	199341	.	+	0	ID=OJAHKBFM_00175;eC_number=1.1.1.25;Name=aroE_1;db_xref=COG:COG0169;gene=aroE_1;inference=ab initio prediction:Prodigal:002006,similar to AA sequence:UniProtKB:P15770;locus_tag=OJAHKBFM_00175;product=Shikimate dehydrogenase (NADP(+))
KB893653.1	Prodigal:002006	CDS	199338	199952	.	+	0	ID=OJAHKBFM_00176;eC_number=2.7.1.24;Name=coaE;db_xref=COG:COG0237;gene=coaE;inference=ab initio prediction:Prodigal:002006,similar to AA sequence:UniProtKB:O67792;locus_tag=OJAHKBFM_00176;product=Dephospho-CoA kinase
KB893653.1	Prodigal:002006	CDS	199949	200683	.	+	0	ID=OJAHKBFM_00177;eC_number=2.7.7.7;Name=dnaQ;db_xref=COG:COG0847;gene=dnaQ;inference=ab initio prediction:Prodigal:002006,similar to AA sequence:UniProtKB:P03007;locus_tag=OJAHKBFM_00177;product=DNA polymerase III subunit epsilon
KB893653.1	Prodigal:002006	CDS	200745	201245	.	-	0	ID=OJAHKBFM_00178;Name=secB;db_xref=COG:COG1952;gene=secB;inference=ab initio prediction:Prodigal:002006,similar to AA sequence:UniProtKB:P0AG86;locus_tag=OJAHKBFM_00178;product=Protein-export protein SecB
KB893653.1	Prodigal:002006	CDS	201550	202212	.	+	0	ID=OJAHKBFM_00179;inference=ab initio prediction:Prodigal:002006;locus_tag=OJAHKBFM_00179;product=hypothetical protein
KB893653.1	Prodigal:002006	CDS	202231	203646	.	+	0	ID=OJAHKBFM_00180;inference=ab initio prediction:Prodigal:002006;locus_tag=OJAHKBFM_00180;product=hypothetical protein
KB893653.1	Prodigal:002006	CDS	203786	204448	.	+	0	ID=OJAHKBFM_00181;eC_number=3.1.-.-;Name=smrA;db_xref=COG:COG2840;gene=smrA;inference=ab initio prediction:Prodigal:002006,similar to AA sequence:UniProtKB:P76053;locus_tag=OJAHKBFM_00181;product=putative DNA endonuclease SmrA
KB893653.1	Prodigal:002006	CDS	204520	207003	.	-	0	ID=OJAHKBFM_00182;inference=ab initio prediction:Prodigal:002006;locus_tag=OJAHKBFM_00182;product=hypothetical protein
KB893653.1	Prodigal:002006	CDS	207305	208735	.	-	0	ID=OJAHKBFM_00183;Name=bepC;gene=bepC;inference=ab initio prediction:Prodigal:002006,similar to AA sequence:UniProtKB:Q8G0Y6;locus_tag=OJAHKBFM_00183;product=Outer membrane efflux protein BepC
KB893653.1	Prodigal:002006	CDS	208792	209457	.	-	0	ID=OJAHKBFM_00184;eC_number=2.1.1.77;Name=pcm_1;gene=pcm_1;inference=ab initio prediction:Prodigal:002006,protein motif:HAMAP:MF_00090;locus_tag=OJAHKBFM_00184;product=Protein-L-isoaspartate O-methyltransferase
KB893653.1	Prodigal:002006	CDS	209837	210709	.	-	0	ID=OJAHKBFM_00185;eC_number=2.4.2.19;Name=nadC;db_xref=COG:COG0157;gene=nadC;inference=ab initio prediction:Prodigal:002006,similar to AA sequence:UniProtKB:P39666;locus_tag=OJAHKBFM_00185;product=putative nicotinate-nucleotide pyrophosphorylase [carboxylating]
KB893653.1	Prodigal:002006	CDS	210706	212301	.	-	0	ID=OJAHKBFM_00186;eC_number=1.4.3.16;Name=nadB;db_xref=COG:COG0029;gene=nadB;inference=ab initio prediction:Prodigal:002006,similar to AA sequence:UniProtKB:Q8ZMX9;locus_tag=OJAHKBFM_00186;product=L-aspartate oxidase
KB893653.1	Prodigal:002006	CDS	212386	212910	.	-	0	ID=OJAHKBFM_00187;inference=ab initio prediction:Prodigal:002006;locus_tag=OJAHKBFM_00187;product=hypothetical protein
KB893653.1	Prodigal:002006	CDS	212960	213457	.	-	0	ID=OJAHKBFM_00188;inference=ab initio prediction:Prodigal:002006;locus_tag=OJAHKBFM_00188;product=hypothetical protein
KB893653.1	Prodigal:002006	CDS	213664	215484	.	-	0	ID=OJAHKBFM_00189;inference=ab initio prediction:Prodigal:002006;locus_tag=OJAHKBFM_00189;product=hypothetical protein
KB893653.1	Prodigal:002006	CDS	215465	217336	.	-	0	ID=OJAHKBFM_00190;Name=atm1;db_xref=COG:COG5265;gene=atm1;inference=ab initio prediction:Prodigal:002006,similar to AA sequence:UniProtKB:Q2G506;locus_tag=OJAHKBFM_00190;product=ATM1-type heavy metal exporter
KB893653.1	Prodigal:002006	CDS	217439	218875	.	-	0	ID=OJAHKBFM_00191;Name=ptsJ;db_xref=COG:COG1167;gene=ptsJ;inference=ab initio prediction:Prodigal:002006,similar to AA sequence:UniProtKB:P40193;locus_tag=OJAHKBFM_00191;product=Vitamin B6 salvage pathway transcriptional repressor PtsJ
KB893653.1	Prodigal:002006	CDS	218992	219210	.	+	0	ID=OJAHKBFM_00192;inference=ab initio prediction:Prodigal:002006;locus_tag=OJAHKBFM_00192;product=hypothetical protein
KB893653.1	Prodigal:002006	CDS	219318	220667	.	-	0	ID=OJAHKBFM_00193;eC_number=2.5.1.19;Name=aroA;gene=aroA;inference=ab initio prediction:Prodigal:002006,similar to AA sequence:UniProtKB:P0A2Y4;locus_tag=OJAHKBFM_00193;product=3-phosphoshikimate 1-carboxyvinyltransferase
KB893653.1	Aragorn:001002	tRNA	220911	220985	.	+	.	ID=OJAHKBFM_00194;inference=COORDINATES:profile:Aragorn:001002;locus_tag=OJAHKBFM_00194;product=tRNA-Val(gac)
KB893653.1	Prodigal:002006	CDS	221633	223135	.	+	0	ID=OJAHKBFM_00195;eC_number=3.6.4.12;Name=dnaC;db_xref=COG:COG0305;gene=dnaC;inference=ab initio prediction:Prodigal:002006,similar to AA sequence:UniProtKB:P37469;locus_tag=OJAHKBFM_00195;product=Replicative DNA helicase
KB893653.1	Prodigal:002006	CDS	223256	224314	.	+	0	ID=OJAHKBFM_00196;eC_number=4.2.1.148;Name=mch_1;db_xref=COG:COG2030;gene=mch_1;inference=ab initio prediction:Prodigal:002006,similar to AA sequence:UniProtKB:Q3IZ78;locus_tag=OJAHKBFM_00196;product=Mesaconyl-CoA hydratase
KB893653.1	Prodigal:002006	CDS	224350	225537	.	+	0	ID=OJAHKBFM_00197;eC_number=2.7.2.3;Name=pgk;gene=pgk;inference=ab initio prediction:Prodigal:002006,similar to AA sequence:UniProtKB:P18912;locus_tag=OJAHKBFM_00197;product=Phosphoglycerate kinase
KB893653.1	Prodigal:002006	CDS	225712	226923	.	+	0	ID=OJAHKBFM_00198;inference=ab initio prediction:Prodigal:002006;locus_tag=OJAHKBFM_00198;product=hypothetical protein
KB893653.1	Prodigal:002006	CDS	226920	227327	.	+	0	ID=OJAHKBFM_00199;eC_number=3.6.1.65;Name=nudG;db_xref=COG:COG0494;gene=nudG;inference=ab initio prediction:Prodigal:002006,similar to AA sequence:UniProtKB:P77788;locus_tag=OJAHKBFM_00199;product=CTP pyrophosphohydrolase
KB893653.1	Prodigal:002006	CDS	227391	227906	.	+	0	ID=OJAHKBFM_00200;inference=ab initio prediction:Prodigal:002006;locus_tag=OJAHKBFM_00200;product=hypothetical protein
KB893653.1	Prodigal:002006	CDS	227903	228439	.	-	0	ID=OJAHKBFM_00201;inference=ab initio prediction:Prodigal:002006;locus_tag=OJAHKBFM_00201;product=hypothetical protein
KB893653.1	Prodigal:002006	CDS	228583	229134	.	+	0	ID=OJAHKBFM_00202;eC_number=3.5.1.88;Name=def1;gene=def1;inference=ab initio prediction:Prodigal:002006,similar to AA sequence:UniProtKB:A0A0H3KB98;locus_tag=OJAHKBFM_00202;product=Peptide deformylase 1
KB893653.1	Prodigal:002006	CDS	229175	230371	.	+	0	ID=OJAHKBFM_00203;inference=ab initio prediction:Prodigal:002006,protein motif:HAMAP:MF_02040;locus_tag=OJAHKBFM_00203;product=Iron-sulfur cluster carrier protein
KB893653.1	Prodigal:002006	CDS	230573	231247	.	+	0	ID=OJAHKBFM_00204;eC_number=2.1.1.77;Name=pcm_2;db_xref=COG:COG2518;gene=pcm_2;inference=ab initio prediction:Prodigal:002006,similar to AA sequence:UniProtKB:P0A7A5;locus_tag=OJAHKBFM_00204;product=Protein-L-isoaspartate O-methyltransferase
KB893653.1	Prodigal:002006	CDS	231285	233567	.	+	0	ID=OJAHKBFM_00205;inference=ab initio prediction:Prodigal:002006;locus_tag=OJAHKBFM_00205;product=hypothetical protein
KB893653.1	Prodigal:002006	CDS	233712	234923	.	+	0	ID=OJAHKBFM_00206;eC_number=1.14.13.-;Name=ubiL_1;db_xref=COG:COG0654;gene=ubiL_1;inference=ab initio prediction:Prodigal:002006,similar to AA sequence:UniProtKB:Q2RMZ4;locus_tag=OJAHKBFM_00206;product=Ubiquinone hydroxylase UbiL
KB893653.1	Prodigal:002006	CDS	234920	236194	.	+	0	ID=OJAHKBFM_00207;inference=ab initio prediction:Prodigal:002006;locus_tag=OJAHKBFM_00207;product=hypothetical protein
KB893653.1	Prodigal:002006	CDS	236191	237585	.	+	0	ID=OJAHKBFM_00208;eC_number=1.14.15.32;Name=ptlI_2;db_xref=COG:COG2124;gene=ptlI_2;inference=ab initio prediction:Prodigal:002006,similar to AA sequence:UniProtKB:Q82IY3;locus_tag=OJAHKBFM_00208;product=Pentalenene oxygenase
KB893653.1	Prodigal:002006	CDS	237740	238426	.	+	0	ID=OJAHKBFM_00209;Name=djlA_1;gene=djlA_1;inference=ab initio prediction:Prodigal:002006,protein motif:HAMAP:MF_01153;locus_tag=OJAHKBFM_00209;product=Co-chaperone protein DjlA
KB893653.1	Prodigal:002006	CDS	238504	239748	.	+	0	ID=OJAHKBFM_00210;inference=ab initio prediction:Prodigal:002006;locus_tag=OJAHKBFM_00210;product=hypothetical protein
KB893653.1	Prodigal:002006	CDS	239883	240812	.	-	0	ID=OJAHKBFM_00211;eC_number=4.1.2.13;Name=fbaB;db_xref=COG:COG1830;gene=fbaB;inference=ab initio prediction:Prodigal:002006,similar to AA sequence:UniProtKB:P0A991;locus_tag=OJAHKBFM_00211;product=Fructose-bisphosphate aldolase class 1
KB893653.1	Prodigal:002006	CDS	241016	242329	.	+	0	ID=OJAHKBFM_00212;inference=ab initio prediction:Prodigal:002006;locus_tag=OJAHKBFM_00212;product=hypothetical protein
KB893653.1	Prodigal:002006	CDS	242520	243800	.	+	0	ID=OJAHKBFM_00213;inference=ab initio prediction:Prodigal:002006;locus_tag=OJAHKBFM_00213;product=hypothetical protein
KB893653.1	Prodigal:002006	CDS	243806	245209	.	-	0	ID=OJAHKBFM_00214;eC_number=6.2.1.26;Name=menE;gene=menE;inference=ab initio prediction:Prodigal:002006,protein motif:HAMAP:MF_00731;locus_tag=OJAHKBFM_00214;product=2-succinylbenzoate--CoA ligase
KB893653.1	Prodigal:002006	CDS	245206	246060	.	-	0	ID=OJAHKBFM_00215;inference=ab initio prediction:Prodigal:002006;locus_tag=OJAHKBFM_00215;product=hypothetical protein
KB893653.1	Prodigal:002006	CDS	246057	247391	.	-	0	ID=OJAHKBFM_00216;inference=ab initio prediction:Prodigal:002006;locus_tag=OJAHKBFM_00216;product=hypothetical protein
KB893653.1	Prodigal:002006	CDS	247388	248500	.	-	0	ID=OJAHKBFM_00217;inference=ab initio prediction:Prodigal:002006;locus_tag=OJAHKBFM_00217;product=hypothetical protein
KB893653.1	Prodigal:002006	CDS	248497	250938	.	-	0	ID=OJAHKBFM_00218;eC_number=6.4.-.-;Name=pigC;gene=pigC;inference=ab initio prediction:Prodigal:002006,similar to AA sequence:UniProtKB:Q5W252;locus_tag=OJAHKBFM_00218;product=Prodigiosin synthesizing transferase PigC
KB893653.1	Prodigal:002006	CDS	250935	251867	.	-	0	ID=OJAHKBFM_00219;inference=ab initio prediction:Prodigal:002006;locus_tag=OJAHKBFM_00219;product=hypothetical protein
KB893653.1	Prodigal:002006	CDS	251864	253270	.	-	0	ID=OJAHKBFM_00220;inference=ab initio prediction:Prodigal:002006;locus_tag=OJAHKBFM_00220;product=hypothetical protein
KB893653.1	Prodigal:002006	CDS	253493	253960	.	-	0	ID=OJAHKBFM_00221;inference=ab initio prediction:Prodigal:002006;locus_tag=OJAHKBFM_00221;product=hypothetical protein
KB893653.1	Prodigal:002006	CDS	254074	255738	.	-	0	ID=OJAHKBFM_00222;Name=ettA;db_xref=COG:COG0488;gene=ettA;inference=ab initio prediction:Prodigal:002006,similar to AA sequence:UniProtKB:P0A9W3;locus_tag=OJAHKBFM_00222;product=Energy-dependent translational throttle protein EttA
KB893653.1	Prodigal:002006	CDS	255986	256837	.	+	0	ID=OJAHKBFM_00223;inference=ab initio prediction:Prodigal:002006;locus_tag=OJAHKBFM_00223;product=hypothetical protein
KB893653.1	Prodigal:002006	CDS	257304	257918	.	+	0	ID=OJAHKBFM_00224;inference=ab initio prediction:Prodigal:002006;locus_tag=OJAHKBFM_00224;product=hypothetical protein
KB893653.1	Prodigal:002006	CDS	257998	259242	.	-	0	ID=OJAHKBFM_00225;eC_number=1.18.1.3;Name=ddmA1;gene=ddmA1;inference=ab initio prediction:Prodigal:002006,similar to AA sequence:UniProtKB:Q5S3I2;locus_tag=OJAHKBFM_00225;product=Dicamba O-demethylase 1%2C ferredoxin reductase component
KB893653.1	Prodigal:002006	CDS	259239	259664	.	-	0	ID=OJAHKBFM_00226;inference=ab initio prediction:Prodigal:002006;locus_tag=OJAHKBFM_00226;product=hypothetical protein
KB893653.1	Prodigal:002006	CDS	259764	260252	.	+	0	ID=OJAHKBFM_00227;eC_number=1.11.1.15;inference=ab initio prediction:Prodigal:002006,similar to AA sequence:UniProtKB:P73728;locus_tag=OJAHKBFM_00227;product=Peroxiredoxin
KB893653.1	Prodigal:002006	CDS	260275	260880	.	+	0	ID=OJAHKBFM_00228;eC_number=2.7.7.18;Name=nadD;gene=nadD;inference=ab initio prediction:Prodigal:002006,protein motif:HAMAP:MF_00244;locus_tag=OJAHKBFM_00228;product=nicotinate-nucleotide adenylyltransferase
KB893653.1	Prodigal:002006	CDS	260887	261162	.	-	0	ID=OJAHKBFM_00229;inference=ab initio prediction:Prodigal:002006;locus_tag=OJAHKBFM_00229;product=hypothetical protein
KB893653.1	Prodigal:002006	CDS	261316	261918	.	-	0	ID=OJAHKBFM_00230;inference=ab initio prediction:Prodigal:002006;locus_tag=OJAHKBFM_00230;product=hypothetical protein
KB893653.1	Prodigal:002006	CDS	262038	263564	.	-	0	ID=OJAHKBFM_00231;eC_number=4.1.1.98;Name=ubiD;db_xref=COG:COG0043;gene=ubiD;inference=ab initio prediction:Prodigal:002006,similar to AA sequence:UniProtKB:P0AAB4;locus_tag=OJAHKBFM_00231;product=3-octaprenyl-4-hydroxybenzoate carboxy-lyase
KB893653.1	Prodigal:002006	CDS	263631	265322	.	-	0	ID=OJAHKBFM_00232;Name=recN;db_xref=COG:COG0497;gene=recN;inference=ab initio prediction:Prodigal:002006,similar to AA sequence:UniProtKB:P05824;locus_tag=OJAHKBFM_00232;product=DNA repair protein RecN
KB893653.1	Prodigal:002006	CDS	265464	266354	.	-	0	ID=OJAHKBFM_00233;Name=bamD;gene=bamD;inference=ab initio prediction:Prodigal:002006,protein motif:HAMAP:MF_00922;locus_tag=OJAHKBFM_00233;product=Outer membrane protein assembly factor BamD
KB893653.1	Prodigal:002006	CDS	266564	267514	.	-	0	ID=OJAHKBFM_00234;eC_number=3.5.1.108;Name=lpxC;db_xref=COG:COG0774;gene=lpxC;inference=ab initio prediction:Prodigal:002006,similar to AA sequence:UniProtKB:P0A725;locus_tag=OJAHKBFM_00234;product=UDP-3-O-acyl-N-acetylglucosamine deacetylase
KB893653.1	Prodigal:002006	CDS	267651	268127	.	-	0	ID=OJAHKBFM_00235;inference=ab initio prediction:Prodigal:002006;locus_tag=OJAHKBFM_00235;product=hypothetical protein
KB893653.1	Prodigal:002006	CDS	268281	268862	.	-	0	ID=OJAHKBFM_00236;inference=ab initio prediction:Prodigal:002006;locus_tag=OJAHKBFM_00236;product=hypothetical protein
KB893653.1	Prodigal:002006	CDS	269091	270356	.	-	0	ID=OJAHKBFM_00237;eC_number=6.3.4.13;Name=purD;db_xref=COG:COG0151;gene=purD;inference=ab initio prediction:Prodigal:002006,similar to AA sequence:UniProtKB:P15640;locus_tag=OJAHKBFM_00237;product=Phosphoribosylamine--glycine ligase
KB893653.1	Prodigal:002006	CDS	270457	270897	.	-	0	ID=OJAHKBFM_00238;eC_number=2.3.1.-;Name=yjaB;db_xref=COG:COG0454;gene=yjaB;inference=ab initio prediction:Prodigal:002006,similar to AA sequence:UniProtKB:P09163;locus_tag=OJAHKBFM_00238;product=Peptidyl-lysine N-acetyltransferase YjaB
KB893653.1	Prodigal:002006	CDS	270894	272027	.	-	0	ID=OJAHKBFM_00239;eC_number=2.4.2.29;Name=tgt;gene=tgt;inference=ab initio prediction:Prodigal:002006,similar to AA sequence:UniProtKB:P28720;locus_tag=OJAHKBFM_00239;product=Queuine tRNA-ribosyltransferase
KB893653.1	Prodigal:002006	CDS	272228	273448	.	+	0	ID=OJAHKBFM_00240;eC_number=3.5.1.110;Name=rutB;gene=rutB;inference=ab initio prediction:Prodigal:002006,protein motif:HAMAP:MF_00830;locus_tag=OJAHKBFM_00240;product=Peroxyureidoacrylate/ureidoacrylate amidohydrolase RutB
KB893653.1	Prodigal:002006	CDS	273445	273885	.	+	0	ID=OJAHKBFM_00241;inference=ab initio prediction:Prodigal:002006;locus_tag=OJAHKBFM_00241;product=hypothetical protein
KB893653.1	Prodigal:002006	CDS	273897	274289	.	+	0	ID=OJAHKBFM_00242;Name=iscA;gene=iscA;inference=ab initio prediction:Prodigal:002006,protein motif:HAMAP:MF_01429;locus_tag=OJAHKBFM_00242;product=Iron-binding protein IscA
KB893653.1	Prodigal:002006	CDS	274626	275480	.	-	0	ID=OJAHKBFM_00243;eC_number=2.5.1.55;Name=kdsA;db_xref=COG:COG2877;gene=kdsA;inference=ab initio prediction:Prodigal:002006,similar to AA sequence:UniProtKB:Q8YHF1;locus_tag=OJAHKBFM_00243;product=2-dehydro-3-deoxyphosphooctonate aldolase
KB893653.1	Prodigal:002006	CDS	275573	276871	.	-	0	ID=OJAHKBFM_00244;inference=ab initio prediction:Prodigal:002006;locus_tag=OJAHKBFM_00244;product=hypothetical protein
KB893653.1	Prodigal:002006	CDS	276956	277393	.	-	0	ID=OJAHKBFM_00245;inference=ab initio prediction:Prodigal:002006;locus_tag=OJAHKBFM_00245;product=hypothetical protein
KB893653.1	Prodigal:002006	CDS	277813	278406	.	+	0	ID=OJAHKBFM_00246;inference=ab initio prediction:Prodigal:002006;locus_tag=OJAHKBFM_00246;product=hypothetical protein
KB893653.1	Prodigal:002006	CDS	278506	279423	.	+	0	ID=OJAHKBFM_00247;inference=ab initio prediction:Prodigal:002006;locus_tag=OJAHKBFM_00247;product=hypothetical protein
KB893653.1	Prodigal:002006	CDS	279553	280524	.	+	0	ID=OJAHKBFM_00248;eC_number=3.5.4.2;db_xref=COG:COG1816;inference=ab initio prediction:Prodigal:002006,similar to AA sequence:UniProtKB:Q9I6Y4;locus_tag=OJAHKBFM_00248;product=Adenine deaminase
KB893653.1	Prodigal:002006	CDS	280600	281121	.	-	0	ID=OJAHKBFM_00249;eC_number=2.2.1.6;Name=ilvH;db_xref=COG:COG0440;gene=ilvH;inference=ab initio prediction:Prodigal:002006,similar to AA sequence:UniProtKB:P00894;locus_tag=OJAHKBFM_00249;product=Acetolactate synthase isozyme 3 small subunit
KB893653.1	Prodigal:002006	CDS	281147	282901	.	-	0	ID=OJAHKBFM_00250;eC_number=2.2.1.6;Name=ilvI;db_xref=COG:COG0028;gene=ilvI;inference=ab initio prediction:Prodigal:002006,similar to AA sequence:UniProtKB:P00893;locus_tag=OJAHKBFM_00250;product=Acetolactate synthase isozyme 3 large subunit
KB893653.1	Prodigal:002006	CDS	283202	284152	.	-	0	ID=OJAHKBFM_00251;eC_number=2.5.1.75;Name=miaA;db_xref=COG:COG0324;gene=miaA;inference=ab initio prediction:Prodigal:002006,similar to AA sequence:UniProtKB:Q9KAC3;locus_tag=OJAHKBFM_00251;product=tRNA dimethylallyltransferase
KB893653.1	Prodigal:002006	CDS	284228	284965	.	-	0	ID=OJAHKBFM_00252;inference=ab initio prediction:Prodigal:002006;locus_tag=OJAHKBFM_00252;product=hypothetical protein
KB893653.1	Prodigal:002006	CDS	285113	285484	.	-	0	ID=OJAHKBFM_00253;inference=ab initio prediction:Prodigal:002006;locus_tag=OJAHKBFM_00253;product=hypothetical protein
KB893653.1	Prodigal:002006	CDS	285672	286214	.	-	0	ID=OJAHKBFM_00254;inference=ab initio prediction:Prodigal:002006;locus_tag=OJAHKBFM_00254;product=hypothetical protein
KB893653.1	Prodigal:002006	CDS	286211	286876	.	-	0	ID=OJAHKBFM_00255;eC_number=6.3.5.3;Name=purQ;db_xref=COG:COG0047;gene=purQ;inference=ab initio prediction:Prodigal:002006,similar to AA sequence:UniProtKB:P12041;locus_tag=OJAHKBFM_00255;product=Phosphoribosylformylglycinamidine synthase subunit PurQ
KB893653.1	Prodigal:002006	CDS	286960	287202	.	-	0	ID=OJAHKBFM_00256;eC_number=6.3.5.3;Name=purS;db_xref=COG:COG1828;gene=purS;inference=ab initio prediction:Prodigal:002006,similar to AA sequence:UniProtKB:P12049;locus_tag=OJAHKBFM_00256;product=Phosphoribosylformylglycinamidine synthase subunit PurS
KB893653.1	Prodigal:002006	CDS	287382	288152	.	-	0	ID=OJAHKBFM_00257;eC_number=6.3.2.6;Name=purC;db_xref=COG:COG0152;gene=purC;inference=ab initio prediction:Prodigal:002006,similar to AA sequence:UniProtKB:Q2GHH2;locus_tag=OJAHKBFM_00257;product=Phosphoribosylaminoimidazole-succinocarboxamide synthase
KB893653.1	Prodigal:002006	CDS	288320	288820	.	-	0	ID=OJAHKBFM_00258;eC_number=2.3.1.189;Name=mshD_1;gene=mshD_1;inference=ab initio prediction:Prodigal:002006,protein motif:HAMAP:MF_01698;locus_tag=OJAHKBFM_00258;product=Mycothiol acetyltransferase
KB893653.1	Prodigal:002006	CDS	288893	289168	.	-	0	ID=OJAHKBFM_00259;inference=ab initio prediction:Prodigal:002006;locus_tag=OJAHKBFM_00259;product=hypothetical protein
KB893653.1	Prodigal:002006	CDS	289354	290271	.	-	0	ID=OJAHKBFM_00260;Name=rpoH;db_xref=COG:COG0568;gene=rpoH;inference=ab initio prediction:Prodigal:002006,similar to AA sequence:UniProtKB:P0CAW9;locus_tag=OJAHKBFM_00260;product=RNA polymerase sigma factor RpoH
KB893653.1	Prodigal:002006	CDS	290393	291475	.	-	0	ID=OJAHKBFM_00261;eC_number=5.4.99.23;Name=rluD;db_xref=COG:COG0564;gene=rluD;inference=ab initio prediction:Prodigal:002006,similar to AA sequence:UniProtKB:P33643;locus_tag=OJAHKBFM_00261;product=Ribosomal large subunit pseudouridine synthase D
KB893653.1	Prodigal:002006	CDS	291561	291926	.	+	0	ID=OJAHKBFM_00262;inference=ab initio prediction:Prodigal:002006;locus_tag=OJAHKBFM_00262;product=hypothetical protein
KB893653.1	Aragorn:001002	tRNA	291986	292061	.	+	.	ID=OJAHKBFM_00263;inference=COORDINATES:profile:Aragorn:001002;locus_tag=OJAHKBFM_00263;product=tRNA-Glu(ctc)
KB893653.1	Prodigal:002006	CDS	292189	293694	.	-	0	ID=OJAHKBFM_00264;inference=ab initio prediction:Prodigal:002006;locus_tag=OJAHKBFM_00264;product=hypothetical protein
KB893653.1	Prodigal:002006	CDS	293699	294262	.	-	0	ID=OJAHKBFM_00265;inference=ab initio prediction:Prodigal:002006;locus_tag=OJAHKBFM_00265;product=hypothetical protein
KB893653.1	Prodigal:002006	CDS	294342	295322	.	-	0	ID=OJAHKBFM_00266;inference=ab initio prediction:Prodigal:002006,similar to AA sequence:UniProtKB:B3EWP1;locus_tag=OJAHKBFM_00266;note=UPF0065 protein in clcB-clcD intergenic region;product=hypothetical protein
KB893653.1	Prodigal:002006	CDS	295473	296123	.	-	0	ID=OJAHKBFM_00267;inference=ab initio prediction:Prodigal:002006,similar to AA sequence:UniProtKB:P67143;locus_tag=OJAHKBFM_00267;note=UPF0056 inner membrane protein YhgN;product=hypothetical protein
KB893653.1	Aragorn:001002	tRNA	296353	296426	.	+	.	ID=OJAHKBFM_00268;inference=COORDINATES:profile:Aragorn:001002;locus_tag=OJAHKBFM_00268;product=tRNA-Gly(tcc)
KB893653.1	Aragorn:001002	tRNA	296500	296575	.	+	.	ID=OJAHKBFM_00269;inference=COORDINATES:profile:Aragorn:001002;locus_tag=OJAHKBFM_00269;product=tRNA-Trp(cca)
KB893653.1	Prodigal:002006	CDS	296666	296863	.	+	0	ID=OJAHKBFM_00270;Name=secE;db_xref=COG:COG0690;gene=secE;inference=ab initio prediction:Prodigal:002006,similar to AA sequence:UniProtKB:D0VWU4;locus_tag=OJAHKBFM_00270;product=Protein translocase subunit SecE
KB893653.1	Prodigal:002006	CDS	297126	297659	.	+	0	ID=OJAHKBFM_00271;Name=nusG;db_xref=COG:COG0250;gene=nusG;inference=ab initio prediction:Prodigal:002006,similar to AA sequence:UniProtKB:P0AFG0;locus_tag=OJAHKBFM_00271;product=Transcription termination/antitermination protein NusG
KB893653.1	Prodigal:002006	CDS	297859	298287	.	+	0	ID=OJAHKBFM_00272;Name=rplK;db_xref=COG:COG0080;gene=rplK;inference=ab initio prediction:Prodigal:002006,similar to AA sequence:UniProtKB:P62441;locus_tag=OJAHKBFM_00272;product=50S ribosomal protein L11
KB893653.1	Prodigal:002006	CDS	298290	298994	.	+	0	ID=OJAHKBFM_00273;Name=rplA;db_xref=COG:COG0081;gene=rplA;inference=ab initio prediction:Prodigal:002006,similar to AA sequence:UniProtKB:Q6N4R5;locus_tag=OJAHKBFM_00273;product=50S ribosomal protein L1
KB893653.1	Prodigal:002006	CDS	299295	299810	.	+	0	ID=OJAHKBFM_00274;Name=rplJ;db_xref=COG:COG0244;gene=rplJ;inference=ab initio prediction:Prodigal:002006,similar to AA sequence:UniProtKB:Q8UE06;locus_tag=OJAHKBFM_00274;product=50S ribosomal protein L10
KB893653.1	Prodigal:002006	CDS	299903	300280	.	+	0	ID=OJAHKBFM_00275;Name=rplL;db_xref=COG:COG0222;gene=rplL;inference=ab initio prediction:Prodigal:002006,similar to AA sequence:UniProtKB:Q6N4R8;locus_tag=OJAHKBFM_00275;product=50S ribosomal protein L7/L12
KB893653.1	Prodigal:002006	CDS	300562	304659	.	+	0	ID=OJAHKBFM_00276;eC_number=2.7.7.6;Name=rpoB;db_xref=COG:COG0085;gene=rpoB;inference=ab initio prediction:Prodigal:002006,similar to AA sequence:UniProtKB:P0A8V2;locus_tag=OJAHKBFM_00276;product=DNA-directed RNA polymerase subunit beta
KB893653.1	Prodigal:002006	CDS	304767	308999	.	+	0	ID=OJAHKBFM_00277;eC_number=2.7.7.6;Name=rpoC;gene=rpoC;inference=ab initio prediction:Prodigal:002006,similar to AA sequence:UniProtKB:Q8KTH8;locus_tag=OJAHKBFM_00277;product=DNA-directed RNA polymerase subunit beta'
KB893653.1	Prodigal:002006	CDS	309349	309720	.	+	0	ID=OJAHKBFM_00278;Name=rpsL;db_xref=COG:COG0048;gene=rpsL;inference=ab initio prediction:Prodigal:002006,similar to AA sequence:UniProtKB:Q6N4T2;locus_tag=OJAHKBFM_00278;product=30S ribosomal protein S12
KB893653.1	Prodigal:002006	CDS	309753	310223	.	+	0	ID=OJAHKBFM_00279;Name=rpsG;db_xref=COG:COG0049;gene=rpsG;inference=ab initio prediction:Prodigal:002006,similar to AA sequence:UniProtKB:Q6N4T3;locus_tag=OJAHKBFM_00279;product=30S ribosomal protein S7
KB893653.1	Prodigal:002006	CDS	310280	312367	.	+	0	ID=OJAHKBFM_00280;Name=fusA;db_xref=COG:COG0480;gene=fusA;inference=ab initio prediction:Prodigal:002006,similar to AA sequence:UniProtKB:P41084;locus_tag=OJAHKBFM_00280;product=Elongation factor G
KB893653.1	Prodigal:002006	CDS	312439	313629	.	+	0	ID=OJAHKBFM_00281;Name=tufA;db_xref=COG:COG0050;gene=tufA;inference=ab initio prediction:Prodigal:002006,similar to AA sequence:UniProtKB:P09591;locus_tag=OJAHKBFM_00281;product=Elongation factor Tu
KB893653.1	Prodigal:002006	CDS	313739	314047	.	+	0	ID=OJAHKBFM_00282;Name=rpsJ;db_xref=COG:COG0051;gene=rpsJ;inference=ab initio prediction:Prodigal:002006,similar to AA sequence:UniProtKB:Q6N4T6;locus_tag=OJAHKBFM_00282;product=30S ribosomal protein S10
KB893653.1	Prodigal:002006	CDS	314062	314781	.	+	0	ID=OJAHKBFM_00283;Name=rplC;db_xref=COG:COG0087;gene=rplC;inference=ab initio prediction:Prodigal:002006,similar to AA sequence:UniProtKB:P60456;locus_tag=OJAHKBFM_00283;product=50S ribosomal protein L3
KB893653.1	Prodigal:002006	CDS	314781	315398	.	+	0	ID=OJAHKBFM_00284;Name=rplD;db_xref=COG:COG0088;gene=rplD;inference=ab initio prediction:Prodigal:002006,similar to AA sequence:UniProtKB:P61068;locus_tag=OJAHKBFM_00284;product=50S ribosomal protein L4
KB893653.1	Prodigal:002006	CDS	315395	315691	.	+	0	ID=OJAHKBFM_00285;Name=rplW;db_xref=COG:COG0089;gene=rplW;inference=ab initio prediction:Prodigal:002006,similar to AA sequence:UniProtKB:Q6N4T7;locus_tag=OJAHKBFM_00285;product=50S ribosomal protein L23
KB893653.1	Prodigal:002006	CDS	315723	316556	.	+	0	ID=OJAHKBFM_00286;Name=rplB;db_xref=COG:COG0090;gene=rplB;inference=ab initio prediction:Prodigal:002006,similar to AA sequence:UniProtKB:P60403;locus_tag=OJAHKBFM_00286;product=50S ribosomal protein L2
KB893653.1	Prodigal:002006	CDS	316569	316847	.	+	0	ID=OJAHKBFM_00287;Name=rpsS;db_xref=COG:COG0185;gene=rpsS;inference=ab initio prediction:Prodigal:002006,similar to AA sequence:UniProtKB:Q6N4T8;locus_tag=OJAHKBFM_00287;product=30S ribosomal protein S19
KB893653.1	Prodigal:002006	CDS	316852	317235	.	+	0	ID=OJAHKBFM_00288;Name=rplV;db_xref=COG:COG0091;gene=rplV;inference=ab initio prediction:Prodigal:002006,similar to AA sequence:UniProtKB:Q6N4T9;locus_tag=OJAHKBFM_00288;product=50S ribosomal protein L22
KB893653.1	Prodigal:002006	CDS	317237	317953	.	+	0	ID=OJAHKBFM_00289;Name=rpsC;db_xref=COG:COG0092;gene=rpsC;inference=ab initio prediction:Prodigal:002006,similar to AA sequence:UniProtKB:Q6N4U0;locus_tag=OJAHKBFM_00289;product=30S ribosomal protein S3
KB893653.1	Prodigal:002006	CDS	317988	318401	.	+	0	ID=OJAHKBFM_00290;Name=rplP;db_xref=COG:COG0197;gene=rplP;inference=ab initio prediction:Prodigal:002006,similar to AA sequence:UniProtKB:Q6N4U1;locus_tag=OJAHKBFM_00290;product=50S ribosomal protein L16
KB893653.1	Prodigal:002006	CDS	318531	318737	.	+	0	ID=OJAHKBFM_00291;Name=rpmC;db_xref=COG:COG0255;gene=rpmC;inference=ab initio prediction:Prodigal:002006,similar to AA sequence:UniProtKB:Q6N4U2;locus_tag=OJAHKBFM_00291;product=50S ribosomal protein L29
KB893653.1	Prodigal:002006	CDS	318754	318984	.	+	0	ID=OJAHKBFM_00292;Name=rpsQ;db_xref=COG:COG0186;gene=rpsQ;inference=ab initio prediction:Prodigal:002006,similar to AA sequence:UniProtKB:Q6N4U3;locus_tag=OJAHKBFM_00292;product=30S ribosomal protein S17
KB893653.1	Prodigal:002006	CDS	319062	319430	.	+	0	ID=OJAHKBFM_00293;Name=rplN;db_xref=COG:COG0093;gene=rplN;inference=ab initio prediction:Prodigal:002006,similar to AA sequence:UniProtKB:Q6N4U4;locus_tag=OJAHKBFM_00293;product=50S ribosomal protein L14
KB893653.1	Prodigal:002006	CDS	319430	319741	.	+	0	ID=OJAHKBFM_00294;Name=rplX;db_xref=COG:COG0198;gene=rplX;inference=ab initio prediction:Prodigal:002006,similar to AA sequence:UniProtKB:P60744;locus_tag=OJAHKBFM_00294;product=50S ribosomal protein L24
KB893653.1	Prodigal:002006	CDS	319741	320304	.	+	0	ID=OJAHKBFM_00295;Name=rplE;db_xref=COG:COG0094;gene=rplE;inference=ab initio prediction:Prodigal:002006,similar to AA sequence:UniProtKB:Q6N4U5;locus_tag=OJAHKBFM_00295;product=50S ribosomal protein L5
KB893653.1	Prodigal:002006	CDS	320325	320630	.	+	0	ID=OJAHKBFM_00296;Name=rpsN;db_xref=COG:COG0199;gene=rpsN;inference=ab initio prediction:Prodigal:002006,similar to AA sequence:UniProtKB:Q6N4U6;locus_tag=OJAHKBFM_00296;product=30S ribosomal protein S14
KB893653.1	Prodigal:002006	CDS	320644	321042	.	+	0	ID=OJAHKBFM_00297;Name=rpsH;db_xref=COG:COG0096;gene=rpsH;inference=ab initio prediction:Prodigal:002006,similar to AA sequence:UniProtKB:Q6N4U7;locus_tag=OJAHKBFM_00297;product=30S ribosomal protein S8
KB893653.1	Prodigal:002006	CDS	321107	321640	.	+	0	ID=OJAHKBFM_00298;Name=rplF;db_xref=COG:COG0097;gene=rplF;inference=ab initio prediction:Prodigal:002006,similar to AA sequence:UniProtKB:Q6N4U8;locus_tag=OJAHKBFM_00298;product=50S ribosomal protein L6
KB893653.1	Prodigal:002006	CDS	321651	322013	.	+	0	ID=OJAHKBFM_00299;Name=rplR;db_xref=COG:COG0256;gene=rplR;inference=ab initio prediction:Prodigal:002006,similar to AA sequence:UniProtKB:Q6N4U9;locus_tag=OJAHKBFM_00299;product=50S ribosomal protein L18
KB893653.1	Prodigal:002006	CDS	322026	322598	.	+	0	ID=OJAHKBFM_00300;Name=rpsE;db_xref=COG:COG0098;gene=rpsE;inference=ab initio prediction:Prodigal:002006,similar to AA sequence:UniProtKB:Q6N4V0;locus_tag=OJAHKBFM_00300;product=30S ribosomal protein S5
KB893653.1	Prodigal:002006	CDS	322609	322800	.	+	0	ID=OJAHKBFM_00301;Name=rpmD;db_xref=COG:COG1841;gene=rpmD;inference=ab initio prediction:Prodigal:002006,similar to AA sequence:UniProtKB:Q6N4V1;locus_tag=OJAHKBFM_00301;product=50S ribosomal protein L30
KB893653.1	Prodigal:002006	CDS	322918	323394	.	+	0	ID=OJAHKBFM_00302;Name=rplO;db_xref=COG:COG0200;gene=rplO;inference=ab initio prediction:Prodigal:002006,similar to AA sequence:UniProtKB:P19946;locus_tag=OJAHKBFM_00302;product=50S ribosomal protein L15
KB893653.1	Prodigal:002006	CDS	323586	324917	.	+	0	ID=OJAHKBFM_00303;Name=secY;db_xref=COG:COG0201;gene=secY;inference=ab initio prediction:Prodigal:002006,similar to AA sequence:UniProtKB:P0AGA2;locus_tag=OJAHKBFM_00303;product=Protein translocase subunit SecY
KB893653.1	Prodigal:002006	CDS	324914	325558	.	+	0	ID=OJAHKBFM_00304;eC_number=2.7.4.3;Name=adk;db_xref=COG:COG0563;gene=adk;inference=ab initio prediction:Prodigal:002006,similar to AA sequence:UniProtKB:P10772;locus_tag=OJAHKBFM_00304;product=Adenylate kinase
KB893653.1	Prodigal:002006	CDS	325852	326220	.	+	0	ID=OJAHKBFM_00305;Name=rpsM;db_xref=COG:COG0099;gene=rpsM;inference=ab initio prediction:Prodigal:002006,similar to AA sequence:UniProtKB:Q6N4V5;locus_tag=OJAHKBFM_00305;product=30S ribosomal protein S13
KB893653.1	Prodigal:002006	CDS	326227	326619	.	+	0	ID=OJAHKBFM_00306;Name=rpsK;db_xref=COG:COG0100;gene=rpsK;inference=ab initio prediction:Prodigal:002006,similar to AA sequence:UniProtKB:Q6N4V6;locus_tag=OJAHKBFM_00306;product=30S ribosomal protein S11
KB893653.1	Prodigal:002006	CDS	326755	327771	.	+	0	ID=OJAHKBFM_00307;eC_number=2.7.7.6;Name=rpoA;db_xref=COG:COG0202;gene=rpoA;inference=ab initio prediction:Prodigal:002006,similar to AA sequence:UniProtKB:Q925Z2;locus_tag=OJAHKBFM_00307;product=DNA-directed RNA polymerase subunit alpha
KB893653.1	Prodigal:002006	CDS	328038	328457	.	+	0	ID=OJAHKBFM_00308;Name=rplQ;db_xref=COG:COG0203;gene=rplQ;inference=ab initio prediction:Prodigal:002006,similar to AA sequence:UniProtKB:Q6N4V8;locus_tag=OJAHKBFM_00308;product=50S ribosomal protein L17
KB893653.1	Prodigal:002006	CDS	328624	329199	.	+	0	ID=OJAHKBFM_00309;Name=yhhQ;db_xref=COG:COG1738;gene=yhhQ;inference=ab initio prediction:Prodigal:002006,similar to AA sequence:UniProtKB:P37619;locus_tag=OJAHKBFM_00309;product=Queuosine precursor transporter
KB893653.1	Prodigal:002006	CDS	329350	330519	.	+	0	ID=OJAHKBFM_00310;inference=ab initio prediction:Prodigal:002006;locus_tag=OJAHKBFM_00310;product=hypothetical protein
KB893653.1	Prodigal:002006	CDS	330538	331821	.	+	0	ID=OJAHKBFM_00311;Name=ompA_1;gene=ompA_1;inference=ab initio prediction:Prodigal:002006,protein motif:HAMAP:MF_00842;locus_tag=OJAHKBFM_00311;product=Outer membrane protein A
KB893653.1	Prodigal:002006	CDS	331831	332616	.	+	0	ID=OJAHKBFM_00312;inference=ab initio prediction:Prodigal:002006;locus_tag=OJAHKBFM_00312;product=hypothetical protein
KB893653.1	Prodigal:002006	CDS	332717	333061	.	+	0	ID=OJAHKBFM_00313;inference=ab initio prediction:Prodigal:002006;locus_tag=OJAHKBFM_00313;product=hypothetical protein
KB893653.1	Prodigal:002006	CDS	333160	333471	.	-	0	ID=OJAHKBFM_00314;inference=ab initio prediction:Prodigal:002006;locus_tag=OJAHKBFM_00314;product=hypothetical protein
KB893653.1	Prodigal:002006	CDS	333543	334328	.	-	0	ID=OJAHKBFM_00315;eC_number=3.1.3.25;Name=suhB_1;db_xref=COG:COG0483;gene=suhB_1;inference=ab initio prediction:Prodigal:002006,similar to AA sequence:UniProtKB:P0ADG4;locus_tag=OJAHKBFM_00315;product=Inositol-1-monophosphatase
KB893653.1	Prodigal:002006	CDS	334373	334846	.	-	0	ID=OJAHKBFM_00316;Name=smpB;gene=smpB;inference=ab initio prediction:Prodigal:002006,similar to AA sequence:UniProtKB:B8H482;locus_tag=OJAHKBFM_00316;product=SsrA-binding protein
KB893653.1	Prodigal:002006	CDS	334858	335763	.	-	0	ID=OJAHKBFM_00317;eC_number=4.3.3.7;Name=dapA_1;db_xref=COG:COG0329;gene=dapA_1;inference=ab initio prediction:Prodigal:002006,similar to AA sequence:UniProtKB:Q8UGL3;locus_tag=OJAHKBFM_00317;product=4-hydroxy-tetrahydrodipicolinate synthase
KB893653.1	Prodigal:002006	CDS	335891	336670	.	-	0	ID=OJAHKBFM_00318;eC_number=1.8.4.10;Name=cysH;gene=cysH;inference=ab initio prediction:Prodigal:002006,similar to AA sequence:UniProtKB:Q9RFS6;locus_tag=OJAHKBFM_00318;product=Thioredoxin-dependent 5'-adenylylsulfate reductase
KB893653.1	Prodigal:002006	CDS	336765	337730	.	+	0	ID=OJAHKBFM_00319;Name=cysB;gene=cysB;inference=ab initio prediction:Prodigal:002006,similar to AA sequence:UniProtKB:P45600;locus_tag=OJAHKBFM_00319;product=HTH-type transcriptional regulator CysB
KB893653.1	Prodigal:002006	CDS	337849	338385	.	-	0	ID=OJAHKBFM_00320;inference=ab initio prediction:Prodigal:002006;locus_tag=OJAHKBFM_00320;product=hypothetical protein
KB893653.1	Prodigal:002006	CDS	338741	339682	.	-	0	ID=OJAHKBFM_00321;inference=ab initio prediction:Prodigal:002006;locus_tag=OJAHKBFM_00321;product=hypothetical protein
KB893653.1	Prodigal:002006	CDS	340134	341429	.	-	0	ID=OJAHKBFM_00322;eC_number=1.8.2.3;Name=fccB_1;db_xref=COG:COG0446;gene=fccB_1;inference=ab initio prediction:Prodigal:002006,similar to AA sequence:UniProtKB:Q06530;locus_tag=OJAHKBFM_00322;product=Sulfide dehydrogenase [flavocytochrome c] flavoprotein chain
KB893653.1	Prodigal:002006	CDS	341570	341905	.	-	0	ID=OJAHKBFM_00323;inference=ab initio prediction:Prodigal:002006;locus_tag=OJAHKBFM_00323;product=hypothetical protein
KB893653.1	Prodigal:002006	CDS	341902	343059	.	-	0	ID=OJAHKBFM_00324;eC_number=4.2.3.4;Name=aroB;db_xref=COG:COG0337;gene=aroB;inference=ab initio prediction:Prodigal:002006,similar to AA sequence:UniProtKB:Q9KNV2;locus_tag=OJAHKBFM_00324;product=3-dehydroquinate synthase
KB893653.1	Prodigal:002006	CDS	343056	343691	.	-	0	ID=OJAHKBFM_00325;eC_number=2.7.1.71;Name=aroK;gene=aroK;inference=ab initio prediction:Prodigal:002006,protein motif:HAMAP:MF_00109;locus_tag=OJAHKBFM_00325;product=Shikimate kinase
KB893653.1	Prodigal:002006	CDS	343796	343978	.	+	0	ID=OJAHKBFM_00326;inference=ab initio prediction:Prodigal:002006;locus_tag=OJAHKBFM_00326;product=hypothetical protein
KB893653.1	Prodigal:002006	CDS	343956	345980	.	+	0	ID=OJAHKBFM_00327;inference=ab initio prediction:Prodigal:002006;locus_tag=OJAHKBFM_00327;product=hypothetical protein
KB893653.1	Prodigal:002006	CDS	346292	346741	.	+	0	ID=OJAHKBFM_00328;inference=ab initio prediction:Prodigal:002006;locus_tag=OJAHKBFM_00328;product=hypothetical protein
KB893653.1	Prodigal:002006	CDS	346745	347152	.	-	0	ID=OJAHKBFM_00329;inference=ab initio prediction:Prodigal:002006;locus_tag=OJAHKBFM_00329;product=hypothetical protein
KB893653.1	Prodigal:002006	CDS	347149	347799	.	-	0	ID=OJAHKBFM_00330;inference=ab initio prediction:Prodigal:002006;locus_tag=OJAHKBFM_00330;product=hypothetical protein
KB893653.1	Prodigal:002006	CDS	347999	350845	.	+	0	ID=OJAHKBFM_00331;eC_number=2.7.7.7;Name=polA;db_xref=COG:COG0258;gene=polA;inference=ab initio prediction:Prodigal:002006,similar to AA sequence:UniProtKB:P00582;locus_tag=OJAHKBFM_00331;product=DNA polymerase I
KB893653.1	Prodigal:002006	CDS	351130	352413	.	+	0	ID=OJAHKBFM_00332;eC_number=4.1.1.20;Name=lysA;db_xref=COG:COG0019;gene=lysA;inference=ab initio prediction:Prodigal:002006,similar to AA sequence:UniProtKB:Q9KVL7;locus_tag=OJAHKBFM_00332;product=Diaminopimelate decarboxylase
KB893653.1	Prodigal:002006	CDS	352463	355003	.	+	0	ID=OJAHKBFM_00333;inference=ab initio prediction:Prodigal:002006;locus_tag=OJAHKBFM_00333;product=hypothetical protein
KB893653.1	Prodigal:002006	CDS	355461	356189	.	+	0	ID=OJAHKBFM_00334;eC_number=6.3.5.5;Name=carA_1;gene=carA_1;inference=ab initio prediction:Prodigal:002006,protein motif:HAMAP:MF_01209;locus_tag=OJAHKBFM_00334;product=Carbamoyl-phosphate synthase small chain
KB893653.1	Prodigal:002006	CDS	356191	357105	.	+	0	ID=OJAHKBFM_00335;Name=yddG;db_xref=COG:COG0697;gene=yddG;inference=ab initio prediction:Prodigal:002006,similar to AA sequence:UniProtKB:P46136;locus_tag=OJAHKBFM_00335;product=Aromatic amino acid exporter YddG
KB893653.1	Prodigal:002006	CDS	357106	357273	.	-	0	ID=OJAHKBFM_00336;inference=ab initio prediction:Prodigal:002006;locus_tag=OJAHKBFM_00336;product=hypothetical protein
KB893653.1	Prodigal:002006	CDS	357413	357976	.	+	0	ID=OJAHKBFM_00337;eC_number=2.5.1.129;Name=ubiX;db_xref=COG:COG0163;gene=ubiX;inference=ab initio prediction:Prodigal:002006,similar to AA sequence:UniProtKB:P0AG03;locus_tag=OJAHKBFM_00337;product=Flavin prenyltransferase UbiX
KB893653.1	Prodigal:002006	CDS	358062	359267	.	+	0	ID=OJAHKBFM_00338;eC_number=2.6.1.1;inference=ab initio prediction:Prodigal:002006,similar to AA sequence:UniProtKB:A3PMF8;locus_tag=OJAHKBFM_00338;product=Aspartate/prephenate aminotransferase
KB893653.1	Prodigal:002006	CDS	359380	359787	.	-	0	ID=OJAHKBFM_00339;inference=ab initio prediction:Prodigal:002006;locus_tag=OJAHKBFM_00339;product=hypothetical protein
KB893653.1	Prodigal:002006	CDS	359784	360776	.	-	0	ID=OJAHKBFM_00340;eC_number=1.1.1.338;Name=comC;db_xref=COG:COG2055;gene=comC;inference=ab initio prediction:Prodigal:002006,similar to AA sequence:UniProtKB:Q1QWN5;locus_tag=OJAHKBFM_00340;product=(2R)-3-sulfolactate dehydrogenase (NADP(+))
KB893653.1	Prodigal:002006	CDS	360780	361148	.	-	0	ID=OJAHKBFM_00341;eC_number=3.5.4.19;Name=hisI;db_xref=COG:COG0139;gene=hisI;inference=ab initio prediction:Prodigal:002006,similar to AA sequence:UniProtKB:P9WMM7;locus_tag=OJAHKBFM_00341;product=Phosphoribosyl-AMP cyclohydrolase
KB893653.1	Prodigal:002006	CDS	361431	361889	.	+	0	ID=OJAHKBFM_00342;inference=ab initio prediction:Prodigal:002006;locus_tag=OJAHKBFM_00342;product=hypothetical protein
KB893653.1	Prodigal:002006	CDS	362005	362466	.	+	0	ID=OJAHKBFM_00343;inference=ab initio prediction:Prodigal:002006;locus_tag=OJAHKBFM_00343;product=hypothetical protein
KB893653.1	Prodigal:002006	CDS	362623	363348	.	-	0	ID=OJAHKBFM_00344;eC_number=1.1.1.36;Name=phaB;gene=phaB;inference=ab initio prediction:Prodigal:002006,similar to AA sequence:UniProtKB:P14697;locus_tag=OJAHKBFM_00344;product=Acetoacetyl-CoA reductase
KB893653.1	Prodigal:002006	CDS	363422	364597	.	-	0	ID=OJAHKBFM_00345;eC_number=2.3.1.9;Name=phaA;gene=phaA;inference=ab initio prediction:Prodigal:002006,similar to AA sequence:UniProtKB:P07097;locus_tag=OJAHKBFM_00345;product=Acetyl-CoA acetyltransferase
KB893653.1	Prodigal:002006	CDS	364700	365911	.	-	0	ID=OJAHKBFM_00346;inference=ab initio prediction:Prodigal:002006;locus_tag=OJAHKBFM_00346;product=hypothetical protein
KB893653.1	Prodigal:002006	CDS	366279	366887	.	+	0	ID=OJAHKBFM_00347;inference=ab initio prediction:Prodigal:002006;locus_tag=OJAHKBFM_00347;product=hypothetical protein
KB893653.1	Prodigal:002006	CDS	366977	368239	.	-	0	ID=OJAHKBFM_00348;inference=ab initio prediction:Prodigal:002006,similar to AA sequence:UniProtKB:A0LNN5;locus_tag=OJAHKBFM_00348;product=L-lactate transporter
KB893653.1	Prodigal:002006	CDS	368533	369678	.	+	0	ID=OJAHKBFM_00349;eC_number=1.3.99.-;Name=acdA_1;db_xref=COG:COG1960;gene=acdA_1;inference=ab initio prediction:Prodigal:002006,similar to AA sequence:UniProtKB:P45867;locus_tag=OJAHKBFM_00349;product=Acyl-CoA dehydrogenase
KB893653.1	Prodigal:002006	CDS	369696	370577	.	+	0	ID=OJAHKBFM_00350;eC_number=1.1.1.31;Name=mmsB;db_xref=COG:COG2084;gene=mmsB;inference=ab initio prediction:Prodigal:002006,similar to AA sequence:UniProtKB:P9WNY5;locus_tag=OJAHKBFM_00350;product=putative 3-hydroxyisobutyrate dehydrogenase
KB893653.1	Prodigal:002006	CDS	370581	371354	.	+	0	ID=OJAHKBFM_00351;eC_number=4.2.1.17;Name=echA8;db_xref=COG:COG1024;gene=echA8;inference=ab initio prediction:Prodigal:002006,similar to AA sequence:UniProtKB:P9WNN9;locus_tag=OJAHKBFM_00351;product=putative enoyl-CoA hydratase echA8
KB893653.1	Prodigal:002006	CDS	371428	371799	.	-	0	ID=OJAHKBFM_00352;inference=ab initio prediction:Prodigal:002006;locus_tag=OJAHKBFM_00352;product=hypothetical protein
KB893653.1	Prodigal:002006	CDS	371896	372264	.	-	0	ID=OJAHKBFM_00353;Name=yybR;db_xref=COG:COG1733;gene=yybR;inference=ab initio prediction:Prodigal:002006,similar to AA sequence:UniProtKB:P37486;locus_tag=OJAHKBFM_00353;product=putative HTH-type transcriptional regulator YybR
KB893653.1	Prodigal:002006	CDS	372366	373241	.	+	0	ID=OJAHKBFM_00354;eC_number=1.6.5.2;Name=qorB;db_xref=COG:COG0702;gene=qorB;inference=ab initio prediction:Prodigal:002006,similar to AA sequence:UniProtKB:P39315;locus_tag=OJAHKBFM_00354;product=Quinone oxidoreductase 2
KB893653.1	Prodigal:002006	CDS	373231	373839	.	-	0	ID=OJAHKBFM_00355;eC_number=3.5.4.16;Name=folE;db_xref=COG:COG0302;gene=folE;inference=ab initio prediction:Prodigal:002006,similar to AA sequence:UniProtKB:P19465;locus_tag=OJAHKBFM_00355;product=GTP cyclohydrolase 1
KB893653.1	Prodigal:002006	CDS	373999	374262	.	+	0	ID=OJAHKBFM_00356;inference=ab initio prediction:Prodigal:002006;locus_tag=OJAHKBFM_00356;product=hypothetical protein
KB893653.1	Prodigal:002006	CDS	374329	375036	.	-	0	ID=OJAHKBFM_00357;Name=resA;gene=resA;inference=ab initio prediction:Prodigal:002006,protein motif:HAMAP:MF_01319;locus_tag=OJAHKBFM_00357;product=Thiol-disulfide oxidoreductase ResA
KB893653.1	Prodigal:002006	CDS	375117	376556	.	+	0	ID=OJAHKBFM_00358;eC_number=4.3.2.1;Name=argH_1;db_xref=COG:COG0165;gene=argH_1;inference=ab initio prediction:Prodigal:002006,similar to AA sequence:UniProtKB:Q5SLL0;locus_tag=OJAHKBFM_00358;product=Argininosuccinate lyase
KB893653.1	Prodigal:002006	CDS	376553	376729	.	+	0	ID=OJAHKBFM_00359;inference=ab initio prediction:Prodigal:002006;locus_tag=OJAHKBFM_00359;product=hypothetical protein
KB893653.1	Prodigal:002006	CDS	376793	377227	.	-	0	ID=OJAHKBFM_00360;Name=ros;db_xref=COG:COG4957;gene=ros;inference=ab initio prediction:Prodigal:002006,similar to AA sequence:UniProtKB:Q04152;locus_tag=OJAHKBFM_00360;product=Transcriptional regulatory protein ros
KB893653.1	Prodigal:002006	CDS	377411	377887	.	-	0	ID=OJAHKBFM_00361;eC_number=2.3.1.189;Name=mshD_2;gene=mshD_2;inference=ab initio prediction:Prodigal:002006,protein motif:HAMAP:MF_01698;locus_tag=OJAHKBFM_00361;product=Mycothiol acetyltransferase
KB893653.1	Prodigal:002006	CDS	377877	378563	.	-	0	ID=OJAHKBFM_00362;Name=tsaB;db_xref=COG:COG1214;gene=tsaB;inference=ab initio prediction:Prodigal:002006,similar to AA sequence:UniProtKB:Q7CQE0;locus_tag=OJAHKBFM_00362;product=tRNA threonylcarbamoyladenosine biosynthesis protein TsaB
KB893653.1	Prodigal:002006	CDS	378560	379129	.	-	0	ID=OJAHKBFM_00363;Name=nfuA;gene=nfuA;inference=ab initio prediction:Prodigal:002006,protein motif:HAMAP:MF_01637;locus_tag=OJAHKBFM_00363;product=Fe/S biogenesis protein NfuA
KB893653.1	Prodigal:002006	CDS	379219	380742	.	-	0	ID=OJAHKBFM_00364;Name=murJ;db_xref=COG:COG0728;gene=murJ;inference=ab initio prediction:Prodigal:002006,similar to AA sequence:UniProtKB:P37169;locus_tag=OJAHKBFM_00364;product=putative lipid II flippase MurJ
KB893653.1	Prodigal:002006	CDS	380989	383595	.	-	0	ID=OJAHKBFM_00365;inference=ab initio prediction:Prodigal:002006;locus_tag=OJAHKBFM_00365;product=hypothetical protein
KB893653.1	Prodigal:002006	CDS	383759	385090	.	+	0	ID=OJAHKBFM_00366;inference=ab initio prediction:Prodigal:002006;locus_tag=OJAHKBFM_00366;product=hypothetical protein
KB893653.1	Prodigal:002006	CDS	385145	386515	.	-	0	ID=OJAHKBFM_00367;eC_number=6.3.2.2;Name=egtA;db_xref=COG:COG3572;gene=egtA;inference=ab initio prediction:Prodigal:002006,similar to AA sequence:UniProtKB:P9WPK7;locus_tag=OJAHKBFM_00367;product=Glutamate--cysteine ligase EgtA
KB893653.1	Prodigal:002006	CDS	386629	387222	.	-	0	ID=OJAHKBFM_00368;Name=hisB;db_xref=COG:COG0131;gene=hisB;inference=ab initio prediction:Prodigal:002006,similar to AA sequence:UniProtKB:D2QPE6;locus_tag=OJAHKBFM_00368;product=Histidine biosynthesis bifunctional protein HisB
KB893653.1	Prodigal:002006	CDS	387279	388076	.	-	0	ID=OJAHKBFM_00369;inference=ab initio prediction:Prodigal:002006;locus_tag=OJAHKBFM_00369;product=hypothetical protein
KB893653.1	Prodigal:002006	CDS	388063	388848	.	-	0	ID=OJAHKBFM_00370;eC_number=5.3.3.18;Name=paaG_1;db_xref=COG:COG1024;gene=paaG_1;inference=ab initio prediction:Prodigal:002006,similar to AA sequence:UniProtKB:P77467;locus_tag=OJAHKBFM_00370;product=1%2C2-epoxyphenylacetyl-CoA isomerase
KB893653.1	Prodigal:002006	CDS	389183	391189	.	+	0	ID=OJAHKBFM_00371;Name=ccmF;db_xref=COG:COG1138;gene=ccmF;inference=ab initio prediction:Prodigal:002006,similar to AA sequence:UniProtKB:P33927;locus_tag=OJAHKBFM_00371;product=Cytochrome c-type biogenesis protein CcmF
KB893653.1	Prodigal:002006	CDS	391186	391689	.	+	0	ID=OJAHKBFM_00372;Name=ccmH;db_xref=COG:COG3088;gene=ccmH;inference=ab initio prediction:Prodigal:002006,similar to AA sequence:UniProtKB:Q9I3N0;locus_tag=OJAHKBFM_00372;product=Cytochrome c-type biogenesis protein CcmH
KB893653.1	Prodigal:002006	CDS	391901	393046	.	+	0	ID=OJAHKBFM_00373;inference=ab initio prediction:Prodigal:002006;locus_tag=OJAHKBFM_00373;product=hypothetical protein
KB893653.1	Prodigal:002006	CDS	393194	394417	.	+	0	ID=OJAHKBFM_00374;eC_number=4.2.1.20;Name=trpB;db_xref=COG:COG0133;gene=trpB;inference=ab initio prediction:Prodigal:002006,similar to AA sequence:UniProtKB:Q2KE82;locus_tag=OJAHKBFM_00374;product=Tryptophan synthase beta chain
KB893653.1	Prodigal:002006	CDS	394414	395241	.	+	0	ID=OJAHKBFM_00375;eC_number=4.2.1.20;Name=trpA;db_xref=COG:COG0159;gene=trpA;inference=ab initio prediction:Prodigal:002006,similar to AA sequence:UniProtKB:Q5ZVY3;locus_tag=OJAHKBFM_00375;product=Tryptophan synthase alpha chain
KB893653.1	Prodigal:002006	CDS	395246	396313	.	+	0	ID=OJAHKBFM_00376;eC_number=2.4.1.250;Name=mshA_1;gene=mshA_1;inference=ab initio prediction:Prodigal:002006,protein motif:HAMAP:MF_01695;locus_tag=OJAHKBFM_00376;product=D-inositol-3-phosphate glycosyltransferase
KB893653.1	Prodigal:002006	CDS	396377	397249	.	-	0	ID=OJAHKBFM_00377;inference=ab initio prediction:Prodigal:002006;locus_tag=OJAHKBFM_00377;product=hypothetical protein
KB893653.1	Prodigal:002006	CDS	397246	397833	.	-	0	ID=OJAHKBFM_00378;inference=ab initio prediction:Prodigal:002006;locus_tag=OJAHKBFM_00378;product=hypothetical protein
KB893653.1	Prodigal:002006	CDS	397830	398873	.	-	0	ID=OJAHKBFM_00379;inference=ab initio prediction:Prodigal:002006;locus_tag=OJAHKBFM_00379;product=hypothetical protein
KB893653.1	Prodigal:002006	CDS	399321	399902	.	+	0	ID=OJAHKBFM_00380;inference=ab initio prediction:Prodigal:002006;locus_tag=OJAHKBFM_00380;product=hypothetical protein
KB893653.1	Prodigal:002006	CDS	399962	400357	.	-	0	ID=OJAHKBFM_00381;inference=ab initio prediction:Prodigal:002006;locus_tag=OJAHKBFM_00381;product=hypothetical protein
KB893653.1	Prodigal:002006	CDS	400418	400942	.	-	0	ID=OJAHKBFM_00382;inference=ab initio prediction:Prodigal:002006;locus_tag=OJAHKBFM_00382;product=hypothetical protein
KB893653.1	Prodigal:002006	CDS	400939	401451	.	-	0	ID=OJAHKBFM_00383;inference=ab initio prediction:Prodigal:002006;locus_tag=OJAHKBFM_00383;product=hypothetical protein
KB893653.1	Prodigal:002006	CDS	401947	403149	.	+	0	ID=OJAHKBFM_00384;Name=hflK;db_xref=COG:COG0330;gene=hflK;inference=ab initio prediction:Prodigal:002006,similar to AA sequence:UniProtKB:P0ABC7;locus_tag=OJAHKBFM_00384;product=Modulator of FtsH protease HflK
KB893653.1	Prodigal:002006	CDS	403151	404359	.	+	0	ID=OJAHKBFM_00385;inference=ab initio prediction:Prodigal:002006;locus_tag=OJAHKBFM_00385;product=hypothetical protein
KB893653.1	Prodigal:002006	CDS	404402	405922	.	+	0	ID=OJAHKBFM_00386;inference=ab initio prediction:Prodigal:002006;locus_tag=OJAHKBFM_00386;product=hypothetical protein
KB893653.1	Prodigal:002006	CDS	405987	409415	.	-	0	ID=OJAHKBFM_00387;eC_number=2.7.7.7;Name=dnaE1;gene=dnaE1;inference=ab initio prediction:Prodigal:002006,similar to AA sequence:UniProtKB:B8GWS6;locus_tag=OJAHKBFM_00387;product=DNA polymerase III subunit alpha
KB893653.1	Prodigal:002006	CDS	409474	410061	.	-	0	ID=OJAHKBFM_00388;inference=ab initio prediction:Prodigal:002006;locus_tag=OJAHKBFM_00388;product=hypothetical protein
KB893653.1	Prodigal:002006	CDS	410199	411317	.	-	0	ID=OJAHKBFM_00389;eC_number=3.5.4.25;Name=ribA;gene=ribA;inference=ab initio prediction:Prodigal:002006,protein motif:HAMAP:MF_00179;locus_tag=OJAHKBFM_00389;product=GTP cyclohydrolase-2
KB893653.1	Prodigal:002006	CDS	411520	412206	.	+	0	ID=OJAHKBFM_00390;Name=mprA_1;db_xref=COG:COG0745;gene=mprA_1;inference=ab initio prediction:Prodigal:002006,similar to AA sequence:UniProtKB:A0R3I8;locus_tag=OJAHKBFM_00390;product=Response regulator MprA
KB893653.1	Prodigal:002006	CDS	412285	412686	.	+	0	ID=OJAHKBFM_00391;inference=ab initio prediction:Prodigal:002006;locus_tag=OJAHKBFM_00391;product=hypothetical protein
KB893653.1	Prodigal:002006	CDS	412690	413064	.	-	0	ID=OJAHKBFM_00392;inference=ab initio prediction:Prodigal:002006;locus_tag=OJAHKBFM_00392;product=hypothetical protein
KB893653.1	Prodigal:002006	CDS	413218	415800	.	-	0	ID=OJAHKBFM_00393;Name=secD;gene=secD;inference=ab initio prediction:Prodigal:002006,protein motif:HAMAP:MF_01463_B;locus_tag=OJAHKBFM_00393;product=Protein translocase subunit SecD
KB893653.1	Prodigal:002006	CDS	415856	416191	.	-	0	ID=OJAHKBFM_00394;Name=yajC;db_xref=COG:COG1862;gene=yajC;inference=ab initio prediction:Prodigal:002006,similar to AA sequence:UniProtKB:P0ADZ7;locus_tag=OJAHKBFM_00394;product=Sec translocon accessory complex subunit YajC
KB893653.1	Prodigal:002006	CDS	416476	417102	.	+	0	ID=OJAHKBFM_00395;inference=ab initio prediction:Prodigal:002006;locus_tag=OJAHKBFM_00395;product=hypothetical protein
KB893653.1	Prodigal:002006	CDS	417170	417364	.	+	0	ID=OJAHKBFM_00396;inference=ab initio prediction:Prodigal:002006;locus_tag=OJAHKBFM_00396;product=hypothetical protein
KB893653.1	Prodigal:002006	CDS	417361	418542	.	+	0	ID=OJAHKBFM_00397;inference=ab initio prediction:Prodigal:002006;locus_tag=OJAHKBFM_00397;product=hypothetical protein
KB893653.1	Aragorn:001002	tRNA	418600	418676	.	+	.	ID=OJAHKBFM_00398;inference=COORDINATES:profile:Aragorn:001002;locus_tag=OJAHKBFM_00398;product=tRNA-Pro(tgg)
KB893653.1	Prodigal:002006	CDS	418819	419952	.	+	0	ID=OJAHKBFM_00399;eC_number=2.6.1.9;Name=hisC_1;gene=hisC_1;inference=ab initio prediction:Prodigal:002006,similar to AA sequence:UniProtKB:P34037;locus_tag=OJAHKBFM_00399;product=Histidinol-phosphate aminotransferase
KB893653.1	Prodigal:002006	CDS	419949	422099	.	+	0	ID=OJAHKBFM_00400;eC_number=1.5.1.2;Name=proC_1;gene=proC_1;inference=ab initio prediction:Prodigal:002006,protein motif:HAMAP:MF_01925;locus_tag=OJAHKBFM_00400;product=Pyrroline-5-carboxylate reductase
KB893653.1	Prodigal:002006	CDS	422156	422773	.	+	0	ID=OJAHKBFM_00401;inference=ab initio prediction:Prodigal:002006;locus_tag=OJAHKBFM_00401;product=hypothetical protein
KB893653.1	Prodigal:002006	CDS	422770	423402	.	-	0	ID=OJAHKBFM_00402;eC_number=4.2.99.18;Name=nth;db_xref=COG:COG0177;gene=nth;inference=ab initio prediction:Prodigal:002006,similar to AA sequence:UniProtKB:P0AB83;locus_tag=OJAHKBFM_00402;product=Endonuclease III
KB893653.1	Prodigal:002006	CDS	423417	424145	.	-	0	ID=OJAHKBFM_00403;inference=ab initio prediction:Prodigal:002006;locus_tag=OJAHKBFM_00403;product=hypothetical protein
KB893653.1	Prodigal:002006	CDS	424193	424846	.	-	0	ID=OJAHKBFM_00404;eC_number=2.2.1.2;Name=tal;db_xref=COG:COG0176;gene=tal;inference=ab initio prediction:Prodigal:002006,similar to AA sequence:UniProtKB:P19669;locus_tag=OJAHKBFM_00404;product=Transaldolase
KB893653.1	Prodigal:002006	CDS	425063	427255	.	+	0	ID=OJAHKBFM_00405;eC_number=3.6.4.-;Name=priA;db_xref=COG:COG1198;gene=priA;inference=ab initio prediction:Prodigal:002006,similar to AA sequence:UniProtKB:P17888;locus_tag=OJAHKBFM_00405;product=Primosomal protein N'
KB893653.1	Prodigal:002006	CDS	427560	428123	.	+	0	ID=OJAHKBFM_00406;Name=atpH;db_xref=COG:COG0712;gene=atpH;inference=ab initio prediction:Prodigal:002006,similar to AA sequence:UniProtKB:P72244;locus_tag=OJAHKBFM_00406;product=ATP synthase subunit delta
KB893653.1	Prodigal:002006	CDS	428120	429658	.	+	0	ID=OJAHKBFM_00407;eC_number=7.1.2.2;Name=atpA;db_xref=COG:COG0056;gene=atpA;inference=ab initio prediction:Prodigal:002006,similar to AA sequence:UniProtKB:A1B8N8;locus_tag=OJAHKBFM_00407;product=ATP synthase subunit alpha
KB893653.1	Prodigal:002006	CDS	429687	430577	.	+	0	ID=OJAHKBFM_00408;Name=atpG_1;db_xref=COG:COG0224;gene=atpG_1;inference=ab initio prediction:Prodigal:002006,similar to AA sequence:UniProtKB:P72246;locus_tag=OJAHKBFM_00408;product=ATP synthase gamma chain
KB893653.1	Prodigal:002006	CDS	430577	431140	.	+	0	ID=OJAHKBFM_00409;inference=ab initio prediction:Prodigal:002006;locus_tag=OJAHKBFM_00409;product=hypothetical protein
KB893653.1	Prodigal:002006	CDS	431176	432603	.	+	0	ID=OJAHKBFM_00410;eC_number=7.1.2.2;Name=atpD;db_xref=COG:COG0055;gene=atpD;inference=ab initio prediction:Prodigal:002006,similar to AA sequence:UniProtKB:A1B8P0;locus_tag=OJAHKBFM_00410;product=ATP synthase subunit beta
KB893653.1	Prodigal:002006	CDS	432679	433083	.	+	0	ID=OJAHKBFM_00411;Name=atpC;gene=atpC;inference=ab initio prediction:Prodigal:002006,protein motif:HAMAP:MF_00530;locus_tag=OJAHKBFM_00411;product=ATP synthase epsilon chain
KB893653.1	Prodigal:002006	CDS	433288	433632	.	+	0	ID=OJAHKBFM_00412;inference=ab initio prediction:Prodigal:002006;locus_tag=OJAHKBFM_00412;product=hypothetical protein
KB893653.1	Prodigal:002006	CDS	433656	434258	.	-	0	ID=OJAHKBFM_00413;inference=ab initio prediction:Prodigal:002006;locus_tag=OJAHKBFM_00413;product=hypothetical protein
KB893653.1	Prodigal:002006	CDS	434464	435075	.	+	0	ID=OJAHKBFM_00414;eC_number=3.2.2.-;db_xref=COG:COG1611;inference=ab initio prediction:Prodigal:002006,similar to AA sequence:UniProtKB:P48636;locus_tag=OJAHKBFM_00414;product=Putative cytokinin riboside 5'-monophosphate phosphoribohydrolase
KB893653.1	Prodigal:002006	CDS	435072	435665	.	+	0	ID=OJAHKBFM_00415;inference=ab initio prediction:Prodigal:002006;locus_tag=OJAHKBFM_00415;product=hypothetical protein
KB893653.1	Prodigal:002006	CDS	435767	436360	.	+	0	ID=OJAHKBFM_00416;inference=ab initio prediction:Prodigal:002006;locus_tag=OJAHKBFM_00416;product=hypothetical protein
KB893653.1	Prodigal:002006	CDS	436521	438038	.	+	0	ID=OJAHKBFM_00417;eC_number=2.4.2.14;Name=purF;db_xref=COG:COG0034;gene=purF;inference=ab initio prediction:Prodigal:002006,similar to AA sequence:UniProtKB:P00497;locus_tag=OJAHKBFM_00417;product=Amidophosphoribosyltransferase
KB893653.1	Prodigal:002006	CDS	438035	438706	.	+	0	ID=OJAHKBFM_00418;eC_number=1.2.1.-;Name=acr1;db_xref=COG:COG3320;gene=acr1;inference=ab initio prediction:Prodigal:002006,similar to AA sequence:UniProtKB:Q6F7B8;locus_tag=OJAHKBFM_00418;product=Fatty acyl-CoA reductase
KB893653.1	Prodigal:002006	CDS	438730	439140	.	+	0	ID=OJAHKBFM_00419;inference=ab initio prediction:Prodigal:002006;locus_tag=OJAHKBFM_00419;product=hypothetical protein
KB893653.1	Prodigal:002006	CDS	439141	439632	.	-	0	ID=OJAHKBFM_00420;inference=ab initio prediction:Prodigal:002006;locus_tag=OJAHKBFM_00420;product=hypothetical protein
KB893653.1	Prodigal:002006	CDS	439662	442082	.	-	0	ID=OJAHKBFM_00421;Name=cckA;gene=cckA;inference=ab initio prediction:Prodigal:002006,similar to AA sequence:UniProtKB:P0DOA0;locus_tag=OJAHKBFM_00421;product=Sensor kinase CckA
KB893653.1	Prodigal:002006	CDS	442161	443375	.	-	0	ID=OJAHKBFM_00422;eC_number=2.1.1.176;Name=rsmB_1;db_xref=COG:COG0144;gene=rsmB_1;inference=ab initio prediction:Prodigal:002006,similar to AA sequence:UniProtKB:P36929;locus_tag=OJAHKBFM_00422;product=Ribosomal RNA small subunit methyltransferase B
KB893653.1	Prodigal:002006	CDS	443372	443794	.	-	0	ID=OJAHKBFM_00423;inference=ab initio prediction:Prodigal:002006;locus_tag=OJAHKBFM_00423;product=hypothetical protein
KB893653.1	Prodigal:002006	CDS	443961	445265	.	+	0	ID=OJAHKBFM_00424;eC_number=4.3.2.2;Name=purB;db_xref=COG:COG0015;gene=purB;inference=ab initio prediction:Prodigal:002006,similar to AA sequence:UniProtKB:P12047;locus_tag=OJAHKBFM_00424;product=Adenylosuccinate lyase
KB893653.1	Prodigal:002006	CDS	445384	446097	.	-	0	ID=OJAHKBFM_00425;Name=aqpZ2;gene=aqpZ2;inference=ab initio prediction:Prodigal:002006,similar to AA sequence:UniProtKB:Q8UJW4;locus_tag=OJAHKBFM_00425;product=Aquaporin Z 2
KB893653.1	Prodigal:002006	CDS	446479	447270	.	-	0	ID=OJAHKBFM_00426;inference=ab initio prediction:Prodigal:002006;locus_tag=OJAHKBFM_00426;product=hypothetical protein
KB893653.1	Prodigal:002006	CDS	447423	447989	.	-	0	ID=OJAHKBFM_00427;inference=ab initio prediction:Prodigal:002006,protein motif:HAMAP:MF_00984;locus_tag=OJAHKBFM_00427;product=Single-stranded DNA-binding protein
KB893653.1	Prodigal:002006	CDS	448287	448865	.	+	0	ID=OJAHKBFM_00428;eC_number=7.1.1.8;Name=petA;db_xref=COG:COG0723;gene=petA;inference=ab initio prediction:Prodigal:002006,similar to AA sequence:UniProtKB:P0CY48;locus_tag=OJAHKBFM_00428;product=Ubiquinol-cytochrome c reductase iron-sulfur subunit
KB893653.1	Prodigal:002006	CDS	448879	450189	.	+	0	ID=OJAHKBFM_00429;Name=petB;db_xref=COG:COG1290;gene=petB;inference=ab initio prediction:Prodigal:002006,similar to AA sequence:UniProtKB:P05418;locus_tag=OJAHKBFM_00429;product=Cytochrome b
KB893653.1	Prodigal:002006	CDS	450209	450988	.	+	0	ID=OJAHKBFM_00430;Name=petC;db_xref=COG:COG2857;gene=petC;inference=ab initio prediction:Prodigal:002006,similar to AA sequence:UniProtKB:P13627;locus_tag=OJAHKBFM_00430;product=Cytochrome c1
KB893653.1	Prodigal:002006	CDS	451115	452218	.	+	0	ID=OJAHKBFM_00431;eC_number=4.2.3.5;Name=aroC;db_xref=COG:COG0082;gene=aroC;inference=ab initio prediction:Prodigal:002006,similar to AA sequence:UniProtKB:P12008;locus_tag=OJAHKBFM_00431;product=Chorismate synthase
KB893653.1	Prodigal:002006	CDS	452215	452883	.	+	0	ID=OJAHKBFM_00432;inference=ab initio prediction:Prodigal:002006;locus_tag=OJAHKBFM_00432;product=hypothetical protein
KB893653.1	Prodigal:002006	CDS	452874	453956	.	+	0	ID=OJAHKBFM_00433;inference=ab initio prediction:Prodigal:002006;locus_tag=OJAHKBFM_00433;product=hypothetical protein
KB893653.1	Prodigal:002006	CDS	453999	454820	.	+	0	ID=OJAHKBFM_00434;eC_number=3.4.11.18;Name=map_1;db_xref=COG:COG0024;gene=map_1;inference=ab initio prediction:Prodigal:002006,similar to AA sequence:UniProtKB:Q9ZCD3;locus_tag=OJAHKBFM_00434;product=Methionine aminopeptidase
KB893653.1	Prodigal:002006	CDS	454825	455739	.	+	0	ID=OJAHKBFM_00435;inference=ab initio prediction:Prodigal:002006;locus_tag=OJAHKBFM_00435;product=hypothetical protein
KB893653.1	Prodigal:002006	CDS	455878	457515	.	+	0	ID=OJAHKBFM_00436;inference=ab initio prediction:Prodigal:002006;locus_tag=OJAHKBFM_00436;product=hypothetical protein
KB893653.1	Prodigal:002006	CDS	457658	458380	.	+	0	ID=OJAHKBFM_00437;eC_number=2.7.8.24;Name=pcs;db_xref=COG:COG1183;gene=pcs;inference=ab initio prediction:Prodigal:002006,similar to AA sequence:UniProtKB:Q9KJY8;locus_tag=OJAHKBFM_00437;product=Phosphatidylcholine synthase
KB893653.1	Prodigal:002006	CDS	458384	459007	.	+	0	ID=OJAHKBFM_00438;inference=ab initio prediction:Prodigal:002006;locus_tag=OJAHKBFM_00438;product=hypothetical protein
KB893653.1	Prodigal:002006	CDS	458925	460520	.	-	0	ID=OJAHKBFM_00439;Name=purH;db_xref=COG:COG0138;gene=purH;inference=ab initio prediction:Prodigal:002006,similar to AA sequence:UniProtKB:P15639;locus_tag=OJAHKBFM_00439;product=Bifunctional purine biosynthesis protein PurH
KB893653.1	Prodigal:002006	CDS	460633	462441	.	-	0	ID=OJAHKBFM_00440;Name=fzlC;gene=fzlC;inference=ab initio prediction:Prodigal:002006,similar to AA sequence:UniProtKB:A0A0H3C3S1;locus_tag=OJAHKBFM_00440;product=FtsZ-localized protein C
KB893653.1	Prodigal:002006	CDS	462541	463848	.	-	0	ID=OJAHKBFM_00441;eC_number=2.1.1.176;Name=rsmB_2;db_xref=COG:COG0144;gene=rsmB_2;inference=ab initio prediction:Prodigal:002006,similar to AA sequence:UniProtKB:P36929;locus_tag=OJAHKBFM_00441;product=Ribosomal RNA small subunit methyltransferase B
KB893653.1	Prodigal:002006	CDS	463845	464567	.	-	0	ID=OJAHKBFM_00442;inference=ab initio prediction:Prodigal:002006;locus_tag=OJAHKBFM_00442;product=hypothetical protein
KB893653.1	Prodigal:002006	CDS	464577	465842	.	-	0	ID=OJAHKBFM_00443;inference=ab initio prediction:Prodigal:002006;locus_tag=OJAHKBFM_00443;product=hypothetical protein
KB893653.1	Prodigal:002006	CDS	466063	468156	.	-	0	ID=OJAHKBFM_00444;eC_number=3.6.4.12;Name=recG;db_xref=COG:COG1200;gene=recG;inference=ab initio prediction:Prodigal:002006,similar to AA sequence:UniProtKB:P24230;locus_tag=OJAHKBFM_00444;product=ATP-dependent DNA helicase RecG
KB893653.1	Prodigal:002006	CDS	468146	469432	.	-	0	ID=OJAHKBFM_00445;eC_number=1.3.1.114;Name=baiN;db_xref=COG:COG2081;gene=baiN;inference=ab initio prediction:Prodigal:002006,similar to AA sequence:UniProtKB:B0NAQ4;locus_tag=OJAHKBFM_00445;product=3-dehydro-bile acid delta(4%2C6)-reductase
KB893653.1	Prodigal:002006	CDS	469574	470305	.	-	0	ID=OJAHKBFM_00446;db_xref=COG:COG2968;inference=ab initio prediction:Prodigal:002006,similar to AA sequence:UniProtKB:Q44642;locus_tag=OJAHKBFM_00446;product=26 kDa periplasmic immunogenic protein
KB893653.1	Prodigal:002006	CDS	470449	471048	.	-	0	ID=OJAHKBFM_00447;Name=yceJ_1;db_xref=COG:COG3038;gene=yceJ_1;inference=ab initio prediction:Prodigal:002006,similar to AA sequence:UniProtKB:P75925;locus_tag=OJAHKBFM_00447;product=Cytochrome b561 
KB893653.1	Prodigal:002006	CDS	471320	472294	.	-	0	ID=OJAHKBFM_00448;inference=ab initio prediction:Prodigal:002006;locus_tag=OJAHKBFM_00448;product=hypothetical protein
KB893653.1	Prodigal:002006	CDS	472333	473355	.	-	0	ID=OJAHKBFM_00449;inference=ab initio prediction:Prodigal:002006;locus_tag=OJAHKBFM_00449;product=hypothetical protein
KB893653.1	Prodigal:002006	CDS	473498	475369	.	-	0	ID=OJAHKBFM_00450;inference=ab initio prediction:Prodigal:002006;locus_tag=OJAHKBFM_00450;product=hypothetical protein
KB893653.1	Prodigal:002006	CDS	475455	476849	.	-	0	ID=OJAHKBFM_00451;inference=ab initio prediction:Prodigal:002006;locus_tag=OJAHKBFM_00451;product=hypothetical protein
KB893653.1	Prodigal:002006	CDS	476874	477257	.	-	0	ID=OJAHKBFM_00452;inference=ab initio prediction:Prodigal:002006;locus_tag=OJAHKBFM_00452;product=hypothetical protein
KB893653.1	Prodigal:002006	CDS	477269	478945	.	-	0	ID=OJAHKBFM_00453;Name=sctC_1;gene=sctC_1;inference=ab initio prediction:Prodigal:002006,protein motif:HAMAP:MF_02219;locus_tag=OJAHKBFM_00453;product=Type 3 secretion system secretin
KB893653.1	Prodigal:002006	CDS	478942	480030	.	-	0	ID=OJAHKBFM_00454;inference=ab initio prediction:Prodigal:002006;locus_tag=OJAHKBFM_00454;product=hypothetical protein
KB893653.1	Prodigal:002006	CDS	480407	480928	.	+	0	ID=OJAHKBFM_00455;inference=ab initio prediction:Prodigal:002006;locus_tag=OJAHKBFM_00455;product=hypothetical protein
KB893653.1	Prodigal:002006	CDS	481054	482100	.	-	0	ID=OJAHKBFM_00456;inference=ab initio prediction:Prodigal:002006;locus_tag=OJAHKBFM_00456;product=hypothetical protein
KB893653.1	Prodigal:002006	CDS	482234	483463	.	+	0	ID=OJAHKBFM_00457;eC_number=2.1.1.192;Name=rlmN;db_xref=COG:COG0820;gene=rlmN;inference=ab initio prediction:Prodigal:002006,similar to AA sequence:UniProtKB:P36979;locus_tag=OJAHKBFM_00457;product=Dual-specificity RNA methyltransferase RlmN
KB893653.1	Prodigal:002006	CDS	483579	483887	.	-	0	ID=OJAHKBFM_00458;inference=ab initio prediction:Prodigal:002006;locus_tag=OJAHKBFM_00458;product=hypothetical protein
KB893653.1	Prodigal:002006	CDS	484041	484295	.	-	0	ID=OJAHKBFM_00459;inference=ab initio prediction:Prodigal:002006;locus_tag=OJAHKBFM_00459;product=hypothetical protein
KB893653.1	Prodigal:002006	CDS	484521	486014	.	-	0	ID=OJAHKBFM_00460;inference=ab initio prediction:Prodigal:002006;locus_tag=OJAHKBFM_00460;product=hypothetical protein
KB893653.1	Prodigal:002006	CDS	486187	486975	.	-	0	ID=OJAHKBFM_00461;eC_number=1.10.3.-;Name=yfiH;db_xref=COG:COG1496;gene=yfiH;inference=ab initio prediction:Prodigal:002006,similar to AA sequence:UniProtKB:P33644;locus_tag=OJAHKBFM_00461;product=Polyphenol oxidase
KB893653.1	Prodigal:002006	CDS	487237	487731	.	+	0	ID=OJAHKBFM_00462;Name=lrp_1;db_xref=COG:COG1522;gene=lrp_1;inference=ab initio prediction:Prodigal:002006,similar to AA sequence:UniProtKB:P0ACJ0;locus_tag=OJAHKBFM_00462;product=Leucine-responsive regulatory protein
KB893653.1	Prodigal:002006	CDS	487823	488737	.	-	0	ID=OJAHKBFM_00463;inference=ab initio prediction:Prodigal:002006;locus_tag=OJAHKBFM_00463;product=hypothetical protein
KB893653.1	Prodigal:002006	CDS	488923	489633	.	+	0	ID=OJAHKBFM_00464;inference=ab initio prediction:Prodigal:002006;locus_tag=OJAHKBFM_00464;product=hypothetical protein
KB893653.1	Prodigal:002006	CDS	489731	490465	.	-	0	ID=OJAHKBFM_00465;inference=ab initio prediction:Prodigal:002006;locus_tag=OJAHKBFM_00465;product=hypothetical protein
KB893653.1	Prodigal:002006	CDS	490535	492169	.	+	0	ID=OJAHKBFM_00466;eC_number=2.1.1.72;db_xref=COG:COG0286;inference=ab initio prediction:Prodigal:002006,similar to AA sequence:UniProtKB:Q89Z59;locus_tag=OJAHKBFM_00466;product=putative type I restriction enzymeP M protein
KB893653.1	Prodigal:002006	CDS	492166	493359	.	+	0	ID=OJAHKBFM_00467;inference=ab initio prediction:Prodigal:002006;locus_tag=OJAHKBFM_00467;product=hypothetical protein
KB893653.1	Prodigal:002006	CDS	493489	496881	.	+	0	ID=OJAHKBFM_00468;Name=uvrB_1;gene=uvrB_1;inference=ab initio prediction:Prodigal:002006,protein motif:HAMAP:MF_00204;locus_tag=OJAHKBFM_00468;product=UvrABC system protein B
KB893653.1	Prodigal:002006	CDS	497471	497998	.	+	0	ID=OJAHKBFM_00469;inference=ab initio prediction:Prodigal:002006;locus_tag=OJAHKBFM_00469;product=hypothetical protein
KB893653.1	Prodigal:002006	CDS	498200	498988	.	+	0	ID=OJAHKBFM_00470;inference=ab initio prediction:Prodigal:002006;locus_tag=OJAHKBFM_00470;product=hypothetical protein
KB893653.1	Prodigal:002006	CDS	499101	499835	.	-	0	ID=OJAHKBFM_00471;inference=ab initio prediction:Prodigal:002006;locus_tag=OJAHKBFM_00471;product=hypothetical protein
KB893653.1	Prodigal:002006	CDS	499843	501111	.	-	0	ID=OJAHKBFM_00472;inference=ab initio prediction:Prodigal:002006;locus_tag=OJAHKBFM_00472;product=hypothetical protein
KB893653.1	Prodigal:002006	CDS	501196	501489	.	-	0	ID=OJAHKBFM_00473;inference=ab initio prediction:Prodigal:002006;locus_tag=OJAHKBFM_00473;product=hypothetical protein
KB893653.1	Prodigal:002006	CDS	501946	502215	.	+	0	ID=OJAHKBFM_00474;inference=ab initio prediction:Prodigal:002006;locus_tag=OJAHKBFM_00474;product=hypothetical protein
KB893653.1	Prodigal:002006	CDS	502216	503292	.	+	0	ID=OJAHKBFM_00475;inference=ab initio prediction:Prodigal:002006;locus_tag=OJAHKBFM_00475;product=hypothetical protein
KB893653.1	Prodigal:002006	CDS	503351	503869	.	+	0	ID=OJAHKBFM_00476;inference=ab initio prediction:Prodigal:002006;locus_tag=OJAHKBFM_00476;product=hypothetical protein
KB893653.1	Prodigal:002006	CDS	503866	504369	.	+	0	ID=OJAHKBFM_00477;inference=ab initio prediction:Prodigal:002006;locus_tag=OJAHKBFM_00477;product=hypothetical protein
KB893653.1	Prodigal:002006	CDS	504447	504782	.	+	0	ID=OJAHKBFM_00478;inference=ab initio prediction:Prodigal:002006;locus_tag=OJAHKBFM_00478;product=hypothetical protein
KB893653.1	Prodigal:002006	CDS	504779	505711	.	+	0	ID=OJAHKBFM_00479;eC_number=4.2.2.-;Name=mltC;gene=mltC;inference=ab initio prediction:Prodigal:002006,protein motif:HAMAP:MF_01616;locus_tag=OJAHKBFM_00479;product=Membrane-bound lytic murein transglycosylase C
KB893653.1	Prodigal:002006	CDS	506043	507449	.	+	0	ID=OJAHKBFM_00480;inference=ab initio prediction:Prodigal:002006;locus_tag=OJAHKBFM_00480;product=hypothetical protein
KB893653.1	Prodigal:002006	CDS	507519	508664	.	+	0	ID=OJAHKBFM_00481;Name=intS;db_xref=COG:COG0582;gene=intS;inference=ab initio prediction:Prodigal:002006,similar to AA sequence:UniProtKB:P37326;locus_tag=OJAHKBFM_00481;product=Prophage integrase IntS
KB893653.1	Prodigal:002006	CDS	508743	509939	.	+	0	ID=OJAHKBFM_00482;inference=ab initio prediction:Prodigal:002006;locus_tag=OJAHKBFM_00482;product=hypothetical protein
KB893653.1	Prodigal:002006	CDS	509923	510801	.	+	0	ID=OJAHKBFM_00483;inference=ab initio prediction:Prodigal:002006;locus_tag=OJAHKBFM_00483;product=hypothetical protein
KB893653.1	Prodigal:002006	CDS	510908	511147	.	+	0	ID=OJAHKBFM_00484;inference=ab initio prediction:Prodigal:002006;locus_tag=OJAHKBFM_00484;product=hypothetical protein
KB893653.1	Prodigal:002006	CDS	511134	512024	.	+	0	ID=OJAHKBFM_00485;inference=ab initio prediction:Prodigal:002006;locus_tag=OJAHKBFM_00485;product=hypothetical protein
KB893653.1	Prodigal:002006	CDS	512017	513798	.	+	0	ID=OJAHKBFM_00486;inference=ab initio prediction:Prodigal:002006;locus_tag=OJAHKBFM_00486;product=hypothetical protein
KB893653.1	Prodigal:002006	CDS	513791	514174	.	+	0	ID=OJAHKBFM_00487;inference=ab initio prediction:Prodigal:002006;locus_tag=OJAHKBFM_00487;product=hypothetical protein
KB893653.1	Prodigal:002006	CDS	514324	514914	.	+	0	ID=OJAHKBFM_00488;inference=ab initio prediction:Prodigal:002006;locus_tag=OJAHKBFM_00488;product=hypothetical protein
KB893653.1	Prodigal:002006	CDS	514926	515216	.	-	0	ID=OJAHKBFM_00489;Name=higA-2;db_xref=COG:COG2944;gene=higA-2;inference=ab initio prediction:Prodigal:002006,similar to AA sequence:UniProtKB:Q9KMA5;locus_tag=OJAHKBFM_00489;product=Antitoxin HigA-2
KB893653.1	Prodigal:002006	CDS	515209	515562	.	-	0	ID=OJAHKBFM_00490;inference=ab initio prediction:Prodigal:002006;locus_tag=OJAHKBFM_00490;product=hypothetical protein
KB893653.1	Prodigal:002006	CDS	515621	519079	.	-	0	ID=OJAHKBFM_00491;inference=ab initio prediction:Prodigal:002006;locus_tag=OJAHKBFM_00491;product=hypothetical protein
KB893653.1	Aragorn:001002	tRNA	519331	519420	.	-	.	ID=OJAHKBFM_00492;inference=COORDINATES:profile:Aragorn:001002;locus_tag=OJAHKBFM_00492;product=tRNA-Ser(cga)
KB893653.1	Prodigal:002006	CDS	519655	520692	.	+	0	ID=OJAHKBFM_00493;eC_number=4.1.2.48;Name=ltaE;gene=ltaE;inference=ab initio prediction:Prodigal:002006,similar to AA sequence:UniProtKB:O50584;locus_tag=OJAHKBFM_00493;product=Low specificity L-threonine aldolase
KB893653.1	Prodigal:002006	CDS	520728	521138	.	-	0	ID=OJAHKBFM_00494;inference=ab initio prediction:Prodigal:002006;locus_tag=OJAHKBFM_00494;product=hypothetical protein
KB893653.1	Prodigal:002006	CDS	521246	522064	.	-	0	ID=OJAHKBFM_00495;eC_number=3.1.1.2;inference=ab initio prediction:Prodigal:002006,similar to AA sequence:UniProtKB:P22862;locus_tag=OJAHKBFM_00495;product=Arylesterase
KB893653.1	Prodigal:002006	CDS	522223	524880	.	-	0	ID=OJAHKBFM_00496;eC_number=6.1.1.7;Name=alaS;db_xref=COG:COG0013;gene=alaS;inference=ab initio prediction:Prodigal:002006,similar to AA sequence:UniProtKB:P00957;locus_tag=OJAHKBFM_00496;product=Alanine--tRNA ligase
KB893653.1	Prodigal:002006	CDS	524917	525468	.	-	0	ID=OJAHKBFM_00497;inference=ab initio prediction:Prodigal:002006;locus_tag=OJAHKBFM_00497;product=hypothetical protein
KB893653.1	Prodigal:002006	CDS	525615	528038	.	-	0	ID=OJAHKBFM_00498;eC_number=5.6.2.2;Name=gyrB;gene=gyrB;inference=ab initio prediction:Prodigal:002006,similar to AA sequence:UniProtKB:B8GXQ0;locus_tag=OJAHKBFM_00498;product=DNA gyrase subunit B
KB893653.1	Prodigal:002006	CDS	528049	528666	.	-	0	ID=OJAHKBFM_00499;inference=ab initio prediction:Prodigal:002006;locus_tag=OJAHKBFM_00499;product=hypothetical protein
KB893653.1	Prodigal:002006	CDS	528925	531294	.	-	0	ID=OJAHKBFM_00500;Name=bfrD;db_xref=COG:COG4774;gene=bfrD;inference=ab initio prediction:Prodigal:002006,similar to AA sequence:UniProtKB:P81549;locus_tag=OJAHKBFM_00500;product=putative TonB-dependent receptor BfrD
KB893653.1	Prodigal:002006	CDS	531688	533850	.	+	0	ID=OJAHKBFM_00501;inference=ab initio prediction:Prodigal:002006;locus_tag=OJAHKBFM_00501;product=hypothetical protein
KB893653.1	Prodigal:002006	CDS	533933	534427	.	+	0	ID=OJAHKBFM_00502;eC_number=3.6.1.-;Name=rppH;db_xref=COG:COG0494;gene=rppH;inference=ab initio prediction:Prodigal:002006,similar to AA sequence:UniProtKB:P35640;locus_tag=OJAHKBFM_00502;product=RNA pyrophosphohydrolase
KB893653.1	Prodigal:002006	CDS	534636	536942	.	+	0	ID=OJAHKBFM_00503;eC_number=1.1.1.39;Name=dme;db_xref=COG:COG0280;gene=dme;inference=ab initio prediction:Prodigal:002006,similar to AA sequence:UniProtKB:O30807;locus_tag=OJAHKBFM_00503;product=NAD-dependent malic enzyme
KB893653.1	Prodigal:002006	CDS	536986	537387	.	-	0	ID=OJAHKBFM_00504;inference=ab initio prediction:Prodigal:002006;locus_tag=OJAHKBFM_00504;product=hypothetical protein
KB893653.1	Prodigal:002006	CDS	537408	538286	.	-	0	ID=OJAHKBFM_00505;eC_number=2.1.1.182;Name=rsmA;gene=rsmA;inference=ab initio prediction:Prodigal:002006,similar to AA sequence:UniProtKB:Q1RK29;locus_tag=OJAHKBFM_00505;product=Ribosomal RNA small subunit methyltransferase A
KB893653.1	Prodigal:002006	CDS	538283	539179	.	-	0	ID=OJAHKBFM_00506;eC_number=2.7.1.8;Name=gspK;db_xref=COG:COG2971;gene=gspK;inference=ab initio prediction:Prodigal:002006,similar to AA sequence:UniProtKB:Q9KUA9;locus_tag=OJAHKBFM_00506;product=Glucosamine kinase GspK
KB893653.1	Prodigal:002006	CDS	539289	540761	.	-	0	ID=OJAHKBFM_00507;eC_number=2.7.-.-;Name=sasA_2;gene=sasA_2;inference=ab initio prediction:Prodigal:002006,protein motif:HAMAP:MF_01837;locus_tag=OJAHKBFM_00507;product=Adaptive-response sensory-kinase SasA
KB893653.1	Prodigal:002006	CDS	540748	541431	.	-	0	ID=OJAHKBFM_00508;Name=cusR;db_xref=COG:COG0745;gene=cusR;inference=ab initio prediction:Prodigal:002006,similar to AA sequence:UniProtKB:P0ACZ8;locus_tag=OJAHKBFM_00508;product=Transcriptional regulatory protein CusR
KB893653.1	Prodigal:002006	CDS	541572	543059	.	-	0	ID=OJAHKBFM_00509;eC_number=3.4.21.107;Name=degP;db_xref=COG:COG0265;gene=degP;inference=ab initio prediction:Prodigal:002006,similar to AA sequence:UniProtKB:P0C0V0;locus_tag=OJAHKBFM_00509;product=Periplasmic serine endoprotease DegP
KB893653.1	Prodigal:002006	CDS	543420	545081	.	+	0	ID=OJAHKBFM_00510;eC_number=1.9.3.1;Name=ctaDII;db_xref=COG:COG0843;gene=ctaDII;inference=ab initio prediction:Prodigal:002006,similar to AA sequence:UniProtKB:P98002;locus_tag=OJAHKBFM_00510;product=Cytochrome c oxidase subunit 1-beta
KB893653.1	Prodigal:002006	CDS	545156	545671	.	+	0	ID=OJAHKBFM_00511;inference=ab initio prediction:Prodigal:002006;locus_tag=OJAHKBFM_00511;product=hypothetical protein
KB893653.1	Prodigal:002006	CDS	545735	546790	.	+	0	ID=OJAHKBFM_00512;eC_number=1.1.1.2;Name=adhC;db_xref=COG:COG1064;gene=adhC;inference=ab initio prediction:Prodigal:002006,similar to AA sequence:UniProtKB:P9WQC5;locus_tag=OJAHKBFM_00512;product=NADP-dependent alcohol dehydrogenase C
KB893653.1	Prodigal:002006	CDS	546956	548353	.	+	0	ID=OJAHKBFM_00513;Name=mgtE;db_xref=COG:COG2239;gene=mgtE;inference=ab initio prediction:Prodigal:002006,similar to AA sequence:UniProtKB:Q830V1;locus_tag=OJAHKBFM_00513;product=Magnesium transporter MgtE
KB893653.1	Prodigal:002006	CDS	548357	548854	.	-	0	ID=OJAHKBFM_00514;inference=ab initio prediction:Prodigal:002006;locus_tag=OJAHKBFM_00514;product=hypothetical protein
KB893653.1	Prodigal:002006	CDS	548995	549915	.	+	0	ID=OJAHKBFM_00515;inference=ab initio prediction:Prodigal:002006;locus_tag=OJAHKBFM_00515;product=hypothetical protein
KB893653.1	Prodigal:002006	CDS	549958	550704	.	+	0	ID=OJAHKBFM_00516;eC_number=1.-.-.-;Name=ygfF;gene=ygfF;inference=ab initio prediction:Prodigal:002006,similar to AA sequence:UniProtKB:P52037;locus_tag=OJAHKBFM_00516;product=putative oxidoreductase YgfF
KB893653.1	Prodigal:002006	CDS	550705	551139	.	-	0	ID=OJAHKBFM_00517;inference=ab initio prediction:Prodigal:002006;locus_tag=OJAHKBFM_00517;product=hypothetical protein
KB893653.1	Prodigal:002006	CDS	551161	552381	.	-	0	ID=OJAHKBFM_00518;eC_number=2.8.1.7;Name=csd;gene=csd;inference=ab initio prediction:Prodigal:002006,similar to AA sequence:UniProtKB:P99177;locus_tag=OJAHKBFM_00518;product=putative cysteine desulfurase
KB893653.1	Prodigal:002006	CDS	552409	552966	.	-	0	ID=OJAHKBFM_00519;inference=ab initio prediction:Prodigal:002006;locus_tag=OJAHKBFM_00519;product=hypothetical protein
KB893653.1	Prodigal:002006	CDS	552956	554215	.	-	0	ID=OJAHKBFM_00520;Name=sufD;db_xref=COG:COG0719;gene=sufD;inference=ab initio prediction:Prodigal:002006,similar to AA sequence:UniProtKB:P77689;locus_tag=OJAHKBFM_00520;product=FeS cluster assembly protein SufD
KB893653.1	Prodigal:002006	CDS	554217	554975	.	-	0	ID=OJAHKBFM_00521;Name=sufC;db_xref=COG:COG0396;gene=sufC;inference=ab initio prediction:Prodigal:002006,similar to AA sequence:UniProtKB:P77499;locus_tag=OJAHKBFM_00521;product=putative ATP-dependent transporter SufC
KB893653.1	Prodigal:002006	CDS	554977	555495	.	-	0	ID=OJAHKBFM_00522;inference=ab initio prediction:Prodigal:002006;locus_tag=OJAHKBFM_00522;product=hypothetical protein
KB893653.1	Prodigal:002006	CDS	555492	557042	.	-	0	ID=OJAHKBFM_00523;Name=sufB;db_xref=COG:COG0719;gene=sufB;inference=ab initio prediction:Prodigal:002006,similar to AA sequence:UniProtKB:P77522;locus_tag=OJAHKBFM_00523;product=FeS cluster assembly protein SufB
KB893653.1	Prodigal:002006	CDS	557062	558141	.	-	0	ID=OJAHKBFM_00524;eC_number=2.8.1.7;Name=iscS;db_xref=COG:COG1104;gene=iscS;inference=ab initio prediction:Prodigal:002006,similar to AA sequence:UniProtKB:P9WQ71;locus_tag=OJAHKBFM_00524;product=IscS-like cysteine desulfurase
KB893653.1	Prodigal:002006	CDS	558138	558620	.	-	0	ID=OJAHKBFM_00525;Name=iscR;db_xref=COG:COG1959;gene=iscR;inference=ab initio prediction:Prodigal:002006,similar to AA sequence:UniProtKB:P0AGK8;locus_tag=OJAHKBFM_00525;product=HTH-type transcriptional regulator IscR
KB893653.1	Prodigal:002006	CDS	558866	559528	.	+	0	ID=OJAHKBFM_00526;inference=ab initio prediction:Prodigal:002006;locus_tag=OJAHKBFM_00526;product=hypothetical protein
KB893653.1	Prodigal:002006	CDS	559634	560560	.	-	0	ID=OJAHKBFM_00527;eC_number=2.7.2.8;Name=argB;db_xref=COG:COG0548;gene=argB;inference=ab initio prediction:Prodigal:002006,similar to AA sequence:UniProtKB:Q9HTN2;locus_tag=OJAHKBFM_00527;product=Acetylglutamate kinase
KB893653.1	Prodigal:002006	CDS	560838	562619	.	+	0	ID=OJAHKBFM_00528;inference=ab initio prediction:Prodigal:002006;locus_tag=OJAHKBFM_00528;product=hypothetical protein
KB893653.1	Prodigal:002006	CDS	562787	564040	.	+	0	ID=OJAHKBFM_00529;inference=ab initio prediction:Prodigal:002006;locus_tag=OJAHKBFM_00529;product=hypothetical protein
KB893653.1	Prodigal:002006	CDS	564153	566363	.	+	0	ID=OJAHKBFM_00530;eC_number=2.7.4.1;Name=ppk;gene=ppk;inference=ab initio prediction:Prodigal:002006,similar to AA sequence:UniProtKB:P0DP45;locus_tag=OJAHKBFM_00530;product=Polyphosphate kinase
KB893653.1	Prodigal:002006	CDS	566435	566776	.	+	0	ID=OJAHKBFM_00531;Name=ygaP;db_xref=COG:COG0607;gene=ygaP;inference=ab initio prediction:Prodigal:002006,similar to AA sequence:UniProtKB:P55734;locus_tag=OJAHKBFM_00531;product=Inner membrane protein YgaP
KB893653.1	Prodigal:002006	CDS	567104	568564	.	+	0	ID=OJAHKBFM_00532;eC_number=1.4.1.13;Name=gltD;gene=gltD;inference=ab initio prediction:Prodigal:002006,similar to AA sequence:UniProtKB:Q05756;locus_tag=OJAHKBFM_00532;product=Glutamate synthase [NADPH] small chain
KB893653.1	Prodigal:002006	CDS	568679	573241	.	+	0	ID=OJAHKBFM_00533;eC_number=1.4.1.13;Name=gltB;gene=gltB;inference=ab initio prediction:Prodigal:002006,similar to AA sequence:UniProtKB:Q05755;locus_tag=OJAHKBFM_00533;product=Glutamate synthase [NADPH] large chain
KB893653.1	Prodigal:002006	CDS	573392	573661	.	-	0	ID=OJAHKBFM_00534;inference=ab initio prediction:Prodigal:002006;locus_tag=OJAHKBFM_00534;product=hypothetical protein
KB893653.1	Prodigal:002006	CDS	573807	574058	.	-	0	ID=OJAHKBFM_00535;inference=ab initio prediction:Prodigal:002006;locus_tag=OJAHKBFM_00535;product=hypothetical protein
KB893653.1	Prodigal:002006	CDS	574197	575660	.	-	0	ID=OJAHKBFM_00536;eC_number=2.7.-.-;Name=sasA_3;gene=sasA_3;inference=ab initio prediction:Prodigal:002006,protein motif:HAMAP:MF_01837;locus_tag=OJAHKBFM_00536;product=Adaptive-response sensory-kinase SasA
KB893653.1	Prodigal:002006	CDS	575745	576347	.	-	0	ID=OJAHKBFM_00537;inference=ab initio prediction:Prodigal:002006;locus_tag=OJAHKBFM_00537;product=hypothetical protein
KB893653.1	Prodigal:002006	CDS	576515	577207	.	-	0	ID=OJAHKBFM_00538;inference=ab initio prediction:Prodigal:002006;locus_tag=OJAHKBFM_00538;product=hypothetical protein
KB893653.1	Prodigal:002006	CDS	577597	578601	.	+	0	ID=OJAHKBFM_00539;eC_number=2.7.1.4;Name=scrK;db_xref=COG:COG0524;gene=scrK;inference=ab initio prediction:Prodigal:002006,similar to AA sequence:UniProtKB:P26420;locus_tag=OJAHKBFM_00539;product=Fructokinase
KB893653.1	Prodigal:002006	CDS	578617	580089	.	+	0	ID=OJAHKBFM_00540;eC_number=1.1.1.49;Name=zwf;db_xref=COG:COG0364;gene=zwf;inference=ab initio prediction:Prodigal:002006,similar to AA sequence:UniProtKB:A0QP90;locus_tag=OJAHKBFM_00540;product=Glucose-6-phosphate 1-dehydrogenase
KB893653.1	Prodigal:002006	CDS	580086	580796	.	+	0	ID=OJAHKBFM_00541;eC_number=3.1.1.31;Name=pgl;gene=pgl;inference=ab initio prediction:Prodigal:002006,similar to AA sequence:UniProtKB:P74618;locus_tag=OJAHKBFM_00541;product=6-phosphogluconolactonase
KB893653.1	Prodigal:002006	CDS	580852	582675	.	+	0	ID=OJAHKBFM_00542;eC_number=4.2.1.12;Name=edd;db_xref=COG:COG0129;gene=edd;inference=ab initio prediction:Prodigal:002006,similar to AA sequence:UniProtKB:P0ADF6;locus_tag=OJAHKBFM_00542;product=Phosphogluconate dehydratase
KB893653.1	Prodigal:002006	CDS	582753	583235	.	+	0	ID=OJAHKBFM_00543;eC_number=4.2.3.3;Name=mgsA;gene=mgsA;inference=ab initio prediction:Prodigal:002006,protein motif:HAMAP:MF_00549;locus_tag=OJAHKBFM_00543;product=Methylglyoxal synthase
KB893653.1	Prodigal:002006	CDS	583239	584861	.	+	0	ID=OJAHKBFM_00544;eC_number=5.3.1.9;Name=pgi;db_xref=COG:COG0166;gene=pgi;inference=ab initio prediction:Prodigal:002006,similar to AA sequence:UniProtKB:Q8YF86;locus_tag=OJAHKBFM_00544;product=Glucose-6-phosphate isomerase
KB893653.1	Prodigal:002006	CDS	584938	585576	.	+	0	ID=OJAHKBFM_00545;Name=eda;gene=eda;inference=ab initio prediction:Prodigal:002006,similar to AA sequence:UniProtKB:Q00384;locus_tag=OJAHKBFM_00545;product=KHG/KDPG aldolase
KB893653.1	Prodigal:002006	CDS	585699	586733	.	+	0	ID=OJAHKBFM_00546;eC_number=1.1.1.-;Name=gpr;db_xref=COG:COG0667;gene=gpr;inference=ab initio prediction:Prodigal:002006,similar to AA sequence:UniProtKB:Q46851;locus_tag=OJAHKBFM_00546;product=L-glyceraldehyde 3-phosphate reductase
KB893653.1	Prodigal:002006	CDS	586744	587934	.	+	0	ID=OJAHKBFM_00547;eC_number=1.1.1.369;Name=iolG_1;gene=iolG_1;inference=ab initio prediction:Prodigal:002006,protein motif:HAMAP:MF_01671;locus_tag=OJAHKBFM_00547;product=Inositol 2-dehydrogenase/D-chiro-inositol 3-dehydrogenase
KB893653.1	Prodigal:002006	CDS	587931	588236	.	+	0	ID=OJAHKBFM_00548;inference=ab initio prediction:Prodigal:002006;locus_tag=OJAHKBFM_00548;product=hypothetical protein
KB893653.1	Prodigal:002006	CDS	588233	589204	.	+	0	ID=OJAHKBFM_00549;eC_number=2.7.1.130;Name=lpxK;db_xref=COG:COG1663;gene=lpxK;inference=ab initio prediction:Prodigal:002006,similar to AA sequence:UniProtKB:P27300;locus_tag=OJAHKBFM_00549;product=Tetraacyldisaccharide 4'-kinase
KB893653.1	Prodigal:002006	CDS	589485	590063	.	+	0	ID=OJAHKBFM_00550;inference=ab initio prediction:Prodigal:002006;locus_tag=OJAHKBFM_00550;product=hypothetical protein
KB893653.1	Prodigal:002006	CDS	590510	591733	.	+	0	ID=OJAHKBFM_00551;inference=ab initio prediction:Prodigal:002006;locus_tag=OJAHKBFM_00551;product=hypothetical protein
KB893653.1	Prodigal:002006	CDS	592203	593411	.	+	0	ID=OJAHKBFM_00552;inference=ab initio prediction:Prodigal:002006;locus_tag=OJAHKBFM_00552;product=hypothetical protein
KB893653.1	Aragorn:001002	tRNA	593456	593532	.	-	.	ID=OJAHKBFM_00553;inference=COORDINATES:profile:Aragorn:001002;locus_tag=OJAHKBFM_00553;product=tRNA-His(gtg)
KB893653.1	Prodigal:002006	CDS	593760	594719	.	+	0	ID=OJAHKBFM_00554;db_xref=COG:COG0451;inference=ab initio prediction:Prodigal:002006,similar to AA sequence:UniProtKB:P9WQP7;locus_tag=OJAHKBFM_00554;product=3 beta-hydroxysteroid dehydrogenase/Delta 5-->4-isomerase
KB893653.1	Prodigal:002006	CDS	594817	595854	.	+	0	ID=OJAHKBFM_00555;Name=ybeZ;db_xref=COG:COG1702;gene=ybeZ;inference=ab initio prediction:Prodigal:002006,similar to AA sequence:UniProtKB:P0A9K3;locus_tag=OJAHKBFM_00555;product=PhoH-like protein
KB893653.1	Prodigal:002006	CDS	595851	596360	.	+	0	ID=OJAHKBFM_00556;eC_number=3.1.-.-;Name=ybeY;db_xref=COG:COG0319;gene=ybeY;inference=ab initio prediction:Prodigal:002006,similar to AA sequence:UniProtKB:P71335;locus_tag=OJAHKBFM_00556;product=Endoribonuclease YbeY
KB893653.1	Prodigal:002006	CDS	596386	597351	.	+	0	ID=OJAHKBFM_00557;Name=tlyC;db_xref=COG:COG1253;gene=tlyC;inference=ab initio prediction:Prodigal:002006,similar to AA sequence:UniProtKB:O05961;locus_tag=OJAHKBFM_00557;product=Hemolysin C
KB893653.1	Prodigal:002006	CDS	597341	598936	.	+	0	ID=OJAHKBFM_00558;eC_number=2.3.1.269;Name=lnt;db_xref=COG:COG0815;gene=lnt;inference=ab initio prediction:Prodigal:002006,similar to AA sequence:UniProtKB:P23930;locus_tag=OJAHKBFM_00558;product=Apolipoprotein N-acyltransferase
KB893653.1	Prodigal:002006	CDS	599527	599952	.	+	0	ID=OJAHKBFM_00559;inference=ab initio prediction:Prodigal:002006;locus_tag=OJAHKBFM_00559;product=hypothetical protein
KB893653.1	Prodigal:002006	CDS	600099	601076	.	-	0	ID=OJAHKBFM_00560;eC_number=3.1.3.11;Name=glpX;db_xref=COG:COG1494;gene=glpX;inference=ab initio prediction:Prodigal:002006,similar to AA sequence:UniProtKB:P9WN21;locus_tag=OJAHKBFM_00560;product=Fructose-1%2C6-bisphosphatase class 2
KB893653.1	Prodigal:002006	CDS	601110	602405	.	-	0	ID=OJAHKBFM_00561;eC_number=1.1.1.3;Name=hom;db_xref=COG:COG0460;gene=hom;inference=ab initio prediction:Prodigal:002006,similar to AA sequence:UniProtKB:P19582;locus_tag=OJAHKBFM_00561;product=Homoserine dehydrogenase
KB893653.1	Prodigal:002006	CDS	602419	603684	.	-	0	ID=OJAHKBFM_00562;eC_number=2.6.1.2;Name=alaC;db_xref=COG:COG0436;gene=alaC;inference=ab initio prediction:Prodigal:002006,similar to AA sequence:UniProtKB:P77434;locus_tag=OJAHKBFM_00562;product=Glutamate-pyruvate aminotransferase AlaC
KB893653.1	Prodigal:002006	CDS	603825	604727	.	-	0	ID=OJAHKBFM_00563;inference=ab initio prediction:Prodigal:002006;locus_tag=OJAHKBFM_00563;product=hypothetical protein
KB893653.1	Prodigal:002006	CDS	605015	606862	.	+	0	ID=OJAHKBFM_00564;eC_number=2.3.1.-;Name=phaC_1;db_xref=COG:COG3243;gene=phaC_1;inference=ab initio prediction:Prodigal:002006,similar to AA sequence:UniProtKB:P23608;locus_tag=OJAHKBFM_00564;product=Poly(3-hydroxyalkanoate) polymerase subunit PhaC
KB893653.1	Prodigal:002006	CDS	606984	608654	.	+	0	ID=OJAHKBFM_00565;Name=yfkN;db_xref=COG:COG0737;gene=yfkN;inference=ab initio prediction:Prodigal:002006,similar to AA sequence:UniProtKB:O34313;locus_tag=OJAHKBFM_00565;product=Trifunctional nucleotide phosphoesterase protein YfkN
KB893653.1	Prodigal:002006	CDS	608662	609399	.	+	0	ID=OJAHKBFM_00566;eC_number=3.4.-.-;Name=yedK;db_xref=COG:COG2135;gene=yedK;inference=ab initio prediction:Prodigal:002006,similar to AA sequence:UniProtKB:P76318;locus_tag=OJAHKBFM_00566;product=SOS response-associated protein YedK
KB893653.1	Prodigal:002006	CDS	609403	609870	.	-	0	ID=OJAHKBFM_00567;inference=ab initio prediction:Prodigal:002006;locus_tag=OJAHKBFM_00567;product=hypothetical protein
KB893653.1	Prodigal:002006	CDS	610224	612650	.	-	0	ID=OJAHKBFM_00568;eC_number=3.6.4.12;Name=rep;gene=rep;inference=ab initio prediction:Prodigal:002006,protein motif:HAMAP:MF_01920;locus_tag=OJAHKBFM_00568;product=ATP-dependent DNA helicase Rep
KB893653.1	Prodigal:002006	CDS	612704	613525	.	-	0	ID=OJAHKBFM_00569;Name=ygfZ;gene=ygfZ;inference=ab initio prediction:Prodigal:002006,protein motif:HAMAP:MF_01175;locus_tag=OJAHKBFM_00569;product=tRNA-modifying protein YgfZ
KB893653.1	Prodigal:002006	CDS	613581	614915	.	+	0	ID=OJAHKBFM_00570;eC_number=3.5.2.-;Name=lhyD;gene=lhyD;inference=ab initio prediction:Prodigal:002006,similar to AA sequence:UniProtKB:P81006;locus_tag=OJAHKBFM_00570;product=L-hydantoinase
KB893653.1	Prodigal:002006	CDS	614912	616225	.	+	0	ID=OJAHKBFM_00571;Name=bcr;gene=bcr;inference=ab initio prediction:Prodigal:002006,similar to AA sequence:UniProtKB:P28246;locus_tag=OJAHKBFM_00571;product=Bicyclomycin resistance protein
KB893653.1	Prodigal:002006	CDS	616230	616952	.	-	0	ID=OJAHKBFM_00572;inference=ab initio prediction:Prodigal:002006;locus_tag=OJAHKBFM_00572;product=hypothetical protein
KB893653.1	Prodigal:002006	CDS	617096	618331	.	-	0	ID=OJAHKBFM_00573;eC_number=2.3.1.-;Name=phaC_2;db_xref=COG:COG3243;gene=phaC_2;inference=ab initio prediction:Prodigal:002006,similar to AA sequence:UniProtKB:P45370;locus_tag=OJAHKBFM_00573;product=Poly(3-hydroxyalkanoate) polymerase subunit PhaC
KB893653.1	Prodigal:002006	CDS	618682	619041	.	+	0	ID=OJAHKBFM_00574;inference=ab initio prediction:Prodigal:002006;locus_tag=OJAHKBFM_00574;product=hypothetical protein
KB893653.1	Aragorn:001002	tRNA	619213	619288	.	+	.	ID=OJAHKBFM_00575;inference=COORDINATES:profile:Aragorn:001002;locus_tag=OJAHKBFM_00575;product=tRNA-Ala(ggc)
KB893653.1	Prodigal:002006	CDS	619426	619947	.	-	0	ID=OJAHKBFM_00576;inference=ab initio prediction:Prodigal:002006;locus_tag=OJAHKBFM_00576;product=hypothetical protein
KB893653.1	Prodigal:002006	CDS	620080	620262	.	-	0	ID=OJAHKBFM_00577;inference=ab initio prediction:Prodigal:002006;locus_tag=OJAHKBFM_00577;product=hypothetical protein
KB893653.1	Prodigal:002006	CDS	620533	620772	.	-	0	ID=OJAHKBFM_00578;inference=ab initio prediction:Prodigal:002006;locus_tag=OJAHKBFM_00578;product=hypothetical protein
KB893653.1	Prodigal:002006	CDS	621146	621589	.	+	0	ID=OJAHKBFM_00579;inference=ab initio prediction:Prodigal:002006;locus_tag=OJAHKBFM_00579;product=hypothetical protein
KB893653.1	Prodigal:002006	CDS	621743	622468	.	-	0	ID=OJAHKBFM_00580;Name=ctrA;gene=ctrA;inference=ab initio prediction:Prodigal:002006,similar to AA sequence:UniProtKB:Q8FZ93;locus_tag=OJAHKBFM_00580;product=Cell cycle response regulator CtrA
KB893653.1	Prodigal:002006	CDS	622856	623695	.	-	0	ID=OJAHKBFM_00581;inference=ab initio prediction:Prodigal:002006;locus_tag=OJAHKBFM_00581;product=hypothetical protein
KB893653.1	Prodigal:002006	CDS	623812	624096	.	-	0	ID=OJAHKBFM_00582;inference=ab initio prediction:Prodigal:002006;locus_tag=OJAHKBFM_00582;product=hypothetical protein
KB893653.1	Prodigal:002006	CDS	624347	625555	.	+	0	ID=OJAHKBFM_00583;eC_number=2.8.1.13;Name=mnmA;gene=mnmA;inference=ab initio prediction:Prodigal:002006,similar to AA sequence:UniProtKB:Q99TM8;locus_tag=OJAHKBFM_00583;product=tRNA-specific 2-thiouridylase MnmA
KB893653.1	Prodigal:002006	CDS	625545	626672	.	-	0	ID=OJAHKBFM_00584;inference=ab initio prediction:Prodigal:002006;locus_tag=OJAHKBFM_00584;product=hypothetical protein
KB893653.1	Prodigal:002006	CDS	626654	628648	.	-	0	ID=OJAHKBFM_00585;eC_number=3.4.24.-;Name=ftsH;gene=ftsH;inference=ab initio prediction:Prodigal:002006,similar to AA sequence:UniProtKB:B8H444;locus_tag=OJAHKBFM_00585;product=ATP-dependent zinc metalloprotease FtsH
KB893653.1	Prodigal:002006	CDS	628788	629810	.	-	0	ID=OJAHKBFM_00586;eC_number=1.1.1.86;Name=ilvC;db_xref=COG:COG0059;gene=ilvC;inference=ab initio prediction:Prodigal:002006,similar to AA sequence:UniProtKB:C1DFH7;locus_tag=OJAHKBFM_00586;product=Ketol-acid reductoisomerase (NADP(+))
KB893653.1	Prodigal:002006	CDS	630611	631240	.	+	0	ID=OJAHKBFM_00587;inference=ab initio prediction:Prodigal:002006;locus_tag=OJAHKBFM_00587;product=hypothetical protein
KB893653.1	Prodigal:002006	CDS	631669	632358	.	+	0	ID=OJAHKBFM_00588;inference=ab initio prediction:Prodigal:002006;locus_tag=OJAHKBFM_00588;product=hypothetical protein
KB893653.1	Prodigal:002006	CDS	632433	633230	.	-	0	ID=OJAHKBFM_00589;inference=ab initio prediction:Prodigal:002006;locus_tag=OJAHKBFM_00589;product=hypothetical protein
KB893653.1	Prodigal:002006	CDS	633826	636144	.	+	0	ID=OJAHKBFM_00590;eC_number=3.1.13.1;Name=rnr;db_xref=COG:COG0557;gene=rnr;inference=ab initio prediction:Prodigal:002006,similar to AA sequence:UniProtKB:P21499;locus_tag=OJAHKBFM_00590;product=Ribonuclease R
KB893653.1	Prodigal:002006	CDS	636141	637793	.	-	0	ID=OJAHKBFM_00591;inference=ab initio prediction:Prodigal:002006;locus_tag=OJAHKBFM_00591;product=hypothetical protein
KB893653.1	Prodigal:002006	CDS	637942	638910	.	-	0	ID=OJAHKBFM_00592;eC_number=2.7.6.1;Name=prs;db_xref=COG:COG0462;gene=prs;inference=ab initio prediction:Prodigal:002006,similar to AA sequence:UniProtKB:Q63XL8;locus_tag=OJAHKBFM_00592;product=Ribose-phosphate pyrophosphokinase
KB893653.1	Prodigal:002006	CDS	639066	639941	.	-	0	ID=OJAHKBFM_00593;eC_number=6.3.2.1;Name=panC;db_xref=COG:COG0414;gene=panC;inference=ab initio prediction:Prodigal:002006,similar to AA sequence:UniProtKB:Q8ZBK7;locus_tag=OJAHKBFM_00593;product=Pantothenate synthetase
KB893653.1	Prodigal:002006	CDS	640059	640451	.	-	0	ID=OJAHKBFM_00594;inference=ab initio prediction:Prodigal:002006;locus_tag=OJAHKBFM_00594;product=hypothetical protein
KB893653.1	Prodigal:002006	CDS	640672	641445	.	-	0	ID=OJAHKBFM_00595;eC_number=4.2.99.20;Name=menH_1;gene=menH_1;inference=ab initio prediction:Prodigal:002006,protein motif:HAMAP:MF_01660;locus_tag=OJAHKBFM_00595;product=2-succinyl-6-hydroxy-2%2C4-cyclohexadiene-1-carboxylate synthase
KB893653.1	Prodigal:002006	CDS	641667	643001	.	+	0	ID=OJAHKBFM_00596;inference=ab initio prediction:Prodigal:002006;locus_tag=OJAHKBFM_00596;product=hypothetical protein
KB893653.1	Prodigal:002006	CDS	643124	643786	.	+	0	ID=OJAHKBFM_00597;eC_number=7.6.2.5;Name=ccmA;db_xref=COG:COG4133;gene=ccmA;inference=ab initio prediction:Prodigal:002006,similar to AA sequence:UniProtKB:P52218;locus_tag=OJAHKBFM_00597;product=Cytochrome c biogenesis ATP-binding export protein CcmA
KB893653.1	Prodigal:002006	CDS	643797	644465	.	+	0	ID=OJAHKBFM_00598;Name=ccmB;db_xref=COG:COG2386;gene=ccmB;inference=ab initio prediction:Prodigal:002006,similar to AA sequence:UniProtKB:P0ABL8;locus_tag=OJAHKBFM_00598;product=Heme exporter protein B
KB893653.1	Prodigal:002006	CDS	644545	645261	.	+	0	ID=OJAHKBFM_00599;Name=glnH;db_xref=COG:COG0834;gene=glnH;inference=ab initio prediction:Prodigal:002006,similar to AA sequence:UniProtKB:O34563;locus_tag=OJAHKBFM_00599;product=ABC transporter glutamine-binding protein GlnH
KB893653.1	Prodigal:002006	CDS	645358	646911	.	+	0	ID=OJAHKBFM_00600;inference=ab initio prediction:Prodigal:002006;locus_tag=OJAHKBFM_00600;product=hypothetical protein
KB893653.1	Prodigal:002006	CDS	647185	647877	.	-	0	ID=OJAHKBFM_00601;inference=ab initio prediction:Prodigal:002006;locus_tag=OJAHKBFM_00601;product=hypothetical protein
KB893653.1	Prodigal:002006	CDS	647961	648512	.	-	0	ID=OJAHKBFM_00602;inference=ab initio prediction:Prodigal:002006;locus_tag=OJAHKBFM_00602;product=hypothetical protein
KB893653.1	Prodigal:002006	CDS	648767	649555	.	+	0	ID=OJAHKBFM_00603;eC_number=2.1.1.33;Name=trmB;db_xref=COG:COG0220;gene=trmB;inference=ab initio prediction:Prodigal:002006,similar to AA sequence:UniProtKB:P0A8I5;locus_tag=OJAHKBFM_00603;product=tRNA (guanine-N(7)-)-methyltransferase
KB893653.1	Prodigal:002006	CDS	649531	649893	.	-	0	ID=OJAHKBFM_00604;inference=ab initio prediction:Prodigal:002006;locus_tag=OJAHKBFM_00604;product=hypothetical protein
KB893653.1	Prodigal:002006	CDS	650053	651894	.	-	0	ID=OJAHKBFM_00605;inference=ab initio prediction:Prodigal:002006;locus_tag=OJAHKBFM_00605;product=hypothetical protein
KB893653.1	Prodigal:002006	CDS	651916	652518	.	-	0	ID=OJAHKBFM_00606;inference=ab initio prediction:Prodigal:002006;locus_tag=OJAHKBFM_00606;product=hypothetical protein
KB893653.1	Prodigal:002006	CDS	652775	653860	.	+	0	ID=OJAHKBFM_00607;Name=takP;db_xref=COG:COG4663;gene=takP;inference=ab initio prediction:Prodigal:002006,similar to AA sequence:UniProtKB:Q3J1R2;locus_tag=OJAHKBFM_00607;product=Alpha-keto acid-binding periplasmic protein TakP
KB893653.1	Prodigal:002006	CDS	653954	654787	.	-	0	ID=OJAHKBFM_00608;eC_number=5.1.1.3;Name=murI;gene=murI;inference=ab initio prediction:Prodigal:002006,protein motif:HAMAP:MF_00258;locus_tag=OJAHKBFM_00608;product=Glutamate racemase
KB893653.1	Prodigal:002006	CDS	654900	655391	.	-	0	ID=OJAHKBFM_00609;Name=rpsI;db_xref=COG:COG0103;gene=rpsI;inference=ab initio prediction:Prodigal:002006,similar to AA sequence:UniProtKB:Q6N650;locus_tag=OJAHKBFM_00609;product=30S ribosomal protein S9
KB893653.1	Prodigal:002006	CDS	655394	655858	.	-	0	ID=OJAHKBFM_00610;Name=rplM;db_xref=COG:COG0102;gene=rplM;inference=ab initio prediction:Prodigal:002006,similar to AA sequence:UniProtKB:Q6N651;locus_tag=OJAHKBFM_00610;product=50S ribosomal protein L13
KB893653.1	Prodigal:002006	CDS	656197	657471	.	+	0	ID=OJAHKBFM_00611;inference=ab initio prediction:Prodigal:002006;locus_tag=OJAHKBFM_00611;product=hypothetical protein
KB893653.1	Prodigal:002006	CDS	657468	658259	.	+	0	ID=OJAHKBFM_00612;eC_number=2.1.1.163;Name=COQ5_1;gene=COQ5_1;inference=ab initio prediction:Prodigal:002006,protein motif:HAMAP:MF_01813;locus_tag=OJAHKBFM_00612;product=2-methoxy-6-polyprenyl-1%2C4-benzoquinol methylase%2C mitochondrial
KB893653.1	Prodigal:002006	CDS	658264	658710	.	-	0	ID=OJAHKBFM_00613;inference=ab initio prediction:Prodigal:002006;locus_tag=OJAHKBFM_00613;product=hypothetical protein
KB893653.1	Prodigal:002006	CDS	658796	659833	.	-	0	ID=OJAHKBFM_00614;eC_number=3.6.-.-;db_xref=COG:COG1703;inference=ab initio prediction:Prodigal:002006,similar to AA sequence:UniProtKB:P9WPZ1;locus_tag=OJAHKBFM_00614;product=putative GTPase
KB893653.1	Prodigal:002006	CDS	659913	660752	.	+	0	ID=OJAHKBFM_00615;inference=ab initio prediction:Prodigal:002006;locus_tag=OJAHKBFM_00615;product=hypothetical protein
KB893653.1	Prodigal:002006	CDS	660779	661108	.	+	0	ID=OJAHKBFM_00616;inference=ab initio prediction:Prodigal:002006;locus_tag=OJAHKBFM_00616;product=hypothetical protein
KB893653.1	Prodigal:002006	CDS	661286	662476	.	+	0	ID=OJAHKBFM_00617;inference=ab initio prediction:Prodigal:002006;locus_tag=OJAHKBFM_00617;product=hypothetical protein
KB893653.1	Prodigal:002006	CDS	662643	663467	.	-	0	ID=OJAHKBFM_00618;inference=ab initio prediction:Prodigal:002006;locus_tag=OJAHKBFM_00618;product=hypothetical protein
KB893653.1	Prodigal:002006	CDS	663679	669831	.	-	0	ID=OJAHKBFM_00619;inference=ab initio prediction:Prodigal:002006;locus_tag=OJAHKBFM_00619;product=hypothetical protein
KB893653.1	Prodigal:002006	CDS	670067	673054	.	-	0	ID=OJAHKBFM_00620;inference=ab initio prediction:Prodigal:002006;locus_tag=OJAHKBFM_00620;product=hypothetical protein
KB893653.1	Prodigal:002006	CDS	673355	673852	.	-	0	ID=OJAHKBFM_00621;inference=ab initio prediction:Prodigal:002006;locus_tag=OJAHKBFM_00621;product=hypothetical protein
KB893653.1	Prodigal:002006	CDS	673937	676888	.	-	0	ID=OJAHKBFM_00622;inference=ab initio prediction:Prodigal:002006;locus_tag=OJAHKBFM_00622;product=hypothetical protein
KB893653.1	Prodigal:002006	CDS	677238	677999	.	+	0	ID=OJAHKBFM_00623;eC_number=4.1.1.23;Name=pyrF;db_xref=COG:COG0284;gene=pyrF;inference=ab initio prediction:Prodigal:002006,similar to AA sequence:UniProtKB:Q83E06;locus_tag=OJAHKBFM_00623;product=Orotidine 5'-phosphate decarboxylase
KB893653.1	Prodigal:002006	CDS	678207	678875	.	+	0	ID=OJAHKBFM_00624;Name=fzlA;gene=fzlA;inference=ab initio prediction:Prodigal:002006,similar to AA sequence:UniProtKB:A0A0H3CDY2;locus_tag=OJAHKBFM_00624;product=FtsZ-localized protein A
KB893653.1	Prodigal:002006	CDS	678878	680131	.	+	0	ID=OJAHKBFM_00625;eC_number=1.17.99.6;Name=queG;db_xref=COG:COG1600;gene=queG;inference=ab initio prediction:Prodigal:002006,similar to AA sequence:UniProtKB:P97030;locus_tag=OJAHKBFM_00625;product=Epoxyqueuosine reductase
KB893653.1	Prodigal:002006	CDS	680324	681109	.	+	0	ID=OJAHKBFM_00626;Name=mlaE;db_xref=COG:COG0767;gene=mlaE;inference=ab initio prediction:Prodigal:002006,similar to AA sequence:UniProtKB:P64606;locus_tag=OJAHKBFM_00626;product=Intermembrane phospholipid transport system permease protein MlaE
KB893653.1	Prodigal:002006	CDS	681113	681910	.	+	0	ID=OJAHKBFM_00627;Name=mkl;db_xref=COG:COG1127;gene=mkl;inference=ab initio prediction:Prodigal:002006,similar to AA sequence:UniProtKB:P9WQL5;locus_tag=OJAHKBFM_00627;product=putative ribonucleotide transport ATP-binding protein mkl
KB893653.1	Prodigal:002006	CDS	681907	682335	.	+	0	ID=OJAHKBFM_00628;inference=ab initio prediction:Prodigal:002006;locus_tag=OJAHKBFM_00628;product=hypothetical protein
KB893653.1	Prodigal:002006	CDS	682336	683715	.	+	0	ID=OJAHKBFM_00629;eC_number=3.6.4.-;Name=radA;db_xref=COG:COG1066;gene=radA;inference=ab initio prediction:Prodigal:002006,similar to AA sequence:UniProtKB:P37572;locus_tag=OJAHKBFM_00629;product=DNA repair protein RadA
KB893653.1	Prodigal:002006	CDS	683708	684016	.	+	0	ID=OJAHKBFM_00630;inference=ab initio prediction:Prodigal:002006;locus_tag=OJAHKBFM_00630;product=hypothetical protein
KB893653.1	Prodigal:002006	CDS	684013	684819	.	+	0	ID=OJAHKBFM_00631;inference=ab initio prediction:Prodigal:002006;locus_tag=OJAHKBFM_00631;product=hypothetical protein
KB893653.1	Prodigal:002006	CDS	685871	686356	.	+	0	ID=OJAHKBFM_00632;Name=mraZ;gene=mraZ;inference=ab initio prediction:Prodigal:002006,similar to AA sequence:UniProtKB:P75467;locus_tag=OJAHKBFM_00632;product=Transcriptional regulator MraZ
KB893653.1	Prodigal:002006	CDS	686363	687460	.	+	0	ID=OJAHKBFM_00633;eC_number=2.1.1.199;Name=rsmH;db_xref=COG:COG0275;gene=rsmH;inference=ab initio prediction:Prodigal:002006,similar to AA sequence:UniProtKB:P60390;locus_tag=OJAHKBFM_00633;product=Ribosomal RNA small subunit methyltransferase H
KB893653.1	Prodigal:002006	CDS	687457	688380	.	+	0	ID=OJAHKBFM_00634;inference=ab initio prediction:Prodigal:002006;locus_tag=OJAHKBFM_00634;product=hypothetical protein
KB893653.1	Prodigal:002006	CDS	688377	690191	.	+	0	ID=OJAHKBFM_00635;eC_number=3.4.16.4;Name=ftsI;gene=ftsI;inference=ab initio prediction:Prodigal:002006,similar to AA sequence:UniProtKB:B8H0A0;locus_tag=OJAHKBFM_00635;product=putative peptidoglycan D%2CD-transpeptidase FtsI
KB893653.1	Prodigal:002006	CDS	690202	691782	.	+	0	ID=OJAHKBFM_00636;eC_number=6.3.2.13;Name=murE;db_xref=COG:COG0769;gene=murE;inference=ab initio prediction:Prodigal:002006,similar to AA sequence:UniProtKB:Q819Q0;locus_tag=OJAHKBFM_00636;product=UDP-N-acetylmuramoyl-L-alanyl-D-glutamate--2%2C6-diaminopimelate ligase
KB893653.1	Prodigal:002006	CDS	691779	693209	.	+	0	ID=OJAHKBFM_00637;eC_number=6.3.2.10;Name=murF;db_xref=COG:COG0770;gene=murF;inference=ab initio prediction:Prodigal:002006,similar to AA sequence:UniProtKB:P11880;locus_tag=OJAHKBFM_00637;product=UDP-N-acetylmuramoyl-tripeptide--D-alanyl-D-alanine ligase
KB893653.1	Prodigal:002006	CDS	693277	694356	.	+	0	ID=OJAHKBFM_00638;eC_number=2.7.8.13;Name=mraY;db_xref=COG:COG0472;gene=mraY;inference=ab initio prediction:Prodigal:002006,similar to AA sequence:UniProtKB:P0A6W3;locus_tag=OJAHKBFM_00638;product=Phospho-N-acetylmuramoyl-pentapeptide-transferase
KB893653.1	Prodigal:002006	CDS	694361	695875	.	+	0	ID=OJAHKBFM_00639;eC_number=6.3.2.9;Name=murD;gene=murD;inference=ab initio prediction:Prodigal:002006,similar to AA sequence:UniProtKB:Q8E186;locus_tag=OJAHKBFM_00639;product=UDP-N-acetylmuramoylalanine--D-glutamate ligase
KB893653.1	Prodigal:002006	CDS	695872	697065	.	+	0	ID=OJAHKBFM_00640;eC_number=2.4.1.129;Name=ftsW;gene=ftsW;inference=ab initio prediction:Prodigal:002006,similar to AA sequence:UniProtKB:B8H092;locus_tag=OJAHKBFM_00640;product=putative peptidoglycan glycosyltransferase FtsW
KB893653.1	Prodigal:002006	CDS	697062	698162	.	+	0	ID=OJAHKBFM_00641;eC_number=2.4.1.227;Name=murG;db_xref=COG:COG0707;gene=murG;inference=ab initio prediction:Prodigal:002006,similar to AA sequence:UniProtKB:Q9HW01;locus_tag=OJAHKBFM_00641;product=UDP-N-acetylglucosamine--N-acetylmuramyl-(pentapeptide) pyrophosphoryl-undecaprenol N-acetylglucosamine transferase
KB893653.1	Prodigal:002006	CDS	698289	699251	.	+	0	ID=OJAHKBFM_00642;eC_number=1.1.1.37;Name=mdh_1;gene=mdh_1;inference=ab initio prediction:Prodigal:002006,similar to AA sequence:UniProtKB:Q2YLR9;locus_tag=OJAHKBFM_00642;product=Malate dehydrogenase
KB893653.1	Prodigal:002006	CDS	699393	700595	.	+	0	ID=OJAHKBFM_00643;eC_number=6.2.1.5;Name=sucC;db_xref=COG:COG0045;gene=sucC;inference=ab initio prediction:Prodigal:002006,similar to AA sequence:UniProtKB:P80886;locus_tag=OJAHKBFM_00643;product=Succinate--CoA ligase [ADP-forming] subunit beta
KB893653.1	Prodigal:002006	CDS	700715	701590	.	+	0	ID=OJAHKBFM_00644;eC_number=6.2.1.5;Name=sucD;db_xref=COG:COG0074;gene=sucD;inference=ab initio prediction:Prodigal:002006,similar to AA sequence:UniProtKB:P0AGE9;locus_tag=OJAHKBFM_00644;product=Succinate--CoA ligase [ADP-forming] subunit alpha
KB893653.1	Prodigal:002006	CDS	701832	704819	.	+	0	ID=OJAHKBFM_00645;eC_number=1.2.4.2;Name=sucA;db_xref=COG:COG0567;gene=sucA;inference=ab initio prediction:Prodigal:002006,similar to AA sequence:UniProtKB:P0AFG3;locus_tag=OJAHKBFM_00645;product=2-oxoglutarate dehydrogenase E1 component
KB893653.1	Prodigal:002006	CDS	704852	706093	.	+	0	ID=OJAHKBFM_00646;eC_number=2.3.1.61;Name=sucB;db_xref=COG:COG0508;gene=sucB;inference=ab initio prediction:Prodigal:002006,similar to AA sequence:UniProtKB:P0AFG6;locus_tag=OJAHKBFM_00646;product=Dihydrolipoyllysine-residue succinyltransferase component of 2-oxoglutarate dehydrogenase complex
KB893653.1	Prodigal:002006	CDS	706158	707567	.	+	0	ID=OJAHKBFM_00647;eC_number=1.8.1.4;Name=lpd3;db_xref=COG:COG1249;gene=lpd3;inference=ab initio prediction:Prodigal:002006,similar to AA sequence:UniProtKB:P31046;locus_tag=OJAHKBFM_00647;product=Dihydrolipoyl dehydrogenase 3
KB893653.1	Prodigal:002006	CDS	707751	708809	.	+	0	ID=OJAHKBFM_00648;eC_number=6.1.1.2;Name=trpS;db_xref=COG:COG0180;gene=trpS;inference=ab initio prediction:Prodigal:002006,similar to AA sequence:UniProtKB:P43835;locus_tag=OJAHKBFM_00648;product=Tryptophan--tRNA ligase
KB893653.1	Prodigal:002006	CDS	708972	709475	.	+	0	ID=OJAHKBFM_00649;inference=ab initio prediction:Prodigal:002006;locus_tag=OJAHKBFM_00649;product=hypothetical protein
KB893653.1	Prodigal:002006	CDS	709480	710403	.	-	0	ID=OJAHKBFM_00650;inference=ab initio prediction:Prodigal:002006;locus_tag=OJAHKBFM_00650;product=hypothetical protein
KB893653.1	Prodigal:002006	CDS	710507	711919	.	+	0	ID=OJAHKBFM_00651;Name=norG;db_xref=COG:COG1167;gene=norG;inference=ab initio prediction:Prodigal:002006,similar to AA sequence:UniProtKB:Q2G1P1;locus_tag=OJAHKBFM_00651;product=HTH-type transcriptional regulator NorG
KB893653.1	Prodigal:002006	CDS	711952	714024	.	-	0	ID=OJAHKBFM_00652;eC_number=3.1.1.1;Name=estA;db_xref=COG:COG3240;gene=estA;inference=ab initio prediction:Prodigal:002006,similar to AA sequence:UniProtKB:O33407;locus_tag=OJAHKBFM_00652;product=Esterase EstA
KB893653.1	Prodigal:002006	CDS	714334	715548	.	+	0	ID=OJAHKBFM_00653;eC_number=1.1.1.42;Name=icd;db_xref=COG:COG0538;gene=icd;inference=ab initio prediction:Prodigal:002006,similar to AA sequence:UniProtKB:P9WKL1;locus_tag=OJAHKBFM_00653;product=Isocitrate dehydrogenase [NADP]
KB893653.1	Prodigal:002006	CDS	715711	715815	.	+	0	ID=OJAHKBFM_00654;inference=ab initio prediction:Prodigal:002006;locus_tag=OJAHKBFM_00654;product=hypothetical protein
KB893653.1	Prodigal:002006	CDS	716026	717822	.	-	0	ID=OJAHKBFM_00655;inference=ab initio prediction:Prodigal:002006;locus_tag=OJAHKBFM_00655;product=hypothetical protein
KB893653.1	Prodigal:002006	CDS	718225	720105	.	+	0	ID=OJAHKBFM_00656;eC_number=5.2.1.8;Name=ppiD;db_xref=COG:COG0760;gene=ppiD;inference=ab initio prediction:Prodigal:002006,similar to AA sequence:UniProtKB:P0ADY1;locus_tag=OJAHKBFM_00656;product=Peptidyl-prolyl cis-trans isomerase D
KB893653.1	Prodigal:002006	CDS	720235	720432	.	-	0	ID=OJAHKBFM_00657;inference=ab initio prediction:Prodigal:002006;locus_tag=OJAHKBFM_00657;product=hypothetical protein
KB893653.1	Prodigal:002006	CDS	720627	721130	.	+	0	ID=OJAHKBFM_00658;eC_number=1.17.5.2;Name=cdhC;gene=cdhC;inference=ab initio prediction:Prodigal:002006,similar to AA sequence:UniProtKB:D7REY5;locus_tag=OJAHKBFM_00658;product=Caffeine dehydrogenase subunit gamma
KB893653.1	Prodigal:002006	CDS	721183	722013	.	+	0	ID=OJAHKBFM_00659;eC_number=1.2.5.3;Name=cutM;gene=cutM;inference=ab initio prediction:Prodigal:002006,similar to AA sequence:UniProtKB:P19914;locus_tag=OJAHKBFM_00659;product=Carbon monoxide dehydrogenase medium chain
KB893653.1	Prodigal:002006	CDS	722138	722554	.	+	0	ID=OJAHKBFM_00660;inference=ab initio prediction:Prodigal:002006;locus_tag=OJAHKBFM_00660;product=hypothetical protein
KB893653.1	Prodigal:002006	CDS	722692	723249	.	+	0	ID=OJAHKBFM_00661;inference=ab initio prediction:Prodigal:002006;locus_tag=OJAHKBFM_00661;product=hypothetical protein
KB893653.1	Prodigal:002006	CDS	723662	725002	.	+	0	ID=OJAHKBFM_00662;inference=ab initio prediction:Prodigal:002006;locus_tag=OJAHKBFM_00662;product=hypothetical protein
KB893653.1	Prodigal:002006	CDS	725182	726294	.	+	0	ID=OJAHKBFM_00663;inference=ab initio prediction:Prodigal:002006,similar to AA sequence:UniProtKB:Q55928;locus_tag=OJAHKBFM_00663;product=Bifunctional NMN adenylyltransferase/Nudix hydrolase
KB893653.1	Prodigal:002006	CDS	726354	727766	.	+	0	ID=OJAHKBFM_00664;inference=ab initio prediction:Prodigal:002006;locus_tag=OJAHKBFM_00664;product=hypothetical protein
KB893653.1	Prodigal:002006	CDS	727869	728252	.	+	0	ID=OJAHKBFM_00665;inference=ab initio prediction:Prodigal:002006;locus_tag=OJAHKBFM_00665;product=hypothetical protein
KB893653.1	Prodigal:002006	CDS	728261	730159	.	-	0	ID=OJAHKBFM_00666;eC_number=2.4.1.129;Name=mtgA_1;gene=mtgA_1;inference=ab initio prediction:Prodigal:002006,protein motif:HAMAP:MF_00766;locus_tag=OJAHKBFM_00666;product=Biosynthetic peptidoglycan transglycosylase
KB893653.1	Prodigal:002006	CDS	730464	730802	.	+	0	ID=OJAHKBFM_00667;Name=glnB_1;db_xref=COG:COG0347;gene=glnB_1;inference=ab initio prediction:Prodigal:002006,similar to AA sequence:UniProtKB:P11671;locus_tag=OJAHKBFM_00667;product=Nitrogen regulatory protein P-II
KB893653.1	Prodigal:002006	CDS	730880	732304	.	+	0	ID=OJAHKBFM_00668;Name=amtB;gene=amtB;inference=ab initio prediction:Prodigal:002006,similar to AA sequence:UniProtKB:P69681;locus_tag=OJAHKBFM_00668;product=Ammonia channel
KB893653.1	Prodigal:002006	CDS	732488	733186	.	+	0	ID=OJAHKBFM_00669;inference=ab initio prediction:Prodigal:002006;locus_tag=OJAHKBFM_00669;product=hypothetical protein
KB893653.1	Prodigal:002006	CDS	733183	733407	.	+	0	ID=OJAHKBFM_00670;inference=ab initio prediction:Prodigal:002006;locus_tag=OJAHKBFM_00670;product=hypothetical protein
KB893653.1	Prodigal:002006	CDS	733404	733985	.	+	0	ID=OJAHKBFM_00671;Name=cycY;db_xref=COG:COG0526;gene=cycY;inference=ab initio prediction:Prodigal:002006,similar to AA sequence:UniProtKB:P30960;locus_tag=OJAHKBFM_00671;product=Thiol:disulfide interchange protein CycY
KB893653.1	Prodigal:002006	CDS	734134	734601	.	-	0	ID=OJAHKBFM_00672;Name=nicR;db_xref=COG:COG1846;gene=nicR;inference=ab initio prediction:Prodigal:002006,similar to AA sequence:UniProtKB:Q88FY0;locus_tag=OJAHKBFM_00672;product=HTH-type transcriptional repressor NicR
KB893653.1	Prodigal:002006	CDS	734792	735439	.	-	0	ID=OJAHKBFM_00673;Name=yciB;db_xref=COG:COG2917;gene=yciB;inference=ab initio prediction:Prodigal:002006,similar to AA sequence:UniProtKB:P0A710;locus_tag=OJAHKBFM_00673;product=putative intracellular septation protein A
KB893653.1	Prodigal:002006	CDS	735548	736468	.	-	0	ID=OJAHKBFM_00674;Name=ftsY;db_xref=COG:COG0552;gene=ftsY;inference=ab initio prediction:Prodigal:002006,similar to AA sequence:UniProtKB:P10121;locus_tag=OJAHKBFM_00674;product=Signal recognition particle receptor FtsY
KB893653.1	Prodigal:002006	CDS	736560	737600	.	-	0	ID=OJAHKBFM_00675;inference=ab initio prediction:Prodigal:002006;locus_tag=OJAHKBFM_00675;product=hypothetical protein
KB893653.1	Prodigal:002006	CDS	737870	738610	.	+	0	ID=OJAHKBFM_00676;inference=ab initio prediction:Prodigal:002006;locus_tag=OJAHKBFM_00676;product=hypothetical protein
KB893653.1	Aragorn:001002	tRNA	738706	738781	.	-	.	ID=OJAHKBFM_00677;inference=COORDINATES:profile:Aragorn:001002;locus_tag=OJAHKBFM_00677;product=tRNA-Val(cac)
KB893653.1	Prodigal:002006	CDS	738927	739700	.	+	0	ID=OJAHKBFM_00678;inference=ab initio prediction:Prodigal:002006;locus_tag=OJAHKBFM_00678;product=hypothetical protein
KB893653.1	Prodigal:002006	CDS	740118	740540	.	-	0	ID=OJAHKBFM_00679;inference=ab initio prediction:Prodigal:002006;locus_tag=OJAHKBFM_00679;product=hypothetical protein
KB893653.1	Prodigal:002006	CDS	740741	741589	.	+	0	ID=OJAHKBFM_00680;eC_number=3.1.26.11;Name=rbn;gene=rbn;inference=ab initio prediction:Prodigal:002006,protein motif:HAMAP:MF_01818;locus_tag=OJAHKBFM_00680;product=Ribonuclease BN
KB893653.1	Prodigal:002006	CDS	742034	742549	.	-	0	ID=OJAHKBFM_00681;inference=ab initio prediction:Prodigal:002006;locus_tag=OJAHKBFM_00681;product=hypothetical protein
KB893653.1	Prodigal:002006	CDS	742546	743349	.	-	0	ID=OJAHKBFM_00682;eC_number=2.1.1.222;Name=ubiG;db_xref=COG:COG2227;gene=ubiG;inference=ab initio prediction:Prodigal:002006,similar to AA sequence:UniProtKB:P17993;locus_tag=OJAHKBFM_00682;product=Ubiquinone biosynthesis O-methyltransferase
KB893653.1	Prodigal:002006	CDS	743412	744374	.	+	0	ID=OJAHKBFM_00683;eC_number=3.4.11.5;Name=pip;gene=pip;inference=ab initio prediction:Prodigal:002006,similar to AA sequence:UniProtKB:P52279;locus_tag=OJAHKBFM_00683;product=Proline iminopeptidase
KB893653.1	Prodigal:002006	CDS	744413	745423	.	-	0	ID=OJAHKBFM_00684;inference=ab initio prediction:Prodigal:002006;locus_tag=OJAHKBFM_00684;product=hypothetical protein
KB893653.1	Prodigal:002006	CDS	745773	746576	.	+	0	ID=OJAHKBFM_00685;eC_number=2.7.4.22;Name=pyrH;db_xref=COG:COG0528;gene=pyrH;inference=ab initio prediction:Prodigal:002006,similar to AA sequence:UniProtKB:P59009;locus_tag=OJAHKBFM_00685;product=Uridylate kinase
KB893653.1	Prodigal:002006	CDS	746618	747178	.	+	0	ID=OJAHKBFM_00686;Name=frr;db_xref=COG:COG0233;gene=frr;inference=ab initio prediction:Prodigal:002006,similar to AA sequence:UniProtKB:P81101;locus_tag=OJAHKBFM_00686;product=Ribosome-recycling factor
KB893653.1	Prodigal:002006	CDS	747239	747988	.	+	0	ID=OJAHKBFM_00687;eC_number=2.5.1.31;Name=uppS;db_xref=COG:COG0020;gene=uppS;inference=ab initio prediction:Prodigal:002006,similar to AA sequence:UniProtKB:Q88VJ8;locus_tag=OJAHKBFM_00687;product=Ditrans%2Cpolycis-undecaprenyl-diphosphate synthase ((2E%2C6E)-farnesyl-diphosphate specific)
KB893653.1	Prodigal:002006	CDS	748059	748898	.	+	0	ID=OJAHKBFM_00688;inference=ab initio prediction:Prodigal:002006;locus_tag=OJAHKBFM_00688;product=hypothetical protein
KB893653.1	Prodigal:002006	CDS	748895	750076	.	+	0	ID=OJAHKBFM_00689;eC_number=1.1.1.267;Name=dxr;gene=dxr;inference=ab initio prediction:Prodigal:002006,similar to AA sequence:UniProtKB:Q9X5F2;locus_tag=OJAHKBFM_00689;product=1-deoxy-D-xylulose 5-phosphate reductoisomerase
KB893653.1	Prodigal:002006	CDS	750088	751443	.	+	0	ID=OJAHKBFM_00690;eC_number=3.4.24.-;Name=rseP;db_xref=COG:COG0750;gene=rseP;inference=ab initio prediction:Prodigal:002006,similar to AA sequence:UniProtKB:P0AEH1;locus_tag=OJAHKBFM_00690;product=Regulator of sigma-E protease RseP
KB893653.1	Prodigal:002006	CDS	751480	753837	.	+	0	ID=OJAHKBFM_00691;Name=bamA_1;db_xref=COG:COG4775;gene=bamA_1;inference=ab initio prediction:Prodigal:002006,similar to AA sequence:UniProtKB:Q9K1H0;locus_tag=OJAHKBFM_00691;product=Outer membrane protein assembly factor BamA
KB893653.1	Prodigal:002006	CDS	753874	754458	.	+	0	ID=OJAHKBFM_00692;inference=ab initio prediction:Prodigal:002006;locus_tag=OJAHKBFM_00692;product=hypothetical protein
KB893653.1	Prodigal:002006	CDS	754591	755088	.	+	0	ID=OJAHKBFM_00693;eC_number=4.2.1.59;Name=fabZ;db_xref=COG:COG0764;gene=fabZ;inference=ab initio prediction:Prodigal:002006,similar to AA sequence:UniProtKB:O25928;locus_tag=OJAHKBFM_00693;product=3-hydroxyacyl-[acyl-carrier-protein] dehydratase FabZ
KB893653.1	Prodigal:002006	CDS	755242	756051	.	+	0	ID=OJAHKBFM_00694;eC_number=2.3.1.129;Name=lpxA;db_xref=COG:COG1043;gene=lpxA;inference=ab initio prediction:Prodigal:002006,similar to AA sequence:UniProtKB:P0A722;locus_tag=OJAHKBFM_00694;product=Acyl-[acyl-carrier-protein]--UDP-N-acetylglucosamine O-acyltransferase
KB893653.1	Prodigal:002006	CDS	756048	756929	.	+	0	ID=OJAHKBFM_00695;eC_number=3.6.1.54;Name=lpxI;db_xref=COG:COG3494;gene=lpxI;inference=ab initio prediction:Prodigal:002006,similar to AA sequence:UniProtKB:Q9A716;locus_tag=OJAHKBFM_00695;product=UDP-2%2C3-diacylglucosamine pyrophosphatase LpxI
KB893653.1	Prodigal:002006	CDS	757062	757919	.	+	0	ID=OJAHKBFM_00696;db_xref=COG:COG1073;inference=ab initio prediction:Prodigal:002006,similar to AA sequence:UniProtKB:P9WLC7;locus_tag=OJAHKBFM_00696;product=putative protein
KB893653.1	Prodigal:002006	CDS	758038	758376	.	+	0	ID=OJAHKBFM_00697;inference=ab initio prediction:Prodigal:002006,similar to AA sequence:UniProtKB:P76169;locus_tag=OJAHKBFM_00697;note=UPF0060 membrane protein YnfA;product=hypothetical protein
KB893653.1	Prodigal:002006	CDS	758390	758863	.	-	0	ID=OJAHKBFM_00698;inference=ab initio prediction:Prodigal:002006;locus_tag=OJAHKBFM_00698;product=hypothetical protein
KB893653.1	Prodigal:002006	CDS	758951	760075	.	-	0	ID=OJAHKBFM_00699;db_xref=COG:COG0683;inference=ab initio prediction:Prodigal:002006,similar to AA sequence:UniProtKB:Q8YEE8;locus_tag=OJAHKBFM_00699;product=Leu/Ile/Val-binding protein 
KB893653.1	Prodigal:002006	CDS	760391	762910	.	-	0	ID=OJAHKBFM_00700;inference=ab initio prediction:Prodigal:002006;locus_tag=OJAHKBFM_00700;product=hypothetical protein
KB893653.1	Aragorn:001002	tRNA	763299	763374	.	-	.	ID=OJAHKBFM_00701;inference=COORDINATES:profile:Aragorn:001002;locus_tag=OJAHKBFM_00701;product=tRNA-Phe(gaa)
KB893653.1	Prodigal:002006	CDS	763489	763689	.	-	0	ID=OJAHKBFM_00702;Name=yacG;gene=yacG;inference=ab initio prediction:Prodigal:002006,protein motif:HAMAP:MF_00649;locus_tag=OJAHKBFM_00702;product=DNA gyrase inhibitor YacG
KB893653.1	Prodigal:002006	CDS	763686	764750	.	-	0	ID=OJAHKBFM_00703;eC_number=3.1.26.12;Name=rne_1;db_xref=COG:COG1530;gene=rne_1;inference=ab initio prediction:Prodigal:002006,similar to AA sequence:UniProtKB:P21513;locus_tag=OJAHKBFM_00703;product=Ribonuclease E
KB893653.1	Prodigal:002006	CDS	764747	765346	.	-	0	ID=OJAHKBFM_00704;eC_number=3.6.1.9;Name=yhdE;db_xref=COG:COG0424;gene=yhdE;inference=ab initio prediction:Prodigal:002006,similar to AA sequence:UniProtKB:P25536;locus_tag=OJAHKBFM_00704;product=dTTP/UTP pyrophosphatase
KB893653.1	Prodigal:002006	CDS	765349	765567	.	-	0	ID=OJAHKBFM_00705;Name=infA;gene=infA;inference=ab initio prediction:Prodigal:002006,similar to AA sequence:UniProtKB:Q2YPC1;locus_tag=OJAHKBFM_00705;product=Translation initiation factor IF-1
KB893653.1	Prodigal:002006	CDS	765674	766165	.	-	0	ID=OJAHKBFM_00706;inference=ab initio prediction:Prodigal:002006;locus_tag=OJAHKBFM_00706;product=hypothetical protein
KB893653.1	Prodigal:002006	CDS	766162	767469	.	-	0	ID=OJAHKBFM_00707;eC_number=1.1.1.23;Name=hisD;gene=hisD;inference=ab initio prediction:Prodigal:002006,similar to AA sequence:UniProtKB:Q8G2R2;locus_tag=OJAHKBFM_00707;product=Histidinol dehydrogenase
KB893653.1	Prodigal:002006	CDS	767466	768041	.	-	0	ID=OJAHKBFM_00708;inference=ab initio prediction:Prodigal:002006;locus_tag=OJAHKBFM_00708;product=hypothetical protein
KB893653.1	Prodigal:002006	CDS	768079	769380	.	-	0	ID=OJAHKBFM_00709;eC_number=2.5.1.7;Name=murA;db_xref=COG:COG0766;gene=murA;inference=ab initio prediction:Prodigal:002006,similar to AA sequence:UniProtKB:Q9HVW7;locus_tag=OJAHKBFM_00709;product=UDP-N-acetylglucosamine 1-carboxyvinyltransferase
KB893653.1	Prodigal:002006	CDS	769492	769659	.	-	0	ID=OJAHKBFM_00710;inference=ab initio prediction:Prodigal:002006;locus_tag=OJAHKBFM_00710;product=hypothetical protein
KB893653.1	Prodigal:002006	CDS	769656	770879	.	-	0	ID=OJAHKBFM_00711;inference=ab initio prediction:Prodigal:002006;locus_tag=OJAHKBFM_00711;product=hypothetical protein
KB893653.1	Prodigal:002006	CDS	770883	772262	.	-	0	ID=OJAHKBFM_00712;eC_number=2.6.1.113;Name=spuC_1;db_xref=COG:COG0161;gene=spuC_1;inference=ab initio prediction:Prodigal:002006,similar to AA sequence:UniProtKB:Q9I6J2;locus_tag=OJAHKBFM_00712;product=Putrescine--pyruvate aminotransferase
KB893653.1	Prodigal:002006	CDS	772326	773240	.	-	0	ID=OJAHKBFM_00713;Name=cynR;gene=cynR;inference=ab initio prediction:Prodigal:002006,similar to AA sequence:UniProtKB:P27111;locus_tag=OJAHKBFM_00713;product=HTH-type transcriptional regulator CynR
KB893653.1	Prodigal:002006	CDS	773425	774174	.	+	0	ID=OJAHKBFM_00714;inference=ab initio prediction:Prodigal:002006;locus_tag=OJAHKBFM_00714;product=hypothetical protein
KB893653.1	Aragorn:001002	tRNA	774198	774272	.	-	.	ID=OJAHKBFM_00715;inference=COORDINATES:profile:Aragorn:001002;locus_tag=OJAHKBFM_00715;product=tRNA-Thr(tgt)
KB893653.1	Prodigal:002006	CDS	774382	774957	.	+	0	ID=OJAHKBFM_00716;inference=ab initio prediction:Prodigal:002006;locus_tag=OJAHKBFM_00716;product=hypothetical protein
KB893653.1	Prodigal:002006	CDS	774967	775461	.	-	0	ID=OJAHKBFM_00717;eC_number=4.2.1.119;Name=phaJ;db_xref=COG:COG2030;gene=phaJ;inference=ab initio prediction:Prodigal:002006,similar to AA sequence:UniProtKB:Q2RQ36;locus_tag=OJAHKBFM_00717;product=(R)-specific enoyl-CoA hydratase
KB893653.1	Prodigal:002006	CDS	775630	776091	.	-	0	ID=OJAHKBFM_00718;inference=ab initio prediction:Prodigal:002006;locus_tag=OJAHKBFM_00718;product=hypothetical protein
KB893653.1	Prodigal:002006	CDS	776088	776396	.	-	0	ID=OJAHKBFM_00719;inference=ab initio prediction:Prodigal:002006;locus_tag=OJAHKBFM_00719;product=hypothetical protein
KB893653.1	Prodigal:002006	CDS	776545	777243	.	+	0	ID=OJAHKBFM_00720;Name=tlpA_1;db_xref=COG:COG0526;gene=tlpA_1;inference=ab initio prediction:Prodigal:002006,similar to AA sequence:UniProtKB:P43221;locus_tag=OJAHKBFM_00720;product=Thiol:disulfide interchange protein TlpA
KB893653.1	Prodigal:002006	CDS	777240	777833	.	+	0	ID=OJAHKBFM_00721;Name=tlpA_2;db_xref=COG:COG0526;gene=tlpA_2;inference=ab initio prediction:Prodigal:002006,similar to AA sequence:UniProtKB:P43221;locus_tag=OJAHKBFM_00721;product=Thiol:disulfide interchange protein TlpA
KB893653.1	Prodigal:002006	CDS	777830	779176	.	-	0	ID=OJAHKBFM_00722;Name=lplT;gene=lplT;inference=ab initio prediction:Prodigal:002006,similar to AA sequence:UniProtKB:P39196;locus_tag=OJAHKBFM_00722;product=Lysophospholipid transporter LplT
KB893653.1	Prodigal:002006	CDS	779173	780024	.	-	0	ID=OJAHKBFM_00723;inference=ab initio prediction:Prodigal:002006;locus_tag=OJAHKBFM_00723;product=hypothetical protein
KB893653.1	Prodigal:002006	CDS	780152	780775	.	+	0	ID=OJAHKBFM_00724;inference=ab initio prediction:Prodigal:002006;locus_tag=OJAHKBFM_00724;product=hypothetical protein
KB893653.1	Prodigal:002006	CDS	780913	781401	.	+	0	ID=OJAHKBFM_00725;inference=ab initio prediction:Prodigal:002006;locus_tag=OJAHKBFM_00725;product=hypothetical protein
KB893653.1	Prodigal:002006	CDS	781421	782743	.	-	0	ID=OJAHKBFM_00726;inference=ab initio prediction:Prodigal:002006;locus_tag=OJAHKBFM_00726;product=hypothetical protein
KB893653.1	Prodigal:002006	CDS	782902	784425	.	-	0	ID=OJAHKBFM_00727;eC_number=4.1.3.27;Name=trpE;db_xref=COG:COG0147;gene=trpE;inference=ab initio prediction:Prodigal:002006,similar to AA sequence:UniProtKB:P20580;locus_tag=OJAHKBFM_00727;product=Anthranilate synthase component 1
KB893653.1	Prodigal:002006	CDS	784550	785680	.	+	0	ID=OJAHKBFM_00728;inference=ab initio prediction:Prodigal:002006;locus_tag=OJAHKBFM_00728;product=hypothetical protein
KB893653.1	Prodigal:002006	CDS	785677	785868	.	-	0	ID=OJAHKBFM_00729;inference=ab initio prediction:Prodigal:002006;locus_tag=OJAHKBFM_00729;product=hypothetical protein
KB893653.1	Prodigal:002006	CDS	785950	787131	.	-	0	ID=OJAHKBFM_00730;inference=ab initio prediction:Prodigal:002006;locus_tag=OJAHKBFM_00730;product=hypothetical protein
KB893653.1	Prodigal:002006	CDS	787217	788026	.	-	0	ID=OJAHKBFM_00731;inference=ab initio prediction:Prodigal:002006;locus_tag=OJAHKBFM_00731;product=hypothetical protein
KB893653.1	Prodigal:002006	CDS	788304	788444	.	+	0	ID=OJAHKBFM_00732;Name=rpmH;gene=rpmH;inference=ab initio prediction:Prodigal:002006,similar to AA sequence:UniProtKB:P23376;locus_tag=OJAHKBFM_00732;product=50S ribosomal protein L34
KB893653.1	Prodigal:002006	CDS	788461	788877	.	+	0	ID=OJAHKBFM_00733;eC_number=3.1.26.5;Name=rnpA;gene=rnpA;inference=ab initio prediction:Prodigal:002006,protein motif:HAMAP:MF_00227;locus_tag=OJAHKBFM_00733;product=Ribonuclease P protein component
KB893653.1	Prodigal:002006	CDS	788874	789116	.	+	0	ID=OJAHKBFM_00734;Name=yidD;gene=yidD;inference=ab initio prediction:Prodigal:002006,protein motif:HAMAP:MF_00386;locus_tag=OJAHKBFM_00734;product=Putative membrane protein insertion efficiency factor
KB893653.1	Prodigal:002006	CDS	789113	790069	.	+	0	ID=OJAHKBFM_00735;eC_number=2.8.1.-;Name=ttcA;db_xref=COG:COG0037;gene=ttcA;inference=ab initio prediction:Prodigal:002006,similar to AA sequence:UniProtKB:P76055;locus_tag=OJAHKBFM_00735;product=tRNA-cytidine(32) 2-sulfurtransferase
KB893653.1	Prodigal:002006	CDS	790171	792000	.	+	0	ID=OJAHKBFM_00736;Name=yidC;gene=yidC;inference=ab initio prediction:Prodigal:002006,similar to AA sequence:UniProtKB:Q1R4M9;locus_tag=OJAHKBFM_00736;product=Membrane protein insertase YidC
KB893653.1	Prodigal:002006	CDS	792004	792687	.	+	0	ID=OJAHKBFM_00737;Name=engB;gene=engB;inference=ab initio prediction:Prodigal:002006,protein motif:HAMAP:MF_00321;locus_tag=OJAHKBFM_00737;product=GTP-binding protein EngB
KB893653.1	Prodigal:002006	CDS	792727	794715	.	+	0	ID=OJAHKBFM_00738;eC_number=2.2.1.1;Name=tktA_1;db_xref=COG:COG0021;gene=tktA_1;inference=ab initio prediction:Prodigal:002006,similar to AA sequence:UniProtKB:P27302;locus_tag=OJAHKBFM_00738;product=Transketolase 1
KB893653.1	Prodigal:002006	CDS	794821	795753	.	+	0	ID=OJAHKBFM_00739;eC_number=3.6.1.22;Name=nudC;gene=nudC;inference=ab initio prediction:Prodigal:002006,protein motif:HAMAP:MF_00297;locus_tag=OJAHKBFM_00739;product=NADH pyrophosphatase
KB893653.1	Prodigal:002006	CDS	795775	796047	.	-	0	ID=OJAHKBFM_00740;Name=ubiK;gene=ubiK;inference=ab initio prediction:Prodigal:002006,protein motif:HAMAP:MF_02216;locus_tag=OJAHKBFM_00740;product=Ubiquinone biosynthesis accessory factor UbiK
KB893653.1	Prodigal:002006	CDS	796186	797070	.	+	0	ID=OJAHKBFM_00741;eC_number=2.5.1.145;Name=lgt;db_xref=COG:COG0682;gene=lgt;inference=ab initio prediction:Prodigal:002006,similar to AA sequence:UniProtKB:P60955;locus_tag=OJAHKBFM_00741;product=Phosphatidylglycerol--prolipoprotein diacylglyceryl transferase
KB893653.1	Prodigal:002006	CDS	797067	798137	.	+	0	ID=OJAHKBFM_00742;inference=ab initio prediction:Prodigal:002006;locus_tag=OJAHKBFM_00742;product=hypothetical protein
KB893653.1	Prodigal:002006	CDS	798134	799141	.	-	0	ID=OJAHKBFM_00743;eC_number=2.1.1.163;Name=COQ5_2;gene=COQ5_2;inference=ab initio prediction:Prodigal:002006,protein motif:HAMAP:MF_01813;locus_tag=OJAHKBFM_00743;product=2-methoxy-6-polyprenyl-1%2C4-benzoquinol methylase%2C mitochondrial
KB893653.1	Prodigal:002006	CDS	799280	800032	.	+	0	ID=OJAHKBFM_00744;Name=mlaA;db_xref=COG:COG2853;gene=mlaA;inference=ab initio prediction:Prodigal:002006,similar to AA sequence:UniProtKB:P43262;locus_tag=OJAHKBFM_00744;product=Intermembrane phospholipid transport system lipoprotein MlaA
KB893653.1	Prodigal:002006	CDS	800074	800670	.	+	0	ID=OJAHKBFM_00745;Name=mlaC;db_xref=COG:COG2854;gene=mlaC;inference=ab initio prediction:Prodigal:002006,similar to AA sequence:UniProtKB:P0ADV7;locus_tag=OJAHKBFM_00745;product=Intermembrane phospholipid transport system binding protein MlaC
KB893653.1	Prodigal:002006	CDS	800838	802358	.	-	0	ID=OJAHKBFM_00746;eC_number=2.7.-.-;Name=sasA_4;gene=sasA_4;inference=ab initio prediction:Prodigal:002006,protein motif:HAMAP:MF_01837;locus_tag=OJAHKBFM_00746;product=Adaptive-response sensory-kinase SasA
KB893653.1	Prodigal:002006	CDS	802661	804793	.	+	0	ID=OJAHKBFM_00747;inference=ab initio prediction:Prodigal:002006;locus_tag=OJAHKBFM_00747;product=hypothetical protein
KB893653.1	Prodigal:002006	CDS	804946	806451	.	+	0	ID=OJAHKBFM_00748;inference=ab initio prediction:Prodigal:002006;locus_tag=OJAHKBFM_00748;product=hypothetical protein
KB893653.1	Prodigal:002006	CDS	806650	807087	.	+	0	ID=OJAHKBFM_00749;inference=ab initio prediction:Prodigal:002006;locus_tag=OJAHKBFM_00749;product=hypothetical protein
KB893653.1	Aragorn:001002	tRNA	807209	807292	.	+	.	ID=OJAHKBFM_00750;inference=COORDINATES:profile:Aragorn:001002;locus_tag=OJAHKBFM_00750;product=tRNA-Leu(cag)
KB893653.1	Prodigal:002006	CDS	807472	808086	.	+	0	ID=OJAHKBFM_00751;eC_number=3.1.13.5;Name=rnd_1;gene=rnd_1;inference=ab initio prediction:Prodigal:002006,protein motif:HAMAP:MF_01899;locus_tag=OJAHKBFM_00751;product=Ribonuclease D
KB893653.1	Prodigal:002006	CDS	808096	809106	.	+	0	ID=OJAHKBFM_00752;eC_number=5.3.1.13;Name=kdsD;db_xref=COG:COG0517;gene=kdsD;inference=ab initio prediction:Prodigal:002006,similar to AA sequence:UniProtKB:Q9HVW0;locus_tag=OJAHKBFM_00752;product=Arabinose 5-phosphate isomerase KdsD
KB893653.1	Prodigal:002006	CDS	809103	809756	.	+	0	ID=OJAHKBFM_00753;inference=ab initio prediction:Prodigal:002006;locus_tag=OJAHKBFM_00753;product=hypothetical protein
KB893653.1	Prodigal:002006	CDS	809749	810309	.	+	0	ID=OJAHKBFM_00754;Name=lptA;gene=lptA;inference=ab initio prediction:Prodigal:002006,protein motif:HAMAP:MF_01914;locus_tag=OJAHKBFM_00754;product=Lipopolysaccharide export system protein LptA
KB893653.1	Prodigal:002006	CDS	810355	811134	.	+	0	ID=OJAHKBFM_00755;eC_number=3.6.3.-;Name=lptB_1;db_xref=COG:COG1137;gene=lptB_1;inference=ab initio prediction:Prodigal:002006,similar to AA sequence:UniProtKB:P45073;locus_tag=OJAHKBFM_00755;product=Lipopolysaccharide export system ATP-binding protein LptB
KB893653.1	Prodigal:002006	CDS	811170	812699	.	+	0	ID=OJAHKBFM_00756;Name=rpoN2;db_xref=COG:COG1508;gene=rpoN2;inference=ab initio prediction:Prodigal:002006,similar to AA sequence:UniProtKB:P30333;locus_tag=OJAHKBFM_00756;product=RNA polymerase sigma-54 factor 2
KB893653.1	Prodigal:002006	CDS	812891	813493	.	+	0	ID=OJAHKBFM_00757;Name=yvyD;db_xref=COG:COG1544;gene=yvyD;inference=ab initio prediction:Prodigal:002006,similar to AA sequence:UniProtKB:P28368;locus_tag=OJAHKBFM_00757;product=Ribosome hibernation promotion factor
KB893653.1	Prodigal:002006	CDS	813583	814104	.	+	0	ID=OJAHKBFM_00758;Name=ptsN;db_xref=COG:COG1762;gene=ptsN;inference=ab initio prediction:Prodigal:002006,similar to AA sequence:UniProtKB:P69829;locus_tag=OJAHKBFM_00758;product=Nitrogen regulatory protein
KB893653.1	Prodigal:002006	CDS	814224	815597	.	+	0	ID=OJAHKBFM_00759;eC_number=2.7.13.3;Name=regB;gene=regB;inference=ab initio prediction:Prodigal:002006,similar to AA sequence:UniProtKB:Q3J6C1;locus_tag=OJAHKBFM_00759;product=Sensor histidine kinase RegB
KB893653.1	Prodigal:002006	CDS	815723	818272	.	+	0	ID=OJAHKBFM_00760;inference=ab initio prediction:Prodigal:002006;locus_tag=OJAHKBFM_00760;product=hypothetical protein
KB893653.1	Prodigal:002006	CDS	818253	819164	.	-	0	ID=OJAHKBFM_00761;inference=ab initio prediction:Prodigal:002006;locus_tag=OJAHKBFM_00761;product=hypothetical protein
KB893653.1	Prodigal:002006	CDS	819354	820883	.	+	0	ID=OJAHKBFM_00762;inference=ab initio prediction:Prodigal:002006;locus_tag=OJAHKBFM_00762;product=hypothetical protein
KB893653.1	Prodigal:002006	CDS	820880	821611	.	+	0	ID=OJAHKBFM_00763;eC_number=2.7.7.99;Name=murU;db_xref=COG:COG1208;gene=murU;inference=ab initio prediction:Prodigal:002006,similar to AA sequence:UniProtKB:Q88QT2;locus_tag=OJAHKBFM_00763;product=N-acetylmuramate alpha-1-phosphate uridylyltransferase
KB893653.1	Prodigal:002006	CDS	821608	824715	.	+	0	ID=OJAHKBFM_00764;inference=ab initio prediction:Prodigal:002006;locus_tag=OJAHKBFM_00764;product=hypothetical protein
KB893653.1	Prodigal:002006	CDS	824712	828347	.	+	0	ID=OJAHKBFM_00765;eC_number=3.1.11.5;Name=recB;gene=recB;inference=ab initio prediction:Prodigal:002006,protein motif:HAMAP:MF_01485;locus_tag=OJAHKBFM_00765;product=RecBCD enzyme subunit RecB
KB893653.1	Prodigal:002006	CDS	828532	829152	.	+	0	ID=OJAHKBFM_00766;eC_number=6.3.3.2;db_xref=COG:COG0212;inference=ab initio prediction:Prodigal:002006,similar to AA sequence:UniProtKB:P44905;locus_tag=OJAHKBFM_00766;product=5-formyltetrahydrofolate cyclo-ligase
KB893653.1	Prodigal:002006	CDS	829149	829979	.	+	0	ID=OJAHKBFM_00767;eC_number=3.1.4.16;Name=ymdB;db_xref=COG:COG1692;gene=ymdB;inference=ab initio prediction:Prodigal:002006,similar to AA sequence:UniProtKB:O31775;locus_tag=OJAHKBFM_00767;product=2'%2C3'-cyclic-nucleotide 2'-phosphodiesterase
KB893653.1	Prodigal:002006	CDS	830030	830872	.	+	0	ID=OJAHKBFM_00768;inference=ab initio prediction:Prodigal:002006;locus_tag=OJAHKBFM_00768;product=hypothetical protein
KB893653.1	Prodigal:002006	CDS	830983	831726	.	+	0	ID=OJAHKBFM_00769;db_xref=COG:COG0217;inference=ab initio prediction:Prodigal:002006,similar to AA sequence:UniProtKB:O67517;locus_tag=OJAHKBFM_00769;product=putative transcriptional regulatory protein
KB893653.1	Prodigal:002006	CDS	832384	835152	.	-	0	ID=OJAHKBFM_00770;eC_number=3.4.-.-;Name=bepA_1;gene=bepA_1;inference=ab initio prediction:Prodigal:002006,protein motif:HAMAP:MF_00997;locus_tag=OJAHKBFM_00770;product=Beta-barrel assembly-enhancing protease
KB893653.1	Prodigal:002006	CDS	835362	837251	.	-	0	ID=OJAHKBFM_00771;eC_number=6.3.5.4;Name=asnB;db_xref=COG:COG0367;gene=asnB;inference=ab initio prediction:Prodigal:002006,similar to AA sequence:UniProtKB:P54420;locus_tag=OJAHKBFM_00771;product=Asparagine synthetase [glutamine-hydrolyzing] 1
KB893653.1	Prodigal:002006	CDS	837316	838038	.	-	0	ID=OJAHKBFM_00772;eC_number=2.1.3.-;Name=cmoA;gene=cmoA;inference=ab initio prediction:Prodigal:002006,protein motif:HAMAP:MF_01589;locus_tag=OJAHKBFM_00772;product=Carboxy-S-adenosyl-L-methionine synthase
KB893653.1	Aragorn:001002	tRNA	838161	838234	.	-	.	ID=OJAHKBFM_00773;inference=COORDINATES:profile:Aragorn:001002;locus_tag=OJAHKBFM_00773;product=tRNA-Gly(ccc)
KB893653.1	Prodigal:002006	CDS	838286	839044	.	-	0	ID=OJAHKBFM_00774;inference=ab initio prediction:Prodigal:002006;locus_tag=OJAHKBFM_00774;product=hypothetical protein
KB893653.1	Prodigal:002006	CDS	839041	839838	.	-	0	ID=OJAHKBFM_00775;inference=ab initio prediction:Prodigal:002006;locus_tag=OJAHKBFM_00775;product=hypothetical protein
KB893653.1	Prodigal:002006	CDS	839988	840452	.	-	0	ID=OJAHKBFM_00776;inference=ab initio prediction:Prodigal:002006;locus_tag=OJAHKBFM_00776;product=hypothetical protein
KB893653.1	Prodigal:002006	CDS	840445	840747	.	-	0	ID=OJAHKBFM_00777;inference=ab initio prediction:Prodigal:002006;locus_tag=OJAHKBFM_00777;product=hypothetical protein
KB893653.1	Prodigal:002006	CDS	841123	842130	.	+	0	ID=OJAHKBFM_00778;eC_number=1.2.1.12;Name=gap;gene=gap;inference=ab initio prediction:Prodigal:002006,similar to AA sequence:UniProtKB:P00362;locus_tag=OJAHKBFM_00778;product=Glyceraldehyde-3-phosphate dehydrogenase
KB893653.1	Prodigal:002006	CDS	842247	842894	.	-	0	ID=OJAHKBFM_00779;inference=ab initio prediction:Prodigal:002006;locus_tag=OJAHKBFM_00779;product=hypothetical protein
KB893653.1	Prodigal:002006	CDS	843134	843427	.	-	0	ID=OJAHKBFM_00780;inference=ab initio prediction:Prodigal:002006;locus_tag=OJAHKBFM_00780;product=hypothetical protein
KB893653.1	Prodigal:002006	CDS	843578	843901	.	-	0	ID=OJAHKBFM_00781;Name=cndB2;gene=cndB2;inference=ab initio prediction:Prodigal:002006,similar to AA sequence:UniProtKB:X5CWH9;locus_tag=OJAHKBFM_00781;product=Chloroacetanilide N-alkylformylase 2%2C ferredoxin component
KB893653.1	Prodigal:002006	CDS	843898	844929	.	-	0	ID=OJAHKBFM_00782;eC_number=4.2.2.-;Name=mltG;db_xref=COG:COG1559;gene=mltG;inference=ab initio prediction:Prodigal:002006,similar to AA sequence:UniProtKB:P28306;locus_tag=OJAHKBFM_00782;product=Endolytic murein transglycosylase
KB893653.1	Prodigal:002006	CDS	844955	846226	.	-	0	ID=OJAHKBFM_00783;eC_number=2.3.1.179;Name=fabF_1;db_xref=COG:COG0304;gene=fabF_1;inference=ab initio prediction:Prodigal:002006,similar to AA sequence:UniProtKB:Q83E37;locus_tag=OJAHKBFM_00783;product=3-oxoacyl-[acyl-carrier-protein] synthase 2
KB893653.1	Prodigal:002006	CDS	846327	846566	.	-	0	ID=OJAHKBFM_00784;Name=acpP_1;db_xref=COG:COG0236;gene=acpP_1;inference=ab initio prediction:Prodigal:002006,similar to AA sequence:UniProtKB:P19372;locus_tag=OJAHKBFM_00784;product=Acyl carrier protein AcpP
KB893653.1	Prodigal:002006	CDS	846725	847462	.	-	0	ID=OJAHKBFM_00785;eC_number=1.1.1.100;Name=fabG_1;gene=fabG_1;inference=ab initio prediction:Prodigal:002006,similar to AA sequence:UniProtKB:P0AEK2;locus_tag=OJAHKBFM_00785;product=3-oxoacyl-[acyl-carrier-protein] reductase FabG
KB893653.1	Prodigal:002006	CDS	847476	848420	.	-	0	ID=OJAHKBFM_00786;eC_number=2.3.1.39;Name=fabD;db_xref=COG:COG0331;gene=fabD;inference=ab initio prediction:Prodigal:002006,similar to AA sequence:UniProtKB:P0AAI9;locus_tag=OJAHKBFM_00786;product=Malonyl CoA-acyl carrier protein transacylase
KB893653.1	Prodigal:002006	CDS	848783	849472	.	+	0	ID=OJAHKBFM_00787;inference=ab initio prediction:Prodigal:002006;locus_tag=OJAHKBFM_00787;product=hypothetical protein
KB893653.1	Prodigal:002006	CDS	849650	850231	.	-	0	ID=OJAHKBFM_00788;Name=rplI;db_xref=COG:COG0359;gene=rplI;inference=ab initio prediction:Prodigal:002006,similar to AA sequence:UniProtKB:Q6N5A1;locus_tag=OJAHKBFM_00788;product=50S ribosomal protein L9
KB893653.1	Prodigal:002006	CDS	850242	850478	.	-	0	ID=OJAHKBFM_00789;Name=rpsR;db_xref=COG:COG0238;gene=rpsR;inference=ab initio prediction:Prodigal:002006,similar to AA sequence:UniProtKB:Q6N5A3;locus_tag=OJAHKBFM_00789;product=30S ribosomal protein S18
KB893653.1	Prodigal:002006	CDS	850491	850952	.	-	0	ID=OJAHKBFM_00790;Name=rpsF;db_xref=COG:COG0360;gene=rpsF;inference=ab initio prediction:Prodigal:002006,similar to AA sequence:UniProtKB:Q6N5A4;locus_tag=OJAHKBFM_00790;product=30S ribosomal protein S6
KB893653.1	Prodigal:002006	CDS	851114	852103	.	-	0	ID=OJAHKBFM_00791;eC_number=5.1.1.20;Name=ycjG;db_xref=COG:COG4948;gene=ycjG;inference=ab initio prediction:Prodigal:002006,similar to AA sequence:UniProtKB:P51981;locus_tag=OJAHKBFM_00791;product=L-Ala-D/L-Glu epimerase
KB893653.1	Prodigal:002006	CDS	852181	853632	.	-	0	ID=OJAHKBFM_00792;Name=pal_2;gene=pal_2;inference=ab initio prediction:Prodigal:002006,protein motif:HAMAP:MF_02204;locus_tag=OJAHKBFM_00792;product=Peptidoglycan-associated lipoprotein
KB893653.1	Prodigal:002006	CDS	854270	856612	.	+	0	ID=OJAHKBFM_00793;inference=ab initio prediction:Prodigal:002006;locus_tag=OJAHKBFM_00793;product=hypothetical protein
KB893653.1	Prodigal:002006	CDS	856788	857468	.	+	0	ID=OJAHKBFM_00794;inference=ab initio prediction:Prodigal:002006;locus_tag=OJAHKBFM_00794;product=hypothetical protein
KB893653.1	Prodigal:002006	CDS	857441	857644	.	-	0	ID=OJAHKBFM_00795;inference=ab initio prediction:Prodigal:002006;locus_tag=OJAHKBFM_00795;product=hypothetical protein
KB893653.1	Prodigal:002006	CDS	858442	859818	.	+	0	ID=OJAHKBFM_00796;inference=ab initio prediction:Prodigal:002006;locus_tag=OJAHKBFM_00796;product=hypothetical protein
KB893653.1	Prodigal:002006	CDS	859920	861119	.	+	0	ID=OJAHKBFM_00797;inference=ab initio prediction:Prodigal:002006;locus_tag=OJAHKBFM_00797;product=hypothetical protein
KB893653.1	Prodigal:002006	CDS	861132	861698	.	+	0	ID=OJAHKBFM_00798;inference=ab initio prediction:Prodigal:002006;locus_tag=OJAHKBFM_00798;product=hypothetical protein
KB893653.1	Prodigal:002006	CDS	861723	862823	.	+	0	ID=OJAHKBFM_00799;inference=ab initio prediction:Prodigal:002006;locus_tag=OJAHKBFM_00799;product=hypothetical protein
KB893653.1	Prodigal:002006	CDS	862846	863850	.	-	0	ID=OJAHKBFM_00800;inference=ab initio prediction:Prodigal:002006;locus_tag=OJAHKBFM_00800;product=hypothetical protein
KB893653.1	Prodigal:002006	CDS	863961	864539	.	+	0	ID=OJAHKBFM_00801;inference=ab initio prediction:Prodigal:002006;locus_tag=OJAHKBFM_00801;product=hypothetical protein
KB893653.1	Prodigal:002006	CDS	864556	864897	.	+	0	ID=OJAHKBFM_00802;inference=ab initio prediction:Prodigal:002006;locus_tag=OJAHKBFM_00802;product=hypothetical protein
KB893653.1	Prodigal:002006	CDS	864894	865328	.	+	0	ID=OJAHKBFM_00803;inference=ab initio prediction:Prodigal:002006;locus_tag=OJAHKBFM_00803;product=hypothetical protein
KB893653.1	Prodigal:002006	CDS	865422	865835	.	+	0	ID=OJAHKBFM_00804;inference=ab initio prediction:Prodigal:002006;locus_tag=OJAHKBFM_00804;product=hypothetical protein
KB893653.1	Prodigal:002006	CDS	865843	866154	.	+	0	ID=OJAHKBFM_00805;inference=ab initio prediction:Prodigal:002006;locus_tag=OJAHKBFM_00805;product=hypothetical protein
KB893653.1	Prodigal:002006	CDS	866156	866350	.	+	0	ID=OJAHKBFM_00806;inference=ab initio prediction:Prodigal:002006;locus_tag=OJAHKBFM_00806;product=hypothetical protein
KB893653.1	Prodigal:002006	CDS	866347	867000	.	+	0	ID=OJAHKBFM_00807;inference=ab initio prediction:Prodigal:002006;locus_tag=OJAHKBFM_00807;product=hypothetical protein
KB893653.1	Prodigal:002006	CDS	867022	867645	.	+	0	ID=OJAHKBFM_00808;inference=ab initio prediction:Prodigal:002006;locus_tag=OJAHKBFM_00808;product=hypothetical protein
KB893653.1	Prodigal:002006	CDS	867642	868535	.	+	0	ID=OJAHKBFM_00809;inference=ab initio prediction:Prodigal:002006;locus_tag=OJAHKBFM_00809;product=hypothetical protein
KB893653.1	Prodigal:002006	CDS	868549	869265	.	-	0	ID=OJAHKBFM_00810;eC_number=2.1.1.222;Name=COQ3;gene=COQ3;inference=ab initio prediction:Prodigal:002006,protein motif:HAMAP:MF_00472;locus_tag=OJAHKBFM_00810;product=Ubiquinone biosynthesis O-methyltransferase%2C mitochondrial
KB893653.1	Aragorn:001002	tRNA	870695	870784	.	-	.	ID=OJAHKBFM_00811;inference=COORDINATES:profile:Aragorn:001002;locus_tag=OJAHKBFM_00811;product=tRNA-Ser(tga)
KB893653.1	Prodigal:002006	CDS	870897	871337	.	+	0	ID=OJAHKBFM_00812;eC_number=3.4.19.-;Name=pgdS;db_xref=COG:COG0791;gene=pgdS;inference=ab initio prediction:Prodigal:002006,similar to AA sequence:UniProtKB:P96740;locus_tag=OJAHKBFM_00812;product=Gamma-DL-glutamyl hydrolase
KB893653.1	Prodigal:002006	CDS	871341	875315	.	+	0	ID=OJAHKBFM_00813;inference=ab initio prediction:Prodigal:002006;locus_tag=OJAHKBFM_00813;product=hypothetical protein
KB893653.1	Prodigal:002006	CDS	875339	876346	.	+	0	ID=OJAHKBFM_00814;inference=ab initio prediction:Prodigal:002006;locus_tag=OJAHKBFM_00814;product=hypothetical protein
KB893653.1	Prodigal:002006	CDS	876346	876615	.	+	0	ID=OJAHKBFM_00815;inference=ab initio prediction:Prodigal:002006;locus_tag=OJAHKBFM_00815;product=hypothetical protein
KB893653.1	Prodigal:002006	CDS	876634	877557	.	+	0	ID=OJAHKBFM_00816;inference=ab initio prediction:Prodigal:002006;locus_tag=OJAHKBFM_00816;product=hypothetical protein
KB893653.1	Prodigal:002006	CDS	877590	877946	.	+	0	ID=OJAHKBFM_00817;inference=ab initio prediction:Prodigal:002006;locus_tag=OJAHKBFM_00817;product=hypothetical protein
KB893653.1	Prodigal:002006	CDS	877953	879263	.	-	0	ID=OJAHKBFM_00818;eC_number=6.3.2.12;Name=folC;db_xref=COG:COG0285;gene=folC;inference=ab initio prediction:Prodigal:002006,similar to AA sequence:UniProtKB:P08192;locus_tag=OJAHKBFM_00818;product=Dihydrofolate synthase/folylpolyglutamate synthase
KB893653.1	Prodigal:002006	CDS	879260	880264	.	-	0	ID=OJAHKBFM_00819;eC_number=2.1.3.15;Name=accD;db_xref=COG:COG0777;gene=accD;inference=ab initio prediction:Prodigal:002006,similar to AA sequence:UniProtKB:P0A9Q5;locus_tag=OJAHKBFM_00819;product=Acetyl-coenzyme A carboxylase carboxyl transferase subunit beta
KB893653.1	Prodigal:002006	CDS	880417	881835	.	-	0	ID=OJAHKBFM_00820;inference=ab initio prediction:Prodigal:002006;locus_tag=OJAHKBFM_00820;product=hypothetical protein
KB893653.1	Prodigal:002006	CDS	881929	882282	.	-	0	ID=OJAHKBFM_00821;inference=ab initio prediction:Prodigal:002006;locus_tag=OJAHKBFM_00821;product=hypothetical protein
KB893653.1	Prodigal:002006	CDS	882472	883152	.	+	0	ID=OJAHKBFM_00822;inference=ab initio prediction:Prodigal:002006;locus_tag=OJAHKBFM_00822;product=hypothetical protein
KB893653.1	Prodigal:002006	CDS	883548	884021	.	+	0	ID=OJAHKBFM_00823;Name=greA;db_xref=COG:COG0782;gene=greA;inference=ab initio prediction:Prodigal:002006,similar to AA sequence:UniProtKB:P0A6W5;locus_tag=OJAHKBFM_00823;product=Transcription elongation factor GreA
KB893653.1	Prodigal:002006	CDS	884159	886774	.	+	0	ID=OJAHKBFM_00824;inference=ab initio prediction:Prodigal:002006;locus_tag=OJAHKBFM_00824;product=hypothetical protein
KB893653.1	Prodigal:002006	CDS	886779	887567	.	+	0	ID=OJAHKBFM_00825;eC_number=4.1.1.48;Name=trpC;gene=trpC;inference=ab initio prediction:Prodigal:002006,similar to AA sequence:UniProtKB:Q2YRR4;locus_tag=OJAHKBFM_00825;product=Indole-3-glycerol phosphate synthase
KB893653.1	Prodigal:002006	CDS	887573	888076	.	+	0	ID=OJAHKBFM_00826;eC_number=4.6.1.17;Name=moaC2;db_xref=COG:COG0315;gene=moaC2;inference=ab initio prediction:Prodigal:002006,similar to AA sequence:UniProtKB:P9WJR7;locus_tag=OJAHKBFM_00826;product=Cyclic pyranopterin monophosphate synthase 2
KB893653.1	Prodigal:002006	CDS	888116	889918	.	+	0	ID=OJAHKBFM_00827;eC_number=3.1.-.-;Name=recJ;db_xref=COG:COG0608;gene=recJ;inference=ab initio prediction:Prodigal:002006,similar to AA sequence:UniProtKB:P21893;locus_tag=OJAHKBFM_00827;product=Single-stranded-DNA-specific exonuclease RecJ
KB893653.1	Aragorn:001002	tRNA	890031	890106	.	+	.	ID=OJAHKBFM_00828;inference=COORDINATES:profile:Aragorn:001002;locus_tag=OJAHKBFM_00828;product=tRNA-Glu(ttc)
KB893653.1	Prodigal:002006	CDS	890209	891027	.	+	0	ID=OJAHKBFM_00829;inference=ab initio prediction:Prodigal:002006;locus_tag=OJAHKBFM_00829;product=hypothetical protein
KB893653.1	Prodigal:002006	CDS	891041	891556	.	-	0	ID=OJAHKBFM_00830;inference=ab initio prediction:Prodigal:002006;locus_tag=OJAHKBFM_00830;product=hypothetical protein
KB893653.1	Prodigal:002006	CDS	891567	893225	.	-	0	ID=OJAHKBFM_00831;eC_number=1.8.7.1;Name=sir;db_xref=COG:COG0155;gene=sir;inference=ab initio prediction:Prodigal:002006,similar to AA sequence:UniProtKB:P9WJ03;locus_tag=OJAHKBFM_00831;product=Sulfite reductase [ferredoxin]
KB893653.1	Prodigal:002006	CDS	893277	893588	.	-	0	ID=OJAHKBFM_00832;inference=ab initio prediction:Prodigal:002006;locus_tag=OJAHKBFM_00832;product=hypothetical protein
KB893653.1	Prodigal:002006	CDS	893793	894257	.	+	0	ID=OJAHKBFM_00833;inference=ab initio prediction:Prodigal:002006;locus_tag=OJAHKBFM_00833;product=hypothetical protein
KB893653.1	Prodigal:002006	CDS	894261	894968	.	-	0	ID=OJAHKBFM_00834;eC_number=3.2.2.27;Name=ung;db_xref=COG:COG0692;gene=ung;inference=ab initio prediction:Prodigal:002006,similar to AA sequence:UniProtKB:P39615;locus_tag=OJAHKBFM_00834;product=Uracil-DNA glycosylase
KB893653.1	Prodigal:002006	CDS	894998	895348	.	-	0	ID=OJAHKBFM_00835;inference=ab initio prediction:Prodigal:002006;locus_tag=OJAHKBFM_00835;product=hypothetical protein
KB893653.1	Prodigal:002006	CDS	895440	896633	.	-	0	ID=OJAHKBFM_00836;inference=ab initio prediction:Prodigal:002006;locus_tag=OJAHKBFM_00836;product=hypothetical protein
KB893653.1	Prodigal:002006	CDS	896769	898247	.	-	0	ID=OJAHKBFM_00837;eC_number=6.3.5.-;Name=gatB;db_xref=COG:COG0064;gene=gatB;inference=ab initio prediction:Prodigal:002006,similar to AA sequence:UniProtKB:Q9HVT7;locus_tag=OJAHKBFM_00837;product=Aspartyl/glutamyl-tRNA(Asn/Gln) amidotransferase subunit B
KB893653.1	Prodigal:002006	CDS	898489	900537	.	+	0	ID=OJAHKBFM_00838;eC_number=3.4.-.-;Name=bepA_2;gene=bepA_2;inference=ab initio prediction:Prodigal:002006,protein motif:HAMAP:MF_00997;locus_tag=OJAHKBFM_00838;product=Beta-barrel assembly-enhancing protease
KB893653.1	Prodigal:002006	CDS	900677	900985	.	+	0	ID=OJAHKBFM_00839;inference=ab initio prediction:Prodigal:002006;locus_tag=OJAHKBFM_00839;product=hypothetical protein
KB893653.1	Prodigal:002006	CDS	901083	901808	.	+	0	ID=OJAHKBFM_00840;eC_number=5.3.1.6;Name=rpiA;db_xref=COG:COG0120;gene=rpiA;inference=ab initio prediction:Prodigal:002006,similar to AA sequence:UniProtKB:Q6G3V6;locus_tag=OJAHKBFM_00840;product=Ribose-5-phosphate isomerase A
KB893653.1	Prodigal:002006	CDS	901950	903302	.	+	0	ID=OJAHKBFM_00841;eC_number=1.8.1.16;Name=garB;gene=garB;inference=ab initio prediction:Prodigal:002006,similar to AA sequence:UniProtKB:D0VWY5;locus_tag=OJAHKBFM_00841;product=Glutathione amide reductase
KB893653.1	Prodigal:002006	CDS	903373	903681	.	-	0	ID=OJAHKBFM_00842;inference=ab initio prediction:Prodigal:002006;locus_tag=OJAHKBFM_00842;product=hypothetical protein
KB893653.1	Prodigal:002006	CDS	903686	904963	.	-	0	ID=OJAHKBFM_00843;eC_number=4.2.1.11;Name=eno;gene=eno;inference=ab initio prediction:Prodigal:002006,similar to AA sequence:UniProtKB:P33675;locus_tag=OJAHKBFM_00843;product=Enolase
KB893653.1	Prodigal:002006	CDS	905143	905325	.	+	0	ID=OJAHKBFM_00844;inference=ab initio prediction:Prodigal:002006;locus_tag=OJAHKBFM_00844;product=hypothetical protein
KB893653.1	Aragorn:001002	tRNA	905443	905518	.	+	.	ID=OJAHKBFM_00845;inference=COORDINATES:profile:Aragorn:001002;locus_tag=OJAHKBFM_00845;product=tRNA-Lys(ctt)
KB893653.1	Prodigal:002006	CDS	905782	907986	.	+	0	ID=OJAHKBFM_00846;inference=ab initio prediction:Prodigal:002006;locus_tag=OJAHKBFM_00846;product=hypothetical protein
KB893653.1	Prodigal:002006	CDS	907995	908438	.	+	0	ID=OJAHKBFM_00847;inference=ab initio prediction:Prodigal:002006;locus_tag=OJAHKBFM_00847;product=hypothetical protein
KB893653.1	Prodigal:002006	CDS	908572	910287	.	+	0	ID=OJAHKBFM_00848;inference=ab initio prediction:Prodigal:002006;locus_tag=OJAHKBFM_00848;product=hypothetical protein
KB893653.1	Prodigal:002006	CDS	910347	910739	.	-	0	ID=OJAHKBFM_00849;db_xref=COG:COG0537;inference=ab initio prediction:Prodigal:002006,similar to AA sequence:UniProtKB:P64382;locus_tag=OJAHKBFM_00849;product=putative HIT-like protein
KB893653.1	Prodigal:002006	CDS	910859	911182	.	-	0	ID=OJAHKBFM_00850;eC_number=3.6.1.31;Name=hisE;db_xref=COG:COG0140;gene=hisE;inference=ab initio prediction:Prodigal:002006,similar to AA sequence:UniProtKB:Q7P0E6;locus_tag=OJAHKBFM_00850;product=Phosphoribosyl-ATP pyrophosphatase
KB893653.1	Prodigal:002006	CDS	911206	912585	.	-	0	ID=OJAHKBFM_00851;eC_number=2.6.1.113;Name=spuC_2;db_xref=COG:COG0161;gene=spuC_2;inference=ab initio prediction:Prodigal:002006,similar to AA sequence:UniProtKB:Q9I6J2;locus_tag=OJAHKBFM_00851;product=Putrescine--pyruvate aminotransferase
KB893653.1	Prodigal:002006	CDS	912731	913705	.	-	0	ID=OJAHKBFM_00852;eC_number=3.5.3.11;Name=speB;db_xref=COG:COG0010;gene=speB;inference=ab initio prediction:Prodigal:002006,similar to AA sequence:UniProtKB:P60651;locus_tag=OJAHKBFM_00852;product=Agmatinase
KB893653.1	Prodigal:002006	CDS	913745	914578	.	-	0	ID=OJAHKBFM_00853;Name=ydcV_1;gene=ydcV_1;inference=ab initio prediction:Prodigal:002006,similar to AA sequence:UniProtKB:P0AFR9;locus_tag=OJAHKBFM_00853;product=Inner membrane ABC transporter permease protein YdcV
KB893653.1	Prodigal:002006	CDS	914578	915711	.	-	0	ID=OJAHKBFM_00854;Name=potH;db_xref=COG:COG1176;gene=potH;inference=ab initio prediction:Prodigal:002006,similar to AA sequence:UniProtKB:P31135;locus_tag=OJAHKBFM_00854;product=Putrescine transport system permease protein PotH
KB893653.1	Prodigal:002006	CDS	915708	916859	.	-	0	ID=OJAHKBFM_00855;eC_number=7.6.2.11;Name=potA_1;db_xref=COG:COG3842;gene=potA_1;inference=ab initio prediction:Prodigal:002006,similar to AA sequence:UniProtKB:P69874;locus_tag=OJAHKBFM_00855;product=Spermidine/putrescine import ATP-binding protein PotA
KB893653.1	Aragorn:001002	tRNA	916873	916962	.	+	.	ID=OJAHKBFM_00856;inference=COORDINATES:profile:Aragorn:001002;locus_tag=OJAHKBFM_00856;product=tRNA-Arg(gcg)
KB893653.1	Prodigal:002006	CDS	917012	918109	.	-	0	ID=OJAHKBFM_00857;Name=spuE;db_xref=COG:COG0687;gene=spuE;inference=ab initio prediction:Prodigal:002006,similar to AA sequence:UniProtKB:Q9I6J0;locus_tag=OJAHKBFM_00857;product=Spermidine-binding periplasmic protein SpuE
KB893653.1	Prodigal:002006	CDS	918458	919963	.	+	0	ID=OJAHKBFM_00858;eC_number=1.2.1.5;Name=puuC;db_xref=COG:COG1012;gene=puuC;inference=ab initio prediction:Prodigal:002006,similar to AA sequence:UniProtKB:P23883;locus_tag=OJAHKBFM_00858;product=NADP/NAD-dependent aldehyde dehydrogenase PuuC
KB893653.1	Prodigal:002006	CDS	920001	921347	.	+	0	ID=OJAHKBFM_00859;eC_number=6.3.1.11;Name=puuA_1;db_xref=COG:COG0174;gene=puuA_1;inference=ab initio prediction:Prodigal:002006,similar to AA sequence:UniProtKB:P78061;locus_tag=OJAHKBFM_00859;product=Gamma-glutamylputrescine synthetase PuuA
KB893653.1	Prodigal:002006	CDS	921426	922685	.	+	0	ID=OJAHKBFM_00860;eC_number=1.4.3.-;Name=puuB_1;gene=puuB_1;inference=ab initio prediction:Prodigal:002006,similar to AA sequence:UniProtKB:P37906;locus_tag=OJAHKBFM_00860;product=Gamma-glutamylputrescine oxidoreductase
KB893653.1	Prodigal:002006	CDS	922714	922896	.	-	0	ID=OJAHKBFM_00861;inference=ab initio prediction:Prodigal:002006;locus_tag=OJAHKBFM_00861;product=hypothetical protein
KB893653.1	Prodigal:002006	CDS	923060	923350	.	-	0	ID=OJAHKBFM_00862;inference=ab initio prediction:Prodigal:002006;locus_tag=OJAHKBFM_00862;product=hypothetical protein
KB893653.1	Prodigal:002006	CDS	923755	924609	.	-	0	ID=OJAHKBFM_00863;eC_number=2.3.1.117;Name=dapD;gene=dapD;inference=ab initio prediction:Prodigal:002006,similar to AA sequence:UniProtKB:Q8FV25;locus_tag=OJAHKBFM_00863;product=2%2C3%2C4%2C5-tetrahydropyridine-2%2C6-dicarboxylate N-succinyltransferase
KB893653.1	Prodigal:002006	CDS	924636	926969	.	-	0	ID=OJAHKBFM_00864;eC_number=2.7.3.9;Name=ptsP;db_xref=COG:COG3605;gene=ptsP;inference=ab initio prediction:Prodigal:002006,similar to AA sequence:UniProtKB:P37177;locus_tag=OJAHKBFM_00864;product=Phosphoenolpyruvate-dependent phosphotransferase system
KB893653.1	Prodigal:002006	CDS	926994	928223	.	-	0	ID=OJAHKBFM_00865;eC_number=2.7.2.4;db_xref=COG:COG0527;inference=ab initio prediction:Prodigal:002006,similar to AA sequence:UniProtKB:Q88EI9;locus_tag=OJAHKBFM_00865;product=Aspartate kinase
KB893653.1	Prodigal:002006	CDS	928401	929258	.	+	0	ID=OJAHKBFM_00866;inference=ab initio prediction:Prodigal:002006;locus_tag=OJAHKBFM_00866;product=hypothetical protein
KB893653.1	Prodigal:002006	CDS	929351	930841	.	+	0	ID=OJAHKBFM_00867;eC_number=2.7.1.30;Name=glpK;gene=glpK;inference=ab initio prediction:Prodigal:002006,similar to AA sequence:UniProtKB:O86033;locus_tag=OJAHKBFM_00867;product=Glycerol kinase
KB893653.1	Prodigal:002006	CDS	930838	931989	.	-	0	ID=OJAHKBFM_00868;Name=hcaT;gene=hcaT;inference=ab initio prediction:Prodigal:002006,similar to AA sequence:UniProtKB:Q47142;locus_tag=OJAHKBFM_00868;product=putative 3-phenylpropionic acid transporter
KB893653.1	Prodigal:002006	CDS	932158	932394	.	+	0	ID=OJAHKBFM_00869;inference=ab initio prediction:Prodigal:002006;locus_tag=OJAHKBFM_00869;product=hypothetical protein
KB893653.1	Prodigal:002006	CDS	932523	932783	.	+	0	ID=OJAHKBFM_00870;Name=tatA;gene=tatA;inference=ab initio prediction:Prodigal:002006,protein motif:HAMAP:MF_00236;locus_tag=OJAHKBFM_00870;product=Sec-independent protein translocase protein TatA
KB893653.1	Prodigal:002006	CDS	932846	933325	.	+	0	ID=OJAHKBFM_00871;Name=tatB;gene=tatB;inference=ab initio prediction:Prodigal:002006,protein motif:HAMAP:MF_00237;locus_tag=OJAHKBFM_00871;product=Sec-independent protein translocase protein TatB
KB893653.1	Prodigal:002006	CDS	933339	934151	.	+	0	ID=OJAHKBFM_00872;Name=tatC;db_xref=COG:COG0805;gene=tatC;inference=ab initio prediction:Prodigal:002006,similar to AA sequence:UniProtKB:P69423;locus_tag=OJAHKBFM_00872;product=Sec-independent protein translocase protein TatC
KB893653.1	Prodigal:002006	CDS	934148	935053	.	+	0	ID=OJAHKBFM_00873;inference=ab initio prediction:Prodigal:002006;locus_tag=OJAHKBFM_00873;product=hypothetical protein
KB893653.1	Prodigal:002006	CDS	935050	935802	.	+	0	ID=OJAHKBFM_00874;inference=ab initio prediction:Prodigal:002006;locus_tag=OJAHKBFM_00874;product=hypothetical protein
KB893653.1	Prodigal:002006	CDS	935813	936196	.	-	0	ID=OJAHKBFM_00875;inference=ab initio prediction:Prodigal:002006;locus_tag=OJAHKBFM_00875;product=hypothetical protein
KB893653.1	Prodigal:002006	CDS	936673	938865	.	-	0	ID=OJAHKBFM_00876;Name=rpoD;db_xref=COG:COG0568;gene=rpoD;inference=ab initio prediction:Prodigal:002006,similar to AA sequence:UniProtKB:Q2K619;locus_tag=OJAHKBFM_00876;product=RNA polymerase sigma factor RpoD
KB893653.1	Prodigal:002006	CDS	938938	940944	.	-	0	ID=OJAHKBFM_00877;eC_number=2.7.7.-;Name=dnaG_1;gene=dnaG_1;inference=ab initio prediction:Prodigal:002006,protein motif:HAMAP:MF_00974;locus_tag=OJAHKBFM_00877;product=DNA primase
KB893653.1	Prodigal:002006	CDS	941114	941542	.	+	0	ID=OJAHKBFM_00878;eC_number=4.4.1.5;Name=gloA;db_xref=COG:COG0346;gene=gloA;inference=ab initio prediction:Prodigal:002006,similar to AA sequence:UniProtKB:P44638;locus_tag=OJAHKBFM_00878;product=Lactoylglutathione lyase
KB893653.1	Prodigal:002006	CDS	941598	942179	.	-	0	ID=OJAHKBFM_00879;inference=ab initio prediction:Prodigal:002006;locus_tag=OJAHKBFM_00879;product=hypothetical protein
KB893653.1	Prodigal:002006	CDS	942297	943535	.	-	0	ID=OJAHKBFM_00880;eC_number=2.4.1.182;Name=lpxB;db_xref=COG:COG0763;gene=lpxB;inference=ab initio prediction:Prodigal:002006,similar to AA sequence:UniProtKB:P10441;locus_tag=OJAHKBFM_00880;product=Lipid-A-disaccharide synthase
KB893653.1	Prodigal:002006	CDS	943532	943876	.	-	0	ID=OJAHKBFM_00881;inference=ab initio prediction:Prodigal:002006;locus_tag=OJAHKBFM_00881;product=hypothetical protein
KB893653.1	Prodigal:002006	CDS	943873	944592	.	-	0	ID=OJAHKBFM_00882;inference=ab initio prediction:Prodigal:002006;locus_tag=OJAHKBFM_00882;product=hypothetical protein
KB893653.1	Prodigal:002006	CDS	944767	945174	.	-	0	ID=OJAHKBFM_00883;inference=ab initio prediction:Prodigal:002006;locus_tag=OJAHKBFM_00883;product=hypothetical protein
KB893653.1	Prodigal:002006	CDS	945493	946188	.	+	0	ID=OJAHKBFM_00884;eC_number=1.11.1.18;Name=bpoC;db_xref=COG:COG0596;gene=bpoC;inference=ab initio prediction:Prodigal:002006,similar to AA sequence:UniProtKB:P9WNH1;locus_tag=OJAHKBFM_00884;product=Putative non-heme bromoperoxidase BpoC
KB893653.1	Prodigal:002006	CDS	946282	947466	.	+	0	ID=OJAHKBFM_00885;eC_number=2.6.1.11;Name=aruC;db_xref=COG:COG4992;gene=aruC;inference=ab initio prediction:Prodigal:002006,similar to AA sequence:UniProtKB:O30508;locus_tag=OJAHKBFM_00885;product=Succinylornithine transaminase/acetylornithine aminotransferase
KB893653.1	Prodigal:002006	CDS	947596	948567	.	+	0	ID=OJAHKBFM_00886;eC_number=2.1.3.3;Name=argF;db_xref=COG:COG0078;gene=argF;inference=ab initio prediction:Prodigal:002006,similar to AA sequence:UniProtKB:Q02047;locus_tag=OJAHKBFM_00886;product=Ornithine carbamoyltransferase 1%2C anabolic
KB893653.1	Prodigal:002006	CDS	948672	949598	.	+	0	ID=OJAHKBFM_00887;eC_number=3.1.2.30;Name=mcl2;db_xref=COG:COG2301;gene=mcl2;inference=ab initio prediction:Prodigal:002006,similar to AA sequence:UniProtKB:D3JV05;locus_tag=OJAHKBFM_00887;product=(3S)-malyl-CoA thioesterase
KB893653.1	Prodigal:002006	CDS	949598	950158	.	+	0	ID=OJAHKBFM_00888;inference=ab initio prediction:Prodigal:002006;locus_tag=OJAHKBFM_00888;product=hypothetical protein
KB893653.1	Prodigal:002006	CDS	950155	950700	.	-	0	ID=OJAHKBFM_00889;eC_number=2.3.1.267;Name=rimJ_2;db_xref=COG:COG1670;gene=rimJ_2;inference=ab initio prediction:Prodigal:002006,similar to AA sequence:UniProtKB:P0A948;locus_tag=OJAHKBFM_00889;product=[Ribosomal protein S5]-alanine N-acetyltransferase
KB893653.1	Prodigal:002006	CDS	950700	951143	.	-	0	ID=OJAHKBFM_00890;inference=ab initio prediction:Prodigal:002006;locus_tag=OJAHKBFM_00890;product=hypothetical protein
KB893653.1	Prodigal:002006	CDS	951410	954043	.	+	0	ID=OJAHKBFM_00891;eC_number=5.6.2.1;Name=topA;db_xref=COG:COG0550;gene=topA;inference=ab initio prediction:Prodigal:002006,similar to AA sequence:UniProtKB:P9WG49;locus_tag=OJAHKBFM_00891;product=DNA topoisomerase 1
KB893653.1	Prodigal:002006	CDS	954046	954684	.	+	0	ID=OJAHKBFM_00892;eC_number=2.5.1.3;Name=thiE_1;gene=thiE_1;inference=ab initio prediction:Prodigal:002006,protein motif:HAMAP:MF_00097;locus_tag=OJAHKBFM_00892;product=Thiamine-phosphate synthase
KB893653.1	Prodigal:002006	CDS	954900	956729	.	+	0	ID=OJAHKBFM_00893;inference=ab initio prediction:Prodigal:002006;locus_tag=OJAHKBFM_00893;product=hypothetical protein
KB893653.1	Prodigal:002006	CDS	956981	957601	.	+	0	ID=OJAHKBFM_00894;Name=rpsD;db_xref=COG:COG0522;gene=rpsD;inference=ab initio prediction:Prodigal:002006,similar to AA sequence:UniProtKB:Q6N9G0;locus_tag=OJAHKBFM_00894;product=30S ribosomal protein S4
KB893653.1	Prodigal:002006	CDS	957773	958444	.	+	0	ID=OJAHKBFM_00895;inference=ab initio prediction:Prodigal:002006;locus_tag=OJAHKBFM_00895;product=hypothetical protein
KB893653.1	Prodigal:002006	CDS	958441	959157	.	+	0	ID=OJAHKBFM_00896;inference=ab initio prediction:Prodigal:002006;locus_tag=OJAHKBFM_00896;product=hypothetical protein
KB893653.1	Prodigal:002006	CDS	959174	959578	.	-	0	ID=OJAHKBFM_00897;inference=ab initio prediction:Prodigal:002006;locus_tag=OJAHKBFM_00897;product=hypothetical protein
KB893653.1	Prodigal:002006	CDS	959672	960754	.	-	0	ID=OJAHKBFM_00898;eC_number=7.5.2.1;Name=malK_1;db_xref=COG:COG3839;gene=malK_1;inference=ab initio prediction:Prodigal:002006,similar to AA sequence:UniProtKB:P19566;locus_tag=OJAHKBFM_00898;product=Maltose/maltodextrin import ATP-binding protein MalK
KB893653.1	Prodigal:002006	CDS	960935	962143	.	-	0	ID=OJAHKBFM_00899;inference=ab initio prediction:Prodigal:002006;locus_tag=OJAHKBFM_00899;product=hypothetical protein
KB893653.1	Prodigal:002006	CDS	962169	963011	.	-	0	ID=OJAHKBFM_00900;Name=ycjP;db_xref=COG:COG0395;gene=ycjP;inference=ab initio prediction:Prodigal:002006,similar to AA sequence:UniProtKB:P77716;locus_tag=OJAHKBFM_00900;product=Inner membrane ABC transporter permease protein YcjP
KB893653.1	Prodigal:002006	CDS	963008	963904	.	-	0	ID=OJAHKBFM_00901;Name=ugpA_1;db_xref=COG:COG1175;gene=ugpA_1;inference=ab initio prediction:Prodigal:002006,similar to AA sequence:UniProtKB:P10905;locus_tag=OJAHKBFM_00901;product=sn-glycerol-3-phosphate transport system permease protein UgpA
KB893653.1	Prodigal:002006	CDS	963901	965076	.	-	0	ID=OJAHKBFM_00902;eC_number=1.-.-.-;Name=yteT;db_xref=COG:COG0673;gene=yteT;inference=ab initio prediction:Prodigal:002006,similar to AA sequence:UniProtKB:O34371;locus_tag=OJAHKBFM_00902;product=Putative oxidoreductase YteT
KB893653.1	Prodigal:002006	CDS	965073	965846	.	-	0	ID=OJAHKBFM_00903;Name=cutC;db_xref=COG:COG3142;gene=cutC;inference=ab initio prediction:Prodigal:002006,similar to AA sequence:UniProtKB:P67825;locus_tag=OJAHKBFM_00903;product=Copper homeostasis protein CutC
KB893653.1	Prodigal:002006	CDS	966048	966944	.	+	0	ID=OJAHKBFM_00904;inference=ab initio prediction:Prodigal:002006;locus_tag=OJAHKBFM_00904;product=hypothetical protein
KB893653.1	Prodigal:002006	CDS	966941	968032	.	+	0	ID=OJAHKBFM_00905;eC_number=3.5.99.-;Name=agaS;db_xref=COG:COG2222;gene=agaS;inference=ab initio prediction:Prodigal:002006,similar to AA sequence:UniProtKB:P42907;locus_tag=OJAHKBFM_00905;product=Putative D-galactosamine-6-phosphate deaminase AgaS
KB893653.1	Prodigal:002006	CDS	968029	969018	.	+	0	ID=OJAHKBFM_00906;eC_number=2.7.1.59;Name=nagK;db_xref=COG:COG1940;gene=nagK;inference=ab initio prediction:Prodigal:002006,similar to AA sequence:UniProtKB:P75959;locus_tag=OJAHKBFM_00906;product=N-acetyl-D-glucosamine kinase
KB893653.1	Prodigal:002006	CDS	969015	970274	.	+	0	ID=OJAHKBFM_00907;eC_number=5.1.3.40;db_xref=COG:COG4573;inference=ab initio prediction:Prodigal:002006,similar to AA sequence:UniProtKB:A9CES6;locus_tag=OJAHKBFM_00907;product=D-tagatose 6-phosphate 4-epimerase
KB893653.1	Prodigal:002006	CDS	970271	971368	.	+	0	ID=OJAHKBFM_00908;eC_number=3.5.1.25;Name=nagA;db_xref=COG:COG1820;gene=nagA;inference=ab initio prediction:Prodigal:002006,similar to AA sequence:UniProtKB:O32445;locus_tag=OJAHKBFM_00908;product=N-acetylglucosamine-6-phosphate deacetylase
KB893653.1	Prodigal:002006	CDS	971406	971636	.	-	0	ID=OJAHKBFM_00909;inference=ab initio prediction:Prodigal:002006;locus_tag=OJAHKBFM_00909;product=hypothetical protein
KB893653.1	Prodigal:002006	CDS	971836	973512	.	-	0	ID=OJAHKBFM_00910;eC_number=6.3.5.1;Name=nadE;db_xref=COG:COG0171;gene=nadE;inference=ab initio prediction:Prodigal:002006,similar to AA sequence:UniProtKB:Q03638;locus_tag=OJAHKBFM_00910;product=Glutamine-dependent NAD(+) synthetase
KB893653.1	Prodigal:002006	CDS	973718	974707	.	+	0	ID=OJAHKBFM_00911;inference=ab initio prediction:Prodigal:002006;locus_tag=OJAHKBFM_00911;product=hypothetical protein
KB893653.1	Prodigal:002006	CDS	974777	975019	.	-	0	ID=OJAHKBFM_00912;inference=ab initio prediction:Prodigal:002006;locus_tag=OJAHKBFM_00912;product=hypothetical protein
KB893653.1	Prodigal:002006	CDS	975293	975646	.	+	0	ID=OJAHKBFM_00913;inference=ab initio prediction:Prodigal:002006;locus_tag=OJAHKBFM_00913;product=hypothetical protein
KB893653.1	Prodigal:002006	CDS	975925	977532	.	+	0	ID=OJAHKBFM_00914;eC_number=2.3.3.13;Name=leuA;db_xref=COG:COG0119;gene=leuA;inference=ab initio prediction:Prodigal:002006,similar to AA sequence:UniProtKB:Q9JZG1;locus_tag=OJAHKBFM_00914;product=2-isopropylmalate synthase
KB893653.1	Prodigal:002006	CDS	977701	978738	.	+	0	ID=OJAHKBFM_00915;Name=mreB;gene=mreB;inference=ab initio prediction:Prodigal:002006,similar to AA sequence:UniProtKB:A0A0H3C7V4;locus_tag=OJAHKBFM_00915;product=Cell shape-determining protein MreB
KB893653.1	Prodigal:002006	CDS	978807	980120	.	+	0	ID=OJAHKBFM_00916;inference=ab initio prediction:Prodigal:002006;locus_tag=OJAHKBFM_00916;product=hypothetical protein
KB893653.1	Prodigal:002006	CDS	980117	980632	.	+	0	ID=OJAHKBFM_00917;inference=ab initio prediction:Prodigal:002006;locus_tag=OJAHKBFM_00917;product=hypothetical protein
KB893653.1	Prodigal:002006	CDS	980728	982620	.	+	0	ID=OJAHKBFM_00918;eC_number=3.4.16.4;Name=mrdA;db_xref=COG:COG0768;gene=mrdA;inference=ab initio prediction:Prodigal:002006,similar to AA sequence:UniProtKB:P0AD65;locus_tag=OJAHKBFM_00918;product=Peptidoglycan D%2CD-transpeptidase MrdA
KB893653.1	Prodigal:002006	CDS	982617	983774	.	+	0	ID=OJAHKBFM_00919;eC_number=2.4.1.129;Name=mrdB;db_xref=COG:COG0772;gene=mrdB;inference=ab initio prediction:Prodigal:002006,similar to AA sequence:UniProtKB:P0ABG7;locus_tag=OJAHKBFM_00919;product=Peptidoglycan glycosyltransferase MrdB
KB893653.1	Prodigal:002006	CDS	983885	985843	.	-	0	ID=OJAHKBFM_00920;eC_number=2.4.2.17;Name=hisG;gene=hisG;inference=ab initio prediction:Prodigal:002006,protein motif:HAMAP:MF_00079;locus_tag=OJAHKBFM_00920;product=ATP phosphoribosyltransferase
KB893653.1	Prodigal:002006	CDS	985840	987345	.	-	0	ID=OJAHKBFM_00921;eC_number=6.1.1.21;Name=hisS;db_xref=COG:COG0124;gene=hisS;inference=ab initio prediction:Prodigal:002006,similar to AA sequence:UniProtKB:Q8YMC2;locus_tag=OJAHKBFM_00921;product=Histidine--tRNA ligase
KB893653.1	Prodigal:002006	CDS	987511	988224	.	+	0	ID=OJAHKBFM_00922;inference=ab initio prediction:Prodigal:002006;locus_tag=OJAHKBFM_00922;product=hypothetical protein
KB893653.1	Prodigal:002006	CDS	988267	988788	.	+	0	ID=OJAHKBFM_00923;eC_number=3.1.22.4;Name=ruvC;db_xref=COG:COG0817;gene=ruvC;inference=ab initio prediction:Prodigal:002006,similar to AA sequence:UniProtKB:P0A814;locus_tag=OJAHKBFM_00923;product=Crossover junction endodeoxyribonuclease RuvC
KB893653.1	Prodigal:002006	CDS	988785	989471	.	+	0	ID=OJAHKBFM_00924;eC_number=3.6.4.12;Name=ruvA;db_xref=COG:COG0632;gene=ruvA;inference=ab initio prediction:Prodigal:002006,similar to AA sequence:UniProtKB:P0A809;locus_tag=OJAHKBFM_00924;product=Holliday junction ATP-dependent DNA helicase RuvA
KB893653.1	Prodigal:002006	CDS	989482	990519	.	+	0	ID=OJAHKBFM_00925;eC_number=3.6.4.12;Name=ruvB;db_xref=COG:COG2255;gene=ruvB;inference=ab initio prediction:Prodigal:002006,similar to AA sequence:UniProtKB:P0A812;locus_tag=OJAHKBFM_00925;product=Holliday junction ATP-dependent DNA helicase RuvB
KB893653.1	Prodigal:002006	CDS	990516	991358	.	+	0	ID=OJAHKBFM_00926;eC_number=2.1.1.185;Name=rlmB;db_xref=COG:COG0566;gene=rlmB;inference=ab initio prediction:Prodigal:002006,similar to AA sequence:UniProtKB:P63177;locus_tag=OJAHKBFM_00926;product=23S rRNA (guanosine-2'-O-)-methyltransferase RlmB
KB893653.1	Prodigal:002006	CDS	991434	991673	.	+	0	ID=OJAHKBFM_00927;inference=ab initio prediction:Prodigal:002006;locus_tag=OJAHKBFM_00927;product=hypothetical protein
KB893653.1	Prodigal:002006	CDS	991886	993706	.	+	0	ID=OJAHKBFM_00928;Name=typA;db_xref=COG:COG1217;gene=typA;inference=ab initio prediction:Prodigal:002006,similar to AA sequence:UniProtKB:P32132;locus_tag=OJAHKBFM_00928;product=GTP-binding protein TypA/BipA
KB893653.1	Prodigal:002006	CDS	994272	994676	.	+	0	ID=OJAHKBFM_00929;inference=ab initio prediction:Prodigal:002006;locus_tag=OJAHKBFM_00929;product=hypothetical protein
KB893653.1	Prodigal:002006	CDS	994913	995953	.	+	0	ID=OJAHKBFM_00930;eC_number=2.5.1.47;Name=cysK;gene=cysK;inference=ab initio prediction:Prodigal:002006,similar to AA sequence:UniProtKB:P63871;locus_tag=OJAHKBFM_00930;product=Cysteine synthase
KB893653.1	Prodigal:002006	CDS	996032	998545	.	+	0	ID=OJAHKBFM_00931;inference=ab initio prediction:Prodigal:002006;locus_tag=OJAHKBFM_00931;product=hypothetical protein
KB893653.1	Prodigal:002006	CDS	998534	999409	.	-	0	ID=OJAHKBFM_00932;inference=ab initio prediction:Prodigal:002006;locus_tag=OJAHKBFM_00932;product=hypothetical protein
KB893653.1	Prodigal:002006	CDS	999565	1000191	.	+	0	ID=OJAHKBFM_00933;inference=ab initio prediction:Prodigal:002006;locus_tag=OJAHKBFM_00933;product=hypothetical protein
KB893653.1	Prodigal:002006	CDS	1000322	1002298	.	+	0	ID=OJAHKBFM_00934;eC_number=5.6.2.2;Name=parE;db_xref=COG:COG0187;gene=parE;inference=ab initio prediction:Prodigal:002006,similar to AA sequence:UniProtKB:P0A2I5;locus_tag=OJAHKBFM_00934;product=DNA topoisomerase 4 subunit B
KB893653.1	Prodigal:002006	CDS	1002317	1002823	.	-	0	ID=OJAHKBFM_00935;inference=ab initio prediction:Prodigal:002006;locus_tag=OJAHKBFM_00935;product=hypothetical protein
KB893653.1	Prodigal:002006	CDS	1002820	1003140	.	-	0	ID=OJAHKBFM_00936;inference=ab initio prediction:Prodigal:002006;locus_tag=OJAHKBFM_00936;product=hypothetical protein
KB893653.1	Prodigal:002006	CDS	1003375	1004784	.	-	0	ID=OJAHKBFM_00937;eC_number=6.3.1.2;Name=glnA;db_xref=COG:COG0174;gene=glnA;inference=ab initio prediction:Prodigal:002006,similar to AA sequence:UniProtKB:P0A1P6;locus_tag=OJAHKBFM_00937;product=Glutamine synthetase
KB893653.1	Prodigal:002006	CDS	1004851	1005189	.	-	0	ID=OJAHKBFM_00938;Name=glnB_2;db_xref=COG:COG0347;gene=glnB_2;inference=ab initio prediction:Prodigal:002006,similar to AA sequence:UniProtKB:P11671;locus_tag=OJAHKBFM_00938;product=Nitrogen regulatory protein P-II
KB893653.1	Aragorn:001002	tRNA	1005585	1005669	.	+	.	ID=OJAHKBFM_00939;inference=COORDINATES:profile:Aragorn:001002;locus_tag=OJAHKBFM_00939;product=tRNA-Leu(tag)
KB893653.1	Prodigal:002006	CDS	1005744	1007081	.	+	0	ID=OJAHKBFM_00940;eC_number=5.2.1.8;Name=tig;db_xref=COG:COG0544;gene=tig;inference=ab initio prediction:Prodigal:002006,similar to AA sequence:UniProtKB:Q9KQS5;locus_tag=OJAHKBFM_00940;product=Trigger factor
KB893653.1	Prodigal:002006	CDS	1007245	1007871	.	+	0	ID=OJAHKBFM_00941;eC_number=3.4.21.92;Name=clpP_1;gene=clpP_1;inference=ab initio prediction:Prodigal:002006,similar to AA sequence:UniProtKB:B8GX16;locus_tag=OJAHKBFM_00941;product=ATP-dependent Clp protease proteolytic subunit
KB893653.1	Prodigal:002006	CDS	1008050	1009312	.	+	0	ID=OJAHKBFM_00942;Name=clpX;gene=clpX;inference=ab initio prediction:Prodigal:002006,similar to AA sequence:UniProtKB:B8GX14;locus_tag=OJAHKBFM_00942;product=ATP-dependent Clp protease ATP-binding subunit ClpX
KB893653.1	Prodigal:002006	CDS	1009462	1010136	.	+	0	ID=OJAHKBFM_00943;inference=ab initio prediction:Prodigal:002006;locus_tag=OJAHKBFM_00943;product=hypothetical protein
KB893653.1	Prodigal:002006	CDS	1010282	1011529	.	-	0	ID=OJAHKBFM_00944;eC_number=6.1.1.1;Name=tyrS;gene=tyrS;inference=ab initio prediction:Prodigal:002006,similar to AA sequence:UniProtKB:B4RP13;locus_tag=OJAHKBFM_00944;product=Tyrosine--tRNA ligase
KB893653.1	Prodigal:002006	CDS	1011597	1012238	.	-	0	ID=OJAHKBFM_00945;inference=ab initio prediction:Prodigal:002006;locus_tag=OJAHKBFM_00945;product=hypothetical protein
KB893653.1	Prodigal:002006	CDS	1012235	1012744	.	-	0	ID=OJAHKBFM_00946;inference=ab initio prediction:Prodigal:002006;locus_tag=OJAHKBFM_00946;product=hypothetical protein
KB893653.1	Prodigal:002006	CDS	1013039	1013893	.	+	0	ID=OJAHKBFM_00947;inference=ab initio prediction:Prodigal:002006;locus_tag=OJAHKBFM_00947;product=hypothetical protein
KB893653.1	Prodigal:002006	CDS	1013977	1014921	.	-	0	ID=OJAHKBFM_00948;eC_number=1.8.1.9;Name=trxB;db_xref=COG:COG0492;gene=trxB;inference=ab initio prediction:Prodigal:002006,similar to AA sequence:UniProtKB:P43788;locus_tag=OJAHKBFM_00948;product=Thioredoxin reductase
KB893653.1	Aragorn:001002	tRNA	1015099	1015173	.	-	.	ID=OJAHKBFM_00949;inference=COORDINATES:profile:Aragorn:001002;locus_tag=OJAHKBFM_00949;product=tRNA-Val(tac)
KB893653.1	Prodigal:002006	CDS	1015401	1015676	.	-	0	ID=OJAHKBFM_00950;Name=hup;gene=hup;inference=ab initio prediction:Prodigal:002006,similar to AA sequence:UniProtKB:P0A3H0;locus_tag=OJAHKBFM_00950;product=DNA-binding protein HU
KB893653.1	Prodigal:002006	CDS	1015786	1018215	.	-	0	ID=OJAHKBFM_00951;eC_number=3.4.21.53;Name=lon;db_xref=COG:COG0466;gene=lon;inference=ab initio prediction:Prodigal:002006,similar to AA sequence:UniProtKB:P77810;locus_tag=OJAHKBFM_00951;product=Lon protease
KB893653.1	Prodigal:002006	CDS	1018584	1019348	.	+	0	ID=OJAHKBFM_00952;inference=ab initio prediction:Prodigal:002006;locus_tag=OJAHKBFM_00952;product=hypothetical protein
KB893653.1	Prodigal:002006	CDS	1019400	1020608	.	+	0	ID=OJAHKBFM_00953;eC_number=6.3.1.-;Name=ygiC;db_xref=COG:COG0754;gene=ygiC;inference=ab initio prediction:Prodigal:002006,similar to AA sequence:UniProtKB:P0ADT5;locus_tag=OJAHKBFM_00953;product=Putative acid--amine ligase YgiC
KB893653.1	Prodigal:002006	CDS	1020613	1021080	.	-	0	ID=OJAHKBFM_00954;inference=ab initio prediction:Prodigal:002006;locus_tag=OJAHKBFM_00954;product=hypothetical protein
KB893653.1	Prodigal:002006	CDS	1021105	1022040	.	-	0	ID=OJAHKBFM_00955;Name=fieF;db_xref=COG:COG0053;gene=fieF;inference=ab initio prediction:Prodigal:002006,similar to AA sequence:UniProtKB:P69380;locus_tag=OJAHKBFM_00955;product=Ferrous-iron efflux pump FieF
KB893653.1	Prodigal:002006	CDS	1022205	1022969	.	+	0	ID=OJAHKBFM_00956;inference=ab initio prediction:Prodigal:002006;locus_tag=OJAHKBFM_00956;product=hypothetical protein
KB893653.1	Prodigal:002006	CDS	1023042	1024280	.	-	0	ID=OJAHKBFM_00957;inference=ab initio prediction:Prodigal:002006;locus_tag=OJAHKBFM_00957;product=hypothetical protein
KB893653.1	Prodigal:002006	CDS	1024579	1026810	.	+	0	ID=OJAHKBFM_00958;inference=ab initio prediction:Prodigal:002006;locus_tag=OJAHKBFM_00958;product=hypothetical protein
KB893653.1	Prodigal:002006	CDS	1026814	1027476	.	-	0	ID=OJAHKBFM_00959;eC_number=4.2.1.150;Name=crt;db_xref=COG:COG1024;gene=crt;inference=ab initio prediction:Prodigal:002006,similar to AA sequence:UniProtKB:P52046;locus_tag=OJAHKBFM_00959;product=Short-chain-enoyl-CoA hydratase
KB893653.1	Prodigal:002006	CDS	1027643	1028434	.	-	0	ID=OJAHKBFM_00960;Name=glnQ_1;gene=glnQ_1;inference=ab initio prediction:Prodigal:002006,similar to AA sequence:UniProtKB:P27675;locus_tag=OJAHKBFM_00960;product=Glutamine transport ATP-binding protein GlnQ
KB893653.1	Prodigal:002006	CDS	1028450	1029856	.	-	0	ID=OJAHKBFM_00961;Name=yhdY;db_xref=COG:COG0765;gene=yhdY;inference=ab initio prediction:Prodigal:002006,similar to AA sequence:UniProtKB:P45768;locus_tag=OJAHKBFM_00961;product=Inner membrane amino-acid ABC transporter permease protein YhdY
KB893653.1	Prodigal:002006	CDS	1029869	1031113	.	-	0	ID=OJAHKBFM_00962;inference=ab initio prediction:Prodigal:002006;locus_tag=OJAHKBFM_00962;product=hypothetical protein
KB893653.1	Prodigal:002006	CDS	1031197	1032261	.	-	0	ID=OJAHKBFM_00963;Name=yhdW_1;gene=yhdW_1;inference=ab initio prediction:Prodigal:002006,similar to AA sequence:UniProtKB:P45766;locus_tag=OJAHKBFM_00963;product=Putative amino-acid ABC transporter-binding protein YhdW
KB893653.1	Prodigal:002006	CDS	1032491	1033549	.	-	0	ID=OJAHKBFM_00964;Name=yhdW_2;gene=yhdW_2;inference=ab initio prediction:Prodigal:002006,similar to AA sequence:UniProtKB:P45766;locus_tag=OJAHKBFM_00964;product=Putative amino-acid ABC transporter-binding protein YhdW
KB893653.1	Prodigal:002006	CDS	1033790	1034368	.	+	0	ID=OJAHKBFM_00965;eC_number=3.1.-.-;db_xref=COG:COG1011;inference=ab initio prediction:Prodigal:002006,similar to AA sequence:UniProtKB:P9WMS5;locus_tag=OJAHKBFM_00965;product=Phosphatase
KB893653.1	Prodigal:002006	CDS	1034436	1035620	.	+	0	ID=OJAHKBFM_00966;eC_number=4.4.1.13;Name=metC;db_xref=COG:COG0626;gene=metC;inference=ab initio prediction:Prodigal:002006,similar to AA sequence:UniProtKB:P06721;locus_tag=OJAHKBFM_00966;product=Cystathionine beta-lyase MetC
KB893653.1	Prodigal:002006	CDS	1035707	1036297	.	+	0	ID=OJAHKBFM_00967;inference=ab initio prediction:Prodigal:002006;locus_tag=OJAHKBFM_00967;product=hypothetical protein
KB893653.1	Prodigal:002006	CDS	1036313	1036714	.	-	0	ID=OJAHKBFM_00968;eC_number=2.7.13.3;Name=cqsS;gene=cqsS;inference=ab initio prediction:Prodigal:002006,similar to AA sequence:UniProtKB:Q9KM66;locus_tag=OJAHKBFM_00968;product=CAI-1 autoinducer sensor kinase/phosphatase CqsS
KB893653.1	Prodigal:002006	CDS	1036844	1037545	.	-	0	ID=OJAHKBFM_00969;eC_number=5.1.1.13;Name=ygeA;gene=ygeA;inference=ab initio prediction:Prodigal:002006,similar to AA sequence:UniProtKB:A0A140N890;locus_tag=OJAHKBFM_00969;product=L-aspartate/glutamate-specific racemase
KB893653.1	Prodigal:002006	CDS	1037727	1039610	.	-	0	ID=OJAHKBFM_00970;eC_number=6.6.1.2;Name=cobT;gene=cobT;inference=ab initio prediction:Prodigal:002006,similar to AA sequence:UniProtKB:P29934;locus_tag=OJAHKBFM_00970;product=Aerobic cobaltochelatase subunit CobT
KB893653.1	Prodigal:002006	CDS	1039620	1040612	.	-	0	ID=OJAHKBFM_00971;eC_number=6.6.1.2;Name=cobS;gene=cobS;inference=ab initio prediction:Prodigal:002006,similar to AA sequence:UniProtKB:P29933;locus_tag=OJAHKBFM_00971;product=Aerobic cobaltochelatase subunit CobS
KB893653.1	Prodigal:002006	CDS	1040815	1041372	.	+	0	ID=OJAHKBFM_00972;inference=ab initio prediction:Prodigal:002006;locus_tag=OJAHKBFM_00972;product=hypothetical protein
KB893653.1	Prodigal:002006	CDS	1041393	1041869	.	+	0	ID=OJAHKBFM_00973;Name=fur;db_xref=COG:COG0735;gene=fur;inference=ab initio prediction:Prodigal:002006,similar to AA sequence:UniProtKB:O07315;locus_tag=OJAHKBFM_00973;product=Ferric uptake regulation protein
KB893653.1	Aragorn:001002	tmRNA	1041923	1042256	.	+	.	ID=OJAHKBFM_00974;Name=ssrA;gene=ssrA;inference=COORDINATES:profile:Aragorn:001002;locus_tag=OJAHKBFM_00974;product=transfer-messenger RNA%2C SsrA
KB893653.1	Prodigal:002006	CDS	1042325	1043425	.	-	0	ID=OJAHKBFM_00975;Name=ribBA;db_xref=COG:COG0108;gene=ribBA;inference=ab initio prediction:Prodigal:002006,similar to AA sequence:UniProtKB:P9WHF1;locus_tag=OJAHKBFM_00975;product=Riboflavin biosynthesis protein RibBA
KB893653.1	Prodigal:002006	CDS	1043437	1044663	.	-	0	ID=OJAHKBFM_00976;eC_number=4.4.1.16;Name=sufS_1;gene=sufS_1;inference=ab initio prediction:Prodigal:002006,protein motif:HAMAP:MF_01831;locus_tag=OJAHKBFM_00976;product=Cysteine desulfurase
KB893653.1	Prodigal:002006	CDS	1044920	1045087	.	+	0	ID=OJAHKBFM_00977;Name=rpmG;db_xref=COG:COG0267;gene=rpmG;inference=ab initio prediction:Prodigal:002006,similar to AA sequence:UniProtKB:Q6N554;locus_tag=OJAHKBFM_00977;product=50S ribosomal protein L33
KB893653.1	Prodigal:002006	CDS	1045145	1045798	.	-	0	ID=OJAHKBFM_00978;inference=ab initio prediction:Prodigal:002006;locus_tag=OJAHKBFM_00978;product=hypothetical protein
KB893653.1	Prodigal:002006	CDS	1045851	1046339	.	-	0	ID=OJAHKBFM_00979;Name=pasT;db_xref=COG:COG2867;gene=pasT;inference=ab initio prediction:Prodigal:002006,similar to AA sequence:UniProtKB:Q8FEY4;locus_tag=OJAHKBFM_00979;product=Persistence and stress-resistance toxin PasT
KB893653.1	Prodigal:002006	CDS	1046342	1047295	.	-	0	ID=OJAHKBFM_00980;eC_number=2.8.1.8;Name=lipA;db_xref=COG:COG0320;gene=lipA;inference=ab initio prediction:Prodigal:002006,similar to AA sequence:UniProtKB:P60716;locus_tag=OJAHKBFM_00980;product=Lipoyl synthase
KB893653.1	Prodigal:002006	CDS	1047646	1047945	.	+	0	ID=OJAHKBFM_00981;inference=ab initio prediction:Prodigal:002006;locus_tag=OJAHKBFM_00981;product=hypothetical protein
KB893653.1	Prodigal:002006	CDS	1048072	1048746	.	-	0	ID=OJAHKBFM_00982;inference=ab initio prediction:Prodigal:002006;locus_tag=OJAHKBFM_00982;product=hypothetical protein
KB893653.1	Prodigal:002006	CDS	1048974	1049981	.	-	0	ID=OJAHKBFM_00983;inference=ab initio prediction:Prodigal:002006;locus_tag=OJAHKBFM_00983;product=hypothetical protein
KB893653.1	Prodigal:002006	CDS	1050158	1051282	.	-	0	ID=OJAHKBFM_00984;eC_number=2.4.99.17;Name=queA;gene=queA;inference=ab initio prediction:Prodigal:002006,similar to AA sequence:UniProtKB:P65951;locus_tag=OJAHKBFM_00984;product=S-adenosylmethionine:tRNA ribosyltransferase-isomerase
KB893653.1	Prodigal:002006	CDS	1051279	1051857	.	-	0	ID=OJAHKBFM_00985;inference=ab initio prediction:Prodigal:002006;locus_tag=OJAHKBFM_00985;product=hypothetical protein
KB893653.1	Prodigal:002006	CDS	1052034	1052585	.	-	0	ID=OJAHKBFM_00986;eC_number=2.7.7.3;Name=coaD;db_xref=COG:COG0669;gene=coaD;inference=ab initio prediction:Prodigal:002006,similar to AA sequence:UniProtKB:Q8ZJN9;locus_tag=OJAHKBFM_00986;product=Phosphopantetheine adenylyltransferase
KB893653.1	Prodigal:002006	CDS	1052633	1053076	.	-	0	ID=OJAHKBFM_00987;inference=ab initio prediction:Prodigal:002006;locus_tag=OJAHKBFM_00987;product=hypothetical protein
KB893653.1	Prodigal:002006	CDS	1053570	1055462	.	+	0	ID=OJAHKBFM_00988;Name=appA;gene=appA;inference=ab initio prediction:Prodigal:002006,similar to AA sequence:UniProtKB:P42061;locus_tag=OJAHKBFM_00988;product=Oligopeptide-binding protein AppA
KB893653.1	Prodigal:002006	CDS	1055527	1056810	.	-	0	ID=OJAHKBFM_00989;inference=ab initio prediction:Prodigal:002006;locus_tag=OJAHKBFM_00989;product=hypothetical protein
KB893653.1	Prodigal:002006	CDS	1056937	1057893	.	+	0	ID=OJAHKBFM_00990;inference=ab initio prediction:Prodigal:002006;locus_tag=OJAHKBFM_00990;product=hypothetical protein
KB893653.1	Prodigal:002006	CDS	1057872	1058693	.	+	0	ID=OJAHKBFM_00991;inference=ab initio prediction:Prodigal:002006;locus_tag=OJAHKBFM_00991;product=hypothetical protein
KB893653.1	Prodigal:002006	CDS	1059006	1059665	.	+	0	ID=OJAHKBFM_00992;eC_number=1.8.4.11;Name=msrA;db_xref=COG:COG0225;gene=msrA;inference=ab initio prediction:Prodigal:002006,similar to AA sequence:UniProtKB:Q93S39;locus_tag=OJAHKBFM_00992;product=Peptide methionine sulfoxide reductase MsrA
KB893653.1	Prodigal:002006	CDS	1059772	1060485	.	-	0	ID=OJAHKBFM_00993;eC_number=3.4.21.88;Name=lexA;db_xref=COG:COG1974;gene=lexA;inference=ab initio prediction:Prodigal:002006,similar to AA sequence:UniProtKB:Q9ZFA4;locus_tag=OJAHKBFM_00993;product=LexA repressor
KB893653.1	Prodigal:002006	CDS	1060765	1061970	.	-	0	ID=OJAHKBFM_00994;eC_number=2.10.1.1;Name=moeA;db_xref=COG:COG0303;gene=moeA;inference=ab initio prediction:Prodigal:002006,similar to AA sequence:UniProtKB:P12281;locus_tag=OJAHKBFM_00994;product=Molybdopterin molybdenumtransferase
KB893653.1	Prodigal:002006	CDS	1061993	1062748	.	-	0	ID=OJAHKBFM_00995;inference=ab initio prediction:Prodigal:002006;locus_tag=OJAHKBFM_00995;product=hypothetical protein
KB893653.1	Prodigal:002006	CDS	1062759	1063352	.	-	0	ID=OJAHKBFM_00996;eC_number=2.1.1.171;Name=rsmD;db_xref=COG:COG0742;gene=rsmD;inference=ab initio prediction:Prodigal:002006,similar to AA sequence:UniProtKB:P44869;locus_tag=OJAHKBFM_00996;product=Ribosomal RNA small subunit methyltransferase D
KB893653.1	Prodigal:002006	CDS	1063473	1064762	.	+	0	ID=OJAHKBFM_00997;eC_number=2.5.1.-;db_xref=COG:COG2873;inference=ab initio prediction:Prodigal:002006,similar to AA sequence:UniProtKB:Q9WZY4;locus_tag=OJAHKBFM_00997;product=O-acetyl-L-homoserine sulfhydrylase
KB893653.1	Prodigal:002006	CDS	1064765	1065826	.	+	0	ID=OJAHKBFM_00998;Name=zntB;db_xref=COG:COG0598;gene=zntB;inference=ab initio prediction:Prodigal:002006,similar to AA sequence:UniProtKB:Q9EYX5;locus_tag=OJAHKBFM_00998;product=Zinc transport protein ZntB
KB893653.1	Prodigal:002006	CDS	1066025	1066471	.	-	0	ID=OJAHKBFM_00999;Name=asnC;db_xref=COG:COG1522;gene=asnC;inference=ab initio prediction:Prodigal:002006,similar to AA sequence:UniProtKB:P0ACI6;locus_tag=OJAHKBFM_00999;product=Regulatory protein AsnC
KB893653.1	Prodigal:002006	CDS	1066632	1067786	.	+	0	ID=OJAHKBFM_01000;eC_number=4.1.1.17;Name=ldc_2;gene=ldc_2;inference=ab initio prediction:Prodigal:002006,similar to AA sequence:UniProtKB:O50657;locus_tag=OJAHKBFM_01000;product=Lysine/ornithine decarboxylase
KB893653.1	Prodigal:002006	CDS	1067842	1068282	.	-	0	ID=OJAHKBFM_01001;inference=ab initio prediction:Prodigal:002006;locus_tag=OJAHKBFM_01001;product=hypothetical protein
KB893653.1	Prodigal:002006	CDS	1068387	1069046	.	+	0	ID=OJAHKBFM_01002;Name=betI_1;gene=betI_1;inference=ab initio prediction:Prodigal:002006,protein motif:HAMAP:MF_00768;locus_tag=OJAHKBFM_01002;product=HTH-type transcriptional regulator BetI
KB893653.1	Prodigal:002006	CDS	1069067	1070470	.	-	0	ID=OJAHKBFM_01003;inference=ab initio prediction:Prodigal:002006;locus_tag=OJAHKBFM_01003;product=hypothetical protein
KB893653.1	Prodigal:002006	CDS	1070572	1071948	.	-	0	ID=OJAHKBFM_01004;inference=ab initio prediction:Prodigal:002006;locus_tag=OJAHKBFM_01004;product=hypothetical protein
KB893653.1	Prodigal:002006	CDS	1071957	1073360	.	-	0	ID=OJAHKBFM_01005;inference=ab initio prediction:Prodigal:002006;locus_tag=OJAHKBFM_01005;product=hypothetical protein
KB893653.1	Prodigal:002006	CDS	1073357	1074934	.	-	0	ID=OJAHKBFM_01006;eC_number=5.4.2.12;Name=gpmI;db_xref=COG:COG0696;gene=gpmI;inference=ab initio prediction:Prodigal:002006,similar to AA sequence:UniProtKB:P39773;locus_tag=OJAHKBFM_01006;product=2%2C3-bisphosphoglycerate-independent phosphoglycerate mutase
KB893653.1	Prodigal:002006	CDS	1075127	1078384	.	-	0	ID=OJAHKBFM_01007;Name=mexB_1;db_xref=COG:COG0841;gene=mexB_1;inference=ab initio prediction:Prodigal:002006,similar to AA sequence:UniProtKB:P52002;locus_tag=OJAHKBFM_01007;product=Multidrug resistance protein MexB
KB893653.1	Prodigal:002006	CDS	1078381	1079949	.	-	0	ID=OJAHKBFM_01008;inference=ab initio prediction:Prodigal:002006;locus_tag=OJAHKBFM_01008;product=hypothetical protein
KB893653.1	Prodigal:002006	CDS	1080064	1080798	.	-	0	ID=OJAHKBFM_01009;eC_number=3.1.3.18;Name=gph_1;gene=gph_1;inference=ab initio prediction:Prodigal:002006,protein motif:HAMAP:MF_00495;locus_tag=OJAHKBFM_01009;product=Phosphoglycolate phosphatase
KB893653.1	Prodigal:002006	CDS	1080936	1082225	.	-	0	ID=OJAHKBFM_01010;eC_number=6.1.1.11;Name=serS;db_xref=COG:COG0172;gene=serS;inference=ab initio prediction:Prodigal:002006,similar to AA sequence:UniProtKB:P0A8L1;locus_tag=OJAHKBFM_01010;product=Serine--tRNA ligase
KB893653.1	Prodigal:002006	CDS	1082479	1083570	.	+	0	ID=OJAHKBFM_01011;Name=yhhT;db_xref=COG:COG0628;gene=yhhT;inference=ab initio prediction:Prodigal:002006,similar to AA sequence:UniProtKB:P0AGM0;locus_tag=OJAHKBFM_01011;product=Putative transport protein YhhT
KB893653.1	Prodigal:002006	CDS	1083643	1084662	.	-	0	ID=OJAHKBFM_01012;inference=ab initio prediction:Prodigal:002006;locus_tag=OJAHKBFM_01012;product=hypothetical protein
KB893653.1	Prodigal:002006	CDS	1085161	1086066	.	-	0	ID=OJAHKBFM_01013;inference=ab initio prediction:Prodigal:002006;locus_tag=OJAHKBFM_01013;product=hypothetical protein
KB893653.1	Prodigal:002006	CDS	1086382	1087392	.	-	0	ID=OJAHKBFM_01014;eC_number=1.3.1.84;Name=acuI;db_xref=COG:COG0604;gene=acuI;inference=ab initio prediction:Prodigal:002006,similar to AA sequence:UniProtKB:Q5LS56;locus_tag=OJAHKBFM_01014;product=Acrylyl-CoA reductase AcuI
KB893653.1	Prodigal:002006	CDS	1087611	1089620	.	+	0	ID=OJAHKBFM_01015;Name=carB_1;gene=carB_1;inference=ab initio prediction:Prodigal:002006,protein motif:HAMAP:MF_01210_A;locus_tag=OJAHKBFM_01015;product=Carbamoyl-phosphate synthase large chain
KB893653.1	Prodigal:002006	CDS	1089869	1090822	.	+	0	ID=OJAHKBFM_01016;inference=ab initio prediction:Prodigal:002006;locus_tag=OJAHKBFM_01016;product=hypothetical protein
KB893653.1	Prodigal:002006	CDS	1090837	1091517	.	+	0	ID=OJAHKBFM_01017;eC_number=3.4.21.53;Name=lon2;db_xref=COG:COG0466;gene=lon2;inference=ab initio prediction:Prodigal:002006,similar to AA sequence:UniProtKB:P36774;locus_tag=OJAHKBFM_01017;product=Lon protease 2
KB893653.1	Prodigal:002006	CDS	1091540	1091761	.	+	0	ID=OJAHKBFM_01018;inference=ab initio prediction:Prodigal:002006;locus_tag=OJAHKBFM_01018;product=hypothetical protein
KB893653.1	Prodigal:002006	CDS	1091796	1093652	.	-	0	ID=OJAHKBFM_01019;eC_number=7.5.2.6;Name=msbA_1;db_xref=COG:COG1132;gene=msbA_1;inference=ab initio prediction:Prodigal:002006,similar to AA sequence:UniProtKB:P63359;locus_tag=OJAHKBFM_01019;product=Lipid A export ATP-binding/permease protein MsbA
KB893653.1	Prodigal:002006	CDS	1093984	1094832	.	-	0	ID=OJAHKBFM_01020;inference=ab initio prediction:Prodigal:002006;locus_tag=OJAHKBFM_01020;product=hypothetical protein
KB893653.1	Prodigal:002006	CDS	1095394	1096047	.	-	0	ID=OJAHKBFM_01021;inference=ab initio prediction:Prodigal:002006;locus_tag=OJAHKBFM_01021;product=hypothetical protein
KB893653.1	Prodigal:002006	CDS	1096197	1097066	.	+	0	ID=OJAHKBFM_01022;eC_number=3.2.2.23;Name=mutM;db_xref=COG:COG0266;gene=mutM;inference=ab initio prediction:Prodigal:002006,similar to AA sequence:UniProtKB:P05523;locus_tag=OJAHKBFM_01022;product=Formamidopyrimidine-DNA glycosylase
KB893653.1	Prodigal:002006	CDS	1097074	1098369	.	-	0	ID=OJAHKBFM_01023;eC_number=2.4.99.12;Name=waaA;db_xref=COG:COG1519;gene=waaA;inference=ab initio prediction:Prodigal:002006,similar to AA sequence:UniProtKB:P0AC75;locus_tag=OJAHKBFM_01023;product=3-deoxy-D-manno-octulosonic acid transferase
KB893653.1	Prodigal:002006	CDS	1098366	1099082	.	-	0	ID=OJAHKBFM_01024;inference=ab initio prediction:Prodigal:002006;locus_tag=OJAHKBFM_01024;product=hypothetical protein
KB893653.1	Prodigal:002006	CDS	1099158	1099388	.	-	0	ID=OJAHKBFM_01025;inference=ab initio prediction:Prodigal:002006;locus_tag=OJAHKBFM_01025;product=hypothetical protein
KB893653.1	Prodigal:002006	CDS	1099479	1100912	.	-	0	ID=OJAHKBFM_01026;Name=der_1;db_xref=COG:COG1160;gene=der_1;inference=ab initio prediction:Prodigal:002006,similar to AA sequence:UniProtKB:Q9XCI8;locus_tag=OJAHKBFM_01026;product=GTPase Der
KB893653.1	Prodigal:002006	CDS	1101015	1101917	.	-	0	ID=OJAHKBFM_01027;inference=ab initio prediction:Prodigal:002006;locus_tag=OJAHKBFM_01027;product=hypothetical protein
KB893653.1	Prodigal:002006	CDS	1102113	1103012	.	+	0	ID=OJAHKBFM_01028;Name=gcvA_1;gene=gcvA_1;inference=ab initio prediction:Prodigal:002006,similar to AA sequence:UniProtKB:P0A9F6;locus_tag=OJAHKBFM_01028;product=Glycine cleavage system transcriptional activator
KB893653.1	Prodigal:002006	CDS	1103170	1105392	.	+	0	ID=OJAHKBFM_01029;inference=ab initio prediction:Prodigal:002006;locus_tag=OJAHKBFM_01029;product=hypothetical protein
KB893653.1	Prodigal:002006	CDS	1105457	1106392	.	-	0	ID=OJAHKBFM_01030;eC_number=2.1.2.9;Name=fmt;db_xref=COG:COG0223;gene=fmt;inference=ab initio prediction:Prodigal:002006,similar to AA sequence:UniProtKB:P23882;locus_tag=OJAHKBFM_01030;product=Methionyl-tRNA formyltransferase
KB893653.1	Prodigal:002006	CDS	1106457	1108133	.	-	0	ID=OJAHKBFM_01031;inference=ab initio prediction:Prodigal:002006;locus_tag=OJAHKBFM_01031;product=hypothetical protein
KB893653.1	Prodigal:002006	CDS	1108247	1109407	.	-	0	ID=OJAHKBFM_01032;inference=ab initio prediction:Prodigal:002006;locus_tag=OJAHKBFM_01032;product=hypothetical protein
KB893653.1	Prodigal:002006	CDS	1109404	1111434	.	-	0	ID=OJAHKBFM_01033;inference=ab initio prediction:Prodigal:002006;locus_tag=OJAHKBFM_01033;product=hypothetical protein
KB893653.1	Prodigal:002006	CDS	1111446	1116470	.	-	0	ID=OJAHKBFM_01034;inference=ab initio prediction:Prodigal:002006;locus_tag=OJAHKBFM_01034;product=hypothetical protein
KB893653.1	Prodigal:002006	CDS	1116760	1117641	.	-	0	ID=OJAHKBFM_01035;eC_number=2.1.1.148;Name=thyX;db_xref=COG:COG1351;gene=thyX;inference=ab initio prediction:Prodigal:002006,similar to AA sequence:UniProtKB:Q5SJB8;locus_tag=OJAHKBFM_01035;product=Flavin-dependent thymidylate synthase
KB893653.1	Prodigal:002006	CDS	1117895	1118425	.	-	0	ID=OJAHKBFM_01036;inference=ab initio prediction:Prodigal:002006;locus_tag=OJAHKBFM_01036;product=hypothetical protein
KB893653.1	Prodigal:002006	CDS	1118753	1119835	.	+	0	ID=OJAHKBFM_01037;inference=ab initio prediction:Prodigal:002006;locus_tag=OJAHKBFM_01037;product=hypothetical protein
KB893653.1	Prodigal:002006	CDS	1119884	1120693	.	+	0	ID=OJAHKBFM_01038;Name=yebS;db_xref=COG:COG2995;gene=yebS;inference=ab initio prediction:Prodigal:002006,similar to AA sequence:UniProtKB:P0AD03;locus_tag=OJAHKBFM_01038;product=Intermembrane transport protein YebS
KB893653.1	Prodigal:002006	CDS	1120690	1121301	.	+	0	ID=OJAHKBFM_01039;Name=pqiA;db_xref=COG:COG2995;gene=pqiA;inference=ab initio prediction:Prodigal:002006,similar to AA sequence:UniProtKB:P0AFL9;locus_tag=OJAHKBFM_01039;product=Intermembrane transport protein PqiA
KB893653.1	Prodigal:002006	CDS	1121298	1123727	.	+	0	ID=OJAHKBFM_01040;inference=ab initio prediction:Prodigal:002006;locus_tag=OJAHKBFM_01040;product=hypothetical protein
KB893653.1	Prodigal:002006	CDS	1123724	1124338	.	+	0	ID=OJAHKBFM_01041;inference=ab initio prediction:Prodigal:002006;locus_tag=OJAHKBFM_01041;product=hypothetical protein
KB893653.1	Prodigal:002006	CDS	1124377	1124688	.	-	0	ID=OJAHKBFM_01042;inference=ab initio prediction:Prodigal:002006;locus_tag=OJAHKBFM_01042;product=hypothetical protein
KB893653.1	Prodigal:002006	CDS	1124769	1125665	.	-	0	ID=OJAHKBFM_01043;Name=pheA;gene=pheA;inference=ab initio prediction:Prodigal:002006,similar to AA sequence:UniProtKB:P27603;locus_tag=OJAHKBFM_01043;product=Bifunctional chorismate mutase/prephenate dehydratase
KB893653.1	Prodigal:002006	CDS	1125946	1126518	.	+	0	ID=OJAHKBFM_01044;inference=ab initio prediction:Prodigal:002006;locus_tag=OJAHKBFM_01044;product=hypothetical protein
KB893653.1	Prodigal:002006	CDS	1126719	1128599	.	+	0	ID=OJAHKBFM_01045;inference=ab initio prediction:Prodigal:002006;locus_tag=OJAHKBFM_01045;product=hypothetical protein
KB893653.1	Prodigal:002006	CDS	1128626	1130455	.	+	0	ID=OJAHKBFM_01046;inference=ab initio prediction:Prodigal:002006;locus_tag=OJAHKBFM_01046;product=hypothetical protein
KB893653.1	Prodigal:002006	CDS	1130514	1131656	.	+	0	ID=OJAHKBFM_01047;Name=yejB;db_xref=COG:COG4174;gene=yejB;inference=ab initio prediction:Prodigal:002006,similar to AA sequence:UniProtKB:P0AFU0;locus_tag=OJAHKBFM_01047;product=Inner membrane ABC transporter permease protein YejB
KB893653.1	Prodigal:002006	CDS	1131659	1132693	.	+	0	ID=OJAHKBFM_01048;Name=yejE;db_xref=COG:COG4239;gene=yejE;inference=ab initio prediction:Prodigal:002006,similar to AA sequence:UniProtKB:P33915;locus_tag=OJAHKBFM_01048;product=Inner membrane ABC transporter permease protein YejE
KB893653.1	Prodigal:002006	CDS	1132703	1134385	.	+	0	ID=OJAHKBFM_01049;Name=yejF_1;db_xref=COG:COG4172;gene=yejF_1;inference=ab initio prediction:Prodigal:002006,similar to AA sequence:UniProtKB:P33916;locus_tag=OJAHKBFM_01049;product=putative ABC transporter ATP-binding protein YejF
KB893653.1	Prodigal:002006	CDS	1134506	1135024	.	+	0	ID=OJAHKBFM_01050;inference=ab initio prediction:Prodigal:002006;locus_tag=OJAHKBFM_01050;product=hypothetical protein
KB893653.1	Prodigal:002006	CDS	1135358	1135978	.	+	0	ID=OJAHKBFM_01051;inference=ab initio prediction:Prodigal:002006;locus_tag=OJAHKBFM_01051;product=hypothetical protein
KB893653.1	Prodigal:002006	CDS	1136082	1136705	.	+	0	ID=OJAHKBFM_01052;inference=ab initio prediction:Prodigal:002006;locus_tag=OJAHKBFM_01052;product=hypothetical protein
KB893653.1	Prodigal:002006	CDS	1136799	1137737	.	-	0	ID=OJAHKBFM_01053;eC_number=1.1.1.79;Name=ghrA;db_xref=COG:COG0111;gene=ghrA;inference=ab initio prediction:Prodigal:002006,similar to AA sequence:UniProtKB:P75913;locus_tag=OJAHKBFM_01053;product=Glyoxylate/hydroxypyruvate reductase A
KB893653.1	Prodigal:002006	CDS	1137934	1139196	.	+	0	ID=OJAHKBFM_01054;inference=ab initio prediction:Prodigal:002006;locus_tag=OJAHKBFM_01054;product=hypothetical protein
KB893653.1	Prodigal:002006	CDS	1139244	1140056	.	-	0	ID=OJAHKBFM_01055;eC_number=3.1.3.11;Name=suhB_2;db_xref=COG:COG0483;gene=suhB_2;inference=ab initio prediction:Prodigal:002006,similar to AA sequence:UniProtKB:O33832;locus_tag=OJAHKBFM_01055;product=Fructose-1%2C6-bisphosphatase/inositol-1-monophosphatase
KB893653.1	Prodigal:002006	CDS	1140043	1141368	.	-	0	ID=OJAHKBFM_01056;eC_number=3.4.-.-;Name=pmbA;db_xref=COG:COG0312;gene=pmbA;inference=ab initio prediction:Prodigal:002006,similar to AA sequence:UniProtKB:P0AFK0;locus_tag=OJAHKBFM_01056;product=Metalloprotease PmbA
KB893653.1	Prodigal:002006	CDS	1141466	1142977	.	-	0	ID=OJAHKBFM_01057;eC_number=1.1.1.402;Name=eryB;db_xref=COG:COG0578;gene=eryB;inference=ab initio prediction:Prodigal:002006,similar to AA sequence:UniProtKB:Q2YIQ2;locus_tag=OJAHKBFM_01057;product=D-erythritol 1-phosphate dehydrogenase
KB893653.1	Prodigal:002006	CDS	1143425	1144849	.	+	0	ID=OJAHKBFM_01058;eC_number=4.2.1.33;Name=leuC;db_xref=COG:COG0065;gene=leuC;inference=ab initio prediction:Prodigal:002006,similar to AA sequence:UniProtKB:P0A6A6;locus_tag=OJAHKBFM_01058;product=3-isopropylmalate dehydratase large subunit
KB893653.1	Prodigal:002006	CDS	1145078	1145737	.	+	0	ID=OJAHKBFM_01059;inference=ab initio prediction:Prodigal:002006;locus_tag=OJAHKBFM_01059;product=hypothetical protein
KB893653.1	Prodigal:002006	CDS	1145739	1145939	.	+	0	ID=OJAHKBFM_01060;inference=ab initio prediction:Prodigal:002006;locus_tag=OJAHKBFM_01060;product=hypothetical protein
KB893653.1	Prodigal:002006	CDS	1146079	1146852	.	+	0	ID=OJAHKBFM_01061;eC_number=6.1.1.17;Name=gltX_1;gene=gltX_1;inference=ab initio prediction:Prodigal:002006,similar to AA sequence:UniProtKB:Q2SX36;locus_tag=OJAHKBFM_01061;product=Glutamate--tRNA ligase
KB893653.1	Prodigal:002006	CDS	1147032	1147373	.	-	0	ID=OJAHKBFM_01062;inference=ab initio prediction:Prodigal:002006;locus_tag=OJAHKBFM_01062;product=hypothetical protein
KB893653.1	Prodigal:002006	CDS	1147590	1148414	.	-	0	ID=OJAHKBFM_01063;eC_number=2.1.1.107;Name=cobA_1;gene=cobA_1;inference=ab initio prediction:Prodigal:002006,similar to AA sequence:UniProtKB:P21631;locus_tag=OJAHKBFM_01063;product=Uroporphyrinogen-III C-methyltransferase
KB893653.1	Prodigal:002006	CDS	1148411	1149139	.	-	0	ID=OJAHKBFM_01064;inference=ab initio prediction:Prodigal:002006;locus_tag=OJAHKBFM_01064;product=hypothetical protein
KB893653.1	Prodigal:002006	CDS	1149185	1149838	.	-	0	ID=OJAHKBFM_01065;Name=msrQ;gene=msrQ;inference=ab initio prediction:Prodigal:002006,protein motif:HAMAP:MF_01207;locus_tag=OJAHKBFM_01065;product=Protein-methionine-sulfoxide reductase heme-binding subunit MsrQ
KB893653.1	Prodigal:002006	CDS	1149835	1150785	.	-	0	ID=OJAHKBFM_01066;eC_number=1.8.5.-;Name=msrP_1;db_xref=COG:COG2041;gene=msrP_1;inference=ab initio prediction:Prodigal:002006,similar to AA sequence:UniProtKB:P76342;locus_tag=OJAHKBFM_01066;product=Protein-methionine-sulfoxide reductase catalytic subunit MsrP
KB893653.1	Prodigal:002006	CDS	1150923	1152347	.	-	0	ID=OJAHKBFM_01067;eC_number=1.4.1.3;Name=gdhA;db_xref=COG:COG0334;gene=gdhA;inference=ab initio prediction:Prodigal:002006,similar to AA sequence:UniProtKB:P96110;locus_tag=OJAHKBFM_01067;product=Glutamate dehydrogenase
KB893653.1	Prodigal:002006	CDS	1152579	1153730	.	-	0	ID=OJAHKBFM_01068;inference=ab initio prediction:Prodigal:002006;locus_tag=OJAHKBFM_01068;product=hypothetical protein
KB893653.1	Prodigal:002006	CDS	1153993	1154400	.	-	0	ID=OJAHKBFM_01069;inference=ab initio prediction:Prodigal:002006;locus_tag=OJAHKBFM_01069;product=hypothetical protein
KB893653.1	Prodigal:002006	CDS	1154650	1156884	.	-	0	ID=OJAHKBFM_01070;eC_number=2.3.3.9;Name=glcB_1;db_xref=COG:COG2225;gene=glcB_1;inference=ab initio prediction:Prodigal:002006,similar to AA sequence:UniProtKB:Q9I636;locus_tag=OJAHKBFM_01070;product=Malate synthase G
KB893653.1	Prodigal:002006	CDS	1157066	1157986	.	-	0	ID=OJAHKBFM_01071;eC_number=3.4.-.-;Name=bepA_3;gene=bepA_3;inference=ab initio prediction:Prodigal:002006,protein motif:HAMAP:MF_00997;locus_tag=OJAHKBFM_01071;product=Beta-barrel assembly-enhancing protease
KB893653.1	Prodigal:002006	CDS	1158231	1159670	.	+	0	ID=OJAHKBFM_01072;eC_number=3.4.11.10;Name=pepA_1;gene=pepA_1;inference=ab initio prediction:Prodigal:002006,protein motif:HAMAP:MF_00181;locus_tag=OJAHKBFM_01072;product=cytosol aminopeptidase
KB893653.1	Prodigal:002006	CDS	1159681	1160556	.	+	0	ID=OJAHKBFM_01073;inference=ab initio prediction:Prodigal:002006;locus_tag=OJAHKBFM_01073;product=hypothetical protein
KB893653.1	Prodigal:002006	CDS	1160583	1162400	.	+	0	ID=OJAHKBFM_01074;inference=ab initio prediction:Prodigal:002006;locus_tag=OJAHKBFM_01074;product=hypothetical protein
KB893653.1	Prodigal:002006	CDS	1162505	1163494	.	+	0	ID=OJAHKBFM_01075;eC_number=1.6.5.5;Name=qorA;db_xref=COG:COG0604;gene=qorA;inference=ab initio prediction:Prodigal:002006,similar to AA sequence:UniProtKB:P28304;locus_tag=OJAHKBFM_01075;product=Quinone oxidoreductase 1
KB893653.1	Prodigal:002006	CDS	1163604	1164776	.	+	0	ID=OJAHKBFM_01076;inference=ab initio prediction:Prodigal:002006;locus_tag=OJAHKBFM_01076;product=hypothetical protein
KB893653.1	Prodigal:002006	CDS	1164773	1165345	.	+	0	ID=OJAHKBFM_01077;eC_number=3.1.-.-;Name=yqgF;gene=yqgF;inference=ab initio prediction:Prodigal:002006,protein motif:HAMAP:MF_00651;locus_tag=OJAHKBFM_01077;product=Putative pre-16S rRNA nuclease
KB893653.1	Prodigal:002006	CDS	1165336	1165566	.	+	0	ID=OJAHKBFM_01078;inference=ab initio prediction:Prodigal:002006;locus_tag=OJAHKBFM_01078;product=hypothetical protein
KB893653.1	Prodigal:002006	CDS	1165576	1166277	.	+	0	ID=OJAHKBFM_01079;inference=ab initio prediction:Prodigal:002006;locus_tag=OJAHKBFM_01079;product=hypothetical protein
KB893653.1	Prodigal:002006	CDS	1166360	1166605	.	+	0	ID=OJAHKBFM_01080;db_xref=COG:COG0271;inference=ab initio prediction:Prodigal:002006,similar to AA sequence:UniProtKB:Q9ZCE4;locus_tag=OJAHKBFM_01080;product=putative protein RP812
KB893653.1	Prodigal:002006	CDS	1166667	1167044	.	+	0	ID=OJAHKBFM_01081;Name=grxD;db_xref=COG:COG0278;gene=grxD;inference=ab initio prediction:Prodigal:002006,similar to AA sequence:UniProtKB:P0AC69;locus_tag=OJAHKBFM_01081;product=Glutaredoxin 4
KB893653.1	Prodigal:002006	CDS	1167125	1167556	.	-	0	ID=OJAHKBFM_01082;inference=ab initio prediction:Prodigal:002006;locus_tag=OJAHKBFM_01082;product=hypothetical protein
KB893653.1	Prodigal:002006	CDS	1167645	1168628	.	-	0	ID=OJAHKBFM_01083;eC_number=4.1.3.24;Name=mcl1;db_xref=COG:COG2301;gene=mcl1;inference=ab initio prediction:Prodigal:002006,similar to AA sequence:UniProtKB:B6E2X2;locus_tag=OJAHKBFM_01083;product=L-malyl-CoA/beta-methylmalyl-CoA lyase
KB893653.1	Prodigal:002006	CDS	1168927	1170402	.	+	0	ID=OJAHKBFM_01084;inference=ab initio prediction:Prodigal:002006;locus_tag=OJAHKBFM_01084;product=hypothetical protein
KB893653.1	Prodigal:002006	CDS	1170679	1171521	.	+	0	ID=OJAHKBFM_01085;inference=ab initio prediction:Prodigal:002006;locus_tag=OJAHKBFM_01085;product=hypothetical protein
KB893653.1	Prodigal:002006	CDS	1171595	1174309	.	-	0	ID=OJAHKBFM_01086;eC_number=4.2.1.3;Name=acn;db_xref=COG:COG1048;gene=acn;inference=ab initio prediction:Prodigal:002006,similar to AA sequence:UniProtKB:P37032;locus_tag=OJAHKBFM_01086;product=Aconitate hydratase A
KB893653.1	Aragorn:001002	tRNA	1174626	1174702	.	-	.	ID=OJAHKBFM_01087;inference=COORDINATES:profile:Aragorn:001002;locus_tag=OJAHKBFM_01087;product=tRNA-Pro(cgg)
KB893653.1	Aragorn:001002	tRNA	1174950	1175024	.	+	.	ID=OJAHKBFM_01088;inference=COORDINATES:profile:Aragorn:001002;locus_tag=OJAHKBFM_01088;product=tRNA-Gln(ttg)
KB893653.1	Prodigal:002006	CDS	1175146	1175505	.	+	0	ID=OJAHKBFM_01089;inference=ab initio prediction:Prodigal:002006;locus_tag=OJAHKBFM_01089;product=hypothetical protein
KB893653.1	Prodigal:002006	CDS	1175549	1175872	.	+	0	ID=OJAHKBFM_01090;inference=ab initio prediction:Prodigal:002006;locus_tag=OJAHKBFM_01090;product=hypothetical protein
KB893653.1	Prodigal:002006	CDS	1175924	1176610	.	+	0	ID=OJAHKBFM_01091;inference=ab initio prediction:Prodigal:002006;locus_tag=OJAHKBFM_01091;product=hypothetical protein
KB893653.1	Prodigal:002006	CDS	1176668	1176892	.	-	0	ID=OJAHKBFM_01092;inference=ab initio prediction:Prodigal:002006;locus_tag=OJAHKBFM_01092;product=hypothetical protein
KB893653.1	Prodigal:002006	CDS	1177361	1178563	.	+	0	ID=OJAHKBFM_01093;eC_number=3.1.13.5;Name=rnd_2;db_xref=COG:COG0349;gene=rnd_2;inference=ab initio prediction:Prodigal:002006,similar to AA sequence:UniProtKB:P09155;locus_tag=OJAHKBFM_01093;product=Ribonuclease D
KB893653.1	Prodigal:002006	CDS	1178593	1179912	.	+	0	ID=OJAHKBFM_01094;inference=ab initio prediction:Prodigal:002006;locus_tag=OJAHKBFM_01094;product=hypothetical protein
KB893653.1	Prodigal:002006	CDS	1180209	1180670	.	+	0	ID=OJAHKBFM_01095;Name=sufE;db_xref=COG:COG2166;gene=sufE;inference=ab initio prediction:Prodigal:002006,similar to AA sequence:UniProtKB:Q9EXP1;locus_tag=OJAHKBFM_01095;product=Cysteine desulfuration protein SufE
KB893653.1	Prodigal:002006	CDS	1181061	1184075	.	+	0	ID=OJAHKBFM_01096;Name=lapB_1;gene=lapB_1;inference=ab initio prediction:Prodigal:002006,protein motif:HAMAP:MF_00994;locus_tag=OJAHKBFM_01096;product=Lipopolysaccharide assembly protein B
KB893653.1	Prodigal:002006	CDS	1184072	1184944	.	+	0	ID=OJAHKBFM_01097;Name=yitJ;db_xref=COG:COG0646;gene=yitJ;inference=ab initio prediction:Prodigal:002006,similar to AA sequence:UniProtKB:O06745;locus_tag=OJAHKBFM_01097;product=Bifunctional homocysteine S-methyltransferase/5%2C10-methylenetetrahydrofolate reductase
KB893653.1	Prodigal:002006	CDS	1184941	1185774	.	-	0	ID=OJAHKBFM_01098;inference=ab initio prediction:Prodigal:002006;locus_tag=OJAHKBFM_01098;product=hypothetical protein
KB893653.1	Prodigal:002006	CDS	1186075	1187718	.	+	0	ID=OJAHKBFM_01099;eC_number=6.3.4.2;Name=pyrG;db_xref=COG:COG0504;gene=pyrG;inference=ab initio prediction:Prodigal:002006,similar to AA sequence:UniProtKB:P0A7E5;locus_tag=OJAHKBFM_01099;product=CTP synthase
KB893653.1	Prodigal:002006	CDS	1187745	1188581	.	+	0	ID=OJAHKBFM_01100;eC_number=3.1.3.15;Name=hisN;db_xref=COG:COG0483;gene=hisN;inference=ab initio prediction:Prodigal:002006,similar to AA sequence:UniProtKB:Q8NS80;locus_tag=OJAHKBFM_01100;product=Histidinol-phosphatase
KB893653.1	Prodigal:002006	CDS	1188603	1189355	.	-	0	ID=OJAHKBFM_01101;eC_number=2.3.1.89;Name=dapH;gene=dapH;inference=ab initio prediction:Prodigal:002006,protein motif:HAMAP:MF_01691;locus_tag=OJAHKBFM_01101;product=2%2C3%2C4%2C5-tetrahydropyridine-2%2C6-dicarboxylate N-acetyltransferase
KB893653.1	Prodigal:002006	CDS	1189566	1190606	.	-	0	ID=OJAHKBFM_01102;eC_number=1.2.1.11;Name=asd2;db_xref=COG:COG0136;gene=asd2;inference=ab initio prediction:Prodigal:002006,similar to AA sequence:UniProtKB:P23247;locus_tag=OJAHKBFM_01102;product=Aspartate-semialdehyde dehydrogenase 2
KB893653.1	Prodigal:002006	CDS	1190820	1191770	.	+	0	ID=OJAHKBFM_01103;Name=ribN_1;gene=ribN_1;inference=ab initio prediction:Prodigal:002006,similar to AA sequence:UniProtKB:Q9KKU0;locus_tag=OJAHKBFM_01103;product=Riboflavin transporter
KB893653.1	Prodigal:002006	CDS	1191849	1193279	.	+	0	ID=OJAHKBFM_01104;Name=creD;db_xref=COG:COG4452;gene=creD;inference=ab initio prediction:Prodigal:002006,similar to AA sequence:UniProtKB:P08369;locus_tag=OJAHKBFM_01104;product=Inner membrane protein CreD
KB893653.1	Prodigal:002006	CDS	1193340	1193669	.	-	0	ID=OJAHKBFM_01105;inference=ab initio prediction:Prodigal:002006,similar to AA sequence:UniProtKB:P00275;locus_tag=OJAHKBFM_01105;product=Thioredoxin C-1
KB893653.1	Prodigal:002006	CDS	1193760	1195079	.	-	0	ID=OJAHKBFM_01106;inference=ab initio prediction:Prodigal:002006;locus_tag=OJAHKBFM_01106;product=hypothetical protein
KB893653.1	Prodigal:002006	CDS	1195225	1196757	.	-	0	ID=OJAHKBFM_01107;eC_number=2.7.-.-;Name=ubiB;gene=ubiB;inference=ab initio prediction:Prodigal:002006,protein motif:HAMAP:MF_00414;locus_tag=OJAHKBFM_01107;product=protein kinase UbiB
KB893653.1	Prodigal:002006	CDS	1196754	1197539	.	-	0	ID=OJAHKBFM_01108;eC_number=2.1.1.163;Name=ubiE;db_xref=COG:COG2226;gene=ubiE;inference=ab initio prediction:Prodigal:002006,similar to AA sequence:UniProtKB:P0A887;locus_tag=OJAHKBFM_01108;product=Ubiquinone/menaquinone biosynthesis C-methyltransferase UbiE
KB893653.1	Prodigal:002006	CDS	1197649	1198050	.	-	0	ID=OJAHKBFM_01109;eC_number=2.8.1.-;db_xref=COG:COG0607;inference=ab initio prediction:Prodigal:002006,similar to AA sequence:UniProtKB:D3RPB9;locus_tag=OJAHKBFM_01109;product=Sulfurtransferase
KB893653.1	Prodigal:002006	CDS	1198089	1200476	.	-	0	ID=OJAHKBFM_01110;eC_number=2.7.13.3;Name=rcsC_3;gene=rcsC_3;inference=ab initio prediction:Prodigal:002006,protein motif:HAMAP:MF_00979;locus_tag=OJAHKBFM_01110;product=Sensor histidine kinase RcsC
KB893653.1	Prodigal:002006	CDS	1200466	1201770	.	-	0	ID=OJAHKBFM_01111;inference=ab initio prediction:Prodigal:002006;locus_tag=OJAHKBFM_01111;product=hypothetical protein
KB893653.1	Prodigal:002006	CDS	1202135	1202848	.	+	0	ID=OJAHKBFM_01112;Name=djlA_2;gene=djlA_2;inference=ab initio prediction:Prodigal:002006,protein motif:HAMAP:MF_01153;locus_tag=OJAHKBFM_01112;product=Co-chaperone protein DjlA
KB893653.1	Prodigal:002006	CDS	1202968	1203390	.	-	0	ID=OJAHKBFM_01113;Name=dksA;db_xref=COG:COG1734;gene=dksA;inference=ab initio prediction:Prodigal:002006,similar to AA sequence:UniProtKB:P0ABS1;locus_tag=OJAHKBFM_01113;product=RNA polymerase-binding transcription factor DksA
KB893653.1	Prodigal:002006	CDS	1203671	1203997	.	-	0	ID=OJAHKBFM_01114;inference=ab initio prediction:Prodigal:002006;locus_tag=OJAHKBFM_01114;product=hypothetical protein
KB893653.1	Prodigal:002006	CDS	1204204	1207299	.	+	0	ID=OJAHKBFM_01115;inference=ab initio prediction:Prodigal:002006;locus_tag=OJAHKBFM_01115;product=hypothetical protein
KB893653.1	Prodigal:002006	CDS	1207352	1207972	.	-	0	ID=OJAHKBFM_01116;eC_number=2.7.99.-;Name=chpT;gene=chpT;inference=ab initio prediction:Prodigal:002006,similar to AA sequence:UniProtKB:Q2YQA5;locus_tag=OJAHKBFM_01116;product=Protein phosphotransferase ChpT
KB893653.1	Prodigal:002006	CDS	1208058	1208252	.	+	0	ID=OJAHKBFM_01117;inference=ab initio prediction:Prodigal:002006;locus_tag=OJAHKBFM_01117;product=hypothetical protein
KB893653.1	Prodigal:002006	CDS	1208420	1209511	.	+	0	ID=OJAHKBFM_01118;Name=recA;db_xref=COG:COG0468;gene=recA;inference=ab initio prediction:Prodigal:002006,similar to AA sequence:UniProtKB:P62209;locus_tag=OJAHKBFM_01118;product=Protein RecA
KB893653.1	Prodigal:002006	CDS	1209758	1210318	.	+	0	ID=OJAHKBFM_01119;inference=ab initio prediction:Prodigal:002006;locus_tag=OJAHKBFM_01119;product=hypothetical protein
KB893653.1	Prodigal:002006	CDS	1210412	1210975	.	+	0	ID=OJAHKBFM_01120;eC_number=3.1.2.-;Name=yhbO;db_xref=COG:COG0693;gene=yhbO;inference=ab initio prediction:Prodigal:002006,similar to AA sequence:UniProtKB:P45470;locus_tag=OJAHKBFM_01120;product=Protein/nucleic acid deglycase 2
KB893653.1	Prodigal:002006	CDS	1211026	1212069	.	-	0	ID=OJAHKBFM_01121;inference=ab initio prediction:Prodigal:002006;locus_tag=OJAHKBFM_01121;product=hypothetical protein
KB893653.1	Prodigal:002006	CDS	1212087	1213412	.	-	0	ID=OJAHKBFM_01122;Name=dctM_1;db_xref=COG:COG1593;gene=dctM_1;inference=ab initio prediction:Prodigal:002006,similar to AA sequence:UniProtKB:Q9HU16;locus_tag=OJAHKBFM_01122;product=C4-dicarboxylate TRAP transporter large permease protein DctM
KB893653.1	Prodigal:002006	CDS	1213409	1213918	.	-	0	ID=OJAHKBFM_01123;inference=ab initio prediction:Prodigal:002006;locus_tag=OJAHKBFM_01123;product=hypothetical protein
KB893653.1	Prodigal:002006	CDS	1214215	1215435	.	+	0	ID=OJAHKBFM_01124;eC_number=2.1.1.191;Name=rlmI;db_xref=COG:COG1092;gene=rlmI;inference=ab initio prediction:Prodigal:002006,similar to AA sequence:UniProtKB:P75876;locus_tag=OJAHKBFM_01124;product=Ribosomal RNA large subunit methyltransferase I
KB893653.1	Prodigal:002006	CDS	1215666	1216901	.	+	0	ID=OJAHKBFM_01125;inference=ab initio prediction:Prodigal:002006;locus_tag=OJAHKBFM_01125;product=hypothetical protein
KB893653.1	Prodigal:002006	CDS	1216906	1217133	.	-	0	ID=OJAHKBFM_01126;inference=ab initio prediction:Prodigal:002006;locus_tag=OJAHKBFM_01126;product=hypothetical protein
KB893653.1	Prodigal:002006	CDS	1217237	1219384	.	-	0	ID=OJAHKBFM_01127;inference=ab initio prediction:Prodigal:002006;locus_tag=OJAHKBFM_01127;product=hypothetical protein
KB893653.1	Prodigal:002006	CDS	1219683	1220708	.	-	0	ID=OJAHKBFM_01128;inference=ab initio prediction:Prodigal:002006;locus_tag=OJAHKBFM_01128;product=hypothetical protein
KB893653.1	Prodigal:002006	CDS	1220943	1221512	.	+	0	ID=OJAHKBFM_01129;inference=ab initio prediction:Prodigal:002006;locus_tag=OJAHKBFM_01129;product=hypothetical protein
KB893653.1	Prodigal:002006	CDS	1221499	1222062	.	+	0	ID=OJAHKBFM_01130;inference=ab initio prediction:Prodigal:002006;locus_tag=OJAHKBFM_01130;product=hypothetical protein
KB893653.1	Prodigal:002006	CDS	1222285	1223679	.	-	0	ID=OJAHKBFM_01131;eC_number=2.5.1.54;Name=aroH;db_xref=COG:COG3200;gene=aroH;inference=ab initio prediction:Prodigal:002006,similar to AA sequence:UniProtKB:P80574;locus_tag=OJAHKBFM_01131;product=Phospho-2-dehydro-3-deoxyheptonate aldolase
KB893653.1	Prodigal:002006	CDS	1223758	1224726	.	-	0	ID=OJAHKBFM_01132;Name=cysG;db_xref=COG:COG0007;gene=cysG;inference=ab initio prediction:Prodigal:002006,similar to AA sequence:UniProtKB:P25924;locus_tag=OJAHKBFM_01132;product=Siroheme synthase
KB893653.1	Prodigal:002006	CDS	1224723	1226120	.	-	0	ID=OJAHKBFM_01133;eC_number=2.4.2.18;Name=trpD_1;gene=trpD_1;inference=ab initio prediction:Prodigal:002006,protein motif:HAMAP:MF_00211;locus_tag=OJAHKBFM_01133;product=Anthranilate phosphoribosyltransferase
KB893653.1	Prodigal:002006	CDS	1226150	1227088	.	-	0	ID=OJAHKBFM_01134;inference=ab initio prediction:Prodigal:002006;locus_tag=OJAHKBFM_01134;product=hypothetical protein
KB893653.1	Prodigal:002006	CDS	1227131	1228882	.	-	0	ID=OJAHKBFM_01135;eC_number=6.1.1.10;Name=metG;db_xref=COG:COG0073;gene=metG;inference=ab initio prediction:Prodigal:002006,similar to AA sequence:UniProtKB:P00959;locus_tag=OJAHKBFM_01135;product=Methionine--tRNA ligase
KB893653.1	Prodigal:002006	CDS	1228994	1229890	.	-	0	ID=OJAHKBFM_01136;inference=ab initio prediction:Prodigal:002006;locus_tag=OJAHKBFM_01136;product=hypothetical protein
KB893653.1	Prodigal:002006	CDS	1229887	1230927	.	-	0	ID=OJAHKBFM_01137;eC_number=4.2.1.24;Name=hemB;db_xref=COG:COG0113;gene=hemB;inference=ab initio prediction:Prodigal:002006,similar to AA sequence:UniProtKB:P45622;locus_tag=OJAHKBFM_01137;product=Delta-aminolevulinic acid dehydratase
KB893653.1	Prodigal:002006	CDS	1231152	1231793	.	+	0	ID=OJAHKBFM_01138;inference=ab initio prediction:Prodigal:002006;locus_tag=OJAHKBFM_01138;product=hypothetical protein
KB893653.1	Prodigal:002006	CDS	1232019	1233122	.	+	0	ID=OJAHKBFM_01139;inference=ab initio prediction:Prodigal:002006;locus_tag=OJAHKBFM_01139;product=hypothetical protein
KB893653.1	Prodigal:002006	CDS	1233486	1234682	.	+	0	ID=OJAHKBFM_01140;inference=ab initio prediction:Prodigal:002006;locus_tag=OJAHKBFM_01140;product=hypothetical protein
KB893653.1	Prodigal:002006	CDS	1234809	1238480	.	+	0	ID=OJAHKBFM_01141;eC_number=3.6.4.-;Name=mfd;db_xref=COG:COG1197;gene=mfd;inference=ab initio prediction:Prodigal:002006,similar to AA sequence:UniProtKB:P30958;locus_tag=OJAHKBFM_01141;product=Transcription-repair-coupling factor
KB893653.1	Prodigal:002006	CDS	1238523	1238849	.	-	0	ID=OJAHKBFM_01142;inference=ab initio prediction:Prodigal:002006;locus_tag=OJAHKBFM_01142;product=hypothetical protein
KB893653.1	Prodigal:002006	CDS	1238954	1239199	.	-	0	ID=OJAHKBFM_01143;inference=ab initio prediction:Prodigal:002006;locus_tag=OJAHKBFM_01143;product=hypothetical protein
KB893653.1	Prodigal:002006	CDS	1239366	1240211	.	-	0	ID=OJAHKBFM_01144;eC_number=2.1.1.266;Name=rlmJ;db_xref=COG:COG2961;gene=rlmJ;inference=ab initio prediction:Prodigal:002006,similar to AA sequence:UniProtKB:P37634;locus_tag=OJAHKBFM_01144;product=Ribosomal RNA large subunit methyltransferase J
KB893653.1	Prodigal:002006	CDS	1240420	1241133	.	+	0	ID=OJAHKBFM_01145;inference=ab initio prediction:Prodigal:002006;locus_tag=OJAHKBFM_01145;product=hypothetical protein
KB893653.1	Prodigal:002006	CDS	1241195	1242499	.	-	0	ID=OJAHKBFM_01146;eC_number=6.3.4.4;Name=purA;db_xref=COG:COG0104;gene=purA;inference=ab initio prediction:Prodigal:002006,similar to AA sequence:UniProtKB:Q8ZIV7;locus_tag=OJAHKBFM_01146;product=Adenylosuccinate synthetase
KB893653.1	Prodigal:002006	CDS	1242698	1244218	.	+	0	ID=OJAHKBFM_01147;Name=comM;db_xref=COG:COG0606;gene=comM;inference=ab initio prediction:Prodigal:002006,similar to AA sequence:UniProtKB:P45049;locus_tag=OJAHKBFM_01147;product=Competence protein ComM
KB893653.1	Prodigal:002006	CDS	1244215	1245456	.	-	0	ID=OJAHKBFM_01148;eC_number=3.4.11.-;db_xref=COG:COG2309;inference=ab initio prediction:Prodigal:002006,similar to AA sequence:UniProtKB:P42778;locus_tag=OJAHKBFM_01148;product=Aminopeptidase T
KB893653.1	Prodigal:002006	CDS	1245566	1247236	.	+	0	ID=OJAHKBFM_01149;inference=ab initio prediction:Prodigal:002006;locus_tag=OJAHKBFM_01149;product=hypothetical protein
KB893653.1	Prodigal:002006	CDS	1247197	1248354	.	-	0	ID=OJAHKBFM_01150;eC_number=2.1.1.37;Name=hhaIM;gene=hhaIM;inference=ab initio prediction:Prodigal:002006,similar to AA sequence:UniProtKB:P05102;locus_tag=OJAHKBFM_01150;product=Modification methylase HhaI
KB893653.1	Prodigal:002006	CDS	1248716	1251031	.	+	0	ID=OJAHKBFM_01151;Name=tdhA;db_xref=COG:COG1629;gene=tdhA;inference=ab initio prediction:Prodigal:002006,similar to AA sequence:UniProtKB:Q7VNU1;locus_tag=OJAHKBFM_01151;product=TonB-dependent heme receptor A
KB893653.1	Prodigal:002006	CDS	1251390	1252910	.	+	0	ID=OJAHKBFM_01152;eC_number=1.2.1.-;Name=bauC;db_xref=COG:COG1012;gene=bauC;inference=ab initio prediction:Prodigal:002006,similar to AA sequence:UniProtKB:Q9I702;locus_tag=OJAHKBFM_01152;product=Putative 3-oxopropanoate dehydrogenase
KB893653.1	Prodigal:002006	CDS	1252954	1253862	.	-	0	ID=OJAHKBFM_01153;Name=hdfR_1;gene=hdfR_1;inference=ab initio prediction:Prodigal:002006,protein motif:HAMAP:MF_01233;locus_tag=OJAHKBFM_01153;product=HTH-type transcriptional regulator HdfR
KB893653.1	Prodigal:002006	CDS	1254082	1255284	.	+	0	ID=OJAHKBFM_01154;inference=ab initio prediction:Prodigal:002006;locus_tag=OJAHKBFM_01154;product=hypothetical protein
KB893653.1	Prodigal:002006	CDS	1255320	1256108	.	+	0	ID=OJAHKBFM_01155;eC_number=3.6.3.-;Name=lptB_2;db_xref=COG:COG1137;gene=lptB_2;inference=ab initio prediction:Prodigal:002006,similar to AA sequence:UniProtKB:P45073;locus_tag=OJAHKBFM_01155;product=Lipopolysaccharide export system ATP-binding protein LptB
KB893653.1	Prodigal:002006	CDS	1256110	1256814	.	+	0	ID=OJAHKBFM_01156;Name=livF_1;db_xref=COG:COG0410;gene=livF_1;inference=ab initio prediction:Prodigal:002006,similar to AA sequence:UniProtKB:P22731;locus_tag=OJAHKBFM_01156;product=High-affinity branched-chain amino acid transport ATP-binding protein LivF
KB893653.1	Prodigal:002006	CDS	1256817	1257704	.	+	0	ID=OJAHKBFM_01157;Name=livH_1;db_xref=COG:COG0559;gene=livH_1;inference=ab initio prediction:Prodigal:002006,similar to AA sequence:UniProtKB:P0AEX7;locus_tag=OJAHKBFM_01157;product=High-affinity branched-chain amino acid transport system permease protein LivH
KB893653.1	Prodigal:002006	CDS	1257706	1258698	.	+	0	ID=OJAHKBFM_01158;inference=ab initio prediction:Prodigal:002006;locus_tag=OJAHKBFM_01158;product=hypothetical protein
KB893653.1	Prodigal:002006	CDS	1258721	1260322	.	+	0	ID=OJAHKBFM_01159;eC_number=1.1.99.-;Name=alkJ;gene=alkJ;inference=ab initio prediction:Prodigal:002006,similar to AA sequence:UniProtKB:Q00593;locus_tag=OJAHKBFM_01159;product=Alcohol dehydrogenase [acceptor]
KB893653.1	Prodigal:002006	CDS	1260419	1261060	.	-	0	ID=OJAHKBFM_01160;Name=rhtC;db_xref=COG:COG1280;gene=rhtC;inference=ab initio prediction:Prodigal:002006,similar to AA sequence:UniProtKB:P0AG38;locus_tag=OJAHKBFM_01160;product=Threonine efflux protein
KB893653.1	Prodigal:002006	CDS	1261230	1262537	.	+	0	ID=OJAHKBFM_01161;inference=ab initio prediction:Prodigal:002006;locus_tag=OJAHKBFM_01161;product=hypothetical protein
KB893653.1	Prodigal:002006	CDS	1262534	1263001	.	+	0	ID=OJAHKBFM_01162;inference=ab initio prediction:Prodigal:002006;locus_tag=OJAHKBFM_01162;product=hypothetical protein
KB893653.1	Aragorn:001002	tRNA	1263091	1263181	.	+	.	ID=OJAHKBFM_01163;inference=COORDINATES:profile:Aragorn:001002;locus_tag=OJAHKBFM_01163;product=tRNA-Ser(gga)
KB893653.1	Prodigal:002006	CDS	1263317	1264333	.	+	0	ID=OJAHKBFM_01164;eC_number=1.3.1.-;Name=dusA;db_xref=COG:COG0042;gene=dusA;inference=ab initio prediction:Prodigal:002006,similar to AA sequence:UniProtKB:P32695;locus_tag=OJAHKBFM_01164;product=tRNA-dihydrouridine(20/20a) synthase
KB893653.1	Prodigal:002006	CDS	1264516	1273560	.	-	0	ID=OJAHKBFM_01165;inference=ab initio prediction:Prodigal:002006;locus_tag=OJAHKBFM_01165;product=hypothetical protein
KB893653.1	Prodigal:002006	CDS	1273560	1275707	.	-	0	ID=OJAHKBFM_01166;Name=bamA_2;gene=bamA_2;inference=ab initio prediction:Prodigal:002006,protein motif:HAMAP:MF_01430;locus_tag=OJAHKBFM_01166;product=Outer membrane protein assembly factor BamA
KB893653.1	Prodigal:002006	CDS	1275904	1276833	.	+	0	ID=OJAHKBFM_01167;Name=folD;db_xref=COG:COG0190;gene=folD;inference=ab initio prediction:Prodigal:002006,similar to AA sequence:UniProtKB:Q9I2U6;locus_tag=OJAHKBFM_01167;product=Bifunctional protein FolD protein
KB893653.1	Prodigal:002006	CDS	1276834	1277580	.	-	0	ID=OJAHKBFM_01168;eC_number=2.3.1.51;Name=plsC;db_xref=COG:COG0204;gene=plsC;inference=ab initio prediction:Prodigal:002006,similar to AA sequence:UniProtKB:P26647;locus_tag=OJAHKBFM_01168;product=1-acyl-sn-glycerol-3-phosphate acyltransferase
KB893653.1	Prodigal:002006	CDS	1277582	1278463	.	-	0	ID=OJAHKBFM_01169;inference=ab initio prediction:Prodigal:002006;locus_tag=OJAHKBFM_01169;product=hypothetical protein
KB893653.1	Prodigal:002006	CDS	1278507	1279160	.	-	0	ID=OJAHKBFM_01170;Name=ftsE;db_xref=COG:COG2884;gene=ftsE;inference=ab initio prediction:Prodigal:002006,similar to AA sequence:UniProtKB:O34814;locus_tag=OJAHKBFM_01170;product=Cell division ATP-binding protein FtsE
KB893653.1	Prodigal:002006	CDS	1279296	1280000	.	+	0	ID=OJAHKBFM_01171;inference=ab initio prediction:Prodigal:002006;locus_tag=OJAHKBFM_01171;product=hypothetical protein
KB893653.1	Prodigal:002006	CDS	1280160	1280624	.	+	0	ID=OJAHKBFM_01172;inference=ab initio prediction:Prodigal:002006;locus_tag=OJAHKBFM_01172;product=hypothetical protein
KB893653.1	Prodigal:002006	CDS	1280527	1281330	.	-	0	ID=OJAHKBFM_01173;inference=ab initio prediction:Prodigal:002006;locus_tag=OJAHKBFM_01173;product=hypothetical protein
KB893653.1	Prodigal:002006	CDS	1281565	1282995	.	+	0	ID=OJAHKBFM_01174;eC_number=1.-.-.-;db_xref=COG:COG0277;inference=ab initio prediction:Prodigal:002006,similar to AA sequence:UniProtKB:P9WIT1;locus_tag=OJAHKBFM_01174;product=putative FAD-linked oxidoreductase
KB893653.1	Prodigal:002006	CDS	1283083	1284498	.	+	0	ID=OJAHKBFM_01175;eC_number=6.1.1.17;Name=gltX_2;db_xref=COG:COG0008;gene=gltX_2;inference=ab initio prediction:Prodigal:002006,similar to AA sequence:UniProtKB:P04805;locus_tag=OJAHKBFM_01175;product=Glutamate--tRNA ligase
KB893653.1	Prodigal:002006	CDS	1284641	1285933	.	+	0	ID=OJAHKBFM_01176;eC_number=2.3.3.16;Name=gltA;db_xref=COG:COG0372;gene=gltA;inference=ab initio prediction:Prodigal:002006,similar to AA sequence:UniProtKB:P14165;locus_tag=OJAHKBFM_01176;product=Citrate synthase
KB893653.1	Prodigal:002006	CDS	1286007	1286570	.	-	0	ID=OJAHKBFM_01177;inference=ab initio prediction:Prodigal:002006;locus_tag=OJAHKBFM_01177;product=hypothetical protein
KB893653.1	Prodigal:002006	CDS	1286830	1287426	.	+	0	ID=OJAHKBFM_01178;inference=ab initio prediction:Prodigal:002006;locus_tag=OJAHKBFM_01178;product=hypothetical protein
KB893653.1	Prodigal:002006	CDS	1287437	1287910	.	-	0	ID=OJAHKBFM_01179;Name=dsbB;gene=dsbB;inference=ab initio prediction:Prodigal:002006,protein motif:HAMAP:MF_00286;locus_tag=OJAHKBFM_01179;product=Disulfide bond formation protein B
KB893653.1	Prodigal:002006	CDS	1287913	1288506	.	-	0	ID=OJAHKBFM_01180;inference=ab initio prediction:Prodigal:002006;locus_tag=OJAHKBFM_01180;product=hypothetical protein
KB893653.1	Prodigal:002006	CDS	1288507	1289148	.	-	0	ID=OJAHKBFM_01181;eC_number=2.1.2.2;Name=purN;db_xref=COG:COG0299;gene=purN;inference=ab initio prediction:Prodigal:002006,similar to AA sequence:UniProtKB:P08179;locus_tag=OJAHKBFM_01181;product=Phosphoribosylglycinamide formyltransferase
KB893653.1	Prodigal:002006	CDS	1289145	1290215	.	-	0	ID=OJAHKBFM_01182;eC_number=6.3.3.1;Name=purM;gene=purM;inference=ab initio prediction:Prodigal:002006,similar to AA sequence:UniProtKB:Q5F973;locus_tag=OJAHKBFM_01182;product=Phosphoribosylformylglycinamidine cyclo-ligase
KB893653.1	Prodigal:002006	CDS	1290378	1291034	.	-	0	ID=OJAHKBFM_01183;inference=ab initio prediction:Prodigal:002006;locus_tag=OJAHKBFM_01183;product=hypothetical protein
KB893653.1	Prodigal:002006	CDS	1291088	1292800	.	-	0	ID=OJAHKBFM_01184;inference=ab initio prediction:Prodigal:002006;locus_tag=OJAHKBFM_01184;product=hypothetical protein
KB893653.1	Prodigal:002006	CDS	1293054	1293662	.	+	0	ID=OJAHKBFM_01185;inference=ab initio prediction:Prodigal:002006;locus_tag=OJAHKBFM_01185;product=hypothetical protein
KB893653.1	Prodigal:002006	CDS	1293659	1294264	.	-	0	ID=OJAHKBFM_01186;eC_number=2.5.1.18;Name=gst_1;db_xref=COG:COG0625;gene=gst_1;inference=ab initio prediction:Prodigal:002006,similar to AA sequence:UniProtKB:P81065;locus_tag=OJAHKBFM_01186;product=Glutathione S-transferase
KB893653.1	Prodigal:002006	CDS	1294345	1296117	.	-	0	ID=OJAHKBFM_01187;eC_number=1.8.1.4;Name=lpdA;db_xref=COG:COG1249;gene=lpdA;inference=ab initio prediction:Prodigal:002006,similar to AA sequence:UniProtKB:P0A9P0;locus_tag=OJAHKBFM_01187;product=Dihydrolipoyl dehydrogenase
KB893653.1	Prodigal:002006	CDS	1296137	1297492	.	-	0	ID=OJAHKBFM_01188;eC_number=2.3.1.12;Name=aceF;db_xref=COG:COG0508;gene=aceF;inference=ab initio prediction:Prodigal:002006,similar to AA sequence:UniProtKB:P06959;locus_tag=OJAHKBFM_01188;product=Dihydrolipoyllysine-residue acetyltransferase component of pyruvate dehydrogenase complex
KB893653.1	Prodigal:002006	CDS	1297538	1300204	.	-	0	ID=OJAHKBFM_01189;eC_number=1.2.4.1;Name=aceE;db_xref=COG:COG2609;gene=aceE;inference=ab initio prediction:Prodigal:002006,similar to AA sequence:UniProtKB:P0AFG8;locus_tag=OJAHKBFM_01189;product=Pyruvate dehydrogenase E1 component
KB893653.1	Prodigal:002006	CDS	1300201	1300884	.	-	0	ID=OJAHKBFM_01190;inference=ab initio prediction:Prodigal:002006;locus_tag=OJAHKBFM_01190;product=hypothetical protein
KB893653.1	Prodigal:002006	CDS	1300881	1302317	.	-	0	ID=OJAHKBFM_01191;Name=lutB;db_xref=COG:COG1139;gene=lutB;inference=ab initio prediction:Prodigal:002006,similar to AA sequence:UniProtKB:O07021;locus_tag=OJAHKBFM_01191;product=Lactate utilization protein B
KB893653.1	Prodigal:002006	CDS	1302314	1303084	.	-	0	ID=OJAHKBFM_01192;Name=lutA_1;db_xref=COG:COG0247;gene=lutA_1;inference=ab initio prediction:Prodigal:002006,similar to AA sequence:UniProtKB:O07020;locus_tag=OJAHKBFM_01192;product=Lactate utilization protein A
KB893653.1	Prodigal:002006	CDS	1303396	1304214	.	+	0	ID=OJAHKBFM_01193;Name=pdhR;db_xref=COG:COG2186;gene=pdhR;inference=ab initio prediction:Prodigal:002006,similar to AA sequence:UniProtKB:P0ACL9;locus_tag=OJAHKBFM_01193;product=Pyruvate dehydrogenase complex repressor
KB893653.1	Prodigal:002006	CDS	1304317	1307772	.	+	0	ID=OJAHKBFM_01194;eC_number=6.4.1.1;Name=pycA;gene=pycA;inference=ab initio prediction:Prodigal:002006,similar to AA sequence:UniProtKB:A0A0H3JRU9;locus_tag=OJAHKBFM_01194;product=Pyruvate carboxylase
KB893653.1	Prodigal:002006	CDS	1308122	1308667	.	+	0	ID=OJAHKBFM_01195;eC_number=1.16.-.-;Name=dps;gene=dps;inference=ab initio prediction:Prodigal:002006,protein motif:HAMAP:MF_01441;locus_tag=OJAHKBFM_01195;product=DNA protection during starvation protein
KB893653.1	Prodigal:002006	CDS	1308779	1309762	.	+	0	ID=OJAHKBFM_01196;inference=ab initio prediction:Prodigal:002006;locus_tag=OJAHKBFM_01196;product=hypothetical protein
KB893653.1	Prodigal:002006	CDS	1309759	1310964	.	-	0	ID=OJAHKBFM_01197;inference=ab initio prediction:Prodigal:002006;locus_tag=OJAHKBFM_01197;product=hypothetical protein
KB893653.1	Prodigal:002006	CDS	1310961	1313288	.	-	0	ID=OJAHKBFM_01198;inference=ab initio prediction:Prodigal:002006;locus_tag=OJAHKBFM_01198;product=hypothetical protein
KB893653.1	Prodigal:002006	CDS	1313293	1314369	.	-	0	ID=OJAHKBFM_01199;Name=yehL;db_xref=COG:COG0714;gene=yehL;inference=ab initio prediction:Prodigal:002006,similar to AA sequence:UniProtKB:P33348;locus_tag=OJAHKBFM_01199;product=putative protein YehL
KB893653.1	Prodigal:002006	CDS	1314366	1315820	.	-	0	ID=OJAHKBFM_01200;inference=ab initio prediction:Prodigal:002006;locus_tag=OJAHKBFM_01200;product=hypothetical protein
KB893653.1	Prodigal:002006	CDS	1315817	1317235	.	-	0	ID=OJAHKBFM_01201;inference=ab initio prediction:Prodigal:002006;locus_tag=OJAHKBFM_01201;product=hypothetical protein
KB893653.1	Prodigal:002006	CDS	1317454	1319229	.	-	0	ID=OJAHKBFM_01202;eC_number=3.4.19.13;Name=ggt;gene=ggt;inference=ab initio prediction:Prodigal:002006,similar to AA sequence:UniProtKB:P36267;locus_tag=OJAHKBFM_01202;product=Glutathione hydrolase proenzyme
KB893653.1	Prodigal:002006	CDS	1319467	1320747	.	-	0	ID=OJAHKBFM_01203;inference=ab initio prediction:Prodigal:002006;locus_tag=OJAHKBFM_01203;product=hypothetical protein
KB893653.1	Prodigal:002006	CDS	1320744	1321433	.	-	0	ID=OJAHKBFM_01204;db_xref=COG:COG1136;inference=ab initio prediction:Prodigal:002006,similar to AA sequence:UniProtKB:P9WQK1;locus_tag=OJAHKBFM_01204;product=putative ABC transporter ATP-binding protein
KB893653.1	Prodigal:002006	CDS	1321430	1321870	.	-	0	ID=OJAHKBFM_01205;inference=ab initio prediction:Prodigal:002006;locus_tag=OJAHKBFM_01205;product=hypothetical protein
KB893653.1	Prodigal:002006	CDS	1321968	1323482	.	-	0	ID=OJAHKBFM_01206;eC_number=3.1.3.1;Name=phoA;db_xref=COG:COG1785;gene=phoA;inference=ab initio prediction:Prodigal:002006,similar to AA sequence:UniProtKB:P00634;locus_tag=OJAHKBFM_01206;product=Alkaline phosphatase
KB893653.1	Prodigal:002006	CDS	1323739	1324077	.	+	0	ID=OJAHKBFM_01207;inference=ab initio prediction:Prodigal:002006;locus_tag=OJAHKBFM_01207;product=hypothetical protein
KB893653.1	Aragorn:001002	tRNA	1324360	1324435	.	-	.	ID=OJAHKBFM_01208;inference=COORDINATES:profile:Aragorn:001002;locus_tag=OJAHKBFM_01208;product=tRNA-Arg(cct)
KB893653.1	Prodigal:002006	CDS	1324518	1325582	.	-	0	ID=OJAHKBFM_01209;inference=ab initio prediction:Prodigal:002006;locus_tag=OJAHKBFM_01209;product=hypothetical protein
KB893653.1	Prodigal:002006	CDS	1325717	1326292	.	+	0	ID=OJAHKBFM_01210;eC_number=4.1.3.27;Name=trpG;db_xref=COG:COG0512;gene=trpG;inference=ab initio prediction:Prodigal:002006,similar to AA sequence:UniProtKB:P26922;locus_tag=OJAHKBFM_01210;product=Anthranilate synthase component 2
KB893653.1	Prodigal:002006	CDS	1326289	1327362	.	+	0	ID=OJAHKBFM_01211;eC_number=2.4.2.18;Name=trpD_2;db_xref=COG:COG0547;gene=trpD_2;inference=ab initio prediction:Prodigal:002006,similar to AA sequence:UniProtKB:P00500;locus_tag=OJAHKBFM_01211;product=Anthranilate phosphoribosyltransferase
KB893653.1	Prodigal:002006	CDS	1327450	1328406	.	+	0	ID=OJAHKBFM_01212;eC_number=2.5.1.47;Name=cysK1;db_xref=COG:COG0031;gene=cysK1;inference=ab initio prediction:Prodigal:002006,similar to AA sequence:UniProtKB:P9WP55;locus_tag=OJAHKBFM_01212;product=O-acetylserine sulfhydrylase
KB893653.1	Prodigal:002006	CDS	1328413	1329171	.	+	0	ID=OJAHKBFM_01213;eC_number=2.7.7.80;Name=ttuC;db_xref=COG:COG0476;gene=ttuC;inference=ab initio prediction:Prodigal:002006,similar to AA sequence:UniProtKB:Q72J02;locus_tag=OJAHKBFM_01213;product=Sulfur carrier protein adenylyltransferase
KB893653.1	Prodigal:002006	CDS	1329399	1331114	.	+	0	ID=OJAHKBFM_01214;Name=dauA;db_xref=COG:COG0659;gene=dauA;inference=ab initio prediction:Prodigal:002006,similar to AA sequence:UniProtKB:P0AFR2;locus_tag=OJAHKBFM_01214;product=C4-dicarboxylic acid transporter DauA
KB893653.1	Aragorn:001002	tRNA	1331218	1331303	.	+	.	ID=OJAHKBFM_01215;inference=COORDINATES:profile:Aragorn:001002;locus_tag=OJAHKBFM_01215;product=tRNA-Tyr(gta)
KB893653.1	Prodigal:002006	CDS	1331565	1333118	.	-	0	ID=OJAHKBFM_01216;Name=alsT_1;db_xref=COG:COG1115;gene=alsT_1;inference=ab initio prediction:Prodigal:002006,similar to AA sequence:UniProtKB:Q45068;locus_tag=OJAHKBFM_01216;product=Amino-acid carrier protein AlsT
KB893653.1	Prodigal:002006	CDS	1333133	1333570	.	-	0	ID=OJAHKBFM_01217;inference=ab initio prediction:Prodigal:002006;locus_tag=OJAHKBFM_01217;product=hypothetical protein
KB893653.1	Prodigal:002006	CDS	1333942	1334700	.	+	0	ID=OJAHKBFM_01218;inference=ab initio prediction:Prodigal:002006;locus_tag=OJAHKBFM_01218;product=hypothetical protein
KB893653.1	Prodigal:002006	CDS	1334735	1335877	.	-	0	ID=OJAHKBFM_01219;inference=ab initio prediction:Prodigal:002006;locus_tag=OJAHKBFM_01219;product=hypothetical protein
KB893653.1	Prodigal:002006	CDS	1335887	1338508	.	-	0	ID=OJAHKBFM_01220;inference=ab initio prediction:Prodigal:002006;locus_tag=OJAHKBFM_01220;product=hypothetical protein
KB893653.1	Prodigal:002006	CDS	1338924	1339586	.	-	0	ID=OJAHKBFM_01221;inference=ab initio prediction:Prodigal:002006;locus_tag=OJAHKBFM_01221;product=hypothetical protein
KB893653.1	Prodigal:002006	CDS	1339755	1339880	.	-	0	ID=OJAHKBFM_01222;inference=ab initio prediction:Prodigal:002006;locus_tag=OJAHKBFM_01222;product=hypothetical protein
KB893653.1	Prodigal:002006	CDS	1339910	1340776	.	-	0	ID=OJAHKBFM_01223;inference=ab initio prediction:Prodigal:002006;locus_tag=OJAHKBFM_01223;product=hypothetical protein
KB893653.1	Prodigal:002006	CDS	1341545	1342207	.	+	0	ID=OJAHKBFM_01224;Name=ktrA;db_xref=COG:COG0569;gene=ktrA;inference=ab initio prediction:Prodigal:002006,similar to AA sequence:UniProtKB:O87952;locus_tag=OJAHKBFM_01224;product=Ktr system potassium uptake protein A
KB893653.1	Prodigal:002006	CDS	1342223	1343566	.	+	0	ID=OJAHKBFM_01225;Name=ktrB;db_xref=COG:COG0168;gene=ktrB;inference=ab initio prediction:Prodigal:002006,similar to AA sequence:UniProtKB:O32081;locus_tag=OJAHKBFM_01225;product=Ktr system potassium uptake protein B
KB893653.1	Prodigal:002006	CDS	1343700	1345121	.	-	0	ID=OJAHKBFM_01226;Name=alsT_2;db_xref=COG:COG1115;gene=alsT_2;inference=ab initio prediction:Prodigal:002006,similar to AA sequence:UniProtKB:Q45068;locus_tag=OJAHKBFM_01226;product=Amino-acid carrier protein AlsT
KB893653.1	Prodigal:002006	CDS	1345485	1346648	.	+	0	ID=OJAHKBFM_01227;inference=ab initio prediction:Prodigal:002006;locus_tag=OJAHKBFM_01227;product=hypothetical protein
KB893653.1	Prodigal:002006	CDS	1346656	1346967	.	+	0	ID=OJAHKBFM_01228;inference=ab initio prediction:Prodigal:002006;locus_tag=OJAHKBFM_01228;product=hypothetical protein
KB893653.1	Prodigal:002006	CDS	1346964	1348037	.	+	0	ID=OJAHKBFM_01229;inference=ab initio prediction:Prodigal:002006;locus_tag=OJAHKBFM_01229;product=hypothetical protein
KB893653.1	Prodigal:002006	CDS	1348093	1348872	.	-	0	ID=OJAHKBFM_01230;Name=fepC;db_xref=COG:COG1120;gene=fepC;inference=ab initio prediction:Prodigal:002006,similar to AA sequence:UniProtKB:P23878;locus_tag=OJAHKBFM_01230;product=Ferric enterobactin transport ATP-binding protein FepC
KB893653.1	Prodigal:002006	CDS	1348869	1349840	.	-	0	ID=OJAHKBFM_01231;Name=fepG;db_xref=COG:COG4779;gene=fepG;inference=ab initio prediction:Prodigal:002006,similar to AA sequence:UniProtKB:P23877;locus_tag=OJAHKBFM_01231;product=Ferric enterobactin transport system permease protein FepG
KB893653.1	Prodigal:002006	CDS	1349837	1350823	.	-	0	ID=OJAHKBFM_01232;Name=yfiZ;db_xref=COG:COG0609;gene=yfiZ;inference=ab initio prediction:Prodigal:002006,similar to AA sequence:UniProtKB:O31568;locus_tag=OJAHKBFM_01232;product=putative siderophore transport system permease protein YfiZ
KB893653.1	Prodigal:002006	CDS	1350820	1351800	.	-	0	ID=OJAHKBFM_01233;inference=ab initio prediction:Prodigal:002006;locus_tag=OJAHKBFM_01233;product=hypothetical protein
KB893653.1	Prodigal:002006	CDS	1351797	1353500	.	-	0	ID=OJAHKBFM_01234;eC_number=3.6.3.-;db_xref=COG:COG1132;inference=ab initio prediction:Prodigal:002006,similar to AA sequence:UniProtKB:Q99T13;locus_tag=OJAHKBFM_01234;product=Putative multidrug export ATP-binding/permease protein
KB893653.1	Prodigal:002006	CDS	1353603	1355744	.	-	0	ID=OJAHKBFM_01235;Name=fhuA_1;db_xref=COG:COG1629;gene=fhuA_1;inference=ab initio prediction:Prodigal:002006,similar to AA sequence:UniProtKB:P06971;locus_tag=OJAHKBFM_01235;product=Ferrichrome outer membrane transporter/phage receptor
KB893653.1	Prodigal:002006	CDS	1355890	1356774	.	-	0	ID=OJAHKBFM_01236;Name=rhaR_1;gene=rhaR_1;inference=ab initio prediction:Prodigal:002006,protein motif:HAMAP:MF_01533;locus_tag=OJAHKBFM_01236;product=HTH-type transcriptional activator RhaR
KB893653.1	Prodigal:002006	CDS	1356771	1357541	.	-	0	ID=OJAHKBFM_01237;inference=ab initio prediction:Prodigal:002006;locus_tag=OJAHKBFM_01237;product=hypothetical protein
KB893653.1	Prodigal:002006	CDS	1357962	1360319	.	+	0	ID=OJAHKBFM_01238;inference=ab initio prediction:Prodigal:002006;locus_tag=OJAHKBFM_01238;product=hypothetical protein
KB893653.1	Prodigal:002006	CDS	1360658	1362880	.	+	0	ID=OJAHKBFM_01239;Name=fptA;db_xref=COG:COG4773;gene=fptA;inference=ab initio prediction:Prodigal:002006,similar to AA sequence:UniProtKB:P42512;locus_tag=OJAHKBFM_01239;product=Fe(3+)-pyochelin receptor
KB893653.1	Prodigal:002006	CDS	1363168	1363890	.	+	0	ID=OJAHKBFM_01240;inference=ab initio prediction:Prodigal:002006;locus_tag=OJAHKBFM_01240;product=hypothetical protein
KB893653.1	Prodigal:002006	CDS	1364007	1365275	.	+	0	ID=OJAHKBFM_01241;eC_number=1.1.1.81;Name=ttuD;gene=ttuD;inference=ab initio prediction:Prodigal:002006,similar to AA sequence:UniProtKB:Q44472;locus_tag=OJAHKBFM_01241;product=Putative hydroxypyruvate reductase
KB893653.1	Prodigal:002006	CDS	1365279	1366130	.	-	0	ID=OJAHKBFM_01242;inference=ab initio prediction:Prodigal:002006;locus_tag=OJAHKBFM_01242;product=hypothetical protein
KB893653.1	Prodigal:002006	CDS	1366132	1367445	.	-	0	ID=OJAHKBFM_01243;inference=ab initio prediction:Prodigal:002006;locus_tag=OJAHKBFM_01243;product=hypothetical protein
KB893653.1	Prodigal:002006	CDS	1367694	1368479	.	+	0	ID=OJAHKBFM_01244;eC_number=2.1.1.144;Name=tam;db_xref=COG:COG4106;gene=tam;inference=ab initio prediction:Prodigal:002006,similar to AA sequence:UniProtKB:P76145;locus_tag=OJAHKBFM_01244;product=Trans-aconitate 2-methyltransferase
KB893653.1	Aragorn:001002	tRNA	1368528	1368603	.	-	.	ID=OJAHKBFM_01245;inference=COORDINATES:profile:Aragorn:001002;locus_tag=OJAHKBFM_01245;product=tRNA-Met(cat)
KB893653.1	Prodigal:002006	CDS	1368650	1369126	.	-	0	ID=OJAHKBFM_01246;inference=ab initio prediction:Prodigal:002006;locus_tag=OJAHKBFM_01246;product=hypothetical protein
KB893653.1	Prodigal:002006	CDS	1369408	1370052	.	+	0	ID=OJAHKBFM_01247;eC_number=2.7.4.25;Name=cmk;gene=cmk;inference=ab initio prediction:Prodigal:002006,similar to AA sequence:UniProtKB:Q5XCU3;locus_tag=OJAHKBFM_01247;product=Cytidylate kinase
KB893653.1	Prodigal:002006	CDS	1370189	1371883	.	+	0	ID=OJAHKBFM_01248;Name=rpsA;db_xref=COG:COG0539;gene=rpsA;inference=ab initio prediction:Prodigal:002006,similar to AA sequence:UniProtKB:Q6NDP1;locus_tag=OJAHKBFM_01248;product=30S ribosomal protein S1
KB893653.1	Prodigal:002006	CDS	1372063	1372461	.	+	0	ID=OJAHKBFM_01249;inference=ab initio prediction:Prodigal:002006;locus_tag=OJAHKBFM_01249;product=hypothetical protein
KB893653.1	Prodigal:002006	CDS	1372601	1373656	.	-	0	ID=OJAHKBFM_01250;eC_number=1.1.1.369;Name=iolG_2;gene=iolG_2;inference=ab initio prediction:Prodigal:002006,protein motif:HAMAP:MF_01671;locus_tag=OJAHKBFM_01250;product=Inositol 2-dehydrogenase/D-chiro-inositol 3-dehydrogenase
KB893653.1	Prodigal:002006	CDS	1373662	1374447	.	-	0	ID=OJAHKBFM_01251;inference=ab initio prediction:Prodigal:002006;locus_tag=OJAHKBFM_01251;product=hypothetical protein
KB893653.1	Prodigal:002006	CDS	1374509	1375516	.	-	0	ID=OJAHKBFM_01252;eC_number=7.5.2.1;Name=malK_2;db_xref=COG:COG3839;gene=malK_2;inference=ab initio prediction:Prodigal:002006,similar to AA sequence:UniProtKB:P19566;locus_tag=OJAHKBFM_01252;product=Maltose/maltodextrin import ATP-binding protein MalK
KB893653.1	Prodigal:002006	CDS	1375520	1376383	.	-	0	ID=OJAHKBFM_01253;Name=sugB;db_xref=COG:COG0395;gene=sugB;inference=ab initio prediction:Prodigal:002006,similar to AA sequence:UniProtKB:P9WG01;locus_tag=OJAHKBFM_01253;product=Trehalose transport system permease protein SugB
KB893653.1	Prodigal:002006	CDS	1376383	1377360	.	-	0	ID=OJAHKBFM_01254;Name=sugA;db_xref=COG:COG1175;gene=sugA;inference=ab initio prediction:Prodigal:002006,similar to AA sequence:UniProtKB:P9WG03;locus_tag=OJAHKBFM_01254;product=Trehalose transport system permease protein SugA
KB893653.1	Prodigal:002006	CDS	1377524	1378804	.	-	0	ID=OJAHKBFM_01255;db_xref=COG:COG1653;inference=ab initio prediction:Prodigal:002006,similar to AA sequence:UniProtKB:Q9RUE8;locus_tag=OJAHKBFM_01255;product=putative ABC transporter-binding protein
KB893653.1	Prodigal:002006	CDS	1379135	1380187	.	-	0	ID=OJAHKBFM_01256;eC_number=4.99.1.1;Name=hemH;db_xref=COG:COG0276;gene=hemH;inference=ab initio prediction:Prodigal:002006,similar to AA sequence:UniProtKB:P23871;locus_tag=OJAHKBFM_01256;product=Ferrochelatase
KB893653.1	Prodigal:002006	CDS	1380205	1381104	.	-	0	ID=OJAHKBFM_01257;inference=ab initio prediction:Prodigal:002006;locus_tag=OJAHKBFM_01257;product=hypothetical protein
KB893653.1	Prodigal:002006	CDS	1381178	1381933	.	+	0	ID=OJAHKBFM_01258;inference=ab initio prediction:Prodigal:002006;locus_tag=OJAHKBFM_01258;product=hypothetical protein
KB893653.1	Prodigal:002006	CDS	1381945	1382208	.	+	0	ID=OJAHKBFM_01259;Name=grxC;db_xref=COG:COG0695;gene=grxC;inference=ab initio prediction:Prodigal:002006,similar to AA sequence:UniProtKB:P0AC62;locus_tag=OJAHKBFM_01259;product=Glutaredoxin 3
KB893653.1	Prodigal:002006	CDS	1382205	1383053	.	+	0	ID=OJAHKBFM_01260;eC_number=3.5.1.128;Name=nit1;gene=nit1;inference=ab initio prediction:Prodigal:002006,similar to AA sequence:UniProtKB:P0DP68;locus_tag=OJAHKBFM_01260;product=Deaminated glutathione amidase
KB893653.1	Prodigal:002006	CDS	1383165	1383911	.	+	0	ID=OJAHKBFM_01261;Name=lutR_1;db_xref=COG:COG2186;gene=lutR_1;inference=ab initio prediction:Prodigal:002006,similar to AA sequence:UniProtKB:O07007;locus_tag=OJAHKBFM_01261;product=HTH-type transcriptional regulator LutR
KB893653.1	Prodigal:002006	CDS	1383976	1384302	.	+	0	ID=OJAHKBFM_01262;inference=ab initio prediction:Prodigal:002006;locus_tag=OJAHKBFM_01262;product=hypothetical protein
KB893653.1	Prodigal:002006	CDS	1384421	1385443	.	+	0	ID=OJAHKBFM_01263;Name=dppB_1;db_xref=COG:COG0601;gene=dppB_1;inference=ab initio prediction:Prodigal:002006,similar to AA sequence:UniProtKB:P0AEF8;locus_tag=OJAHKBFM_01263;product=Dipeptide transport system permease protein DppB
KB893653.1	Prodigal:002006	CDS	1385440	1386327	.	+	0	ID=OJAHKBFM_01264;Name=ddpC_1;db_xref=COG:COG1173;gene=ddpC_1;inference=ab initio prediction:Prodigal:002006,similar to AA sequence:UniProtKB:P77463;locus_tag=OJAHKBFM_01264;product=putative D%2CD-dipeptide transport system permease protein DdpC
KB893653.1	Prodigal:002006	CDS	1386332	1387171	.	+	0	ID=OJAHKBFM_01265;Name=oppD_1;db_xref=COG:COG0444;gene=oppD_1;inference=ab initio prediction:Prodigal:002006,similar to AA sequence:UniProtKB:P24136;locus_tag=OJAHKBFM_01265;product=Oligopeptide transport ATP-binding protein OppD
KB893653.1	Prodigal:002006	CDS	1387168	1387929	.	+	0	ID=OJAHKBFM_01266;Name=oppF_1;db_xref=COG:COG4608;gene=oppF_1;inference=ab initio prediction:Prodigal:002006,similar to AA sequence:UniProtKB:P24137;locus_tag=OJAHKBFM_01266;product=Oligopeptide transport ATP-binding protein OppF
KB893653.1	Prodigal:002006	CDS	1388065	1389663	.	-	0	ID=OJAHKBFM_01267;Name=ddpA_1;db_xref=COG:COG0747;gene=ddpA_1;inference=ab initio prediction:Prodigal:002006,similar to AA sequence:UniProtKB:P76128;locus_tag=OJAHKBFM_01267;product=putative D%2CD-dipeptide-binding periplasmic protein DdpA
KB893653.1	Prodigal:002006	CDS	1389757	1390389	.	-	0	ID=OJAHKBFM_01268;inference=ab initio prediction:Prodigal:002006;locus_tag=OJAHKBFM_01268;product=hypothetical protein
KB893653.1	Prodigal:002006	CDS	1390403	1391551	.	-	0	ID=OJAHKBFM_01269;eC_number=5.5.1.27;Name=gci_1;db_xref=COG:COG4948;gene=gci_1;inference=ab initio prediction:Prodigal:002006,similar to AA sequence:UniProtKB:A9CEQ8;locus_tag=OJAHKBFM_01269;product=D-galactarolactone cycloisomerase
KB893653.1	Prodigal:002006	CDS	1391886	1393250	.	+	0	ID=OJAHKBFM_01270;eC_number=6.3.2.-;Name=ipuC;gene=ipuC;inference=ab initio prediction:Prodigal:002006,similar to AA sequence:UniProtKB:Q936T0;locus_tag=OJAHKBFM_01270;product=Glutamate--isopropylamine ligase
KB893653.1	Prodigal:002006	CDS	1393287	1394663	.	+	0	ID=OJAHKBFM_01271;eC_number=1.2.99.10;Name=ald;gene=ald;inference=ab initio prediction:Prodigal:002006,similar to AA sequence:UniProtKB:Q4VKV0;locus_tag=OJAHKBFM_01271;product=4%2C4'-diapolycopene aldehyde oxidase
KB893653.1	Prodigal:002006	CDS	1394666	1395811	.	+	0	ID=OJAHKBFM_01272;eC_number=1.1.1.244;Name=mdh_2;gene=mdh_2;inference=ab initio prediction:Prodigal:002006,similar to AA sequence:UniProtKB:P31005;locus_tag=OJAHKBFM_01272;product=NAD-dependent methanol dehydrogenase
KB893653.1	Prodigal:002006	CDS	1395884	1396651	.	-	0	ID=OJAHKBFM_01273;eC_number=1.3.1.28;Name=dhbA;db_xref=COG:COG1028;gene=dhbA;inference=ab initio prediction:Prodigal:002006,similar to AA sequence:UniProtKB:P39071;locus_tag=OJAHKBFM_01273;product=2%2C3-dihydro-2%2C3-dihydroxybenzoate dehydrogenase
KB893653.1	Prodigal:002006	CDS	1396652	1400551	.	-	0	ID=OJAHKBFM_01274;Name=dhbF;db_xref=COG:COG1020;gene=dhbF;inference=ab initio prediction:Prodigal:002006,similar to AA sequence:UniProtKB:P45745;locus_tag=OJAHKBFM_01274;product=Dimodular nonribosomal peptide synthase
KB893653.1	Prodigal:002006	CDS	1400553	1400789	.	-	0	ID=OJAHKBFM_01275;eC_number=3.3.2.1;Name=dhbB_1;db_xref=COG:COG1535;gene=dhbB_1;inference=ab initio prediction:Prodigal:002006,similar to AA sequence:UniProtKB:P45743;locus_tag=OJAHKBFM_01275;product=Isochorismatase
KB893653.1	Prodigal:002006	CDS	1400804	1401439	.	-	0	ID=OJAHKBFM_01276;eC_number=3.3.2.1;Name=dhbB_2;db_xref=COG:COG1535;gene=dhbB_2;inference=ab initio prediction:Prodigal:002006,similar to AA sequence:UniProtKB:P45743;locus_tag=OJAHKBFM_01276;product=Isochorismatase
KB893653.1	Prodigal:002006	CDS	1401436	1403064	.	-	0	ID=OJAHKBFM_01277;eC_number=6.3.2.-;Name=dhbE;db_xref=COG:COG1021;gene=dhbE;inference=ab initio prediction:Prodigal:002006,similar to AA sequence:UniProtKB:P40871;locus_tag=OJAHKBFM_01277;product=2%2C3-dihydroxybenzoate-AMP ligase
KB893653.1	Prodigal:002006	CDS	1403061	1404275	.	-	0	ID=OJAHKBFM_01278;eC_number=5.4.4.2;Name=dhbC;db_xref=COG:COG1169;gene=dhbC;inference=ab initio prediction:Prodigal:002006,similar to AA sequence:UniProtKB:P45744;locus_tag=OJAHKBFM_01278;product=Isochorismate synthase DhbC
KB893653.1	Prodigal:002006	CDS	1404607	1406004	.	+	0	ID=OJAHKBFM_01279;inference=ab initio prediction:Prodigal:002006;locus_tag=OJAHKBFM_01279;product=hypothetical protein
KB893653.1	Prodigal:002006	CDS	1406140	1406901	.	+	0	ID=OJAHKBFM_01280;eC_number=3.1.-.-;Name=besA;db_xref=COG:COG2819;gene=besA;inference=ab initio prediction:Prodigal:002006,similar to AA sequence:UniProtKB:O32102;locus_tag=OJAHKBFM_01280;product=Ferri-bacillibactin esterase BesA
KB893653.1	Prodigal:002006	CDS	1406898	1407992	.	+	0	ID=OJAHKBFM_01281;inference=ab initio prediction:Prodigal:002006;locus_tag=OJAHKBFM_01281;product=hypothetical protein
KB893653.1	Prodigal:002006	CDS	1408004	1409068	.	+	0	ID=OJAHKBFM_01282;Name=btuC;gene=btuC;inference=ab initio prediction:Prodigal:002006,protein motif:HAMAP:MF_01004;locus_tag=OJAHKBFM_01282;product=Vitamin B12 import system permease protein BtuC
KB893653.1	Prodigal:002006	CDS	1409065	1409844	.	+	0	ID=OJAHKBFM_01283;Name=fecE;db_xref=COG:COG1120;gene=fecE;inference=ab initio prediction:Prodigal:002006,similar to AA sequence:UniProtKB:P15031;locus_tag=OJAHKBFM_01283;product=Fe(3+) dicitrate transport ATP-binding protein FecE
KB893653.1	Prodigal:002006	CDS	1409900	1412011	.	-	0	ID=OJAHKBFM_01284;inference=ab initio prediction:Prodigal:002006;locus_tag=OJAHKBFM_01284;product=hypothetical protein
KB893653.1	Prodigal:002006	CDS	1412024	1414900	.	-	0	ID=OJAHKBFM_01285;inference=ab initio prediction:Prodigal:002006;locus_tag=OJAHKBFM_01285;product=hypothetical protein
KB893653.1	Prodigal:002006	CDS	1414897	1415835	.	-	0	ID=OJAHKBFM_01286;inference=ab initio prediction:Prodigal:002006;locus_tag=OJAHKBFM_01286;product=hypothetical protein
KB893653.1	Prodigal:002006	CDS	1415832	1416899	.	-	0	ID=OJAHKBFM_01287;eC_number=3.6.3.-;Name=ravA_1;gene=ravA_1;inference=ab initio prediction:Prodigal:002006,protein motif:HAMAP:MF_01625;locus_tag=OJAHKBFM_01287;product=ATPase RavA
KB893653.1	Prodigal:002006	CDS	1417106	1417702	.	+	0	ID=OJAHKBFM_01288;inference=ab initio prediction:Prodigal:002006;locus_tag=OJAHKBFM_01288;product=hypothetical protein
KB893653.1	Prodigal:002006	CDS	1417699	1418403	.	+	0	ID=OJAHKBFM_01289;eC_number=3.6.1.-;Name=nudL;gene=nudL;inference=ab initio prediction:Prodigal:002006,protein motif:HAMAP:MF_01592;locus_tag=OJAHKBFM_01289;product=putative Nudix hydrolase NudL
KB893653.1	Prodigal:002006	CDS	1418388	1418684	.	+	0	ID=OJAHKBFM_01290;inference=ab initio prediction:Prodigal:002006;locus_tag=OJAHKBFM_01290;product=hypothetical protein
KB893653.1	Prodigal:002006	CDS	1418695	1419903	.	+	0	ID=OJAHKBFM_01291;eC_number=2.7.7.72;Name=cca;gene=cca;inference=ab initio prediction:Prodigal:002006,protein motif:HAMAP:MF_01263;locus_tag=OJAHKBFM_01291;product=CCA-adding enzyme
KB893653.1	Prodigal:002006	CDS	1420145	1421728	.	+	0	ID=OJAHKBFM_01292;Name=gsiB_1;db_xref=COG:COG0747;gene=gsiB_1;inference=ab initio prediction:Prodigal:002006,similar to AA sequence:UniProtKB:P75797;locus_tag=OJAHKBFM_01292;product=Glutathione-binding protein GsiB
KB893653.1	Prodigal:002006	CDS	1421841	1422971	.	+	0	ID=OJAHKBFM_01293;Name=gsiC_1;db_xref=COG:COG0601;gene=gsiC_1;inference=ab initio prediction:Prodigal:002006,similar to AA sequence:UniProtKB:P75798;locus_tag=OJAHKBFM_01293;product=Glutathione transport system permease protein GsiC
KB893653.1	Prodigal:002006	CDS	1422975	1423940	.	+	0	ID=OJAHKBFM_01294;Name=oppC_1;db_xref=COG:COG1173;gene=oppC_1;inference=ab initio prediction:Prodigal:002006,similar to AA sequence:UniProtKB:P24139;locus_tag=OJAHKBFM_01294;product=Oligopeptide transport system permease protein OppC
KB893653.1	Prodigal:002006	CDS	1423937	1425604	.	+	0	ID=OJAHKBFM_01295;db_xref=COG:COG1123;inference=ab initio prediction:Prodigal:002006,similar to AA sequence:UniProtKB:P9WQJ5;locus_tag=OJAHKBFM_01295;product=putative ABC transporter ATP-binding protein
KB893653.1	Prodigal:002006	CDS	1425620	1426543	.	-	0	ID=OJAHKBFM_01296;Name=cmpR;gene=cmpR;inference=ab initio prediction:Prodigal:002006,similar to AA sequence:UniProtKB:Q55459;locus_tag=OJAHKBFM_01296;product=HTH-type transcriptional activator CmpR
KB893653.1	Prodigal:002006	CDS	1426775	1427797	.	+	0	ID=OJAHKBFM_01297;eC_number=3.1.3.11;Name=fbp;db_xref=COG:COG0158;gene=fbp;inference=ab initio prediction:Prodigal:002006,similar to AA sequence:UniProtKB:Q59943;locus_tag=OJAHKBFM_01297;product=Fructose-1%2C6-bisphosphatase class 1
KB893653.1	Prodigal:002006	CDS	1427803	1428675	.	+	0	ID=OJAHKBFM_01298;eC_number=2.7.1.19;Name=prkA;db_xref=COG:COG3954;gene=prkA;inference=ab initio prediction:Prodigal:002006,similar to AA sequence:UniProtKB:P12033;locus_tag=OJAHKBFM_01298;product=Phosphoribulokinase 1
KB893653.1	Prodigal:002006	CDS	1428688	1430685	.	+	0	ID=OJAHKBFM_01299;eC_number=2.2.1.1;Name=tktA_2;db_xref=COG:COG0021;gene=tktA_2;inference=ab initio prediction:Prodigal:002006,similar to AA sequence:UniProtKB:P27302;locus_tag=OJAHKBFM_01299;product=Transketolase 1
KB893653.1	Prodigal:002006	CDS	1430714	1431787	.	+	0	ID=OJAHKBFM_01300;eC_number=4.1.2.13;Name=fbaA;gene=fbaA;inference=ab initio prediction:Prodigal:002006,similar to AA sequence:UniProtKB:Q55664;locus_tag=OJAHKBFM_01300;product=Fructose-bisphosphate aldolase class 2
KB893653.1	Prodigal:002006	CDS	1431835	1433304	.	+	0	ID=OJAHKBFM_01301;eC_number=4.1.1.39;Name=cbbL;db_xref=COG:COG1850;gene=cbbL;inference=ab initio prediction:Prodigal:002006,similar to AA sequence:UniProtKB:P27997;locus_tag=OJAHKBFM_01301;product=Ribulose bisphosphate carboxylase large chain
KB893653.1	Prodigal:002006	CDS	1433319	1433711	.	+	0	ID=OJAHKBFM_01302;eC_number=4.1.1.39;Name=cbbS;db_xref=COG:COG4451;gene=cbbS;inference=ab initio prediction:Prodigal:002006,similar to AA sequence:UniProtKB:P27998;locus_tag=OJAHKBFM_01302;product=Ribulose bisphosphate carboxylase small chain 1
KB893653.1	Prodigal:002006	CDS	1433784	1434719	.	+	0	ID=OJAHKBFM_01303;Name=cbbX;db_xref=COG:COG0464;gene=cbbX;inference=ab initio prediction:Prodigal:002006,similar to AA sequence:UniProtKB:P95648;locus_tag=OJAHKBFM_01303;product=Protein CbbX
KB893653.1	Prodigal:002006	CDS	1434716	1435408	.	+	0	ID=OJAHKBFM_01304;eC_number=3.1.3.-;Name=cbbY;db_xref=COG:COG0637;gene=cbbY;inference=ab initio prediction:Prodigal:002006,similar to AA sequence:UniProtKB:P95649;locus_tag=OJAHKBFM_01304;product=Protein CbbY
KB893653.1	Prodigal:002006	CDS	1435314	1435949	.	-	0	ID=OJAHKBFM_01305;inference=ab initio prediction:Prodigal:002006;locus_tag=OJAHKBFM_01305;product=hypothetical protein
KB893653.1	Prodigal:002006	CDS	1436029	1438512	.	-	0	ID=OJAHKBFM_01306;eC_number=2.4.1.18;Name=glgB;db_xref=COG:COG0296;gene=glgB;inference=ab initio prediction:Prodigal:002006,similar to AA sequence:UniProtKB:P07762;locus_tag=OJAHKBFM_01306;product=1%2C4-alpha-glucan branching enzyme GlgB
KB893653.1	Prodigal:002006	CDS	1438587	1441019	.	-	0	ID=OJAHKBFM_01307;eC_number=2.4.1.1;Name=malP;db_xref=COG:COG0058;gene=malP;inference=ab initio prediction:Prodigal:002006,similar to AA sequence:UniProtKB:P00490;locus_tag=OJAHKBFM_01307;product=Maltodextrin phosphorylase
KB893653.1	Prodigal:002006	CDS	1441076	1442707	.	-	0	ID=OJAHKBFM_01308;eC_number=5.4.2.2;Name=pgm;db_xref=COG:COG0033;gene=pgm;inference=ab initio prediction:Prodigal:002006,similar to AA sequence:UniProtKB:P39671;locus_tag=OJAHKBFM_01308;product=Phosphoglucomutase
KB893653.1	Prodigal:002006	CDS	1442709	1444775	.	-	0	ID=OJAHKBFM_01309;eC_number=2.4.1.25;Name=malQ;db_xref=COG:COG1640;gene=malQ;inference=ab initio prediction:Prodigal:002006,similar to AA sequence:UniProtKB:P15977;locus_tag=OJAHKBFM_01309;product=4-alpha-glucanotransferase
KB893653.1	Prodigal:002006	CDS	1444772	1446847	.	-	0	ID=OJAHKBFM_01310;eC_number=3.2.1.-;Name=glgX;db_xref=COG:COG1523;gene=glgX;inference=ab initio prediction:Prodigal:002006,similar to AA sequence:UniProtKB:P9WQ25;locus_tag=OJAHKBFM_01310;product=Glycogen operon protein GlgX 
KB893653.1	Prodigal:002006	CDS	1446844	1448304	.	-	0	ID=OJAHKBFM_01311;eC_number=2.4.1.21;Name=glgA1;db_xref=COG:COG0297;gene=glgA1;inference=ab initio prediction:Prodigal:002006,similar to AA sequence:UniProtKB:P0A3F3;locus_tag=OJAHKBFM_01311;product=Glycogen synthase 1
KB893653.1	Prodigal:002006	CDS	1448319	1449596	.	-	0	ID=OJAHKBFM_01312;eC_number=2.7.7.27;Name=glgC;db_xref=COG:COG0448;gene=glgC;inference=ab initio prediction:Prodigal:002006,similar to AA sequence:UniProtKB:P39669;locus_tag=OJAHKBFM_01312;product=Glucose-1-phosphate adenylyltransferase
KB893653.1	Prodigal:002006	CDS	1449923	1451449	.	+	0	ID=OJAHKBFM_01313;eC_number=2.7.13.3;Name=rcsC_4;gene=rcsC_4;inference=ab initio prediction:Prodigal:002006,protein motif:HAMAP:MF_00979;locus_tag=OJAHKBFM_01313;product=Sensor histidine kinase RcsC
KB893653.1	Prodigal:002006	CDS	1451480	1452754	.	+	0	ID=OJAHKBFM_01314;eC_number=2.7.13.3;Name=rcsC_5;gene=rcsC_5;inference=ab initio prediction:Prodigal:002006,protein motif:HAMAP:MF_00979;locus_tag=OJAHKBFM_01314;product=Sensor histidine kinase RcsC
KB893653.1	Prodigal:002006	CDS	1453115	1454533	.	+	0	ID=OJAHKBFM_01315;Name=hsrA;gene=hsrA;inference=ab initio prediction:Prodigal:002006,similar to AA sequence:UniProtKB:P31474;locus_tag=OJAHKBFM_01315;product=putative transport protein HsrA
KB893653.1	Prodigal:002006	CDS	1454632	1454883	.	-	0	ID=OJAHKBFM_01316;inference=ab initio prediction:Prodigal:002006;locus_tag=OJAHKBFM_01316;product=hypothetical protein
KB893653.1	Prodigal:002006	CDS	1454880	1455830	.	-	0	ID=OJAHKBFM_01317;inference=ab initio prediction:Prodigal:002006;locus_tag=OJAHKBFM_01317;product=hypothetical protein
KB893653.1	Prodigal:002006	CDS	1455965	1456867	.	-	0	ID=OJAHKBFM_01318;Name=etfA;db_xref=COG:COG2025;gene=etfA;inference=ab initio prediction:Prodigal:002006,similar to AA sequence:UniProtKB:P38974;locus_tag=OJAHKBFM_01318;product=Electron transfer flavoprotein subunit alpha
KB893653.1	Prodigal:002006	CDS	1456869	1457630	.	-	0	ID=OJAHKBFM_01319;Name=etfB;gene=etfB;inference=ab initio prediction:Prodigal:002006,similar to AA sequence:UniProtKB:P38975;locus_tag=OJAHKBFM_01319;product=Electron transfer flavoprotein subunit beta
KB893653.1	Prodigal:002006	CDS	1457737	1459218	.	-	0	ID=OJAHKBFM_01320;eC_number=6.3.5.7;Name=gatA;db_xref=COG:COG0154;gene=gatA;inference=ab initio prediction:Prodigal:002006,similar to AA sequence:UniProtKB:Q9HVT8;locus_tag=OJAHKBFM_01320;product=Glutamyl-tRNA(Gln) amidotransferase subunit A
KB893653.1	Prodigal:002006	CDS	1459224	1459511	.	-	0	ID=OJAHKBFM_01321;eC_number=6.3.5.-;Name=gatC;db_xref=COG:COG0721;gene=gatC;inference=ab initio prediction:Prodigal:002006,similar to AA sequence:UniProtKB:O67904;locus_tag=OJAHKBFM_01321;product=Glutamyl-tRNA(Gln) amidotransferase subunit C
KB893653.1	Prodigal:002006	CDS	1459608	1460429	.	-	0	ID=OJAHKBFM_01322;inference=ab initio prediction:Prodigal:002006;locus_tag=OJAHKBFM_01322;product=hypothetical protein
KB893653.1	Prodigal:002006	CDS	1460862	1461857	.	+	0	ID=OJAHKBFM_01323;inference=ab initio prediction:Prodigal:002006;locus_tag=OJAHKBFM_01323;product=hypothetical protein
KB893653.1	Prodigal:002006	CDS	1461858	1462382	.	-	0	ID=OJAHKBFM_01324;eC_number=3.1.3.48;inference=ab initio prediction:Prodigal:002006,similar to AA sequence:UniProtKB:Q55535;locus_tag=OJAHKBFM_01324;product=Putative low molecular weight protein-tyrosine-phosphatase
KB893653.1	Prodigal:002006	CDS	1462388	1465048	.	-	0	ID=OJAHKBFM_01325;eC_number=3.4.11.2;Name=pepN;db_xref=COG:COG0308;gene=pepN;inference=ab initio prediction:Prodigal:002006,similar to AA sequence:UniProtKB:P04825;locus_tag=OJAHKBFM_01325;product=Aminopeptidase N
KB893653.1	Prodigal:002006	CDS	1465220	1465621	.	+	0	ID=OJAHKBFM_01326;inference=ab initio prediction:Prodigal:002006;locus_tag=OJAHKBFM_01326;product=hypothetical protein
KB893653.1	Prodigal:002006	CDS	1465989	1467014	.	+	0	ID=OJAHKBFM_01327;inference=ab initio prediction:Prodigal:002006;locus_tag=OJAHKBFM_01327;product=hypothetical protein
KB893653.1	Prodigal:002006	CDS	1467115	1467969	.	+	0	ID=OJAHKBFM_01328;Name=opuAB_1;db_xref=COG:COG4176;gene=opuAB_1;inference=ab initio prediction:Prodigal:002006,similar to AA sequence:UniProtKB:P46921;locus_tag=OJAHKBFM_01328;product=Glycine betaine transport system permease protein OpuAB
KB893653.1	Prodigal:002006	CDS	1467974	1469224	.	+	0	ID=OJAHKBFM_01329;eC_number=7.6.2.9;Name=gbuA;gene=gbuA;inference=ab initio prediction:Prodigal:002006,similar to AA sequence:UniProtKB:Q9RR46;locus_tag=OJAHKBFM_01329;product=Glycine betaine/carnitine transport ATP-binding protein GbuA
KB893653.1	Prodigal:002006	CDS	1469361	1470881	.	-	0	ID=OJAHKBFM_01330;eC_number=1.2.1.79;Name=gabD;db_xref=COG:COG1012;gene=gabD;inference=ab initio prediction:Prodigal:002006,similar to AA sequence:UniProtKB:P94428;locus_tag=OJAHKBFM_01330;product=Succinate-semialdehyde dehydrogenase [NADP(+)]
KB893653.1	Prodigal:002006	CDS	1471134	1472426	.	+	0	ID=OJAHKBFM_01331;eC_number=1.4.3.-;Name=puuB_2;gene=puuB_2;inference=ab initio prediction:Prodigal:002006,similar to AA sequence:UniProtKB:P37906;locus_tag=OJAHKBFM_01331;product=Gamma-glutamylputrescine oxidoreductase
KB893653.1	Prodigal:002006	CDS	1472423	1474450	.	-	0	ID=OJAHKBFM_01332;eC_number=3.4.15.5;Name=dcp;db_xref=COG:COG0339;gene=dcp;inference=ab initio prediction:Prodigal:002006,similar to AA sequence:UniProtKB:P24171;locus_tag=OJAHKBFM_01332;product=Dipeptidyl carboxypeptidase
KB893653.1	Prodigal:002006	CDS	1474502	1475452	.	-	0	ID=OJAHKBFM_01333;inference=ab initio prediction:Prodigal:002006;locus_tag=OJAHKBFM_01333;product=hypothetical protein
KB893653.1	Prodigal:002006	CDS	1475598	1477514	.	-	0	ID=OJAHKBFM_01334;eC_number=6.2.1.1;Name=acsA_2;db_xref=COG:COG0365;gene=acsA_2;inference=ab initio prediction:Prodigal:002006,similar to AA sequence:UniProtKB:Q89WV5;locus_tag=OJAHKBFM_01334;product=Acetyl-coenzyme A synthetase
KB893653.1	Prodigal:002006	CDS	1477807	1478661	.	-	0	ID=OJAHKBFM_01335;Name=livF_2;db_xref=COG:COG0410;gene=livF_2;inference=ab initio prediction:Prodigal:002006,similar to AA sequence:UniProtKB:P22731;locus_tag=OJAHKBFM_01335;product=High-affinity branched-chain amino acid transport ATP-binding protein LivF
KB893653.1	Prodigal:002006	CDS	1478874	1480208	.	-	0	ID=OJAHKBFM_01336;inference=ab initio prediction:Prodigal:002006;locus_tag=OJAHKBFM_01336;product=hypothetical protein
KB893653.1	Prodigal:002006	CDS	1480243	1481307	.	-	0	ID=OJAHKBFM_01337;inference=ab initio prediction:Prodigal:002006;locus_tag=OJAHKBFM_01337;product=hypothetical protein
KB893653.1	Prodigal:002006	CDS	1481311	1482282	.	-	0	ID=OJAHKBFM_01338;Name=livH_2;db_xref=COG:COG0559;gene=livH_2;inference=ab initio prediction:Prodigal:002006,similar to AA sequence:UniProtKB:P0AEX7;locus_tag=OJAHKBFM_01338;product=High-affinity branched-chain amino acid transport system permease protein LivH
KB893653.1	Prodigal:002006	CDS	1482294	1483118	.	-	0	ID=OJAHKBFM_01339;eC_number=7.3.2.3;Name=cysA_1;db_xref=COG:COG1118;gene=cysA_1;inference=ab initio prediction:Prodigal:002006,similar to AA sequence:UniProtKB:P16676;locus_tag=OJAHKBFM_01339;product=Sulfate/thiosulfate import ATP-binding protein CysA
KB893653.1	Prodigal:002006	CDS	1483115	1485103	.	-	0	ID=OJAHKBFM_01340;eC_number=6.2.1.3;db_xref=COG:COG1022;inference=ab initio prediction:Prodigal:002006,similar to AA sequence:UniProtKB:O53521;locus_tag=OJAHKBFM_01340;product=Long-chain-fatty-acid--CoA ligase FadD15
KB893653.1	Prodigal:002006	CDS	1485305	1485976	.	-	0	ID=OJAHKBFM_01341;Name=vfr;db_xref=COG:COG0664;gene=vfr;inference=ab initio prediction:Prodigal:002006,similar to AA sequence:UniProtKB:P55222;locus_tag=OJAHKBFM_01341;product=Cyclic AMP receptor-like protein
KB893653.1	Prodigal:002006	CDS	1485980	1487512	.	-	0	ID=OJAHKBFM_01342;eC_number=6.2.1.3;db_xref=COG:COG0318;inference=ab initio prediction:Prodigal:002006,similar to AA sequence:UniProtKB:P9WQ37;locus_tag=OJAHKBFM_01342;product=Long-chain-fatty-acid--CoA ligase FadD13
KB893653.1	Prodigal:002006	CDS	1487856	1489235	.	+	0	ID=OJAHKBFM_01343;Name=glmU;gene=glmU;inference=ab initio prediction:Prodigal:002006,similar to AA sequence:UniProtKB:B0VPT6;locus_tag=OJAHKBFM_01343;product=Bifunctional protein GlmU
KB893653.1	Prodigal:002006	CDS	1489421	1491244	.	+	0	ID=OJAHKBFM_01344;eC_number=2.6.1.16;Name=nodM;gene=nodM;inference=ab initio prediction:Prodigal:002006,similar to AA sequence:UniProtKB:P25195;locus_tag=OJAHKBFM_01344;product=Glutamine--fructose-6-phosphate aminotransferase [isomerizing]
KB893653.1	Prodigal:002006	CDS	1491389	1492222	.	+	0	ID=OJAHKBFM_01345;Name=tnsA;gene=tnsA;inference=ab initio prediction:Prodigal:002006,similar to AA sequence:UniProtKB:P13988;locus_tag=OJAHKBFM_01345;product=Transposon Tn7 transposition protein TnsA
KB893653.1	Prodigal:002006	CDS	1492219	1494375	.	+	0	ID=OJAHKBFM_01346;Name=tnsB;gene=tnsB;inference=ab initio prediction:Prodigal:002006,similar to AA sequence:UniProtKB:P13989;locus_tag=OJAHKBFM_01346;product=Transposon Tn7 transposition protein TnsB
KB893653.1	Prodigal:002006	CDS	1494362	1495984	.	+	0	ID=OJAHKBFM_01347;inference=ab initio prediction:Prodigal:002006;locus_tag=OJAHKBFM_01347;product=hypothetical protein
KB893653.1	Prodigal:002006	CDS	1496000	1497655	.	+	0	ID=OJAHKBFM_01348;inference=ab initio prediction:Prodigal:002006;locus_tag=OJAHKBFM_01348;product=hypothetical protein
KB893653.1	Prodigal:002006	CDS	1497652	1499289	.	+	0	ID=OJAHKBFM_01349;inference=ab initio prediction:Prodigal:002006;locus_tag=OJAHKBFM_01349;product=hypothetical protein
KB893653.1	Prodigal:002006	CDS	1499413	1499694	.	+	0	ID=OJAHKBFM_01350;inference=ab initio prediction:Prodigal:002006;locus_tag=OJAHKBFM_01350;product=hypothetical protein
KB893653.1	Prodigal:002006	CDS	1500077	1502026	.	-	0	ID=OJAHKBFM_01351;inference=ab initio prediction:Prodigal:002006;locus_tag=OJAHKBFM_01351;product=hypothetical protein
KB893653.1	Prodigal:002006	CDS	1502026	1502940	.	-	0	ID=OJAHKBFM_01352;inference=ab initio prediction:Prodigal:002006;locus_tag=OJAHKBFM_01352;product=hypothetical protein
KB893653.1	Prodigal:002006	CDS	1502944	1503960	.	-	0	ID=OJAHKBFM_01353;inference=ab initio prediction:Prodigal:002006;locus_tag=OJAHKBFM_01353;product=hypothetical protein
KB893653.1	Prodigal:002006	CDS	1503960	1505048	.	-	0	ID=OJAHKBFM_01354;inference=ab initio prediction:Prodigal:002006;locus_tag=OJAHKBFM_01354;product=hypothetical protein
KB893653.1	Prodigal:002006	CDS	1505055	1505309	.	-	0	ID=OJAHKBFM_01355;inference=ab initio prediction:Prodigal:002006;locus_tag=OJAHKBFM_01355;product=hypothetical protein
KB893653.1	Prodigal:002006	CDS	1505628	1505810	.	+	0	ID=OJAHKBFM_01356;inference=ab initio prediction:Prodigal:002006;locus_tag=OJAHKBFM_01356;product=hypothetical protein
KB893653.1	Prodigal:002006	CDS	1506576	1506755	.	+	0	ID=OJAHKBFM_01357;inference=ab initio prediction:Prodigal:002006;locus_tag=OJAHKBFM_01357;product=hypothetical protein
KB893653.1	Prodigal:002006	CDS	1506755	1506901	.	+	0	ID=OJAHKBFM_01358;inference=ab initio prediction:Prodigal:002006;locus_tag=OJAHKBFM_01358;product=hypothetical protein
KB893653.1	Prodigal:002006	CDS	1506953	1507675	.	+	0	ID=OJAHKBFM_01359;db_xref=COG:COG3039;inference=ab initio prediction:Prodigal:002006,similar to AA sequence:ISfinder:ISMex35;locus_tag=OJAHKBFM_01359;product=IS5 family transposase ISMex35
KB893653.1	Prodigal:002006	CDS	1507960	1508100	.	+	0	ID=OJAHKBFM_01360;inference=ab initio prediction:Prodigal:002006;locus_tag=OJAHKBFM_01360;product=hypothetical protein
KB893653.1	Prodigal:002006	CDS	1508170	1508382	.	-	0	ID=OJAHKBFM_01361;inference=ab initio prediction:Prodigal:002006;locus_tag=OJAHKBFM_01361;product=hypothetical protein
KB893653.1	Prodigal:002006	CDS	1508970	1509815	.	-	0	ID=OJAHKBFM_01362;inference=ab initio prediction:Prodigal:002006;locus_tag=OJAHKBFM_01362;product=hypothetical protein
KB893653.1	Prodigal:002006	CDS	1509952	1510662	.	+	0	ID=OJAHKBFM_01363;inference=ab initio prediction:Prodigal:002006;locus_tag=OJAHKBFM_01363;product=hypothetical protein
KB893653.1	Prodigal:002006	CDS	1510670	1513579	.	+	0	ID=OJAHKBFM_01364;inference=ab initio prediction:Prodigal:002006;locus_tag=OJAHKBFM_01364;product=hypothetical protein
KB893653.1	Prodigal:002006	CDS	1513579	1514580	.	+	0	ID=OJAHKBFM_01365;inference=ab initio prediction:Prodigal:002006;locus_tag=OJAHKBFM_01365;product=hypothetical protein
KB893653.1	Prodigal:002006	CDS	1514583	1515269	.	+	0	ID=OJAHKBFM_01366;inference=ab initio prediction:Prodigal:002006;locus_tag=OJAHKBFM_01366;product=hypothetical protein
KB893653.1	Prodigal:002006	CDS	1515266	1517290	.	+	0	ID=OJAHKBFM_01367;inference=ab initio prediction:Prodigal:002006;locus_tag=OJAHKBFM_01367;product=hypothetical protein
KB893653.1	Prodigal:002006	CDS	1517268	1517834	.	+	0	ID=OJAHKBFM_01368;inference=ab initio prediction:Prodigal:002006;locus_tag=OJAHKBFM_01368;product=hypothetical protein
KB893653.1	Prodigal:002006	CDS	1517834	1518808	.	+	0	ID=OJAHKBFM_01369;eC_number=3.1.-.-;Name=cas1;db_xref=COG:COG1518;gene=cas1;inference=ab initio prediction:Prodigal:002006,similar to AA sequence:UniProtKB:Q9X2B7;locus_tag=OJAHKBFM_01369;product=CRISPR-associated endonuclease Cas1
KB893653.1	Prodigal:002006	CDS	1518808	1519107	.	+	0	ID=OJAHKBFM_01370;eC_number=3.1.-.-;Name=cas2;gene=cas2;inference=ab initio prediction:Prodigal:002006,protein motif:HAMAP:MF_01471;locus_tag=OJAHKBFM_01370;product=CRISPR-associated endoribonuclease Cas2
KB893653.1	minced:0.4.2	repeat_region	1519226	1522646	.	.	.	note=CRISPR with 53 repeat units;rpt_family=CRISPR;rpt_type=direct;rpt_unit_seq=GTCCCGTCACCCCATGAGGGGTTAGGAG
KB893654.1	Aragorn:001002	tRNA	392	468	.	-	.	ID=OJAHKBFM_01371;inference=COORDINATES:profile:Aragorn:001002;locus_tag=OJAHKBFM_01371;product=tRNA-Asp(gtc)
KB893654.1	Aragorn:001002	tRNA	495	571	.	-	.	ID=OJAHKBFM_01372;inference=COORDINATES:profile:Aragorn:001002;locus_tag=OJAHKBFM_01372;product=tRNA-Asp(gtc)
KB893654.1	Prodigal:002006	CDS	808	1812	.	+	0	ID=OJAHKBFM_01373;inference=ab initio prediction:Prodigal:002006,similar to AA sequence:UniProtKB:B3EWP1;locus_tag=OJAHKBFM_01373;note=UPF0065 protein in clcB-clcD intergenic region;product=hypothetical protein
KB893654.1	Prodigal:002006	CDS	1900	2595	.	-	0	ID=OJAHKBFM_01374;inference=ab initio prediction:Prodigal:002006;locus_tag=OJAHKBFM_01374;product=hypothetical protein
KB893654.1	Prodigal:002006	CDS	2857	3804	.	-	0	ID=OJAHKBFM_01375;inference=ab initio prediction:Prodigal:002006;locus_tag=OJAHKBFM_01375;product=hypothetical protein
KB893654.1	Prodigal:002006	CDS	4025	5458	.	+	0	ID=OJAHKBFM_01376;eC_number=6.3.2.8;Name=murC;db_xref=COG:COG0773;gene=murC;inference=ab initio prediction:Prodigal:002006,similar to AA sequence:UniProtKB:Q9HW02;locus_tag=OJAHKBFM_01376;product=UDP-N-acetylmuramate--L-alanine ligase
KB893654.1	Prodigal:002006	CDS	5500	6585	.	+	0	ID=OJAHKBFM_01377;eC_number=1.3.1.98;Name=murB;db_xref=COG:COG0812;gene=murB;inference=ab initio prediction:Prodigal:002006,similar to AA sequence:UniProtKB:Q8Y776;locus_tag=OJAHKBFM_01377;product=UDP-N-acetylenolpyruvoylglucosamine reductase
KB893654.1	Prodigal:002006	CDS	6595	7509	.	+	0	ID=OJAHKBFM_01378;eC_number=6.3.2.4;Name=ddl;db_xref=COG:COG1181;gene=ddl;inference=ab initio prediction:Prodigal:002006,similar to AA sequence:UniProtKB:Q8ZIE7;locus_tag=OJAHKBFM_01378;product=D-alanine--D-alanine ligase
KB893654.1	Prodigal:002006	CDS	7652	8941	.	+	0	ID=OJAHKBFM_01379;Name=ftsQ;gene=ftsQ;inference=ab initio prediction:Prodigal:002006,protein motif:HAMAP:MF_00911;locus_tag=OJAHKBFM_01379;product=Cell division protein FtsQ
KB893654.1	Prodigal:002006	CDS	8949	10253	.	+	0	ID=OJAHKBFM_01380;Name=ftsA;db_xref=COG:COG0849;gene=ftsA;inference=ab initio prediction:Prodigal:002006,similar to AA sequence:UniProtKB:P0ABH0;locus_tag=OJAHKBFM_01380;product=Cell division protein FtsA
KB893654.1	Prodigal:002006	CDS	10544	12178	.	+	0	ID=OJAHKBFM_01381;Name=ftsZ;gene=ftsZ;inference=ab initio prediction:Prodigal:002006,similar to AA sequence:UniProtKB:V6F5E5;locus_tag=OJAHKBFM_01381;product=Cell division protein FtsZ
KB893654.1	Prodigal:002006	CDS	12294	12872	.	-	0	ID=OJAHKBFM_01382;eC_number=1.-.-.-;Name=ydjA;db_xref=COG:COG0778;gene=ydjA;inference=ab initio prediction:Prodigal:002006,similar to AA sequence:UniProtKB:P0ACY1;locus_tag=OJAHKBFM_01382;product=Putative NAD(P)H nitroreductase YdjA
KB893654.1	Prodigal:002006	CDS	12969	13727	.	-	0	ID=OJAHKBFM_01383;Name=yggS;db_xref=COG:COG0325;gene=yggS;inference=ab initio prediction:Prodigal:002006,similar to AA sequence:UniProtKB:P67080;locus_tag=OJAHKBFM_01383;product=Pyridoxal phosphate homeostasis protein
KB893654.1	Prodigal:002006	CDS	13759	15579	.	-	0	ID=OJAHKBFM_01384;inference=ab initio prediction:Prodigal:002006;locus_tag=OJAHKBFM_01384;product=hypothetical protein
KB893654.1	Prodigal:002006	CDS	15615	16199	.	+	0	ID=OJAHKBFM_01385;eC_number=3.2.2.20;Name=tag;db_xref=COG:COG2818;gene=tag;inference=ab initio prediction:Prodigal:002006,similar to AA sequence:UniProtKB:P05100;locus_tag=OJAHKBFM_01385;product=DNA-3-methyladenine glycosylase 1
KB893654.1	Prodigal:002006	CDS	16260	17135	.	-	0	ID=OJAHKBFM_01386;eC_number=2.6.1.42;Name=ilvE;db_xref=COG:COG0115;gene=ilvE;inference=ab initio prediction:Prodigal:002006,similar to AA sequence:UniProtKB:O86428;locus_tag=OJAHKBFM_01386;product=Branched-chain-amino-acid aminotransferase
KB893654.1	Prodigal:002006	CDS	17325	17855	.	+	0	ID=OJAHKBFM_01387;Name=slyA;gene=slyA;inference=ab initio prediction:Prodigal:002006,protein motif:HAMAP:MF_01819;locus_tag=OJAHKBFM_01387;product=Transcriptional regulator SlyA
KB893654.1	Prodigal:002006	CDS	17852	18550	.	+	0	ID=OJAHKBFM_01388;Name=ompR_1;gene=ompR_1;inference=ab initio prediction:Prodigal:002006,similar to AA sequence:UniProtKB:P0AA16;locus_tag=OJAHKBFM_01388;product=Transcriptional regulatory protein OmpR
KB893654.1	Prodigal:002006	CDS	18809	19111	.	+	0	ID=OJAHKBFM_01389;inference=ab initio prediction:Prodigal:002006;locus_tag=OJAHKBFM_01389;product=hypothetical protein
KB893654.1	Aragorn:001002	tRNA	19207	19282	.	+	.	ID=OJAHKBFM_01390;inference=COORDINATES:profile:Aragorn:001002;locus_tag=OJAHKBFM_01390;product=tRNA-Glu(ctc)
KB893654.1	Prodigal:002006	CDS	20157	20495	.	-	0	ID=OJAHKBFM_01391;Name=fdxA;db_xref=COG:COG1146;gene=fdxA;inference=ab initio prediction:Prodigal:002006,similar to AA sequence:UniProtKB:D5AP15;locus_tag=OJAHKBFM_01391;product=Ferredoxin-2
KB893654.1	Prodigal:002006	CDS	20549	20923	.	-	0	ID=OJAHKBFM_01392;inference=ab initio prediction:Prodigal:002006;locus_tag=OJAHKBFM_01392;product=hypothetical protein
KB893654.1	Prodigal:002006	CDS	20934	24104	.	-	0	ID=OJAHKBFM_01393;inference=ab initio prediction:Prodigal:002006;locus_tag=OJAHKBFM_01393;product=hypothetical protein
KB893654.1	Prodigal:002006	CDS	24322	25026	.	+	0	ID=OJAHKBFM_01394;inference=ab initio prediction:Prodigal:002006;locus_tag=OJAHKBFM_01394;product=hypothetical protein
KB893654.1	Prodigal:002006	CDS	25327	25893	.	+	0	ID=OJAHKBFM_01395;inference=ab initio prediction:Prodigal:002006;locus_tag=OJAHKBFM_01395;product=hypothetical protein
KB893654.1	Prodigal:002006	CDS	26170	26733	.	+	0	ID=OJAHKBFM_01396;inference=ab initio prediction:Prodigal:002006;locus_tag=OJAHKBFM_01396;product=hypothetical protein
KB893654.1	Prodigal:002006	CDS	26885	27769	.	-	0	ID=OJAHKBFM_01397;Name=rarD_1;db_xref=COG:COG2962;gene=rarD_1;inference=ab initio prediction:Prodigal:002006,similar to AA sequence:UniProtKB:P27844;locus_tag=OJAHKBFM_01397;product=Protein RarD
KB893654.1	Prodigal:002006	CDS	27865	28470	.	-	0	ID=OJAHKBFM_01398;eC_number=1.15.1.1;Name=sodB;db_xref=COG:COG0605;gene=sodB;inference=ab initio prediction:Prodigal:002006,similar to AA sequence:UniProtKB:O30970;locus_tag=OJAHKBFM_01398;product=Superoxide dismutase [Fe]
KB893654.1	Prodigal:002006	CDS	28812	29114	.	+	0	ID=OJAHKBFM_01399;inference=ab initio prediction:Prodigal:002006;locus_tag=OJAHKBFM_01399;product=hypothetical protein
KB893654.1	Prodigal:002006	CDS	29122	29724	.	+	0	ID=OJAHKBFM_01400;Name=ynjF;db_xref=COG:COG0558;gene=ynjF;inference=ab initio prediction:Prodigal:002006,similar to AA sequence:UniProtKB:P76226;locus_tag=OJAHKBFM_01400;product=Inner membrane protein YnjF
KB893654.1	Prodigal:002006	CDS	29896	30717	.	+	0	ID=OJAHKBFM_01401;eC_number=1.17.1.8;Name=dapB;db_xref=COG:COG0289;gene=dapB;inference=ab initio prediction:Prodigal:002006,similar to AA sequence:UniProtKB:Q6G2G3;locus_tag=OJAHKBFM_01401;product=4-hydroxy-tetrahydrodipicolinate reductase
KB893654.1	Prodigal:002006	CDS	30720	33473	.	-	0	ID=OJAHKBFM_01402;eC_number=2.7.9.1;Name=ppdK;db_xref=COG:COG0574;gene=ppdK;inference=ab initio prediction:Prodigal:002006,similar to AA sequence:UniProtKB:P22983;locus_tag=OJAHKBFM_01402;product=Pyruvate%2C phosphate dikinase
KB893654.1	Prodigal:002006	CDS	33685	35397	.	+	0	ID=OJAHKBFM_01403;inference=ab initio prediction:Prodigal:002006;locus_tag=OJAHKBFM_01403;product=hypothetical protein
KB893654.1	Prodigal:002006	CDS	35575	36630	.	+	0	ID=OJAHKBFM_01404;Name=prfA;db_xref=COG:COG0216;gene=prfA;inference=ab initio prediction:Prodigal:002006,similar to AA sequence:UniProtKB:P0A7I0;locus_tag=OJAHKBFM_01404;product=Peptide chain release factor RF1
KB893654.1	Prodigal:002006	CDS	36627	37514	.	+	0	ID=OJAHKBFM_01405;eC_number=2.1.1.297;Name=prmC_2;db_xref=COG:COG2890;gene=prmC_2;inference=ab initio prediction:Prodigal:002006,similar to AA sequence:UniProtKB:P0ACC1;locus_tag=OJAHKBFM_01405;product=Release factor glutamine methyltransferase
KB893654.1	Prodigal:002006	CDS	37794	38846	.	+	0	ID=OJAHKBFM_01406;inference=ab initio prediction:Prodigal:002006;locus_tag=OJAHKBFM_01406;product=hypothetical protein
KB893654.1	Prodigal:002006	CDS	38916	41843	.	+	0	ID=OJAHKBFM_01407;eC_number=5.6.2.2;Name=gyrA;db_xref=COG:COG0188;gene=gyrA;inference=ab initio prediction:Prodigal:002006,similar to AA sequence:UniProtKB:P37411;locus_tag=OJAHKBFM_01407;product=DNA gyrase subunit A
KB893654.1	Prodigal:002006	CDS	41916	42710	.	-	0	ID=OJAHKBFM_01408;eC_number=3.6.3.-;Name=ecfA2;db_xref=COG:COG1122;gene=ecfA2;inference=ab initio prediction:Prodigal:002006,similar to AA sequence:UniProtKB:Q8R7Y5;locus_tag=OJAHKBFM_01408;product=Energy-coupling factor transporter ATP-binding protein EcfA2
KB893654.1	Prodigal:002006	CDS	42707	43633	.	-	0	ID=OJAHKBFM_01409;inference=ab initio prediction:Prodigal:002006;locus_tag=OJAHKBFM_01409;product=hypothetical protein
KB893654.1	Aragorn:001002	tRNA	43774	43861	.	+	.	ID=OJAHKBFM_01410;inference=COORDINATES:profile:Aragorn:001002;locus_tag=OJAHKBFM_01410;product=tRNA-SeC(tca)
KB893654.1	Prodigal:002006	CDS	45016	46731	.	+	0	ID=OJAHKBFM_01411;eC_number=2.2.1.6;Name=ilvB1;db_xref=COG:COG0028;gene=ilvB1;inference=ab initio prediction:Prodigal:002006,similar to AA sequence:UniProtKB:P9WG41;locus_tag=OJAHKBFM_01411;product=Acetolactate synthase large subunit IlvB1
KB893654.1	Prodigal:002006	CDS	46831	47994	.	+	0	ID=OJAHKBFM_01412;Name=zapE;db_xref=COG:COG1485;gene=zapE;inference=ab initio prediction:Prodigal:002006,similar to AA sequence:UniProtKB:P64612;locus_tag=OJAHKBFM_01412;product=Cell division protein ZapE
KB893654.1	Prodigal:002006	CDS	47991	48506	.	+	0	ID=OJAHKBFM_01413;eC_number=1.11.1.15;Name=bcp;db_xref=COG:COG1225;gene=bcp;inference=ab initio prediction:Prodigal:002006,similar to AA sequence:UniProtKB:Q83CY8;locus_tag=OJAHKBFM_01413;product=Putative peroxiredoxin bcp
KB893654.1	Prodigal:002006	CDS	48688	49218	.	+	0	ID=OJAHKBFM_01414;inference=ab initio prediction:Prodigal:002006;locus_tag=OJAHKBFM_01414;product=hypothetical protein
KB893654.1	Prodigal:002006	CDS	49304	50428	.	-	0	ID=OJAHKBFM_01415;Name=prfB_2;db_xref=COG:COG1186;gene=prfB_2;inference=ab initio prediction:Prodigal:002006,similar to AA sequence:UniProtKB:P07012;locus_tag=OJAHKBFM_01415;product=Peptide chain release factor RF2
KB893654.1	Prodigal:002006	CDS	50538	53513	.	-	0	ID=OJAHKBFM_01416;eC_number=2.4.1.129;Name=mtgA_2;gene=mtgA_2;inference=ab initio prediction:Prodigal:002006,protein motif:HAMAP:MF_00766;locus_tag=OJAHKBFM_01416;product=Biosynthetic peptidoglycan transglycosylase
KB893654.1	Prodigal:002006	CDS	53698	55521	.	-	0	ID=OJAHKBFM_01417;inference=ab initio prediction:Prodigal:002006;locus_tag=OJAHKBFM_01417;product=hypothetical protein
KB893654.1	Prodigal:002006	CDS	56134	59367	.	+	0	ID=OJAHKBFM_01418;eC_number=3.1.26.12;Name=rne_2;gene=rne_2;inference=ab initio prediction:Prodigal:002006,protein motif:HAMAP:MF_00970;locus_tag=OJAHKBFM_01418;product=Ribonuclease E
KB893654.1	Prodigal:002006	CDS	59619	60824	.	+	0	ID=OJAHKBFM_01419;eC_number=2.5.1.-;Name=metZ;db_xref=COG:COG0626;gene=metZ;inference=ab initio prediction:Prodigal:002006,similar to AA sequence:UniProtKB:P9WGB5;locus_tag=OJAHKBFM_01419;product=O-succinylhomoserine sulfhydrylase
KB893654.1	Prodigal:002006	CDS	60852	62834	.	+	0	ID=OJAHKBFM_01420;inference=ab initio prediction:Prodigal:002006;locus_tag=OJAHKBFM_01420;product=hypothetical protein
KB893654.1	Prodigal:002006	CDS	62839	63411	.	-	0	ID=OJAHKBFM_01421;inference=ab initio prediction:Prodigal:002006;locus_tag=OJAHKBFM_01421;product=hypothetical protein
KB893654.1	Prodigal:002006	CDS	63591	64331	.	-	0	ID=OJAHKBFM_01422;Name=ybhL;db_xref=COG:COG0670;gene=ybhL;inference=ab initio prediction:Prodigal:002006,similar to AA sequence:UniProtKB:P0AAC4;locus_tag=OJAHKBFM_01422;product=Inner membrane protein YbhL
KB893654.1	Prodigal:002006	CDS	64455	66995	.	-	0	ID=OJAHKBFM_01423;inference=ab initio prediction:Prodigal:002006;locus_tag=OJAHKBFM_01423;product=hypothetical protein
KB893654.1	Prodigal:002006	CDS	66995	67738	.	-	0	ID=OJAHKBFM_01424;db_xref=COG:COG1136;inference=ab initio prediction:Prodigal:002006,similar to AA sequence:UniProtKB:P9WQK1;locus_tag=OJAHKBFM_01424;product=putative ABC transporter ATP-binding protein
KB893654.1	Prodigal:002006	CDS	67896	68474	.	+	0	ID=OJAHKBFM_01425;eC_number=3.1.1.1;Name=tesA;db_xref=COG:COG2755;gene=tesA;inference=ab initio prediction:Prodigal:002006,similar to AA sequence:UniProtKB:Q9HZY8;locus_tag=OJAHKBFM_01425;product=Esterase TesA
KB893654.1	Prodigal:002006	CDS	68471	69043	.	+	0	ID=OJAHKBFM_01426;eC_number=3.1.4.58;db_xref=COG:COG1514;inference=ab initio prediction:Prodigal:002006,similar to AA sequence:UniProtKB:Q5SHB1;locus_tag=OJAHKBFM_01426;product=RNA 2'%2C3'-cyclic phosphodiesterase
KB893654.1	Aragorn:001002	tRNA	69176	69250	.	+	.	ID=OJAHKBFM_01427;inference=COORDINATES:profile:Aragorn:001002;locus_tag=OJAHKBFM_01427;product=tRNA-Gly(gcc)
KB893654.1	Prodigal:002006	CDS	69420	70433	.	+	0	ID=OJAHKBFM_01428;inference=ab initio prediction:Prodigal:002006;locus_tag=OJAHKBFM_01428;product=hypothetical protein
KB893654.1	Prodigal:002006	CDS	70408	71481	.	-	0	ID=OJAHKBFM_01429;Name=gcvA_2;gene=gcvA_2;inference=ab initio prediction:Prodigal:002006,similar to AA sequence:UniProtKB:P0A9F6;locus_tag=OJAHKBFM_01429;product=Glycine cleavage system transcriptional activator
KB893654.1	Prodigal:002006	CDS	71619	72836	.	+	0	ID=OJAHKBFM_01430;eC_number=1.3.99.-;Name=acdA_2;db_xref=COG:COG1960;gene=acdA_2;inference=ab initio prediction:Prodigal:002006,similar to AA sequence:UniProtKB:P45867;locus_tag=OJAHKBFM_01430;product=Acyl-CoA dehydrogenase
KB893654.1	Prodigal:002006	CDS	72848	74038	.	+	0	ID=OJAHKBFM_01431;eC_number=2.8.3.19;Name=yfdE;db_xref=COG:COG1804;gene=yfdE;inference=ab initio prediction:Prodigal:002006,similar to AA sequence:UniProtKB:P76518;locus_tag=OJAHKBFM_01431;product=Acetyl-CoA:oxalate CoA-transferase
KB893654.1	Prodigal:002006	CDS	73981	74448	.	-	0	ID=OJAHKBFM_01432;inference=ab initio prediction:Prodigal:002006;locus_tag=OJAHKBFM_01432;product=hypothetical protein
KB893654.1	Prodigal:002006	CDS	74579	75634	.	-	0	ID=OJAHKBFM_01433;inference=ab initio prediction:Prodigal:002006;locus_tag=OJAHKBFM_01433;product=hypothetical protein
KB893654.1	Prodigal:002006	CDS	75784	76554	.	-	0	ID=OJAHKBFM_01434;inference=ab initio prediction:Prodigal:002006;locus_tag=OJAHKBFM_01434;product=hypothetical protein
KB893654.1	Prodigal:002006	CDS	76714	78927	.	+	0	ID=OJAHKBFM_01435;eC_number=6.3.5.3;Name=purL;db_xref=COG:COG0046;gene=purL;inference=ab initio prediction:Prodigal:002006,similar to AA sequence:UniProtKB:P12042;locus_tag=OJAHKBFM_01435;product=Phosphoribosylformylglycinamidine synthase subunit PurL
KB893654.1	Prodigal:002006	CDS	78927	79724	.	+	0	ID=OJAHKBFM_01436;eC_number=2.1.1.-;db_xref=COG:COG0565;inference=ab initio prediction:Prodigal:002006,similar to AA sequence:UniProtKB:P44676;locus_tag=OJAHKBFM_01436;product=putative tRNA/rRNA methyltransferase
KB893654.1	Prodigal:002006	CDS	80158	81036	.	+	0	ID=OJAHKBFM_01437;inference=ab initio prediction:Prodigal:002006;locus_tag=OJAHKBFM_01437;product=hypothetical protein
KB893654.1	Prodigal:002006	CDS	81036	81698	.	+	0	ID=OJAHKBFM_01438;Name=qseB;gene=qseB;inference=ab initio prediction:Prodigal:002006,similar to AA sequence:UniProtKB:P52076;locus_tag=OJAHKBFM_01438;product=Transcriptional regulatory protein QseB
KB893654.1	Prodigal:002006	CDS	81695	83185	.	+	0	ID=OJAHKBFM_01439;eC_number=2.7.-.-;Name=sasA_5;gene=sasA_5;inference=ab initio prediction:Prodigal:002006,protein motif:HAMAP:MF_01837;locus_tag=OJAHKBFM_01439;product=Adaptive-response sensory-kinase SasA
KB893654.1	Prodigal:002006	CDS	83223	83747	.	-	0	ID=OJAHKBFM_01440;eC_number=3.1.3.-;db_xref=COG:COG2062;inference=ab initio prediction:Prodigal:002006,similar to AA sequence:UniProtKB:P9WGF9;locus_tag=OJAHKBFM_01440;product=putative protein
KB893654.1	Prodigal:002006	CDS	83747	84313	.	-	0	ID=OJAHKBFM_01441;eC_number=5.4.2.-;Name=gpmB;gene=gpmB;inference=ab initio prediction:Prodigal:002006,protein motif:HAMAP:MF_01040;locus_tag=OJAHKBFM_01441;product=phosphoglycerate mutase GpmB
KB893654.1	Prodigal:002006	CDS	84430	85104	.	-	0	ID=OJAHKBFM_01442;inference=ab initio prediction:Prodigal:002006;locus_tag=OJAHKBFM_01442;product=hypothetical protein
KB893654.1	Prodigal:002006	CDS	85262	85516	.	+	0	ID=OJAHKBFM_01443;inference=ab initio prediction:Prodigal:002006;locus_tag=OJAHKBFM_01443;product=hypothetical protein
KB893654.1	Prodigal:002006	CDS	85584	85934	.	-	0	ID=OJAHKBFM_01444;inference=ab initio prediction:Prodigal:002006;locus_tag=OJAHKBFM_01444;product=hypothetical protein
KB893654.1	Prodigal:002006	CDS	85937	86230	.	-	0	ID=OJAHKBFM_01445;inference=ab initio prediction:Prodigal:002006;locus_tag=OJAHKBFM_01445;product=hypothetical protein
KB893654.1	Aragorn:001002	tRNA	86360	86435	.	+	.	ID=OJAHKBFM_01446;inference=COORDINATES:profile:Aragorn:001002;locus_tag=OJAHKBFM_01446;product=tRNA-Ala(cgc)
KB893654.1	Prodigal:002006	CDS	86830	87123	.	+	0	ID=OJAHKBFM_01447;inference=ab initio prediction:Prodigal:002006;locus_tag=OJAHKBFM_01447;product=hypothetical protein
KB893654.1	Prodigal:002006	CDS	87270	88367	.	+	0	ID=OJAHKBFM_01448;eC_number=1.13.12.-;db_xref=COG:COG2070;inference=ab initio prediction:Prodigal:002006,similar to AA sequence:UniProtKB:B2TEK6;locus_tag=OJAHKBFM_01448;product=Nitronate monooxygenase
KB893654.1	Prodigal:002006	CDS	88324	89331	.	-	0	ID=OJAHKBFM_01449;eC_number=3.1.1.1;Name=estD;db_xref=COG:COG1073;gene=estD;inference=ab initio prediction:Prodigal:002006,similar to AA sequence:UniProtKB:Q9WYH1;locus_tag=OJAHKBFM_01449;product=Esterase EstD
KB893654.1	Prodigal:002006	CDS	89328	89741	.	-	0	ID=OJAHKBFM_01450;Name=hmrR;gene=hmrR;inference=ab initio prediction:Prodigal:002006,similar to AA sequence:UniProtKB:Q9X5X4;locus_tag=OJAHKBFM_01450;product=HTH-type transcriptional regulator HmrR
KB893654.1	Prodigal:002006	CDS	89915	90544	.	+	0	ID=OJAHKBFM_01451;inference=ab initio prediction:Prodigal:002006;locus_tag=OJAHKBFM_01451;product=hypothetical protein
KB893654.1	Prodigal:002006	CDS	90559	91209	.	+	0	ID=OJAHKBFM_01452;inference=ab initio prediction:Prodigal:002006;locus_tag=OJAHKBFM_01452;product=hypothetical protein
KB893654.1	Prodigal:002006	CDS	91213	92277	.	-	0	ID=OJAHKBFM_01453;inference=ab initio prediction:Prodigal:002006;locus_tag=OJAHKBFM_01453;product=hypothetical protein
KB893654.1	Prodigal:002006	CDS	92291	93085	.	+	0	ID=OJAHKBFM_01454;inference=ab initio prediction:Prodigal:002006;locus_tag=OJAHKBFM_01454;product=hypothetical protein
KB893654.1	Prodigal:002006	CDS	93096	94091	.	+	0	ID=OJAHKBFM_01455;inference=ab initio prediction:Prodigal:002006;locus_tag=OJAHKBFM_01455;product=hypothetical protein
KB893654.1	Prodigal:002006	CDS	94128	95423	.	-	0	ID=OJAHKBFM_01456;eC_number=2.6.1.19;Name=puuE;db_xref=COG:COG0160;gene=puuE;inference=ab initio prediction:Prodigal:002006,similar to AA sequence:UniProtKB:P50457;locus_tag=OJAHKBFM_01456;product=4-aminobutyrate aminotransferase PuuE
KB893654.1	Prodigal:002006	CDS	95558	96577	.	-	0	ID=OJAHKBFM_01457;inference=ab initio prediction:Prodigal:002006;locus_tag=OJAHKBFM_01457;product=hypothetical protein
KB893654.1	Aragorn:001002	tRNA	96751	96827	.	-	.	ID=OJAHKBFM_01458;inference=COORDINATES:profile:Aragorn:001002;locus_tag=OJAHKBFM_01458;product=tRNA-Arg(tct)
KB893654.1	Prodigal:002006	CDS	97021	97932	.	+	0	ID=OJAHKBFM_01459;inference=ab initio prediction:Prodigal:002006;locus_tag=OJAHKBFM_01459;product=hypothetical protein
KB893654.1	Prodigal:002006	CDS	98096	98401	.	-	0	ID=OJAHKBFM_01460;inference=ab initio prediction:Prodigal:002006;locus_tag=OJAHKBFM_01460;product=hypothetical protein
KB893654.1	Prodigal:002006	CDS	98709	99269	.	-	0	ID=OJAHKBFM_01461;inference=ab initio prediction:Prodigal:002006;locus_tag=OJAHKBFM_01461;product=hypothetical protein
KB893654.1	Prodigal:002006	CDS	99278	101392	.	-	0	ID=OJAHKBFM_01462;eC_number=6.5.1.2;Name=ligA;db_xref=COG:COG0272;gene=ligA;inference=ab initio prediction:Prodigal:002006,similar to AA sequence:UniProtKB:P15042;locus_tag=OJAHKBFM_01462;product=DNA ligase
KB893654.1	Prodigal:002006	CDS	101638	102978	.	+	0	ID=OJAHKBFM_01463;inference=ab initio prediction:Prodigal:002006;locus_tag=OJAHKBFM_01463;product=hypothetical protein
KB893654.1	Prodigal:002006	CDS	103051	103488	.	+	0	ID=OJAHKBFM_01464;inference=ab initio prediction:Prodigal:002006;locus_tag=OJAHKBFM_01464;product=hypothetical protein
KB893654.1	Prodigal:002006	CDS	103541	104662	.	-	0	ID=OJAHKBFM_01465;inference=ab initio prediction:Prodigal:002006;locus_tag=OJAHKBFM_01465;product=hypothetical protein
KB893654.1	Prodigal:002006	CDS	104770	105978	.	-	0	ID=OJAHKBFM_01466;inference=ab initio prediction:Prodigal:002006;locus_tag=OJAHKBFM_01466;product=hypothetical protein
KB893654.1	Prodigal:002006	CDS	106403	106582	.	+	0	ID=OJAHKBFM_01467;inference=ab initio prediction:Prodigal:002006;locus_tag=OJAHKBFM_01467;product=hypothetical protein
KB893654.1	Prodigal:002006	CDS	106664	107644	.	-	0	ID=OJAHKBFM_01468;Name=ribF_1;db_xref=COG:COG0196;gene=ribF_1;inference=ab initio prediction:Prodigal:002006,similar to AA sequence:UniProtKB:P0AG40;locus_tag=OJAHKBFM_01468;product=Bifunctional riboflavin kinase/FMN adenylyltransferase
KB893654.1	Prodigal:002006	CDS	107814	107966	.	+	0	ID=OJAHKBFM_01469;inference=ab initio prediction:Prodigal:002006;locus_tag=OJAHKBFM_01469;product=hypothetical protein
KB893654.1	Prodigal:002006	CDS	107942	109498	.	-	0	ID=OJAHKBFM_01470;eC_number=3.1.11.6;Name=xseA;db_xref=COG:COG1570;gene=xseA;inference=ab initio prediction:Prodigal:002006,similar to AA sequence:UniProtKB:P04994;locus_tag=OJAHKBFM_01470;product=Exodeoxyribonuclease 7 large subunit
KB893654.1	Prodigal:002006	CDS	109507	110061	.	-	0	ID=OJAHKBFM_01471;Name=regA;db_xref=COG:COG4567;gene=regA;inference=ab initio prediction:Prodigal:002006,similar to AA sequence:UniProtKB:Q53228;locus_tag=OJAHKBFM_01471;product=Photosynthetic apparatus regulatory protein RegA
KB893654.1	Prodigal:002006	CDS	110262	111200	.	+	0	ID=OJAHKBFM_01472;inference=ab initio prediction:Prodigal:002006;locus_tag=OJAHKBFM_01472;product=hypothetical protein
KB893654.1	Prodigal:002006	CDS	111262	112182	.	-	0	ID=OJAHKBFM_01473;inference=ab initio prediction:Prodigal:002006;locus_tag=OJAHKBFM_01473;product=hypothetical protein
KB893654.1	Prodigal:002006	CDS	112949	113539	.	-	0	ID=OJAHKBFM_01474;inference=ab initio prediction:Prodigal:002006;locus_tag=OJAHKBFM_01474;product=hypothetical protein
KB893654.1	Prodigal:002006	CDS	113906	114745	.	+	0	ID=OJAHKBFM_01475;inference=ab initio prediction:Prodigal:002006;locus_tag=OJAHKBFM_01475;product=hypothetical protein
KB893654.1	Prodigal:002006	CDS	114933	115784	.	+	0	ID=OJAHKBFM_01476;inference=ab initio prediction:Prodigal:002006;locus_tag=OJAHKBFM_01476;product=hypothetical protein
KB893654.1	Prodigal:002006	CDS	116067	117686	.	-	0	ID=OJAHKBFM_01477;Name=prfC;db_xref=COG:COG4108;gene=prfC;inference=ab initio prediction:Prodigal:002006,similar to AA sequence:UniProtKB:P0A7I4;locus_tag=OJAHKBFM_01477;product=Peptide chain release factor RF3
KB893654.1	Prodigal:002006	CDS	117746	118621	.	-	0	ID=OJAHKBFM_01478;inference=ab initio prediction:Prodigal:002006;locus_tag=OJAHKBFM_01478;product=hypothetical protein
KB893654.1	Prodigal:002006	CDS	118706	119386	.	-	0	ID=OJAHKBFM_01479;inference=ab initio prediction:Prodigal:002006;locus_tag=OJAHKBFM_01479;product=hypothetical protein
KB893654.1	Prodigal:002006	CDS	119579	120808	.	-	0	ID=OJAHKBFM_01480;inference=ab initio prediction:Prodigal:002006;locus_tag=OJAHKBFM_01480;product=hypothetical protein
KB893654.1	Prodigal:002006	CDS	121023	121547	.	+	0	ID=OJAHKBFM_01481;inference=ab initio prediction:Prodigal:002006;locus_tag=OJAHKBFM_01481;product=hypothetical protein
KB893654.1	Prodigal:002006	CDS	121640	122614	.	+	0	ID=OJAHKBFM_01482;inference=ab initio prediction:Prodigal:002006,similar to AA sequence:UniProtKB:P0A8K8;locus_tag=OJAHKBFM_01482;note=UPF0761 membrane protein YihY;product=hypothetical protein
KB893654.1	Prodigal:002006	CDS	122635	123117	.	+	0	ID=OJAHKBFM_01483;Name=ccmE;db_xref=COG:COG2332;gene=ccmE;inference=ab initio prediction:Prodigal:002006,similar to AA sequence:UniProtKB:Q9LA01;locus_tag=OJAHKBFM_01483;product=Cytochrome c-type biogenesis protein CcmE
KB893654.1	Prodigal:002006	CDS	123141	124031	.	+	0	ID=OJAHKBFM_01484;eC_number=5.3.3.17;Name=phzF;gene=phzF;inference=ab initio prediction:Prodigal:002006,similar to AA sequence:UniProtKB:Q51792;locus_tag=OJAHKBFM_01484;product=Trans-2%2C3-dihydro-3-hydroxyanthranilate isomerase
KB893654.1	Prodigal:002006	CDS	124237	125499	.	+	0	ID=OJAHKBFM_01485;Name=coaBC;db_xref=COG:COG0452;gene=coaBC;inference=ab initio prediction:Prodigal:002006,similar to AA sequence:UniProtKB:P0ABQ0;locus_tag=OJAHKBFM_01485;product=Coenzyme A biosynthesis bifunctional protein CoaBC
KB893654.1	Prodigal:002006	CDS	125496	125975	.	+	0	ID=OJAHKBFM_01486;eC_number=3.6.1.23;Name=dut;gene=dut;inference=ab initio prediction:Prodigal:002006,similar to AA sequence:UniProtKB:Q2YRG4;locus_tag=OJAHKBFM_01486;product=Deoxyuridine 5'-triphosphate nucleotidohydrolase
KB893654.1	Prodigal:002006	CDS	125980	126873	.	+	0	ID=OJAHKBFM_01487;eC_number=4.3.3.7;Name=dapA_2;db_xref=COG:COG0329;gene=dapA_2;inference=ab initio prediction:Prodigal:002006,similar to AA sequence:UniProtKB:Q9JZR4;locus_tag=OJAHKBFM_01487;product=4-hydroxy-tetrahydrodipicolinate synthase
KB893654.1	Prodigal:002006	CDS	126874	127368	.	-	0	ID=OJAHKBFM_01488;eC_number=1.5.1.-;inference=ab initio prediction:Prodigal:002006,similar to AA sequence:UniProtKB:Q92ZM6;locus_tag=OJAHKBFM_01488;product=putative flavin reductase
KB893654.1	Prodigal:002006	CDS	127453	128922	.	-	0	ID=OJAHKBFM_01489;Name=ycjX;db_xref=COG:COG3106;gene=ycjX;inference=ab initio prediction:Prodigal:002006,similar to AA sequence:UniProtKB:P76046;locus_tag=OJAHKBFM_01489;product=putative protein YcjX
KB893654.1	Prodigal:002006	CDS	128995	130095	.	+	0	ID=OJAHKBFM_01490;eC_number=1.1.5.-;Name=lhgD;gene=lhgD;inference=ab initio prediction:Prodigal:002006,protein motif:HAMAP:MF_00990;locus_tag=OJAHKBFM_01490;product=L-2-hydroxyglutarate dehydrogenase
KB893654.1	Prodigal:002006	CDS	130219	131085	.	+	0	ID=OJAHKBFM_01491;eC_number=1.5.1.20;Name=metF;db_xref=COG:COG0685;gene=metF;inference=ab initio prediction:Prodigal:002006,similar to AA sequence:UniProtKB:P0AEZ1;locus_tag=OJAHKBFM_01491;product=5%2C10-methylenetetrahydrofolate reductase
KB893654.1	Prodigal:002006	CDS	131216	131920	.	-	0	ID=OJAHKBFM_01492;Name=degU;db_xref=COG:COG2197;gene=degU;inference=ab initio prediction:Prodigal:002006,similar to AA sequence:UniProtKB:P13800;locus_tag=OJAHKBFM_01492;product=Transcriptional regulatory protein DegU
KB893654.1	Prodigal:002006	CDS	132014	133327	.	-	0	ID=OJAHKBFM_01493;eC_number=2.8.4.5;Name=mtaB;db_xref=COG:COG0621;gene=mtaB;inference=ab initio prediction:Prodigal:002006,similar to AA sequence:UniProtKB:P54462;locus_tag=OJAHKBFM_01493;product=Threonylcarbamoyladenosine tRNA methylthiotransferase MtaB
KB893654.1	Prodigal:002006	CDS	133402	134151	.	-	0	ID=OJAHKBFM_01494;eC_number=3.4.11.18;Name=map_2;gene=map_2;inference=ab initio prediction:Prodigal:002006,similar to AA sequence:UniProtKB:P99121;locus_tag=OJAHKBFM_01494;product=Methionine aminopeptidase
KB893654.1	Prodigal:002006	CDS	134148	134738	.	-	0	ID=OJAHKBFM_01495;inference=ab initio prediction:Prodigal:002006;locus_tag=OJAHKBFM_01495;product=hypothetical protein
KB893654.1	Prodigal:002006	CDS	134735	135343	.	-	0	ID=OJAHKBFM_01496;Name=yrdA;db_xref=COG:COG0663;gene=yrdA;inference=ab initio prediction:Prodigal:002006,similar to AA sequence:UniProtKB:P0A9W9;locus_tag=OJAHKBFM_01496;product=Protein YrdA
KB893654.1	Prodigal:002006	CDS	135393	136031	.	-	0	ID=OJAHKBFM_01497;inference=ab initio prediction:Prodigal:002006;locus_tag=OJAHKBFM_01497;product=hypothetical protein
KB893654.1	Prodigal:002006	CDS	136230	137663	.	-	0	ID=OJAHKBFM_01498;Name=argJ;gene=argJ;inference=ab initio prediction:Prodigal:002006,similar to AA sequence:UniProtKB:Q07908;locus_tag=OJAHKBFM_01498;product=Arginine biosynthesis bifunctional protein ArgJ
KB893654.1	Prodigal:002006	CDS	137838	138743	.	-	0	ID=OJAHKBFM_01499;eC_number=5.2.1.8;db_xref=COG:COG0760;inference=ab initio prediction:Prodigal:002006,similar to AA sequence:UniProtKB:P40415;locus_tag=OJAHKBFM_01499;product=putative parvulin-type peptidyl-prolyl cis-trans isomerase
KB893654.1	Prodigal:002006	CDS	139048	139344	.	-	0	ID=OJAHKBFM_01500;Name=rpmB;db_xref=COG:COG0227;gene=rpmB;inference=ab initio prediction:Prodigal:002006,similar to AA sequence:UniProtKB:Q6NCH9;locus_tag=OJAHKBFM_01500;product=50S ribosomal protein L28
KB893654.1	Prodigal:002006	CDS	139509	140057	.	-	0	ID=OJAHKBFM_01501;inference=ab initio prediction:Prodigal:002006;locus_tag=OJAHKBFM_01501;product=hypothetical protein
KB893654.1	Prodigal:002006	CDS	140199	141233	.	+	0	ID=OJAHKBFM_01502;eC_number=1.14.14.3;Name=luxA;gene=luxA;inference=ab initio prediction:Prodigal:002006,similar to AA sequence:UniProtKB:P23146;locus_tag=OJAHKBFM_01502;product=Alkanal monooxygenase alpha chain
KB893654.1	Prodigal:002006	CDS	141230	142129	.	-	0	ID=OJAHKBFM_01503;inference=ab initio prediction:Prodigal:002006;locus_tag=OJAHKBFM_01503;product=hypothetical protein
KB893654.1	Prodigal:002006	CDS	142126	143712	.	-	0	ID=OJAHKBFM_01504;eC_number=1.1.1.95;Name=serA;db_xref=COG:COG0111;gene=serA;inference=ab initio prediction:Prodigal:002006,similar to AA sequence:UniProtKB:P9WNX3;locus_tag=OJAHKBFM_01504;product=D-3-phosphoglycerate dehydrogenase
KB893654.1	Prodigal:002006	CDS	143923	145113	.	-	0	ID=OJAHKBFM_01505;eC_number=2.6.1.52;Name=serC;gene=serC;inference=ab initio prediction:Prodigal:002006,protein motif:HAMAP:MF_00160;locus_tag=OJAHKBFM_01505;product=Phosphoserine aminotransferase
KB893654.1	Prodigal:002006	CDS	145307	146149	.	-	0	ID=OJAHKBFM_01506;eC_number=2.3.1.30;Name=cysE;db_xref=COG:COG1045;gene=cysE;inference=ab initio prediction:Prodigal:002006,similar to AA sequence:UniProtKB:P29847;locus_tag=OJAHKBFM_01506;product=Serine acetyltransferase
KB893654.1	Prodigal:002006	CDS	146230	146790	.	-	0	ID=OJAHKBFM_01507;inference=ab initio prediction:Prodigal:002006;locus_tag=OJAHKBFM_01507;product=hypothetical protein
KB893654.1	Prodigal:002006	CDS	146936	147142	.	-	0	ID=OJAHKBFM_01508;inference=ab initio prediction:Prodigal:002006;locus_tag=OJAHKBFM_01508;product=hypothetical protein
KB893654.1	Prodigal:002006	CDS	147295	147747	.	+	0	ID=OJAHKBFM_01509;inference=ab initio prediction:Prodigal:002006;locus_tag=OJAHKBFM_01509;product=hypothetical protein
KB893654.1	Prodigal:002006	CDS	147816	148514	.	+	0	ID=OJAHKBFM_01510;eC_number=3.1.3.105;Name=mupP;db_xref=COG:COG0546;gene=mupP;inference=ab initio prediction:Prodigal:002006,similar to AA sequence:UniProtKB:Q9HZ62;locus_tag=OJAHKBFM_01510;product=N-acetylmuramic acid 6-phosphate phosphatase
KB893654.1	Prodigal:002006	CDS	148673	149650	.	+	0	ID=OJAHKBFM_01511;Name=mntA_1;db_xref=COG:COG0803;gene=mntA_1;inference=ab initio prediction:Prodigal:002006,similar to AA sequence:UniProtKB:O34385;locus_tag=OJAHKBFM_01511;product=Manganese-binding lipoprotein MntA
KB893654.1	Prodigal:002006	CDS	149647	150468	.	+	0	ID=OJAHKBFM_01512;Name=mntB;db_xref=COG:COG1121;gene=mntB;inference=ab initio prediction:Prodigal:002006,similar to AA sequence:UniProtKB:O34338;locus_tag=OJAHKBFM_01512;product=Manganese transport system ATP-binding protein MntB
KB893654.1	Prodigal:002006	CDS	150472	151659	.	+	0	ID=OJAHKBFM_01513;Name=mntC_1;db_xref=COG:COG1108;gene=mntC_1;inference=ab initio prediction:Prodigal:002006,similar to AA sequence:UniProtKB:O35024;locus_tag=OJAHKBFM_01513;product=Manganese transport system membrane protein MntC
KB893654.1	Prodigal:002006	CDS	151656	152591	.	+	0	ID=OJAHKBFM_01514;Name=mntD;db_xref=COG:COG1108;gene=mntD;inference=ab initio prediction:Prodigal:002006,similar to AA sequence:UniProtKB:O34500;locus_tag=OJAHKBFM_01514;product=Manganese transport system membrane protein MntD
KB893654.1	Prodigal:002006	CDS	152657	154204	.	+	0	ID=OJAHKBFM_01515;eC_number=6.3.5.2;Name=guaA;db_xref=COG:COG0518;gene=guaA;inference=ab initio prediction:Prodigal:002006,similar to AA sequence:UniProtKB:P04079;locus_tag=OJAHKBFM_01515;product=GMP synthase [glutamine-hydrolyzing]
KB893654.1	Prodigal:002006	CDS	154211	154924	.	+	0	ID=OJAHKBFM_01516;eC_number=3.1.-.-;Name=nucS;gene=nucS;inference=ab initio prediction:Prodigal:002006,protein motif:HAMAP:MF_00722;locus_tag=OJAHKBFM_01516;product=Endonuclease NucS
KB893654.1	Prodigal:002006	CDS	154888	155808	.	-	0	ID=OJAHKBFM_01517;Name=hcaR;gene=hcaR;inference=ab initio prediction:Prodigal:002006,similar to AA sequence:UniProtKB:Q47141;locus_tag=OJAHKBFM_01517;product=Hca operon transcriptional activator HcaR
KB893654.1	Prodigal:002006	CDS	155903	157759	.	+	0	ID=OJAHKBFM_01518;eC_number=4.2.1.9;Name=ilvD;db_xref=COG:COG0129;gene=ilvD;inference=ab initio prediction:Prodigal:002006,similar to AA sequence:UniProtKB:P55186;locus_tag=OJAHKBFM_01518;product=Dihydroxy-acid dehydratase
KB893654.1	Prodigal:002006	CDS	157831	158667	.	+	0	ID=OJAHKBFM_01519;eC_number=1.1.1.274;Name=dkgB_1;gene=dkgB_1;inference=ab initio prediction:Prodigal:002006,similar to AA sequence:UniProtKB:P15339;locus_tag=OJAHKBFM_01519;product=2%2C5-diketo-D-gluconic acid reductase B
KB893654.1	Prodigal:002006	CDS	158664	158996	.	-	0	ID=OJAHKBFM_01520;inference=ab initio prediction:Prodigal:002006;locus_tag=OJAHKBFM_01520;product=hypothetical protein
KB893654.1	Prodigal:002006	CDS	159112	160344	.	-	0	ID=OJAHKBFM_01521;eC_number=6.3.4.5;Name=argG;db_xref=COG:COG0137;gene=argG;inference=ab initio prediction:Prodigal:002006,similar to AA sequence:UniProtKB:Q9PHK7;locus_tag=OJAHKBFM_01521;product=Argininosuccinate synthase
KB893654.1	Prodigal:002006	CDS	160451	160954	.	-	0	ID=OJAHKBFM_01522;inference=ab initio prediction:Prodigal:002006;locus_tag=OJAHKBFM_01522;product=hypothetical protein
KB893654.1	Prodigal:002006	CDS	161011	161976	.	-	0	ID=OJAHKBFM_01523;Name=qmcA;db_xref=COG:COG0330;gene=qmcA;inference=ab initio prediction:Prodigal:002006,similar to AA sequence:UniProtKB:P0AA53;locus_tag=OJAHKBFM_01523;product=Protein QmcA
KB893654.1	Prodigal:002006	CDS	162212	162616	.	+	0	ID=OJAHKBFM_01524;eC_number=5.1.99.-;Name=epi;db_xref=COG:COG0346;gene=epi;inference=ab initio prediction:Prodigal:002006,similar to AA sequence:UniProtKB:Q3IZP4;locus_tag=OJAHKBFM_01524;product=Ethylmalonyl-CoA/methylmalonyl-CoA epimerase
KB893654.1	Prodigal:002006	CDS	162649	162990	.	+	0	ID=OJAHKBFM_01525;inference=ab initio prediction:Prodigal:002006;locus_tag=OJAHKBFM_01525;product=hypothetical protein
KB893654.1	Prodigal:002006	CDS	162906	164471	.	-	0	ID=OJAHKBFM_01526;inference=ab initio prediction:Prodigal:002006;locus_tag=OJAHKBFM_01526;product=hypothetical protein
KB893654.1	Prodigal:002006	CDS	164585	165772	.	-	0	ID=OJAHKBFM_01527;eC_number=6.3.5.5;Name=carA_2;db_xref=COG:COG0505;gene=carA_2;inference=ab initio prediction:Prodigal:002006,similar to AA sequence:UniProtKB:P0A6F1;locus_tag=OJAHKBFM_01527;product=Carbamoyl-phosphate synthase small chain
KB893654.1	Prodigal:002006	CDS	165984	166451	.	+	0	ID=OJAHKBFM_01528;Name=yqeY;db_xref=COG:COG1610;gene=yqeY;inference=ab initio prediction:Prodigal:002006,similar to AA sequence:UniProtKB:P54464;locus_tag=OJAHKBFM_01528;product=putative protein YqeY
KB893654.1	Prodigal:002006	CDS	166448	167359	.	+	0	ID=OJAHKBFM_01529;inference=ab initio prediction:Prodigal:002006,similar to AA sequence:UniProtKB:P44726;locus_tag=OJAHKBFM_01529;note=UPF0701 protein HI_0467;product=hypothetical protein
KB893654.1	Prodigal:002006	CDS	167388	168083	.	+	0	ID=OJAHKBFM_01530;eC_number=2.7.4.8;Name=gmk;db_xref=COG:COG0194;gene=gmk;inference=ab initio prediction:Prodigal:002006,similar to AA sequence:UniProtKB:P60546;locus_tag=OJAHKBFM_01530;product=Guanylate kinase
KB893654.1	Prodigal:002006	CDS	168173	169954	.	+	0	ID=OJAHKBFM_01531;eC_number=6.1.1.12;Name=aspS;gene=aspS;inference=ab initio prediction:Prodigal:002006,similar to AA sequence:UniProtKB:P67015;locus_tag=OJAHKBFM_01531;product=Aspartate--tRNA ligase
KB893654.1	Prodigal:002006	CDS	170046	170552	.	-	0	ID=OJAHKBFM_01532;inference=ab initio prediction:Prodigal:002006;locus_tag=OJAHKBFM_01532;product=hypothetical protein
KB893654.1	Prodigal:002006	CDS	170816	171844	.	-	0	ID=OJAHKBFM_01533;eC_number=3.2.1.52;Name=nagZ;gene=nagZ;inference=ab initio prediction:Prodigal:002006,protein motif:HAMAP:MF_00364;locus_tag=OJAHKBFM_01533;product=Beta-hexosaminidase
KB893654.1	Prodigal:002006	CDS	171845	173440	.	-	0	ID=OJAHKBFM_01534;inference=ab initio prediction:Prodigal:002006;locus_tag=OJAHKBFM_01534;product=hypothetical protein
KB893654.1	Prodigal:002006	CDS	173513	175258	.	-	0	ID=OJAHKBFM_01535;eC_number=6.1.1.19;Name=argS;gene=argS;inference=ab initio prediction:Prodigal:002006,similar to AA sequence:UniProtKB:Q99W05;locus_tag=OJAHKBFM_01535;product=Arginine--tRNA ligase
KB893654.1	Prodigal:002006	CDS	175294	176505	.	-	0	ID=OJAHKBFM_01536;inference=ab initio prediction:Prodigal:002006,protein motif:HAMAP:MF_01212;locus_tag=OJAHKBFM_01536;product=Deoxyguanosinetriphosphate triphosphohydrolase-like protein
KB893654.1	Prodigal:002006	CDS	176626	176961	.	+	0	ID=OJAHKBFM_01537;Name=erpA;db_xref=COG:COG0316;gene=erpA;inference=ab initio prediction:Prodigal:002006,similar to AA sequence:UniProtKB:P45344;locus_tag=OJAHKBFM_01537;product=Iron-sulfur cluster insertion protein ErpA
KB893654.1	Prodigal:002006	CDS	176976	177230	.	+	0	ID=OJAHKBFM_01538;inference=ab initio prediction:Prodigal:002006;locus_tag=OJAHKBFM_01538;product=hypothetical protein
KB893654.1	Prodigal:002006	CDS	177405	178778	.	+	0	ID=OJAHKBFM_01539;Name=dinF;db_xref=COG:COG0534;gene=dinF;inference=ab initio prediction:Prodigal:002006,similar to AA sequence:UniProtKB:P28303;locus_tag=OJAHKBFM_01539;product=DNA damage-inducible protein F
KB893654.1	Prodigal:002006	CDS	178775	180073	.	-	0	ID=OJAHKBFM_01540;eC_number=2.1.2.1;Name=glyA;db_xref=COG:COG0112;gene=glyA;inference=ab initio prediction:Prodigal:002006,similar to AA sequence:UniProtKB:Q5SI56;locus_tag=OJAHKBFM_01540;product=Serine hydroxymethyltransferase
KB893654.1	Prodigal:002006	CDS	180374	181975	.	+	0	ID=OJAHKBFM_01541;eC_number=4.1.1.49;Name=pckA;db_xref=COG:COG1866;gene=pckA;inference=ab initio prediction:Prodigal:002006,similar to AA sequence:UniProtKB:Q9ZNH4;locus_tag=OJAHKBFM_01541;product=Phosphoenolpyruvate carboxykinase (ATP)
KB893654.1	Prodigal:002006	CDS	182210	182554	.	+	0	ID=OJAHKBFM_01542;inference=ab initio prediction:Prodigal:002006;locus_tag=OJAHKBFM_01542;product=hypothetical protein
KB893654.1	Prodigal:002006	CDS	182845	183492	.	-	0	ID=OJAHKBFM_01543;inference=ab initio prediction:Prodigal:002006;locus_tag=OJAHKBFM_01543;product=hypothetical protein
KB893654.1	Prodigal:002006	CDS	183864	184607	.	-	0	ID=OJAHKBFM_01544;inference=ab initio prediction:Prodigal:002006;locus_tag=OJAHKBFM_01544;product=hypothetical protein
KB893654.1	Prodigal:002006	CDS	184850	186655	.	+	0	ID=OJAHKBFM_01545;inference=ab initio prediction:Prodigal:002006;locus_tag=OJAHKBFM_01545;product=hypothetical protein
KB893654.1	Prodigal:002006	CDS	186667	187002	.	+	0	ID=OJAHKBFM_01546;Name=ybaB;db_xref=COG:COG0718;gene=ybaB;inference=ab initio prediction:Prodigal:002006,similar to AA sequence:UniProtKB:P0A8B5;locus_tag=OJAHKBFM_01546;product=Nucleoid-associated protein YbaB
KB893654.1	Prodigal:002006	CDS	187109	187285	.	-	0	ID=OJAHKBFM_01547;inference=ab initio prediction:Prodigal:002006;locus_tag=OJAHKBFM_01547;product=hypothetical protein
KB893654.1	Prodigal:002006	CDS	187499	188530	.	+	0	ID=OJAHKBFM_01548;inference=ab initio prediction:Prodigal:002006;locus_tag=OJAHKBFM_01548;product=hypothetical protein
KB893654.1	Prodigal:002006	CDS	188669	189175	.	+	0	ID=OJAHKBFM_01549;inference=ab initio prediction:Prodigal:002006;locus_tag=OJAHKBFM_01549;product=hypothetical protein
KB893654.1	Prodigal:002006	CDS	189186	189527	.	+	0	ID=OJAHKBFM_01550;inference=ab initio prediction:Prodigal:002006;locus_tag=OJAHKBFM_01550;product=hypothetical protein
KB893654.1	Prodigal:002006	CDS	189551	190357	.	+	0	ID=OJAHKBFM_01551;eC_number=1.8.1.8;Name=dsbD;gene=dsbD;inference=ab initio prediction:Prodigal:002006,protein motif:HAMAP:MF_00399;locus_tag=OJAHKBFM_01551;product=Thiol:disulfide interchange protein DsbD
KB893654.1	Prodigal:002006	CDS	190362	190610	.	-	0	ID=OJAHKBFM_01552;Name=tusA;db_xref=COG:COG0425;gene=tusA;inference=ab initio prediction:Prodigal:002006,similar to AA sequence:UniProtKB:D3RPC0;locus_tag=OJAHKBFM_01552;product=Sulfur carrier protein TusA
KB893654.1	Prodigal:002006	CDS	190611	191828	.	-	0	ID=OJAHKBFM_01553;eC_number=2.3.1.179;Name=fabF_2;gene=fabF_2;inference=ab initio prediction:Prodigal:002006,similar to AA sequence:UniProtKB:P73283;locus_tag=OJAHKBFM_01553;product=3-oxoacyl-[acyl-carrier-protein] synthase 2
KB893654.1	Prodigal:002006	CDS	191832	192107	.	-	0	ID=OJAHKBFM_01554;Name=acpP_2;gene=acpP_2;inference=ab initio prediction:Prodigal:002006,similar to AA sequence:UniProtKB:P20804;locus_tag=OJAHKBFM_01554;product=Acyl carrier protein
KB893654.1	Prodigal:002006	CDS	192138	193232	.	-	0	ID=OJAHKBFM_01555;eC_number=2.3.1.-;Name=lpxD_1;db_xref=COG:COG1044;gene=lpxD_1;inference=ab initio prediction:Prodigal:002006,similar to AA sequence:UniProtKB:P0CD76;locus_tag=OJAHKBFM_01555;product=UDP-3-O-acylglucosamine N-acyltransferase
KB893654.1	Prodigal:002006	CDS	193335	195173	.	-	0	ID=OJAHKBFM_01556;inference=ab initio prediction:Prodigal:002006;locus_tag=OJAHKBFM_01556;product=hypothetical protein
KB893654.1	Prodigal:002006	CDS	195500	196081	.	+	0	ID=OJAHKBFM_01557;inference=ab initio prediction:Prodigal:002006;locus_tag=OJAHKBFM_01557;product=hypothetical protein
KB893654.1	Prodigal:002006	CDS	196570	198435	.	+	0	ID=OJAHKBFM_01558;inference=ab initio prediction:Prodigal:002006;locus_tag=OJAHKBFM_01558;product=hypothetical protein
KB893654.1	Prodigal:002006	CDS	198685	198822	.	+	0	ID=OJAHKBFM_01559;inference=ab initio prediction:Prodigal:002006;locus_tag=OJAHKBFM_01559;product=hypothetical protein
KB893654.1	Prodigal:002006	CDS	198819	199922	.	+	0	ID=OJAHKBFM_01560;inference=ab initio prediction:Prodigal:002006;locus_tag=OJAHKBFM_01560;product=hypothetical protein
KB893654.1	Prodigal:002006	CDS	199994	201208	.	+	0	ID=OJAHKBFM_01561;inference=ab initio prediction:Prodigal:002006,similar to AA sequence:UniProtKB:P60108;locus_tag=OJAHKBFM_01561;product=TelA-like protein
KB893654.1	Prodigal:002006	CDS	201223	201990	.	+	0	ID=OJAHKBFM_01562;inference=ab initio prediction:Prodigal:002006;locus_tag=OJAHKBFM_01562;product=hypothetical protein
KB893654.1	Prodigal:002006	CDS	201987	203120	.	+	0	ID=OJAHKBFM_01563;inference=ab initio prediction:Prodigal:002006;locus_tag=OJAHKBFM_01563;product=hypothetical protein
KB893654.1	Prodigal:002006	CDS	203126	204373	.	+	0	ID=OJAHKBFM_01564;inference=ab initio prediction:Prodigal:002006;locus_tag=OJAHKBFM_01564;product=hypothetical protein
KB893654.1	Prodigal:002006	CDS	204475	204972	.	-	0	ID=OJAHKBFM_01565;eC_number=1.16.3.1;Name=bfr;db_xref=COG:COG2193;gene=bfr;inference=ab initio prediction:Prodigal:002006,similar to AA sequence:UniProtKB:Q59738;locus_tag=OJAHKBFM_01565;product=Bacterioferritin
KB893654.1	Prodigal:002006	CDS	205584	206195	.	-	0	ID=OJAHKBFM_01566;Name=lolA;gene=lolA;inference=ab initio prediction:Prodigal:002006,protein motif:HAMAP:MF_00240;locus_tag=OJAHKBFM_01566;product=Outer-membrane lipoprotein carrier protein
KB893654.1	Prodigal:002006	CDS	206325	208760	.	-	0	ID=OJAHKBFM_01567;inference=ab initio prediction:Prodigal:002006;locus_tag=OJAHKBFM_01567;product=hypothetical protein
KB893654.1	Prodigal:002006	CDS	208854	210098	.	-	0	ID=OJAHKBFM_01568;eC_number=2.6.1.83;Name=dapL;db_xref=COG:COG0436;gene=dapL;inference=ab initio prediction:Prodigal:002006,similar to AA sequence:UniProtKB:A0LEA5;locus_tag=OJAHKBFM_01568;product=LL-diaminopimelate aminotransferase
KB893654.1	Prodigal:002006	CDS	210284	211540	.	+	0	ID=OJAHKBFM_01569;eC_number=1.14.13.-;Name=ubiL_2;db_xref=COG:COG0654;gene=ubiL_2;inference=ab initio prediction:Prodigal:002006,similar to AA sequence:UniProtKB:Q2RMZ4;locus_tag=OJAHKBFM_01569;product=Ubiquinone hydroxylase UbiL
KB893654.1	Prodigal:002006	CDS	211584	212078	.	-	0	ID=OJAHKBFM_01570;inference=ab initio prediction:Prodigal:002006;locus_tag=OJAHKBFM_01570;product=hypothetical protein
KB893654.1	Prodigal:002006	CDS	212216	213175	.	-	0	ID=OJAHKBFM_01571;inference=ab initio prediction:Prodigal:002006;locus_tag=OJAHKBFM_01571;product=hypothetical protein
KB893654.1	Prodigal:002006	CDS	213338	215671	.	-	0	ID=OJAHKBFM_01572;Name=clpA;db_xref=COG:COG0542;gene=clpA;inference=ab initio prediction:Prodigal:002006,similar to AA sequence:UniProtKB:P0ABH9;locus_tag=OJAHKBFM_01572;product=ATP-dependent Clp protease ATP-binding subunit ClpA
KB893654.1	Prodigal:002006	CDS	215797	216159	.	-	0	ID=OJAHKBFM_01573;Name=clpS;db_xref=COG:COG2127;gene=clpS;inference=ab initio prediction:Prodigal:002006,similar to AA sequence:UniProtKB:Q9A5I0;locus_tag=OJAHKBFM_01573;product=ATP-dependent Clp protease adapter protein ClpS
KB893654.1	Prodigal:002006	CDS	216356	217657	.	+	0	ID=OJAHKBFM_01574;inference=ab initio prediction:Prodigal:002006;locus_tag=OJAHKBFM_01574;product=hypothetical protein
KB893654.1	Prodigal:002006	CDS	217761	218927	.	-	0	ID=OJAHKBFM_01575;eC_number=3.5.1.18;Name=dapE_1;db_xref=COG:COG0624;gene=dapE_1;inference=ab initio prediction:Prodigal:002006,similar to AA sequence:UniProtKB:Q9JYL2;locus_tag=OJAHKBFM_01575;product=Succinyl-diaminopimelate desuccinylase
KB893654.1	Prodigal:002006	CDS	219167	220000	.	-	0	ID=OJAHKBFM_01576;inference=ab initio prediction:Prodigal:002006;locus_tag=OJAHKBFM_01576;product=hypothetical protein
KB893654.1	Prodigal:002006	CDS	220127	220861	.	-	0	ID=OJAHKBFM_01577;eC_number=2.3.1.286;Name=cobB_1;db_xref=COG:COG0846;gene=cobB_1;inference=ab initio prediction:Prodigal:002006,similar to AA sequence:UniProtKB:P75960;locus_tag=OJAHKBFM_01577;product=NAD-dependent protein deacylase
KB893654.1	Prodigal:002006	CDS	220858	221895	.	-	0	ID=OJAHKBFM_01578;inference=ab initio prediction:Prodigal:002006;locus_tag=OJAHKBFM_01578;product=hypothetical protein
KB893654.1	Prodigal:002006	CDS	221892	223265	.	-	0	ID=OJAHKBFM_01579;eC_number=2.8.4.3;Name=miaB;db_xref=COG:COG0621;gene=miaB;inference=ab initio prediction:Prodigal:002006,similar to AA sequence:UniProtKB:P0AEI1;locus_tag=OJAHKBFM_01579;product=tRNA-2-methylthio-N(6)-dimethylallyladenosine synthase
KB893654.1	Prodigal:002006	CDS	223300	224028	.	-	0	ID=OJAHKBFM_01580;inference=ab initio prediction:Prodigal:002006;locus_tag=OJAHKBFM_01580;product=hypothetical protein
KB893654.1	Prodigal:002006	CDS	224060	224899	.	-	0	ID=OJAHKBFM_01581;eC_number=1.9.3.1;Name=ctaE;db_xref=COG:COG1845;gene=ctaE;inference=ab initio prediction:Prodigal:002006,similar to AA sequence:UniProtKB:P06030;locus_tag=OJAHKBFM_01581;product=Cytochrome c oxidase subunit 3
KB893654.1	Prodigal:002006	CDS	224939	225595	.	-	0	ID=OJAHKBFM_01582;Name=ctaG;db_xref=COG:COG3175;gene=ctaG;inference=ab initio prediction:Prodigal:002006,similar to AA sequence:UniProtKB:P56940;locus_tag=OJAHKBFM_01582;product=Cytochrome c oxidase assembly protein CtaG
KB893654.1	Prodigal:002006	CDS	225592	225735	.	-	0	ID=OJAHKBFM_01583;inference=ab initio prediction:Prodigal:002006;locus_tag=OJAHKBFM_01583;product=hypothetical protein
KB893654.1	Prodigal:002006	CDS	225749	226720	.	-	0	ID=OJAHKBFM_01584;eC_number=2.5.1.141;Name=ctaB;db_xref=COG:COG0109;gene=ctaB;inference=ab initio prediction:Prodigal:002006,similar to AA sequence:UniProtKB:Q3J5F9;locus_tag=OJAHKBFM_01584;product=Protoheme IX farnesyltransferase
KB893654.1	Prodigal:002006	CDS	226758	227600	.	-	0	ID=OJAHKBFM_01585;eC_number=1.9.3.1;Name=ctaC;db_xref=COG:COG1622;gene=ctaC;inference=ab initio prediction:Prodigal:002006,similar to AA sequence:UniProtKB:Q03736;locus_tag=OJAHKBFM_01585;product=Cytochrome c oxidase subunit 2
KB893654.1	Prodigal:002006	CDS	227950	229407	.	+	0	ID=OJAHKBFM_01586;eC_number=3.4.-.-;Name=tldD;db_xref=COG:COG0312;gene=tldD;inference=ab initio prediction:Prodigal:002006,similar to AA sequence:UniProtKB:P0AGG8;locus_tag=OJAHKBFM_01586;product=Metalloprotease TldD
KB893654.1	Prodigal:002006	CDS	229404	229907	.	-	0	ID=OJAHKBFM_01587;inference=ab initio prediction:Prodigal:002006;locus_tag=OJAHKBFM_01587;product=hypothetical protein
KB893654.1	Prodigal:002006	CDS	229994	230200	.	+	0	ID=OJAHKBFM_01588;inference=ab initio prediction:Prodigal:002006;locus_tag=OJAHKBFM_01588;product=hypothetical protein
KB893654.1	Prodigal:002006	CDS	230311	230856	.	+	0	ID=OJAHKBFM_01589;eC_number=5.4.99.18;Name=purE;db_xref=COG:COG0041;gene=purE;inference=ab initio prediction:Prodigal:002006,similar to AA sequence:UniProtKB:Q9WYS7;locus_tag=OJAHKBFM_01589;product=N5-carboxyaminoimidazole ribonucleotide mutase
KB893654.1	Prodigal:002006	CDS	230853	231926	.	+	0	ID=OJAHKBFM_01590;eC_number=6.3.4.18;Name=purK;gene=purK;inference=ab initio prediction:Prodigal:002006,similar to AA sequence:UniProtKB:Q7A695;locus_tag=OJAHKBFM_01590;product=N5-carboxyaminoimidazole ribonucleotide synthase
KB893654.1	Prodigal:002006	CDS	232006	232659	.	-	0	ID=OJAHKBFM_01591;Name=kbp;db_xref=COG:COG1652;gene=kbp;inference=ab initio prediction:Prodigal:002006,similar to AA sequence:UniProtKB:P0ADE6;locus_tag=OJAHKBFM_01591;product=Potassium binding protein Kbp
KB893654.1	Prodigal:002006	CDS	232957	233211	.	+	0	ID=OJAHKBFM_01592;inference=ab initio prediction:Prodigal:002006;locus_tag=OJAHKBFM_01592;product=hypothetical protein
KB893654.1	Prodigal:002006	CDS	233212	235023	.	-	0	ID=OJAHKBFM_01593;eC_number=7.5.2.6;Name=msbA_2;db_xref=COG:COG1132;gene=msbA_2;inference=ab initio prediction:Prodigal:002006,similar to AA sequence:UniProtKB:P63359;locus_tag=OJAHKBFM_01593;product=Lipid A export ATP-binding/permease protein MsbA
KB893654.1	Prodigal:002006	CDS	235262	237157	.	+	0	ID=OJAHKBFM_01594;eC_number=6.2.1.3;Name=lcfB_1;db_xref=COG:COG0318;gene=lcfB_1;inference=ab initio prediction:Prodigal:002006,similar to AA sequence:UniProtKB:O07610;locus_tag=OJAHKBFM_01594;product=Long-chain-fatty-acid--CoA ligase
KB893654.1	Prodigal:002006	CDS	237286	238122	.	+	0	ID=OJAHKBFM_01595;inference=ab initio prediction:Prodigal:002006;locus_tag=OJAHKBFM_01595;product=hypothetical protein
KB893654.1	Prodigal:002006	CDS	238346	240064	.	+	0	ID=OJAHKBFM_01596;eC_number=1.3.8.12;Name=mcd;db_xref=COG:COG1960;gene=mcd;inference=ab initio prediction:Prodigal:002006,similar to AA sequence:UniProtKB:D3JV03;locus_tag=OJAHKBFM_01596;product=(2S)-methylsuccinyl-CoA dehydrogenase
KB893654.1	Prodigal:002006	CDS	240027	240815	.	-	0	ID=OJAHKBFM_01597;inference=ab initio prediction:Prodigal:002006;locus_tag=OJAHKBFM_01597;product=hypothetical protein
KB893654.1	Prodigal:002006	CDS	240815	243217	.	-	0	ID=OJAHKBFM_01598;eC_number=1.2.1.8;Name=betB_1;gene=betB_1;inference=ab initio prediction:Prodigal:002006,protein motif:HAMAP:MF_00804;locus_tag=OJAHKBFM_01598;product=NAD/NADP-dependent betaine aldehyde dehydrogenase
KB893654.1	Prodigal:002006	CDS	243230	244222	.	-	0	ID=OJAHKBFM_01599;eC_number=4.1.2.4;Name=deoC;gene=deoC;inference=ab initio prediction:Prodigal:002006,protein motif:HAMAP:MF_00592;locus_tag=OJAHKBFM_01599;product=Deoxyribose-phosphate aldolase
KB893654.1	Prodigal:002006	CDS	244409	245401	.	-	0	ID=OJAHKBFM_01600;eC_number=1.1.1.29;inference=ab initio prediction:Prodigal:002006,similar to AA sequence:UniProtKB:P36234;locus_tag=OJAHKBFM_01600;product=Glycerate dehydrogenase
KB893654.1	Prodigal:002006	CDS	245557	245979	.	-	0	ID=OJAHKBFM_01601;eC_number=2.7.4.6;Name=ndk;db_xref=COG:COG0105;gene=ndk;inference=ab initio prediction:Prodigal:002006,similar to AA sequence:UniProtKB:Q59636;locus_tag=OJAHKBFM_01601;product=Nucleoside diphosphate kinase
KB893654.1	Prodigal:002006	CDS	246092	246691	.	-	0	ID=OJAHKBFM_01602;eC_number=2.3.1.189;Name=mshD_3;gene=mshD_3;inference=ab initio prediction:Prodigal:002006,protein motif:HAMAP:MF_01698;locus_tag=OJAHKBFM_01602;product=Mycothiol acetyltransferase
KB893654.1	Prodigal:002006	CDS	246688	247830	.	-	0	ID=OJAHKBFM_01603;eC_number=1.17.7.3;Name=ispG;db_xref=COG:COG0821;gene=ispG;inference=ab initio prediction:Prodigal:002006,similar to AA sequence:UniProtKB:P62620;locus_tag=OJAHKBFM_01603;product=4-hydroxy-3-methylbut-2-en-1-yl diphosphate synthase (flavodoxin)
KB893654.1	Prodigal:002006	CDS	247888	249249	.	-	0	ID=OJAHKBFM_01604;inference=ab initio prediction:Prodigal:002006;locus_tag=OJAHKBFM_01604;product=hypothetical protein
KB893654.1	Prodigal:002006	CDS	249483	250724	.	-	0	ID=OJAHKBFM_01605;eC_number=2.3.1.37;Name=hemA;db_xref=COG:COG0156;gene=hemA;inference=ab initio prediction:Prodigal:002006,similar to AA sequence:UniProtKB:P18079;locus_tag=OJAHKBFM_01605;product=5-aminolevulinate synthase
KB893654.1	Prodigal:002006	CDS	250875	252749	.	-	0	ID=OJAHKBFM_01606;Name=ompA_2;gene=ompA_2;inference=ab initio prediction:Prodigal:002006,protein motif:HAMAP:MF_00842;locus_tag=OJAHKBFM_01606;product=Outer membrane protein A
KB893654.1	Prodigal:002006	CDS	252754	253101	.	-	0	ID=OJAHKBFM_01607;inference=ab initio prediction:Prodigal:002006;locus_tag=OJAHKBFM_01607;product=hypothetical protein
KB893654.1	Prodigal:002006	CDS	253410	254048	.	-	0	ID=OJAHKBFM_01608;Name=recR;db_xref=COG:COG0353;gene=recR;inference=ab initio prediction:Prodigal:002006,similar to AA sequence:UniProtKB:Q8RDI4;locus_tag=OJAHKBFM_01608;product=Recombination protein RecR
KB893654.1	Prodigal:002006	CDS	254063	255367	.	-	0	ID=OJAHKBFM_01609;eC_number=1.2.1.41;Name=proA;gene=proA;inference=ab initio prediction:Prodigal:002006,similar to AA sequence:UniProtKB:Q2SZ88;locus_tag=OJAHKBFM_01609;product=Gamma-glutamyl phosphate reductase
KB893654.1	Prodigal:002006	CDS	255364	256554	.	-	0	ID=OJAHKBFM_01610;eC_number=2.7.2.11;Name=proB;gene=proB;inference=ab initio prediction:Prodigal:002006,similar to AA sequence:UniProtKB:Q2SZF9;locus_tag=OJAHKBFM_01610;product=Glutamate 5-kinase
KB893654.1	Prodigal:002006	CDS	256539	257576	.	-	0	ID=OJAHKBFM_01611;eC_number=3.6.5.-;Name=cgtA;gene=cgtA;inference=ab initio prediction:Prodigal:002006,similar to AA sequence:UniProtKB:B8GYI7;locus_tag=OJAHKBFM_01611;product=GTPase Obg/CgtA
KB893654.1	Prodigal:002006	CDS	257573	258655	.	-	0	ID=OJAHKBFM_01612;inference=ab initio prediction:Prodigal:002006;locus_tag=OJAHKBFM_01612;product=hypothetical protein
KB893654.1	Prodigal:002006	CDS	258733	259002	.	-	0	ID=OJAHKBFM_01613;Name=rpmA;db_xref=COG:COG0211;gene=rpmA;inference=ab initio prediction:Prodigal:002006,similar to AA sequence:UniProtKB:Q6NDE9;locus_tag=OJAHKBFM_01613;product=50S ribosomal protein L27
KB893654.1	Prodigal:002006	CDS	259040	259357	.	-	0	ID=OJAHKBFM_01614;Name=rplU;db_xref=COG:COG0261;gene=rplU;inference=ab initio prediction:Prodigal:002006,similar to AA sequence:UniProtKB:A2RLA4;locus_tag=OJAHKBFM_01614;product=50S ribosomal protein L21
KB893654.1	Prodigal:002006	CDS	259513	260430	.	-	0	ID=OJAHKBFM_01615;inference=ab initio prediction:Prodigal:002006;locus_tag=OJAHKBFM_01615;product=hypothetical protein
KB893654.1	Prodigal:002006	CDS	260533	261561	.	-	0	ID=OJAHKBFM_01616;eC_number=5.4.99.24;Name=rluC;db_xref=COG:COG0564;gene=rluC;inference=ab initio prediction:Prodigal:002006,similar to AA sequence:UniProtKB:P0AA39;locus_tag=OJAHKBFM_01616;product=Ribosomal large subunit pseudouridine synthase C
KB893654.1	Prodigal:002006	CDS	261772	263016	.	-	0	ID=OJAHKBFM_01617;eC_number=2.1.1.190;Name=rlmD;db_xref=COG:COG2265;gene=rlmD;inference=ab initio prediction:Prodigal:002006,similar to AA sequence:UniProtKB:P55135;locus_tag=OJAHKBFM_01617;product=23S rRNA (uracil(1939)-C(5))-methyltransferase RlmD
KB893654.1	Prodigal:002006	CDS	263021	263410	.	-	0	ID=OJAHKBFM_01618;Name=crcB;db_xref=COG:COG0239;gene=crcB;inference=ab initio prediction:Prodigal:002006,similar to AA sequence:UniProtKB:P37002;locus_tag=OJAHKBFM_01618;product=Putative fluoride ion transporter CrcB
KB893654.1	Prodigal:002006	CDS	263421	263777	.	-	0	ID=OJAHKBFM_01619;inference=ab initio prediction:Prodigal:002006;locus_tag=OJAHKBFM_01619;product=hypothetical protein
KB893654.1	Prodigal:002006	CDS	263774	264505	.	-	0	ID=OJAHKBFM_01620;Name=tlyA;db_xref=COG:COG1189;gene=tlyA;inference=ab initio prediction:Prodigal:002006,similar to AA sequence:UniProtKB:Q06803;locus_tag=OJAHKBFM_01620;product=Hemolysin A
KB893654.1	Prodigal:002006	CDS	264495	265043	.	-	0	ID=OJAHKBFM_01621;inference=ab initio prediction:Prodigal:002006;locus_tag=OJAHKBFM_01621;product=hypothetical protein
KB893654.1	Prodigal:002006	CDS	265114	267774	.	-	0	ID=OJAHKBFM_01622;Name=mutS;db_xref=COG:COG0249;gene=mutS;inference=ab initio prediction:Prodigal:002006,similar to AA sequence:UniProtKB:P0A1Y0;locus_tag=OJAHKBFM_01622;product=DNA mismatch repair protein MutS
KB893654.1	Prodigal:002006	CDS	267963	268574	.	+	0	ID=OJAHKBFM_01623;inference=ab initio prediction:Prodigal:002006;locus_tag=OJAHKBFM_01623;product=hypothetical protein
KB893654.1	Prodigal:002006	CDS	268624	269541	.	+	0	ID=OJAHKBFM_01624;Name=catM;gene=catM;inference=ab initio prediction:Prodigal:002006,similar to AA sequence:UniProtKB:P07774;locus_tag=OJAHKBFM_01624;product=HTH-type transcriptional regulator CatM
KB893654.1	Prodigal:002006	CDS	269716	270876	.	+	0	ID=OJAHKBFM_01625;eC_number=2.3.1.-;Name=ydcS;gene=ydcS;inference=ab initio prediction:Prodigal:002006,similar to AA sequence:UniProtKB:P76108;locus_tag=OJAHKBFM_01625;product=Bifunctional polyhydroxybutyrate synthase / ABC transporter periplasmic binding protein
KB893654.1	Prodigal:002006	CDS	271042	272091	.	+	0	ID=OJAHKBFM_01626;eC_number=7.6.2.11;Name=potA_2;gene=potA_2;inference=ab initio prediction:Prodigal:002006,similar to AA sequence:UniProtKB:Q7A679;locus_tag=OJAHKBFM_01626;product=Spermidine/putrescine import ATP-binding protein PotA
KB893654.1	Prodigal:002006	CDS	272088	273026	.	+	0	ID=OJAHKBFM_01627;Name=ydcU;db_xref=COG:COG1176;gene=ydcU;inference=ab initio prediction:Prodigal:002006,similar to AA sequence:UniProtKB:P77156;locus_tag=OJAHKBFM_01627;product=Inner membrane ABC transporter permease protein YdcU
KB893654.1	Prodigal:002006	CDS	273016	273834	.	+	0	ID=OJAHKBFM_01628;Name=ydcV_2;gene=ydcV_2;inference=ab initio prediction:Prodigal:002006,similar to AA sequence:UniProtKB:P0AFR9;locus_tag=OJAHKBFM_01628;product=Inner membrane ABC transporter permease protein YdcV
KB893654.1	Prodigal:002006	CDS	273974	275404	.	+	0	ID=OJAHKBFM_01629;eC_number=1.2.1.19;Name=prr;db_xref=COG:COG1012;gene=prr;inference=ab initio prediction:Prodigal:002006,similar to AA sequence:UniProtKB:Q8ZPC9;locus_tag=OJAHKBFM_01629;product=Gamma-aminobutyraldehyde dehydrogenase
KB893654.1	Prodigal:002006	CDS	275580	276539	.	-	0	ID=OJAHKBFM_01630;eC_number=1.1.-.-;Name=yajO_1;db_xref=COG:COG0667;gene=yajO_1;inference=ab initio prediction:Prodigal:002006,similar to AA sequence:UniProtKB:P77735;locus_tag=OJAHKBFM_01630;product=1-deoxyxylulose-5-phosphate synthase YajO
KB893654.1	Prodigal:002006	CDS	276598	277725	.	-	0	ID=OJAHKBFM_01631;eC_number=1.3.99.-;Name=mmgC;db_xref=COG:COG1960;gene=mmgC;inference=ab initio prediction:Prodigal:002006,similar to AA sequence:UniProtKB:P45857;locus_tag=OJAHKBFM_01631;product=Acyl-CoA dehydrogenase
KB893654.1	Prodigal:002006	CDS	277736	278923	.	-	0	ID=OJAHKBFM_01632;eC_number=2.3.1.9;Name=thlA;db_xref=COG:COG0183;gene=thlA;inference=ab initio prediction:Prodigal:002006,similar to AA sequence:UniProtKB:P45359;locus_tag=OJAHKBFM_01632;product=Acetyl-CoA acetyltransferase
KB893654.1	Prodigal:002006	CDS	278934	279713	.	-	0	ID=OJAHKBFM_01633;eC_number=1.-.-.-;inference=ab initio prediction:Prodigal:002006,similar to AA sequence:UniProtKB:P9WGQ7;locus_tag=OJAHKBFM_01633;product=putative oxidoreductase
KB893654.1	Prodigal:002006	CDS	279908	281146	.	+	0	ID=OJAHKBFM_01634;eC_number=1.2.4.4;Name=bkdA1;db_xref=COG:COG1071;gene=bkdA1;inference=ab initio prediction:Prodigal:002006,similar to AA sequence:UniProtKB:P09060;locus_tag=OJAHKBFM_01634;product=2-oxoisovalerate dehydrogenase subunit alpha
KB893654.1	Prodigal:002006	CDS	281149	282162	.	+	0	ID=OJAHKBFM_01635;eC_number=1.2.4.4;Name=bkdA2;db_xref=COG:COG0022;gene=bkdA2;inference=ab initio prediction:Prodigal:002006,similar to AA sequence:UniProtKB:P09061;locus_tag=OJAHKBFM_01635;product=2-oxoisovalerate dehydrogenase subunit beta
KB893654.1	Prodigal:002006	CDS	282178	283500	.	+	0	ID=OJAHKBFM_01636;eC_number=2.3.1.168;Name=bkdB;db_xref=COG:COG0508;gene=bkdB;inference=ab initio prediction:Prodigal:002006,similar to AA sequence:UniProtKB:Q9I1M0;locus_tag=OJAHKBFM_01636;product=Lipoamide acyltransferase component of branched-chain alpha-keto acid dehydrogenase complex
KB893654.1	Prodigal:002006	CDS	283502	284899	.	+	0	ID=OJAHKBFM_01637;eC_number=1.8.1.4;Name=lpdV;db_xref=COG:COG1249;gene=lpdV;inference=ab initio prediction:Prodigal:002006,similar to AA sequence:UniProtKB:Q9I1L9;locus_tag=OJAHKBFM_01637;product=Dihydrolipoyl dehydrogenase
KB893654.1	Prodigal:002006	CDS	284939	285208	.	-	0	ID=OJAHKBFM_01638;inference=ab initio prediction:Prodigal:002006;locus_tag=OJAHKBFM_01638;product=hypothetical protein
KB893654.1	Prodigal:002006	CDS	285381	286529	.	-	0	ID=OJAHKBFM_01639;eC_number=5.4.4.2;Name=menF;gene=menF;inference=ab initio prediction:Prodigal:002006,protein motif:HAMAP:MF_01935;locus_tag=OJAHKBFM_01639;product=Isochorismate synthase MenF
KB893654.1	Prodigal:002006	CDS	286526	287533	.	-	0	ID=OJAHKBFM_01640;inference=ab initio prediction:Prodigal:002006;locus_tag=OJAHKBFM_01640;product=hypothetical protein
KB893654.1	Prodigal:002006	CDS	287617	288102	.	+	0	ID=OJAHKBFM_01641;eC_number=3.5.4.33;Name=tadA;db_xref=COG:COG0590;gene=tadA;inference=ab initio prediction:Prodigal:002006,similar to AA sequence:UniProtKB:A9CK16;locus_tag=OJAHKBFM_01641;product=tRNA-specific adenosine deaminase
KB893654.1	Aragorn:001002	tRNA	288138	288228	.	+	.	ID=OJAHKBFM_01642;inference=COORDINATES:profile:Aragorn:001002;locus_tag=OJAHKBFM_01642;product=tRNA-Ser(gct)
KB893654.1	Prodigal:002006	CDS	289810	290724	.	-	0	ID=OJAHKBFM_01643;inference=ab initio prediction:Prodigal:002006;locus_tag=OJAHKBFM_01643;product=hypothetical protein
KB893654.1	Prodigal:002006	CDS	290721	293045	.	-	0	ID=OJAHKBFM_01644;Name=mutL_1;gene=mutL_1;inference=ab initio prediction:Prodigal:002006,protein motif:HAMAP:MF_00149;locus_tag=OJAHKBFM_01644;product=DNA mismatch repair protein MutL
KB893654.1	Prodigal:002006	CDS	293038	294201	.	-	0	ID=OJAHKBFM_01645;eC_number=2.1.1.37;Name=haeIIIM;gene=haeIIIM;inference=ab initio prediction:Prodigal:002006,similar to AA sequence:UniProtKB:P20589;locus_tag=OJAHKBFM_01645;product=Modification methylase HaeIII
KB893654.1	Prodigal:002006	CDS	294928	296475	.	-	0	ID=OJAHKBFM_01646;inference=ab initio prediction:Prodigal:002006;locus_tag=OJAHKBFM_01646;product=hypothetical protein
KB893654.1	Prodigal:002006	CDS	297622	298113	.	-	0	ID=OJAHKBFM_01647;eC_number=3.1.-.-;Name=yhaV;gene=yhaV;inference=ab initio prediction:Prodigal:002006,similar to AA sequence:UniProtKB:P64594;locus_tag=OJAHKBFM_01647;product=Ribonuclease toxin YhaV
KB893654.1	Prodigal:002006	CDS	298116	298448	.	-	0	ID=OJAHKBFM_01648;Name=prlF;db_xref=COG:COG2002;gene=prlF;inference=ab initio prediction:Prodigal:002006,similar to AA sequence:UniProtKB:P15373;locus_tag=OJAHKBFM_01648;product=Antitoxin PrlF
KB893654.1	Prodigal:002006	CDS	298571	298951	.	-	0	ID=OJAHKBFM_01649;inference=ab initio prediction:Prodigal:002006;locus_tag=OJAHKBFM_01649;product=hypothetical protein
KB893654.1	Prodigal:002006	CDS	299535	301361	.	+	0	ID=OJAHKBFM_01650;inference=ab initio prediction:Prodigal:002006;locus_tag=OJAHKBFM_01650;product=hypothetical protein
KB893654.1	Prodigal:002006	CDS	301404	305135	.	-	0	ID=OJAHKBFM_01651;Name=mdtC;gene=mdtC;inference=ab initio prediction:Prodigal:002006,protein motif:HAMAP:MF_01424;locus_tag=OJAHKBFM_01651;product=Multidrug resistance protein MdtC
KB893654.1	Prodigal:002006	CDS	305132	306604	.	-	0	ID=OJAHKBFM_01652;Name=mdtA_1;gene=mdtA_1;inference=ab initio prediction:Prodigal:002006,protein motif:HAMAP:MF_01422;locus_tag=OJAHKBFM_01652;product=Multidrug resistance protein MdtA
KB893654.1	Prodigal:002006	CDS	307071	308198	.	-	0	ID=OJAHKBFM_01653;eC_number=2.6.1.9;Name=hisC_2;gene=hisC_2;inference=ab initio prediction:Prodigal:002006,protein motif:HAMAP:MF_01023;locus_tag=OJAHKBFM_01653;product=Histidinol-phosphate aminotransferase
KB893654.1	Prodigal:002006	CDS	308195	308704	.	-	0	ID=OJAHKBFM_01654;inference=ab initio prediction:Prodigal:002006;locus_tag=OJAHKBFM_01654;product=hypothetical protein
KB893654.1	Prodigal:002006	CDS	308738	308926	.	-	0	ID=OJAHKBFM_01655;inference=ab initio prediction:Prodigal:002006;locus_tag=OJAHKBFM_01655;product=hypothetical protein
KB893654.1	Prodigal:002006	CDS	309046	310347	.	-	0	ID=OJAHKBFM_01656;inference=ab initio prediction:Prodigal:002006;locus_tag=OJAHKBFM_01656;product=hypothetical protein
KB893654.1	Prodigal:002006	CDS	310347	311480	.	-	0	ID=OJAHKBFM_01657;eC_number=3.2.2.31;Name=mutY;db_xref=COG:COG1194;gene=mutY;inference=ab initio prediction:Prodigal:002006,similar to AA sequence:UniProtKB:P17802;locus_tag=OJAHKBFM_01657;product=Adenine DNA glycosylase
KB893654.1	Prodigal:002006	CDS	311647	312276	.	+	0	ID=OJAHKBFM_01658;inference=ab initio prediction:Prodigal:002006;locus_tag=OJAHKBFM_01658;product=hypothetical protein
KB893654.1	Prodigal:002006	CDS	312273	313160	.	+	0	ID=OJAHKBFM_01659;inference=ab initio prediction:Prodigal:002006;locus_tag=OJAHKBFM_01659;product=hypothetical protein
KB893654.1	Prodigal:002006	CDS	313339	313680	.	+	0	ID=OJAHKBFM_01660;Name=atpI;gene=atpI;inference=ab initio prediction:Prodigal:002006,similar to AA sequence:UniProtKB:O05329;locus_tag=OJAHKBFM_01660;product=ATP synthase protein I
KB893654.1	Prodigal:002006	CDS	313729	314478	.	+	0	ID=OJAHKBFM_01661;Name=atpB;db_xref=COG:COG0356;gene=atpB;inference=ab initio prediction:Prodigal:002006,similar to AA sequence:UniProtKB:O05330;locus_tag=OJAHKBFM_01661;product=ATP synthase subunit a
KB893654.1	Prodigal:002006	CDS	314520	314759	.	+	0	ID=OJAHKBFM_01662;Name=atpE;gene=atpE;inference=ab initio prediction:Prodigal:002006,similar to AA sequence:UniProtKB:O05331;locus_tag=OJAHKBFM_01662;product=ATP synthase subunit c
KB893654.1	Prodigal:002006	CDS	314841	315380	.	+	0	ID=OJAHKBFM_01663;Name=atpG_2;gene=atpG_2;inference=ab initio prediction:Prodigal:002006,similar to AA sequence:UniProtKB:O05332;locus_tag=OJAHKBFM_01663;product=ATP synthase subunit b'
KB893654.1	Prodigal:002006	CDS	315385	315864	.	+	0	ID=OJAHKBFM_01664;Name=atpF;db_xref=COG:COG0711;gene=atpF;inference=ab initio prediction:Prodigal:002006,similar to AA sequence:UniProtKB:O05333;locus_tag=OJAHKBFM_01664;product=ATP synthase subunit b
KB893654.1	Prodigal:002006	CDS	316296	317246	.	+	0	ID=OJAHKBFM_01665;db_xref=COG:COG0715;inference=ab initio prediction:Prodigal:002006,similar to AA sequence:UniProtKB:P44658;locus_tag=OJAHKBFM_01665;product=Putative thiamine biosynthesis protein
KB893654.1	Prodigal:002006	CDS	317236	318039	.	+	0	ID=OJAHKBFM_01666;eC_number=3.6.3.-;Name=ssuB;db_xref=COG:COG1116;gene=ssuB;inference=ab initio prediction:Prodigal:002006,similar to AA sequence:UniProtKB:P97027;locus_tag=OJAHKBFM_01666;product=Aliphatic sulfonates import ATP-binding protein SsuB
KB893654.1	Prodigal:002006	CDS	318036	318782	.	+	0	ID=OJAHKBFM_01667;Name=ribX_1;gene=ribX_1;inference=ab initio prediction:Prodigal:002006,similar to AA sequence:UniProtKB:A9WGD1;locus_tag=OJAHKBFM_01667;product=Riboflavin transport system permease protein RibX
KB893654.1	Prodigal:002006	CDS	318779	319333	.	-	0	ID=OJAHKBFM_01668;inference=ab initio prediction:Prodigal:002006;locus_tag=OJAHKBFM_01668;product=hypothetical protein
KB893654.1	Prodigal:002006	CDS	319490	319705	.	+	0	ID=OJAHKBFM_01669;inference=ab initio prediction:Prodigal:002006;locus_tag=OJAHKBFM_01669;product=hypothetical protein
KB893654.1	Prodigal:002006	CDS	319802	320350	.	+	0	ID=OJAHKBFM_01670;eC_number=3.4.25.2;Name=hslV;db_xref=COG:COG5405;gene=hslV;inference=ab initio prediction:Prodigal:002006,similar to AA sequence:UniProtKB:P43772;locus_tag=OJAHKBFM_01670;product=ATP-dependent protease subunit HslV
KB893654.1	Prodigal:002006	CDS	320347	321663	.	+	0	ID=OJAHKBFM_01671;Name=hslU;db_xref=COG:COG1220;gene=hslU;inference=ab initio prediction:Prodigal:002006,similar to AA sequence:UniProtKB:P43773;locus_tag=OJAHKBFM_01671;product=ATP-dependent protease ATPase subunit HslU
KB893654.1	Prodigal:002006	CDS	321700	323622	.	-	0	ID=OJAHKBFM_01672;inference=ab initio prediction:Prodigal:002006;locus_tag=OJAHKBFM_01672;product=hypothetical protein
KB893654.1	Prodigal:002006	CDS	323821	324129	.	-	0	ID=OJAHKBFM_01673;inference=ab initio prediction:Prodigal:002006;locus_tag=OJAHKBFM_01673;product=hypothetical protein
KB893654.1	Prodigal:002006	CDS	324297	324743	.	+	0	ID=OJAHKBFM_01674;inference=ab initio prediction:Prodigal:002006;locus_tag=OJAHKBFM_01674;product=hypothetical protein
KB893654.1	Prodigal:002006	CDS	325404	325781	.	+	0	ID=OJAHKBFM_01675;inference=ab initio prediction:Prodigal:002006;locus_tag=OJAHKBFM_01675;product=hypothetical protein
KB893654.1	Prodigal:002006	CDS	326202	326879	.	+	0	ID=OJAHKBFM_01676;Name=rimP;gene=rimP;inference=ab initio prediction:Prodigal:002006,protein motif:HAMAP:MF_01077;locus_tag=OJAHKBFM_01676;product=Ribosome maturation factor RimP
KB893654.1	Prodigal:002006	CDS	326967	328649	.	+	0	ID=OJAHKBFM_01677;Name=nusA;db_xref=COG:COG0195;gene=nusA;inference=ab initio prediction:Prodigal:002006,similar to AA sequence:UniProtKB:P0AFF6;locus_tag=OJAHKBFM_01677;product=Transcription termination/antitermination protein NusA
KB893654.1	Prodigal:002006	CDS	328653	329294	.	+	0	ID=OJAHKBFM_01678;inference=ab initio prediction:Prodigal:002006;locus_tag=OJAHKBFM_01678;product=hypothetical protein
KB893654.1	Prodigal:002006	CDS	330569	332563	.	+	0	ID=OJAHKBFM_01679;Name=infB;db_xref=COG:COG0532;gene=infB;inference=ab initio prediction:Prodigal:002006,similar to AA sequence:UniProtKB:P0A705;locus_tag=OJAHKBFM_01679;product=Translation initiation factor IF-2
KB893654.1	Prodigal:002006	CDS	332654	333196	.	+	0	ID=OJAHKBFM_01680;Name=rbfA;gene=rbfA;inference=ab initio prediction:Prodigal:002006,protein motif:HAMAP:MF_00003;locus_tag=OJAHKBFM_01680;product=Ribosome-binding factor A
KB893654.1	Prodigal:002006	CDS	333389	334267	.	+	0	ID=OJAHKBFM_01681;inference=ab initio prediction:Prodigal:002006;locus_tag=OJAHKBFM_01681;product=hypothetical protein
KB893654.1	Prodigal:002006	CDS	334459	337377	.	+	0	ID=OJAHKBFM_01682;eC_number=6.1.1.5;Name=ileS;db_xref=COG:COG0060;gene=ileS;inference=ab initio prediction:Prodigal:002006,similar to AA sequence:UniProtKB:P00956;locus_tag=OJAHKBFM_01682;product=Isoleucine--tRNA ligase
KB893654.1	Prodigal:002006	CDS	337449	337961	.	+	0	ID=OJAHKBFM_01683;inference=ab initio prediction:Prodigal:002006;locus_tag=OJAHKBFM_01683;product=hypothetical protein
KB893654.1	Prodigal:002006	CDS	337958	338515	.	-	0	ID=OJAHKBFM_01684;eC_number=2.7.1.-;Name=kptA;db_xref=COG:COG1859;gene=kptA;inference=ab initio prediction:Prodigal:002006,similar to AA sequence:UniProtKB:A3DJX6;locus_tag=OJAHKBFM_01684;product=putative RNA 2'-phosphotransferase
KB893654.1	Prodigal:002006	CDS	338664	339260	.	-	0	ID=OJAHKBFM_01685;inference=ab initio prediction:Prodigal:002006;locus_tag=OJAHKBFM_01685;product=hypothetical protein
KB893654.1	Prodigal:002006	CDS	339311	340315	.	-	0	ID=OJAHKBFM_01686;Name=hslO;db_xref=COG:COG1281;gene=hslO;inference=ab initio prediction:Prodigal:002006,similar to AA sequence:UniProtKB:P0A6Y5;locus_tag=OJAHKBFM_01686;product=33 kDa chaperonin
KB893654.1	Prodigal:002006	CDS	340346	340648	.	-	0	ID=OJAHKBFM_01687;inference=ab initio prediction:Prodigal:002006;locus_tag=OJAHKBFM_01687;product=hypothetical protein
KB893654.1	Prodigal:002006	CDS	340702	341679	.	-	0	ID=OJAHKBFM_01688;eC_number=1.1.1.262;Name=pdxA;db_xref=COG:COG1995;gene=pdxA;inference=ab initio prediction:Prodigal:002006,similar to AA sequence:UniProtKB:Q9I5U4;locus_tag=OJAHKBFM_01688;product=4-hydroxythreonine-4-phosphate dehydrogenase
KB893654.1	Prodigal:002006	CDS	341676	342860	.	-	0	ID=OJAHKBFM_01689;eC_number=5.2.1.8;Name=surA;gene=surA;inference=ab initio prediction:Prodigal:002006,protein motif:HAMAP:MF_01183;locus_tag=OJAHKBFM_01689;product=Chaperone SurA
KB893654.1	Prodigal:002006	CDS	342941	345139	.	-	0	ID=OJAHKBFM_01690;Name=lptD;gene=lptD;inference=ab initio prediction:Prodigal:002006,protein motif:HAMAP:MF_01411;locus_tag=OJAHKBFM_01690;product=LPS-assembly protein LptD
KB893654.1	Prodigal:002006	CDS	345140	346252	.	-	0	ID=OJAHKBFM_01691;Name=lptG;db_xref=COG:COG0795;gene=lptG;inference=ab initio prediction:Prodigal:002006,similar to AA sequence:UniProtKB:P0ADC6;locus_tag=OJAHKBFM_01691;product=Lipopolysaccharide export system permease protein LptG
KB893654.1	Prodigal:002006	CDS	346249	347388	.	-	0	ID=OJAHKBFM_01692;inference=ab initio prediction:Prodigal:002006;locus_tag=OJAHKBFM_01692;product=hypothetical protein
KB893654.1	Prodigal:002006	CDS	347558	349042	.	+	0	ID=OJAHKBFM_01693;eC_number=3.4.11.1;Name=pepA_2;db_xref=COG:COG0260;gene=pepA_2;inference=ab initio prediction:Prodigal:002006,similar to AA sequence:UniProtKB:O86436;locus_tag=OJAHKBFM_01693;product=Cytosol aminopeptidase
KB893654.1	Prodigal:002006	CDS	349233	350000	.	+	0	ID=OJAHKBFM_01694;Name=esiB;gene=esiB;inference=ab initio prediction:Prodigal:002006,similar to AA sequence:UniProtKB:A0A0H2VDN9;locus_tag=OJAHKBFM_01694;product=Secretory immunoglobulin A-binding protein EsiB
KB893654.1	Prodigal:002006	CDS	350101	350427	.	-	0	ID=OJAHKBFM_01695;Name=hspQ;db_xref=COG:COG3785;gene=hspQ;inference=ab initio prediction:Prodigal:002006,similar to AA sequence:UniProtKB:P0AB20;locus_tag=OJAHKBFM_01695;product=Heat shock protein HspQ
KB893654.1	Prodigal:002006	CDS	350672	351379	.	+	0	ID=OJAHKBFM_01696;inference=ab initio prediction:Prodigal:002006;locus_tag=OJAHKBFM_01696;product=hypothetical protein
KB893654.1	Prodigal:002006	CDS	351581	352975	.	-	0	ID=OJAHKBFM_01697;eC_number=3.5.1.18;Name=dapE_2;db_xref=COG:COG0624;gene=dapE_2;inference=ab initio prediction:Prodigal:002006,similar to AA sequence:UniProtKB:Q9JYL2;locus_tag=OJAHKBFM_01697;product=Succinyl-diaminopimelate desuccinylase
KB893654.1	Prodigal:002006	CDS	353236	353919	.	+	0	ID=OJAHKBFM_01698;inference=ab initio prediction:Prodigal:002006;locus_tag=OJAHKBFM_01698;product=hypothetical protein
KB893654.1	Aragorn:001002	tRNA	354266	354340	.	-	.	ID=OJAHKBFM_01699;inference=COORDINATES:profile:Aragorn:001002;locus_tag=OJAHKBFM_01699;product=tRNA-Thr(ggt)
KB893654.1	Prodigal:002006	CDS	354483	354989	.	+	0	ID=OJAHKBFM_01700;eC_number=3.1.26.4;Name=rnhA;db_xref=COG:COG0328;gene=rnhA;inference=ab initio prediction:Prodigal:002006,similar to AA sequence:UniProtKB:P0A7Y4;locus_tag=OJAHKBFM_01700;product=Ribonuclease HI
KB893654.1	Prodigal:002006	CDS	354976	356013	.	-	0	ID=OJAHKBFM_01701;eC_number=4.1.99.22;Name=moaA_1;gene=moaA_1;inference=ab initio prediction:Prodigal:002006,similar to AA sequence:UniProtKB:Q44118;locus_tag=OJAHKBFM_01701;product=GTP 3'%2C8-cyclase
KB893654.1	Prodigal:002006	CDS	356170	356604	.	-	0	ID=OJAHKBFM_01702;eC_number=3.1.1.29;Name=arfB;db_xref=COG:COG1186;gene=arfB;inference=ab initio prediction:Prodigal:002006,similar to AA sequence:UniProtKB:P40711;locus_tag=OJAHKBFM_01702;product=Peptidyl-tRNA hydrolase ArfB
KB893654.1	Prodigal:002006	CDS	356601	357797	.	-	0	ID=OJAHKBFM_01703;db_xref=COG:COG2081;inference=ab initio prediction:Prodigal:002006,similar to AA sequence:UniProtKB:P44941;locus_tag=OJAHKBFM_01703;product=putative protein
KB893654.1	Prodigal:002006	CDS	357794	358753	.	-	0	ID=OJAHKBFM_01704;eC_number=2.1.3.15;Name=accA;db_xref=COG:COG0825;gene=accA;inference=ab initio prediction:Prodigal:002006,similar to AA sequence:UniProtKB:P0ABD5;locus_tag=OJAHKBFM_01704;product=Acetyl-coenzyme A carboxylase carboxyl transferase subunit alpha
KB893654.1	Prodigal:002006	CDS	358961	360745	.	+	0	ID=OJAHKBFM_01705;eC_number=2.7.-.-;Name=sasA_6;gene=sasA_6;inference=ab initio prediction:Prodigal:002006,protein motif:HAMAP:MF_01837;locus_tag=OJAHKBFM_01705;product=Adaptive-response sensory-kinase SasA
KB893654.1	Aragorn:001002	tRNA	361480	361561	.	-	.	ID=OJAHKBFM_01706;inference=COORDINATES:profile:Aragorn:001002;locus_tag=OJAHKBFM_01706;product=tRNA-His(atg)
KB893654.1	Prodigal:002006	CDS	362826	363926	.	-	0	ID=OJAHKBFM_01707;inference=ab initio prediction:Prodigal:002006;locus_tag=OJAHKBFM_01707;product=hypothetical protein
KB893654.1	Prodigal:002006	CDS	363995	364774	.	-	0	ID=OJAHKBFM_01708;eC_number=3.1.-.-;Name=ycfH;db_xref=COG:COG0084;gene=ycfH;inference=ab initio prediction:Prodigal:002006,similar to AA sequence:UniProtKB:P0AFQ7;locus_tag=OJAHKBFM_01708;product=putative metal-dependent hydrolase YcfH
KB893654.1	Prodigal:002006	CDS	364799	365830	.	-	0	ID=OJAHKBFM_01709;inference=ab initio prediction:Prodigal:002006;locus_tag=OJAHKBFM_01709;product=hypothetical protein
KB893654.1	Prodigal:002006	CDS	365827	366465	.	-	0	ID=OJAHKBFM_01710;eC_number=2.7.4.9;Name=tmk;db_xref=COG:COG0125;gene=tmk;inference=ab initio prediction:Prodigal:002006,similar to AA sequence:UniProtKB:Q9HZN8;locus_tag=OJAHKBFM_01710;product=Thymidylate kinase
KB893654.1	Prodigal:002006	CDS	366462	367676	.	-	0	ID=OJAHKBFM_01711;eC_number=3.4.16.4;Name=dacC;db_xref=COG:COG1686;gene=dacC;inference=ab initio prediction:Prodigal:002006,similar to AA sequence:UniProtKB:P08506;locus_tag=OJAHKBFM_01711;product=D-alanyl-D-alanine carboxypeptidase DacC
KB893654.1	Prodigal:002006	CDS	367780	368667	.	-	0	ID=OJAHKBFM_01712;inference=ab initio prediction:Prodigal:002006;locus_tag=OJAHKBFM_01712;product=hypothetical protein
KB893654.1	Prodigal:002006	CDS	368954	369496	.	-	0	ID=OJAHKBFM_01713;eC_number=3.6.1.1;Name=ppa;db_xref=COG:COG0221;gene=ppa;inference=ab initio prediction:Prodigal:002006,similar to AA sequence:UniProtKB:Q9HWZ6;locus_tag=OJAHKBFM_01713;product=Inorganic pyrophosphatase
KB893654.1	Prodigal:002006	CDS	369711	370589	.	+	0	ID=OJAHKBFM_01714;inference=ab initio prediction:Prodigal:002006;locus_tag=OJAHKBFM_01714;product=hypothetical protein
KB893654.1	Prodigal:002006	CDS	370849	371874	.	+	0	ID=OJAHKBFM_01715;eC_number=2.3.1.31;Name=metAA;db_xref=COG:COG1897;gene=metAA;inference=ab initio prediction:Prodigal:002006,similar to AA sequence:UniProtKB:Q0BX37;locus_tag=OJAHKBFM_01715;product=Homoserine O-acetyltransferase
KB893654.1	Prodigal:002006	CDS	371987	372721	.	+	0	ID=OJAHKBFM_01716;eC_number=2.7.4.1;db_xref=COG:COG2326;inference=ab initio prediction:Prodigal:002006,similar to AA sequence:UniProtKB:Q5LSN8;locus_tag=OJAHKBFM_01716;product=Polyphosphate:NDP phosphotransferase 3
KB893654.1	Prodigal:002006	CDS	372888	373625	.	+	0	ID=OJAHKBFM_01717;eC_number=2.3.2.29;Name=bpt;db_xref=COG:COG2935;gene=bpt;inference=ab initio prediction:Prodigal:002006,similar to AA sequence:UniProtKB:Q983E4;locus_tag=OJAHKBFM_01717;product=Aspartate/glutamate leucyltransferase
KB893654.1	Prodigal:002006	CDS	373714	374709	.	-	0	ID=OJAHKBFM_01718;inference=ab initio prediction:Prodigal:002006;locus_tag=OJAHKBFM_01718;product=hypothetical protein
KB893654.1	Prodigal:002006	CDS	374933	375889	.	-	0	ID=OJAHKBFM_01719;inference=ab initio prediction:Prodigal:002006;locus_tag=OJAHKBFM_01719;product=hypothetical protein
KB893654.1	Prodigal:002006	CDS	376147	377517	.	+	0	ID=OJAHKBFM_01720;eC_number=2.1.1.74;Name=trmFO;gene=trmFO;inference=ab initio prediction:Prodigal:002006,similar to AA sequence:UniProtKB:P64235;locus_tag=OJAHKBFM_01720;product=Methylenetetrahydrofolate--tRNA-(uracil-5-)-methyltransferase TrmFO
KB893654.1	Prodigal:002006	CDS	377670	378587	.	+	0	ID=OJAHKBFM_01721;Name=pal_3;gene=pal_3;inference=ab initio prediction:Prodigal:002006,protein motif:HAMAP:MF_02204;locus_tag=OJAHKBFM_01721;product=Peptidoglycan-associated lipoprotein
KB893654.1	Prodigal:002006	CDS	378803	379906	.	+	0	ID=OJAHKBFM_01722;Name=cpoB;gene=cpoB;inference=ab initio prediction:Prodigal:002006,protein motif:HAMAP:MF_02066;locus_tag=OJAHKBFM_01722;product=Cell division coordinator CpoB
KB893654.1	Prodigal:002006	CDS	379897	381222	.	+	0	ID=OJAHKBFM_01723;eC_number=6.3.4.19;Name=tilS;gene=tilS;inference=ab initio prediction:Prodigal:002006,protein motif:HAMAP:MF_01161;locus_tag=OJAHKBFM_01723;product=tRNA(Ile)-lysidine synthase
KB893654.1	Prodigal:002006	CDS	381287	381457	.	+	0	ID=OJAHKBFM_01724;inference=ab initio prediction:Prodigal:002006;locus_tag=OJAHKBFM_01724;product=hypothetical protein
KB893654.1	Prodigal:002006	CDS	381475	382131	.	+	0	ID=OJAHKBFM_01725;inference=ab initio prediction:Prodigal:002006;locus_tag=OJAHKBFM_01725;product=hypothetical protein
KB893654.1	Prodigal:002006	CDS	382305	383600	.	+	0	ID=OJAHKBFM_01726;Name=bamB;gene=bamB;inference=ab initio prediction:Prodigal:002006,protein motif:HAMAP:MF_00923;locus_tag=OJAHKBFM_01726;product=Outer membrane protein assembly factor BamB
KB893654.1	Prodigal:002006	CDS	383649	384809	.	+	0	ID=OJAHKBFM_01727;Name=hrcA;db_xref=COG:COG1420;gene=hrcA;inference=ab initio prediction:Prodigal:002006,similar to AA sequence:UniProtKB:P30727;locus_tag=OJAHKBFM_01727;product=Heat-inducible transcription repressor HrcA
KB893654.1	Prodigal:002006	CDS	384799	385599	.	+	0	ID=OJAHKBFM_01728;Name=grpE;gene=grpE;inference=ab initio prediction:Prodigal:002006,protein motif:HAMAP:MF_01151;locus_tag=OJAHKBFM_01728;product=Protein GrpE
KB893654.1	Prodigal:002006	CDS	385606	386736	.	+	0	ID=OJAHKBFM_01729;inference=ab initio prediction:Prodigal:002006;locus_tag=OJAHKBFM_01729;product=hypothetical protein
KB893654.1	Prodigal:002006	CDS	386846	388687	.	+	0	ID=OJAHKBFM_01730;eC_number=3.4.24.-;Name=pepF1;gene=pepF1;inference=ab initio prediction:Prodigal:002006,similar to AA sequence:UniProtKB:P54124;locus_tag=OJAHKBFM_01730;product=Oligoendopeptidase F%2C plasmid
KB893654.1	Prodigal:002006	CDS	388768	389661	.	-	0	ID=OJAHKBFM_01731;inference=ab initio prediction:Prodigal:002006;locus_tag=OJAHKBFM_01731;product=hypothetical protein
KB893654.1	Prodigal:002006	CDS	389666	390610	.	-	0	ID=OJAHKBFM_01732;inference=ab initio prediction:Prodigal:002006;locus_tag=OJAHKBFM_01732;product=hypothetical protein
KB893654.1	Prodigal:002006	CDS	390625	392028	.	-	0	ID=OJAHKBFM_01733;db_xref=COG:COG2308;inference=ab initio prediction:Prodigal:002006,similar to AA sequence:UniProtKB:P9WLA9;locus_tag=OJAHKBFM_01733;product=putative protein
KB893654.1	Prodigal:002006	CDS	392354	393751	.	+	0	ID=OJAHKBFM_01734;eC_number=6.3.1.11;Name=puuA_2;db_xref=COG:COG0174;gene=puuA_2;inference=ab initio prediction:Prodigal:002006,similar to AA sequence:UniProtKB:P78061;locus_tag=OJAHKBFM_01734;product=Gamma-glutamylputrescine synthetase PuuA
KB893654.1	Prodigal:002006	CDS	393751	394392	.	+	0	ID=OJAHKBFM_01735;eC_number=3.1.26.4;Name=rnhB;db_xref=COG:COG0164;gene=rnhB;inference=ab initio prediction:Prodigal:002006,similar to AA sequence:UniProtKB:P10442;locus_tag=OJAHKBFM_01735;product=Ribonuclease HII
KB893654.1	Prodigal:002006	CDS	394506	395663	.	+	0	ID=OJAHKBFM_01736;inference=ab initio prediction:Prodigal:002006;locus_tag=OJAHKBFM_01736;product=hypothetical protein
KB893654.1	Prodigal:002006	CDS	395845	397701	.	-	0	ID=OJAHKBFM_01737;Name=mutL_2;gene=mutL_2;inference=ab initio prediction:Prodigal:002006,similar to AA sequence:UniProtKB:Q5F8M6;locus_tag=OJAHKBFM_01737;product=DNA mismatch repair protein MutL
KB893654.1	Prodigal:002006	CDS	397776	399197	.	-	0	ID=OJAHKBFM_01738;eC_number=3.4.24.-;db_xref=COG:COG0612;inference=ab initio prediction:Prodigal:002006,similar to AA sequence:UniProtKB:P9WHT5;locus_tag=OJAHKBFM_01738;product=putative zinc protease
KB893654.1	Prodigal:002006	CDS	399194	400564	.	-	0	ID=OJAHKBFM_01739;inference=ab initio prediction:Prodigal:002006;locus_tag=OJAHKBFM_01739;product=hypothetical protein
KB893654.1	Prodigal:002006	CDS	400694	401401	.	-	0	ID=OJAHKBFM_01740;inference=ab initio prediction:Prodigal:002006;locus_tag=OJAHKBFM_01740;product=hypothetical protein
KB893654.1	Prodigal:002006	CDS	401511	401996	.	-	0	ID=OJAHKBFM_01741;eC_number=3.4.23.36;Name=lspA;db_xref=COG:COG0597;gene=lspA;inference=ab initio prediction:Prodigal:002006,similar to AA sequence:UniProtKB:Q9HVM5;locus_tag=OJAHKBFM_01741;product=Lipoprotein signal peptidase
KB893654.1	Prodigal:002006	CDS	402214	402507	.	-	0	ID=OJAHKBFM_01742;inference=ab initio prediction:Prodigal:002006;locus_tag=OJAHKBFM_01742;product=hypothetical protein
KB893654.1	Prodigal:002006	CDS	402781	404043	.	+	0	ID=OJAHKBFM_01743;eC_number=2.4.1.250;Name=mshA_2;gene=mshA_2;inference=ab initio prediction:Prodigal:002006,protein motif:HAMAP:MF_01695;locus_tag=OJAHKBFM_01743;product=D-inositol-3-phosphate glycosyltransferase
KB893654.1	Prodigal:002006	CDS	404137	404751	.	+	0	ID=OJAHKBFM_01744;eC_number=5.99.1.4;Name=nsaD;gene=nsaD;inference=ab initio prediction:Prodigal:002006,similar to AA sequence:UniProtKB:Q9X9Q7;locus_tag=OJAHKBFM_01744;product=2-hydroxychromene-2-carboxylate isomerase
KB893654.1	Prodigal:002006	CDS	404748	405209	.	-	0	ID=OJAHKBFM_01745;inference=ab initio prediction:Prodigal:002006;locus_tag=OJAHKBFM_01745;product=hypothetical protein
KB893654.1	Prodigal:002006	CDS	405776	405907	.	+	0	ID=OJAHKBFM_01746;inference=ab initio prediction:Prodigal:002006;locus_tag=OJAHKBFM_01746;product=hypothetical protein
KB893654.1	Prodigal:002006	CDS	405984	406544	.	-	0	ID=OJAHKBFM_01747;inference=ab initio prediction:Prodigal:002006,similar to AA sequence:UniProtKB:P77368;locus_tag=OJAHKBFM_01747;note=UPF0098 protein YbcL;product=hypothetical protein
KB893654.1	Prodigal:002006	CDS	406709	408349	.	-	0	ID=OJAHKBFM_01748;Name=groL;db_xref=COG:COG0459;gene=groL;inference=ab initio prediction:Prodigal:002006,similar to AA sequence:UniProtKB:Q9Z462;locus_tag=OJAHKBFM_01748;product=60 kDa chaperonin
KB893654.1	Prodigal:002006	CDS	408409	408699	.	-	0	ID=OJAHKBFM_01749;Name=groS1;db_xref=COG:COG0234;gene=groS1;inference=ab initio prediction:Prodigal:002006,similar to AA sequence:UniProtKB:P35473;locus_tag=OJAHKBFM_01749;product=10 kDa chaperonin 1
KB893654.1	Prodigal:002006	CDS	409308	409910	.	+	0	ID=OJAHKBFM_01750;Name=lnrK;db_xref=COG:COG2197;gene=lnrK;inference=ab initio prediction:Prodigal:002006,similar to AA sequence:UniProtKB:P94439;locus_tag=OJAHKBFM_01750;product=Transcriptional regulatory protein LnrK
KB893654.1	Prodigal:002006	CDS	410124	410669	.	+	0	ID=OJAHKBFM_01751;inference=ab initio prediction:Prodigal:002006;locus_tag=OJAHKBFM_01751;product=hypothetical protein
KB893654.1	Prodigal:002006	CDS	410718	412913	.	-	0	ID=OJAHKBFM_01752;Name=fadJ;db_xref=COG:COG1024;gene=fadJ;inference=ab initio prediction:Prodigal:002006,similar to AA sequence:UniProtKB:P77399;locus_tag=OJAHKBFM_01752;product=Fatty acid oxidation complex subunit alpha
KB893654.1	Prodigal:002006	CDS	412926	414137	.	-	0	ID=OJAHKBFM_01753;eC_number=2.3.1.-;Name=fadA;db_xref=COG:COG0183;gene=fadA;inference=ab initio prediction:Prodigal:002006,similar to AA sequence:UniProtKB:O53871;locus_tag=OJAHKBFM_01753;product=Putative acyltransferase
KB893654.1	Prodigal:002006	CDS	414219	416012	.	-	0	ID=OJAHKBFM_01754;eC_number=1.3.8.-;Name=dmdC_1;db_xref=COG:COG1960;gene=dmdC_1;inference=ab initio prediction:Prodigal:002006,similar to AA sequence:UniProtKB:Q5LLW7;locus_tag=OJAHKBFM_01754;product=3-methylmercaptopropionyl-CoA dehydrogenase
KB893654.1	Prodigal:002006	CDS	416119	416508	.	-	0	ID=OJAHKBFM_01755;inference=ab initio prediction:Prodigal:002006;locus_tag=OJAHKBFM_01755;product=hypothetical protein
KB893654.1	Prodigal:002006	CDS	416704	418413	.	+	0	ID=OJAHKBFM_01756;inference=ab initio prediction:Prodigal:002006;locus_tag=OJAHKBFM_01756;product=hypothetical protein
KB893654.1	Prodigal:002006	CDS	418544	419038	.	-	0	ID=OJAHKBFM_01757;inference=ab initio prediction:Prodigal:002006;locus_tag=OJAHKBFM_01757;product=hypothetical protein
KB893654.1	Prodigal:002006	CDS	419225	419929	.	+	0	ID=OJAHKBFM_01758;eC_number=1.4.3.5;Name=pdxH;db_xref=COG:COG0259;gene=pdxH;inference=ab initio prediction:Prodigal:002006,similar to AA sequence:UniProtKB:P21159;locus_tag=OJAHKBFM_01758;product=Pyridoxine/pyridoxamine 5'-phosphate oxidase
KB893654.1	Prodigal:002006	CDS	420041	420793	.	+	0	ID=OJAHKBFM_01759;eC_number=1.1.1.100;Name=fabG_2;gene=fabG_2;inference=ab initio prediction:Prodigal:002006,similar to AA sequence:UniProtKB:O67610;locus_tag=OJAHKBFM_01759;product=3-oxoacyl-[acyl-carrier-protein] reductase FabG
KB893654.1	Prodigal:002006	CDS	420786	422033	.	+	0	ID=OJAHKBFM_01760;Name=fsr;gene=fsr;inference=ab initio prediction:Prodigal:002006,similar to AA sequence:UniProtKB:P52067;locus_tag=OJAHKBFM_01760;product=Fosmidomycin resistance protein
KB893654.1	Prodigal:002006	CDS	422109	423371	.	+	0	ID=OJAHKBFM_01761;eC_number=4.3.1.19;Name=ilvA;db_xref=COG:COG1171;gene=ilvA;inference=ab initio prediction:Prodigal:002006,similar to AA sequence:UniProtKB:P9WG95;locus_tag=OJAHKBFM_01761;product=L-threonine dehydratase biosynthetic IlvA
KB893654.1	Prodigal:002006	CDS	423511	424797	.	+	0	ID=OJAHKBFM_01762;inference=ab initio prediction:Prodigal:002006;locus_tag=OJAHKBFM_01762;product=hypothetical protein
KB893654.1	Prodigal:002006	CDS	424891	425727	.	+	0	ID=OJAHKBFM_01763;eC_number=1.3.1.9;Name=fabI_1;db_xref=COG:COG0623;gene=fabI_1;inference=ab initio prediction:Prodigal:002006,similar to AA sequence:UniProtKB:O24990;locus_tag=OJAHKBFM_01763;product=Enoyl-[acyl-carrier-protein] reductase [NADH] FabI
KB893654.1	Prodigal:002006	CDS	425727	426845	.	+	0	ID=OJAHKBFM_01764;inference=ab initio prediction:Prodigal:002006;locus_tag=OJAHKBFM_01764;product=hypothetical protein
KB893654.1	Prodigal:002006	CDS	426848	427546	.	+	0	ID=OJAHKBFM_01765;eC_number=3.6.1.1;Name=ppaX;db_xref=COG:COG0546;gene=ppaX;inference=ab initio prediction:Prodigal:002006,similar to AA sequence:UniProtKB:Q9JMQ2;locus_tag=OJAHKBFM_01765;product=Pyrophosphatase PpaX
KB893654.1	Prodigal:002006	CDS	427543	428259	.	+	0	ID=OJAHKBFM_01766;inference=ab initio prediction:Prodigal:002006;locus_tag=OJAHKBFM_01766;product=hypothetical protein
KB893654.1	Prodigal:002006	CDS	428442	429245	.	+	0	ID=OJAHKBFM_01767;eC_number=3.1.-.-;Name=ybfF;db_xref=COG:COG0596;gene=ybfF;inference=ab initio prediction:Prodigal:002006,similar to AA sequence:UniProtKB:P75736;locus_tag=OJAHKBFM_01767;product=Esterase YbfF
[truncated: 3,771,671 more chars]
