# Supplementary material for: Comprehensive Comparative Genomics and Phenotyping of Methylobacterium Species
Source: Front Microbiol. 2021 Oct 6;12:740610. doi: 10.3389/fmicb.2021.740610 (PMC8561711; doi:10.3389/fmicb.2021.740610)
Supplement: Supplementary file 12 [file Data_Sheet_6.ZIP › Mr_zatmanii.gff]

##gff-version 3
##sequence-region NZ_NKUI01000001.1 1 16813
##sequence-region NZ_NKUI01000010.1 1 49005
##sequence-region NZ_NKUI01000100.1 1 14016
##sequence-region NZ_NKUI01000101.1 1 17369
##sequence-region NZ_NKUI01000102.1 1 11705
##sequence-region NZ_NKUI01000103.1 1 35260
##sequence-region NZ_NKUI01000104.1 1 33313
##sequence-region NZ_NKUI01000105.1 1 2279
##sequence-region NZ_NKUI01000106.1 1 35580
##sequence-region NZ_NKUI01000107.1 1 17777
##sequence-region NZ_NKUI01000108.1 1 43555
##sequence-region NZ_NKUI01000109.1 1 9385
##sequence-region NZ_NKUI01000011.1 1 103320
##sequence-region NZ_NKUI01000110.1 1 6987
##sequence-region NZ_NKUI01000111.1 1 20582
##sequence-region NZ_NKUI01000112.1 1 52312
##sequence-region NZ_NKUI01000113.1 1 18870
##sequence-region NZ_NKUI01000114.1 1 43540
##sequence-region NZ_NKUI01000115.1 1 24743
##sequence-region NZ_NKUI01000116.1 1 36829
##sequence-region NZ_NKUI01000117.1 1 641
##sequence-region NZ_NKUI01000118.1 1 34606
##sequence-region NZ_NKUI01000119.1 1 2611
##sequence-region NZ_NKUI01000012.1 1 39648
##sequence-region NZ_NKUI01000120.1 1 14827
##sequence-region NZ_NKUI01000121.1 1 12813
##sequence-region NZ_NKUI01000122.1 1 19153
##sequence-region NZ_NKUI01000123.1 1 15089
##sequence-region NZ_NKUI01000124.1 1 17006
##sequence-region NZ_NKUI01000125.1 1 10165
##sequence-region NZ_NKUI01000126.1 1 40200
##sequence-region NZ_NKUI01000127.1 1 12672
##sequence-region NZ_NKUI01000128.1 1 9948
##sequence-region NZ_NKUI01000129.1 1 11508
##sequence-region NZ_NKUI01000013.1 1 23621
##sequence-region NZ_NKUI01000130.1 1 7628
##sequence-region NZ_NKUI01000131.1 1 31485
##sequence-region NZ_NKUI01000132.1 1 10528
##sequence-region NZ_NKUI01000133.1 1 38762
##sequence-region NZ_NKUI01000134.1 1 17830
##sequence-region NZ_NKUI01000135.1 1 18538
##sequence-region NZ_NKUI01000136.1 1 18202
##sequence-region NZ_NKUI01000137.1 1 2774
##sequence-region NZ_NKUI01000138.1 1 38797
##sequence-region NZ_NKUI01000139.1 1 5778
##sequence-region NZ_NKUI01000014.1 1 8814
##sequence-region NZ_NKUI01000140.1 1 10101
##sequence-region NZ_NKUI01000141.1 1 37587
##sequence-region NZ_NKUI01000142.1 1 11418
##sequence-region NZ_NKUI01000143.1 1 25067
##sequence-region NZ_NKUI01000144.1 1 9815
##sequence-region NZ_NKUI01000145.1 1 13312
##sequence-region NZ_NKUI01000146.1 1 15181
##sequence-region NZ_NKUI01000147.1 1 7537
##sequence-region NZ_NKUI01000148.1 1 11329
##sequence-region NZ_NKUI01000149.1 1 61342
##sequence-region NZ_NKUI01000015.1 1 13250
##sequence-region NZ_NKUI01000150.1 1 39657
##sequence-region NZ_NKUI01000151.1 1 5080
##sequence-region NZ_NKUI01000152.1 1 5743
##sequence-region NZ_NKUI01000153.1 1 25390
##sequence-region NZ_NKUI01000154.1 1 20986
##sequence-region NZ_NKUI01000155.1 1 10904
##sequence-region NZ_NKUI01000156.1 1 6720
##sequence-region NZ_NKUI01000157.1 1 12463
##sequence-region NZ_NKUI01000158.1 1 11045
##sequence-region NZ_NKUI01000159.1 1 17446
##sequence-region NZ_NKUI01000016.1 1 28344
##sequence-region NZ_NKUI01000160.1 1 15351
##sequence-region NZ_NKUI01000161.1 1 17338
##sequence-region NZ_NKUI01000162.1 1 1221
##sequence-region NZ_NKUI01000163.1 1 2163
##sequence-region NZ_NKUI01000164.1 1 9079
##sequence-region NZ_NKUI01000165.1 1 15836
##sequence-region NZ_NKUI01000166.1 1 1408
##sequence-region NZ_NKUI01000167.1 1 9026
##sequence-region NZ_NKUI01000168.1 1 8362
##sequence-region NZ_NKUI01000169.1 1 15743
##sequence-region NZ_NKUI01000017.1 1 44189
##sequence-region NZ_NKUI01000170.1 1 3229
##sequence-region NZ_NKUI01000171.1 1 28030
##sequence-region NZ_NKUI01000172.1 1 3216
##sequence-region NZ_NKUI01000173.1 1 3253
##sequence-region NZ_NKUI01000174.1 1 3743
##sequence-region NZ_NKUI01000175.1 1 5912
##sequence-region NZ_NKUI01000176.1 1 4750
##sequence-region NZ_NKUI01000177.1 1 7735
##sequence-region NZ_NKUI01000178.1 1 9849
##sequence-region NZ_NKUI01000179.1 1 8826
##sequence-region NZ_NKUI01000018.1 1 7743
##sequence-region NZ_NKUI01000180.1 1 2146
##sequence-region NZ_NKUI01000181.1 1 1079
##sequence-region NZ_NKUI01000182.1 1 6521
##sequence-region NZ_NKUI01000183.1 1 660
##sequence-region NZ_NKUI01000184.1 1 12737
##sequence-region NZ_NKUI01000185.1 1 24613
##sequence-region NZ_NKUI01000186.1 1 12432
##sequence-region NZ_NKUI01000187.1 1 14615
##sequence-region NZ_NKUI01000188.1 1 7624
##sequence-region NZ_NKUI01000189.1 1 3125
##sequence-region NZ_NKUI01000019.1 1 82429
##sequence-region NZ_NKUI01000190.1 1 50744
##sequence-region NZ_NKUI01000191.1 1 19996
##sequence-region NZ_NKUI01000192.1 1 11486
##sequence-region NZ_NKUI01000193.1 1 9565
##sequence-region NZ_NKUI01000194.1 1 22004
##sequence-region NZ_NKUI01000195.1 1 14144
##sequence-region NZ_NKUI01000196.1 1 1897
##sequence-region NZ_NKUI01000197.1 1 5999
##sequence-region NZ_NKUI01000198.1 1 14765
##sequence-region NZ_NKUI01000199.1 1 13610
##sequence-region NZ_NKUI01000002.1 1 84669
##sequence-region NZ_NKUI01000020.1 1 11716
##sequence-region NZ_NKUI01000200.1 1 20294
##sequence-region NZ_NKUI01000201.1 1 12924
##sequence-region NZ_NKUI01000202.1 1 1997
##sequence-region NZ_NKUI01000203.1 1 12279
##sequence-region NZ_NKUI01000204.1 1 7969
##sequence-region NZ_NKUI01000205.1 1 11268
##sequence-region NZ_NKUI01000206.1 1 4226
##sequence-region NZ_NKUI01000207.1 1 2453
##sequence-region NZ_NKUI01000208.1 1 18229
##sequence-region NZ_NKUI01000209.1 1 1322
##sequence-region NZ_NKUI01000021.1 1 15512
##sequence-region NZ_NKUI01000210.1 1 1437
##sequence-region NZ_NKUI01000211.1 1 15839
##sequence-region NZ_NKUI01000212.1 1 728
##sequence-region NZ_NKUI01000213.1 1 710
##sequence-region NZ_NKUI01000214.1 1 4736
##sequence-region NZ_NKUI01000215.1 1 6819
##sequence-region NZ_NKUI01000216.1 1 9252
##sequence-region NZ_NKUI01000217.1 1 1811
##sequence-region NZ_NKUI01000218.1 1 745
##sequence-region NZ_NKUI01000219.1 1 1330
##sequence-region NZ_NKUI01000022.1 1 35835
##sequence-region NZ_NKUI01000220.1 1 6747
##sequence-region NZ_NKUI01000221.1 1 12866
##sequence-region NZ_NKUI01000222.1 1 6697
##sequence-region NZ_NKUI01000223.1 1 575
##sequence-region NZ_NKUI01000224.1 1 29239
##sequence-region NZ_NKUI01000225.1 1 6116
##sequence-region NZ_NKUI01000226.1 1 16303
##sequence-region NZ_NKUI01000227.1 1 13567
##sequence-region NZ_NKUI01000228.1 1 1751
##sequence-region NZ_NKUI01000229.1 1 1757
##sequence-region NZ_NKUI01000023.1 1 13697
##sequence-region NZ_NKUI01000230.1 1 8134
##sequence-region NZ_NKUI01000231.1 1 6158
##sequence-region NZ_NKUI01000232.1 1 10271
##sequence-region NZ_NKUI01000233.1 1 15720
##sequence-region NZ_NKUI01000234.1 1 12770
##sequence-region NZ_NKUI01000235.1 1 5941
##sequence-region NZ_NKUI01000236.1 1 5924
##sequence-region NZ_NKUI01000237.1 1 9229
##sequence-region NZ_NKUI01000238.1 1 738
##sequence-region NZ_NKUI01000239.1 1 4414
##sequence-region NZ_NKUI01000024.1 1 17965
##sequence-region NZ_NKUI01000240.1 1 6528
##sequence-region NZ_NKUI01000241.1 1 18062
##sequence-region NZ_NKUI01000242.1 1 1695
##sequence-region NZ_NKUI01000243.1 1 5382
##sequence-region NZ_NKUI01000244.1 1 516
##sequence-region NZ_NKUI01000245.1 1 12446
##sequence-region NZ_NKUI01000246.1 1 3761
##sequence-region NZ_NKUI01000247.1 1 5132
##sequence-region NZ_NKUI01000248.1 1 8469
##sequence-region NZ_NKUI01000249.1 1 4084
##sequence-region NZ_NKUI01000025.1 1 30345
##sequence-region NZ_NKUI01000250.1 1 4718
##sequence-region NZ_NKUI01000251.1 1 6891
##sequence-region NZ_NKUI01000252.1 1 4190
##sequence-region NZ_NKUI01000253.1 1 4606
##sequence-region NZ_NKUI01000254.1 1 5400
##sequence-region NZ_NKUI01000255.1 1 2934
##sequence-region NZ_NKUI01000256.1 1 5719
##sequence-region NZ_NKUI01000257.1 1 5870
##sequence-region NZ_NKUI01000258.1 1 8307
##sequence-region NZ_NKUI01000259.1 1 7601
##sequence-region NZ_NKUI01000026.1 1 28069
##sequence-region NZ_NKUI01000260.1 1 4873
##sequence-region NZ_NKUI01000261.1 1 4586
##sequence-region NZ_NKUI01000262.1 1 4209
##sequence-region NZ_NKUI01000263.1 1 3654
##sequence-region NZ_NKUI01000264.1 1 2181
##sequence-region NZ_NKUI01000265.1 1 2917
##sequence-region NZ_NKUI01000266.1 1 3559
##sequence-region NZ_NKUI01000267.1 1 671
##sequence-region NZ_NKUI01000268.1 1 1413
##sequence-region NZ_NKUI01000269.1 1 20531
##sequence-region NZ_NKUI01000027.1 1 10687
##sequence-region NZ_NKUI01000270.1 1 9480
##sequence-region NZ_NKUI01000271.1 1 2606
##sequence-region NZ_NKUI01000272.1 1 10337
##sequence-region NZ_NKUI01000273.1 1 14087
##sequence-region NZ_NKUI01000274.1 1 3373
##sequence-region NZ_NKUI01000275.1 1 1341
##sequence-region NZ_NKUI01000276.1 1 5346
##sequence-region NZ_NKUI01000277.1 1 1939
##sequence-region NZ_NKUI01000278.1 1 4286
##sequence-region NZ_NKUI01000279.1 1 16800
##sequence-region NZ_NKUI01000028.1 1 23658
##sequence-region NZ_NKUI01000280.1 1 9218
##sequence-region NZ_NKUI01000281.1 1 5486
##sequence-region NZ_NKUI01000282.1 1 2301
##sequence-region NZ_NKUI01000283.1 1 628
##sequence-region NZ_NKUI01000284.1 1 2217
##sequence-region NZ_NKUI01000285.1 1 4153
##sequence-region NZ_NKUI01000286.1 1 894
##sequence-region NZ_NKUI01000287.1 1 3521
##sequence-region NZ_NKUI01000288.1 1 844
##sequence-region NZ_NKUI01000289.1 1 4025
##sequence-region NZ_NKUI01000029.1 1 18683
##sequence-region NZ_NKUI01000290.1 1 645
##sequence-region NZ_NKUI01000291.1 1 1174
##sequence-region NZ_NKUI01000292.1 1 7638
##sequence-region NZ_NKUI01000293.1 1 507
##sequence-region NZ_NKUI01000294.1 1 4905
##sequence-region NZ_NKUI01000295.1 1 7016
##sequence-region NZ_NKUI01000296.1 1 9339
##sequence-region NZ_NKUI01000297.1 1 2229
##sequence-region NZ_NKUI01000298.1 1 6818
##sequence-region NZ_NKUI01000299.1 1 6460
##sequence-region NZ_NKUI01000003.1 1 36529
##sequence-region NZ_NKUI01000030.1 1 48017
##sequence-region NZ_NKUI01000300.1 1 1843
##sequence-region NZ_NKUI01000301.1 1 4598
##sequence-region NZ_NKUI01000302.1 1 4171
##sequence-region NZ_NKUI01000303.1 1 4358
##sequence-region NZ_NKUI01000304.1 1 15917
##sequence-region NZ_NKUI01000305.1 1 1161
##sequence-region NZ_NKUI01000306.1 1 5409
##sequence-region NZ_NKUI01000307.1 1 3335
##sequence-region NZ_NKUI01000308.1 1 1195
##sequence-region NZ_NKUI01000309.1 1 684
##sequence-region NZ_NKUI01000031.1 1 22320
##sequence-region NZ_NKUI01000310.1 1 2083
##sequence-region NZ_NKUI01000311.1 1 2368
##sequence-region NZ_NKUI01000312.1 1 6217
##sequence-region NZ_NKUI01000313.1 1 823
##sequence-region NZ_NKUI01000314.1 1 8445
##sequence-region NZ_NKUI01000315.1 1 787
##sequence-region NZ_NKUI01000316.1 1 3393
##sequence-region NZ_NKUI01000317.1 1 583
##sequence-region NZ_NKUI01000318.1 1 637
##sequence-region NZ_NKUI01000319.1 1 7245
##sequence-region NZ_NKUI01000032.1 1 24415
##sequence-region NZ_NKUI01000320.1 1 877
##sequence-region NZ_NKUI01000321.1 1 1225
##sequence-region NZ_NKUI01000322.1 1 500
##sequence-region NZ_NKUI01000323.1 1 1527
##sequence-region NZ_NKUI01000324.1 1 709
##sequence-region NZ_NKUI01000325.1 1 527
##sequence-region NZ_NKUI01000326.1 1 1389
##sequence-region NZ_NKUI01000327.1 1 2085
##sequence-region NZ_NKUI01000328.1 1 853
##sequence-region NZ_NKUI01000329.1 1 1257
##sequence-region NZ_NKUI01000033.1 1 19209
##sequence-region NZ_NKUI01000330.1 1 2845
##sequence-region NZ_NKUI01000331.1 1 703
##sequence-region NZ_NKUI01000332.1 1 3425
##sequence-region NZ_NKUI01000333.1 1 538
##sequence-region NZ_NKUI01000334.1 1 3022
##sequence-region NZ_NKUI01000335.1 1 1146
##sequence-region NZ_NKUI01000336.1 1 1728
##sequence-region NZ_NKUI01000337.1 1 581
##sequence-region NZ_NKUI01000338.1 1 1709
##sequence-region NZ_NKUI01000339.1 1 2514
##sequence-region NZ_NKUI01000034.1 1 25225
##sequence-region NZ_NKUI01000340.1 1 1407
##sequence-region NZ_NKUI01000341.1 1 539
##sequence-region NZ_NKUI01000342.1 1 4282
##sequence-region NZ_NKUI01000343.1 1 922
##sequence-region NZ_NKUI01000344.1 1 3036
##sequence-region NZ_NKUI01000345.1 1 5588
##sequence-region NZ_NKUI01000346.1 1 590
##sequence-region NZ_NKUI01000347.1 1 2090
##sequence-region NZ_NKUI01000348.1 1 1817
##sequence-region NZ_NKUI01000349.1 1 883
##sequence-region NZ_NKUI01000035.1 1 10686
##sequence-region NZ_NKUI01000350.1 1 1692
##sequence-region NZ_NKUI01000351.1 1 634
##sequence-region NZ_NKUI01000352.1 1 1529
##sequence-region NZ_NKUI01000353.1 1 743
##sequence-region NZ_NKUI01000354.1 1 616
##sequence-region NZ_NKUI01000355.1 1 772
##sequence-region NZ_NKUI01000356.1 1 595
##sequence-region NZ_NKUI01000357.1 1 815
##sequence-region NZ_NKUI01000358.1 1 651
##sequence-region NZ_NKUI01000359.1 1 967
##sequence-region NZ_NKUI01000036.1 1 5841
##sequence-region NZ_NKUI01000360.1 1 1126
##sequence-region NZ_NKUI01000361.1 1 1751
##sequence-region NZ_NKUI01000362.1 1 866
##sequence-region NZ_NKUI01000363.1 1 2227
##sequence-region NZ_NKUI01000364.1 1 571
##sequence-region NZ_NKUI01000365.1 1 700
##sequence-region NZ_NKUI01000366.1 1 1120
##sequence-region NZ_NKUI01000367.1 1 1087
##sequence-region NZ_NKUI01000368.1 1 515
##sequence-region NZ_NKUI01000369.1 1 841
##sequence-region NZ_NKUI01000037.1 1 3584
##sequence-region NZ_NKUI01000370.1 1 611
##sequence-region NZ_NKUI01000371.1 1 708
##sequence-region NZ_NKUI01000372.1 1 655
##sequence-region NZ_NKUI01000373.1 1 737
##sequence-region NZ_NKUI01000374.1 1 776
##sequence-region NZ_NKUI01000375.1 1 1180
##sequence-region NZ_NKUI01000376.1 1 516
##sequence-region NZ_NKUI01000377.1 1 963
##sequence-region NZ_NKUI01000378.1 1 546
##sequence-region NZ_NKUI01000379.1 1 646
##sequence-region NZ_NKUI01000038.1 1 46587
##sequence-region NZ_NKUI01000380.1 1 1634
##sequence-region NZ_NKUI01000381.1 1 607
##sequence-region NZ_NKUI01000382.1 1 680
##sequence-region NZ_NKUI01000383.1 1 937
##sequence-region NZ_NKUI01000384.1 1 558
##sequence-region NZ_NKUI01000385.1 1 511
##sequence-region NZ_NKUI01000386.1 1 756
##sequence-region NZ_NKUI01000387.1 1 1324
##sequence-region NZ_NKUI01000388.1 1 765
##sequence-region NZ_NKUI01000389.1 1 624
##sequence-region NZ_NKUI01000039.1 1 47096
##sequence-region NZ_NKUI01000390.1 1 738
##sequence-region NZ_NKUI01000391.1 1 773
##sequence-region NZ_NKUI01000392.1 1 835
##sequence-region NZ_NKUI01000004.1 1 21143
##sequence-region NZ_NKUI01000040.1 1 10465
##sequence-region NZ_NKUI01000041.1 1 97466
##sequence-region NZ_NKUI01000042.1 1 25468
##sequence-region NZ_NKUI01000043.1 1 45285
##sequence-region NZ_NKUI01000044.1 1 48216
##sequence-region NZ_NKUI01000045.1 1 49737
##sequence-region NZ_NKUI01000046.1 1 20019
##sequence-region NZ_NKUI01000047.1 1 35833
##sequence-region NZ_NKUI01000048.1 1 50788
##sequence-region NZ_NKUI01000049.1 1 10129
##sequence-region NZ_NKUI01000005.1 1 41687
##sequence-region NZ_NKUI01000050.1 1 52773
##sequence-region NZ_NKUI01000051.1 1 26245
##sequence-region NZ_NKUI01000052.1 1 21107
##sequence-region NZ_NKUI01000053.1 1 74672
##sequence-region NZ_NKUI01000054.1 1 12713
##sequence-region NZ_NKUI01000055.1 1 20502
##sequence-region NZ_NKUI01000056.1 1 35553
##sequence-region NZ_NKUI01000057.1 1 18661
##sequence-region NZ_NKUI01000058.1 1 8967
##sequence-region NZ_NKUI01000059.1 1 1532
##sequence-region NZ_NKUI01000006.1 1 10074
##sequence-region NZ_NKUI01000060.1 1 21910
##sequence-region NZ_NKUI01000061.1 1 50272
##sequence-region NZ_NKUI01000062.1 1 32934
##sequence-region NZ_NKUI01000063.1 1 46179
##sequence-region NZ_NKUI01000064.1 1 40620
##sequence-region NZ_NKUI01000065.1 1 29752
##sequence-region NZ_NKUI01000066.1 1 20972
##sequence-region NZ_NKUI01000067.1 1 16921
##sequence-region NZ_NKUI01000068.1 1 24097
##sequence-region NZ_NKUI01000069.1 1 5580
##sequence-region NZ_NKUI01000007.1 1 6322
##sequence-region NZ_NKUI01000070.1 1 9373
##sequence-region NZ_NKUI01000071.1 1 38340
##sequence-region NZ_NKUI01000072.1 1 40491
##sequence-region NZ_NKUI01000073.1 1 20837
##sequence-region NZ_NKUI01000074.1 1 13875
##sequence-region NZ_NKUI01000075.1 1 17313
##sequence-region NZ_NKUI01000076.1 1 61993
##sequence-region NZ_NKUI01000077.1 1 26077
##sequence-region NZ_NKUI01000078.1 1 17968
##sequence-region NZ_NKUI01000079.1 1 31545
##sequence-region NZ_NKUI01000008.1 1 35082
##sequence-region NZ_NKUI01000080.1 1 16740
##sequence-region NZ_NKUI01000081.1 1 3939
##sequence-region NZ_NKUI01000082.1 1 12611
##sequence-region NZ_NKUI01000083.1 1 6442
##sequence-region NZ_NKUI01000084.1 1 32476
##sequence-region NZ_NKUI01000085.1 1 30574
##sequence-region NZ_NKUI01000086.1 1 21515
##sequence-region NZ_NKUI01000087.1 1 7060
##sequence-region NZ_NKUI01000088.1 1 21615
##sequence-region NZ_NKUI01000089.1 1 35770
##sequence-region NZ_NKUI01000009.1 1 16108
##sequence-region NZ_NKUI01000090.1 1 13372
##sequence-region NZ_NKUI01000091.1 1 54479
##sequence-region NZ_NKUI01000092.1 1 39011
##sequence-region NZ_NKUI01000093.1 1 34799
##sequence-region NZ_NKUI01000094.1 1 37367
##sequence-region NZ_NKUI01000095.1 1 2373
##sequence-region NZ_NKUI01000096.1 1 33888
##sequence-region NZ_NKUI01000097.1 1 7460
##sequence-region NZ_NKUI01000098.1 1 26007
##sequence-region NZ_NKUI01000099.1 1 37525
NZ_NKUI01000001.1	Prodigal:002006	CDS	32	982	.	+	0	ID=DDOPEIFD_00001;eC_number=5.3.1.23;Name=mtnA;db_xref=COG:COG0182;gene=mtnA;inference=ab initio prediction:Prodigal:002006,similar to AA sequence:UniProtKB:Q2RXI0;locus_tag=DDOPEIFD_00001;product=Methylthioribose-1-phosphate isomerase
NZ_NKUI01000001.1	Prodigal:002006	CDS	989	2506	.	-	0	ID=DDOPEIFD_00002;inference=ab initio prediction:Prodigal:002006;locus_tag=DDOPEIFD_00002;product=hypothetical protein
NZ_NKUI01000001.1	Prodigal:002006	CDS	2770	3126	.	-	0	ID=DDOPEIFD_00003;inference=ab initio prediction:Prodigal:002006;locus_tag=DDOPEIFD_00003;product=hypothetical protein
NZ_NKUI01000001.1	Prodigal:002006	CDS	3169	4608	.	-	0	ID=DDOPEIFD_00004;Name=norM;db_xref=COG:COG0534;gene=norM;inference=ab initio prediction:Prodigal:002006,similar to AA sequence:UniProtKB:O82855;locus_tag=DDOPEIFD_00004;product=Multidrug resistance protein NorM
NZ_NKUI01000001.1	Prodigal:002006	CDS	4625	6481	.	-	0	ID=DDOPEIFD_00005;eC_number=3.6.3.-;db_xref=COG:COG1132;inference=ab initio prediction:Prodigal:002006,similar to AA sequence:UniProtKB:Q99T13;locus_tag=DDOPEIFD_00005;product=Putative multidrug export ATP-binding/permease protein
NZ_NKUI01000001.1	Prodigal:002006	CDS	6607	7056	.	+	0	ID=DDOPEIFD_00006;eC_number=2.1.1.207;Name=trmL;db_xref=COG:COG0219;gene=trmL;inference=ab initio prediction:Prodigal:002006,similar to AA sequence:UniProtKB:P0AGJ7;locus_tag=DDOPEIFD_00006;product=tRNA (cytidine(34)-2'-O)-methyltransferase
NZ_NKUI01000001.1	Prodigal:002006	CDS	7354	9540	.	+	0	ID=DDOPEIFD_00007;Name=fhuA_1;db_xref=COG:COG1629;gene=fhuA_1;inference=ab initio prediction:Prodigal:002006,similar to AA sequence:UniProtKB:P06971;locus_tag=DDOPEIFD_00007;product=Ferrichrome outer membrane transporter/phage receptor
NZ_NKUI01000001.1	Prodigal:002006	CDS	9583	10506	.	+	0	ID=DDOPEIFD_00008;eC_number=1.3.3.3;Name=hemF;db_xref=COG:COG0408;gene=hemF;inference=ab initio prediction:Prodigal:002006,similar to AA sequence:UniProtKB:P36553;locus_tag=DDOPEIFD_00008;product=Oxygen-dependent coproporphyrinogen-III oxidase
NZ_NKUI01000001.1	Prodigal:002006	CDS	10521	11639	.	+	0	ID=DDOPEIFD_00009;eC_number=3.6.4.12;Name=recD2_1;db_xref=COG:COG0507;gene=recD2_1;inference=ab initio prediction:Prodigal:002006,similar to AA sequence:UniProtKB:Q9RT63;locus_tag=DDOPEIFD_00009;product=ATP-dependent RecD-like DNA helicase
NZ_NKUI01000001.1	Prodigal:002006	CDS	11718	12995	.	-	0	ID=DDOPEIFD_00010;db_xref=COG:COG1167;inference=ab initio prediction:Prodigal:002006,similar to AA sequence:UniProtKB:A0R5R7;locus_tag=DDOPEIFD_00010;product=Putative aminotransferase/MSMEI_6121
NZ_NKUI01000001.1	Prodigal:002006	CDS	13379	14059	.	+	0	ID=DDOPEIFD_00011;Name=ftcR_1;gene=ftcR_1;inference=ab initio prediction:Prodigal:002006,similar to AA sequence:UniProtKB:Q8YDL7;locus_tag=DDOPEIFD_00011;product=Flagellar transcriptional regulator FtcR
NZ_NKUI01000001.1	Prodigal:002006	CDS	14221	15657	.	-	0	ID=DDOPEIFD_00012;inference=ab initio prediction:Prodigal:002006;locus_tag=DDOPEIFD_00012;product=hypothetical protein
NZ_NKUI01000001.1	Prodigal:002006	CDS	16169	16465	.	-	0	ID=DDOPEIFD_00013;inference=ab initio prediction:Prodigal:002006;locus_tag=DDOPEIFD_00013;product=hypothetical protein
NZ_NKUI01000010.1	Prodigal:002006	CDS	34	591	.	-	0	ID=DDOPEIFD_00014;eC_number=2.7.8.-;Name=clsB_1;gene=clsB_1;inference=ab initio prediction:Prodigal:002006,protein motif:HAMAP:MF_01917;locus_tag=DDOPEIFD_00014;product=Cardiolipin synthase B
NZ_NKUI01000010.1	Prodigal:002006	CDS	588	1301	.	-	0	ID=DDOPEIFD_00015;Name=ydjZ;db_xref=COG:COG0398;gene=ydjZ;inference=ab initio prediction:Prodigal:002006,similar to AA sequence:UniProtKB:P76221;locus_tag=DDOPEIFD_00015;product=TVP38/TMEM64 family inner membrane protein YdjZ
NZ_NKUI01000010.1	Prodigal:002006	CDS	1424	1834	.	-	0	ID=DDOPEIFD_00016;inference=ab initio prediction:Prodigal:002006;locus_tag=DDOPEIFD_00016;product=hypothetical protein
NZ_NKUI01000010.1	Prodigal:002006	CDS	1982	2701	.	-	0	ID=DDOPEIFD_00017;db_xref=COG:COG3346;inference=ab initio prediction:Prodigal:002006,similar to AA sequence:UniProtKB:P9WGA7;locus_tag=DDOPEIFD_00017;product=putative SURF1-like protein
NZ_NKUI01000010.1	Prodigal:002006	CDS	2790	3185	.	-	0	ID=DDOPEIFD_00018;Name=cyoD;db_xref=COG:COG3125;gene=cyoD;inference=ab initio prediction:Prodigal:002006,similar to AA sequence:UniProtKB:P0ABJ6;locus_tag=DDOPEIFD_00018;product=Cytochrome bo(3) ubiquinol oxidase subunit 4
NZ_NKUI01000010.1	Prodigal:002006	CDS	3182	3799	.	-	0	ID=DDOPEIFD_00019;Name=cyoC;db_xref=COG:COG1845;gene=cyoC;inference=ab initio prediction:Prodigal:002006,similar to AA sequence:UniProtKB:P0ABJ3;locus_tag=DDOPEIFD_00019;product=Cytochrome bo(3) ubiquinol oxidase subunit 3
NZ_NKUI01000010.1	Prodigal:002006	CDS	3831	5837	.	-	0	ID=DDOPEIFD_00020;eC_number=7.1.1.3;Name=cyoB;db_xref=COG:COG0843;gene=cyoB;inference=ab initio prediction:Prodigal:002006,similar to AA sequence:UniProtKB:P0ABI8;locus_tag=DDOPEIFD_00020;product=Cytochrome bo(3) ubiquinol oxidase subunit 1
NZ_NKUI01000010.1	Prodigal:002006	CDS	5877	7019	.	-	0	ID=DDOPEIFD_00021;inference=ab initio prediction:Prodigal:002006;locus_tag=DDOPEIFD_00021;product=hypothetical protein
NZ_NKUI01000010.1	Prodigal:002006	CDS	7133	8497	.	-	0	ID=DDOPEIFD_00022;Name=yhjE_1;gene=yhjE_1;inference=ab initio prediction:Prodigal:002006,similar to AA sequence:UniProtKB:P37643;locus_tag=DDOPEIFD_00022;product=Inner membrane metabolite transport protein YhjE
NZ_NKUI01000010.1	Prodigal:002006	CDS	8824	11880	.	-	0	ID=DDOPEIFD_00023;Name=acrF;db_xref=COG:COG0841;gene=acrF;inference=ab initio prediction:Prodigal:002006,similar to AA sequence:UniProtKB:P24181;locus_tag=DDOPEIFD_00023;product=Multidrug export protein AcrF
NZ_NKUI01000010.1	Prodigal:002006	CDS	11915	13018	.	-	0	ID=DDOPEIFD_00024;Name=bepF_1;gene=bepF_1;inference=ab initio prediction:Prodigal:002006,similar to AA sequence:UniProtKB:Q8FWV8;locus_tag=DDOPEIFD_00024;product=Efflux pump periplasmic linker BepF
NZ_NKUI01000010.1	Prodigal:002006	CDS	13015	14181	.	-	0	ID=DDOPEIFD_00025;Name=mdtA_1;gene=mdtA_1;inference=ab initio prediction:Prodigal:002006,protein motif:HAMAP:MF_01422;locus_tag=DDOPEIFD_00025;product=Multidrug resistance protein MdtA
NZ_NKUI01000010.1	Prodigal:002006	CDS	14312	14872	.	+	0	ID=DDOPEIFD_00026;Name=betI_1;gene=betI_1;inference=ab initio prediction:Prodigal:002006,protein motif:HAMAP:MF_00768;locus_tag=DDOPEIFD_00026;product=HTH-type transcriptional regulator BetI
NZ_NKUI01000010.1	Prodigal:002006	CDS	15288	15467	.	+	0	ID=DDOPEIFD_00027;inference=ab initio prediction:Prodigal:002006;locus_tag=DDOPEIFD_00027;product=hypothetical protein
NZ_NKUI01000010.1	Prodigal:002006	CDS	15572	15802	.	-	0	ID=DDOPEIFD_00028;inference=ab initio prediction:Prodigal:002006;locus_tag=DDOPEIFD_00028;product=hypothetical protein
NZ_NKUI01000010.1	Prodigal:002006	CDS	16004	16732	.	-	0	ID=DDOPEIFD_00029;Name=glnQ;gene=glnQ;inference=ab initio prediction:Prodigal:002006,similar to AA sequence:UniProtKB:P27675;locus_tag=DDOPEIFD_00029;product=Glutamine transport ATP-binding protein GlnQ
NZ_NKUI01000010.1	Prodigal:002006	CDS	16805	17497	.	-	0	ID=DDOPEIFD_00030;Name=gltK;db_xref=COG:COG0765;gene=gltK;inference=ab initio prediction:Prodigal:002006,similar to AA sequence:UniProtKB:P0AER5;locus_tag=DDOPEIFD_00030;product=Glutamate/aspartate import permease protein GltK
NZ_NKUI01000010.1	Prodigal:002006	CDS	17497	18219	.	-	0	ID=DDOPEIFD_00031;Name=gltJ;db_xref=COG:COG0765;gene=gltJ;inference=ab initio prediction:Prodigal:002006,similar to AA sequence:UniProtKB:P0AER3;locus_tag=DDOPEIFD_00031;product=Glutamate/aspartate import permease protein GltJ
NZ_NKUI01000010.1	Prodigal:002006	CDS	18237	19343	.	-	0	ID=DDOPEIFD_00032;eC_number=4.2.2.-;Name=mltF_1;gene=mltF_1;inference=ab initio prediction:Prodigal:002006,protein motif:HAMAP:MF_02016;locus_tag=DDOPEIFD_00032;product=Membrane-bound lytic murein transglycosylase F
NZ_NKUI01000010.1	Prodigal:002006	CDS	19465	20856	.	-	0	ID=DDOPEIFD_00033;inference=ab initio prediction:Prodigal:002006;locus_tag=DDOPEIFD_00033;product=hypothetical protein
NZ_NKUI01000010.1	Prodigal:002006	CDS	20945	21475	.	-	0	ID=DDOPEIFD_00034;inference=ab initio prediction:Prodigal:002006;locus_tag=DDOPEIFD_00034;product=hypothetical protein
NZ_NKUI01000010.1	Prodigal:002006	CDS	21797	22315	.	+	0	ID=DDOPEIFD_00035;inference=ab initio prediction:Prodigal:002006;locus_tag=DDOPEIFD_00035;product=hypothetical protein
NZ_NKUI01000010.1	Prodigal:002006	CDS	22336	23190	.	-	0	ID=DDOPEIFD_00036;inference=ab initio prediction:Prodigal:002006;locus_tag=DDOPEIFD_00036;product=hypothetical protein
NZ_NKUI01000010.1	Prodigal:002006	CDS	23415	25577	.	+	0	ID=DDOPEIFD_00037;db_xref=COG:COG1629;inference=ab initio prediction:Prodigal:002006,similar to AA sequence:UniProtKB:Q9JZN9;locus_tag=DDOPEIFD_00037;product=putative TonB-dependent receptor
NZ_NKUI01000010.1	Prodigal:002006	CDS	25593	26015	.	-	0	ID=DDOPEIFD_00038;inference=ab initio prediction:Prodigal:002006;locus_tag=DDOPEIFD_00038;product=hypothetical protein
NZ_NKUI01000010.1	Prodigal:002006	CDS	26089	26604	.	-	0	ID=DDOPEIFD_00039;eC_number=3.5.1.88;Name=def1;gene=def1;inference=ab initio prediction:Prodigal:002006,similar to AA sequence:UniProtKB:A0A0H3KB98;locus_tag=DDOPEIFD_00039;product=Peptide deformylase 1
NZ_NKUI01000010.1	Prodigal:002006	CDS	27018	27281	.	+	0	ID=DDOPEIFD_00040;inference=ab initio prediction:Prodigal:002006;locus_tag=DDOPEIFD_00040;product=hypothetical protein
NZ_NKUI01000010.1	Prodigal:002006	CDS	27794	28003	.	+	0	ID=DDOPEIFD_00041;Name=cspA_1;db_xref=COG:COG1278;gene=cspA_1;inference=ab initio prediction:Prodigal:002006,similar to AA sequence:UniProtKB:Q9Z3S6;locus_tag=DDOPEIFD_00041;product=Cold shock protein CspA
NZ_NKUI01000010.1	Prodigal:002006	CDS	28227	28607	.	+	0	ID=DDOPEIFD_00042;inference=ab initio prediction:Prodigal:002006;locus_tag=DDOPEIFD_00042;product=hypothetical protein
NZ_NKUI01000010.1	Prodigal:002006	CDS	28926	29246	.	+	0	ID=DDOPEIFD_00043;inference=ab initio prediction:Prodigal:002006;locus_tag=DDOPEIFD_00043;product=hypothetical protein
NZ_NKUI01000010.1	Prodigal:002006	CDS	29312	29686	.	+	0	ID=DDOPEIFD_00044;inference=ab initio prediction:Prodigal:002006;locus_tag=DDOPEIFD_00044;product=hypothetical protein
NZ_NKUI01000010.1	Prodigal:002006	CDS	30008	30478	.	+	0	ID=DDOPEIFD_00045;Name=rpsF;db_xref=COG:COG0360;gene=rpsF;inference=ab initio prediction:Prodigal:002006,similar to AA sequence:UniProtKB:Q6N5A4;locus_tag=DDOPEIFD_00045;product=30S ribosomal protein S6
NZ_NKUI01000010.1	Prodigal:002006	CDS	30481	30735	.	+	0	ID=DDOPEIFD_00046;Name=rpsR;db_xref=COG:COG0238;gene=rpsR;inference=ab initio prediction:Prodigal:002006,similar to AA sequence:UniProtKB:Q6N5A3;locus_tag=DDOPEIFD_00046;product=30S ribosomal protein S18
NZ_NKUI01000010.1	Prodigal:002006	CDS	30870	31904	.	+	0	ID=DDOPEIFD_00047;inference=ab initio prediction:Prodigal:002006;locus_tag=DDOPEIFD_00047;product=hypothetical protein
NZ_NKUI01000010.1	Prodigal:002006	CDS	31942	32514	.	+	0	ID=DDOPEIFD_00048;Name=rplI;db_xref=COG:COG0359;gene=rplI;inference=ab initio prediction:Prodigal:002006,similar to AA sequence:UniProtKB:Q6N5A1;locus_tag=DDOPEIFD_00048;product=50S ribosomal protein L9
NZ_NKUI01000010.1	Prodigal:002006	CDS	32878	34365	.	+	0	ID=DDOPEIFD_00049;eC_number=3.6.4.12;Name=dnaC;db_xref=COG:COG0305;gene=dnaC;inference=ab initio prediction:Prodigal:002006,similar to AA sequence:UniProtKB:P37469;locus_tag=DDOPEIFD_00049;product=Replicative DNA helicase
NZ_NKUI01000010.1	Prodigal:002006	CDS	34571	35542	.	+	0	ID=DDOPEIFD_00050;eC_number=5.1.1.1;Name=alr-1;db_xref=COG:COG0787;gene=alr-1;inference=ab initio prediction:Prodigal:002006,similar to AA sequence:UniProtKB:A0KH11;locus_tag=DDOPEIFD_00050;product=Alanine racemase
NZ_NKUI01000010.1	Prodigal:002006	CDS	35735	37177	.	+	0	ID=DDOPEIFD_00051;eC_number=3.6.4.-;Name=radA;db_xref=COG:COG1066;gene=radA;inference=ab initio prediction:Prodigal:002006,similar to AA sequence:UniProtKB:P37572;locus_tag=DDOPEIFD_00051;product=DNA repair protein RadA
NZ_NKUI01000010.1	Prodigal:002006	CDS	37340	37936	.	+	0	ID=DDOPEIFD_00052;inference=ab initio prediction:Prodigal:002006;locus_tag=DDOPEIFD_00052;product=hypothetical protein
NZ_NKUI01000010.1	Prodigal:002006	CDS	38177	39652	.	+	0	ID=DDOPEIFD_00053;eC_number=2.4.2.14;Name=purF_1;db_xref=COG:COG0034;gene=purF_1;inference=ab initio prediction:Prodigal:002006,similar to AA sequence:UniProtKB:P00497;locus_tag=DDOPEIFD_00053;product=Amidophosphoribosyltransferase
NZ_NKUI01000010.1	Prodigal:002006	CDS	39658	40401	.	+	0	ID=DDOPEIFD_00054;eC_number=1.-.-.-;Name=yciK;db_xref=COG:COG1028;gene=yciK;inference=ab initio prediction:Prodigal:002006,similar to AA sequence:UniProtKB:P31808;locus_tag=DDOPEIFD_00054;product=putative oxidoreductase YciK
NZ_NKUI01000010.1	Prodigal:002006	CDS	40473	40880	.	+	0	ID=DDOPEIFD_00055;eC_number=1.5.1.47;Name=dmrA;gene=dmrA;inference=ab initio prediction:Prodigal:002006,similar to AA sequence:UniProtKB:C5B2R8;locus_tag=DDOPEIFD_00055;product=Dihydromethanopterin reductase
NZ_NKUI01000010.1	Prodigal:002006	CDS	41009	41788	.	+	0	ID=DDOPEIFD_00056;eC_number=2.1.1.163;Name=ubiE;db_xref=COG:COG2226;gene=ubiE;inference=ab initio prediction:Prodigal:002006,similar to AA sequence:UniProtKB:P0A887;locus_tag=DDOPEIFD_00056;product=Ubiquinone/menaquinone biosynthesis C-methyltransferase UbiE
NZ_NKUI01000010.1	Prodigal:002006	CDS	41815	43377	.	+	0	ID=DDOPEIFD_00057;eC_number=2.7.-.-;Name=ubiB_1;gene=ubiB_1;inference=ab initio prediction:Prodigal:002006,protein motif:HAMAP:MF_00414;locus_tag=DDOPEIFD_00057;product=protein kinase UbiB
NZ_NKUI01000010.1	Prodigal:002006	CDS	43432	44712	.	+	0	ID=DDOPEIFD_00058;Name=coaBC;db_xref=COG:COG0452;gene=coaBC;inference=ab initio prediction:Prodigal:002006,similar to AA sequence:UniProtKB:P0ABQ0;locus_tag=DDOPEIFD_00058;product=Coenzyme A biosynthesis bifunctional protein CoaBC
NZ_NKUI01000010.1	Prodigal:002006	CDS	44893	45207	.	+	0	ID=DDOPEIFD_00059;inference=ab initio prediction:Prodigal:002006;locus_tag=DDOPEIFD_00059;product=hypothetical protein
NZ_NKUI01000010.1	Prodigal:002006	CDS	45311	45559	.	-	0	ID=DDOPEIFD_00060;inference=ab initio prediction:Prodigal:002006;locus_tag=DDOPEIFD_00060;product=hypothetical protein
NZ_NKUI01000010.1	Prodigal:002006	CDS	45887	46891	.	-	0	ID=DDOPEIFD_00061;inference=ab initio prediction:Prodigal:002006;locus_tag=DDOPEIFD_00061;product=hypothetical protein
NZ_NKUI01000010.1	Prodigal:002006	CDS	47192	48223	.	+	0	ID=DDOPEIFD_00062;eC_number=3.5.3.17;Name=gpuA;db_xref=COG:COG0010;gene=gpuA;inference=ab initio prediction:Prodigal:002006,similar to AA sequence:UniProtKB:Q9I6K2;locus_tag=DDOPEIFD_00062;product=Guanidinopropionase
NZ_NKUI01000010.1	Prodigal:002006	CDS	48258	48938	.	-	0	ID=DDOPEIFD_00063;eC_number=3.1.4.-;db_xref=COG:COG2206;inference=ab initio prediction:Prodigal:002006,similar to AA sequence:UniProtKB:Q9HWS0;locus_tag=DDOPEIFD_00063;product=Cyclic di-GMP phosphodiesterase
NZ_NKUI01000100.1	Prodigal:002006	CDS	604	1338	.	-	0	ID=DDOPEIFD_00064;eC_number=3.5.1.-;Name=bshB2;db_xref=COG:COG2120;gene=bshB2;inference=ab initio prediction:Prodigal:002006,similar to AA sequence:UniProtKB:Q81AU5;locus_tag=DDOPEIFD_00064;product=putative N-acetyl-alpha-D-glucosaminyl L-malate deacetylase 2
NZ_NKUI01000100.1	Prodigal:002006	CDS	1308	2090	.	-	0	ID=DDOPEIFD_00065;eC_number=6.3.4.20;Name=queC_1;db_xref=COG:COG0603;gene=queC_1;inference=ab initio prediction:Prodigal:002006,similar to AA sequence:UniProtKB:O31675;locus_tag=DDOPEIFD_00065;product=7-cyano-7-deazaguanine synthase
NZ_NKUI01000100.1	Prodigal:002006	CDS	2096	2452	.	-	0	ID=DDOPEIFD_00066;eC_number=4.1.2.50;Name=queD;db_xref=COG:COG0720;gene=queD;inference=ab initio prediction:Prodigal:002006,similar to AA sequence:UniProtKB:P65870;locus_tag=DDOPEIFD_00066;product=6-carboxy-5%2C6%2C7%2C8-tetrahydropterin synthase
NZ_NKUI01000100.1	Prodigal:002006	CDS	2598	3245	.	-	0	ID=DDOPEIFD_00067;eC_number=4.3.99.3;Name=queE;gene=queE;inference=ab initio prediction:Prodigal:002006,similar to AA sequence:UniProtKB:A0A0H3KB22;locus_tag=DDOPEIFD_00067;product=7-carboxy-7-deazaguanine synthase
NZ_NKUI01000100.1	Prodigal:002006	CDS	3608	5080	.	+	0	ID=DDOPEIFD_00068;inference=ab initio prediction:Prodigal:002006;locus_tag=DDOPEIFD_00068;product=hypothetical protein
NZ_NKUI01000100.1	Prodigal:002006	CDS	5268	6464	.	+	0	ID=DDOPEIFD_00069;eC_number=3.6.-.-;Name=yjiA_1;db_xref=COG:COG0523;gene=yjiA_1;inference=ab initio prediction:Prodigal:002006,similar to AA sequence:UniProtKB:P24203;locus_tag=DDOPEIFD_00069;product=P-loop guanosine triphosphatase YjiA
NZ_NKUI01000100.1	Prodigal:002006	CDS	6571	6894	.	-	0	ID=DDOPEIFD_00070;inference=ab initio prediction:Prodigal:002006;locus_tag=DDOPEIFD_00070;product=hypothetical protein
NZ_NKUI01000100.1	Prodigal:002006	CDS	7068	7469	.	-	0	ID=DDOPEIFD_00071;eC_number=2.7.1.191;Name=manX;db_xref=COG:COG2893;gene=manX;inference=ab initio prediction:Prodigal:002006,similar to AA sequence:UniProtKB:P69797;locus_tag=DDOPEIFD_00071;product=PTS system mannose-specific EIIAB component
NZ_NKUI01000100.1	Prodigal:002006	CDS	7594	8121	.	-	0	ID=DDOPEIFD_00072;eC_number=2.7.4.-;Name=hprK;gene=hprK;inference=ab initio prediction:Prodigal:002006,protein motif:HAMAP:MF_01249;locus_tag=DDOPEIFD_00072;product=HPr kinase/phosphorylase
NZ_NKUI01000100.1	Prodigal:002006	CDS	8118	9965	.	-	0	ID=DDOPEIFD_00073;eC_number=2.7.-.-;Name=sasA_1;gene=sasA_1;inference=ab initio prediction:Prodigal:002006,protein motif:HAMAP:MF_01837;locus_tag=DDOPEIFD_00073;product=Adaptive-response sensory-kinase SasA
NZ_NKUI01000100.1	Prodigal:002006	CDS	9995	10708	.	-	0	ID=DDOPEIFD_00074;Name=baeR;db_xref=COG:COG0745;gene=baeR;inference=ab initio prediction:Prodigal:002006,similar to AA sequence:UniProtKB:P69228;locus_tag=DDOPEIFD_00074;product=Transcriptional regulatory protein BaeR
NZ_NKUI01000100.1	Prodigal:002006	CDS	11104	11901	.	+	0	ID=DDOPEIFD_00075;inference=ab initio prediction:Prodigal:002006;locus_tag=DDOPEIFD_00075;product=hypothetical protein
NZ_NKUI01000100.1	Prodigal:002006	CDS	12701	13930	.	-	0	ID=DDOPEIFD_00076;inference=ab initio prediction:Prodigal:002006;locus_tag=DDOPEIFD_00076;product=hypothetical protein
NZ_NKUI01000101.1	Prodigal:002006	CDS	645	1688	.	+	0	ID=DDOPEIFD_00077;eC_number=2.3.1.234;Name=tsaD;db_xref=COG:COG0533;gene=tsaD;inference=ab initio prediction:Prodigal:002006,similar to AA sequence:UniProtKB:P40731;locus_tag=DDOPEIFD_00077;product=tRNA N6-adenosine threonylcarbamoyltransferase
NZ_NKUI01000101.1	Prodigal:002006	CDS	1716	3191	.	-	0	ID=DDOPEIFD_00078;Name=bdlA_1;db_xref=COG:COG0840;gene=bdlA_1;inference=ab initio prediction:Prodigal:002006,similar to AA sequence:UniProtKB:Q9I3S1;locus_tag=DDOPEIFD_00078;product=Biofilm dispersion protein BdlA
NZ_NKUI01000101.1	Prodigal:002006	CDS	3564	4577	.	+	0	ID=DDOPEIFD_00079;eC_number=1.1.1.94;Name=gpsA;db_xref=COG:COG0240;gene=gpsA;inference=ab initio prediction:Prodigal:002006,similar to AA sequence:UniProtKB:P9WN77;locus_tag=DDOPEIFD_00079;product=Glycerol-3-phosphate dehydrogenase [NAD(P)+]
NZ_NKUI01000101.1	Prodigal:002006	CDS	4663	5085	.	+	0	ID=DDOPEIFD_00080;inference=ab initio prediction:Prodigal:002006;locus_tag=DDOPEIFD_00080;product=hypothetical protein
NZ_NKUI01000101.1	Prodigal:002006	CDS	5178	5795	.	+	0	ID=DDOPEIFD_00081;inference=ab initio prediction:Prodigal:002006;locus_tag=DDOPEIFD_00081;product=hypothetical protein
NZ_NKUI01000101.1	Prodigal:002006	CDS	5759	6274	.	-	0	ID=DDOPEIFD_00082;Name=dsbB;db_xref=COG:COG1495;gene=dsbB;inference=ab initio prediction:Prodigal:002006,similar to AA sequence:UniProtKB:P0A6M2;locus_tag=DDOPEIFD_00082;product=Disulfide bond formation protein B
NZ_NKUI01000101.1	Prodigal:002006	CDS	6271	6852	.	-	0	ID=DDOPEIFD_00083;inference=ab initio prediction:Prodigal:002006;locus_tag=DDOPEIFD_00083;product=hypothetical protein
NZ_NKUI01000101.1	Prodigal:002006	CDS	7134	7808	.	+	0	ID=DDOPEIFD_00084;inference=ab initio prediction:Prodigal:002006,protein motif:HAMAP:MF_02088;locus_tag=DDOPEIFD_00084;product=queuosine precursor transporter
NZ_NKUI01000101.1	Prodigal:002006	CDS	8703	9065	.	+	0	ID=DDOPEIFD_00085;inference=ab initio prediction:Prodigal:002006;locus_tag=DDOPEIFD_00085;product=hypothetical protein
NZ_NKUI01000101.1	Prodigal:002006	CDS	9107	9664	.	+	0	ID=DDOPEIFD_00086;inference=ab initio prediction:Prodigal:002006;locus_tag=DDOPEIFD_00086;product=hypothetical protein
NZ_NKUI01000101.1	Prodigal:002006	CDS	10150	11406	.	-	0	ID=DDOPEIFD_00087;inference=ab initio prediction:Prodigal:002006;locus_tag=DDOPEIFD_00087;product=hypothetical protein
NZ_NKUI01000101.1	Prodigal:002006	CDS	11396	12463	.	-	0	ID=DDOPEIFD_00088;Name=acr3;db_xref=COG:COG0798;gene=acr3;inference=ab initio prediction:Prodigal:002006,similar to AA sequence:UniProtKB:A6TP80;locus_tag=DDOPEIFD_00088;product=Arsenical-resistance protein Acr3
NZ_NKUI01000101.1	Prodigal:002006	CDS	12475	12900	.	-	0	ID=DDOPEIFD_00089;eC_number=1.20.4.1;Name=arsC_1;gene=arsC_1;inference=ab initio prediction:Prodigal:002006,similar to AA sequence:UniProtKB:P08692;locus_tag=DDOPEIFD_00089;product=Arsenate reductase
NZ_NKUI01000101.1	Prodigal:002006	CDS	12900	13427	.	-	0	ID=DDOPEIFD_00090;eC_number=1.20.4.4;Name=arsC_2;gene=arsC_2;inference=ab initio prediction:Prodigal:002006,protein motif:HAMAP:MF_01624;locus_tag=DDOPEIFD_00090;product=Arsenate reductase
NZ_NKUI01000101.1	Prodigal:002006	CDS	13420	13776	.	-	0	ID=DDOPEIFD_00091;inference=ab initio prediction:Prodigal:002006;locus_tag=DDOPEIFD_00091;product=hypothetical protein
NZ_NKUI01000101.1	Prodigal:002006	CDS	13827	14579	.	+	0	ID=DDOPEIFD_00092;eC_number=1.-.-.-;Name=arsH;db_xref=COG:COG0431;gene=arsH;inference=ab initio prediction:Prodigal:002006,similar to AA sequence:UniProtKB:Q92R45;locus_tag=DDOPEIFD_00092;product=NADPH-dependent FMN reductase ArsH
NZ_NKUI01000101.1	Prodigal:002006	CDS	14739	15347	.	-	0	ID=DDOPEIFD_00093;Name=bin3;gene=bin3;inference=ab initio prediction:Prodigal:002006,similar to AA sequence:UniProtKB:P20384;locus_tag=DDOPEIFD_00093;product=Putative transposon Tn552 DNA-invertase bin3
NZ_NKUI01000101.1	Prodigal:002006	CDS	15662	16057	.	+	0	ID=DDOPEIFD_00094;inference=ab initio prediction:Prodigal:002006;locus_tag=DDOPEIFD_00094;product=hypothetical protein
NZ_NKUI01000101.1	Aragorn:001002	tRNA	16062	16147	.	-	.	ID=DDOPEIFD_00095;inference=COORDINATES:profile:Aragorn:001002;locus_tag=DDOPEIFD_00095;product=tRNA-Leu(caa)
NZ_NKUI01000102.1	Prodigal:002006	CDS	325	816	.	-	0	ID=DDOPEIFD_00096;Name=hspA_1;db_xref=COG:COG0071;gene=hspA_1;inference=ab initio prediction:Prodigal:002006,similar to AA sequence:UniProtKB:Q06823;locus_tag=DDOPEIFD_00096;product=Spore protein SP21
NZ_NKUI01000102.1	Prodigal:002006	CDS	837	1235	.	-	0	ID=DDOPEIFD_00097;Name=hspA_2;db_xref=COG:COG0071;gene=hspA_2;inference=ab initio prediction:Prodigal:002006,similar to AA sequence:UniProtKB:Q06823;locus_tag=DDOPEIFD_00097;product=Spore protein SP21
NZ_NKUI01000102.1	Prodigal:002006	CDS	1250	1675	.	-	0	ID=DDOPEIFD_00098;Name=hspA_3;db_xref=COG:COG0071;gene=hspA_3;inference=ab initio prediction:Prodigal:002006,similar to AA sequence:UniProtKB:Q06823;locus_tag=DDOPEIFD_00098;product=Spore protein SP21
NZ_NKUI01000102.1	Prodigal:002006	CDS	1878	2306	.	+	0	ID=DDOPEIFD_00099;Name=marR;db_xref=COG:COG1846;gene=marR;inference=ab initio prediction:Prodigal:002006,similar to AA sequence:UniProtKB:P27245;locus_tag=DDOPEIFD_00099;product=Multiple antibiotic resistance protein MarR
NZ_NKUI01000102.1	Prodigal:002006	CDS	2323	4155	.	+	0	ID=DDOPEIFD_00100;eC_number=3.4.24.-;Name=ftsH4_1;gene=ftsH4_1;inference=ab initio prediction:Prodigal:002006,similar to AA sequence:UniProtKB:P73437;locus_tag=DDOPEIFD_00100;product=ATP-dependent zinc metalloprotease FtsH 4
NZ_NKUI01000102.1	Prodigal:002006	CDS	4219	7113	.	+	0	ID=DDOPEIFD_00101;Name=clpC;gene=clpC;inference=ab initio prediction:Prodigal:002006,similar to AA sequence:UniProtKB:Q2YSD6;locus_tag=DDOPEIFD_00101;product=ATP-dependent Clp protease ATP-binding subunit ClpC
NZ_NKUI01000102.1	Prodigal:002006	CDS	7191	8333	.	+	0	ID=DDOPEIFD_00102;inference=ab initio prediction:Prodigal:002006;locus_tag=DDOPEIFD_00102;product=hypothetical protein
NZ_NKUI01000102.1	Prodigal:002006	CDS	8360	9007	.	+	0	ID=DDOPEIFD_00103;inference=ab initio prediction:Prodigal:002006;locus_tag=DDOPEIFD_00103;product=hypothetical protein
NZ_NKUI01000102.1	Prodigal:002006	CDS	9219	9839	.	+	0	ID=DDOPEIFD_00104;inference=ab initio prediction:Prodigal:002006;locus_tag=DDOPEIFD_00104;product=hypothetical protein
NZ_NKUI01000102.1	Prodigal:002006	CDS	9841	10404	.	+	0	ID=DDOPEIFD_00105;inference=ab initio prediction:Prodigal:002006;locus_tag=DDOPEIFD_00105;product=hypothetical protein
NZ_NKUI01000102.1	Prodigal:002006	CDS	10518	10652	.	+	0	ID=DDOPEIFD_00106;inference=ab initio prediction:Prodigal:002006;locus_tag=DDOPEIFD_00106;product=hypothetical protein
NZ_NKUI01000102.1	Prodigal:002006	CDS	10695	10796	.	+	0	ID=DDOPEIFD_00107;inference=ab initio prediction:Prodigal:002006;locus_tag=DDOPEIFD_00107;product=hypothetical protein
NZ_NKUI01000103.1	Prodigal:002006	CDS	14	1405	.	+	0	ID=DDOPEIFD_00108;eC_number=3.4.16.4;Name=ftsI_1;gene=ftsI_1;inference=ab initio prediction:Prodigal:002006,protein motif:HAMAP:MF_02080;locus_tag=DDOPEIFD_00108;product=Peptidoglycan D%2CD-transpeptidase FtsI
NZ_NKUI01000103.1	Prodigal:002006	CDS	1664	2731	.	+	0	ID=DDOPEIFD_00109;inference=ab initio prediction:Prodigal:002006;locus_tag=DDOPEIFD_00109;product=hypothetical protein
NZ_NKUI01000103.1	Prodigal:002006	CDS	2765	3160	.	-	0	ID=DDOPEIFD_00110;Name=yecN;db_xref=COG:COG3788;gene=yecN;inference=ab initio prediction:Prodigal:002006,similar to AA sequence:UniProtKB:P64515;locus_tag=DDOPEIFD_00110;product=Inner membrane protein YecN
NZ_NKUI01000103.1	Prodigal:002006	CDS	3533	4432	.	+	0	ID=DDOPEIFD_00111;inference=ab initio prediction:Prodigal:002006,protein motif:HAMAP:MF_02040;locus_tag=DDOPEIFD_00111;product=Iron-sulfur cluster carrier protein
NZ_NKUI01000103.1	Prodigal:002006	CDS	4422	4952	.	+	0	ID=DDOPEIFD_00112;inference=ab initio prediction:Prodigal:002006;locus_tag=DDOPEIFD_00112;product=hypothetical protein
NZ_NKUI01000103.1	Prodigal:002006	CDS	5060	5272	.	-	0	ID=DDOPEIFD_00113;inference=ab initio prediction:Prodigal:002006;locus_tag=DDOPEIFD_00113;product=hypothetical protein
NZ_NKUI01000103.1	Prodigal:002006	CDS	5552	7192	.	-	0	ID=DDOPEIFD_00114;Name=groL5_1;gene=groL5_1;inference=ab initio prediction:Prodigal:002006,similar to AA sequence:UniProtKB:P35471;locus_tag=DDOPEIFD_00114;product=60 kDa chaperonin 5
NZ_NKUI01000103.1	Prodigal:002006	CDS	7279	7569	.	-	0	ID=DDOPEIFD_00115;Name=groS5_1;gene=groS5_1;inference=ab initio prediction:Prodigal:002006,similar to AA sequence:UniProtKB:P35474;locus_tag=DDOPEIFD_00115;product=10 kDa chaperonin 5
NZ_NKUI01000103.1	Prodigal:002006	CDS	7786	8790	.	+	0	ID=DDOPEIFD_00116;Name=corA_1;db_xref=COG:COG0598;gene=corA_1;inference=ab initio prediction:Prodigal:002006,similar to AA sequence:UniProtKB:P0ABI4;locus_tag=DDOPEIFD_00116;product=Magnesium transport protein CorA
NZ_NKUI01000103.1	Prodigal:002006	CDS	9108	11099	.	+	0	ID=DDOPEIFD_00117;inference=ab initio prediction:Prodigal:002006;locus_tag=DDOPEIFD_00117;product=hypothetical protein
NZ_NKUI01000103.1	Prodigal:002006	CDS	11275	12720	.	+	0	ID=DDOPEIFD_00118;Name=murJ_1;gene=murJ_1;inference=ab initio prediction:Prodigal:002006,protein motif:HAMAP:MF_02078;locus_tag=DDOPEIFD_00118;product=lipid II flippase MurJ
NZ_NKUI01000103.1	Prodigal:002006	CDS	12842	14032	.	+	0	ID=DDOPEIFD_00119;eC_number=1.-.-.-;db_xref=COG:COG0277;inference=ab initio prediction:Prodigal:002006,similar to AA sequence:UniProtKB:P9WIT1;locus_tag=DDOPEIFD_00119;product=putative FAD-linked oxidoreductase
NZ_NKUI01000103.1	Prodigal:002006	CDS	14139	14348	.	+	0	ID=DDOPEIFD_00120;inference=ab initio prediction:Prodigal:002006;locus_tag=DDOPEIFD_00120;product=hypothetical protein
NZ_NKUI01000103.1	Prodigal:002006	CDS	14493	14678	.	+	0	ID=DDOPEIFD_00121;inference=ab initio prediction:Prodigal:002006;locus_tag=DDOPEIFD_00121;product=hypothetical protein
NZ_NKUI01000103.1	Prodigal:002006	CDS	14687	14983	.	+	0	ID=DDOPEIFD_00122;inference=ab initio prediction:Prodigal:002006;locus_tag=DDOPEIFD_00122;product=hypothetical protein
NZ_NKUI01000103.1	Prodigal:002006	CDS	14980	16488	.	+	0	ID=DDOPEIFD_00123;eC_number=1.1.1.402;Name=eryB;db_xref=COG:COG0578;gene=eryB;inference=ab initio prediction:Prodigal:002006,similar to AA sequence:UniProtKB:Q2YIQ2;locus_tag=DDOPEIFD_00123;product=D-erythritol 1-phosphate dehydrogenase
NZ_NKUI01000103.1	Prodigal:002006	CDS	16476	17909	.	-	0	ID=DDOPEIFD_00124;Name=algA_1;db_xref=COG:COG0662;gene=algA_1;inference=ab initio prediction:Prodigal:002006,similar to AA sequence:UniProtKB:P07874;locus_tag=DDOPEIFD_00124;product=Alginate biosynthesis protein AlgA
NZ_NKUI01000103.1	Prodigal:002006	CDS	18190	20355	.	-	0	ID=DDOPEIFD_00125;eC_number=5.4.99.2;Name=mutB;db_xref=COG:COG1884;gene=mutB;inference=ab initio prediction:Prodigal:002006,similar to AA sequence:UniProtKB:P9WJK5;locus_tag=DDOPEIFD_00125;product=putative methylmalonyl-CoA mutase large subunit
NZ_NKUI01000103.1	Prodigal:002006	CDS	20447	20941	.	-	0	ID=DDOPEIFD_00126;inference=ab initio prediction:Prodigal:002006;locus_tag=DDOPEIFD_00126;product=hypothetical protein
NZ_NKUI01000103.1	Prodigal:002006	CDS	21084	21803	.	+	0	ID=DDOPEIFD_00127;inference=ab initio prediction:Prodigal:002006;locus_tag=DDOPEIFD_00127;product=hypothetical protein
NZ_NKUI01000103.1	Prodigal:002006	CDS	22024	22239	.	-	0	ID=DDOPEIFD_00128;inference=ab initio prediction:Prodigal:002006;locus_tag=DDOPEIFD_00128;product=hypothetical protein
NZ_NKUI01000103.1	Prodigal:002006	CDS	22753	23907	.	+	0	ID=DDOPEIFD_00129;inference=ab initio prediction:Prodigal:002006;locus_tag=DDOPEIFD_00129;product=hypothetical protein
NZ_NKUI01000103.1	Prodigal:002006	CDS	24057	24752	.	+	0	ID=DDOPEIFD_00130;Name=dnaJ_1;gene=dnaJ_1;inference=ab initio prediction:Prodigal:002006,protein motif:HAMAP:MF_01152;locus_tag=DDOPEIFD_00130;product=Chaperone protein DnaJ
NZ_NKUI01000103.1	Prodigal:002006	CDS	25117	26580	.	-	0	ID=DDOPEIFD_00131;inference=ab initio prediction:Prodigal:002006;locus_tag=DDOPEIFD_00131;product=hypothetical protein
NZ_NKUI01000103.1	Prodigal:002006	CDS	26860	27426	.	+	0	ID=DDOPEIFD_00132;Name=clpS;gene=clpS;inference=ab initio prediction:Prodigal:002006,protein motif:HAMAP:MF_00302;locus_tag=DDOPEIFD_00132;product=ATP-dependent Clp protease adapter protein ClpS
NZ_NKUI01000103.1	Prodigal:002006	CDS	27449	29950	.	+	0	ID=DDOPEIFD_00133;Name=clpA;db_xref=COG:COG0542;gene=clpA;inference=ab initio prediction:Prodigal:002006,similar to AA sequence:UniProtKB:P0ABH9;locus_tag=DDOPEIFD_00133;product=ATP-dependent Clp protease ATP-binding subunit ClpA
NZ_NKUI01000103.1	Prodigal:002006	CDS	30099	30371	.	+	0	ID=DDOPEIFD_00134;inference=ab initio prediction:Prodigal:002006;locus_tag=DDOPEIFD_00134;product=hypothetical protein
NZ_NKUI01000103.1	Prodigal:002006	CDS	30388	31605	.	-	0	ID=DDOPEIFD_00135;eC_number=2.3.1.37;Name=hemA_1;db_xref=COG:COG0156;gene=hemA_1;inference=ab initio prediction:Prodigal:002006,similar to AA sequence:UniProtKB:P18079;locus_tag=DDOPEIFD_00135;product=5-aminolevulinate synthase
NZ_NKUI01000103.1	Prodigal:002006	CDS	31665	32471	.	-	0	ID=DDOPEIFD_00136;inference=ab initio prediction:Prodigal:002006;locus_tag=DDOPEIFD_00136;product=hypothetical protein
NZ_NKUI01000103.1	Prodigal:002006	CDS	32473	33573	.	-	0	ID=DDOPEIFD_00137;inference=ab initio prediction:Prodigal:002006;locus_tag=DDOPEIFD_00137;product=hypothetical protein
NZ_NKUI01000103.1	Prodigal:002006	CDS	33570	33866	.	-	0	ID=DDOPEIFD_00138;inference=ab initio prediction:Prodigal:002006;locus_tag=DDOPEIFD_00138;product=hypothetical protein
NZ_NKUI01000103.1	Prodigal:002006	CDS	33881	34348	.	-	0	ID=DDOPEIFD_00139;inference=ab initio prediction:Prodigal:002006;locus_tag=DDOPEIFD_00139;product=hypothetical protein
NZ_NKUI01000103.1	Prodigal:002006	CDS	34359	35027	.	-	0	ID=DDOPEIFD_00140;inference=ab initio prediction:Prodigal:002006;locus_tag=DDOPEIFD_00140;product=hypothetical protein
NZ_NKUI01000103.1	Prodigal:002006	CDS	35038	35235	.	-	0	ID=DDOPEIFD_00141;Name=puhA;gene=puhA;inference=ab initio prediction:Prodigal:002006,similar to AA sequence:UniProtKB:P06008;locus_tag=DDOPEIFD_00141;product=Reaction center protein H chain
NZ_NKUI01000104.1	Prodigal:002006	CDS	909	1607	.	-	0	ID=DDOPEIFD_00142;Name=rplA;db_xref=COG:COG0081;gene=rplA;inference=ab initio prediction:Prodigal:002006,similar to AA sequence:UniProtKB:Q6N4R5;locus_tag=DDOPEIFD_00142;product=50S ribosomal protein L1
NZ_NKUI01000104.1	Prodigal:002006	CDS	1619	2068	.	-	0	ID=DDOPEIFD_00143;Name=rplK;db_xref=COG:COG0080;gene=rplK;inference=ab initio prediction:Prodigal:002006,similar to AA sequence:UniProtKB:P62441;locus_tag=DDOPEIFD_00143;product=50S ribosomal protein L11
NZ_NKUI01000104.1	Prodigal:002006	CDS	2297	2830	.	-	0	ID=DDOPEIFD_00144;Name=nusG;db_xref=COG:COG0250;gene=nusG;inference=ab initio prediction:Prodigal:002006,similar to AA sequence:UniProtKB:P0AFG0;locus_tag=DDOPEIFD_00144;product=Transcription termination/antitermination protein NusG
NZ_NKUI01000104.1	Prodigal:002006	CDS	2878	3180	.	-	0	ID=DDOPEIFD_00145;Name=secE;gene=secE;inference=ab initio prediction:Prodigal:002006,protein motif:HAMAP:MF_00422;locus_tag=DDOPEIFD_00145;product=Protein translocase subunit SecE
NZ_NKUI01000104.1	Aragorn:001002	tRNA	3408	3484	.	-	.	ID=DDOPEIFD_00146;inference=COORDINATES:profile:Aragorn:001002;locus_tag=DDOPEIFD_00146;product=tRNA-Trp(cca)
NZ_NKUI01000104.1	Prodigal:002006	CDS	3627	4202	.	-	0	ID=DDOPEIFD_00147;eC_number=3.1.4.58;Name=ytlP;gene=ytlP;inference=ab initio prediction:Prodigal:002006,similar to AA sequence:UniProtKB:O34570;locus_tag=DDOPEIFD_00147;product=RNA 2'%2C3'-cyclic phosphodiesterase
NZ_NKUI01000104.1	Prodigal:002006	CDS	4208	4849	.	-	0	ID=DDOPEIFD_00148;eC_number=3.1.1.2;inference=ab initio prediction:Prodigal:002006,similar to AA sequence:UniProtKB:Q07792;locus_tag=DDOPEIFD_00148;product=Arylesterase
NZ_NKUI01000104.1	Prodigal:002006	CDS	5042	5725	.	+	0	ID=DDOPEIFD_00149;db_xref=COG:COG1136;inference=ab initio prediction:Prodigal:002006,similar to AA sequence:UniProtKB:P9WQK1;locus_tag=DDOPEIFD_00149;product=putative ABC transporter ATP-binding protein
NZ_NKUI01000104.1	Prodigal:002006	CDS	5840	6037	.	-	0	ID=DDOPEIFD_00150;inference=ab initio prediction:Prodigal:002006;locus_tag=DDOPEIFD_00150;product=hypothetical protein
NZ_NKUI01000104.1	Prodigal:002006	CDS	6185	6856	.	-	0	ID=DDOPEIFD_00151;eC_number=3.1.3.-;db_xref=COG:COG0637;inference=ab initio prediction:Prodigal:002006,similar to AA sequence:UniProtKB:Q9X0Y1;locus_tag=DDOPEIFD_00151;product=Phosphorylated carbohydrates phosphatase
NZ_NKUI01000104.1	Prodigal:002006	CDS	6868	7161	.	-	0	ID=DDOPEIFD_00152;inference=ab initio prediction:Prodigal:002006;locus_tag=DDOPEIFD_00152;product=hypothetical protein
NZ_NKUI01000104.1	Prodigal:002006	CDS	7320	7727	.	-	0	ID=DDOPEIFD_00153;inference=ab initio prediction:Prodigal:002006;locus_tag=DDOPEIFD_00153;product=hypothetical protein
NZ_NKUI01000104.1	Prodigal:002006	CDS	7790	8062	.	-	0	ID=DDOPEIFD_00154;inference=ab initio prediction:Prodigal:002006;locus_tag=DDOPEIFD_00154;product=hypothetical protein
NZ_NKUI01000104.1	Prodigal:002006	CDS	8195	8395	.	+	0	ID=DDOPEIFD_00155;inference=ab initio prediction:Prodigal:002006;locus_tag=DDOPEIFD_00155;product=hypothetical protein
NZ_NKUI01000104.1	Prodigal:002006	CDS	8323	8727	.	-	0	ID=DDOPEIFD_00156;inference=ab initio prediction:Prodigal:002006;locus_tag=DDOPEIFD_00156;product=hypothetical protein
NZ_NKUI01000104.1	Prodigal:002006	CDS	8724	9140	.	-	0	ID=DDOPEIFD_00157;inference=ab initio prediction:Prodigal:002006;locus_tag=DDOPEIFD_00157;product=hypothetical protein
NZ_NKUI01000104.1	Prodigal:002006	CDS	9365	10261	.	-	0	ID=DDOPEIFD_00158;inference=ab initio prediction:Prodigal:002006;locus_tag=DDOPEIFD_00158;product=hypothetical protein
NZ_NKUI01000104.1	Prodigal:002006	CDS	10613	10855	.	+	0	ID=DDOPEIFD_00159;inference=ab initio prediction:Prodigal:002006;locus_tag=DDOPEIFD_00159;product=hypothetical protein
NZ_NKUI01000104.1	Prodigal:002006	CDS	11149	12630	.	+	0	ID=DDOPEIFD_00160;eC_number=3.6.4.13;Name=rhlE_1;gene=rhlE_1;inference=ab initio prediction:Prodigal:002006,protein motif:HAMAP:MF_00968;locus_tag=DDOPEIFD_00160;product=ATP-dependent RNA helicase RhlE
NZ_NKUI01000104.1	Prodigal:002006	CDS	12829	13902	.	+	0	ID=DDOPEIFD_00161;eC_number=2.7.7.65;Name=vdcA;gene=vdcA;inference=ab initio prediction:Prodigal:002006,similar to AA sequence:UniProtKB:Q9KKZ4;locus_tag=DDOPEIFD_00161;product=Diguanylate cyclase VdcA
NZ_NKUI01000104.1	Prodigal:002006	CDS	13975	14355	.	-	0	ID=DDOPEIFD_00162;Name=iscA;db_xref=COG:COG0316;gene=iscA;inference=ab initio prediction:Prodigal:002006,similar to AA sequence:UniProtKB:P0AAC8;locus_tag=DDOPEIFD_00162;product=Iron-binding protein IscA
NZ_NKUI01000104.1	Prodigal:002006	CDS	14528	14911	.	-	0	ID=DDOPEIFD_00163;inference=ab initio prediction:Prodigal:002006;locus_tag=DDOPEIFD_00163;product=hypothetical protein
NZ_NKUI01000104.1	Prodigal:002006	CDS	14964	16208	.	-	0	ID=DDOPEIFD_00164;eC_number=2.8.1.7;Name=sufS_1;db_xref=COG:COG0520;gene=sufS_1;inference=ab initio prediction:Prodigal:002006,similar to AA sequence:UniProtKB:P77444;locus_tag=DDOPEIFD_00164;product=Cysteine desulfurase
NZ_NKUI01000104.1	Prodigal:002006	CDS	16492	17814	.	-	0	ID=DDOPEIFD_00165;Name=sufD;db_xref=COG:COG0719;gene=sufD;inference=ab initio prediction:Prodigal:002006,similar to AA sequence:UniProtKB:P77689;locus_tag=DDOPEIFD_00165;product=FeS cluster assembly protein SufD
NZ_NKUI01000104.1	Prodigal:002006	CDS	17814	18566	.	-	0	ID=DDOPEIFD_00166;Name=sufC;db_xref=COG:COG0396;gene=sufC;inference=ab initio prediction:Prodigal:002006,similar to AA sequence:UniProtKB:P77499;locus_tag=DDOPEIFD_00166;product=putative ATP-dependent transporter SufC
NZ_NKUI01000104.1	Prodigal:002006	CDS	18838	20307	.	-	0	ID=DDOPEIFD_00167;Name=sufB;db_xref=COG:COG0719;gene=sufB;inference=ab initio prediction:Prodigal:002006,similar to AA sequence:UniProtKB:P77522;locus_tag=DDOPEIFD_00167;product=FeS cluster assembly protein SufB
NZ_NKUI01000104.1	Prodigal:002006	CDS	20379	21551	.	-	0	ID=DDOPEIFD_00168;eC_number=2.8.1.7;Name=nifS;db_xref=COG:COG1104;gene=nifS;inference=ab initio prediction:Prodigal:002006,similar to AA sequence:UniProtKB:P05341;locus_tag=DDOPEIFD_00168;product=Cysteine desulfurase NifS
NZ_NKUI01000104.1	Prodigal:002006	CDS	21834	22490	.	+	0	ID=DDOPEIFD_00169;inference=ab initio prediction:Prodigal:002006;locus_tag=DDOPEIFD_00169;product=hypothetical protein
NZ_NKUI01000104.1	Prodigal:002006	CDS	22512	22790	.	-	0	ID=DDOPEIFD_00170;eC_number=3.1.-.-;Name=vapD;db_xref=COG:COG3309;gene=vapD;inference=ab initio prediction:Prodigal:002006,similar to AA sequence:UniProtKB:P71351;locus_tag=DDOPEIFD_00170;product=Endoribonuclease VapD
NZ_NKUI01000104.1	Prodigal:002006	CDS	22790	23002	.	-	0	ID=DDOPEIFD_00171;inference=ab initio prediction:Prodigal:002006;locus_tag=DDOPEIFD_00171;product=hypothetical protein
NZ_NKUI01000104.1	Prodigal:002006	CDS	23087	27172	.	-	0	ID=DDOPEIFD_00172;eC_number=6.2.1.54;Name=dltA_1;gene=dltA_1;inference=ab initio prediction:Prodigal:002006,protein motif:HAMAP:MF_00593;locus_tag=DDOPEIFD_00172;product=D-alanine--D-alanyl carrier protein ligase
NZ_NKUI01000104.1	Prodigal:002006	CDS	27421	28338	.	-	0	ID=DDOPEIFD_00173;eC_number=2.7.1.23;Name=nadK_1;gene=nadK_1;inference=ab initio prediction:Prodigal:002006,protein motif:HAMAP:MF_00361;locus_tag=DDOPEIFD_00173;product=NAD kinase
NZ_NKUI01000104.1	Prodigal:002006	CDS	28357	29337	.	-	0	ID=DDOPEIFD_00174;inference=ab initio prediction:Prodigal:002006;locus_tag=DDOPEIFD_00174;product=hypothetical protein
NZ_NKUI01000104.1	Prodigal:002006	CDS	29339	30076	.	-	0	ID=DDOPEIFD_00175;inference=ab initio prediction:Prodigal:002006;locus_tag=DDOPEIFD_00175;product=hypothetical protein
NZ_NKUI01000104.1	Prodigal:002006	CDS	30213	30809	.	-	0	ID=DDOPEIFD_00176;eC_number=5.4.2.11;Name=gpmA_1;gene=gpmA_1;inference=ab initio prediction:Prodigal:002006,protein motif:HAMAP:MF_01039;locus_tag=DDOPEIFD_00176;product=2%2C3-bisphosphoglycerate-dependent phosphoglycerate mutase
NZ_NKUI01000104.1	Prodigal:002006	CDS	30965	31954	.	+	0	ID=DDOPEIFD_00177;inference=ab initio prediction:Prodigal:002006;locus_tag=DDOPEIFD_00177;product=hypothetical protein
NZ_NKUI01000104.1	Prodigal:002006	CDS	32053	33207	.	+	0	ID=DDOPEIFD_00178;inference=ab initio prediction:Prodigal:002006;locus_tag=DDOPEIFD_00178;product=hypothetical protein
NZ_NKUI01000105.1	Prodigal:002006	CDS	666	941	.	+	0	ID=DDOPEIFD_00179;inference=ab initio prediction:Prodigal:002006;locus_tag=DDOPEIFD_00179;product=hypothetical protein
NZ_NKUI01000105.1	Prodigal:002006	CDS	969	1175	.	-	0	ID=DDOPEIFD_00180;inference=ab initio prediction:Prodigal:002006;locus_tag=DDOPEIFD_00180;product=hypothetical protein
NZ_NKUI01000106.1	Prodigal:002006	CDS	511	960	.	-	0	ID=DDOPEIFD_00181;inference=ab initio prediction:Prodigal:002006;locus_tag=DDOPEIFD_00181;product=hypothetical protein
NZ_NKUI01000106.1	Prodigal:002006	CDS	1972	2322	.	-	0	ID=DDOPEIFD_00182;inference=ab initio prediction:Prodigal:002006;locus_tag=DDOPEIFD_00182;product=hypothetical protein
NZ_NKUI01000106.1	Prodigal:002006	CDS	2341	3096	.	-	0	ID=DDOPEIFD_00183;inference=ab initio prediction:Prodigal:002006;locus_tag=DDOPEIFD_00183;product=hypothetical protein
NZ_NKUI01000106.1	Prodigal:002006	CDS	3409	4161	.	-	0	ID=DDOPEIFD_00184;inference=ab initio prediction:Prodigal:002006;locus_tag=DDOPEIFD_00184;product=hypothetical protein
NZ_NKUI01000106.1	Prodigal:002006	CDS	4198	4752	.	-	0	ID=DDOPEIFD_00185;inference=ab initio prediction:Prodigal:002006;locus_tag=DDOPEIFD_00185;product=hypothetical protein
NZ_NKUI01000106.1	Prodigal:002006	CDS	4759	5214	.	-	0	ID=DDOPEIFD_00186;inference=ab initio prediction:Prodigal:002006;locus_tag=DDOPEIFD_00186;product=hypothetical protein
NZ_NKUI01000106.1	Prodigal:002006	CDS	5344	6228	.	-	0	ID=DDOPEIFD_00187;inference=ab initio prediction:Prodigal:002006;locus_tag=DDOPEIFD_00187;product=hypothetical protein
NZ_NKUI01000106.1	Prodigal:002006	CDS	6262	6378	.	-	0	ID=DDOPEIFD_00188;inference=ab initio prediction:Prodigal:002006;locus_tag=DDOPEIFD_00188;product=hypothetical protein
NZ_NKUI01000106.1	Prodigal:002006	CDS	6415	7002	.	-	0	ID=DDOPEIFD_00189;inference=ab initio prediction:Prodigal:002006;locus_tag=DDOPEIFD_00189;product=hypothetical protein
NZ_NKUI01000106.1	Prodigal:002006	CDS	7015	7224	.	-	0	ID=DDOPEIFD_00190;inference=ab initio prediction:Prodigal:002006;locus_tag=DDOPEIFD_00190;product=hypothetical protein
NZ_NKUI01000106.1	Prodigal:002006	CDS	7366	8388	.	-	0	ID=DDOPEIFD_00191;inference=ab initio prediction:Prodigal:002006;locus_tag=DDOPEIFD_00191;product=hypothetical protein
NZ_NKUI01000106.1	Prodigal:002006	CDS	8395	8583	.	-	0	ID=DDOPEIFD_00192;inference=ab initio prediction:Prodigal:002006;locus_tag=DDOPEIFD_00192;product=hypothetical protein
NZ_NKUI01000106.1	Prodigal:002006	CDS	8584	8973	.	-	0	ID=DDOPEIFD_00193;inference=ab initio prediction:Prodigal:002006;locus_tag=DDOPEIFD_00193;product=hypothetical protein
NZ_NKUI01000106.1	Prodigal:002006	CDS	8992	10278	.	-	0	ID=DDOPEIFD_00194;inference=ab initio prediction:Prodigal:002006;locus_tag=DDOPEIFD_00194;product=hypothetical protein
NZ_NKUI01000106.1	Prodigal:002006	CDS	10354	10611	.	-	0	ID=DDOPEIFD_00195;inference=ab initio prediction:Prodigal:002006;locus_tag=DDOPEIFD_00195;product=hypothetical protein
NZ_NKUI01000106.1	Prodigal:002006	CDS	10687	12720	.	-	0	ID=DDOPEIFD_00196;inference=ab initio prediction:Prodigal:002006;locus_tag=DDOPEIFD_00196;product=hypothetical protein
NZ_NKUI01000106.1	Prodigal:002006	CDS	12838	13164	.	-	0	ID=DDOPEIFD_00197;inference=ab initio prediction:Prodigal:002006;locus_tag=DDOPEIFD_00197;product=hypothetical protein
NZ_NKUI01000106.1	Prodigal:002006	CDS	13504	14046	.	-	0	ID=DDOPEIFD_00198;inference=ab initio prediction:Prodigal:002006;locus_tag=DDOPEIFD_00198;product=hypothetical protein
NZ_NKUI01000106.1	Prodigal:002006	CDS	14248	14418	.	-	0	ID=DDOPEIFD_00199;inference=ab initio prediction:Prodigal:002006;locus_tag=DDOPEIFD_00199;product=hypothetical protein
NZ_NKUI01000106.1	Prodigal:002006	CDS	16346	31684	.	-	0	ID=DDOPEIFD_00200;inference=ab initio prediction:Prodigal:002006;locus_tag=DDOPEIFD_00200;product=hypothetical protein
NZ_NKUI01000106.1	Prodigal:002006	CDS	31802	35122	.	-	0	ID=DDOPEIFD_00201;inference=ab initio prediction:Prodigal:002006;locus_tag=DDOPEIFD_00201;product=hypothetical protein
NZ_NKUI01000107.1	Prodigal:002006	CDS	42	611	.	+	0	ID=DDOPEIFD_00202;Name=hin_1;db_xref=COG:COG1961;gene=hin_1;inference=ab initio prediction:Prodigal:002006,similar to AA sequence:UniProtKB:P03013;locus_tag=DDOPEIFD_00202;product=DNA-invertase hin
NZ_NKUI01000107.1	Prodigal:002006	CDS	800	1285	.	-	0	ID=DDOPEIFD_00203;inference=ab initio prediction:Prodigal:002006;locus_tag=DDOPEIFD_00203;product=hypothetical protein
NZ_NKUI01000107.1	Prodigal:002006	CDS	1717	2412	.	+	0	ID=DDOPEIFD_00204;inference=ab initio prediction:Prodigal:002006;locus_tag=DDOPEIFD_00204;product=hypothetical protein
NZ_NKUI01000107.1	Prodigal:002006	CDS	2445	2744	.	-	0	ID=DDOPEIFD_00205;inference=ab initio prediction:Prodigal:002006;locus_tag=DDOPEIFD_00205;product=hypothetical protein
NZ_NKUI01000107.1	Prodigal:002006	CDS	2701	3033	.	-	0	ID=DDOPEIFD_00206;inference=ab initio prediction:Prodigal:002006;locus_tag=DDOPEIFD_00206;product=hypothetical protein
NZ_NKUI01000107.1	Prodigal:002006	CDS	3043	3300	.	-	0	ID=DDOPEIFD_00207;inference=ab initio prediction:Prodigal:002006;locus_tag=DDOPEIFD_00207;product=hypothetical protein
NZ_NKUI01000107.1	Prodigal:002006	CDS	3297	3578	.	-	0	ID=DDOPEIFD_00208;inference=ab initio prediction:Prodigal:002006;locus_tag=DDOPEIFD_00208;product=hypothetical protein
NZ_NKUI01000107.1	Prodigal:002006	CDS	3813	6707	.	+	0	ID=DDOPEIFD_00209;eC_number=3.6.4.12;Name=recD2_2;gene=recD2_2;inference=ab initio prediction:Prodigal:002006,protein motif:HAMAP:MF_01488;locus_tag=DDOPEIFD_00209;product=ATP-dependent RecD-like DNA helicase
NZ_NKUI01000107.1	Prodigal:002006	CDS	6722	7426	.	+	0	ID=DDOPEIFD_00210;inference=ab initio prediction:Prodigal:002006;locus_tag=DDOPEIFD_00210;product=hypothetical protein
NZ_NKUI01000107.1	Prodigal:002006	CDS	7663	7995	.	+	0	ID=DDOPEIFD_00211;Name=yhjQ_1;db_xref=COG:COG1145;gene=yhjQ_1;inference=ab initio prediction:Prodigal:002006,similar to AA sequence:UniProtKB:O07571;locus_tag=DDOPEIFD_00211;product=putative cysteine-rich protein YhjQ
NZ_NKUI01000107.1	Prodigal:002006	CDS	8396	8713	.	-	0	ID=DDOPEIFD_00212;Name=ihfB_1;db_xref=COG:COG0776;gene=ihfB_1;inference=ab initio prediction:Prodigal:002006,similar to AA sequence:UniProtKB:Q06607;locus_tag=DDOPEIFD_00212;product=Integration host factor subunit beta
NZ_NKUI01000107.1	Prodigal:002006	CDS	9118	9549	.	+	0	ID=DDOPEIFD_00213;inference=ab initio prediction:Prodigal:002006,similar to AA sequence:ISfinder:ISMex34;locus_tag=DDOPEIFD_00213;product=IS200/IS605 family transposase ISMex34
NZ_NKUI01000107.1	Prodigal:002006	CDS	10546	12408	.	+	0	ID=DDOPEIFD_00214;Name=copA;gene=copA;inference=ab initio prediction:Prodigal:002006,similar to AA sequence:UniProtKB:P12374;locus_tag=DDOPEIFD_00214;product=Copper resistance protein A
NZ_NKUI01000107.1	Prodigal:002006	CDS	12693	13469	.	+	0	ID=DDOPEIFD_00215;Name=copB;gene=copB;inference=ab initio prediction:Prodigal:002006,similar to AA sequence:UniProtKB:P12375;locus_tag=DDOPEIFD_00215;product=Copper resistance protein B
NZ_NKUI01000107.1	Prodigal:002006	CDS	14009	14371	.	+	0	ID=DDOPEIFD_00216;inference=ab initio prediction:Prodigal:002006;locus_tag=DDOPEIFD_00216;product=hypothetical protein
NZ_NKUI01000107.1	Prodigal:002006	CDS	14368	14778	.	+	0	ID=DDOPEIFD_00217;inference=ab initio prediction:Prodigal:002006;locus_tag=DDOPEIFD_00217;product=hypothetical protein
NZ_NKUI01000107.1	Prodigal:002006	CDS	14993	15118	.	-	0	ID=DDOPEIFD_00218;inference=ab initio prediction:Prodigal:002006;locus_tag=DDOPEIFD_00218;product=hypothetical protein
NZ_NKUI01000107.1	Prodigal:002006	CDS	15180	15587	.	-	0	ID=DDOPEIFD_00219;inference=ab initio prediction:Prodigal:002006;locus_tag=DDOPEIFD_00219;product=hypothetical protein
NZ_NKUI01000107.1	Prodigal:002006	CDS	16145	16705	.	+	0	ID=DDOPEIFD_00220;Name=hin_2;db_xref=COG:COG1961;gene=hin_2;inference=ab initio prediction:Prodigal:002006,similar to AA sequence:UniProtKB:P03013;locus_tag=DDOPEIFD_00220;product=DNA-invertase hin
NZ_NKUI01000107.1	Prodigal:002006	CDS	17013	17159	.	+	0	ID=DDOPEIFD_00221;inference=ab initio prediction:Prodigal:002006;locus_tag=DDOPEIFD_00221;product=hypothetical protein
NZ_NKUI01000108.1	Prodigal:002006	CDS	242	403	.	+	0	ID=DDOPEIFD_00222;inference=ab initio prediction:Prodigal:002006;locus_tag=DDOPEIFD_00222;product=hypothetical protein
NZ_NKUI01000108.1	Prodigal:002006	CDS	536	1366	.	-	0	ID=DDOPEIFD_00223;inference=ab initio prediction:Prodigal:002006;locus_tag=DDOPEIFD_00223;product=hypothetical protein
NZ_NKUI01000108.1	Prodigal:002006	CDS	1540	2565	.	+	0	ID=DDOPEIFD_00224;inference=ab initio prediction:Prodigal:002006;locus_tag=DDOPEIFD_00224;product=hypothetical protein
NZ_NKUI01000108.1	Prodigal:002006	CDS	2580	3896	.	+	0	ID=DDOPEIFD_00225;inference=ab initio prediction:Prodigal:002006;locus_tag=DDOPEIFD_00225;product=hypothetical protein
NZ_NKUI01000108.1	Prodigal:002006	CDS	3903	4928	.	-	0	ID=DDOPEIFD_00226;inference=ab initio prediction:Prodigal:002006;locus_tag=DDOPEIFD_00226;product=hypothetical protein
NZ_NKUI01000108.1	Prodigal:002006	CDS	5034	6788	.	-	0	ID=DDOPEIFD_00227;eC_number=7.1.1.-;Name=ndhB_1;gene=ndhB_1;inference=ab initio prediction:Prodigal:002006,protein motif:HAMAP:MF_00445;locus_tag=DDOPEIFD_00227;product=NAD(P)H-quinone oxidoreductase subunit 2%2C chloroplastic
NZ_NKUI01000108.1	Prodigal:002006	CDS	6785	7165	.	-	0	ID=DDOPEIFD_00228;Name=mrpC;db_xref=COG:COG1006;gene=mrpC;inference=ab initio prediction:Prodigal:002006,similar to AA sequence:UniProtKB:Q9RGZ3;locus_tag=DDOPEIFD_00228;product=Na(+)/H(+) antiporter subunit C
NZ_NKUI01000108.1	Prodigal:002006	CDS	7162	7968	.	-	0	ID=DDOPEIFD_00229;inference=ab initio prediction:Prodigal:002006;locus_tag=DDOPEIFD_00229;product=hypothetical protein
NZ_NKUI01000108.1	Prodigal:002006	CDS	8006	8251	.	-	0	ID=DDOPEIFD_00230;inference=ab initio prediction:Prodigal:002006;locus_tag=DDOPEIFD_00230;product=hypothetical protein
NZ_NKUI01000108.1	Prodigal:002006	CDS	8248	8532	.	-	0	ID=DDOPEIFD_00231;inference=ab initio prediction:Prodigal:002006;locus_tag=DDOPEIFD_00231;product=hypothetical protein
NZ_NKUI01000108.1	Prodigal:002006	CDS	8529	8783	.	-	0	ID=DDOPEIFD_00232;inference=ab initio prediction:Prodigal:002006;locus_tag=DDOPEIFD_00232;product=hypothetical protein
NZ_NKUI01000108.1	Prodigal:002006	CDS	8780	9250	.	-	0	ID=DDOPEIFD_00233;inference=ab initio prediction:Prodigal:002006;locus_tag=DDOPEIFD_00233;product=hypothetical protein
NZ_NKUI01000108.1	Prodigal:002006	CDS	9779	10201	.	+	0	ID=DDOPEIFD_00234;eC_number=2.7.13.3;Name=rcsC_1;gene=rcsC_1;inference=ab initio prediction:Prodigal:002006,protein motif:HAMAP:MF_00979;locus_tag=DDOPEIFD_00234;product=Sensor histidine kinase RcsC
NZ_NKUI01000108.1	Prodigal:002006	CDS	10557	11018	.	-	0	ID=DDOPEIFD_00235;eC_number=5.2.1.8;Name=ppiB;db_xref=COG:COG0652;gene=ppiB;inference=ab initio prediction:Prodigal:002006,similar to AA sequence:UniProtKB:P23869;locus_tag=DDOPEIFD_00235;product=Peptidyl-prolyl cis-trans isomerase B
NZ_NKUI01000108.1	Prodigal:002006	CDS	11023	11394	.	-	0	ID=DDOPEIFD_00236;inference=ab initio prediction:Prodigal:002006;locus_tag=DDOPEIFD_00236;product=hypothetical protein
NZ_NKUI01000108.1	Prodigal:002006	CDS	11514	12071	.	-	0	ID=DDOPEIFD_00237;eC_number=5.2.1.8;Name=ppiA;db_xref=COG:COG0652;gene=ppiA;inference=ab initio prediction:Prodigal:002006,similar to AA sequence:UniProtKB:P0AFL3;locus_tag=DDOPEIFD_00237;product=Peptidyl-prolyl cis-trans isomerase A
NZ_NKUI01000108.1	Prodigal:002006	CDS	12097	12600	.	-	0	ID=DDOPEIFD_00238;eC_number=2.7.7.3;Name=coaD;db_xref=COG:COG0669;gene=coaD;inference=ab initio prediction:Prodigal:002006,similar to AA sequence:UniProtKB:Q9I6D1;locus_tag=DDOPEIFD_00238;product=Phosphopantetheine adenylyltransferase
NZ_NKUI01000108.1	Prodigal:002006	CDS	12742	13566	.	-	0	ID=DDOPEIFD_00239;inference=ab initio prediction:Prodigal:002006;locus_tag=DDOPEIFD_00239;product=hypothetical protein
NZ_NKUI01000108.1	Prodigal:002006	CDS	14200	16926	.	-	0	ID=DDOPEIFD_00240;eC_number=5.6.2.2;Name=gyrA;db_xref=COG:COG0188;gene=gyrA;inference=ab initio prediction:Prodigal:002006,similar to AA sequence:UniProtKB:P0AES5;locus_tag=DDOPEIFD_00240;product=DNA gyrase subunit A
NZ_NKUI01000108.1	Prodigal:002006	CDS	17229	17849	.	-	0	ID=DDOPEIFD_00241;eC_number=2.7.7.77;Name=mobA;db_xref=COG:COG0746;gene=mobA;inference=ab initio prediction:Prodigal:002006,similar to AA sequence:UniProtKB:P32173;locus_tag=DDOPEIFD_00241;product=Molybdenum cofactor guanylyltransferase
NZ_NKUI01000108.1	Prodigal:002006	CDS	17846	18979	.	-	0	ID=DDOPEIFD_00242;inference=ab initio prediction:Prodigal:002006,protein motif:HAMAP:MF_02040;locus_tag=DDOPEIFD_00242;product=Iron-sulfur cluster carrier protein
NZ_NKUI01000108.1	Prodigal:002006	CDS	19075	19353	.	-	0	ID=DDOPEIFD_00243;inference=ab initio prediction:Prodigal:002006;locus_tag=DDOPEIFD_00243;product=hypothetical protein
NZ_NKUI01000108.1	Prodigal:002006	CDS	19496	19999	.	+	0	ID=DDOPEIFD_00244;eC_number=1.4.3.5;Name=pdxH_1;gene=pdxH_1;inference=ab initio prediction:Prodigal:002006,protein motif:HAMAP:MF_01629;locus_tag=DDOPEIFD_00244;product=Pyridoxine/pyridoxamine 5'-phosphate oxidase
NZ_NKUI01000108.1	Prodigal:002006	CDS	20159	21457	.	+	0	ID=DDOPEIFD_00245;eC_number=6.3.4.21;Name=pncB;db_xref=COG:COG1488;gene=pncB;inference=ab initio prediction:Prodigal:002006,similar to AA sequence:UniProtKB:Q8UIS9;locus_tag=DDOPEIFD_00245;product=Nicotinate phosphoribosyltransferase
NZ_NKUI01000108.1	Prodigal:002006	CDS	21468	22256	.	+	0	ID=DDOPEIFD_00246;eC_number=3.5.2.9;Name=pxpA;db_xref=COG:COG1540;gene=pxpA;inference=ab initio prediction:Prodigal:002006,similar to AA sequence:UniProtKB:P42963;locus_tag=DDOPEIFD_00246;product=5-oxoprolinase subunit A
NZ_NKUI01000108.1	Prodigal:002006	CDS	22404	24404	.	+	0	ID=DDOPEIFD_00247;inference=ab initio prediction:Prodigal:002006;locus_tag=DDOPEIFD_00247;product=hypothetical protein
NZ_NKUI01000108.1	Prodigal:002006	CDS	24495	25286	.	+	0	ID=DDOPEIFD_00248;eC_number=3.1.3.15;Name=hisN_1;db_xref=COG:COG0483;gene=hisN_1;inference=ab initio prediction:Prodigal:002006,similar to AA sequence:UniProtKB:P95189;locus_tag=DDOPEIFD_00248;product=Histidinol-phosphatase
NZ_NKUI01000108.1	Prodigal:002006	CDS	25276	26259	.	-	0	ID=DDOPEIFD_00249;inference=ab initio prediction:Prodigal:002006;locus_tag=DDOPEIFD_00249;product=hypothetical protein
NZ_NKUI01000108.1	Prodigal:002006	CDS	26442	26912	.	+	0	ID=DDOPEIFD_00250;Name=ibpA_1;db_xref=COG:COG0071;gene=ibpA_1;inference=ab initio prediction:Prodigal:002006,similar to AA sequence:UniProtKB:P0C054;locus_tag=DDOPEIFD_00250;product=Small heat shock protein IbpA
NZ_NKUI01000108.1	Prodigal:002006	CDS	26987	27289	.	-	0	ID=DDOPEIFD_00251;inference=ab initio prediction:Prodigal:002006;locus_tag=DDOPEIFD_00251;product=hypothetical protein
NZ_NKUI01000108.1	Prodigal:002006	CDS	27335	27529	.	-	0	ID=DDOPEIFD_00252;inference=ab initio prediction:Prodigal:002006;locus_tag=DDOPEIFD_00252;product=hypothetical protein
NZ_NKUI01000108.1	Prodigal:002006	CDS	27764	28198	.	-	0	ID=DDOPEIFD_00253;inference=ab initio prediction:Prodigal:002006;locus_tag=DDOPEIFD_00253;product=hypothetical protein
NZ_NKUI01000108.1	Prodigal:002006	CDS	28451	29320	.	+	0	ID=DDOPEIFD_00254;inference=ab initio prediction:Prodigal:002006;locus_tag=DDOPEIFD_00254;product=hypothetical protein
NZ_NKUI01000108.1	Prodigal:002006	CDS	29310	30401	.	-	0	ID=DDOPEIFD_00255;Name=ydiK;db_xref=COG:COG0628;gene=ydiK;inference=ab initio prediction:Prodigal:002006,similar to AA sequence:UniProtKB:P0AFS7;locus_tag=DDOPEIFD_00255;product=Putative transport protein YdiK
NZ_NKUI01000108.1	Prodigal:002006	CDS	30533	31744	.	-	0	ID=DDOPEIFD_00256;inference=ab initio prediction:Prodigal:002006;locus_tag=DDOPEIFD_00256;product=hypothetical protein
NZ_NKUI01000108.1	Prodigal:002006	CDS	32044	32532	.	+	0	ID=DDOPEIFD_00257;inference=ab initio prediction:Prodigal:002006;locus_tag=DDOPEIFD_00257;product=hypothetical protein
NZ_NKUI01000108.1	Prodigal:002006	CDS	32888	33184	.	+	0	ID=DDOPEIFD_00258;Name=acpXL;db_xref=COG:COG0236;gene=acpXL;inference=ab initio prediction:Prodigal:002006,similar to AA sequence:UniProtKB:P0A2W5;locus_tag=DDOPEIFD_00258;product=Acyl carrier protein AcpXL
NZ_NKUI01000108.1	Prodigal:002006	CDS	33213	33677	.	+	0	ID=DDOPEIFD_00259;inference=ab initio prediction:Prodigal:002006;locus_tag=DDOPEIFD_00259;product=hypothetical protein
NZ_NKUI01000108.1	Prodigal:002006	CDS	33686	34819	.	+	0	ID=DDOPEIFD_00260;inference=ab initio prediction:Prodigal:002006;locus_tag=DDOPEIFD_00260;product=hypothetical protein
NZ_NKUI01000108.1	Prodigal:002006	CDS	34995	36281	.	+	0	ID=DDOPEIFD_00261;eC_number=2.3.1.179;Name=fabF_1;db_xref=COG:COG0304;gene=fabF_1;inference=ab initio prediction:Prodigal:002006,similar to AA sequence:UniProtKB:Q83E37;locus_tag=DDOPEIFD_00261;product=3-oxoacyl-[acyl-carrier-protein] synthase 2
NZ_NKUI01000108.1	Prodigal:002006	CDS	36278	37063	.	+	0	ID=DDOPEIFD_00262;eC_number=1.1.1.100;Name=fabG_1;gene=fabG_1;inference=ab initio prediction:Prodigal:002006,similar to AA sequence:UniProtKB:P0AEK2;locus_tag=DDOPEIFD_00262;product=3-oxoacyl-[acyl-carrier-protein] reductase FabG
NZ_NKUI01000108.1	Prodigal:002006	CDS	37078	37362	.	+	0	ID=DDOPEIFD_00263;inference=ab initio prediction:Prodigal:002006;locus_tag=DDOPEIFD_00263;product=hypothetical protein
NZ_NKUI01000108.1	Prodigal:002006	CDS	37375	41043	.	-	0	ID=DDOPEIFD_00264;inference=ab initio prediction:Prodigal:002006;locus_tag=DDOPEIFD_00264;product=hypothetical protein
NZ_NKUI01000108.1	Prodigal:002006	CDS	41336	42358	.	+	0	ID=DDOPEIFD_00265;eC_number=1.6.5.5;Name=qorA_1;db_xref=COG:COG0604;gene=qorA_1;inference=ab initio prediction:Prodigal:002006,similar to AA sequence:UniProtKB:P28304;locus_tag=DDOPEIFD_00265;product=Quinone oxidoreductase 1
NZ_NKUI01000108.1	Prodigal:002006	CDS	42382	42822	.	-	0	ID=DDOPEIFD_00266;inference=ab initio prediction:Prodigal:002006;locus_tag=DDOPEIFD_00266;product=hypothetical protein
NZ_NKUI01000108.1	Prodigal:002006	CDS	42901	43476	.	-	0	ID=DDOPEIFD_00267;inference=ab initio prediction:Prodigal:002006;locus_tag=DDOPEIFD_00267;product=hypothetical protein
NZ_NKUI01000109.1	Prodigal:002006	CDS	92	2167	.	-	0	ID=DDOPEIFD_00268;Name=fusA;db_xref=COG:COG0480;gene=fusA;inference=ab initio prediction:Prodigal:002006,similar to AA sequence:UniProtKB:P41084;locus_tag=DDOPEIFD_00268;product=Elongation factor G
NZ_NKUI01000109.1	Prodigal:002006	CDS	2230	2700	.	-	0	ID=DDOPEIFD_00269;Name=rpsG;db_xref=COG:COG0049;gene=rpsG;inference=ab initio prediction:Prodigal:002006,similar to AA sequence:UniProtKB:Q6N4T3;locus_tag=DDOPEIFD_00269;product=30S ribosomal protein S7
NZ_NKUI01000109.1	Prodigal:002006	CDS	2808	3179	.	-	0	ID=DDOPEIFD_00270;Name=rpsL;db_xref=COG:COG0048;gene=rpsL;inference=ab initio prediction:Prodigal:002006,similar to AA sequence:UniProtKB:Q6N4T2;locus_tag=DDOPEIFD_00270;product=30S ribosomal protein S12
NZ_NKUI01000109.1	Prodigal:002006	CDS	3570	7025	.	-	0	ID=DDOPEIFD_00271;Name=smc;gene=smc;inference=ab initio prediction:Prodigal:002006,protein motif:HAMAP:MF_01894;locus_tag=DDOPEIFD_00271;product=Chromosome partition protein Smc
NZ_NKUI01000109.1	Prodigal:002006	CDS	8511	9155	.	-	0	ID=DDOPEIFD_00272;eC_number=3.1.-.-;Name=mhqD;db_xref=COG:COG0400;gene=mhqD;inference=ab initio prediction:Prodigal:002006,similar to AA sequence:UniProtKB:O34842;locus_tag=DDOPEIFD_00272;product=Putative hydrolase MhqD
NZ_NKUI01000109.1	Prodigal:002006	CDS	9223	9363	.	-	0	ID=DDOPEIFD_00273;eC_number=1.13.11.-;Name=mhqE;db_xref=COG:COG0346;gene=mhqE;inference=ab initio prediction:Prodigal:002006,similar to AA sequence:UniProtKB:O34543;locus_tag=DDOPEIFD_00273;product=Putative ring-cleaving dioxygenase MhqE
NZ_NKUI01000011.1	Prodigal:002006	CDS	13	1278	.	-	0	ID=DDOPEIFD_00274;Name=btuB_1;gene=btuB_1;inference=ab initio prediction:Prodigal:002006,protein motif:HAMAP:MF_01531;locus_tag=DDOPEIFD_00274;product=Vitamin B12 transporter BtuB
NZ_NKUI01000011.1	Prodigal:002006	CDS	1744	2520	.	+	0	ID=DDOPEIFD_00275;inference=ab initio prediction:Prodigal:002006;locus_tag=DDOPEIFD_00275;product=hypothetical protein
NZ_NKUI01000011.1	Prodigal:002006	CDS	2542	3576	.	-	0	ID=DDOPEIFD_00276;Name=fepG;db_xref=COG:COG4779;gene=fepG;inference=ab initio prediction:Prodigal:002006,similar to AA sequence:UniProtKB:P23877;locus_tag=DDOPEIFD_00276;product=Ferric enterobactin transport system permease protein FepG
NZ_NKUI01000011.1	Prodigal:002006	CDS	3573	4514	.	-	0	ID=DDOPEIFD_00277;Name=fepD;db_xref=COG:COG0609;gene=fepD;inference=ab initio prediction:Prodigal:002006,similar to AA sequence:UniProtKB:P23876;locus_tag=DDOPEIFD_00277;product=Ferric enterobactin transport system permease protein FepD
NZ_NKUI01000011.1	Prodigal:002006	CDS	4625	5587	.	-	0	ID=DDOPEIFD_00278;Name=fepB;db_xref=COG:COG4592;gene=fepB;inference=ab initio prediction:Prodigal:002006,similar to AA sequence:UniProtKB:P0AEL6;locus_tag=DDOPEIFD_00278;product=Ferrienterobactin-binding periplasmic protein
NZ_NKUI01000011.1	Prodigal:002006	CDS	5838	6719	.	+	0	ID=DDOPEIFD_00279;Name=fepC;db_xref=COG:COG1120;gene=fepC;inference=ab initio prediction:Prodigal:002006,similar to AA sequence:UniProtKB:P23878;locus_tag=DDOPEIFD_00279;product=Ferric enterobactin transport ATP-binding protein FepC
NZ_NKUI01000011.1	Prodigal:002006	CDS	6716	7993	.	+	0	ID=DDOPEIFD_00280;eC_number=1.14.-.-;Name=moxC;db_xref=COG:COG2141;gene=moxC;inference=ab initio prediction:Prodigal:002006,similar to AA sequence:UniProtKB:O34974;locus_tag=DDOPEIFD_00280;product=Putative monooxygenase MoxC
NZ_NKUI01000011.1	Prodigal:002006	CDS	8396	8980	.	-	0	ID=DDOPEIFD_00281;inference=ab initio prediction:Prodigal:002006;locus_tag=DDOPEIFD_00281;product=hypothetical protein
NZ_NKUI01000011.1	Prodigal:002006	CDS	9300	9668	.	+	0	ID=DDOPEIFD_00282;inference=ab initio prediction:Prodigal:002006;locus_tag=DDOPEIFD_00282;product=hypothetical protein
NZ_NKUI01000011.1	Prodigal:002006	CDS	9979	11319	.	+	0	ID=DDOPEIFD_00283;Name=mexA;gene=mexA;inference=ab initio prediction:Prodigal:002006,similar to AA sequence:UniProtKB:P52477;locus_tag=DDOPEIFD_00283;product=Multidrug resistance protein MexA
NZ_NKUI01000011.1	Prodigal:002006	CDS	11398	14562	.	+	0	ID=DDOPEIFD_00284;Name=mexB_1;db_xref=COG:COG0841;gene=mexB_1;inference=ab initio prediction:Prodigal:002006,similar to AA sequence:UniProtKB:P52002;locus_tag=DDOPEIFD_00284;product=Multidrug resistance protein MexB
NZ_NKUI01000011.1	Prodigal:002006	CDS	14763	15068	.	-	0	ID=DDOPEIFD_00285;inference=ab initio prediction:Prodigal:002006;locus_tag=DDOPEIFD_00285;product=hypothetical protein
NZ_NKUI01000011.1	Prodigal:002006	CDS	15065	16546	.	-	0	ID=DDOPEIFD_00286;eC_number=6.3.5.7;Name=gatA;db_xref=COG:COG0154;gene=gatA;inference=ab initio prediction:Prodigal:002006,similar to AA sequence:UniProtKB:Q9HVT8;locus_tag=DDOPEIFD_00286;product=Glutamyl-tRNA(Gln) amidotransferase subunit A
NZ_NKUI01000011.1	Prodigal:002006	CDS	16631	16918	.	-	0	ID=DDOPEIFD_00287;eC_number=6.3.5.-;Name=gatC;db_xref=COG:COG0721;gene=gatC;inference=ab initio prediction:Prodigal:002006,similar to AA sequence:UniProtKB:Q9HVT9;locus_tag=DDOPEIFD_00287;product=Glutamyl-tRNA(Gln) amidotransferase subunit C
NZ_NKUI01000011.1	Prodigal:002006	CDS	17027	17212	.	-	0	ID=DDOPEIFD_00288;inference=ab initio prediction:Prodigal:002006;locus_tag=DDOPEIFD_00288;product=hypothetical protein
NZ_NKUI01000011.1	Prodigal:002006	CDS	17373	17951	.	+	0	ID=DDOPEIFD_00289;inference=ab initio prediction:Prodigal:002006;locus_tag=DDOPEIFD_00289;product=hypothetical protein
NZ_NKUI01000011.1	Prodigal:002006	CDS	17948	18442	.	+	0	ID=DDOPEIFD_00290;eC_number=3.1.-.-;Name=yrrK;db_xref=COG:COG0816;gene=yrrK;inference=ab initio prediction:Prodigal:002006,similar to AA sequence:UniProtKB:O34634;locus_tag=DDOPEIFD_00290;product=Putative pre-16S rRNA nuclease
NZ_NKUI01000011.1	Prodigal:002006	CDS	18439	19125	.	-	0	ID=DDOPEIFD_00291;eC_number=4.2.1.103;Name=inhA;gene=inhA;inference=ab initio prediction:Prodigal:002006,similar to AA sequence:UniProtKB:Q8G9F9;locus_tag=DDOPEIFD_00291;product=Isonitrile hydratase
NZ_NKUI01000011.1	Prodigal:002006	CDS	19349	20203	.	-	0	ID=DDOPEIFD_00292;inference=ab initio prediction:Prodigal:002006;locus_tag=DDOPEIFD_00292;product=hypothetical protein
NZ_NKUI01000011.1	Prodigal:002006	CDS	20410	21615	.	-	0	ID=DDOPEIFD_00293;inference=ab initio prediction:Prodigal:002006;locus_tag=DDOPEIFD_00293;product=hypothetical protein
NZ_NKUI01000011.1	Prodigal:002006	CDS	21647	22255	.	-	0	ID=DDOPEIFD_00294;eC_number=2.3.1.275;Name=plsY;db_xref=COG:COG0344;gene=plsY;inference=ab initio prediction:Prodigal:002006,similar to AA sequence:UniProtKB:O66905;locus_tag=DDOPEIFD_00294;product=Glycerol-3-phosphate acyltransferase
NZ_NKUI01000011.1	Prodigal:002006	CDS	22252	23553	.	-	0	ID=DDOPEIFD_00295;eC_number=3.5.2.3;Name=pyrC;db_xref=COG:COG0044;gene=pyrC;inference=ab initio prediction:Prodigal:002006,similar to AA sequence:UniProtKB:O66990;locus_tag=DDOPEIFD_00295;product=Dihydroorotase
NZ_NKUI01000011.1	Prodigal:002006	CDS	23550	23777	.	-	0	ID=DDOPEIFD_00296;inference=ab initio prediction:Prodigal:002006;locus_tag=DDOPEIFD_00296;product=hypothetical protein
NZ_NKUI01000011.1	Prodigal:002006	CDS	23821	24768	.	-	0	ID=DDOPEIFD_00297;eC_number=2.1.3.2;Name=pyrB;gene=pyrB;inference=ab initio prediction:Prodigal:002006,similar to AA sequence:UniProtKB:P56585;locus_tag=DDOPEIFD_00297;product=Aspartate carbamoyltransferase
NZ_NKUI01000011.1	Prodigal:002006	CDS	25067	25369	.	+	0	ID=DDOPEIFD_00298;inference=ab initio prediction:Prodigal:002006;locus_tag=DDOPEIFD_00298;product=hypothetical protein
NZ_NKUI01000011.1	Prodigal:002006	CDS	25519	26391	.	+	0	ID=DDOPEIFD_00299;Name=yedZ1;db_xref=COG:COG4117;gene=yedZ1;inference=ab initio prediction:Prodigal:002006,similar to AA sequence:UniProtKB:G8QM62;locus_tag=DDOPEIFD_00299;product=Putative protein-methionine-sulfoxide reductase subunit YedZ1
NZ_NKUI01000011.1	Prodigal:002006	CDS	26388	27344	.	+	0	ID=DDOPEIFD_00300;Name=yedY1_1;db_xref=COG:COG2041;gene=yedY1_1;inference=ab initio prediction:Prodigal:002006,similar to AA sequence:UniProtKB:G8QM63;locus_tag=DDOPEIFD_00300;product=Putative protein-methionine-sulfoxide reductase subunit YedZ1
NZ_NKUI01000011.1	Prodigal:002006	CDS	27592	30303	.	+	0	ID=DDOPEIFD_00301;eC_number=5.6.2.1;Name=topA;db_xref=COG:COG0550;gene=topA;inference=ab initio prediction:Prodigal:002006,similar to AA sequence:UniProtKB:P9WG49;locus_tag=DDOPEIFD_00301;product=DNA topoisomerase 1
NZ_NKUI01000011.1	Prodigal:002006	CDS	30603	31340	.	-	0	ID=DDOPEIFD_00302;eC_number=2.1.1.33;Name=trmB;db_xref=COG:COG0220;gene=trmB;inference=ab initio prediction:Prodigal:002006,similar to AA sequence:UniProtKB:P0A8I5;locus_tag=DDOPEIFD_00302;product=tRNA (guanine-N(7)-)-methyltransferase
NZ_NKUI01000011.1	Prodigal:002006	CDS	31350	32525	.	-	0	ID=DDOPEIFD_00303;eC_number=2.5.1.6;Name=metK;db_xref=COG:COG0192;gene=metK;inference=ab initio prediction:Prodigal:002006,similar to AA sequence:UniProtKB:P0A817;locus_tag=DDOPEIFD_00303;product=S-adenosylmethionine synthase
NZ_NKUI01000011.1	Prodigal:002006	CDS	32716	33123	.	-	0	ID=DDOPEIFD_00304;inference=ab initio prediction:Prodigal:002006;locus_tag=DDOPEIFD_00304;product=hypothetical protein
NZ_NKUI01000011.1	Prodigal:002006	CDS	34007	34723	.	+	0	ID=DDOPEIFD_00305;inference=ab initio prediction:Prodigal:002006;locus_tag=DDOPEIFD_00305;product=hypothetical protein
NZ_NKUI01000011.1	Prodigal:002006	CDS	34730	36244	.	+	0	ID=DDOPEIFD_00306;eC_number=3.4.-.-;Name=bepA_1;gene=bepA_1;inference=ab initio prediction:Prodigal:002006,protein motif:HAMAP:MF_00997;locus_tag=DDOPEIFD_00306;product=Beta-barrel assembly-enhancing protease
NZ_NKUI01000011.1	Prodigal:002006	CDS	36260	37174	.	+	0	ID=DDOPEIFD_00307;inference=ab initio prediction:Prodigal:002006;locus_tag=DDOPEIFD_00307;product=hypothetical protein
NZ_NKUI01000011.1	Prodigal:002006	CDS	37171	38103	.	+	0	ID=DDOPEIFD_00308;eC_number=2.4.1.289;Name=wbbL;db_xref=COG:COG1216;gene=wbbL;inference=ab initio prediction:Prodigal:002006,similar to AA sequence:UniProtKB:P9WMY3;locus_tag=DDOPEIFD_00308;product=N-acetylglucosaminyl-diphospho-decaprenol L-rhamnosyltransferase
NZ_NKUI01000011.1	Prodigal:002006	CDS	38165	38299	.	-	0	ID=DDOPEIFD_00309;inference=ab initio prediction:Prodigal:002006;locus_tag=DDOPEIFD_00309;product=hypothetical protein
NZ_NKUI01000011.1	Prodigal:002006	CDS	38361	40124	.	+	0	ID=DDOPEIFD_00310;inference=ab initio prediction:Prodigal:002006;locus_tag=DDOPEIFD_00310;product=hypothetical protein
NZ_NKUI01000011.1	Prodigal:002006	CDS	40175	41155	.	-	0	ID=DDOPEIFD_00311;inference=ab initio prediction:Prodigal:002006;locus_tag=DDOPEIFD_00311;product=hypothetical protein
NZ_NKUI01000011.1	Prodigal:002006	CDS	41421	42020	.	+	0	ID=DDOPEIFD_00312;eC_number=1.15.1.1;Name=sodB;db_xref=COG:COG0605;gene=sodB;inference=ab initio prediction:Prodigal:002006,similar to AA sequence:UniProtKB:Q9XD74;locus_tag=DDOPEIFD_00312;product=Superoxide dismutase [Mn]
NZ_NKUI01000011.1	Prodigal:002006	CDS	42171	43742	.	+	0	ID=DDOPEIFD_00313;Name=murJ_2;db_xref=COG:COG0728;gene=murJ_2;inference=ab initio prediction:Prodigal:002006,similar to AA sequence:UniProtKB:P0AF16;locus_tag=DDOPEIFD_00313;product=Lipid II flippase MurJ
NZ_NKUI01000011.1	Prodigal:002006	CDS	43779	44453	.	+	0	ID=DDOPEIFD_00314;eC_number=3.8.1.2;Name=hdl IVa;gene=hdl IVa;inference=ab initio prediction:Prodigal:002006,similar to AA sequence:UniProtKB:Q51645;locus_tag=DDOPEIFD_00314;product=(S)-2-haloacid dehalogenase 4A
NZ_NKUI01000011.1	Prodigal:002006	CDS	44551	44904	.	+	0	ID=DDOPEIFD_00315;inference=ab initio prediction:Prodigal:002006;locus_tag=DDOPEIFD_00315;product=hypothetical protein
NZ_NKUI01000011.1	Prodigal:002006	CDS	44947	46716	.	-	0	ID=DDOPEIFD_00316;inference=ab initio prediction:Prodigal:002006;locus_tag=DDOPEIFD_00316;product=hypothetical protein
NZ_NKUI01000011.1	Prodigal:002006	CDS	46818	47540	.	+	0	ID=DDOPEIFD_00317;eC_number=3.1.3.18;Name=gph_1;gene=gph_1;inference=ab initio prediction:Prodigal:002006,protein motif:HAMAP:MF_00495;locus_tag=DDOPEIFD_00317;product=Phosphoglycolate phosphatase
NZ_NKUI01000011.1	Prodigal:002006	CDS	48053	48301	.	+	0	ID=DDOPEIFD_00318;inference=ab initio prediction:Prodigal:002006;locus_tag=DDOPEIFD_00318;product=hypothetical protein
NZ_NKUI01000011.1	Prodigal:002006	CDS	48449	49171	.	-	0	ID=DDOPEIFD_00319;inference=ab initio prediction:Prodigal:002006;locus_tag=DDOPEIFD_00319;product=hypothetical protein
NZ_NKUI01000011.1	Prodigal:002006	CDS	49429	49728	.	-	0	ID=DDOPEIFD_00320;inference=ab initio prediction:Prodigal:002006;locus_tag=DDOPEIFD_00320;product=hypothetical protein
NZ_NKUI01000011.1	Prodigal:002006	CDS	49826	51217	.	-	0	ID=DDOPEIFD_00321;eC_number=4.3.2.1;Name=argH;db_xref=COG:COG0165;gene=argH;inference=ab initio prediction:Prodigal:002006,similar to AA sequence:UniProtKB:Q5SLL0;locus_tag=DDOPEIFD_00321;product=Argininosuccinate lyase
NZ_NKUI01000011.1	Prodigal:002006	CDS	51257	51898	.	+	0	ID=DDOPEIFD_00322;Name=tlpA;db_xref=COG:COG0526;gene=tlpA;inference=ab initio prediction:Prodigal:002006,similar to AA sequence:UniProtKB:P43221;locus_tag=DDOPEIFD_00322;product=Thiol:disulfide interchange protein TlpA
NZ_NKUI01000011.1	Prodigal:002006	CDS	51951	53138	.	+	0	ID=DDOPEIFD_00323;Name=nhaA;db_xref=COG:COG3004;gene=nhaA;inference=ab initio prediction:Prodigal:002006,similar to AA sequence:UniProtKB:Q56725;locus_tag=DDOPEIFD_00323;product=Na(+)/H(+) antiporter NhaA
NZ_NKUI01000011.1	Prodigal:002006	CDS	53236	53583	.	+	0	ID=DDOPEIFD_00324;inference=ab initio prediction:Prodigal:002006;locus_tag=DDOPEIFD_00324;product=hypothetical protein
NZ_NKUI01000011.1	Prodigal:002006	CDS	53704	54099	.	-	0	ID=DDOPEIFD_00325;inference=ab initio prediction:Prodigal:002006;locus_tag=DDOPEIFD_00325;product=hypothetical protein
NZ_NKUI01000011.1	Prodigal:002006	CDS	54201	55136	.	+	0	ID=DDOPEIFD_00326;eC_number=3.4.24.-;Name=mepA_1;db_xref=COG:COG3770;gene=mepA_1;inference=ab initio prediction:Prodigal:002006,similar to AA sequence:UniProtKB:P0C0T5;locus_tag=DDOPEIFD_00326;product=Penicillin-insensitive murein endopeptidase
NZ_NKUI01000011.1	Prodigal:002006	CDS	55197	55706	.	-	0	ID=DDOPEIFD_00327;inference=ab initio prediction:Prodigal:002006;locus_tag=DDOPEIFD_00327;product=hypothetical protein
NZ_NKUI01000011.1	Prodigal:002006	CDS	55786	56445	.	-	0	ID=DDOPEIFD_00328;eC_number=1.8.4.11;Name=msrA_1;db_xref=COG:COG0225;gene=msrA_1;inference=ab initio prediction:Prodigal:002006,similar to AA sequence:UniProtKB:Q93S39;locus_tag=DDOPEIFD_00328;product=Peptide methionine sulfoxide reductase MsrA
NZ_NKUI01000011.1	Prodigal:002006	CDS	56601	57677	.	+	0	ID=DDOPEIFD_00329;eC_number=2.7.13.3;db_xref=COG:COG2202;inference=ab initio prediction:Prodigal:002006,similar to AA sequence:UniProtKB:Q2NCA3;locus_tag=DDOPEIFD_00329;product=Blue-light-activated histidine kinase 1
NZ_NKUI01000011.1	Prodigal:002006	CDS	57694	58176	.	-	0	ID=DDOPEIFD_00330;inference=ab initio prediction:Prodigal:002006;locus_tag=DDOPEIFD_00330;product=hypothetical protein
NZ_NKUI01000011.1	Prodigal:002006	CDS	58197	59042	.	-	0	ID=DDOPEIFD_00331;eC_number=3.5.1.128;Name=nit1;gene=nit1;inference=ab initio prediction:Prodigal:002006,similar to AA sequence:UniProtKB:P0DP68;locus_tag=DDOPEIFD_00331;product=Deaminated glutathione amidase
NZ_NKUI01000011.1	Prodigal:002006	CDS	59039	59296	.	-	0	ID=DDOPEIFD_00332;Name=grxC;db_xref=COG:COG0695;gene=grxC;inference=ab initio prediction:Prodigal:002006,similar to AA sequence:UniProtKB:P0AC62;locus_tag=DDOPEIFD_00332;product=Glutaredoxin 3
NZ_NKUI01000011.1	Prodigal:002006	CDS	59424	59780	.	-	0	ID=DDOPEIFD_00333;Name=cpdR_1;gene=cpdR_1;inference=ab initio prediction:Prodigal:002006,similar to AA sequence:UniProtKB:Q2YIF7;locus_tag=DDOPEIFD_00333;product=Response regulator receiver protein CpdR
NZ_NKUI01000011.1	Prodigal:002006	CDS	59980	60903	.	+	0	ID=DDOPEIFD_00334;inference=ab initio prediction:Prodigal:002006;locus_tag=DDOPEIFD_00334;product=hypothetical protein
NZ_NKUI01000011.1	Prodigal:002006	CDS	61129	61995	.	-	0	ID=DDOPEIFD_00335;eC_number=2.7.7.9;Name=gtaB;db_xref=COG:COG1210;gene=gtaB;inference=ab initio prediction:Prodigal:002006,similar to AA sequence:UniProtKB:Q05852;locus_tag=DDOPEIFD_00335;product=UTP--glucose-1-phosphate uridylyltransferase
NZ_NKUI01000011.1	Prodigal:002006	CDS	62247	63239	.	+	0	ID=DDOPEIFD_00336;eC_number=5.1.3.2;Name=galE;db_xref=COG:COG1087;gene=galE;inference=ab initio prediction:Prodigal:002006,similar to AA sequence:UniProtKB:Q7WTB1;locus_tag=DDOPEIFD_00336;product=UDP-glucose 4-epimerase
NZ_NKUI01000011.1	Prodigal:002006	CDS	63236	64441	.	+	0	ID=DDOPEIFD_00337;inference=ab initio prediction:Prodigal:002006,similar to AA sequence:ISfinder:TnXax1;locus_tag=DDOPEIFD_00337;product=Tn3 family transposase TnXax1
NZ_NKUI01000011.1	Prodigal:002006	CDS	64524	65969	.	+	0	ID=DDOPEIFD_00338;inference=ab initio prediction:Prodigal:002006;locus_tag=DDOPEIFD_00338;product=hypothetical protein
NZ_NKUI01000011.1	Prodigal:002006	CDS	66087	66746	.	-	0	ID=DDOPEIFD_00339;Name=exaE_1;gene=exaE_1;inference=ab initio prediction:Prodigal:002006,similar to AA sequence:UniProtKB:A8R3S7;locus_tag=DDOPEIFD_00339;product=Transcriptional activator protein ExaE
NZ_NKUI01000011.1	Prodigal:002006	CDS	66755	68095	.	-	0	ID=DDOPEIFD_00340;inference=ab initio prediction:Prodigal:002006;locus_tag=DDOPEIFD_00340;product=hypothetical protein
NZ_NKUI01000011.1	Prodigal:002006	CDS	68271	69215	.	+	0	ID=DDOPEIFD_00341;eC_number=3.1.26.11;Name=rbn_1;gene=rbn_1;inference=ab initio prediction:Prodigal:002006,protein motif:HAMAP:MF_01818;locus_tag=DDOPEIFD_00341;product=Ribonuclease BN
NZ_NKUI01000011.1	Prodigal:002006	CDS	69281	70714	.	-	0	ID=DDOPEIFD_00342;eC_number=1.4.1.13;Name=gltD;db_xref=COG:COG0493;gene=gltD;inference=ab initio prediction:Prodigal:002006,similar to AA sequence:UniProtKB:P9WN19;locus_tag=DDOPEIFD_00342;product=Glutamate synthase [NADPH] small chain
NZ_NKUI01000011.1	Prodigal:002006	CDS	70783	71184	.	-	0	ID=DDOPEIFD_00343;eC_number=3.1.-.-;Name=vapC2;db_xref=COG:COG1487;gene=vapC2;inference=ab initio prediction:Prodigal:002006,similar to AA sequence:UniProtKB:Q4UNB2;locus_tag=DDOPEIFD_00343;product=Ribonuclease VapC2
NZ_NKUI01000011.1	Prodigal:002006	CDS	71259	71495	.	-	0	ID=DDOPEIFD_00344;inference=ab initio prediction:Prodigal:002006;locus_tag=DDOPEIFD_00344;product=hypothetical protein
NZ_NKUI01000011.1	Prodigal:002006	CDS	71509	76227	.	-	0	ID=DDOPEIFD_00345;eC_number=1.4.7.1;Name=gltB;gene=gltB;inference=ab initio prediction:Prodigal:002006,similar to AA sequence:UniProtKB:P55037;locus_tag=DDOPEIFD_00345;product=Ferredoxin-dependent glutamate synthase 1
NZ_NKUI01000011.1	Prodigal:002006	CDS	76837	77823	.	+	0	ID=DDOPEIFD_00346;inference=ab initio prediction:Prodigal:002006;locus_tag=DDOPEIFD_00346;product=hypothetical protein
NZ_NKUI01000011.1	Prodigal:002006	CDS	77855	78718	.	-	0	ID=DDOPEIFD_00347;Name=fdhD;db_xref=COG:COG1526;gene=fdhD;inference=ab initio prediction:Prodigal:002006,similar to AA sequence:UniProtKB:O87816;locus_tag=DDOPEIFD_00347;product=Sulfur carrier protein FdhD
NZ_NKUI01000011.1	Prodigal:002006	CDS	78985	79824	.	+	0	ID=DDOPEIFD_00348;eC_number=1.9.3.1;Name=ctaC;db_xref=COG:COG1622;gene=ctaC;inference=ab initio prediction:Prodigal:002006,similar to AA sequence:UniProtKB:Q03736;locus_tag=DDOPEIFD_00348;product=Cytochrome c oxidase subunit 2
NZ_NKUI01000011.1	Prodigal:002006	CDS	79909	81537	.	+	0	ID=DDOPEIFD_00349;eC_number=1.9.3.1;Name=ctaD;db_xref=COG:COG0843;gene=ctaD;inference=ab initio prediction:Prodigal:002006,similar to AA sequence:UniProtKB:P31833;locus_tag=DDOPEIFD_00349;product=Cytochrome c oxidase subunit 1
NZ_NKUI01000011.1	Prodigal:002006	CDS	81701	82654	.	+	0	ID=DDOPEIFD_00350;eC_number=2.5.1.141;Name=ctaB;db_xref=COG:COG0109;gene=ctaB;inference=ab initio prediction:Prodigal:002006,similar to AA sequence:UniProtKB:Q3J5F9;locus_tag=DDOPEIFD_00350;product=Protoheme IX farnesyltransferase
NZ_NKUI01000011.1	Prodigal:002006	CDS	82663	82827	.	+	0	ID=DDOPEIFD_00351;inference=ab initio prediction:Prodigal:002006;locus_tag=DDOPEIFD_00351;product=hypothetical protein
NZ_NKUI01000011.1	Prodigal:002006	CDS	82840	83448	.	+	0	ID=DDOPEIFD_00352;Name=ctaG;db_xref=COG:COG3175;gene=ctaG;inference=ab initio prediction:Prodigal:002006,similar to AA sequence:UniProtKB:Q92RG6;locus_tag=DDOPEIFD_00352;product=Cytochrome c oxidase assembly protein CtaG
NZ_NKUI01000011.1	Prodigal:002006	CDS	83593	84450	.	+	0	ID=DDOPEIFD_00353;eC_number=1.9.3.1;Name=ctaE_1;db_xref=COG:COG1845;gene=ctaE_1;inference=ab initio prediction:Prodigal:002006,similar to AA sequence:UniProtKB:P06030;locus_tag=DDOPEIFD_00353;product=Cytochrome c oxidase subunit 3
NZ_NKUI01000011.1	Prodigal:002006	CDS	84572	84943	.	+	0	ID=DDOPEIFD_00354;inference=ab initio prediction:Prodigal:002006;locus_tag=DDOPEIFD_00354;product=hypothetical protein
NZ_NKUI01000011.1	Prodigal:002006	CDS	84943	85713	.	+	0	ID=DDOPEIFD_00355;db_xref=COG:COG3346;inference=ab initio prediction:Prodigal:002006,similar to AA sequence:UniProtKB:P9WGA7;locus_tag=DDOPEIFD_00355;product=putative SURF1-like protein
NZ_NKUI01000011.1	Prodigal:002006	CDS	85781	86194	.	+	0	ID=DDOPEIFD_00356;inference=ab initio prediction:Prodigal:002006;locus_tag=DDOPEIFD_00356;product=hypothetical protein
NZ_NKUI01000011.1	Prodigal:002006	CDS	86280	87692	.	+	0	ID=DDOPEIFD_00357;eC_number=4.2.3.1;Name=thrC;db_xref=COG:COG0498;gene=thrC;inference=ab initio prediction:Prodigal:002006,similar to AA sequence:UniProtKB:P23669;locus_tag=DDOPEIFD_00357;product=Threonine synthase
NZ_NKUI01000011.1	Prodigal:002006	CDS	87699	88994	.	+	0	ID=DDOPEIFD_00358;eC_number=3.4.24.-;db_xref=COG:COG0612;inference=ab initio prediction:Prodigal:002006,similar to AA sequence:UniProtKB:P9WHT5;locus_tag=DDOPEIFD_00358;product=putative zinc protease
NZ_NKUI01000011.1	Prodigal:002006	CDS	89088	89234	.	+	0	ID=DDOPEIFD_00359;inference=ab initio prediction:Prodigal:002006;locus_tag=DDOPEIFD_00359;product=hypothetical protein
NZ_NKUI01000011.1	Prodigal:002006	CDS	89416	90726	.	-	0	ID=DDOPEIFD_00360;eC_number=1.1.99.28;Name=gfo;gene=gfo;inference=ab initio prediction:Prodigal:002006,similar to AA sequence:UniProtKB:Q07982;locus_tag=DDOPEIFD_00360;product=Glucose--fructose oxidoreductase
NZ_NKUI01000011.1	Prodigal:002006	CDS	90767	91576	.	-	0	ID=DDOPEIFD_00361;inference=ab initio prediction:Prodigal:002006;locus_tag=DDOPEIFD_00361;product=hypothetical protein
NZ_NKUI01000011.1	Prodigal:002006	CDS	91573	92091	.	-	0	ID=DDOPEIFD_00362;inference=ab initio prediction:Prodigal:002006;locus_tag=DDOPEIFD_00362;product=hypothetical protein
NZ_NKUI01000011.1	Prodigal:002006	CDS	92232	93176	.	+	0	ID=DDOPEIFD_00363;inference=ab initio prediction:Prodigal:002006;locus_tag=DDOPEIFD_00363;product=hypothetical protein
NZ_NKUI01000011.1	Prodigal:002006	CDS	93246	93566	.	-	0	ID=DDOPEIFD_00364;inference=ab initio prediction:Prodigal:002006;locus_tag=DDOPEIFD_00364;product=hypothetical protein
NZ_NKUI01000011.1	Prodigal:002006	CDS	93980	97246	.	-	0	ID=DDOPEIFD_00365;inference=ab initio prediction:Prodigal:002006;locus_tag=DDOPEIFD_00365;product=hypothetical protein
NZ_NKUI01000011.1	Prodigal:002006	CDS	97611	99401	.	+	0	ID=DDOPEIFD_00366;eC_number=1.3.8.-;Name=dmdC_1;db_xref=COG:COG1960;gene=dmdC_1;inference=ab initio prediction:Prodigal:002006,similar to AA sequence:UniProtKB:Q5LLW7;locus_tag=DDOPEIFD_00366;product=3-methylmercaptopropionyl-CoA dehydrogenase
NZ_NKUI01000011.1	Prodigal:002006	CDS	99537	100745	.	+	0	ID=DDOPEIFD_00367;eC_number=2.3.1.-;Name=fadA;db_xref=COG:COG0183;gene=fadA;inference=ab initio prediction:Prodigal:002006,similar to AA sequence:UniProtKB:O53871;locus_tag=DDOPEIFD_00367;product=Putative acyltransferase
NZ_NKUI01000011.1	Prodigal:002006	CDS	100870	101367	.	+	0	ID=DDOPEIFD_00368;inference=ab initio prediction:Prodigal:002006;locus_tag=DDOPEIFD_00368;product=hypothetical protein
NZ_NKUI01000011.1	Prodigal:002006	CDS	101310	102155	.	-	0	ID=DDOPEIFD_00369;inference=ab initio prediction:Prodigal:002006;locus_tag=DDOPEIFD_00369;product=hypothetical protein
NZ_NKUI01000011.1	Prodigal:002006	CDS	102666	102929	.	-	0	ID=DDOPEIFD_00370;inference=ab initio prediction:Prodigal:002006;locus_tag=DDOPEIFD_00370;product=hypothetical protein
NZ_NKUI01000110.1	Prodigal:002006	CDS	440	664	.	+	0	ID=DDOPEIFD_00371;inference=ab initio prediction:Prodigal:002006;locus_tag=DDOPEIFD_00371;product=hypothetical protein
NZ_NKUI01000110.1	Prodigal:002006	CDS	769	1233	.	+	0	ID=DDOPEIFD_00372;inference=ab initio prediction:Prodigal:002006;locus_tag=DDOPEIFD_00372;product=hypothetical protein
NZ_NKUI01000110.1	Prodigal:002006	CDS	1328	2830	.	+	0	ID=DDOPEIFD_00373;inference=ab initio prediction:Prodigal:002006;locus_tag=DDOPEIFD_00373;product=hypothetical protein
NZ_NKUI01000110.1	Prodigal:002006	CDS	3038	4630	.	+	0	ID=DDOPEIFD_00374;eC_number=1.3.8.2;Name=crtN;gene=crtN;inference=ab initio prediction:Prodigal:002006,similar to AA sequence:UniProtKB:Q4VKV1;locus_tag=DDOPEIFD_00374;product=4%2C4'-diapophytoene desaturase (4%2C4'-diapolycopene-forming)
NZ_NKUI01000110.1	Prodigal:002006	CDS	4627	5061	.	+	0	ID=DDOPEIFD_00375;inference=ab initio prediction:Prodigal:002006;locus_tag=DDOPEIFD_00375;product=hypothetical protein
NZ_NKUI01000110.1	Prodigal:002006	CDS	5061	6023	.	+	0	ID=DDOPEIFD_00376;eC_number=7.6.2.8;Name=btuD_1;gene=btuD_1;inference=ab initio prediction:Prodigal:002006,protein motif:HAMAP:MF_01005;locus_tag=DDOPEIFD_00376;product=Vitamin B12 import ATP-binding protein BtuD
NZ_NKUI01000110.1	Prodigal:002006	CDS	5975	6967	.	-	0	ID=DDOPEIFD_00377;inference=ab initio prediction:Prodigal:002006;locus_tag=DDOPEIFD_00377;product=hypothetical protein
NZ_NKUI01000111.1	Prodigal:002006	CDS	109	933	.	+	0	ID=DDOPEIFD_00378;eC_number=1.14.13.-;Name=ubiL_1;db_xref=COG:COG0654;gene=ubiL_1;inference=ab initio prediction:Prodigal:002006,similar to AA sequence:UniProtKB:Q2RMZ4;locus_tag=DDOPEIFD_00378;product=Ubiquinone hydroxylase UbiL
NZ_NKUI01000111.1	Prodigal:002006	CDS	977	1435	.	-	0	ID=DDOPEIFD_00379;inference=ab initio prediction:Prodigal:002006;locus_tag=DDOPEIFD_00379;product=hypothetical protein
NZ_NKUI01000111.1	Prodigal:002006	CDS	1633	2496	.	+	0	ID=DDOPEIFD_00380;eC_number=3.2.1.17;Name=acm;gene=acm;inference=ab initio prediction:Prodigal:002006,similar to AA sequence:UniProtKB:P25310;locus_tag=DDOPEIFD_00380;product=Lysozyme M1
NZ_NKUI01000111.1	Prodigal:002006	CDS	2695	3456	.	+	0	ID=DDOPEIFD_00381;inference=ab initio prediction:Prodigal:002006;locus_tag=DDOPEIFD_00381;product=hypothetical protein
NZ_NKUI01000111.1	Prodigal:002006	CDS	3734	6511	.	+	0	ID=DDOPEIFD_00382;inference=ab initio prediction:Prodigal:002006;locus_tag=DDOPEIFD_00382;product=hypothetical protein
NZ_NKUI01000111.1	Prodigal:002006	CDS	6576	7007	.	+	0	ID=DDOPEIFD_00383;inference=ab initio prediction:Prodigal:002006;locus_tag=DDOPEIFD_00383;product=hypothetical protein
NZ_NKUI01000111.1	Prodigal:002006	CDS	7040	7522	.	-	0	ID=DDOPEIFD_00384;inference=ab initio prediction:Prodigal:002006,similar to AA sequence:ISfinder:ISMpo2;locus_tag=DDOPEIFD_00384;product=IS1595 family transposase ISMpo2
NZ_NKUI01000111.1	Prodigal:002006	CDS	7691	10819	.	-	0	ID=DDOPEIFD_00385;Name=bepE;gene=bepE;inference=ab initio prediction:Prodigal:002006,similar to AA sequence:UniProtKB:Q8G2M6;locus_tag=DDOPEIFD_00385;product=Efflux pump membrane transporter BepE
NZ_NKUI01000111.1	Prodigal:002006	CDS	10959	12167	.	+	0	ID=DDOPEIFD_00386;Name=mdtA_2;gene=mdtA_2;inference=ab initio prediction:Prodigal:002006,similar to AA sequence:UniProtKB:P76397;locus_tag=DDOPEIFD_00386;product=Multidrug resistance protein MdtA
NZ_NKUI01000111.1	Prodigal:002006	CDS	12393	13214	.	+	0	ID=DDOPEIFD_00387;inference=ab initio prediction:Prodigal:002006;locus_tag=DDOPEIFD_00387;product=hypothetical protein
NZ_NKUI01000111.1	Prodigal:002006	CDS	13253	15310	.	-	0	ID=DDOPEIFD_00388;inference=ab initio prediction:Prodigal:002006;locus_tag=DDOPEIFD_00388;product=hypothetical protein
NZ_NKUI01000111.1	Prodigal:002006	CDS	16201	19314	.	+	0	ID=DDOPEIFD_00389;Name=uvrA;db_xref=COG:COG0178;gene=uvrA;inference=ab initio prediction:Prodigal:002006,similar to AA sequence:UniProtKB:P0A698;locus_tag=DDOPEIFD_00389;product=UvrABC system protein A
NZ_NKUI01000111.1	Prodigal:002006	CDS	20110	20256	.	-	0	ID=DDOPEIFD_00390;inference=ab initio prediction:Prodigal:002006;locus_tag=DDOPEIFD_00390;product=hypothetical protein
NZ_NKUI01000112.1	Prodigal:002006	CDS	347	2398	.	+	0	ID=DDOPEIFD_00391;eC_number=6.4.1.8;Name=apc3_1;db_xref=COG:COG0145;gene=apc3_1;inference=ab initio prediction:Prodigal:002006,similar to AA sequence:UniProtKB:Q5P5G4;locus_tag=DDOPEIFD_00391;product=Acetophenone carboxylase gamma subunit
NZ_NKUI01000112.1	Prodigal:002006	CDS	2410	4302	.	+	0	ID=DDOPEIFD_00392;eC_number=6.4.1.8;Name=apc4_1;db_xref=COG:COG0146;gene=apc4_1;inference=ab initio prediction:Prodigal:002006,similar to AA sequence:UniProtKB:Q5P5G5;locus_tag=DDOPEIFD_00392;product=Acetophenone carboxylase delta subunit
NZ_NKUI01000112.1	Prodigal:002006	CDS	4368	4970	.	+	0	ID=DDOPEIFD_00393;inference=ab initio prediction:Prodigal:002006;locus_tag=DDOPEIFD_00393;product=hypothetical protein
NZ_NKUI01000112.1	Prodigal:002006	CDS	4963	5778	.	+	0	ID=DDOPEIFD_00394;eC_number=3.5.2.10;Name=crnA;gene=crnA;inference=ab initio prediction:Prodigal:002006,similar to AA sequence:UniProtKB:P83772;locus_tag=DDOPEIFD_00394;product=Creatinine amidohydrolase
NZ_NKUI01000112.1	Prodigal:002006	CDS	5936	6793	.	-	0	ID=DDOPEIFD_00395;Name=allR;db_xref=COG:COG1414;gene=allR;inference=ab initio prediction:Prodigal:002006,similar to AA sequence:UniProtKB:P0ACN4;locus_tag=DDOPEIFD_00395;product=HTH-type transcriptional repressor AllR
NZ_NKUI01000112.1	Prodigal:002006	CDS	6915	7850	.	-	0	ID=DDOPEIFD_00396;inference=ab initio prediction:Prodigal:002006;locus_tag=DDOPEIFD_00396;product=hypothetical protein
NZ_NKUI01000112.1	Prodigal:002006	CDS	7978	9123	.	-	0	ID=DDOPEIFD_00397;inference=ab initio prediction:Prodigal:002006;locus_tag=DDOPEIFD_00397;product=hypothetical protein
NZ_NKUI01000112.1	Prodigal:002006	CDS	9116	10636	.	-	0	ID=DDOPEIFD_00398;eC_number=7.5.2.7;Name=rbsA_1;db_xref=COG:COG1129;gene=rbsA_1;inference=ab initio prediction:Prodigal:002006,similar to AA sequence:UniProtKB:P04983;locus_tag=DDOPEIFD_00398;product=Ribose import ATP-binding protein RbsA
NZ_NKUI01000112.1	Prodigal:002006	CDS	10707	11819	.	-	0	ID=DDOPEIFD_00399;inference=ab initio prediction:Prodigal:002006,similar to AA sequence:UniProtKB:Q2YKI6;locus_tag=DDOPEIFD_00399;product=Purine-binding protein
NZ_NKUI01000112.1	Prodigal:002006	CDS	12049	13134	.	-	0	ID=DDOPEIFD_00400;inference=ab initio prediction:Prodigal:002006,similar to AA sequence:UniProtKB:Q2YKI6;locus_tag=DDOPEIFD_00400;product=Purine-binding protein
NZ_NKUI01000112.1	Prodigal:002006	CDS	13356	15743	.	-	0	ID=DDOPEIFD_00401;eC_number=1.17.5.2;Name=cdhA;gene=cdhA;inference=ab initio prediction:Prodigal:002006,similar to AA sequence:UniProtKB:D7REY3;locus_tag=DDOPEIFD_00401;product=Caffeine dehydrogenase subunit alpha
NZ_NKUI01000112.1	Prodigal:002006	CDS	15758	16300	.	-	0	ID=DDOPEIFD_00402;eC_number=1.17.5.2;Name=cdhC;gene=cdhC;inference=ab initio prediction:Prodigal:002006,similar to AA sequence:UniProtKB:D7REY5;locus_tag=DDOPEIFD_00402;product=Caffeine dehydrogenase subunit gamma
NZ_NKUI01000112.1	Prodigal:002006	CDS	16313	17170	.	-	0	ID=DDOPEIFD_00403;eC_number=1.5.99.14;Name=kdhA;gene=kdhA;inference=ab initio prediction:Prodigal:002006,similar to AA sequence:UniProtKB:O87681;locus_tag=DDOPEIFD_00403;product=6-hydroxypseudooxynicotine dehydrogenase complex subunit alpha
NZ_NKUI01000112.1	Prodigal:002006	CDS	17922	18143	.	+	0	ID=DDOPEIFD_00404;inference=ab initio prediction:Prodigal:002006;locus_tag=DDOPEIFD_00404;product=hypothetical protein
NZ_NKUI01000112.1	Prodigal:002006	CDS	18293	19678	.	-	0	ID=DDOPEIFD_00405;Name=uacT;db_xref=COG:COG2233;gene=uacT;inference=ab initio prediction:Prodigal:002006,similar to AA sequence:UniProtKB:Q46821;locus_tag=DDOPEIFD_00405;product=Uric acid transporter UacT
NZ_NKUI01000112.1	Prodigal:002006	CDS	19862	20746	.	+	0	ID=DDOPEIFD_00406;inference=ab initio prediction:Prodigal:002006;locus_tag=DDOPEIFD_00406;product=hypothetical protein
NZ_NKUI01000112.1	Prodigal:002006	CDS	20869	21270	.	-	0	ID=DDOPEIFD_00407;inference=ab initio prediction:Prodigal:002006;locus_tag=DDOPEIFD_00407;product=hypothetical protein
NZ_NKUI01000112.1	Prodigal:002006	CDS	21267	22682	.	-	0	ID=DDOPEIFD_00408;eC_number=3.5.1.131;Name=atzE;gene=atzE;inference=ab initio prediction:Prodigal:002006,similar to AA sequence:UniProtKB:Q936X3;locus_tag=DDOPEIFD_00408;product=1-carboxybiuret hydrolase subunit AtzE
NZ_NKUI01000112.1	Prodigal:002006	CDS	22679	22882	.	-	0	ID=DDOPEIFD_00409;inference=ab initio prediction:Prodigal:002006;locus_tag=DDOPEIFD_00409;product=hypothetical protein
NZ_NKUI01000112.1	Prodigal:002006	CDS	22891	23175	.	-	0	ID=DDOPEIFD_00410;inference=ab initio prediction:Prodigal:002006;locus_tag=DDOPEIFD_00410;product=hypothetical protein
NZ_NKUI01000112.1	Prodigal:002006	CDS	23694	24704	.	+	0	ID=DDOPEIFD_00411;inference=ab initio prediction:Prodigal:002006;locus_tag=DDOPEIFD_00411;product=hypothetical protein
NZ_NKUI01000112.1	Prodigal:002006	CDS	24786	26390	.	+	0	ID=DDOPEIFD_00412;eC_number=7.5.2.11;Name=mglA;db_xref=COG:COG1129;gene=mglA;inference=ab initio prediction:Prodigal:002006,similar to AA sequence:UniProtKB:P0AAG8;locus_tag=DDOPEIFD_00412;product=Galactose/methyl galactoside import ATP-binding protein MglA
NZ_NKUI01000112.1	Prodigal:002006	CDS	26489	27580	.	+	0	ID=DDOPEIFD_00413;inference=ab initio prediction:Prodigal:002006;locus_tag=DDOPEIFD_00413;product=hypothetical protein
NZ_NKUI01000112.1	Prodigal:002006	CDS	27675	28601	.	+	0	ID=DDOPEIFD_00414;inference=ab initio prediction:Prodigal:002006;locus_tag=DDOPEIFD_00414;product=hypothetical protein
NZ_NKUI01000112.1	Prodigal:002006	CDS	29118	30191	.	+	0	ID=DDOPEIFD_00415;inference=ab initio prediction:Prodigal:002006,similar to AA sequence:UniProtKB:Q2YKI6;locus_tag=DDOPEIFD_00415;product=Purine-binding protein
NZ_NKUI01000112.1	Prodigal:002006	CDS	30273	30551	.	-	0	ID=DDOPEIFD_00416;inference=ab initio prediction:Prodigal:002006;locus_tag=DDOPEIFD_00416;product=hypothetical protein
NZ_NKUI01000112.1	Prodigal:002006	CDS	30732	30938	.	-	0	ID=DDOPEIFD_00417;inference=ab initio prediction:Prodigal:002006;locus_tag=DDOPEIFD_00417;product=hypothetical protein
NZ_NKUI01000112.1	Prodigal:002006	CDS	31134	32780	.	-	0	ID=DDOPEIFD_00418;eC_number=3.1.1.84;Name=cocE;gene=cocE;inference=ab initio prediction:Prodigal:002006,similar to AA sequence:UniProtKB:Q9L9D7;locus_tag=DDOPEIFD_00418;product=Cocaine esterase
NZ_NKUI01000112.1	Prodigal:002006	CDS	32770	33588	.	-	0	ID=DDOPEIFD_00419;eC_number=3.5.-.-;Name=mftE;db_xref=COG:COG1402;gene=mftE;inference=ab initio prediction:Prodigal:002006,similar to AA sequence:UniProtKB:P9WP59;locus_tag=DDOPEIFD_00419;product=Putative mycofactocin system creatinine amidohydrolase family protein MftE
NZ_NKUI01000112.1	Prodigal:002006	CDS	33588	35138	.	-	0	ID=DDOPEIFD_00420;eC_number=6.2.1.25;Name=hbaA;db_xref=COG:COG0365;gene=hbaA;inference=ab initio prediction:Prodigal:002006,similar to AA sequence:UniProtKB:Q53005;locus_tag=DDOPEIFD_00420;product=4-hydroxybenzoate--CoA/benzoate--CoA ligase
NZ_NKUI01000112.1	Prodigal:002006	CDS	35187	35774	.	-	0	ID=DDOPEIFD_00421;eC_number=1.7.1.17;Name=azoR_1;gene=azoR_1;inference=ab initio prediction:Prodigal:002006,protein motif:HAMAP:MF_01216;locus_tag=DDOPEIFD_00421;product=FMN-dependent NADH-azoreductase
NZ_NKUI01000112.1	Prodigal:002006	CDS	35780	37261	.	-	0	ID=DDOPEIFD_00422;inference=ab initio prediction:Prodigal:002006;locus_tag=DDOPEIFD_00422;product=hypothetical protein
NZ_NKUI01000112.1	Prodigal:002006	CDS	37279	38289	.	-	0	ID=DDOPEIFD_00423;Name=ribY;db_xref=COG:COG0715;gene=ribY;inference=ab initio prediction:Prodigal:002006,similar to AA sequence:UniProtKB:A9WGD2;locus_tag=DDOPEIFD_00423;product=Riboflavin-binding protein RibY
NZ_NKUI01000112.1	Prodigal:002006	CDS	38373	39446	.	-	0	ID=DDOPEIFD_00424;eC_number=1.14.13.178;Name=ndmA;gene=ndmA;inference=ab initio prediction:Prodigal:002006,similar to AA sequence:UniProtKB:H9N289;locus_tag=DDOPEIFD_00424;product=Methylxanthine N1-demethylase NdmA
NZ_NKUI01000112.1	Prodigal:002006	CDS	39507	40301	.	-	0	ID=DDOPEIFD_00425;Name=ribX;gene=ribX;inference=ab initio prediction:Prodigal:002006,similar to AA sequence:UniProtKB:A9WGD1;locus_tag=DDOPEIFD_00425;product=Riboflavin transport system permease protein RibX
NZ_NKUI01000112.1	Prodigal:002006	CDS	40298	41200	.	-	0	ID=DDOPEIFD_00426;eC_number=3.6.3.-;Name=ssuB_1;db_xref=COG:COG1116;gene=ssuB_1;inference=ab initio prediction:Prodigal:002006,similar to AA sequence:UniProtKB:P97027;locus_tag=DDOPEIFD_00426;product=Aliphatic sulfonates import ATP-binding protein SsuB
NZ_NKUI01000112.1	Prodigal:002006	CDS	41208	42185	.	-	0	ID=DDOPEIFD_00427;inference=ab initio prediction:Prodigal:002006;locus_tag=DDOPEIFD_00427;product=hypothetical protein
NZ_NKUI01000112.1	Prodigal:002006	CDS	42548	43453	.	+	0	ID=DDOPEIFD_00428;Name=hdfR_1;gene=hdfR_1;inference=ab initio prediction:Prodigal:002006,protein motif:HAMAP:MF_01233;locus_tag=DDOPEIFD_00428;product=HTH-type transcriptional regulator HdfR
NZ_NKUI01000112.1	Prodigal:002006	CDS	43548	44921	.	+	0	ID=DDOPEIFD_00429;eC_number=3.5.4.11;Name=codAch2;db_xref=COG:COG0402;gene=codAch2;inference=ab initio prediction:Prodigal:002006,similar to AA sequence:UniProtKB:B9J8S0;locus_tag=DDOPEIFD_00429;product=Pterin deaminase
NZ_NKUI01000112.1	Prodigal:002006	CDS	45215	45463	.	+	0	ID=DDOPEIFD_00430;inference=ab initio prediction:Prodigal:002006;locus_tag=DDOPEIFD_00430;product=hypothetical protein
NZ_NKUI01000112.1	Prodigal:002006	CDS	45709	45957	.	+	0	ID=DDOPEIFD_00431;inference=ab initio prediction:Prodigal:002006;locus_tag=DDOPEIFD_00431;product=hypothetical protein
NZ_NKUI01000112.1	Prodigal:002006	CDS	46028	46951	.	+	0	ID=DDOPEIFD_00432;Name=yhaJ;gene=yhaJ;inference=ab initio prediction:Prodigal:002006,similar to AA sequence:UniProtKB:P67661;locus_tag=DDOPEIFD_00432;product=HTH-type transcriptional regulator YhaJ
NZ_NKUI01000112.1	Prodigal:002006	CDS	47119	48492	.	-	0	ID=DDOPEIFD_00433;eC_number=3.5.4.3;Name=guaD_1;db_xref=COG:COG0402;gene=guaD_1;inference=ab initio prediction:Prodigal:002006,similar to AA sequence:UniProtKB:P76641;locus_tag=DDOPEIFD_00433;product=Guanine deaminase
NZ_NKUI01000112.1	Prodigal:002006	CDS	48489	51254	.	-	0	ID=DDOPEIFD_00434;eC_number=1.17.1.4;Name=xdhA;db_xref=COG:COG1529;gene=xdhA;inference=ab initio prediction:Prodigal:002006,similar to AA sequence:UniProtKB:Q46799;locus_tag=DDOPEIFD_00434;product=Putative xanthine dehydrogenase molybdenum-binding subunit XdhA
NZ_NKUI01000112.1	Prodigal:002006	CDS	51251	52066	.	-	0	ID=DDOPEIFD_00435;inference=ab initio prediction:Prodigal:002006;locus_tag=DDOPEIFD_00435;product=hypothetical protein
NZ_NKUI01000113.1	Prodigal:002006	CDS	106	705	.	-	0	ID=DDOPEIFD_00436;Name=atpF_1;gene=atpF_1;inference=ab initio prediction:Prodigal:002006,protein motif:HAMAP:MF_01398;locus_tag=DDOPEIFD_00436;product=ATP synthase subunit b
NZ_NKUI01000113.1	Prodigal:002006	CDS	904	1131	.	-	0	ID=DDOPEIFD_00437;Name=atpE;gene=atpE;inference=ab initio prediction:Prodigal:002006,similar to AA sequence:UniProtKB:O05331;locus_tag=DDOPEIFD_00437;product=ATP synthase subunit c
NZ_NKUI01000113.1	Prodigal:002006	CDS	1192	1947	.	-	0	ID=DDOPEIFD_00438;Name=atpB;db_xref=COG:COG0356;gene=atpB;inference=ab initio prediction:Prodigal:002006,similar to AA sequence:UniProtKB:O05330;locus_tag=DDOPEIFD_00438;product=ATP synthase subunit a
NZ_NKUI01000113.1	Prodigal:002006	CDS	2046	2423	.	-	0	ID=DDOPEIFD_00439;inference=ab initio prediction:Prodigal:002006;locus_tag=DDOPEIFD_00439;product=hypothetical protein
NZ_NKUI01000113.1	Prodigal:002006	CDS	2587	3240	.	-	0	ID=DDOPEIFD_00440;inference=ab initio prediction:Prodigal:002006;locus_tag=DDOPEIFD_00440;product=hypothetical protein
NZ_NKUI01000113.1	Prodigal:002006	CDS	3438	3920	.	-	0	ID=DDOPEIFD_00441;inference=ab initio prediction:Prodigal:002006;locus_tag=DDOPEIFD_00441;product=hypothetical protein
NZ_NKUI01000113.1	Prodigal:002006	CDS	4113	5327	.	+	0	ID=DDOPEIFD_00442;eC_number=3.2.2.31;Name=mutY;gene=mutY;inference=ab initio prediction:Prodigal:002006,similar to AA sequence:UniProtKB:P83847;locus_tag=DDOPEIFD_00442;product=Adenine DNA glycosylase
NZ_NKUI01000113.1	Prodigal:002006	CDS	5493	6605	.	-	0	ID=DDOPEIFD_00443;inference=ab initio prediction:Prodigal:002006;locus_tag=DDOPEIFD_00443;product=hypothetical protein
NZ_NKUI01000113.1	Prodigal:002006	CDS	7119	7466	.	+	0	ID=DDOPEIFD_00444;eC_number=4.2.2.-;Name=rlpA_1;gene=rlpA_1;inference=ab initio prediction:Prodigal:002006,protein motif:HAMAP:MF_02071;locus_tag=DDOPEIFD_00444;product=Endolytic peptidoglycan transglycosylase RlpA
NZ_NKUI01000113.1	Prodigal:002006	CDS	7700	8017	.	+	0	ID=DDOPEIFD_00445;inference=ab initio prediction:Prodigal:002006;locus_tag=DDOPEIFD_00445;product=hypothetical protein
NZ_NKUI01000113.1	Prodigal:002006	CDS	8092	8307	.	+	0	ID=DDOPEIFD_00446;inference=ab initio prediction:Prodigal:002006;locus_tag=DDOPEIFD_00446;product=hypothetical protein
NZ_NKUI01000113.1	Prodigal:002006	CDS	8408	10234	.	+	0	ID=DDOPEIFD_00447;Name=uup;db_xref=COG:COG0488;gene=uup;inference=ab initio prediction:Prodigal:002006,similar to AA sequence:UniProtKB:P43672;locus_tag=DDOPEIFD_00447;product=ABC transporter ATP-binding protein uup
NZ_NKUI01000113.1	Prodigal:002006	CDS	10591	11136	.	+	0	ID=DDOPEIFD_00448;Name=omp2b;gene=omp2b;inference=ab initio prediction:Prodigal:002006,similar to AA sequence:UniProtKB:P0DI96;locus_tag=DDOPEIFD_00448;product=Porin Omp2b
NZ_NKUI01000113.1	Prodigal:002006	CDS	11152	12252	.	+	0	ID=DDOPEIFD_00449;inference=ab initio prediction:Prodigal:002006;locus_tag=DDOPEIFD_00449;product=hypothetical protein
NZ_NKUI01000113.1	Prodigal:002006	CDS	12604	14625	.	+	0	ID=DDOPEIFD_00450;inference=ab initio prediction:Prodigal:002006;locus_tag=DDOPEIFD_00450;product=hypothetical protein
NZ_NKUI01000113.1	Prodigal:002006	CDS	14622	14903	.	+	0	ID=DDOPEIFD_00451;inference=ab initio prediction:Prodigal:002006;locus_tag=DDOPEIFD_00451;product=hypothetical protein
NZ_NKUI01000113.1	Prodigal:002006	CDS	14835	16118	.	-	0	ID=DDOPEIFD_00452;inference=ab initio prediction:Prodigal:002006;locus_tag=DDOPEIFD_00452;product=hypothetical protein
NZ_NKUI01000113.1	Prodigal:002006	CDS	16309	16902	.	+	0	ID=DDOPEIFD_00453;inference=ab initio prediction:Prodigal:002006;locus_tag=DDOPEIFD_00453;product=hypothetical protein
NZ_NKUI01000113.1	Prodigal:002006	CDS	16892	18862	.	-	0	ID=DDOPEIFD_00454;eC_number=4.2.2.-;Name=mltF_2;gene=mltF_2;inference=ab initio prediction:Prodigal:002006,protein motif:HAMAP:MF_02016;locus_tag=DDOPEIFD_00454;product=Membrane-bound lytic murein transglycosylase F
NZ_NKUI01000114.1	Prodigal:002006	CDS	369	554	.	-	0	ID=DDOPEIFD_00455;inference=ab initio prediction:Prodigal:002006;locus_tag=DDOPEIFD_00455;product=hypothetical protein
NZ_NKUI01000114.1	Prodigal:002006	CDS	567	707	.	-	0	ID=DDOPEIFD_00456;inference=ab initio prediction:Prodigal:002006;locus_tag=DDOPEIFD_00456;product=hypothetical protein
NZ_NKUI01000114.1	Prodigal:002006	CDS	910	2148	.	-	0	ID=DDOPEIFD_00457;eC_number=1.14.-.-;db_xref=COG:COG2124;inference=ab initio prediction:Prodigal:002006,similar to AA sequence:UniProtKB:P33271;locus_tag=DDOPEIFD_00457;product=Cytochrome P450 107B1
NZ_NKUI01000114.1	Prodigal:002006	CDS	2153	3415	.	-	0	ID=DDOPEIFD_00458;eC_number=1.18.1.-;Name=thcD_1;gene=thcD_1;inference=ab initio prediction:Prodigal:002006,similar to AA sequence:UniProtKB:P43494;locus_tag=DDOPEIFD_00458;product=Rhodocoxin reductase
NZ_NKUI01000114.1	Prodigal:002006	CDS	3412	3630	.	-	0	ID=DDOPEIFD_00459;inference=ab initio prediction:Prodigal:002006;locus_tag=DDOPEIFD_00459;product=hypothetical protein
NZ_NKUI01000114.1	Prodigal:002006	CDS	3787	4872	.	-	0	ID=DDOPEIFD_00460;inference=ab initio prediction:Prodigal:002006;locus_tag=DDOPEIFD_00460;product=hypothetical protein
NZ_NKUI01000114.1	Prodigal:002006	CDS	4869	5780	.	-	0	ID=DDOPEIFD_00461;inference=ab initio prediction:Prodigal:002006;locus_tag=DDOPEIFD_00461;product=hypothetical protein
NZ_NKUI01000114.1	Prodigal:002006	CDS	5836	7650	.	-	0	ID=DDOPEIFD_00462;eC_number=6.1.1.23;Name=aspS;db_xref=COG:COG0173;gene=aspS;inference=ab initio prediction:Prodigal:002006,similar to AA sequence:UniProtKB:Q51422;locus_tag=DDOPEIFD_00462;product=Aspartate--tRNA(Asp/Asn) ligase
NZ_NKUI01000114.1	Prodigal:002006	CDS	7844	8866	.	-	0	ID=DDOPEIFD_00463;eC_number=2.8.1.6;Name=bioB;db_xref=COG:COG0502;gene=bioB;inference=ab initio prediction:Prodigal:002006,similar to AA sequence:UniProtKB:P12996;locus_tag=DDOPEIFD_00463;product=Biotin synthase
NZ_NKUI01000114.1	Prodigal:002006	CDS	8957	9841	.	-	0	ID=DDOPEIFD_00464;eC_number=4.3.2.3;inference=ab initio prediction:Prodigal:002006,similar to AA sequence:UniProtKB:Q39BA7;locus_tag=DDOPEIFD_00464;product=Ureidoglycolate lyase
NZ_NKUI01000114.1	Prodigal:002006	CDS	10124	11449	.	+	0	ID=DDOPEIFD_00465;Name=fadL;db_xref=COG:COG2067;gene=fadL;inference=ab initio prediction:Prodigal:002006,similar to AA sequence:UniProtKB:P10384;locus_tag=DDOPEIFD_00465;product=Long-chain fatty acid transport protein
NZ_NKUI01000114.1	Prodigal:002006	CDS	11852	14278	.	+	0	ID=DDOPEIFD_00466;db_xref=COG:COG2199;inference=ab initio prediction:Prodigal:002006,similar to AA sequence:UniProtKB:Q9ABX9;locus_tag=DDOPEIFD_00466;product=putative signaling protein
NZ_NKUI01000114.1	Prodigal:002006	CDS	14316	16121	.	-	0	ID=DDOPEIFD_00467;eC_number=2.1.1.-;Name=hpnP;gene=hpnP;inference=ab initio prediction:Prodigal:002006,similar to AA sequence:UniProtKB:B3QHD1;locus_tag=DDOPEIFD_00467;product=Hopanoid C-2 methylase
NZ_NKUI01000114.1	Prodigal:002006	CDS	16615	18153	.	+	0	ID=DDOPEIFD_00468;inference=ab initio prediction:Prodigal:002006;locus_tag=DDOPEIFD_00468;product=hypothetical protein
NZ_NKUI01000114.1	Prodigal:002006	CDS	18301	18450	.	-	0	ID=DDOPEIFD_00469;inference=ab initio prediction:Prodigal:002006;locus_tag=DDOPEIFD_00469;product=hypothetical protein
NZ_NKUI01000114.1	Prodigal:002006	CDS	19114	19632	.	+	0	ID=DDOPEIFD_00470;Name=rplJ;db_xref=COG:COG0244;gene=rplJ;inference=ab initio prediction:Prodigal:002006,similar to AA sequence:UniProtKB:Q6N4R7;locus_tag=DDOPEIFD_00470;product=50S ribosomal protein L10
NZ_NKUI01000114.1	Prodigal:002006	CDS	19690	20070	.	+	0	ID=DDOPEIFD_00471;Name=rplL;db_xref=COG:COG0222;gene=rplL;inference=ab initio prediction:Prodigal:002006,similar to AA sequence:UniProtKB:Q6N4R8;locus_tag=DDOPEIFD_00471;product=50S ribosomal protein L7/L12
NZ_NKUI01000114.1	Prodigal:002006	CDS	20335	24462	.	+	0	ID=DDOPEIFD_00472;eC_number=2.7.7.6;Name=rpoB;gene=rpoB;inference=ab initio prediction:Prodigal:002006,similar to AA sequence:UniProtKB:B2SQQ1;locus_tag=DDOPEIFD_00472;product=DNA-directed RNA polymerase subunit beta
NZ_NKUI01000114.1	Prodigal:002006	CDS	24643	28860	.	+	0	ID=DDOPEIFD_00473;eC_number=2.7.7.6;Name=rpoC;gene=rpoC;inference=ab initio prediction:Prodigal:002006,similar to AA sequence:UniProtKB:Q8KTH8;locus_tag=DDOPEIFD_00473;product=DNA-directed RNA polymerase subunit beta'
NZ_NKUI01000114.1	Prodigal:002006	CDS	29080	30183	.	-	0	ID=DDOPEIFD_00474;Name=spuD;db_xref=COG:COG0687;gene=spuD;inference=ab initio prediction:Prodigal:002006,similar to AA sequence:UniProtKB:Q9I6J1;locus_tag=DDOPEIFD_00474;product=Putrescine-binding periplasmic protein SpuD
NZ_NKUI01000114.1	Prodigal:002006	CDS	30180	30539	.	-	0	ID=DDOPEIFD_00475;eC_number=3.5.99.10;Name=ridA;db_xref=COG:COG0251;gene=ridA;inference=ab initio prediction:Prodigal:002006,similar to AA sequence:UniProtKB:Q7CP78;locus_tag=DDOPEIFD_00475;product=2-iminobutanoate/2-iminopropanoate deaminase
NZ_NKUI01000114.1	Prodigal:002006	CDS	30815	31081	.	+	0	ID=DDOPEIFD_00476;inference=ab initio prediction:Prodigal:002006;locus_tag=DDOPEIFD_00476;product=hypothetical protein
NZ_NKUI01000114.1	Prodigal:002006	CDS	31201	32085	.	-	0	ID=DDOPEIFD_00477;eC_number=1.6.5.2;Name=qorB;db_xref=COG:COG0702;gene=qorB;inference=ab initio prediction:Prodigal:002006,similar to AA sequence:UniProtKB:P39315;locus_tag=DDOPEIFD_00477;product=Quinone oxidoreductase 2
NZ_NKUI01000114.1	Prodigal:002006	CDS	32163	32621	.	+	0	ID=DDOPEIFD_00478;inference=ab initio prediction:Prodigal:002006;locus_tag=DDOPEIFD_00478;product=hypothetical protein
NZ_NKUI01000114.1	Prodigal:002006	CDS	32630	32863	.	-	0	ID=DDOPEIFD_00479;inference=ab initio prediction:Prodigal:002006;locus_tag=DDOPEIFD_00479;product=hypothetical protein
NZ_NKUI01000114.1	Prodigal:002006	CDS	32969	35218	.	-	0	ID=DDOPEIFD_00480;Name=bfrD_1;db_xref=COG:COG4774;gene=bfrD_1;inference=ab initio prediction:Prodigal:002006,similar to AA sequence:UniProtKB:P81549;locus_tag=DDOPEIFD_00480;product=putative TonB-dependent receptor BfrD
NZ_NKUI01000114.1	Prodigal:002006	CDS	35627	37864	.	-	0	ID=DDOPEIFD_00481;eC_number=2.7.7.8;Name=pnp;db_xref=COG:COG1185;gene=pnp;inference=ab initio prediction:Prodigal:002006,similar to AA sequence:UniProtKB:Q9AC32;locus_tag=DDOPEIFD_00481;product=Polyribonucleotide nucleotidyltransferase
NZ_NKUI01000114.1	Prodigal:002006	CDS	38069	38338	.	-	0	ID=DDOPEIFD_00482;Name=rpsO;db_xref=COG:COG0184;gene=rpsO;inference=ab initio prediction:Prodigal:002006,similar to AA sequence:UniProtKB:Q6NCN7;locus_tag=DDOPEIFD_00482;product=30S ribosomal protein S15
NZ_NKUI01000114.1	Prodigal:002006	CDS	38805	40262	.	+	0	ID=DDOPEIFD_00483;Name=yhdG_1;db_xref=COG:COG0531;gene=yhdG_1;inference=ab initio prediction:Prodigal:002006,similar to AA sequence:UniProtKB:O07576;locus_tag=DDOPEIFD_00483;product=putative amino acid permease YhdG
NZ_NKUI01000114.1	Prodigal:002006	CDS	40288	40401	.	-	0	ID=DDOPEIFD_00484;inference=ab initio prediction:Prodigal:002006;locus_tag=DDOPEIFD_00484;product=hypothetical protein
NZ_NKUI01000114.1	Prodigal:002006	CDS	40471	41280	.	-	0	ID=DDOPEIFD_00485;eC_number=3.1.11.2;Name=xthA_1;db_xref=COG:COG0708;gene=xthA_1;inference=ab initio prediction:Prodigal:002006,similar to AA sequence:UniProtKB:P09030;locus_tag=DDOPEIFD_00485;product=Exodeoxyribonuclease III
NZ_NKUI01000114.1	Prodigal:002006	CDS	41364	42320	.	-	0	ID=DDOPEIFD_00486;Name=lolA;gene=lolA;inference=ab initio prediction:Prodigal:002006,protein motif:HAMAP:MF_00240;locus_tag=DDOPEIFD_00486;product=Outer-membrane lipoprotein carrier protein
NZ_NKUI01000114.1	Prodigal:002006	CDS	42520	43503	.	-	0	ID=DDOPEIFD_00487;Name=ftsK_1;db_xref=COG:COG1674;gene=ftsK_1;inference=ab initio prediction:Prodigal:002006,similar to AA sequence:UniProtKB:Q9I0M3;locus_tag=DDOPEIFD_00487;product=DNA translocase FtsK
NZ_NKUI01000115.1	Prodigal:002006	CDS	29	991	.	+	0	ID=DDOPEIFD_00488;eC_number=3.-.-.-;Name=uvsE;db_xref=COG:COG4294;gene=uvsE;inference=ab initio prediction:Prodigal:002006,similar to AA sequence:UniProtKB:Q9RTE6;locus_tag=DDOPEIFD_00488;product=UV DNA damage endonuclease
NZ_NKUI01000115.1	Prodigal:002006	CDS	1104	3809	.	+	0	ID=DDOPEIFD_00489;inference=ab initio prediction:Prodigal:002006;locus_tag=DDOPEIFD_00489;product=hypothetical protein
NZ_NKUI01000115.1	Prodigal:002006	CDS	3877	4062	.	+	0	ID=DDOPEIFD_00490;inference=ab initio prediction:Prodigal:002006;locus_tag=DDOPEIFD_00490;product=hypothetical protein
NZ_NKUI01000115.1	Prodigal:002006	CDS	4184	4681	.	-	0	ID=DDOPEIFD_00491;inference=ab initio prediction:Prodigal:002006;locus_tag=DDOPEIFD_00491;product=hypothetical protein
NZ_NKUI01000115.1	Prodigal:002006	CDS	4966	5604	.	+	0	ID=DDOPEIFD_00492;inference=ab initio prediction:Prodigal:002006;locus_tag=DDOPEIFD_00492;product=hypothetical protein
NZ_NKUI01000115.1	Prodigal:002006	CDS	5744	6316	.	+	0	ID=DDOPEIFD_00493;eC_number=2.5.1.17;db_xref=COG:COG2096;inference=ab initio prediction:Prodigal:002006,similar to AA sequence:UniProtKB:P9WP99;locus_tag=DDOPEIFD_00493;product=Corrinoid adenosyltransferase
NZ_NKUI01000115.1	Prodigal:002006	CDS	6477	7226	.	+	0	ID=DDOPEIFD_00494;Name=etfB;gene=etfB;inference=ab initio prediction:Prodigal:002006,similar to AA sequence:UniProtKB:P38975;locus_tag=DDOPEIFD_00494;product=Electron transfer flavoprotein subunit beta
NZ_NKUI01000115.1	Prodigal:002006	CDS	7296	8249	.	+	0	ID=DDOPEIFD_00495;Name=etfA;db_xref=COG:COG2025;gene=etfA;inference=ab initio prediction:Prodigal:002006,similar to AA sequence:UniProtKB:P38974;locus_tag=DDOPEIFD_00495;product=Electron transfer flavoprotein subunit alpha
NZ_NKUI01000115.1	Prodigal:002006	CDS	8500	9381	.	+	0	ID=DDOPEIFD_00496;eC_number=1.1.1.157;Name=mmgB;db_xref=COG:COG1250;gene=mmgB;inference=ab initio prediction:Prodigal:002006,similar to AA sequence:UniProtKB:P45856;locus_tag=DDOPEIFD_00496;product=putative 3-hydroxybutyryl-CoA dehydrogenase
NZ_NKUI01000115.1	Prodigal:002006	CDS	9464	9742	.	-	0	ID=DDOPEIFD_00497;inference=ab initio prediction:Prodigal:002006;locus_tag=DDOPEIFD_00497;product=hypothetical protein
NZ_NKUI01000115.1	Prodigal:002006	CDS	9856	10866	.	-	0	ID=DDOPEIFD_00498;eC_number=2.3.1.41;Name=ppsC;gene=ppsC;inference=ab initio prediction:Prodigal:002006,similar to AA sequence:UniProtKB:P96202;locus_tag=DDOPEIFD_00498;product=Phthiocerol synthesis polyketide synthase type I PpsC
NZ_NKUI01000115.1	Prodigal:002006	CDS	11004	11654	.	-	0	ID=DDOPEIFD_00499;eC_number=2.4.2.9;Name=upp;gene=upp;inference=ab initio prediction:Prodigal:002006,similar to AA sequence:UniProtKB:P67396;locus_tag=DDOPEIFD_00499;product=Uracil phosphoribosyltransferase
NZ_NKUI01000115.1	Prodigal:002006	CDS	11788	13881	.	-	0	ID=DDOPEIFD_00500;eC_number=3.2.1.-;Name=glgX_1;db_xref=COG:COG1523;gene=glgX_1;inference=ab initio prediction:Prodigal:002006,similar to AA sequence:UniProtKB:P9WQ25;locus_tag=DDOPEIFD_00500;product=Glycogen operon protein GlgX 
NZ_NKUI01000115.1	Prodigal:002006	CDS	14103	15524	.	-	0	ID=DDOPEIFD_00501;eC_number=2.4.1.15;Name=otsA;db_xref=COG:COG0380;gene=otsA;inference=ab initio prediction:Prodigal:002006,similar to AA sequence:UniProtKB:P31677;locus_tag=DDOPEIFD_00501;product=Trehalose-6-phosphate synthase
NZ_NKUI01000115.1	Prodigal:002006	CDS	16011	16490	.	+	0	ID=DDOPEIFD_00502;inference=ab initio prediction:Prodigal:002006;locus_tag=DDOPEIFD_00502;product=hypothetical protein
NZ_NKUI01000115.1	Prodigal:002006	CDS	16501	16908	.	+	0	ID=DDOPEIFD_00503;inference=ab initio prediction:Prodigal:002006;locus_tag=DDOPEIFD_00503;product=hypothetical protein
NZ_NKUI01000115.1	Prodigal:002006	CDS	16905	17288	.	+	0	ID=DDOPEIFD_00504;inference=ab initio prediction:Prodigal:002006;locus_tag=DDOPEIFD_00504;product=hypothetical protein
NZ_NKUI01000115.1	Prodigal:002006	CDS	17349	18089	.	+	0	ID=DDOPEIFD_00505;inference=ab initio prediction:Prodigal:002006;locus_tag=DDOPEIFD_00505;product=hypothetical protein
NZ_NKUI01000115.1	Prodigal:002006	CDS	18165	19151	.	-	0	ID=DDOPEIFD_00506;eC_number=3.6.-.-;Name=yjiA_2;db_xref=COG:COG0523;gene=yjiA_2;inference=ab initio prediction:Prodigal:002006,similar to AA sequence:UniProtKB:P24203;locus_tag=DDOPEIFD_00506;product=P-loop guanosine triphosphatase YjiA
NZ_NKUI01000115.1	Prodigal:002006	CDS	19274	19858	.	-	0	ID=DDOPEIFD_00507;Name=slmA_1;gene=slmA_1;inference=ab initio prediction:Prodigal:002006,protein motif:HAMAP:MF_01839;locus_tag=DDOPEIFD_00507;product=Nucleoid occlusion factor SlmA
NZ_NKUI01000115.1	Prodigal:002006	CDS	20055	20987	.	+	0	ID=DDOPEIFD_00508;eC_number=3.1.2.6;Name=gloB_1;gene=gloB_1;inference=ab initio prediction:Prodigal:002006,protein motif:HAMAP:MF_01374;locus_tag=DDOPEIFD_00508;product=Hydroxyacylglutathione hydrolase
NZ_NKUI01000115.1	Prodigal:002006	CDS	21031	21846	.	+	0	ID=DDOPEIFD_00509;inference=ab initio prediction:Prodigal:002006;locus_tag=DDOPEIFD_00509;product=hypothetical protein
NZ_NKUI01000115.1	Prodigal:002006	CDS	21864	22451	.	+	0	ID=DDOPEIFD_00510;inference=ab initio prediction:Prodigal:002006;locus_tag=DDOPEIFD_00510;product=hypothetical protein
NZ_NKUI01000115.1	Prodigal:002006	CDS	22488	22877	.	+	0	ID=DDOPEIFD_00511;Name=trxA_1;db_xref=COG:COG0526;gene=trxA_1;inference=ab initio prediction:Prodigal:002006,similar to AA sequence:UniProtKB:Q7M1B9;locus_tag=DDOPEIFD_00511;product=Thioredoxin
NZ_NKUI01000115.1	Prodigal:002006	CDS	23290	24114	.	+	0	ID=DDOPEIFD_00512;eC_number=2.1.2.11;Name=panB;db_xref=COG:COG0413;gene=panB;inference=ab initio prediction:Prodigal:002006,similar to AA sequence:UniProtKB:P9WIL7;locus_tag=DDOPEIFD_00512;product=3-methyl-2-oxobutanoate hydroxymethyltransferase
NZ_NKUI01000115.1	Prodigal:002006	CDS	24280	24447	.	+	0	ID=DDOPEIFD_00513;Name=rpmG;db_xref=COG:COG0267;gene=rpmG;inference=ab initio prediction:Prodigal:002006,similar to AA sequence:UniProtKB:Q6N554;locus_tag=DDOPEIFD_00513;product=50S ribosomal protein L33
NZ_NKUI01000116.1	Prodigal:002006	CDS	108	548	.	-	0	ID=DDOPEIFD_00514;inference=ab initio prediction:Prodigal:002006;locus_tag=DDOPEIFD_00514;product=hypothetical protein
NZ_NKUI01000116.1	Prodigal:002006	CDS	620	1279	.	-	0	ID=DDOPEIFD_00515;inference=ab initio prediction:Prodigal:002006;locus_tag=DDOPEIFD_00515;product=hypothetical protein
NZ_NKUI01000116.1	Prodigal:002006	CDS	1521	2189	.	+	0	ID=DDOPEIFD_00516;Name=tctD;db_xref=COG:COG0745;gene=tctD;inference=ab initio prediction:Prodigal:002006,similar to AA sequence:UniProtKB:P0CL17;locus_tag=DDOPEIFD_00516;product=Transcriptional regulatory protein tctD
NZ_NKUI01000116.1	Prodigal:002006	CDS	2186	3583	.	+	0	ID=DDOPEIFD_00517;eC_number=2.7.-.-;Name=sasA_2;gene=sasA_2;inference=ab initio prediction:Prodigal:002006,protein motif:HAMAP:MF_01837;locus_tag=DDOPEIFD_00517;product=Adaptive-response sensory-kinase SasA
NZ_NKUI01000116.1	Prodigal:002006	CDS	3592	3900	.	-	0	ID=DDOPEIFD_00518;inference=ab initio prediction:Prodigal:002006;locus_tag=DDOPEIFD_00518;product=hypothetical protein
NZ_NKUI01000116.1	Prodigal:002006	CDS	3950	4213	.	-	0	ID=DDOPEIFD_00519;inference=ab initio prediction:Prodigal:002006;locus_tag=DDOPEIFD_00519;product=hypothetical protein
NZ_NKUI01000116.1	Prodigal:002006	CDS	4349	5725	.	-	0	ID=DDOPEIFD_00520;eC_number=2.7.13.3;Name=rstB;gene=rstB;inference=ab initio prediction:Prodigal:002006,similar to AA sequence:UniProtKB:P18392;locus_tag=DDOPEIFD_00520;product=Sensor protein RstB
NZ_NKUI01000116.1	Prodigal:002006	CDS	5722	6453	.	-	0	ID=DDOPEIFD_00521;Name=ompR_1;gene=ompR_1;inference=ab initio prediction:Prodigal:002006,similar to AA sequence:UniProtKB:P0AA16;locus_tag=DDOPEIFD_00521;product=Transcriptional regulatory protein OmpR
NZ_NKUI01000116.1	Prodigal:002006	CDS	6619	7305	.	-	0	ID=DDOPEIFD_00522;Name=rspR_1;db_xref=COG:COG1802;gene=rspR_1;inference=ab initio prediction:Prodigal:002006,similar to AA sequence:UniProtKB:P0ACM2;locus_tag=DDOPEIFD_00522;product=HTH-type transcriptional repressor RspR
NZ_NKUI01000116.1	Prodigal:002006	CDS	7311	8075	.	-	0	ID=DDOPEIFD_00523;inference=ab initio prediction:Prodigal:002006;locus_tag=DDOPEIFD_00523;product=hypothetical protein
NZ_NKUI01000116.1	Prodigal:002006	CDS	8080	8535	.	-	0	ID=DDOPEIFD_00524;inference=ab initio prediction:Prodigal:002006;locus_tag=DDOPEIFD_00524;product=hypothetical protein
NZ_NKUI01000116.1	Prodigal:002006	CDS	8805	10451	.	+	0	ID=DDOPEIFD_00525;eC_number=2.3.1.187;Name=madA;gene=madA;inference=ab initio prediction:Prodigal:002006,similar to AA sequence:UniProtKB:O06924;locus_tag=DDOPEIFD_00525;product=Acetyl-S-ACP:malonate ACP transferase
NZ_NKUI01000116.1	Prodigal:002006	CDS	10459	10767	.	+	0	ID=DDOPEIFD_00526;Name=mdcC;gene=mdcC;inference=ab initio prediction:Prodigal:002006,similar to AA sequence:UniProtKB:O06925;locus_tag=DDOPEIFD_00526;product=Malonate decarboxylase acyl carrier protein
NZ_NKUI01000116.1	Aragorn:001002	tRNA	11291	11383	.	+	.	ID=DDOPEIFD_00527;inference=COORDINATES:profile:Aragorn:001002;locus_tag=DDOPEIFD_00527;product=tRNA-Pro(cgg)
NZ_NKUI01000116.1	Prodigal:002006	CDS	11689	12420	.	+	0	ID=DDOPEIFD_00528;inference=ab initio prediction:Prodigal:002006;locus_tag=DDOPEIFD_00528;product=hypothetical protein
NZ_NKUI01000116.1	Prodigal:002006	CDS	12413	13069	.	+	0	ID=DDOPEIFD_00529;eC_number=2.7.7.66;Name=mdcG;gene=mdcG;inference=ab initio prediction:Prodigal:002006,protein motif:HAMAP:MF_00650;locus_tag=DDOPEIFD_00529;product=Phosphoribosyl-dephospho-CoA transferase
NZ_NKUI01000116.1	Prodigal:002006	CDS	13066	13923	.	+	0	ID=DDOPEIFD_00530;eC_number=2.4.2.52;Name=citG;db_xref=COG:COG1767;gene=citG;inference=ab initio prediction:Prodigal:002006,similar to AA sequence:UniProtKB:P77231;locus_tag=DDOPEIFD_00530;product=2-(5''-triphosphoribosyl)-3'-dephosphocoenzyme-A synthase
NZ_NKUI01000116.1	Prodigal:002006	CDS	13920	14843	.	+	0	ID=DDOPEIFD_00531;eC_number=2.3.1.39;Name=fabD_1;db_xref=COG:COG0331;gene=fabD_1;inference=ab initio prediction:Prodigal:002006,similar to AA sequence:UniProtKB:P0AAI9;locus_tag=DDOPEIFD_00531;product=Malonyl CoA-acyl carrier protein transacylase
NZ_NKUI01000116.1	Prodigal:002006	CDS	15389	15571	.	-	0	ID=DDOPEIFD_00532;inference=ab initio prediction:Prodigal:002006;locus_tag=DDOPEIFD_00532;product=hypothetical protein
NZ_NKUI01000116.1	Prodigal:002006	CDS	15744	15989	.	+	0	ID=DDOPEIFD_00533;inference=ab initio prediction:Prodigal:002006;locus_tag=DDOPEIFD_00533;product=hypothetical protein
NZ_NKUI01000116.1	Prodigal:002006	CDS	16093	16989	.	+	0	ID=DDOPEIFD_00534;inference=ab initio prediction:Prodigal:002006;locus_tag=DDOPEIFD_00534;product=hypothetical protein
NZ_NKUI01000116.1	Prodigal:002006	CDS	17038	17283	.	+	0	ID=DDOPEIFD_00535;Name=yiaW;gene=yiaW;inference=ab initio prediction:Prodigal:002006,similar to AA sequence:UniProtKB:P0ADK4;locus_tag=DDOPEIFD_00535;product=Inner membrane protein YiaW
NZ_NKUI01000116.1	Prodigal:002006	CDS	17280	18215	.	+	0	ID=DDOPEIFD_00536;Name=yiaV;db_xref=COG:COG1566;gene=yiaV;inference=ab initio prediction:Prodigal:002006,similar to AA sequence:UniProtKB:P37683;locus_tag=DDOPEIFD_00536;product=Inner membrane protein YiaV
NZ_NKUI01000116.1	Prodigal:002006	CDS	18202	19491	.	-	0	ID=DDOPEIFD_00537;inference=ab initio prediction:Prodigal:002006;locus_tag=DDOPEIFD_00537;product=hypothetical protein
NZ_NKUI01000116.1	Prodigal:002006	CDS	19488	20150	.	-	0	ID=DDOPEIFD_00538;inference=ab initio prediction:Prodigal:002006;locus_tag=DDOPEIFD_00538;product=hypothetical protein
NZ_NKUI01000116.1	Prodigal:002006	CDS	20147	21052	.	-	0	ID=DDOPEIFD_00539;inference=ab initio prediction:Prodigal:002006;locus_tag=DDOPEIFD_00539;product=hypothetical protein
NZ_NKUI01000116.1	Prodigal:002006	CDS	21052	22080	.	-	0	ID=DDOPEIFD_00540;inference=ab initio prediction:Prodigal:002006;locus_tag=DDOPEIFD_00540;product=hypothetical protein
NZ_NKUI01000116.1	Prodigal:002006	CDS	22083	22577	.	-	0	ID=DDOPEIFD_00541;inference=ab initio prediction:Prodigal:002006;locus_tag=DDOPEIFD_00541;product=hypothetical protein
NZ_NKUI01000116.1	Prodigal:002006	CDS	22574	23578	.	-	0	ID=DDOPEIFD_00542;inference=ab initio prediction:Prodigal:002006;locus_tag=DDOPEIFD_00542;product=hypothetical protein
NZ_NKUI01000116.1	Prodigal:002006	CDS	23592	24596	.	-	0	ID=DDOPEIFD_00543;inference=ab initio prediction:Prodigal:002006;locus_tag=DDOPEIFD_00543;product=hypothetical protein
NZ_NKUI01000116.1	Prodigal:002006	CDS	24794	25819	.	-	0	ID=DDOPEIFD_00544;inference=ab initio prediction:Prodigal:002006;locus_tag=DDOPEIFD_00544;product=hypothetical protein
NZ_NKUI01000116.1	Prodigal:002006	CDS	26185	27039	.	-	0	ID=DDOPEIFD_00545;inference=ab initio prediction:Prodigal:002006;locus_tag=DDOPEIFD_00545;product=hypothetical protein
NZ_NKUI01000116.1	Prodigal:002006	CDS	27081	28061	.	-	0	ID=DDOPEIFD_00546;eC_number=1.8.3.7;db_xref=COG:COG1262;inference=ab initio prediction:Prodigal:002006,similar to AA sequence:UniProtKB:I6Y8I5;locus_tag=DDOPEIFD_00546;product=Formylglycine-generating enzyme
NZ_NKUI01000116.1	Prodigal:002006	CDS	28058	29098	.	-	0	ID=DDOPEIFD_00547;inference=ab initio prediction:Prodigal:002006;locus_tag=DDOPEIFD_00547;product=hypothetical protein
NZ_NKUI01000116.1	Prodigal:002006	CDS	29117	30781	.	-	0	ID=DDOPEIFD_00548;eC_number=3.1.6.-;db_xref=COG:COG3119;inference=ab initio prediction:Prodigal:002006,similar to AA sequence:UniProtKB:Q8A2H2;locus_tag=DDOPEIFD_00548;product=N-acetylgalactosamine-6-O-sulfatase
NZ_NKUI01000116.1	Prodigal:002006	CDS	30851	30955	.	-	0	ID=DDOPEIFD_00549;inference=ab initio prediction:Prodigal:002006;locus_tag=DDOPEIFD_00549;product=hypothetical protein
NZ_NKUI01000116.1	Prodigal:002006	CDS	30971	31201	.	-	0	ID=DDOPEIFD_00550;inference=ab initio prediction:Prodigal:002006;locus_tag=DDOPEIFD_00550;product=hypothetical protein
NZ_NKUI01000116.1	Prodigal:002006	CDS	31756	32778	.	-	0	ID=DDOPEIFD_00551;inference=ab initio prediction:Prodigal:002006;locus_tag=DDOPEIFD_00551;product=hypothetical protein
NZ_NKUI01000116.1	Prodigal:002006	CDS	32921	33526	.	-	0	ID=DDOPEIFD_00552;eC_number=7.2.2.6;Name=kdpB_1;gene=kdpB_1;inference=ab initio prediction:Prodigal:002006,protein motif:HAMAP:MF_00285;locus_tag=DDOPEIFD_00552;product=Potassium-transporting ATPase ATP-binding subunit
NZ_NKUI01000116.1	Prodigal:002006	CDS	33916	34245	.	+	0	ID=DDOPEIFD_00553;inference=ab initio prediction:Prodigal:002006;locus_tag=DDOPEIFD_00553;product=hypothetical protein
NZ_NKUI01000116.1	Prodigal:002006	CDS	34242	34838	.	+	0	ID=DDOPEIFD_00554;inference=ab initio prediction:Prodigal:002006;locus_tag=DDOPEIFD_00554;product=hypothetical protein
NZ_NKUI01000116.1	Prodigal:002006	CDS	34856	35512	.	+	0	ID=DDOPEIFD_00555;inference=ab initio prediction:Prodigal:002006;locus_tag=DDOPEIFD_00555;product=hypothetical protein
NZ_NKUI01000116.1	Prodigal:002006	CDS	35986	36744	.	+	0	ID=DDOPEIFD_00556;inference=ab initio prediction:Prodigal:002006;locus_tag=DDOPEIFD_00556;product=hypothetical protein
NZ_NKUI01000117.1	Aragorn:001002	tRNA	246	335	.	-	.	ID=DDOPEIFD_00557;inference=COORDINATES:profile:Aragorn:001002;locus_tag=DDOPEIFD_00557;product=tRNA-Ser(gga)
NZ_NKUI01000118.1	Prodigal:002006	CDS	1221	1325	.	-	0	ID=DDOPEIFD_00558;inference=ab initio prediction:Prodigal:002006;locus_tag=DDOPEIFD_00558;product=hypothetical protein
NZ_NKUI01000118.1	Prodigal:002006	CDS	1529	2239	.	-	0	ID=DDOPEIFD_00559;eC_number=3.6.3.-;Name=lolD;db_xref=COG:COG1136;gene=lolD;inference=ab initio prediction:Prodigal:002006,similar to AA sequence:UniProtKB:P75957;locus_tag=DDOPEIFD_00559;product=Lipoprotein-releasing system ATP-binding protein LolD
NZ_NKUI01000118.1	Prodigal:002006	CDS	2254	3576	.	-	0	ID=DDOPEIFD_00560;Name=lolE;db_xref=COG:COG4591;gene=lolE;inference=ab initio prediction:Prodigal:002006,similar to AA sequence:UniProtKB:P75958;locus_tag=DDOPEIFD_00560;product=Lipoprotein-releasing system transmembrane protein LolE
NZ_NKUI01000118.1	Prodigal:002006	CDS	3589	4914	.	-	0	ID=DDOPEIFD_00561;eC_number=6.1.1.15;Name=proS;db_xref=COG:COG0442;gene=proS;inference=ab initio prediction:Prodigal:002006,similar to AA sequence:UniProtKB:Q6N5P6;locus_tag=DDOPEIFD_00561;product=Proline--tRNA ligase
NZ_NKUI01000118.1	Prodigal:002006	CDS	5432	5770	.	-	0	ID=DDOPEIFD_00562;inference=ab initio prediction:Prodigal:002006;locus_tag=DDOPEIFD_00562;product=hypothetical protein
NZ_NKUI01000118.1	Prodigal:002006	CDS	5852	6256	.	-	0	ID=DDOPEIFD_00563;eC_number=5.1.99.-;Name=epi;db_xref=COG:COG0346;gene=epi;inference=ab initio prediction:Prodigal:002006,similar to AA sequence:UniProtKB:Q3IZP4;locus_tag=DDOPEIFD_00563;product=Ethylmalonyl-CoA/methylmalonyl-CoA epimerase
NZ_NKUI01000118.1	Prodigal:002006	CDS	6397	8070	.	-	0	ID=DDOPEIFD_00564;eC_number=3.1.-.-;Name=rnj;db_xref=COG:COG0595;gene=rnj;inference=ab initio prediction:Prodigal:002006,similar to AA sequence:UniProtKB:A0QVT2;locus_tag=DDOPEIFD_00564;product=Ribonuclease J
NZ_NKUI01000118.1	Prodigal:002006	CDS	8090	8887	.	-	0	ID=DDOPEIFD_00565;eC_number=6.3.4.15;Name=birA;db_xref=COG:COG0340;gene=birA;inference=ab initio prediction:Prodigal:002006,similar to AA sequence:UniProtKB:P0CI75;locus_tag=DDOPEIFD_00565;product=Bifunctional ligase/repressor BirA
NZ_NKUI01000118.1	Prodigal:002006	CDS	8892	10331	.	-	0	ID=DDOPEIFD_00566;eC_number=7.1.1.-;Name=nuoN;db_xref=COG:COG1007;gene=nuoN;inference=ab initio prediction:Prodigal:002006,similar to AA sequence:UniProtKB:A1B479;locus_tag=DDOPEIFD_00566;product=NADH-quinone oxidoreductase subunit N
NZ_NKUI01000118.1	Prodigal:002006	CDS	10328	11911	.	-	0	ID=DDOPEIFD_00567;eC_number=7.1.1.-;Name=nuoM_1;db_xref=COG:COG1008;gene=nuoM_1;inference=ab initio prediction:Prodigal:002006,similar to AA sequence:UniProtKB:P9WIW5;locus_tag=DDOPEIFD_00567;product=NADH-quinone oxidoreductase subunit M
NZ_NKUI01000118.1	Prodigal:002006	CDS	11911	14034	.	-	0	ID=DDOPEIFD_00568;eC_number=7.1.1.-;Name=nuoL;db_xref=COG:COG1009;gene=nuoL;inference=ab initio prediction:Prodigal:002006,similar to AA sequence:UniProtKB:P9WIW1;locus_tag=DDOPEIFD_00568;product=NADH-quinone oxidoreductase subunit L
NZ_NKUI01000118.1	Prodigal:002006	CDS	14092	14397	.	-	0	ID=DDOPEIFD_00569;eC_number=7.1.1.-;Name=nuoK_1;db_xref=COG:COG0713;gene=nuoK_1;inference=ab initio prediction:Prodigal:002006,similar to AA sequence:UniProtKB:A1B482;locus_tag=DDOPEIFD_00569;product=NADH-quinone oxidoreductase subunit K
NZ_NKUI01000118.1	Prodigal:002006	CDS	14403	15023	.	-	0	ID=DDOPEIFD_00570;eC_number=7.1.1.-;Name=nuoJ;db_xref=COG:COG0839;gene=nuoJ;inference=ab initio prediction:Prodigal:002006,similar to AA sequence:UniProtKB:P0AFE0;locus_tag=DDOPEIFD_00570;product=NADH-quinone oxidoreductase subunit J
NZ_NKUI01000118.1	Prodigal:002006	CDS	15232	15720	.	-	0	ID=DDOPEIFD_00571;eC_number=7.1.1.-;Name=nuoI;db_xref=COG:COG1143;gene=nuoI;inference=ab initio prediction:Prodigal:002006,similar to AA sequence:UniProtKB:A1B486;locus_tag=DDOPEIFD_00571;product=NADH-quinone oxidoreductase subunit I
NZ_NKUI01000118.1	Prodigal:002006	CDS	15806	16828	.	-	0	ID=DDOPEIFD_00572;eC_number=7.1.1.-;Name=nuoH_1;db_xref=COG:COG1005;gene=nuoH_1;inference=ab initio prediction:Prodigal:002006,similar to AA sequence:UniProtKB:P42032;locus_tag=DDOPEIFD_00572;product=NADH-quinone oxidoreductase subunit H
NZ_NKUI01000118.1	Prodigal:002006	CDS	16841	18907	.	-	0	ID=DDOPEIFD_00573;eC_number=7.1.1.-;Name=nqo3;db_xref=COG:COG1034;gene=nqo3;inference=ab initio prediction:Prodigal:002006,similar to AA sequence:UniProtKB:P29915;locus_tag=DDOPEIFD_00573;product=NADH-quinone oxidoreductase chain 3
NZ_NKUI01000118.1	Prodigal:002006	CDS	18941	20242	.	-	0	ID=DDOPEIFD_00574;eC_number=7.1.1.-;Name=nqo1;db_xref=COG:COG1894;gene=nqo1;inference=ab initio prediction:Prodigal:002006,similar to AA sequence:UniProtKB:P29913;locus_tag=DDOPEIFD_00574;product=NADH-quinone oxidoreductase chain 1
NZ_NKUI01000118.1	Prodigal:002006	CDS	20253	21491	.	-	0	ID=DDOPEIFD_00575;inference=ab initio prediction:Prodigal:002006;locus_tag=DDOPEIFD_00575;product=hypothetical protein
NZ_NKUI01000118.1	Prodigal:002006	CDS	21510	22700	.	-	0	ID=DDOPEIFD_00576;eC_number=7.1.1.-;Name=nuoD;db_xref=COG:COG0649;gene=nuoD;inference=ab initio prediction:Prodigal:002006,similar to AA sequence:UniProtKB:A1B495;locus_tag=DDOPEIFD_00576;product=NADH-quinone oxidoreductase subunit D
NZ_NKUI01000118.1	Prodigal:002006	CDS	22712	23371	.	-	0	ID=DDOPEIFD_00577;eC_number=7.1.1.-;Name=ndhJ;gene=ndhJ;inference=ab initio prediction:Prodigal:002006,protein motif:HAMAP:MF_01357;locus_tag=DDOPEIFD_00577;product=NAD(P)H-quinone oxidoreductase subunit J%2C chloroplastic
NZ_NKUI01000118.1	Prodigal:002006	CDS	23383	23970	.	-	0	ID=DDOPEIFD_00578;eC_number=7.1.1.-;Name=nuoB;db_xref=COG:COG0377;gene=nuoB;inference=ab initio prediction:Prodigal:002006,similar to AA sequence:UniProtKB:A1B497;locus_tag=DDOPEIFD_00578;product=NADH-quinone oxidoreductase subunit B
NZ_NKUI01000118.1	Prodigal:002006	CDS	24023	24388	.	-	0	ID=DDOPEIFD_00579;eC_number=7.1.1.-;Name=ndhC_1;gene=ndhC_1;inference=ab initio prediction:Prodigal:002006,similar to AA sequence:UniProtKB:P19045;locus_tag=DDOPEIFD_00579;product=NAD(P)H-quinone oxidoreductase subunit 3
NZ_NKUI01000118.1	Aragorn:001002	tRNA	25012	25088	.	+	.	ID=DDOPEIFD_00580;inference=COORDINATES:profile:Aragorn:001002;locus_tag=DDOPEIFD_00580;product=tRNA-Asp(gtc)
NZ_NKUI01000118.1	Prodigal:002006	CDS	25298	25786	.	+	0	ID=DDOPEIFD_00581;inference=ab initio prediction:Prodigal:002006;locus_tag=DDOPEIFD_00581;product=hypothetical protein
NZ_NKUI01000118.1	Prodigal:002006	CDS	25829	26263	.	-	0	ID=DDOPEIFD_00582;db_xref=COG:COG3794;inference=ab initio prediction:Prodigal:002006,similar to AA sequence:UniProtKB:P04171;locus_tag=DDOPEIFD_00582;product=Pseudoazurin
NZ_NKUI01000118.1	Prodigal:002006	CDS	26559	30032	.	+	0	ID=DDOPEIFD_00583;eC_number=6.3.5.5;Name=carB_1;db_xref=COG:COG0458;gene=carB_1;inference=ab initio prediction:Prodigal:002006,similar to AA sequence:UniProtKB:P00968;locus_tag=DDOPEIFD_00583;product=Carbamoyl-phosphate synthase large chain
NZ_NKUI01000118.1	Prodigal:002006	CDS	30163	30645	.	+	0	ID=DDOPEIFD_00584;Name=greA;db_xref=COG:COG0782;gene=greA;inference=ab initio prediction:Prodigal:002006,similar to AA sequence:UniProtKB:P0A6W5;locus_tag=DDOPEIFD_00584;product=Transcription elongation factor GreA
NZ_NKUI01000118.1	Prodigal:002006	CDS	30651	31151	.	+	0	ID=DDOPEIFD_00585;inference=ab initio prediction:Prodigal:002006;locus_tag=DDOPEIFD_00585;product=hypothetical protein
NZ_NKUI01000118.1	Prodigal:002006	CDS	31198	32274	.	+	0	ID=DDOPEIFD_00586;inference=ab initio prediction:Prodigal:002006;locus_tag=DDOPEIFD_00586;product=hypothetical protein
NZ_NKUI01000118.1	Prodigal:002006	CDS	32431	33405	.	+	0	ID=DDOPEIFD_00587;eC_number=1.8.1.9;Name=trxB_1;db_xref=COG:COG0492;gene=trxB_1;inference=ab initio prediction:Prodigal:002006,similar to AA sequence:UniProtKB:P0A9P4;locus_tag=DDOPEIFD_00587;product=Thioredoxin reductase
NZ_NKUI01000118.1	Prodigal:002006	CDS	33697	34587	.	+	0	ID=DDOPEIFD_00588;Name=dmlR_1;gene=dmlR_1;inference=ab initio prediction:Prodigal:002006,similar to AA sequence:UniProtKB:P76250;locus_tag=DDOPEIFD_00588;product=HTH-type transcriptional regulator DmlR
NZ_NKUI01000119.1	Prodigal:002006	CDS	116	349	.	-	0	ID=DDOPEIFD_00589;inference=ab initio prediction:Prodigal:002006;locus_tag=DDOPEIFD_00589;product=hypothetical protein
NZ_NKUI01000119.1	Prodigal:002006	CDS	472	2289	.	-	0	ID=DDOPEIFD_00590;inference=ab initio prediction:Prodigal:002006;locus_tag=DDOPEIFD_00590;product=hypothetical protein
NZ_NKUI01000012.1	Prodigal:002006	CDS	94	807	.	-	0	ID=DDOPEIFD_00591;inference=ab initio prediction:Prodigal:002006;locus_tag=DDOPEIFD_00591;product=hypothetical protein
NZ_NKUI01000012.1	Prodigal:002006	CDS	1093	1818	.	+	0	ID=DDOPEIFD_00592;inference=ab initio prediction:Prodigal:002006;locus_tag=DDOPEIFD_00592;product=hypothetical protein
NZ_NKUI01000012.1	Prodigal:002006	CDS	1875	3932	.	+	0	ID=DDOPEIFD_00593;Name=uvrC;db_xref=COG:COG0322;gene=uvrC;inference=ab initio prediction:Prodigal:002006,similar to AA sequence:UniProtKB:P0A8G0;locus_tag=DDOPEIFD_00593;product=UvrABC system protein C
NZ_NKUI01000012.1	Prodigal:002006	CDS	4042	4641	.	+	0	ID=DDOPEIFD_00594;eC_number=2.7.8.5;Name=pgsA;db_xref=COG:COG0558;gene=pgsA;inference=ab initio prediction:Prodigal:002006,similar to AA sequence:UniProtKB:P0ABF8;locus_tag=DDOPEIFD_00594;product=CDP-diacylglycerol--glycerol-3-phosphate 3-phosphatidyltransferase
NZ_NKUI01000012.1	Prodigal:002006	CDS	4650	4943	.	+	0	ID=DDOPEIFD_00595;inference=ab initio prediction:Prodigal:002006;locus_tag=DDOPEIFD_00595;product=hypothetical protein
NZ_NKUI01000012.1	Prodigal:002006	CDS	5126	6043	.	-	0	ID=DDOPEIFD_00596;db_xref=COG:COG0803;inference=ab initio prediction:Prodigal:002006,similar to AA sequence:UniProtKB:Q57449;locus_tag=DDOPEIFD_00596;product=putative periplasmic iron-binding protein
NZ_NKUI01000012.1	Prodigal:002006	CDS	6235	6765	.	+	0	ID=DDOPEIFD_00597;inference=ab initio prediction:Prodigal:002006;locus_tag=DDOPEIFD_00597;product=hypothetical protein
NZ_NKUI01000012.1	Prodigal:002006	CDS	6713	8647	.	+	0	ID=DDOPEIFD_00598;eC_number=7.5.2.6;Name=msbA;db_xref=COG:COG1132;gene=msbA;inference=ab initio prediction:Prodigal:002006,similar to AA sequence:UniProtKB:Q9KQW9;locus_tag=DDOPEIFD_00598;product=Lipid A export ATP-binding/permease protein MsbA
NZ_NKUI01000012.1	Prodigal:002006	CDS	8730	9770	.	+	0	ID=DDOPEIFD_00599;eC_number=5.1.3.3;Name=mro;db_xref=COG:COG2017;gene=mro;inference=ab initio prediction:Prodigal:002006,similar to AA sequence:UniProtKB:P05149;locus_tag=DDOPEIFD_00599;product=Aldose 1-epimerase
NZ_NKUI01000012.1	Prodigal:002006	CDS	9792	10232	.	-	0	ID=DDOPEIFD_00600;Name=rsfS;gene=rsfS;inference=ab initio prediction:Prodigal:002006,protein motif:HAMAP:MF_01477;locus_tag=DDOPEIFD_00600;product=Ribosomal silencing factor RsfS
NZ_NKUI01000012.1	Aragorn:001002	tRNA	10545	10636	.	-	.	ID=DDOPEIFD_00601;inference=COORDINATES:profile:Aragorn:001002;locus_tag=DDOPEIFD_00601;product=tRNA-Ala(tgc)
NZ_NKUI01000012.1	Prodigal:002006	CDS	10946	12244	.	-	0	ID=DDOPEIFD_00602;eC_number=1.2.1.41;Name=proA;gene=proA;inference=ab initio prediction:Prodigal:002006,similar to AA sequence:UniProtKB:Q2SZ88;locus_tag=DDOPEIFD_00602;product=Gamma-glutamyl phosphate reductase
NZ_NKUI01000012.1	Prodigal:002006	CDS	12392	13576	.	-	0	ID=DDOPEIFD_00603;eC_number=2.7.2.11;Name=proB;gene=proB;inference=ab initio prediction:Prodigal:002006,similar to AA sequence:UniProtKB:Q2SZF9;locus_tag=DDOPEIFD_00603;product=Glutamate 5-kinase
NZ_NKUI01000012.1	Prodigal:002006	CDS	13810	14184	.	+	0	ID=DDOPEIFD_00604;inference=ab initio prediction:Prodigal:002006;locus_tag=DDOPEIFD_00604;product=hypothetical protein
NZ_NKUI01000012.1	Prodigal:002006	CDS	14195	14860	.	-	0	ID=DDOPEIFD_00605;inference=ab initio prediction:Prodigal:002006;locus_tag=DDOPEIFD_00605;product=hypothetical protein
NZ_NKUI01000012.1	Prodigal:002006	CDS	15142	16113	.	-	0	ID=DDOPEIFD_00606;inference=ab initio prediction:Prodigal:002006;locus_tag=DDOPEIFD_00606;product=hypothetical protein
NZ_NKUI01000012.1	Prodigal:002006	CDS	16110	16823	.	-	0	ID=DDOPEIFD_00607;Name=ftsE;db_xref=COG:COG2884;gene=ftsE;inference=ab initio prediction:Prodigal:002006,similar to AA sequence:UniProtKB:P0A9R7;locus_tag=DDOPEIFD_00607;product=Cell division ATP-binding protein FtsE
NZ_NKUI01000012.1	Prodigal:002006	CDS	16993	17811	.	+	0	ID=DDOPEIFD_00608;inference=ab initio prediction:Prodigal:002006;locus_tag=DDOPEIFD_00608;product=hypothetical protein
NZ_NKUI01000012.1	Prodigal:002006	CDS	18073	18642	.	+	0	ID=DDOPEIFD_00609;eC_number=2.4.2.8;Name=hpt;db_xref=COG:COG0634;gene=hpt;inference=ab initio prediction:Prodigal:002006,similar to AA sequence:UniProtKB:P0A9M2;locus_tag=DDOPEIFD_00609;product=Hypoxanthine phosphoribosyltransferase
NZ_NKUI01000012.1	Prodigal:002006	CDS	18855	19220	.	+	0	ID=DDOPEIFD_00610;Name=cpdR_2;gene=cpdR_2;inference=ab initio prediction:Prodigal:002006,similar to AA sequence:UniProtKB:Q2YIF7;locus_tag=DDOPEIFD_00610;product=Response regulator receiver protein CpdR
NZ_NKUI01000012.1	Prodigal:002006	CDS	19333	19848	.	-	0	ID=DDOPEIFD_00611;inference=ab initio prediction:Prodigal:002006;locus_tag=DDOPEIFD_00611;product=hypothetical protein
NZ_NKUI01000012.1	Prodigal:002006	CDS	19946	21169	.	+	0	ID=DDOPEIFD_00612;eC_number=2.5.1.48;Name=metB_1;db_xref=COG:COG0626;gene=metB_1;inference=ab initio prediction:Prodigal:002006,similar to AA sequence:UniProtKB:P9WGB7;locus_tag=DDOPEIFD_00612;product=Cystathionine gamma-synthase
NZ_NKUI01000012.1	Prodigal:002006	CDS	21248	21727	.	+	0	ID=DDOPEIFD_00613;inference=ab initio prediction:Prodigal:002006;locus_tag=DDOPEIFD_00613;product=hypothetical protein
NZ_NKUI01000012.1	Prodigal:002006	CDS	21798	23729	.	-	0	ID=DDOPEIFD_00614;eC_number=2.4.1.-;Name=opgH;db_xref=COG:COG2943;gene=opgH;inference=ab initio prediction:Prodigal:002006,similar to AA sequence:UniProtKB:P20401;locus_tag=DDOPEIFD_00614;product=Glucans biosynthesis glucosyltransferase H
NZ_NKUI01000012.1	Prodigal:002006	CDS	23764	25410	.	+	0	ID=DDOPEIFD_00615;Name=mdoG_1;db_xref=COG:COG3131;gene=mdoG_1;inference=ab initio prediction:Prodigal:002006,similar to AA sequence:UniProtKB:P33136;locus_tag=DDOPEIFD_00615;product=Glucans biosynthesis protein G
NZ_NKUI01000012.1	Prodigal:002006	CDS	25480	26112	.	+	0	ID=DDOPEIFD_00616;inference=ab initio prediction:Prodigal:002006;locus_tag=DDOPEIFD_00616;product=hypothetical protein
NZ_NKUI01000012.1	Prodigal:002006	CDS	26149	26391	.	+	0	ID=DDOPEIFD_00617;inference=ab initio prediction:Prodigal:002006;locus_tag=DDOPEIFD_00617;product=hypothetical protein
NZ_NKUI01000012.1	Prodigal:002006	CDS	26527	27357	.	-	0	ID=DDOPEIFD_00618;Name=tupA;gene=tupA;inference=ab initio prediction:Prodigal:002006,similar to AA sequence:UniProtKB:Q93KD6;locus_tag=DDOPEIFD_00618;product=Tungstate-binding protein TupA
NZ_NKUI01000012.1	Prodigal:002006	CDS	27330	28046	.	-	0	ID=DDOPEIFD_00619;eC_number=7.3.2.1;Name=pstB2;db_xref=COG:COG1117;gene=pstB2;inference=ab initio prediction:Prodigal:002006,similar to AA sequence:UniProtKB:P9WQK9;locus_tag=DDOPEIFD_00619;product=Phosphate import ATP-binding protein PstB 2
NZ_NKUI01000012.1	Prodigal:002006	CDS	28043	28738	.	-	0	ID=DDOPEIFD_00620;Name=tupB;db_xref=COG:COG4662;gene=tupB;inference=ab initio prediction:Prodigal:002006,similar to AA sequence:UniProtKB:Q0P886;locus_tag=DDOPEIFD_00620;product=Tungstate uptake system permease protein TupB
NZ_NKUI01000012.1	Prodigal:002006	CDS	28828	29877	.	+	0	ID=DDOPEIFD_00621;inference=ab initio prediction:Prodigal:002006;locus_tag=DDOPEIFD_00621;product=hypothetical protein
NZ_NKUI01000012.1	Prodigal:002006	CDS	29930	31180	.	-	0	ID=DDOPEIFD_00622;eC_number=2.10.1.1;Name=moeA_1;db_xref=COG:COG0303;gene=moeA_1;inference=ab initio prediction:Prodigal:002006,similar to AA sequence:UniProtKB:P12281;locus_tag=DDOPEIFD_00622;product=Molybdopterin molybdenumtransferase
NZ_NKUI01000012.1	Prodigal:002006	CDS	31184	31720	.	-	0	ID=DDOPEIFD_00623;Name=mobB;db_xref=COG:COG1763;gene=mobB;inference=ab initio prediction:Prodigal:002006,similar to AA sequence:UniProtKB:P32125;locus_tag=DDOPEIFD_00623;product=Molybdopterin-guanine dinucleotide biosynthesis adapter protein
NZ_NKUI01000012.1	Prodigal:002006	CDS	32176	32349	.	-	0	ID=DDOPEIFD_00624;Name=smtA;gene=smtA;inference=ab initio prediction:Prodigal:002006,similar to AA sequence:UniProtKB:P30331;locus_tag=DDOPEIFD_00624;product=Metallothionein
NZ_NKUI01000012.1	Prodigal:002006	CDS	32484	34352	.	-	0	ID=DDOPEIFD_00625;eC_number=2.7.13.3;Name=rcsC_2;gene=rcsC_2;inference=ab initio prediction:Prodigal:002006,protein motif:HAMAP:MF_00979;locus_tag=DDOPEIFD_00625;product=Sensor histidine kinase RcsC
NZ_NKUI01000012.1	Prodigal:002006	CDS	34349	36070	.	-	0	ID=DDOPEIFD_00626;eC_number=2.7.13.3;Name=rcsC_3;gene=rcsC_3;inference=ab initio prediction:Prodigal:002006,protein motif:HAMAP:MF_00979;locus_tag=DDOPEIFD_00626;product=Sensor histidine kinase RcsC
NZ_NKUI01000012.1	Prodigal:002006	CDS	36067	37152	.	-	0	ID=DDOPEIFD_00627;eC_number=3.1.1.61;Name=cheB2;db_xref=COG:COG2201;gene=cheB2;inference=ab initio prediction:Prodigal:002006,similar to AA sequence:UniProtKB:Q9I6V9;locus_tag=DDOPEIFD_00627;product=Protein-glutamate methylesterase/protein-glutamine glutaminase 2
NZ_NKUI01000012.1	Prodigal:002006	CDS	37149	39368	.	-	0	ID=DDOPEIFD_00628;eC_number=2.7.13.3;Name=rcsC_4;gene=rcsC_4;inference=ab initio prediction:Prodigal:002006,protein motif:HAMAP:MF_00979;locus_tag=DDOPEIFD_00628;product=Sensor histidine kinase RcsC
NZ_NKUI01000012.1	Prodigal:002006	CDS	39393	39632	.	-	0	ID=DDOPEIFD_00629;inference=ab initio prediction:Prodigal:002006;locus_tag=DDOPEIFD_00629;product=hypothetical protein
NZ_NKUI01000120.1	Prodigal:002006	CDS	521	1933	.	-	0	ID=DDOPEIFD_00630;inference=ab initio prediction:Prodigal:002006;locus_tag=DDOPEIFD_00630;product=hypothetical protein
NZ_NKUI01000120.1	Prodigal:002006	CDS	2114	2788	.	+	0	ID=DDOPEIFD_00631;eC_number=3.1.3.18;Name=gph_2;gene=gph_2;inference=ab initio prediction:Prodigal:002006,protein motif:HAMAP:MF_00495;locus_tag=DDOPEIFD_00631;product=Phosphoglycolate phosphatase
NZ_NKUI01000120.1	Prodigal:002006	CDS	3014	3394	.	+	0	ID=DDOPEIFD_00632;inference=ab initio prediction:Prodigal:002006;locus_tag=DDOPEIFD_00632;product=hypothetical protein
NZ_NKUI01000120.1	Prodigal:002006	CDS	3463	4353	.	-	0	ID=DDOPEIFD_00633;eC_number=3.1.2.30;Name=mcl2;db_xref=COG:COG2301;gene=mcl2;inference=ab initio prediction:Prodigal:002006,similar to AA sequence:UniProtKB:D3JV05;locus_tag=DDOPEIFD_00633;product=(3S)-malyl-CoA thioesterase
NZ_NKUI01000120.1	Prodigal:002006	CDS	4536	4925	.	+	0	ID=DDOPEIFD_00634;inference=ab initio prediction:Prodigal:002006;locus_tag=DDOPEIFD_00634;product=hypothetical protein
NZ_NKUI01000120.1	Prodigal:002006	CDS	4909	5811	.	-	0	ID=DDOPEIFD_00635;Name=gcvA;gene=gcvA;inference=ab initio prediction:Prodigal:002006,similar to AA sequence:UniProtKB:P0A9F6;locus_tag=DDOPEIFD_00635;product=Glycine cleavage system transcriptional activator
NZ_NKUI01000120.1	Prodigal:002006	CDS	5931	7133	.	+	0	ID=DDOPEIFD_00636;inference=ab initio prediction:Prodigal:002006;locus_tag=DDOPEIFD_00636;product=hypothetical protein
NZ_NKUI01000120.1	Prodigal:002006	CDS	7273	7644	.	+	0	ID=DDOPEIFD_00637;inference=ab initio prediction:Prodigal:002006;locus_tag=DDOPEIFD_00637;product=hypothetical protein
NZ_NKUI01000120.1	Prodigal:002006	CDS	7778	8005	.	+	0	ID=DDOPEIFD_00638;inference=ab initio prediction:Prodigal:002006;locus_tag=DDOPEIFD_00638;product=hypothetical protein
NZ_NKUI01000120.1	Prodigal:002006	CDS	8006	8287	.	+	0	ID=DDOPEIFD_00639;inference=ab initio prediction:Prodigal:002006;locus_tag=DDOPEIFD_00639;product=hypothetical protein
NZ_NKUI01000120.1	Prodigal:002006	CDS	8483	10063	.	-	0	ID=DDOPEIFD_00640;eC_number=6.2.1.-;Name=sauT;db_xref=COG:COG0318;gene=sauT;inference=ab initio prediction:Prodigal:002006,similar to AA sequence:UniProtKB:Q0K844;locus_tag=DDOPEIFD_00640;product=putative sulfoacetate--CoA ligase
NZ_NKUI01000120.1	Prodigal:002006	CDS	10068	11075	.	-	0	ID=DDOPEIFD_00641;eC_number=1.1.1.169;Name=panE_1;db_xref=COG:COG1893;gene=panE_1;inference=ab initio prediction:Prodigal:002006,similar to AA sequence:UniProtKB:P37402;locus_tag=DDOPEIFD_00641;product=2-dehydropantoate 2-reductase
NZ_NKUI01000120.1	Prodigal:002006	CDS	11180	11956	.	-	0	ID=DDOPEIFD_00642;Name=yisK;db_xref=COG:COG0179;gene=yisK;inference=ab initio prediction:Prodigal:002006,similar to AA sequence:UniProtKB:O06724;locus_tag=DDOPEIFD_00642;product=putative protein YisK
NZ_NKUI01000120.1	Prodigal:002006	CDS	11968	13278	.	-	0	ID=DDOPEIFD_00643;Name=oxlT_1;gene=oxlT_1;inference=ab initio prediction:Prodigal:002006,similar to AA sequence:UniProtKB:Q51330;locus_tag=DDOPEIFD_00643;product=Oxalate:formate antiporter
NZ_NKUI01000120.1	Prodigal:002006	CDS	13569	13772	.	+	0	ID=DDOPEIFD_00644;inference=ab initio prediction:Prodigal:002006;locus_tag=DDOPEIFD_00644;product=hypothetical protein
NZ_NKUI01000120.1	Prodigal:002006	CDS	13917	14333	.	+	0	ID=DDOPEIFD_00645;inference=ab initio prediction:Prodigal:002006;locus_tag=DDOPEIFD_00645;product=hypothetical protein
NZ_NKUI01000121.1	Prodigal:002006	CDS	122	979	.	+	0	ID=DDOPEIFD_00646;Name=rhtA;db_xref=COG:COG5006;gene=rhtA;inference=ab initio prediction:Prodigal:002006,similar to AA sequence:UniProtKB:P0AA67;locus_tag=DDOPEIFD_00646;product=Threonine/homoserine exporter RhtA
NZ_NKUI01000121.1	Prodigal:002006	CDS	1031	2092	.	-	0	ID=DDOPEIFD_00647;inference=ab initio prediction:Prodigal:002006;locus_tag=DDOPEIFD_00647;product=hypothetical protein
NZ_NKUI01000121.1	Prodigal:002006	CDS	2142	2348	.	-	0	ID=DDOPEIFD_00648;inference=ab initio prediction:Prodigal:002006;locus_tag=DDOPEIFD_00648;product=hypothetical protein
NZ_NKUI01000121.1	Prodigal:002006	CDS	2434	3519	.	-	0	ID=DDOPEIFD_00649;eC_number=1.14.13.239;inference=ab initio prediction:Prodigal:002006,protein motif:HAMAP:MF_02097;locus_tag=DDOPEIFD_00649;product=Carnitine monooxygenase oxygenase subunit
NZ_NKUI01000121.1	Prodigal:002006	CDS	3924	4376	.	-	0	ID=DDOPEIFD_00650;inference=ab initio prediction:Prodigal:002006;locus_tag=DDOPEIFD_00650;product=hypothetical protein
NZ_NKUI01000121.1	Prodigal:002006	CDS	4677	4901	.	+	0	ID=DDOPEIFD_00651;inference=ab initio prediction:Prodigal:002006;locus_tag=DDOPEIFD_00651;product=hypothetical protein
NZ_NKUI01000121.1	Prodigal:002006	CDS	4920	6491	.	+	0	ID=DDOPEIFD_00652;Name=ffh;db_xref=COG:COG0541;gene=ffh;inference=ab initio prediction:Prodigal:002006,similar to AA sequence:UniProtKB:P0AGD7;locus_tag=DDOPEIFD_00652;product=Signal recognition particle protein
NZ_NKUI01000121.1	Prodigal:002006	CDS	6592	6954	.	+	0	ID=DDOPEIFD_00653;Name=rpsP;db_xref=COG:COG0228;gene=rpsP;inference=ab initio prediction:Prodigal:002006,similar to AA sequence:UniProtKB:P62236;locus_tag=DDOPEIFD_00653;product=30S ribosomal protein S16
NZ_NKUI01000121.1	Prodigal:002006	CDS	7248	7919	.	+	0	ID=DDOPEIFD_00654;Name=rimM;gene=rimM;inference=ab initio prediction:Prodigal:002006,protein motif:HAMAP:MF_00014;locus_tag=DDOPEIFD_00654;product=Ribosome maturation factor RimM
NZ_NKUI01000121.1	Prodigal:002006	CDS	7952	8746	.	-	0	ID=DDOPEIFD_00655;inference=ab initio prediction:Prodigal:002006;locus_tag=DDOPEIFD_00655;product=hypothetical protein
NZ_NKUI01000121.1	Prodigal:002006	CDS	8955	9167	.	+	0	ID=DDOPEIFD_00656;inference=ab initio prediction:Prodigal:002006;locus_tag=DDOPEIFD_00656;product=hypothetical protein
NZ_NKUI01000121.1	Prodigal:002006	CDS	9283	10029	.	+	0	ID=DDOPEIFD_00657;eC_number=2.1.1.228;Name=trmD;db_xref=COG:COG0336;gene=trmD;inference=ab initio prediction:Prodigal:002006,similar to AA sequence:UniProtKB:Q6G1R9;locus_tag=DDOPEIFD_00657;product=tRNA (guanine-N(1)-)-methyltransferase
NZ_NKUI01000121.1	Prodigal:002006	CDS	10203	11378	.	+	0	ID=DDOPEIFD_00658;eC_number=2.6.1.52;Name=serC;db_xref=COG:COG1932;gene=serC;inference=ab initio prediction:Prodigal:002006,similar to AA sequence:UniProtKB:P9WQ73;locus_tag=DDOPEIFD_00658;product=Phosphoserine aminotransferase
NZ_NKUI01000121.1	Prodigal:002006	CDS	11314	12381	.	-	0	ID=DDOPEIFD_00659;inference=ab initio prediction:Prodigal:002006;locus_tag=DDOPEIFD_00659;product=hypothetical protein
NZ_NKUI01000121.1	Prodigal:002006	CDS	12447	12593	.	-	0	ID=DDOPEIFD_00660;inference=ab initio prediction:Prodigal:002006;locus_tag=DDOPEIFD_00660;product=hypothetical protein
NZ_NKUI01000122.1	Prodigal:002006	CDS	315	524	.	-	0	ID=DDOPEIFD_00661;inference=ab initio prediction:Prodigal:002006;locus_tag=DDOPEIFD_00661;product=hypothetical protein
NZ_NKUI01000122.1	Prodigal:002006	CDS	794	1849	.	-	0	ID=DDOPEIFD_00662;inference=ab initio prediction:Prodigal:002006;locus_tag=DDOPEIFD_00662;product=hypothetical protein
NZ_NKUI01000122.1	Prodigal:002006	CDS	2033	2437	.	-	0	ID=DDOPEIFD_00663;inference=ab initio prediction:Prodigal:002006;locus_tag=DDOPEIFD_00663;product=hypothetical protein
NZ_NKUI01000122.1	Prodigal:002006	CDS	2530	3885	.	-	0	ID=DDOPEIFD_00664;eC_number=7.1.2.2;Name=yscN;gene=yscN;inference=ab initio prediction:Prodigal:002006,similar to AA sequence:UniProtKB:P40291;locus_tag=DDOPEIFD_00664;product=putative ATP synthase YscN
NZ_NKUI01000122.1	Prodigal:002006	CDS	4329	5030	.	+	0	ID=DDOPEIFD_00665;Name=ctrA;gene=ctrA;inference=ab initio prediction:Prodigal:002006,similar to AA sequence:UniProtKB:Q8FZ93;locus_tag=DDOPEIFD_00665;product=Cell cycle response regulator CtrA
NZ_NKUI01000122.1	Prodigal:002006	CDS	5125	5370	.	-	0	ID=DDOPEIFD_00666;inference=ab initio prediction:Prodigal:002006;locus_tag=DDOPEIFD_00666;product=hypothetical protein
NZ_NKUI01000122.1	Prodigal:002006	CDS	5403	6083	.	-	0	ID=DDOPEIFD_00667;eC_number=2.3.1.89;Name=dapH;gene=dapH;inference=ab initio prediction:Prodigal:002006,protein motif:HAMAP:MF_01691;locus_tag=DDOPEIFD_00667;product=2%2C3%2C4%2C5-tetrahydropyridine-2%2C6-dicarboxylate N-acetyltransferase
NZ_NKUI01000122.1	Prodigal:002006	CDS	6108	8444	.	+	0	ID=DDOPEIFD_00668;eC_number=1.1.1.39;Name=dme;db_xref=COG:COG0280;gene=dme;inference=ab initio prediction:Prodigal:002006,similar to AA sequence:UniProtKB:O30807;locus_tag=DDOPEIFD_00668;product=NAD-dependent malic enzyme
NZ_NKUI01000122.1	Prodigal:002006	CDS	8555	9997	.	+	0	ID=DDOPEIFD_00669;inference=ab initio prediction:Prodigal:002006;locus_tag=DDOPEIFD_00669;product=hypothetical protein
NZ_NKUI01000122.1	Prodigal:002006	CDS	10130	12883	.	-	0	ID=DDOPEIFD_00670;eC_number=2.7.13.3;Name=rcsC_5;gene=rcsC_5;inference=ab initio prediction:Prodigal:002006,protein motif:HAMAP:MF_00979;locus_tag=DDOPEIFD_00670;product=Sensor histidine kinase RcsC
NZ_NKUI01000122.1	Prodigal:002006	CDS	13307	13423	.	-	0	ID=DDOPEIFD_00671;inference=ab initio prediction:Prodigal:002006;locus_tag=DDOPEIFD_00671;product=hypothetical protein
NZ_NKUI01000122.1	Prodigal:002006	CDS	13835	14113	.	+	0	ID=DDOPEIFD_00672;inference=ab initio prediction:Prodigal:002006;locus_tag=DDOPEIFD_00672;product=hypothetical protein
NZ_NKUI01000122.1	Prodigal:002006	CDS	14185	14577	.	+	0	ID=DDOPEIFD_00673;inference=ab initio prediction:Prodigal:002006;locus_tag=DDOPEIFD_00673;product=hypothetical protein
NZ_NKUI01000122.1	Prodigal:002006	CDS	14574	14759	.	+	0	ID=DDOPEIFD_00674;inference=ab initio prediction:Prodigal:002006;locus_tag=DDOPEIFD_00674;product=hypothetical protein
NZ_NKUI01000122.1	Prodigal:002006	CDS	14770	15093	.	+	0	ID=DDOPEIFD_00675;inference=ab initio prediction:Prodigal:002006;locus_tag=DDOPEIFD_00675;product=hypothetical protein
NZ_NKUI01000122.1	Prodigal:002006	CDS	15158	16864	.	-	0	ID=DDOPEIFD_00676;eC_number=3.5.4.33;Name=tadA_1;gene=tadA_1;inference=ab initio prediction:Prodigal:002006,protein motif:HAMAP:MF_00972;locus_tag=DDOPEIFD_00676;product=tRNA-specific adenosine deaminase
NZ_NKUI01000122.1	Prodigal:002006	CDS	17186	18517	.	-	0	ID=DDOPEIFD_00677;Name=umuC_1;db_xref=COG:COG0389;gene=umuC_1;inference=ab initio prediction:Prodigal:002006,similar to AA sequence:UniProtKB:P04152;locus_tag=DDOPEIFD_00677;product=Protein UmuC
NZ_NKUI01000122.1	Prodigal:002006	CDS	18514	18981	.	-	0	ID=DDOPEIFD_00678;eC_number=3.4.21.-;Name=umuD_1;db_xref=COG:COG1974;gene=umuD_1;inference=ab initio prediction:Prodigal:002006,similar to AA sequence:UniProtKB:P0AG11;locus_tag=DDOPEIFD_00678;product=Protein UmuD
NZ_NKUI01000123.1	Prodigal:002006	CDS	126	590	.	+	0	ID=DDOPEIFD_00679;eC_number=3.4.21.88;Name=lexA_1;gene=lexA_1;inference=ab initio prediction:Prodigal:002006,protein motif:HAMAP:MF_00015;locus_tag=DDOPEIFD_00679;product=LexA repressor
NZ_NKUI01000123.1	Prodigal:002006	CDS	587	865	.	+	0	ID=DDOPEIFD_00680;eC_number=2.7.7.7;Name=dinB_1;gene=dinB_1;inference=ab initio prediction:Prodigal:002006,protein motif:HAMAP:MF_01113;locus_tag=DDOPEIFD_00680;product=DNA polymerase IV
NZ_NKUI01000123.1	Prodigal:002006	CDS	1321	2172	.	+	0	ID=DDOPEIFD_00681;db_xref=COG:COG3039;inference=ab initio prediction:Prodigal:002006,similar to AA sequence:ISfinder:ISMdi26;locus_tag=DDOPEIFD_00681;product=IS5 family transposase ISMdi26
NZ_NKUI01000123.1	Prodigal:002006	CDS	2169	2855	.	-	0	ID=DDOPEIFD_00682;inference=ab initio prediction:Prodigal:002006;locus_tag=DDOPEIFD_00682;product=hypothetical protein
NZ_NKUI01000123.1	Prodigal:002006	CDS	3031	4695	.	-	0	ID=DDOPEIFD_00683;Name=virD4;gene=virD4;inference=ab initio prediction:Prodigal:002006,similar to AA sequence:UniProtKB:P18594;locus_tag=DDOPEIFD_00683;product=Protein VirD4
NZ_NKUI01000123.1	Prodigal:002006	CDS	4750	5382	.	-	0	ID=DDOPEIFD_00684;inference=ab initio prediction:Prodigal:002006;locus_tag=DDOPEIFD_00684;product=hypothetical protein
NZ_NKUI01000123.1	Prodigal:002006	CDS	5388	6134	.	-	0	ID=DDOPEIFD_00685;inference=ab initio prediction:Prodigal:002006;locus_tag=DDOPEIFD_00685;product=hypothetical protein
NZ_NKUI01000123.1	Prodigal:002006	CDS	6134	6661	.	-	0	ID=DDOPEIFD_00686;inference=ab initio prediction:Prodigal:002006;locus_tag=DDOPEIFD_00686;product=hypothetical protein
NZ_NKUI01000123.1	Prodigal:002006	CDS	6976	7272	.	+	0	ID=DDOPEIFD_00687;inference=ab initio prediction:Prodigal:002006;locus_tag=DDOPEIFD_00687;product=hypothetical protein
NZ_NKUI01000123.1	Prodigal:002006	CDS	7269	10214	.	+	0	ID=DDOPEIFD_00688;eC_number=3.6.4.12;Name=recD2_3;gene=recD2_3;inference=ab initio prediction:Prodigal:002006,protein motif:HAMAP:MF_01488;locus_tag=DDOPEIFD_00688;product=ATP-dependent RecD-like DNA helicase
NZ_NKUI01000123.1	Prodigal:002006	CDS	10646	11821	.	-	0	ID=DDOPEIFD_00689;inference=ab initio prediction:Prodigal:002006,similar to AA sequence:ISfinder:ISMch7;locus_tag=DDOPEIFD_00689;product=IS701 family transposase ISMch7
NZ_NKUI01000123.1	Prodigal:002006	CDS	12209	13435	.	-	0	ID=DDOPEIFD_00690;inference=ab initio prediction:Prodigal:002006,similar to AA sequence:ISfinder:ISAli18;locus_tag=DDOPEIFD_00690;product=ISL3 family transposase ISAli18
NZ_NKUI01000123.1	Prodigal:002006	CDS	13640	13822	.	-	0	ID=DDOPEIFD_00691;inference=ab initio prediction:Prodigal:002006;locus_tag=DDOPEIFD_00691;product=hypothetical protein
NZ_NKUI01000123.1	Prodigal:002006	CDS	14359	15075	.	-	0	ID=DDOPEIFD_00692;inference=ab initio prediction:Prodigal:002006,similar to AA sequence:ISfinder:ISMmg1;locus_tag=DDOPEIFD_00692;product=IS110 family transposase ISMmg1
NZ_NKUI01000124.1	Prodigal:002006	CDS	226	1488	.	-	0	ID=DDOPEIFD_00693;eC_number=2.6.1.2;Name=alaC;db_xref=COG:COG0436;gene=alaC;inference=ab initio prediction:Prodigal:002006,similar to AA sequence:UniProtKB:P77434;locus_tag=DDOPEIFD_00693;product=Glutamate-pyruvate aminotransferase AlaC
NZ_NKUI01000124.1	Prodigal:002006	CDS	1584	1994	.	-	0	ID=DDOPEIFD_00694;inference=ab initio prediction:Prodigal:002006;locus_tag=DDOPEIFD_00694;product=hypothetical protein
NZ_NKUI01000124.1	Prodigal:002006	CDS	2121	3953	.	+	0	ID=DDOPEIFD_00695;eC_number=2.3.1.-;Name=phaC;db_xref=COG:COG3243;gene=phaC;inference=ab initio prediction:Prodigal:002006,similar to AA sequence:UniProtKB:P23608;locus_tag=DDOPEIFD_00695;product=Poly(3-hydroxyalkanoate) polymerase subunit PhaC
NZ_NKUI01000124.1	Prodigal:002006	CDS	4065	5879	.	+	0	ID=DDOPEIFD_00696;Name=ybaL;db_xref=COG:COG1226;gene=ybaL;inference=ab initio prediction:Prodigal:002006,similar to AA sequence:UniProtKB:P39830;locus_tag=DDOPEIFD_00696;product=Putative cation/proton antiporter YbaL
NZ_NKUI01000124.1	Prodigal:002006	CDS	6029	7156	.	-	0	ID=DDOPEIFD_00697;inference=ab initio prediction:Prodigal:002006;locus_tag=DDOPEIFD_00697;product=hypothetical protein
NZ_NKUI01000124.1	Prodigal:002006	CDS	7451	9493	.	-	0	ID=DDOPEIFD_00698;eC_number=6.1.1.14;Name=glyS;db_xref=COG:COG0751;gene=glyS;inference=ab initio prediction:Prodigal:002006,similar to AA sequence:UniProtKB:P00961;locus_tag=DDOPEIFD_00698;product=Glycine--tRNA ligase beta subunit
NZ_NKUI01000124.1	Prodigal:002006	CDS	9639	11522	.	-	0	ID=DDOPEIFD_00699;inference=ab initio prediction:Prodigal:002006;locus_tag=DDOPEIFD_00699;product=hypothetical protein
NZ_NKUI01000124.1	Prodigal:002006	CDS	11614	12552	.	-	0	ID=DDOPEIFD_00700;eC_number=6.1.1.14;Name=glyQ;db_xref=COG:COG0752;gene=glyQ;inference=ab initio prediction:Prodigal:002006,similar to AA sequence:UniProtKB:P00960;locus_tag=DDOPEIFD_00700;product=Glycine--tRNA ligase alpha subunit
NZ_NKUI01000124.1	Prodigal:002006	CDS	12636	12965	.	-	0	ID=DDOPEIFD_00701;inference=ab initio prediction:Prodigal:002006;locus_tag=DDOPEIFD_00701;product=hypothetical protein
NZ_NKUI01000124.1	Prodigal:002006	CDS	13083	13328	.	+	0	ID=DDOPEIFD_00702;inference=ab initio prediction:Prodigal:002006;locus_tag=DDOPEIFD_00702;product=hypothetical protein
NZ_NKUI01000124.1	Prodigal:002006	CDS	13333	13791	.	-	0	ID=DDOPEIFD_00703;inference=ab initio prediction:Prodigal:002006;locus_tag=DDOPEIFD_00703;product=hypothetical protein
NZ_NKUI01000124.1	Prodigal:002006	CDS	13857	14297	.	+	0	ID=DDOPEIFD_00704;Name=slyA_1;gene=slyA_1;inference=ab initio prediction:Prodigal:002006,protein motif:HAMAP:MF_01819;locus_tag=DDOPEIFD_00704;product=Transcriptional regulator SlyA
NZ_NKUI01000124.1	Prodigal:002006	CDS	14299	14874	.	-	0	ID=DDOPEIFD_00705;Name=yxaF;gene=yxaF;inference=ab initio prediction:Prodigal:002006,similar to AA sequence:UniProtKB:P42105;locus_tag=DDOPEIFD_00705;product=putative HTH-type transcriptional regulator YxaF
NZ_NKUI01000124.1	Prodigal:002006	CDS	14896	15360	.	-	0	ID=DDOPEIFD_00706;inference=ab initio prediction:Prodigal:002006;locus_tag=DDOPEIFD_00706;product=hypothetical protein
NZ_NKUI01000124.1	Prodigal:002006	CDS	15475	16332	.	-	0	ID=DDOPEIFD_00707;inference=ab initio prediction:Prodigal:002006;locus_tag=DDOPEIFD_00707;product=hypothetical protein
NZ_NKUI01000124.1	Prodigal:002006	CDS	16579	16968	.	+	0	ID=DDOPEIFD_00708;inference=ab initio prediction:Prodigal:002006;locus_tag=DDOPEIFD_00708;product=hypothetical protein
NZ_NKUI01000125.1	Prodigal:002006	CDS	315	2012	.	+	0	ID=DDOPEIFD_00709;inference=ab initio prediction:Prodigal:002006;locus_tag=DDOPEIFD_00709;product=hypothetical protein
NZ_NKUI01000125.1	Prodigal:002006	CDS	2081	3568	.	-	0	ID=DDOPEIFD_00710;eC_number=3.2.2.4;Name=amn;db_xref=COG:COG0775;gene=amn;inference=ab initio prediction:Prodigal:002006,similar to AA sequence:UniProtKB:P0AE12;locus_tag=DDOPEIFD_00710;product=AMP nucleosidase
NZ_NKUI01000125.1	Prodigal:002006	CDS	3761	4249	.	+	0	ID=DDOPEIFD_00711;inference=ab initio prediction:Prodigal:002006;locus_tag=DDOPEIFD_00711;product=hypothetical protein
NZ_NKUI01000125.1	Prodigal:002006	CDS	4281	6473	.	-	0	ID=DDOPEIFD_00712;Name=bfrD_2;db_xref=COG:COG4774;gene=bfrD_2;inference=ab initio prediction:Prodigal:002006,similar to AA sequence:UniProtKB:P81549;locus_tag=DDOPEIFD_00712;product=putative TonB-dependent receptor BfrD
NZ_NKUI01000125.1	Prodigal:002006	CDS	6819	7703	.	-	0	ID=DDOPEIFD_00713;Name=acuC;gene=acuC;inference=ab initio prediction:Prodigal:002006,similar to AA sequence:UniProtKB:P64376;locus_tag=DDOPEIFD_00713;product=Acetoin utilization protein AcuC
NZ_NKUI01000125.1	Prodigal:002006	CDS	7837	8997	.	+	0	ID=DDOPEIFD_00714;inference=ab initio prediction:Prodigal:002006;locus_tag=DDOPEIFD_00714;product=hypothetical protein
NZ_NKUI01000125.1	Prodigal:002006	CDS	9468	9761	.	-	0	ID=DDOPEIFD_00715;inference=ab initio prediction:Prodigal:002006;locus_tag=DDOPEIFD_00715;product=hypothetical protein
NZ_NKUI01000126.1	Prodigal:002006	CDS	439	1533	.	-	0	ID=DDOPEIFD_00716;eC_number=2.4.99.17;Name=queA;db_xref=COG:COG0809;gene=queA;inference=ab initio prediction:Prodigal:002006,similar to AA sequence:UniProtKB:O32054;locus_tag=DDOPEIFD_00716;product=S-adenosylmethionine:tRNA ribosyltransferase-isomerase
NZ_NKUI01000126.1	Prodigal:002006	CDS	1624	3084	.	+	0	ID=DDOPEIFD_00717;eC_number=1.14.13.232;Name=oxyL;gene=oxyL;inference=ab initio prediction:Prodigal:002006,similar to AA sequence:UniProtKB:Q3S8Q4;locus_tag=DDOPEIFD_00717;product=6-methylpretetramide 4-monooxygenase
NZ_NKUI01000126.1	Prodigal:002006	CDS	3156	3404	.	+	0	ID=DDOPEIFD_00718;inference=ab initio prediction:Prodigal:002006;locus_tag=DDOPEIFD_00718;product=hypothetical protein
NZ_NKUI01000126.1	Prodigal:002006	CDS	3544	3810	.	+	0	ID=DDOPEIFD_00719;inference=ab initio prediction:Prodigal:002006;locus_tag=DDOPEIFD_00719;product=hypothetical protein
NZ_NKUI01000126.1	Prodigal:002006	CDS	3883	4770	.	+	0	ID=DDOPEIFD_00720;Name=fieF;db_xref=COG:COG0053;gene=fieF;inference=ab initio prediction:Prodigal:002006,similar to AA sequence:UniProtKB:P69380;locus_tag=DDOPEIFD_00720;product=Ferrous-iron efflux pump FieF
NZ_NKUI01000126.1	Prodigal:002006	CDS	4821	4997	.	-	0	ID=DDOPEIFD_00721;inference=ab initio prediction:Prodigal:002006;locus_tag=DDOPEIFD_00721;product=hypothetical protein
NZ_NKUI01000126.1	Prodigal:002006	CDS	4994	6178	.	-	0	ID=DDOPEIFD_00722;inference=ab initio prediction:Prodigal:002006;locus_tag=DDOPEIFD_00722;product=hypothetical protein
NZ_NKUI01000126.1	Prodigal:002006	CDS	6323	7105	.	+	0	ID=DDOPEIFD_00723;eC_number=2.5.1.-;Name=cmoB_1;gene=cmoB_1;inference=ab initio prediction:Prodigal:002006,protein motif:HAMAP:MF_01590;locus_tag=DDOPEIFD_00723;product=tRNA U34 carboxymethyltransferase
NZ_NKUI01000126.1	Prodigal:002006	CDS	7180	8652	.	+	0	ID=DDOPEIFD_00724;eC_number=6.3.5.-;Name=gatB;db_xref=COG:COG0064;gene=gatB;inference=ab initio prediction:Prodigal:002006,similar to AA sequence:UniProtKB:Q9HVT7;locus_tag=DDOPEIFD_00724;product=Aspartyl/glutamyl-tRNA(Asn/Gln) amidotransferase subunit B
NZ_NKUI01000126.1	Prodigal:002006	CDS	8827	11844	.	+	0	ID=DDOPEIFD_00725;inference=ab initio prediction:Prodigal:002006;locus_tag=DDOPEIFD_00725;product=hypothetical protein
NZ_NKUI01000126.1	Prodigal:002006	CDS	11981	13333	.	-	0	ID=DDOPEIFD_00726;Name=dctD;gene=dctD;inference=ab initio prediction:Prodigal:002006,similar to AA sequence:UniProtKB:P13632;locus_tag=DDOPEIFD_00726;product=C4-dicarboxylate transport transcriptional regulatory protein DctD
NZ_NKUI01000126.1	Prodigal:002006	CDS	13330	15195	.	-	0	ID=DDOPEIFD_00727;eC_number=2.7.13.3;Name=dctB;gene=dctB;inference=ab initio prediction:Prodigal:002006,similar to AA sequence:UniProtKB:P13633;locus_tag=DDOPEIFD_00727;product=C4-dicarboxylate transport sensor protein DctB
NZ_NKUI01000126.1	Prodigal:002006	CDS	15508	16848	.	+	0	ID=DDOPEIFD_00728;Name=dctA;gene=dctA;inference=ab initio prediction:Prodigal:002006,similar to AA sequence:UniProtKB:P20672;locus_tag=DDOPEIFD_00728;product=C4-dicarboxylate transport protein
NZ_NKUI01000126.1	Prodigal:002006	CDS	17037	17432	.	+	0	ID=DDOPEIFD_00729;eC_number=4.4.1.22;inference=ab initio prediction:Prodigal:002006,protein motif:HAMAP:MF_00723;locus_tag=DDOPEIFD_00729;product=Putative glutathione-dependent formaldehyde-activating enzyme
NZ_NKUI01000126.1	Prodigal:002006	CDS	17650	18234	.	-	0	ID=DDOPEIFD_00730;eC_number=1.7.1.17;Name=azoR_2;gene=azoR_2;inference=ab initio prediction:Prodigal:002006,protein motif:HAMAP:MF_01216;locus_tag=DDOPEIFD_00730;product=FMN-dependent NADH-azoreductase
NZ_NKUI01000126.1	Prodigal:002006	CDS	18242	19486	.	-	0	ID=DDOPEIFD_00731;inference=ab initio prediction:Prodigal:002006,similar to AA sequence:ISfinder:TnXax1;locus_tag=DDOPEIFD_00731;product=Tn3 family transposase TnXax1
NZ_NKUI01000126.1	Prodigal:002006	CDS	19537	20247	.	-	0	ID=DDOPEIFD_00732;inference=ab initio prediction:Prodigal:002006;locus_tag=DDOPEIFD_00732;product=hypothetical protein
NZ_NKUI01000126.1	Prodigal:002006	CDS	20439	20933	.	+	0	ID=DDOPEIFD_00733;Name=bsaA;gene=bsaA;inference=ab initio prediction:Prodigal:002006,similar to AA sequence:UniProtKB:P99097;locus_tag=DDOPEIFD_00733;product=Glutathione peroxidase BsaA
NZ_NKUI01000126.1	Prodigal:002006	CDS	20937	21752	.	-	0	ID=DDOPEIFD_00734;inference=ab initio prediction:Prodigal:002006;locus_tag=DDOPEIFD_00734;product=hypothetical protein
NZ_NKUI01000126.1	Prodigal:002006	CDS	21749	22249	.	-	0	ID=DDOPEIFD_00735;inference=ab initio prediction:Prodigal:002006;locus_tag=DDOPEIFD_00735;product=hypothetical protein
NZ_NKUI01000126.1	Prodigal:002006	CDS	22255	23469	.	-	0	ID=DDOPEIFD_00736;inference=ab initio prediction:Prodigal:002006;locus_tag=DDOPEIFD_00736;product=hypothetical protein
NZ_NKUI01000126.1	Prodigal:002006	CDS	23526	24041	.	-	0	ID=DDOPEIFD_00737;inference=ab initio prediction:Prodigal:002006;locus_tag=DDOPEIFD_00737;product=hypothetical protein
NZ_NKUI01000126.1	Prodigal:002006	CDS	24289	25029	.	+	0	ID=DDOPEIFD_00738;Name=flgG_1;db_xref=COG:COG4786;gene=flgG_1;inference=ab initio prediction:Prodigal:002006,similar to AA sequence:UniProtKB:P0A1J3;locus_tag=DDOPEIFD_00738;product=Flagellar basal-body rod protein FlgG
NZ_NKUI01000126.1	Prodigal:002006	CDS	25055	25846	.	+	0	ID=DDOPEIFD_00739;Name=flgG_2;db_xref=COG:COG4786;gene=flgG_2;inference=ab initio prediction:Prodigal:002006,similar to AA sequence:UniProtKB:P0A1J3;locus_tag=DDOPEIFD_00739;product=Flagellar basal-body rod protein FlgG
NZ_NKUI01000126.1	Prodigal:002006	CDS	25858	26907	.	+	0	ID=DDOPEIFD_00740;inference=ab initio prediction:Prodigal:002006;locus_tag=DDOPEIFD_00740;product=hypothetical protein
NZ_NKUI01000126.1	Prodigal:002006	CDS	26958	27701	.	+	0	ID=DDOPEIFD_00741;Name=flgH_1;gene=flgH_1;inference=ab initio prediction:Prodigal:002006,protein motif:HAMAP:MF_00415;locus_tag=DDOPEIFD_00741;product=Flagellar L-ring protein
NZ_NKUI01000126.1	Prodigal:002006	CDS	27717	27893	.	-	0	ID=DDOPEIFD_00742;inference=ab initio prediction:Prodigal:002006;locus_tag=DDOPEIFD_00742;product=hypothetical protein
NZ_NKUI01000126.1	Prodigal:002006	CDS	28356	28838	.	-	0	ID=DDOPEIFD_00743;inference=ab initio prediction:Prodigal:002006;locus_tag=DDOPEIFD_00743;product=hypothetical protein
NZ_NKUI01000126.1	Prodigal:002006	CDS	28828	29187	.	-	0	ID=DDOPEIFD_00744;inference=ab initio prediction:Prodigal:002006;locus_tag=DDOPEIFD_00744;product=hypothetical protein
NZ_NKUI01000126.1	Prodigal:002006	CDS	29215	30342	.	-	0	ID=DDOPEIFD_00745;Name=flgI_1;gene=flgI_1;inference=ab initio prediction:Prodigal:002006,protein motif:HAMAP:MF_00416;locus_tag=DDOPEIFD_00745;product=Flagellar P-ring protein
NZ_NKUI01000126.1	Prodigal:002006	CDS	30594	31031	.	+	0	ID=DDOPEIFD_00746;inference=ab initio prediction:Prodigal:002006;locus_tag=DDOPEIFD_00746;product=hypothetical protein
NZ_NKUI01000126.1	Prodigal:002006	CDS	31107	31403	.	-	0	ID=DDOPEIFD_00747;inference=ab initio prediction:Prodigal:002006;locus_tag=DDOPEIFD_00747;product=hypothetical protein
NZ_NKUI01000126.1	Prodigal:002006	CDS	31706	33079	.	+	0	ID=DDOPEIFD_00748;eC_number=2.3.1.-;Name=patA;db_xref=COG:COG1696;gene=patA;inference=ab initio prediction:Prodigal:002006,similar to AA sequence:UniProtKB:O25526;locus_tag=DDOPEIFD_00748;product=Peptidoglycan O-acetyltransferase
NZ_NKUI01000126.1	Prodigal:002006	CDS	33081	34106	.	+	0	ID=DDOPEIFD_00749;inference=ab initio prediction:Prodigal:002006;locus_tag=DDOPEIFD_00749;product=hypothetical protein
NZ_NKUI01000126.1	Prodigal:002006	CDS	34273	34692	.	+	0	ID=DDOPEIFD_00750;Name=dksA;db_xref=COG:COG1734;gene=dksA;inference=ab initio prediction:Prodigal:002006,similar to AA sequence:UniProtKB:P0ABS1;locus_tag=DDOPEIFD_00750;product=RNA polymerase-binding transcription factor DksA
NZ_NKUI01000126.1	Prodigal:002006	CDS	34913	35125	.	-	0	ID=DDOPEIFD_00751;inference=ab initio prediction:Prodigal:002006;locus_tag=DDOPEIFD_00751;product=hypothetical protein
NZ_NKUI01000126.1	Prodigal:002006	CDS	35285	35503	.	-	0	ID=DDOPEIFD_00752;Name=slyX;gene=slyX;inference=ab initio prediction:Prodigal:002006,protein motif:HAMAP:MF_00715;locus_tag=DDOPEIFD_00752;product=Protein SlyX
NZ_NKUI01000126.1	Prodigal:002006	CDS	35919	36533	.	+	0	ID=DDOPEIFD_00753;inference=ab initio prediction:Prodigal:002006;locus_tag=DDOPEIFD_00753;product=hypothetical protein
NZ_NKUI01000126.1	Prodigal:002006	CDS	36626	38158	.	+	0	ID=DDOPEIFD_00754;eC_number=4.3.1.19;Name=ilvA;db_xref=COG:COG1171;gene=ilvA;inference=ab initio prediction:Prodigal:002006,similar to AA sequence:UniProtKB:P04968;locus_tag=DDOPEIFD_00754;product=L-threonine dehydratase biosynthetic IlvA
NZ_NKUI01000126.1	Prodigal:002006	CDS	38260	38577	.	+	0	ID=DDOPEIFD_00755;inference=ab initio prediction:Prodigal:002006;locus_tag=DDOPEIFD_00755;product=hypothetical protein
NZ_NKUI01000126.1	Prodigal:002006	CDS	38641	38910	.	-	0	ID=DDOPEIFD_00756;inference=ab initio prediction:Prodigal:002006;locus_tag=DDOPEIFD_00756;product=hypothetical protein
NZ_NKUI01000126.1	Prodigal:002006	CDS	39247	39477	.	-	0	ID=DDOPEIFD_00757;inference=ab initio prediction:Prodigal:002006;locus_tag=DDOPEIFD_00757;product=hypothetical protein
NZ_NKUI01000126.1	Prodigal:002006	CDS	39741	40082	.	+	0	ID=DDOPEIFD_00758;inference=ab initio prediction:Prodigal:002006;locus_tag=DDOPEIFD_00758;product=hypothetical protein
NZ_NKUI01000127.1	Prodigal:002006	CDS	295	525	.	-	0	ID=DDOPEIFD_00759;inference=ab initio prediction:Prodigal:002006;locus_tag=DDOPEIFD_00759;product=hypothetical protein
NZ_NKUI01000127.1	Prodigal:002006	CDS	556	735	.	-	0	ID=DDOPEIFD_00760;inference=ab initio prediction:Prodigal:002006;locus_tag=DDOPEIFD_00760;product=hypothetical protein
NZ_NKUI01000127.1	Prodigal:002006	CDS	829	2325	.	+	0	ID=DDOPEIFD_00761;inference=ab initio prediction:Prodigal:002006;locus_tag=DDOPEIFD_00761;product=hypothetical protein
NZ_NKUI01000127.1	Prodigal:002006	CDS	2338	2490	.	-	0	ID=DDOPEIFD_00762;inference=ab initio prediction:Prodigal:002006;locus_tag=DDOPEIFD_00762;product=hypothetical protein
NZ_NKUI01000127.1	Prodigal:002006	CDS	2600	3646	.	-	0	ID=DDOPEIFD_00763;eC_number=2.5.1.47;Name=cysK_1;gene=cysK_1;inference=ab initio prediction:Prodigal:002006,similar to AA sequence:UniProtKB:P63871;locus_tag=DDOPEIFD_00763;product=Cysteine synthase
NZ_NKUI01000127.1	Prodigal:002006	CDS	3713	3946	.	-	0	ID=DDOPEIFD_00764;inference=ab initio prediction:Prodigal:002006;locus_tag=DDOPEIFD_00764;product=hypothetical protein
NZ_NKUI01000127.1	Prodigal:002006	CDS	4452	4634	.	-	0	ID=DDOPEIFD_00765;inference=ab initio prediction:Prodigal:002006;locus_tag=DDOPEIFD_00765;product=hypothetical protein
NZ_NKUI01000127.1	Prodigal:002006	CDS	4792	6144	.	-	0	ID=DDOPEIFD_00766;Name=dctM;db_xref=COG:COG1593;gene=dctM;inference=ab initio prediction:Prodigal:002006,similar to AA sequence:UniProtKB:O07838;locus_tag=DDOPEIFD_00766;product=C4-dicarboxylate TRAP transporter large permease protein DctM
NZ_NKUI01000127.1	Prodigal:002006	CDS	6141	6851	.	-	0	ID=DDOPEIFD_00767;inference=ab initio prediction:Prodigal:002006;locus_tag=DDOPEIFD_00767;product=hypothetical protein
NZ_NKUI01000127.1	Prodigal:002006	CDS	6848	7870	.	-	0	ID=DDOPEIFD_00768;db_xref=COG:COG1638;inference=ab initio prediction:Prodigal:002006,similar to AA sequence:UniProtKB:Q21XD7;locus_tag=DDOPEIFD_00768;product=Solute-binding protein
NZ_NKUI01000127.1	Prodigal:002006	CDS	8065	8736	.	+	0	ID=DDOPEIFD_00769;inference=ab initio prediction:Prodigal:002006;locus_tag=DDOPEIFD_00769;product=hypothetical protein
NZ_NKUI01000127.1	Prodigal:002006	CDS	8773	10326	.	+	0	ID=DDOPEIFD_00770;inference=ab initio prediction:Prodigal:002006;locus_tag=DDOPEIFD_00770;product=hypothetical protein
NZ_NKUI01000127.1	Prodigal:002006	CDS	10455	12593	.	-	0	ID=DDOPEIFD_00771;Name=fecA;db_xref=COG:COG4772;gene=fecA;inference=ab initio prediction:Prodigal:002006,similar to AA sequence:UniProtKB:P13036;locus_tag=DDOPEIFD_00771;product=Fe(3+) dicitrate transport protein FecA
NZ_NKUI01000128.1	Prodigal:002006	CDS	432	1256	.	-	0	ID=DDOPEIFD_00772;eC_number=1.3.5.1;Name=sdhB;db_xref=COG:COG0479;gene=sdhB;inference=ab initio prediction:Prodigal:002006,similar to AA sequence:UniProtKB:P07014;locus_tag=DDOPEIFD_00772;product=Succinate dehydrogenase iron-sulfur subunit
NZ_NKUI01000128.1	Prodigal:002006	CDS	1349	3166	.	-	0	ID=DDOPEIFD_00773;eC_number=1.3.5.1;Name=sdhA;gene=sdhA;inference=ab initio prediction:Prodigal:002006,similar to AA sequence:UniProtKB:G4V4G6;locus_tag=DDOPEIFD_00773;product=Succinate dehydrogenase flavoprotein subunit
NZ_NKUI01000128.1	Prodigal:002006	CDS	3198	3617	.	-	0	ID=DDOPEIFD_00774;inference=ab initio prediction:Prodigal:002006;locus_tag=DDOPEIFD_00774;product=hypothetical protein
NZ_NKUI01000128.1	Prodigal:002006	CDS	3630	4034	.	-	0	ID=DDOPEIFD_00775;Name=sdhC;db_xref=COG:COG2009;gene=sdhC;inference=ab initio prediction:Prodigal:002006,similar to AA sequence:UniProtKB:P69054;locus_tag=DDOPEIFD_00775;product=Succinate dehydrogenase cytochrome b556 subunit
NZ_NKUI01000128.1	Prodigal:002006	CDS	4162	5487	.	-	0	ID=DDOPEIFD_00776;inference=ab initio prediction:Prodigal:002006;locus_tag=DDOPEIFD_00776;product=hypothetical protein
NZ_NKUI01000128.1	Prodigal:002006	CDS	5663	6553	.	+	0	ID=DDOPEIFD_00777;Name=cysL_1;db_xref=COG:COG0583;gene=cysL_1;inference=ab initio prediction:Prodigal:002006,similar to AA sequence:UniProtKB:P39647;locus_tag=DDOPEIFD_00777;product=HTH-type transcriptional regulator CysL
NZ_NKUI01000128.1	Prodigal:002006	CDS	6563	7915	.	-	0	ID=DDOPEIFD_00778;Name=mntH;gene=mntH;inference=ab initio prediction:Prodigal:002006,similar to AA sequence:UniProtKB:Q99UZ7;locus_tag=DDOPEIFD_00778;product=Divalent metal cation transporter MntH
NZ_NKUI01000128.1	Prodigal:002006	CDS	8281	8769	.	+	0	ID=DDOPEIFD_00779;Name=mntR;db_xref=COG:COG1321;gene=mntR;inference=ab initio prediction:Prodigal:002006,similar to AA sequence:UniProtKB:P0A9F1;locus_tag=DDOPEIFD_00779;product=Transcriptional regulator MntR
NZ_NKUI01000128.1	Prodigal:002006	CDS	8963	9271	.	+	0	ID=DDOPEIFD_00780;inference=ab initio prediction:Prodigal:002006;locus_tag=DDOPEIFD_00780;product=hypothetical protein
NZ_NKUI01000128.1	Prodigal:002006	CDS	9494	9703	.	-	0	ID=DDOPEIFD_00781;inference=ab initio prediction:Prodigal:002006;locus_tag=DDOPEIFD_00781;product=hypothetical protein
NZ_NKUI01000129.1	Prodigal:002006	CDS	46	2208	.	+	0	ID=DDOPEIFD_00782;Name=czcA_1;gene=czcA_1;inference=ab initio prediction:Prodigal:002006,similar to AA sequence:UniProtKB:P13511;locus_tag=DDOPEIFD_00782;product=Cobalt-zinc-cadmium resistance protein CzcA
NZ_NKUI01000129.1	Prodigal:002006	CDS	2324	2839	.	+	0	ID=DDOPEIFD_00783;inference=ab initio prediction:Prodigal:002006;locus_tag=DDOPEIFD_00783;product=hypothetical protein
NZ_NKUI01000129.1	Prodigal:002006	CDS	3196	3522	.	+	0	ID=DDOPEIFD_00784;inference=ab initio prediction:Prodigal:002006;locus_tag=DDOPEIFD_00784;product=hypothetical protein
NZ_NKUI01000129.1	Prodigal:002006	CDS	3516	4244	.	+	0	ID=DDOPEIFD_00785;eC_number=2.1.1.163;Name=COQ5_1;gene=COQ5_1;inference=ab initio prediction:Prodigal:002006,protein motif:HAMAP:MF_01813;locus_tag=DDOPEIFD_00785;product=2-methoxy-6-polyprenyl-1%2C4-benzoquinol methylase%2C mitochondrial
NZ_NKUI01000129.1	Prodigal:002006	CDS	4455	4841	.	-	0	ID=DDOPEIFD_00786;inference=ab initio prediction:Prodigal:002006;locus_tag=DDOPEIFD_00786;product=hypothetical protein
NZ_NKUI01000129.1	Prodigal:002006	CDS	5070	6350	.	+	0	ID=DDOPEIFD_00787;inference=ab initio prediction:Prodigal:002006,similar to AA sequence:ISfinder:ISMno4;locus_tag=DDOPEIFD_00787;product=IS66 family transposase ISMno4
NZ_NKUI01000129.1	Prodigal:002006	CDS	7103	7201	.	-	0	ID=DDOPEIFD_00788;inference=ab initio prediction:Prodigal:002006;locus_tag=DDOPEIFD_00788;product=hypothetical protein
NZ_NKUI01000129.1	Prodigal:002006	CDS	7630	7926	.	-	0	ID=DDOPEIFD_00789;inference=ab initio prediction:Prodigal:002006;locus_tag=DDOPEIFD_00789;product=hypothetical protein
NZ_NKUI01000129.1	Prodigal:002006	CDS	8131	8358	.	+	0	ID=DDOPEIFD_00790;inference=ab initio prediction:Prodigal:002006;locus_tag=DDOPEIFD_00790;product=hypothetical protein
NZ_NKUI01000129.1	Prodigal:002006	CDS	8516	9991	.	+	0	ID=DDOPEIFD_00791;Name=oprM_1;db_xref=COG:COG1538;gene=oprM_1;inference=ab initio prediction:Prodigal:002006,similar to AA sequence:UniProtKB:Q51487;locus_tag=DDOPEIFD_00791;product=Outer membrane protein OprM
NZ_NKUI01000129.1	Prodigal:002006	CDS	10183	11508	.	+	0	ID=DDOPEIFD_00792;inference=ab initio prediction:Prodigal:002006;locus_tag=DDOPEIFD_00792;product=hypothetical protein
NZ_NKUI01000013.1	Prodigal:002006	CDS	71	544	.	+	0	ID=DDOPEIFD_00793;inference=ab initio prediction:Prodigal:002006;locus_tag=DDOPEIFD_00793;product=hypothetical protein
NZ_NKUI01000013.1	Aragorn:001002	tRNA	695	787	.	-	.	ID=DDOPEIFD_00794;inference=COORDINATES:profile:Aragorn:001002;locus_tag=DDOPEIFD_00794;product=tRNA-Ser(gct)
NZ_NKUI01000013.1	Prodigal:002006	CDS	823	1605	.	-	0	ID=DDOPEIFD_00795;inference=ab initio prediction:Prodigal:002006;locus_tag=DDOPEIFD_00795;product=hypothetical protein
NZ_NKUI01000013.1	Prodigal:002006	CDS	1714	3261	.	-	0	ID=DDOPEIFD_00796;eC_number=6.2.1.3;Name=lcfB_1;db_xref=COG:COG0318;gene=lcfB_1;inference=ab initio prediction:Prodigal:002006,similar to AA sequence:UniProtKB:O07610;locus_tag=DDOPEIFD_00796;product=Long-chain-fatty-acid--CoA ligase
NZ_NKUI01000013.1	Prodigal:002006	CDS	3491	5179	.	+	0	ID=DDOPEIFD_00797;inference=ab initio prediction:Prodigal:002006;locus_tag=DDOPEIFD_00797;product=hypothetical protein
NZ_NKUI01000013.1	Prodigal:002006	CDS	5212	5715	.	-	0	ID=DDOPEIFD_00798;inference=ab initio prediction:Prodigal:002006;locus_tag=DDOPEIFD_00798;product=hypothetical protein
NZ_NKUI01000013.1	Prodigal:002006	CDS	5777	6880	.	-	0	ID=DDOPEIFD_00799;Name=yejB;db_xref=COG:COG4174;gene=yejB;inference=ab initio prediction:Prodigal:002006,similar to AA sequence:UniProtKB:P0AFU0;locus_tag=DDOPEIFD_00799;product=Inner membrane ABC transporter permease protein YejB
NZ_NKUI01000013.1	Prodigal:002006	CDS	6890	8752	.	-	0	ID=DDOPEIFD_00800;inference=ab initio prediction:Prodigal:002006;locus_tag=DDOPEIFD_00800;product=hypothetical protein
NZ_NKUI01000013.1	Prodigal:002006	CDS	8749	10647	.	-	0	ID=DDOPEIFD_00801;inference=ab initio prediction:Prodigal:002006;locus_tag=DDOPEIFD_00801;product=hypothetical protein
NZ_NKUI01000013.1	Prodigal:002006	CDS	10823	11752	.	-	0	ID=DDOPEIFD_00802;inference=ab initio prediction:Prodigal:002006;locus_tag=DDOPEIFD_00802;product=hypothetical protein
NZ_NKUI01000013.1	Prodigal:002006	CDS	12054	12797	.	+	0	ID=DDOPEIFD_00803;eC_number=2.7.7.38;Name=kdsB;db_xref=COG:COG1212;gene=kdsB;inference=ab initio prediction:Prodigal:002006,similar to AA sequence:UniProtKB:P04951;locus_tag=DDOPEIFD_00803;product=3-deoxy-manno-octulosonate cytidylyltransferase
NZ_NKUI01000013.1	Prodigal:002006	CDS	12809	13666	.	+	0	ID=DDOPEIFD_00804;Name=pheA;db_xref=COG:COG0077;gene=pheA;inference=ab initio prediction:Prodigal:002006,similar to AA sequence:UniProtKB:P0A9J8;locus_tag=DDOPEIFD_00804;product=Bifunctional chorismate mutase/prephenate dehydratase
NZ_NKUI01000013.1	Prodigal:002006	CDS	13813	14430	.	-	0	ID=DDOPEIFD_00805;Name=grpE;gene=grpE;inference=ab initio prediction:Prodigal:002006,protein motif:HAMAP:MF_01151;locus_tag=DDOPEIFD_00805;product=Protein GrpE
NZ_NKUI01000013.1	Prodigal:002006	CDS	14522	17308	.	-	0	ID=DDOPEIFD_00806;Name=glnD;db_xref=COG:COG2844;gene=glnD;inference=ab initio prediction:Prodigal:002006,similar to AA sequence:UniProtKB:Q9RAE4;locus_tag=DDOPEIFD_00806;product=Bifunctional uridylyltransferase/uridylyl-removing enzyme
NZ_NKUI01000013.1	Prodigal:002006	CDS	17472	18446	.	+	0	ID=DDOPEIFD_00807;Name=ssuA_1;db_xref=COG:COG0715;gene=ssuA_1;inference=ab initio prediction:Prodigal:002006,similar to AA sequence:UniProtKB:P40400;locus_tag=DDOPEIFD_00807;product=Putative aliphatic sulfonates-binding protein
NZ_NKUI01000013.1	Prodigal:002006	CDS	18454	19293	.	+	0	ID=DDOPEIFD_00808;Name=ssuC_1;db_xref=COG:COG0600;gene=ssuC_1;inference=ab initio prediction:Prodigal:002006,similar to AA sequence:UniProtKB:P40401;locus_tag=DDOPEIFD_00808;product=Putative aliphatic sulfonates transport permease protein SsuC
NZ_NKUI01000013.1	Prodigal:002006	CDS	19301	20080	.	+	0	ID=DDOPEIFD_00809;eC_number=7.6.2.8;Name=btuD_2;gene=btuD_2;inference=ab initio prediction:Prodigal:002006,protein motif:HAMAP:MF_01005;locus_tag=DDOPEIFD_00809;product=Vitamin B12 import ATP-binding protein BtuD
NZ_NKUI01000013.1	Prodigal:002006	CDS	20142	20651	.	+	0	ID=DDOPEIFD_00810;inference=ab initio prediction:Prodigal:002006;locus_tag=DDOPEIFD_00810;product=hypothetical protein
NZ_NKUI01000013.1	Prodigal:002006	CDS	20678	21376	.	+	0	ID=DDOPEIFD_00811;Name=cusR;db_xref=COG:COG0745;gene=cusR;inference=ab initio prediction:Prodigal:002006,similar to AA sequence:UniProtKB:P0ACZ8;locus_tag=DDOPEIFD_00811;product=Transcriptional regulatory protein CusR
NZ_NKUI01000013.1	Prodigal:002006	CDS	21373	22794	.	+	0	ID=DDOPEIFD_00812;eC_number=2.7.-.-;Name=sasA_3;gene=sasA_3;inference=ab initio prediction:Prodigal:002006,protein motif:HAMAP:MF_01837;locus_tag=DDOPEIFD_00812;product=Adaptive-response sensory-kinase SasA
NZ_NKUI01000013.1	Prodigal:002006	CDS	22862	23620	.	-	0	ID=DDOPEIFD_00813;inference=ab initio prediction:Prodigal:002006,similar to AA sequence:ISfinder:IS66;locus_tag=DDOPEIFD_00813;product=IS66 family transposase IS66
NZ_NKUI01000130.1	Prodigal:002006	CDS	418	852	.	+	0	ID=DDOPEIFD_00814;Name=merR1;gene=merR1;inference=ab initio prediction:Prodigal:002006,similar to AA sequence:UniProtKB:P22853;locus_tag=DDOPEIFD_00814;product=Mercuric resistance operon regulatory protein
NZ_NKUI01000130.1	Prodigal:002006	CDS	1585	2943	.	+	0	ID=DDOPEIFD_00815;eC_number=1.8.1.16;Name=garB_1;gene=garB_1;inference=ab initio prediction:Prodigal:002006,similar to AA sequence:UniProtKB:D0VWY5;locus_tag=DDOPEIFD_00815;product=Glutathione amide reductase
NZ_NKUI01000130.1	Prodigal:002006	CDS	2998	3750	.	+	0	ID=DDOPEIFD_00816;inference=ab initio prediction:Prodigal:002006;locus_tag=DDOPEIFD_00816;product=hypothetical protein
NZ_NKUI01000130.1	Prodigal:002006	CDS	3710	4921	.	-	0	ID=DDOPEIFD_00817;Name=mdtD;gene=mdtD;inference=ab initio prediction:Prodigal:002006,protein motif:HAMAP:MF_01577;locus_tag=DDOPEIFD_00817;product=Putative multidrug resistance protein MdtD
NZ_NKUI01000130.1	Prodigal:002006	CDS	4918	5157	.	-	0	ID=DDOPEIFD_00818;inference=ab initio prediction:Prodigal:002006;locus_tag=DDOPEIFD_00818;product=hypothetical protein
NZ_NKUI01000130.1	Prodigal:002006	CDS	5172	5852	.	-	0	ID=DDOPEIFD_00819;inference=ab initio prediction:Prodigal:002006;locus_tag=DDOPEIFD_00819;product=hypothetical protein
NZ_NKUI01000130.1	Prodigal:002006	CDS	5849	6193	.	-	0	ID=DDOPEIFD_00820;inference=ab initio prediction:Prodigal:002006;locus_tag=DDOPEIFD_00820;product=hypothetical protein
NZ_NKUI01000130.1	Prodigal:002006	CDS	6190	7548	.	-	0	ID=DDOPEIFD_00821;eC_number=7.2.2.15;Name=silP_1;gene=silP_1;inference=ab initio prediction:Prodigal:002006,similar to AA sequence:UniProtKB:Q9ZHC7;locus_tag=DDOPEIFD_00821;product=Silver exporting P-type ATPase
NZ_NKUI01000131.1	Prodigal:002006	CDS	146	1561	.	+	0	ID=DDOPEIFD_00822;Name=pal_1;gene=pal_1;inference=ab initio prediction:Prodigal:002006,protein motif:HAMAP:MF_02204;locus_tag=DDOPEIFD_00822;product=Peptidoglycan-associated lipoprotein
NZ_NKUI01000131.1	Prodigal:002006	CDS	1713	2936	.	+	0	ID=DDOPEIFD_00823;Name=ynfM;gene=ynfM;inference=ab initio prediction:Prodigal:002006,similar to AA sequence:UniProtKB:P43531;locus_tag=DDOPEIFD_00823;product=Inner membrane transport protein YnfM
NZ_NKUI01000131.1	Prodigal:002006	CDS	2933	3706	.	+	0	ID=DDOPEIFD_00824;eC_number=2.1.1.-;Name=ycgJ;gene=ycgJ;inference=ab initio prediction:Prodigal:002006,similar to AA sequence:UniProtKB:O31474;locus_tag=DDOPEIFD_00824;product=putative methyltransferase YcgJ
NZ_NKUI01000131.1	Prodigal:002006	CDS	3894	5243	.	-	0	ID=DDOPEIFD_00825;eC_number=6.1.1.17;Name=gltX1;db_xref=COG:COG0008;gene=gltX1;inference=ab initio prediction:Prodigal:002006,similar to AA sequence:UniProtKB:Q9X172;locus_tag=DDOPEIFD_00825;product=Glutamate--tRNA ligase 1
NZ_NKUI01000131.1	Prodigal:002006	CDS	5295	7070	.	-	0	ID=DDOPEIFD_00826;eC_number=4.2.2.-;Name=mltF_3;gene=mltF_3;inference=ab initio prediction:Prodigal:002006,protein motif:HAMAP:MF_02016;locus_tag=DDOPEIFD_00826;product=Membrane-bound lytic murein transglycosylase F
NZ_NKUI01000131.1	Prodigal:002006	CDS	7219	8298	.	-	0	ID=DDOPEIFD_00827;Name=aaeA_1;db_xref=COG:COG1566;gene=aaeA_1;inference=ab initio prediction:Prodigal:002006,similar to AA sequence:UniProtKB:P46482;locus_tag=DDOPEIFD_00827;product=p-hydroxybenzoic acid efflux pump subunit AaeA
NZ_NKUI01000131.1	Prodigal:002006	CDS	8295	8489	.	-	0	ID=DDOPEIFD_00828;inference=ab initio prediction:Prodigal:002006;locus_tag=DDOPEIFD_00828;product=hypothetical protein
NZ_NKUI01000131.1	Prodigal:002006	CDS	8498	10543	.	-	0	ID=DDOPEIFD_00829;Name=aaeB;gene=aaeB;inference=ab initio prediction:Prodigal:002006,protein motif:HAMAP:MF_01545;locus_tag=DDOPEIFD_00829;product=p-hydroxybenzoic acid efflux pump subunit AaeB
NZ_NKUI01000131.1	Prodigal:002006	CDS	10540	10962	.	-	0	ID=DDOPEIFD_00830;inference=ab initio prediction:Prodigal:002006;locus_tag=DDOPEIFD_00830;product=hypothetical protein
NZ_NKUI01000131.1	Prodigal:002006	CDS	11048	11314	.	-	0	ID=DDOPEIFD_00831;inference=ab initio prediction:Prodigal:002006;locus_tag=DDOPEIFD_00831;product=hypothetical protein
NZ_NKUI01000131.1	Prodigal:002006	CDS	11589	12224	.	+	0	ID=DDOPEIFD_00832;eC_number=1.8.4.-;Name=yfcG_1;db_xref=COG:COG0625;gene=yfcG_1;inference=ab initio prediction:Prodigal:002006,similar to AA sequence:UniProtKB:P77526;locus_tag=DDOPEIFD_00832;product=Disulfide-bond oxidoreductase YfcG
NZ_NKUI01000131.1	Prodigal:002006	CDS	12863	13108	.	+	0	ID=DDOPEIFD_00833;inference=ab initio prediction:Prodigal:002006;locus_tag=DDOPEIFD_00833;product=hypothetical protein
NZ_NKUI01000131.1	Prodigal:002006	CDS	13814	15139	.	-	0	ID=DDOPEIFD_00834;Name=tolB;db_xref=COG:COG0823;gene=tolB;inference=ab initio prediction:Prodigal:002006,similar to AA sequence:UniProtKB:Q83F59;locus_tag=DDOPEIFD_00834;product=Tol-Pal system protein TolB
NZ_NKUI01000131.1	Prodigal:002006	CDS	15216	16592	.	-	0	ID=DDOPEIFD_00835;inference=ab initio prediction:Prodigal:002006;locus_tag=DDOPEIFD_00835;product=hypothetical protein
NZ_NKUI01000131.1	Prodigal:002006	CDS	16607	17056	.	-	0	ID=DDOPEIFD_00836;Name=exbD_1;db_xref=COG:COG0848;gene=exbD_1;inference=ab initio prediction:Prodigal:002006,similar to AA sequence:UniProtKB:P0ABV2;locus_tag=DDOPEIFD_00836;product=Biopolymer transport protein ExbD
NZ_NKUI01000131.1	Prodigal:002006	CDS	17090	17806	.	-	0	ID=DDOPEIFD_00837;Name=tolQ_1;db_xref=COG:COG0811;gene=tolQ_1;inference=ab initio prediction:Prodigal:002006,similar to AA sequence:UniProtKB:P0ABU9;locus_tag=DDOPEIFD_00837;product=Tol-Pal system protein TolQ
NZ_NKUI01000131.1	Prodigal:002006	CDS	17981	18421	.	-	0	ID=DDOPEIFD_00838;eC_number=3.1.2.28;inference=ab initio prediction:Prodigal:002006,protein motif:HAMAP:MF_02101;locus_tag=DDOPEIFD_00838;product=1%2C4-dihydroxy-2-naphthoyl-CoA hydrolase
NZ_NKUI01000131.1	Prodigal:002006	CDS	18548	19264	.	-	0	ID=DDOPEIFD_00839;inference=ab initio prediction:Prodigal:002006;locus_tag=DDOPEIFD_00839;product=hypothetical protein
NZ_NKUI01000131.1	Prodigal:002006	CDS	19601	20674	.	-	0	ID=DDOPEIFD_00840;eC_number=3.6.4.12;Name=ruvB;db_xref=COG:COG2255;gene=ruvB;inference=ab initio prediction:Prodigal:002006,similar to AA sequence:UniProtKB:P0A812;locus_tag=DDOPEIFD_00840;product=Holliday junction ATP-dependent DNA helicase RuvB
NZ_NKUI01000131.1	Prodigal:002006	CDS	20925	22694	.	+	0	ID=DDOPEIFD_00841;inference=ab initio prediction:Prodigal:002006;locus_tag=DDOPEIFD_00841;product=hypothetical protein
NZ_NKUI01000131.1	Prodigal:002006	CDS	22824	23351	.	+	0	ID=DDOPEIFD_00842;eC_number=1.16.-.-;Name=dps;gene=dps;inference=ab initio prediction:Prodigal:002006,protein motif:HAMAP:MF_01441;locus_tag=DDOPEIFD_00842;product=DNA protection during starvation protein
NZ_NKUI01000131.1	Prodigal:002006	CDS	23430	26132	.	-	0	ID=DDOPEIFD_00843;eC_number=2.3.1.-;Name=pat;db_xref=COG:COG0454;gene=pat;inference=ab initio prediction:Prodigal:002006,similar to AA sequence:UniProtKB:Q8ZMX2;locus_tag=DDOPEIFD_00843;product=Peptidyl-lysine N-acetyltransferase Pat
NZ_NKUI01000131.1	Prodigal:002006	CDS	26541	27191	.	+	0	ID=DDOPEIFD_00844;eC_number=4.1.2.-;Name=ald2;db_xref=COG:COG0235;gene=ald2;inference=ab initio prediction:Prodigal:002006,similar to AA sequence:UniProtKB:Q2RXI1;locus_tag=DDOPEIFD_00844;product=5-(methylthio)ribulose-1-phosphate aldolase
NZ_NKUI01000131.1	Prodigal:002006	CDS	27410	27928	.	+	0	ID=DDOPEIFD_00845;inference=ab initio prediction:Prodigal:002006;locus_tag=DDOPEIFD_00845;product=hypothetical protein
NZ_NKUI01000131.1	Prodigal:002006	CDS	28159	28944	.	+	0	ID=DDOPEIFD_00846;inference=ab initio prediction:Prodigal:002006;locus_tag=DDOPEIFD_00846;product=hypothetical protein
NZ_NKUI01000131.1	Prodigal:002006	CDS	28959	30251	.	-	0	ID=DDOPEIFD_00847;inference=ab initio prediction:Prodigal:002006;locus_tag=DDOPEIFD_00847;product=hypothetical protein
NZ_NKUI01000131.1	Prodigal:002006	CDS	30410	31345	.	-	0	ID=DDOPEIFD_00848;inference=ab initio prediction:Prodigal:002006;locus_tag=DDOPEIFD_00848;product=hypothetical protein
NZ_NKUI01000132.1	Prodigal:002006	CDS	603	2432	.	+	0	ID=DDOPEIFD_00849;inference=ab initio prediction:Prodigal:002006;locus_tag=DDOPEIFD_00849;product=hypothetical protein
NZ_NKUI01000132.1	Prodigal:002006	CDS	2450	2788	.	-	0	ID=DDOPEIFD_00850;inference=ab initio prediction:Prodigal:002006;locus_tag=DDOPEIFD_00850;product=hypothetical protein
NZ_NKUI01000132.1	Prodigal:002006	CDS	2901	3482	.	-	0	ID=DDOPEIFD_00851;eC_number=1.7.1.6;Name=azr;gene=azr;inference=ab initio prediction:Prodigal:002006,similar to AA sequence:UniProtKB:Q9FAW5;locus_tag=DDOPEIFD_00851;product=NADPH azoreductase
NZ_NKUI01000132.1	Prodigal:002006	CDS	3623	3958	.	-	0	ID=DDOPEIFD_00852;inference=ab initio prediction:Prodigal:002006;locus_tag=DDOPEIFD_00852;product=hypothetical protein
NZ_NKUI01000132.1	Prodigal:002006	CDS	4123	5532	.	-	0	ID=DDOPEIFD_00853;eC_number=6.3.1.2;Name=glnA;db_xref=COG:COG0174;gene=glnA;inference=ab initio prediction:Prodigal:002006,similar to AA sequence:UniProtKB:P0A9C5;locus_tag=DDOPEIFD_00853;product=Glutamine synthetase
NZ_NKUI01000132.1	Prodigal:002006	CDS	6195	7241	.	+	0	ID=DDOPEIFD_00854;eC_number=6.3.1.2;Name=glnII;db_xref=COG:COG0174;gene=glnII;inference=ab initio prediction:Prodigal:002006,similar to AA sequence:UniProtKB:P04772;locus_tag=DDOPEIFD_00854;product=Glutamine synthetase
NZ_NKUI01000132.1	Prodigal:002006	CDS	7430	8359	.	-	0	ID=DDOPEIFD_00855;eC_number=3.5.1.2;Name=glsA;db_xref=COG:COG2066;gene=glsA;inference=ab initio prediction:Prodigal:002006,similar to AA sequence:UniProtKB:O87405;locus_tag=DDOPEIFD_00855;product=Thermolabile glutaminase
NZ_NKUI01000132.1	Prodigal:002006	CDS	8557	8895	.	-	0	ID=DDOPEIFD_00856;Name=glnB;db_xref=COG:COG0347;gene=glnB;inference=ab initio prediction:Prodigal:002006,similar to AA sequence:UniProtKB:O66513;locus_tag=DDOPEIFD_00856;product=Nitrogen regulatory protein P-II
NZ_NKUI01000132.1	Prodigal:002006	CDS	9042	9815	.	-	0	ID=DDOPEIFD_00857;inference=ab initio prediction:Prodigal:002006;locus_tag=DDOPEIFD_00857;product=hypothetical protein
NZ_NKUI01000133.1	Prodigal:002006	CDS	188	637	.	+	0	ID=DDOPEIFD_00858;Name=crp_1;db_xref=COG:COG0664;gene=crp_1;inference=ab initio prediction:Prodigal:002006,similar to AA sequence:UniProtKB:P9WMH3;locus_tag=DDOPEIFD_00858;product=CRP-like cAMP-activated global transcriptional regulator
NZ_NKUI01000133.1	Prodigal:002006	CDS	649	912	.	-	0	ID=DDOPEIFD_00859;inference=ab initio prediction:Prodigal:002006;locus_tag=DDOPEIFD_00859;product=hypothetical protein
NZ_NKUI01000133.1	Prodigal:002006	CDS	1003	1446	.	-	0	ID=DDOPEIFD_00860;db_xref=COG:COG0346;inference=ab initio prediction:Prodigal:002006,similar to AA sequence:UniProtKB:Q8ZM36;locus_tag=DDOPEIFD_00860;product=Virulence protein
NZ_NKUI01000133.1	Prodigal:002006	CDS	1718	2386	.	+	0	ID=DDOPEIFD_00861;inference=ab initio prediction:Prodigal:002006;locus_tag=DDOPEIFD_00861;product=hypothetical protein
NZ_NKUI01000133.1	Prodigal:002006	CDS	2481	2633	.	+	0	ID=DDOPEIFD_00862;inference=ab initio prediction:Prodigal:002006;locus_tag=DDOPEIFD_00862;product=hypothetical protein
NZ_NKUI01000133.1	Prodigal:002006	CDS	2923	5589	.	+	0	ID=DDOPEIFD_00863;eC_number=2.7.9.1;Name=ppdK;db_xref=COG:COG0574;gene=ppdK;inference=ab initio prediction:Prodigal:002006,similar to AA sequence:UniProtKB:P22983;locus_tag=DDOPEIFD_00863;product=Pyruvate%2C phosphate dikinase
NZ_NKUI01000133.1	Prodigal:002006	CDS	5766	6023	.	+	0	ID=DDOPEIFD_00864;inference=ab initio prediction:Prodigal:002006;locus_tag=DDOPEIFD_00864;product=hypothetical protein
NZ_NKUI01000133.1	Prodigal:002006	CDS	6201	7040	.	+	0	ID=DDOPEIFD_00865;inference=ab initio prediction:Prodigal:002006;locus_tag=DDOPEIFD_00865;product=hypothetical protein
NZ_NKUI01000133.1	Prodigal:002006	CDS	7373	7753	.	+	0	ID=DDOPEIFD_00866;inference=ab initio prediction:Prodigal:002006;locus_tag=DDOPEIFD_00866;product=hypothetical protein
NZ_NKUI01000133.1	Prodigal:002006	CDS	7837	8202	.	+	0	ID=DDOPEIFD_00867;inference=ab initio prediction:Prodigal:002006;locus_tag=DDOPEIFD_00867;product=hypothetical protein
NZ_NKUI01000133.1	Prodigal:002006	CDS	8242	10584	.	+	0	ID=DDOPEIFD_00868;Name=btuB_2;gene=btuB_2;inference=ab initio prediction:Prodigal:002006,protein motif:HAMAP:MF_01531;locus_tag=DDOPEIFD_00868;product=Vitamin B12 transporter BtuB
NZ_NKUI01000133.1	Prodigal:002006	CDS	10589	11560	.	-	0	ID=DDOPEIFD_00869;inference=ab initio prediction:Prodigal:002006;locus_tag=DDOPEIFD_00869;product=hypothetical protein
NZ_NKUI01000133.1	Prodigal:002006	CDS	11520	12350	.	-	0	ID=DDOPEIFD_00870;eC_number=3.6.3.-;Name=hmuV_1;db_xref=COG:COG4559;gene=hmuV_1;inference=ab initio prediction:Prodigal:002006,similar to AA sequence:UniProtKB:Q8L1U3;locus_tag=DDOPEIFD_00870;product=Hemin import ATP-binding protein HmuV
NZ_NKUI01000133.1	Prodigal:002006	CDS	12347	13384	.	-	0	ID=DDOPEIFD_00871;Name=hmuU_1;db_xref=COG:COG0609;gene=hmuU_1;inference=ab initio prediction:Prodigal:002006,similar to AA sequence:UniProtKB:Q56992;locus_tag=DDOPEIFD_00871;product=Hemin transport system permease protein HmuU
NZ_NKUI01000133.1	Prodigal:002006	CDS	13381	14229	.	-	0	ID=DDOPEIFD_00872;inference=ab initio prediction:Prodigal:002006;locus_tag=DDOPEIFD_00872;product=hypothetical protein
NZ_NKUI01000133.1	Prodigal:002006	CDS	14332	16275	.	-	0	ID=DDOPEIFD_00873;Name=btuB_3;gene=btuB_3;inference=ab initio prediction:Prodigal:002006,protein motif:HAMAP:MF_01531;locus_tag=DDOPEIFD_00873;product=Vitamin B12 transporter BtuB
NZ_NKUI01000133.1	Prodigal:002006	CDS	16886	18037	.	-	0	ID=DDOPEIFD_00874;inference=ab initio prediction:Prodigal:002006;locus_tag=DDOPEIFD_00874;product=hypothetical protein
NZ_NKUI01000133.1	Prodigal:002006	CDS	18980	20545	.	-	0	ID=DDOPEIFD_00875;eC_number=6.3.5.2;Name=guaA;db_xref=COG:COG0518;gene=guaA;inference=ab initio prediction:Prodigal:002006,similar to AA sequence:UniProtKB:P04079;locus_tag=DDOPEIFD_00875;product=GMP synthase [glutamine-hydrolyzing]
NZ_NKUI01000133.1	Prodigal:002006	CDS	20627	20941	.	+	0	ID=DDOPEIFD_00876;inference=ab initio prediction:Prodigal:002006;locus_tag=DDOPEIFD_00876;product=hypothetical protein
NZ_NKUI01000133.1	Prodigal:002006	CDS	20997	22016	.	-	0	ID=DDOPEIFD_00877;inference=ab initio prediction:Prodigal:002006;locus_tag=DDOPEIFD_00877;product=hypothetical protein
NZ_NKUI01000133.1	Prodigal:002006	CDS	22123	23445	.	-	0	ID=DDOPEIFD_00878;eC_number=2.1.1.176;Name=rsmB_1;db_xref=COG:COG0144;gene=rsmB_1;inference=ab initio prediction:Prodigal:002006,similar to AA sequence:UniProtKB:P36929;locus_tag=DDOPEIFD_00878;product=Ribosomal RNA small subunit methyltransferase B
NZ_NKUI01000133.1	Prodigal:002006	CDS	23572	23748	.	+	0	ID=DDOPEIFD_00879;inference=ab initio prediction:Prodigal:002006;locus_tag=DDOPEIFD_00879;product=hypothetical protein
NZ_NKUI01000133.1	Prodigal:002006	CDS	23771	24709	.	-	0	ID=DDOPEIFD_00880;eC_number=1.1.1.169;Name=panE_2;db_xref=COG:COG1893;gene=panE_2;inference=ab initio prediction:Prodigal:002006,similar to AA sequence:UniProtKB:P37402;locus_tag=DDOPEIFD_00880;product=2-dehydropantoate 2-reductase
NZ_NKUI01000133.1	Prodigal:002006	CDS	24917	25828	.	+	0	ID=DDOPEIFD_00881;inference=ab initio prediction:Prodigal:002006;locus_tag=DDOPEIFD_00881;product=hypothetical protein
NZ_NKUI01000133.1	Prodigal:002006	CDS	26073	26933	.	+	0	ID=DDOPEIFD_00882;inference=ab initio prediction:Prodigal:002006;locus_tag=DDOPEIFD_00882;product=hypothetical protein
NZ_NKUI01000133.1	Prodigal:002006	CDS	27056	27175	.	+	0	ID=DDOPEIFD_00883;inference=ab initio prediction:Prodigal:002006;locus_tag=DDOPEIFD_00883;product=hypothetical protein
NZ_NKUI01000133.1	Prodigal:002006	CDS	27238	28731	.	-	0	ID=DDOPEIFD_00884;eC_number=1.1.1.205;Name=guaB;db_xref=COG:COG0516;gene=guaB;inference=ab initio prediction:Prodigal:002006,similar to AA sequence:UniProtKB:P0C0H6;locus_tag=DDOPEIFD_00884;product=Inosine-5'-monophosphate dehydrogenase
NZ_NKUI01000133.1	Prodigal:002006	CDS	29002	30168	.	+	0	ID=DDOPEIFD_00885;eC_number=2.4.1.129;Name=ftsW;gene=ftsW;inference=ab initio prediction:Prodigal:002006,similar to AA sequence:UniProtKB:B8H092;locus_tag=DDOPEIFD_00885;product=putative peptidoglycan glycosyltransferase FtsW
NZ_NKUI01000133.1	Prodigal:002006	CDS	30165	31274	.	+	0	ID=DDOPEIFD_00886;eC_number=2.4.1.227;Name=murG_1;db_xref=COG:COG0707;gene=murG_1;inference=ab initio prediction:Prodigal:002006,similar to AA sequence:UniProtKB:Q9HW01;locus_tag=DDOPEIFD_00886;product=UDP-N-acetylglucosamine--N-acetylmuramyl-(pentapeptide) pyrophosphoryl-undecaprenol N-acetylglucosamine transferase
NZ_NKUI01000133.1	Prodigal:002006	CDS	31321	32727	.	+	0	ID=DDOPEIFD_00887;eC_number=6.3.2.8;Name=murC;db_xref=COG:COG0773;gene=murC;inference=ab initio prediction:Prodigal:002006,similar to AA sequence:UniProtKB:Q9HW02;locus_tag=DDOPEIFD_00887;product=UDP-N-acetylmuramate--L-alanine ligase
NZ_NKUI01000133.1	Prodigal:002006	CDS	32744	32881	.	-	0	ID=DDOPEIFD_00888;inference=ab initio prediction:Prodigal:002006;locus_tag=DDOPEIFD_00888;product=hypothetical protein
NZ_NKUI01000133.1	Prodigal:002006	CDS	33244	34170	.	+	0	ID=DDOPEIFD_00889;eC_number=1.3.1.98;Name=murB;db_xref=COG:COG0812;gene=murB;inference=ab initio prediction:Prodigal:002006,similar to AA sequence:UniProtKB:Q65JX9;locus_tag=DDOPEIFD_00889;product=UDP-N-acetylenolpyruvoylglucosamine reductase
NZ_NKUI01000133.1	Prodigal:002006	CDS	34223	35146	.	+	0	ID=DDOPEIFD_00890;eC_number=6.3.2.4;Name=ddlB;db_xref=COG:COG1181;gene=ddlB;inference=ab initio prediction:Prodigal:002006,similar to AA sequence:UniProtKB:P07862;locus_tag=DDOPEIFD_00890;product=D-alanine--D-alanine ligase B
NZ_NKUI01000133.1	Prodigal:002006	CDS	35113	36051	.	+	0	ID=DDOPEIFD_00891;Name=ftsQ;gene=ftsQ;inference=ab initio prediction:Prodigal:002006,protein motif:HAMAP:MF_00911;locus_tag=DDOPEIFD_00891;product=Cell division protein FtsQ
NZ_NKUI01000133.1	Prodigal:002006	CDS	36111	37433	.	+	0	ID=DDOPEIFD_00892;Name=ftsA;db_xref=COG:COG0849;gene=ftsA;inference=ab initio prediction:Prodigal:002006,similar to AA sequence:UniProtKB:Q9K0X8;locus_tag=DDOPEIFD_00892;product=Cell division protein FtsA
NZ_NKUI01000133.1	Prodigal:002006	CDS	37548	37994	.	-	0	ID=DDOPEIFD_00893;inference=ab initio prediction:Prodigal:002006;locus_tag=DDOPEIFD_00893;product=hypothetical protein
NZ_NKUI01000133.1	Prodigal:002006	CDS	38112	38276	.	-	0	ID=DDOPEIFD_00894;inference=ab initio prediction:Prodigal:002006;locus_tag=DDOPEIFD_00894;product=hypothetical protein
NZ_NKUI01000134.1	Prodigal:002006	CDS	152	2371	.	-	0	ID=DDOPEIFD_00895;eC_number=1.2.99.6;Name=paoC_1;db_xref=COG:COG1529;gene=paoC_1;inference=ab initio prediction:Prodigal:002006,similar to AA sequence:UniProtKB:P77489;locus_tag=DDOPEIFD_00895;product=Aldehyde oxidoreductase molybdenum-binding subunit PaoC
NZ_NKUI01000134.1	Prodigal:002006	CDS	2375	3109	.	-	0	ID=DDOPEIFD_00896;eC_number=1.2.99.6;Name=paoB_1;db_xref=COG:COG1319;gene=paoB_1;inference=ab initio prediction:Prodigal:002006,similar to AA sequence:UniProtKB:P77324;locus_tag=DDOPEIFD_00896;product=Aldehyde oxidoreductase FAD-binding subunit PaoB
NZ_NKUI01000134.1	Prodigal:002006	CDS	3320	3913	.	-	0	ID=DDOPEIFD_00897;eC_number=1.2.99.6;Name=paoA_1;db_xref=COG:COG2080;gene=paoA_1;inference=ab initio prediction:Prodigal:002006,similar to AA sequence:UniProtKB:P77165;locus_tag=DDOPEIFD_00897;product=Aldehyde oxidoreductase iron-sulfur-binding subunit PaoA
NZ_NKUI01000134.1	Prodigal:002006	CDS	4203	5096	.	+	0	ID=DDOPEIFD_00898;Name=pgrR_1;gene=pgrR_1;inference=ab initio prediction:Prodigal:002006,similar to AA sequence:UniProtKB:P77333;locus_tag=DDOPEIFD_00898;product=HTH-type transcriptional regulator PgrR
NZ_NKUI01000134.1	Prodigal:002006	CDS	5109	5660	.	-	0	ID=DDOPEIFD_00899;eC_number=1.1.1.385;Name=bacC;gene=bacC;inference=ab initio prediction:Prodigal:002006,similar to AA sequence:UniProtKB:P39640;locus_tag=DDOPEIFD_00899;product=Dihydroanticapsin 7-dehydrogenase
NZ_NKUI01000134.1	Prodigal:002006	CDS	5599	6366	.	-	0	ID=DDOPEIFD_00900;eC_number=1.1.5.2;Name=gcd;db_xref=COG:COG4993;gene=gcd;inference=ab initio prediction:Prodigal:002006,similar to AA sequence:UniProtKB:P15877;locus_tag=DDOPEIFD_00900;product=Quinoprotein glucose dehydrogenase
NZ_NKUI01000134.1	Prodigal:002006	CDS	6550	6975	.	-	0	ID=DDOPEIFD_00901;eC_number=3.1.1.-;inference=ab initio prediction:Prodigal:002006,similar to AA sequence:UniProtKB:Q7A338;locus_tag=DDOPEIFD_00901;product=Lactonase drp35
NZ_NKUI01000134.1	Prodigal:002006	CDS	7087	7605	.	-	0	ID=DDOPEIFD_00902;inference=ab initio prediction:Prodigal:002006;locus_tag=DDOPEIFD_00902;product=hypothetical protein
NZ_NKUI01000134.1	Prodigal:002006	CDS	7616	7987	.	-	0	ID=DDOPEIFD_00903;inference=ab initio prediction:Prodigal:002006;locus_tag=DDOPEIFD_00903;product=hypothetical protein
NZ_NKUI01000134.1	Prodigal:002006	CDS	8131	8898	.	-	0	ID=DDOPEIFD_00904;eC_number=1.1.1.-;Name=lvr;gene=lvr;inference=ab initio prediction:Prodigal:002006,similar to AA sequence:UniProtKB:Q9LBG2;locus_tag=DDOPEIFD_00904;product=Levodione reductase
NZ_NKUI01000134.1	Prodigal:002006	CDS	8970	10196	.	-	0	ID=DDOPEIFD_00905;Name=nepI;db_xref=COG:COG2814;gene=nepI;inference=ab initio prediction:Prodigal:002006,similar to AA sequence:UniProtKB:P0ADL1;locus_tag=DDOPEIFD_00905;product=Purine ribonucleoside efflux pump NepI
NZ_NKUI01000134.1	Prodigal:002006	CDS	10294	10689	.	-	0	ID=DDOPEIFD_00906;inference=ab initio prediction:Prodigal:002006;locus_tag=DDOPEIFD_00906;product=hypothetical protein
NZ_NKUI01000134.1	Prodigal:002006	CDS	10822	11715	.	+	0	ID=DDOPEIFD_00907;Name=pgrR_2;gene=pgrR_2;inference=ab initio prediction:Prodigal:002006,similar to AA sequence:UniProtKB:P77333;locus_tag=DDOPEIFD_00907;product=HTH-type transcriptional regulator PgrR
NZ_NKUI01000134.1	Prodigal:002006	CDS	11721	12410	.	-	0	ID=DDOPEIFD_00908;inference=ab initio prediction:Prodigal:002006;locus_tag=DDOPEIFD_00908;product=hypothetical protein
NZ_NKUI01000134.1	Prodigal:002006	CDS	12794	12961	.	+	0	ID=DDOPEIFD_00909;inference=ab initio prediction:Prodigal:002006;locus_tag=DDOPEIFD_00909;product=hypothetical protein
NZ_NKUI01000134.1	Prodigal:002006	CDS	13317	13565	.	+	0	ID=DDOPEIFD_00910;inference=ab initio prediction:Prodigal:002006;locus_tag=DDOPEIFD_00910;product=hypothetical protein
NZ_NKUI01000134.1	Prodigal:002006	CDS	13963	14475	.	+	0	ID=DDOPEIFD_00911;inference=ab initio prediction:Prodigal:002006;locus_tag=DDOPEIFD_00911;product=hypothetical protein
NZ_NKUI01000134.1	Prodigal:002006	CDS	14538	15470	.	-	0	ID=DDOPEIFD_00912;inference=ab initio prediction:Prodigal:002006;locus_tag=DDOPEIFD_00912;product=hypothetical protein
NZ_NKUI01000134.1	Prodigal:002006	CDS	15865	16224	.	-	0	ID=DDOPEIFD_00913;inference=ab initio prediction:Prodigal:002006;locus_tag=DDOPEIFD_00913;product=hypothetical protein
NZ_NKUI01000134.1	Prodigal:002006	CDS	16297	16608	.	-	0	ID=DDOPEIFD_00914;Name=higB-1;db_xref=COG:COG3549;gene=higB-1;inference=ab initio prediction:Prodigal:002006,similar to AA sequence:UniProtKB:Q9KMG5;locus_tag=DDOPEIFD_00914;product=Toxin HigB-1
NZ_NKUI01000135.1	Prodigal:002006	CDS	217	2985	.	+	0	ID=DDOPEIFD_00915;eC_number=4.1.1.31;Name=ppc_1;db_xref=COG:COG2352;gene=ppc_1;inference=ab initio prediction:Prodigal:002006,similar to AA sequence:UniProtKB:Q59757;locus_tag=DDOPEIFD_00915;product=Phosphoenolpyruvate carboxylase
NZ_NKUI01000135.1	Prodigal:002006	CDS	3281	4255	.	+	0	ID=DDOPEIFD_00916;eC_number=4.1.3.24;Name=mcl1;db_xref=COG:COG2301;gene=mcl1;inference=ab initio prediction:Prodigal:002006,similar to AA sequence:UniProtKB:Q3J5L6;locus_tag=DDOPEIFD_00916;product=L-malyl-CoA/beta-methylmalyl-CoA lyase
NZ_NKUI01000135.1	Prodigal:002006	CDS	4472	6160	.	-	0	ID=DDOPEIFD_00917;inference=ab initio prediction:Prodigal:002006;locus_tag=DDOPEIFD_00917;product=hypothetical protein
NZ_NKUI01000135.1	Prodigal:002006	CDS	6543	6920	.	-	0	ID=DDOPEIFD_00918;eC_number=4.2.1.96;inference=ab initio prediction:Prodigal:002006,protein motif:HAMAP:MF_00434;locus_tag=DDOPEIFD_00918;product=Putative pterin-4-alpha-carbinolamine dehydratase
NZ_NKUI01000135.1	Prodigal:002006	CDS	7138	8133	.	+	0	ID=DDOPEIFD_00919;inference=ab initio prediction:Prodigal:002006;locus_tag=DDOPEIFD_00919;product=hypothetical protein
NZ_NKUI01000135.1	Prodigal:002006	CDS	8173	8907	.	+	0	ID=DDOPEIFD_00920;Name=ssuC_2;db_xref=COG:COG0600;gene=ssuC_2;inference=ab initio prediction:Prodigal:002006,similar to AA sequence:UniProtKB:P75851;locus_tag=DDOPEIFD_00920;product=Putative aliphatic sulfonates transport permease protein SsuC
NZ_NKUI01000135.1	Prodigal:002006	CDS	8888	9637	.	+	0	ID=DDOPEIFD_00921;eC_number=3.6.3.-;Name=ssuB_2;db_xref=COG:COG1116;gene=ssuB_2;inference=ab initio prediction:Prodigal:002006,similar to AA sequence:UniProtKB:Q8NR42;locus_tag=DDOPEIFD_00921;product=Aliphatic sulfonates import ATP-binding protein SsuB
NZ_NKUI01000135.1	Prodigal:002006	CDS	10409	12214	.	+	0	ID=DDOPEIFD_00922;eC_number=1.1.2.7;inference=ab initio prediction:Prodigal:002006,similar to AA sequence:UniProtKB:P38539;locus_tag=DDOPEIFD_00922;product=Methanol dehydrogenase [cytochrome c] subunit 1
NZ_NKUI01000135.1	Prodigal:002006	CDS	12361	12960	.	+	0	ID=DDOPEIFD_00923;inference=ab initio prediction:Prodigal:002006;locus_tag=DDOPEIFD_00923;product=hypothetical protein
NZ_NKUI01000135.1	Prodigal:002006	CDS	12960	13820	.	+	0	ID=DDOPEIFD_00924;inference=ab initio prediction:Prodigal:002006;locus_tag=DDOPEIFD_00924;product=hypothetical protein
NZ_NKUI01000135.1	Prodigal:002006	CDS	13851	14327	.	-	0	ID=DDOPEIFD_00925;Name=sulD;db_xref=COG:COG0801;gene=sulD;inference=ab initio prediction:Prodigal:002006,similar to AA sequence:UniProtKB:P59657;locus_tag=DDOPEIFD_00925;product=Bifunctional folate synthesis protein
NZ_NKUI01000135.1	Prodigal:002006	CDS	14324	14704	.	-	0	ID=DDOPEIFD_00926;eC_number=4.1.2.25;Name=folB;db_xref=COG:COG1539;gene=folB;inference=ab initio prediction:Prodigal:002006,similar to AA sequence:UniProtKB:P56740;locus_tag=DDOPEIFD_00926;product=Dihydroneopterin aldolase
NZ_NKUI01000135.1	Prodigal:002006	CDS	14697	15632	.	-	0	ID=DDOPEIFD_00927;eC_number=2.5.1.15;Name=folP;db_xref=COG:COG0294;gene=folP;inference=ab initio prediction:Prodigal:002006,similar to AA sequence:UniProtKB:P0AC13;locus_tag=DDOPEIFD_00927;product=Dihydropteroate synthase
NZ_NKUI01000135.1	Prodigal:002006	CDS	15712	16077	.	-	0	ID=DDOPEIFD_00928;inference=ab initio prediction:Prodigal:002006;locus_tag=DDOPEIFD_00928;product=hypothetical protein
NZ_NKUI01000135.1	Prodigal:002006	CDS	16058	16801	.	-	0	ID=DDOPEIFD_00929;inference=ab initio prediction:Prodigal:002006;locus_tag=DDOPEIFD_00929;product=hypothetical protein
NZ_NKUI01000135.1	Prodigal:002006	CDS	16798	17952	.	-	0	ID=DDOPEIFD_00930;eC_number=1.21.98.4;Name=pqqE;db_xref=COG:COG0535;gene=pqqE;inference=ab initio prediction:Prodigal:002006,similar to AA sequence:UniProtKB:P71517;locus_tag=DDOPEIFD_00930;product=PqqA peptide cyclase
NZ_NKUI01000135.1	Prodigal:002006	CDS	17949	18524	.	-	0	ID=DDOPEIFD_00931;Name=pqqCD_1;db_xref=COG:COG5424;gene=pqqCD_1;inference=ab initio prediction:Prodigal:002006,similar to AA sequence:UniProtKB:Q49150;locus_tag=DDOPEIFD_00931;product=Bifunctional coenzyme PQQ synthesis protein C/D
NZ_NKUI01000136.1	Prodigal:002006	CDS	306	950	.	+	0	ID=DDOPEIFD_00932;inference=ab initio prediction:Prodigal:002006,protein motif:HAMAP:MF_02040;locus_tag=DDOPEIFD_00932;product=Iron-sulfur cluster carrier protein
NZ_NKUI01000136.1	Prodigal:002006	CDS	947	1276	.	+	0	ID=DDOPEIFD_00933;inference=ab initio prediction:Prodigal:002006;locus_tag=DDOPEIFD_00933;product=hypothetical protein
NZ_NKUI01000136.1	Prodigal:002006	CDS	1560	2714	.	+	0	ID=DDOPEIFD_00934;inference=ab initio prediction:Prodigal:002006;locus_tag=DDOPEIFD_00934;product=hypothetical protein
NZ_NKUI01000136.1	Prodigal:002006	CDS	3173	4126	.	+	0	ID=DDOPEIFD_00935;inference=ab initio prediction:Prodigal:002006;locus_tag=DDOPEIFD_00935;product=hypothetical protein
NZ_NKUI01000136.1	Prodigal:002006	CDS	4275	5729	.	+	0	ID=DDOPEIFD_00936;eC_number=3.1.11.6;Name=xseA_1;gene=xseA_1;inference=ab initio prediction:Prodigal:002006,protein motif:HAMAP:MF_00378;locus_tag=DDOPEIFD_00936;product=Exodeoxyribonuclease 7 large subunit
NZ_NKUI01000136.1	Prodigal:002006	CDS	5753	5959	.	+	0	ID=DDOPEIFD_00937;inference=ab initio prediction:Prodigal:002006;locus_tag=DDOPEIFD_00937;product=hypothetical protein
NZ_NKUI01000136.1	Prodigal:002006	CDS	6458	7132	.	-	0	ID=DDOPEIFD_00938;db_xref=COG:COG0664;inference=ab initio prediction:Prodigal:002006,similar to AA sequence:UniProtKB:Q5SID7;locus_tag=DDOPEIFD_00938;product=Cyclic AMP receptor protein
NZ_NKUI01000136.1	Prodigal:002006	CDS	7318	8118	.	+	0	ID=DDOPEIFD_00939;inference=ab initio prediction:Prodigal:002006;locus_tag=DDOPEIFD_00939;product=hypothetical protein
NZ_NKUI01000136.1	Prodigal:002006	CDS	8397	9479	.	+	0	ID=DDOPEIFD_00940;inference=ab initio prediction:Prodigal:002006,similar to AA sequence:UniProtKB:P62723;locus_tag=DDOPEIFD_00940;note=UPF0324 inner membrane protein YeiH;product=hypothetical protein
NZ_NKUI01000136.1	Prodigal:002006	CDS	9545	10636	.	+	0	ID=DDOPEIFD_00941;eC_number=1.8.5.-;Name=msrP_1;gene=msrP_1;inference=ab initio prediction:Prodigal:002006,protein motif:HAMAP:MF_01206;locus_tag=DDOPEIFD_00941;product=Protein-methionine-sulfoxide reductase catalytic subunit MsrP
NZ_NKUI01000136.1	Prodigal:002006	CDS	10650	11534	.	-	0	ID=DDOPEIFD_00942;Name=cysL_2;db_xref=COG:COG0583;gene=cysL_2;inference=ab initio prediction:Prodigal:002006,similar to AA sequence:UniProtKB:P39647;locus_tag=DDOPEIFD_00942;product=HTH-type transcriptional regulator CysL
NZ_NKUI01000136.1	Prodigal:002006	CDS	11587	12381	.	-	0	ID=DDOPEIFD_00943;inference=ab initio prediction:Prodigal:002006;locus_tag=DDOPEIFD_00943;product=hypothetical protein
NZ_NKUI01000136.1	Prodigal:002006	CDS	12378	12887	.	-	0	ID=DDOPEIFD_00944;Name=ecfG_1;gene=ecfG_1;inference=ab initio prediction:Prodigal:002006,similar to AA sequence:UniProtKB:B3Q6P8;locus_tag=DDOPEIFD_00944;product=ECF RNA polymerase sigma factor EcfG
NZ_NKUI01000136.1	Prodigal:002006	CDS	13085	13483	.	+	0	ID=DDOPEIFD_00945;inference=ab initio prediction:Prodigal:002006;locus_tag=DDOPEIFD_00945;product=hypothetical protein
NZ_NKUI01000136.1	Prodigal:002006	CDS	13533	14972	.	+	0	ID=DDOPEIFD_00946;inference=ab initio prediction:Prodigal:002006;locus_tag=DDOPEIFD_00946;product=hypothetical protein
NZ_NKUI01000136.1	Prodigal:002006	CDS	15143	15463	.	-	0	ID=DDOPEIFD_00947;inference=ab initio prediction:Prodigal:002006;locus_tag=DDOPEIFD_00947;product=hypothetical protein
NZ_NKUI01000136.1	Prodigal:002006	CDS	15477	16688	.	-	0	ID=DDOPEIFD_00948;eC_number=1.8.5.-;Name=msrP_2;gene=msrP_2;inference=ab initio prediction:Prodigal:002006,protein motif:HAMAP:MF_01206;locus_tag=DDOPEIFD_00948;product=Protein-methionine-sulfoxide reductase catalytic subunit MsrP
NZ_NKUI01000136.1	Prodigal:002006	CDS	16811	17527	.	-	0	ID=DDOPEIFD_00949;inference=ab initio prediction:Prodigal:002006;locus_tag=DDOPEIFD_00949;product=hypothetical protein
NZ_NKUI01000136.1	Prodigal:002006	CDS	17527	18015	.	-	0	ID=DDOPEIFD_00950;Name=sigH;db_xref=COG:COG1595;gene=sigH;inference=ab initio prediction:Prodigal:002006,similar to AA sequence:UniProtKB:A0QTP2;locus_tag=DDOPEIFD_00950;product=ECF RNA polymerase sigma factor SigH
NZ_NKUI01000137.1	Prodigal:002006	CDS	40	942	.	+	0	ID=DDOPEIFD_00951;inference=ab initio prediction:Prodigal:002006;locus_tag=DDOPEIFD_00951;product=hypothetical protein
NZ_NKUI01000137.1	Prodigal:002006	CDS	1012	1395	.	-	0	ID=DDOPEIFD_00952;inference=ab initio prediction:Prodigal:002006;locus_tag=DDOPEIFD_00952;product=hypothetical protein
NZ_NKUI01000137.1	Prodigal:002006	CDS	1604	2155	.	-	0	ID=DDOPEIFD_00953;inference=ab initio prediction:Prodigal:002006;locus_tag=DDOPEIFD_00953;product=hypothetical protein
NZ_NKUI01000137.1	Prodigal:002006	CDS	2258	2692	.	-	0	ID=DDOPEIFD_00954;eC_number=4.1.1.20;Name=lysA;db_xref=COG:COG0019;gene=lysA;inference=ab initio prediction:Prodigal:002006,similar to AA sequence:UniProtKB:O67262;locus_tag=DDOPEIFD_00954;product=Diaminopimelate decarboxylase
NZ_NKUI01000138.1	Prodigal:002006	CDS	53	2197	.	+	0	ID=DDOPEIFD_00955;eC_number=3.6.4.13;Name=deaD_1;gene=deaD_1;inference=ab initio prediction:Prodigal:002006,protein motif:HAMAP:MF_00964;locus_tag=DDOPEIFD_00955;product=ATP-dependent RNA helicase DeaD
NZ_NKUI01000138.1	Prodigal:002006	CDS	2261	3427	.	-	0	ID=DDOPEIFD_00956;inference=ab initio prediction:Prodigal:002006;locus_tag=DDOPEIFD_00956;product=hypothetical protein
NZ_NKUI01000138.1	Prodigal:002006	CDS	3424	5748	.	-	0	ID=DDOPEIFD_00957;inference=ab initio prediction:Prodigal:002006;locus_tag=DDOPEIFD_00957;product=hypothetical protein
NZ_NKUI01000138.1	Prodigal:002006	CDS	5757	6857	.	-	0	ID=DDOPEIFD_00958;Name=yehL;db_xref=COG:COG0714;gene=yehL;inference=ab initio prediction:Prodigal:002006,similar to AA sequence:UniProtKB:P33348;locus_tag=DDOPEIFD_00958;product=putative protein YehL
NZ_NKUI01000138.1	Prodigal:002006	CDS	6854	8476	.	-	0	ID=DDOPEIFD_00959;inference=ab initio prediction:Prodigal:002006;locus_tag=DDOPEIFD_00959;product=hypothetical protein
NZ_NKUI01000138.1	Prodigal:002006	CDS	8476	9870	.	-	0	ID=DDOPEIFD_00960;inference=ab initio prediction:Prodigal:002006;locus_tag=DDOPEIFD_00960;product=hypothetical protein
NZ_NKUI01000138.1	Prodigal:002006	CDS	10525	11514	.	+	0	ID=DDOPEIFD_00961;Name=nodD2;gene=nodD2;inference=ab initio prediction:Prodigal:002006,similar to AA sequence:UniProtKB:P55700;locus_tag=DDOPEIFD_00961;product=Nodulation protein D 2
NZ_NKUI01000138.1	Prodigal:002006	CDS	11710	12084	.	+	0	ID=DDOPEIFD_00962;inference=ab initio prediction:Prodigal:002006;locus_tag=DDOPEIFD_00962;product=hypothetical protein
NZ_NKUI01000138.1	Prodigal:002006	CDS	12207	13679	.	+	0	ID=DDOPEIFD_00963;eC_number=1.14.13.-;Name=hpyO;db_xref=COG:COG2072;gene=hpyO;inference=ab initio prediction:Prodigal:002006,similar to AA sequence:UniProtKB:Q8PDQ6;locus_tag=DDOPEIFD_00963;product=FAD-dependent urate hydroxylase
NZ_NKUI01000138.1	Prodigal:002006	CDS	13837	14901	.	+	0	ID=DDOPEIFD_00964;inference=ab initio prediction:Prodigal:002006;locus_tag=DDOPEIFD_00964;product=hypothetical protein
NZ_NKUI01000138.1	Prodigal:002006	CDS	14898	16451	.	+	0	ID=DDOPEIFD_00965;eC_number=3.5.4.32;db_xref=COG:COG0402;inference=ab initio prediction:Prodigal:002006,similar to AA sequence:UniProtKB:Q9I6Z0;locus_tag=DDOPEIFD_00965;product=8-oxoguanine deaminase
NZ_NKUI01000138.1	Prodigal:002006	CDS	16486	17898	.	+	0	ID=DDOPEIFD_00966;eC_number=3.5.1.4;Name=amiC_1;db_xref=COG:COG0154;gene=amiC_1;inference=ab initio prediction:Prodigal:002006,similar to AA sequence:UniProtKB:P9WQ95;locus_tag=DDOPEIFD_00966;product=Putative amidase AmiC
NZ_NKUI01000138.1	Prodigal:002006	CDS	17949	18887	.	+	0	ID=DDOPEIFD_00967;inference=ab initio prediction:Prodigal:002006;locus_tag=DDOPEIFD_00967;product=hypothetical protein
NZ_NKUI01000138.1	Prodigal:002006	CDS	19242	19484	.	+	0	ID=DDOPEIFD_00968;inference=ab initio prediction:Prodigal:002006;locus_tag=DDOPEIFD_00968;product=hypothetical protein
NZ_NKUI01000138.1	Prodigal:002006	CDS	19569	20534	.	-	0	ID=DDOPEIFD_00969;inference=ab initio prediction:Prodigal:002006;locus_tag=DDOPEIFD_00969;product=hypothetical protein
NZ_NKUI01000138.1	Prodigal:002006	CDS	20944	21759	.	+	0	ID=DDOPEIFD_00970;inference=ab initio prediction:Prodigal:002006;locus_tag=DDOPEIFD_00970;product=hypothetical protein
NZ_NKUI01000138.1	Prodigal:002006	CDS	21609	23660	.	-	0	ID=DDOPEIFD_00971;eC_number=6.4.1.8;Name=apc3_2;db_xref=COG:COG0145;gene=apc3_2;inference=ab initio prediction:Prodigal:002006,similar to AA sequence:UniProtKB:Q5P5G4;locus_tag=DDOPEIFD_00971;product=Acetophenone carboxylase gamma subunit
NZ_NKUI01000138.1	Prodigal:002006	CDS	23657	25387	.	-	0	ID=DDOPEIFD_00972;eC_number=6.4.1.8;Name=apc4_2;db_xref=COG:COG0146;gene=apc4_2;inference=ab initio prediction:Prodigal:002006,similar to AA sequence:UniProtKB:Q5P5G5;locus_tag=DDOPEIFD_00972;product=Acetophenone carboxylase delta subunit
NZ_NKUI01000138.1	Prodigal:002006	CDS	25937	26866	.	+	0	ID=DDOPEIFD_00973;Name=benM;gene=benM;inference=ab initio prediction:Prodigal:002006,similar to AA sequence:UniProtKB:O68014;locus_tag=DDOPEIFD_00973;product=HTH-type transcriptional regulator BenM
NZ_NKUI01000138.1	Prodigal:002006	CDS	26861	28918	.	-	0	ID=DDOPEIFD_00974;eC_number=6.4.1.8;Name=apc3_3;db_xref=COG:COG0145;gene=apc3_3;inference=ab initio prediction:Prodigal:002006,similar to AA sequence:UniProtKB:Q5P5G4;locus_tag=DDOPEIFD_00974;product=Acetophenone carboxylase gamma subunit
NZ_NKUI01000138.1	Prodigal:002006	CDS	28906	30777	.	-	0	ID=DDOPEIFD_00975;eC_number=6.4.1.8;Name=apc4_3;db_xref=COG:COG0146;gene=apc4_3;inference=ab initio prediction:Prodigal:002006,similar to AA sequence:UniProtKB:Q5P5G5;locus_tag=DDOPEIFD_00975;product=Acetophenone carboxylase delta subunit
NZ_NKUI01000138.1	Prodigal:002006	CDS	31003	31098	.	+	0	ID=DDOPEIFD_00976;inference=ab initio prediction:Prodigal:002006;locus_tag=DDOPEIFD_00976;product=hypothetical protein
NZ_NKUI01000138.1	Prodigal:002006	CDS	31147	32109	.	-	0	ID=DDOPEIFD_00977;eC_number=1.1.98.2;Name=fgd1;db_xref=COG:COG2141;gene=fgd1;inference=ab initio prediction:Prodigal:002006,similar to AA sequence:UniProtKB:P9WNE1;locus_tag=DDOPEIFD_00977;product=F420-dependent glucose-6-phosphate dehydrogenase
NZ_NKUI01000138.1	Prodigal:002006	CDS	32120	33949	.	-	0	ID=DDOPEIFD_00978;eC_number=3.2.1.28;db_xref=COG:COG3387;inference=ab initio prediction:Prodigal:002006,similar to AA sequence:UniProtKB:A0R0W9;locus_tag=DDOPEIFD_00978;product=Trehalase
NZ_NKUI01000138.1	Prodigal:002006	CDS	34015	34902	.	-	0	ID=DDOPEIFD_00979;eC_number=3.1.1.99;inference=ab initio prediction:Prodigal:002006,similar to AA sequence:UniProtKB:P0DOV6;locus_tag=DDOPEIFD_00979;product=6-deoxy-6-sulfogluconolactonase
NZ_NKUI01000138.1	Prodigal:002006	CDS	35226	38564	.	+	0	ID=DDOPEIFD_00980;eC_number=3.6.4.-;Name=mfd_1;db_xref=COG:COG1197;gene=mfd_1;inference=ab initio prediction:Prodigal:002006,similar to AA sequence:UniProtKB:P30958;locus_tag=DDOPEIFD_00980;product=Transcription-repair-coupling factor
NZ_NKUI01000138.1	Prodigal:002006	CDS	38631	38777	.	-	0	ID=DDOPEIFD_00981;inference=ab initio prediction:Prodigal:002006;locus_tag=DDOPEIFD_00981;product=hypothetical protein
NZ_NKUI01000139.1	Prodigal:002006	CDS	90	683	.	+	0	ID=DDOPEIFD_00982;inference=ab initio prediction:Prodigal:002006;locus_tag=DDOPEIFD_00982;product=hypothetical protein
NZ_NKUI01000139.1	Prodigal:002006	CDS	778	1896	.	-	0	ID=DDOPEIFD_00983;eC_number=1.6.99.1;Name=namA_1;db_xref=COG:COG1902;gene=namA_1;inference=ab initio prediction:Prodigal:002006,similar to AA sequence:UniProtKB:Q5KXG9;locus_tag=DDOPEIFD_00983;product=NADPH dehydrogenase
NZ_NKUI01000139.1	Prodigal:002006	CDS	2062	3054	.	+	0	ID=DDOPEIFD_00984;eC_number=1.8.5.7;Name=yqjG;db_xref=COG:COG0435;gene=yqjG;inference=ab initio prediction:Prodigal:002006,similar to AA sequence:UniProtKB:P42620;locus_tag=DDOPEIFD_00984;product=Glutathionyl-hydroquinone reductase YqjG
NZ_NKUI01000139.1	Prodigal:002006	CDS	3143	3661	.	+	0	ID=DDOPEIFD_00985;inference=ab initio prediction:Prodigal:002006;locus_tag=DDOPEIFD_00985;product=hypothetical protein
NZ_NKUI01000139.1	Prodigal:002006	CDS	3806	4717	.	+	0	ID=DDOPEIFD_00986;Name=cnoX;db_xref=COG:COG3118;gene=cnoX;inference=ab initio prediction:Prodigal:002006,similar to AA sequence:UniProtKB:P77395;locus_tag=DDOPEIFD_00986;product=Chaperedoxin
NZ_NKUI01000139.1	Prodigal:002006	CDS	4782	5450	.	+	0	ID=DDOPEIFD_00987;eC_number=3.4.21.53;Name=lon2;db_xref=COG:COG0466;gene=lon2;inference=ab initio prediction:Prodigal:002006,similar to AA sequence:UniProtKB:P36774;locus_tag=DDOPEIFD_00987;product=Lon protease 2
NZ_NKUI01000139.1	Prodigal:002006	CDS	5513	5719	.	+	0	ID=DDOPEIFD_00988;inference=ab initio prediction:Prodigal:002006,similar to AA sequence:UniProtKB:A1IQS5;locus_tag=DDOPEIFD_00988;note=UPF0434 protein NMA0874;product=hypothetical protein
NZ_NKUI01000014.1	Prodigal:002006	CDS	369	1352	.	+	0	ID=DDOPEIFD_00989;Name=degA;db_xref=COG:COG1609;gene=degA;inference=ab initio prediction:Prodigal:002006,similar to AA sequence:UniProtKB:P37947;locus_tag=DDOPEIFD_00989;product=HTH-type transcriptional regulator DegA
NZ_NKUI01000014.1	Prodigal:002006	CDS	1396	4563	.	-	0	ID=DDOPEIFD_00990;Name=czcA_2;gene=czcA_2;inference=ab initio prediction:Prodigal:002006,similar to AA sequence:UniProtKB:P13511;locus_tag=DDOPEIFD_00990;product=Cobalt-zinc-cadmium resistance protein CzcA
NZ_NKUI01000014.1	Prodigal:002006	CDS	4674	5924	.	-	0	ID=DDOPEIFD_00991;Name=czcB_1;gene=czcB_1;inference=ab initio prediction:Prodigal:002006,similar to AA sequence:UniProtKB:P13510;locus_tag=DDOPEIFD_00991;product=Cobalt-zinc-cadmium resistance protein CzcB
NZ_NKUI01000014.1	Prodigal:002006	CDS	6195	8000	.	-	0	ID=DDOPEIFD_00992;eC_number=3.6.5.-;Name=lepA;gene=lepA;inference=ab initio prediction:Prodigal:002006,similar to AA sequence:UniProtKB:P65272;locus_tag=DDOPEIFD_00992;product=Elongation factor 4
NZ_NKUI01000014.1	Prodigal:002006	CDS	8161	8775	.	-	0	ID=DDOPEIFD_00993;eC_number=2.7.13.3;Name=rpfC;db_xref=COG:COG0642;gene=rpfC;inference=ab initio prediction:Prodigal:002006,similar to AA sequence:UniProtKB:P0C0F6;locus_tag=DDOPEIFD_00993;product=Sensory/regulatory protein RpfC
NZ_NKUI01000140.1	Prodigal:002006	CDS	437	649	.	+	0	ID=DDOPEIFD_00994;inference=ab initio prediction:Prodigal:002006;locus_tag=DDOPEIFD_00994;product=hypothetical protein
NZ_NKUI01000140.1	Prodigal:002006	CDS	1045	1848	.	+	0	ID=DDOPEIFD_00995;inference=ab initio prediction:Prodigal:002006;locus_tag=DDOPEIFD_00995;product=hypothetical protein
NZ_NKUI01000140.1	Prodigal:002006	CDS	1905	2282	.	+	0	ID=DDOPEIFD_00996;Name=ctb;db_xref=COG:COG2346;gene=ctb;inference=ab initio prediction:Prodigal:002006,similar to AA sequence:UniProtKB:Q0PB48;locus_tag=DDOPEIFD_00996;product=Group 3 truncated hemoglobin ctb
NZ_NKUI01000140.1	Prodigal:002006	CDS	2508	3695	.	+	0	ID=DDOPEIFD_00997;inference=ab initio prediction:Prodigal:002006;locus_tag=DDOPEIFD_00997;product=hypothetical protein
NZ_NKUI01000140.1	Prodigal:002006	CDS	3830	4648	.	-	0	ID=DDOPEIFD_00998;inference=ab initio prediction:Prodigal:002006;locus_tag=DDOPEIFD_00998;product=hypothetical protein
NZ_NKUI01000140.1	Prodigal:002006	CDS	4677	5474	.	-	0	ID=DDOPEIFD_00999;eC_number=3.1.1.96;Name=dtd3;gene=dtd3;inference=ab initio prediction:Prodigal:002006,similar to AA sequence:UniProtKB:P73335;locus_tag=DDOPEIFD_00999;product=D-aminoacyl-tRNA deacylase
NZ_NKUI01000140.1	Prodigal:002006	CDS	5522	7090	.	-	0	ID=DDOPEIFD_01000;eC_number=6.1.1.10;Name=metG;gene=metG;inference=ab initio prediction:Prodigal:002006,similar to AA sequence:UniProtKB:P59078;locus_tag=DDOPEIFD_01000;product=Methionine--tRNA ligase
NZ_NKUI01000140.1	Prodigal:002006	CDS	7403	9043	.	+	0	ID=DDOPEIFD_01001;inference=ab initio prediction:Prodigal:002006;locus_tag=DDOPEIFD_01001;product=hypothetical protein
NZ_NKUI01000140.1	Prodigal:002006	CDS	9128	9997	.	-	0	ID=DDOPEIFD_01002;inference=ab initio prediction:Prodigal:002006;locus_tag=DDOPEIFD_01002;product=hypothetical protein
NZ_NKUI01000141.1	Prodigal:002006	CDS	21	1094	.	-	0	ID=DDOPEIFD_01003;inference=ab initio prediction:Prodigal:002006;locus_tag=DDOPEIFD_01003;product=hypothetical protein
NZ_NKUI01000141.1	Prodigal:002006	CDS	1890	3410	.	-	0	ID=DDOPEIFD_01004;inference=ab initio prediction:Prodigal:002006;locus_tag=DDOPEIFD_01004;product=hypothetical protein
NZ_NKUI01000141.1	Prodigal:002006	CDS	3596	4714	.	-	0	ID=DDOPEIFD_01005;inference=ab initio prediction:Prodigal:002006;locus_tag=DDOPEIFD_01005;product=hypothetical protein
NZ_NKUI01000141.1	Prodigal:002006	CDS	5268	5507	.	+	0	ID=DDOPEIFD_01006;inference=ab initio prediction:Prodigal:002006;locus_tag=DDOPEIFD_01006;product=hypothetical protein
NZ_NKUI01000141.1	Prodigal:002006	CDS	5728	5871	.	-	0	ID=DDOPEIFD_01007;inference=ab initio prediction:Prodigal:002006;locus_tag=DDOPEIFD_01007;product=hypothetical protein
NZ_NKUI01000141.1	Prodigal:002006	CDS	6699	7853	.	-	0	ID=DDOPEIFD_01008;inference=ab initio prediction:Prodigal:002006;locus_tag=DDOPEIFD_01008;product=hypothetical protein
NZ_NKUI01000141.1	Prodigal:002006	CDS	7867	8436	.	+	0	ID=DDOPEIFD_01009;inference=ab initio prediction:Prodigal:002006;locus_tag=DDOPEIFD_01009;product=hypothetical protein
NZ_NKUI01000141.1	Prodigal:002006	CDS	8433	10634	.	+	0	ID=DDOPEIFD_01010;inference=ab initio prediction:Prodigal:002006;locus_tag=DDOPEIFD_01010;product=hypothetical protein
NZ_NKUI01000141.1	Prodigal:002006	CDS	10659	11219	.	+	0	ID=DDOPEIFD_01011;inference=ab initio prediction:Prodigal:002006;locus_tag=DDOPEIFD_01011;product=hypothetical protein
NZ_NKUI01000141.1	Prodigal:002006	CDS	11168	11914	.	-	0	ID=DDOPEIFD_01012;inference=ab initio prediction:Prodigal:002006;locus_tag=DDOPEIFD_01012;product=hypothetical protein
NZ_NKUI01000141.1	Prodigal:002006	CDS	12806	13858	.	+	0	ID=DDOPEIFD_01013;inference=ab initio prediction:Prodigal:002006,similar to AA sequence:UniProtKB:P33015;locus_tag=DDOPEIFD_01013;note=UPF0394 inner membrane protein YeeE;product=hypothetical protein
NZ_NKUI01000141.1	Prodigal:002006	CDS	14003	14503	.	+	0	ID=DDOPEIFD_01014;inference=ab initio prediction:Prodigal:002006;locus_tag=DDOPEIFD_01014;product=hypothetical protein
NZ_NKUI01000141.1	Prodigal:002006	CDS	14884	15240	.	-	0	ID=DDOPEIFD_01015;Name=hlyU;db_xref=COG:COG0640;gene=hlyU;inference=ab initio prediction:Prodigal:002006,similar to AA sequence:UniProtKB:P52695;locus_tag=DDOPEIFD_01015;product=Transcriptional activator HlyU
NZ_NKUI01000141.1	Prodigal:002006	CDS	15296	15661	.	-	0	ID=DDOPEIFD_01016;inference=ab initio prediction:Prodigal:002006;locus_tag=DDOPEIFD_01016;product=hypothetical protein
NZ_NKUI01000141.1	Prodigal:002006	CDS	15732	16466	.	+	0	ID=DDOPEIFD_01017;eC_number=1.8.1.8;Name=dsbD_1;gene=dsbD_1;inference=ab initio prediction:Prodigal:002006,protein motif:HAMAP:MF_00399;locus_tag=DDOPEIFD_01017;product=Thiol:disulfide interchange protein DsbD
NZ_NKUI01000141.1	Prodigal:002006	CDS	16514	16717	.	-	0	ID=DDOPEIFD_01018;inference=ab initio prediction:Prodigal:002006;locus_tag=DDOPEIFD_01018;product=hypothetical protein
NZ_NKUI01000141.1	Prodigal:002006	CDS	17271	17846	.	+	0	ID=DDOPEIFD_01019;inference=ab initio prediction:Prodigal:002006;locus_tag=DDOPEIFD_01019;product=hypothetical protein
NZ_NKUI01000141.1	Prodigal:002006	CDS	18018	18494	.	+	0	ID=DDOPEIFD_01020;inference=ab initio prediction:Prodigal:002006;locus_tag=DDOPEIFD_01020;product=hypothetical protein
NZ_NKUI01000141.1	Prodigal:002006	CDS	18524	18982	.	+	0	ID=DDOPEIFD_01021;inference=ab initio prediction:Prodigal:002006;locus_tag=DDOPEIFD_01021;product=hypothetical protein
NZ_NKUI01000141.1	Prodigal:002006	CDS	19023	19352	.	+	0	ID=DDOPEIFD_01022;inference=ab initio prediction:Prodigal:002006;locus_tag=DDOPEIFD_01022;product=hypothetical protein
NZ_NKUI01000141.1	Prodigal:002006	CDS	19409	20251	.	+	0	ID=DDOPEIFD_01023;eC_number=2.8.5.2;Name=soxA_1;gene=soxA_1;inference=ab initio prediction:Prodigal:002006,similar to AA sequence:UniProtKB:Q9K4M4;locus_tag=DDOPEIFD_01023;product=L-cysteine S-thiosulfotransferase subunit SoxA
NZ_NKUI01000141.1	Prodigal:002006	CDS	20267	21946	.	+	0	ID=DDOPEIFD_01024;inference=ab initio prediction:Prodigal:002006;locus_tag=DDOPEIFD_01024;product=hypothetical protein
NZ_NKUI01000141.1	Prodigal:002006	CDS	22000	23289	.	+	0	ID=DDOPEIFD_01025;inference=ab initio prediction:Prodigal:002006;locus_tag=DDOPEIFD_01025;product=hypothetical protein
NZ_NKUI01000141.1	Prodigal:002006	CDS	23273	23953	.	+	0	ID=DDOPEIFD_01026;inference=ab initio prediction:Prodigal:002006;locus_tag=DDOPEIFD_01026;product=hypothetical protein
NZ_NKUI01000141.1	Prodigal:002006	CDS	23980	24945	.	+	0	ID=DDOPEIFD_01027;inference=ab initio prediction:Prodigal:002006;locus_tag=DDOPEIFD_01027;product=hypothetical protein
NZ_NKUI01000141.1	Prodigal:002006	CDS	25046	25507	.	+	0	ID=DDOPEIFD_01028;inference=ab initio prediction:Prodigal:002006;locus_tag=DDOPEIFD_01028;product=hypothetical protein
NZ_NKUI01000141.1	Prodigal:002006	CDS	25551	26018	.	+	0	ID=DDOPEIFD_01029;inference=ab initio prediction:Prodigal:002006;locus_tag=DDOPEIFD_01029;product=hypothetical protein
NZ_NKUI01000141.1	Prodigal:002006	CDS	26028	27035	.	+	0	ID=DDOPEIFD_01030;inference=ab initio prediction:Prodigal:002006;locus_tag=DDOPEIFD_01030;product=hypothetical protein
NZ_NKUI01000141.1	Prodigal:002006	CDS	27248	27406	.	+	0	ID=DDOPEIFD_01031;inference=ab initio prediction:Prodigal:002006;locus_tag=DDOPEIFD_01031;product=hypothetical protein
NZ_NKUI01000141.1	Prodigal:002006	CDS	27515	27907	.	-	0	ID=DDOPEIFD_01032;Name=trxA_2;db_xref=COG:COG0526;gene=trxA_2;inference=ab initio prediction:Prodigal:002006,similar to AA sequence:UniProtKB:Q7M1B9;locus_tag=DDOPEIFD_01032;product=Thioredoxin
NZ_NKUI01000141.1	Prodigal:002006	CDS	27942	28742	.	-	0	ID=DDOPEIFD_01033;inference=ab initio prediction:Prodigal:002006;locus_tag=DDOPEIFD_01033;product=hypothetical protein
NZ_NKUI01000141.1	Prodigal:002006	CDS	29289	29876	.	+	0	ID=DDOPEIFD_01034;eC_number=1.8.2.2;Name=tsdA;gene=tsdA;inference=ab initio prediction:Prodigal:002006,similar to AA sequence:UniProtKB:D5WYQ5;locus_tag=DDOPEIFD_01034;product=Thiosulfate dehydrogenase
NZ_NKUI01000141.1	Prodigal:002006	CDS	29898	30767	.	-	0	ID=DDOPEIFD_01035;inference=ab initio prediction:Prodigal:002006;locus_tag=DDOPEIFD_01035;product=hypothetical protein
NZ_NKUI01000141.1	Prodigal:002006	CDS	30767	31402	.	-	0	ID=DDOPEIFD_01036;inference=ab initio prediction:Prodigal:002006;locus_tag=DDOPEIFD_01036;product=hypothetical protein
NZ_NKUI01000141.1	Prodigal:002006	CDS	31438	33231	.	-	0	ID=DDOPEIFD_01037;eC_number=1.8.1.8;Name=dsbD_2;db_xref=COG:COG4232;gene=dsbD_2;inference=ab initio prediction:Prodigal:002006,similar to AA sequence:UniProtKB:Q9JYM0;locus_tag=DDOPEIFD_01037;product=Thiol:disulfide interchange protein DsbD
NZ_NKUI01000141.1	Prodigal:002006	CDS	33339	34001	.	+	0	ID=DDOPEIFD_01038;Name=qseB_1;gene=qseB_1;inference=ab initio prediction:Prodigal:002006,similar to AA sequence:UniProtKB:P52076;locus_tag=DDOPEIFD_01038;product=Transcriptional regulatory protein QseB
NZ_NKUI01000141.1	Prodigal:002006	CDS	33998	35314	.	+	0	ID=DDOPEIFD_01039;eC_number=2.7.13.3;Name=qseC;gene=qseC;inference=ab initio prediction:Prodigal:002006,similar to AA sequence:UniProtKB:Q8X524;locus_tag=DDOPEIFD_01039;product=Sensor protein QseC
NZ_NKUI01000141.1	Prodigal:002006	CDS	35714	36100	.	-	0	ID=DDOPEIFD_01040;eC_number=2.8.1.-;db_xref=COG:COG0607;inference=ab initio prediction:Prodigal:002006,similar to AA sequence:UniProtKB:D3RPB9;locus_tag=DDOPEIFD_01040;product=Sulfurtransferase
NZ_NKUI01000141.1	Prodigal:002006	CDS	36112	37023	.	-	0	ID=DDOPEIFD_01041;eC_number=3.-.-.-;Name=blh;db_xref=COG:COG0491;gene=blh;inference=ab initio prediction:Prodigal:002006,similar to AA sequence:UniProtKB:Q9PFB0;locus_tag=DDOPEIFD_01041;product=Beta-lactamase hydrolase-like protein
NZ_NKUI01000141.1	Prodigal:002006	CDS	37067	37537	.	-	0	ID=DDOPEIFD_01042;db_xref=COG:COG0730;inference=ab initio prediction:Prodigal:002006,similar to AA sequence:UniProtKB:Q9PFB4;locus_tag=DDOPEIFD_01042;product=putative membrane transporter protein
NZ_NKUI01000142.1	Prodigal:002006	CDS	397	1032	.	-	0	ID=DDOPEIFD_01043;inference=ab initio prediction:Prodigal:002006;locus_tag=DDOPEIFD_01043;product=hypothetical protein
NZ_NKUI01000142.1	Prodigal:002006	CDS	1022	1555	.	-	0	ID=DDOPEIFD_01044;inference=ab initio prediction:Prodigal:002006;locus_tag=DDOPEIFD_01044;product=hypothetical protein
NZ_NKUI01000142.1	Prodigal:002006	CDS	1659	1895	.	-	0	ID=DDOPEIFD_01045;inference=ab initio prediction:Prodigal:002006;locus_tag=DDOPEIFD_01045;product=hypothetical protein
NZ_NKUI01000142.1	Prodigal:002006	CDS	1961	2647	.	-	0	ID=DDOPEIFD_01046;inference=ab initio prediction:Prodigal:002006;locus_tag=DDOPEIFD_01046;product=hypothetical protein
NZ_NKUI01000142.1	Prodigal:002006	CDS	2698	3096	.	-	0	ID=DDOPEIFD_01047;inference=ab initio prediction:Prodigal:002006;locus_tag=DDOPEIFD_01047;product=hypothetical protein
NZ_NKUI01000142.1	Prodigal:002006	CDS	3386	4696	.	+	0	ID=DDOPEIFD_01048;inference=ab initio prediction:Prodigal:002006;locus_tag=DDOPEIFD_01048;product=hypothetical protein
NZ_NKUI01000142.1	Prodigal:002006	CDS	5065	5643	.	+	0	ID=DDOPEIFD_01049;Name=ecfG_2;gene=ecfG_2;inference=ab initio prediction:Prodigal:002006,similar to AA sequence:UniProtKB:B3Q6P8;locus_tag=DDOPEIFD_01049;product=ECF RNA polymerase sigma factor EcfG
NZ_NKUI01000142.1	Prodigal:002006	CDS	5729	6499	.	+	0	ID=DDOPEIFD_01050;inference=ab initio prediction:Prodigal:002006;locus_tag=DDOPEIFD_01050;product=hypothetical protein
NZ_NKUI01000142.1	Prodigal:002006	CDS	6782	7675	.	-	0	ID=DDOPEIFD_01051;inference=ab initio prediction:Prodigal:002006;locus_tag=DDOPEIFD_01051;product=hypothetical protein
NZ_NKUI01000142.1	Prodigal:002006	CDS	8172	11204	.	-	0	ID=DDOPEIFD_01052;inference=ab initio prediction:Prodigal:002006;locus_tag=DDOPEIFD_01052;product=hypothetical protein
NZ_NKUI01000143.1	Prodigal:002006	CDS	291	878	.	+	0	ID=DDOPEIFD_01053;Name=pdtaR_1;db_xref=COG:COG3707;gene=pdtaR_1;inference=ab initio prediction:Prodigal:002006,similar to AA sequence:UniProtKB:P9WGM3;locus_tag=DDOPEIFD_01053;product=putative transcriptional regulatory protein pdtaR
NZ_NKUI01000143.1	Prodigal:002006	CDS	875	1882	.	+	0	ID=DDOPEIFD_01054;eC_number=3.6.3.-;Name=cmpC_1;db_xref=COG:COG0715;gene=cmpC_1;inference=ab initio prediction:Prodigal:002006,similar to AA sequence:UniProtKB:Q55107;locus_tag=DDOPEIFD_01054;product=Bicarbonate transport ATP-binding protein CmpC
NZ_NKUI01000143.1	Prodigal:002006	CDS	1921	2844	.	-	0	ID=DDOPEIFD_01055;inference=ab initio prediction:Prodigal:002006;locus_tag=DDOPEIFD_01055;product=hypothetical protein
NZ_NKUI01000143.1	Prodigal:002006	CDS	2841	3467	.	-	0	ID=DDOPEIFD_01056;eC_number=5.2.1.4;Name=nagL;gene=nagL;inference=ab initio prediction:Prodigal:002006,similar to AA sequence:UniProtKB:O86043;locus_tag=DDOPEIFD_01056;product=Maleylpyruvate isomerase
NZ_NKUI01000143.1	Prodigal:002006	CDS	3610	4557	.	+	0	ID=DDOPEIFD_01057;Name=pgrR_3;gene=pgrR_3;inference=ab initio prediction:Prodigal:002006,similar to AA sequence:UniProtKB:P77333;locus_tag=DDOPEIFD_01057;product=HTH-type transcriptional regulator PgrR
NZ_NKUI01000143.1	Prodigal:002006	CDS	4539	6143	.	-	0	ID=DDOPEIFD_01058;eC_number=7.-.-.-;Name=rsxB_1;gene=rsxB_1;inference=ab initio prediction:Prodigal:002006,protein motif:HAMAP:MF_00463;locus_tag=DDOPEIFD_01058;product=Ion-translocating oxidoreductase complex subunit B
NZ_NKUI01000143.1	Prodigal:002006	CDS	6140	7930	.	-	0	ID=DDOPEIFD_01059;eC_number=1.8.7.1;Name=sir;db_xref=COG:COG0155;gene=sir;inference=ab initio prediction:Prodigal:002006,similar to AA sequence:UniProtKB:P9WJ03;locus_tag=DDOPEIFD_01059;product=Sulfite reductase [ferredoxin]
NZ_NKUI01000143.1	Prodigal:002006	CDS	7942	9162	.	-	0	ID=DDOPEIFD_01060;eC_number=1.7.1.4;Name=nasD;db_xref=COG:COG1251;gene=nasD;inference=ab initio prediction:Prodigal:002006,similar to AA sequence:UniProtKB:P42435;locus_tag=DDOPEIFD_01060;product=Nitrite reductase [NAD(P)H]
NZ_NKUI01000143.1	Prodigal:002006	CDS	9188	9982	.	-	0	ID=DDOPEIFD_01061;eC_number=3.6.3.-;Name=cmpC_2;gene=cmpC_2;inference=ab initio prediction:Prodigal:002006,similar to AA sequence:UniProtKB:Q55462;locus_tag=DDOPEIFD_01061;product=Bicarbonate transport ATP-binding protein CmpC
NZ_NKUI01000143.1	Prodigal:002006	CDS	9995	10852	.	-	0	ID=DDOPEIFD_01062;Name=cmpB;gene=cmpB;inference=ab initio prediction:Prodigal:002006,similar to AA sequence:UniProtKB:Q55461;locus_tag=DDOPEIFD_01062;product=Bicarbonate transport system permease protein CmpB
NZ_NKUI01000143.1	Prodigal:002006	CDS	10852	12177	.	-	0	ID=DDOPEIFD_01063;Name=nrtA;gene=nrtA;inference=ab initio prediction:Prodigal:002006,similar to AA sequence:UniProtKB:P73452;locus_tag=DDOPEIFD_01063;product=Nitrate/nitrite binding protein NrtA
NZ_NKUI01000143.1	Prodigal:002006	CDS	13076	13738	.	-	0	ID=DDOPEIFD_01064;inference=ab initio prediction:Prodigal:002006;locus_tag=DDOPEIFD_01064;product=hypothetical protein
NZ_NKUI01000143.1	Prodigal:002006	CDS	13774	14406	.	-	0	ID=DDOPEIFD_01065;inference=ab initio prediction:Prodigal:002006;locus_tag=DDOPEIFD_01065;product=hypothetical protein
NZ_NKUI01000143.1	Prodigal:002006	CDS	14729	14926	.	+	0	ID=DDOPEIFD_01066;inference=ab initio prediction:Prodigal:002006;locus_tag=DDOPEIFD_01066;product=hypothetical protein
NZ_NKUI01000143.1	Prodigal:002006	CDS	15168	17282	.	+	0	ID=DDOPEIFD_01067;eC_number=7.6.2.8;Name=btuD_3;gene=btuD_3;inference=ab initio prediction:Prodigal:002006,protein motif:HAMAP:MF_01005;locus_tag=DDOPEIFD_01067;product=Vitamin B12 import ATP-binding protein BtuD
NZ_NKUI01000143.1	Prodigal:002006	CDS	17424	17675	.	+	0	ID=DDOPEIFD_01068;inference=ab initio prediction:Prodigal:002006;locus_tag=DDOPEIFD_01068;product=hypothetical protein
NZ_NKUI01000143.1	Prodigal:002006	CDS	18075	18818	.	-	0	ID=DDOPEIFD_01069;eC_number=2.7.1.-;inference=ab initio prediction:Prodigal:002006,similar to AA sequence:UniProtKB:Q3XZZ9;locus_tag=DDOPEIFD_01069;product=putative ketoamine kinase
NZ_NKUI01000143.1	Prodigal:002006	CDS	18878	19342	.	-	0	ID=DDOPEIFD_01070;eC_number=3.1.3.48;Name=yfkJ;db_xref=COG:COG0394;gene=yfkJ;inference=ab initio prediction:Prodigal:002006,similar to AA sequence:UniProtKB:O35016;locus_tag=DDOPEIFD_01070;product=Low molecular weight protein-tyrosine-phosphatase YfkJ
NZ_NKUI01000143.1	Prodigal:002006	CDS	19348	21234	.	-	0	ID=DDOPEIFD_01071;eC_number=3.4.11.18;inference=ab initio prediction:Prodigal:002006,protein motif:HAMAP:MF_01974;locus_tag=DDOPEIFD_01071;product=Methionine aminopeptidase 1%2C mitochondrial
NZ_NKUI01000143.1	Prodigal:002006	CDS	21282	22199	.	-	0	ID=DDOPEIFD_01072;eC_number=2.1.1.-;Name=prmA;db_xref=COG:COG2264;gene=prmA;inference=ab initio prediction:Prodigal:002006,similar to AA sequence:UniProtKB:P0A0P5;locus_tag=DDOPEIFD_01072;product=Ribosomal protein L11 methyltransferase
NZ_NKUI01000143.1	Prodigal:002006	CDS	22519	22719	.	+	0	ID=DDOPEIFD_01073;inference=ab initio prediction:Prodigal:002006;locus_tag=DDOPEIFD_01073;product=hypothetical protein
NZ_NKUI01000143.1	Prodigal:002006	CDS	22812	22982	.	+	0	ID=DDOPEIFD_01074;inference=ab initio prediction:Prodigal:002006;locus_tag=DDOPEIFD_01074;product=hypothetical protein
NZ_NKUI01000143.1	Prodigal:002006	CDS	23061	23609	.	-	0	ID=DDOPEIFD_01075;inference=ab initio prediction:Prodigal:002006;locus_tag=DDOPEIFD_01075;product=hypothetical protein
NZ_NKUI01000143.1	Prodigal:002006	CDS	23839	24789	.	+	0	ID=DDOPEIFD_01076;eC_number=1.2.1.38;Name=argC;db_xref=COG:COG0002;gene=argC;inference=ab initio prediction:Prodigal:002006,similar to AA sequence:UniProtKB:Q8ZKL8;locus_tag=DDOPEIFD_01076;product=N-acetyl-gamma-glutamyl-phosphate reductase
NZ_NKUI01000144.1	Prodigal:002006	CDS	45	1457	.	-	0	ID=DDOPEIFD_01077;eC_number=2.7.7.4;Name=cysN;db_xref=COG:COG2895;gene=cysN;inference=ab initio prediction:Prodigal:002006,similar to AA sequence:UniProtKB:P23845;locus_tag=DDOPEIFD_01077;product=Sulfate adenylyltransferase subunit 1
NZ_NKUI01000144.1	Prodigal:002006	CDS	1457	2383	.	-	0	ID=DDOPEIFD_01078;eC_number=2.7.7.4;Name=cysD;db_xref=COG:COG0175;gene=cysD;inference=ab initio prediction:Prodigal:002006,similar to AA sequence:UniProtKB:P21156;locus_tag=DDOPEIFD_01078;product=Sulfate adenylyltransferase subunit 2
NZ_NKUI01000144.1	Prodigal:002006	CDS	2383	3192	.	-	0	ID=DDOPEIFD_01079;eC_number=1.8.4.10;Name=cysH;gene=cysH;inference=ab initio prediction:Prodigal:002006,similar to AA sequence:UniProtKB:Q9RFS6;locus_tag=DDOPEIFD_01079;product=Thioredoxin-dependent 5'-adenylylsulfate reductase
NZ_NKUI01000144.1	Prodigal:002006	CDS	3444	3947	.	+	0	ID=DDOPEIFD_01080;Name=decR;db_xref=COG:COG1522;gene=decR;inference=ab initio prediction:Prodigal:002006,similar to AA sequence:UniProtKB:P0ACJ5;locus_tag=DDOPEIFD_01080;product=DNA-binding transcriptional activator DecR
NZ_NKUI01000144.1	Prodigal:002006	CDS	4048	5835	.	+	0	ID=DDOPEIFD_01081;eC_number=1.8.1.2;Name=cysJ;db_xref=COG:COG0369;gene=cysJ;inference=ab initio prediction:Prodigal:002006,similar to AA sequence:UniProtKB:O32214;locus_tag=DDOPEIFD_01081;product=Sulfite reductase [NADPH] flavoprotein alpha-component
NZ_NKUI01000144.1	Prodigal:002006	CDS	6149	7987	.	+	0	ID=DDOPEIFD_01082;eC_number=1.8.1.2;Name=cysI_1;db_xref=COG:COG0155;gene=cysI_1;inference=ab initio prediction:Prodigal:002006,similar to AA sequence:UniProtKB:O32213;locus_tag=DDOPEIFD_01082;product=Sulfite reductase [NADPH] hemoprotein beta-component
NZ_NKUI01000144.1	Prodigal:002006	CDS	8677	9564	.	-	0	ID=DDOPEIFD_01083;eC_number=6.3.2.1;Name=panC;db_xref=COG:COG0414;gene=panC;inference=ab initio prediction:Prodigal:002006,similar to AA sequence:UniProtKB:Q9X0G6;locus_tag=DDOPEIFD_01083;product=Pantothenate synthetase
NZ_NKUI01000145.1	Prodigal:002006	CDS	36	605	.	+	0	ID=DDOPEIFD_01084;Name=hin_3;db_xref=COG:COG1961;gene=hin_3;inference=ab initio prediction:Prodigal:002006,similar to AA sequence:UniProtKB:P03013;locus_tag=DDOPEIFD_01084;product=DNA-invertase hin
NZ_NKUI01000145.1	Prodigal:002006	CDS	820	1299	.	-	0	ID=DDOPEIFD_01085;inference=ab initio prediction:Prodigal:002006;locus_tag=DDOPEIFD_01085;product=hypothetical protein
NZ_NKUI01000145.1	Prodigal:002006	CDS	1361	1624	.	-	0	ID=DDOPEIFD_01086;inference=ab initio prediction:Prodigal:002006;locus_tag=DDOPEIFD_01086;product=hypothetical protein
NZ_NKUI01000145.1	Prodigal:002006	CDS	1672	2106	.	-	0	ID=DDOPEIFD_01087;inference=ab initio prediction:Prodigal:002006;locus_tag=DDOPEIFD_01087;product=hypothetical protein
NZ_NKUI01000145.1	Prodigal:002006	CDS	2132	2509	.	-	0	ID=DDOPEIFD_01088;Name=cusF;db_xref=COG:COG5569;gene=cusF;inference=ab initio prediction:Prodigal:002006,similar to AA sequence:UniProtKB:P77214;locus_tag=DDOPEIFD_01088;product=Cation efflux system protein CusF
NZ_NKUI01000145.1	Prodigal:002006	CDS	3573	4568	.	-	0	ID=DDOPEIFD_01089;eC_number=1.8.1.9;Name=trxB_2;db_xref=COG:COG0492;gene=trxB_2;inference=ab initio prediction:Prodigal:002006,similar to AA sequence:UniProtKB:P52215;locus_tag=DDOPEIFD_01089;product=Thioredoxin reductase
NZ_NKUI01000145.1	Prodigal:002006	CDS	4641	7835	.	-	0	ID=DDOPEIFD_01090;Name=cusA_1;db_xref=COG:COG3696;gene=cusA_1;inference=ab initio prediction:Prodigal:002006,similar to AA sequence:UniProtKB:P38054;locus_tag=DDOPEIFD_01090;product=Cation efflux system protein CusA
NZ_NKUI01000145.1	Prodigal:002006	CDS	7832	9340	.	-	0	ID=DDOPEIFD_01091;Name=mdtA_3;gene=mdtA_3;inference=ab initio prediction:Prodigal:002006,protein motif:HAMAP:MF_01422;locus_tag=DDOPEIFD_01091;product=Multidrug resistance protein MdtA
NZ_NKUI01000145.1	Prodigal:002006	CDS	9340	9909	.	-	0	ID=DDOPEIFD_01092;inference=ab initio prediction:Prodigal:002006;locus_tag=DDOPEIFD_01092;product=hypothetical protein
NZ_NKUI01000145.1	Prodigal:002006	CDS	9906	10271	.	-	0	ID=DDOPEIFD_01093;inference=ab initio prediction:Prodigal:002006;locus_tag=DDOPEIFD_01093;product=hypothetical protein
NZ_NKUI01000145.1	Prodigal:002006	CDS	10376	10669	.	-	0	ID=DDOPEIFD_01094;inference=ab initio prediction:Prodigal:002006;locus_tag=DDOPEIFD_01094;product=hypothetical protein
NZ_NKUI01000145.1	Prodigal:002006	CDS	11280	12158	.	+	0	ID=DDOPEIFD_01095;inference=ab initio prediction:Prodigal:002006;locus_tag=DDOPEIFD_01095;product=hypothetical protein
NZ_NKUI01000145.1	Prodigal:002006	CDS	12634	12753	.	+	0	ID=DDOPEIFD_01096;inference=ab initio prediction:Prodigal:002006;locus_tag=DDOPEIFD_01096;product=hypothetical protein
NZ_NKUI01000145.1	Prodigal:002006	CDS	12759	13100	.	-	0	ID=DDOPEIFD_01097;db_xref=COG:COG3039;inference=ab initio prediction:Prodigal:002006,similar to AA sequence:ISfinder:ISMex32;locus_tag=DDOPEIFD_01097;product=IS5 family transposase ISMex32
NZ_NKUI01000146.1	Prodigal:002006	CDS	264	722	.	-	0	ID=DDOPEIFD_01098;inference=ab initio prediction:Prodigal:002006,similar to AA sequence:UniProtKB:Q9PFB3;locus_tag=DDOPEIFD_01098;note=UPF0394 membrane protein XF_0765;product=hypothetical protein
NZ_NKUI01000146.1	Prodigal:002006	CDS	725	1150	.	-	0	ID=DDOPEIFD_01099;inference=ab initio prediction:Prodigal:002006,similar to AA sequence:UniProtKB:Q9PFB2;locus_tag=DDOPEIFD_01099;note=UPF0394 membrane protein XF_0766;product=hypothetical protein
NZ_NKUI01000146.1	Prodigal:002006	CDS	1829	2152	.	-	0	ID=DDOPEIFD_01100;Name=ygaV;db_xref=COG:COG0640;gene=ygaV;inference=ab initio prediction:Prodigal:002006,similar to AA sequence:UniProtKB:P77295;locus_tag=DDOPEIFD_01100;product=putative HTH-type transcriptional regulator YgaV
NZ_NKUI01000146.1	Prodigal:002006	CDS	2236	2883	.	+	0	ID=DDOPEIFD_01101;inference=ab initio prediction:Prodigal:002006;locus_tag=DDOPEIFD_01101;product=hypothetical protein
NZ_NKUI01000146.1	Prodigal:002006	CDS	2930	6304	.	-	0	ID=DDOPEIFD_01102;eC_number=3.1.11.5;Name=recB_1;gene=recB_1;inference=ab initio prediction:Prodigal:002006,protein motif:HAMAP:MF_01485;locus_tag=DDOPEIFD_01102;product=RecBCD enzyme subunit RecB
NZ_NKUI01000146.1	Prodigal:002006	CDS	6304	8964	.	-	0	ID=DDOPEIFD_01103;inference=ab initio prediction:Prodigal:002006;locus_tag=DDOPEIFD_01103;product=hypothetical protein
NZ_NKUI01000146.1	Prodigal:002006	CDS	9209	11476	.	-	0	ID=DDOPEIFD_01104;eC_number=3.6.4.13;Name=cshA;gene=cshA;inference=ab initio prediction:Prodigal:002006,protein motif:HAMAP:MF_01493;locus_tag=DDOPEIFD_01104;product=DEAD-box ATP-dependent RNA helicase CshA
NZ_NKUI01000146.1	Prodigal:002006	CDS	11451	12776	.	-	0	ID=DDOPEIFD_01105;inference=ab initio prediction:Prodigal:002006;locus_tag=DDOPEIFD_01105;product=hypothetical protein
NZ_NKUI01000146.1	Prodigal:002006	CDS	12781	14943	.	-	0	ID=DDOPEIFD_01106;inference=ab initio prediction:Prodigal:002006;locus_tag=DDOPEIFD_01106;product=hypothetical protein
NZ_NKUI01000147.1	Prodigal:002006	CDS	30	263	.	+	0	ID=DDOPEIFD_01107;inference=ab initio prediction:Prodigal:002006;locus_tag=DDOPEIFD_01107;product=hypothetical protein
NZ_NKUI01000147.1	Prodigal:002006	CDS	410	550	.	+	0	ID=DDOPEIFD_01108;inference=ab initio prediction:Prodigal:002006;locus_tag=DDOPEIFD_01108;product=hypothetical protein
NZ_NKUI01000147.1	Prodigal:002006	CDS	703	942	.	-	0	ID=DDOPEIFD_01109;inference=ab initio prediction:Prodigal:002006;locus_tag=DDOPEIFD_01109;product=hypothetical protein
NZ_NKUI01000147.1	Prodigal:002006	CDS	1107	1481	.	+	0	ID=DDOPEIFD_01110;inference=ab initio prediction:Prodigal:002006;locus_tag=DDOPEIFD_01110;product=hypothetical protein
NZ_NKUI01000147.1	Prodigal:002006	CDS	1768	2115	.	-	0	ID=DDOPEIFD_01111;inference=ab initio prediction:Prodigal:002006;locus_tag=DDOPEIFD_01111;product=hypothetical protein
NZ_NKUI01000147.1	Prodigal:002006	CDS	2386	4278	.	-	0	ID=DDOPEIFD_01112;eC_number=4.1.99.17;Name=thiC;db_xref=COG:COG0422;gene=thiC;inference=ab initio prediction:Prodigal:002006,similar to AA sequence:UniProtKB:Q9A6Q5;locus_tag=DDOPEIFD_01112;product=Phosphomethylpyrimidine synthase
NZ_NKUI01000147.1	Prodigal:002006	CDS	4716	4976	.	+	0	ID=DDOPEIFD_01113;inference=ab initio prediction:Prodigal:002006;locus_tag=DDOPEIFD_01113;product=hypothetical protein
NZ_NKUI01000147.1	Prodigal:002006	CDS	5010	5690	.	-	0	ID=DDOPEIFD_01114;inference=ab initio prediction:Prodigal:002006,similar to AA sequence:UniProtKB:P67153;locus_tag=DDOPEIFD_01114;note=UPF0073 inner membrane protein YqfA;product=hypothetical protein
NZ_NKUI01000147.1	Prodigal:002006	CDS	5963	7111	.	-	0	ID=DDOPEIFD_01115;eC_number=1.3.-.-;Name=ctaA;db_xref=COG:COG1612;gene=ctaA;inference=ab initio prediction:Prodigal:002006,similar to AA sequence:UniProtKB:Q3IXW9;locus_tag=DDOPEIFD_01115;product=Heme A synthase
NZ_NKUI01000147.1	Prodigal:002006	CDS	7294	7500	.	+	0	ID=DDOPEIFD_01116;inference=ab initio prediction:Prodigal:002006;locus_tag=DDOPEIFD_01116;product=hypothetical protein
NZ_NKUI01000148.1	Prodigal:002006	CDS	147	971	.	+	0	ID=DDOPEIFD_01117;Name=fhuA_2;db_xref=COG:COG1629;gene=fhuA_2;inference=ab initio prediction:Prodigal:002006,similar to AA sequence:UniProtKB:P06971;locus_tag=DDOPEIFD_01117;product=Ferrichrome outer membrane transporter/phage receptor
NZ_NKUI01000148.1	Prodigal:002006	CDS	1157	2266	.	+	0	ID=DDOPEIFD_01118;inference=ab initio prediction:Prodigal:002006;locus_tag=DDOPEIFD_01118;product=hypothetical protein
NZ_NKUI01000148.1	Prodigal:002006	CDS	2269	5448	.	+	0	ID=DDOPEIFD_01119;Name=czcA_3;gene=czcA_3;inference=ab initio prediction:Prodigal:002006,similar to AA sequence:UniProtKB:P13511;locus_tag=DDOPEIFD_01119;product=Cobalt-zinc-cadmium resistance protein CzcA
NZ_NKUI01000148.1	Prodigal:002006	CDS	5557	7176	.	+	0	ID=DDOPEIFD_01120;Name=prfC;db_xref=COG:COG4108;gene=prfC;inference=ab initio prediction:Prodigal:002006,similar to AA sequence:UniProtKB:P0A7I4;locus_tag=DDOPEIFD_01120;product=Peptide chain release factor RF3
NZ_NKUI01000148.1	Prodigal:002006	CDS	7215	7409	.	-	0	ID=DDOPEIFD_01121;inference=ab initio prediction:Prodigal:002006;locus_tag=DDOPEIFD_01121;product=hypothetical protein
NZ_NKUI01000148.1	Prodigal:002006	CDS	7532	7966	.	-	0	ID=DDOPEIFD_01122;inference=ab initio prediction:Prodigal:002006;locus_tag=DDOPEIFD_01122;product=hypothetical protein
NZ_NKUI01000148.1	Prodigal:002006	CDS	8098	8862	.	-	0	ID=DDOPEIFD_01123;eC_number=3.6.3.-;Name=ssuB_3;db_xref=COG:COG1116;gene=ssuB_3;inference=ab initio prediction:Prodigal:002006,similar to AA sequence:UniProtKB:Q8KZQ6;locus_tag=DDOPEIFD_01123;product=Aliphatic sulfonates import ATP-binding protein SsuB
NZ_NKUI01000148.1	Prodigal:002006	CDS	8859	9611	.	-	0	ID=DDOPEIFD_01124;Name=ssuC_3;db_xref=COG:COG0600;gene=ssuC_3;inference=ab initio prediction:Prodigal:002006,similar to AA sequence:UniProtKB:P75851;locus_tag=DDOPEIFD_01124;product=Putative aliphatic sulfonates transport permease protein SsuC
NZ_NKUI01000148.1	Prodigal:002006	CDS	9648	10673	.	-	0	ID=DDOPEIFD_01125;inference=ab initio prediction:Prodigal:002006;locus_tag=DDOPEIFD_01125;product=hypothetical protein
NZ_NKUI01000148.1	Prodigal:002006	CDS	10873	11310	.	+	0	ID=DDOPEIFD_01126;inference=ab initio prediction:Prodigal:002006;locus_tag=DDOPEIFD_01126;product=hypothetical protein
NZ_NKUI01000149.1	Prodigal:002006	CDS	54	1424	.	+	0	ID=DDOPEIFD_01127;eC_number=2.3.3.13;Name=leuA;db_xref=COG:COG0119;gene=leuA;inference=ab initio prediction:Prodigal:002006,similar to AA sequence:UniProtKB:Q9JZG1;locus_tag=DDOPEIFD_01127;product=2-isopropylmalate synthase
NZ_NKUI01000149.1	Prodigal:002006	CDS	1620	3455	.	+	0	ID=DDOPEIFD_01128;eC_number=4.2.1.9;Name=ilvD_1;db_xref=COG:COG0129;gene=ilvD_1;inference=ab initio prediction:Prodigal:002006,similar to AA sequence:UniProtKB:P55186;locus_tag=DDOPEIFD_01128;product=Dihydroxy-acid dehydratase
NZ_NKUI01000149.1	Prodigal:002006	CDS	3611	4237	.	-	0	ID=DDOPEIFD_01129;inference=ab initio prediction:Prodigal:002006;locus_tag=DDOPEIFD_01129;product=hypothetical protein
NZ_NKUI01000149.1	Prodigal:002006	CDS	4221	4982	.	-	0	ID=DDOPEIFD_01130;eC_number=3.5.1.103;Name=mshB;gene=mshB;inference=ab initio prediction:Prodigal:002006,protein motif:HAMAP:MF_01696;locus_tag=DDOPEIFD_01130;product=1D-myo-inositol 2-acetamido-2-deoxy-alpha-D-glucopyranoside deacetylase
NZ_NKUI01000149.1	Prodigal:002006	CDS	4979	6208	.	-	0	ID=DDOPEIFD_01131;eC_number=2.4.1.11;db_xref=COG:COG0438;inference=ab initio prediction:Prodigal:002006,similar to AA sequence:UniProtKB:P9WMY9;locus_tag=DDOPEIFD_01131;product=Glycogen synthase
NZ_NKUI01000149.1	Prodigal:002006	CDS	6205	7098	.	-	0	ID=DDOPEIFD_01132;inference=ab initio prediction:Prodigal:002006;locus_tag=DDOPEIFD_01132;product=hypothetical protein
NZ_NKUI01000149.1	Prodigal:002006	CDS	7277	8896	.	-	0	ID=DDOPEIFD_01133;inference=ab initio prediction:Prodigal:002006;locus_tag=DDOPEIFD_01133;product=hypothetical protein
NZ_NKUI01000149.1	Prodigal:002006	CDS	9018	10046	.	-	0	ID=DDOPEIFD_01134;eC_number=1.1.1.292;Name=afr;gene=afr;inference=ab initio prediction:Prodigal:002006,similar to AA sequence:UniProtKB:Q92KZ3;locus_tag=DDOPEIFD_01134;product=1%2C5-anhydro-D-fructose reductase
NZ_NKUI01000149.1	Prodigal:002006	CDS	10046	11227	.	-	0	ID=DDOPEIFD_01135;inference=ab initio prediction:Prodigal:002006;locus_tag=DDOPEIFD_01135;product=hypothetical protein
NZ_NKUI01000149.1	Prodigal:002006	CDS	11259	12179	.	-	0	ID=DDOPEIFD_01136;inference=ab initio prediction:Prodigal:002006;locus_tag=DDOPEIFD_01136;product=hypothetical protein
NZ_NKUI01000149.1	Prodigal:002006	CDS	12192	13385	.	-	0	ID=DDOPEIFD_01137;inference=ab initio prediction:Prodigal:002006;locus_tag=DDOPEIFD_01137;product=hypothetical protein
NZ_NKUI01000149.1	Prodigal:002006	CDS	13702	14817	.	+	0	ID=DDOPEIFD_01138;inference=ab initio prediction:Prodigal:002006;locus_tag=DDOPEIFD_01138;product=hypothetical protein
NZ_NKUI01000149.1	Prodigal:002006	CDS	14821	15804	.	-	0	ID=DDOPEIFD_01139;eC_number=5.1.1.20;Name=ycjG;db_xref=COG:COG4948;gene=ycjG;inference=ab initio prediction:Prodigal:002006,similar to AA sequence:UniProtKB:P51981;locus_tag=DDOPEIFD_01139;product=L-Ala-D/L-Glu epimerase
NZ_NKUI01000149.1	Prodigal:002006	CDS	15821	16831	.	-	0	ID=DDOPEIFD_01140;inference=ab initio prediction:Prodigal:002006;locus_tag=DDOPEIFD_01140;product=hypothetical protein
NZ_NKUI01000149.1	Prodigal:002006	CDS	17175	18230	.	+	0	ID=DDOPEIFD_01141;Name=ybhN;db_xref=COG:COG0392;gene=ybhN;inference=ab initio prediction:Prodigal:002006,similar to AA sequence:UniProtKB:P75770;locus_tag=DDOPEIFD_01141;product=Inner membrane protein YbhN
NZ_NKUI01000149.1	Prodigal:002006	CDS	18251	19543	.	+	0	ID=DDOPEIFD_01142;eC_number=2.7.13.3;Name=phoR;db_xref=COG:COG0642;gene=phoR;inference=ab initio prediction:Prodigal:002006,similar to AA sequence:UniProtKB:P23545;locus_tag=DDOPEIFD_01142;product=Alkaline phosphatase synthesis sensor protein PhoR
NZ_NKUI01000149.1	Prodigal:002006	CDS	19592	22090	.	+	0	ID=DDOPEIFD_01143;eC_number=7.2.2.9;Name=actP_1;gene=actP_1;inference=ab initio prediction:Prodigal:002006,similar to AA sequence:UniProtKB:Q9X5X3;locus_tag=DDOPEIFD_01143;product=Copper-transporting P-type ATPase
NZ_NKUI01000149.1	Prodigal:002006	CDS	22087	22509	.	+	0	ID=DDOPEIFD_01144;Name=hmrR_1;gene=hmrR_1;inference=ab initio prediction:Prodigal:002006,similar to AA sequence:UniProtKB:Q9X5X4;locus_tag=DDOPEIFD_01144;product=HTH-type transcriptional regulator HmrR
NZ_NKUI01000149.1	Prodigal:002006	CDS	22635	23807	.	+	0	ID=DDOPEIFD_01145;eC_number=3.5.1.32;Name=hipO_1;db_xref=COG:COG1473;gene=hipO_1;inference=ab initio prediction:Prodigal:002006,similar to AA sequence:UniProtKB:P45493;locus_tag=DDOPEIFD_01145;product=Hippurate hydrolase
NZ_NKUI01000149.1	Prodigal:002006	CDS	23848	25527	.	-	0	ID=DDOPEIFD_01146;inference=ab initio prediction:Prodigal:002006;locus_tag=DDOPEIFD_01146;product=hypothetical protein
NZ_NKUI01000149.1	Prodigal:002006	CDS	25688	26713	.	-	0	ID=DDOPEIFD_01147;eC_number=5.4.99.25;Name=truB;db_xref=COG:COG0130;gene=truB;inference=ab initio prediction:Prodigal:002006,similar to AA sequence:UniProtKB:P60340;locus_tag=DDOPEIFD_01147;product=tRNA pseudouridine synthase B
NZ_NKUI01000149.1	Prodigal:002006	CDS	26816	27253	.	-	0	ID=DDOPEIFD_01148;Name=rbfA;db_xref=COG:COG0858;gene=rbfA;inference=ab initio prediction:Prodigal:002006,similar to AA sequence:UniProtKB:P0A7G2;locus_tag=DDOPEIFD_01148;product=30S ribosome-binding factor
NZ_NKUI01000149.1	Prodigal:002006	CDS	27371	30334	.	-	0	ID=DDOPEIFD_01149;Name=infB;gene=infB;inference=ab initio prediction:Prodigal:002006,protein motif:HAMAP:MF_00100_B;locus_tag=DDOPEIFD_01149;product=Translation initiation factor IF-2
NZ_NKUI01000149.1	Prodigal:002006	CDS	30399	31130	.	-	0	ID=DDOPEIFD_01150;inference=ab initio prediction:Prodigal:002006;locus_tag=DDOPEIFD_01150;product=hypothetical protein
NZ_NKUI01000149.1	Prodigal:002006	CDS	31160	32842	.	-	0	ID=DDOPEIFD_01151;Name=nusA;db_xref=COG:COG0195;gene=nusA;inference=ab initio prediction:Prodigal:002006,similar to AA sequence:UniProtKB:P0AFF6;locus_tag=DDOPEIFD_01151;product=Transcription termination/antitermination protein NusA
NZ_NKUI01000149.1	Prodigal:002006	CDS	32955	33704	.	-	0	ID=DDOPEIFD_01152;Name=rimP;gene=rimP;inference=ab initio prediction:Prodigal:002006,protein motif:HAMAP:MF_01077;locus_tag=DDOPEIFD_01152;product=Ribosome maturation factor RimP
NZ_NKUI01000149.1	Prodigal:002006	CDS	33971	34618	.	+	0	ID=DDOPEIFD_01153;eC_number=2.3.1.-;Name=vatD;gene=vatD;inference=ab initio prediction:Prodigal:002006,similar to AA sequence:UniProtKB:P50870;locus_tag=DDOPEIFD_01153;product=Streptogramin A acetyltransferase
NZ_NKUI01000149.1	Prodigal:002006	CDS	34852	35157	.	-	0	ID=DDOPEIFD_01154;inference=ab initio prediction:Prodigal:002006;locus_tag=DDOPEIFD_01154;product=hypothetical protein
NZ_NKUI01000149.1	Prodigal:002006	CDS	35547	36593	.	-	0	ID=DDOPEIFD_01155;inference=ab initio prediction:Prodigal:002006;locus_tag=DDOPEIFD_01155;product=hypothetical protein
NZ_NKUI01000149.1	Prodigal:002006	CDS	36785	37819	.	-	0	ID=DDOPEIFD_01156;eC_number=1.2.1.11;Name=asd2;db_xref=COG:COG0136;gene=asd2;inference=ab initio prediction:Prodigal:002006,similar to AA sequence:UniProtKB:P23247;locus_tag=DDOPEIFD_01156;product=Aspartate-semialdehyde dehydrogenase 2
NZ_NKUI01000149.1	Prodigal:002006	CDS	38202	39059	.	+	0	ID=DDOPEIFD_01157;inference=ab initio prediction:Prodigal:002006;locus_tag=DDOPEIFD_01157;product=hypothetical protein
NZ_NKUI01000149.1	Prodigal:002006	CDS	39173	39586	.	+	0	ID=DDOPEIFD_01158;inference=ab initio prediction:Prodigal:002006;locus_tag=DDOPEIFD_01158;product=hypothetical protein
NZ_NKUI01000149.1	Prodigal:002006	CDS	39659	40207	.	-	0	ID=DDOPEIFD_01159;eC_number=2.3.1.57;Name=speG;db_xref=COG:COG1670;gene=speG;inference=ab initio prediction:Prodigal:002006,similar to AA sequence:UniProtKB:P0A951;locus_tag=DDOPEIFD_01159;product=Spermidine N(1)-acetyltransferase
NZ_NKUI01000149.1	Prodigal:002006	CDS	40368	40661	.	-	0	ID=DDOPEIFD_01160;inference=ab initio prediction:Prodigal:002006;locus_tag=DDOPEIFD_01160;product=hypothetical protein
NZ_NKUI01000149.1	Prodigal:002006	CDS	40679	41899	.	-	0	ID=DDOPEIFD_01161;Name=yciC;db_xref=COG:COG0523;gene=yciC;inference=ab initio prediction:Prodigal:002006,similar to AA sequence:UniProtKB:P94400;locus_tag=DDOPEIFD_01161;product=Putative metal chaperone YciC
NZ_NKUI01000149.1	Prodigal:002006	CDS	42110	42736	.	+	0	ID=DDOPEIFD_01162;inference=ab initio prediction:Prodigal:002006;locus_tag=DDOPEIFD_01162;product=hypothetical protein
NZ_NKUI01000149.1	Prodigal:002006	CDS	42812	43291	.	+	0	ID=DDOPEIFD_01163;inference=ab initio prediction:Prodigal:002006;locus_tag=DDOPEIFD_01163;product=hypothetical protein
NZ_NKUI01000149.1	Prodigal:002006	CDS	43544	45349	.	+	0	ID=DDOPEIFD_01164;eC_number=3.2.1.141;Name=treZ;db_xref=COG:COG0296;gene=treZ;inference=ab initio prediction:Prodigal:002006,similar to AA sequence:UniProtKB:Q9RX51;locus_tag=DDOPEIFD_01164;product=Malto-oligosyltrehalose trehalohydrolase
NZ_NKUI01000149.1	Prodigal:002006	CDS	45346	50271	.	+	0	ID=DDOPEIFD_01165;eC_number=2.4.1.18;Name=glgB_1;gene=glgB_1;inference=ab initio prediction:Prodigal:002006,protein motif:HAMAP:MF_00685;locus_tag=DDOPEIFD_01165;product=1%2C4-alpha-glucan branching enzyme GlgB
NZ_NKUI01000149.1	Prodigal:002006	CDS	50330	53707	.	+	0	ID=DDOPEIFD_01166;eC_number=2.4.99.16;Name=glgE;gene=glgE;inference=ab initio prediction:Prodigal:002006,protein motif:HAMAP:MF_02124;locus_tag=DDOPEIFD_01166;product=Alpha-1%2C4-glucan:maltose-1-phosphate maltosyltransferase
NZ_NKUI01000149.1	Prodigal:002006	CDS	53898	57164	.	+	0	ID=DDOPEIFD_01167;eC_number=2.7.1.8;inference=ab initio prediction:Prodigal:002006,protein motif:HAMAP:MF_02218;locus_tag=DDOPEIFD_01167;product=Glucosamine kinase
NZ_NKUI01000149.1	Prodigal:002006	CDS	57233	59590	.	+	0	ID=DDOPEIFD_01168;eC_number=2.4.1.18;Name=glgB_2;db_xref=COG:COG0296;gene=glgB_2;inference=ab initio prediction:Prodigal:002006,similar to AA sequence:UniProtKB:P07762;locus_tag=DDOPEIFD_01168;product=1%2C4-alpha-glucan branching enzyme GlgB
NZ_NKUI01000149.1	Prodigal:002006	CDS	59601	60050	.	-	0	ID=DDOPEIFD_01169;inference=ab initio prediction:Prodigal:002006;locus_tag=DDOPEIFD_01169;product=hypothetical protein
NZ_NKUI01000149.1	Prodigal:002006	CDS	60047	60319	.	-	0	ID=DDOPEIFD_01170;inference=ab initio prediction:Prodigal:002006;locus_tag=DDOPEIFD_01170;product=hypothetical protein
NZ_NKUI01000149.1	Prodigal:002006	CDS	60496	61296	.	-	0	ID=DDOPEIFD_01171;Name=pdg;gene=pdg;inference=ab initio prediction:Prodigal:002006,similar to AA sequence:UniProtKB:P46303;locus_tag=DDOPEIFD_01171;product=Ultraviolet N-glycosylase/AP lyase
NZ_NKUI01000015.1	Prodigal:002006	CDS	182	607	.	+	0	ID=DDOPEIFD_01172;inference=ab initio prediction:Prodigal:002006;locus_tag=DDOPEIFD_01172;product=hypothetical protein
NZ_NKUI01000015.1	Prodigal:002006	CDS	604	1968	.	+	0	ID=DDOPEIFD_01173;inference=ab initio prediction:Prodigal:002006,similar to AA sequence:UniProtKB:P9WJX1;locus_tag=DDOPEIFD_01173;product=putative MFS-type transporter
NZ_NKUI01000015.1	Prodigal:002006	CDS	2248	4014	.	+	0	ID=DDOPEIFD_01174;eC_number=3.6.3.-;db_xref=COG:COG1132;inference=ab initio prediction:Prodigal:002006,similar to AA sequence:UniProtKB:Q99T13;locus_tag=DDOPEIFD_01174;product=Putative multidrug export ATP-binding/permease protein
NZ_NKUI01000015.1	Prodigal:002006	CDS	4159	5199	.	+	0	ID=DDOPEIFD_01175;eC_number=4.1.2.48;Name=ltaE;gene=ltaE;inference=ab initio prediction:Prodigal:002006,similar to AA sequence:UniProtKB:O50584;locus_tag=DDOPEIFD_01175;product=Low specificity L-threonine aldolase
NZ_NKUI01000015.1	Prodigal:002006	CDS	5216	5404	.	-	0	ID=DDOPEIFD_01176;inference=ab initio prediction:Prodigal:002006;locus_tag=DDOPEIFD_01176;product=hypothetical protein
NZ_NKUI01000015.1	Prodigal:002006	CDS	5683	7740	.	+	0	ID=DDOPEIFD_01177;eC_number=5.6.2.2;Name=parE;db_xref=COG:COG0187;gene=parE;inference=ab initio prediction:Prodigal:002006,similar to AA sequence:UniProtKB:P0A2I5;locus_tag=DDOPEIFD_01177;product=DNA topoisomerase 4 subunit B
NZ_NKUI01000015.1	Prodigal:002006	CDS	8158	8481	.	-	0	ID=DDOPEIFD_01178;inference=ab initio prediction:Prodigal:002006;locus_tag=DDOPEIFD_01178;product=hypothetical protein
NZ_NKUI01000015.1	Prodigal:002006	CDS	8580	9560	.	-	0	ID=DDOPEIFD_01179;inference=ab initio prediction:Prodigal:002006;locus_tag=DDOPEIFD_01179;product=hypothetical protein
NZ_NKUI01000015.1	Prodigal:002006	CDS	9673	11007	.	+	0	ID=DDOPEIFD_01180;eC_number=1.14.14.10;Name=ntaA;gene=ntaA;inference=ab initio prediction:Prodigal:002006,similar to AA sequence:UniProtKB:P54989;locus_tag=DDOPEIFD_01180;product=Nitrilotriacetate monooxygenase component A
NZ_NKUI01000015.1	Prodigal:002006	CDS	11048	11371	.	-	0	ID=DDOPEIFD_01181;inference=ab initio prediction:Prodigal:002006;locus_tag=DDOPEIFD_01181;product=hypothetical protein
NZ_NKUI01000015.1	Prodigal:002006	CDS	11533	11772	.	-	0	ID=DDOPEIFD_01182;inference=ab initio prediction:Prodigal:002006;locus_tag=DDOPEIFD_01182;product=hypothetical protein
NZ_NKUI01000015.1	Prodigal:002006	CDS	11887	13182	.	-	0	ID=DDOPEIFD_01183;inference=ab initio prediction:Prodigal:002006;locus_tag=DDOPEIFD_01183;product=hypothetical protein
NZ_NKUI01000150.1	Prodigal:002006	CDS	107	1522	.	+	0	ID=DDOPEIFD_01184;inference=ab initio prediction:Prodigal:002006;locus_tag=DDOPEIFD_01184;product=hypothetical protein
NZ_NKUI01000150.1	Prodigal:002006	CDS	1504	2118	.	-	0	ID=DDOPEIFD_01185;inference=ab initio prediction:Prodigal:002006;locus_tag=DDOPEIFD_01185;product=hypothetical protein
NZ_NKUI01000150.1	Prodigal:002006	CDS	2175	3347	.	-	0	ID=DDOPEIFD_01186;eC_number=1.2.98.1;Name=fdm;gene=fdm;inference=ab initio prediction:Prodigal:002006,similar to AA sequence:UniProtKB:Q52078;locus_tag=DDOPEIFD_01186;product=Formaldehyde dismutase
NZ_NKUI01000150.1	Prodigal:002006	CDS	3485	4939	.	-	0	ID=DDOPEIFD_01187;inference=ab initio prediction:Prodigal:002006;locus_tag=DDOPEIFD_01187;product=hypothetical protein
NZ_NKUI01000150.1	Prodigal:002006	CDS	4939	6168	.	-	0	ID=DDOPEIFD_01188;inference=ab initio prediction:Prodigal:002006;locus_tag=DDOPEIFD_01188;product=hypothetical protein
NZ_NKUI01000150.1	Prodigal:002006	CDS	6258	6689	.	-	0	ID=DDOPEIFD_01189;eC_number=1.11.1.15;Name=osmC;db_xref=COG:COG1764;gene=osmC;inference=ab initio prediction:Prodigal:002006,similar to AA sequence:UniProtKB:P0C0L2;locus_tag=DDOPEIFD_01189;product=Peroxiredoxin OsmC
NZ_NKUI01000150.1	Prodigal:002006	CDS	6773	7300	.	-	0	ID=DDOPEIFD_01190;Name=recX;gene=recX;inference=ab initio prediction:Prodigal:002006,protein motif:HAMAP:MF_01114;locus_tag=DDOPEIFD_01190;product=Regulatory protein RecX
NZ_NKUI01000150.1	Prodigal:002006	CDS	7471	8880	.	+	0	ID=DDOPEIFD_01191;inference=ab initio prediction:Prodigal:002006;locus_tag=DDOPEIFD_01191;product=hypothetical protein
NZ_NKUI01000150.1	Prodigal:002006	CDS	8940	10340	.	-	0	ID=DDOPEIFD_01192;eC_number=1.8.1.16;Name=garB_2;gene=garB_2;inference=ab initio prediction:Prodigal:002006,similar to AA sequence:UniProtKB:D0VWY5;locus_tag=DDOPEIFD_01192;product=Glutathione amide reductase
NZ_NKUI01000150.1	Prodigal:002006	CDS	10337	11566	.	-	0	ID=DDOPEIFD_01193;inference=ab initio prediction:Prodigal:002006;locus_tag=DDOPEIFD_01193;product=hypothetical protein
NZ_NKUI01000150.1	Prodigal:002006	CDS	11563	12159	.	-	0	ID=DDOPEIFD_01194;inference=ab initio prediction:Prodigal:002006;locus_tag=DDOPEIFD_01194;product=hypothetical protein
NZ_NKUI01000150.1	Prodigal:002006	CDS	12201	12911	.	-	0	ID=DDOPEIFD_01195;eC_number=5.3.1.6;Name=rpiA;db_xref=COG:COG0120;gene=rpiA;inference=ab initio prediction:Prodigal:002006,similar to AA sequence:UniProtKB:Q6G3V6;locus_tag=DDOPEIFD_01195;product=Ribose-5-phosphate isomerase A
NZ_NKUI01000150.1	Prodigal:002006	CDS	13093	13602	.	-	0	ID=DDOPEIFD_01196;inference=ab initio prediction:Prodigal:002006;locus_tag=DDOPEIFD_01196;product=hypothetical protein
NZ_NKUI01000150.1	Prodigal:002006	CDS	13811	14524	.	+	0	ID=DDOPEIFD_01197;eC_number=3.1.3.18;Name=cbbZC;db_xref=COG:COG0546;gene=cbbZC;inference=ab initio prediction:Prodigal:002006,similar to AA sequence:UniProtKB:P40852;locus_tag=DDOPEIFD_01197;product=Phosphoglycolate phosphatase%2C chromosomal
NZ_NKUI01000150.1	Prodigal:002006	CDS	14618	15241	.	+	0	ID=DDOPEIFD_01198;inference=ab initio prediction:Prodigal:002006;locus_tag=DDOPEIFD_01198;product=hypothetical protein
NZ_NKUI01000150.1	Prodigal:002006	CDS	15251	15439	.	-	0	ID=DDOPEIFD_01199;inference=ab initio prediction:Prodigal:002006;locus_tag=DDOPEIFD_01199;product=hypothetical protein
NZ_NKUI01000150.1	Prodigal:002006	CDS	15608	16849	.	-	0	ID=DDOPEIFD_01200;eC_number=6.3.4.5;Name=argG;db_xref=COG:COG0137;gene=argG;inference=ab initio prediction:Prodigal:002006,similar to AA sequence:UniProtKB:Q9PHK7;locus_tag=DDOPEIFD_01200;product=Argininosuccinate synthase
NZ_NKUI01000150.1	Prodigal:002006	CDS	17053	17679	.	+	0	ID=DDOPEIFD_01201;eC_number=5.99.1.4;Name=nsaD;gene=nsaD;inference=ab initio prediction:Prodigal:002006,similar to AA sequence:UniProtKB:Q9X9Q7;locus_tag=DDOPEIFD_01201;product=2-hydroxychromene-2-carboxylate isomerase
NZ_NKUI01000150.1	Prodigal:002006	CDS	17760	19073	.	-	0	ID=DDOPEIFD_01202;Name=proP;gene=proP;inference=ab initio prediction:Prodigal:002006,similar to AA sequence:UniProtKB:P0C0L7;locus_tag=DDOPEIFD_01202;product=Proline/betaine transporter
NZ_NKUI01000150.1	Prodigal:002006	CDS	19242	19781	.	+	0	ID=DDOPEIFD_01203;eC_number=2.1.1.177;Name=rlmH;db_xref=COG:COG1576;gene=rlmH;inference=ab initio prediction:Prodigal:002006,similar to AA sequence:UniProtKB:P0C1V0;locus_tag=DDOPEIFD_01203;product=Ribosomal RNA large subunit methyltransferase H
NZ_NKUI01000150.1	Prodigal:002006	CDS	19789	21210	.	+	0	ID=DDOPEIFD_01204;inference=ab initio prediction:Prodigal:002006;locus_tag=DDOPEIFD_01204;product=hypothetical protein
NZ_NKUI01000150.1	Prodigal:002006	CDS	21210	22532	.	+	0	ID=DDOPEIFD_01205;eC_number=3.4.21.102;Name=ctpB;db_xref=COG:COG0793;gene=ctpB;inference=ab initio prediction:Prodigal:002006,similar to AA sequence:UniProtKB:O35002;locus_tag=DDOPEIFD_01205;product=Carboxy-terminal processing protease CtpB
NZ_NKUI01000150.1	Prodigal:002006	CDS	22735	23937	.	+	0	ID=DDOPEIFD_01206;inference=ab initio prediction:Prodigal:002006;locus_tag=DDOPEIFD_01206;product=hypothetical protein
NZ_NKUI01000150.1	Prodigal:002006	CDS	24007	24594	.	+	0	ID=DDOPEIFD_01207;eC_number=3.6.1.-;Name=rppH_1;db_xref=COG:COG0494;gene=rppH_1;inference=ab initio prediction:Prodigal:002006,similar to AA sequence:UniProtKB:P35640;locus_tag=DDOPEIFD_01207;product=RNA pyrophosphohydrolase
NZ_NKUI01000150.1	Prodigal:002006	CDS	24622	25254	.	+	0	ID=DDOPEIFD_01208;inference=ab initio prediction:Prodigal:002006;locus_tag=DDOPEIFD_01208;product=hypothetical protein
NZ_NKUI01000150.1	Prodigal:002006	CDS	25371	27299	.	+	0	ID=DDOPEIFD_01209;Name=kup_1;gene=kup_1;inference=ab initio prediction:Prodigal:002006,protein motif:HAMAP:MF_01522;locus_tag=DDOPEIFD_01209;product=Low affinity potassium transport system protein kup
NZ_NKUI01000150.1	Prodigal:002006	CDS	27342	27647	.	-	0	ID=DDOPEIFD_01210;inference=ab initio prediction:Prodigal:002006;locus_tag=DDOPEIFD_01210;product=hypothetical protein
NZ_NKUI01000150.1	Prodigal:002006	CDS	27885	28676	.	-	0	ID=DDOPEIFD_01211;inference=ab initio prediction:Prodigal:002006;locus_tag=DDOPEIFD_01211;product=hypothetical protein
NZ_NKUI01000150.1	Prodigal:002006	CDS	28783	29409	.	+	0	ID=DDOPEIFD_01212;inference=ab initio prediction:Prodigal:002006;locus_tag=DDOPEIFD_01212;product=hypothetical protein
NZ_NKUI01000150.1	Prodigal:002006	CDS	29416	30147	.	-	0	ID=DDOPEIFD_01213;eC_number=5.4.99.19;Name=rsuA;db_xref=COG:COG1187;gene=rsuA;inference=ab initio prediction:Prodigal:002006,similar to AA sequence:UniProtKB:P45124;locus_tag=DDOPEIFD_01213;product=Ribosomal small subunit pseudouridine synthase A
NZ_NKUI01000150.1	Prodigal:002006	CDS	30161	31087	.	-	0	ID=DDOPEIFD_01214;eC_number=2.1.1.172;Name=rsmC_1;db_xref=COG:COG2813;gene=rsmC_1;inference=ab initio prediction:Prodigal:002006,similar to AA sequence:UniProtKB:P39406;locus_tag=DDOPEIFD_01214;product=Ribosomal RNA small subunit methyltransferase C
NZ_NKUI01000150.1	Prodigal:002006	CDS	31276	32220	.	-	0	ID=DDOPEIFD_01215;Name=era;gene=era;inference=ab initio prediction:Prodigal:002006,similar to AA sequence:UniProtKB:P64085;locus_tag=DDOPEIFD_01215;product=GTPase Era
NZ_NKUI01000150.1	Prodigal:002006	CDS	32239	33009	.	-	0	ID=DDOPEIFD_01216;eC_number=3.1.26.3;Name=rnc;db_xref=COG:COG0571;gene=rnc;inference=ab initio prediction:Prodigal:002006,similar to AA sequence:UniProtKB:Q52698;locus_tag=DDOPEIFD_01216;product=Ribonuclease 3
NZ_NKUI01000150.1	Prodigal:002006	CDS	33070	33876	.	-	0	ID=DDOPEIFD_01217;eC_number=3.4.21.89;Name=lepB;db_xref=COG:COG0681;gene=lepB;inference=ab initio prediction:Prodigal:002006,similar to AA sequence:UniProtKB:Q8L2J7;locus_tag=DDOPEIFD_01217;product=Signal peptidase I
NZ_NKUI01000150.1	Prodigal:002006	CDS	33963	34418	.	-	0	ID=DDOPEIFD_01218;eC_number=2.7.8.7;Name=acpS;db_xref=COG:COG0736;gene=acpS;inference=ab initio prediction:Prodigal:002006,similar to AA sequence:UniProtKB:Q9KPB6;locus_tag=DDOPEIFD_01218;product=Holo-[acyl-carrier-protein] synthase
NZ_NKUI01000150.1	Prodigal:002006	CDS	34415	35164	.	-	0	ID=DDOPEIFD_01219;eC_number=2.6.99.2;Name=pdxJ;db_xref=COG:COG0854;gene=pdxJ;inference=ab initio prediction:Prodigal:002006,similar to AA sequence:UniProtKB:P0A794;locus_tag=DDOPEIFD_01219;product=Pyridoxine 5'-phosphate synthase
NZ_NKUI01000150.1	Prodigal:002006	CDS	35355	38999	.	-	0	ID=DDOPEIFD_01220;inference=ab initio prediction:Prodigal:002006;locus_tag=DDOPEIFD_01220;product=hypothetical protein
NZ_NKUI01000150.1	Prodigal:002006	CDS	39169	39468	.	-	0	ID=DDOPEIFD_01221;inference=ab initio prediction:Prodigal:002006;locus_tag=DDOPEIFD_01221;product=hypothetical protein
NZ_NKUI01000151.1	Prodigal:002006	CDS	237	1004	.	+	0	ID=DDOPEIFD_01222;Name=bfrD_3;db_xref=COG:COG4774;gene=bfrD_3;inference=ab initio prediction:Prodigal:002006,similar to AA sequence:UniProtKB:P81549;locus_tag=DDOPEIFD_01222;product=putative TonB-dependent receptor BfrD
NZ_NKUI01000151.1	Prodigal:002006	CDS	1519	2346	.	+	0	ID=DDOPEIFD_01223;eC_number=1.16.1.9;Name=yqjH;db_xref=COG:COG2375;gene=yqjH;inference=ab initio prediction:Prodigal:002006,similar to AA sequence:UniProtKB:Q46871;locus_tag=DDOPEIFD_01223;product=NADPH-dependent ferric-chelate reductase
NZ_NKUI01000151.1	Prodigal:002006	CDS	3013	3456	.	-	0	ID=DDOPEIFD_01224;inference=ab initio prediction:Prodigal:002006;locus_tag=DDOPEIFD_01224;product=hypothetical protein
NZ_NKUI01000151.1	Prodigal:002006	CDS	3759	4811	.	-	0	ID=DDOPEIFD_01225;eC_number=3.5.1.4;inference=ab initio prediction:Prodigal:002006,similar to AA sequence:UniProtKB:Q9RQ17;locus_tag=DDOPEIFD_01225;product=Aliphatic amidase
NZ_NKUI01000151.1	Prodigal:002006	CDS	4892	5077	.	-	0	ID=DDOPEIFD_01226;inference=ab initio prediction:Prodigal:002006;locus_tag=DDOPEIFD_01226;product=hypothetical protein
NZ_NKUI01000152.1	Prodigal:002006	CDS	111	482	.	+	0	ID=DDOPEIFD_01227;Name=crcB;gene=crcB;inference=ab initio prediction:Prodigal:002006,protein motif:HAMAP:MF_00454;locus_tag=DDOPEIFD_01227;product=Putative fluoride ion transporter CrcB
NZ_NKUI01000152.1	Prodigal:002006	CDS	511	1200	.	+	0	ID=DDOPEIFD_01228;eC_number=3.4.13.22;Name=vanX;gene=vanX;inference=ab initio prediction:Prodigal:002006,similar to AA sequence:UniProtKB:Q06241;locus_tag=DDOPEIFD_01228;product=D-alanyl-D-alanine dipeptidase
NZ_NKUI01000152.1	Prodigal:002006	CDS	1474	1644	.	+	0	ID=DDOPEIFD_01229;inference=ab initio prediction:Prodigal:002006;locus_tag=DDOPEIFD_01229;product=hypothetical protein
NZ_NKUI01000152.1	Prodigal:002006	CDS	1641	1967	.	+	0	ID=DDOPEIFD_01230;inference=ab initio prediction:Prodigal:002006;locus_tag=DDOPEIFD_01230;product=hypothetical protein
NZ_NKUI01000152.1	Prodigal:002006	CDS	2012	2359	.	-	0	ID=DDOPEIFD_01231;inference=ab initio prediction:Prodigal:002006;locus_tag=DDOPEIFD_01231;product=hypothetical protein
NZ_NKUI01000152.1	Prodigal:002006	CDS	2467	3213	.	+	0	ID=DDOPEIFD_01232;eC_number=1.1.1.100;Name=fabG_2;gene=fabG_2;inference=ab initio prediction:Prodigal:002006,similar to AA sequence:UniProtKB:P99093;locus_tag=DDOPEIFD_01232;product=3-oxoacyl-[acyl-carrier-protein] reductase FabG
NZ_NKUI01000152.1	Prodigal:002006	CDS	3460	4155	.	-	0	ID=DDOPEIFD_01233;Name=slyA_2;gene=slyA_2;inference=ab initio prediction:Prodigal:002006,protein motif:HAMAP:MF_01819;locus_tag=DDOPEIFD_01233;product=Transcriptional regulator SlyA
NZ_NKUI01000152.1	Prodigal:002006	CDS	5132	5335	.	-	0	ID=DDOPEIFD_01234;inference=ab initio prediction:Prodigal:002006;locus_tag=DDOPEIFD_01234;product=hypothetical protein
NZ_NKUI01000153.1	Prodigal:002006	CDS	59	661	.	+	0	ID=DDOPEIFD_01235;eC_number=3.5.4.27;Name=mch_1;db_xref=COG:COG3252;gene=mch_1;inference=ab initio prediction:Prodigal:002006,similar to AA sequence:UniProtKB:O85014;locus_tag=DDOPEIFD_01235;product=Methenyltetrahydromethanopterin cyclohydrolase
NZ_NKUI01000153.1	Prodigal:002006	CDS	939	1853	.	+	0	ID=DDOPEIFD_01236;eC_number=6.3.2.3;Name=gshB_1;gene=gshB_1;inference=ab initio prediction:Prodigal:002006,protein motif:HAMAP:MF_00162;locus_tag=DDOPEIFD_01236;product=Glutathione synthetase
NZ_NKUI01000153.1	Prodigal:002006	CDS	1850	2734	.	+	0	ID=DDOPEIFD_01237;eC_number=2.4.2.52;Name=mdcB;gene=mdcB;inference=ab initio prediction:Prodigal:002006,protein motif:HAMAP:MF_01883;locus_tag=DDOPEIFD_01237;product=2-(5''-triphosphoribosyl)-3'-dephosphocoenzyme-A synthase
NZ_NKUI01000153.1	Prodigal:002006	CDS	2969	3478	.	+	0	ID=DDOPEIFD_01238;eC_number=4.2.1.147;Name=fae_1;db_xref=COG:COG1795;gene=fae_1;inference=ab initio prediction:Prodigal:002006,similar to AA sequence:UniProtKB:Q9FA38;locus_tag=DDOPEIFD_01238;product=5%2C6%2C7%2C8-tetrahydromethanopterin hydro-lyase
NZ_NKUI01000153.1	Prodigal:002006	CDS	3620	4336	.	-	0	ID=DDOPEIFD_01239;inference=ab initio prediction:Prodigal:002006;locus_tag=DDOPEIFD_01239;product=hypothetical protein
NZ_NKUI01000153.1	Prodigal:002006	CDS	4352	5374	.	+	0	ID=DDOPEIFD_01240;inference=ab initio prediction:Prodigal:002006;locus_tag=DDOPEIFD_01240;product=hypothetical protein
NZ_NKUI01000153.1	Prodigal:002006	CDS	5509	5709	.	+	0	ID=DDOPEIFD_01241;inference=ab initio prediction:Prodigal:002006;locus_tag=DDOPEIFD_01241;product=hypothetical protein
NZ_NKUI01000153.1	Prodigal:002006	CDS	5772	6704	.	-	0	ID=DDOPEIFD_01242;eC_number=4.2.99.-;Name=vgb_1;gene=vgb_1;inference=ab initio prediction:Prodigal:002006,protein motif:HAMAP:MF_01282;locus_tag=DDOPEIFD_01242;product=Virginiamycin B lyase
NZ_NKUI01000153.1	Prodigal:002006	CDS	6784	7314	.	-	0	ID=DDOPEIFD_01243;inference=ab initio prediction:Prodigal:002006;locus_tag=DDOPEIFD_01243;product=hypothetical protein
NZ_NKUI01000153.1	Prodigal:002006	CDS	7481	8026	.	-	0	ID=DDOPEIFD_01244;inference=ab initio prediction:Prodigal:002006;locus_tag=DDOPEIFD_01244;product=hypothetical protein
NZ_NKUI01000153.1	Prodigal:002006	CDS	8038	8634	.	-	0	ID=DDOPEIFD_01245;inference=ab initio prediction:Prodigal:002006;locus_tag=DDOPEIFD_01245;product=hypothetical protein
NZ_NKUI01000153.1	Prodigal:002006	CDS	8636	10210	.	-	0	ID=DDOPEIFD_01246;inference=ab initio prediction:Prodigal:002006;locus_tag=DDOPEIFD_01246;product=hypothetical protein
NZ_NKUI01000153.1	Prodigal:002006	CDS	10207	10830	.	-	0	ID=DDOPEIFD_01247;inference=ab initio prediction:Prodigal:002006;locus_tag=DDOPEIFD_01247;product=hypothetical protein
NZ_NKUI01000153.1	Prodigal:002006	CDS	10827	11537	.	-	0	ID=DDOPEIFD_01248;inference=ab initio prediction:Prodigal:002006;locus_tag=DDOPEIFD_01248;product=hypothetical protein
NZ_NKUI01000153.1	Prodigal:002006	CDS	11582	12100	.	-	0	ID=DDOPEIFD_01249;inference=ab initio prediction:Prodigal:002006;locus_tag=DDOPEIFD_01249;product=hypothetical protein
NZ_NKUI01000153.1	Prodigal:002006	CDS	12271	13548	.	+	0	ID=DDOPEIFD_01250;inference=ab initio prediction:Prodigal:002006;locus_tag=DDOPEIFD_01250;product=hypothetical protein
NZ_NKUI01000153.1	Prodigal:002006	CDS	13757	14758	.	+	0	ID=DDOPEIFD_01251;inference=ab initio prediction:Prodigal:002006;locus_tag=DDOPEIFD_01251;product=hypothetical protein
NZ_NKUI01000153.1	Prodigal:002006	CDS	14860	15294	.	+	0	ID=DDOPEIFD_01252;inference=ab initio prediction:Prodigal:002006;locus_tag=DDOPEIFD_01252;product=hypothetical protein
NZ_NKUI01000153.1	Prodigal:002006	CDS	15308	15544	.	+	0	ID=DDOPEIFD_01253;inference=ab initio prediction:Prodigal:002006;locus_tag=DDOPEIFD_01253;product=hypothetical protein
NZ_NKUI01000153.1	Prodigal:002006	CDS	15541	16290	.	+	0	ID=DDOPEIFD_01254;eC_number=3.6.3.-;Name=lnrL;db_xref=COG:COG1131;gene=lnrL;inference=ab initio prediction:Prodigal:002006,similar to AA sequence:UniProtKB:P94440;locus_tag=DDOPEIFD_01254;product=Linearmycin resistance ATP-binding protein LnrL
NZ_NKUI01000153.1	Prodigal:002006	CDS	16287	17177	.	+	0	ID=DDOPEIFD_01255;inference=ab initio prediction:Prodigal:002006;locus_tag=DDOPEIFD_01255;product=hypothetical protein
NZ_NKUI01000153.1	Prodigal:002006	CDS	17212	17841	.	+	0	ID=DDOPEIFD_01256;inference=ab initio prediction:Prodigal:002006;locus_tag=DDOPEIFD_01256;product=hypothetical protein
NZ_NKUI01000153.1	Prodigal:002006	CDS	18486	21005	.	+	0	ID=DDOPEIFD_01257;Name=btuB_4;gene=btuB_4;inference=ab initio prediction:Prodigal:002006,protein motif:HAMAP:MF_01531;locus_tag=DDOPEIFD_01257;product=Vitamin B12 transporter BtuB
NZ_NKUI01000153.1	Prodigal:002006	CDS	21319	21717	.	+	0	ID=DDOPEIFD_01258;inference=ab initio prediction:Prodigal:002006;locus_tag=DDOPEIFD_01258;product=hypothetical protein
NZ_NKUI01000153.1	Prodigal:002006	CDS	21907	22266	.	+	0	ID=DDOPEIFD_01259;inference=ab initio prediction:Prodigal:002006;locus_tag=DDOPEIFD_01259;product=hypothetical protein
NZ_NKUI01000153.1	Prodigal:002006	CDS	22403	23956	.	-	0	ID=DDOPEIFD_01260;eC_number=2.7.8.31;Name=wcaJ;db_xref=COG:COG2148;gene=wcaJ;inference=ab initio prediction:Prodigal:002006,similar to AA sequence:UniProtKB:P71241;locus_tag=DDOPEIFD_01260;product=UDP-glucose:undecaprenyl-phosphate glucose-1-phosphate transferase
NZ_NKUI01000153.1	Prodigal:002006	CDS	24094	25341	.	-	0	ID=DDOPEIFD_01261;eC_number=2.4.1.250;Name=mshA_1;gene=mshA_1;inference=ab initio prediction:Prodigal:002006,protein motif:HAMAP:MF_01695;locus_tag=DDOPEIFD_01261;product=D-inositol-3-phosphate glycosyltransferase
NZ_NKUI01000154.1	Prodigal:002006	CDS	465	1355	.	+	0	ID=DDOPEIFD_01262;eC_number=4.3.3.7;Name=dapA_1;gene=dapA_1;inference=ab initio prediction:Prodigal:002006,similar to AA sequence:UniProtKB:Q07607;locus_tag=DDOPEIFD_01262;product=4-hydroxy-tetrahydrodipicolinate synthase
NZ_NKUI01000154.1	Prodigal:002006	CDS	1456	1929	.	+	0	ID=DDOPEIFD_01263;Name=smpB;gene=smpB;inference=ab initio prediction:Prodigal:002006,similar to AA sequence:UniProtKB:B8H482;locus_tag=DDOPEIFD_01263;product=SsrA-binding protein
NZ_NKUI01000154.1	Prodigal:002006	CDS	2139	2801	.	-	0	ID=DDOPEIFD_01264;inference=ab initio prediction:Prodigal:002006;locus_tag=DDOPEIFD_01264;product=hypothetical protein
NZ_NKUI01000154.1	Prodigal:002006	CDS	3303	3893	.	-	0	ID=DDOPEIFD_01265;eC_number=2.4.2.10;Name=pyrE;db_xref=COG:COG0461;gene=pyrE;inference=ab initio prediction:Prodigal:002006,similar to AA sequence:UniProtKB:P61498;locus_tag=DDOPEIFD_01265;product=Orotate phosphoribosyltransferase
NZ_NKUI01000154.1	Prodigal:002006	CDS	3973	6204	.	-	0	ID=DDOPEIFD_01266;eC_number=2.7.6.5;Name=rsh;gene=rsh;inference=ab initio prediction:Prodigal:002006,similar to AA sequence:UniProtKB:Q57E90;locus_tag=DDOPEIFD_01266;product=GTP pyrophosphokinase rsh
NZ_NKUI01000154.1	Prodigal:002006	CDS	6448	6858	.	-	0	ID=DDOPEIFD_01267;eC_number=2.7.7.6;Name=rpoZ_1;gene=rpoZ_1;inference=ab initio prediction:Prodigal:002006,protein motif:HAMAP:MF_00366;locus_tag=DDOPEIFD_01267;product=DNA-directed RNA polymerase subunit omega
NZ_NKUI01000154.1	Prodigal:002006	CDS	7111	7677	.	+	0	ID=DDOPEIFD_01268;Name=nfuA;gene=nfuA;inference=ab initio prediction:Prodigal:002006,protein motif:HAMAP:MF_01637;locus_tag=DDOPEIFD_01268;product=Fe/S biogenesis protein NfuA
NZ_NKUI01000154.1	Prodigal:002006	CDS	7796	8506	.	+	0	ID=DDOPEIFD_01269;Name=tsaB;db_xref=COG:COG1214;gene=tsaB;inference=ab initio prediction:Prodigal:002006,similar to AA sequence:UniProtKB:Q7CQE0;locus_tag=DDOPEIFD_01269;product=tRNA threonylcarbamoyladenosine biosynthesis protein TsaB
NZ_NKUI01000154.1	Prodigal:002006	CDS	8503	9024	.	+	0	ID=DDOPEIFD_01270;eC_number=2.3.1.189;Name=mshD_1;gene=mshD_1;inference=ab initio prediction:Prodigal:002006,protein motif:HAMAP:MF_01698;locus_tag=DDOPEIFD_01270;product=Mycothiol acetyltransferase
NZ_NKUI01000154.1	Prodigal:002006	CDS	9050	9928	.	+	0	ID=DDOPEIFD_01271;inference=ab initio prediction:Prodigal:002006;locus_tag=DDOPEIFD_01271;product=hypothetical protein
NZ_NKUI01000154.1	Prodigal:002006	CDS	9932	10372	.	-	0	ID=DDOPEIFD_01272;inference=ab initio prediction:Prodigal:002006;locus_tag=DDOPEIFD_01272;product=hypothetical protein
NZ_NKUI01000154.1	Prodigal:002006	CDS	10420	11829	.	+	0	ID=DDOPEIFD_01273;eC_number=2.8.4.3;Name=miaB;db_xref=COG:COG0621;gene=miaB;inference=ab initio prediction:Prodigal:002006,similar to AA sequence:UniProtKB:Q9RCI2;locus_tag=DDOPEIFD_01273;product=tRNA-2-methylthio-N(6)-dimethylallyladenosine synthase
NZ_NKUI01000154.1	Prodigal:002006	CDS	11867	12973	.	+	0	ID=DDOPEIFD_01274;db_xref=COG:COG1702;inference=ab initio prediction:Prodigal:002006,similar to AA sequence:UniProtKB:P9WIA3;locus_tag=DDOPEIFD_01274;product=PhoH-like protein
NZ_NKUI01000154.1	Prodigal:002006	CDS	12991	13476	.	+	0	ID=DDOPEIFD_01275;eC_number=3.1.-.-;Name=ybeY;gene=ybeY;inference=ab initio prediction:Prodigal:002006,protein motif:HAMAP:MF_00009;locus_tag=DDOPEIFD_01275;product=Endoribonuclease YbeY
NZ_NKUI01000154.1	Prodigal:002006	CDS	13513	14658	.	+	0	ID=DDOPEIFD_01276;inference=ab initio prediction:Prodigal:002006;locus_tag=DDOPEIFD_01276;product=hypothetical protein
NZ_NKUI01000154.1	Prodigal:002006	CDS	14682	16403	.	+	0	ID=DDOPEIFD_01277;eC_number=2.3.1.269;Name=lnt;db_xref=COG:COG0815;gene=lnt;inference=ab initio prediction:Prodigal:002006,similar to AA sequence:UniProtKB:Q8FJY4;locus_tag=DDOPEIFD_01277;product=Apolipoprotein N-acyltransferase
NZ_NKUI01000154.1	Prodigal:002006	CDS	16403	17614	.	+	0	ID=DDOPEIFD_01278;Name=yycB;db_xref=COG:COG2807;gene=yycB;inference=ab initio prediction:Prodigal:002006,similar to AA sequence:UniProtKB:P37482;locus_tag=DDOPEIFD_01278;product=putative transporter YycB
NZ_NKUI01000154.1	Prodigal:002006	CDS	17830	18522	.	+	0	ID=DDOPEIFD_01279;inference=ab initio prediction:Prodigal:002006;locus_tag=DDOPEIFD_01279;product=hypothetical protein
NZ_NKUI01000154.1	Prodigal:002006	CDS	18643	20232	.	-	0	ID=DDOPEIFD_01280;eC_number=1.11.1.6;Name=katA_1;db_xref=COG:COG0753;gene=katA_1;inference=ab initio prediction:Prodigal:002006,similar to AA sequence:UniProtKB:Q59337;locus_tag=DDOPEIFD_01280;product=Catalase
NZ_NKUI01000155.1	Prodigal:002006	CDS	347	1978	.	-	0	ID=DDOPEIFD_01281;Name=pitA;db_xref=COG:COG0306;gene=pitA;inference=ab initio prediction:Prodigal:002006,similar to AA sequence:UniProtKB:P0AFJ7;locus_tag=DDOPEIFD_01281;product=Low-affinity inorganic phosphate transporter 1
NZ_NKUI01000155.1	Prodigal:002006	CDS	2299	3150	.	+	0	ID=DDOPEIFD_01282;Name=yfdC;db_xref=COG:COG2116;gene=yfdC;inference=ab initio prediction:Prodigal:002006,similar to AA sequence:UniProtKB:P37327;locus_tag=DDOPEIFD_01282;product=Inner membrane protein YfdC
NZ_NKUI01000155.1	Prodigal:002006	CDS	3153	4073	.	-	0	ID=DDOPEIFD_01283;inference=ab initio prediction:Prodigal:002006;locus_tag=DDOPEIFD_01283;product=hypothetical protein
NZ_NKUI01000155.1	Prodigal:002006	CDS	4084	5259	.	-	0	ID=DDOPEIFD_01284;eC_number=3.5.1.16;Name=argE;gene=argE;inference=ab initio prediction:Prodigal:002006,similar to AA sequence:UniProtKB:Q9K4Z2;locus_tag=DDOPEIFD_01284;product=Acetylornithine deacetylase
NZ_NKUI01000155.1	Prodigal:002006	CDS	5256	5648	.	-	0	ID=DDOPEIFD_01285;Name=apaG;db_xref=COG:COG2967;gene=apaG;inference=ab initio prediction:Prodigal:002006,similar to AA sequence:UniProtKB:Q7VU61;locus_tag=DDOPEIFD_01285;product=Protein ApaG
NZ_NKUI01000155.1	Prodigal:002006	CDS	5786	6259	.	+	0	ID=DDOPEIFD_01286;inference=ab initio prediction:Prodigal:002006;locus_tag=DDOPEIFD_01286;product=hypothetical protein
NZ_NKUI01000155.1	Prodigal:002006	CDS	6256	7380	.	+	0	ID=DDOPEIFD_01287;eC_number=3.5.4.13;Name=dcd;gene=dcd;inference=ab initio prediction:Prodigal:002006,protein motif:HAMAP:MF_00146;locus_tag=DDOPEIFD_01287;product=dCTP deaminase%2C dUMP-forming
NZ_NKUI01000155.1	Prodigal:002006	CDS	7398	7781	.	-	0	ID=DDOPEIFD_01288;inference=ab initio prediction:Prodigal:002006;locus_tag=DDOPEIFD_01288;product=hypothetical protein
NZ_NKUI01000155.1	Prodigal:002006	CDS	7990	8790	.	-	0	ID=DDOPEIFD_01289;Name=livF_1;db_xref=COG:COG0410;gene=livF_1;inference=ab initio prediction:Prodigal:002006,similar to AA sequence:UniProtKB:P22731;locus_tag=DDOPEIFD_01289;product=High-affinity branched-chain amino acid transport ATP-binding protein LivF
NZ_NKUI01000155.1	Prodigal:002006	CDS	8787	10160	.	-	0	ID=DDOPEIFD_01290;inference=ab initio prediction:Prodigal:002006;locus_tag=DDOPEIFD_01290;product=hypothetical protein
NZ_NKUI01000155.1	Prodigal:002006	CDS	10192	10851	.	-	0	ID=DDOPEIFD_01291;inference=ab initio prediction:Prodigal:002006;locus_tag=DDOPEIFD_01291;product=hypothetical protein
NZ_NKUI01000156.1	Prodigal:002006	CDS	435	1196	.	+	0	ID=DDOPEIFD_01292;inference=ab initio prediction:Prodigal:002006;locus_tag=DDOPEIFD_01292;product=hypothetical protein
NZ_NKUI01000156.1	Prodigal:002006	CDS	1477	1788	.	-	0	ID=DDOPEIFD_01293;eC_number=7.1.1.-;Name=nuoK_2;db_xref=COG:COG0713;gene=nuoK_2;inference=ab initio prediction:Prodigal:002006,similar to AA sequence:UniProtKB:A1B482;locus_tag=DDOPEIFD_01293;product=NADH-quinone oxidoreductase subunit K
NZ_NKUI01000156.1	Prodigal:002006	CDS	1785	2792	.	-	0	ID=DDOPEIFD_01294;inference=ab initio prediction:Prodigal:002006;locus_tag=DDOPEIFD_01294;product=hypothetical protein
NZ_NKUI01000156.1	Prodigal:002006	CDS	2789	3688	.	-	0	ID=DDOPEIFD_01295;eC_number=7.1.1.-;Name=nuoH_2;db_xref=COG:COG1005;gene=nuoH_2;inference=ab initio prediction:Prodigal:002006,similar to AA sequence:UniProtKB:P0AFD4;locus_tag=DDOPEIFD_01295;product=NADH-quinone oxidoreductase subunit H
NZ_NKUI01000156.1	Prodigal:002006	CDS	3685	4023	.	-	0	ID=DDOPEIFD_01296;eC_number=7.1.1.-;Name=ndhC_2;gene=ndhC_2;inference=ab initio prediction:Prodigal:002006,protein motif:HAMAP:MF_01394;locus_tag=DDOPEIFD_01296;product=NAD(P)H-quinone oxidoreductase subunit 3%2C chloroplastic
NZ_NKUI01000156.1	Prodigal:002006	CDS	4142	5455	.	-	0	ID=DDOPEIFD_01297;Name=prsE_1;gene=prsE_1;inference=ab initio prediction:Prodigal:002006,similar to AA sequence:UniProtKB:Q7ANN5;locus_tag=DDOPEIFD_01297;product=Type I secretion system membrane fusion protein PrsE
NZ_NKUI01000156.1	Prodigal:002006	CDS	5452	6633	.	-	0	ID=DDOPEIFD_01298;Name=prsD_1;gene=prsD_1;inference=ab initio prediction:Prodigal:002006,similar to AA sequence:UniProtKB:Q7ANN4;locus_tag=DDOPEIFD_01298;product=Type I secretion system ATP-binding protein PrsD
NZ_NKUI01000157.1	Prodigal:002006	CDS	397	1044	.	-	0	ID=DDOPEIFD_01299;inference=ab initio prediction:Prodigal:002006;locus_tag=DDOPEIFD_01299;product=hypothetical protein
NZ_NKUI01000157.1	Prodigal:002006	CDS	1168	1365	.	-	0	ID=DDOPEIFD_01300;inference=ab initio prediction:Prodigal:002006;locus_tag=DDOPEIFD_01300;product=hypothetical protein
NZ_NKUI01000157.1	Prodigal:002006	CDS	1590	1808	.	+	0	ID=DDOPEIFD_01301;inference=ab initio prediction:Prodigal:002006;locus_tag=DDOPEIFD_01301;product=hypothetical protein
NZ_NKUI01000157.1	Prodigal:002006	CDS	2361	3122	.	-	0	ID=DDOPEIFD_01302;inference=ab initio prediction:Prodigal:002006;locus_tag=DDOPEIFD_01302;product=hypothetical protein
NZ_NKUI01000157.1	Prodigal:002006	CDS	3239	3631	.	-	0	ID=DDOPEIFD_01303;inference=ab initio prediction:Prodigal:002006;locus_tag=DDOPEIFD_01303;product=hypothetical protein
NZ_NKUI01000157.1	Prodigal:002006	CDS	4004	4315	.	-	0	ID=DDOPEIFD_01304;inference=ab initio prediction:Prodigal:002006;locus_tag=DDOPEIFD_01304;product=hypothetical protein
NZ_NKUI01000157.1	Prodigal:002006	CDS	4351	5283	.	+	0	ID=DDOPEIFD_01305;inference=ab initio prediction:Prodigal:002006;locus_tag=DDOPEIFD_01305;product=hypothetical protein
NZ_NKUI01000157.1	Prodigal:002006	CDS	5805	6980	.	+	0	ID=DDOPEIFD_01306;inference=ab initio prediction:Prodigal:002006;locus_tag=DDOPEIFD_01306;product=hypothetical protein
NZ_NKUI01000157.1	Prodigal:002006	CDS	7072	7314	.	+	0	ID=DDOPEIFD_01307;inference=ab initio prediction:Prodigal:002006;locus_tag=DDOPEIFD_01307;product=hypothetical protein
NZ_NKUI01000157.1	Prodigal:002006	CDS	7708	8496	.	-	0	ID=DDOPEIFD_01308;inference=ab initio prediction:Prodigal:002006;locus_tag=DDOPEIFD_01308;product=hypothetical protein
NZ_NKUI01000157.1	Prodigal:002006	CDS	8567	9427	.	-	0	ID=DDOPEIFD_01309;eC_number=1.5.1.2;Name=proC_1;db_xref=COG:COG0345;gene=proC_1;inference=ab initio prediction:Prodigal:002006,similar to AA sequence:UniProtKB:P22008;locus_tag=DDOPEIFD_01309;product=Pyrroline-5-carboxylate reductase
NZ_NKUI01000157.1	Prodigal:002006	CDS	9470	9976	.	-	0	ID=DDOPEIFD_01310;inference=ab initio prediction:Prodigal:002006;locus_tag=DDOPEIFD_01310;product=hypothetical protein
NZ_NKUI01000157.1	Prodigal:002006	CDS	10292	10573	.	-	0	ID=DDOPEIFD_01311;Name=ubiK;gene=ubiK;inference=ab initio prediction:Prodigal:002006,protein motif:HAMAP:MF_02216;locus_tag=DDOPEIFD_01311;product=Ubiquinone biosynthesis accessory factor UbiK
NZ_NKUI01000157.1	Prodigal:002006	CDS	10789	11511	.	+	0	ID=DDOPEIFD_01312;Name=ompR_2;gene=ompR_2;inference=ab initio prediction:Prodigal:002006,similar to AA sequence:UniProtKB:P0AA16;locus_tag=DDOPEIFD_01312;product=Transcriptional regulatory protein OmpR
NZ_NKUI01000157.1	Prodigal:002006	CDS	11453	12400	.	-	0	ID=DDOPEIFD_01313;inference=ab initio prediction:Prodigal:002006;locus_tag=DDOPEIFD_01313;product=hypothetical protein
NZ_NKUI01000158.1	Prodigal:002006	CDS	1347	1547	.	-	0	ID=DDOPEIFD_01314;inference=ab initio prediction:Prodigal:002006;locus_tag=DDOPEIFD_01314;product=hypothetical protein
NZ_NKUI01000158.1	Prodigal:002006	CDS	1729	3849	.	-	0	ID=DDOPEIFD_01315;eC_number=3.1.11.5;Name=recB_2;gene=recB_2;inference=ab initio prediction:Prodigal:002006,protein motif:HAMAP:MF_01485;locus_tag=DDOPEIFD_01315;product=RecBCD enzyme subunit RecB
NZ_NKUI01000158.1	Prodigal:002006	CDS	3881	4555	.	+	0	ID=DDOPEIFD_01316;eC_number=1.3.1.84;Name=acuI_1;db_xref=COG:COG0604;gene=acuI_1;inference=ab initio prediction:Prodigal:002006,similar to AA sequence:UniProtKB:Q3J6K9;locus_tag=DDOPEIFD_01316;product=Acrylyl-CoA reductase AcuI
NZ_NKUI01000158.1	Prodigal:002006	CDS	4591	4896	.	-	0	ID=DDOPEIFD_01317;inference=ab initio prediction:Prodigal:002006;locus_tag=DDOPEIFD_01317;product=hypothetical protein
NZ_NKUI01000158.1	Prodigal:002006	CDS	5175	5576	.	+	0	ID=DDOPEIFD_01318;inference=ab initio prediction:Prodigal:002006;locus_tag=DDOPEIFD_01318;product=hypothetical protein
NZ_NKUI01000158.1	Prodigal:002006	CDS	5917	7413	.	+	0	ID=DDOPEIFD_01319;eC_number=1.2.1.3;Name=aldA;gene=aldA;inference=ab initio prediction:Prodigal:002006,similar to AA sequence:UniProtKB:Q7A825;locus_tag=DDOPEIFD_01319;product=Putative aldehyde dehydrogenase AldA
NZ_NKUI01000158.1	Prodigal:002006	CDS	7481	8605	.	+	0	ID=DDOPEIFD_01320;eC_number=1.3.1.-;Name=nemA_1;db_xref=COG:COG1902;gene=nemA_1;inference=ab initio prediction:Prodigal:002006,similar to AA sequence:UniProtKB:P77258;locus_tag=DDOPEIFD_01320;product=N-ethylmaleimide reductase
NZ_NKUI01000158.1	Prodigal:002006	CDS	8709	8990	.	+	0	ID=DDOPEIFD_01321;Name=czrA;db_xref=COG:COG0640;gene=czrA;inference=ab initio prediction:Prodigal:002006,similar to AA sequence:UniProtKB:O31844;locus_tag=DDOPEIFD_01321;product=HTH-type transcriptional repressor CzrA
NZ_NKUI01000158.1	Prodigal:002006	CDS	8993	10000	.	+	0	ID=DDOPEIFD_01322;eC_number=1.14.14.5;Name=ssuD;gene=ssuD;inference=ab initio prediction:Prodigal:002006,protein motif:HAMAP:MF_01229;locus_tag=DDOPEIFD_01322;product=Alkanesulfonate monooxygenase
NZ_NKUI01000158.1	Prodigal:002006	CDS	10712	10855	.	+	0	ID=DDOPEIFD_01323;inference=ab initio prediction:Prodigal:002006;locus_tag=DDOPEIFD_01323;product=hypothetical protein
NZ_NKUI01000159.1	Prodigal:002006	CDS	196	999	.	+	0	ID=DDOPEIFD_01324;eC_number=2.3.1.37;Name=hemA_2;db_xref=COG:COG0156;gene=hemA_2;inference=ab initio prediction:Prodigal:002006,similar to AA sequence:UniProtKB:P18079;locus_tag=DDOPEIFD_01324;product=5-aminolevulinate synthase
NZ_NKUI01000159.1	Prodigal:002006	CDS	1079	1381	.	-	0	ID=DDOPEIFD_01325;inference=ab initio prediction:Prodigal:002006;locus_tag=DDOPEIFD_01325;product=hypothetical protein
NZ_NKUI01000159.1	Prodigal:002006	CDS	1606	2337	.	-	0	ID=DDOPEIFD_01326;eC_number=3.1.26.11;Name=rbn_2;gene=rbn_2;inference=ab initio prediction:Prodigal:002006,protein motif:HAMAP:MF_01818;locus_tag=DDOPEIFD_01326;product=Ribonuclease BN
NZ_NKUI01000159.1	Prodigal:002006	CDS	2690	3844	.	+	0	ID=DDOPEIFD_01327;inference=ab initio prediction:Prodigal:002006;locus_tag=DDOPEIFD_01327;product=hypothetical protein
NZ_NKUI01000159.1	Prodigal:002006	CDS	4027	5409	.	+	0	ID=DDOPEIFD_01328;eC_number=2.5.1.54;Name=aroH;db_xref=COG:COG3200;gene=aroH;inference=ab initio prediction:Prodigal:002006,similar to AA sequence:UniProtKB:P80574;locus_tag=DDOPEIFD_01328;product=Phospho-2-dehydro-3-deoxyheptonate aldolase
NZ_NKUI01000159.1	Prodigal:002006	CDS	5729	5947	.	+	0	ID=DDOPEIFD_01329;inference=ab initio prediction:Prodigal:002006;locus_tag=DDOPEIFD_01329;product=hypothetical protein
NZ_NKUI01000159.1	Prodigal:002006	CDS	6100	6645	.	-	0	ID=DDOPEIFD_01330;inference=ab initio prediction:Prodigal:002006;locus_tag=DDOPEIFD_01330;product=hypothetical protein
NZ_NKUI01000159.1	Prodigal:002006	CDS	6962	7846	.	+	0	ID=DDOPEIFD_01331;inference=ab initio prediction:Prodigal:002006,similar to AA sequence:UniProtKB:P44726;locus_tag=DDOPEIFD_01331;note=UPF0701 protein HI_0467;product=hypothetical protein
NZ_NKUI01000159.1	Prodigal:002006	CDS	7881	8549	.	+	0	ID=DDOPEIFD_01332;eC_number=2.7.4.8;Name=gmk;db_xref=COG:COG0194;gene=gmk;inference=ab initio prediction:Prodigal:002006,similar to AA sequence:UniProtKB:P60546;locus_tag=DDOPEIFD_01332;product=Guanylate kinase
NZ_NKUI01000159.1	Prodigal:002006	CDS	8640	10388	.	-	0	ID=DDOPEIFD_01333;eC_number=3.6.3.-;db_xref=COG:COG1132;inference=ab initio prediction:Prodigal:002006,similar to AA sequence:UniProtKB:Q99T13;locus_tag=DDOPEIFD_01333;product=Putative multidrug export ATP-binding/permease protein
NZ_NKUI01000159.1	Prodigal:002006	CDS	10495	11793	.	-	0	ID=DDOPEIFD_01334;inference=ab initio prediction:Prodigal:002006;locus_tag=DDOPEIFD_01334;product=hypothetical protein
NZ_NKUI01000159.1	Prodigal:002006	CDS	11936	13027	.	-	0	ID=DDOPEIFD_01335;inference=ab initio prediction:Prodigal:002006;locus_tag=DDOPEIFD_01335;product=hypothetical protein
NZ_NKUI01000159.1	Prodigal:002006	CDS	13349	14149	.	-	0	ID=DDOPEIFD_01336;Name=rssB_1;gene=rssB_1;inference=ab initio prediction:Prodigal:002006,protein motif:HAMAP:MF_00958;locus_tag=DDOPEIFD_01336;product=Regulator of RpoS
NZ_NKUI01000159.1	Prodigal:002006	CDS	14468	15490	.	+	0	ID=DDOPEIFD_01337;Name=hslO;db_xref=COG:COG1281;gene=hslO;inference=ab initio prediction:Prodigal:002006,similar to AA sequence:UniProtKB:P0A6Y5;locus_tag=DDOPEIFD_01337;product=33 kDa chaperonin
NZ_NKUI01000159.1	Prodigal:002006	CDS	16075	16395	.	-	0	ID=DDOPEIFD_01338;inference=ab initio prediction:Prodigal:002006;locus_tag=DDOPEIFD_01338;product=hypothetical protein
NZ_NKUI01000159.1	Prodigal:002006	CDS	16486	16602	.	-	0	ID=DDOPEIFD_01339;inference=ab initio prediction:Prodigal:002006;locus_tag=DDOPEIFD_01339;product=hypothetical protein
NZ_NKUI01000016.1	Prodigal:002006	CDS	747	1247	.	+	0	ID=DDOPEIFD_01340;Name=secB;db_xref=COG:COG1952;gene=secB;inference=ab initio prediction:Prodigal:002006,similar to AA sequence:UniProtKB:P44853;locus_tag=DDOPEIFD_01340;product=Protein-export protein SecB
NZ_NKUI01000016.1	Prodigal:002006	CDS	1465	2718	.	+	0	ID=DDOPEIFD_01341;inference=ab initio prediction:Prodigal:002006,similar to AA sequence:UniProtKB:P9WJX1;locus_tag=DDOPEIFD_01341;product=putative MFS-type transporter
NZ_NKUI01000016.1	Prodigal:002006	CDS	2851	3366	.	+	0	ID=DDOPEIFD_01342;inference=ab initio prediction:Prodigal:002006;locus_tag=DDOPEIFD_01342;product=hypothetical protein
NZ_NKUI01000016.1	Prodigal:002006	CDS	3389	3760	.	+	0	ID=DDOPEIFD_01343;Name=csaA;db_xref=COG:COG0073;gene=csaA;inference=ab initio prediction:Prodigal:002006,similar to AA sequence:UniProtKB:P37584;locus_tag=DDOPEIFD_01343;product=putative chaperone CsaA
NZ_NKUI01000016.1	Prodigal:002006	CDS	3842	5353	.	+	0	ID=DDOPEIFD_01344;eC_number=6.1.1.21;Name=hisS;db_xref=COG:COG0124;gene=hisS;inference=ab initio prediction:Prodigal:002006,similar to AA sequence:UniProtKB:Q8YMC2;locus_tag=DDOPEIFD_01344;product=Histidine--tRNA ligase
NZ_NKUI01000016.1	Prodigal:002006	CDS	5453	5554	.	-	0	ID=DDOPEIFD_01345;inference=ab initio prediction:Prodigal:002006;locus_tag=DDOPEIFD_01345;product=hypothetical protein
NZ_NKUI01000016.1	Prodigal:002006	CDS	5582	5833	.	-	0	ID=DDOPEIFD_01346;inference=ab initio prediction:Prodigal:002006;locus_tag=DDOPEIFD_01346;product=hypothetical protein
NZ_NKUI01000016.1	Prodigal:002006	CDS	6299	7714	.	+	0	ID=DDOPEIFD_01347;inference=ab initio prediction:Prodigal:002006;locus_tag=DDOPEIFD_01347;product=hypothetical protein
NZ_NKUI01000016.1	Prodigal:002006	CDS	7711	10674	.	+	0	ID=DDOPEIFD_01348;eC_number=2.7.13.3;Name=rcsC_6;gene=rcsC_6;inference=ab initio prediction:Prodigal:002006,protein motif:HAMAP:MF_00979;locus_tag=DDOPEIFD_01348;product=Sensor histidine kinase RcsC
NZ_NKUI01000016.1	Prodigal:002006	CDS	10718	11191	.	-	0	ID=DDOPEIFD_01349;inference=ab initio prediction:Prodigal:002006;locus_tag=DDOPEIFD_01349;product=hypothetical protein
NZ_NKUI01000016.1	Prodigal:002006	CDS	11253	11768	.	+	0	ID=DDOPEIFD_01350;inference=ab initio prediction:Prodigal:002006;locus_tag=DDOPEIFD_01350;product=hypothetical protein
NZ_NKUI01000016.1	Prodigal:002006	CDS	11880	13013	.	+	0	ID=DDOPEIFD_01351;inference=ab initio prediction:Prodigal:002006;locus_tag=DDOPEIFD_01351;product=hypothetical protein
NZ_NKUI01000016.1	Prodigal:002006	CDS	13125	13340	.	+	0	ID=DDOPEIFD_01352;inference=ab initio prediction:Prodigal:002006;locus_tag=DDOPEIFD_01352;product=hypothetical protein
NZ_NKUI01000016.1	Prodigal:002006	CDS	13362	13955	.	-	0	ID=DDOPEIFD_01353;inference=ab initio prediction:Prodigal:002006;locus_tag=DDOPEIFD_01353;product=hypothetical protein
NZ_NKUI01000016.1	Prodigal:002006	CDS	14041	14448	.	-	0	ID=DDOPEIFD_01354;Name=flbT;gene=flbT;inference=ab initio prediction:Prodigal:002006,protein motif:HAMAP:MF_00783;locus_tag=DDOPEIFD_01354;product=flagellum biosynthesis repressor protein FlbT
NZ_NKUI01000016.1	Prodigal:002006	CDS	14651	15850	.	+	0	ID=DDOPEIFD_01355;inference=ab initio prediction:Prodigal:002006;locus_tag=DDOPEIFD_01355;product=hypothetical protein
NZ_NKUI01000016.1	Prodigal:002006	CDS	16098	17297	.	+	0	ID=DDOPEIFD_01356;inference=ab initio prediction:Prodigal:002006;locus_tag=DDOPEIFD_01356;product=hypothetical protein
NZ_NKUI01000016.1	Prodigal:002006	CDS	17563	20601	.	+	0	ID=DDOPEIFD_01357;eC_number=2.4.1.129;Name=mtgA_1;gene=mtgA_1;inference=ab initio prediction:Prodigal:002006,protein motif:HAMAP:MF_00766;locus_tag=DDOPEIFD_01357;product=Biosynthetic peptidoglycan transglycosylase
NZ_NKUI01000016.1	Prodigal:002006	CDS	20723	21781	.	+	0	ID=DDOPEIFD_01358;inference=ab initio prediction:Prodigal:002006;locus_tag=DDOPEIFD_01358;product=hypothetical protein
NZ_NKUI01000016.1	Prodigal:002006	CDS	22024	23532	.	-	0	ID=DDOPEIFD_01359;Name=oprB_1;db_xref=COG:COG3659;gene=oprB_1;inference=ab initio prediction:Prodigal:002006,similar to AA sequence:UniProtKB:Q51485;locus_tag=DDOPEIFD_01359;product=Porin B
NZ_NKUI01000016.1	Prodigal:002006	CDS	23732	25453	.	-	0	ID=DDOPEIFD_01360;Name=fruA;db_xref=COG:COG1299;gene=fruA;inference=ab initio prediction:Prodigal:002006,similar to AA sequence:UniProtKB:P23355;locus_tag=DDOPEIFD_01360;product=PTS system fructose-specific EIIB'BC component
NZ_NKUI01000016.1	Prodigal:002006	CDS	25521	26468	.	-	0	ID=DDOPEIFD_01361;eC_number=2.7.1.144;Name=lacC;db_xref=COG:COG1105;gene=lacC;inference=ab initio prediction:Prodigal:002006,similar to AA sequence:UniProtKB:Q5HE12;locus_tag=DDOPEIFD_01361;product=Tagatose-6-phosphate kinase
NZ_NKUI01000016.1	Prodigal:002006	CDS	26472	28289	.	-	0	ID=DDOPEIFD_01362;eC_number=2.7.3.9;Name=ptsI;db_xref=COG:COG1080;gene=ptsI;inference=ab initio prediction:Prodigal:002006,similar to AA sequence:UniProtKB:P23533;locus_tag=DDOPEIFD_01362;product=Phosphoenolpyruvate-protein phosphotransferase
NZ_NKUI01000160.1	Prodigal:002006	CDS	176	1342	.	-	0	ID=DDOPEIFD_01363;inference=ab initio prediction:Prodigal:002006;locus_tag=DDOPEIFD_01363;product=hypothetical protein
NZ_NKUI01000160.1	Prodigal:002006	CDS	1755	3926	.	+	0	ID=DDOPEIFD_01364;eC_number=3.6.4.-;Name=priA;db_xref=COG:COG1198;gene=priA;inference=ab initio prediction:Prodigal:002006,similar to AA sequence:UniProtKB:P17888;locus_tag=DDOPEIFD_01364;product=Primosomal protein N'
NZ_NKUI01000160.1	Prodigal:002006	CDS	4011	4373	.	+	0	ID=DDOPEIFD_01365;inference=ab initio prediction:Prodigal:002006;locus_tag=DDOPEIFD_01365;product=hypothetical protein
NZ_NKUI01000160.1	Prodigal:002006	CDS	4497	4880	.	-	0	ID=DDOPEIFD_01366;inference=ab initio prediction:Prodigal:002006;locus_tag=DDOPEIFD_01366;product=hypothetical protein
NZ_NKUI01000160.1	Prodigal:002006	CDS	5179	5430	.	-	0	ID=DDOPEIFD_01367;inference=ab initio prediction:Prodigal:002006;locus_tag=DDOPEIFD_01367;product=hypothetical protein
NZ_NKUI01000160.1	Prodigal:002006	CDS	5744	5920	.	-	0	ID=DDOPEIFD_01368;inference=ab initio prediction:Prodigal:002006;locus_tag=DDOPEIFD_01368;product=hypothetical protein
NZ_NKUI01000160.1	Prodigal:002006	CDS	5951	6961	.	-	0	ID=DDOPEIFD_01369;eC_number=1.3.1.87;Name=hcaB_1;gene=hcaB_1;inference=ab initio prediction:Prodigal:002006,protein motif:HAMAP:MF_01647;locus_tag=DDOPEIFD_01369;product=3-phenylpropionate-dihydrodiol/cinnamic acid-dihydrodiol dehydrogenase
NZ_NKUI01000160.1	Prodigal:002006	CDS	7085	7699	.	-	0	ID=DDOPEIFD_01370;eC_number=3.5.1.110;Name=rutB_1;gene=rutB_1;inference=ab initio prediction:Prodigal:002006,protein motif:HAMAP:MF_00830;locus_tag=DDOPEIFD_01370;product=Peroxyureidoacrylate/ureidoacrylate amidohydrolase RutB
NZ_NKUI01000160.1	Prodigal:002006	CDS	7758	7967	.	-	0	ID=DDOPEIFD_01371;inference=ab initio prediction:Prodigal:002006;locus_tag=DDOPEIFD_01371;product=hypothetical protein
NZ_NKUI01000160.1	Prodigal:002006	CDS	8095	8748	.	-	0	ID=DDOPEIFD_01372;inference=ab initio prediction:Prodigal:002006;locus_tag=DDOPEIFD_01372;product=hypothetical protein
NZ_NKUI01000160.1	Prodigal:002006	CDS	8937	9794	.	+	0	ID=DDOPEIFD_01373;eC_number=1.-.-.-;Name=yghA;gene=yghA;inference=ab initio prediction:Prodigal:002006,similar to AA sequence:UniProtKB:P0AG84;locus_tag=DDOPEIFD_01373;product=putative oxidoreductase YghA
NZ_NKUI01000160.1	Prodigal:002006	CDS	9816	10859	.	+	0	ID=DDOPEIFD_01374;eC_number=1.3.1.87;Name=hcaB_2;gene=hcaB_2;inference=ab initio prediction:Prodigal:002006,protein motif:HAMAP:MF_01647;locus_tag=DDOPEIFD_01374;product=3-phenylpropionate-dihydrodiol/cinnamic acid-dihydrodiol dehydrogenase
NZ_NKUI01000160.1	Prodigal:002006	CDS	10943	11122	.	+	0	ID=DDOPEIFD_01375;inference=ab initio prediction:Prodigal:002006;locus_tag=DDOPEIFD_01375;product=hypothetical protein
NZ_NKUI01000160.1	Aragorn:001002	tRNA	11705	11781	.	-	.	ID=DDOPEIFD_01376;inference=COORDINATES:profile:Aragorn:001002;locus_tag=DDOPEIFD_01376;product=tRNA-Met(cat)
NZ_NKUI01000160.1	barrnap:0.9	rRNA	11870	11978	6.6e-08	-	.	ID=DDOPEIFD_01377;locus_tag=DDOPEIFD_01377;product=5S ribosomal RNA
NZ_NKUI01000160.1	barrnap:0.9	rRNA	12094	14892	0	-	.	ID=DDOPEIFD_01378;locus_tag=DDOPEIFD_01378;product=23S ribosomal RNA
NZ_NKUI01000160.1	Aragorn:001002	tRNA	15175	15250	.	-	.	ID=DDOPEIFD_01379;inference=COORDINATES:profile:Aragorn:001002;locus_tag=DDOPEIFD_01379;product=tRNA-Ala(tgc)
NZ_NKUI01000160.1	Aragorn:001002	tRNA	15257	15333	.	-	.	ID=DDOPEIFD_01380;inference=COORDINATES:profile:Aragorn:001002;locus_tag=DDOPEIFD_01380;product=tRNA-Ile(gat)
NZ_NKUI01000161.1	Prodigal:002006	CDS	400	681	.	-	0	ID=DDOPEIFD_01381;eC_number=3.1.-.-;Name=yafQ;db_xref=COG:COG3041;gene=yafQ;inference=ab initio prediction:Prodigal:002006,similar to AA sequence:UniProtKB:Q47149;locus_tag=DDOPEIFD_01381;product=mRNA interferase toxin YafQ
NZ_NKUI01000161.1	Prodigal:002006	CDS	668	928	.	-	0	ID=DDOPEIFD_01382;inference=ab initio prediction:Prodigal:002006;locus_tag=DDOPEIFD_01382;product=hypothetical protein
NZ_NKUI01000161.1	Prodigal:002006	CDS	1658	2464	.	-	0	ID=DDOPEIFD_01383;inference=ab initio prediction:Prodigal:002006;locus_tag=DDOPEIFD_01383;product=hypothetical protein
NZ_NKUI01000161.1	Prodigal:002006	CDS	2667	3047	.	+	0	ID=DDOPEIFD_01384;inference=ab initio prediction:Prodigal:002006;locus_tag=DDOPEIFD_01384;product=hypothetical protein
NZ_NKUI01000161.1	Prodigal:002006	CDS	3194	4882	.	+	0	ID=DDOPEIFD_01385;inference=ab initio prediction:Prodigal:002006;locus_tag=DDOPEIFD_01385;product=hypothetical protein
NZ_NKUI01000161.1	Prodigal:002006	CDS	4937	5536	.	-	0	ID=DDOPEIFD_01386;inference=ab initio prediction:Prodigal:002006;locus_tag=DDOPEIFD_01386;product=hypothetical protein
NZ_NKUI01000161.1	Prodigal:002006	CDS	5520	6326	.	-	0	ID=DDOPEIFD_01387;inference=ab initio prediction:Prodigal:002006;locus_tag=DDOPEIFD_01387;product=hypothetical protein
NZ_NKUI01000161.1	Prodigal:002006	CDS	6332	6844	.	-	0	ID=DDOPEIFD_01388;inference=ab initio prediction:Prodigal:002006;locus_tag=DDOPEIFD_01388;product=hypothetical protein
NZ_NKUI01000161.1	Prodigal:002006	CDS	7116	7412	.	+	0	ID=DDOPEIFD_01389;inference=ab initio prediction:Prodigal:002006;locus_tag=DDOPEIFD_01389;product=hypothetical protein
NZ_NKUI01000161.1	Prodigal:002006	CDS	7409	10369	.	+	0	ID=DDOPEIFD_01390;eC_number=3.6.4.12;Name=recD2_4;gene=recD2_4;inference=ab initio prediction:Prodigal:002006,protein motif:HAMAP:MF_01488;locus_tag=DDOPEIFD_01390;product=ATP-dependent RecD-like DNA helicase
NZ_NKUI01000161.1	Prodigal:002006	CDS	10434	10862	.	-	0	ID=DDOPEIFD_01391;inference=ab initio prediction:Prodigal:002006;locus_tag=DDOPEIFD_01391;product=hypothetical protein
NZ_NKUI01000161.1	Prodigal:002006	CDS	11038	11856	.	-	0	ID=DDOPEIFD_01392;inference=ab initio prediction:Prodigal:002006;locus_tag=DDOPEIFD_01392;product=hypothetical protein
NZ_NKUI01000161.1	Prodigal:002006	CDS	12339	13004	.	+	0	ID=DDOPEIFD_01393;db_xref=COG:COG1192;inference=ab initio prediction:Prodigal:002006,similar to AA sequence:UniProtKB:P9WLT1;locus_tag=DDOPEIFD_01393;product=putative protein
NZ_NKUI01000161.1	Prodigal:002006	CDS	13004	13324	.	+	0	ID=DDOPEIFD_01394;inference=ab initio prediction:Prodigal:002006;locus_tag=DDOPEIFD_01394;product=hypothetical protein
NZ_NKUI01000161.1	Prodigal:002006	CDS	13416	15554	.	-	0	ID=DDOPEIFD_01395;inference=ab initio prediction:Prodigal:002006;locus_tag=DDOPEIFD_01395;product=hypothetical protein
NZ_NKUI01000161.1	Prodigal:002006	CDS	16442	16975	.	-	0	ID=DDOPEIFD_01396;inference=ab initio prediction:Prodigal:002006;locus_tag=DDOPEIFD_01396;product=hypothetical protein
NZ_NKUI01000162.1	Prodigal:002006	CDS	48	1139	.	-	0	ID=DDOPEIFD_01397;inference=ab initio prediction:Prodigal:002006,similar to AA sequence:ISfinder:ISMex18;locus_tag=DDOPEIFD_01397;product=IS630 family transposase ISMex18
NZ_NKUI01000163.1	Prodigal:002006	CDS	152	679	.	+	0	ID=DDOPEIFD_01398;inference=ab initio prediction:Prodigal:002006;locus_tag=DDOPEIFD_01398;product=hypothetical protein
NZ_NKUI01000163.1	Prodigal:002006	CDS	762	1355	.	-	0	ID=DDOPEIFD_01399;inference=ab initio prediction:Prodigal:002006,similar to AA sequence:ISfinder:ISYps3;locus_tag=DDOPEIFD_01399;product=Tn3 family transposase ISYps3
NZ_NKUI01000163.1	Prodigal:002006	CDS	1837	2112	.	-	0	ID=DDOPEIFD_01400;inference=ab initio prediction:Prodigal:002006;locus_tag=DDOPEIFD_01400;product=hypothetical protein
NZ_NKUI01000164.1	Aragorn:001002	tRNA	64	140	.	+	.	ID=DDOPEIFD_01401;inference=COORDINATES:profile:Aragorn:001002;locus_tag=DDOPEIFD_01401;product=tRNA-Met(cat)
NZ_NKUI01000164.1	Prodigal:002006	CDS	366	839	.	+	0	ID=DDOPEIFD_01402;inference=ab initio prediction:Prodigal:002006;locus_tag=DDOPEIFD_01402;product=hypothetical protein
NZ_NKUI01000164.1	Prodigal:002006	CDS	874	969	.	-	0	ID=DDOPEIFD_01403;inference=ab initio prediction:Prodigal:002006;locus_tag=DDOPEIFD_01403;product=hypothetical protein
NZ_NKUI01000164.1	Prodigal:002006	CDS	971	2602	.	+	0	ID=DDOPEIFD_01404;eC_number=2.7.-.-;Name=ubiB_2;db_xref=COG:COG0661;gene=ubiB_2;inference=ab initio prediction:Prodigal:002006,similar to AA sequence:UniProtKB:P0A6A0;locus_tag=DDOPEIFD_01404;product=putative protein kinase UbiB
NZ_NKUI01000164.1	Prodigal:002006	CDS	2833	4836	.	-	0	ID=DDOPEIFD_01405;inference=ab initio prediction:Prodigal:002006;locus_tag=DDOPEIFD_01405;product=hypothetical protein
NZ_NKUI01000164.1	Prodigal:002006	CDS	5746	6159	.	-	0	ID=DDOPEIFD_01406;inference=ab initio prediction:Prodigal:002006;locus_tag=DDOPEIFD_01406;product=hypothetical protein
NZ_NKUI01000164.1	Prodigal:002006	CDS	6626	6778	.	+	0	ID=DDOPEIFD_01407;inference=ab initio prediction:Prodigal:002006;locus_tag=DDOPEIFD_01407;product=hypothetical protein
NZ_NKUI01000164.1	Prodigal:002006	CDS	6903	7001	.	+	0	ID=DDOPEIFD_01408;inference=ab initio prediction:Prodigal:002006;locus_tag=DDOPEIFD_01408;product=hypothetical protein
NZ_NKUI01000164.1	Prodigal:002006	CDS	7811	8305	.	+	0	ID=DDOPEIFD_01409;inference=ab initio prediction:Prodigal:002006;locus_tag=DDOPEIFD_01409;product=hypothetical protein
NZ_NKUI01000164.1	Prodigal:002006	CDS	8342	8518	.	-	0	ID=DDOPEIFD_01410;inference=ab initio prediction:Prodigal:002006;locus_tag=DDOPEIFD_01410;product=hypothetical protein
NZ_NKUI01000164.1	Prodigal:002006	CDS	8573	8890	.	-	0	ID=DDOPEIFD_01411;inference=ab initio prediction:Prodigal:002006;locus_tag=DDOPEIFD_01411;product=hypothetical protein
NZ_NKUI01000165.1	Prodigal:002006	CDS	47	1381	.	+	0	ID=DDOPEIFD_01412;eC_number=3.1.4.53;Name=cpdA_1;gene=cpdA_1;inference=ab initio prediction:Prodigal:002006,protein motif:HAMAP:MF_00905;locus_tag=DDOPEIFD_01412;product=3'%2C5'-cyclic adenosine monophosphate phosphodiesterase CpdA
NZ_NKUI01000165.1	Prodigal:002006	CDS	1485	2864	.	+	0	ID=DDOPEIFD_01413;inference=ab initio prediction:Prodigal:002006;locus_tag=DDOPEIFD_01413;product=hypothetical protein
NZ_NKUI01000165.1	Prodigal:002006	CDS	3028	3339	.	-	0	ID=DDOPEIFD_01414;inference=ab initio prediction:Prodigal:002006;locus_tag=DDOPEIFD_01414;product=hypothetical protein
NZ_NKUI01000165.1	Prodigal:002006	CDS	3549	4289	.	-	0	ID=DDOPEIFD_01415;eC_number=1.8.1.8;Name=dsbD_3;db_xref=COG:COG4232;gene=dsbD_3;inference=ab initio prediction:Prodigal:002006,similar to AA sequence:UniProtKB:P36655;locus_tag=DDOPEIFD_01415;product=Thiol:disulfide interchange protein DsbD
NZ_NKUI01000165.1	Prodigal:002006	CDS	4282	4989	.	-	0	ID=DDOPEIFD_01416;eC_number=3.6.3.-;Name=yknY;db_xref=COG:COG1136;gene=yknY;inference=ab initio prediction:Prodigal:002006,similar to AA sequence:UniProtKB:O31711;locus_tag=DDOPEIFD_01416;product=putative ABC transporter ATP-binding protein YknY
NZ_NKUI01000165.1	Prodigal:002006	CDS	4982	6145	.	-	0	ID=DDOPEIFD_01417;eC_number=3.6.3.-;Name=macB;db_xref=COG:COG0577;gene=macB;inference=ab initio prediction:Prodigal:002006,similar to AA sequence:UniProtKB:Q5MK06;locus_tag=DDOPEIFD_01417;product=Macrolide export ATP-binding/permease protein MacB
NZ_NKUI01000165.1	Prodigal:002006	CDS	6189	6653	.	-	0	ID=DDOPEIFD_01418;inference=ab initio prediction:Prodigal:002006;locus_tag=DDOPEIFD_01418;product=hypothetical protein
NZ_NKUI01000165.1	Prodigal:002006	CDS	6650	7207	.	-	0	ID=DDOPEIFD_01419;Name=resA;gene=resA;inference=ab initio prediction:Prodigal:002006,protein motif:HAMAP:MF_01319;locus_tag=DDOPEIFD_01419;product=Thiol-disulfide oxidoreductase ResA
NZ_NKUI01000165.1	Prodigal:002006	CDS	7204	9267	.	-	0	ID=DDOPEIFD_01420;eC_number=7.2.2.6;Name=kdpB_2;gene=kdpB_2;inference=ab initio prediction:Prodigal:002006,protein motif:HAMAP:MF_00285;locus_tag=DDOPEIFD_01420;product=Potassium-transporting ATPase ATP-binding subunit
NZ_NKUI01000165.1	Prodigal:002006	CDS	9526	10152	.	-	0	ID=DDOPEIFD_01421;Name=bdbD;db_xref=COG:COG1651;gene=bdbD;inference=ab initio prediction:Prodigal:002006,similar to AA sequence:UniProtKB:O32218;locus_tag=DDOPEIFD_01421;product=Disulfide bond formation protein D
NZ_NKUI01000165.1	Prodigal:002006	CDS	10238	10999	.	-	0	ID=DDOPEIFD_01422;inference=ab initio prediction:Prodigal:002006;locus_tag=DDOPEIFD_01422;product=hypothetical protein
NZ_NKUI01000165.1	Prodigal:002006	CDS	11335	11874	.	+	0	ID=DDOPEIFD_01423;eC_number=2.7.7.75;Name=mog;db_xref=COG:COG0521;gene=mog;inference=ab initio prediction:Prodigal:002006,similar to AA sequence:UniProtKB:Q9ZL45;locus_tag=DDOPEIFD_01423;product=Molybdopterin adenylyltransferase
NZ_NKUI01000165.1	Prodigal:002006	CDS	12382	13821	.	-	0	ID=DDOPEIFD_01424;eC_number=1.16.1.1;Name=merA;gene=merA;inference=ab initio prediction:Prodigal:002006,similar to AA sequence:UniProtKB:P16171;locus_tag=DDOPEIFD_01424;product=Mercuric reductase
NZ_NKUI01000165.1	Prodigal:002006	CDS	14091	14429	.	-	0	ID=DDOPEIFD_01425;inference=ab initio prediction:Prodigal:002006;locus_tag=DDOPEIFD_01425;product=hypothetical protein
NZ_NKUI01000165.1	Prodigal:002006	CDS	14459	14863	.	-	0	ID=DDOPEIFD_01426;Name=merT;gene=merT;inference=ab initio prediction:Prodigal:002006,similar to AA sequence:UniProtKB:P04140;locus_tag=DDOPEIFD_01426;product=Mercuric transport protein MerT
NZ_NKUI01000167.1	Prodigal:002006	CDS	365	2257	.	+	0	ID=DDOPEIFD_01427;inference=ab initio prediction:Prodigal:002006;locus_tag=DDOPEIFD_01427;product=hypothetical protein
NZ_NKUI01000167.1	Prodigal:002006	CDS	3382	4455	.	+	0	ID=DDOPEIFD_01428;inference=ab initio prediction:Prodigal:002006;locus_tag=DDOPEIFD_01428;product=hypothetical protein
NZ_NKUI01000167.1	Prodigal:002006	CDS	4586	5008	.	+	0	ID=DDOPEIFD_01429;inference=ab initio prediction:Prodigal:002006;locus_tag=DDOPEIFD_01429;product=hypothetical protein
NZ_NKUI01000167.1	Prodigal:002006	CDS	5250	5870	.	-	0	ID=DDOPEIFD_01430;Name=xerD_1;gene=xerD_1;inference=ab initio prediction:Prodigal:002006,protein motif:HAMAP:MF_01807;locus_tag=DDOPEIFD_01430;product=Tyrosine recombinase XerD
NZ_NKUI01000167.1	Prodigal:002006	CDS	7037	7474	.	+	0	ID=DDOPEIFD_01431;inference=ab initio prediction:Prodigal:002006;locus_tag=DDOPEIFD_01431;product=hypothetical protein
NZ_NKUI01000167.1	Prodigal:002006	CDS	7476	8948	.	+	0	ID=DDOPEIFD_01432;inference=ab initio prediction:Prodigal:002006;locus_tag=DDOPEIFD_01432;product=hypothetical protein
NZ_NKUI01000168.1	Prodigal:002006	CDS	123	443	.	+	0	ID=DDOPEIFD_01433;Name=fdxE;db_xref=COG:COG0633;gene=fdxE;inference=ab initio prediction:Prodigal:002006,similar to AA sequence:UniProtKB:P80306;locus_tag=DDOPEIFD_01433;product=Ferredoxin-6
NZ_NKUI01000168.1	Prodigal:002006	CDS	521	1696	.	-	0	ID=DDOPEIFD_01434;inference=ab initio prediction:Prodigal:002006;locus_tag=DDOPEIFD_01434;product=hypothetical protein
NZ_NKUI01000168.1	Prodigal:002006	CDS	1933	2340	.	+	0	ID=DDOPEIFD_01435;inference=ab initio prediction:Prodigal:002006;locus_tag=DDOPEIFD_01435;product=hypothetical protein
NZ_NKUI01000168.1	Prodigal:002006	CDS	2725	3264	.	+	0	ID=DDOPEIFD_01436;inference=ab initio prediction:Prodigal:002006;locus_tag=DDOPEIFD_01436;product=hypothetical protein
NZ_NKUI01000168.1	Prodigal:002006	CDS	3908	4747	.	-	0	ID=DDOPEIFD_01437;inference=ab initio prediction:Prodigal:002006;locus_tag=DDOPEIFD_01437;product=hypothetical protein
NZ_NKUI01000168.1	Prodigal:002006	CDS	4887	5711	.	-	0	ID=DDOPEIFD_01438;eC_number=2.4.2.-;Name=yafJ;db_xref=COG:COG0121;gene=yafJ;inference=ab initio prediction:Prodigal:002006,similar to AA sequence:UniProtKB:Q47147;locus_tag=DDOPEIFD_01438;product=Putative glutamine amidotransferase YafJ
NZ_NKUI01000168.1	Prodigal:002006	CDS	5842	7026	.	-	0	ID=DDOPEIFD_01439;inference=ab initio prediction:Prodigal:002006;locus_tag=DDOPEIFD_01439;product=hypothetical protein
NZ_NKUI01000168.1	Prodigal:002006	CDS	7023	8210	.	-	0	ID=DDOPEIFD_01440;inference=ab initio prediction:Prodigal:002006;locus_tag=DDOPEIFD_01440;product=hypothetical protein
NZ_NKUI01000169.1	Prodigal:002006	CDS	37	168	.	+	0	ID=DDOPEIFD_01441;inference=ab initio prediction:Prodigal:002006;locus_tag=DDOPEIFD_01441;product=hypothetical protein
NZ_NKUI01000169.1	Prodigal:002006	CDS	116	991	.	-	0	ID=DDOPEIFD_01442;inference=ab initio prediction:Prodigal:002006;locus_tag=DDOPEIFD_01442;product=hypothetical protein
NZ_NKUI01000169.1	Prodigal:002006	CDS	1019	3442	.	-	0	ID=DDOPEIFD_01443;eC_number=6.1.1.20;Name=pheT;db_xref=COG:COG0072;gene=pheT;inference=ab initio prediction:Prodigal:002006,similar to AA sequence:UniProtKB:P07395;locus_tag=DDOPEIFD_01443;product=Phenylalanine--tRNA ligase beta subunit
NZ_NKUI01000169.1	Prodigal:002006	CDS	3510	4589	.	-	0	ID=DDOPEIFD_01444;eC_number=6.1.1.20;Name=pheS;db_xref=COG:COG0016;gene=pheS;inference=ab initio prediction:Prodigal:002006,similar to AA sequence:UniProtKB:Q9I0A3;locus_tag=DDOPEIFD_01444;product=Phenylalanine--tRNA ligase alpha subunit
NZ_NKUI01000169.1	Prodigal:002006	CDS	4760	5125	.	-	0	ID=DDOPEIFD_01445;Name=rplT;db_xref=COG:COG0292;gene=rplT;inference=ab initio prediction:Prodigal:002006,similar to AA sequence:UniProtKB:Q6NDR6;locus_tag=DDOPEIFD_01445;product=50S ribosomal protein L20
NZ_NKUI01000169.1	Prodigal:002006	CDS	5179	5382	.	-	0	ID=DDOPEIFD_01446;Name=rpmI;db_xref=COG:COG0291;gene=rpmI;inference=ab initio prediction:Prodigal:002006,similar to AA sequence:UniProtKB:Q6NDR5;locus_tag=DDOPEIFD_01446;product=50S ribosomal protein L35
NZ_NKUI01000169.1	Prodigal:002006	CDS	5767	6900	.	+	0	ID=DDOPEIFD_01447;eC_number=2.4.1.250;Name=mshA_2;gene=mshA_2;inference=ab initio prediction:Prodigal:002006,protein motif:HAMAP:MF_01695;locus_tag=DDOPEIFD_01447;product=D-inositol-3-phosphate glycosyltransferase
NZ_NKUI01000169.1	Prodigal:002006	CDS	7071	9407	.	+	0	ID=DDOPEIFD_01448;inference=ab initio prediction:Prodigal:002006;locus_tag=DDOPEIFD_01448;product=hypothetical protein
NZ_NKUI01000169.1	Prodigal:002006	CDS	9549	10070	.	-	0	ID=DDOPEIFD_01449;Name=infC;db_xref=COG:COG0290;gene=infC;inference=ab initio prediction:Prodigal:002006,similar to AA sequence:UniProtKB:P0A707;locus_tag=DDOPEIFD_01449;product=Translation initiation factor IF-3
NZ_NKUI01000169.1	Prodigal:002006	CDS	10248	11477	.	-	0	ID=DDOPEIFD_01450;eC_number=2.4.1.250;Name=mshA_3;gene=mshA_3;inference=ab initio prediction:Prodigal:002006,protein motif:HAMAP:MF_01695;locus_tag=DDOPEIFD_01450;product=D-inositol-3-phosphate glycosyltransferase
NZ_NKUI01000169.1	Prodigal:002006	CDS	11713	12387	.	+	0	ID=DDOPEIFD_01451;eC_number=4.2.99.20;Name=menH_1;gene=menH_1;inference=ab initio prediction:Prodigal:002006,protein motif:HAMAP:MF_01660;locus_tag=DDOPEIFD_01451;product=2-succinyl-6-hydroxy-2%2C4-cyclohexadiene-1-carboxylate synthase
NZ_NKUI01000169.1	Prodigal:002006	CDS	12417	12704	.	-	0	ID=DDOPEIFD_01452;inference=ab initio prediction:Prodigal:002006;locus_tag=DDOPEIFD_01452;product=hypothetical protein
NZ_NKUI01000169.1	Prodigal:002006	CDS	12871	13302	.	-	0	ID=DDOPEIFD_01453;Name=ibpA_2;db_xref=COG:COG0071;gene=ibpA_2;inference=ab initio prediction:Prodigal:002006,similar to AA sequence:UniProtKB:P0C054;locus_tag=DDOPEIFD_01453;product=Small heat shock protein IbpA
NZ_NKUI01000169.1	Prodigal:002006	CDS	13864	14370	.	+	0	ID=DDOPEIFD_01454;inference=ab initio prediction:Prodigal:002006;locus_tag=DDOPEIFD_01454;product=hypothetical protein
NZ_NKUI01000169.1	Prodigal:002006	CDS	14456	15157	.	+	0	ID=DDOPEIFD_01455;Name=tolQ_2;gene=tolQ_2;inference=ab initio prediction:Prodigal:002006,protein motif:HAMAP:MF_02202;locus_tag=DDOPEIFD_01455;product=Tol-Pal system protein TolQ
NZ_NKUI01000169.1	Prodigal:002006	CDS	15245	15706	.	+	0	ID=DDOPEIFD_01456;Name=exbD_2;db_xref=COG:COG0848;gene=exbD_2;inference=ab initio prediction:Prodigal:002006,similar to AA sequence:UniProtKB:P0ABV2;locus_tag=DDOPEIFD_01456;product=Biopolymer transport protein ExbD
NZ_NKUI01000017.1	Prodigal:002006	CDS	145	2439	.	+	0	ID=DDOPEIFD_01457;inference=ab initio prediction:Prodigal:002006;locus_tag=DDOPEIFD_01457;product=hypothetical protein
NZ_NKUI01000017.1	Prodigal:002006	CDS	2411	3766	.	-	0	ID=DDOPEIFD_01458;eC_number=1.18.1.2;inference=ab initio prediction:Prodigal:002006,protein motif:HAMAP:MF_01685;locus_tag=DDOPEIFD_01458;product=Ferredoxin--NADP reductase
NZ_NKUI01000017.1	Prodigal:002006	CDS	3802	4932	.	-	0	ID=DDOPEIFD_01459;eC_number=2.1.2.10;Name=gcvT_1;db_xref=COG:COG0404;gene=gcvT_1;inference=ab initio prediction:Prodigal:002006,similar to AA sequence:UniProtKB:P54378;locus_tag=DDOPEIFD_01459;product=Aminomethyltransferase
NZ_NKUI01000017.1	Prodigal:002006	CDS	5306	6430	.	+	0	ID=DDOPEIFD_01460;inference=ab initio prediction:Prodigal:002006;locus_tag=DDOPEIFD_01460;product=hypothetical protein
NZ_NKUI01000017.1	Prodigal:002006	CDS	6512	8257	.	-	0	ID=DDOPEIFD_01461;inference=ab initio prediction:Prodigal:002006;locus_tag=DDOPEIFD_01461;product=hypothetical protein
NZ_NKUI01000017.1	Prodigal:002006	CDS	9125	9694	.	+	0	ID=DDOPEIFD_01462;inference=ab initio prediction:Prodigal:002006;locus_tag=DDOPEIFD_01462;product=hypothetical protein
NZ_NKUI01000017.1	Prodigal:002006	CDS	9691	10635	.	+	0	ID=DDOPEIFD_01463;eC_number=1.14.13.239;Name=cntB;db_xref=COG:COG1018;gene=cntB;inference=ab initio prediction:Prodigal:002006,similar to AA sequence:UniProtKB:D0C9N8;locus_tag=DDOPEIFD_01463;product=Carnitine monooxygenase reductase subunit
NZ_NKUI01000017.1	Prodigal:002006	CDS	10654	11718	.	+	0	ID=DDOPEIFD_01464;inference=ab initio prediction:Prodigal:002006;locus_tag=DDOPEIFD_01464;product=hypothetical protein
NZ_NKUI01000017.1	Prodigal:002006	CDS	12195	13292	.	+	0	ID=DDOPEIFD_01465;Name=virS_1;gene=virS_1;inference=ab initio prediction:Prodigal:002006,similar to AA sequence:UniProtKB:P9WMJ3;locus_tag=DDOPEIFD_01465;product=HTH-type transcriptional regulator VirS
NZ_NKUI01000017.1	Prodigal:002006	CDS	13348	13713	.	+	0	ID=DDOPEIFD_01466;inference=ab initio prediction:Prodigal:002006;locus_tag=DDOPEIFD_01466;product=hypothetical protein
NZ_NKUI01000017.1	Prodigal:002006	CDS	14197	15201	.	+	0	ID=DDOPEIFD_01467;eC_number=1.1.1.28;Name=ldhA;db_xref=COG:COG1052;gene=ldhA;inference=ab initio prediction:Prodigal:002006,similar to AA sequence:UniProtKB:P52643;locus_tag=DDOPEIFD_01467;product=D-lactate dehydrogenase
NZ_NKUI01000017.1	Prodigal:002006	CDS	15205	15447	.	+	0	ID=DDOPEIFD_01468;eC_number=3.2.1.-;db_xref=COG:COG1554;inference=ab initio prediction:Prodigal:002006,similar to AA sequence:UniProtKB:P9WN13;locus_tag=DDOPEIFD_01468;product=putative glycosyl hydrolase
NZ_NKUI01000017.1	Prodigal:002006	CDS	15440	16036	.	+	0	ID=DDOPEIFD_01469;inference=ab initio prediction:Prodigal:002006;locus_tag=DDOPEIFD_01469;product=hypothetical protein
NZ_NKUI01000017.1	Prodigal:002006	CDS	16162	17757	.	+	0	ID=DDOPEIFD_01470;Name=aspT;gene=aspT;inference=ab initio prediction:Prodigal:002006,similar to AA sequence:UniProtKB:Q8L3K8;locus_tag=DDOPEIFD_01470;product=Aspartate/alanine antiporter
NZ_NKUI01000017.1	Prodigal:002006	CDS	17996	19063	.	+	0	ID=DDOPEIFD_01471;eC_number=5.4.2.11;Name=gpmA_2;gene=gpmA_2;inference=ab initio prediction:Prodigal:002006,protein motif:HAMAP:MF_01039;locus_tag=DDOPEIFD_01471;product=2%2C3-bisphosphoglycerate-dependent phosphoglycerate mutase
NZ_NKUI01000017.1	Prodigal:002006	CDS	19117	20436	.	-	0	ID=DDOPEIFD_01472;Name=ydjE_1;gene=ydjE_1;inference=ab initio prediction:Prodigal:002006,similar to AA sequence:UniProtKB:P38055;locus_tag=DDOPEIFD_01472;product=Inner membrane metabolite transport protein YdjE
NZ_NKUI01000017.1	Prodigal:002006	CDS	20816	21940	.	-	0	ID=DDOPEIFD_01473;inference=ab initio prediction:Prodigal:002006;locus_tag=DDOPEIFD_01473;product=hypothetical protein
NZ_NKUI01000017.1	Prodigal:002006	CDS	22027	22647	.	-	0	ID=DDOPEIFD_01474;inference=ab initio prediction:Prodigal:002006;locus_tag=DDOPEIFD_01474;product=hypothetical protein
NZ_NKUI01000017.1	Prodigal:002006	CDS	22659	23174	.	-	0	ID=DDOPEIFD_01475;eC_number=1.3.7.9;Name=hcrC;gene=hcrC;inference=ab initio prediction:Prodigal:002006,similar to AA sequence:UniProtKB:O33818;locus_tag=DDOPEIFD_01475;product=4-hydroxybenzoyl-CoA reductase subunit gamma
NZ_NKUI01000017.1	Prodigal:002006	CDS	23171	25948	.	-	0	ID=DDOPEIFD_01476;inference=ab initio prediction:Prodigal:002006;locus_tag=DDOPEIFD_01476;product=hypothetical protein
NZ_NKUI01000017.1	Prodigal:002006	CDS	26401	27357	.	-	0	ID=DDOPEIFD_01477;Name=rhaS;gene=rhaS;inference=ab initio prediction:Prodigal:002006,protein motif:HAMAP:MF_01534;locus_tag=DDOPEIFD_01477;product=HTH-type transcriptional activator RhaS
NZ_NKUI01000017.1	Prodigal:002006	CDS	27959	29071	.	+	0	ID=DDOPEIFD_01478;eC_number=5.1.3.25;Name=wbiB;gene=wbiB;inference=ab initio prediction:Prodigal:002006,similar to AA sequence:UniProtKB:Q2SYH7;locus_tag=DDOPEIFD_01478;product=dTDP-L-rhamnose 4-epimerase
NZ_NKUI01000017.1	Prodigal:002006	CDS	29068	30165	.	+	0	ID=DDOPEIFD_01479;eC_number=5.1.3.10;Name=rfbE;db_xref=COG:COG0451;gene=rfbE;inference=ab initio prediction:Prodigal:002006,similar to AA sequence:UniProtKB:P14169;locus_tag=DDOPEIFD_01479;product=CDP-paratose 2-epimerase
NZ_NKUI01000017.1	Prodigal:002006	CDS	30162	31454	.	+	0	ID=DDOPEIFD_01480;eC_number=1.21.98.3;Name=bchE_1;db_xref=COG:COG1032;gene=bchE_1;inference=ab initio prediction:Prodigal:002006,similar to AA sequence:UniProtKB:P26168;locus_tag=DDOPEIFD_01480;product=Anaerobic magnesium-protoporphyrin IX monomethyl ester cyclase
NZ_NKUI01000017.1	Prodigal:002006	CDS	31445	32563	.	+	0	ID=DDOPEIFD_01481;eC_number=2.4.1.345;Name=pimA;db_xref=COG:COG0438;gene=pimA;inference=ab initio prediction:Prodigal:002006,similar to AA sequence:UniProtKB:A0QWG6;locus_tag=DDOPEIFD_01481;product=Phosphatidyl-myo-inositol mannosyltransferase
NZ_NKUI01000017.1	Prodigal:002006	CDS	32560	33681	.	+	0	ID=DDOPEIFD_01482;inference=ab initio prediction:Prodigal:002006;locus_tag=DDOPEIFD_01482;product=hypothetical protein
NZ_NKUI01000017.1	Prodigal:002006	CDS	33678	34787	.	+	0	ID=DDOPEIFD_01483;inference=ab initio prediction:Prodigal:002006;locus_tag=DDOPEIFD_01483;product=hypothetical protein
NZ_NKUI01000017.1	Prodigal:002006	CDS	34784	35917	.	+	0	ID=DDOPEIFD_01484;inference=ab initio prediction:Prodigal:002006;locus_tag=DDOPEIFD_01484;product=hypothetical protein
NZ_NKUI01000017.1	Prodigal:002006	CDS	35914	37002	.	+	0	ID=DDOPEIFD_01485;eC_number=5.1.3.2;Name=galE1_1;db_xref=COG:COG1088;gene=galE1_1;inference=ab initio prediction:Prodigal:002006,similar to AA sequence:UniProtKB:P9WN67;locus_tag=DDOPEIFD_01485;product=UDP-glucose 4-epimerase
NZ_NKUI01000017.1	Prodigal:002006	CDS	37172	38275	.	+	0	ID=DDOPEIFD_01486;eC_number=5.5.1.4;Name=ino1;db_xref=COG:COG1260;gene=ino1;inference=ab initio prediction:Prodigal:002006,similar to AA sequence:UniProtKB:A0R7G6;locus_tag=DDOPEIFD_01486;product=Inositol-3-phosphate synthase
NZ_NKUI01000017.1	Prodigal:002006	CDS	38272	38877	.	+	0	ID=DDOPEIFD_01487;eC_number=3.1.3.3;Name=pspB;db_xref=COG:COG0406;gene=pspB;inference=ab initio prediction:Prodigal:002006,similar to AA sequence:UniProtKB:D3DFP8;locus_tag=DDOPEIFD_01487;product=Putative phosphoserine phosphatase 2
NZ_NKUI01000017.1	Prodigal:002006	CDS	38874	39638	.	+	0	ID=DDOPEIFD_01488;eC_number=2.5.1.-;Name=cmoB_2;gene=cmoB_2;inference=ab initio prediction:Prodigal:002006,protein motif:HAMAP:MF_01590;locus_tag=DDOPEIFD_01488;product=tRNA U34 carboxymethyltransferase
NZ_NKUI01000017.1	Prodigal:002006	CDS	39638	40576	.	+	0	ID=DDOPEIFD_01489;inference=ab initio prediction:Prodigal:002006;locus_tag=DDOPEIFD_01489;product=hypothetical protein
NZ_NKUI01000017.1	Prodigal:002006	CDS	40725	42071	.	+	0	ID=DDOPEIFD_01490;Name=cypB;db_xref=COG:COG0369;gene=cypB;inference=ab initio prediction:Prodigal:002006,similar to AA sequence:UniProtKB:O08336;locus_tag=DDOPEIFD_01490;product=Bifunctional cytochrome P450/NADPH--P450 reductase 2
NZ_NKUI01000017.1	Prodigal:002006	CDS	42129	42740	.	-	0	ID=DDOPEIFD_01491;inference=ab initio prediction:Prodigal:002006;locus_tag=DDOPEIFD_01491;product=hypothetical protein
NZ_NKUI01000017.1	Prodigal:002006	CDS	42906	43187	.	-	0	ID=DDOPEIFD_01492;Name=minE;db_xref=COG:COG0851;gene=minE;inference=ab initio prediction:Prodigal:002006,similar to AA sequence:UniProtKB:P58152;locus_tag=DDOPEIFD_01492;product=Cell division topological specificity factor
NZ_NKUI01000017.1	Prodigal:002006	CDS	43184	43999	.	-	0	ID=DDOPEIFD_01493;Name=minD;db_xref=COG:COG2894;gene=minD;inference=ab initio prediction:Prodigal:002006,similar to AA sequence:UniProtKB:Q7DDS7;locus_tag=DDOPEIFD_01493;product=Septum site-determining protein MinD
NZ_NKUI01000170.1	Prodigal:002006	CDS	120	644	.	+	0	ID=DDOPEIFD_01494;eC_number=2.4.1.290;Name=pglA;gene=pglA;inference=ab initio prediction:Prodigal:002006,similar to AA sequence:UniProtKB:Q0P9C9;locus_tag=DDOPEIFD_01494;product=N%2CN'-diacetylbacillosaminyl-diphospho-undecaprenol alpha-1%2C3-N-acetylgalactosaminyltransferase
NZ_NKUI01000170.1	Prodigal:002006	CDS	641	1291	.	+	0	ID=DDOPEIFD_01495;eC_number=2.1.1.172;Name=rsmC_2;gene=rsmC_2;inference=ab initio prediction:Prodigal:002006,protein motif:HAMAP:MF_01862;locus_tag=DDOPEIFD_01495;product=Ribosomal RNA small subunit methyltransferase C
NZ_NKUI01000170.1	Prodigal:002006	CDS	1407	1703	.	+	0	ID=DDOPEIFD_01496;inference=ab initio prediction:Prodigal:002006;locus_tag=DDOPEIFD_01496;product=hypothetical protein
NZ_NKUI01000170.1	Prodigal:002006	CDS	1854	2846	.	+	0	ID=DDOPEIFD_01497;inference=ab initio prediction:Prodigal:002006;locus_tag=DDOPEIFD_01497;product=hypothetical protein
NZ_NKUI01000170.1	Prodigal:002006	CDS	3005	3199	.	-	0	ID=DDOPEIFD_01498;inference=ab initio prediction:Prodigal:002006;locus_tag=DDOPEIFD_01498;product=hypothetical protein
NZ_NKUI01000171.1	Prodigal:002006	CDS	52	333	.	+	0	ID=DDOPEIFD_01499;inference=ab initio prediction:Prodigal:002006;locus_tag=DDOPEIFD_01499;product=hypothetical protein
NZ_NKUI01000171.1	Prodigal:002006	CDS	593	994	.	-	0	ID=DDOPEIFD_01500;Name=cidA;gene=cidA;inference=ab initio prediction:Prodigal:002006,protein motif:HAMAP:MF_01143;locus_tag=DDOPEIFD_01500;product=Holin-like protein CidA
NZ_NKUI01000171.1	Prodigal:002006	CDS	1124	1606	.	-	0	ID=DDOPEIFD_01501;inference=ab initio prediction:Prodigal:002006;locus_tag=DDOPEIFD_01501;product=hypothetical protein
NZ_NKUI01000171.1	Prodigal:002006	CDS	1855	4515	.	-	0	ID=DDOPEIFD_01502;Name=lptD;gene=lptD;inference=ab initio prediction:Prodigal:002006,protein motif:HAMAP:MF_01411;locus_tag=DDOPEIFD_01502;product=LPS-assembly protein LptD
NZ_NKUI01000171.1	Prodigal:002006	CDS	4531	5619	.	-	0	ID=DDOPEIFD_01503;Name=lptG;db_xref=COG:COG0795;gene=lptG;inference=ab initio prediction:Prodigal:002006,similar to AA sequence:UniProtKB:P0ADC6;locus_tag=DDOPEIFD_01503;product=Lipopolysaccharide export system permease protein LptG
NZ_NKUI01000171.1	Prodigal:002006	CDS	5630	6799	.	-	0	ID=DDOPEIFD_01504;inference=ab initio prediction:Prodigal:002006;locus_tag=DDOPEIFD_01504;product=hypothetical protein
NZ_NKUI01000171.1	Prodigal:002006	CDS	7008	7298	.	+	0	ID=DDOPEIFD_01505;inference=ab initio prediction:Prodigal:002006;locus_tag=DDOPEIFD_01505;product=hypothetical protein
NZ_NKUI01000171.1	Prodigal:002006	CDS	7295	7549	.	+	0	ID=DDOPEIFD_01506;inference=ab initio prediction:Prodigal:002006;locus_tag=DDOPEIFD_01506;product=hypothetical protein
NZ_NKUI01000171.1	Prodigal:002006	CDS	7696	9207	.	+	0	ID=DDOPEIFD_01507;eC_number=3.4.11.1;Name=pepA_1;db_xref=COG:COG0260;gene=pepA_1;inference=ab initio prediction:Prodigal:002006,similar to AA sequence:UniProtKB:O86436;locus_tag=DDOPEIFD_01507;product=Cytosol aminopeptidase
NZ_NKUI01000171.1	Prodigal:002006	CDS	9223	9927	.	+	0	ID=DDOPEIFD_01508;inference=ab initio prediction:Prodigal:002006;locus_tag=DDOPEIFD_01508;product=hypothetical protein
NZ_NKUI01000171.1	Prodigal:002006	CDS	10081	11796	.	+	0	ID=DDOPEIFD_01509;eC_number=6.2.1.3;Name=fadD_1;db_xref=COG:COG0318;gene=fadD_1;inference=ab initio prediction:Prodigal:002006,similar to AA sequence:UniProtKB:P69451;locus_tag=DDOPEIFD_01509;product=Long-chain-fatty-acid--CoA ligase
NZ_NKUI01000171.1	Prodigal:002006	CDS	12001	15093	.	-	0	ID=DDOPEIFD_01510;inference=ab initio prediction:Prodigal:002006;locus_tag=DDOPEIFD_01510;product=hypothetical protein
NZ_NKUI01000171.1	Prodigal:002006	CDS	15751	16794	.	+	0	ID=DDOPEIFD_01511;inference=ab initio prediction:Prodigal:002006;locus_tag=DDOPEIFD_01511;product=hypothetical protein
NZ_NKUI01000171.1	Prodigal:002006	CDS	16853	17632	.	-	0	ID=DDOPEIFD_01512;inference=ab initio prediction:Prodigal:002006;locus_tag=DDOPEIFD_01512;product=hypothetical protein
NZ_NKUI01000171.1	Prodigal:002006	CDS	18159	19202	.	+	0	ID=DDOPEIFD_01513;eC_number=3.1.4.-;Name=rpfG_1;db_xref=COG:COG3437;gene=rpfG_1;inference=ab initio prediction:Prodigal:002006,similar to AA sequence:UniProtKB:Q4UU85;locus_tag=DDOPEIFD_01513;product=Cyclic di-GMP phosphodiesterase response regulator RpfG
NZ_NKUI01000171.1	Prodigal:002006	CDS	19289	20455	.	+	0	ID=DDOPEIFD_01514;eC_number=2.6.1.1;Name=aspC;db_xref=COG:COG0436;gene=aspC;inference=ab initio prediction:Prodigal:002006,similar to AA sequence:UniProtKB:Q9X0Y2;locus_tag=DDOPEIFD_01514;product=Aspartate aminotransferase
NZ_NKUI01000171.1	Prodigal:002006	CDS	20630	23791	.	-	0	ID=DDOPEIFD_01515;eC_number=3.1.26.12;Name=rne;gene=rne;inference=ab initio prediction:Prodigal:002006,protein motif:HAMAP:MF_00970;locus_tag=DDOPEIFD_01515;product=Ribonuclease E
NZ_NKUI01000171.1	Prodigal:002006	CDS	24519	25823	.	+	0	ID=DDOPEIFD_01516;eC_number=3.5.1.28;Name=amiC_2;db_xref=COG:COG0860;gene=amiC_2;inference=ab initio prediction:Prodigal:002006,similar to AA sequence:UniProtKB:P63883;locus_tag=DDOPEIFD_01516;product=N-acetylmuramoyl-L-alanine amidase AmiC
NZ_NKUI01000172.1	Prodigal:002006	CDS	132	3107	.	+	0	ID=DDOPEIFD_01517;inference=ab initio prediction:Prodigal:002006,similar to AA sequence:ISfinder:ISAli20;locus_tag=DDOPEIFD_01517;product=Tn3 family transposase ISAli20
NZ_NKUI01000173.1	Prodigal:002006	CDS	116	1303	.	-	0	ID=DDOPEIFD_01518;eC_number=4.4.1.13;Name=metC;db_xref=COG:COG0626;gene=metC;inference=ab initio prediction:Prodigal:002006,similar to AA sequence:UniProtKB:P06721;locus_tag=DDOPEIFD_01518;product=Cystathionine beta-lyase MetC
NZ_NKUI01000173.1	Prodigal:002006	CDS	1382	1546	.	-	0	ID=DDOPEIFD_01519;inference=ab initio prediction:Prodigal:002006;locus_tag=DDOPEIFD_01519;product=hypothetical protein
NZ_NKUI01000173.1	Prodigal:002006	CDS	1696	1989	.	+	0	ID=DDOPEIFD_01520;inference=ab initio prediction:Prodigal:002006;locus_tag=DDOPEIFD_01520;product=hypothetical protein
NZ_NKUI01000173.1	Prodigal:002006	CDS	2046	2900	.	+	0	ID=DDOPEIFD_01521;Name=rarD;db_xref=COG:COG2962;gene=rarD;inference=ab initio prediction:Prodigal:002006,similar to AA sequence:UniProtKB:P27844;locus_tag=DDOPEIFD_01521;product=Protein RarD
NZ_NKUI01000174.1	Prodigal:002006	CDS	24	1994	.	+	0	ID=DDOPEIFD_01522;inference=ab initio prediction:Prodigal:002006;locus_tag=DDOPEIFD_01522;product=hypothetical protein
NZ_NKUI01000174.1	Prodigal:002006	CDS	2604	3740	.	+	0	ID=DDOPEIFD_01523;inference=ab initio prediction:Prodigal:002006;locus_tag=DDOPEIFD_01523;product=hypothetical protein
NZ_NKUI01000175.1	Prodigal:002006	CDS	403	1908	.	-	0	ID=DDOPEIFD_01524;eC_number=3.4.21.107;Name=degP_1;db_xref=COG:COG0265;gene=degP_1;inference=ab initio prediction:Prodigal:002006,similar to AA sequence:UniProtKB:P0C0V0;locus_tag=DDOPEIFD_01524;product=Periplasmic serine endoprotease DegP
NZ_NKUI01000175.1	Prodigal:002006	CDS	2026	2754	.	-	0	ID=DDOPEIFD_01525;inference=ab initio prediction:Prodigal:002006;locus_tag=DDOPEIFD_01525;product=hypothetical protein
NZ_NKUI01000175.1	Prodigal:002006	CDS	2751	5471	.	-	0	ID=DDOPEIFD_01526;eC_number=6.1.1.9;Name=valS;db_xref=COG:COG0525;gene=valS;inference=ab initio prediction:Prodigal:002006,similar to AA sequence:UniProtKB:Q9HXH0;locus_tag=DDOPEIFD_01526;product=Valine--tRNA ligase
NZ_NKUI01000175.1	Prodigal:002006	CDS	5628	5858	.	-	0	ID=DDOPEIFD_01527;inference=ab initio prediction:Prodigal:002006;locus_tag=DDOPEIFD_01527;product=hypothetical protein
NZ_NKUI01000176.1	Prodigal:002006	CDS	127	957	.	-	0	ID=DDOPEIFD_01528;eC_number=4.3.3.7;Name=dapA_2;db_xref=COG:COG0329;gene=dapA_2;inference=ab initio prediction:Prodigal:002006,similar to AA sequence:UniProtKB:Q9JZR4;locus_tag=DDOPEIFD_01528;product=4-hydroxy-tetrahydrodipicolinate synthase
NZ_NKUI01000176.1	Prodigal:002006	CDS	1709	3412	.	+	0	ID=DDOPEIFD_01529;inference=ab initio prediction:Prodigal:002006;locus_tag=DDOPEIFD_01529;product=hypothetical protein
NZ_NKUI01000176.1	Prodigal:002006	CDS	3468	4049	.	-	0	ID=DDOPEIFD_01530;inference=ab initio prediction:Prodigal:002006;locus_tag=DDOPEIFD_01530;product=hypothetical protein
NZ_NKUI01000176.1	Prodigal:002006	CDS	4056	4730	.	-	0	ID=DDOPEIFD_01531;inference=ab initio prediction:Prodigal:002006;locus_tag=DDOPEIFD_01531;product=hypothetical protein
NZ_NKUI01000177.1	Prodigal:002006	CDS	35	472	.	+	0	ID=DDOPEIFD_01532;inference=ab initio prediction:Prodigal:002006;locus_tag=DDOPEIFD_01532;product=hypothetical protein
NZ_NKUI01000177.1	Prodigal:002006	CDS	828	1121	.	+	0	ID=DDOPEIFD_01533;inference=ab initio prediction:Prodigal:002006;locus_tag=DDOPEIFD_01533;product=hypothetical protein
NZ_NKUI01000177.1	Prodigal:002006	CDS	1199	2458	.	+	0	ID=DDOPEIFD_01534;eC_number=3.4.11.-;db_xref=COG:COG2309;inference=ab initio prediction:Prodigal:002006,similar to AA sequence:UniProtKB:P42778;locus_tag=DDOPEIFD_01534;product=Aminopeptidase T
NZ_NKUI01000177.1	Prodigal:002006	CDS	2597	3604	.	-	0	ID=DDOPEIFD_01535;eC_number=2.3.1.241;Name=lpxL;gene=lpxL;inference=ab initio prediction:Prodigal:002006,protein motif:HAMAP:MF_01942;locus_tag=DDOPEIFD_01535;product=Lipid A biosynthesis lauroyltransferase
NZ_NKUI01000177.1	Prodigal:002006	CDS	3702	4430	.	-	0	ID=DDOPEIFD_01536;eC_number=1.1.1.36;Name=phaB;gene=phaB;inference=ab initio prediction:Prodigal:002006,similar to AA sequence:UniProtKB:P14697;locus_tag=DDOPEIFD_01536;product=Acetoacetyl-CoA reductase
NZ_NKUI01000177.1	Prodigal:002006	CDS	4742	5926	.	-	0	ID=DDOPEIFD_01537;eC_number=2.3.1.9;Name=phaA;gene=phaA;inference=ab initio prediction:Prodigal:002006,similar to AA sequence:UniProtKB:P07097;locus_tag=DDOPEIFD_01537;product=Acetyl-CoA acetyltransferase
NZ_NKUI01000177.1	Prodigal:002006	CDS	6249	6854	.	+	0	ID=DDOPEIFD_01538;inference=ab initio prediction:Prodigal:002006;locus_tag=DDOPEIFD_01538;product=hypothetical protein
NZ_NKUI01000177.1	Prodigal:002006	CDS	6969	7208	.	+	0	ID=DDOPEIFD_01539;inference=ab initio prediction:Prodigal:002006;locus_tag=DDOPEIFD_01539;product=hypothetical protein
NZ_NKUI01000177.1	Prodigal:002006	CDS	7222	7410	.	-	0	ID=DDOPEIFD_01540;Name=rpmF;db_xref=COG:COG0333;gene=rpmF;inference=ab initio prediction:Prodigal:002006,similar to AA sequence:UniProtKB:Q6NCE6;locus_tag=DDOPEIFD_01540;product=50S ribosomal protein L32
NZ_NKUI01000178.1	Prodigal:002006	CDS	195	371	.	+	0	ID=DDOPEIFD_01541;inference=ab initio prediction:Prodigal:002006;locus_tag=DDOPEIFD_01541;product=hypothetical protein
NZ_NKUI01000178.1	Prodigal:002006	CDS	484	2172	.	+	0	ID=DDOPEIFD_01542;eC_number=4.1.1.7;Name=mdlC;gene=mdlC;inference=ab initio prediction:Prodigal:002006,similar to AA sequence:UniProtKB:P20906;locus_tag=DDOPEIFD_01542;product=Benzoylformate decarboxylase
NZ_NKUI01000178.1	Prodigal:002006	CDS	2194	3156	.	-	0	ID=DDOPEIFD_01543;inference=ab initio prediction:Prodigal:002006;locus_tag=DDOPEIFD_01543;product=hypothetical protein
NZ_NKUI01000178.1	Prodigal:002006	CDS	3289	3978	.	+	0	ID=DDOPEIFD_01544;eC_number=2.4.1.129;Name=mtgA_2;db_xref=COG:COG0744;gene=mtgA_2;inference=ab initio prediction:Prodigal:002006,similar to AA sequence:UniProtKB:P46022;locus_tag=DDOPEIFD_01544;product=Biosynthetic peptidoglycan transglycosylase
NZ_NKUI01000178.1	Prodigal:002006	CDS	4082	4687	.	+	0	ID=DDOPEIFD_01545;inference=ab initio prediction:Prodigal:002006;locus_tag=DDOPEIFD_01545;product=hypothetical protein
NZ_NKUI01000178.1	Prodigal:002006	CDS	4711	6102	.	-	0	ID=DDOPEIFD_01546;inference=ab initio prediction:Prodigal:002006;locus_tag=DDOPEIFD_01546;product=hypothetical protein
NZ_NKUI01000178.1	Prodigal:002006	CDS	6625	7722	.	-	0	ID=DDOPEIFD_01547;Name=takP;db_xref=COG:COG4663;gene=takP;inference=ab initio prediction:Prodigal:002006,similar to AA sequence:UniProtKB:Q3J1R2;locus_tag=DDOPEIFD_01547;product=Alpha-keto acid-binding periplasmic protein TakP
NZ_NKUI01000178.1	Prodigal:002006	CDS	7856	8431	.	+	0	ID=DDOPEIFD_01548;inference=ab initio prediction:Prodigal:002006;locus_tag=DDOPEIFD_01548;product=hypothetical protein
NZ_NKUI01000178.1	Prodigal:002006	CDS	8459	9583	.	-	0	ID=DDOPEIFD_01549;Name=livJ;db_xref=COG:COG0683;gene=livJ;inference=ab initio prediction:Prodigal:002006,similar to AA sequence:UniProtKB:P17215;locus_tag=DDOPEIFD_01549;product=Leu/Ile/Val/Thr-binding protein
NZ_NKUI01000179.1	Prodigal:002006	CDS	176	703	.	-	0	ID=DDOPEIFD_01550;inference=ab initio prediction:Prodigal:002006;locus_tag=DDOPEIFD_01550;product=hypothetical protein
NZ_NKUI01000179.1	Prodigal:002006	CDS	890	1357	.	-	0	ID=DDOPEIFD_01551;inference=ab initio prediction:Prodigal:002006;locus_tag=DDOPEIFD_01551;product=hypothetical protein
NZ_NKUI01000179.1	Prodigal:002006	CDS	1354	2505	.	-	0	ID=DDOPEIFD_01552;eC_number=4.2.1.149;Name=caiD;gene=caiD;inference=ab initio prediction:Prodigal:002006,protein motif:HAMAP:MF_01051;locus_tag=DDOPEIFD_01552;product=Carnitinyl-CoA dehydratase
NZ_NKUI01000179.1	Prodigal:002006	CDS	2867	3103	.	+	0	ID=DDOPEIFD_01553;inference=ab initio prediction:Prodigal:002006;locus_tag=DDOPEIFD_01553;product=hypothetical protein
NZ_NKUI01000179.1	Prodigal:002006	CDS	3419	4474	.	+	0	ID=DDOPEIFD_01554;eC_number=4.2.1.24;Name=hemB;db_xref=COG:COG0113;gene=hemB;inference=ab initio prediction:Prodigal:002006,similar to AA sequence:UniProtKB:P45622;locus_tag=DDOPEIFD_01554;product=Delta-aminolevulinic acid dehydratase
NZ_NKUI01000179.1	Prodigal:002006	CDS	4692	4979	.	+	0	ID=DDOPEIFD_01555;inference=ab initio prediction:Prodigal:002006;locus_tag=DDOPEIFD_01555;product=hypothetical protein
NZ_NKUI01000179.1	Prodigal:002006	CDS	4931	5794	.	-	0	ID=DDOPEIFD_01556;inference=ab initio prediction:Prodigal:002006;locus_tag=DDOPEIFD_01556;product=hypothetical protein
NZ_NKUI01000179.1	Prodigal:002006	CDS	5989	6339	.	+	0	ID=DDOPEIFD_01557;inference=ab initio prediction:Prodigal:002006;locus_tag=DDOPEIFD_01557;product=hypothetical protein
NZ_NKUI01000179.1	Prodigal:002006	CDS	6327	6482	.	+	0	ID=DDOPEIFD_01558;inference=ab initio prediction:Prodigal:002006;locus_tag=DDOPEIFD_01558;product=hypothetical protein
NZ_NKUI01000179.1	Prodigal:002006	CDS	6642	7388	.	+	0	ID=DDOPEIFD_01559;eC_number=2.3.2.29;Name=bpt;db_xref=COG:COG2935;gene=bpt;inference=ab initio prediction:Prodigal:002006,similar to AA sequence:UniProtKB:Q983E4;locus_tag=DDOPEIFD_01559;product=Aspartate/glutamate leucyltransferase
NZ_NKUI01000179.1	Prodigal:002006	CDS	7417	7980	.	-	0	ID=DDOPEIFD_01560;eC_number=2.3.1.79;Name=maa;db_xref=COG:COG0110;gene=maa;inference=ab initio prediction:Prodigal:002006,similar to AA sequence:UniProtKB:P77791;locus_tag=DDOPEIFD_01560;product=Maltose O-acetyltransferase
NZ_NKUI01000179.1	Prodigal:002006	CDS	7997	8806	.	-	0	ID=DDOPEIFD_01561;db_xref=COG:COG2321;inference=ab initio prediction:Prodigal:002006,similar to AA sequence:UniProtKB:P9WL85;locus_tag=DDOPEIFD_01561;product=putative protein
NZ_NKUI01000018.1	Prodigal:002006	CDS	212	412	.	+	0	ID=DDOPEIFD_01562;db_xref=COG:COG3039;inference=ab initio prediction:Prodigal:002006,similar to AA sequence:ISfinder:ISMdi26;locus_tag=DDOPEIFD_01562;product=IS5 family transposase ISMdi26
NZ_NKUI01000018.1	Prodigal:002006	CDS	610	1401	.	+	0	ID=DDOPEIFD_01563;inference=ab initio prediction:Prodigal:002006;locus_tag=DDOPEIFD_01563;product=hypothetical protein
NZ_NKUI01000018.1	Prodigal:002006	CDS	1414	2298	.	+	0	ID=DDOPEIFD_01564;inference=ab initio prediction:Prodigal:002006;locus_tag=DDOPEIFD_01564;product=hypothetical protein
NZ_NKUI01000018.1	Prodigal:002006	CDS	2300	3655	.	+	0	ID=DDOPEIFD_01565;inference=ab initio prediction:Prodigal:002006;locus_tag=DDOPEIFD_01565;product=hypothetical protein
NZ_NKUI01000018.1	Prodigal:002006	CDS	3645	4886	.	+	0	ID=DDOPEIFD_01566;inference=ab initio prediction:Prodigal:002006;locus_tag=DDOPEIFD_01566;product=hypothetical protein
NZ_NKUI01000018.1	Prodigal:002006	CDS	5289	6125	.	+	0	ID=DDOPEIFD_01567;inference=ab initio prediction:Prodigal:002006;locus_tag=DDOPEIFD_01567;product=hypothetical protein
NZ_NKUI01000018.1	Prodigal:002006	CDS	6724	7527	.	-	0	ID=DDOPEIFD_01568;inference=ab initio prediction:Prodigal:002006;locus_tag=DDOPEIFD_01568;product=hypothetical protein
NZ_NKUI01000180.1	Prodigal:002006	CDS	11	619	.	+	0	ID=DDOPEIFD_01569;inference=ab initio prediction:Prodigal:002006;locus_tag=DDOPEIFD_01569;product=hypothetical protein
NZ_NKUI01000180.1	Prodigal:002006	CDS	924	1133	.	+	0	ID=DDOPEIFD_01570;inference=ab initio prediction:Prodigal:002006;locus_tag=DDOPEIFD_01570;product=hypothetical protein
NZ_NKUI01000180.1	Prodigal:002006	CDS	1389	2072	.	+	0	ID=DDOPEIFD_01571;inference=ab initio prediction:Prodigal:002006;locus_tag=DDOPEIFD_01571;product=hypothetical protein
NZ_NKUI01000181.1	Prodigal:002006	CDS	22	972	.	-	0	ID=DDOPEIFD_01572;inference=ab initio prediction:Prodigal:002006;locus_tag=DDOPEIFD_01572;product=hypothetical protein
NZ_NKUI01000182.1	Prodigal:002006	CDS	347	694	.	+	0	ID=DDOPEIFD_01573;inference=ab initio prediction:Prodigal:002006;locus_tag=DDOPEIFD_01573;product=hypothetical protein
NZ_NKUI01000182.1	Prodigal:002006	CDS	702	1598	.	+	0	ID=DDOPEIFD_01574;inference=ab initio prediction:Prodigal:002006;locus_tag=DDOPEIFD_01574;product=hypothetical protein
NZ_NKUI01000182.1	Prodigal:002006	CDS	1611	1889	.	+	0	ID=DDOPEIFD_01575;inference=ab initio prediction:Prodigal:002006;locus_tag=DDOPEIFD_01575;product=hypothetical protein
NZ_NKUI01000182.1	Prodigal:002006	CDS	2111	3778	.	+	0	ID=DDOPEIFD_01576;Name=ettA;db_xref=COG:COG0488;gene=ettA;inference=ab initio prediction:Prodigal:002006,similar to AA sequence:UniProtKB:P45127;locus_tag=DDOPEIFD_01576;product=Energy-dependent translational throttle protein EttA
NZ_NKUI01000182.1	Prodigal:002006	CDS	4159	5697	.	+	0	ID=DDOPEIFD_01577;Name=rpoN2;db_xref=COG:COG1508;gene=rpoN2;inference=ab initio prediction:Prodigal:002006,similar to AA sequence:UniProtKB:P30333;locus_tag=DDOPEIFD_01577;product=RNA polymerase sigma-54 factor 2
NZ_NKUI01000182.1	Prodigal:002006	CDS	5830	6432	.	+	0	ID=DDOPEIFD_01578;Name=yvyD;db_xref=COG:COG1544;gene=yvyD;inference=ab initio prediction:Prodigal:002006,similar to AA sequence:UniProtKB:P28368;locus_tag=DDOPEIFD_01578;product=Ribosome hibernation promotion factor
NZ_NKUI01000184.1	Prodigal:002006	CDS	146	328	.	-	0	ID=DDOPEIFD_01579;inference=ab initio prediction:Prodigal:002006;locus_tag=DDOPEIFD_01579;product=hypothetical protein
NZ_NKUI01000184.1	Prodigal:002006	CDS	623	1309	.	-	0	ID=DDOPEIFD_01580;inference=ab initio prediction:Prodigal:002006;locus_tag=DDOPEIFD_01580;product=hypothetical protein
NZ_NKUI01000184.1	Prodigal:002006	CDS	1420	1677	.	+	0	ID=DDOPEIFD_01581;inference=ab initio prediction:Prodigal:002006;locus_tag=DDOPEIFD_01581;product=hypothetical protein
NZ_NKUI01000184.1	Prodigal:002006	CDS	1879	5295	.	-	0	ID=DDOPEIFD_01582;eC_number=6.2.1.20;Name=aas;gene=aas;inference=ab initio prediction:Prodigal:002006,protein motif:HAMAP:MF_01162;locus_tag=DDOPEIFD_01582;product=Bifunctional protein Aas
NZ_NKUI01000184.1	Prodigal:002006	CDS	5475	6077	.	+	0	ID=DDOPEIFD_01583;inference=ab initio prediction:Prodigal:002006;locus_tag=DDOPEIFD_01583;product=hypothetical protein
NZ_NKUI01000184.1	Prodigal:002006	CDS	6185	7072	.	+	0	ID=DDOPEIFD_01584;eC_number=3.1.3.21;db_xref=COG:COG0647;inference=ab initio prediction:Prodigal:002006,similar to AA sequence:UniProtKB:O33194;locus_tag=DDOPEIFD_01584;product=D%2CL-glycerol 3-phosphate phosphatase
NZ_NKUI01000184.1	Prodigal:002006	CDS	7116	8303	.	+	0	ID=DDOPEIFD_01585;Name=hisZ;gene=hisZ;inference=ab initio prediction:Prodigal:002006,protein motif:HAMAP:MF_00125;locus_tag=DDOPEIFD_01585;product=ATP phosphoribosyltransferase regulatory subunit
NZ_NKUI01000184.1	Prodigal:002006	CDS	8300	9277	.	+	0	ID=DDOPEIFD_01586;eC_number=2.4.2.17;Name=hisG;gene=hisG;inference=ab initio prediction:Prodigal:002006,protein motif:HAMAP:MF_00079;locus_tag=DDOPEIFD_01586;product=ATP phosphoribosyltransferase
NZ_NKUI01000184.1	Prodigal:002006	CDS	9418	9759	.	-	0	ID=DDOPEIFD_01587;inference=ab initio prediction:Prodigal:002006;locus_tag=DDOPEIFD_01587;product=hypothetical protein
NZ_NKUI01000184.1	Prodigal:002006	CDS	9846	10286	.	-	0	ID=DDOPEIFD_01588;inference=ab initio prediction:Prodigal:002006;locus_tag=DDOPEIFD_01588;product=hypothetical protein
NZ_NKUI01000184.1	Prodigal:002006	CDS	10279	10728	.	-	0	ID=DDOPEIFD_01589;inference=ab initio prediction:Prodigal:002006;locus_tag=DDOPEIFD_01589;product=hypothetical protein
NZ_NKUI01000184.1	Prodigal:002006	CDS	10725	11795	.	-	0	ID=DDOPEIFD_01590;eC_number=4.1.1.37;Name=hemE;db_xref=COG:COG0407;gene=hemE;inference=ab initio prediction:Prodigal:002006,similar to AA sequence:UniProtKB:P32920;locus_tag=DDOPEIFD_01590;product=Uroporphyrinogen decarboxylase
NZ_NKUI01000185.1	Prodigal:002006	CDS	14	643	.	+	0	ID=DDOPEIFD_01591;inference=ab initio prediction:Prodigal:002006;locus_tag=DDOPEIFD_01591;product=hypothetical protein
NZ_NKUI01000185.1	Prodigal:002006	CDS	873	2873	.	+	0	ID=DDOPEIFD_01592;Name=rpoD;db_xref=COG:COG0568;gene=rpoD;inference=ab initio prediction:Prodigal:002006,similar to AA sequence:UniProtKB:Q2K619;locus_tag=DDOPEIFD_01592;product=RNA polymerase sigma factor RpoD
NZ_NKUI01000185.1	Prodigal:002006	CDS	2923	3189	.	-	0	ID=DDOPEIFD_01593;inference=ab initio prediction:Prodigal:002006;locus_tag=DDOPEIFD_01593;product=hypothetical protein
NZ_NKUI01000185.1	Prodigal:002006	CDS	3286	4695	.	-	0	ID=DDOPEIFD_01594;Name=nanT;gene=nanT;inference=ab initio prediction:Prodigal:002006,protein motif:HAMAP:MF_01238;locus_tag=DDOPEIFD_01594;product=Sialic acid transporter NanT
NZ_NKUI01000185.1	Prodigal:002006	CDS	4704	5771	.	-	0	ID=DDOPEIFD_01595;inference=ab initio prediction:Prodigal:002006;locus_tag=DDOPEIFD_01595;product=hypothetical protein
NZ_NKUI01000185.1	Prodigal:002006	CDS	5913	6281	.	-	0	ID=DDOPEIFD_01596;inference=ab initio prediction:Prodigal:002006;locus_tag=DDOPEIFD_01596;product=hypothetical protein
NZ_NKUI01000185.1	Prodigal:002006	CDS	6585	7853	.	+	0	ID=DDOPEIFD_01597;inference=ab initio prediction:Prodigal:002006;locus_tag=DDOPEIFD_01597;product=hypothetical protein
NZ_NKUI01000185.1	Prodigal:002006	CDS	8180	9403	.	+	0	ID=DDOPEIFD_01598;eC_number=1.4.3.19;Name=thiO;db_xref=COG:COG0665;gene=thiO;inference=ab initio prediction:Prodigal:002006,similar to AA sequence:UniProtKB:S5FMM4;locus_tag=DDOPEIFD_01598;product=Glycine oxidase
NZ_NKUI01000185.1	Prodigal:002006	CDS	9400	9624	.	+	0	ID=DDOPEIFD_01599;inference=ab initio prediction:Prodigal:002006;locus_tag=DDOPEIFD_01599;product=hypothetical protein
NZ_NKUI01000185.1	Prodigal:002006	CDS	9629	10438	.	+	0	ID=DDOPEIFD_01600;eC_number=2.8.1.10;Name=thiG;db_xref=COG:COG2022;gene=thiG;inference=ab initio prediction:Prodigal:002006,similar to AA sequence:UniProtKB:Q9I6B4;locus_tag=DDOPEIFD_01600;product=Thiazole synthase
NZ_NKUI01000185.1	Prodigal:002006	CDS	10435	11058	.	+	0	ID=DDOPEIFD_01601;eC_number=2.5.1.3;Name=thiE_1;db_xref=COG:COG0352;gene=thiE_1;inference=ab initio prediction:Prodigal:002006,similar to AA sequence:UniProtKB:P39594;locus_tag=DDOPEIFD_01601;product=Thiamine-phosphate synthase
NZ_NKUI01000185.1	Prodigal:002006	CDS	11051	11575	.	-	0	ID=DDOPEIFD_01602;inference=ab initio prediction:Prodigal:002006;locus_tag=DDOPEIFD_01602;product=hypothetical protein
NZ_NKUI01000185.1	Prodigal:002006	CDS	11783	12577	.	+	0	ID=DDOPEIFD_01603;eC_number=3.1.3.25;Name=suhB;db_xref=COG:COG0483;gene=suhB;inference=ab initio prediction:Prodigal:002006,similar to AA sequence:UniProtKB:P0ADG4;locus_tag=DDOPEIFD_01603;product=Inositol-1-monophosphatase
NZ_NKUI01000185.1	Prodigal:002006	CDS	12665	13210	.	+	0	ID=DDOPEIFD_01604;eC_number=2.4.2.7;Name=apt;db_xref=COG:COG0503;gene=apt;inference=ab initio prediction:Prodigal:002006,similar to AA sequence:UniProtKB:P69503;locus_tag=DDOPEIFD_01604;product=Adenine phosphoribosyltransferase
NZ_NKUI01000185.1	Prodigal:002006	CDS	13334	14014	.	-	0	ID=DDOPEIFD_01605;eC_number=6.3.5.3;Name=purQ;db_xref=COG:COG0047;gene=purQ;inference=ab initio prediction:Prodigal:002006,similar to AA sequence:UniProtKB:P9WHL5;locus_tag=DDOPEIFD_01605;product=Phosphoribosylformylglycinamidine synthase subunit PurQ
NZ_NKUI01000185.1	Prodigal:002006	CDS	14014	14253	.	-	0	ID=DDOPEIFD_01606;eC_number=6.3.5.3;Name=purS;db_xref=COG:COG1828;gene=purS;inference=ab initio prediction:Prodigal:002006,similar to AA sequence:UniProtKB:P12049;locus_tag=DDOPEIFD_01606;product=Phosphoribosylformylglycinamidine synthase subunit PurS
NZ_NKUI01000185.1	Prodigal:002006	CDS	14441	14665	.	-	0	ID=DDOPEIFD_01607;inference=ab initio prediction:Prodigal:002006;locus_tag=DDOPEIFD_01607;product=hypothetical protein
NZ_NKUI01000185.1	Prodigal:002006	CDS	14885	15487	.	-	0	ID=DDOPEIFD_01608;Name=regA;db_xref=COG:COG4567;gene=regA;inference=ab initio prediction:Prodigal:002006,similar to AA sequence:UniProtKB:Q53228;locus_tag=DDOPEIFD_01608;product=Photosynthetic apparatus regulatory protein RegA
NZ_NKUI01000185.1	Prodigal:002006	CDS	15524	16918	.	-	0	ID=DDOPEIFD_01609;eC_number=2.7.13.3;Name=regB;gene=regB;inference=ab initio prediction:Prodigal:002006,similar to AA sequence:UniProtKB:Q3J6C1;locus_tag=DDOPEIFD_01609;product=Sensor histidine kinase RegB
NZ_NKUI01000185.1	Prodigal:002006	CDS	17064	18308	.	+	0	ID=DDOPEIFD_01610;inference=ab initio prediction:Prodigal:002006;locus_tag=DDOPEIFD_01610;product=hypothetical protein
NZ_NKUI01000185.1	Prodigal:002006	CDS	18388	19113	.	+	0	ID=DDOPEIFD_01611;inference=ab initio prediction:Prodigal:002006;locus_tag=DDOPEIFD_01611;product=hypothetical protein
NZ_NKUI01000185.1	Prodigal:002006	CDS	19121	19540	.	-	0	ID=DDOPEIFD_01612;inference=ab initio prediction:Prodigal:002006;locus_tag=DDOPEIFD_01612;product=hypothetical protein
NZ_NKUI01000185.1	Prodigal:002006	CDS	19776	20318	.	+	0	ID=DDOPEIFD_01613;inference=ab initio prediction:Prodigal:002006;locus_tag=DDOPEIFD_01613;product=hypothetical protein
NZ_NKUI01000185.1	Prodigal:002006	CDS	20366	20992	.	+	0	ID=DDOPEIFD_01614;inference=ab initio prediction:Prodigal:002006;locus_tag=DDOPEIFD_01614;product=hypothetical protein
NZ_NKUI01000185.1	Aragorn:001002	tRNA	21332	21415	.	+	.	ID=DDOPEIFD_01615;inference=COORDINATES:profile:Aragorn:001002;locus_tag=DDOPEIFD_01615;product=tRNA-Pro(cgg)
NZ_NKUI01000185.1	Prodigal:002006	CDS	23130	23792	.	-	0	ID=DDOPEIFD_01616;inference=ab initio prediction:Prodigal:002006;locus_tag=DDOPEIFD_01616;product=hypothetical protein
NZ_NKUI01000185.1	Prodigal:002006	CDS	23895	24404	.	-	0	ID=DDOPEIFD_01617;inference=ab initio prediction:Prodigal:002006;locus_tag=DDOPEIFD_01617;product=hypothetical protein
NZ_NKUI01000186.1	Prodigal:002006	CDS	428	730	.	-	0	ID=DDOPEIFD_01618;inference=ab initio prediction:Prodigal:002006;locus_tag=DDOPEIFD_01618;product=hypothetical protein
NZ_NKUI01000186.1	Prodigal:002006	CDS	1125	1619	.	+	0	ID=DDOPEIFD_01619;inference=ab initio prediction:Prodigal:002006;locus_tag=DDOPEIFD_01619;product=hypothetical protein
NZ_NKUI01000186.1	Prodigal:002006	CDS	1664	1795	.	-	0	ID=DDOPEIFD_01620;inference=ab initio prediction:Prodigal:002006;locus_tag=DDOPEIFD_01620;product=hypothetical protein
NZ_NKUI01000186.1	Prodigal:002006	CDS	1818	2231	.	-	0	ID=DDOPEIFD_01621;inference=ab initio prediction:Prodigal:002006;locus_tag=DDOPEIFD_01621;product=hypothetical protein
NZ_NKUI01000186.1	Prodigal:002006	CDS	2523	3113	.	+	0	ID=DDOPEIFD_01622;inference=ab initio prediction:Prodigal:002006;locus_tag=DDOPEIFD_01622;product=hypothetical protein
NZ_NKUI01000186.1	Prodigal:002006	CDS	3161	4153	.	-	0	ID=DDOPEIFD_01623;inference=ab initio prediction:Prodigal:002006;locus_tag=DDOPEIFD_01623;product=hypothetical protein
NZ_NKUI01000186.1	Prodigal:002006	CDS	4214	4462	.	-	0	ID=DDOPEIFD_01624;inference=ab initio prediction:Prodigal:002006;locus_tag=DDOPEIFD_01624;product=hypothetical protein
NZ_NKUI01000186.1	Prodigal:002006	CDS	4560	5111	.	-	0	ID=DDOPEIFD_01625;inference=ab initio prediction:Prodigal:002006;locus_tag=DDOPEIFD_01625;product=hypothetical protein
NZ_NKUI01000186.1	Prodigal:002006	CDS	5337	6872	.	+	0	ID=DDOPEIFD_01626;eC_number=2.7.8.-;Name=clsB_2;gene=clsB_2;inference=ab initio prediction:Prodigal:002006,protein motif:HAMAP:MF_01917;locus_tag=DDOPEIFD_01626;product=Cardiolipin synthase B
NZ_NKUI01000186.1	Prodigal:002006	CDS	6879	7283	.	-	0	ID=DDOPEIFD_01627;Name=flgC_1;db_xref=COG:COG1558;gene=flgC_1;inference=ab initio prediction:Prodigal:002006,similar to AA sequence:UniProtKB:P0A1I7;locus_tag=DDOPEIFD_01627;product=Flagellar basal-body rod protein FlgC
NZ_NKUI01000186.1	Prodigal:002006	CDS	7506	7985	.	+	0	ID=DDOPEIFD_01628;inference=ab initio prediction:Prodigal:002006;locus_tag=DDOPEIFD_01628;product=hypothetical protein
NZ_NKUI01000186.1	Prodigal:002006	CDS	8164	9627	.	+	0	ID=DDOPEIFD_01629;inference=ab initio prediction:Prodigal:002006;locus_tag=DDOPEIFD_01629;product=hypothetical protein
NZ_NKUI01000186.1	Prodigal:002006	CDS	10368	11396	.	+	0	ID=DDOPEIFD_01630;inference=ab initio prediction:Prodigal:002006,similar to AA sequence:ISfinder:ISMdi10;locus_tag=DDOPEIFD_01630;product=IS110 family transposase ISMdi10
NZ_NKUI01000187.1	Prodigal:002006	CDS	17	2323	.	+	0	ID=DDOPEIFD_01631;inference=ab initio prediction:Prodigal:002006;locus_tag=DDOPEIFD_01631;product=hypothetical protein
NZ_NKUI01000187.1	Prodigal:002006	CDS	2334	2462	.	-	0	ID=DDOPEIFD_01632;inference=ab initio prediction:Prodigal:002006;locus_tag=DDOPEIFD_01632;product=hypothetical protein
NZ_NKUI01000187.1	Prodigal:002006	CDS	2541	3308	.	+	0	ID=DDOPEIFD_01633;Name=ybhL;db_xref=COG:COG0670;gene=ybhL;inference=ab initio prediction:Prodigal:002006,similar to AA sequence:UniProtKB:P0AAC4;locus_tag=DDOPEIFD_01633;product=Inner membrane protein YbhL
NZ_NKUI01000187.1	Prodigal:002006	CDS	3390	3716	.	-	0	ID=DDOPEIFD_01634;Name=yidD;gene=yidD;inference=ab initio prediction:Prodigal:002006,protein motif:HAMAP:MF_00386;locus_tag=DDOPEIFD_01634;product=Putative membrane protein insertion efficiency factor
NZ_NKUI01000187.1	Prodigal:002006	CDS	3724	4185	.	-	0	ID=DDOPEIFD_01635;inference=ab initio prediction:Prodigal:002006;locus_tag=DDOPEIFD_01635;product=hypothetical protein
NZ_NKUI01000187.1	Prodigal:002006	CDS	4423	5232	.	+	0	ID=DDOPEIFD_01636;eC_number=3.5.4.16;Name=folE;gene=folE;inference=ab initio prediction:Prodigal:002006,protein motif:HAMAP:MF_00223;locus_tag=DDOPEIFD_01636;product=GTP cyclohydrolase 1
NZ_NKUI01000187.1	Prodigal:002006	CDS	5252	5674	.	+	0	ID=DDOPEIFD_01637;eC_number=3.5.4.19;Name=hisI;db_xref=COG:COG0139;gene=hisI;inference=ab initio prediction:Prodigal:002006,similar to AA sequence:UniProtKB:P9WMM7;locus_tag=DDOPEIFD_01637;product=Phosphoribosyl-AMP cyclohydrolase
NZ_NKUI01000187.1	Prodigal:002006	CDS	5671	6729	.	+	0	ID=DDOPEIFD_01638;db_xref=COG:COG1752;inference=ab initio prediction:Prodigal:002006,similar to AA sequence:UniProtKB:P9WIY9;locus_tag=DDOPEIFD_01638;product=putative NTE family protein
NZ_NKUI01000187.1	Prodigal:002006	CDS	6783	7214	.	-	0	ID=DDOPEIFD_01639;Name=hrp1;db_xref=COG:COG0517;gene=hrp1;inference=ab initio prediction:Prodigal:002006,similar to AA sequence:UniProtKB:P9WJA3;locus_tag=DDOPEIFD_01639;product=Hypoxic response protein 1
NZ_NKUI01000187.1	Prodigal:002006	CDS	7589	7750	.	-	0	ID=DDOPEIFD_01640;inference=ab initio prediction:Prodigal:002006;locus_tag=DDOPEIFD_01640;product=hypothetical protein
NZ_NKUI01000187.1	Prodigal:002006	CDS	7799	8473	.	-	0	ID=DDOPEIFD_01641;inference=ab initio prediction:Prodigal:002006;locus_tag=DDOPEIFD_01641;product=hypothetical protein
NZ_NKUI01000187.1	Prodigal:002006	CDS	8627	9451	.	-	0	ID=DDOPEIFD_01642;inference=ab initio prediction:Prodigal:002006;locus_tag=DDOPEIFD_01642;product=hypothetical protein
NZ_NKUI01000187.1	Prodigal:002006	CDS	9693	10310	.	+	0	ID=DDOPEIFD_01643;inference=ab initio prediction:Prodigal:002006;locus_tag=DDOPEIFD_01643;product=hypothetical protein
NZ_NKUI01000187.1	Prodigal:002006	CDS	10430	11056	.	+	0	ID=DDOPEIFD_01644;inference=ab initio prediction:Prodigal:002006;locus_tag=DDOPEIFD_01644;product=hypothetical protein
NZ_NKUI01000187.1	Prodigal:002006	CDS	11423	12106	.	+	0	ID=DDOPEIFD_01645;inference=ab initio prediction:Prodigal:002006;locus_tag=DDOPEIFD_01645;product=hypothetical protein
NZ_NKUI01000187.1	Prodigal:002006	CDS	12283	12987	.	+	0	ID=DDOPEIFD_01646;inference=ab initio prediction:Prodigal:002006;locus_tag=DDOPEIFD_01646;product=hypothetical protein
NZ_NKUI01000187.1	Prodigal:002006	CDS	13111	14241	.	+	0	ID=DDOPEIFD_01647;inference=ab initio prediction:Prodigal:002006,similar to AA sequence:UniProtKB:Q881J7;locus_tag=DDOPEIFD_01647;product=Blue-light-activated protein
NZ_NKUI01000188.1	Prodigal:002006	CDS	37	1581	.	+	0	ID=DDOPEIFD_01648;eC_number=3.6.4.12;Name=recD2_5;gene=recD2_5;inference=ab initio prediction:Prodigal:002006,protein motif:HAMAP:MF_01488;locus_tag=DDOPEIFD_01648;product=ATP-dependent RecD-like DNA helicase
NZ_NKUI01000188.1	Prodigal:002006	CDS	1689	2288	.	-	0	ID=DDOPEIFD_01649;inference=ab initio prediction:Prodigal:002006;locus_tag=DDOPEIFD_01649;product=hypothetical protein
NZ_NKUI01000188.1	Prodigal:002006	CDS	3080	3307	.	-	0	ID=DDOPEIFD_01650;inference=ab initio prediction:Prodigal:002006;locus_tag=DDOPEIFD_01650;product=hypothetical protein
NZ_NKUI01000188.1	Prodigal:002006	CDS	3716	3898	.	+	0	ID=DDOPEIFD_01651;inference=ab initio prediction:Prodigal:002006;locus_tag=DDOPEIFD_01651;product=hypothetical protein
NZ_NKUI01000188.1	Prodigal:002006	CDS	4415	6055	.	+	0	ID=DDOPEIFD_01652;inference=ab initio prediction:Prodigal:002006;locus_tag=DDOPEIFD_01652;product=hypothetical protein
NZ_NKUI01000188.1	Prodigal:002006	CDS	6166	6732	.	-	0	ID=DDOPEIFD_01653;inference=ab initio prediction:Prodigal:002006,similar to AA sequence:ISfinder:ISMex21;locus_tag=DDOPEIFD_01653;product=IS630 family transposase ISMex21
NZ_NKUI01000189.1	Prodigal:002006	CDS	111	911	.	+	0	ID=DDOPEIFD_01654;inference=ab initio prediction:Prodigal:002006;locus_tag=DDOPEIFD_01654;product=hypothetical protein
NZ_NKUI01000189.1	Prodigal:002006	CDS	908	1090	.	+	0	ID=DDOPEIFD_01655;inference=ab initio prediction:Prodigal:002006;locus_tag=DDOPEIFD_01655;product=hypothetical protein
NZ_NKUI01000189.1	Prodigal:002006	CDS	1190	1564	.	-	0	ID=DDOPEIFD_01656;Name=hspQ;db_xref=COG:COG3785;gene=hspQ;inference=ab initio prediction:Prodigal:002006,similar to AA sequence:UniProtKB:P0AB20;locus_tag=DDOPEIFD_01656;product=Heat shock protein HspQ
NZ_NKUI01000189.1	Prodigal:002006	CDS	1593	2642	.	-	0	ID=DDOPEIFD_01657;eC_number=4.1.3.24;Name=mcl;db_xref=COG:COG2301;gene=mcl;inference=ab initio prediction:Prodigal:002006,similar to AA sequence:UniProtKB:S5N020;locus_tag=DDOPEIFD_01657;product=Malyl-CoA/beta-methylmalyl-CoA/citramalyl-CoA lyase
NZ_NKUI01000019.1	Prodigal:002006	CDS	873	2654	.	+	0	ID=DDOPEIFD_01658;Name=mdtA_4;gene=mdtA_4;inference=ab initio prediction:Prodigal:002006,protein motif:HAMAP:MF_01422;locus_tag=DDOPEIFD_01658;product=Multidrug resistance protein MdtA
NZ_NKUI01000019.1	Prodigal:002006	CDS	2668	5844	.	+	0	ID=DDOPEIFD_01659;Name=czcA_4;gene=czcA_4;inference=ab initio prediction:Prodigal:002006,similar to AA sequence:UniProtKB:P13511;locus_tag=DDOPEIFD_01659;product=Cobalt-zinc-cadmium resistance protein CzcA
NZ_NKUI01000019.1	Prodigal:002006	CDS	5874	6257	.	+	0	ID=DDOPEIFD_01660;inference=ab initio prediction:Prodigal:002006;locus_tag=DDOPEIFD_01660;product=hypothetical protein
NZ_NKUI01000019.1	Prodigal:002006	CDS	6288	6665	.	+	0	ID=DDOPEIFD_01661;inference=ab initio prediction:Prodigal:002006;locus_tag=DDOPEIFD_01661;product=hypothetical protein
NZ_NKUI01000019.1	Prodigal:002006	CDS	7028	7522	.	+	0	ID=DDOPEIFD_01662;eC_number=1.2.99.6;Name=paoA_2;db_xref=COG:COG2080;gene=paoA_2;inference=ab initio prediction:Prodigal:002006,similar to AA sequence:UniProtKB:P77165;locus_tag=DDOPEIFD_01662;product=Aldehyde oxidoreductase iron-sulfur-binding subunit PaoA
NZ_NKUI01000019.1	Prodigal:002006	CDS	7519	8571	.	+	0	ID=DDOPEIFD_01663;eC_number=1.2.99.6;Name=paoB_2;db_xref=COG:COG1319;gene=paoB_2;inference=ab initio prediction:Prodigal:002006,similar to AA sequence:UniProtKB:P77324;locus_tag=DDOPEIFD_01663;product=Aldehyde oxidoreductase FAD-binding subunit PaoB
NZ_NKUI01000019.1	Prodigal:002006	CDS	8564	10807	.	+	0	ID=DDOPEIFD_01664;eC_number=1.2.99.6;Name=paoC_2;db_xref=COG:COG1529;gene=paoC_2;inference=ab initio prediction:Prodigal:002006,similar to AA sequence:UniProtKB:P77489;locus_tag=DDOPEIFD_01664;product=Aldehyde oxidoreductase molybdenum-binding subunit PaoC
NZ_NKUI01000019.1	Prodigal:002006	CDS	10957	11478	.	-	0	ID=DDOPEIFD_01665;eC_number=3.5.1.42;Name=pncC;db_xref=COG:COG1546;gene=pncC;inference=ab initio prediction:Prodigal:002006,similar to AA sequence:UniProtKB:P0A6G3;locus_tag=DDOPEIFD_01665;product=Nicotinamide-nucleotide amidohydrolase PncC
NZ_NKUI01000019.1	Prodigal:002006	CDS	11475	12806	.	-	0	ID=DDOPEIFD_01666;Name=ispDF;db_xref=COG:COG0245;gene=ispDF;inference=ab initio prediction:Prodigal:002006,similar to AA sequence:UniProtKB:Q9PM68;locus_tag=DDOPEIFD_01666;product=Bifunctional enzyme IspD/IspF
NZ_NKUI01000019.1	Prodigal:002006	CDS	12978	13952	.	+	0	ID=DDOPEIFD_01667;eC_number=1.3.1.-;Name=dusB;db_xref=COG:COG0042;gene=dusB;inference=ab initio prediction:Prodigal:002006,similar to AA sequence:UniProtKB:P0ABT5;locus_tag=DDOPEIFD_01667;product=tRNA-dihydrouridine synthase B
NZ_NKUI01000019.1	Prodigal:002006	CDS	13952	15085	.	+	0	ID=DDOPEIFD_01668;eC_number=2.7.13.3;Name=glnL;db_xref=COG:COG3852;gene=glnL;inference=ab initio prediction:Prodigal:002006,similar to AA sequence:UniProtKB:P0AFB5;locus_tag=DDOPEIFD_01668;product=Sensory histidine kinase/phosphatase NtrB
NZ_NKUI01000019.1	Prodigal:002006	CDS	15096	16562	.	+	0	ID=DDOPEIFD_01669;Name=ntrC;db_xref=COG:COG2204;gene=ntrC;inference=ab initio prediction:Prodigal:002006,similar to AA sequence:UniProtKB:P10577;locus_tag=DDOPEIFD_01669;product=DNA-binding transcriptional regulator NtrC
NZ_NKUI01000019.1	Prodigal:002006	CDS	16641	18278	.	+	0	ID=DDOPEIFD_01670;eC_number=3.6.4.13;Name=srmB_1;gene=srmB_1;inference=ab initio prediction:Prodigal:002006,protein motif:HAMAP:MF_00967;locus_tag=DDOPEIFD_01670;product=ATP-dependent RNA helicase SrmB
NZ_NKUI01000019.1	Prodigal:002006	CDS	18343	20748	.	+	0	ID=DDOPEIFD_01671;eC_number=2.7.-.-;Name=sasA_4;gene=sasA_4;inference=ab initio prediction:Prodigal:002006,protein motif:HAMAP:MF_01837;locus_tag=DDOPEIFD_01671;product=Adaptive-response sensory-kinase SasA
NZ_NKUI01000019.1	Prodigal:002006	CDS	20745	22115	.	+	0	ID=DDOPEIFD_01672;Name=glnG;db_xref=COG:COG2204;gene=glnG;inference=ab initio prediction:Prodigal:002006,similar to AA sequence:UniProtKB:P41789;locus_tag=DDOPEIFD_01672;product=DNA-binding transcriptional regulator NtrC
NZ_NKUI01000019.1	Prodigal:002006	CDS	22370	22624	.	+	0	ID=DDOPEIFD_01673;Name=hfq;db_xref=COG:COG1923;gene=hfq;inference=ab initio prediction:Prodigal:002006,similar to AA sequence:UniProtKB:Q9A7H8;locus_tag=DDOPEIFD_01673;product=RNA-binding protein Hfq
NZ_NKUI01000019.1	Prodigal:002006	CDS	22774	24189	.	+	0	ID=DDOPEIFD_01674;Name=hflX;db_xref=COG:COG2262;gene=hflX;inference=ab initio prediction:Prodigal:002006,similar to AA sequence:UniProtKB:P25519;locus_tag=DDOPEIFD_01674;product=GTPase HflX
NZ_NKUI01000019.1	Prodigal:002006	CDS	24249	25817	.	-	0	ID=DDOPEIFD_01675;inference=ab initio prediction:Prodigal:002006;locus_tag=DDOPEIFD_01675;product=hypothetical protein
NZ_NKUI01000019.1	Prodigal:002006	CDS	26550	26858	.	-	0	ID=DDOPEIFD_01676;inference=ab initio prediction:Prodigal:002006;locus_tag=DDOPEIFD_01676;product=hypothetical protein
NZ_NKUI01000019.1	Prodigal:002006	CDS	27406	27999	.	-	0	ID=DDOPEIFD_01677;eC_number=2.7.1.25;Name=cysC;db_xref=COG:COG0529;gene=cysC;inference=ab initio prediction:Prodigal:002006,similar to AA sequence:UniProtKB:P0A6J1;locus_tag=DDOPEIFD_01677;product=Adenylyl-sulfate kinase
NZ_NKUI01000019.1	Prodigal:002006	CDS	28760	28906	.	+	0	ID=DDOPEIFD_01678;inference=ab initio prediction:Prodigal:002006;locus_tag=DDOPEIFD_01678;product=hypothetical protein
NZ_NKUI01000019.1	Prodigal:002006	CDS	28964	29422	.	-	0	ID=DDOPEIFD_01679;Name=pasT;db_xref=COG:COG2867;gene=pasT;inference=ab initio prediction:Prodigal:002006,similar to AA sequence:UniProtKB:Q8FEY4;locus_tag=DDOPEIFD_01679;product=Persistence and stress-resistance toxin PasT
NZ_NKUI01000019.1	Prodigal:002006	CDS	29429	30436	.	-	0	ID=DDOPEIFD_01680;eC_number=2.8.1.8;Name=lipA;db_xref=COG:COG0320;gene=lipA;inference=ab initio prediction:Prodigal:002006,similar to AA sequence:UniProtKB:O32129;locus_tag=DDOPEIFD_01680;product=Lipoyl synthase
NZ_NKUI01000019.1	Prodigal:002006	CDS	30566	31303	.	-	0	ID=DDOPEIFD_01681;inference=ab initio prediction:Prodigal:002006;locus_tag=DDOPEIFD_01681;product=hypothetical protein
NZ_NKUI01000019.1	Prodigal:002006	CDS	31513	31746	.	+	0	ID=DDOPEIFD_01682;inference=ab initio prediction:Prodigal:002006;locus_tag=DDOPEIFD_01682;product=hypothetical protein
NZ_NKUI01000019.1	Prodigal:002006	CDS	31773	33119	.	+	0	ID=DDOPEIFD_01683;inference=ab initio prediction:Prodigal:002006;locus_tag=DDOPEIFD_01683;product=hypothetical protein
NZ_NKUI01000019.1	Prodigal:002006	CDS	33183	33761	.	-	0	ID=DDOPEIFD_01684;inference=ab initio prediction:Prodigal:002006;locus_tag=DDOPEIFD_01684;product=hypothetical protein
NZ_NKUI01000019.1	Prodigal:002006	CDS	33842	34138	.	-	0	ID=DDOPEIFD_01685;inference=ab initio prediction:Prodigal:002006;locus_tag=DDOPEIFD_01685;product=hypothetical protein
NZ_NKUI01000019.1	Prodigal:002006	CDS	34359	34577	.	+	0	ID=DDOPEIFD_01686;inference=ab initio prediction:Prodigal:002006;locus_tag=DDOPEIFD_01686;product=hypothetical protein
NZ_NKUI01000019.1	Prodigal:002006	CDS	34723	35433	.	+	0	ID=DDOPEIFD_01687;inference=ab initio prediction:Prodigal:002006;locus_tag=DDOPEIFD_01687;product=hypothetical protein
NZ_NKUI01000019.1	Prodigal:002006	CDS	35548	36060	.	+	0	ID=DDOPEIFD_01688;inference=ab initio prediction:Prodigal:002006;locus_tag=DDOPEIFD_01688;product=hypothetical protein
NZ_NKUI01000019.1	Prodigal:002006	CDS	36181	36333	.	-	0	ID=DDOPEIFD_01689;inference=ab initio prediction:Prodigal:002006;locus_tag=DDOPEIFD_01689;product=hypothetical protein
NZ_NKUI01000019.1	Prodigal:002006	CDS	36624	38063	.	-	0	ID=DDOPEIFD_01690;eC_number=1.8.1.4;Name=lpd;db_xref=COG:COG1249;gene=lpd;inference=ab initio prediction:Prodigal:002006,similar to AA sequence:UniProtKB:Q8NTE1;locus_tag=DDOPEIFD_01690;product=Dihydrolipoyl dehydrogenase
NZ_NKUI01000019.1	Prodigal:002006	CDS	38741	40162	.	-	0	ID=DDOPEIFD_01691;eC_number=2.3.1.12;Name=pdhC;gene=pdhC;inference=ab initio prediction:Prodigal:002006,similar to AA sequence:UniProtKB:P65636;locus_tag=DDOPEIFD_01691;product=Dihydrolipoyllysine-residue acetyltransferase component of pyruvate dehydrogenase complex
NZ_NKUI01000019.1	Prodigal:002006	CDS	40195	40473	.	-	0	ID=DDOPEIFD_01692;inference=ab initio prediction:Prodigal:002006;locus_tag=DDOPEIFD_01692;product=hypothetical protein
NZ_NKUI01000019.1	Prodigal:002006	CDS	40474	41922	.	-	0	ID=DDOPEIFD_01693;eC_number=2.2.1.7;Name=dxs_1;gene=dxs_1;inference=ab initio prediction:Prodigal:002006,protein motif:HAMAP:MF_00315;locus_tag=DDOPEIFD_01693;product=1-deoxy-D-xylulose-5-phosphate synthase
NZ_NKUI01000019.1	Prodigal:002006	CDS	41966	43015	.	-	0	ID=DDOPEIFD_01694;eC_number=1.1.1.-;Name=acoA;db_xref=COG:COG1071;gene=acoA;inference=ab initio prediction:Prodigal:002006,similar to AA sequence:UniProtKB:O31404;locus_tag=DDOPEIFD_01694;product=Acetoin:2%2C6-dichlorophenolindophenol oxidoreductase subunit alpha
NZ_NKUI01000019.1	Prodigal:002006	CDS	43193	43504	.	-	0	ID=DDOPEIFD_01695;inference=ab initio prediction:Prodigal:002006;locus_tag=DDOPEIFD_01695;product=hypothetical protein
NZ_NKUI01000019.1	Prodigal:002006	CDS	43640	44929	.	-	0	ID=DDOPEIFD_01696;eC_number=4.2.1.11;Name=eno;gene=eno;inference=ab initio prediction:Prodigal:002006,similar to AA sequence:UniProtKB:P33675;locus_tag=DDOPEIFD_01696;product=Enolase
NZ_NKUI01000019.1	Prodigal:002006	CDS	45194	45655	.	+	0	ID=DDOPEIFD_01697;eC_number=1.7.1.13;Name=queF;gene=queF;inference=ab initio prediction:Prodigal:002006,protein motif:HAMAP:MF_00818;locus_tag=DDOPEIFD_01697;product=NADPH-dependent 7-cyano-7-deazaguanine reductase
NZ_NKUI01000019.1	Prodigal:002006	CDS	45750	46049	.	-	0	ID=DDOPEIFD_01698;inference=ab initio prediction:Prodigal:002006;locus_tag=DDOPEIFD_01698;product=hypothetical protein
NZ_NKUI01000019.1	Prodigal:002006	CDS	46225	47073	.	-	0	ID=DDOPEIFD_01699;eC_number=2.5.1.55;Name=kdsA;db_xref=COG:COG2877;gene=kdsA;inference=ab initio prediction:Prodigal:002006,similar to AA sequence:UniProtKB:Q8YHF1;locus_tag=DDOPEIFD_01699;product=2-dehydro-3-deoxyphosphooctonate aldolase
NZ_NKUI01000019.1	Prodigal:002006	CDS	47083	47577	.	-	0	ID=DDOPEIFD_01700;inference=ab initio prediction:Prodigal:002006;locus_tag=DDOPEIFD_01700;product=hypothetical protein
NZ_NKUI01000019.1	Prodigal:002006	CDS	47605	49446	.	-	0	ID=DDOPEIFD_01701;Name=clcB_1;gene=clcB_1;inference=ab initio prediction:Prodigal:002006,protein motif:HAMAP:MF_01203;locus_tag=DDOPEIFD_01701;product=Voltage-gated ClC-type chloride channel ClcB
NZ_NKUI01000019.1	Aragorn:001002	tRNA	49592	49668	.	+	.	ID=DDOPEIFD_01702;inference=COORDINATES:profile:Aragorn:001002;locus_tag=DDOPEIFD_01702;product=tRNA-His(gtg)
NZ_NKUI01000019.1	Prodigal:002006	CDS	50160	51170	.	+	0	ID=DDOPEIFD_01703;inference=ab initio prediction:Prodigal:002006;locus_tag=DDOPEIFD_01703;product=hypothetical protein
NZ_NKUI01000019.1	Prodigal:002006	CDS	51299	51808	.	-	0	ID=DDOPEIFD_01704;Name=yciE;db_xref=COG:COG3685;gene=yciE;inference=ab initio prediction:Prodigal:002006,similar to AA sequence:UniProtKB:P21363;locus_tag=DDOPEIFD_01704;product=Protein YciE
NZ_NKUI01000019.1	Prodigal:002006	CDS	51885	52742	.	-	0	ID=DDOPEIFD_01705;eC_number=1.11.1.6;Name=ydbD;db_xref=COG:COG3546;gene=ydbD;inference=ab initio prediction:Prodigal:002006,similar to AA sequence:UniProtKB:P80878;locus_tag=DDOPEIFD_01705;product=putative manganese catalase
NZ_NKUI01000019.1	Prodigal:002006	CDS	53123	55969	.	-	0	ID=DDOPEIFD_01706;inference=ab initio prediction:Prodigal:002006;locus_tag=DDOPEIFD_01706;product=hypothetical protein
NZ_NKUI01000019.1	Prodigal:002006	CDS	56156	56524	.	+	0	ID=DDOPEIFD_01707;inference=ab initio prediction:Prodigal:002006;locus_tag=DDOPEIFD_01707;product=hypothetical protein
NZ_NKUI01000019.1	Prodigal:002006	CDS	56604	57653	.	+	0	ID=DDOPEIFD_01708;eC_number=1.11.1.5;Name=ccp;db_xref=COG:COG1858;gene=ccp;inference=ab initio prediction:Prodigal:002006,similar to AA sequence:UniProtKB:P55929;locus_tag=DDOPEIFD_01708;product=Cytochrome c551 peroxidase
NZ_NKUI01000019.1	Prodigal:002006	CDS	57667	59193	.	-	0	ID=DDOPEIFD_01709;Name=oprB_2;db_xref=COG:COG3659;gene=oprB_2;inference=ab initio prediction:Prodigal:002006,similar to AA sequence:UniProtKB:Q51485;locus_tag=DDOPEIFD_01709;product=Porin B
NZ_NKUI01000019.1	Prodigal:002006	CDS	59416	61239	.	-	0	ID=DDOPEIFD_01710;Name=norR;gene=norR;inference=ab initio prediction:Prodigal:002006,protein motif:HAMAP:MF_01314;locus_tag=DDOPEIFD_01710;product=Anaerobic nitric oxide reductase transcription regulator NorR
NZ_NKUI01000019.1	Prodigal:002006	CDS	61600	62088	.	+	0	ID=DDOPEIFD_01711;eC_number=4.2.1.104;Name=cynS;db_xref=COG:COG1513;gene=cynS;inference=ab initio prediction:Prodigal:002006,similar to AA sequence:UniProtKB:A8GBZ7;locus_tag=DDOPEIFD_01711;product=Cyanate hydratase
NZ_NKUI01000019.1	Prodigal:002006	CDS	62167	66525	.	-	0	ID=DDOPEIFD_01712;inference=ab initio prediction:Prodigal:002006;locus_tag=DDOPEIFD_01712;product=hypothetical protein
NZ_NKUI01000019.1	Prodigal:002006	CDS	66526	68511	.	-	0	ID=DDOPEIFD_01713;Name=bamA_1;gene=bamA_1;inference=ab initio prediction:Prodigal:002006,protein motif:HAMAP:MF_01430;locus_tag=DDOPEIFD_01713;product=Outer membrane protein assembly factor BamA
NZ_NKUI01000019.1	Prodigal:002006	CDS	68726	69430	.	-	0	ID=DDOPEIFD_01714;eC_number=2.7.13.3;db_xref=COG:COG2202;inference=ab initio prediction:Prodigal:002006,similar to AA sequence:UniProtKB:Q2NCA3;locus_tag=DDOPEIFD_01714;product=Blue-light-activated histidine kinase 1
NZ_NKUI01000019.1	Prodigal:002006	CDS	69482	70216	.	-	0	ID=DDOPEIFD_01715;Name=fnr_1;db_xref=COG:COG0664;gene=fnr_1;inference=ab initio prediction:Prodigal:002006,similar to AA sequence:UniProtKB:Q9EXQ1;locus_tag=DDOPEIFD_01715;product=Anaerobic regulatory protein
NZ_NKUI01000019.1	Aragorn:001002	tRNA	70712	70795	.	-	.	ID=DDOPEIFD_01716;inference=COORDINATES:profile:Aragorn:001002;locus_tag=DDOPEIFD_01716;product=tRNA-Tyr(gta)
NZ_NKUI01000019.1	Prodigal:002006	CDS	70886	72709	.	-	0	ID=DDOPEIFD_01717;eC_number=3.1.-.-;Name=recJ;db_xref=COG:COG0608;gene=recJ;inference=ab initio prediction:Prodigal:002006,similar to AA sequence:UniProtKB:P21893;locus_tag=DDOPEIFD_01717;product=Single-stranded-DNA-specific exonuclease RecJ
NZ_NKUI01000019.1	Prodigal:002006	CDS	72874	74271	.	-	0	ID=DDOPEIFD_01718;eC_number=7.1.1.1;Name=pntB;db_xref=COG:COG1282;gene=pntB;inference=ab initio prediction:Prodigal:002006,similar to AA sequence:UniProtKB:P0C188;locus_tag=DDOPEIFD_01718;product=NAD(P) transhydrogenase subunit beta
NZ_NKUI01000019.1	Prodigal:002006	CDS	74276	74725	.	-	0	ID=DDOPEIFD_01719;inference=ab initio prediction:Prodigal:002006;locus_tag=DDOPEIFD_01719;product=hypothetical protein
NZ_NKUI01000019.1	Prodigal:002006	CDS	74747	75886	.	-	0	ID=DDOPEIFD_01720;eC_number=7.1.1.1;Name=pntAA;db_xref=COG:COG3288;gene=pntAA;inference=ab initio prediction:Prodigal:002006,similar to AA sequence:UniProtKB:Q2RSB2;locus_tag=DDOPEIFD_01720;product=NAD(P) transhydrogenase subunit alpha part 1
NZ_NKUI01000019.1	Prodigal:002006	CDS	75999	76292	.	-	0	ID=DDOPEIFD_01721;inference=ab initio prediction:Prodigal:002006;locus_tag=DDOPEIFD_01721;product=hypothetical protein
NZ_NKUI01000019.1	Prodigal:002006	CDS	76407	77777	.	-	0	ID=DDOPEIFD_01722;eC_number=2.7.-.-;Name=ubiB_3;gene=ubiB_3;inference=ab initio prediction:Prodigal:002006,protein motif:HAMAP:MF_00414;locus_tag=DDOPEIFD_01722;product=protein kinase UbiB
NZ_NKUI01000019.1	Prodigal:002006	CDS	78181	78312	.	-	0	ID=DDOPEIFD_01723;inference=ab initio prediction:Prodigal:002006;locus_tag=DDOPEIFD_01723;product=hypothetical protein
NZ_NKUI01000019.1	Prodigal:002006	CDS	78363	80237	.	-	0	ID=DDOPEIFD_01724;eC_number=3.4.24.-;Name=pepF1;gene=pepF1;inference=ab initio prediction:Prodigal:002006,similar to AA sequence:UniProtKB:P54124;locus_tag=DDOPEIFD_01724;product=Oligoendopeptidase F%2C plasmid
NZ_NKUI01000019.1	Prodigal:002006	CDS	80557	82047	.	+	0	ID=DDOPEIFD_01725;Name=atoC_1;db_xref=COG:COG2204;gene=atoC_1;inference=ab initio prediction:Prodigal:002006,similar to AA sequence:UniProtKB:Q06065;locus_tag=DDOPEIFD_01725;product=Regulatory protein AtoC
NZ_NKUI01000190.1	Prodigal:002006	CDS	122	964	.	+	0	ID=DDOPEIFD_01726;inference=ab initio prediction:Prodigal:002006;locus_tag=DDOPEIFD_01726;product=hypothetical protein
NZ_NKUI01000190.1	Prodigal:002006	CDS	996	1763	.	+	0	ID=DDOPEIFD_01727;eC_number=2.7.7.33;Name=rfbF;db_xref=COG:COG1208;gene=rfbF;inference=ab initio prediction:Prodigal:002006,similar to AA sequence:UniProtKB:Q8Z5I4;locus_tag=DDOPEIFD_01727;product=Glucose-1-phosphate cytidylyltransferase
NZ_NKUI01000190.1	Prodigal:002006	CDS	1763	2872	.	+	0	ID=DDOPEIFD_01728;eC_number=4.2.1.45;Name=rfbG;db_xref=COG:COG0451;gene=rfbG;inference=ab initio prediction:Prodigal:002006,similar to AA sequence:UniProtKB:P26397;locus_tag=DDOPEIFD_01728;product=CDP-glucose 4%2C6-dehydratase
NZ_NKUI01000190.1	Prodigal:002006	CDS	2869	4098	.	+	0	ID=DDOPEIFD_01729;inference=ab initio prediction:Prodigal:002006;locus_tag=DDOPEIFD_01729;product=hypothetical protein
[truncated: 6,015,474 more chars]
