# Supplementary material for: Comprehensive Comparative Genomics and Phenotyping of Methylobacterium Species
Source: Front Microbiol. 2021 Oct 6;12:740610. doi: 10.3389/fmicb.2021.740610 (PMC8561711; doi:10.3389/fmicb.2021.740610)
Supplement: Supplementary file 12 [file Data_Sheet_6.ZIP › Mr_suomiense.gff]

##gff-version 3
##sequence-region contig00001 1 689385
##sequence-region contig00002 1 422994
##sequence-region contig00003 1 378518
##sequence-region contig00004 1 372203
##sequence-region contig00005 1 359167
##sequence-region contig00006 1 340547
##sequence-region contig00007 1 333922
##sequence-region contig00008 1 263057
##sequence-region contig00009 1 232990
##sequence-region contig00010 1 206654
##sequence-region contig00011 1 172245
##sequence-region contig00012 1 169357
##sequence-region contig00013 1 167539
##sequence-region contig00014 1 166553
##sequence-region contig00015 1 165529
##sequence-region contig00016 1 133307
##sequence-region contig00017 1 124540
##sequence-region contig00018 1 102569
##sequence-region contig00019 1 93101
##sequence-region contig00020 1 84253
##sequence-region contig00021 1 80324
##sequence-region contig00022 1 77223
##sequence-region contig00023 1 74851
##sequence-region contig00024 1 65151
##sequence-region contig00025 1 45649
##sequence-region contig00026 1 45619
##sequence-region contig00027 1 38816
##sequence-region contig00028 1 27935
##sequence-region contig00029 1 24536
##sequence-region contig00030 1 17252
##sequence-region contig00031 1 12313
##sequence-region contig00032 1 10754
##sequence-region contig00033 1 10255
##sequence-region contig00034 1 5247
##sequence-region contig00035 1 4406
##sequence-region contig00036 1 4142
##sequence-region contig00037 1 3362
##sequence-region contig00038 1 2973
##sequence-region contig00039 1 1760
##sequence-region contig00040 1 1648
##sequence-region contig00041 1 1648
##sequence-region contig00042 1 1369
##sequence-region contig00043 1 1307
##sequence-region contig00044 1 1200
##sequence-region contig00045 1 1193
##sequence-region contig00046 1 1137
##sequence-region contig00047 1 964
##sequence-region contig00048 1 962
##sequence-region contig00049 1 872
##sequence-region contig00050 1 868
##sequence-region contig00051 1 824
##sequence-region contig00052 1 624
##sequence-region contig00053 1 476
##sequence-region contig00054 1 460
##sequence-region contig00055 1 456
##sequence-region contig00056 1 385
##sequence-region contig00057 1 296
contig00001	Prodigal:002006	CDS	1070	1216	.	+	0	ID=BGCPKDLD_00001;inference=ab initio prediction:Prodigal:002006;locus_tag=BGCPKDLD_00001;product=hypothetical protein
contig00001	Prodigal:002006	CDS	2007	2771	.	-	0	ID=BGCPKDLD_00002;eC_number=3.6.3.-;Name=ssuB_1;db_xref=COG:COG1116;gene=ssuB_1;inference=ab initio prediction:Prodigal:002006,similar to AA sequence:UniProtKB:P97027;locus_tag=BGCPKDLD_00002;product=Aliphatic sulfonates import ATP-binding protein SsuB
contig00001	Prodigal:002006	CDS	2752	3486	.	-	0	ID=BGCPKDLD_00003;Name=ssuC_1;db_xref=COG:COG0600;gene=ssuC_1;inference=ab initio prediction:Prodigal:002006,similar to AA sequence:UniProtKB:P40401;locus_tag=BGCPKDLD_00003;product=Putative aliphatic sulfonates transport permease protein SsuC
contig00001	Prodigal:002006	CDS	3531	4511	.	-	0	ID=BGCPKDLD_00004;inference=ab initio prediction:Prodigal:002006;locus_tag=BGCPKDLD_00004;product=hypothetical protein
contig00001	Prodigal:002006	CDS	4729	5106	.	+	0	ID=BGCPKDLD_00005;eC_number=4.2.1.96;inference=ab initio prediction:Prodigal:002006,protein motif:HAMAP:MF_00434;locus_tag=BGCPKDLD_00005;product=Putative pterin-4-alpha-carbinolamine dehydratase
contig00001	Prodigal:002006	CDS	5343	6314	.	-	0	ID=BGCPKDLD_00006;eC_number=4.1.3.24;Name=mcl1;db_xref=COG:COG2301;gene=mcl1;inference=ab initio prediction:Prodigal:002006,similar to AA sequence:UniProtKB:Q3J5L6;locus_tag=BGCPKDLD_00006;product=L-malyl-CoA/beta-methylmalyl-CoA lyase
contig00001	Prodigal:002006	CDS	6552	9320	.	-	0	ID=BGCPKDLD_00007;eC_number=4.1.1.31;Name=ppc_1;db_xref=COG:COG2352;gene=ppc_1;inference=ab initio prediction:Prodigal:002006,similar to AA sequence:UniProtKB:Q59757;locus_tag=BGCPKDLD_00007;product=Phosphoenolpyruvate carboxylase
contig00001	Prodigal:002006	CDS	9518	10408	.	-	0	ID=BGCPKDLD_00008;eC_number=6.2.1.5;Name=sucD_1;db_xref=COG:COG0074;gene=sucD_1;inference=ab initio prediction:Prodigal:002006,similar to AA sequence:UniProtKB:P0AGE9;locus_tag=BGCPKDLD_00008;product=Succinate--CoA ligase [ADP-forming] subunit alpha
contig00001	Prodigal:002006	CDS	10430	11602	.	-	0	ID=BGCPKDLD_00009;eC_number=6.2.1.5;Name=sucC_1;db_xref=COG:COG0045;gene=sucC_1;inference=ab initio prediction:Prodigal:002006,similar to AA sequence:UniProtKB:P80886;locus_tag=BGCPKDLD_00009;product=Succinate--CoA ligase [ADP-forming] subunit beta
contig00001	Prodigal:002006	CDS	11937	12563	.	-	0	ID=BGCPKDLD_00010;eC_number=3.5.4.9;Name=fchA;db_xref=COG:COG3404;gene=fchA;inference=ab initio prediction:Prodigal:002006,similar to AA sequence:UniProtKB:Q49135;locus_tag=BGCPKDLD_00010;product=Methenyltetrahydrofolate cyclohydrolase
contig00001	Prodigal:002006	CDS	12563	13429	.	-	0	ID=BGCPKDLD_00011;Name=mtdA;gene=mtdA;inference=ab initio prediction:Prodigal:002006,similar to AA sequence:UniProtKB:P55818;locus_tag=BGCPKDLD_00011;product=Bifunctional protein MdtA
contig00001	Prodigal:002006	CDS	13666	14610	.	-	0	ID=BGCPKDLD_00012;eC_number=1.1.1.29;Name=hprA;db_xref=COG:COG1052;gene=hprA;inference=ab initio prediction:Prodigal:002006,similar to AA sequence:UniProtKB:Q59516;locus_tag=BGCPKDLD_00012;product=Glycerate dehydrogenase
contig00001	Prodigal:002006	CDS	14717	15925	.	-	0	ID=BGCPKDLD_00013;eC_number=2.6.1.45;Name=sgaA_1;db_xref=COG:COG0075;gene=sgaA_1;inference=ab initio prediction:Prodigal:002006,similar to AA sequence:UniProtKB:P55819;locus_tag=BGCPKDLD_00013;product=Serine--glyoxylate aminotransferase
contig00001	Prodigal:002006	CDS	16581	17399	.	+	0	ID=BGCPKDLD_00014;eC_number=3.6.1.54;Name=lpxH;db_xref=COG:COG2908;gene=lpxH;inference=ab initio prediction:Prodigal:002006,similar to AA sequence:UniProtKB:P44046;locus_tag=BGCPKDLD_00014;product=UDP-2%2C3-diacylglucosamine hydrolase
contig00001	Prodigal:002006	CDS	17409	18527	.	+	0	ID=BGCPKDLD_00015;eC_number=2.4.1.250;Name=mshA_1;gene=mshA_1;inference=ab initio prediction:Prodigal:002006,protein motif:HAMAP:MF_01695;locus_tag=BGCPKDLD_00015;product=D-inositol-3-phosphate glycosyltransferase
contig00001	Prodigal:002006	CDS	18565	19287	.	+	0	ID=BGCPKDLD_00016;Name=rnhB;gene=rnhB;inference=ab initio prediction:Prodigal:002006,protein motif:HAMAP:MF_00052_B;locus_tag=BGCPKDLD_00016;product=Ribonuclease HII
contig00001	Prodigal:002006	CDS	19300	20409	.	-	0	ID=BGCPKDLD_00017;inference=ab initio prediction:Prodigal:002006;locus_tag=BGCPKDLD_00017;product=hypothetical protein
contig00001	Prodigal:002006	CDS	20638	21156	.	+	0	ID=BGCPKDLD_00018;inference=ab initio prediction:Prodigal:002006;locus_tag=BGCPKDLD_00018;product=hypothetical protein
contig00001	Prodigal:002006	CDS	21173	21529	.	-	0	ID=BGCPKDLD_00019;inference=ab initio prediction:Prodigal:002006;locus_tag=BGCPKDLD_00019;product=hypothetical protein
contig00001	Prodigal:002006	CDS	21578	24784	.	-	0	ID=BGCPKDLD_00020;Name=czcA_1;gene=czcA_1;inference=ab initio prediction:Prodigal:002006,similar to AA sequence:UniProtKB:P13511;locus_tag=BGCPKDLD_00020;product=Cobalt-zinc-cadmium resistance protein CzcA
contig00001	Prodigal:002006	CDS	24795	26501	.	-	0	ID=BGCPKDLD_00021;Name=mdtA_1;gene=mdtA_1;inference=ab initio prediction:Prodigal:002006,protein motif:HAMAP:MF_01422;locus_tag=BGCPKDLD_00021;product=Multidrug resistance protein MdtA
contig00001	Prodigal:002006	CDS	26583	27020	.	-	0	ID=BGCPKDLD_00022;inference=ab initio prediction:Prodigal:002006;locus_tag=BGCPKDLD_00022;product=hypothetical protein
contig00001	Prodigal:002006	CDS	27074	27292	.	-	0	ID=BGCPKDLD_00023;inference=ab initio prediction:Prodigal:002006;locus_tag=BGCPKDLD_00023;product=hypothetical protein
contig00001	Prodigal:002006	CDS	27367	27984	.	-	0	ID=BGCPKDLD_00024;inference=ab initio prediction:Prodigal:002006;locus_tag=BGCPKDLD_00024;product=hypothetical protein
contig00001	Prodigal:002006	CDS	28199	28927	.	-	0	ID=BGCPKDLD_00025;inference=ab initio prediction:Prodigal:002006;locus_tag=BGCPKDLD_00025;product=hypothetical protein
contig00001	Prodigal:002006	CDS	29104	29478	.	-	0	ID=BGCPKDLD_00026;inference=ab initio prediction:Prodigal:002006;locus_tag=BGCPKDLD_00026;product=hypothetical protein
contig00001	Prodigal:002006	CDS	29711	30067	.	-	0	ID=BGCPKDLD_00027;inference=ab initio prediction:Prodigal:002006;locus_tag=BGCPKDLD_00027;product=hypothetical protein
contig00001	Prodigal:002006	CDS	30102	30545	.	-	0	ID=BGCPKDLD_00028;inference=ab initio prediction:Prodigal:002006;locus_tag=BGCPKDLD_00028;product=hypothetical protein
contig00001	Prodigal:002006	CDS	30717	31178	.	+	0	ID=BGCPKDLD_00029;eC_number=2.7.13.3;Name=fixL_1;gene=fixL_1;inference=ab initio prediction:Prodigal:002006,similar to AA sequence:UniProtKB:P10955;locus_tag=BGCPKDLD_00029;product=Sensor protein FixL
contig00001	Prodigal:002006	CDS	31272	32522	.	+	0	ID=BGCPKDLD_00030;eC_number=2.8.3.16;Name=frc_1;db_xref=COG:COG1804;gene=frc_1;inference=ab initio prediction:Prodigal:002006,similar to AA sequence:UniProtKB:P69902;locus_tag=BGCPKDLD_00030;product=Formyl-CoA:oxalate CoA-transferase
contig00001	Prodigal:002006	CDS	32780	34006	.	+	0	ID=BGCPKDLD_00031;eC_number=1.1.1.205;Name=IMPDH_1;gene=IMPDH_1;inference=ab initio prediction:Prodigal:002006,protein motif:HAMAP:MF_01964;locus_tag=BGCPKDLD_00031;product=Inosine-5'-monophosphate dehydrogenase
contig00001	Prodigal:002006	CDS	34426	34728	.	+	0	ID=BGCPKDLD_00032;inference=ab initio prediction:Prodigal:002006;locus_tag=BGCPKDLD_00032;product=hypothetical protein
contig00001	Prodigal:002006	CDS	34738	36690	.	-	0	ID=BGCPKDLD_00033;Name=kup_1;gene=kup_1;inference=ab initio prediction:Prodigal:002006,protein motif:HAMAP:MF_01522;locus_tag=BGCPKDLD_00033;product=Low affinity potassium transport system protein kup
contig00001	Prodigal:002006	CDS	36791	37486	.	-	0	ID=BGCPKDLD_00034;inference=ab initio prediction:Prodigal:002006;locus_tag=BGCPKDLD_00034;product=hypothetical protein
contig00001	Prodigal:002006	CDS	37512	38150	.	-	0	ID=BGCPKDLD_00035;eC_number=3.6.1.-;Name=rppH_1;gene=rppH_1;inference=ab initio prediction:Prodigal:002006,protein motif:HAMAP:MF_00298;locus_tag=BGCPKDLD_00035;product=RNA pyrophosphohydrolase
contig00001	Prodigal:002006	CDS	38220	39452	.	-	0	ID=BGCPKDLD_00036;inference=ab initio prediction:Prodigal:002006;locus_tag=BGCPKDLD_00036;product=hypothetical protein
contig00001	Prodigal:002006	CDS	39602	40924	.	-	0	ID=BGCPKDLD_00037;eC_number=3.4.21.102;Name=ctpB;db_xref=COG:COG0793;gene=ctpB;inference=ab initio prediction:Prodigal:002006,similar to AA sequence:UniProtKB:O35002;locus_tag=BGCPKDLD_00037;product=Carboxy-terminal processing protease CtpB
contig00001	Prodigal:002006	CDS	40924	42303	.	-	0	ID=BGCPKDLD_00038;inference=ab initio prediction:Prodigal:002006;locus_tag=BGCPKDLD_00038;product=hypothetical protein
contig00001	Prodigal:002006	CDS	42300	42797	.	-	0	ID=BGCPKDLD_00039;eC_number=2.1.1.177;Name=rlmH;db_xref=COG:COG1576;gene=rlmH;inference=ab initio prediction:Prodigal:002006,similar to AA sequence:UniProtKB:P0C1V0;locus_tag=BGCPKDLD_00039;product=Ribosomal RNA large subunit methyltransferase H
contig00001	Prodigal:002006	CDS	42928	43809	.	-	0	ID=BGCPKDLD_00040;eC_number=1.6.5.2;Name=qorB;db_xref=COG:COG0702;gene=qorB;inference=ab initio prediction:Prodigal:002006,similar to AA sequence:UniProtKB:P39315;locus_tag=BGCPKDLD_00040;product=Quinone oxidoreductase 2
contig00001	Prodigal:002006	CDS	43914	44336	.	+	0	ID=BGCPKDLD_00041;inference=ab initio prediction:Prodigal:002006;locus_tag=BGCPKDLD_00041;product=hypothetical protein
contig00001	Prodigal:002006	CDS	44405	44830	.	+	0	ID=BGCPKDLD_00042;Name=slyA_1;gene=slyA_1;inference=ab initio prediction:Prodigal:002006,protein motif:HAMAP:MF_01819;locus_tag=BGCPKDLD_00042;product=Transcriptional regulator SlyA
contig00001	Prodigal:002006	CDS	44844	45224	.	+	0	ID=BGCPKDLD_00043;inference=ab initio prediction:Prodigal:002006,similar to AA sequence:UniProtKB:O86237;locus_tag=BGCPKDLD_00043;product=putative protein.1
contig00001	Prodigal:002006	CDS	45257	46534	.	+	0	ID=BGCPKDLD_00044;inference=ab initio prediction:Prodigal:002006,similar to AA sequence:UniProtKB:A0LNN5;locus_tag=BGCPKDLD_00044;product=L-lactate transporter
contig00001	Prodigal:002006	CDS	46658	47533	.	-	0	ID=BGCPKDLD_00045;inference=ab initio prediction:Prodigal:002006;locus_tag=BGCPKDLD_00045;product=hypothetical protein
contig00001	Prodigal:002006	CDS	47677	48987	.	+	0	ID=BGCPKDLD_00046;Name=proP;gene=proP;inference=ab initio prediction:Prodigal:002006,similar to AA sequence:UniProtKB:P0C0L7;locus_tag=BGCPKDLD_00046;product=Proline/betaine transporter
contig00001	Prodigal:002006	CDS	49141	49767	.	-	0	ID=BGCPKDLD_00047;eC_number=5.99.1.4;Name=nsaD;gene=nsaD;inference=ab initio prediction:Prodigal:002006,similar to AA sequence:UniProtKB:Q9X9Q7;locus_tag=BGCPKDLD_00047;product=2-hydroxychromene-2-carboxylate isomerase
contig00001	Prodigal:002006	CDS	49991	51232	.	+	0	ID=BGCPKDLD_00048;eC_number=6.3.4.5;Name=argG;db_xref=COG:COG0137;gene=argG;inference=ab initio prediction:Prodigal:002006,similar to AA sequence:UniProtKB:Q9PHK7;locus_tag=BGCPKDLD_00048;product=Argininosuccinate synthase
contig00001	Prodigal:002006	CDS	51366	51941	.	-	0	ID=BGCPKDLD_00049;inference=ab initio prediction:Prodigal:002006;locus_tag=BGCPKDLD_00049;product=hypothetical protein
contig00001	Prodigal:002006	CDS	52388	53098	.	-	0	ID=BGCPKDLD_00050;eC_number=3.1.3.18;Name=gph_1;gene=gph_1;inference=ab initio prediction:Prodigal:002006,protein motif:HAMAP:MF_00495;locus_tag=BGCPKDLD_00050;product=Phosphoglycolate phosphatase
contig00001	Prodigal:002006	CDS	53320	53847	.	+	0	ID=BGCPKDLD_00051;inference=ab initio prediction:Prodigal:002006;locus_tag=BGCPKDLD_00051;product=hypothetical protein
contig00001	Prodigal:002006	CDS	54035	54748	.	+	0	ID=BGCPKDLD_00052;eC_number=5.3.1.6;Name=rpiA;db_xref=COG:COG0120;gene=rpiA;inference=ab initio prediction:Prodigal:002006,similar to AA sequence:UniProtKB:Q6G3V6;locus_tag=BGCPKDLD_00052;product=Ribose-5-phosphate isomerase A
contig00001	Prodigal:002006	CDS	54796	55368	.	+	0	ID=BGCPKDLD_00053;inference=ab initio prediction:Prodigal:002006;locus_tag=BGCPKDLD_00053;product=hypothetical protein
contig00001	Prodigal:002006	CDS	55365	56582	.	+	0	ID=BGCPKDLD_00054;inference=ab initio prediction:Prodigal:002006;locus_tag=BGCPKDLD_00054;product=hypothetical protein
contig00001	Prodigal:002006	CDS	56590	57975	.	+	0	ID=BGCPKDLD_00055;eC_number=1.8.1.16;Name=garB;gene=garB;inference=ab initio prediction:Prodigal:002006,similar to AA sequence:UniProtKB:D0VWY5;locus_tag=BGCPKDLD_00055;product=Glutathione amide reductase
contig00001	Prodigal:002006	CDS	58064	59509	.	-	0	ID=BGCPKDLD_00056;inference=ab initio prediction:Prodigal:002006;locus_tag=BGCPKDLD_00056;product=hypothetical protein
contig00001	Prodigal:002006	CDS	59569	60192	.	+	0	ID=BGCPKDLD_00057;Name=recX;gene=recX;inference=ab initio prediction:Prodigal:002006,protein motif:HAMAP:MF_01114;locus_tag=BGCPKDLD_00057;product=Regulatory protein RecX
contig00001	Prodigal:002006	CDS	60333	60764	.	+	0	ID=BGCPKDLD_00058;eC_number=1.11.1.15;Name=osmC;db_xref=COG:COG1764;gene=osmC;inference=ab initio prediction:Prodigal:002006,similar to AA sequence:UniProtKB:P0C0L2;locus_tag=BGCPKDLD_00058;product=Peroxiredoxin OsmC
contig00001	Prodigal:002006	CDS	60807	62075	.	+	0	ID=BGCPKDLD_00059;inference=ab initio prediction:Prodigal:002006;locus_tag=BGCPKDLD_00059;product=hypothetical protein
contig00001	Prodigal:002006	CDS	62075	63520	.	+	0	ID=BGCPKDLD_00060;inference=ab initio prediction:Prodigal:002006;locus_tag=BGCPKDLD_00060;product=hypothetical protein
contig00001	Prodigal:002006	CDS	63588	65339	.	-	0	ID=BGCPKDLD_00061;inference=ab initio prediction:Prodigal:002006;locus_tag=BGCPKDLD_00061;product=hypothetical protein
contig00001	Prodigal:002006	CDS	65336	66457	.	-	0	ID=BGCPKDLD_00062;inference=ab initio prediction:Prodigal:002006;locus_tag=BGCPKDLD_00062;product=hypothetical protein
contig00001	Prodigal:002006	CDS	66532	67155	.	+	0	ID=BGCPKDLD_00063;inference=ab initio prediction:Prodigal:002006;locus_tag=BGCPKDLD_00063;product=hypothetical protein
contig00001	Prodigal:002006	CDS	67408	67995	.	+	0	ID=BGCPKDLD_00064;eC_number=1.8.4.-;Name=yfcG_1;db_xref=COG:COG0625;gene=yfcG_1;inference=ab initio prediction:Prodigal:002006,similar to AA sequence:UniProtKB:P77526;locus_tag=BGCPKDLD_00064;product=Disulfide-bond oxidoreductase YfcG
contig00001	Prodigal:002006	CDS	68000	68611	.	-	0	ID=BGCPKDLD_00065;inference=ab initio prediction:Prodigal:002006;locus_tag=BGCPKDLD_00065;product=hypothetical protein
contig00001	Prodigal:002006	CDS	68622	69209	.	-	0	ID=BGCPKDLD_00066;eC_number=1.-.-.-;Name=ydjA;db_xref=COG:COG0778;gene=ydjA;inference=ab initio prediction:Prodigal:002006,similar to AA sequence:UniProtKB:P0ACY1;locus_tag=BGCPKDLD_00066;product=Putative NAD(P)H nitroreductase YdjA
contig00001	Prodigal:002006	CDS	69316	70221	.	+	0	ID=BGCPKDLD_00067;inference=ab initio prediction:Prodigal:002006;locus_tag=BGCPKDLD_00067;product=hypothetical protein
contig00001	Prodigal:002006	CDS	70237	70629	.	+	0	ID=BGCPKDLD_00068;inference=ab initio prediction:Prodigal:002006;locus_tag=BGCPKDLD_00068;product=hypothetical protein
contig00001	Prodigal:002006	CDS	70720	71616	.	-	0	ID=BGCPKDLD_00069;inference=ab initio prediction:Prodigal:002006;locus_tag=BGCPKDLD_00069;product=hypothetical protein
contig00001	Prodigal:002006	CDS	71613	71744	.	-	0	ID=BGCPKDLD_00070;inference=ab initio prediction:Prodigal:002006;locus_tag=BGCPKDLD_00070;product=hypothetical protein
contig00001	Prodigal:002006	CDS	71875	73269	.	+	0	ID=BGCPKDLD_00071;Name=norG;db_xref=COG:COG1167;gene=norG;inference=ab initio prediction:Prodigal:002006,similar to AA sequence:UniProtKB:Q2G1P1;locus_tag=BGCPKDLD_00071;product=HTH-type transcriptional regulator NorG
contig00001	Prodigal:002006	CDS	73334	74101	.	-	0	ID=BGCPKDLD_00072;Name=ybhL;db_xref=COG:COG0670;gene=ybhL;inference=ab initio prediction:Prodigal:002006,similar to AA sequence:UniProtKB:P0AAC4;locus_tag=BGCPKDLD_00072;product=Inner membrane protein YbhL
contig00001	Prodigal:002006	CDS	74322	76904	.	-	0	ID=BGCPKDLD_00073;inference=ab initio prediction:Prodigal:002006;locus_tag=BGCPKDLD_00073;product=hypothetical protein
contig00001	Prodigal:002006	CDS	77093	77830	.	+	0	ID=BGCPKDLD_00074;eC_number=2.6.99.2;Name=pdxJ;db_xref=COG:COG0854;gene=pdxJ;inference=ab initio prediction:Prodigal:002006,similar to AA sequence:UniProtKB:P0A794;locus_tag=BGCPKDLD_00074;product=Pyridoxine 5'-phosphate synthase
contig00001	Prodigal:002006	CDS	77904	78311	.	+	0	ID=BGCPKDLD_00075;eC_number=2.7.8.7;Name=acpS;db_xref=COG:COG0736;gene=acpS;inference=ab initio prediction:Prodigal:002006,similar to AA sequence:UniProtKB:Q9KPB6;locus_tag=BGCPKDLD_00075;product=Holo-[acyl-carrier-protein] synthase
contig00001	Prodigal:002006	CDS	78398	79252	.	+	0	ID=BGCPKDLD_00076;eC_number=3.4.21.89;Name=lepB;db_xref=COG:COG0681;gene=lepB;inference=ab initio prediction:Prodigal:002006,similar to AA sequence:UniProtKB:Q8L2J7;locus_tag=BGCPKDLD_00076;product=Signal peptidase I
contig00001	Prodigal:002006	CDS	79317	80087	.	+	0	ID=BGCPKDLD_00077;eC_number=3.1.26.3;Name=rnc;db_xref=COG:COG0571;gene=rnc;inference=ab initio prediction:Prodigal:002006,similar to AA sequence:UniProtKB:Q52698;locus_tag=BGCPKDLD_00077;product=Ribonuclease 3
contig00001	Prodigal:002006	CDS	80080	81042	.	+	0	ID=BGCPKDLD_00078;Name=era;db_xref=COG:COG1159;gene=era;inference=ab initio prediction:Prodigal:002006,similar to AA sequence:UniProtKB:P42182;locus_tag=BGCPKDLD_00078;product=GTPase Era
contig00001	Prodigal:002006	CDS	81249	82166	.	+	0	ID=BGCPKDLD_00079;eC_number=2.1.1.172;Name=rsmC;gene=rsmC;inference=ab initio prediction:Prodigal:002006,protein motif:HAMAP:MF_01862;locus_tag=BGCPKDLD_00079;product=Ribosomal RNA small subunit methyltransferase C
contig00001	Prodigal:002006	CDS	82177	82905	.	+	0	ID=BGCPKDLD_00080;eC_number=5.4.99.19;Name=rsuA;db_xref=COG:COG1187;gene=rsuA;inference=ab initio prediction:Prodigal:002006,similar to AA sequence:UniProtKB:P0AA43;locus_tag=BGCPKDLD_00080;product=Ribosomal small subunit pseudouridine synthase A
contig00001	Prodigal:002006	CDS	83061	84173	.	+	0	ID=BGCPKDLD_00081;eC_number=1.1.1.85;Name=leuB;gene=leuB;inference=ab initio prediction:Prodigal:002006,similar to AA sequence:UniProtKB:Q2T7H6;locus_tag=BGCPKDLD_00081;product=3-isopropylmalate dehydrogenase
contig00001	Prodigal:002006	CDS	84340	85371	.	-	0	ID=BGCPKDLD_00082;eC_number=5.4.99.25;Name=truB;db_xref=COG:COG0130;gene=truB;inference=ab initio prediction:Prodigal:002006,similar to AA sequence:UniProtKB:P60340;locus_tag=BGCPKDLD_00082;product=tRNA pseudouridine synthase B
contig00001	Prodigal:002006	CDS	85484	85918	.	-	0	ID=BGCPKDLD_00083;Name=rbfA;gene=rbfA;inference=ab initio prediction:Prodigal:002006,protein motif:HAMAP:MF_00003;locus_tag=BGCPKDLD_00083;product=Ribosome-binding factor A
contig00001	Prodigal:002006	CDS	85928	86338	.	-	0	ID=BGCPKDLD_00084;inference=ab initio prediction:Prodigal:002006;locus_tag=BGCPKDLD_00084;product=hypothetical protein
contig00001	Prodigal:002006	CDS	86419	89421	.	-	0	ID=BGCPKDLD_00085;Name=infB;gene=infB;inference=ab initio prediction:Prodigal:002006,protein motif:HAMAP:MF_00100_B;locus_tag=BGCPKDLD_00085;product=Translation initiation factor IF-2
contig00001	Prodigal:002006	CDS	89422	90225	.	-	0	ID=BGCPKDLD_00086;inference=ab initio prediction:Prodigal:002006;locus_tag=BGCPKDLD_00086;product=hypothetical protein
contig00001	Prodigal:002006	CDS	90237	91913	.	-	0	ID=BGCPKDLD_00087;Name=nusA;db_xref=COG:COG0195;gene=nusA;inference=ab initio prediction:Prodigal:002006,similar to AA sequence:UniProtKB:P0AFF6;locus_tag=BGCPKDLD_00087;product=Transcription termination/antitermination protein NusA
contig00001	Prodigal:002006	CDS	91980	92762	.	-	0	ID=BGCPKDLD_00088;Name=rimP;gene=rimP;inference=ab initio prediction:Prodigal:002006,protein motif:HAMAP:MF_01077;locus_tag=BGCPKDLD_00088;product=Ribosome maturation factor RimP
contig00001	Prodigal:002006	CDS	93005	93652	.	+	0	ID=BGCPKDLD_00089;eC_number=2.3.1.-;Name=vat;gene=vat;inference=ab initio prediction:Prodigal:002006,similar to AA sequence:UniProtKB:P26839;locus_tag=BGCPKDLD_00089;product=Virginiamycin A acetyltransferase
contig00001	Prodigal:002006	CDS	93678	94340	.	-	0	ID=BGCPKDLD_00090;inference=ab initio prediction:Prodigal:002006;locus_tag=BGCPKDLD_00090;product=hypothetical protein
contig00001	Prodigal:002006	CDS	94337	95383	.	-	0	ID=BGCPKDLD_00091;inference=ab initio prediction:Prodigal:002006;locus_tag=BGCPKDLD_00091;product=hypothetical protein
contig00001	Prodigal:002006	CDS	95551	96585	.	-	0	ID=BGCPKDLD_00092;eC_number=1.2.1.11;Name=asd2;db_xref=COG:COG0136;gene=asd2;inference=ab initio prediction:Prodigal:002006,similar to AA sequence:UniProtKB:P23247;locus_tag=BGCPKDLD_00092;product=Aspartate-semialdehyde dehydrogenase 2
contig00001	Prodigal:002006	CDS	96947	97900	.	+	0	ID=BGCPKDLD_00093;inference=ab initio prediction:Prodigal:002006;locus_tag=BGCPKDLD_00093;product=hypothetical protein
contig00001	Prodigal:002006	CDS	98017	98433	.	+	0	ID=BGCPKDLD_00094;inference=ab initio prediction:Prodigal:002006;locus_tag=BGCPKDLD_00094;product=hypothetical protein
contig00001	Prodigal:002006	CDS	98590	99762	.	-	0	ID=BGCPKDLD_00095;eC_number=3.5.1.32;Name=hipO_1;db_xref=COG:COG1473;gene=hipO_1;inference=ab initio prediction:Prodigal:002006,similar to AA sequence:UniProtKB:P45493;locus_tag=BGCPKDLD_00095;product=Hippurate hydrolase
contig00001	Prodigal:002006	CDS	100005	100403	.	-	0	ID=BGCPKDLD_00096;Name=hmrR_1;gene=hmrR_1;inference=ab initio prediction:Prodigal:002006,similar to AA sequence:UniProtKB:Q9X5X4;locus_tag=BGCPKDLD_00096;product=HTH-type transcriptional regulator HmrR
contig00001	Prodigal:002006	CDS	100400	102916	.	-	0	ID=BGCPKDLD_00097;eC_number=7.2.2.9;Name=actP_1;gene=actP_1;inference=ab initio prediction:Prodigal:002006,similar to AA sequence:UniProtKB:Q9X5X3;locus_tag=BGCPKDLD_00097;product=Copper-transporting P-type ATPase
contig00001	Prodigal:002006	CDS	102961	103293	.	-	0	ID=BGCPKDLD_00098;Name=yhjQ_1;db_xref=COG:COG1145;gene=yhjQ_1;inference=ab initio prediction:Prodigal:002006,similar to AA sequence:UniProtKB:O07571;locus_tag=BGCPKDLD_00098;product=putative cysteine-rich protein YhjQ
contig00001	Prodigal:002006	CDS	103668	104993	.	-	0	ID=BGCPKDLD_00099;eC_number=2.7.-.-;Name=sasA_1;gene=sasA_1;inference=ab initio prediction:Prodigal:002006,protein motif:HAMAP:MF_01837;locus_tag=BGCPKDLD_00099;product=Adaptive-response sensory-kinase SasA
contig00001	Prodigal:002006	CDS	105028	106080	.	-	0	ID=BGCPKDLD_00100;Name=ybhN;db_xref=COG:COG0392;gene=ybhN;inference=ab initio prediction:Prodigal:002006,similar to AA sequence:UniProtKB:P75770;locus_tag=BGCPKDLD_00100;product=Inner membrane protein YbhN
contig00001	Prodigal:002006	CDS	106262	106888	.	-	0	ID=BGCPKDLD_00101;inference=ab initio prediction:Prodigal:002006;locus_tag=BGCPKDLD_00101;product=hypothetical protein
contig00001	Prodigal:002006	CDS	107018	107764	.	-	0	ID=BGCPKDLD_00102;eC_number=3.5.1.103;Name=mshB_1;gene=mshB_1;inference=ab initio prediction:Prodigal:002006,protein motif:HAMAP:MF_01696;locus_tag=BGCPKDLD_00102;product=1D-myo-inositol 2-acetamido-2-deoxy-alpha-D-glucopyranoside deacetylase
contig00001	Prodigal:002006	CDS	107764	109002	.	-	0	ID=BGCPKDLD_00103;eC_number=2.4.1.11;db_xref=COG:COG0438;inference=ab initio prediction:Prodigal:002006,similar to AA sequence:UniProtKB:P9WMY9;locus_tag=BGCPKDLD_00103;product=Glycogen synthase
contig00001	Prodigal:002006	CDS	109002	109892	.	-	0	ID=BGCPKDLD_00104;inference=ab initio prediction:Prodigal:002006;locus_tag=BGCPKDLD_00104;product=hypothetical protein
contig00001	Prodigal:002006	CDS	109889	111547	.	-	0	ID=BGCPKDLD_00105;inference=ab initio prediction:Prodigal:002006;locus_tag=BGCPKDLD_00105;product=hypothetical protein
contig00001	Prodigal:002006	CDS	111704	112741	.	-	0	ID=BGCPKDLD_00106;eC_number=1.1.1.292;Name=afr;gene=afr;inference=ab initio prediction:Prodigal:002006,similar to AA sequence:UniProtKB:Q2I8V6;locus_tag=BGCPKDLD_00106;product=1%2C5-anhydro-D-fructose reductase
contig00001	Prodigal:002006	CDS	112741	113922	.	-	0	ID=BGCPKDLD_00107;inference=ab initio prediction:Prodigal:002006;locus_tag=BGCPKDLD_00107;product=hypothetical protein
contig00001	Prodigal:002006	CDS	113951	114871	.	-	0	ID=BGCPKDLD_00108;inference=ab initio prediction:Prodigal:002006;locus_tag=BGCPKDLD_00108;product=hypothetical protein
contig00001	Prodigal:002006	CDS	114885	116075	.	-	0	ID=BGCPKDLD_00109;inference=ab initio prediction:Prodigal:002006;locus_tag=BGCPKDLD_00109;product=hypothetical protein
contig00001	Prodigal:002006	CDS	116387	117517	.	+	0	ID=BGCPKDLD_00110;inference=ab initio prediction:Prodigal:002006;locus_tag=BGCPKDLD_00110;product=hypothetical protein
contig00001	Prodigal:002006	CDS	117604	119205	.	-	0	ID=BGCPKDLD_00111;Name=emrB;gene=emrB;inference=ab initio prediction:Prodigal:002006,similar to AA sequence:UniProtKB:P0AEJ0;locus_tag=BGCPKDLD_00111;product=Multidrug export protein EmrB
contig00001	Prodigal:002006	CDS	119202	120392	.	-	0	ID=BGCPKDLD_00112;Name=emrA;gene=emrA;inference=ab initio prediction:Prodigal:002006,similar to AA sequence:UniProtKB:P0DPR6;locus_tag=BGCPKDLD_00112;product=Colistin resistance protein EmrA
contig00001	Prodigal:002006	CDS	120592	121227	.	+	0	ID=BGCPKDLD_00113;inference=ab initio prediction:Prodigal:002006;locus_tag=BGCPKDLD_00113;product=hypothetical protein
contig00001	Prodigal:002006	CDS	121383	123905	.	+	0	ID=BGCPKDLD_00114;eC_number=2.4.1.129;Name=mtgA_1;gene=mtgA_1;inference=ab initio prediction:Prodigal:002006,protein motif:HAMAP:MF_00766;locus_tag=BGCPKDLD_00114;product=Biosynthetic peptidoglycan transglycosylase
contig00001	Prodigal:002006	CDS	124030	125727	.	+	0	ID=BGCPKDLD_00115;inference=ab initio prediction:Prodigal:002006;locus_tag=BGCPKDLD_00115;product=hypothetical protein
contig00001	Prodigal:002006	CDS	125814	127301	.	-	0	ID=BGCPKDLD_00116;eC_number=3.2.2.4;Name=amn;db_xref=COG:COG0775;gene=amn;inference=ab initio prediction:Prodigal:002006,similar to AA sequence:UniProtKB:P0AE12;locus_tag=BGCPKDLD_00116;product=AMP nucleosidase
contig00001	Prodigal:002006	CDS	127414	127914	.	+	0	ID=BGCPKDLD_00117;db_xref=COG:COG1720;inference=ab initio prediction:Prodigal:002006,similar to AA sequence:UniProtKB:Q6NDF6;locus_tag=BGCPKDLD_00117;product=S-adenosyl-L-methionine-binding protein
contig00001	Prodigal:002006	CDS	128072	129475	.	+	0	ID=BGCPKDLD_00118;inference=ab initio prediction:Prodigal:002006;locus_tag=BGCPKDLD_00118;product=hypothetical protein
contig00001	Prodigal:002006	CDS	129465	131882	.	+	0	ID=BGCPKDLD_00119;inference=ab initio prediction:Prodigal:002006;locus_tag=BGCPKDLD_00119;product=hypothetical protein
contig00001	Prodigal:002006	CDS	131932	132831	.	-	0	ID=BGCPKDLD_00120;inference=ab initio prediction:Prodigal:002006;locus_tag=BGCPKDLD_00120;product=hypothetical protein
contig00001	Prodigal:002006	CDS	133014	134180	.	+	0	ID=BGCPKDLD_00121;inference=ab initio prediction:Prodigal:002006;locus_tag=BGCPKDLD_00121;product=hypothetical protein
contig00001	Prodigal:002006	CDS	134308	135318	.	+	0	ID=BGCPKDLD_00122;eC_number=1.1.1.94;Name=gpsA;db_xref=COG:COG0240;gene=gpsA;inference=ab initio prediction:Prodigal:002006,similar to AA sequence:UniProtKB:P9WN77;locus_tag=BGCPKDLD_00122;product=Glycerol-3-phosphate dehydrogenase [NAD(P)+]
contig00001	Prodigal:002006	CDS	135315	135770	.	+	0	ID=BGCPKDLD_00123;inference=ab initio prediction:Prodigal:002006;locus_tag=BGCPKDLD_00123;product=hypothetical protein
contig00001	Prodigal:002006	CDS	136010	136429	.	+	0	ID=BGCPKDLD_00124;inference=ab initio prediction:Prodigal:002006;locus_tag=BGCPKDLD_00124;product=hypothetical protein
contig00001	Prodigal:002006	CDS	136443	137633	.	-	0	ID=BGCPKDLD_00125;inference=ab initio prediction:Prodigal:002006;locus_tag=BGCPKDLD_00125;product=hypothetical protein
contig00001	Prodigal:002006	CDS	138026	138643	.	+	0	ID=BGCPKDLD_00126;inference=ab initio prediction:Prodigal:002006;locus_tag=BGCPKDLD_00126;product=hypothetical protein
contig00001	Prodigal:002006	CDS	138607	139113	.	-	0	ID=BGCPKDLD_00127;Name=dsbB;gene=dsbB;inference=ab initio prediction:Prodigal:002006,protein motif:HAMAP:MF_00286;locus_tag=BGCPKDLD_00127;product=Disulfide bond formation protein B
contig00001	Prodigal:002006	CDS	139110	139691	.	-	0	ID=BGCPKDLD_00128;inference=ab initio prediction:Prodigal:002006;locus_tag=BGCPKDLD_00128;product=hypothetical protein
contig00001	Aragorn:001002	tRNA	139824	139908	.	+	.	ID=BGCPKDLD_00129;inference=COORDINATES:profile:Aragorn:001002;locus_tag=BGCPKDLD_00129;product=tRNA-Leu(caa)
contig00001	Prodigal:002006	CDS	139939	140655	.	-	0	ID=BGCPKDLD_00130;inference=ab initio prediction:Prodigal:002006;locus_tag=BGCPKDLD_00130;product=hypothetical protein
contig00001	Prodigal:002006	CDS	140665	142041	.	-	0	ID=BGCPKDLD_00131;Name=potE;gene=potE;inference=ab initio prediction:Prodigal:002006,protein motif:HAMAP:MF_02073;locus_tag=BGCPKDLD_00131;product=Putrescine transporter PotE
contig00001	Prodigal:002006	CDS	142174	142461	.	-	0	ID=BGCPKDLD_00132;inference=ab initio prediction:Prodigal:002006;locus_tag=BGCPKDLD_00132;product=hypothetical protein
contig00001	Prodigal:002006	CDS	142564	143538	.	-	0	ID=BGCPKDLD_00133;eC_number=3.1.2.6;Name=gloB_1;gene=gloB_1;inference=ab initio prediction:Prodigal:002006,protein motif:HAMAP:MF_01374;locus_tag=BGCPKDLD_00133;product=Hydroxyacylglutathione hydrolase
contig00001	Prodigal:002006	CDS	143535	144347	.	-	0	ID=BGCPKDLD_00134;inference=ab initio prediction:Prodigal:002006;locus_tag=BGCPKDLD_00134;product=hypothetical protein
contig00001	Prodigal:002006	CDS	144363	144923	.	-	0	ID=BGCPKDLD_00135;inference=ab initio prediction:Prodigal:002006;locus_tag=BGCPKDLD_00135;product=hypothetical protein
contig00001	Prodigal:002006	CDS	144920	145492	.	-	0	ID=BGCPKDLD_00136;Name=yceJ_1;db_xref=COG:COG3038;gene=yceJ_1;inference=ab initio prediction:Prodigal:002006,similar to AA sequence:UniProtKB:P75925;locus_tag=BGCPKDLD_00136;product=Cytochrome b561 
contig00001	Prodigal:002006	CDS	145489	145806	.	-	0	ID=BGCPKDLD_00137;inference=ab initio prediction:Prodigal:002006;locus_tag=BGCPKDLD_00137;product=hypothetical protein
contig00001	Prodigal:002006	CDS	145815	146276	.	-	0	ID=BGCPKDLD_00138;inference=ab initio prediction:Prodigal:002006;locus_tag=BGCPKDLD_00138;product=hypothetical protein
contig00001	Prodigal:002006	CDS	146321	146779	.	-	0	ID=BGCPKDLD_00139;inference=ab initio prediction:Prodigal:002006;locus_tag=BGCPKDLD_00139;product=hypothetical protein
contig00001	Prodigal:002006	CDS	146776	147480	.	-	0	ID=BGCPKDLD_00140;inference=ab initio prediction:Prodigal:002006;locus_tag=BGCPKDLD_00140;product=hypothetical protein
contig00001	Prodigal:002006	CDS	147596	149536	.	-	0	ID=BGCPKDLD_00141;eC_number=1.1.2.8;Name=exaA;db_xref=COG:COG4993;gene=exaA;inference=ab initio prediction:Prodigal:002006,similar to AA sequence:UniProtKB:Q9Z4J7;locus_tag=BGCPKDLD_00141;product=Quinoprotein alcohol dehydrogenase (cytochrome c)
contig00001	Prodigal:002006	CDS	149964	150605	.	+	0	ID=BGCPKDLD_00142;Name=exaE;gene=exaE;inference=ab initio prediction:Prodigal:002006,similar to AA sequence:UniProtKB:A8R3S7;locus_tag=BGCPKDLD_00142;product=Transcriptional activator protein ExaE
contig00001	Prodigal:002006	CDS	150634	151755	.	-	0	ID=BGCPKDLD_00143;inference=ab initio prediction:Prodigal:002006;locus_tag=BGCPKDLD_00143;product=hypothetical protein
contig00001	Prodigal:002006	CDS	152002	154962	.	+	0	ID=BGCPKDLD_00144;eC_number=7.1.1.-;Name=ndhB_1;gene=ndhB_1;inference=ab initio prediction:Prodigal:002006,protein motif:HAMAP:MF_00445;locus_tag=BGCPKDLD_00144;product=NAD(P)H-quinone oxidoreductase subunit 2%2C chloroplastic
contig00001	Prodigal:002006	CDS	154962	155330	.	+	0	ID=BGCPKDLD_00145;Name=mnhC1;db_xref=COG:COG1006;gene=mnhC1;inference=ab initio prediction:Prodigal:002006,similar to AA sequence:UniProtKB:P60682;locus_tag=BGCPKDLD_00145;product=Na(+)/H(+) antiporter subunit C1
contig00001	Prodigal:002006	CDS	155327	156928	.	+	0	ID=BGCPKDLD_00146;Name=mrpD;db_xref=COG:COG0651;gene=mrpD;inference=ab initio prediction:Prodigal:002006,similar to AA sequence:UniProtKB:Q9RGZ2;locus_tag=BGCPKDLD_00146;product=Na(+)/H(+) antiporter subunit D
contig00001	Prodigal:002006	CDS	156925	157413	.	+	0	ID=BGCPKDLD_00147;Name=mnhE1;db_xref=COG:COG1863;gene=mnhE1;inference=ab initio prediction:Prodigal:002006,similar to AA sequence:UniProtKB:P60690;locus_tag=BGCPKDLD_00147;product=Na(+)/H(+) antiporter subunit E1
contig00001	Prodigal:002006	CDS	157410	157694	.	+	0	ID=BGCPKDLD_00148;inference=ab initio prediction:Prodigal:002006;locus_tag=BGCPKDLD_00148;product=hypothetical protein
contig00001	Prodigal:002006	CDS	157691	158035	.	+	0	ID=BGCPKDLD_00149;inference=ab initio prediction:Prodigal:002006;locus_tag=BGCPKDLD_00149;product=hypothetical protein
contig00001	Prodigal:002006	CDS	158259	159728	.	+	0	ID=BGCPKDLD_00150;Name=bdlA_1;db_xref=COG:COG0840;gene=bdlA_1;inference=ab initio prediction:Prodigal:002006,similar to AA sequence:UniProtKB:Q9I3S1;locus_tag=BGCPKDLD_00150;product=Biofilm dispersion protein BdlA
contig00001	Prodigal:002006	CDS	159757	160791	.	-	0	ID=BGCPKDLD_00151;eC_number=2.3.1.234;Name=tsaD;db_xref=COG:COG0533;gene=tsaD;inference=ab initio prediction:Prodigal:002006,similar to AA sequence:UniProtKB:P40731;locus_tag=BGCPKDLD_00151;product=tRNA N6-adenosine threonylcarbamoyltransferase
contig00001	Prodigal:002006	CDS	160957	161664	.	+	0	ID=BGCPKDLD_00152;inference=ab initio prediction:Prodigal:002006;locus_tag=BGCPKDLD_00152;product=hypothetical protein
contig00001	Prodigal:002006	CDS	161792	164158	.	+	0	ID=BGCPKDLD_00153;inference=ab initio prediction:Prodigal:002006;locus_tag=BGCPKDLD_00153;product=hypothetical protein
contig00001	Prodigal:002006	CDS	164280	165833	.	+	0	ID=BGCPKDLD_00154;Name=lapB;gene=lapB;inference=ab initio prediction:Prodigal:002006,protein motif:HAMAP:MF_00994;locus_tag=BGCPKDLD_00154;product=Lipopolysaccharide assembly protein B
contig00001	Aragorn:001002	tRNA	165993	166082	.	+	.	ID=BGCPKDLD_00155;inference=COORDINATES:profile:Aragorn:001002;locus_tag=BGCPKDLD_00155;product=tRNA-Ser(gga)
contig00001	Prodigal:002006	CDS	166363	168570	.	-	0	ID=BGCPKDLD_00156;Name=fcuA_1;gene=fcuA_1;inference=ab initio prediction:Prodigal:002006,similar to AA sequence:UniProtKB:Q05202;locus_tag=BGCPKDLD_00156;product=Ferrichrome receptor FcuA
contig00001	Prodigal:002006	CDS	169171	170892	.	+	0	ID=BGCPKDLD_00157;inference=ab initio prediction:Prodigal:002006;locus_tag=BGCPKDLD_00157;product=hypothetical protein
contig00001	Prodigal:002006	CDS	171518	172300	.	+	0	ID=BGCPKDLD_00158;inference=ab initio prediction:Prodigal:002006;locus_tag=BGCPKDLD_00158;product=hypothetical protein
contig00001	Prodigal:002006	CDS	172365	174779	.	+	0	ID=BGCPKDLD_00159;eC_number=2.4.1.-;Name=mdoH_1;gene=mdoH_1;inference=ab initio prediction:Prodigal:002006,protein motif:HAMAP:MF_01072;locus_tag=BGCPKDLD_00159;product=Glucans biosynthesis glucosyltransferase H
contig00001	Prodigal:002006	CDS	174829	177354	.	+	0	ID=BGCPKDLD_00160;inference=ab initio prediction:Prodigal:002006;locus_tag=BGCPKDLD_00160;product=hypothetical protein
contig00001	Prodigal:002006	CDS	177351	178529	.	+	0	ID=BGCPKDLD_00161;eC_number=3.2.1.4;Name=celY;db_xref=COG:COG3405;gene=celY;inference=ab initio prediction:Prodigal:002006,similar to AA sequence:UniProtKB:P27032;locus_tag=BGCPKDLD_00161;product=Minor endoglucanase Y
contig00001	Prodigal:002006	CDS	178514	180466	.	+	0	ID=BGCPKDLD_00162;inference=ab initio prediction:Prodigal:002006;locus_tag=BGCPKDLD_00162;product=hypothetical protein
contig00001	Prodigal:002006	CDS	180463	181482	.	+	0	ID=BGCPKDLD_00163;inference=ab initio prediction:Prodigal:002006;locus_tag=BGCPKDLD_00163;product=hypothetical protein
contig00001	Prodigal:002006	CDS	181743	182030	.	+	0	ID=BGCPKDLD_00164;inference=ab initio prediction:Prodigal:002006;locus_tag=BGCPKDLD_00164;product=hypothetical protein
contig00001	Prodigal:002006	CDS	182030	182329	.	+	0	ID=BGCPKDLD_00165;inference=ab initio prediction:Prodigal:002006;locus_tag=BGCPKDLD_00165;product=hypothetical protein
contig00001	Prodigal:002006	CDS	182459	183424	.	-	0	ID=BGCPKDLD_00166;inference=ab initio prediction:Prodigal:002006;locus_tag=BGCPKDLD_00166;product=hypothetical protein
contig00001	Prodigal:002006	CDS	183489	183854	.	-	0	ID=BGCPKDLD_00167;inference=ab initio prediction:Prodigal:002006;locus_tag=BGCPKDLD_00167;product=hypothetical protein
contig00001	Prodigal:002006	CDS	183976	186882	.	-	0	ID=BGCPKDLD_00168;inference=ab initio prediction:Prodigal:002006;locus_tag=BGCPKDLD_00168;product=hypothetical protein
contig00001	Prodigal:002006	CDS	187199	188218	.	+	0	ID=BGCPKDLD_00169;eC_number=2.7.8.35;Name=wecA;db_xref=COG:COG0472;gene=wecA;inference=ab initio prediction:Prodigal:002006,similar to AA sequence:UniProtKB:P9WMW5;locus_tag=BGCPKDLD_00169;product=Decaprenyl-phosphate N-acetylglucosaminephosphotransferase
contig00001	Prodigal:002006	CDS	188215	189138	.	+	0	ID=BGCPKDLD_00170;eC_number=5.1.3.20;Name=hldD_1;gene=hldD_1;inference=ab initio prediction:Prodigal:002006,protein motif:HAMAP:MF_01601;locus_tag=BGCPKDLD_00170;product=ADP-L-glycero-D-manno-heptose-6-epimerase
contig00001	Prodigal:002006	CDS	189197	189943	.	-	0	ID=BGCPKDLD_00171;eC_number=1.1.1.100;Name=fabG_1;gene=fabG_1;inference=ab initio prediction:Prodigal:002006,similar to AA sequence:UniProtKB:P99093;locus_tag=BGCPKDLD_00171;product=3-oxoacyl-[acyl-carrier-protein] reductase FabG
contig00001	Prodigal:002006	CDS	190051	190398	.	+	0	ID=BGCPKDLD_00172;inference=ab initio prediction:Prodigal:002006;locus_tag=BGCPKDLD_00172;product=hypothetical protein
contig00001	Prodigal:002006	CDS	190720	191274	.	+	0	ID=BGCPKDLD_00173;inference=ab initio prediction:Prodigal:002006;locus_tag=BGCPKDLD_00173;product=hypothetical protein
contig00001	Prodigal:002006	CDS	191370	193370	.	-	0	ID=BGCPKDLD_00174;eC_number=4.2.1.135;Name=pglF;db_xref=COG:COG1086;gene=pglF;inference=ab initio prediction:Prodigal:002006,similar to AA sequence:UniProtKB:Q0P9D4;locus_tag=BGCPKDLD_00174;product=UDP-N-acetyl-alpha-D-glucosamine C6 dehydratase
contig00001	Prodigal:002006	CDS	193701	194219	.	+	0	ID=BGCPKDLD_00175;inference=ab initio prediction:Prodigal:002006;locus_tag=BGCPKDLD_00175;product=hypothetical protein
contig00001	Prodigal:002006	CDS	194373	195224	.	-	0	ID=BGCPKDLD_00176;inference=ab initio prediction:Prodigal:002006;locus_tag=BGCPKDLD_00176;product=hypothetical protein
contig00001	Prodigal:002006	CDS	195230	195571	.	-	0	ID=BGCPKDLD_00177;inference=ab initio prediction:Prodigal:002006;locus_tag=BGCPKDLD_00177;product=hypothetical protein
contig00001	Prodigal:002006	CDS	195588	196142	.	-	0	ID=BGCPKDLD_00178;inference=ab initio prediction:Prodigal:002006;locus_tag=BGCPKDLD_00178;product=hypothetical protein
contig00001	Prodigal:002006	CDS	196213	196773	.	-	0	ID=BGCPKDLD_00179;inference=ab initio prediction:Prodigal:002006;locus_tag=BGCPKDLD_00179;product=hypothetical protein
contig00001	Prodigal:002006	CDS	196848	198296	.	-	0	ID=BGCPKDLD_00180;eC_number=2.5.1.44;Name=hss;gene=hss;inference=ab initio prediction:Prodigal:002006,similar to AA sequence:UniProtKB:O32323;locus_tag=BGCPKDLD_00180;product=Homospermidine synthase
contig00001	Prodigal:002006	CDS	198567	198749	.	+	0	ID=BGCPKDLD_00181;inference=ab initio prediction:Prodigal:002006;locus_tag=BGCPKDLD_00181;product=hypothetical protein
contig00001	Prodigal:002006	CDS	199011	201545	.	-	0	ID=BGCPKDLD_00182;eC_number=2.4.1.1;Name=malP;db_xref=COG:COG0058;gene=malP;inference=ab initio prediction:Prodigal:002006,similar to AA sequence:UniProtKB:P00490;locus_tag=BGCPKDLD_00182;product=Maltodextrin phosphorylase
contig00001	Prodigal:002006	CDS	201882	203498	.	+	0	ID=BGCPKDLD_00183;eC_number=3.2.1.10;Name=malL;db_xref=COG:COG0366;gene=malL;inference=ab initio prediction:Prodigal:002006,similar to AA sequence:UniProtKB:P29094;locus_tag=BGCPKDLD_00183;product=Oligo-1%2C6-glucosidase
contig00001	Prodigal:002006	CDS	203622	205217	.	+	0	ID=BGCPKDLD_00184;eC_number=2.4.1.21;Name=glgA;db_xref=COG:COG0297;gene=glgA;inference=ab initio prediction:Prodigal:002006,similar to AA sequence:UniProtKB:P0A6U8;locus_tag=BGCPKDLD_00184;product=Glycogen synthase
contig00001	Prodigal:002006	CDS	205276	206067	.	+	0	ID=BGCPKDLD_00185;inference=ab initio prediction:Prodigal:002006;locus_tag=BGCPKDLD_00185;product=hypothetical protein
contig00001	Prodigal:002006	CDS	206177	207013	.	+	0	ID=BGCPKDLD_00186;eC_number=1.-.-.-;db_xref=COG:COG0656;inference=ab initio prediction:Prodigal:002006,similar to AA sequence:UniProtKB:A0QV10;locus_tag=BGCPKDLD_00186;product=putative oxidoreductase/MSMEI_2347
contig00001	Prodigal:002006	CDS	207115	209388	.	-	0	ID=BGCPKDLD_00187;inference=ab initio prediction:Prodigal:002006;locus_tag=BGCPKDLD_00187;product=hypothetical protein
contig00001	Prodigal:002006	CDS	209360	209686	.	-	0	ID=BGCPKDLD_00188;inference=ab initio prediction:Prodigal:002006;locus_tag=BGCPKDLD_00188;product=hypothetical protein
contig00001	Prodigal:002006	CDS	209978	210613	.	+	0	ID=BGCPKDLD_00189;inference=ab initio prediction:Prodigal:002006;locus_tag=BGCPKDLD_00189;product=hypothetical protein
contig00001	Prodigal:002006	CDS	210627	211406	.	+	0	ID=BGCPKDLD_00190;inference=ab initio prediction:Prodigal:002006;locus_tag=BGCPKDLD_00190;product=hypothetical protein
contig00001	Prodigal:002006	CDS	211396	212022	.	+	0	ID=BGCPKDLD_00191;inference=ab initio prediction:Prodigal:002006;locus_tag=BGCPKDLD_00191;product=hypothetical protein
contig00001	Prodigal:002006	CDS	212180	214240	.	+	0	ID=BGCPKDLD_00192;Name=cstA;db_xref=COG:COG1966;gene=cstA;inference=ab initio prediction:Prodigal:002006,similar to AA sequence:UniProtKB:P15078;locus_tag=BGCPKDLD_00192;product=Peptide transporter CstA
contig00001	Prodigal:002006	CDS	214245	214475	.	+	0	ID=BGCPKDLD_00193;inference=ab initio prediction:Prodigal:002006;locus_tag=BGCPKDLD_00193;product=hypothetical protein
contig00001	Prodigal:002006	CDS	214657	215934	.	+	0	ID=BGCPKDLD_00194;inference=ab initio prediction:Prodigal:002006;locus_tag=BGCPKDLD_00194;product=hypothetical protein
contig00001	Prodigal:002006	CDS	215943	217046	.	+	0	ID=BGCPKDLD_00195;eC_number=3.4.-.-;Name=bepA_1;gene=bepA_1;inference=ab initio prediction:Prodigal:002006,protein motif:HAMAP:MF_00997;locus_tag=BGCPKDLD_00195;product=Beta-barrel assembly-enhancing protease
contig00001	Prodigal:002006	CDS	217257	219065	.	-	0	ID=BGCPKDLD_00196;inference=ab initio prediction:Prodigal:002006;locus_tag=BGCPKDLD_00196;product=hypothetical protein
contig00001	Prodigal:002006	CDS	219333	219551	.	+	0	ID=BGCPKDLD_00197;inference=ab initio prediction:Prodigal:002006;locus_tag=BGCPKDLD_00197;product=hypothetical protein
contig00001	Prodigal:002006	CDS	219647	220192	.	-	0	ID=BGCPKDLD_00198;inference=ab initio prediction:Prodigal:002006;locus_tag=BGCPKDLD_00198;product=hypothetical protein
contig00001	Prodigal:002006	CDS	220484	221368	.	+	0	ID=BGCPKDLD_00199;inference=ab initio prediction:Prodigal:002006,similar to AA sequence:UniProtKB:P44726;locus_tag=BGCPKDLD_00199;note=UPF0701 protein HI_0467;product=hypothetical protein
contig00001	Prodigal:002006	CDS	221377	222054	.	+	0	ID=BGCPKDLD_00200;eC_number=2.7.4.8;Name=gmk;db_xref=COG:COG0194;gene=gmk;inference=ab initio prediction:Prodigal:002006,similar to AA sequence:UniProtKB:P60546;locus_tag=BGCPKDLD_00200;product=Guanylate kinase
contig00001	Prodigal:002006	CDS	222067	223818	.	-	0	ID=BGCPKDLD_00201;eC_number=3.6.3.-;db_xref=COG:COG1132;inference=ab initio prediction:Prodigal:002006,similar to AA sequence:UniProtKB:Q99T13;locus_tag=BGCPKDLD_00201;product=Putative multidrug export ATP-binding/permease protein
contig00001	Prodigal:002006	CDS	223919	225175	.	-	0	ID=BGCPKDLD_00202;Name=ampG_1;db_xref=COG:COG0477;gene=ampG_1;inference=ab initio prediction:Prodigal:002006,similar to AA sequence:UniProtKB:P0AE16;locus_tag=BGCPKDLD_00202;product=Anhydromuropeptide permease
contig00001	Prodigal:002006	CDS	225162	225611	.	-	0	ID=BGCPKDLD_00203;Name=yqjI;db_xref=COG:COG1695;gene=yqjI;inference=ab initio prediction:Prodigal:002006,similar to AA sequence:UniProtKB:P64588;locus_tag=BGCPKDLD_00203;product=Transcriptional regulator YqjI
contig00001	Prodigal:002006	CDS	225943	227070	.	-	0	ID=BGCPKDLD_00204;inference=ab initio prediction:Prodigal:002006;locus_tag=BGCPKDLD_00204;product=hypothetical protein
contig00001	Prodigal:002006	CDS	227076	228032	.	-	0	ID=BGCPKDLD_00205;Name=rssB_1;gene=rssB_1;inference=ab initio prediction:Prodigal:002006,protein motif:HAMAP:MF_00958;locus_tag=BGCPKDLD_00205;product=Regulator of RpoS
contig00001	Prodigal:002006	CDS	228267	228509	.	-	0	ID=BGCPKDLD_00206;inference=ab initio prediction:Prodigal:002006;locus_tag=BGCPKDLD_00206;product=hypothetical protein
contig00001	Prodigal:002006	CDS	228933	229934	.	+	0	ID=BGCPKDLD_00207;Name=hslO;db_xref=COG:COG1281;gene=hslO;inference=ab initio prediction:Prodigal:002006,similar to AA sequence:UniProtKB:P0A6Y5;locus_tag=BGCPKDLD_00207;product=33 kDa chaperonin
contig00001	Prodigal:002006	CDS	230110	230826	.	-	0	ID=BGCPKDLD_00208;inference=ab initio prediction:Prodigal:002006;locus_tag=BGCPKDLD_00208;product=hypothetical protein
contig00001	Prodigal:002006	CDS	231125	232138	.	+	0	ID=BGCPKDLD_00209;inference=ab initio prediction:Prodigal:002006;locus_tag=BGCPKDLD_00209;product=hypothetical protein
contig00001	Prodigal:002006	CDS	232143	233075	.	+	0	ID=BGCPKDLD_00210;inference=ab initio prediction:Prodigal:002006;locus_tag=BGCPKDLD_00210;product=hypothetical protein
contig00001	Prodigal:002006	CDS	233142	233609	.	+	0	ID=BGCPKDLD_00211;inference=ab initio prediction:Prodigal:002006;locus_tag=BGCPKDLD_00211;product=hypothetical protein
contig00001	Prodigal:002006	CDS	233614	234636	.	+	0	ID=BGCPKDLD_00212;inference=ab initio prediction:Prodigal:002006;locus_tag=BGCPKDLD_00212;product=hypothetical protein
contig00001	Prodigal:002006	CDS	234633	235556	.	+	0	ID=BGCPKDLD_00213;inference=ab initio prediction:Prodigal:002006;locus_tag=BGCPKDLD_00213;product=hypothetical protein
contig00001	Prodigal:002006	CDS	235556	236494	.	+	0	ID=BGCPKDLD_00214;inference=ab initio prediction:Prodigal:002006;locus_tag=BGCPKDLD_00214;product=hypothetical protein
contig00001	Prodigal:002006	CDS	236488	237816	.	+	0	ID=BGCPKDLD_00215;inference=ab initio prediction:Prodigal:002006;locus_tag=BGCPKDLD_00215;product=hypothetical protein
contig00001	Prodigal:002006	CDS	237905	238978	.	+	0	ID=BGCPKDLD_00216;inference=ab initio prediction:Prodigal:002006;locus_tag=BGCPKDLD_00216;product=hypothetical protein
contig00001	Prodigal:002006	CDS	238984	240114	.	-	0	ID=BGCPKDLD_00217;eC_number=2.3.1.47;Name=bioF_1;gene=bioF_1;inference=ab initio prediction:Prodigal:002006,similar to AA sequence:UniProtKB:P22806;locus_tag=BGCPKDLD_00217;product=8-amino-7-oxononanoate synthase
contig00001	Prodigal:002006	CDS	240263	240484	.	+	0	ID=BGCPKDLD_00218;inference=ab initio prediction:Prodigal:002006;locus_tag=BGCPKDLD_00218;product=hypothetical protein
contig00001	Prodigal:002006	CDS	240899	242107	.	+	0	ID=BGCPKDLD_00219;eC_number=2.1.2.10;Name=gcvT;gene=gcvT;inference=ab initio prediction:Prodigal:002006,similar to AA sequence:UniProtKB:P64225;locus_tag=BGCPKDLD_00219;product=Aminomethyltransferase
contig00001	Prodigal:002006	CDS	242139	242501	.	+	0	ID=BGCPKDLD_00220;Name=gcvH;db_xref=COG:COG0509;gene=gcvH;inference=ab initio prediction:Prodigal:002006,similar to AA sequence:UniProtKB:Q9WY55;locus_tag=BGCPKDLD_00220;product=Glycine cleavage system H protein
contig00001	Prodigal:002006	CDS	242743	245589	.	+	0	ID=BGCPKDLD_00221;eC_number=1.4.4.2;Name=gcvP;gene=gcvP;inference=ab initio prediction:Prodigal:002006,similar to AA sequence:UniProtKB:P74416;locus_tag=BGCPKDLD_00221;product=Glycine dehydrogenase (decarboxylating)
contig00001	Prodigal:002006	CDS	245731	246981	.	+	0	ID=BGCPKDLD_00222;eC_number=2.6.1.62;Name=bioA;db_xref=COG:COG0161;gene=bioA;inference=ab initio prediction:Prodigal:002006,similar to AA sequence:UniProtKB:P12995;locus_tag=BGCPKDLD_00222;product=Adenosylmethionine-8-amino-7-oxononanoate aminotransferase
contig00001	Prodigal:002006	CDS	247320	247742	.	+	0	ID=BGCPKDLD_00223;inference=ab initio prediction:Prodigal:002006,similar to AA sequence:UniProtKB:Q881J7;locus_tag=BGCPKDLD_00223;product=Blue-light-activated protein
contig00001	Prodigal:002006	CDS	248446	248703	.	-	0	ID=BGCPKDLD_00224;inference=ab initio prediction:Prodigal:002006;locus_tag=BGCPKDLD_00224;product=hypothetical protein
contig00001	Prodigal:002006	CDS	248805	249302	.	+	0	ID=BGCPKDLD_00225;eC_number=2.4.1.250;Name=mshA_2;gene=mshA_2;inference=ab initio prediction:Prodigal:002006,protein motif:HAMAP:MF_01695;locus_tag=BGCPKDLD_00225;product=D-inositol-3-phosphate glycosyltransferase
contig00001	Prodigal:002006	CDS	249308	250393	.	+	0	ID=BGCPKDLD_00226;inference=ab initio prediction:Prodigal:002006;locus_tag=BGCPKDLD_00226;product=hypothetical protein
contig00001	Prodigal:002006	CDS	250390	251430	.	+	0	ID=BGCPKDLD_00227;inference=ab initio prediction:Prodigal:002006;locus_tag=BGCPKDLD_00227;product=hypothetical protein
contig00001	Prodigal:002006	CDS	251519	251713	.	-	0	ID=BGCPKDLD_00228;inference=ab initio prediction:Prodigal:002006;locus_tag=BGCPKDLD_00228;product=hypothetical protein
contig00001	Prodigal:002006	CDS	251900	252676	.	+	0	ID=BGCPKDLD_00229;inference=ab initio prediction:Prodigal:002006;locus_tag=BGCPKDLD_00229;product=hypothetical protein
contig00001	Prodigal:002006	CDS	252658	252897	.	-	0	ID=BGCPKDLD_00230;inference=ab initio prediction:Prodigal:002006;locus_tag=BGCPKDLD_00230;product=hypothetical protein
contig00001	Prodigal:002006	CDS	252894	253604	.	-	0	ID=BGCPKDLD_00231;inference=ab initio prediction:Prodigal:002006;locus_tag=BGCPKDLD_00231;product=hypothetical protein
contig00001	Prodigal:002006	CDS	254360	255118	.	+	0	ID=BGCPKDLD_00232;Name=fixK_1;db_xref=COG:COG0664;gene=fixK_1;inference=ab initio prediction:Prodigal:002006,similar to AA sequence:UniProtKB:P29286;locus_tag=BGCPKDLD_00232;product=Nitrogen fixation regulation protein FixK
contig00001	Prodigal:002006	CDS	255244	255513	.	+	0	ID=BGCPKDLD_00233;inference=ab initio prediction:Prodigal:002006;locus_tag=BGCPKDLD_00233;product=hypothetical protein
contig00001	Prodigal:002006	CDS	255538	256389	.	-	0	ID=BGCPKDLD_00234;inference=ab initio prediction:Prodigal:002006;locus_tag=BGCPKDLD_00234;product=hypothetical protein
contig00001	Prodigal:002006	CDS	256459	257673	.	-	0	ID=BGCPKDLD_00235;eC_number=1.3.1.114;Name=baiN;db_xref=COG:COG2081;gene=baiN;inference=ab initio prediction:Prodigal:002006,similar to AA sequence:UniProtKB:B0NAQ4;locus_tag=BGCPKDLD_00235;product=3-dehydro-bile acid delta(4%2C6)-reductase
contig00001	Prodigal:002006	CDS	258124	259149	.	+	0	ID=BGCPKDLD_00236;Name=alx;db_xref=COG:COG0861;gene=alx;inference=ab initio prediction:Prodigal:002006,similar to AA sequence:UniProtKB:P42601;locus_tag=BGCPKDLD_00236;product=Putative membrane-bound redox modulator Alx
contig00001	Prodigal:002006	CDS	259267	259566	.	+	0	ID=BGCPKDLD_00237;inference=ab initio prediction:Prodigal:002006;locus_tag=BGCPKDLD_00237;product=hypothetical protein
contig00001	Prodigal:002006	CDS	259648	260226	.	-	0	ID=BGCPKDLD_00238;eC_number=3.1.2.-;Name=yhbO;db_xref=COG:COG0693;gene=yhbO;inference=ab initio prediction:Prodigal:002006,similar to AA sequence:UniProtKB:P45470;locus_tag=BGCPKDLD_00238;product=Protein/nucleic acid deglycase 2
contig00001	Prodigal:002006	CDS	260775	261209	.	+	0	ID=BGCPKDLD_00239;inference=ab initio prediction:Prodigal:002006;locus_tag=BGCPKDLD_00239;product=hypothetical protein
contig00001	Prodigal:002006	CDS	261355	261744	.	-	0	ID=BGCPKDLD_00240;inference=ab initio prediction:Prodigal:002006;locus_tag=BGCPKDLD_00240;product=hypothetical protein
contig00001	Prodigal:002006	CDS	262090	262299	.	+	0	ID=BGCPKDLD_00241;Name=cspA_1;db_xref=COG:COG1278;gene=cspA_1;inference=ab initio prediction:Prodigal:002006,similar to AA sequence:UniProtKB:Q9Z3S6;locus_tag=BGCPKDLD_00241;product=Cold shock protein CspA
contig00001	Prodigal:002006	CDS	262471	262698	.	+	0	ID=BGCPKDLD_00242;inference=ab initio prediction:Prodigal:002006;locus_tag=BGCPKDLD_00242;product=hypothetical protein
contig00001	Prodigal:002006	CDS	262801	263646	.	-	0	ID=BGCPKDLD_00243;eC_number=3.1.3.7;Name=cysQ_1;gene=cysQ_1;inference=ab initio prediction:Prodigal:002006,protein motif:HAMAP:MF_02095;locus_tag=BGCPKDLD_00243;product=3'(2')%2C5'-bisphosphate nucleotidase CysQ
contig00001	Prodigal:002006	CDS	263990	264484	.	+	0	ID=BGCPKDLD_00244;inference=ab initio prediction:Prodigal:002006;locus_tag=BGCPKDLD_00244;product=hypothetical protein
contig00001	Prodigal:002006	CDS	264491	264631	.	-	0	ID=BGCPKDLD_00245;inference=ab initio prediction:Prodigal:002006;locus_tag=BGCPKDLD_00245;product=hypothetical protein
contig00001	Prodigal:002006	CDS	265014	265259	.	-	0	ID=BGCPKDLD_00246;Name=rmf;gene=rmf;inference=ab initio prediction:Prodigal:002006,protein motif:HAMAP:MF_00919;locus_tag=BGCPKDLD_00246;product=Ribosome modulation factor
contig00001	Prodigal:002006	CDS	265241	266185	.	-	0	ID=BGCPKDLD_00247;eC_number=2.5.1.39;Name=ubiA;db_xref=COG:COG0382;gene=ubiA;inference=ab initio prediction:Prodigal:002006,similar to AA sequence:UniProtKB:P0AGK1;locus_tag=BGCPKDLD_00247;product=4-hydroxybenzoate octaprenyltransferase
contig00001	Prodigal:002006	CDS	266225	266830	.	-	0	ID=BGCPKDLD_00248;inference=ab initio prediction:Prodigal:002006;locus_tag=BGCPKDLD_00248;product=hypothetical protein
contig00001	Prodigal:002006	CDS	267108	267854	.	+	0	ID=BGCPKDLD_00249;eC_number=2.1.1.193;Name=rsmE;db_xref=COG:COG1385;gene=rsmE;inference=ab initio prediction:Prodigal:002006,similar to AA sequence:UniProtKB:P0AGL7;locus_tag=BGCPKDLD_00249;product=Ribosomal RNA small subunit methyltransferase E
contig00001	Prodigal:002006	CDS	268019	269389	.	+	0	ID=BGCPKDLD_00250;eC_number=6.3.2.2;Name=egtA;gene=egtA;inference=ab initio prediction:Prodigal:002006,protein motif:HAMAP:MF_02034;locus_tag=BGCPKDLD_00250;product=Glutamate--cysteine ligase EgtA
contig00001	Prodigal:002006	CDS	269538	269957	.	+	0	ID=BGCPKDLD_00251;inference=ab initio prediction:Prodigal:002006;locus_tag=BGCPKDLD_00251;product=hypothetical protein
contig00001	Prodigal:002006	CDS	270035	270304	.	+	0	ID=BGCPKDLD_00252;Name=tusA;db_xref=COG:COG0425;gene=tusA;inference=ab initio prediction:Prodigal:002006,similar to AA sequence:UniProtKB:D3RPC0;locus_tag=BGCPKDLD_00252;product=Sulfur carrier protein TusA
contig00001	Prodigal:002006	CDS	270314	270895	.	+	0	ID=BGCPKDLD_00253;eC_number=3.6.1.-;Name=nudK;gene=nudK;inference=ab initio prediction:Prodigal:002006,similar to AA sequence:UniProtKB:P37128;locus_tag=BGCPKDLD_00253;product=GDP-mannose pyrophosphatase NudK
contig00001	Prodigal:002006	CDS	271137	271238	.	+	0	ID=BGCPKDLD_00254;inference=ab initio prediction:Prodigal:002006;locus_tag=BGCPKDLD_00254;product=hypothetical protein
contig00001	Prodigal:002006	CDS	271393	271791	.	+	0	ID=BGCPKDLD_00255;inference=ab initio prediction:Prodigal:002006;locus_tag=BGCPKDLD_00255;product=hypothetical protein
contig00001	Prodigal:002006	CDS	271830	272276	.	-	0	ID=BGCPKDLD_00256;inference=ab initio prediction:Prodigal:002006;locus_tag=BGCPKDLD_00256;product=hypothetical protein
contig00001	Prodigal:002006	CDS	272447	273184	.	-	0	ID=BGCPKDLD_00257;inference=ab initio prediction:Prodigal:002006;locus_tag=BGCPKDLD_00257;product=hypothetical protein
contig00001	Prodigal:002006	CDS	273234	273392	.	-	0	ID=BGCPKDLD_00258;inference=ab initio prediction:Prodigal:002006;locus_tag=BGCPKDLD_00258;product=hypothetical protein
contig00001	Prodigal:002006	CDS	273389	273610	.	-	0	ID=BGCPKDLD_00259;inference=ab initio prediction:Prodigal:002006;locus_tag=BGCPKDLD_00259;product=hypothetical protein
contig00001	Prodigal:002006	CDS	273754	274629	.	+	0	ID=BGCPKDLD_00260;inference=ab initio prediction:Prodigal:002006;locus_tag=BGCPKDLD_00260;product=hypothetical protein
contig00001	Prodigal:002006	CDS	274626	275945	.	+	0	ID=BGCPKDLD_00261;inference=ab initio prediction:Prodigal:002006;locus_tag=BGCPKDLD_00261;product=hypothetical protein
contig00001	Prodigal:002006	CDS	276457	276609	.	+	0	ID=BGCPKDLD_00262;inference=ab initio prediction:Prodigal:002006;locus_tag=BGCPKDLD_00262;product=hypothetical protein
contig00001	Prodigal:002006	CDS	276591	276773	.	-	0	ID=BGCPKDLD_00263;inference=ab initio prediction:Prodigal:002006;locus_tag=BGCPKDLD_00263;product=hypothetical protein
contig00001	Prodigal:002006	CDS	277116	277274	.	-	0	ID=BGCPKDLD_00264;inference=ab initio prediction:Prodigal:002006;locus_tag=BGCPKDLD_00264;product=hypothetical protein
contig00001	Prodigal:002006	CDS	277391	278668	.	-	0	ID=BGCPKDLD_00265;eC_number=2.8.3.16;Name=frc_2;db_xref=COG:COG1804;gene=frc_2;inference=ab initio prediction:Prodigal:002006,similar to AA sequence:UniProtKB:P69902;locus_tag=BGCPKDLD_00265;product=Formyl-CoA:oxalate CoA-transferase
contig00001	Prodigal:002006	CDS	279026	279709	.	+	0	ID=BGCPKDLD_00266;Name=rspR_1;db_xref=COG:COG1802;gene=rspR_1;inference=ab initio prediction:Prodigal:002006,similar to AA sequence:UniProtKB:P0ACM2;locus_tag=BGCPKDLD_00266;product=HTH-type transcriptional repressor RspR
contig00001	Aragorn:001002	tRNA	279771	279847	.	+	.	ID=BGCPKDLD_00267;inference=COORDINATES:profile:Aragorn:001002;locus_tag=BGCPKDLD_00267;product=tRNA-Arg(tct)
contig00001	Prodigal:002006	CDS	280084	280944	.	-	0	ID=BGCPKDLD_00268;eC_number=2.7.1.19;Name=prkA;db_xref=COG:COG3954;gene=prkA;inference=ab initio prediction:Prodigal:002006,similar to AA sequence:UniProtKB:P12033;locus_tag=BGCPKDLD_00268;product=Phosphoribulokinase 1
contig00001	Prodigal:002006	CDS	280985	282034	.	-	0	ID=BGCPKDLD_00269;eC_number=3.1.3.11;Name=fbp;db_xref=COG:COG0158;gene=fbp;inference=ab initio prediction:Prodigal:002006,similar to AA sequence:UniProtKB:P0A993;locus_tag=BGCPKDLD_00269;product=Fructose-1%2C6-bisphosphatase class 1
contig00001	Prodigal:002006	CDS	282210	283214	.	+	0	ID=BGCPKDLD_00270;Name=cmpR;db_xref=COG:COG0583;gene=cmpR;inference=ab initio prediction:Prodigal:002006,similar to AA sequence:UniProtKB:Q9F1R2;locus_tag=BGCPKDLD_00270;product=HTH-type transcriptional activator CmpR
contig00001	Prodigal:002006	CDS	283211	284437	.	+	0	ID=BGCPKDLD_00271;eC_number=1.18.1.-;Name=thcD_1;gene=thcD_1;inference=ab initio prediction:Prodigal:002006,similar to AA sequence:UniProtKB:P43494;locus_tag=BGCPKDLD_00271;product=Rhodocoxin reductase
contig00001	Prodigal:002006	CDS	284445	284774	.	-	0	ID=BGCPKDLD_00272;inference=ab initio prediction:Prodigal:002006;locus_tag=BGCPKDLD_00272;product=hypothetical protein
contig00001	Prodigal:002006	CDS	285107	285610	.	+	0	ID=BGCPKDLD_00273;inference=ab initio prediction:Prodigal:002006;locus_tag=BGCPKDLD_00273;product=hypothetical protein
contig00001	Prodigal:002006	CDS	285745	285933	.	+	0	ID=BGCPKDLD_00274;inference=ab initio prediction:Prodigal:002006;locus_tag=BGCPKDLD_00274;product=hypothetical protein
contig00001	Prodigal:002006	CDS	286172	287137	.	+	0	ID=BGCPKDLD_00275;eC_number=2.5.1.47;Name=cysK_1;db_xref=COG:COG0031;gene=cysK_1;inference=ab initio prediction:Prodigal:002006,similar to AA sequence:UniProtKB:Q7DDL5;locus_tag=BGCPKDLD_00275;product=Cysteine synthase
contig00001	Prodigal:002006	CDS	287233	287607	.	+	0	ID=BGCPKDLD_00276;inference=ab initio prediction:Prodigal:002006;locus_tag=BGCPKDLD_00276;product=hypothetical protein
contig00001	Prodigal:002006	CDS	287597	287911	.	+	0	ID=BGCPKDLD_00277;inference=ab initio prediction:Prodigal:002006;locus_tag=BGCPKDLD_00277;product=hypothetical protein
contig00001	Prodigal:002006	CDS	287972	288136	.	+	0	ID=BGCPKDLD_00278;inference=ab initio prediction:Prodigal:002006;locus_tag=BGCPKDLD_00278;product=hypothetical protein
contig00001	Prodigal:002006	CDS	288275	289648	.	-	0	ID=BGCPKDLD_00279;Name=pleD_1;gene=pleD_1;inference=ab initio prediction:Prodigal:002006,similar to AA sequence:UniProtKB:B8GZM2;locus_tag=BGCPKDLD_00279;product=Response regulator PleD
contig00001	Prodigal:002006	CDS	289697	290077	.	-	0	ID=BGCPKDLD_00280;Name=divK_1;gene=divK_1;inference=ab initio prediction:Prodigal:002006,similar to AA sequence:UniProtKB:Q7BBW0;locus_tag=BGCPKDLD_00280;product=Polar-differentiation response regulator DivK
contig00001	Prodigal:002006	CDS	290155	290451	.	+	0	ID=BGCPKDLD_00281;inference=ab initio prediction:Prodigal:002006;locus_tag=BGCPKDLD_00281;product=hypothetical protein
contig00001	Prodigal:002006	CDS	290560	291177	.	-	0	ID=BGCPKDLD_00282;eC_number=3.6.4.12;Name=ruvA;db_xref=COG:COG0632;gene=ruvA;inference=ab initio prediction:Prodigal:002006,similar to AA sequence:UniProtKB:P0A809;locus_tag=BGCPKDLD_00282;product=Holliday junction ATP-dependent DNA helicase RuvA
contig00001	Prodigal:002006	CDS	291279	291896	.	+	0	ID=BGCPKDLD_00283;Name=yceI;db_xref=COG:COG2353;gene=yceI;inference=ab initio prediction:Prodigal:002006,similar to AA sequence:UniProtKB:P0A8X2;locus_tag=BGCPKDLD_00283;product=Protein YceI
contig00001	Prodigal:002006	CDS	292084	292650	.	+	0	ID=BGCPKDLD_00284;eC_number=3.1.22.4;Name=ruvC;gene=ruvC;inference=ab initio prediction:Prodigal:002006,protein motif:HAMAP:MF_00034;locus_tag=BGCPKDLD_00284;product=Crossover junction endodeoxyribonuclease RuvC
contig00001	Prodigal:002006	CDS	292793	293770	.	-	0	ID=BGCPKDLD_00285;eC_number=1.3.1.103;inference=ab initio prediction:Prodigal:002006,similar to AA sequence:UniProtKB:Q59I44;locus_tag=BGCPKDLD_00285;product=2-haloacrylate reductase
contig00001	Prodigal:002006	CDS	293885	294457	.	-	0	ID=BGCPKDLD_00286;inference=ab initio prediction:Prodigal:002006,similar to AA sequence:UniProtKB:O84741;locus_tag=BGCPKDLD_00286;note=UPF0098 protein CT_736;product=hypothetical protein
contig00001	Prodigal:002006	CDS	294518	295255	.	-	0	ID=BGCPKDLD_00287;eC_number=2.1.1.222;Name=ubiG;db_xref=COG:COG2227;gene=ubiG;inference=ab initio prediction:Prodigal:002006,similar to AA sequence:UniProtKB:P17993;locus_tag=BGCPKDLD_00287;product=Ubiquinone biosynthesis O-methyltransferase
contig00001	Prodigal:002006	CDS	295445	296680	.	+	0	ID=BGCPKDLD_00288;eC_number=2.7.2.4;db_xref=COG:COG0527;inference=ab initio prediction:Prodigal:002006,similar to AA sequence:UniProtKB:Q88EI9;locus_tag=BGCPKDLD_00288;product=Aspartate kinase
contig00001	Prodigal:002006	CDS	296836	299097	.	+	0	ID=BGCPKDLD_00289;eC_number=2.7.3.9;Name=ptsP;db_xref=COG:COG3605;gene=ptsP;inference=ab initio prediction:Prodigal:002006,similar to AA sequence:UniProtKB:P37177;locus_tag=BGCPKDLD_00289;product=Phosphoenolpyruvate-dependent phosphotransferase system
contig00001	Prodigal:002006	CDS	299323	300408	.	+	0	ID=BGCPKDLD_00290;Name=prfA;db_xref=COG:COG0216;gene=prfA;inference=ab initio prediction:Prodigal:002006,similar to AA sequence:UniProtKB:P0A7I0;locus_tag=BGCPKDLD_00290;product=Peptide chain release factor RF1
contig00001	Prodigal:002006	CDS	300432	301322	.	+	0	ID=BGCPKDLD_00291;eC_number=2.1.1.297;Name=prmC_1;db_xref=COG:COG2890;gene=prmC_1;inference=ab initio prediction:Prodigal:002006,similar to AA sequence:UniProtKB:P0ACC1;locus_tag=BGCPKDLD_00291;product=Release factor glutamine methyltransferase
contig00001	Prodigal:002006	CDS	301734	303101	.	+	0	ID=BGCPKDLD_00292;inference=ab initio prediction:Prodigal:002006;locus_tag=BGCPKDLD_00292;product=hypothetical protein
contig00001	Prodigal:002006	CDS	303418	304959	.	-	0	ID=BGCPKDLD_00293;eC_number=2.7.13.3;Name=rcsC_1;gene=rcsC_1;inference=ab initio prediction:Prodigal:002006,protein motif:HAMAP:MF_00979;locus_tag=BGCPKDLD_00293;product=Sensor histidine kinase RcsC
contig00001	Prodigal:002006	CDS	305187	305642	.	+	0	ID=BGCPKDLD_00294;eC_number=1.3.99.16;Name=iorA_1;gene=iorA_1;inference=ab initio prediction:Prodigal:002006,similar to AA sequence:UniProtKB:Q51697;locus_tag=BGCPKDLD_00294;product=Isoquinoline 1-oxidoreductase subunit alpha
contig00001	Prodigal:002006	CDS	305735	307933	.	+	0	ID=BGCPKDLD_00295;eC_number=1.3.99.16;Name=iorB;gene=iorB;inference=ab initio prediction:Prodigal:002006,similar to AA sequence:UniProtKB:Q51698;locus_tag=BGCPKDLD_00295;product=Isoquinoline 1-oxidoreductase subunit beta
contig00001	Prodigal:002006	CDS	308060	309868	.	-	0	ID=BGCPKDLD_00296;inference=ab initio prediction:Prodigal:002006;locus_tag=BGCPKDLD_00296;product=hypothetical protein
contig00001	Prodigal:002006	CDS	309885	311768	.	-	0	ID=BGCPKDLD_00297;inference=ab initio prediction:Prodigal:002006;locus_tag=BGCPKDLD_00297;product=hypothetical protein
contig00001	Prodigal:002006	CDS	311856	313226	.	-	0	ID=BGCPKDLD_00298;Name=flgE_1;db_xref=COG:COG1749;gene=flgE_1;inference=ab initio prediction:Prodigal:002006,similar to AA sequence:UniProtKB:Q8YDL6;locus_tag=BGCPKDLD_00298;product=Flagellar hook protein FlgE
contig00001	Prodigal:002006	CDS	313462	313929	.	+	0	ID=BGCPKDLD_00299;inference=ab initio prediction:Prodigal:002006;locus_tag=BGCPKDLD_00299;product=hypothetical protein
contig00001	Prodigal:002006	CDS	313961	314413	.	+	0	ID=BGCPKDLD_00300;Name=cheY_1;db_xref=COG:COG0784;gene=cheY_1;inference=ab initio prediction:Prodigal:002006,similar to AA sequence:UniProtKB:P0AE67;locus_tag=BGCPKDLD_00300;product=Chemotaxis protein CheY
contig00001	Prodigal:002006	CDS	314817	317153	.	+	0	ID=BGCPKDLD_00301;inference=ab initio prediction:Prodigal:002006;locus_tag=BGCPKDLD_00301;product=hypothetical protein
contig00001	Prodigal:002006	CDS	317196	318263	.	-	0	ID=BGCPKDLD_00302;eC_number=1.3.1.-;Name=dusA;db_xref=COG:COG0042;gene=dusA;inference=ab initio prediction:Prodigal:002006,similar to AA sequence:UniProtKB:P32695;locus_tag=BGCPKDLD_00302;product=tRNA-dihydrouridine(20/20a) synthase
contig00001	Prodigal:002006	CDS	318208	318849	.	-	0	ID=BGCPKDLD_00303;Name=ureE_1;gene=ureE_1;inference=ab initio prediction:Prodigal:002006,protein motif:HAMAP:MF_00822;locus_tag=BGCPKDLD_00303;product=Urease accessory protein UreE
contig00001	Prodigal:002006	CDS	319074	319343	.	+	0	ID=BGCPKDLD_00304;inference=ab initio prediction:Prodigal:002006;locus_tag=BGCPKDLD_00304;product=hypothetical protein
contig00001	Prodigal:002006	CDS	319554	320279	.	+	0	ID=BGCPKDLD_00305;Name=djlA_1;db_xref=COG:COG1076;gene=djlA_1;inference=ab initio prediction:Prodigal:002006,similar to AA sequence:UniProtKB:P31680;locus_tag=BGCPKDLD_00305;product=Co-chaperone protein DjlA
contig00001	Prodigal:002006	CDS	320276	321025	.	+	0	ID=BGCPKDLD_00306;eC_number=3.5.1.28;Name=amiD_1;db_xref=COG:COG3023;gene=amiD_1;inference=ab initio prediction:Prodigal:002006,similar to AA sequence:UniProtKB:P75820;locus_tag=BGCPKDLD_00306;product=N-acetylmuramoyl-L-alanine amidase AmiD
contig00001	Prodigal:002006	CDS	321122	322693	.	+	0	ID=BGCPKDLD_00307;Name=nhaK;db_xref=COG:COG0025;gene=nhaK;inference=ab initio prediction:Prodigal:002006,similar to AA sequence:UniProtKB:O32212;locus_tag=BGCPKDLD_00307;product=Sodium%2C potassium%2C lithium and rubidium/H(+) antiporter
contig00001	Prodigal:002006	CDS	323244	323402	.	+	0	ID=BGCPKDLD_00308;inference=ab initio prediction:Prodigal:002006;locus_tag=BGCPKDLD_00308;product=hypothetical protein
contig00001	Prodigal:002006	CDS	323650	324609	.	-	0	ID=BGCPKDLD_00309;eC_number=6.3.2.3;Name=gshB_1;db_xref=COG:COG0189;gene=gshB_1;inference=ab initio prediction:Prodigal:002006,similar to AA sequence:UniProtKB:P04425;locus_tag=BGCPKDLD_00309;product=Glutathione synthetase
contig00001	Prodigal:002006	CDS	324660	324998	.	-	0	ID=BGCPKDLD_00310;inference=ab initio prediction:Prodigal:002006;locus_tag=BGCPKDLD_00310;product=hypothetical protein
contig00001	Prodigal:002006	CDS	325472	325672	.	+	0	ID=BGCPKDLD_00311;inference=ab initio prediction:Prodigal:002006;locus_tag=BGCPKDLD_00311;product=hypothetical protein
contig00001	Prodigal:002006	CDS	325669	326457	.	+	0	ID=BGCPKDLD_00312;inference=ab initio prediction:Prodigal:002006;locus_tag=BGCPKDLD_00312;product=hypothetical protein
contig00001	Prodigal:002006	CDS	326489	327241	.	+	0	ID=BGCPKDLD_00313;eC_number=3.1.26.4;Name=rnhA;gene=rnhA;inference=ab initio prediction:Prodigal:002006,protein motif:HAMAP:MF_00042;locus_tag=BGCPKDLD_00313;product=Ribonuclease H
contig00001	Prodigal:002006	CDS	327251	327805	.	+	0	ID=BGCPKDLD_00314;eC_number=3.2.2.-;db_xref=COG:COG2094;inference=ab initio prediction:Prodigal:002006,similar to AA sequence:UniProtKB:P9WJP7;locus_tag=BGCPKDLD_00314;product=Putative 3-methyladenine DNA glycosylase
contig00001	Prodigal:002006	CDS	327913	329130	.	-	0	ID=BGCPKDLD_00315;Name=zapE;db_xref=COG:COG1485;gene=zapE;inference=ab initio prediction:Prodigal:002006,similar to AA sequence:UniProtKB:P64612;locus_tag=BGCPKDLD_00315;product=Cell division protein ZapE
contig00001	Prodigal:002006	CDS	329347	330093	.	+	0	ID=BGCPKDLD_00316;inference=ab initio prediction:Prodigal:002006;locus_tag=BGCPKDLD_00316;product=hypothetical protein
contig00001	Prodigal:002006	CDS	330105	330569	.	-	0	ID=BGCPKDLD_00317;inference=ab initio prediction:Prodigal:002006;locus_tag=BGCPKDLD_00317;product=hypothetical protein
contig00001	Prodigal:002006	CDS	330945	333212	.	+	0	ID=BGCPKDLD_00318;eC_number=2.4.1.129;Name=mtgA_2;gene=mtgA_2;inference=ab initio prediction:Prodigal:002006,protein motif:HAMAP:MF_00766;locus_tag=BGCPKDLD_00318;product=Biosynthetic peptidoglycan transglycosylase
contig00001	Prodigal:002006	CDS	333223	333906	.	+	0	ID=BGCPKDLD_00319;inference=ab initio prediction:Prodigal:002006;locus_tag=BGCPKDLD_00319;product=hypothetical protein
contig00001	Prodigal:002006	CDS	333903	334499	.	+	0	ID=BGCPKDLD_00320;inference=ab initio prediction:Prodigal:002006;locus_tag=BGCPKDLD_00320;product=hypothetical protein
contig00001	Prodigal:002006	CDS	334639	335937	.	+	0	ID=BGCPKDLD_00321;inference=ab initio prediction:Prodigal:002006,similar to AA sequence:UniProtKB:P37908;locus_tag=BGCPKDLD_00321;note=UPF0053 inner membrane protein YfjD;product=hypothetical protein
contig00001	Prodigal:002006	CDS	336288	336767	.	+	0	ID=BGCPKDLD_00322;Name=ohrR_1;gene=ohrR_1;inference=ab initio prediction:Prodigal:002006,similar to AA sequence:UniProtKB:O34777;locus_tag=BGCPKDLD_00322;product=Organic hydroperoxide resistance transcriptional regulator
contig00001	Prodigal:002006	CDS	336880	337242	.	-	0	ID=BGCPKDLD_00323;inference=ab initio prediction:Prodigal:002006;locus_tag=BGCPKDLD_00323;product=hypothetical protein
contig00001	Prodigal:002006	CDS	337425	337787	.	-	0	ID=BGCPKDLD_00324;db_xref=COG:COG3474;inference=ab initio prediction:Prodigal:002006,similar to AA sequence:UniProtKB:D5QVH0;locus_tag=BGCPKDLD_00324;product=Cytochrome c-554
contig00001	Prodigal:002006	CDS	338104	339537	.	+	0	ID=BGCPKDLD_00325;eC_number=1.-.-.-;db_xref=COG:COG0277;inference=ab initio prediction:Prodigal:002006,similar to AA sequence:UniProtKB:P9WIT1;locus_tag=BGCPKDLD_00325;product=putative FAD-linked oxidoreductase
contig00001	Prodigal:002006	CDS	339549	339806	.	+	0	ID=BGCPKDLD_00326;inference=ab initio prediction:Prodigal:002006;locus_tag=BGCPKDLD_00326;product=hypothetical protein
contig00001	Prodigal:002006	CDS	339843	340691	.	-	0	ID=BGCPKDLD_00327;eC_number=2.1.1.266;Name=rlmJ;db_xref=COG:COG2961;gene=rlmJ;inference=ab initio prediction:Prodigal:002006,similar to AA sequence:UniProtKB:P31777;locus_tag=BGCPKDLD_00327;product=Ribosomal RNA large subunit methyltransferase J
contig00001	Prodigal:002006	CDS	340805	341956	.	+	0	ID=BGCPKDLD_00328;inference=ab initio prediction:Prodigal:002006;locus_tag=BGCPKDLD_00328;product=hypothetical protein
contig00001	Prodigal:002006	CDS	342070	342750	.	-	0	ID=BGCPKDLD_00329;inference=ab initio prediction:Prodigal:002006;locus_tag=BGCPKDLD_00329;product=hypothetical protein
contig00001	Prodigal:002006	CDS	342841	343308	.	-	0	ID=BGCPKDLD_00330;inference=ab initio prediction:Prodigal:002006;locus_tag=BGCPKDLD_00330;product=hypothetical protein
contig00001	Prodigal:002006	CDS	343555	344529	.	-	0	ID=BGCPKDLD_00331;inference=ab initio prediction:Prodigal:002006;locus_tag=BGCPKDLD_00331;product=hypothetical protein
contig00001	Prodigal:002006	CDS	344663	345895	.	+	0	ID=BGCPKDLD_00332;eC_number=3.5.1.4;Name=amiD_2;db_xref=COG:COG0154;gene=amiD_2;inference=ab initio prediction:Prodigal:002006,similar to AA sequence:UniProtKB:P9WQ93;locus_tag=BGCPKDLD_00332;product=Putative amidase AmiD
contig00001	Prodigal:002006	CDS	345901	347304	.	+	0	ID=BGCPKDLD_00333;inference=ab initio prediction:Prodigal:002006;locus_tag=BGCPKDLD_00333;product=hypothetical protein
contig00001	Prodigal:002006	CDS	347373	348395	.	-	0	ID=BGCPKDLD_00334;eC_number=2.4.2.21;Name=cobU;gene=cobU;inference=ab initio prediction:Prodigal:002006,similar to AA sequence:UniProtKB:P29935;locus_tag=BGCPKDLD_00334;product=Nicotinate-nucleotide--dimethylbenzimidazole phosphoribosyltransferase
contig00001	Prodigal:002006	CDS	348558	349385	.	+	0	ID=BGCPKDLD_00335;eC_number=2.7.8.26;Name=cobV;gene=cobV;inference=ab initio prediction:Prodigal:002006,similar to AA sequence:UniProtKB:P29936;locus_tag=BGCPKDLD_00335;product=Adenosylcobinamide-GDP ribazoletransferase
contig00001	Prodigal:002006	CDS	349677	349889	.	+	0	ID=BGCPKDLD_00336;inference=ab initio prediction:Prodigal:002006;locus_tag=BGCPKDLD_00336;product=hypothetical protein
contig00001	Prodigal:002006	CDS	349886	350578	.	+	0	ID=BGCPKDLD_00337;inference=ab initio prediction:Prodigal:002006;locus_tag=BGCPKDLD_00337;product=hypothetical protein
contig00001	Prodigal:002006	CDS	350565	351359	.	-	0	ID=BGCPKDLD_00338;inference=ab initio prediction:Prodigal:002006;locus_tag=BGCPKDLD_00338;product=hypothetical protein
contig00001	Prodigal:002006	CDS	351676	352392	.	+	0	ID=BGCPKDLD_00339;Name=baeR_1;db_xref=COG:COG0745;gene=baeR_1;inference=ab initio prediction:Prodigal:002006,similar to AA sequence:UniProtKB:P69228;locus_tag=BGCPKDLD_00339;product=Transcriptional regulatory protein BaeR
contig00001	Prodigal:002006	CDS	352440	354284	.	+	0	ID=BGCPKDLD_00340;eC_number=2.7.-.-;Name=sasA_2;gene=sasA_2;inference=ab initio prediction:Prodigal:002006,protein motif:HAMAP:MF_01837;locus_tag=BGCPKDLD_00340;product=Adaptive-response sensory-kinase SasA
contig00001	Prodigal:002006	CDS	354281	354796	.	+	0	ID=BGCPKDLD_00341;eC_number=2.7.4.-;Name=hprK;gene=hprK;inference=ab initio prediction:Prodigal:002006,protein motif:HAMAP:MF_01249;locus_tag=BGCPKDLD_00341;product=HPr kinase/phosphorylase
contig00001	Prodigal:002006	CDS	354922	355323	.	+	0	ID=BGCPKDLD_00342;eC_number=2.7.1.191;Name=manX;db_xref=COG:COG2893;gene=manX;inference=ab initio prediction:Prodigal:002006,similar to AA sequence:UniProtKB:P69797;locus_tag=BGCPKDLD_00342;product=PTS system mannose-specific EIIAB component
contig00001	Prodigal:002006	CDS	355414	355737	.	+	0	ID=BGCPKDLD_00343;inference=ab initio prediction:Prodigal:002006;locus_tag=BGCPKDLD_00343;product=hypothetical protein
contig00001	Prodigal:002006	CDS	355806	356933	.	-	0	ID=BGCPKDLD_00344;eC_number=3.6.-.-;Name=yjiA_1;db_xref=COG:COG0523;gene=yjiA_1;inference=ab initio prediction:Prodigal:002006,similar to AA sequence:UniProtKB:P24203;locus_tag=BGCPKDLD_00344;product=P-loop guanosine triphosphatase YjiA
contig00001	Prodigal:002006	CDS	357052	358560	.	-	0	ID=BGCPKDLD_00345;inference=ab initio prediction:Prodigal:002006;locus_tag=BGCPKDLD_00345;product=hypothetical protein
contig00001	Prodigal:002006	CDS	358816	359448	.	+	0	ID=BGCPKDLD_00346;eC_number=4.3.99.3;Name=queE;gene=queE;inference=ab initio prediction:Prodigal:002006,similar to AA sequence:UniProtKB:A0A0H3KB22;locus_tag=BGCPKDLD_00346;product=7-carboxy-7-deazaguanine synthase
contig00001	Prodigal:002006	CDS	359602	360666	.	-	0	ID=BGCPKDLD_00347;inference=ab initio prediction:Prodigal:002006;locus_tag=BGCPKDLD_00347;product=hypothetical protein
contig00001	Prodigal:002006	CDS	361015	361368	.	+	0	ID=BGCPKDLD_00348;eC_number=4.1.2.50;Name=queD;db_xref=COG:COG0720;gene=queD;inference=ab initio prediction:Prodigal:002006,similar to AA sequence:UniProtKB:P65870;locus_tag=BGCPKDLD_00348;product=6-carboxy-5%2C6%2C7%2C8-tetrahydropterin synthase
contig00001	Prodigal:002006	CDS	361375	362100	.	+	0	ID=BGCPKDLD_00349;eC_number=6.3.4.20;Name=queC_1;db_xref=COG:COG0603;gene=queC_1;inference=ab initio prediction:Prodigal:002006,similar to AA sequence:UniProtKB:O31675;locus_tag=BGCPKDLD_00349;product=7-cyano-7-deazaguanine synthase
contig00001	Prodigal:002006	CDS	362163	362900	.	+	0	ID=BGCPKDLD_00350;eC_number=3.5.1.103;Name=mshB_2;gene=mshB_2;inference=ab initio prediction:Prodigal:002006,protein motif:HAMAP:MF_01696;locus_tag=BGCPKDLD_00350;product=1D-myo-inositol 2-acetamido-2-deoxy-alpha-D-glucopyranoside deacetylase
contig00001	Prodigal:002006	CDS	362982	363884	.	-	0	ID=BGCPKDLD_00351;inference=ab initio prediction:Prodigal:002006;locus_tag=BGCPKDLD_00351;product=hypothetical protein
contig00001	Prodigal:002006	CDS	363983	364735	.	-	0	ID=BGCPKDLD_00352;eC_number=3.4.11.18;Name=mapB;db_xref=COG:COG0024;gene=mapB;inference=ab initio prediction:Prodigal:002006,similar to AA sequence:UniProtKB:O34484;locus_tag=BGCPKDLD_00352;product=Methionine aminopeptidase 2
contig00001	Prodigal:002006	CDS	364852	365304	.	+	0	ID=BGCPKDLD_00353;inference=ab initio prediction:Prodigal:002006;locus_tag=BGCPKDLD_00353;product=hypothetical protein
contig00001	Prodigal:002006	CDS	365402	366949	.	+	0	ID=BGCPKDLD_00354;eC_number=6.2.1.3;Name=lcfB_1;db_xref=COG:COG0318;gene=lcfB_1;inference=ab initio prediction:Prodigal:002006,similar to AA sequence:UniProtKB:O07610;locus_tag=BGCPKDLD_00354;product=Long-chain-fatty-acid--CoA ligase
contig00001	Prodigal:002006	CDS	367077	368579	.	+	0	ID=BGCPKDLD_00355;eC_number=2.7.13.3;inference=ab initio prediction:Prodigal:002006,similar to AA sequence:UniProtKB:Q8YC53;locus_tag=BGCPKDLD_00355;product=Blue-light-activated histidine kinase
contig00001	Prodigal:002006	CDS	368879	370708	.	+	0	ID=BGCPKDLD_00356;eC_number=4.2.1.12;Name=edd;gene=edd;inference=ab initio prediction:Prodigal:002006,similar to AA sequence:UniProtKB:P21909;locus_tag=BGCPKDLD_00356;product=Phosphogluconate dehydratase
contig00001	Prodigal:002006	CDS	370736	371353	.	+	0	ID=BGCPKDLD_00357;Name=eda;gene=eda;inference=ab initio prediction:Prodigal:002006,similar to AA sequence:UniProtKB:Q00384;locus_tag=BGCPKDLD_00357;product=KHG/KDPG aldolase
contig00001	Prodigal:002006	CDS	371415	371810	.	-	0	ID=BGCPKDLD_00358;inference=ab initio prediction:Prodigal:002006;locus_tag=BGCPKDLD_00358;product=hypothetical protein
contig00001	Prodigal:002006	CDS	372273	372938	.	+	0	ID=BGCPKDLD_00359;eC_number=1.13.11.79;db_xref=COG:COG0778;inference=ab initio prediction:Prodigal:002006,similar to AA sequence:UniProtKB:Q2RNG5;locus_tag=BGCPKDLD_00359;product=5%2C6-dimethylbenzimidazole synthase
contig00001	Prodigal:002006	CDS	373115	373630	.	+	0	ID=BGCPKDLD_00360;inference=ab initio prediction:Prodigal:002006;locus_tag=BGCPKDLD_00360;product=hypothetical protein
contig00001	Prodigal:002006	CDS	373909	374289	.	-	0	ID=BGCPKDLD_00361;inference=ab initio prediction:Prodigal:002006;locus_tag=BGCPKDLD_00361;product=hypothetical protein
contig00001	Prodigal:002006	CDS	374524	374946	.	-	0	ID=BGCPKDLD_00362;eC_number=2.7.4.6;Name=ndk;db_xref=COG:COG0105;gene=ndk;inference=ab initio prediction:Prodigal:002006,similar to AA sequence:UniProtKB:P15266;locus_tag=BGCPKDLD_00362;product=Nucleoside diphosphate kinase
contig00001	Prodigal:002006	CDS	375257	375790	.	+	0	ID=BGCPKDLD_00363;inference=ab initio prediction:Prodigal:002006;locus_tag=BGCPKDLD_00363;product=hypothetical protein
contig00001	Prodigal:002006	CDS	376133	378256	.	+	0	ID=BGCPKDLD_00364;inference=ab initio prediction:Prodigal:002006;locus_tag=BGCPKDLD_00364;product=hypothetical protein
contig00001	Prodigal:002006	CDS	378330	378941	.	-	0	ID=BGCPKDLD_00365;inference=ab initio prediction:Prodigal:002006;locus_tag=BGCPKDLD_00365;product=hypothetical protein
contig00001	Prodigal:002006	CDS	378934	381969	.	-	0	ID=BGCPKDLD_00366;eC_number=1.5.3.1;Name=soxA_1;gene=soxA_1;inference=ab initio prediction:Prodigal:002006,similar to AA sequence:UniProtKB:Q46337;locus_tag=BGCPKDLD_00366;product=Sarcosine oxidase subunit alpha
contig00001	Prodigal:002006	CDS	381962	382294	.	-	0	ID=BGCPKDLD_00367;inference=ab initio prediction:Prodigal:002006;locus_tag=BGCPKDLD_00367;product=hypothetical protein
contig00001	Prodigal:002006	CDS	382409	383659	.	-	0	ID=BGCPKDLD_00368;eC_number=1.5.3.1;Name=soxB_1;gene=soxB_1;inference=ab initio prediction:Prodigal:002006,similar to AA sequence:UniProtKB:P40875;locus_tag=BGCPKDLD_00368;product=Sarcosine oxidase subunit beta
contig00001	Prodigal:002006	CDS	383942	384895	.	+	0	ID=BGCPKDLD_00369;Name=cdhR_1;db_xref=COG:COG4977;gene=cdhR_1;inference=ab initio prediction:Prodigal:002006,similar to AA sequence:UniProtKB:Q9HTH5;locus_tag=BGCPKDLD_00369;product=HTH-type transcriptional regulator CdhR
contig00001	Prodigal:002006	CDS	384920	386302	.	-	0	ID=BGCPKDLD_00370;eC_number=2.5.1.54;Name=aroH;db_xref=COG:COG3200;gene=aroH;inference=ab initio prediction:Prodigal:002006,similar to AA sequence:UniProtKB:P80574;locus_tag=BGCPKDLD_00370;product=Phospho-2-dehydro-3-deoxyheptonate aldolase
contig00001	Prodigal:002006	CDS	386759	387895	.	+	0	ID=BGCPKDLD_00371;inference=ab initio prediction:Prodigal:002006;locus_tag=BGCPKDLD_00371;product=hypothetical protein
contig00001	Prodigal:002006	CDS	387928	388767	.	+	0	ID=BGCPKDLD_00372;inference=ab initio prediction:Prodigal:002006;locus_tag=BGCPKDLD_00372;product=hypothetical protein
contig00001	Prodigal:002006	CDS	389123	389335	.	+	0	ID=BGCPKDLD_00373;inference=ab initio prediction:Prodigal:002006;locus_tag=BGCPKDLD_00373;product=hypothetical protein
contig00001	Prodigal:002006	CDS	389445	390326	.	+	0	ID=BGCPKDLD_00374;inference=ab initio prediction:Prodigal:002006;locus_tag=BGCPKDLD_00374;product=hypothetical protein
contig00001	Prodigal:002006	CDS	390316	390825	.	+	0	ID=BGCPKDLD_00375;inference=ab initio prediction:Prodigal:002006;locus_tag=BGCPKDLD_00375;product=hypothetical protein
contig00001	Prodigal:002006	CDS	391218	391613	.	-	0	ID=BGCPKDLD_00376;inference=ab initio prediction:Prodigal:002006;locus_tag=BGCPKDLD_00376;product=hypothetical protein
contig00001	Prodigal:002006	CDS	391705	392877	.	-	0	ID=BGCPKDLD_00377;inference=ab initio prediction:Prodigal:002006;locus_tag=BGCPKDLD_00377;product=hypothetical protein
contig00001	Prodigal:002006	CDS	393473	394873	.	+	0	ID=BGCPKDLD_00378;inference=ab initio prediction:Prodigal:002006;locus_tag=BGCPKDLD_00378;product=hypothetical protein
contig00001	Prodigal:002006	CDS	394876	396033	.	+	0	ID=BGCPKDLD_00379;inference=ab initio prediction:Prodigal:002006;locus_tag=BGCPKDLD_00379;product=hypothetical protein
contig00001	Prodigal:002006	CDS	396049	396486	.	-	0	ID=BGCPKDLD_00380;inference=ab initio prediction:Prodigal:002006;locus_tag=BGCPKDLD_00380;product=hypothetical protein
contig00001	Prodigal:002006	CDS	396530	399829	.	-	0	ID=BGCPKDLD_00381;eC_number=3.6.4.-;Name=mfd_1;gene=mfd_1;inference=ab initio prediction:Prodigal:002006,protein motif:HAMAP:MF_00969;locus_tag=BGCPKDLD_00381;product=Transcription-repair-coupling factor
contig00001	Prodigal:002006	CDS	400039	400491	.	-	0	ID=BGCPKDLD_00382;inference=ab initio prediction:Prodigal:002006;locus_tag=BGCPKDLD_00382;product=hypothetical protein
contig00001	Prodigal:002006	CDS	400536	401159	.	-	0	ID=BGCPKDLD_00383;inference=ab initio prediction:Prodigal:002006;locus_tag=BGCPKDLD_00383;product=hypothetical protein
contig00001	Prodigal:002006	CDS	401279	402742	.	+	0	ID=BGCPKDLD_00384;Name=lfrA;db_xref=COG:COG0477;gene=lfrA;inference=ab initio prediction:Prodigal:002006,similar to AA sequence:UniProtKB:A0R5K5;locus_tag=BGCPKDLD_00384;product=Multidrug efflux pump LfrA
contig00001	Prodigal:002006	CDS	403138	404049	.	+	0	ID=BGCPKDLD_00385;eC_number=3.1.1.1;Name=estD;db_xref=COG:COG1073;gene=estD;inference=ab initio prediction:Prodigal:002006,similar to AA sequence:UniProtKB:Q9WYH1;locus_tag=BGCPKDLD_00385;product=Esterase EstD
contig00001	Prodigal:002006	CDS	404206	404970	.	+	0	ID=BGCPKDLD_00386;eC_number=1.2.1.62;Name=tsaC1;gene=tsaC1;inference=ab initio prediction:Prodigal:002006,similar to AA sequence:UniProtKB:P94681;locus_tag=BGCPKDLD_00386;product=4-formylbenzenesulfonate dehydrogenase TsaC1/TsaC2
contig00001	Prodigal:002006	CDS	405028	405786	.	-	0	ID=BGCPKDLD_00387;eC_number=3.1.3.-;Name=cbbY;db_xref=COG:COG0637;gene=cbbY;inference=ab initio prediction:Prodigal:002006,similar to AA sequence:UniProtKB:P95649;locus_tag=BGCPKDLD_00387;product=Protein CbbY
contig00001	Prodigal:002006	CDS	405780	406463	.	-	0	ID=BGCPKDLD_00388;eC_number=5.1.3.1;Name=rpe;gene=rpe;inference=ab initio prediction:Prodigal:002006,similar to AA sequence:UniProtKB:P74061;locus_tag=BGCPKDLD_00388;product=Ribulose-phosphate 3-epimerase
contig00001	Prodigal:002006	CDS	406860	408410	.	+	0	ID=BGCPKDLD_00389;inference=ab initio prediction:Prodigal:002006;locus_tag=BGCPKDLD_00389;product=hypothetical protein
contig00001	Prodigal:002006	CDS	408549	409055	.	+	0	ID=BGCPKDLD_00390;eC_number=3.6.1.25;db_xref=COG:COG2954;inference=ab initio prediction:Prodigal:002006,similar to AA sequence:UniProtKB:A3DIJ8;locus_tag=BGCPKDLD_00390;product=Inorganic triphosphatase
contig00001	Prodigal:002006	CDS	409133	409330	.	+	0	ID=BGCPKDLD_00391;inference=ab initio prediction:Prodigal:002006;locus_tag=BGCPKDLD_00391;product=hypothetical protein
contig00001	Prodigal:002006	CDS	409492	410436	.	+	0	ID=BGCPKDLD_00392;inference=ab initio prediction:Prodigal:002006;locus_tag=BGCPKDLD_00392;product=hypothetical protein
contig00001	Prodigal:002006	CDS	410427	411287	.	-	0	ID=BGCPKDLD_00393;db_xref=COG:COG1073;inference=ab initio prediction:Prodigal:002006,similar to AA sequence:UniProtKB:P9WLC7;locus_tag=BGCPKDLD_00393;product=putative protein
contig00001	Prodigal:002006	CDS	411404	412174	.	-	0	ID=BGCPKDLD_00394;inference=ab initio prediction:Prodigal:002006;locus_tag=BGCPKDLD_00394;product=hypothetical protein
contig00001	Prodigal:002006	CDS	412296	412868	.	-	0	ID=BGCPKDLD_00395;Name=ecfG_1;gene=ecfG_1;inference=ab initio prediction:Prodigal:002006,similar to AA sequence:UniProtKB:B3Q6P8;locus_tag=BGCPKDLD_00395;product=ECF RNA polymerase sigma factor EcfG
contig00001	Prodigal:002006	CDS	413324	414616	.	-	0	ID=BGCPKDLD_00396;inference=ab initio prediction:Prodigal:002006;locus_tag=BGCPKDLD_00396;product=hypothetical protein
contig00001	Prodigal:002006	CDS	414876	415268	.	+	0	ID=BGCPKDLD_00397;inference=ab initio prediction:Prodigal:002006;locus_tag=BGCPKDLD_00397;product=hypothetical protein
contig00001	Prodigal:002006	CDS	415397	416446	.	+	0	ID=BGCPKDLD_00398;inference=ab initio prediction:Prodigal:002006;locus_tag=BGCPKDLD_00398;product=hypothetical protein
contig00001	Prodigal:002006	CDS	416580	417104	.	+	0	ID=BGCPKDLD_00399;inference=ab initio prediction:Prodigal:002006;locus_tag=BGCPKDLD_00399;product=hypothetical protein
contig00001	Prodigal:002006	CDS	417094	417732	.	+	0	ID=BGCPKDLD_00400;inference=ab initio prediction:Prodigal:002006;locus_tag=BGCPKDLD_00400;product=hypothetical protein
contig00001	Prodigal:002006	CDS	418056	418247	.	+	0	ID=BGCPKDLD_00401;inference=ab initio prediction:Prodigal:002006;locus_tag=BGCPKDLD_00401;product=hypothetical protein
contig00001	Prodigal:002006	CDS	418344	418568	.	+	0	ID=BGCPKDLD_00402;inference=ab initio prediction:Prodigal:002006;locus_tag=BGCPKDLD_00402;product=hypothetical protein
contig00001	Prodigal:002006	CDS	418666	418992	.	-	0	ID=BGCPKDLD_00403;inference=ab initio prediction:Prodigal:002006;locus_tag=BGCPKDLD_00403;product=hypothetical protein
contig00001	Prodigal:002006	CDS	418992	420689	.	-	0	ID=BGCPKDLD_00404;inference=ab initio prediction:Prodigal:002006;locus_tag=BGCPKDLD_00404;product=hypothetical protein
contig00001	Prodigal:002006	CDS	421054	421440	.	-	0	ID=BGCPKDLD_00405;inference=ab initio prediction:Prodigal:002006;locus_tag=BGCPKDLD_00405;product=hypothetical protein
contig00001	Prodigal:002006	CDS	421548	422207	.	-	0	ID=BGCPKDLD_00406;Name=gntR_1;gene=gntR_1;inference=ab initio prediction:Prodigal:002006,similar to AA sequence:UniProtKB:Q8GAL4;locus_tag=BGCPKDLD_00406;product=putative D-xylose utilization operon transcriptional repressor
contig00001	Prodigal:002006	CDS	422388	423422	.	+	0	ID=BGCPKDLD_00407;db_xref=COG:COG1638;inference=ab initio prediction:Prodigal:002006,similar to AA sequence:UniProtKB:Q21XD7;locus_tag=BGCPKDLD_00407;product=Solute-binding protein
contig00001	Prodigal:002006	CDS	423419	424096	.	+	0	ID=BGCPKDLD_00408;inference=ab initio prediction:Prodigal:002006;locus_tag=BGCPKDLD_00408;product=hypothetical protein
contig00001	Prodigal:002006	CDS	424093	425445	.	+	0	ID=BGCPKDLD_00409;Name=dctM;db_xref=COG:COG1593;gene=dctM;inference=ab initio prediction:Prodigal:002006,similar to AA sequence:UniProtKB:O07838;locus_tag=BGCPKDLD_00409;product=C4-dicarboxylate TRAP transporter large permease protein DctM
contig00001	Prodigal:002006	CDS	425774	425953	.	+	0	ID=BGCPKDLD_00410;inference=ab initio prediction:Prodigal:002006;locus_tag=BGCPKDLD_00410;product=hypothetical protein
contig00001	Prodigal:002006	CDS	426121	427179	.	-	0	ID=BGCPKDLD_00411;eC_number=2.5.1.47;Name=cysK_2;gene=cysK_2;inference=ab initio prediction:Prodigal:002006,similar to AA sequence:UniProtKB:P63871;locus_tag=BGCPKDLD_00411;product=Cysteine synthase
contig00001	Prodigal:002006	CDS	427248	427445	.	-	0	ID=BGCPKDLD_00412;inference=ab initio prediction:Prodigal:002006;locus_tag=BGCPKDLD_00412;product=hypothetical protein
contig00001	Prodigal:002006	CDS	427586	427804	.	+	0	ID=BGCPKDLD_00413;inference=ab initio prediction:Prodigal:002006;locus_tag=BGCPKDLD_00413;product=hypothetical protein
contig00001	Prodigal:002006	CDS	427935	429407	.	-	0	ID=BGCPKDLD_00414;inference=ab initio prediction:Prodigal:002006;locus_tag=BGCPKDLD_00414;product=hypothetical protein
contig00001	Prodigal:002006	CDS	429579	434897	.	+	0	ID=BGCPKDLD_00415;Name=yfhM;db_xref=COG:COG2373;gene=yfhM;inference=ab initio prediction:Prodigal:002006,similar to AA sequence:UniProtKB:P76578;locus_tag=BGCPKDLD_00415;product=Alpha-2-macroglobulin
contig00001	Prodigal:002006	CDS	434911	437208	.	+	0	ID=BGCPKDLD_00416;eC_number=2.4.1.129;Name=mtgA_3;gene=mtgA_3;inference=ab initio prediction:Prodigal:002006,protein motif:HAMAP:MF_00766;locus_tag=BGCPKDLD_00416;product=Biosynthetic peptidoglycan transglycosylase
contig00001	Prodigal:002006	CDS	437317	437637	.	+	0	ID=BGCPKDLD_00417;Name=gdx;gene=gdx;inference=ab initio prediction:Prodigal:002006,similar to AA sequence:UniProtKB:O69279;locus_tag=BGCPKDLD_00417;product=Guanidinium exporter
contig00001	Prodigal:002006	CDS	437875	438513	.	+	0	ID=BGCPKDLD_00418;eC_number=5.4.2.11;Name=gpmA_1;gene=gpmA_1;inference=ab initio prediction:Prodigal:002006,protein motif:HAMAP:MF_01039;locus_tag=BGCPKDLD_00418;product=2%2C3-bisphosphoglycerate-dependent phosphoglycerate mutase
contig00001	Prodigal:002006	CDS	438504	439232	.	-	0	ID=BGCPKDLD_00419;inference=ab initio prediction:Prodigal:002006;locus_tag=BGCPKDLD_00419;product=hypothetical protein
contig00001	Prodigal:002006	CDS	439300	440328	.	-	0	ID=BGCPKDLD_00420;inference=ab initio prediction:Prodigal:002006;locus_tag=BGCPKDLD_00420;product=hypothetical protein
contig00001	Prodigal:002006	CDS	440319	440984	.	-	0	ID=BGCPKDLD_00421;inference=ab initio prediction:Prodigal:002006;locus_tag=BGCPKDLD_00421;product=hypothetical protein
contig00001	Prodigal:002006	CDS	441095	441439	.	+	0	ID=BGCPKDLD_00422;inference=ab initio prediction:Prodigal:002006;locus_tag=BGCPKDLD_00422;product=hypothetical protein
contig00001	Prodigal:002006	CDS	441674	441781	.	+	0	ID=BGCPKDLD_00423;inference=ab initio prediction:Prodigal:002006;locus_tag=BGCPKDLD_00423;product=hypothetical protein
contig00001	Prodigal:002006	CDS	441768	442223	.	-	0	ID=BGCPKDLD_00424;inference=ab initio prediction:Prodigal:002006;locus_tag=BGCPKDLD_00424;product=hypothetical protein
contig00001	Prodigal:002006	CDS	442220	444220	.	-	0	ID=BGCPKDLD_00425;Name=ccmF;db_xref=COG:COG1138;gene=ccmF;inference=ab initio prediction:Prodigal:002006,similar to AA sequence:UniProtKB:P33927;locus_tag=BGCPKDLD_00425;product=Cytochrome c-type biogenesis protein CcmF
contig00001	Prodigal:002006	CDS	444266	444793	.	-	0	ID=BGCPKDLD_00426;Name=ccmE;db_xref=COG:COG2332;gene=ccmE;inference=ab initio prediction:Prodigal:002006,similar to AA sequence:UniProtKB:Q9LA01;locus_tag=BGCPKDLD_00426;product=Cytochrome c-type biogenesis protein CcmE
contig00001	Prodigal:002006	CDS	444951	446555	.	-	0	ID=BGCPKDLD_00427;inference=ab initio prediction:Prodigal:002006;locus_tag=BGCPKDLD_00427;product=hypothetical protein
contig00001	Prodigal:002006	CDS	446724	448139	.	-	0	ID=BGCPKDLD_00428;eC_number=2.7.-.-;Name=sasA_3;gene=sasA_3;inference=ab initio prediction:Prodigal:002006,protein motif:HAMAP:MF_01837;locus_tag=BGCPKDLD_00428;product=Adaptive-response sensory-kinase SasA
contig00001	Prodigal:002006	CDS	448148	448588	.	-	0	ID=BGCPKDLD_00429;inference=ab initio prediction:Prodigal:002006;locus_tag=BGCPKDLD_00429;product=hypothetical protein
contig00001	Prodigal:002006	CDS	448566	448784	.	-	0	ID=BGCPKDLD_00430;inference=ab initio prediction:Prodigal:002006;locus_tag=BGCPKDLD_00430;product=hypothetical protein
contig00001	Prodigal:002006	CDS	448913	449590	.	-	0	ID=BGCPKDLD_00431;Name=phoP_1;gene=phoP_1;inference=ab initio prediction:Prodigal:002006,similar to AA sequence:UniProtKB:P23836;locus_tag=BGCPKDLD_00431;product=Transcriptional regulatory protein PhoP
contig00001	Prodigal:002006	CDS	449713	450084	.	-	0	ID=BGCPKDLD_00432;inference=ab initio prediction:Prodigal:002006;locus_tag=BGCPKDLD_00432;product=hypothetical protein
contig00001	Prodigal:002006	CDS	450518	450871	.	-	0	ID=BGCPKDLD_00433;inference=ab initio prediction:Prodigal:002006;locus_tag=BGCPKDLD_00433;product=hypothetical protein
contig00001	Prodigal:002006	CDS	450942	451496	.	-	0	ID=BGCPKDLD_00434;inference=ab initio prediction:Prodigal:002006;locus_tag=BGCPKDLD_00434;product=hypothetical protein
contig00001	Prodigal:002006	CDS	451529	452086	.	-	0	ID=BGCPKDLD_00435;inference=ab initio prediction:Prodigal:002006;locus_tag=BGCPKDLD_00435;product=hypothetical protein
contig00001	Prodigal:002006	CDS	452141	453664	.	-	0	ID=BGCPKDLD_00436;inference=ab initio prediction:Prodigal:002006;locus_tag=BGCPKDLD_00436;product=hypothetical protein
contig00001	Prodigal:002006	CDS	453694	457587	.	-	0	ID=BGCPKDLD_00437;inference=ab initio prediction:Prodigal:002006;locus_tag=BGCPKDLD_00437;product=hypothetical protein
contig00001	Prodigal:002006	CDS	457708	458160	.	-	0	ID=BGCPKDLD_00438;inference=ab initio prediction:Prodigal:002006;locus_tag=BGCPKDLD_00438;product=hypothetical protein
contig00001	Prodigal:002006	CDS	458171	459064	.	-	0	ID=BGCPKDLD_00439;inference=ab initio prediction:Prodigal:002006;locus_tag=BGCPKDLD_00439;product=hypothetical protein
contig00001	Prodigal:002006	CDS	459176	459817	.	-	0	ID=BGCPKDLD_00440;inference=ab initio prediction:Prodigal:002006;locus_tag=BGCPKDLD_00440;product=hypothetical protein
contig00001	Prodigal:002006	CDS	459830	460435	.	-	0	ID=BGCPKDLD_00441;inference=ab initio prediction:Prodigal:002006;locus_tag=BGCPKDLD_00441;product=hypothetical protein
contig00001	Prodigal:002006	CDS	460432	460668	.	-	0	ID=BGCPKDLD_00442;inference=ab initio prediction:Prodigal:002006;locus_tag=BGCPKDLD_00442;product=hypothetical protein
contig00001	Prodigal:002006	CDS	460665	460985	.	-	0	ID=BGCPKDLD_00443;inference=ab initio prediction:Prodigal:002006;locus_tag=BGCPKDLD_00443;product=hypothetical protein
contig00001	Prodigal:002006	CDS	460990	461400	.	-	0	ID=BGCPKDLD_00444;inference=ab initio prediction:Prodigal:002006;locus_tag=BGCPKDLD_00444;product=hypothetical protein
contig00001	Prodigal:002006	CDS	461436	461861	.	-	0	ID=BGCPKDLD_00445;inference=ab initio prediction:Prodigal:002006;locus_tag=BGCPKDLD_00445;product=hypothetical protein
contig00001	Prodigal:002006	CDS	461846	462190	.	-	0	ID=BGCPKDLD_00446;inference=ab initio prediction:Prodigal:002006;locus_tag=BGCPKDLD_00446;product=hypothetical protein
contig00001	Prodigal:002006	CDS	462260	462835	.	-	0	ID=BGCPKDLD_00447;inference=ab initio prediction:Prodigal:002006;locus_tag=BGCPKDLD_00447;product=hypothetical protein
contig00001	Prodigal:002006	CDS	462865	463629	.	+	0	ID=BGCPKDLD_00448;inference=ab initio prediction:Prodigal:002006;locus_tag=BGCPKDLD_00448;product=hypothetical protein
contig00001	Prodigal:002006	CDS	463763	464608	.	+	0	ID=BGCPKDLD_00449;inference=ab initio prediction:Prodigal:002006;locus_tag=BGCPKDLD_00449;product=hypothetical protein
contig00001	Prodigal:002006	CDS	464714	465979	.	-	0	ID=BGCPKDLD_00450;inference=ab initio prediction:Prodigal:002006;locus_tag=BGCPKDLD_00450;product=hypothetical protein
contig00001	Prodigal:002006	CDS	466020	466496	.	-	0	ID=BGCPKDLD_00451;inference=ab initio prediction:Prodigal:002006;locus_tag=BGCPKDLD_00451;product=hypothetical protein
contig00001	Prodigal:002006	CDS	466554	467714	.	-	0	ID=BGCPKDLD_00452;inference=ab initio prediction:Prodigal:002006;locus_tag=BGCPKDLD_00452;product=hypothetical protein
contig00001	Prodigal:002006	CDS	467778	469142	.	-	0	ID=BGCPKDLD_00453;inference=ab initio prediction:Prodigal:002006;locus_tag=BGCPKDLD_00453;product=hypothetical protein
contig00001	Prodigal:002006	CDS	469659	470429	.	-	0	ID=BGCPKDLD_00454;eC_number=2.1.1.131;Name=cobJ;gene=cobJ;inference=ab initio prediction:Prodigal:002006,similar to AA sequence:UniProtKB:P21640;locus_tag=BGCPKDLD_00454;product=Precorrin-3B C(17)-methyltransferase
contig00001	Prodigal:002006	CDS	470426	471220	.	-	0	ID=BGCPKDLD_00455;eC_number=2.1.1.130;Name=cobI;gene=cobI;inference=ab initio prediction:Prodigal:002006,similar to AA sequence:UniProtKB:P21639;locus_tag=BGCPKDLD_00455;product=Precorrin-2 C(20)-methyltransferase
contig00001	Prodigal:002006	CDS	471220	471864	.	-	0	ID=BGCPKDLD_00456;eC_number=5.4.99.61;Name=cobH;gene=cobH;inference=ab initio prediction:Prodigal:002006,similar to AA sequence:UniProtKB:P21638;locus_tag=BGCPKDLD_00456;product=Precorrin-8X methylmutase
contig00001	Prodigal:002006	CDS	471861	473180	.	-	0	ID=BGCPKDLD_00457;inference=ab initio prediction:Prodigal:002006;locus_tag=BGCPKDLD_00457;product=hypothetical protein
contig00001	Prodigal:002006	CDS	473177	476467	.	-	0	ID=BGCPKDLD_00458;inference=ab initio prediction:Prodigal:002006;locus_tag=BGCPKDLD_00458;product=hypothetical protein
contig00001	Prodigal:002006	CDS	476615	477649	.	-	0	ID=BGCPKDLD_00459;eC_number=3.6.-.-;Name=yjiA_2;db_xref=COG:COG0523;gene=yjiA_2;inference=ab initio prediction:Prodigal:002006,similar to AA sequence:UniProtKB:P24203;locus_tag=BGCPKDLD_00459;product=P-loop guanosine triphosphatase YjiA
contig00001	Prodigal:002006	CDS	477655	478059	.	-	0	ID=BGCPKDLD_00460;inference=ab initio prediction:Prodigal:002006;locus_tag=BGCPKDLD_00460;product=hypothetical protein
contig00001	Prodigal:002006	CDS	478052	478825	.	-	0	ID=BGCPKDLD_00461;inference=ab initio prediction:Prodigal:002006;locus_tag=BGCPKDLD_00461;product=hypothetical protein
contig00001	Prodigal:002006	CDS	478854	479030	.	-	0	ID=BGCPKDLD_00462;inference=ab initio prediction:Prodigal:002006;locus_tag=BGCPKDLD_00462;product=hypothetical protein
contig00001	Prodigal:002006	CDS	479388	479909	.	+	0	ID=BGCPKDLD_00463;eC_number=2.7.1.156;Name=cobP;gene=cobP;inference=ab initio prediction:Prodigal:002006,similar to AA sequence:UniProtKB:P29931;locus_tag=BGCPKDLD_00463;product=Bifunctional adenosylcobalamin biosynthesis protein CobP
contig00001	Prodigal:002006	CDS	479906	480505	.	+	0	ID=BGCPKDLD_00464;eC_number=2.5.1.17;Name=cobO;gene=cobO;inference=ab initio prediction:Prodigal:002006,similar to AA sequence:UniProtKB:P29930;locus_tag=BGCPKDLD_00464;product=Corrinoid adenosyltransferase
contig00001	Prodigal:002006	CDS	480824	481720	.	-	0	ID=BGCPKDLD_00465;Name=dmlR_1;gene=dmlR_1;inference=ab initio prediction:Prodigal:002006,similar to AA sequence:UniProtKB:P76250;locus_tag=BGCPKDLD_00465;product=HTH-type transcriptional regulator DmlR
contig00001	Prodigal:002006	CDS	482208	482492	.	+	0	ID=BGCPKDLD_00466;inference=ab initio prediction:Prodigal:002006;locus_tag=BGCPKDLD_00466;product=hypothetical protein
contig00001	Prodigal:002006	CDS	482486	483034	.	-	0	ID=BGCPKDLD_00467;inference=ab initio prediction:Prodigal:002006;locus_tag=BGCPKDLD_00467;product=hypothetical protein
contig00001	Prodigal:002006	CDS	483310	483849	.	-	0	ID=BGCPKDLD_00468;eC_number=4.2.1.147;Name=fae_1;db_xref=COG:COG1795;gene=fae_1;inference=ab initio prediction:Prodigal:002006,similar to AA sequence:UniProtKB:Q9FA38;locus_tag=BGCPKDLD_00468;product=5%2C6%2C7%2C8-tetrahydromethanopterin hydro-lyase
contig00001	Prodigal:002006	CDS	484137	484358	.	+	0	ID=BGCPKDLD_00469;inference=ab initio prediction:Prodigal:002006;locus_tag=BGCPKDLD_00469;product=hypothetical protein
contig00001	Prodigal:002006	CDS	484426	484872	.	-	0	ID=BGCPKDLD_00470;inference=ab initio prediction:Prodigal:002006;locus_tag=BGCPKDLD_00470;product=hypothetical protein
contig00001	Prodigal:002006	CDS	485049	485930	.	+	0	ID=BGCPKDLD_00471;eC_number=3.3.2.10;inference=ab initio prediction:Prodigal:002006,similar to AA sequence:UniProtKB:O52866;locus_tag=BGCPKDLD_00471;product=Soluble epoxide hydrolase
contig00001	Prodigal:002006	CDS	486238	487203	.	+	0	ID=BGCPKDLD_00472;eC_number=2.8.1.1;db_xref=COG:COG2897;inference=ab initio prediction:Prodigal:002006,similar to AA sequence:UniProtKB:A0R4C9;locus_tag=BGCPKDLD_00472;product=Putative thiosulfate sulfurtransferase
contig00001	Prodigal:002006	CDS	487200	488525	.	+	0	ID=BGCPKDLD_00473;inference=ab initio prediction:Prodigal:002006;locus_tag=BGCPKDLD_00473;product=hypothetical protein
contig00001	Prodigal:002006	CDS	489003	491963	.	-	0	ID=BGCPKDLD_00474;inference=ab initio prediction:Prodigal:002006;locus_tag=BGCPKDLD_00474;product=hypothetical protein
contig00001	Prodigal:002006	CDS	492797	494488	.	+	0	ID=BGCPKDLD_00475;inference=ab initio prediction:Prodigal:002006;locus_tag=BGCPKDLD_00475;product=hypothetical protein
contig00001	Prodigal:002006	CDS	494497	495408	.	-	0	ID=BGCPKDLD_00476;Name=pgrR_1;gene=pgrR_1;inference=ab initio prediction:Prodigal:002006,similar to AA sequence:UniProtKB:P77333;locus_tag=BGCPKDLD_00476;product=HTH-type transcriptional regulator PgrR
contig00001	Prodigal:002006	CDS	495503	496606	.	+	0	ID=BGCPKDLD_00477;eC_number=1.1.-.-;Name=yajO_1;db_xref=COG:COG0667;gene=yajO_1;inference=ab initio prediction:Prodigal:002006,similar to AA sequence:UniProtKB:P77735;locus_tag=BGCPKDLD_00477;product=1-deoxyxylulose-5-phosphate synthase YajO
contig00001	Prodigal:002006	CDS	496628	499924	.	-	0	ID=BGCPKDLD_00478;eC_number=2.7.13.3;Name=rcsC_2;gene=rcsC_2;inference=ab initio prediction:Prodigal:002006,protein motif:HAMAP:MF_00979;locus_tag=BGCPKDLD_00478;product=Sensor histidine kinase RcsC
contig00001	Prodigal:002006	CDS	500140	500424	.	+	0	ID=BGCPKDLD_00479;inference=ab initio prediction:Prodigal:002006;locus_tag=BGCPKDLD_00479;product=hypothetical protein
contig00001	Prodigal:002006	CDS	500417	500761	.	+	0	ID=BGCPKDLD_00480;inference=ab initio prediction:Prodigal:002006;locus_tag=BGCPKDLD_00480;product=hypothetical protein
contig00001	Prodigal:002006	CDS	500786	502876	.	-	0	ID=BGCPKDLD_00481;inference=ab initio prediction:Prodigal:002006;locus_tag=BGCPKDLD_00481;product=hypothetical protein
contig00001	Prodigal:002006	CDS	502971	505805	.	-	0	ID=BGCPKDLD_00482;inference=ab initio prediction:Prodigal:002006;locus_tag=BGCPKDLD_00482;product=hypothetical protein
contig00001	Prodigal:002006	CDS	505816	506730	.	-	0	ID=BGCPKDLD_00483;inference=ab initio prediction:Prodigal:002006;locus_tag=BGCPKDLD_00483;product=hypothetical protein
contig00001	Prodigal:002006	CDS	506744	507754	.	-	0	ID=BGCPKDLD_00484;inference=ab initio prediction:Prodigal:002006;locus_tag=BGCPKDLD_00484;product=hypothetical protein
contig00001	Prodigal:002006	CDS	508070	508498	.	+	0	ID=BGCPKDLD_00485;inference=ab initio prediction:Prodigal:002006;locus_tag=BGCPKDLD_00485;product=hypothetical protein
contig00001	Prodigal:002006	CDS	508660	509241	.	+	0	ID=BGCPKDLD_00486;inference=ab initio prediction:Prodigal:002006;locus_tag=BGCPKDLD_00486;product=hypothetical protein
contig00001	Prodigal:002006	CDS	509238	509942	.	+	0	ID=BGCPKDLD_00487;eC_number=3.6.1.-;Name=nudL;gene=nudL;inference=ab initio prediction:Prodigal:002006,protein motif:HAMAP:MF_01592;locus_tag=BGCPKDLD_00487;product=putative Nudix hydrolase NudL
contig00001	Prodigal:002006	CDS	509976	510233	.	+	0	ID=BGCPKDLD_00488;inference=ab initio prediction:Prodigal:002006;locus_tag=BGCPKDLD_00488;product=hypothetical protein
contig00001	Prodigal:002006	CDS	510230	511507	.	+	0	ID=BGCPKDLD_00489;eC_number=2.7.7.72;Name=cca;gene=cca;inference=ab initio prediction:Prodigal:002006,similar to AA sequence:UniProtKB:Q7SIB1;locus_tag=BGCPKDLD_00489;product=CCA-adding enzyme
contig00001	Prodigal:002006	CDS	511635	512036	.	-	0	ID=BGCPKDLD_00490;Name=atpC;db_xref=COG:COG0355;gene=atpC;inference=ab initio prediction:Prodigal:002006,similar to AA sequence:UniProtKB:A1B8P1;locus_tag=BGCPKDLD_00490;product=ATP synthase epsilon chain
contig00001	Prodigal:002006	CDS	512114	513559	.	-	0	ID=BGCPKDLD_00491;eC_number=7.1.2.2;Name=atpD;db_xref=COG:COG0055;gene=atpD;inference=ab initio prediction:Prodigal:002006,similar to AA sequence:UniProtKB:A1B8P0;locus_tag=BGCPKDLD_00491;product=ATP synthase subunit beta
contig00001	Prodigal:002006	CDS	513600	514490	.	-	0	ID=BGCPKDLD_00492;Name=atpG;db_xref=COG:COG0224;gene=atpG;inference=ab initio prediction:Prodigal:002006,similar to AA sequence:UniProtKB:P72246;locus_tag=BGCPKDLD_00492;product=ATP synthase gamma chain
contig00001	Prodigal:002006	CDS	514639	516171	.	-	0	ID=BGCPKDLD_00493;eC_number=7.1.2.2;Name=atpA;db_xref=COG:COG0056;gene=atpA;inference=ab initio prediction:Prodigal:002006,similar to AA sequence:UniProtKB:P05036;locus_tag=BGCPKDLD_00493;product=ATP synthase subunit alpha
contig00001	Prodigal:002006	CDS	516243	516812	.	-	0	ID=BGCPKDLD_00494;Name=atpH;db_xref=COG:COG0712;gene=atpH;inference=ab initio prediction:Prodigal:002006,similar to AA sequence:UniProtKB:P72244;locus_tag=BGCPKDLD_00494;product=ATP synthase subunit delta
contig00001	Prodigal:002006	CDS	517030	517401	.	-	0	ID=BGCPKDLD_00495;inference=ab initio prediction:Prodigal:002006;locus_tag=BGCPKDLD_00495;product=hypothetical protein
contig00001	Prodigal:002006	CDS	517406	518497	.	-	0	ID=BGCPKDLD_00496;eC_number=4.99.1.1;Name=hemH;db_xref=COG:COG0276;gene=hemH;inference=ab initio prediction:Prodigal:002006,similar to AA sequence:UniProtKB:P23871;locus_tag=BGCPKDLD_00496;product=Ferrochelatase
contig00001	Prodigal:002006	CDS	518679	519635	.	+	0	ID=BGCPKDLD_00497;eC_number=2.1.1.222;Name=COQ3_1;gene=COQ3_1;inference=ab initio prediction:Prodigal:002006,protein motif:HAMAP:MF_00472;locus_tag=BGCPKDLD_00497;product=Ubiquinone biosynthesis O-methyltransferase%2C mitochondrial
contig00001	Prodigal:002006	CDS	519651	521180	.	+	0	ID=BGCPKDLD_00498;eC_number=3.1.3.-;Name=mggB;db_xref=COG:COG0737;gene=mggB;inference=ab initio prediction:Prodigal:002006,similar to AA sequence:UniProtKB:A9BJC1;locus_tag=BGCPKDLD_00498;product=Mannosylglucosyl-3-phosphoglycerate phosphatase
contig00001	Prodigal:002006	CDS	521192	521902	.	+	0	ID=BGCPKDLD_00499;eC_number=3.2.2.27;Name=ung;db_xref=COG:COG0692;gene=ung;inference=ab initio prediction:Prodigal:002006,similar to AA sequence:UniProtKB:P39615;locus_tag=BGCPKDLD_00499;product=Uracil-DNA glycosylase
contig00001	Prodigal:002006	CDS	521978	522190	.	-	0	ID=BGCPKDLD_00500;inference=ab initio prediction:Prodigal:002006;locus_tag=BGCPKDLD_00500;product=hypothetical protein
contig00001	Prodigal:002006	CDS	522444	523355	.	-	0	ID=BGCPKDLD_00501;eC_number=5.2.1.8;db_xref=COG:COG0760;inference=ab initio prediction:Prodigal:002006,similar to AA sequence:UniProtKB:P40415;locus_tag=BGCPKDLD_00501;product=putative parvulin-type peptidyl-prolyl cis-trans isomerase
contig00001	Prodigal:002006	CDS	523722	526640	.	+	0	ID=BGCPKDLD_00502;Name=secA;db_xref=COG:COG0653;gene=secA;inference=ab initio prediction:Prodigal:002006,similar to AA sequence:UniProtKB:P52966;locus_tag=BGCPKDLD_00502;product=Protein translocase subunit SecA
contig00001	Prodigal:002006	CDS	526648	527085	.	+	0	ID=BGCPKDLD_00503;inference=ab initio prediction:Prodigal:002006;locus_tag=BGCPKDLD_00503;product=hypothetical protein
contig00001	Prodigal:002006	CDS	527294	528100	.	+	0	ID=BGCPKDLD_00504;inference=ab initio prediction:Prodigal:002006;locus_tag=BGCPKDLD_00504;product=hypothetical protein
contig00001	Prodigal:002006	CDS	528097	528570	.	+	0	ID=BGCPKDLD_00505;inference=ab initio prediction:Prodigal:002006;locus_tag=BGCPKDLD_00505;product=hypothetical protein
contig00001	Prodigal:002006	CDS	528620	529870	.	-	0	ID=BGCPKDLD_00506;inference=ab initio prediction:Prodigal:002006;locus_tag=BGCPKDLD_00506;product=hypothetical protein
contig00001	Prodigal:002006	CDS	529937	530389	.	-	0	ID=BGCPKDLD_00507;inference=ab initio prediction:Prodigal:002006;locus_tag=BGCPKDLD_00507;product=hypothetical protein
contig00001	Prodigal:002006	CDS	530481	531203	.	-	0	ID=BGCPKDLD_00508;eC_number=2.7.7.7;Name=dnaQ;db_xref=COG:COG0847;gene=dnaQ;inference=ab initio prediction:Prodigal:002006,similar to AA sequence:UniProtKB:P03007;locus_tag=BGCPKDLD_00508;product=DNA polymerase III subunit epsilon
contig00001	Prodigal:002006	CDS	531258	532601	.	-	0	ID=BGCPKDLD_00509;inference=ab initio prediction:Prodigal:002006;locus_tag=BGCPKDLD_00509;product=hypothetical protein
contig00001	Prodigal:002006	CDS	532598	533245	.	-	0	ID=BGCPKDLD_00510;eC_number=2.7.1.24;Name=coaE;db_xref=COG:COG0237;gene=coaE;inference=ab initio prediction:Prodigal:002006,similar to AA sequence:UniProtKB:O67792;locus_tag=BGCPKDLD_00510;product=Dephospho-CoA kinase
contig00001	Prodigal:002006	CDS	533242	534078	.	-	0	ID=BGCPKDLD_00511;eC_number=1.1.1.25;Name=aroE;db_xref=COG:COG0169;gene=aroE;inference=ab initio prediction:Prodigal:002006,similar to AA sequence:UniProtKB:P15770;locus_tag=BGCPKDLD_00511;product=Shikimate dehydrogenase (NADP(+))
contig00001	Prodigal:002006	CDS	534075	535094	.	-	0	ID=BGCPKDLD_00512;Name=czcD_1;db_xref=COG:COG1230;gene=czcD_1;inference=ab initio prediction:Prodigal:002006,similar to AA sequence:UniProtKB:O07084;locus_tag=BGCPKDLD_00512;product=Cadmium%2C cobalt and zinc/H(+)-K(+) antiporter
contig00001	Prodigal:002006	CDS	535109	535723	.	-	0	ID=BGCPKDLD_00513;eC_number=3.6.1.-;Name=yceF;db_xref=COG:COG0424;gene=yceF;inference=ab initio prediction:Prodigal:002006,similar to AA sequence:UniProtKB:P58627;locus_tag=BGCPKDLD_00513;product=7-methyl-GTP pyrophosphatase
contig00001	Prodigal:002006	CDS	535841	536983	.	-	0	ID=BGCPKDLD_00514;inference=ab initio prediction:Prodigal:002006;locus_tag=BGCPKDLD_00514;product=hypothetical protein
contig00001	Prodigal:002006	CDS	536983	537813	.	-	0	ID=BGCPKDLD_00515;eC_number=2.7.11.32;Name=yqfL;db_xref=COG:COG1806;gene=yqfL;inference=ab initio prediction:Prodigal:002006,similar to AA sequence:UniProtKB:P54470;locus_tag=BGCPKDLD_00515;product=Putative pyruvate%2C phosphate dikinase regulatory protein
contig00001	Prodigal:002006	CDS	538598	539665	.	+	0	ID=BGCPKDLD_00516;eC_number=4.1.1.37;Name=hemE;db_xref=COG:COG0407;gene=hemE;inference=ab initio prediction:Prodigal:002006,similar to AA sequence:UniProtKB:P32920;locus_tag=BGCPKDLD_00516;product=Uroporphyrinogen decarboxylase
contig00001	Prodigal:002006	CDS	539793	540233	.	+	0	ID=BGCPKDLD_00517;inference=ab initio prediction:Prodigal:002006;locus_tag=BGCPKDLD_00517;product=hypothetical protein
contig00001	Prodigal:002006	CDS	540340	540678	.	+	0	ID=BGCPKDLD_00518;inference=ab initio prediction:Prodigal:002006;locus_tag=BGCPKDLD_00518;product=hypothetical protein
contig00001	Prodigal:002006	CDS	540763	541740	.	-	0	ID=BGCPKDLD_00519;eC_number=2.4.2.17;Name=hisG;db_xref=COG:COG0040;gene=hisG;inference=ab initio prediction:Prodigal:002006,similar to AA sequence:UniProtKB:P60757;locus_tag=BGCPKDLD_00519;product=ATP phosphoribosyltransferase
contig00001	Prodigal:002006	CDS	541737	542879	.	-	0	ID=BGCPKDLD_00520;Name=hisZ;gene=hisZ;inference=ab initio prediction:Prodigal:002006,protein motif:HAMAP:MF_00125;locus_tag=BGCPKDLD_00520;product=ATP phosphoribosyltransferase regulatory subunit
contig00001	Prodigal:002006	CDS	543050	543937	.	-	0	ID=BGCPKDLD_00521;eC_number=3.1.3.21;db_xref=COG:COG0647;inference=ab initio prediction:Prodigal:002006,similar to AA sequence:UniProtKB:O33194;locus_tag=BGCPKDLD_00521;product=D%2CL-glycerol 3-phosphate phosphatase
contig00001	Prodigal:002006	CDS	544051	544680	.	-	0	ID=BGCPKDLD_00522;inference=ab initio prediction:Prodigal:002006;locus_tag=BGCPKDLD_00522;product=hypothetical protein
contig00001	Prodigal:002006	CDS	545013	548429	.	+	0	ID=BGCPKDLD_00523;eC_number=6.2.1.20;Name=aas;gene=aas;inference=ab initio prediction:Prodigal:002006,protein motif:HAMAP:MF_01162;locus_tag=BGCPKDLD_00523;product=Bifunctional protein Aas
contig00001	Prodigal:002006	CDS	548756	549538	.	+	0	ID=BGCPKDLD_00524;inference=ab initio prediction:Prodigal:002006;locus_tag=BGCPKDLD_00524;product=hypothetical protein
contig00001	Prodigal:002006	CDS	549702	552020	.	+	0	ID=BGCPKDLD_00525;eC_number=2.7.13.3;Name=rcsC_3;gene=rcsC_3;inference=ab initio prediction:Prodigal:002006,protein motif:HAMAP:MF_00979;locus_tag=BGCPKDLD_00525;product=Sensor histidine kinase RcsC
contig00001	Prodigal:002006	CDS	552068	553087	.	-	0	ID=BGCPKDLD_00526;Name=caiE;gene=caiE;inference=ab initio prediction:Prodigal:002006,protein motif:HAMAP:MF_01525;locus_tag=BGCPKDLD_00526;product=Carnitine operon protein CaiE
contig00001	Prodigal:002006	CDS	553239	553694	.	+	0	ID=BGCPKDLD_00527;eC_number=2.8.1.12;Name=moaE;db_xref=COG:COG0314;gene=moaE;inference=ab initio prediction:Prodigal:002006,similar to AA sequence:UniProtKB:P30749;locus_tag=BGCPKDLD_00527;product=Molybdopterin synthase catalytic subunit
contig00001	Prodigal:002006	CDS	553765	554910	.	+	0	ID=BGCPKDLD_00528;inference=ab initio prediction:Prodigal:002006;locus_tag=BGCPKDLD_00528;product=hypothetical protein
contig00001	Prodigal:002006	CDS	555028	555747	.	+	0	ID=BGCPKDLD_00529;inference=ab initio prediction:Prodigal:002006;locus_tag=BGCPKDLD_00529;product=hypothetical protein
contig00001	Prodigal:002006	CDS	555747	556445	.	+	0	ID=BGCPKDLD_00530;eC_number=4.1.1.23;Name=pyrF;db_xref=COG:COG0284;gene=pyrF;inference=ab initio prediction:Prodigal:002006,similar to AA sequence:UniProtKB:Q5FJB3;locus_tag=BGCPKDLD_00530;product=Orotidine 5'-phosphate decarboxylase
contig00001	Prodigal:002006	CDS	556448	556804	.	+	0	ID=BGCPKDLD_00531;inference=ab initio prediction:Prodigal:002006;locus_tag=BGCPKDLD_00531;product=hypothetical protein
contig00001	Prodigal:002006	CDS	556824	557453	.	-	0	ID=BGCPKDLD_00532;Name=slmA_1;gene=slmA_1;inference=ab initio prediction:Prodigal:002006,protein motif:HAMAP:MF_01839;locus_tag=BGCPKDLD_00532;product=Nucleoid occlusion factor SlmA
contig00001	Prodigal:002006	CDS	557931	559619	.	+	0	ID=BGCPKDLD_00533;inference=ab initio prediction:Prodigal:002006;locus_tag=BGCPKDLD_00533;product=hypothetical protein
contig00001	Prodigal:002006	CDS	559639	559836	.	-	0	ID=BGCPKDLD_00534;inference=ab initio prediction:Prodigal:002006;locus_tag=BGCPKDLD_00534;product=hypothetical protein
contig00001	Prodigal:002006	CDS	559942	560424	.	-	0	ID=BGCPKDLD_00535;eC_number=3.6.1.23;Name=dut_1;gene=dut_1;inference=ab initio prediction:Prodigal:002006,similar to AA sequence:UniProtKB:Q2T0H6;locus_tag=BGCPKDLD_00535;product=Deoxyuridine 5'-triphosphate nucleotidohydrolase
contig00001	Prodigal:002006	CDS	560576	561337	.	+	0	ID=BGCPKDLD_00536;inference=ab initio prediction:Prodigal:002006;locus_tag=BGCPKDLD_00536;product=hypothetical protein
contig00001	Prodigal:002006	CDS	561350	561880	.	+	0	ID=BGCPKDLD_00537;eC_number=3.6.1.-;Name=rppH_2;gene=rppH_2;inference=ab initio prediction:Prodigal:002006,protein motif:HAMAP:MF_00298;locus_tag=BGCPKDLD_00537;product=RNA pyrophosphohydrolase
contig00001	Prodigal:002006	CDS	562008	562691	.	+	0	ID=BGCPKDLD_00538;eC_number=4.2.1.1;Name=cynT_1;db_xref=COG:COG0288;gene=cynT_1;inference=ab initio prediction:Prodigal:002006,similar to AA sequence:UniProtKB:P0ABE9;locus_tag=BGCPKDLD_00538;product=Carbonic anhydrase 1
contig00001	Prodigal:002006	CDS	562810	563544	.	-	0	ID=BGCPKDLD_00539;inference=ab initio prediction:Prodigal:002006;locus_tag=BGCPKDLD_00539;product=hypothetical protein
contig00001	Prodigal:002006	CDS	563918	564781	.	+	0	ID=BGCPKDLD_00540;inference=ab initio prediction:Prodigal:002006;locus_tag=BGCPKDLD_00540;product=hypothetical protein
contig00001	Prodigal:002006	CDS	565441	565938	.	+	0	ID=BGCPKDLD_00541;eC_number=1.16.3.1;Name=bfr;db_xref=COG:COG2193;gene=bfr;inference=ab initio prediction:Prodigal:002006,similar to AA sequence:UniProtKB:Q59738;locus_tag=BGCPKDLD_00541;product=Bacterioferritin
contig00001	Prodigal:002006	CDS	566062	566796	.	-	0	ID=BGCPKDLD_00542;eC_number=1.8.4.11;Name=msrA_1;gene=msrA_1;inference=ab initio prediction:Prodigal:002006,protein motif:HAMAP:MF_01401;locus_tag=BGCPKDLD_00542;product=Peptide methionine sulfoxide reductase MsrA
contig00001	Prodigal:002006	CDS	566793	567302	.	-	0	ID=BGCPKDLD_00543;eC_number=1.8.4.12;Name=msrB_1;gene=msrB_1;inference=ab initio prediction:Prodigal:002006,protein motif:HAMAP:MF_01400;locus_tag=BGCPKDLD_00543;product=Peptide methionine sulfoxide reductase MsrB
contig00001	Prodigal:002006	CDS	567633	568847	.	+	0	ID=BGCPKDLD_00544;eC_number=2.3.1.31;Name=metXA_1;db_xref=COG:COG2021;gene=metXA_1;inference=ab initio prediction:Prodigal:002006,similar to AA sequence:UniProtKB:Q9AAS1;locus_tag=BGCPKDLD_00544;product=Homoserine O-acetyltransferase
contig00001	Prodigal:002006	CDS	568865	569554	.	+	0	ID=BGCPKDLD_00545;inference=ab initio prediction:Prodigal:002006;locus_tag=BGCPKDLD_00545;product=hypothetical protein
contig00001	Prodigal:002006	CDS	569551	570078	.	+	0	ID=BGCPKDLD_00546;eC_number=2.7.1.71;Name=aroK_1;gene=aroK_1;inference=ab initio prediction:Prodigal:002006,protein motif:HAMAP:MF_00109;locus_tag=BGCPKDLD_00546;product=Shikimate kinase
contig00001	Prodigal:002006	CDS	570209	571000	.	-	0	ID=BGCPKDLD_00547;inference=ab initio prediction:Prodigal:002006;locus_tag=BGCPKDLD_00547;product=hypothetical protein
contig00001	Prodigal:002006	CDS	571066	572823	.	-	0	ID=BGCPKDLD_00548;eC_number=3.4.19.13;Name=ggt;db_xref=COG:COG0405;gene=ggt;inference=ab initio prediction:Prodigal:002006,similar to AA sequence:UniProtKB:P18956;locus_tag=BGCPKDLD_00548;product=Glutathione hydrolase proenzyme
contig00001	Prodigal:002006	CDS	572927	573211	.	-	0	ID=BGCPKDLD_00549;inference=ab initio prediction:Prodigal:002006;locus_tag=BGCPKDLD_00549;product=hypothetical protein
contig00001	Prodigal:002006	CDS	573559	574569	.	-	0	ID=BGCPKDLD_00550;eC_number=2.3.1.41;Name=ppsC;gene=ppsC;inference=ab initio prediction:Prodigal:002006,similar to AA sequence:UniProtKB:P96202;locus_tag=BGCPKDLD_00550;product=Phthiocerol synthesis polyketide synthase type I PpsC
contig00001	Prodigal:002006	CDS	574750	575028	.	-	0	ID=BGCPKDLD_00551;inference=ab initio prediction:Prodigal:002006;locus_tag=BGCPKDLD_00551;product=hypothetical protein
contig00001	Prodigal:002006	CDS	575172	575723	.	-	0	ID=BGCPKDLD_00552;inference=ab initio prediction:Prodigal:002006;locus_tag=BGCPKDLD_00552;product=hypothetical protein
contig00001	Prodigal:002006	CDS	575922	577034	.	-	0	ID=BGCPKDLD_00553;eC_number=3.-.-.-;Name=uvsE;gene=uvsE;inference=ab initio prediction:Prodigal:002006,protein motif:HAMAP:MF_00606;locus_tag=BGCPKDLD_00553;product=UV DNA damage endonuclease
contig00001	Prodigal:002006	CDS	577038	578066	.	-	0	ID=BGCPKDLD_00554;eC_number=3.5.2.9;Name=pxpC;db_xref=COG:COG1984;gene=pxpC;inference=ab initio prediction:Prodigal:002006,similar to AA sequence:UniProtKB:P75745;locus_tag=BGCPKDLD_00554;product=5-oxoprolinase subunit C
contig00001	Prodigal:002006	CDS	578063	578788	.	-	0	ID=BGCPKDLD_00555;eC_number=3.5.2.9;Name=pxpB;db_xref=COG:COG2049;gene=pxpB;inference=ab initio prediction:Prodigal:002006,similar to AA sequence:UniProtKB:P60495;locus_tag=BGCPKDLD_00555;product=5-oxoprolinase subunit B
contig00001	Prodigal:002006	CDS	579012	579809	.	-	0	ID=BGCPKDLD_00556;inference=ab initio prediction:Prodigal:002006;locus_tag=BGCPKDLD_00556;product=hypothetical protein
contig00001	Prodigal:002006	CDS	579888	580271	.	-	0	ID=BGCPKDLD_00557;inference=ab initio prediction:Prodigal:002006;locus_tag=BGCPKDLD_00557;product=hypothetical protein
contig00001	Prodigal:002006	CDS	580268	580678	.	-	0	ID=BGCPKDLD_00558;inference=ab initio prediction:Prodigal:002006;locus_tag=BGCPKDLD_00558;product=hypothetical protein
contig00001	Prodigal:002006	CDS	580696	581178	.	-	0	ID=BGCPKDLD_00559;inference=ab initio prediction:Prodigal:002006;locus_tag=BGCPKDLD_00559;product=hypothetical protein
contig00001	Prodigal:002006	CDS	581653	583074	.	+	0	ID=BGCPKDLD_00560;eC_number=2.4.1.15;Name=otsA;db_xref=COG:COG0380;gene=otsA;inference=ab initio prediction:Prodigal:002006,similar to AA sequence:UniProtKB:P31677;locus_tag=BGCPKDLD_00560;product=Trehalose-6-phosphate synthase
contig00001	Prodigal:002006	CDS	583198	583545	.	+	0	ID=BGCPKDLD_00561;inference=ab initio prediction:Prodigal:002006;locus_tag=BGCPKDLD_00561;product=hypothetical protein
contig00001	Prodigal:002006	CDS	583766	585034	.	+	0	ID=BGCPKDLD_00562;eC_number=4.1.1.20;Name=lysA;db_xref=COG:COG0019;gene=lysA;inference=ab initio prediction:Prodigal:002006,similar to AA sequence:UniProtKB:Q9KVL7;locus_tag=BGCPKDLD_00562;product=Diaminopimelate decarboxylase
contig00001	Prodigal:002006	CDS	585100	587904	.	+	0	ID=BGCPKDLD_00563;inference=ab initio prediction:Prodigal:002006;locus_tag=BGCPKDLD_00563;product=hypothetical protein
contig00001	Prodigal:002006	CDS	587978	588163	.	+	0	ID=BGCPKDLD_00564;inference=ab initio prediction:Prodigal:002006;locus_tag=BGCPKDLD_00564;product=hypothetical protein
contig00001	Prodigal:002006	CDS	588340	588981	.	+	0	ID=BGCPKDLD_00565;inference=ab initio prediction:Prodigal:002006;locus_tag=BGCPKDLD_00565;product=hypothetical protein
contig00001	Prodigal:002006	CDS	589136	589708	.	+	0	ID=BGCPKDLD_00566;eC_number=2.5.1.17;db_xref=COG:COG2096;inference=ab initio prediction:Prodigal:002006,similar to AA sequence:UniProtKB:P9WP99;locus_tag=BGCPKDLD_00566;product=Corrinoid adenosyltransferase
contig00001	Prodigal:002006	CDS	589873	590622	.	+	0	ID=BGCPKDLD_00567;Name=etfB;gene=etfB;inference=ab initio prediction:Prodigal:002006,similar to AA sequence:UniProtKB:P38975;locus_tag=BGCPKDLD_00567;product=Electron transfer flavoprotein subunit beta
contig00001	Prodigal:002006	CDS	590711	591664	.	+	0	ID=BGCPKDLD_00568;Name=etfA;db_xref=COG:COG2025;gene=etfA;inference=ab initio prediction:Prodigal:002006,similar to AA sequence:UniProtKB:P38974;locus_tag=BGCPKDLD_00568;product=Electron transfer flavoprotein subunit alpha
contig00001	Prodigal:002006	CDS	591785	592696	.	+	0	ID=BGCPKDLD_00569;eC_number=1.1.1.157;Name=mmgB;db_xref=COG:COG1250;gene=mmgB;inference=ab initio prediction:Prodigal:002006,similar to AA sequence:UniProtKB:P45856;locus_tag=BGCPKDLD_00569;product=putative 3-hydroxybutyryl-CoA dehydrogenase
contig00001	Prodigal:002006	CDS	592851	593501	.	-	0	ID=BGCPKDLD_00570;eC_number=2.4.2.9;Name=upp;gene=upp;inference=ab initio prediction:Prodigal:002006,similar to AA sequence:UniProtKB:P67396;locus_tag=BGCPKDLD_00570;product=Uracil phosphoribosyltransferase
contig00001	Prodigal:002006	CDS	593682	594476	.	-	0	ID=BGCPKDLD_00571;inference=ab initio prediction:Prodigal:002006;locus_tag=BGCPKDLD_00571;product=hypothetical protein
contig00001	Prodigal:002006	CDS	594578	596671	.	-	0	ID=BGCPKDLD_00572;eC_number=3.2.1.-;Name=glgX_1;db_xref=COG:COG1523;gene=glgX_1;inference=ab initio prediction:Prodigal:002006,similar to AA sequence:UniProtKB:P9WQ25;locus_tag=BGCPKDLD_00572;product=Glycogen operon protein GlgX 
contig00001	Prodigal:002006	CDS	596890	597963	.	+	0	ID=BGCPKDLD_00573;eC_number=2.1.1.163;Name=COQ5_1;gene=COQ5_1;inference=ab initio prediction:Prodigal:002006,protein motif:HAMAP:MF_01813;locus_tag=BGCPKDLD_00573;product=2-methoxy-6-polyprenyl-1%2C4-benzoquinol methylase%2C mitochondrial
contig00001	Prodigal:002006	CDS	598102	599019	.	+	0	ID=BGCPKDLD_00574;eC_number=1.5.1.20;Name=metF;db_xref=COG:COG0685;gene=metF;inference=ab initio prediction:Prodigal:002006,similar to AA sequence:UniProtKB:P0AEZ1;locus_tag=BGCPKDLD_00574;product=5%2C10-methylenetetrahydrofolate reductase
contig00001	Prodigal:002006	CDS	599164	602970	.	+	0	ID=BGCPKDLD_00575;eC_number=2.1.1.13;Name=metH;db_xref=COG:COG0646;gene=metH;inference=ab initio prediction:Prodigal:002006,similar to AA sequence:UniProtKB:P13009;locus_tag=BGCPKDLD_00575;product=Methionine synthase
contig00001	Prodigal:002006	CDS	603094	603306	.	+	0	ID=BGCPKDLD_00576;inference=ab initio prediction:Prodigal:002006;locus_tag=BGCPKDLD_00576;product=hypothetical protein
contig00001	Prodigal:002006	CDS	603508	604785	.	-	0	ID=BGCPKDLD_00577;eC_number=2.1.1.192;Name=rlmN;db_xref=COG:COG0820;gene=rlmN;inference=ab initio prediction:Prodigal:002006,similar to AA sequence:UniProtKB:P36979;locus_tag=BGCPKDLD_00577;product=Dual-specificity RNA methyltransferase RlmN
contig00001	Prodigal:002006	CDS	604921	605523	.	-	0	ID=BGCPKDLD_00578;inference=ab initio prediction:Prodigal:002006;locus_tag=BGCPKDLD_00578;product=hypothetical protein
contig00001	Prodigal:002006	CDS	605793	606506	.	+	0	ID=BGCPKDLD_00579;Name=kdpE_1;db_xref=COG:COG0745;gene=kdpE_1;inference=ab initio prediction:Prodigal:002006,similar to AA sequence:UniProtKB:P9WGN1;locus_tag=BGCPKDLD_00579;product=Transcriptional regulatory protein KdpE
contig00001	Prodigal:002006	CDS	606698	607165	.	+	0	ID=BGCPKDLD_00580;inference=ab initio prediction:Prodigal:002006;locus_tag=BGCPKDLD_00580;product=hypothetical protein
contig00001	Prodigal:002006	CDS	607230	608084	.	+	0	ID=BGCPKDLD_00581;eC_number=2.3.1.117;Name=dapD;gene=dapD;inference=ab initio prediction:Prodigal:002006,similar to AA sequence:UniProtKB:Q8FV25;locus_tag=BGCPKDLD_00581;product=2%2C3%2C4%2C5-tetrahydropyridine-2%2C6-dicarboxylate N-succinyltransferase
contig00001	Prodigal:002006	CDS	608326	609258	.	+	0	ID=BGCPKDLD_00582;inference=ab initio prediction:Prodigal:002006;locus_tag=BGCPKDLD_00582;product=hypothetical protein
contig00001	Prodigal:002006	CDS	609571	610452	.	+	0	ID=BGCPKDLD_00583;inference=ab initio prediction:Prodigal:002006;locus_tag=BGCPKDLD_00583;product=hypothetical protein
contig00001	Prodigal:002006	CDS	610662	612872	.	+	0	ID=BGCPKDLD_00584;Name=fhuA_1;db_xref=COG:COG1629;gene=fhuA_1;inference=ab initio prediction:Prodigal:002006,similar to AA sequence:UniProtKB:P06971;locus_tag=BGCPKDLD_00584;product=Ferrichrome outer membrane transporter/phage receptor
contig00001	Prodigal:002006	CDS	613027	613596	.	+	0	ID=BGCPKDLD_00585;inference=ab initio prediction:Prodigal:002006;locus_tag=BGCPKDLD_00585;product=hypothetical protein
contig00001	Prodigal:002006	CDS	613698	614438	.	-	0	ID=BGCPKDLD_00586;inference=ab initio prediction:Prodigal:002006,similar to AA sequence:UniProtKB:P0AEC0;locus_tag=BGCPKDLD_00586;note=UPF0053 inner membrane protein YoaE;product=hypothetical protein
contig00001	Prodigal:002006	CDS	614456	615382	.	-	0	ID=BGCPKDLD_00587;eC_number=2.7.1.107;Name=dagK;db_xref=COG:COG1597;gene=dagK;inference=ab initio prediction:Prodigal:002006,similar to AA sequence:UniProtKB:P9WP29;locus_tag=BGCPKDLD_00587;product=Diacylglycerol kinase
contig00001	Prodigal:002006	CDS	615816	616679	.	+	0	ID=BGCPKDLD_00588;inference=ab initio prediction:Prodigal:002006;locus_tag=BGCPKDLD_00588;product=hypothetical protein
contig00001	Prodigal:002006	CDS	616861	618234	.	+	0	ID=BGCPKDLD_00589;inference=ab initio prediction:Prodigal:002006;locus_tag=BGCPKDLD_00589;product=hypothetical protein
contig00001	Prodigal:002006	CDS	618400	619398	.	+	0	ID=BGCPKDLD_00590;Name=qmcA;db_xref=COG:COG0330;gene=qmcA;inference=ab initio prediction:Prodigal:002006,similar to AA sequence:UniProtKB:P0AA53;locus_tag=BGCPKDLD_00590;product=Protein QmcA
contig00001	Prodigal:002006	CDS	619402	619866	.	+	0	ID=BGCPKDLD_00591;inference=ab initio prediction:Prodigal:002006;locus_tag=BGCPKDLD_00591;product=hypothetical protein
contig00001	Prodigal:002006	CDS	620072	621805	.	-	0	ID=BGCPKDLD_00592;eC_number=1.2.5.1;Name=poxB;db_xref=COG:COG0028;gene=poxB;inference=ab initio prediction:Prodigal:002006,similar to AA sequence:UniProtKB:P07003;locus_tag=BGCPKDLD_00592;product=Pyruvate dehydrogenase [ubiquinone]
contig00001	Prodigal:002006	CDS	622118	623581	.	-	0	ID=BGCPKDLD_00593;eC_number=3.6.4.-;Name=rho;db_xref=COG:COG1158;gene=rho;inference=ab initio prediction:Prodigal:002006,similar to AA sequence:UniProtKB:P0AG30;locus_tag=BGCPKDLD_00593;product=Transcription termination factor Rho
contig00001	Prodigal:002006	CDS	623743	624516	.	-	0	ID=BGCPKDLD_00594;inference=ab initio prediction:Prodigal:002006;locus_tag=BGCPKDLD_00594;product=hypothetical protein
contig00001	Prodigal:002006	CDS	624513	625721	.	-	0	ID=BGCPKDLD_00595;inference=ab initio prediction:Prodigal:002006;locus_tag=BGCPKDLD_00595;product=hypothetical protein
contig00001	Prodigal:002006	CDS	625737	626453	.	-	0	ID=BGCPKDLD_00596;inference=ab initio prediction:Prodigal:002006;locus_tag=BGCPKDLD_00596;product=hypothetical protein
contig00001	Prodigal:002006	CDS	626924	627427	.	+	0	ID=BGCPKDLD_00597;Name=secB;db_xref=COG:COG1952;gene=secB;inference=ab initio prediction:Prodigal:002006,similar to AA sequence:UniProtKB:P0AG86;locus_tag=BGCPKDLD_00597;product=Protein-export protein SecB
contig00001	Prodigal:002006	CDS	627607	628212	.	+	0	ID=BGCPKDLD_00598;inference=ab initio prediction:Prodigal:002006;locus_tag=BGCPKDLD_00598;product=hypothetical protein
contig00001	Prodigal:002006	CDS	628397	629647	.	+	0	ID=BGCPKDLD_00599;inference=ab initio prediction:Prodigal:002006,similar to AA sequence:UniProtKB:P9WJX1;locus_tag=BGCPKDLD_00599;product=putative MFS-type transporter
contig00001	Prodigal:002006	CDS	629767	630273	.	+	0	ID=BGCPKDLD_00600;inference=ab initio prediction:Prodigal:002006;locus_tag=BGCPKDLD_00600;product=hypothetical protein
contig00001	Prodigal:002006	CDS	630275	630646	.	+	0	ID=BGCPKDLD_00601;Name=csaA;db_xref=COG:COG0073;gene=csaA;inference=ab initio prediction:Prodigal:002006,similar to AA sequence:UniProtKB:P37584;locus_tag=BGCPKDLD_00601;product=putative chaperone CsaA
contig00001	Prodigal:002006	CDS	630753	632264	.	+	0	ID=BGCPKDLD_00602;eC_number=6.1.1.21;Name=hisS;db_xref=COG:COG0124;gene=hisS;inference=ab initio prediction:Prodigal:002006,similar to AA sequence:UniProtKB:Q8YMC2;locus_tag=BGCPKDLD_00602;product=Histidine--tRNA ligase
contig00001	Prodigal:002006	CDS	632292	632669	.	-	0	ID=BGCPKDLD_00603;inference=ab initio prediction:Prodigal:002006;locus_tag=BGCPKDLD_00603;product=hypothetical protein
contig00001	Prodigal:002006	CDS	632678	632914	.	-	0	ID=BGCPKDLD_00604;inference=ab initio prediction:Prodigal:002006;locus_tag=BGCPKDLD_00604;product=hypothetical protein
contig00001	Prodigal:002006	CDS	632970	633824	.	-	0	ID=BGCPKDLD_00605;eC_number=2.1.1.80;Name=cheR1;gene=cheR1;inference=ab initio prediction:Prodigal:002006,similar to AA sequence:UniProtKB:O87131;locus_tag=BGCPKDLD_00605;product=Chemotaxis protein methyltransferase 1
contig00001	Prodigal:002006	CDS	633821	634972	.	-	0	ID=BGCPKDLD_00606;eC_number=3.1.1.61;Name=cheB_1;db_xref=COG:COG2201;gene=cheB_1;inference=ab initio prediction:Prodigal:002006,similar to AA sequence:UniProtKB:P07330;locus_tag=BGCPKDLD_00606;product=Protein-glutamate methylesterase/protein-glutamine glutaminase
contig00001	Prodigal:002006	CDS	635082	635468	.	-	0	ID=BGCPKDLD_00607;Name=cheY_2;db_xref=COG:COG0784;gene=cheY_2;inference=ab initio prediction:Prodigal:002006,similar to AA sequence:UniProtKB:P0AE67;locus_tag=BGCPKDLD_00607;product=Chemotaxis protein CheY
contig00001	Prodigal:002006	CDS	635480	635962	.	-	0	ID=BGCPKDLD_00608;Name=cheW;db_xref=COG:COG0835;gene=cheW;inference=ab initio prediction:Prodigal:002006,similar to AA sequence:UniProtKB:P0A964;locus_tag=BGCPKDLD_00608;product=Chemotaxis protein CheW
contig00001	Prodigal:002006	CDS	635993	638746	.	-	0	ID=BGCPKDLD_00609;eC_number=2.7.13.3;Name=rcsC_4;gene=rcsC_4;inference=ab initio prediction:Prodigal:002006,protein motif:HAMAP:MF_00979;locus_tag=BGCPKDLD_00609;product=Sensor histidine kinase RcsC
contig00001	Prodigal:002006	CDS	638873	639619	.	-	0	ID=BGCPKDLD_00610;eC_number=2.7.99.-;Name=chpT;gene=chpT;inference=ab initio prediction:Prodigal:002006,similar to AA sequence:UniProtKB:Q2YQA5;locus_tag=BGCPKDLD_00610;product=Protein phosphotransferase ChpT
contig00001	Prodigal:002006	CDS	640184	641098	.	+	0	ID=BGCPKDLD_00611;eC_number=3.1.3.7;Name=cysQ_2;gene=cysQ_2;inference=ab initio prediction:Prodigal:002006,protein motif:HAMAP:MF_02095;locus_tag=BGCPKDLD_00611;product=3'(2')%2C5'-bisphosphate nucleotidase CysQ
contig00001	Prodigal:002006	CDS	641256	641852	.	+	0	ID=BGCPKDLD_00612;inference=ab initio prediction:Prodigal:002006;locus_tag=BGCPKDLD_00612;product=hypothetical protein
contig00001	Prodigal:002006	CDS	641955	642650	.	+	0	ID=BGCPKDLD_00613;inference=ab initio prediction:Prodigal:002006;locus_tag=BGCPKDLD_00613;product=hypothetical protein
contig00001	Prodigal:002006	CDS	642881	643156	.	+	0	ID=BGCPKDLD_00614;inference=ab initio prediction:Prodigal:002006;locus_tag=BGCPKDLD_00614;product=hypothetical protein
contig00001	Prodigal:002006	CDS	643228	644388	.	-	0	ID=BGCPKDLD_00615;inference=ab initio prediction:Prodigal:002006;locus_tag=BGCPKDLD_00615;product=hypothetical protein
contig00001	Prodigal:002006	CDS	644717	646045	.	+	0	ID=BGCPKDLD_00616;eC_number=1.17.7.3;Name=ispG;db_xref=COG:COG0821;gene=ispG;inference=ab initio prediction:Prodigal:002006,similar to AA sequence:UniProtKB:Q5SLI8;locus_tag=BGCPKDLD_00616;product=4-hydroxy-3-methylbut-2-en-1-yl diphosphate synthase (flavodoxin)
contig00001	Prodigal:002006	CDS	646395	648389	.	+	0	ID=BGCPKDLD_00617;Name=kup_2;gene=kup_2;inference=ab initio prediction:Prodigal:002006,protein motif:HAMAP:MF_01522;locus_tag=BGCPKDLD_00617;product=Low affinity potassium transport system protein kup
contig00001	Prodigal:002006	CDS	648787	651021	.	+	0	ID=BGCPKDLD_00618;Name=fhuA_2;db_xref=COG:COG1629;gene=fhuA_2;inference=ab initio prediction:Prodigal:002006,similar to AA sequence:UniProtKB:P06971;locus_tag=BGCPKDLD_00618;product=Ferrichrome outer membrane transporter/phage receptor
contig00001	Prodigal:002006	CDS	651140	651598	.	+	0	ID=BGCPKDLD_00619;inference=ab initio prediction:Prodigal:002006;locus_tag=BGCPKDLD_00619;product=hypothetical protein
contig00001	Prodigal:002006	CDS	651773	652891	.	+	0	ID=BGCPKDLD_00620;eC_number=2.6.1.9;Name=hisC_1;gene=hisC_1;inference=ab initio prediction:Prodigal:002006,similar to AA sequence:UniProtKB:P34037;locus_tag=BGCPKDLD_00620;product=Histidinol-phosphate aminotransferase
contig00001	Prodigal:002006	CDS	652888	653883	.	+	0	ID=BGCPKDLD_00621;eC_number=1.3.1.43;Name=tyrC;gene=tyrC;inference=ab initio prediction:Prodigal:002006,similar to AA sequence:UniProtKB:Q04983;locus_tag=BGCPKDLD_00621;product=Cyclohexadienyl dehydrogenase
contig00001	Prodigal:002006	CDS	653990	655093	.	-	0	ID=BGCPKDLD_00622;inference=ab initio prediction:Prodigal:002006;locus_tag=BGCPKDLD_00622;product=hypothetical protein
contig00001	Prodigal:002006	CDS	655204	655563	.	-	0	ID=BGCPKDLD_00623;inference=ab initio prediction:Prodigal:002006;locus_tag=BGCPKDLD_00623;product=hypothetical protein
contig00001	Prodigal:002006	CDS	655905	656459	.	+	0	ID=BGCPKDLD_00624;inference=ab initio prediction:Prodigal:002006;locus_tag=BGCPKDLD_00624;product=hypothetical protein
contig00001	Prodigal:002006	CDS	656478	657509	.	+	0	ID=BGCPKDLD_00625;inference=ab initio prediction:Prodigal:002006;locus_tag=BGCPKDLD_00625;product=hypothetical protein
contig00001	Prodigal:002006	CDS	657528	657947	.	-	0	ID=BGCPKDLD_00626;inference=ab initio prediction:Prodigal:002006;locus_tag=BGCPKDLD_00626;product=hypothetical protein
contig00001	Prodigal:002006	CDS	658123	659034	.	-	0	ID=BGCPKDLD_00627;Name=parB;gene=parB;inference=ab initio prediction:Prodigal:002006,similar to AA sequence:UniProtKB:B8GW30;locus_tag=BGCPKDLD_00627;product=Chromosome-partitioning protein ParB
contig00001	Prodigal:002006	CDS	659064	659894	.	-	0	ID=BGCPKDLD_00628;Name=parA_1;gene=parA_1;inference=ab initio prediction:Prodigal:002006,similar to AA sequence:UniProtKB:B8GW31;locus_tag=BGCPKDLD_00628;product=Chromosome partitioning protein ParA
contig00001	Prodigal:002006	CDS	659891	660526	.	-	0	ID=BGCPKDLD_00629;eC_number=2.1.1.170;Name=rsmG;gene=rsmG;inference=ab initio prediction:Prodigal:002006,protein motif:HAMAP:MF_00074;locus_tag=BGCPKDLD_00629;product=Ribosomal RNA small subunit methyltransferase G
contig00001	Prodigal:002006	CDS	660688	662562	.	-	0	ID=BGCPKDLD_00630;Name=mnmG;db_xref=COG:COG0445;gene=mnmG;inference=ab initio prediction:Prodigal:002006,similar to AA sequence:UniProtKB:P0A6U3;locus_tag=BGCPKDLD_00630;product=tRNA uridine 5-carboxymethylaminomethyl modification enzyme MnmG
contig00001	Prodigal:002006	CDS	662942	664273	.	-	0	ID=BGCPKDLD_00631;eC_number=3.6.-.-;Name=mnmE;db_xref=COG:COG0486;gene=mnmE;inference=ab initio prediction:Prodigal:002006,similar to AA sequence:UniProtKB:P25522;locus_tag=BGCPKDLD_00631;product=tRNA modification GTPase MnmE
contig00001	Prodigal:002006	CDS	664277	666955	.	-	0	ID=BGCPKDLD_00632;eC_number=6.1.1.4;Name=leuS;gene=leuS;inference=ab initio prediction:Prodigal:002006,similar to AA sequence:UniProtKB:B4RNT1;locus_tag=BGCPKDLD_00632;product=Leucine--tRNA ligase
contig00001	Prodigal:002006	CDS	667063	667782	.	+	0	ID=BGCPKDLD_00633;db_xref=COG:COG0325;inference=ab initio prediction:Prodigal:002006,similar to AA sequence:UniProtKB:P44506;locus_tag=BGCPKDLD_00633;product=Pyridoxal phosphate homeostasis protein
contig00001	Prodigal:002006	CDS	667942	669666	.	-	0	ID=BGCPKDLD_00634;eC_number=4.2.3.4;Name=aroB;gene=aroB;inference=ab initio prediction:Prodigal:002006,protein motif:HAMAP:MF_00110;locus_tag=BGCPKDLD_00634;product=3-dehydroquinate synthase
contig00001	Prodigal:002006	CDS	669846	670652	.	+	0	ID=BGCPKDLD_00635;Name=slmA_2;gene=slmA_2;inference=ab initio prediction:Prodigal:002006,protein motif:HAMAP:MF_01839;locus_tag=BGCPKDLD_00635;product=Nucleoid occlusion factor SlmA
contig00001	Prodigal:002006	CDS	670986	671948	.	+	0	ID=BGCPKDLD_00636;eC_number=1.1.1.37;Name=mdh;db_xref=COG:COG0039;gene=mdh;inference=ab initio prediction:Prodigal:002006,similar to AA sequence:UniProtKB:A9W386;locus_tag=BGCPKDLD_00636;product=Malate dehydrogenase
contig00001	Prodigal:002006	CDS	672031	673227	.	+	0	ID=BGCPKDLD_00637;eC_number=6.2.1.5;Name=sucC_2;db_xref=COG:COG0045;gene=sucC_2;inference=ab initio prediction:Prodigal:002006,similar to AA sequence:UniProtKB:P80886;locus_tag=BGCPKDLD_00637;product=Succinate--CoA ligase [ADP-forming] subunit beta
contig00001	Prodigal:002006	CDS	673236	674120	.	+	0	ID=BGCPKDLD_00638;eC_number=6.2.1.5;Name=sucD_2;db_xref=COG:COG0074;gene=sucD_2;inference=ab initio prediction:Prodigal:002006,similar to AA sequence:UniProtKB:P0AGE9;locus_tag=BGCPKDLD_00638;product=Succinate--CoA ligase [ADP-forming] subunit alpha
contig00001	Prodigal:002006	CDS	674338	677328	.	+	0	ID=BGCPKDLD_00639;eC_number=1.2.4.2;Name=sucA;db_xref=COG:COG0567;gene=sucA;inference=ab initio prediction:Prodigal:002006,similar to AA sequence:UniProtKB:P0AFG3;locus_tag=BGCPKDLD_00639;product=2-oxoglutarate dehydrogenase E1 component
contig00001	Prodigal:002006	CDS	677356	677658	.	+	0	ID=BGCPKDLD_00640;inference=ab initio prediction:Prodigal:002006;locus_tag=BGCPKDLD_00640;product=hypothetical protein
contig00001	Prodigal:002006	CDS	677733	679079	.	+	0	ID=BGCPKDLD_00641;eC_number=2.3.1.61;Name=sucB;db_xref=COG:COG0508;gene=sucB;inference=ab initio prediction:Prodigal:002006,similar to AA sequence:UniProtKB:P0AFG6;locus_tag=BGCPKDLD_00641;product=Dihydrolipoyllysine-residue succinyltransferase component of 2-oxoglutarate dehydrogenase complex
contig00001	Prodigal:002006	CDS	679106	679357	.	+	0	ID=BGCPKDLD_00642;inference=ab initio prediction:Prodigal:002006;locus_tag=BGCPKDLD_00642;product=hypothetical protein
contig00001	Prodigal:002006	CDS	679357	679671	.	+	0	ID=BGCPKDLD_00643;inference=ab initio prediction:Prodigal:002006;locus_tag=BGCPKDLD_00643;product=hypothetical protein
contig00001	Prodigal:002006	CDS	679693	681093	.	+	0	ID=BGCPKDLD_00644;eC_number=1.8.1.4;Name=lpd3;db_xref=COG:COG1249;gene=lpd3;inference=ab initio prediction:Prodigal:002006,similar to AA sequence:UniProtKB:P31046;locus_tag=BGCPKDLD_00644;product=Dihydrolipoyl dehydrogenase 3
contig00001	Prodigal:002006	CDS	681373	682998	.	+	0	ID=BGCPKDLD_00645;inference=ab initio prediction:Prodigal:002006,similar to AA sequence:UniProtKB:Q881J7;locus_tag=BGCPKDLD_00645;product=Blue-light-activated protein
contig00001	Prodigal:002006	CDS	683016	683507	.	+	0	ID=BGCPKDLD_00646;inference=ab initio prediction:Prodigal:002006;locus_tag=BGCPKDLD_00646;product=hypothetical protein
contig00001	Aragorn:001002	tRNA	683601	683675	.	+	.	ID=BGCPKDLD_00647;inference=COORDINATES:profile:Aragorn:001002;locus_tag=BGCPKDLD_00647;product=tRNA-Gly(ccc)
contig00001	Prodigal:002006	CDS	684220	684513	.	-	0	ID=BGCPKDLD_00648;inference=ab initio prediction:Prodigal:002006;locus_tag=BGCPKDLD_00648;product=hypothetical protein
contig00001	Prodigal:002006	CDS	684798	685544	.	-	0	ID=BGCPKDLD_00649;eC_number=1.-.-.-;Name=arsH_1;db_xref=COG:COG0431;gene=arsH_1;inference=ab initio prediction:Prodigal:002006,similar to AA sequence:UniProtKB:Q92R45;locus_tag=BGCPKDLD_00649;product=NADPH-dependent FMN reductase ArsH
contig00001	Prodigal:002006	CDS	685592	685954	.	+	0	ID=BGCPKDLD_00650;inference=ab initio prediction:Prodigal:002006;locus_tag=BGCPKDLD_00650;product=hypothetical protein
contig00001	Prodigal:002006	CDS	685947	686474	.	+	0	ID=BGCPKDLD_00651;eC_number=1.20.4.4;Name=arsC_1;db_xref=COG:COG0394;gene=arsC_1;inference=ab initio prediction:Prodigal:002006,similar to AA sequence:UniProtKB:P45947;locus_tag=BGCPKDLD_00651;product=Arsenate reductase
contig00001	Prodigal:002006	CDS	686474	686899	.	+	0	ID=BGCPKDLD_00652;eC_number=1.20.4.1;Name=arsC_2;gene=arsC_2;inference=ab initio prediction:Prodigal:002006,similar to AA sequence:UniProtKB:P08692;locus_tag=BGCPKDLD_00652;product=Arsenate reductase
contig00001	Prodigal:002006	CDS	686934	688229	.	+	0	ID=BGCPKDLD_00653;Name=arsB_1;db_xref=COG:COG1055;gene=arsB_1;inference=ab initio prediction:Prodigal:002006,similar to AA sequence:UniProtKB:P0AB93;locus_tag=BGCPKDLD_00653;product=Arsenical pump membrane protein
contig00001	Prodigal:002006	CDS	688258	689316	.	+	0	ID=BGCPKDLD_00654;inference=ab initio prediction:Prodigal:002006;locus_tag=BGCPKDLD_00654;product=hypothetical protein
contig00002	Prodigal:002006	CDS	469	1932	.	-	0	ID=BGCPKDLD_00655;inference=ab initio prediction:Prodigal:002006;locus_tag=BGCPKDLD_00655;product=hypothetical protein
contig00002	Prodigal:002006	CDS	1937	3898	.	-	0	ID=BGCPKDLD_00656;inference=ab initio prediction:Prodigal:002006;locus_tag=BGCPKDLD_00656;product=hypothetical protein
contig00002	Prodigal:002006	CDS	3946	5463	.	+	0	ID=BGCPKDLD_00657;inference=ab initio prediction:Prodigal:002006;locus_tag=BGCPKDLD_00657;product=hypothetical protein
contig00002	Prodigal:002006	CDS	5516	6286	.	+	0	ID=BGCPKDLD_00658;eC_number=1.-.-.-;db_xref=COG:COG1028;inference=ab initio prediction:Prodigal:002006,similar to AA sequence:UniProtKB:P9WGR7;locus_tag=BGCPKDLD_00658;product=putative oxidoreductase
contig00002	Prodigal:002006	CDS	6286	7137	.	+	0	ID=BGCPKDLD_00659;eC_number=2.1.2.9;Name=fmt_1;gene=fmt_1;inference=ab initio prediction:Prodigal:002006,protein motif:HAMAP:MF_00182;locus_tag=BGCPKDLD_00659;product=Methionyl-tRNA formyltransferase
contig00002	Prodigal:002006	CDS	7126	8406	.	-	0	ID=BGCPKDLD_00660;eC_number=2.5.1.-;db_xref=COG:COG2873;inference=ab initio prediction:Prodigal:002006,similar to AA sequence:UniProtKB:Q9WZY4;locus_tag=BGCPKDLD_00660;product=O-acetyl-L-homoserine sulfhydrylase
contig00002	Prodigal:002006	CDS	8761	9330	.	+	0	ID=BGCPKDLD_00661;eC_number=7.1.1.8;Name=petA;db_xref=COG:COG0723;gene=petA;inference=ab initio prediction:Prodigal:002006,similar to AA sequence:UniProtKB:P51130;locus_tag=BGCPKDLD_00661;product=Ubiquinol-cytochrome c reductase iron-sulfur subunit
contig00002	Prodigal:002006	CDS	9365	10657	.	+	0	ID=BGCPKDLD_00662;Name=fbcH_1;db_xref=COG:COG1290;gene=fbcH_1;inference=ab initio prediction:Prodigal:002006,similar to AA sequence:UniProtKB:P51131;locus_tag=BGCPKDLD_00662;product=Cytochrome b/c1
contig00002	Prodigal:002006	CDS	10678	11571	.	+	0	ID=BGCPKDLD_00663;Name=fbcH_2;db_xref=COG:COG1290;gene=fbcH_2;inference=ab initio prediction:Prodigal:002006,similar to AA sequence:UniProtKB:P51131;locus_tag=BGCPKDLD_00663;product=Cytochrome b/c1
contig00002	Prodigal:002006	CDS	11910	12785	.	+	0	ID=BGCPKDLD_00664;eC_number=2.4.2.28;Name=mtnP;db_xref=COG:COG0005;gene=mtnP;inference=ab initio prediction:Prodigal:002006,similar to AA sequence:UniProtKB:Q2RXH9;locus_tag=BGCPKDLD_00664;product=S-methyl-5'-thioadenosine phosphorylase
contig00002	Prodigal:002006	CDS	13084	14217	.	+	0	ID=BGCPKDLD_00665;inference=ab initio prediction:Prodigal:002006;locus_tag=BGCPKDLD_00665;product=hypothetical protein
contig00002	Prodigal:002006	CDS	14355	14939	.	+	0	ID=BGCPKDLD_00666;inference=ab initio prediction:Prodigal:002006;locus_tag=BGCPKDLD_00666;product=hypothetical protein
contig00002	Prodigal:002006	CDS	15037	15843	.	+	0	ID=BGCPKDLD_00667;inference=ab initio prediction:Prodigal:002006;locus_tag=BGCPKDLD_00667;product=hypothetical protein
contig00002	Prodigal:002006	CDS	15982	16650	.	+	0	ID=BGCPKDLD_00668;inference=ab initio prediction:Prodigal:002006;locus_tag=BGCPKDLD_00668;product=hypothetical protein
contig00002	Prodigal:002006	CDS	16718	17038	.	-	0	ID=BGCPKDLD_00669;inference=ab initio prediction:Prodigal:002006;locus_tag=BGCPKDLD_00669;product=hypothetical protein
contig00002	Prodigal:002006	CDS	17213	17698	.	-	0	ID=BGCPKDLD_00670;inference=ab initio prediction:Prodigal:002006;locus_tag=BGCPKDLD_00670;product=hypothetical protein
contig00002	Prodigal:002006	CDS	17985	20612	.	+	0	ID=BGCPKDLD_00671;eC_number=2.7.-.-;Name=sasA_4;gene=sasA_4;inference=ab initio prediction:Prodigal:002006,protein motif:HAMAP:MF_01837;locus_tag=BGCPKDLD_00671;product=Adaptive-response sensory-kinase SasA
contig00002	Prodigal:002006	CDS	20863	22815	.	+	0	ID=BGCPKDLD_00672;eC_number=6.2.1.1;Name=acsA_1;db_xref=COG:COG0365;gene=acsA_1;inference=ab initio prediction:Prodigal:002006,similar to AA sequence:UniProtKB:Q89WV5;locus_tag=BGCPKDLD_00672;product=Acetyl-coenzyme A synthetase
contig00002	Prodigal:002006	CDS	23036	23422	.	+	0	ID=BGCPKDLD_00673;inference=ab initio prediction:Prodigal:002006;locus_tag=BGCPKDLD_00673;product=hypothetical protein
contig00002	Prodigal:002006	CDS	23419	25107	.	+	0	ID=BGCPKDLD_00674;Name=actP_2;db_xref=COG:COG4147;gene=actP_2;inference=ab initio prediction:Prodigal:002006,similar to AA sequence:UniProtKB:P32705;locus_tag=BGCPKDLD_00674;product=Cation/acetate symporter ActP
contig00002	Prodigal:002006	CDS	25353	26951	.	-	0	ID=BGCPKDLD_00675;Name=purH;db_xref=COG:COG0138;gene=purH;inference=ab initio prediction:Prodigal:002006,similar to AA sequence:UniProtKB:P15639;locus_tag=BGCPKDLD_00675;product=Bifunctional purine biosynthesis protein PurH
contig00002	Prodigal:002006	CDS	27074	28783	.	-	0	ID=BGCPKDLD_00676;Name=fzlC;gene=fzlC;inference=ab initio prediction:Prodigal:002006,similar to AA sequence:UniProtKB:A0A0H3C3S1;locus_tag=BGCPKDLD_00676;product=FtsZ-localized protein C
contig00002	Prodigal:002006	CDS	28998	29849	.	-	0	ID=BGCPKDLD_00677;eC_number=2.8.1.2;Name=sseA;db_xref=COG:COG2897;gene=sseA;inference=ab initio prediction:Prodigal:002006,similar to AA sequence:UniProtKB:P31142;locus_tag=BGCPKDLD_00677;product=3-mercaptopyruvate sulfurtransferase
contig00002	Prodigal:002006	CDS	30066	30302	.	+	0	ID=BGCPKDLD_00678;inference=ab initio prediction:Prodigal:002006;locus_tag=BGCPKDLD_00678;product=hypothetical protein
contig00002	Prodigal:002006	CDS	30550	32055	.	+	0	ID=BGCPKDLD_00679;eC_number=3.6.4.13;Name=rhlE_1;gene=rhlE_1;inference=ab initio prediction:Prodigal:002006,protein motif:HAMAP:MF_00968;locus_tag=BGCPKDLD_00679;product=ATP-dependent RNA helicase RhlE
contig00002	Prodigal:002006	CDS	32128	32313	.	+	0	ID=BGCPKDLD_00680;inference=ab initio prediction:Prodigal:002006,similar to AA sequence:UniProtKB:Q7DDI1;locus_tag=BGCPKDLD_00680;note=UPF0339 protein NMB1088;product=hypothetical protein
contig00002	Prodigal:002006	CDS	32431	32718	.	+	0	ID=BGCPKDLD_00681;inference=ab initio prediction:Prodigal:002006;locus_tag=BGCPKDLD_00681;product=hypothetical protein
contig00002	Prodigal:002006	CDS	32900	33043	.	+	0	ID=BGCPKDLD_00682;inference=ab initio prediction:Prodigal:002006;locus_tag=BGCPKDLD_00682;product=hypothetical protein
contig00002	Prodigal:002006	CDS	33146	33550	.	+	0	ID=BGCPKDLD_00683;eC_number=3.1.2.-;db_xref=COG:COG1607;inference=ab initio prediction:Prodigal:002006,similar to AA sequence:UniProtKB:P44886;locus_tag=BGCPKDLD_00683;product=putative acyl-CoA thioester hydrolase
contig00002	Prodigal:002006	CDS	33623	34267	.	+	0	ID=BGCPKDLD_00684;eC_number=3.1.2.6;Name=gloC;db_xref=COG:COG0491;gene=gloC;inference=ab initio prediction:Prodigal:002006,similar to AA sequence:UniProtKB:P75849;locus_tag=BGCPKDLD_00684;product=Hydroxyacylglutathione hydrolase GloC
contig00002	Prodigal:002006	CDS	34495	36942	.	+	0	ID=BGCPKDLD_00685;eC_number=5.6.2.2;Name=gyrB;gene=gyrB;inference=ab initio prediction:Prodigal:002006,similar to AA sequence:UniProtKB:B8GXQ0;locus_tag=BGCPKDLD_00685;product=DNA gyrase subunit B
contig00002	Prodigal:002006	CDS	37139	37846	.	-	0	ID=BGCPKDLD_00686;inference=ab initio prediction:Prodigal:002006;locus_tag=BGCPKDLD_00686;product=hypothetical protein
contig00002	Prodigal:002006	CDS	38259	39038	.	-	0	ID=BGCPKDLD_00687;eC_number=2.1.1.144;Name=tam_1;db_xref=COG:COG4106;gene=tam_1;inference=ab initio prediction:Prodigal:002006,similar to AA sequence:UniProtKB:P76145;locus_tag=BGCPKDLD_00687;product=Trans-aconitate 2-methyltransferase
contig00002	Prodigal:002006	CDS	39173	39604	.	+	0	ID=BGCPKDLD_00688;Name=mscL;db_xref=COG:COG1970;gene=mscL;inference=ab initio prediction:Prodigal:002006,similar to AA sequence:UniProtKB:P0A742;locus_tag=BGCPKDLD_00688;product=Large-conductance mechanosensitive channel
contig00002	Prodigal:002006	CDS	39622	39906	.	-	0	ID=BGCPKDLD_00689;inference=ab initio prediction:Prodigal:002006;locus_tag=BGCPKDLD_00689;product=hypothetical protein
contig00002	Prodigal:002006	CDS	40120	40533	.	-	0	ID=BGCPKDLD_00690;inference=ab initio prediction:Prodigal:002006;locus_tag=BGCPKDLD_00690;product=hypothetical protein
contig00002	Prodigal:002006	CDS	40740	41939	.	-	0	ID=BGCPKDLD_00691;eC_number=2.6.1.1;Name=aspC_1;gene=aspC_1;inference=ab initio prediction:Prodigal:002006,similar to AA sequence:UniProtKB:Q55128;locus_tag=BGCPKDLD_00691;product=Aspartate aminotransferase
contig00002	Prodigal:002006	CDS	42003	42194	.	-	0	ID=BGCPKDLD_00692;inference=ab initio prediction:Prodigal:002006;locus_tag=BGCPKDLD_00692;product=hypothetical protein
contig00002	Prodigal:002006	CDS	42365	43783	.	-	0	ID=BGCPKDLD_00693;eC_number=2.7.-.-;Name=sasA_5;gene=sasA_5;inference=ab initio prediction:Prodigal:002006,protein motif:HAMAP:MF_01837;locus_tag=BGCPKDLD_00693;product=Adaptive-response sensory-kinase SasA
contig00002	Prodigal:002006	CDS	43780	44520	.	-	0	ID=BGCPKDLD_00694;Name=ompR_1;gene=ompR_1;inference=ab initio prediction:Prodigal:002006,similar to AA sequence:UniProtKB:P0AA16;locus_tag=BGCPKDLD_00694;product=Transcriptional regulatory protein OmpR
contig00002	Prodigal:002006	CDS	44520	45032	.	-	0	ID=BGCPKDLD_00695;inference=ab initio prediction:Prodigal:002006;locus_tag=BGCPKDLD_00695;product=hypothetical protein
contig00002	Prodigal:002006	CDS	45287	46174	.	+	0	ID=BGCPKDLD_00696;eC_number=2.6.1.42;Name=ilvE_1;db_xref=COG:COG0115;gene=ilvE_1;inference=ab initio prediction:Prodigal:002006,similar to AA sequence:UniProtKB:O86428;locus_tag=BGCPKDLD_00696;product=Branched-chain-amino-acid aminotransferase
contig00002	Prodigal:002006	CDS	46196	46288	.	+	0	ID=BGCPKDLD_00697;inference=ab initio prediction:Prodigal:002006;locus_tag=BGCPKDLD_00697;product=hypothetical protein
contig00002	Prodigal:002006	CDS	46285	46530	.	+	0	ID=BGCPKDLD_00698;inference=ab initio prediction:Prodigal:002006;locus_tag=BGCPKDLD_00698;product=hypothetical protein
contig00002	Prodigal:002006	CDS	46819	47037	.	+	0	ID=BGCPKDLD_00699;inference=ab initio prediction:Prodigal:002006;locus_tag=BGCPKDLD_00699;product=hypothetical protein
contig00002	Prodigal:002006	CDS	47050	47850	.	-	0	ID=BGCPKDLD_00700;inference=ab initio prediction:Prodigal:002006;locus_tag=BGCPKDLD_00700;product=hypothetical protein
contig00002	Prodigal:002006	CDS	48003	49454	.	-	0	ID=BGCPKDLD_00701;inference=ab initio prediction:Prodigal:002006;locus_tag=BGCPKDLD_00701;product=hypothetical protein
contig00002	Prodigal:002006	CDS	49447	51345	.	-	0	ID=BGCPKDLD_00702;Name=kefC_1;db_xref=COG:COG0475;gene=kefC_1;inference=ab initio prediction:Prodigal:002006,similar to AA sequence:UniProtKB:P03819;locus_tag=BGCPKDLD_00702;product=Glutathione-regulated potassium-efflux system protein KefC
contig00002	Prodigal:002006	CDS	51568	52689	.	+	0	ID=BGCPKDLD_00703;eC_number=1.17.7.4;Name=ispH;db_xref=COG:COG0761;gene=ispH;inference=ab initio prediction:Prodigal:002006,similar to AA sequence:UniProtKB:P62623;locus_tag=BGCPKDLD_00703;product=4-hydroxy-3-methylbut-2-enyl diphosphate reductase
contig00002	Prodigal:002006	CDS	52779	53744	.	+	0	ID=BGCPKDLD_00704;eC_number=2.7.1.39;Name=thrB;db_xref=COG:COG2334;gene=thrB;inference=ab initio prediction:Prodigal:002006,similar to AA sequence:UniProtKB:Q8UHA8;locus_tag=BGCPKDLD_00704;product=Homoserine kinase
contig00002	Prodigal:002006	CDS	53797	54279	.	-	0	ID=BGCPKDLD_00705;eC_number=1.11.1.15;Name=PGdx;db_xref=COG:COG0678;gene=PGdx;inference=ab initio prediction:Prodigal:002006,similar to AA sequence:UniProtKB:P44758;locus_tag=BGCPKDLD_00705;product=Hybrid peroxiredoxin hyPrx5
contig00002	Prodigal:002006	CDS	54435	55043	.	+	0	ID=BGCPKDLD_00706;inference=ab initio prediction:Prodigal:002006,similar to AA sequence:UniProtKB:Q9KUP8;locus_tag=BGCPKDLD_00706;note=UPF0301 protein VC_0467;product=hypothetical protein
contig00002	Prodigal:002006	CDS	55194	56138	.	-	0	ID=BGCPKDLD_00707;eC_number=7.3.2.3;Name=cysA_1;db_xref=COG:COG1118;gene=cysA_1;inference=ab initio prediction:Prodigal:002006,similar to AA sequence:UniProtKB:P16676;locus_tag=BGCPKDLD_00707;product=Sulfate/thiosulfate import ATP-binding protein CysA
contig00002	Prodigal:002006	CDS	56242	57138	.	-	0	ID=BGCPKDLD_00708;Name=cysW;db_xref=COG:COG4208;gene=cysW;inference=ab initio prediction:Prodigal:002006,similar to AA sequence:UniProtKB:P0AEB0;locus_tag=BGCPKDLD_00708;product=Sulfate transport system permease protein CysW
contig00002	Prodigal:002006	CDS	57131	57985	.	-	0	ID=BGCPKDLD_00709;Name=cysT;db_xref=COG:COG0555;gene=cysT;inference=ab initio prediction:Prodigal:002006,similar to AA sequence:UniProtKB:P27367;locus_tag=BGCPKDLD_00709;product=Sulfate transport system permease protein CysT
contig00002	Prodigal:002006	CDS	57990	59033	.	-	0	ID=BGCPKDLD_00710;Name=sbp;db_xref=COG:COG1613;gene=sbp;inference=ab initio prediction:Prodigal:002006,similar to AA sequence:UniProtKB:P0AG78;locus_tag=BGCPKDLD_00710;product=Sulfate-binding protein
contig00002	Prodigal:002006	CDS	59289	59435	.	-	0	ID=BGCPKDLD_00711;inference=ab initio prediction:Prodigal:002006;locus_tag=BGCPKDLD_00711;product=hypothetical protein
contig00002	Prodigal:002006	CDS	59730	59999	.	+	0	ID=BGCPKDLD_00712;inference=ab initio prediction:Prodigal:002006;locus_tag=BGCPKDLD_00712;product=hypothetical protein
contig00002	Prodigal:002006	CDS	60315	60518	.	-	0	ID=BGCPKDLD_00713;inference=ab initio prediction:Prodigal:002006;locus_tag=BGCPKDLD_00713;product=hypothetical protein
contig00002	Prodigal:002006	CDS	60709	61335	.	-	0	ID=BGCPKDLD_00714;inference=ab initio prediction:Prodigal:002006;locus_tag=BGCPKDLD_00714;product=hypothetical protein
contig00002	Prodigal:002006	CDS	61401	62723	.	-	0	ID=BGCPKDLD_00715;eC_number=1.4.3.24;Name=pao;gene=pao;inference=ab initio prediction:Prodigal:002006,similar to AA sequence:UniProtKB:H8ZPX1;locus_tag=BGCPKDLD_00715;product=Pseudooxynicotine oxidase
contig00002	Prodigal:002006	CDS	62846	63799	.	-	0	ID=BGCPKDLD_00716;eC_number=5.1.3.24;Name=nanM;gene=nanM;inference=ab initio prediction:Prodigal:002006,protein motif:HAMAP:MF_01195;locus_tag=BGCPKDLD_00716;product=N-acetylneuraminate epimerase
contig00002	Prodigal:002006	CDS	63945	64673	.	+	0	ID=BGCPKDLD_00717;inference=ab initio prediction:Prodigal:002006;locus_tag=BGCPKDLD_00717;product=hypothetical protein
contig00002	Prodigal:002006	CDS	64998	65267	.	+	0	ID=BGCPKDLD_00718;inference=ab initio prediction:Prodigal:002006;locus_tag=BGCPKDLD_00718;product=hypothetical protein
contig00002	Prodigal:002006	CDS	65559	65657	.	+	0	ID=BGCPKDLD_00719;inference=ab initio prediction:Prodigal:002006;locus_tag=BGCPKDLD_00719;product=hypothetical protein
contig00002	Prodigal:002006	CDS	65684	67315	.	-	0	ID=BGCPKDLD_00720;inference=ab initio prediction:Prodigal:002006;locus_tag=BGCPKDLD_00720;product=hypothetical protein
contig00002	Prodigal:002006	CDS	67330	68400	.	-	0	ID=BGCPKDLD_00721;Name=futA2;gene=futA2;inference=ab initio prediction:Prodigal:002006,similar to AA sequence:UniProtKB:Q55835;locus_tag=BGCPKDLD_00721;product=Iron uptake protein A2
contig00002	Prodigal:002006	CDS	68452	69492	.	-	0	ID=BGCPKDLD_00722;eC_number=7.2.2.7;Name=fbpC2;db_xref=COG:COG3842;gene=fbpC2;inference=ab initio prediction:Prodigal:002006,similar to AA sequence:UniProtKB:P44513;locus_tag=BGCPKDLD_00722;product=Fe(3+) ions import ATP-binding protein FbpC 2
contig00002	Aragorn:001002	tRNA	69712	69785	.	+	.	ID=BGCPKDLD_00723;inference=COORDINATES:profile:Aragorn:001002;locus_tag=BGCPKDLD_00723;product=tRNA-Gly(tcc)
contig00002	Prodigal:002006	CDS	70297	70536	.	-	0	ID=BGCPKDLD_00724;inference=ab initio prediction:Prodigal:002006;locus_tag=BGCPKDLD_00724;product=hypothetical protein
contig00002	Prodigal:002006	CDS	70533	70769	.	-	0	ID=BGCPKDLD_00725;inference=ab initio prediction:Prodigal:002006;locus_tag=BGCPKDLD_00725;product=hypothetical protein
contig00002	Prodigal:002006	CDS	70766	71275	.	-	0	ID=BGCPKDLD_00726;inference=ab initio prediction:Prodigal:002006;locus_tag=BGCPKDLD_00726;product=hypothetical protein
contig00002	Prodigal:002006	CDS	71265	71672	.	-	0	ID=BGCPKDLD_00727;inference=ab initio prediction:Prodigal:002006;locus_tag=BGCPKDLD_00727;product=hypothetical protein
contig00002	Prodigal:002006	CDS	72055	72591	.	+	0	ID=BGCPKDLD_00728;inference=ab initio prediction:Prodigal:002006;locus_tag=BGCPKDLD_00728;product=hypothetical protein
contig00002	Prodigal:002006	CDS	72690	75275	.	+	0	ID=BGCPKDLD_00729;eC_number=3.4.24.-;Name=ftsH_1;gene=ftsH_1;inference=ab initio prediction:Prodigal:002006,protein motif:HAMAP:MF_01458;locus_tag=BGCPKDLD_00729;product=ATP-dependent zinc metalloprotease FtsH
contig00002	Prodigal:002006	CDS	75289	75531	.	+	0	ID=BGCPKDLD_00730;inference=ab initio prediction:Prodigal:002006;locus_tag=BGCPKDLD_00730;product=hypothetical protein
contig00002	Prodigal:002006	CDS	75569	75943	.	+	0	ID=BGCPKDLD_00731;inference=ab initio prediction:Prodigal:002006;locus_tag=BGCPKDLD_00731;product=hypothetical protein
contig00002	Prodigal:002006	CDS	75933	76085	.	+	0	ID=BGCPKDLD_00732;inference=ab initio prediction:Prodigal:002006;locus_tag=BGCPKDLD_00732;product=hypothetical protein
contig00002	Prodigal:002006	CDS	76082	76453	.	+	0	ID=BGCPKDLD_00733;inference=ab initio prediction:Prodigal:002006;locus_tag=BGCPKDLD_00733;product=hypothetical protein
contig00002	Prodigal:002006	CDS	76450	76893	.	+	0	ID=BGCPKDLD_00734;inference=ab initio prediction:Prodigal:002006;locus_tag=BGCPKDLD_00734;product=hypothetical protein
contig00002	Prodigal:002006	CDS	76932	77282	.	+	0	ID=BGCPKDLD_00735;inference=ab initio prediction:Prodigal:002006;locus_tag=BGCPKDLD_00735;product=hypothetical protein
contig00002	Prodigal:002006	CDS	77328	77534	.	+	0	ID=BGCPKDLD_00736;inference=ab initio prediction:Prodigal:002006;locus_tag=BGCPKDLD_00736;product=hypothetical protein
contig00002	Prodigal:002006	CDS	78130	80259	.	+	0	ID=BGCPKDLD_00737;inference=ab initio prediction:Prodigal:002006;locus_tag=BGCPKDLD_00737;product=hypothetical protein
contig00002	Prodigal:002006	CDS	80292	80816	.	+	0	ID=BGCPKDLD_00738;inference=ab initio prediction:Prodigal:002006;locus_tag=BGCPKDLD_00738;product=hypothetical protein
contig00002	Prodigal:002006	CDS	80767	81522	.	+	0	ID=BGCPKDLD_00739;inference=ab initio prediction:Prodigal:002006;locus_tag=BGCPKDLD_00739;product=hypothetical protein
contig00002	Prodigal:002006	CDS	82034	85039	.	+	0	ID=BGCPKDLD_00740;inference=ab initio prediction:Prodigal:002006;locus_tag=BGCPKDLD_00740;product=hypothetical protein
contig00002	Prodigal:002006	CDS	85039	85698	.	+	0	ID=BGCPKDLD_00741;inference=ab initio prediction:Prodigal:002006;locus_tag=BGCPKDLD_00741;product=hypothetical protein
contig00002	Prodigal:002006	CDS	88411	89595	.	+	0	ID=BGCPKDLD_00742;inference=ab initio prediction:Prodigal:002006;locus_tag=BGCPKDLD_00742;product=hypothetical protein
contig00002	Prodigal:002006	CDS	89552	90904	.	-	0	ID=BGCPKDLD_00743;Name=aaeB_1;gene=aaeB_1;inference=ab initio prediction:Prodigal:002006,protein motif:HAMAP:MF_01545;locus_tag=BGCPKDLD_00743;product=p-hydroxybenzoic acid efflux pump subunit AaeB
contig00002	Prodigal:002006	CDS	91045	92034	.	-	0	ID=BGCPKDLD_00744;eC_number=1.3.1.103;inference=ab initio prediction:Prodigal:002006,similar to AA sequence:UniProtKB:Q59I44;locus_tag=BGCPKDLD_00744;product=2-haloacrylate reductase
contig00002	Prodigal:002006	CDS	92124	92759	.	-	0	ID=BGCPKDLD_00745;eC_number=1.5.1.2;Name=proC_1;gene=proC_1;inference=ab initio prediction:Prodigal:002006,protein motif:HAMAP:MF_01925;locus_tag=BGCPKDLD_00745;product=Pyrroline-5-carboxylate reductase
contig00002	Prodigal:002006	CDS	92894	93769	.	+	0	ID=BGCPKDLD_00746;Name=dmlR_2;gene=dmlR_2;inference=ab initio prediction:Prodigal:002006,similar to AA sequence:UniProtKB:P76250;locus_tag=BGCPKDLD_00746;product=HTH-type transcriptional regulator DmlR
contig00002	Prodigal:002006	CDS	93809	94966	.	-	0	ID=BGCPKDLD_00747;eC_number=1.6.99.1;Name=namA_1;db_xref=COG:COG1902;gene=namA_1;inference=ab initio prediction:Prodigal:002006,similar to AA sequence:UniProtKB:P54550;locus_tag=BGCPKDLD_00747;product=NADPH dehydrogenase
contig00002	Prodigal:002006	CDS	95137	95787	.	+	0	ID=BGCPKDLD_00748;Name=comR_1;gene=comR_1;inference=ab initio prediction:Prodigal:002006,similar to AA sequence:UniProtKB:P75952;locus_tag=BGCPKDLD_00748;product=HTH-type transcriptional repressor ComR
contig00002	Prodigal:002006	CDS	95831	96538	.	+	0	ID=BGCPKDLD_00749;Name=yidZ;gene=yidZ;inference=ab initio prediction:Prodigal:002006,protein motif:HAMAP:MF_01607;locus_tag=BGCPKDLD_00749;product=HTH-type transcriptional regulator YidZ
contig00002	Prodigal:002006	CDS	96521	97501	.	-	0	ID=BGCPKDLD_00750;Name=rhaR_1;gene=rhaR_1;inference=ab initio prediction:Prodigal:002006,protein motif:HAMAP:MF_01533;locus_tag=BGCPKDLD_00750;product=HTH-type transcriptional activator RhaR
contig00002	Prodigal:002006	CDS	97736	98029	.	+	0	ID=BGCPKDLD_00751;inference=ab initio prediction:Prodigal:002006;locus_tag=BGCPKDLD_00751;product=hypothetical protein
contig00002	Prodigal:002006	CDS	98186	98569	.	+	0	ID=BGCPKDLD_00752;inference=ab initio prediction:Prodigal:002006,similar to AA sequence:ISfinder:ISMex21;locus_tag=BGCPKDLD_00752;product=IS630 family transposase ISMex21
contig00002	Prodigal:002006	CDS	98659	99147	.	+	0	ID=BGCPKDLD_00753;inference=ab initio prediction:Prodigal:002006,similar to AA sequence:ISfinder:ISMex21;locus_tag=BGCPKDLD_00753;product=IS630 family transposase ISMex21
contig00002	Prodigal:002006	CDS	99220	99441	.	+	0	ID=BGCPKDLD_00754;inference=ab initio prediction:Prodigal:002006;locus_tag=BGCPKDLD_00754;product=hypothetical protein
contig00002	Prodigal:002006	CDS	99581	99799	.	+	0	ID=BGCPKDLD_00755;inference=ab initio prediction:Prodigal:002006;locus_tag=BGCPKDLD_00755;product=hypothetical protein
contig00002	Prodigal:002006	CDS	99790	99948	.	+	0	ID=BGCPKDLD_00756;inference=ab initio prediction:Prodigal:002006;locus_tag=BGCPKDLD_00756;product=hypothetical protein
contig00002	Prodigal:002006	CDS	99978	100397	.	+	0	ID=BGCPKDLD_00757;Name=rox;gene=rox;inference=ab initio prediction:Prodigal:002006,similar to AA sequence:UniProtKB:F2R776;locus_tag=BGCPKDLD_00757;product=Rifampicin monooxygenase
contig00002	Prodigal:002006	CDS	100410	101654	.	+	0	ID=BGCPKDLD_00758;eC_number=1.14.13.50;Name=pcpB;db_xref=COG:COG0654;gene=pcpB;inference=ab initio prediction:Prodigal:002006,similar to AA sequence:UniProtKB:P42535;locus_tag=BGCPKDLD_00758;product=Pentachlorophenol 4-monooxygenase
contig00002	Prodigal:002006	CDS	102148	102894	.	-	0	ID=BGCPKDLD_00759;eC_number=1.-.-.-;Name=arsH_2;db_xref=COG:COG0431;gene=arsH_2;inference=ab initio prediction:Prodigal:002006,similar to AA sequence:UniProtKB:B7J950;locus_tag=BGCPKDLD_00759;product=NADPH-dependent FMN reductase ArsH
contig00002	Prodigal:002006	CDS	102945	103304	.	+	0	ID=BGCPKDLD_00760;inference=ab initio prediction:Prodigal:002006;locus_tag=BGCPKDLD_00760;product=hypothetical protein
contig00002	Prodigal:002006	CDS	103297	103734	.	+	0	ID=BGCPKDLD_00761;eC_number=1.20.4.1;Name=arsC_3;gene=arsC_3;inference=ab initio prediction:Prodigal:002006,similar to AA sequence:UniProtKB:P08692;locus_tag=BGCPKDLD_00761;product=Arsenate reductase
contig00002	Prodigal:002006	CDS	103742	104809	.	+	0	ID=BGCPKDLD_00762;Name=acr3_1;db_xref=COG:COG0798;gene=acr3_1;inference=ab initio prediction:Prodigal:002006,similar to AA sequence:UniProtKB:A6TP80;locus_tag=BGCPKDLD_00762;product=Arsenical-resistance protein Acr3
contig00002	Prodigal:002006	CDS	104799	105998	.	+	0	ID=BGCPKDLD_00763;inference=ab initio prediction:Prodigal:002006;locus_tag=BGCPKDLD_00763;product=hypothetical protein
contig00002	Prodigal:002006	CDS	106080	106289	.	+	0	ID=BGCPKDLD_00764;inference=ab initio prediction:Prodigal:002006;locus_tag=BGCPKDLD_00764;product=hypothetical protein
contig00002	Prodigal:002006	CDS	106382	106840	.	+	0	ID=BGCPKDLD_00765;inference=ab initio prediction:Prodigal:002006;locus_tag=BGCPKDLD_00765;product=hypothetical protein
contig00002	Prodigal:002006	CDS	106926	108656	.	+	0	ID=BGCPKDLD_00766;Name=mdtA_2;gene=mdtA_2;inference=ab initio prediction:Prodigal:002006,protein motif:HAMAP:MF_01422;locus_tag=BGCPKDLD_00766;product=Multidrug resistance protein MdtA
contig00002	Prodigal:002006	CDS	108669	111818	.	+	0	ID=BGCPKDLD_00767;Name=czcA_2;gene=czcA_2;inference=ab initio prediction:Prodigal:002006,similar to AA sequence:UniProtKB:P13511;locus_tag=BGCPKDLD_00767;product=Cobalt-zinc-cadmium resistance protein CzcA
contig00002	Prodigal:002006	CDS	111840	112205	.	+	0	ID=BGCPKDLD_00768;inference=ab initio prediction:Prodigal:002006;locus_tag=BGCPKDLD_00768;product=hypothetical protein
contig00002	Prodigal:002006	CDS	112229	112621	.	+	0	ID=BGCPKDLD_00769;inference=ab initio prediction:Prodigal:002006;locus_tag=BGCPKDLD_00769;product=hypothetical protein
contig00002	Prodigal:002006	CDS	112703	113452	.	+	0	ID=BGCPKDLD_00770;inference=ab initio prediction:Prodigal:002006;locus_tag=BGCPKDLD_00770;product=hypothetical protein
contig00002	Prodigal:002006	CDS	113543	113761	.	+	0	ID=BGCPKDLD_00771;inference=ab initio prediction:Prodigal:002006;locus_tag=BGCPKDLD_00771;product=hypothetical protein
contig00002	Prodigal:002006	CDS	113874	114347	.	+	0	ID=BGCPKDLD_00772;inference=ab initio prediction:Prodigal:002006;locus_tag=BGCPKDLD_00772;product=hypothetical protein
contig00002	Prodigal:002006	CDS	114438	114884	.	-	0	ID=BGCPKDLD_00773;Name=corA_1;db_xref=COG:COG0598;gene=corA_1;inference=ab initio prediction:Prodigal:002006,similar to AA sequence:UniProtKB:Q9WZ31;locus_tag=BGCPKDLD_00773;product=Cobalt/magnesium transport protein CorA
contig00002	Prodigal:002006	CDS	114884	115087	.	-	0	ID=BGCPKDLD_00774;inference=ab initio prediction:Prodigal:002006;locus_tag=BGCPKDLD_00774;product=hypothetical protein
contig00002	Prodigal:002006	CDS	115081	115443	.	-	0	ID=BGCPKDLD_00775;inference=ab initio prediction:Prodigal:002006;locus_tag=BGCPKDLD_00775;product=hypothetical protein
contig00002	Prodigal:002006	CDS	115679	116383	.	-	0	ID=BGCPKDLD_00776;inference=ab initio prediction:Prodigal:002006;locus_tag=BGCPKDLD_00776;product=hypothetical protein
contig00002	Prodigal:002006	CDS	116461	116859	.	+	0	ID=BGCPKDLD_00777;inference=ab initio prediction:Prodigal:002006;locus_tag=BGCPKDLD_00777;product=hypothetical protein
contig00002	Prodigal:002006	CDS	116894	117250	.	-	0	ID=BGCPKDLD_00778;inference=ab initio prediction:Prodigal:002006;locus_tag=BGCPKDLD_00778;product=hypothetical protein
contig00002	Prodigal:002006	CDS	117280	117507	.	-	0	ID=BGCPKDLD_00779;inference=ab initio prediction:Prodigal:002006;locus_tag=BGCPKDLD_00779;product=hypothetical protein
contig00002	Prodigal:002006	CDS	117609	118292	.	-	0	ID=BGCPKDLD_00780;Name=degU_1;db_xref=COG:COG2197;gene=degU_1;inference=ab initio prediction:Prodigal:002006,similar to AA sequence:UniProtKB:P13800;locus_tag=BGCPKDLD_00780;product=Transcriptional regulatory protein DegU
contig00002	Prodigal:002006	CDS	118488	118766	.	+	0	ID=BGCPKDLD_00781;eC_number=2.7.13.3;Name=rcsC_5;gene=rcsC_5;inference=ab initio prediction:Prodigal:002006,similar to AA sequence:UniProtKB:P0DMC5;locus_tag=BGCPKDLD_00781;product=Sensor histidine kinase RcsC
contig00002	Prodigal:002006	CDS	118735	119196	.	+	0	ID=BGCPKDLD_00782;eC_number=3.6.1.25;db_xref=COG:COG2954;inference=ab initio prediction:Prodigal:002006,similar to AA sequence:UniProtKB:A3DIJ8;locus_tag=BGCPKDLD_00782;product=Inorganic triphosphatase
contig00002	Prodigal:002006	CDS	119271	123173	.	+	0	ID=BGCPKDLD_00783;eC_number=2.7.13.3;Name=rcsC_6;gene=rcsC_6;inference=ab initio prediction:Prodigal:002006,protein motif:HAMAP:MF_00979;locus_tag=BGCPKDLD_00783;product=Sensor histidine kinase RcsC
contig00002	Prodigal:002006	CDS	123184	123618	.	-	0	ID=BGCPKDLD_00784;eC_number=2.7.13.3;Name=rcsC_7;gene=rcsC_7;inference=ab initio prediction:Prodigal:002006,protein motif:HAMAP:MF_00979;locus_tag=BGCPKDLD_00784;product=Sensor histidine kinase RcsC
contig00002	Prodigal:002006	CDS	123785	125266	.	+	0	ID=BGCPKDLD_00785;eC_number=2.7.13.3;inference=ab initio prediction:Prodigal:002006,similar to AA sequence:UniProtKB:Q8YC53;locus_tag=BGCPKDLD_00785;product=Blue-light-activated histidine kinase
contig00002	Prodigal:002006	CDS	125341	125886	.	-	0	ID=BGCPKDLD_00786;inference=ab initio prediction:Prodigal:002006;locus_tag=BGCPKDLD_00786;product=hypothetical protein
contig00002	Prodigal:002006	CDS	127149	127490	.	+	0	ID=BGCPKDLD_00787;inference=ab initio prediction:Prodigal:002006;locus_tag=BGCPKDLD_00787;product=hypothetical protein
contig00002	Prodigal:002006	CDS	128066	129979	.	-	0	ID=BGCPKDLD_00788;Name=kup_3;gene=kup_3;inference=ab initio prediction:Prodigal:002006,protein motif:HAMAP:MF_01522;locus_tag=BGCPKDLD_00788;product=Low affinity potassium transport system protein kup
contig00002	Prodigal:002006	CDS	130243	130797	.	+	0	ID=BGCPKDLD_00789;inference=ab initio prediction:Prodigal:002006;locus_tag=BGCPKDLD_00789;product=hypothetical protein
contig00002	Prodigal:002006	CDS	130752	130997	.	-	0	ID=BGCPKDLD_00790;inference=ab initio prediction:Prodigal:002006;locus_tag=BGCPKDLD_00790;product=hypothetical protein
contig00002	Prodigal:002006	CDS	131239	132789	.	+	0	ID=BGCPKDLD_00791;inference=ab initio prediction:Prodigal:002006;locus_tag=BGCPKDLD_00791;product=hypothetical protein
contig00002	Prodigal:002006	CDS	132994	133251	.	-	0	ID=BGCPKDLD_00792;inference=ab initio prediction:Prodigal:002006;locus_tag=BGCPKDLD_00792;product=hypothetical protein
contig00002	Prodigal:002006	CDS	133468	134259	.	+	0	ID=BGCPKDLD_00793;inference=ab initio prediction:Prodigal:002006;locus_tag=BGCPKDLD_00793;product=hypothetical protein
contig00002	Prodigal:002006	CDS	134275	136968	.	+	0	ID=BGCPKDLD_00794;inference=ab initio prediction:Prodigal:002006;locus_tag=BGCPKDLD_00794;product=hypothetical protein
contig00002	Prodigal:002006	CDS	137105	139327	.	+	0	ID=BGCPKDLD_00795;eC_number=2.7.13.3;Name=rcsC_8;gene=rcsC_8;inference=ab initio prediction:Prodigal:002006,protein motif:HAMAP:MF_00979;locus_tag=BGCPKDLD_00795;product=Sensor histidine kinase RcsC
contig00002	Prodigal:002006	CDS	139895	140389	.	+	0	ID=BGCPKDLD_00796;Name=yciF_1;db_xref=COG:COG3685;gene=yciF_1;inference=ab initio prediction:Prodigal:002006,similar to AA sequence:UniProtKB:P21362;locus_tag=BGCPKDLD_00796;product=Protein YciF
contig00002	Prodigal:002006	CDS	140422	141018	.	+	0	ID=BGCPKDLD_00797;inference=ab initio prediction:Prodigal:002006;locus_tag=BGCPKDLD_00797;product=hypothetical protein
contig00002	Prodigal:002006	CDS	141161	141406	.	+	0	ID=BGCPKDLD_00798;inference=ab initio prediction:Prodigal:002006;locus_tag=BGCPKDLD_00798;product=hypothetical protein
contig00002	Prodigal:002006	CDS	141432	142358	.	-	0	ID=BGCPKDLD_00799;eC_number=2.7.13.3;db_xref=COG:COG2202;inference=ab initio prediction:Prodigal:002006,similar to AA sequence:UniProtKB:Q2NCA3;locus_tag=BGCPKDLD_00799;product=Blue-light-activated histidine kinase 1
contig00002	Prodigal:002006	CDS	142804	143046	.	+	0	ID=BGCPKDLD_00800;inference=ab initio prediction:Prodigal:002006;locus_tag=BGCPKDLD_00800;product=hypothetical protein
contig00002	Prodigal:002006	CDS	143060	143713	.	+	0	ID=BGCPKDLD_00801;eC_number=3.4.-.-;Name=ipuF_1;gene=ipuF_1;inference=ab initio prediction:Prodigal:002006,similar to AA sequence:UniProtKB:Q936S7;locus_tag=BGCPKDLD_00801;product=Gamma-glutamyl-L-1-hydroxyisopropylamide hydrolase
contig00002	Prodigal:002006	CDS	143726	143920	.	+	0	ID=BGCPKDLD_00802;inference=ab initio prediction:Prodigal:002006;locus_tag=BGCPKDLD_00802;product=hypothetical protein
contig00002	Prodigal:002006	CDS	144054	144758	.	+	0	ID=BGCPKDLD_00803;inference=ab initio prediction:Prodigal:002006;locus_tag=BGCPKDLD_00803;product=hypothetical protein
contig00002	Prodigal:002006	CDS	144835	145938	.	+	0	ID=BGCPKDLD_00804;Name=nhaP2;db_xref=COG:COG3263;gene=nhaP2;inference=ab initio prediction:Prodigal:002006,similar to AA sequence:UniProtKB:A5F4U3;locus_tag=BGCPKDLD_00804;product=K(+)/H(+) antiporter NhaP2
contig00002	Prodigal:002006	CDS	145950	146657	.	+	0	ID=BGCPKDLD_00805;inference=ab initio prediction:Prodigal:002006;locus_tag=BGCPKDLD_00805;product=hypothetical protein
contig00002	Prodigal:002006	CDS	146755	147756	.	+	0	ID=BGCPKDLD_00806;eC_number=1.3.1.87;Name=hcaB_1;gene=hcaB_1;inference=ab initio prediction:Prodigal:002006,protein motif:HAMAP:MF_01647;locus_tag=BGCPKDLD_00806;product=3-phenylpropionate-dihydrodiol/cinnamic acid-dihydrodiol dehydrogenase
contig00002	Prodigal:002006	CDS	147818	148996	.	+	0	ID=BGCPKDLD_00807;eC_number=1.2.1.46;Name=fdhA_1;gene=fdhA_1;inference=ab initio prediction:Prodigal:002006,similar to AA sequence:UniProtKB:P46154;locus_tag=BGCPKDLD_00807;product=Glutathione-independent formaldehyde dehydrogenase
contig00002	Prodigal:002006	CDS	149045	150121	.	+	0	ID=BGCPKDLD_00808;inference=ab initio prediction:Prodigal:002006;locus_tag=BGCPKDLD_00808;product=hypothetical protein
contig00002	Prodigal:002006	CDS	150097	150654	.	-	0	ID=BGCPKDLD_00809;inference=ab initio prediction:Prodigal:002006;locus_tag=BGCPKDLD_00809;product=hypothetical protein
contig00002	Prodigal:002006	CDS	150755	151300	.	-	0	ID=BGCPKDLD_00810;inference=ab initio prediction:Prodigal:002006;locus_tag=BGCPKDLD_00810;product=hypothetical protein
contig00002	Prodigal:002006	CDS	151443	152873	.	+	0	ID=BGCPKDLD_00811;inference=ab initio prediction:Prodigal:002006;locus_tag=BGCPKDLD_00811;product=hypothetical protein
contig00002	Prodigal:002006	CDS	152996	153934	.	+	0	ID=BGCPKDLD_00812;inference=ab initio prediction:Prodigal:002006;locus_tag=BGCPKDLD_00812;product=hypothetical protein
contig00002	Prodigal:002006	CDS	154156	154392	.	+	0	ID=BGCPKDLD_00813;inference=ab initio prediction:Prodigal:002006;locus_tag=BGCPKDLD_00813;product=hypothetical protein
contig00002	Prodigal:002006	CDS	154446	154805	.	+	0	ID=BGCPKDLD_00814;inference=ab initio prediction:Prodigal:002006;locus_tag=BGCPKDLD_00814;product=hypothetical protein
contig00002	Prodigal:002006	CDS	154891	157089	.	+	0	ID=BGCPKDLD_00815;eC_number=2.7.-.-;Name=sasA_6;gene=sasA_6;inference=ab initio prediction:Prodigal:002006,protein motif:HAMAP:MF_01837;locus_tag=BGCPKDLD_00815;product=Adaptive-response sensory-kinase SasA
contig00002	Prodigal:002006	CDS	157168	157368	.	+	0	ID=BGCPKDLD_00816;inference=ab initio prediction:Prodigal:002006,similar to AA sequence:UniProtKB:Q881J7;locus_tag=BGCPKDLD_00816;product=Blue-light-activated protein
contig00002	Prodigal:002006	CDS	157434	157790	.	+	0	ID=BGCPKDLD_00817;inference=ab initio prediction:Prodigal:002006;locus_tag=BGCPKDLD_00817;product=hypothetical protein
contig00002	Prodigal:002006	CDS	157833	158474	.	+	0	ID=BGCPKDLD_00818;inference=ab initio prediction:Prodigal:002006;locus_tag=BGCPKDLD_00818;product=hypothetical protein
contig00002	Prodigal:002006	CDS	158490	160307	.	+	0	ID=BGCPKDLD_00819;inference=ab initio prediction:Prodigal:002006,similar to AA sequence:UniProtKB:Q881J7;locus_tag=BGCPKDLD_00819;product=Blue-light-activated protein
contig00002	Prodigal:002006	CDS	160411	160587	.	+	0	ID=BGCPKDLD_00820;inference=ab initio prediction:Prodigal:002006;locus_tag=BGCPKDLD_00820;product=hypothetical protein
contig00002	Prodigal:002006	CDS	160711	163821	.	+	0	ID=BGCPKDLD_00821;eC_number=2.7.13.3;Name=rcsC_9;gene=rcsC_9;inference=ab initio prediction:Prodigal:002006,protein motif:HAMAP:MF_00979;locus_tag=BGCPKDLD_00821;product=Sensor histidine kinase RcsC
contig00002	Prodigal:002006	CDS	163875	168020	.	-	0	ID=BGCPKDLD_00822;eC_number=2.7.13.3;Name=rcsC_10;gene=rcsC_10;inference=ab initio prediction:Prodigal:002006,protein motif:HAMAP:MF_00979;locus_tag=BGCPKDLD_00822;product=Sensor histidine kinase RcsC
contig00002	Prodigal:002006	CDS	168088	169191	.	-	0	ID=BGCPKDLD_00823;inference=ab initio prediction:Prodigal:002006;locus_tag=BGCPKDLD_00823;product=hypothetical protein
contig00002	Prodigal:002006	CDS	169755	172049	.	+	0	ID=BGCPKDLD_00824;eC_number=2.7.13.3;Name=rcsC_11;gene=rcsC_11;inference=ab initio prediction:Prodigal:002006,protein motif:HAMAP:MF_00979;locus_tag=BGCPKDLD_00824;product=Sensor histidine kinase RcsC
contig00002	Prodigal:002006	CDS	172088	173830	.	-	0	ID=BGCPKDLD_00825;inference=ab initio prediction:Prodigal:002006;locus_tag=BGCPKDLD_00825;product=hypothetical protein
contig00002	Prodigal:002006	CDS	173827	174201	.	-	0	ID=BGCPKDLD_00826;inference=ab initio prediction:Prodigal:002006;locus_tag=BGCPKDLD_00826;product=hypothetical protein
contig00002	Prodigal:002006	CDS	174275	176662	.	-	0	ID=BGCPKDLD_00827;db_xref=COG:COG2199;inference=ab initio prediction:Prodigal:002006,similar to AA sequence:UniProtKB:Q9ABX9;locus_tag=BGCPKDLD_00827;product=putative signaling protein
contig00002	Prodigal:002006	CDS	176804	176995	.	-	0	ID=BGCPKDLD_00828;inference=ab initio prediction:Prodigal:002006;locus_tag=BGCPKDLD_00828;product=hypothetical protein
contig00002	Prodigal:002006	CDS	177008	177520	.	-	0	ID=BGCPKDLD_00829;Name=yciE_1;db_xref=COG:COG3685;gene=yciE_1;inference=ab initio prediction:Prodigal:002006,similar to AA sequence:UniProtKB:P21363;locus_tag=BGCPKDLD_00829;product=Protein YciE
contig00002	Prodigal:002006	CDS	177780	178928	.	+	0	ID=BGCPKDLD_00830;Name=soxC_1;gene=soxC_1;inference=ab initio prediction:Prodigal:002006,similar to AA sequence:UniProtKB:P54998;locus_tag=BGCPKDLD_00830;product=Dibenzothiophene desulfurization enzyme C
contig00002	Prodigal:002006	CDS	178925	179494	.	+	0	ID=BGCPKDLD_00831;Name=yceJ_2;db_xref=COG:COG3038;gene=yceJ_2;inference=ab initio prediction:Prodigal:002006,similar to AA sequence:UniProtKB:P75925;locus_tag=BGCPKDLD_00831;product=Cytochrome b561 
contig00002	Prodigal:002006	CDS	179526	179738	.	-	0	ID=BGCPKDLD_00832;inference=ab initio prediction:Prodigal:002006;locus_tag=BGCPKDLD_00832;product=hypothetical protein
contig00002	Prodigal:002006	CDS	179955	181475	.	+	0	ID=BGCPKDLD_00833;eC_number=2.7.11.1;Name=kaiC_1;db_xref=COG:COG0467;gene=kaiC_1;inference=ab initio prediction:Prodigal:002006,similar to AA sequence:UniProtKB:Q79PF4;locus_tag=BGCPKDLD_00833;product=Circadian clock protein kinase KaiC
contig00002	Prodigal:002006	CDS	181472	183523	.	+	0	ID=BGCPKDLD_00834;eC_number=2.7.13.3;Name=rcsC_12;gene=rcsC_12;inference=ab initio prediction:Prodigal:002006,protein motif:HAMAP:MF_00979;locus_tag=BGCPKDLD_00834;product=Sensor histidine kinase RcsC
contig00002	Prodigal:002006	CDS	183534	184337	.	-	0	ID=BGCPKDLD_00835;inference=ab initio prediction:Prodigal:002006;locus_tag=BGCPKDLD_00835;product=hypothetical protein
contig00002	Prodigal:002006	CDS	185005	185823	.	-	0	ID=BGCPKDLD_00836;inference=ab initio prediction:Prodigal:002006;locus_tag=BGCPKDLD_00836;product=hypothetical protein
contig00002	Prodigal:002006	CDS	185895	186887	.	-	0	ID=BGCPKDLD_00837;eC_number=2.7.1.2;Name=glk_1;db_xref=COG:COG0837;gene=glk_1;inference=ab initio prediction:Prodigal:002006,similar to AA sequence:UniProtKB:P0A6V8;locus_tag=BGCPKDLD_00837;product=Glucokinase
contig00002	Prodigal:002006	CDS	186919	187167	.	-	0	ID=BGCPKDLD_00838;inference=ab initio prediction:Prodigal:002006;locus_tag=BGCPKDLD_00838;product=hypothetical protein
contig00002	Prodigal:002006	CDS	187167	187553	.	-	0	ID=BGCPKDLD_00839;inference=ab initio prediction:Prodigal:002006;locus_tag=BGCPKDLD_00839;product=hypothetical protein
contig00002	Prodigal:002006	CDS	187550	187927	.	-	0	ID=BGCPKDLD_00840;inference=ab initio prediction:Prodigal:002006;locus_tag=BGCPKDLD_00840;product=hypothetical protein
contig00002	Prodigal:002006	CDS	187991	188230	.	-	0	ID=BGCPKDLD_00841;inference=ab initio prediction:Prodigal:002006;locus_tag=BGCPKDLD_00841;product=hypothetical protein
contig00002	Prodigal:002006	CDS	188420	188938	.	+	0	ID=BGCPKDLD_00842;inference=ab initio prediction:Prodigal:002006;locus_tag=BGCPKDLD_00842;product=hypothetical protein
contig00002	Prodigal:002006	CDS	189022	189237	.	+	0	ID=BGCPKDLD_00843;inference=ab initio prediction:Prodigal:002006;locus_tag=BGCPKDLD_00843;product=hypothetical protein
contig00002	Prodigal:002006	CDS	189248	189505	.	+	0	ID=BGCPKDLD_00844;inference=ab initio prediction:Prodigal:002006;locus_tag=BGCPKDLD_00844;product=hypothetical protein
contig00002	Prodigal:002006	CDS	189502	190827	.	+	0	ID=BGCPKDLD_00845;Name=mntH_1;db_xref=COG:COG1914;gene=mntH_1;inference=ab initio prediction:Prodigal:002006,similar to AA sequence:UniProtKB:Q9RTP8;locus_tag=BGCPKDLD_00845;product=Divalent metal cation transporter MntH
contig00002	Prodigal:002006	CDS	190898	191353	.	+	0	ID=BGCPKDLD_00846;inference=ab initio prediction:Prodigal:002006;locus_tag=BGCPKDLD_00846;product=hypothetical protein
contig00002	Prodigal:002006	CDS	191403	192050	.	+	0	ID=BGCPKDLD_00847;inference=ab initio prediction:Prodigal:002006;locus_tag=BGCPKDLD_00847;product=hypothetical protein
contig00002	Prodigal:002006	CDS	192132	192944	.	+	0	ID=BGCPKDLD_00848;inference=ab initio prediction:Prodigal:002006;locus_tag=BGCPKDLD_00848;product=hypothetical protein
contig00002	Prodigal:002006	CDS	192944	193219	.	+	0	ID=BGCPKDLD_00849;inference=ab initio prediction:Prodigal:002006;locus_tag=BGCPKDLD_00849;product=hypothetical protein
contig00002	Prodigal:002006	CDS	193281	193682	.	-	0	ID=BGCPKDLD_00850;inference=ab initio prediction:Prodigal:002006;locus_tag=BGCPKDLD_00850;product=hypothetical protein
contig00002	Prodigal:002006	CDS	194156	194488	.	-	0	ID=BGCPKDLD_00851;inference=ab initio prediction:Prodigal:002006;locus_tag=BGCPKDLD_00851;product=hypothetical protein
contig00002	Prodigal:002006	CDS	194488	195303	.	-	0	ID=BGCPKDLD_00852;inference=ab initio prediction:Prodigal:002006;locus_tag=BGCPKDLD_00852;product=hypothetical protein
contig00002	Prodigal:002006	CDS	195555	195809	.	-	0	ID=BGCPKDLD_00853;inference=ab initio prediction:Prodigal:002006;locus_tag=BGCPKDLD_00853;product=hypothetical protein
contig00002	Prodigal:002006	CDS	195872	197551	.	-	0	ID=BGCPKDLD_00854;inference=ab initio prediction:Prodigal:002006;locus_tag=BGCPKDLD_00854;product=hypothetical protein
contig00002	Prodigal:002006	CDS	197809	198867	.	-	0	ID=BGCPKDLD_00855;inference=ab initio prediction:Prodigal:002006;locus_tag=BGCPKDLD_00855;product=hypothetical protein
contig00002	Prodigal:002006	CDS	199097	200191	.	+	0	ID=BGCPKDLD_00856;inference=ab initio prediction:Prodigal:002006;locus_tag=BGCPKDLD_00856;product=hypothetical protein
contig00002	Prodigal:002006	CDS	200273	200404	.	-	0	ID=BGCPKDLD_00857;inference=ab initio prediction:Prodigal:002006;locus_tag=BGCPKDLD_00857;product=hypothetical protein
contig00002	Prodigal:002006	CDS	200456	201610	.	-	0	ID=BGCPKDLD_00858;eC_number=7.1.1.7;Name=cydB;db_xref=COG:COG1294;gene=cydB;inference=ab initio prediction:Prodigal:002006,similar to AA sequence:UniProtKB:P0ABK2;locus_tag=BGCPKDLD_00858;product=Cytochrome bd-I ubiquinol oxidase subunit 2
contig00002	Prodigal:002006	CDS	201675	203264	.	-	0	ID=BGCPKDLD_00859;eC_number=7.1.1.7;Name=cydA;db_xref=COG:COG1271;gene=cydA;inference=ab initio prediction:Prodigal:002006,similar to AA sequence:UniProtKB:P0ABJ9;locus_tag=BGCPKDLD_00859;product=Cytochrome bd-I ubiquinol oxidase subunit 1
contig00002	Prodigal:002006	CDS	203363	205012	.	+	0	ID=BGCPKDLD_00860;eC_number=7.6.2.8;Name=btuD_1;gene=btuD_1;inference=ab initio prediction:Prodigal:002006,protein motif:HAMAP:MF_01005;locus_tag=BGCPKDLD_00860;product=Vitamin B12 import ATP-binding protein BtuD
contig00002	Prodigal:002006	CDS	205009	206637	.	+	0	ID=BGCPKDLD_00861;eC_number=7.6.2.8;Name=btuD_2;gene=btuD_2;inference=ab initio prediction:Prodigal:002006,protein motif:HAMAP:MF_01005;locus_tag=BGCPKDLD_00861;product=Vitamin B12 import ATP-binding protein BtuD
contig00002	Prodigal:002006	CDS	206771	207283	.	-	0	ID=BGCPKDLD_00862;eC_number=1.1.1.1;Name=adhA;db_xref=COG:COG1064;gene=adhA;inference=ab initio prediction:Prodigal:002006,similar to AA sequence:UniProtKB:P9WQC1;locus_tag=BGCPKDLD_00862;product=putative alcohol dehydrogenase AdhA
contig00002	Prodigal:002006	CDS	207497	207754	.	-	0	ID=BGCPKDLD_00863;eC_number=1.1.1.1;Name=adhT_1;gene=adhT_1;inference=ab initio prediction:Prodigal:002006,similar to AA sequence:UniProtKB:P12311;locus_tag=BGCPKDLD_00863;product=Alcohol dehydrogenase
contig00002	Prodigal:002006	CDS	207764	208411	.	-	0	ID=BGCPKDLD_00864;inference=ab initio prediction:Prodigal:002006;locus_tag=BGCPKDLD_00864;product=hypothetical protein
contig00002	Prodigal:002006	CDS	208438	208638	.	-	0	ID=BGCPKDLD_00865;inference=ab initio prediction:Prodigal:002006;locus_tag=BGCPKDLD_00865;product=hypothetical protein
contig00002	Prodigal:002006	CDS	208771	211323	.	+	0	ID=BGCPKDLD_00866;eC_number=4.1.2.9;Name=xpkA;gene=xpkA;inference=ab initio prediction:Prodigal:002006,similar to AA sequence:UniProtKB:Q937F6;locus_tag=BGCPKDLD_00866;product=Xylulose-5-phosphate phosphoketolase
contig00002	Prodigal:002006	CDS	211333	212484	.	+	0	ID=BGCPKDLD_00867;eC_number=2.7.2.1;Name=ackA;db_xref=COG:COG0282;gene=ackA;inference=ab initio prediction:Prodigal:002006,similar to AA sequence:UniProtKB:P37877;locus_tag=BGCPKDLD_00867;product=Acetate kinase
contig00002	Prodigal:002006	CDS	212604	212801	.	+	0	ID=BGCPKDLD_00868;inference=ab initio prediction:Prodigal:002006;locus_tag=BGCPKDLD_00868;product=hypothetical protein
contig00002	Prodigal:002006	CDS	212902	213096	.	-	0	ID=BGCPKDLD_00869;inference=ab initio prediction:Prodigal:002006;locus_tag=BGCPKDLD_00869;product=hypothetical protein
contig00002	Prodigal:002006	CDS	213093	213566	.	-	0	ID=BGCPKDLD_00870;inference=ab initio prediction:Prodigal:002006;locus_tag=BGCPKDLD_00870;product=hypothetical protein
contig00002	Prodigal:002006	CDS	213578	214726	.	-	0	ID=BGCPKDLD_00871;inference=ab initio prediction:Prodigal:002006;locus_tag=BGCPKDLD_00871;product=hypothetical protein
contig00002	Prodigal:002006	CDS	215124	215540	.	+	0	ID=BGCPKDLD_00872;inference=ab initio prediction:Prodigal:002006;locus_tag=BGCPKDLD_00872;product=hypothetical protein
contig00002	Prodigal:002006	CDS	215582	216754	.	-	0	ID=BGCPKDLD_00873;inference=ab initio prediction:Prodigal:002006;locus_tag=BGCPKDLD_00873;product=hypothetical protein
contig00002	Prodigal:002006	CDS	216983	217669	.	-	0	ID=BGCPKDLD_00874;Name=fixK_2;db_xref=COG:COG0664;gene=fixK_2;inference=ab initio prediction:Prodigal:002006,similar to AA sequence:UniProtKB:P26488;locus_tag=BGCPKDLD_00874;product=Nitrogen fixation regulation protein FixK
contig00002	Prodigal:002006	CDS	217792	218010	.	-	0	ID=BGCPKDLD_00875;inference=ab initio prediction:Prodigal:002006;locus_tag=BGCPKDLD_00875;product=hypothetical protein
contig00002	Prodigal:002006	CDS	218276	218668	.	-	0	ID=BGCPKDLD_00876;Name=dctD_1;gene=dctD_1;inference=ab initio prediction:Prodigal:002006,similar to AA sequence:UniProtKB:P13632;locus_tag=BGCPKDLD_00876;product=C4-dicarboxylate transport transcriptional regulatory protein DctD
contig00002	Prodigal:002006	CDS	218763	219377	.	-	0	ID=BGCPKDLD_00877;Name=fixJ;gene=fixJ;inference=ab initio prediction:Prodigal:002006,similar to AA sequence:UniProtKB:P10958;locus_tag=BGCPKDLD_00877;product=Transcriptional regulatory protein FixJ
contig00002	Prodigal:002006	CDS	219361	220911	.	-	0	ID=BGCPKDLD_00878;eC_number=2.7.13.3;Name=fixL_2;gene=fixL_2;inference=ab initio prediction:Prodigal:002006,similar to AA sequence:UniProtKB:P23222;locus_tag=BGCPKDLD_00878;product=Sensor protein FixL
contig00002	Prodigal:002006	CDS	221144	222004	.	+	0	ID=BGCPKDLD_00879;inference=ab initio prediction:Prodigal:002006;locus_tag=BGCPKDLD_00879;product=hypothetical protein
contig00002	Prodigal:002006	CDS	222021	222233	.	+	0	ID=BGCPKDLD_00880;inference=ab initio prediction:Prodigal:002006;locus_tag=BGCPKDLD_00880;product=hypothetical protein
contig00002	Prodigal:002006	CDS	222299	222628	.	-	0	ID=BGCPKDLD_00881;inference=ab initio prediction:Prodigal:002006;locus_tag=BGCPKDLD_00881;product=hypothetical protein
contig00002	Prodigal:002006	CDS	222628	223440	.	-	0	ID=BGCPKDLD_00882;inference=ab initio prediction:Prodigal:002006;locus_tag=BGCPKDLD_00882;product=hypothetical protein
contig00002	Prodigal:002006	CDS	223532	225457	.	-	0	ID=BGCPKDLD_00883;eC_number=7.2.2.15;Name=silP_1;gene=silP_1;inference=ab initio prediction:Prodigal:002006,similar to AA sequence:UniProtKB:Q9ZHC7;locus_tag=BGCPKDLD_00883;product=Silver exporting P-type ATPase
contig00002	Prodigal:002006	CDS	225584	226444	.	+	0	ID=BGCPKDLD_00884;inference=ab initio prediction:Prodigal:002006;locus_tag=BGCPKDLD_00884;product=hypothetical protein
contig00002	Prodigal:002006	CDS	226723	227001	.	-	0	ID=BGCPKDLD_00885;inference=ab initio prediction:Prodigal:002006;locus_tag=BGCPKDLD_00885;product=hypothetical protein
contig00002	Prodigal:002006	CDS	227194	227697	.	-	0	ID=BGCPKDLD_00886;inference=ab initio prediction:Prodigal:002006;locus_tag=BGCPKDLD_00886;product=hypothetical protein
contig00002	Prodigal:002006	CDS	227879	228160	.	-	0	ID=BGCPKDLD_00887;inference=ab initio prediction:Prodigal:002006;locus_tag=BGCPKDLD_00887;product=hypothetical protein
contig00002	Prodigal:002006	CDS	228205	228471	.	+	0	ID=BGCPKDLD_00888;inference=ab initio prediction:Prodigal:002006;locus_tag=BGCPKDLD_00888;product=hypothetical protein
contig00002	Prodigal:002006	CDS	228484	228606	.	-	0	ID=BGCPKDLD_00889;inference=ab initio prediction:Prodigal:002006;locus_tag=BGCPKDLD_00889;product=hypothetical protein
contig00002	Prodigal:002006	CDS	228954	229292	.	+	0	ID=BGCPKDLD_00890;inference=ab initio prediction:Prodigal:002006;locus_tag=BGCPKDLD_00890;product=hypothetical protein
contig00002	Prodigal:002006	CDS	229310	230404	.	+	0	ID=BGCPKDLD_00891;inference=ab initio prediction:Prodigal:002006;locus_tag=BGCPKDLD_00891;product=hypothetical protein
contig00002	Prodigal:002006	CDS	230446	230703	.	+	0	ID=BGCPKDLD_00892;inference=ab initio prediction:Prodigal:002006;locus_tag=BGCPKDLD_00892;product=hypothetical protein
contig00002	Prodigal:002006	CDS	230992	231285	.	+	0	ID=BGCPKDLD_00893;inference=ab initio prediction:Prodigal:002006;locus_tag=BGCPKDLD_00893;product=hypothetical protein
contig00002	Prodigal:002006	CDS	231437	232000	.	-	0	ID=BGCPKDLD_00894;inference=ab initio prediction:Prodigal:002006;locus_tag=BGCPKDLD_00894;product=hypothetical protein
contig00002	Prodigal:002006	CDS	232073	232636	.	-	0	ID=BGCPKDLD_00895;inference=ab initio prediction:Prodigal:002006;locus_tag=BGCPKDLD_00895;product=hypothetical protein
contig00002	Prodigal:002006	CDS	232802	233011	.	+	0	ID=BGCPKDLD_00896;inference=ab initio prediction:Prodigal:002006;locus_tag=BGCPKDLD_00896;product=hypothetical protein
contig00002	Prodigal:002006	CDS	233004	233477	.	+	0	ID=BGCPKDLD_00897;inference=ab initio prediction:Prodigal:002006;locus_tag=BGCPKDLD_00897;product=hypothetical protein
contig00002	Prodigal:002006	CDS	233447	233869	.	+	0	ID=BGCPKDLD_00898;inference=ab initio prediction:Prodigal:002006;locus_tag=BGCPKDLD_00898;product=hypothetical protein
contig00002	Prodigal:002006	CDS	233866	234210	.	+	0	ID=BGCPKDLD_00899;inference=ab initio prediction:Prodigal:002006;locus_tag=BGCPKDLD_00899;product=hypothetical protein
contig00002	Prodigal:002006	CDS	234251	234994	.	+	0	ID=BGCPKDLD_00900;inference=ab initio prediction:Prodigal:002006;locus_tag=BGCPKDLD_00900;product=hypothetical protein
contig00002	Prodigal:002006	CDS	235070	235894	.	+	0	ID=BGCPKDLD_00901;inference=ab initio prediction:Prodigal:002006;locus_tag=BGCPKDLD_00901;product=hypothetical protein
contig00002	Prodigal:002006	CDS	235978	236649	.	+	0	ID=BGCPKDLD_00902;inference=ab initio prediction:Prodigal:002006;locus_tag=BGCPKDLD_00902;product=hypothetical protein
contig00002	Prodigal:002006	CDS	236649	236900	.	+	0	ID=BGCPKDLD_00903;inference=ab initio prediction:Prodigal:002006;locus_tag=BGCPKDLD_00903;product=hypothetical protein
contig00002	Prodigal:002006	CDS	236893	237414	.	+	0	ID=BGCPKDLD_00904;inference=ab initio prediction:Prodigal:002006;locus_tag=BGCPKDLD_00904;product=hypothetical protein
contig00002	Prodigal:002006	CDS	237573	237986	.	+	0	ID=BGCPKDLD_00905;inference=ab initio prediction:Prodigal:002006;locus_tag=BGCPKDLD_00905;product=hypothetical protein
contig00002	Prodigal:002006	CDS	238121	238558	.	+	0	ID=BGCPKDLD_00906;inference=ab initio prediction:Prodigal:002006;locus_tag=BGCPKDLD_00906;product=hypothetical protein
contig00002	Prodigal:002006	CDS	238570	238869	.	+	0	ID=BGCPKDLD_00907;inference=ab initio prediction:Prodigal:002006;locus_tag=BGCPKDLD_00907;product=hypothetical protein
contig00002	Prodigal:002006	CDS	238869	239183	.	+	0	ID=BGCPKDLD_00908;inference=ab initio prediction:Prodigal:002006;locus_tag=BGCPKDLD_00908;product=hypothetical protein
contig00002	Prodigal:002006	CDS	239241	239843	.	-	0	ID=BGCPKDLD_00909;inference=ab initio prediction:Prodigal:002006;locus_tag=BGCPKDLD_00909;product=hypothetical protein
contig00002	Prodigal:002006	CDS	240055	240363	.	-	0	ID=BGCPKDLD_00910;inference=ab initio prediction:Prodigal:002006;locus_tag=BGCPKDLD_00910;product=hypothetical protein
contig00002	Prodigal:002006	CDS	240424	240624	.	+	0	ID=BGCPKDLD_00911;inference=ab initio prediction:Prodigal:002006;locus_tag=BGCPKDLD_00911;product=hypothetical protein
contig00002	Prodigal:002006	CDS	240621	242234	.	-	0	ID=BGCPKDLD_00912;inference=ab initio prediction:Prodigal:002006;locus_tag=BGCPKDLD_00912;product=hypothetical protein
contig00002	Prodigal:002006	CDS	242523	242852	.	-	0	ID=BGCPKDLD_00913;inference=ab initio prediction:Prodigal:002006;locus_tag=BGCPKDLD_00913;product=hypothetical protein
contig00002	Prodigal:002006	CDS	243082	244014	.	+	0	ID=BGCPKDLD_00914;eC_number=2.3.1.39;Name=fabD_1;db_xref=COG:COG0331;gene=fabD_1;inference=ab initio prediction:Prodigal:002006,similar to AA sequence:UniProtKB:P0AAI9;locus_tag=BGCPKDLD_00914;product=Malonyl CoA-acyl carrier protein transacylase
contig00002	Prodigal:002006	CDS	244036	244776	.	+	0	ID=BGCPKDLD_00915;eC_number=1.1.1.100;Name=fabG_2;gene=fabG_2;inference=ab initio prediction:Prodigal:002006,similar to AA sequence:UniProtKB:Q9KQH7;locus_tag=BGCPKDLD_00915;product=3-oxoacyl-[acyl-carrier-protein] reductase FabG
contig00002	Prodigal:002006	CDS	245037	245273	.	+	0	ID=BGCPKDLD_00916;Name=acpP_1;db_xref=COG:COG0236;gene=acpP_1;inference=ab initio prediction:Prodigal:002006,similar to AA sequence:UniProtKB:P19372;locus_tag=BGCPKDLD_00916;product=Acyl carrier protein AcpP
contig00002	Prodigal:002006	CDS	245383	246645	.	+	0	ID=BGCPKDLD_00917;eC_number=2.3.1.179;Name=fabF_1;db_xref=COG:COG0304;gene=fabF_1;inference=ab initio prediction:Prodigal:002006,similar to AA sequence:UniProtKB:Q9KQH9;locus_tag=BGCPKDLD_00917;product=3-oxoacyl-[acyl-carrier-protein] synthase 2
contig00002	Prodigal:002006	CDS	246826	248235	.	+	0	ID=BGCPKDLD_00918;eC_number=4.2.2.-;Name=mltG;gene=mltG;inference=ab initio prediction:Prodigal:002006,protein motif:HAMAP:MF_02065;locus_tag=BGCPKDLD_00918;product=Endolytic murein transglycosylase
contig00002	Prodigal:002006	CDS	248281	249117	.	-	0	ID=BGCPKDLD_00919;eC_number=2.7.1.23;Name=nadK;db_xref=COG:COG0061;gene=nadK;inference=ab initio prediction:Prodigal:002006,similar to AA sequence:UniProtKB:P65779;locus_tag=BGCPKDLD_00919;product=NAD kinase
contig00002	Prodigal:002006	CDS	249153	249479	.	+	0	ID=BGCPKDLD_00920;Name=cutA;db_xref=COG:COG1324;gene=cutA;inference=ab initio prediction:Prodigal:002006,similar to AA sequence:UniProtKB:Q74XD3;locus_tag=BGCPKDLD_00920;product=Divalent-cation tolerance protein CutA
contig00002	Prodigal:002006	CDS	249535	249696	.	-	0	ID=BGCPKDLD_00921;inference=ab initio prediction:Prodigal:002006;locus_tag=BGCPKDLD_00921;product=hypothetical protein
contig00002	Prodigal:002006	CDS	250004	250390	.	+	0	ID=BGCPKDLD_00922;inference=ab initio prediction:Prodigal:002006;locus_tag=BGCPKDLD_00922;product=hypothetical protein
contig00002	Prodigal:002006	CDS	250579	252057	.	+	0	ID=BGCPKDLD_00923;eC_number=1.1.1.49;Name=zwf_1;db_xref=COG:COG0364;gene=zwf_1;inference=ab initio prediction:Prodigal:002006,similar to AA sequence:UniProtKB:A0QP90;locus_tag=BGCPKDLD_00923;product=Glucose-6-phosphate 1-dehydrogenase
contig00002	Prodigal:002006	CDS	252226	252471	.	+	0	ID=BGCPKDLD_00924;inference=ab initio prediction:Prodigal:002006;locus_tag=BGCPKDLD_00924;product=hypothetical protein
contig00002	Prodigal:002006	CDS	252563	255004	.	-	0	ID=BGCPKDLD_00925;eC_number=2.7.13.3;Name=rcsC_13;gene=rcsC_13;inference=ab initio prediction:Prodigal:002006,protein motif:HAMAP:MF_00979;locus_tag=BGCPKDLD_00925;product=Sensor histidine kinase RcsC
contig00002	Prodigal:002006	CDS	255190	257835	.	-	0	ID=BGCPKDLD_00926;eC_number=3.4.11.2;Name=pepN;db_xref=COG:COG0308;gene=pepN;inference=ab initio prediction:Prodigal:002006,similar to AA sequence:UniProtKB:P04825;locus_tag=BGCPKDLD_00926;product=Aminopeptidase N
contig00002	Prodigal:002006	CDS	257991	258431	.	+	0	ID=BGCPKDLD_00927;eC_number=4.4.1.5;Name=gloA_1;db_xref=COG:COG0346;gene=gloA_1;inference=ab initio prediction:Prodigal:002006,similar to AA sequence:UniProtKB:P44638;locus_tag=BGCPKDLD_00927;product=Lactoylglutathione lyase
contig00002	Prodigal:002006	CDS	258600	258764	.	-	0	ID=BGCPKDLD_00928;inference=ab initio prediction:Prodigal:002006;locus_tag=BGCPKDLD_00928;product=hypothetical protein
contig00002	Prodigal:002006	CDS	258868	259380	.	-	0	ID=BGCPKDLD_00929;inference=ab initio prediction:Prodigal:002006;locus_tag=BGCPKDLD_00929;product=hypothetical protein
contig00002	Prodigal:002006	CDS	259978	263652	.	+	0	ID=BGCPKDLD_00930;eC_number=2.7.13.3;Name=rcsC_14;gene=rcsC_14;inference=ab initio prediction:Prodigal:002006,protein motif:HAMAP:MF_00979;locus_tag=BGCPKDLD_00930;product=Sensor histidine kinase RcsC
contig00002	Prodigal:002006	CDS	263812	264867	.	+	0	ID=BGCPKDLD_00931;eC_number=2.7.13.3;db_xref=COG:COG3920;inference=ab initio prediction:Prodigal:002006,similar to AA sequence:UniProtKB:Q2NB77;locus_tag=BGCPKDLD_00931;product=Blue-light-activated histidine kinase 2
contig00002	Prodigal:002006	CDS	265038	265469	.	+	0	ID=BGCPKDLD_00932;Name=sufE;db_xref=COG:COG2166;gene=sufE;inference=ab initio prediction:Prodigal:002006,similar to AA sequence:UniProtKB:Q9EXP1;locus_tag=BGCPKDLD_00932;product=Cysteine desulfuration protein SufE
contig00002	Prodigal:002006	CDS	265500	266357	.	-	0	ID=BGCPKDLD_00933;inference=ab initio prediction:Prodigal:002006;locus_tag=BGCPKDLD_00933;product=hypothetical protein
contig00002	Prodigal:002006	CDS	266765	267202	.	-	0	ID=BGCPKDLD_00934;Name=ros_1;db_xref=COG:COG4957;gene=ros_1;inference=ab initio prediction:Prodigal:002006,similar to AA sequence:UniProtKB:Q04152;locus_tag=BGCPKDLD_00934;product=Transcriptional regulatory protein ros
contig00002	Prodigal:002006	CDS	267619	269778	.	+	0	ID=BGCPKDLD_00935;eC_number=3.4.14.-;Name=dapb1;gene=dapb1;inference=ab initio prediction:Prodigal:002006,similar to AA sequence:UniProtKB:O07834;locus_tag=BGCPKDLD_00935;product=Dipeptidyl aminopeptidase BI
contig00002	Prodigal:002006	CDS	270074	270466	.	+	0	ID=BGCPKDLD_00936;inference=ab initio prediction:Prodigal:002006;locus_tag=BGCPKDLD_00936;product=hypothetical protein
contig00002	Prodigal:002006	CDS	270662	274012	.	+	0	ID=BGCPKDLD_00937;inference=ab initio prediction:Prodigal:002006;locus_tag=BGCPKDLD_00937;product=hypothetical protein
contig00002	Prodigal:002006	CDS	274297	274563	.	-	0	ID=BGCPKDLD_00938;inference=ab initio prediction:Prodigal:002006;locus_tag=BGCPKDLD_00938;product=hypothetical protein
contig00002	Prodigal:002006	CDS	274575	274994	.	-	0	ID=BGCPKDLD_00939;inference=ab initio prediction:Prodigal:002006;locus_tag=BGCPKDLD_00939;product=hypothetical protein
contig00002	Prodigal:002006	CDS	274991	275566	.	-	0	ID=BGCPKDLD_00940;Name=flbT_1;gene=flbT_1;inference=ab initio prediction:Prodigal:002006,protein motif:HAMAP:MF_00783;locus_tag=BGCPKDLD_00940;product=flagellum biosynthesis repressor protein FlbT
contig00002	Prodigal:002006	CDS	275575	275925	.	-	0	ID=BGCPKDLD_00941;inference=ab initio prediction:Prodigal:002006;locus_tag=BGCPKDLD_00941;product=hypothetical protein
contig00002	Prodigal:002006	CDS	275973	277007	.	-	0	ID=BGCPKDLD_00942;inference=ab initio prediction:Prodigal:002006;locus_tag=BGCPKDLD_00942;product=hypothetical protein
contig00002	Prodigal:002006	CDS	277115	278584	.	-	0	ID=BGCPKDLD_00943;inference=ab initio prediction:Prodigal:002006;locus_tag=BGCPKDLD_00943;product=hypothetical protein
contig00002	Prodigal:002006	CDS	278669	279892	.	-	0	ID=BGCPKDLD_00944;Name=flgE_2;db_xref=COG:COG1749;gene=flgE_2;inference=ab initio prediction:Prodigal:002006,similar to AA sequence:UniProtKB:Q8YDL6;locus_tag=BGCPKDLD_00944;product=Flagellar hook protein FlgE
contig00002	Prodigal:002006	CDS	279972	281297	.	-	0	ID=BGCPKDLD_00945;eC_number=7.1.2.2;Name=ssaN;db_xref=COG:COG1157;gene=ssaN;inference=ab initio prediction:Prodigal:002006,similar to AA sequence:UniProtKB:P74857;locus_tag=BGCPKDLD_00945;product=putative secretion system apparatus ATP synthase SsaN
contig00002	Prodigal:002006	CDS	281302	282027	.	-	0	ID=BGCPKDLD_00946;Name=flgG_1;db_xref=COG:COG4786;gene=flgG_1;inference=ab initio prediction:Prodigal:002006,similar to AA sequence:UniProtKB:P0A1J3;locus_tag=BGCPKDLD_00946;product=Flagellar basal-body rod protein FlgG
contig00002	Prodigal:002006	CDS	282031	283293	.	-	0	ID=BGCPKDLD_00947;inference=ab initio prediction:Prodigal:002006;locus_tag=BGCPKDLD_00947;product=hypothetical protein
contig00002	Prodigal:002006	CDS	283399	283980	.	-	0	ID=BGCPKDLD_00948;inference=ab initio prediction:Prodigal:002006;locus_tag=BGCPKDLD_00948;product=hypothetical protein
contig00002	Prodigal:002006	CDS	284128	284421	.	+	0	ID=BGCPKDLD_00949;inference=ab initio prediction:Prodigal:002006;locus_tag=BGCPKDLD_00949;product=hypothetical protein
contig00002	Prodigal:002006	CDS	284777	286231	.	+	0	ID=BGCPKDLD_00950;inference=ab initio prediction:Prodigal:002006;locus_tag=BGCPKDLD_00950;product=hypothetical protein
contig00002	Prodigal:002006	CDS	286586	287266	.	-	0	ID=BGCPKDLD_00951;Name=ftcR_1;gene=ftcR_1;inference=ab initio prediction:Prodigal:002006,similar to AA sequence:UniProtKB:Q8YDL7;locus_tag=BGCPKDLD_00951;product=Flagellar transcriptional regulator FtcR
contig00002	Prodigal:002006	CDS	287656	288924	.	+	0	ID=BGCPKDLD_00952;db_xref=COG:COG1167;inference=ab initio prediction:Prodigal:002006,similar to AA sequence:UniProtKB:A0R5R7;locus_tag=BGCPKDLD_00952;product=Putative aminotransferase/MSMEI_6121
contig00002	Prodigal:002006	CDS	288980	290101	.	-	0	ID=BGCPKDLD_00953;eC_number=3.6.4.12;Name=recD2_1;db_xref=COG:COG0507;gene=recD2_1;inference=ab initio prediction:Prodigal:002006,similar to AA sequence:UniProtKB:Q9RT63;locus_tag=BGCPKDLD_00953;product=ATP-dependent RecD-like DNA helicase
contig00002	Prodigal:002006	CDS	290114	291049	.	-	0	ID=BGCPKDLD_00954;eC_number=1.3.3.3;Name=hemF;db_xref=COG:COG0408;gene=hemF;inference=ab initio prediction:Prodigal:002006,similar to AA sequence:UniProtKB:P36553;locus_tag=BGCPKDLD_00954;product=Oxygen-dependent coproporphyrinogen-III oxidase
contig00002	Prodigal:002006	CDS	291081	292787	.	-	0	ID=BGCPKDLD_00955;Name=yqiK;db_xref=COG:COG2268;gene=yqiK;inference=ab initio prediction:Prodigal:002006,similar to AA sequence:UniProtKB:P77306;locus_tag=BGCPKDLD_00955;product=Inner membrane protein YqiK
contig00002	Prodigal:002006	CDS	292831	293469	.	-	0	ID=BGCPKDLD_00956;Name=yqiJ;gene=yqiJ;inference=ab initio prediction:Prodigal:002006,similar to AA sequence:UniProtKB:P76657;locus_tag=BGCPKDLD_00956;product=Inner membrane protein YqiJ
contig00002	Prodigal:002006	CDS	293466	294578	.	-	0	ID=BGCPKDLD_00957;inference=ab initio prediction:Prodigal:002006;locus_tag=BGCPKDLD_00957;product=hypothetical protein
contig00002	Prodigal:002006	CDS	294711	295160	.	-	0	ID=BGCPKDLD_00958;eC_number=2.1.1.207;Name=trmL;db_xref=COG:COG0219;gene=trmL;inference=ab initio prediction:Prodigal:002006,similar to AA sequence:UniProtKB:P44868;locus_tag=BGCPKDLD_00958;product=tRNA (cytidine(34)-2'-O)-methyltransferase
contig00002	Prodigal:002006	CDS	295277	297133	.	+	0	ID=BGCPKDLD_00959;eC_number=3.6.3.-;db_xref=COG:COG1132;inference=ab initio prediction:Prodigal:002006,similar to AA sequence:UniProtKB:Q99T13;locus_tag=BGCPKDLD_00959;product=Putative multidrug export ATP-binding/permease protein
contig00002	Prodigal:002006	CDS	297341	298738	.	+	0	ID=BGCPKDLD_00960;Name=mdtK;db_xref=COG:COG0534;gene=mdtK;inference=ab initio prediction:Prodigal:002006,similar to AA sequence:UniProtKB:P37340;locus_tag=BGCPKDLD_00960;product=Multidrug resistance protein MdtK
contig00002	Prodigal:002006	CDS	298822	299169	.	+	0	ID=BGCPKDLD_00961;inference=ab initio prediction:Prodigal:002006;locus_tag=BGCPKDLD_00961;product=hypothetical protein
contig00002	Prodigal:002006	CDS	299456	300001	.	+	0	ID=BGCPKDLD_00962;eC_number=1.5.1.42;Name=rutF_1;db_xref=COG:COG1853;gene=rutF_1;inference=ab initio prediction:Prodigal:002006,similar to AA sequence:UniProtKB:P75893;locus_tag=BGCPKDLD_00962;product=FMN reductase (NADH) RutF
contig00002	Prodigal:002006	CDS	299979	300893	.	+	0	ID=BGCPKDLD_00963;inference=ab initio prediction:Prodigal:002006;locus_tag=BGCPKDLD_00963;product=hypothetical protein
contig00002	Prodigal:002006	CDS	301038	301271	.	-	0	ID=BGCPKDLD_00964;inference=ab initio prediction:Prodigal:002006;locus_tag=BGCPKDLD_00964;product=hypothetical protein
contig00002	Prodigal:002006	CDS	301632	302645	.	+	0	ID=BGCPKDLD_00965;eC_number=5.1.3.2;Name=galE1;db_xref=COG:COG1088;gene=galE1;inference=ab initio prediction:Prodigal:002006,similar to AA sequence:UniProtKB:P9WN67;locus_tag=BGCPKDLD_00965;product=UDP-glucose 4-epimerase
contig00002	Prodigal:002006	CDS	302840	304156	.	+	0	ID=BGCPKDLD_00966;eC_number=1.1.1.22;Name=rkpK;db_xref=COG:COG1004;gene=rkpK;inference=ab initio prediction:Prodigal:002006,similar to AA sequence:UniProtKB:O54068;locus_tag=BGCPKDLD_00966;product=UDP-glucose 6-dehydrogenase
contig00002	Prodigal:002006	CDS	304201	304572	.	-	0	ID=BGCPKDLD_00967;inference=ab initio prediction:Prodigal:002006;locus_tag=BGCPKDLD_00967;product=hypothetical protein
contig00002	Prodigal:002006	CDS	304860	305069	.	+	0	ID=BGCPKDLD_00968;inference=ab initio prediction:Prodigal:002006;locus_tag=BGCPKDLD_00968;product=hypothetical protein
contig00002	Prodigal:002006	CDS	305481	305750	.	+	0	ID=BGCPKDLD_00969;inference=ab initio prediction:Prodigal:002006;locus_tag=BGCPKDLD_00969;product=hypothetical protein
contig00002	Prodigal:002006	CDS	306004	307527	.	-	0	ID=BGCPKDLD_00970;eC_number=4.3.1.19;Name=ilvA;db_xref=COG:COG1171;gene=ilvA;inference=ab initio prediction:Prodigal:002006,similar to AA sequence:UniProtKB:P04968;locus_tag=BGCPKDLD_00970;product=L-threonine dehydratase biosynthetic IlvA
contig00002	Prodigal:002006	CDS	307740	307970	.	+	0	ID=BGCPKDLD_00971;Name=slyX;gene=slyX;inference=ab initio prediction:Prodigal:002006,protein motif:HAMAP:MF_00715;locus_tag=BGCPKDLD_00971;product=Protein SlyX
contig00002	Prodigal:002006	CDS	308092	308406	.	+	0	ID=BGCPKDLD_00972;inference=ab initio prediction:Prodigal:002006;locus_tag=BGCPKDLD_00972;product=hypothetical protein
contig00002	Prodigal:002006	CDS	308440	308859	.	-	0	ID=BGCPKDLD_00973;Name=dksA;db_xref=COG:COG1734;gene=dksA;inference=ab initio prediction:Prodigal:002006,similar to AA sequence:UniProtKB:P0ABS1;locus_tag=BGCPKDLD_00973;product=RNA polymerase-binding transcription factor DksA
contig00002	Prodigal:002006	CDS	309014	310054	.	-	0	ID=BGCPKDLD_00974;inference=ab initio prediction:Prodigal:002006;locus_tag=BGCPKDLD_00974;product=hypothetical protein
contig00002	Prodigal:002006	CDS	310057	311430	.	-	0	ID=BGCPKDLD_00975;eC_number=2.3.1.-;Name=patA;db_xref=COG:COG1696;gene=patA;inference=ab initio prediction:Prodigal:002006,similar to AA sequence:UniProtKB:O25526;locus_tag=BGCPKDLD_00975;product=Peptidoglycan O-acetyltransferase
contig00002	Prodigal:002006	CDS	311634	311960	.	+	0	ID=BGCPKDLD_00976;inference=ab initio prediction:Prodigal:002006;locus_tag=BGCPKDLD_00976;product=hypothetical protein
contig00002	Prodigal:002006	CDS	312000	312434	.	-	0	ID=BGCPKDLD_00977;Name=fliX;gene=fliX;inference=ab initio prediction:Prodigal:002006,similar to AA sequence:UniProtKB:O32348;locus_tag=BGCPKDLD_00977;product=Flagellar assembly protein FliX
contig00002	Prodigal:002006	CDS	312636	313793	.	+	0	ID=BGCPKDLD_00978;Name=flgI_1;gene=flgI_1;inference=ab initio prediction:Prodigal:002006,protein motif:HAMAP:MF_00416;locus_tag=BGCPKDLD_00978;product=Flagellar P-ring protein
contig00002	Prodigal:002006	CDS	313820	314176	.	+	0	ID=BGCPKDLD_00979;inference=ab initio prediction:Prodigal:002006;locus_tag=BGCPKDLD_00979;product=hypothetical protein
contig00002	Prodigal:002006	CDS	314163	314642	.	+	0	ID=BGCPKDLD_00980;inference=ab initio prediction:Prodigal:002006;locus_tag=BGCPKDLD_00980;product=hypothetical protein
contig00002	Prodigal:002006	CDS	314873	315049	.	+	0	ID=BGCPKDLD_00981;inference=ab initio prediction:Prodigal:002006;locus_tag=BGCPKDLD_00981;product=hypothetical protein
contig00002	Prodigal:002006	CDS	315134	316009	.	-	0	ID=BGCPKDLD_00982;eC_number=2.7.1.148;Name=ispE;db_xref=COG:COG1947;gene=ispE;inference=ab initio prediction:Prodigal:002006,similar to AA sequence:UniProtKB:P83700;locus_tag=BGCPKDLD_00982;product=4-diphosphocytidyl-2-C-methyl-D-erythritol kinase
contig00002	Prodigal:002006	CDS	316130	316462	.	-	0	ID=BGCPKDLD_00983;inference=ab initio prediction:Prodigal:002006;locus_tag=BGCPKDLD_00983;product=hypothetical protein
contig00002	Prodigal:002006	CDS	317166	319061	.	-	0	ID=BGCPKDLD_00984;eC_number=3.4.-.-;Name=bepA_2;gene=bepA_2;inference=ab initio prediction:Prodigal:002006,protein motif:HAMAP:MF_00997;locus_tag=BGCPKDLD_00984;product=Beta-barrel assembly-enhancing protease
contig00002	Prodigal:002006	CDS	319198	319500	.	-	0	ID=BGCPKDLD_00985;inference=ab initio prediction:Prodigal:002006;locus_tag=BGCPKDLD_00985;product=hypothetical protein
contig00002	Prodigal:002006	CDS	319520	319729	.	-	0	ID=BGCPKDLD_00986;inference=ab initio prediction:Prodigal:002006;locus_tag=BGCPKDLD_00986;product=hypothetical protein
contig00002	Prodigal:002006	CDS	320083	320325	.	+	0	ID=BGCPKDLD_00987;inference=ab initio prediction:Prodigal:002006;locus_tag=BGCPKDLD_00987;product=hypothetical protein
contig00002	Prodigal:002006	CDS	320396	320719	.	+	0	ID=BGCPKDLD_00988;inference=ab initio prediction:Prodigal:002006;locus_tag=BGCPKDLD_00988;product=hypothetical protein
contig00002	Prodigal:002006	CDS	320727	322064	.	-	0	ID=BGCPKDLD_00989;eC_number=1.14.14.10;Name=ntaA;gene=ntaA;inference=ab initio prediction:Prodigal:002006,similar to AA sequence:UniProtKB:P54989;locus_tag=BGCPKDLD_00989;product=Nitrilotriacetate monooxygenase component A
contig00002	Prodigal:002006	CDS	322322	324385	.	-	0	ID=BGCPKDLD_00990;eC_number=5.6.2.2;Name=parE;db_xref=COG:COG0187;gene=parE;inference=ab initio prediction:Prodigal:002006,similar to AA sequence:UniProtKB:P0A2I5;locus_tag=BGCPKDLD_00990;product=DNA topoisomerase 4 subunit B
contig00002	Prodigal:002006	CDS	324673	324858	.	+	0	ID=BGCPKDLD_00991;inference=ab initio prediction:Prodigal:002006;locus_tag=BGCPKDLD_00991;product=hypothetical protein
contig00002	Prodigal:002006	CDS	325125	325463	.	-	0	ID=BGCPKDLD_00992;inference=ab initio prediction:Prodigal:002006;locus_tag=BGCPKDLD_00992;product=hypothetical protein
contig00002	Prodigal:002006	CDS	325842	326300	.	-	0	ID=BGCPKDLD_00993;inference=ab initio prediction:Prodigal:002006;locus_tag=BGCPKDLD_00993;product=hypothetical protein
contig00002	Prodigal:002006	CDS	326402	327616	.	-	0	ID=BGCPKDLD_00994;eC_number=2.5.1.48;Name=metB;db_xref=COG:COG0626;gene=metB;inference=ab initio prediction:Prodigal:002006,similar to AA sequence:UniProtKB:P9WGB7;locus_tag=BGCPKDLD_00994;product=Cystathionine gamma-synthase
contig00002	Prodigal:002006	CDS	327725	328240	.	+	0	ID=BGCPKDLD_00995;Name=crtK-2_1;db_xref=COG:COG3476;gene=crtK-2_1;inference=ab initio prediction:Prodigal:002006,similar to AA sequence:UniProtKB:Q8KBX2;locus_tag=BGCPKDLD_00995;product=Tryptophan-rich protein TspO
contig00002	Prodigal:002006	CDS	328245	328610	.	-	0	ID=BGCPKDLD_00996;Name=cpdR_1;gene=cpdR_1;inference=ab initio prediction:Prodigal:002006,similar to AA sequence:UniProtKB:Q2YIF7;locus_tag=BGCPKDLD_00996;product=Response regulator receiver protein CpdR
contig00002	Prodigal:002006	CDS	328766	329335	.	-	0	ID=BGCPKDLD_00997;eC_number=2.4.2.8;Name=hpt;db_xref=COG:COG0634;gene=hpt;inference=ab initio prediction:Prodigal:002006,similar to AA sequence:UniProtKB:P0A9M2;locus_tag=BGCPKDLD_00997;product=Hypoxanthine phosphoribosyltransferase
contig00002	Prodigal:002006	CDS	329434	330186	.	-	0	ID=BGCPKDLD_00998;inference=ab initio prediction:Prodigal:002006;locus_tag=BGCPKDLD_00998;product=hypothetical protein
contig00002	Prodigal:002006	CDS	330271	331071	.	+	0	ID=BGCPKDLD_00999;Name=ftsE;db_xref=COG:COG2884;gene=ftsE;inference=ab initio prediction:Prodigal:002006,similar to AA sequence:UniProtKB:P0A9R7;locus_tag=BGCPKDLD_00999;product=Cell division ATP-binding protein FtsE
contig00002	Prodigal:002006	CDS	331071	332033	.	+	0	ID=BGCPKDLD_01000;inference=ab initio prediction:Prodigal:002006;locus_tag=BGCPKDLD_01000;product=hypothetical protein
contig00002	Prodigal:002006	CDS	332227	332928	.	+	0	ID=BGCPKDLD_01001;inference=ab initio prediction:Prodigal:002006;locus_tag=BGCPKDLD_01001;product=hypothetical protein
contig00002	Prodigal:002006	CDS	333058	333975	.	-	0	ID=BGCPKDLD_01002;Name=mntA;db_xref=COG:COG0803;gene=mntA;inference=ab initio prediction:Prodigal:002006,similar to AA sequence:UniProtKB:Q8Y653;locus_tag=BGCPKDLD_01002;product=Manganese-binding lipoprotein MntA
contig00002	Prodigal:002006	CDS	334279	334803	.	+	0	ID=BGCPKDLD_01003;inference=ab initio prediction:Prodigal:002006;locus_tag=BGCPKDLD_01003;product=hypothetical protein
contig00002	Prodigal:002006	CDS	334891	336681	.	+	0	ID=BGCPKDLD_01004;eC_number=7.5.2.6;Name=msbA_1;db_xref=COG:COG1132;gene=msbA_1;inference=ab initio prediction:Prodigal:002006,similar to AA sequence:UniProtKB:Q9KQW9;locus_tag=BGCPKDLD_01004;product=Lipid A export ATP-binding/permease protein MsbA
contig00002	Prodigal:002006	CDS	336796	337836	.	+	0	ID=BGCPKDLD_01005;eC_number=5.1.3.3;Name=mro;db_xref=COG:COG2017;gene=mro;inference=ab initio prediction:Prodigal:002006,similar to AA sequence:UniProtKB:P05149;locus_tag=BGCPKDLD_01005;product=Aldose 1-epimerase
contig00002	Prodigal:002006	CDS	337896	338447	.	+	0	ID=BGCPKDLD_01006;inference=ab initio prediction:Prodigal:002006;locus_tag=BGCPKDLD_01006;product=hypothetical protein
contig00002	Prodigal:002006	CDS	338468	338815	.	-	0	ID=BGCPKDLD_01007;Name=rsfS;gene=rsfS;inference=ab initio prediction:Prodigal:002006,similar to AA sequence:UniProtKB:Q5NLX3;locus_tag=BGCPKDLD_01007;product=Ribosomal silencing factor RsfS
contig00002	Prodigal:002006	CDS	338987	339571	.	-	0	ID=BGCPKDLD_01008;eC_number=2.7.7.18;Name=nadD;db_xref=COG:COG1057;gene=nadD;inference=ab initio prediction:Prodigal:002006,similar to AA sequence:UniProtKB:P54455;locus_tag=BGCPKDLD_01008;product=Nicotinate-nucleotide adenylyltransferase
contig00002	Prodigal:002006	CDS	339631	340929	.	-	0	ID=BGCPKDLD_01009;eC_number=1.2.1.41;Name=proA;gene=proA;inference=ab initio prediction:Prodigal:002006,similar to AA sequence:UniProtKB:Q2SZ88;locus_tag=BGCPKDLD_01009;product=Gamma-glutamyl phosphate reductase
contig00002	Prodigal:002006	CDS	341096	342301	.	-	0	ID=BGCPKDLD_01010;eC_number=2.7.2.11;Name=proB;gene=proB;inference=ab initio prediction:Prodigal:002006,similar to AA sequence:UniProtKB:Q2SZF9;locus_tag=BGCPKDLD_01010;product=Glutamate 5-kinase
contig00002	Prodigal:002006	CDS	342418	342807	.	+	0	ID=BGCPKDLD_01011;inference=ab initio prediction:Prodigal:002006;locus_tag=BGCPKDLD_01011;product=hypothetical protein
contig00002	Prodigal:002006	CDS	342956	343405	.	+	0	ID=BGCPKDLD_01012;inference=ab initio prediction:Prodigal:002006;locus_tag=BGCPKDLD_01012;product=hypothetical protein
contig00002	Prodigal:002006	CDS	343458	345110	.	-	0	ID=BGCPKDLD_01013;Name=ettA;db_xref=COG:COG0488;gene=ettA;inference=ab initio prediction:Prodigal:002006,similar to AA sequence:UniProtKB:P0A9W3;locus_tag=BGCPKDLD_01013;product=Energy-dependent translational throttle protein EttA
contig00002	Prodigal:002006	CDS	345311	346663	.	-	0	ID=BGCPKDLD_01014;inference=ab initio prediction:Prodigal:002006,similar to AA sequence:UniProtKB:P9WJX1;locus_tag=BGCPKDLD_01014;product=putative MFS-type transporter
contig00002	Prodigal:002006	CDS	346660	347307	.	-	0	ID=BGCPKDLD_01015;inference=ab initio prediction:Prodigal:002006;locus_tag=BGCPKDLD_01015;product=hypothetical protein
contig00002	Prodigal:002006	CDS	347614	348009	.	+	0	ID=BGCPKDLD_01016;inference=ab initio prediction:Prodigal:002006;locus_tag=BGCPKDLD_01016;product=hypothetical protein
contig00002	Prodigal:002006	CDS	348029	348469	.	-	0	ID=BGCPKDLD_01017;inference=ab initio prediction:Prodigal:002006;locus_tag=BGCPKDLD_01017;product=hypothetical protein
contig00002	Prodigal:002006	CDS	348778	349110	.	+	0	ID=BGCPKDLD_01018;inference=ab initio prediction:Prodigal:002006;locus_tag=BGCPKDLD_01018;product=hypothetical protein
contig00002	Prodigal:002006	CDS	349222	350013	.	-	0	ID=BGCPKDLD_01019;eC_number=1.1.1.100;Name=fabG_3;gene=fabG_3;inference=ab initio prediction:Prodigal:002006,similar to AA sequence:UniProtKB:O67610;locus_tag=BGCPKDLD_01019;product=3-oxoacyl-[acyl-carrier-protein] reductase FabG
contig00002	Prodigal:002006	CDS	350087	351496	.	-	0	ID=BGCPKDLD_01020;Name=ribZ;gene=ribZ;inference=ab initio prediction:Prodigal:002006,similar to AA sequence:UniProtKB:Q180E3;locus_tag=BGCPKDLD_01020;product=Riboflavin transporter RibZ
contig00002	Prodigal:002006	CDS	351538	352545	.	+	0	ID=BGCPKDLD_01021;eC_number=3.5.1.-;Name=rutD_1;gene=rutD_1;inference=ab initio prediction:Prodigal:002006,protein motif:HAMAP:MF_00832;locus_tag=BGCPKDLD_01021;product=Putative aminoacrylate hydrolase RutD
contig00002	Prodigal:002006	CDS	352560	353426	.	+	0	ID=BGCPKDLD_01022;eC_number=1.1.1.60;Name=garR_1;db_xref=COG:COG2084;gene=garR_1;inference=ab initio prediction:Prodigal:002006,similar to AA sequence:UniProtKB:P0ABQ2;locus_tag=BGCPKDLD_01022;product=2-hydroxy-3-oxopropionate reductase
contig00002	Prodigal:002006	CDS	353635	354342	.	-	0	ID=BGCPKDLD_01023;eC_number=1.8.4.-;Name=yfcG_2;db_xref=COG:COG0625;gene=yfcG_2;inference=ab initio prediction:Prodigal:002006,similar to AA sequence:UniProtKB:P77526;locus_tag=BGCPKDLD_01023;product=Disulfide-bond oxidoreductase YfcG
contig00002	Prodigal:002006	CDS	354520	354735	.	+	0	ID=BGCPKDLD_01024;inference=ab initio prediction:Prodigal:002006;locus_tag=BGCPKDLD_01024;product=hypothetical protein
contig00002	Aragorn:001002	tRNA	354809	354885	.	+	.	ID=BGCPKDLD_01025;inference=COORDINATES:profile:Aragorn:001002;locus_tag=BGCPKDLD_01025;product=tRNA-Pro(tgg)
contig00002	Prodigal:002006	CDS	355255	355731	.	-	0	ID=BGCPKDLD_01026;eC_number=3.5.4.3;Name=guaD;db_xref=COG:COG0590;gene=guaD;inference=ab initio prediction:Prodigal:002006,similar to AA sequence:UniProtKB:O34598;locus_tag=BGCPKDLD_01026;product=Guanine deaminase
contig00002	Prodigal:002006	CDS	355752	356816	.	-	0	ID=BGCPKDLD_01027;inference=ab initio prediction:Prodigal:002006;locus_tag=BGCPKDLD_01027;product=hypothetical protein
contig00002	Prodigal:002006	CDS	356957	357727	.	-	0	ID=BGCPKDLD_01028;inference=ab initio prediction:Prodigal:002006;locus_tag=BGCPKDLD_01028;product=hypothetical protein
contig00002	Prodigal:002006	CDS	357982	360252	.	+	0	ID=BGCPKDLD_01029;eC_number=3.2.1.-;Name=glgX_2;db_xref=COG:COG1523;gene=glgX_2;inference=ab initio prediction:Prodigal:002006,similar to AA sequence:UniProtKB:P9WQ25;locus_tag=BGCPKDLD_01029;product=Glycogen operon protein GlgX 
contig00002	Prodigal:002006	CDS	360392	361987	.	+	0	ID=BGCPKDLD_01030;inference=ab initio prediction:Prodigal:002006,similar to AA sequence:UniProtKB:Q881J7;locus_tag=BGCPKDLD_01030;product=Blue-light-activated protein
contig00002	Prodigal:002006	CDS	362014	362331	.	+	0	ID=BGCPKDLD_01031;inference=ab initio prediction:Prodigal:002006;locus_tag=BGCPKDLD_01031;product=hypothetical protein
contig00002	Prodigal:002006	CDS	362381	363592	.	-	0	ID=BGCPKDLD_01032;eC_number=1.1.1.42;Name=icd;db_xref=COG:COG0538;gene=icd;inference=ab initio prediction:Prodigal:002006,similar to AA sequence:UniProtKB:P9WKL1;locus_tag=BGCPKDLD_01032;product=Isocitrate dehydrogenase [NADP]
contig00002	Prodigal:002006	CDS	363919	364467	.	+	0	ID=BGCPKDLD_01033;eC_number=4.2.1.147;Name=fae_2;db_xref=COG:COG1795;gene=fae_2;inference=ab initio prediction:Prodigal:002006,similar to AA sequence:UniProtKB:Q9FA38;locus_tag=BGCPKDLD_01033;product=5%2C6%2C7%2C8-tetrahydromethanopterin hydro-lyase
contig00002	Prodigal:002006	CDS	364572	364841	.	+	0	ID=BGCPKDLD_01034;inference=ab initio prediction:Prodigal:002006;locus_tag=BGCPKDLD_01034;product=hypothetical protein
contig00002	Prodigal:002006	CDS	364838	365137	.	+	0	ID=BGCPKDLD_01035;inference=ab initio prediction:Prodigal:002006;locus_tag=BGCPKDLD_01035;product=hypothetical protein
contig00002	Prodigal:002006	CDS	365189	365923	.	+	0	ID=BGCPKDLD_01036;eC_number=2.1.1.-;Name=trmJ;gene=trmJ;inference=ab initio prediction:Prodigal:002006,similar to AA sequence:UniProtKB:A0A0H2ZF87;locus_tag=BGCPKDLD_01036;product=tRNA (cytidine/uridine/adenosine-2'-O-)-methyltransferase TrmJ
contig00002	Prodigal:002006	CDS	365950	366963	.	-	0	ID=BGCPKDLD_01037;eC_number=1.1.1.1;Name=adhT_2;gene=adhT_2;inference=ab initio prediction:Prodigal:002006,similar to AA sequence:UniProtKB:P12311;locus_tag=BGCPKDLD_01037;product=Alcohol dehydrogenase
contig00002	Prodigal:002006	CDS	367410	368279	.	+	0	ID=BGCPKDLD_01038;inference=ab initio prediction:Prodigal:002006;locus_tag=BGCPKDLD_01038;product=hypothetical protein
contig00002	Prodigal:002006	CDS	368295	368834	.	-	0	ID=BGCPKDLD_01039;inference=ab initio prediction:Prodigal:002006;locus_tag=BGCPKDLD_01039;product=hypothetical protein
contig00002	Prodigal:002006	CDS	368840	370135	.	-	0	ID=BGCPKDLD_01040;eC_number=2.5.1.-;db_xref=COG:COG2873;inference=ab initio prediction:Prodigal:002006,similar to AA sequence:UniProtKB:Q9WZY4;locus_tag=BGCPKDLD_01040;product=O-acetyl-L-homoserine sulfhydrylase
contig00002	Prodigal:002006	CDS	370441	370827	.	-	0	ID=BGCPKDLD_01041;Name=cckA_1;gene=cckA_1;inference=ab initio prediction:Prodigal:002006,similar to AA sequence:UniProtKB:P0DOA0;locus_tag=BGCPKDLD_01041;product=Sensor kinase CckA
contig00002	Prodigal:002006	CDS	370943	372364	.	-	0	ID=BGCPKDLD_01042;Name=lutA_1;gene=lutA_1;inference=ab initio prediction:Prodigal:002006,protein motif:HAMAP:MF_02105;locus_tag=BGCPKDLD_01042;product=Lactate utilization protein A
contig00002	Prodigal:002006	CDS	372636	372989	.	-	0	ID=BGCPKDLD_01043;inference=ab initio prediction:Prodigal:002006;locus_tag=BGCPKDLD_01043;product=hypothetical protein
contig00002	Prodigal:002006	CDS	373181	374131	.	+	0	ID=BGCPKDLD_01044;eC_number=3.1.1.-;Name=aes_1;db_xref=COG:COG0657;gene=aes_1;inference=ab initio prediction:Prodigal:002006,similar to AA sequence:UniProtKB:Q8ZRA1;locus_tag=BGCPKDLD_01044;product=Acetyl esterase
contig00002	Prodigal:002006	CDS	374172	376703	.	+	0	ID=BGCPKDLD_01045;eC_number=3.6.4.13;Name=srmB;gene=srmB;inference=ab initio prediction:Prodigal:002006,protein motif:HAMAP:MF_00967;locus_tag=BGCPKDLD_01045;product=ATP-dependent RNA helicase SrmB
contig00002	Prodigal:002006	CDS	376748	377461	.	+	0	ID=BGCPKDLD_01046;inference=ab initio prediction:Prodigal:002006;locus_tag=BGCPKDLD_01046;product=hypothetical protein
contig00002	Prodigal:002006	CDS	377471	377680	.	-	0	ID=BGCPKDLD_01047;inference=ab initio prediction:Prodigal:002006;locus_tag=BGCPKDLD_01047;product=hypothetical protein
contig00002	Prodigal:002006	CDS	377877	378680	.	+	0	ID=BGCPKDLD_01048;Name=phyR_1;gene=phyR_1;inference=ab initio prediction:Prodigal:002006,similar to AA sequence:UniProtKB:Q0PEV3;locus_tag=BGCPKDLD_01048;product=Phyllosphere-induced regulator PhyR
contig00002	Prodigal:002006	CDS	379086	380354	.	+	0	ID=BGCPKDLD_01049;inference=ab initio prediction:Prodigal:002006;locus_tag=BGCPKDLD_01049;product=hypothetical protein
contig00002	Prodigal:002006	CDS	380568	381299	.	+	0	ID=BGCPKDLD_01050;eC_number=2.5.1.3;Name=thiE_1;db_xref=COG:COG0352;gene=thiE_1;inference=ab initio prediction:Prodigal:002006,similar to AA sequence:UniProtKB:P39594;locus_tag=BGCPKDLD_01050;product=Thiamine-phosphate synthase
contig00002	Prodigal:002006	CDS	381788	383146	.	+	0	ID=BGCPKDLD_01051;eC_number=3.5.4.32;db_xref=COG:COG0402;inference=ab initio prediction:Prodigal:002006,similar to AA sequence:UniProtKB:Q9I6Z0;locus_tag=BGCPKDLD_01051;product=8-oxoguanine deaminase
contig00002	Prodigal:002006	CDS	383189	384028	.	+	0	ID=BGCPKDLD_01052;eC_number=3.5.3.26;Name=allE;db_xref=COG:COG3257;gene=allE;inference=ab initio prediction:Prodigal:002006,similar to AA sequence:UniProtKB:P75713;locus_tag=BGCPKDLD_01052;product=(S)-ureidoglycine aminohydrolase
contig00002	Prodigal:002006	CDS	384025	384552	.	+	0	ID=BGCPKDLD_01053;eC_number=4.3.2.3;Name=allA;db_xref=COG:COG3194;gene=allA;inference=ab initio prediction:Prodigal:002006,similar to AA sequence:UniProtKB:P59285;locus_tag=BGCPKDLD_01053;product=Ureidoglycolate lyase
contig00002	Aragorn:001002	tRNA	384702	384777	.	+	.	ID=BGCPKDLD_01054;inference=COORDINATES:profile:Aragorn:001002;locus_tag=BGCPKDLD_01054;product=tRNA-Thr(cgt)
contig00002	Prodigal:002006	CDS	389671	390219	.	-	0	ID=BGCPKDLD_01055;inference=ab initio prediction:Prodigal:002006;locus_tag=BGCPKDLD_01055;product=hypothetical protein
contig00002	Prodigal:002006	CDS	390291	390827	.	-	0	ID=BGCPKDLD_01056;inference=ab initio prediction:Prodigal:002006;locus_tag=BGCPKDLD_01056;product=hypothetical protein
contig00002	Prodigal:002006	CDS	390832	391509	.	-	0	ID=BGCPKDLD_01057;inference=ab initio prediction:Prodigal:002006;locus_tag=BGCPKDLD_01057;product=hypothetical protein
contig00002	Prodigal:002006	CDS	391544	393655	.	-	0	ID=BGCPKDLD_01058;inference=ab initio prediction:Prodigal:002006;locus_tag=BGCPKDLD_01058;product=hypothetical protein
contig00002	Prodigal:002006	CDS	393690	394946	.	-	0	ID=BGCPKDLD_01059;inference=ab initio prediction:Prodigal:002006;locus_tag=BGCPKDLD_01059;product=hypothetical protein
contig00002	Prodigal:002006	CDS	395033	395752	.	-	0	ID=BGCPKDLD_01060;inference=ab initio prediction:Prodigal:002006;locus_tag=BGCPKDLD_01060;product=hypothetical protein
contig00002	Prodigal:002006	CDS	396238	396990	.	+	0	ID=BGCPKDLD_01061;inference=ab initio prediction:Prodigal:002006;locus_tag=BGCPKDLD_01061;product=hypothetical protein
contig00002	Prodigal:002006	CDS	397939	398244	.	+	0	ID=BGCPKDLD_01062;inference=ab initio prediction:Prodigal:002006;locus_tag=BGCPKDLD_01062;product=hypothetical protein
contig00002	Prodigal:002006	CDS	398128	401400	.	-	0	ID=BGCPKDLD_01063;inference=ab initio prediction:Prodigal:002006;locus_tag=BGCPKDLD_01063;product=hypothetical protein
contig00002	Prodigal:002006	CDS	401400	402836	.	-	0	ID=BGCPKDLD_01064;inference=ab initio prediction:Prodigal:002006;locus_tag=BGCPKDLD_01064;product=hypothetical protein
contig00002	Prodigal:002006	CDS	403401	404699	.	-	0	ID=BGCPKDLD_01065;inference=ab initio prediction:Prodigal:002006;locus_tag=BGCPKDLD_01065;product=hypothetical protein
contig00002	Prodigal:002006	CDS	404702	405112	.	-	0	ID=BGCPKDLD_01066;inference=ab initio prediction:Prodigal:002006;locus_tag=BGCPKDLD_01066;product=hypothetical protein
contig00002	Prodigal:002006	CDS	405109	405402	.	-	0	ID=BGCPKDLD_01067;inference=ab initio prediction:Prodigal:002006;locus_tag=BGCPKDLD_01067;product=hypothetical protein
contig00002	Prodigal:002006	CDS	405399	406895	.	-	0	ID=BGCPKDLD_01068;inference=ab initio prediction:Prodigal:002006;locus_tag=BGCPKDLD_01068;product=hypothetical protein
contig00002	Prodigal:002006	CDS	406899	407561	.	-	0	ID=BGCPKDLD_01069;inference=ab initio prediction:Prodigal:002006;locus_tag=BGCPKDLD_01069;product=hypothetical protein
contig00002	Prodigal:002006	CDS	407640	408278	.	-	0	ID=BGCPKDLD_01070;inference=ab initio prediction:Prodigal:002006;locus_tag=BGCPKDLD_01070;product=hypothetical protein
contig00002	Prodigal:002006	CDS	408372	408764	.	-	0	ID=BGCPKDLD_01071;inference=ab initio prediction:Prodigal:002006;locus_tag=BGCPKDLD_01071;product=hypothetical protein
contig00002	Prodigal:002006	CDS	408848	409942	.	-	0	ID=BGCPKDLD_01072;inference=ab initio prediction:Prodigal:002006;locus_tag=BGCPKDLD_01072;product=hypothetical protein
contig00002	Prodigal:002006	CDS	411297	411770	.	+	0	ID=BGCPKDLD_01073;inference=ab initio prediction:Prodigal:002006;locus_tag=BGCPKDLD_01073;product=hypothetical protein
contig00002	Prodigal:002006	CDS	411907	414960	.	-	0	ID=BGCPKDLD_01074;inference=ab initio prediction:Prodigal:002006;locus_tag=BGCPKDLD_01074;product=hypothetical protein
contig00002	Prodigal:002006	CDS	414964	415272	.	-	0	ID=BGCPKDLD_01075;inference=ab initio prediction:Prodigal:002006;locus_tag=BGCPKDLD_01075;product=hypothetical protein
contig00002	Prodigal:002006	CDS	415312	415527	.	-	0	ID=BGCPKDLD_01076;inference=ab initio prediction:Prodigal:002006;locus_tag=BGCPKDLD_01076;product=hypothetical protein
contig00002	Prodigal:002006	CDS	415527	416135	.	-	0	ID=BGCPKDLD_01077;inference=ab initio prediction:Prodigal:002006;locus_tag=BGCPKDLD_01077;product=hypothetical protein
contig00002	Prodigal:002006	CDS	416177	417244	.	-	0	ID=BGCPKDLD_01078;inference=ab initio prediction:Prodigal:002006;locus_tag=BGCPKDLD_01078;product=hypothetical protein
contig00002	Prodigal:002006	CDS	417308	419254	.	-	0	ID=BGCPKDLD_01079;inference=ab initio prediction:Prodigal:002006;locus_tag=BGCPKDLD_01079;product=hypothetical protein
contig00002	Prodigal:002006	CDS	419251	420372	.	-	0	ID=BGCPKDLD_01080;inference=ab initio prediction:Prodigal:002006;locus_tag=BGCPKDLD_01080;product=hypothetical protein
contig00002	Prodigal:002006	CDS	420545	421009	.	-	0	ID=BGCPKDLD_01081;inference=ab initio prediction:Prodigal:002006;locus_tag=BGCPKDLD_01081;product=hypothetical protein
contig00002	Prodigal:002006	CDS	421029	421661	.	-	0	ID=BGCPKDLD_01082;inference=ab initio prediction:Prodigal:002006;locus_tag=BGCPKDLD_01082;product=hypothetical protein
contig00002	Prodigal:002006	CDS	421658	421807	.	-	0	ID=BGCPKDLD_01083;inference=ab initio prediction:Prodigal:002006;locus_tag=BGCPKDLD_01083;product=hypothetical protein
contig00002	Prodigal:002006	CDS	421804	422139	.	-	0	ID=BGCPKDLD_01084;inference=ab initio prediction:Prodigal:002006;locus_tag=BGCPKDLD_01084;product=hypothetical protein
contig00002	Prodigal:002006	CDS	422139	422303	.	-	0	ID=BGCPKDLD_01085;inference=ab initio prediction:Prodigal:002006;locus_tag=BGCPKDLD_01085;product=hypothetical protein
contig00002	Prodigal:002006	CDS	422303	422575	.	-	0	ID=BGCPKDLD_01086;inference=ab initio prediction:Prodigal:002006;locus_tag=BGCPKDLD_01086;product=hypothetical protein
contig00002	Prodigal:002006	CDS	422572	422820	.	-	0	ID=BGCPKDLD_01087;inference=ab initio prediction:Prodigal:002006;locus_tag=BGCPKDLD_01087;product=hypothetical protein
contig00003	Prodigal:002006	CDS	224	1129	.	-	0	ID=BGCPKDLD_01088;inference=ab initio prediction:Prodigal:002006;locus_tag=BGCPKDLD_01088;product=hypothetical protein
contig00003	Prodigal:002006	CDS	1132	2106	.	-	0	ID=BGCPKDLD_01089;eC_number=1.1.1.215;db_xref=COG:COG1052;inference=ab initio prediction:Prodigal:002006,similar to AA sequence:UniProtKB:Q5FTU6;locus_tag=BGCPKDLD_01089;product=2-ketogluconate reductase
contig00003	Prodigal:002006	CDS	2214	4157	.	-	0	ID=BGCPKDLD_01090;inference=ab initio prediction:Prodigal:002006;locus_tag=BGCPKDLD_01090;product=hypothetical protein
contig00003	Prodigal:002006	CDS	4372	4746	.	-	0	ID=BGCPKDLD_01091;Name=divK_2;gene=divK_2;inference=ab initio prediction:Prodigal:002006,similar to AA sequence:UniProtKB:Q7BBW0;locus_tag=BGCPKDLD_01091;product=Polar-differentiation response regulator DivK
contig00003	Prodigal:002006	CDS	4903	6279	.	+	0	ID=BGCPKDLD_01092;inference=ab initio prediction:Prodigal:002006;locus_tag=BGCPKDLD_01092;product=hypothetical protein
contig00003	Prodigal:002006	CDS	6291	8687	.	+	0	ID=BGCPKDLD_01093;eC_number=2.7.13.3;Name=rcsC_15;gene=rcsC_15;inference=ab initio prediction:Prodigal:002006,protein motif:HAMAP:MF_00979;locus_tag=BGCPKDLD_01093;product=Sensor histidine kinase RcsC
contig00003	Prodigal:002006	CDS	8824	9054	.	-	0	ID=BGCPKDLD_01094;inference=ab initio prediction:Prodigal:002006;locus_tag=BGCPKDLD_01094;product=hypothetical protein
contig00003	Prodigal:002006	CDS	9461	10153	.	-	0	ID=BGCPKDLD_01095;inference=ab initio prediction:Prodigal:002006;locus_tag=BGCPKDLD_01095;product=hypothetical protein
contig00003	Prodigal:002006	CDS	10446	11363	.	-	0	ID=BGCPKDLD_01096;inference=ab initio prediction:Prodigal:002006;locus_tag=BGCPKDLD_01096;product=hypothetical protein
contig00003	Prodigal:002006	CDS	11512	12111	.	+	0	ID=BGCPKDLD_01097;eC_number=1.6.5.2;inference=ab initio prediction:Prodigal:002006,similar to AA sequence:UniProtKB:Q2YQ23;locus_tag=BGCPKDLD_01097;product=NAD(P)H dehydrogenase (quinone)
contig00003	Prodigal:002006	CDS	12370	13365	.	-	0	ID=BGCPKDLD_01098;eC_number=2.7.7.87;Name=ywlC;db_xref=COG:COG0009;gene=ywlC;inference=ab initio prediction:Prodigal:002006,similar to AA sequence:UniProtKB:P39153;locus_tag=BGCPKDLD_01098;product=Threonylcarbamoyl-AMP synthase
contig00003	Prodigal:002006	CDS	13474	15237	.	+	0	ID=BGCPKDLD_01099;eC_number=1.3.8.-;Name=dmdC_1;db_xref=COG:COG1960;gene=dmdC_1;inference=ab initio prediction:Prodigal:002006,similar to AA sequence:UniProtKB:Q5LLW7;locus_tag=BGCPKDLD_01099;product=3-methylmercaptopropionyl-CoA dehydrogenase
contig00003	Prodigal:002006	CDS	15304	17544	.	-	0	ID=BGCPKDLD_01100;inference=ab initio prediction:Prodigal:002006;locus_tag=BGCPKDLD_01100;product=hypothetical protein
contig00003	Prodigal:002006	CDS	17555	17875	.	-	0	ID=BGCPKDLD_01101;inference=ab initio prediction:Prodigal:002006;locus_tag=BGCPKDLD_01101;product=hypothetical protein
contig00003	Prodigal:002006	CDS	17977	18144	.	+	0	ID=BGCPKDLD_01102;inference=ab initio prediction:Prodigal:002006;locus_tag=BGCPKDLD_01102;product=hypothetical protein
contig00003	Prodigal:002006	CDS	18223	20229	.	-	0	ID=BGCPKDLD_01103;Name=mutL;gene=mutL;inference=ab initio prediction:Prodigal:002006,similar to AA sequence:UniProtKB:Q5F8M6;locus_tag=BGCPKDLD_01103;product=DNA mismatch repair protein MutL
contig00003	Prodigal:002006	CDS	20286	21512	.	-	0	ID=BGCPKDLD_01104;eC_number=1.3.99.-;Name=mmgC;db_xref=COG:COG1960;gene=mmgC;inference=ab initio prediction:Prodigal:002006,similar to AA sequence:UniProtKB:P45857;locus_tag=BGCPKDLD_01104;product=Acyl-CoA dehydrogenase
contig00003	Prodigal:002006	CDS	21651	23513	.	+	0	ID=BGCPKDLD_01105;Name=yheS_1;db_xref=COG:COG0488;gene=yheS_1;inference=ab initio prediction:Prodigal:002006,similar to AA sequence:UniProtKB:P63389;locus_tag=BGCPKDLD_01105;product=putative ABC transporter ATP-binding protein YheS
contig00003	Prodigal:002006	CDS	23665	24147	.	-	0	ID=BGCPKDLD_01106;inference=ab initio prediction:Prodigal:002006;locus_tag=BGCPKDLD_01106;product=hypothetical protein
contig00003	Prodigal:002006	CDS	24260	25351	.	-	0	ID=BGCPKDLD_01107;inference=ab initio prediction:Prodigal:002006;locus_tag=BGCPKDLD_01107;product=hypothetical protein
contig00003	Prodigal:002006	CDS	25503	26036	.	+	0	ID=BGCPKDLD_01108;db_xref=COG:COG1733;inference=ab initio prediction:Prodigal:002006,similar to AA sequence:UniProtKB:P9WMG3;locus_tag=BGCPKDLD_01108;product=putative HTH-type transcriptional regulator
contig00003	Prodigal:002006	CDS	26207	26650	.	-	0	ID=BGCPKDLD_01109;inference=ab initio prediction:Prodigal:002006;locus_tag=BGCPKDLD_01109;product=hypothetical protein
contig00003	Prodigal:002006	CDS	26740	27639	.	+	0	ID=BGCPKDLD_01110;Name=hdfR_1;gene=hdfR_1;inference=ab initio prediction:Prodigal:002006,protein motif:HAMAP:MF_01233;locus_tag=BGCPKDLD_01110;product=HTH-type transcriptional regulator HdfR
contig00003	Prodigal:002006	CDS	27697	28227	.	-	0	ID=BGCPKDLD_01111;inference=ab initio prediction:Prodigal:002006;locus_tag=BGCPKDLD_01111;product=hypothetical protein
contig00003	Prodigal:002006	CDS	28547	29272	.	-	0	ID=BGCPKDLD_01112;Name=narL_1;db_xref=COG:COG2197;gene=narL_1;inference=ab initio prediction:Prodigal:002006,similar to AA sequence:UniProtKB:P9WGM5;locus_tag=BGCPKDLD_01112;product=putative transcriptional regulatory protein NarL
contig00003	Prodigal:002006	CDS	29384	29917	.	-	0	ID=BGCPKDLD_01113;inference=ab initio prediction:Prodigal:002006;locus_tag=BGCPKDLD_01113;product=hypothetical protein
contig00003	Prodigal:002006	CDS	30105	30533	.	+	0	ID=BGCPKDLD_01114;inference=ab initio prediction:Prodigal:002006;locus_tag=BGCPKDLD_01114;product=hypothetical protein
contig00003	Prodigal:002006	CDS	30735	32474	.	-	0	ID=BGCPKDLD_01115;Name=glcA;db_xref=COG:COG1620;gene=glcA;inference=ab initio prediction:Prodigal:002006,similar to AA sequence:UniProtKB:Q46839;locus_tag=BGCPKDLD_01115;product=Glycolate permease GlcA
contig00003	Prodigal:002006	CDS	32720	33643	.	+	0	ID=BGCPKDLD_01116;inference=ab initio prediction:Prodigal:002006;locus_tag=BGCPKDLD_01116;product=hypothetical protein
contig00003	Prodigal:002006	CDS	33678	34055	.	-	0	ID=BGCPKDLD_01117;inference=ab initio prediction:Prodigal:002006;locus_tag=BGCPKDLD_01117;product=hypothetical protein
contig00003	Prodigal:002006	CDS	34227	34742	.	-	0	ID=BGCPKDLD_01118;eC_number=3.5.1.88;Name=def;db_xref=COG:COG0242;gene=def;inference=ab initio prediction:Prodigal:002006,similar to AA sequence:UniProtKB:Q9I7A8;locus_tag=BGCPKDLD_01118;product=Peptide deformylase
contig00003	Prodigal:002006	CDS	35227	35436	.	+	0	ID=BGCPKDLD_01119;Name=cspA_2;db_xref=COG:COG1278;gene=cspA_2;inference=ab initio prediction:Prodigal:002006,similar to AA sequence:UniProtKB:Q9Z3S6;locus_tag=BGCPKDLD_01119;product=Cold shock protein CspA
contig00003	Prodigal:002006	CDS	35700	36080	.	+	0	ID=BGCPKDLD_01120;inference=ab initio prediction:Prodigal:002006;locus_tag=BGCPKDLD_01120;product=hypothetical protein
contig00003	Prodigal:002006	CDS	36370	36579	.	+	0	ID=BGCPKDLD_01121;inference=ab initio prediction:Prodigal:002006;locus_tag=BGCPKDLD_01121;product=hypothetical protein
contig00003	Prodigal:002006	CDS	36659	36940	.	-	0	ID=BGCPKDLD_01122;inference=ab initio prediction:Prodigal:002006;locus_tag=BGCPKDLD_01122;product=hypothetical protein
contig00003	Prodigal:002006	CDS	36991	37674	.	-	0	ID=BGCPKDLD_01123;eC_number=3.1.3.-;db_xref=COG:COG0637;inference=ab initio prediction:Prodigal:002006,similar to AA sequence:UniProtKB:Q9X0Y1;locus_tag=BGCPKDLD_01123;product=Phosphorylated carbohydrates phosphatase
contig00003	Prodigal:002006	CDS	37686	37976	.	-	0	ID=BGCPKDLD_01124;inference=ab initio prediction:Prodigal:002006;locus_tag=BGCPKDLD_01124;product=hypothetical protein
contig00003	Prodigal:002006	CDS	38176	38625	.	-	0	ID=BGCPKDLD_01125;inference=ab initio prediction:Prodigal:002006;locus_tag=BGCPKDLD_01125;product=hypothetical protein
contig00003	Prodigal:002006	CDS	38706	38999	.	-	0	ID=BGCPKDLD_01126;inference=ab initio prediction:Prodigal:002006;locus_tag=BGCPKDLD_01126;product=hypothetical protein
contig00003	Prodigal:002006	CDS	39173	39565	.	-	0	ID=BGCPKDLD_01127;inference=ab initio prediction:Prodigal:002006;locus_tag=BGCPKDLD_01127;product=hypothetical protein
contig00003	Prodigal:002006	CDS	39562	40203	.	-	0	ID=BGCPKDLD_01128;inference=ab initio prediction:Prodigal:002006;locus_tag=BGCPKDLD_01128;product=hypothetical protein
contig00003	Prodigal:002006	CDS	40253	41137	.	-	0	ID=BGCPKDLD_01129;inference=ab initio prediction:Prodigal:002006;locus_tag=BGCPKDLD_01129;product=hypothetical protein
contig00003	Prodigal:002006	CDS	41573	41803	.	+	0	ID=BGCPKDLD_01130;inference=ab initio prediction:Prodigal:002006;locus_tag=BGCPKDLD_01130;product=hypothetical protein
contig00003	Prodigal:002006	CDS	42043	43584	.	+	0	ID=BGCPKDLD_01131;eC_number=3.6.4.13;Name=rhlE_2;gene=rhlE_2;inference=ab initio prediction:Prodigal:002006,protein motif:HAMAP:MF_00968;locus_tag=BGCPKDLD_01131;product=ATP-dependent RNA helicase RhlE
contig00003	Prodigal:002006	CDS	43725	44780	.	+	0	ID=BGCPKDLD_01132;eC_number=2.7.7.65;Name=vdcA;gene=vdcA;inference=ab initio prediction:Prodigal:002006,similar to AA sequence:UniProtKB:Q9KKZ4;locus_tag=BGCPKDLD_01132;product=Diguanylate cyclase VdcA
contig00003	Prodigal:002006	CDS	44895	45269	.	-	0	ID=BGCPKDLD_01133;Name=iscA;db_xref=COG:COG0316;gene=iscA;inference=ab initio prediction:Prodigal:002006,similar to AA sequence:UniProtKB:P0AAC8;locus_tag=BGCPKDLD_01133;product=Iron-binding protein IscA
contig00003	Prodigal:002006	CDS	45424	46011	.	+	0	ID=BGCPKDLD_01134;inference=ab initio prediction:Prodigal:002006;locus_tag=BGCPKDLD_01134;product=hypothetical protein
contig00003	Prodigal:002006	CDS	46016	46399	.	-	0	ID=BGCPKDLD_01135;inference=ab initio prediction:Prodigal:002006;locus_tag=BGCPKDLD_01135;product=hypothetical protein
contig00003	Prodigal:002006	CDS	46466	47710	.	-	0	ID=BGCPKDLD_01136;eC_number=2.8.1.7;Name=sufS_1;db_xref=COG:COG0520;gene=sufS_1;inference=ab initio prediction:Prodigal:002006,similar to AA sequence:UniProtKB:Q9EXP2;locus_tag=BGCPKDLD_01136;product=Cysteine desulfurase
contig00003	Prodigal:002006	CDS	48011	49333	.	-	0	ID=BGCPKDLD_01137;Name=sufD;db_xref=COG:COG0719;gene=sufD;inference=ab initio prediction:Prodigal:002006,similar to AA sequence:UniProtKB:P77689;locus_tag=BGCPKDLD_01137;product=FeS cluster assembly protein SufD
contig00003	Prodigal:002006	CDS	49333	50085	.	-	0	ID=BGCPKDLD_01138;Name=sufC;db_xref=COG:COG0396;gene=sufC;inference=ab initio prediction:Prodigal:002006,similar to AA sequence:UniProtKB:P77499;locus_tag=BGCPKDLD_01138;product=putative ATP-dependent transporter SufC
contig00003	Prodigal:002006	CDS	50127	50576	.	-	0	ID=BGCPKDLD_01139;inference=ab initio prediction:Prodigal:002006;locus_tag=BGCPKDLD_01139;product=hypothetical protein
contig00003	Prodigal:002006	CDS	50573	52042	.	-	0	ID=BGCPKDLD_01140;Name=sufB;db_xref=COG:COG0719;gene=sufB;inference=ab initio prediction:Prodigal:002006,similar to AA sequence:UniProtKB:P77522;locus_tag=BGCPKDLD_01140;product=FeS cluster assembly protein SufB
contig00003	Prodigal:002006	CDS	52117	53289	.	-	0	ID=BGCPKDLD_01141;eC_number=2.8.1.7;Name=nifS;db_xref=COG:COG1104;gene=nifS;inference=ab initio prediction:Prodigal:002006,similar to AA sequence:UniProtKB:P05341;locus_tag=BGCPKDLD_01141;product=Cysteine desulfurase NifS
contig00003	Prodigal:002006	CDS	53587	54243	.	+	0	ID=BGCPKDLD_01142;inference=ab initio prediction:Prodigal:002006;locus_tag=BGCPKDLD_01142;product=hypothetical protein
contig00003	Prodigal:002006	CDS	54467	54670	.	+	0	ID=BGCPKDLD_01143;inference=ab initio prediction:Prodigal:002006;locus_tag=BGCPKDLD_01143;product=hypothetical protein
contig00003	Prodigal:002006	CDS	54648	54950	.	+	0	ID=BGCPKDLD_01144;inference=ab initio prediction:Prodigal:002006;locus_tag=BGCPKDLD_01144;product=hypothetical protein
contig00003	Prodigal:002006	CDS	55034	59125	.	-	0	ID=BGCPKDLD_01145;eC_number=6.2.1.54;Name=dltA_1;gene=dltA_1;inference=ab initio prediction:Prodigal:002006,protein motif:HAMAP:MF_00593;locus_tag=BGCPKDLD_01145;product=D-alanine--D-alanyl carrier protein ligase
contig00003	Prodigal:002006	CDS	59426	60022	.	-	0	ID=BGCPKDLD_01146;eC_number=5.4.2.11;Name=gpmA_2;gene=gpmA_2;inference=ab initio prediction:Prodigal:002006,protein motif:HAMAP:MF_01039;locus_tag=BGCPKDLD_01146;product=2%2C3-bisphosphoglycerate-dependent phosphoglycerate mutase
contig00003	Prodigal:002006	CDS	60160	61242	.	+	0	ID=BGCPKDLD_01147;inference=ab initio prediction:Prodigal:002006;locus_tag=BGCPKDLD_01147;product=hypothetical protein
contig00003	Prodigal:002006	CDS	61400	62683	.	+	0	ID=BGCPKDLD_01148;Name=coaBC;db_xref=COG:COG0452;gene=coaBC;inference=ab initio prediction:Prodigal:002006,similar to AA sequence:UniProtKB:P0ABQ0;locus_tag=BGCPKDLD_01148;product=Coenzyme A biosynthesis bifunctional protein CoaBC
contig00003	Prodigal:002006	CDS	62972	64954	.	+	0	ID=BGCPKDLD_01149;inference=ab initio prediction:Prodigal:002006;locus_tag=BGCPKDLD_01149;product=hypothetical protein
contig00003	Prodigal:002006	CDS	65074	65388	.	+	0	ID=BGCPKDLD_01150;inference=ab initio prediction:Prodigal:002006;locus_tag=BGCPKDLD_01150;product=hypothetical protein
contig00003	Prodigal:002006	CDS	65427	66581	.	-	0	ID=BGCPKDLD_01151;inference=ab initio prediction:Prodigal:002006;locus_tag=BGCPKDLD_01151;product=hypothetical protein
contig00003	Prodigal:002006	CDS	66642	66881	.	-	0	ID=BGCPKDLD_01152;inference=ab initio prediction:Prodigal:002006;locus_tag=BGCPKDLD_01152;product=hypothetical protein
contig00003	Prodigal:002006	CDS	67010	68074	.	+	0	ID=BGCPKDLD_01153;eC_number=3.5.3.17;Name=gpuA;db_xref=COG:COG0010;gene=gpuA;inference=ab initio prediction:Prodigal:002006,similar to AA sequence:UniProtKB:Q9I6K2;locus_tag=BGCPKDLD_01153;product=Guanidinopropionase
contig00003	Prodigal:002006	CDS	68082	69278	.	-	0	ID=BGCPKDLD_01154;inference=ab initio prediction:Prodigal:002006;locus_tag=BGCPKDLD_01154;product=hypothetical protein
contig00003	Prodigal:002006	CDS	69478	70629	.	-	0	ID=BGCPKDLD_01155;eC_number=3.1.-.-;Name=rny;gene=rny;inference=ab initio prediction:Prodigal:002006,protein motif:HAMAP:MF_00335;locus_tag=BGCPKDLD_01155;product=Ribonuclease Y
contig00003	Prodigal:002006	CDS	70930	74070	.	-	0	ID=BGCPKDLD_01156;Name=mdtB_1;gene=mdtB_1;inference=ab initio prediction:Prodigal:002006,similar to AA sequence:UniProtKB:B7LV39;locus_tag=BGCPKDLD_01156;product=Multidrug resistance protein MdtB
contig00003	Prodigal:002006	CDS	74082	75284	.	-	0	ID=BGCPKDLD_01157;Name=mdtA_3;gene=mdtA_3;inference=ab initio prediction:Prodigal:002006,protein motif:HAMAP:MF_01422;locus_tag=BGCPKDLD_01157;product=Multidrug resistance protein MdtA
contig00003	Prodigal:002006	CDS	75438	75692	.	+	0	ID=BGCPKDLD_01158;inference=ab initio prediction:Prodigal:002006;locus_tag=BGCPKDLD_01158;product=hypothetical protein
contig00003	Prodigal:002006	CDS	75838	76713	.	-	0	ID=BGCPKDLD_01159;eC_number=3.6.1.8;Name=mazG;db_xref=COG:COG1694;gene=mazG;inference=ab initio prediction:Prodigal:002006,similar to AA sequence:UniProtKB:P0AEY3;locus_tag=BGCPKDLD_01159;product=Nucleoside triphosphate pyrophosphohydrolase
contig00003	Prodigal:002006	CDS	76833	77495	.	+	0	ID=BGCPKDLD_01160;inference=ab initio prediction:Prodigal:002006;locus_tag=BGCPKDLD_01160;product=hypothetical protein
contig00003	Prodigal:002006	CDS	77458	78543	.	+	0	ID=BGCPKDLD_01161;inference=ab initio prediction:Prodigal:002006;locus_tag=BGCPKDLD_01161;product=hypothetical protein
contig00003	Prodigal:002006	CDS	78908	79522	.	+	0	ID=BGCPKDLD_01162;inference=ab initio prediction:Prodigal:002006;locus_tag=BGCPKDLD_01162;product=hypothetical protein
contig00003	Prodigal:002006	CDS	79771	81117	.	-	0	ID=BGCPKDLD_01163;inference=ab initio prediction:Prodigal:002006;locus_tag=BGCPKDLD_01163;product=hypothetical protein
contig00003	Prodigal:002006	CDS	81598	82647	.	+	0	ID=BGCPKDLD_01164;eC_number=4.1.3.24;Name=mcl;db_xref=COG:COG2301;gene=mcl;inference=ab initio prediction:Prodigal:002006,similar to AA sequence:UniProtKB:S5N020;locus_tag=BGCPKDLD_01164;product=Malyl-CoA/beta-methylmalyl-CoA/citramalyl-CoA lyase
contig00003	Prodigal:002006	CDS	82672	83046	.	+	0	ID=BGCPKDLD_01165;Name=hspQ;gene=hspQ;inference=ab initio prediction:Prodigal:002006,protein motif:HAMAP:MF_01194;locus_tag=BGCPKDLD_01165;product=Heat shock protein HspQ
contig00003	Prodigal:002006	CDS	83211	84479	.	+	0	ID=BGCPKDLD_01166;inference=ab initio prediction:Prodigal:002006;locus_tag=BGCPKDLD_01166;product=hypothetical protein
contig00003	Prodigal:002006	CDS	84978	85388	.	-	0	ID=BGCPKDLD_01167;inference=ab initio prediction:Prodigal:002006;locus_tag=BGCPKDLD_01167;product=hypothetical protein
contig00003	Prodigal:002006	CDS	85401	85586	.	-	0	ID=BGCPKDLD_01168;inference=ab initio prediction:Prodigal:002006;locus_tag=BGCPKDLD_01168;product=hypothetical protein
contig00003	Prodigal:002006	CDS	85705	87051	.	-	0	ID=BGCPKDLD_01169;eC_number=2.8.4.4;Name=rimO;db_xref=COG:COG0621;gene=rimO;inference=ab initio prediction:Prodigal:002006,similar to AA sequence:UniProtKB:P0AEI4;locus_tag=BGCPKDLD_01169;product=Ribosomal protein S12 methylthiotransferase RimO
contig00003	Prodigal:002006	CDS	87510	88895	.	+	0	ID=BGCPKDLD_01170;eC_number=2.6.1.85;Name=pabB;db_xref=COG:COG0147;gene=pabB;inference=ab initio prediction:Prodigal:002006,similar to AA sequence:UniProtKB:P05041;locus_tag=BGCPKDLD_01170;product=Aminodeoxychorismate synthase component 1
contig00003	Prodigal:002006	CDS	88892	89518	.	+	0	ID=BGCPKDLD_01171;eC_number=2.6.1.85;Name=pabA;db_xref=COG:COG0512;gene=pabA;inference=ab initio prediction:Prodigal:002006,similar to AA sequence:UniProtKB:P00903;locus_tag=BGCPKDLD_01171;product=Aminodeoxychorismate synthase component 2
contig00003	Prodigal:002006	CDS	89505	90362	.	+	0	ID=BGCPKDLD_01172;eC_number=2.6.1.21;Name=dat_1;gene=dat_1;inference=ab initio prediction:Prodigal:002006,similar to AA sequence:UniProtKB:P19938;locus_tag=BGCPKDLD_01172;product=D-alanine aminotransferase
contig00003	Prodigal:002006	CDS	90573	91196	.	-	0	ID=BGCPKDLD_01173;eC_number=3.5.1.19;Name=pncA;db_xref=COG:COG1335;gene=pncA;inference=ab initio prediction:Prodigal:002006,similar to AA sequence:UniProtKB:P21369;locus_tag=BGCPKDLD_01173;product=Nicotinamidase
contig00003	Prodigal:002006	CDS	91385	92359	.	-	0	ID=BGCPKDLD_01174;eC_number=1.6.5.5;Name=qorA;db_xref=COG:COG0604;gene=qorA;inference=ab initio prediction:Prodigal:002006,similar to AA sequence:UniProtKB:P28304;locus_tag=BGCPKDLD_01174;product=Quinone oxidoreductase 1
contig00003	Prodigal:002006	CDS	92474	92728	.	-	0	ID=BGCPKDLD_01175;inference=ab initio prediction:Prodigal:002006;locus_tag=BGCPKDLD_01175;product=hypothetical protein
contig00003	Prodigal:002006	CDS	92725	92940	.	-	0	ID=BGCPKDLD_01176;inference=ab initio prediction:Prodigal:002006;locus_tag=BGCPKDLD_01176;product=hypothetical protein
contig00003	Prodigal:002006	CDS	93241	94470	.	+	0	ID=BGCPKDLD_01177;eC_number=1.14.13.-;Name=ubiL_1;db_xref=COG:COG0654;gene=ubiL_1;inference=ab initio prediction:Prodigal:002006,similar to AA sequence:UniProtKB:Q2RMZ4;locus_tag=BGCPKDLD_01177;product=Ubiquinone hydroxylase UbiL
contig00003	Prodigal:002006	CDS	94511	94963	.	-	0	ID=BGCPKDLD_01178;inference=ab initio prediction:Prodigal:002006;locus_tag=BGCPKDLD_01178;product=hypothetical protein
contig00003	Prodigal:002006	CDS	95162	96013	.	+	0	ID=BGCPKDLD_01179;inference=ab initio prediction:Prodigal:002006;locus_tag=BGCPKDLD_01179;product=hypothetical protein
contig00003	Prodigal:002006	CDS	96255	97016	.	+	0	ID=BGCPKDLD_01180;inference=ab initio prediction:Prodigal:002006;locus_tag=BGCPKDLD_01180;product=hypothetical protein
contig00003	Prodigal:002006	CDS	97200	99971	.	+	0	ID=BGCPKDLD_01181;inference=ab initio prediction:Prodigal:002006;locus_tag=BGCPKDLD_01181;product=hypothetical protein
contig00003	Prodigal:002006	CDS	100071	100499	.	+	0	ID=BGCPKDLD_01182;inference=ab initio prediction:Prodigal:002006;locus_tag=BGCPKDLD_01182;product=hypothetical protein
contig00003	Prodigal:002006	CDS	100567	101088	.	+	0	ID=BGCPKDLD_01183;inference=ab initio prediction:Prodigal:002006;locus_tag=BGCPKDLD_01183;product=hypothetical protein
contig00003	Prodigal:002006	CDS	101265	104405	.	-	0	ID=BGCPKDLD_01184;Name=bepE;gene=bepE;inference=ab initio prediction:Prodigal:002006,similar to AA sequence:UniProtKB:Q8G2M6;locus_tag=BGCPKDLD_01184;product=Efflux pump membrane transporter BepE
contig00003	Prodigal:002006	CDS	104543	105748	.	+	0	ID=BGCPKDLD_01185;Name=mdtA_4;gene=mdtA_4;inference=ab initio prediction:Prodigal:002006,similar to AA sequence:UniProtKB:P76397;locus_tag=BGCPKDLD_01185;product=Multidrug resistance protein MdtA
contig00003	Prodigal:002006	CDS	105858	106085	.	+	0	ID=BGCPKDLD_01186;inference=ab initio prediction:Prodigal:002006;locus_tag=BGCPKDLD_01186;product=hypothetical protein
contig00003	Prodigal:002006	CDS	106099	108153	.	-	0	ID=BGCPKDLD_01187;inference=ab initio prediction:Prodigal:002006;locus_tag=BGCPKDLD_01187;product=hypothetical protein
contig00003	Prodigal:002006	CDS	108521	108967	.	+	0	ID=BGCPKDLD_01188;inference=ab initio prediction:Prodigal:002006;locus_tag=BGCPKDLD_01188;product=hypothetical protein
contig00003	Prodigal:002006	CDS	109310	112426	.	+	0	ID=BGCPKDLD_01189;Name=uvrA_1;db_xref=COG:COG0178;gene=uvrA_1;inference=ab initio prediction:Prodigal:002006,similar to AA sequence:UniProtKB:P0A698;locus_tag=BGCPKDLD_01189;product=UvrABC system protein A
contig00003	Prodigal:002006	CDS	112946	113920	.	+	0	ID=BGCPKDLD_01190;inference=ab initio prediction:Prodigal:002006;locus_tag=BGCPKDLD_01190;product=hypothetical protein
contig00003	Prodigal:002006	CDS	114175	114993	.	-	0	ID=BGCPKDLD_01191;inference=ab initio prediction:Prodigal:002006;locus_tag=BGCPKDLD_01191;product=hypothetical protein
contig00003	Prodigal:002006	CDS	114990	115565	.	-	0	ID=BGCPKDLD_01192;Name=sigK;db_xref=COG:COG1595;gene=sigK;inference=ab initio prediction:Prodigal:002006,similar to AA sequence:UniProtKB:P9WGH7;locus_tag=BGCPKDLD_01192;product=ECF RNA polymerase sigma factor SigK
contig00003	Prodigal:002006	CDS	115839	116813	.	+	0	ID=BGCPKDLD_01193;inference=ab initio prediction:Prodigal:002006;locus_tag=BGCPKDLD_01193;product=hypothetical protein
contig00003	Prodigal:002006	CDS	116972	117199	.	+	0	ID=BGCPKDLD_01194;inference=ab initio prediction:Prodigal:002006;locus_tag=BGCPKDLD_01194;product=hypothetical protein
contig00003	Prodigal:002006	CDS	117357	118784	.	+	0	ID=BGCPKDLD_01195;eC_number=2.1.1.74;Name=trmFO;db_xref=COG:COG1206;gene=trmFO;inference=ab initio prediction:Prodigal:002006,similar to AA sequence:UniProtKB:P39815;locus_tag=BGCPKDLD_01195;product=Methylenetetrahydrofolate--tRNA-(uracil-5-)-methyltransferase TrmFO
contig00003	Prodigal:002006	CDS	121604	121795	.	-	0	ID=BGCPKDLD_01196;inference=ab initio prediction:Prodigal:002006;locus_tag=BGCPKDLD_01196;product=hypothetical protein
contig00003	Prodigal:002006	CDS	121945	124071	.	-	0	ID=BGCPKDLD_01197;Name=btuB_1;gene=btuB_1;inference=ab initio prediction:Prodigal:002006,protein motif:HAMAP:MF_01531;locus_tag=BGCPKDLD_01197;product=Vitamin B12 transporter BtuB
contig00003	Prodigal:002006	CDS	124651	125247	.	-	0	ID=BGCPKDLD_01198;inference=ab initio prediction:Prodigal:002006;locus_tag=BGCPKDLD_01198;product=hypothetical protein
contig00003	Prodigal:002006	CDS	125244	125861	.	-	0	ID=BGCPKDLD_01199;Name=ureG_1;gene=ureG_1;inference=ab initio prediction:Prodigal:002006,similar to AA sequence:UniProtKB:Q03287;locus_tag=BGCPKDLD_01199;product=Urease accessory protein UreG
contig00003	Prodigal:002006	CDS	125869	126516	.	-	0	ID=BGCPKDLD_01200;Name=ureF_1;db_xref=COG:COG0830;gene=ureF_1;inference=ab initio prediction:Prodigal:002006,similar to AA sequence:UniProtKB:P17091;locus_tag=BGCPKDLD_01200;product=Urease accessory protein UreF
contig00003	Prodigal:002006	CDS	126530	127036	.	-	0	ID=BGCPKDLD_01201;Name=ureE1;gene=ureE1;inference=ab initio prediction:Prodigal:002006,similar to AA sequence:UniProtKB:Q8G2P7;locus_tag=BGCPKDLD_01201;product=Urease accessory protein UreE 1
contig00003	Prodigal:002006	CDS	127033	127515	.	-	0	ID=BGCPKDLD_01202;inference=ab initio prediction:Prodigal:002006;locus_tag=BGCPKDLD_01202;product=hypothetical protein
contig00003	Prodigal:002006	CDS	127754	129466	.	-	0	ID=BGCPKDLD_01203;eC_number=3.5.1.5;Name=ureC1;gene=ureC1;inference=ab initio prediction:Prodigal:002006,similar to AA sequence:UniProtKB:Q8G2P8;locus_tag=BGCPKDLD_01203;product=Urease subunit alpha 1
contig00003	Prodigal:002006	CDS	129544	130443	.	-	0	ID=BGCPKDLD_01204;inference=ab initio prediction:Prodigal:002006;locus_tag=BGCPKDLD_01204;product=hypothetical protein
contig00003	Prodigal:002006	CDS	130440	131825	.	-	0	ID=BGCPKDLD_01205;Name=rutG;db_xref=COG:COG2233;gene=rutG;inference=ab initio prediction:Prodigal:002006,similar to AA sequence:UniProtKB:P75892;locus_tag=BGCPKDLD_01205;product=Putative pyrimidine permease RutG
contig00003	Prodigal:002006	CDS	132032	133165	.	+	0	ID=BGCPKDLD_01206;inference=ab initio prediction:Prodigal:002006;locus_tag=BGCPKDLD_01206;product=hypothetical protein
contig00003	Prodigal:002006	CDS	133207	133827	.	-	0	ID=BGCPKDLD_01207;eC_number=3.5.1.5;Name=ureA_1;db_xref=COG:COG0831;gene=ureA_1;inference=ab initio prediction:Prodigal:002006,similar to AA sequence:UniProtKB:P14916;locus_tag=BGCPKDLD_01207;product=Urease subunit alpha
contig00003	Prodigal:002006	CDS	133900	134820	.	-	0	ID=BGCPKDLD_01208;Name=ureD_1;db_xref=COG:COG0829;gene=ureD_1;inference=ab initio prediction:Prodigal:002006,similar to AA sequence:UniProtKB:P17089;locus_tag=BGCPKDLD_01208;product=Urease accessory protein UreD
contig00003	Prodigal:002006	CDS	134967	136019	.	-	0	ID=BGCPKDLD_01209;eC_number=3.5.1.4;Name=amiE;gene=amiE;inference=ab initio prediction:Prodigal:002006,similar to AA sequence:UniProtKB:Q9L543;locus_tag=BGCPKDLD_01209;product=Aliphatic amidase
contig00003	Prodigal:002006	CDS	136093	137565	.	-	0	ID=BGCPKDLD_01210;Name=oprB_1;db_xref=COG:COG3659;gene=oprB_1;inference=ab initio prediction:Prodigal:002006,similar to AA sequence:UniProtKB:Q51485;locus_tag=BGCPKDLD_01210;product=Porin B
contig00003	Prodigal:002006	CDS	137862	138179	.	-	0	ID=BGCPKDLD_01211;inference=ab initio prediction:Prodigal:002006;locus_tag=BGCPKDLD_01211;product=hypothetical protein
contig00003	Prodigal:002006	CDS	138182	139411	.	-	0	ID=BGCPKDLD_01212;eC_number=3.5.1.49;Name=fmdA;gene=fmdA;inference=ab initio prediction:Prodigal:002006,similar to AA sequence:UniProtKB:Q50228;locus_tag=BGCPKDLD_01212;product=Formamidase
contig00003	Prodigal:002006	CDS	139577	140593	.	-	0	ID=BGCPKDLD_01213;eC_number=2.3.1.31;Name=metXA_2;db_xref=COG:COG2021;gene=metXA_2;inference=ab initio prediction:Prodigal:002006,similar to AA sequence:UniProtKB:Q3M5Q6;locus_tag=BGCPKDLD_01213;product=Homoserine O-acetyltransferase
contig00003	Prodigal:002006	CDS	140605	141354	.	-	0	ID=BGCPKDLD_01214;Name=livF_1;db_xref=COG:COG0410;gene=livF_1;inference=ab initio prediction:Prodigal:002006,similar to AA sequence:UniProtKB:P22731;locus_tag=BGCPKDLD_01214;product=High-affinity branched-chain amino acid transport ATP-binding protein LivF
contig00003	Prodigal:002006	CDS	141369	142154	.	-	0	ID=BGCPKDLD_01215;eC_number=3.6.3.-;Name=lptB_1;db_xref=COG:COG1137;gene=lptB_1;inference=ab initio prediction:Prodigal:002006,similar to AA sequence:UniProtKB:P45073;locus_tag=BGCPKDLD_01215;product=Lipopolysaccharide export system ATP-binding protein LptB
contig00003	Prodigal:002006	CDS	142166	143362	.	-	0	ID=BGCPKDLD_01216;inference=ab initio prediction:Prodigal:002006;locus_tag=BGCPKDLD_01216;product=hypothetical protein
contig00003	Prodigal:002006	CDS	143376	144302	.	-	0	ID=BGCPKDLD_01217;Name=livH_1;db_xref=COG:COG0559;gene=livH_1;inference=ab initio prediction:Prodigal:002006,similar to AA sequence:UniProtKB:P0AEX7;locus_tag=BGCPKDLD_01217;product=High-affinity branched-chain amino acid transport system permease protein LivH
contig00003	Prodigal:002006	CDS	144510	145775	.	-	0	ID=BGCPKDLD_01218;Name=amiC_1;gene=amiC_1;inference=ab initio prediction:Prodigal:002006,similar to AA sequence:UniProtKB:P27017;locus_tag=BGCPKDLD_01218;product=Aliphatic amidase expression-regulating protein
contig00003	Prodigal:002006	CDS	146118	149630	.	+	0	ID=BGCPKDLD_01219;eC_number=2.7.13.3;Name=rcsC_16;gene=rcsC_16;inference=ab initio prediction:Prodigal:002006,protein motif:HAMAP:MF_00979;locus_tag=BGCPKDLD_01219;product=Sensor histidine kinase RcsC
contig00003	Prodigal:002006	CDS	149623	150540	.	+	0	ID=BGCPKDLD_01220;eC_number=3.5.1.44;Name=cheB_2;gene=cheB_2;inference=ab initio prediction:Prodigal:002006,protein motif:HAMAP:MF_00099;locus_tag=BGCPKDLD_01220;product=Protein-glutamate methylesterase/protein-glutamine glutaminase
contig00003	Prodigal:002006	CDS	150586	150969	.	-	0	ID=BGCPKDLD_01221;inference=ab initio prediction:Prodigal:002006;locus_tag=BGCPKDLD_01221;product=hypothetical protein
contig00003	Prodigal:002006	CDS	151407	153164	.	-	0	ID=BGCPKDLD_01222;eC_number=2.3.2.2;Name=ywrD;db_xref=COG:COG0405;gene=ywrD;inference=ab initio prediction:Prodigal:002006,similar to AA sequence:UniProtKB:O05218;locus_tag=BGCPKDLD_01222;product=Glutathione hydrolase-like YwrD proenzyme
contig00003	Prodigal:002006	CDS	153244	154176	.	-	0	ID=BGCPKDLD_01223;inference=ab initio prediction:Prodigal:002006;locus_tag=BGCPKDLD_01223;product=hypothetical protein
contig00003	Prodigal:002006	CDS	154217	156700	.	-	0	ID=BGCPKDLD_01224;eC_number=7.6.2.8;Name=btuD_3;gene=btuD_3;inference=ab initio prediction:Prodigal:002006,protein motif:HAMAP:MF_01005;locus_tag=BGCPKDLD_01224;product=Vitamin B12 import ATP-binding protein BtuD
contig00003	Prodigal:002006	CDS	156705	157574	.	-	0	ID=BGCPKDLD_01225;Name=livH_2;db_xref=COG:COG0559;gene=livH_2;inference=ab initio prediction:Prodigal:002006,similar to AA sequence:UniProtKB:P0AEX7;locus_tag=BGCPKDLD_01225;product=High-affinity branched-chain amino acid transport system permease protein LivH
contig00003	Prodigal:002006	CDS	157621	158820	.	-	0	ID=BGCPKDLD_01226;db_xref=COG:COG0683;inference=ab initio prediction:Prodigal:002006,similar to AA sequence:UniProtKB:Q8YEE8;locus_tag=BGCPKDLD_01226;product=Leu/Ile/Val-binding protein 
contig00003	Prodigal:002006	CDS	159044	159454	.	+	0	ID=BGCPKDLD_01227;inference=ab initio prediction:Prodigal:002006;locus_tag=BGCPKDLD_01227;product=hypothetical protein
contig00003	Prodigal:002006	CDS	159459	160160	.	-	0	ID=BGCPKDLD_01228;Name=rspR_2;db_xref=COG:COG1802;gene=rspR_2;inference=ab initio prediction:Prodigal:002006,similar to AA sequence:UniProtKB:P0ACM2;locus_tag=BGCPKDLD_01228;product=HTH-type transcriptional repressor RspR
contig00003	Prodigal:002006	CDS	160382	161275	.	-	0	ID=BGCPKDLD_01229;inference=ab initio prediction:Prodigal:002006;locus_tag=BGCPKDLD_01229;product=hypothetical protein
contig00003	Prodigal:002006	CDS	161275	162189	.	-	0	ID=BGCPKDLD_01230;eC_number=3.1.1.17;Name=gnl_1;gene=gnl_1;inference=ab initio prediction:Prodigal:002006,similar to AA sequence:UniProtKB:Q01578;locus_tag=BGCPKDLD_01230;product=Gluconolactonase
contig00003	Prodigal:002006	CDS	162194	162646	.	-	0	ID=BGCPKDLD_01231;inference=ab initio prediction:Prodigal:002006;locus_tag=BGCPKDLD_01231;product=hypothetical protein
contig00003	Prodigal:002006	CDS	162643	163125	.	-	0	ID=BGCPKDLD_01232;inference=ab initio prediction:Prodigal:002006;locus_tag=BGCPKDLD_01232;product=hypothetical protein
contig00003	Prodigal:002006	CDS	163270	164850	.	+	0	ID=BGCPKDLD_01233;eC_number=1.1.3.43;Name=neoG;gene=neoG;inference=ab initio prediction:Prodigal:002006,similar to AA sequence:UniProtKB:Q53U15;locus_tag=BGCPKDLD_01233;product=Paromamine 6'-oxidase
contig00003	Prodigal:002006	CDS	165089	166156	.	+	0	ID=BGCPKDLD_01234;eC_number=2.7.7.7;Name=dinB_1;db_xref=COG:COG0389;gene=dinB_1;inference=ab initio prediction:Prodigal:002006,similar to AA sequence:UniProtKB:Q47155;locus_tag=BGCPKDLD_01234;product=DNA polymerase IV
contig00003	Prodigal:002006	CDS	166306	166725	.	-	0	ID=BGCPKDLD_01235;inference=ab initio prediction:Prodigal:002006;locus_tag=BGCPKDLD_01235;product=hypothetical protein
contig00003	Prodigal:002006	CDS	167069	167932	.	-	0	ID=BGCPKDLD_01236;eC_number=1.1.1.340;Name=ptlF;gene=ptlF;inference=ab initio prediction:Prodigal:002006,similar to AA sequence:UniProtKB:Q82IY9;locus_tag=BGCPKDLD_01236;product=1-deoxy-11-beta-hydroxypentalenate dehydrogenase
contig00003	Prodigal:002006	CDS	168206	168451	.	-	0	ID=BGCPKDLD_01237;inference=ab initio prediction:Prodigal:002006;locus_tag=BGCPKDLD_01237;product=hypothetical protein
contig00003	Prodigal:002006	CDS	169255	169539	.	-	0	ID=BGCPKDLD_01238;inference=ab initio prediction:Prodigal:002006;locus_tag=BGCPKDLD_01238;product=hypothetical protein
contig00003	Prodigal:002006	CDS	169812	170000	.	+	0	ID=BGCPKDLD_01239;inference=ab initio prediction:Prodigal:002006;locus_tag=BGCPKDLD_01239;product=hypothetical protein
contig00003	Prodigal:002006	CDS	170156	170380	.	-	0	ID=BGCPKDLD_01240;inference=ab initio prediction:Prodigal:002006;locus_tag=BGCPKDLD_01240;product=hypothetical protein
contig00003	Aragorn:001002	tRNA	170611	170687	.	-	.	ID=BGCPKDLD_01241;inference=COORDINATES:profile:Aragorn:001002;locus_tag=BGCPKDLD_01241;product=tRNA-Arg(acg)
contig00003	Aragorn:001002	tRNA	170733	170809	.	-	.	ID=BGCPKDLD_01242;inference=COORDINATES:profile:Aragorn:001002;locus_tag=BGCPKDLD_01242;product=tRNA-Pro(cgg)
contig00003	Prodigal:002006	CDS	171088	171375	.	+	0	ID=BGCPKDLD_01243;inference=ab initio prediction:Prodigal:002006;locus_tag=BGCPKDLD_01243;product=hypothetical protein
contig00003	Prodigal:002006	CDS	171451	171915	.	-	0	ID=BGCPKDLD_01244;Name=greB;gene=greB;inference=ab initio prediction:Prodigal:002006,protein motif:HAMAP:MF_00930;locus_tag=BGCPKDLD_01244;product=Transcription elongation factor GreB
contig00003	Prodigal:002006	CDS	172070	173056	.	-	0	ID=BGCPKDLD_01245;eC_number=1.3.1.84;Name=acuI;db_xref=COG:COG0604;gene=acuI;inference=ab initio prediction:Prodigal:002006,similar to AA sequence:UniProtKB:Q3J6K9;locus_tag=BGCPKDLD_01245;product=Acrylyl-CoA reductase AcuI
contig00003	Prodigal:002006	CDS	173150	173749	.	-	0	ID=BGCPKDLD_01246;inference=ab initio prediction:Prodigal:002006;locus_tag=BGCPKDLD_01246;product=hypothetical protein
contig00003	Prodigal:002006	CDS	174299	174637	.	+	0	ID=BGCPKDLD_01247;Name=fdxA;db_xref=COG:COG1146;gene=fdxA;inference=ab initio prediction:Prodigal:002006,similar to AA sequence:UniProtKB:D5AP15;locus_tag=BGCPKDLD_01247;product=Ferredoxin-2
contig00003	Prodigal:002006	CDS	175049	175636	.	+	0	ID=BGCPKDLD_01248;Name=carD;db_xref=COG:COG1329;gene=carD;inference=ab initio prediction:Prodigal:002006,similar to AA sequence:UniProtKB:A0R561;locus_tag=BGCPKDLD_01248;product=RNA polymerase-binding transcription factor CarD
contig00003	Prodigal:002006	CDS	175928	176800	.	+	0	ID=BGCPKDLD_01249;Name=rpoH_1;db_xref=COG:COG0568;gene=rpoH_1;inference=ab initio prediction:Prodigal:002006,similar to AA sequence:UniProtKB:P0CAW9;locus_tag=BGCPKDLD_01249;product=RNA polymerase sigma factor RpoH
contig00003	Prodigal:002006	CDS	176893	177861	.	-	0	ID=BGCPKDLD_01250;Name=dmlR_3;gene=dmlR_3;inference=ab initio prediction:Prodigal:002006,similar to AA sequence:UniProtKB:P76250;locus_tag=BGCPKDLD_01250;product=HTH-type transcriptional regulator DmlR
contig00003	Prodigal:002006	CDS	178347	179291	.	-	0	ID=BGCPKDLD_01251;eC_number=2.7.6.1;Name=prs_1;db_xref=COG:COG0462;gene=prs_1;inference=ab initio prediction:Prodigal:002006,similar to AA sequence:UniProtKB:Q63XL8;locus_tag=BGCPKDLD_01251;product=Ribose-phosphate pyrophosphokinase
contig00003	Prodigal:002006	CDS	179590	179817	.	-	0	ID=BGCPKDLD_01252;inference=ab initio prediction:Prodigal:002006;locus_tag=BGCPKDLD_01252;product=hypothetical protein
contig00003	Prodigal:002006	CDS	179976	180740	.	+	0	ID=BGCPKDLD_01253;inference=ab initio prediction:Prodigal:002006;locus_tag=BGCPKDLD_01253;product=hypothetical protein
contig00003	Prodigal:002006	CDS	180832	181230	.	+	0	ID=BGCPKDLD_01254;inference=ab initio prediction:Prodigal:002006;locus_tag=BGCPKDLD_01254;product=hypothetical protein
contig00003	Prodigal:002006	CDS	181227	182435	.	+	0	ID=BGCPKDLD_01255;inference=ab initio prediction:Prodigal:002006;locus_tag=BGCPKDLD_01255;product=hypothetical protein
contig00003	Prodigal:002006	CDS	182608	184143	.	-	0	ID=BGCPKDLD_01256;eC_number=3.1.11.6;Name=xseA;db_xref=COG:COG1570;gene=xseA;inference=ab initio prediction:Prodigal:002006,similar to AA sequence:UniProtKB:P04994;locus_tag=BGCPKDLD_01256;product=Exodeoxyribonuclease 7 large subunit
contig00003	Prodigal:002006	CDS	184330	184485	.	-	0	ID=BGCPKDLD_01257;inference=ab initio prediction:Prodigal:002006;locus_tag=BGCPKDLD_01257;product=hypothetical protein
contig00003	Prodigal:002006	CDS	184703	186022	.	+	0	ID=BGCPKDLD_01258;eC_number=6.3.4.13;Name=purD;db_xref=COG:COG0151;gene=purD;inference=ab initio prediction:Prodigal:002006,similar to AA sequence:UniProtKB:P15640;locus_tag=BGCPKDLD_01258;product=Phosphoribosylamine--glycine ligase
contig00003	Prodigal:002006	CDS	186022	186462	.	+	0	ID=BGCPKDLD_01259;eC_number=3.5.4.33;Name=tadA;db_xref=COG:COG0590;gene=tadA;inference=ab initio prediction:Prodigal:002006,similar to AA sequence:UniProtKB:A9CK16;locus_tag=BGCPKDLD_01259;product=tRNA-specific adenosine deaminase
contig00003	Prodigal:002006	CDS	186743	186985	.	+	0	ID=BGCPKDLD_01260;inference=ab initio prediction:Prodigal:002006;locus_tag=BGCPKDLD_01260;product=hypothetical protein
contig00003	Prodigal:002006	CDS	187436	187729	.	+	0	ID=BGCPKDLD_01261;inference=ab initio prediction:Prodigal:002006;locus_tag=BGCPKDLD_01261;product=hypothetical protein
contig00003	Prodigal:002006	CDS	187731	188183	.	+	0	ID=BGCPKDLD_01262;inference=ab initio prediction:Prodigal:002006;locus_tag=BGCPKDLD_01262;product=hypothetical protein
contig00003	Prodigal:002006	CDS	188310	188480	.	+	0	ID=BGCPKDLD_01263;inference=ab initio prediction:Prodigal:002006;locus_tag=BGCPKDLD_01263;product=hypothetical protein
contig00003	Prodigal:002006	CDS	188480	189925	.	+	0	ID=BGCPKDLD_01264;inference=ab initio prediction:Prodigal:002006;locus_tag=BGCPKDLD_01264;product=hypothetical protein
contig00003	Prodigal:002006	CDS	189942	190625	.	+	0	ID=BGCPKDLD_01265;inference=ab initio prediction:Prodigal:002006;locus_tag=BGCPKDLD_01265;product=hypothetical protein
contig00003	Prodigal:002006	CDS	190609	190875	.	+	0	ID=BGCPKDLD_01266;inference=ab initio prediction:Prodigal:002006;locus_tag=BGCPKDLD_01266;product=hypothetical protein
contig00003	Prodigal:002006	CDS	191021	193222	.	-	0	ID=BGCPKDLD_01267;Name=btuB_2;gene=btuB_2;inference=ab initio prediction:Prodigal:002006,protein motif:HAMAP:MF_01531;locus_tag=BGCPKDLD_01267;product=Vitamin B12 transporter BtuB
contig00003	Prodigal:002006	CDS	194295	195956	.	+	0	ID=BGCPKDLD_01268;inference=ab initio prediction:Prodigal:002006;locus_tag=BGCPKDLD_01268;product=hypothetical protein
contig00003	Prodigal:002006	CDS	196014	196949	.	+	0	ID=BGCPKDLD_01269;inference=ab initio prediction:Prodigal:002006;locus_tag=BGCPKDLD_01269;product=hypothetical protein
contig00003	Prodigal:002006	CDS	197169	198293	.	-	0	ID=BGCPKDLD_01270;db_xref=COG:COG0683;inference=ab initio prediction:Prodigal:002006,similar to AA sequence:UniProtKB:Q8YEE8;locus_tag=BGCPKDLD_01270;product=Leu/Ile/Val-binding protein 
contig00003	Prodigal:002006	CDS	198418	198795	.	-	0	ID=BGCPKDLD_01271;inference=ab initio prediction:Prodigal:002006;locus_tag=BGCPKDLD_01271;product=hypothetical protein
contig00003	Prodigal:002006	CDS	198799	199551	.	-	0	ID=BGCPKDLD_01272;Name=livF_2;db_xref=COG:COG0410;gene=livF_2;inference=ab initio prediction:Prodigal:002006,similar to AA sequence:UniProtKB:P22731;locus_tag=BGCPKDLD_01272;product=High-affinity branched-chain amino acid transport ATP-binding protein LivF
contig00003	Prodigal:002006	CDS	199548	200432	.	-	0	ID=BGCPKDLD_01273;eC_number=3.6.3.-;Name=yxeO;db_xref=COG:COG1126;gene=yxeO;inference=ab initio prediction:Prodigal:002006,similar to AA sequence:UniProtKB:P54954;locus_tag=BGCPKDLD_01273;product=putative amino-acid import ATP-binding protein YxeO
contig00003	Prodigal:002006	CDS	200432	201820	.	-	0	ID=BGCPKDLD_01274;inference=ab initio prediction:Prodigal:002006;locus_tag=BGCPKDLD_01274;product=hypothetical protein
contig00003	Prodigal:002006	CDS	201820	202734	.	-	0	ID=BGCPKDLD_01275;Name=livH_3;db_xref=COG:COG0559;gene=livH_3;inference=ab initio prediction:Prodigal:002006,similar to AA sequence:UniProtKB:P0AEX7;locus_tag=BGCPKDLD_01275;product=High-affinity branched-chain amino acid transport system permease protein LivH
contig00003	Prodigal:002006	CDS	203044	204729	.	+	0	ID=BGCPKDLD_01276;inference=ab initio prediction:Prodigal:002006;locus_tag=BGCPKDLD_01276;product=hypothetical protein
contig00003	Prodigal:002006	CDS	204775	206097	.	-	0	ID=BGCPKDLD_01277;Name=dctA_1;db_xref=COG:COG1301;gene=dctA_1;inference=ab initio prediction:Prodigal:002006,similar to AA sequence:UniProtKB:P0A830;locus_tag=BGCPKDLD_01277;product=Aerobic C4-dicarboxylate transport protein
contig00003	Prodigal:002006	CDS	206153	207544	.	-	0	ID=BGCPKDLD_01278;inference=ab initio prediction:Prodigal:002006;locus_tag=BGCPKDLD_01278;product=hypothetical protein
contig00003	Prodigal:002006	CDS	207683	208174	.	-	0	ID=BGCPKDLD_01279;inference=ab initio prediction:Prodigal:002006;locus_tag=BGCPKDLD_01279;product=hypothetical protein
contig00003	Prodigal:002006	CDS	208287	209114	.	-	0	ID=BGCPKDLD_01280;inference=ab initio prediction:Prodigal:002006;locus_tag=BGCPKDLD_01280;product=hypothetical protein
contig00003	Prodigal:002006	CDS	209350	211509	.	+	0	ID=BGCPKDLD_01281;db_xref=COG:COG1629;inference=ab initio prediction:Prodigal:002006,similar to AA sequence:UniProtKB:Q9JZN9;locus_tag=BGCPKDLD_01281;product=putative TonB-dependent receptor
contig00003	Prodigal:002006	CDS	211668	212105	.	+	0	ID=BGCPKDLD_01282;inference=ab initio prediction:Prodigal:002006;locus_tag=BGCPKDLD_01282;product=hypothetical protein
contig00003	Prodigal:002006	CDS	212171	213064	.	-	0	ID=BGCPKDLD_01283;eC_number=2.5.1.32;Name=crtB_1;gene=crtB_1;inference=ab initio prediction:Prodigal:002006,similar to AA sequence:UniProtKB:P37294;locus_tag=BGCPKDLD_01283;product=15-cis-phytoene synthase
contig00003	Prodigal:002006	CDS	213181	213567	.	-	0	ID=BGCPKDLD_01284;inference=ab initio prediction:Prodigal:002006;locus_tag=BGCPKDLD_01284;product=hypothetical protein
contig00003	Prodigal:002006	CDS	213584	214531	.	-	0	ID=BGCPKDLD_01285;Name=secF;gene=secF;inference=ab initio prediction:Prodigal:002006,similar to AA sequence:UniProtKB:A8GQT5;locus_tag=BGCPKDLD_01285;product=Protein translocase subunit SecF
contig00003	Prodigal:002006	CDS	214615	216222	.	-	0	ID=BGCPKDLD_01286;Name=secD;db_xref=COG:COG0342;gene=secD;inference=ab initio prediction:Prodigal:002006,similar to AA sequence:UniProtKB:P0AG90;locus_tag=BGCPKDLD_01286;product=Protein translocase subunit SecD
contig00003	Prodigal:002006	CDS	216287	216619	.	-	0	ID=BGCPKDLD_01287;Name=yajC;db_xref=COG:COG1862;gene=yajC;inference=ab initio prediction:Prodigal:002006,similar to AA sequence:UniProtKB:P0ADZ7;locus_tag=BGCPKDLD_01287;product=Sec translocon accessory complex subunit YajC
contig00003	Prodigal:002006	CDS	216957	217835	.	+	0	ID=BGCPKDLD_01288;inference=ab initio prediction:Prodigal:002006;locus_tag=BGCPKDLD_01288;product=hypothetical protein
contig00003	Prodigal:002006	CDS	217849	218280	.	-	0	ID=BGCPKDLD_01289;inference=ab initio prediction:Prodigal:002006;locus_tag=BGCPKDLD_01289;product=hypothetical protein
contig00003	Prodigal:002006	CDS	218318	218479	.	-	0	ID=BGCPKDLD_01290;inference=ab initio prediction:Prodigal:002006;locus_tag=BGCPKDLD_01290;product=hypothetical protein
contig00003	Prodigal:002006	CDS	218861	219220	.	+	0	ID=BGCPKDLD_01291;inference=ab initio prediction:Prodigal:002006;locus_tag=BGCPKDLD_01291;product=hypothetical protein
contig00003	Prodigal:002006	CDS	219291	220682	.	-	0	ID=BGCPKDLD_01292;inference=ab initio prediction:Prodigal:002006;locus_tag=BGCPKDLD_01292;product=hypothetical protein
contig00003	Prodigal:002006	CDS	220806	221477	.	-	0	ID=BGCPKDLD_01293;eC_number=2.1.1.77;Name=pcm_1;gene=pcm_1;inference=ab initio prediction:Prodigal:002006,protein motif:HAMAP:MF_00090;locus_tag=BGCPKDLD_01293;product=Protein-L-isoaspartate O-methyltransferase
contig00003	Prodigal:002006	CDS	221479	222243	.	-	0	ID=BGCPKDLD_01294;eC_number=3.1.3.5;Name=surE;db_xref=COG:COG0496;gene=surE;inference=ab initio prediction:Prodigal:002006,similar to AA sequence:UniProtKB:B2S5B9;locus_tag=BGCPKDLD_01294;product=5'-nucleotidase SurE
contig00003	Prodigal:002006	CDS	222243	223529	.	-	0	ID=BGCPKDLD_01295;eC_number=6.1.1.11;Name=serS;db_xref=COG:COG0172;gene=serS;inference=ab initio prediction:Prodigal:002006,similar to AA sequence:UniProtKB:P0A8L1;locus_tag=BGCPKDLD_01295;product=Serine--tRNA ligase
contig00003	Prodigal:002006	CDS	223653	224057	.	-	0	ID=BGCPKDLD_01296;inference=ab initio prediction:Prodigal:002006;locus_tag=BGCPKDLD_01296;product=hypothetical protein
contig00003	Prodigal:002006	CDS	224530	224619	.	+	0	ID=BGCPKDLD_01297;Name=pqqA_1;gene=pqqA_1;inference=ab initio prediction:Prodigal:002006,protein motif:HAMAP:MF_00656;locus_tag=BGCPKDLD_01297;product=Coenzyme PQQ synthesis protein A
contig00003	Prodigal:002006	CDS	224683	224772	.	+	0	ID=BGCPKDLD_01298;Name=pqqA_2;gene=pqqA_2;inference=ab initio prediction:Prodigal:002006,protein motif:HAMAP:MF_00656;locus_tag=BGCPKDLD_01298;product=Coenzyme PQQ synthesis protein A
contig00003	Prodigal:002006	CDS	224836	224925	.	+	0	ID=BGCPKDLD_01299;Name=pqqA_3;gene=pqqA_3;inference=ab initio prediction:Prodigal:002006,protein motif:HAMAP:MF_00656;locus_tag=BGCPKDLD_01299;product=Coenzyme PQQ synthesis protein A
contig00003	Prodigal:002006	CDS	225168	225683	.	-	0	ID=BGCPKDLD_01300;inference=ab initio prediction:Prodigal:002006;locus_tag=BGCPKDLD_01300;product=hypothetical protein
contig00003	Prodigal:002006	CDS	225845	226318	.	-	0	ID=BGCPKDLD_01301;inference=ab initio prediction:Prodigal:002006;locus_tag=BGCPKDLD_01301;product=hypothetical protein
contig00003	Prodigal:002006	CDS	226315	227397	.	-	0	ID=BGCPKDLD_01302;eC_number=4.2.1.149;Name=caiD;gene=caiD;inference=ab initio prediction:Prodigal:002006,protein motif:HAMAP:MF_01051;locus_tag=BGCPKDLD_01302;product=Carnitinyl-CoA dehydratase
contig00003	Prodigal:002006	CDS	227696	228772	.	+	0	ID=BGCPKDLD_01303;eC_number=4.2.1.24;Name=hemB;db_xref=COG:COG0113;gene=hemB;inference=ab initio prediction:Prodigal:002006,similar to AA sequence:UniProtKB:P45622;locus_tag=BGCPKDLD_01303;product=Delta-aminolevulinic acid dehydratase
contig00003	Prodigal:002006	CDS	228797	229204	.	+	0	ID=BGCPKDLD_01304;inference=ab initio prediction:Prodigal:002006;locus_tag=BGCPKDLD_01304;product=hypothetical protein
contig00003	Prodigal:002006	CDS	229156	229950	.	-	0	ID=BGCPKDLD_01305;inference=ab initio prediction:Prodigal:002006;locus_tag=BGCPKDLD_01305;product=hypothetical protein
contig00003	Prodigal:002006	CDS	230190	230687	.	+	0	ID=BGCPKDLD_01306;inference=ab initio prediction:Prodigal:002006;locus_tag=BGCPKDLD_01306;product=hypothetical protein
contig00003	Prodigal:002006	CDS	230871	231617	.	+	0	ID=BGCPKDLD_01307;eC_number=2.3.2.29;Name=bpt;db_xref=COG:COG2935;gene=bpt;inference=ab initio prediction:Prodigal:002006,similar to AA sequence:UniProtKB:Q983E4;locus_tag=BGCPKDLD_01307;product=Aspartate/glutamate leucyltransferase
contig00003	Prodigal:002006	CDS	231654	232013	.	+	0	ID=BGCPKDLD_01308;inference=ab initio prediction:Prodigal:002006;locus_tag=BGCPKDLD_01308;product=hypothetical protein
contig00003	Prodigal:002006	CDS	232010	232318	.	+	0	ID=BGCPKDLD_01309;Name=higA-2;db_xref=COG:COG2944;gene=higA-2;inference=ab initio prediction:Prodigal:002006,similar to AA sequence:UniProtKB:Q9KMA5;locus_tag=BGCPKDLD_01309;product=Antitoxin HigA-2
contig00003	Prodigal:002006	CDS	232410	233318	.	-	0	ID=BGCPKDLD_01310;inference=ab initio prediction:Prodigal:002006;locus_tag=BGCPKDLD_01310;product=hypothetical protein
contig00003	Prodigal:002006	CDS	233401	234345	.	-	0	ID=BGCPKDLD_01311;inference=ab initio prediction:Prodigal:002006;locus_tag=BGCPKDLD_01311;product=hypothetical protein
contig00003	Prodigal:002006	CDS	234636	236309	.	+	0	ID=BGCPKDLD_01312;eC_number=1.5.5.1;db_xref=COG:COG0644;inference=ab initio prediction:Prodigal:002006,similar to AA sequence:UniProtKB:Q9HZP5;locus_tag=BGCPKDLD_01312;product=Electron transfer flavoprotein-ubiquinone oxidoreductase
contig00003	Prodigal:002006	CDS	236422	237420	.	-	0	ID=BGCPKDLD_01313;eC_number=3.4.11.-;db_xref=COG:COG3191;inference=ab initio prediction:Prodigal:002006,similar to AA sequence:UniProtKB:P9WM23;locus_tag=BGCPKDLD_01313;product=putative aminopeptidase
contig00003	Prodigal:002006	CDS	237417	238286	.	-	0	ID=BGCPKDLD_01314;Name=rarD;db_xref=COG:COG2962;gene=rarD;inference=ab initio prediction:Prodigal:002006,similar to AA sequence:UniProtKB:P27844;locus_tag=BGCPKDLD_01314;product=Protein RarD
contig00003	Prodigal:002006	CDS	238433	238717	.	-	0	ID=BGCPKDLD_01315;inference=ab initio prediction:Prodigal:002006;locus_tag=BGCPKDLD_01315;product=hypothetical protein
contig00003	Prodigal:002006	CDS	238850	239017	.	+	0	ID=BGCPKDLD_01316;inference=ab initio prediction:Prodigal:002006;locus_tag=BGCPKDLD_01316;product=hypothetical protein
contig00003	Prodigal:002006	CDS	239104	239346	.	+	0	ID=BGCPKDLD_01317;inference=ab initio prediction:Prodigal:002006;locus_tag=BGCPKDLD_01317;product=hypothetical protein
contig00003	Prodigal:002006	CDS	239350	239955	.	+	0	ID=BGCPKDLD_01318;inference=ab initio prediction:Prodigal:002006;locus_tag=BGCPKDLD_01318;product=hypothetical protein
contig00003	Prodigal:002006	CDS	240028	241212	.	+	0	ID=BGCPKDLD_01319;eC_number=4.4.1.13;Name=metC;db_xref=COG:COG0626;gene=metC;inference=ab initio prediction:Prodigal:002006,similar to AA sequence:UniProtKB:P06721;locus_tag=BGCPKDLD_01319;product=Cystathionine beta-lyase MetC
contig00003	Prodigal:002006	CDS	241280	241876	.	-	0	ID=BGCPKDLD_01320;eC_number=1.4.3.5;Name=pdxH_1;gene=pdxH_1;inference=ab initio prediction:Prodigal:002006,protein motif:HAMAP:MF_01629;locus_tag=BGCPKDLD_01320;product=Pyridoxine/pyridoxamine 5'-phosphate oxidase
contig00003	Prodigal:002006	CDS	242271	245543	.	+	0	ID=BGCPKDLD_01321;eC_number=2.7.13.3;Name=rcsC_17;gene=rcsC_17;inference=ab initio prediction:Prodigal:002006,protein motif:HAMAP:MF_00979;locus_tag=BGCPKDLD_01321;product=Sensor histidine kinase RcsC
contig00003	Prodigal:002006	CDS	246074	246622	.	+	0	ID=BGCPKDLD_01322;inference=ab initio prediction:Prodigal:002006;locus_tag=BGCPKDLD_01322;product=hypothetical protein
contig00003	Prodigal:002006	CDS	246624	246842	.	-	0	ID=BGCPKDLD_01323;inference=ab initio prediction:Prodigal:002006;locus_tag=BGCPKDLD_01323;product=hypothetical protein
contig00003	Prodigal:002006	CDS	247095	247568	.	-	0	ID=BGCPKDLD_01324;inference=ab initio prediction:Prodigal:002006;locus_tag=BGCPKDLD_01324;product=hypothetical protein
contig00003	Prodigal:002006	CDS	247574	247909	.	-	0	ID=BGCPKDLD_01325;inference=ab initio prediction:Prodigal:002006;locus_tag=BGCPKDLD_01325;product=hypothetical protein
contig00003	Prodigal:002006	CDS	247914	248672	.	-	0	ID=BGCPKDLD_01326;eC_number=2.4.1.-;Name=rgtE;db_xref=COG:COG0463;gene=rgtE;inference=ab initio prediction:Prodigal:002006,similar to AA sequence:UniProtKB:Q1MJ95;locus_tag=BGCPKDLD_01326;product=Dodecaprenyl-phosphate galacturonate synthase
contig00003	Prodigal:002006	CDS	248669	250417	.	-	0	ID=BGCPKDLD_01327;eC_number=2.4.2.43;Name=arnT;gene=arnT;inference=ab initio prediction:Prodigal:002006,protein motif:HAMAP:MF_01165;locus_tag=BGCPKDLD_01327;product=Undecaprenyl phosphate-alpha-4-amino-4-deoxy-L-arabinose arabinosyl transferase
contig00003	Prodigal:002006	CDS	250768	250962	.	+	0	ID=BGCPKDLD_01328;inference=ab initio prediction:Prodigal:002006;locus_tag=BGCPKDLD_01328;product=hypothetical protein
contig00003	Prodigal:002006	CDS	251115	252746	.	+	0	ID=BGCPKDLD_01329;eC_number=6.2.1.3;db_xref=COG:COG0318;inference=ab initio prediction:Prodigal:002006,similar to AA sequence:UniProtKB:Q5SKN9;locus_tag=BGCPKDLD_01329;product=Long-chain-fatty-acid--CoA ligase
contig00003	Prodigal:002006	CDS	253066	254217	.	-	0	ID=BGCPKDLD_01330;inference=ab initio prediction:Prodigal:002006;locus_tag=BGCPKDLD_01330;product=hypothetical protein
contig00003	Prodigal:002006	CDS	254226	255518	.	-	0	ID=BGCPKDLD_01331;inference=ab initio prediction:Prodigal:002006;locus_tag=BGCPKDLD_01331;product=hypothetical protein
contig00003	Prodigal:002006	CDS	256037	256399	.	-	0	ID=BGCPKDLD_01332;Name=cpdR_2;gene=cpdR_2;inference=ab initio prediction:Prodigal:002006,similar to AA sequence:UniProtKB:Q2YIF7;locus_tag=BGCPKDLD_01332;product=Response regulator receiver protein CpdR
contig00003	Prodigal:002006	CDS	256564	257820	.	-	0	ID=BGCPKDLD_01333;eC_number=2.7.-.-;Name=sasA_7;gene=sasA_7;inference=ab initio prediction:Prodigal:002006,protein motif:HAMAP:MF_01837;locus_tag=BGCPKDLD_01333;product=Adaptive-response sensory-kinase SasA
contig00003	Prodigal:002006	CDS	258096	259457	.	+	0	ID=BGCPKDLD_01334;inference=ab initio prediction:Prodigal:002006;locus_tag=BGCPKDLD_01334;product=hypothetical protein
contig00003	Prodigal:002006	CDS	259717	260058	.	+	0	ID=BGCPKDLD_01335;inference=ab initio prediction:Prodigal:002006;locus_tag=BGCPKDLD_01335;product=hypothetical protein
contig00003	Prodigal:002006	CDS	260129	260326	.	-	0	ID=BGCPKDLD_01336;inference=ab initio prediction:Prodigal:002006;locus_tag=BGCPKDLD_01336;product=hypothetical protein
contig00003	Prodigal:002006	CDS	260401	260769	.	-	0	ID=BGCPKDLD_01337;inference=ab initio prediction:Prodigal:002006;locus_tag=BGCPKDLD_01337;product=hypothetical protein
contig00003	Prodigal:002006	CDS	260884	261093	.	-	0	ID=BGCPKDLD_01338;Name=cspA_3;db_xref=COG:COG1278;gene=cspA_3;inference=ab initio prediction:Prodigal:002006,similar to AA sequence:UniProtKB:Q9Z3S6;locus_tag=BGCPKDLD_01338;product=Cold shock protein CspA
contig00003	Prodigal:002006	CDS	261314	261652	.	-	0	ID=BGCPKDLD_01339;inference=ab initio prediction:Prodigal:002006;locus_tag=BGCPKDLD_01339;product=hypothetical protein
contig00003	Prodigal:002006	CDS	261649	261900	.	-	0	ID=BGCPKDLD_01340;inference=ab initio prediction:Prodigal:002006;locus_tag=BGCPKDLD_01340;product=hypothetical protein
contig00003	Prodigal:002006	CDS	262108	265707	.	-	0	ID=BGCPKDLD_01341;eC_number=3.6.4.-;Name=mfd_2;db_xref=COG:COG1197;gene=mfd_2;inference=ab initio prediction:Prodigal:002006,similar to AA sequence:UniProtKB:P30958;locus_tag=BGCPKDLD_01341;product=Transcription-repair-coupling factor
contig00003	Prodigal:002006	CDS	265917	266213	.	-	0	ID=BGCPKDLD_01342;inference=ab initio prediction:Prodigal:002006;locus_tag=BGCPKDLD_01342;product=hypothetical protein
contig00003	Prodigal:002006	CDS	266542	268725	.	+	0	ID=BGCPKDLD_01343;eC_number=3.6.4.12;Name=recG;db_xref=COG:COG1200;gene=recG;inference=ab initio prediction:Prodigal:002006,similar to AA sequence:UniProtKB:P24230;locus_tag=BGCPKDLD_01343;product=ATP-dependent DNA helicase RecG
contig00003	Prodigal:002006	CDS	269044	269367	.	+	0	ID=BGCPKDLD_01344;inference=ab initio prediction:Prodigal:002006;locus_tag=BGCPKDLD_01344;product=hypothetical protein
contig00003	Prodigal:002006	CDS	269405	270190	.	-	0	ID=BGCPKDLD_01345;inference=ab initio prediction:Prodigal:002006;locus_tag=BGCPKDLD_01345;product=hypothetical protein
contig00003	Prodigal:002006	CDS	270426	270860	.	+	0	ID=BGCPKDLD_01346;inference=ab initio prediction:Prodigal:002006;locus_tag=BGCPKDLD_01346;product=hypothetical protein
contig00003	Prodigal:002006	CDS	270911	272737	.	-	0	ID=BGCPKDLD_01347;eC_number=2.6.1.16;Name=nodM;gene=nodM;inference=ab initio prediction:Prodigal:002006,similar to AA sequence:UniProtKB:P25195;locus_tag=BGCPKDLD_01347;product=Glutamine--fructose-6-phosphate aminotransferase [isomerizing]
contig00003	Prodigal:002006	CDS	273047	274444	.	-	0	ID=BGCPKDLD_01348;Name=glmU;gene=glmU;inference=ab initio prediction:Prodigal:002006,similar to AA sequence:UniProtKB:B0VPT6;locus_tag=BGCPKDLD_01348;product=Bifunctional protein GlmU
contig00003	Prodigal:002006	CDS	274647	274991	.	+	0	ID=BGCPKDLD_01349;inference=ab initio prediction:Prodigal:002006;locus_tag=BGCPKDLD_01349;product=hypothetical protein
contig00003	Prodigal:002006	CDS	275116	276819	.	+	0	ID=BGCPKDLD_01350;eC_number=3.6.4.13;Name=deaD_1;gene=deaD_1;inference=ab initio prediction:Prodigal:002006,protein motif:HAMAP:MF_00964;locus_tag=BGCPKDLD_01350;product=ATP-dependent RNA helicase DeaD
contig00003	Prodigal:002006	CDS	277170	278135	.	-	0	ID=BGCPKDLD_01351;inference=ab initio prediction:Prodigal:002006;locus_tag=BGCPKDLD_01351;product=hypothetical protein
contig00003	Prodigal:002006	CDS	278231	278464	.	-	0	ID=BGCPKDLD_01352;inference=ab initio prediction:Prodigal:002006;locus_tag=BGCPKDLD_01352;product=hypothetical protein
contig00003	Prodigal:002006	CDS	278602	280101	.	+	0	ID=BGCPKDLD_01353;inference=ab initio prediction:Prodigal:002006;locus_tag=BGCPKDLD_01353;product=hypothetical protein
contig00003	Prodigal:002006	CDS	280112	280840	.	+	0	ID=BGCPKDLD_01354;Name=uvrY;db_xref=COG:COG2197;gene=uvrY;inference=ab initio prediction:Prodigal:002006,similar to AA sequence:UniProtKB:P0AED5;locus_tag=BGCPKDLD_01354;product=Response regulator UvrY
contig00003	Prodigal:002006	CDS	280875	281552	.	+	0	ID=BGCPKDLD_01355;eC_number=3.5.99.2;Name=tenA;db_xref=COG:COG0819;gene=tenA;inference=ab initio prediction:Prodigal:002006,similar to AA sequence:UniProtKB:P25052;locus_tag=BGCPKDLD_01355;product=Aminopyrimidine aminohydrolase
contig00003	Prodigal:002006	CDS	281533	282351	.	+	0	ID=BGCPKDLD_01356;inference=ab initio prediction:Prodigal:002006;locus_tag=BGCPKDLD_01356;product=hypothetical protein
contig00003	Prodigal:002006	CDS	282412	283404	.	-	0	ID=BGCPKDLD_01357;eC_number=1.13.11.63;inference=ab initio prediction:Prodigal:002006,protein motif:HAMAP:MF_02093;locus_tag=BGCPKDLD_01357;product=beta-carotene 15%2C15'-dioxygenase
contig00003	Prodigal:002006	CDS	283404	284156	.	-	0	ID=BGCPKDLD_01358;inference=ab initio prediction:Prodigal:002006;locus_tag=BGCPKDLD_01358;product=hypothetical protein
contig00003	Prodigal:002006	CDS	284668	286158	.	+	0	ID=BGCPKDLD_01359;Name=yhdG_1;db_xref=COG:COG0531;gene=yhdG_1;inference=ab initio prediction:Prodigal:002006,similar to AA sequence:UniProtKB:O07576;locus_tag=BGCPKDLD_01359;product=putative amino acid permease YhdG
contig00003	Prodigal:002006	CDS	286319	287047	.	-	0	ID=BGCPKDLD_01360;inference=ab initio prediction:Prodigal:002006;locus_tag=BGCPKDLD_01360;product=hypothetical protein
contig00003	Prodigal:002006	CDS	287123	287902	.	-	0	ID=BGCPKDLD_01361;inference=ab initio prediction:Prodigal:002006;locus_tag=BGCPKDLD_01361;product=hypothetical protein
contig00003	Prodigal:002006	CDS	288199	289167	.	-	0	ID=BGCPKDLD_01362;eC_number=3.1.26.11;Name=rbn_1;gene=rbn_1;inference=ab initio prediction:Prodigal:002006,protein motif:HAMAP:MF_01818;locus_tag=BGCPKDLD_01362;product=Ribonuclease BN
contig00003	Prodigal:002006	CDS	289391	290599	.	-	0	ID=BGCPKDLD_01363;inference=ab initio prediction:Prodigal:002006;locus_tag=BGCPKDLD_01363;product=hypothetical protein
contig00003	Prodigal:002006	CDS	290850	293462	.	-	0	ID=BGCPKDLD_01364;inference=ab initio prediction:Prodigal:002006;locus_tag=BGCPKDLD_01364;product=hypothetical protein
contig00003	Prodigal:002006	CDS	293789	295705	.	+	0	ID=BGCPKDLD_01365;inference=ab initio prediction:Prodigal:002006;locus_tag=BGCPKDLD_01365;product=hypothetical protein
contig00003	Prodigal:002006	CDS	295702	296883	.	+	0	ID=BGCPKDLD_01366;inference=ab initio prediction:Prodigal:002006;locus_tag=BGCPKDLD_01366;product=hypothetical protein
contig00003	Prodigal:002006	CDS	297156	297938	.	+	0	ID=BGCPKDLD_01367;eC_number=2.4.2.-;Name=yafJ;db_xref=COG:COG0121;gene=yafJ;inference=ab initio prediction:Prodigal:002006,similar to AA sequence:UniProtKB:Q47147;locus_tag=BGCPKDLD_01367;product=Putative glutamine amidotransferase YafJ
contig00003	Prodigal:002006	CDS	298301	299035	.	+	0	ID=BGCPKDLD_01368;inference=ab initio prediction:Prodigal:002006;locus_tag=BGCPKDLD_01368;product=hypothetical protein
contig00003	Prodigal:002006	CDS	299432	299959	.	-	0	ID=BGCPKDLD_01369;inference=ab initio prediction:Prodigal:002006;locus_tag=BGCPKDLD_01369;product=hypothetical protein
contig00003	Prodigal:002006	CDS	300306	300713	.	-	0	ID=BGCPKDLD_01370;inference=ab initio prediction:Prodigal:002006;locus_tag=BGCPKDLD_01370;product=hypothetical protein
contig00003	Prodigal:002006	CDS	300949	302124	.	+	0	ID=BGCPKDLD_01371;inference=ab initio prediction:Prodigal:002006;locus_tag=BGCPKDLD_01371;product=hypothetical protein
contig00003	Prodigal:002006	CDS	302274	302594	.	-	0	ID=BGCPKDLD_01372;Name=fdxE;db_xref=COG:COG0633;gene=fdxE;inference=ab initio prediction:Prodigal:002006,similar to AA sequence:UniProtKB:P80306;locus_tag=BGCPKDLD_01372;product=Ferredoxin-6
contig00003	Prodigal:002006	CDS	302724	303092	.	-	0	ID=BGCPKDLD_01373;inference=ab initio prediction:Prodigal:002006;locus_tag=BGCPKDLD_01373;product=hypothetical protein
contig00003	Prodigal:002006	CDS	303580	311295	.	+	0	ID=BGCPKDLD_01374;inference=ab initio prediction:Prodigal:002006;locus_tag=BGCPKDLD_01374;product=hypothetical protein
contig00003	Prodigal:002006	CDS	311419	311859	.	-	0	ID=BGCPKDLD_01375;inference=ab initio prediction:Prodigal:002006;locus_tag=BGCPKDLD_01375;product=hypothetical protein
contig00003	Prodigal:002006	CDS	312030	313388	.	-	0	ID=BGCPKDLD_01376;inference=ab initio prediction:Prodigal:002006;locus_tag=BGCPKDLD_01376;product=hypothetical protein
contig00003	Prodigal:002006	CDS	313522	314736	.	+	0	ID=BGCPKDLD_01377;Name=hcaT_1;gene=hcaT_1;inference=ab initio prediction:Prodigal:002006,similar to AA sequence:UniProtKB:Q47142;locus_tag=BGCPKDLD_01377;product=putative 3-phenylpropionic acid transporter
contig00003	Prodigal:002006	CDS	315133	315873	.	-	0	ID=BGCPKDLD_01378;Name=bdcA;db_xref=COG:COG1028;gene=bdcA;inference=ab initio prediction:Prodigal:002006,similar to AA sequence:UniProtKB:P39333;locus_tag=BGCPKDLD_01378;product=Cyclic-di-GMP-binding biofilm dispersal mediator protein
contig00003	Prodigal:002006	CDS	315973	316650	.	+	0	ID=BGCPKDLD_01379;Name=comR_2;gene=comR_2;inference=ab initio prediction:Prodigal:002006,similar to AA sequence:UniProtKB:P75952;locus_tag=BGCPKDLD_01379;product=HTH-type transcriptional repressor ComR
contig00003	Prodigal:002006	CDS	316765	319884	.	-	0	ID=BGCPKDLD_01380;Name=bepG;gene=bepG;inference=ab initio prediction:Prodigal:002006,similar to AA sequence:UniProtKB:Q8FWV9;locus_tag=BGCPKDLD_01380;product=Efflux pump membrane transporter BepG
contig00003	Prodigal:002006	CDS	319946	321121	.	-	0	ID=BGCPKDLD_01381;Name=bepF_1;gene=bepF_1;inference=ab initio prediction:Prodigal:002006,similar to AA sequence:UniProtKB:Q8FWV8;locus_tag=BGCPKDLD_01381;product=Efflux pump periplasmic linker BepF
contig00003	Prodigal:002006	CDS	321358	322500	.	+	0	ID=BGCPKDLD_01382;inference=ab initio prediction:Prodigal:002006;locus_tag=BGCPKDLD_01382;product=hypothetical protein
contig00003	Prodigal:002006	CDS	322663	323454	.	+	0	ID=BGCPKDLD_01383;Name=mkl;db_xref=COG:COG1127;gene=mkl;inference=ab initio prediction:Prodigal:002006,similar to AA sequence:UniProtKB:P9WQL5;locus_tag=BGCPKDLD_01383;product=putative ribonucleotide transport ATP-binding protein mkl
contig00003	Prodigal:002006	CDS	323652	324734	.	+	0	ID=BGCPKDLD_01384;inference=ab initio prediction:Prodigal:002006;locus_tag=BGCPKDLD_01384;product=hypothetical protein
contig00003	Prodigal:002006	CDS	324858	325466	.	+	0	ID=BGCPKDLD_01385;inference=ab initio prediction:Prodigal:002006;locus_tag=BGCPKDLD_01385;product=hypothetical protein
contig00003	Prodigal:002006	CDS	325610	327961	.	-	0	ID=BGCPKDLD_01386;Name=btuB_3;gene=btuB_3;inference=ab initio prediction:Prodigal:002006,protein motif:HAMAP:MF_01531;locus_tag=BGCPKDLD_01386;product=Vitamin B12 transporter BtuB
contig00003	Prodigal:002006	CDS	328051	329445	.	-	0	ID=BGCPKDLD_01387;inference=ab initio prediction:Prodigal:002006;locus_tag=BGCPKDLD_01387;product=hypothetical protein
contig00003	Prodigal:002006	CDS	329488	329868	.	-	0	ID=BGCPKDLD_01388;inference=ab initio prediction:Prodigal:002006;locus_tag=BGCPKDLD_01388;product=hypothetical protein
contig00003	Prodigal:002006	CDS	329964	330356	.	-	0	ID=BGCPKDLD_01389;inference=ab initio prediction:Prodigal:002006;locus_tag=BGCPKDLD_01389;product=hypothetical protein
contig00003	Prodigal:002006	CDS	330487	330627	.	-	0	ID=BGCPKDLD_01390;inference=ab initio prediction:Prodigal:002006;locus_tag=BGCPKDLD_01390;product=hypothetical protein
contig00003	Prodigal:002006	CDS	330751	332106	.	-	0	ID=BGCPKDLD_01391;inference=ab initio prediction:Prodigal:002006;locus_tag=BGCPKDLD_01391;product=hypothetical protein
contig00003	Prodigal:002006	CDS	332220	332891	.	-	0	ID=BGCPKDLD_01392;Name=phoP_2;gene=phoP_2;inference=ab initio prediction:Prodigal:002006,similar to AA sequence:UniProtKB:P0DM78;locus_tag=BGCPKDLD_01392;product=Virulence transcriptional regulatory protein PhoP
contig00003	Prodigal:002006	CDS	333123	333434	.	-	0	ID=BGCPKDLD_01393;inference=ab initio prediction:Prodigal:002006;locus_tag=BGCPKDLD_01393;product=hypothetical protein
contig00003	Prodigal:002006	CDS	333591	334280	.	+	0	ID=BGCPKDLD_01394;inference=ab initio prediction:Prodigal:002006;locus_tag=BGCPKDLD_01394;product=hypothetical protein
contig00003	Prodigal:002006	CDS	334359	334556	.	-	0	ID=BGCPKDLD_01395;inference=ab initio prediction:Prodigal:002006;locus_tag=BGCPKDLD_01395;product=hypothetical protein
contig00003	Prodigal:002006	CDS	334720	337005	.	-	0	ID=BGCPKDLD_01396;eC_number=1.2.99.6;Name=paoC_1;db_xref=COG:COG1529;gene=paoC_1;inference=ab initio prediction:Prodigal:002006,similar to AA sequence:UniProtKB:P77489;locus_tag=BGCPKDLD_01396;product=Aldehyde oxidoreductase molybdenum-binding subunit PaoC
contig00003	Prodigal:002006	CDS	337159	337401	.	+	0	ID=BGCPKDLD_01397;inference=ab initio prediction:Prodigal:002006;locus_tag=BGCPKDLD_01397;product=hypothetical protein
contig00003	Prodigal:002006	CDS	337426	337782	.	+	0	ID=BGCPKDLD_01398;inference=ab initio prediction:Prodigal:002006;locus_tag=BGCPKDLD_01398;product=hypothetical protein
contig00003	Prodigal:002006	CDS	337850	337981	.	+	0	ID=BGCPKDLD_01399;inference=ab initio prediction:Prodigal:002006;locus_tag=BGCPKDLD_01399;product=hypothetical protein
contig00003	Prodigal:002006	CDS	338105	338389	.	+	0	ID=BGCPKDLD_01400;inference=ab initio prediction:Prodigal:002006;locus_tag=BGCPKDLD_01400;product=hypothetical protein
contig00003	Prodigal:002006	CDS	338409	338663	.	+	0	ID=BGCPKDLD_01401;inference=ab initio prediction:Prodigal:002006;locus_tag=BGCPKDLD_01401;product=hypothetical protein
contig00003	Prodigal:002006	CDS	338675	338893	.	+	0	ID=BGCPKDLD_01402;inference=ab initio prediction:Prodigal:002006;locus_tag=BGCPKDLD_01402;product=hypothetical protein
contig00003	Prodigal:002006	CDS	339154	340866	.	+	0	ID=BGCPKDLD_01403;eC_number=2.7.11.1;Name=kaiC_2;gene=kaiC_2;inference=ab initio prediction:Prodigal:002006,similar to AA sequence:UniProtKB:Q8GGL1;locus_tag=BGCPKDLD_01403;product=Circadian clock protein kinase KaiC
contig00003	Prodigal:002006	CDS	340863	341207	.	+	0	ID=BGCPKDLD_01404;Name=kaiB_1;gene=kaiB_1;inference=ab initio prediction:Prodigal:002006,protein motif:HAMAP:MF_01835;locus_tag=BGCPKDLD_01404;product=Circadian clock protein KaiB
contig00003	Prodigal:002006	CDS	341204	341575	.	+	0	ID=BGCPKDLD_01405;Name=kaiB_2;gene=kaiB_2;inference=ab initio prediction:Prodigal:002006,protein motif:HAMAP:MF_01835;locus_tag=BGCPKDLD_01405;product=Circadian clock protein KaiB
contig00003	Prodigal:002006	CDS	341565	343349	.	+	0	ID=BGCPKDLD_01406;eC_number=2.7.13.3;Name=rcsC_18;gene=rcsC_18;inference=ab initio prediction:Prodigal:002006,protein motif:HAMAP:MF_00979;locus_tag=BGCPKDLD_01406;product=Sensor histidine kinase RcsC
contig00003	Prodigal:002006	CDS	343584	344996	.	+	0	ID=BGCPKDLD_01407;eC_number=4.2.3.1;Name=thrC;db_xref=COG:COG0498;gene=thrC;inference=ab initio prediction:Prodigal:002006,similar to AA sequence:UniProtKB:P23669;locus_tag=BGCPKDLD_01407;product=Threonine synthase
contig00003	Prodigal:002006	CDS	345076	346371	.	+	0	ID=BGCPKDLD_01408;eC_number=3.4.24.-;db_xref=COG:COG0612;inference=ab initio prediction:Prodigal:002006,similar to AA sequence:UniProtKB:P9WHT5;locus_tag=BGCPKDLD_01408;product=putative zinc protease
contig00003	Prodigal:002006	CDS	346512	346658	.	+	0	ID=BGCPKDLD_01409;inference=ab initio prediction:Prodigal:002006;locus_tag=BGCPKDLD_01409;product=hypothetical protein
contig00003	Prodigal:002006	CDS	346747	348084	.	-	0	ID=BGCPKDLD_01410;eC_number=1.1.1.369;Name=iolG;gene=iolG;inference=ab initio prediction:Prodigal:002006,protein motif:HAMAP:MF_01671;locus_tag=BGCPKDLD_01410;product=Inositol 2-dehydrogenase/D-chiro-inositol 3-dehydrogenase
contig00003	Prodigal:002006	CDS	348132	348935	.	-	0	ID=BGCPKDLD_01411;inference=ab initio prediction:Prodigal:002006;locus_tag=BGCPKDLD_01411;product=hypothetical protein
contig00003	Prodigal:002006	CDS	348932	349555	.	-	0	ID=BGCPKDLD_01412;inference=ab initio prediction:Prodigal:002006;locus_tag=BGCPKDLD_01412;product=hypothetical protein
contig00003	Prodigal:002006	CDS	349612	350556	.	+	0	ID=BGCPKDLD_01413;inference=ab initio prediction:Prodigal:002006;locus_tag=BGCPKDLD_01413;product=hypothetical protein
contig00003	Prodigal:002006	CDS	350642	354103	.	-	0	ID=BGCPKDLD_01414;inference=ab initio prediction:Prodigal:002006;locus_tag=BGCPKDLD_01414;product=hypothetical protein
contig00003	Prodigal:002006	CDS	354553	356343	.	+	0	ID=BGCPKDLD_01415;eC_number=1.3.8.-;Name=dmdC_2;db_xref=COG:COG1960;gene=dmdC_2;inference=ab initio prediction:Prodigal:002006,similar to AA sequence:UniProtKB:Q5LLW7;locus_tag=BGCPKDLD_01415;product=3-methylmercaptopropionyl-CoA dehydrogenase
contig00003	Prodigal:002006	CDS	356418	357626	.	+	0	ID=BGCPKDLD_01416;eC_number=2.3.1.-;Name=fadA;db_xref=COG:COG0183;gene=fadA;inference=ab initio prediction:Prodigal:002006,similar to AA sequence:UniProtKB:O53871;locus_tag=BGCPKDLD_01416;product=Putative acyltransferase
contig00003	Prodigal:002006	CDS	357748	358233	.	+	0	ID=BGCPKDLD_01417;inference=ab initio prediction:Prodigal:002006;locus_tag=BGCPKDLD_01417;product=hypothetical protein
contig00003	Prodigal:002006	CDS	358404	360608	.	+	0	ID=BGCPKDLD_01418;Name=fadJ;db_xref=COG:COG1024;gene=fadJ;inference=ab initio prediction:Prodigal:002006,similar to AA sequence:UniProtKB:P77399;locus_tag=BGCPKDLD_01418;product=Fatty acid oxidation complex subunit alpha
contig00003	Prodigal:002006	CDS	360659	360886	.	+	0	ID=BGCPKDLD_01419;inference=ab initio prediction:Prodigal:002006;locus_tag=BGCPKDLD_01419;product=hypothetical protein
contig00003	Prodigal:002006	CDS	360898	361368	.	-	0	ID=BGCPKDLD_01420;inference=ab initio prediction:Prodigal:002006,similar to AA sequence:UniProtKB:P9WFP9;locus_tag=BGCPKDLD_01420;note=UPF0047 protein Rv2556c;product=hypothetical protein
contig00003	Prodigal:002006	CDS	361365	363077	.	-	0	ID=BGCPKDLD_01421;eC_number=6.5.1.1;Name=lig;gene=lig;inference=ab initio prediction:Prodigal:002006,protein motif:HAMAP:MF_00407;locus_tag=BGCPKDLD_01421;product=DNA ligase
contig00003	Prodigal:002006	CDS	363074	364132	.	-	0	ID=BGCPKDLD_01422;inference=ab initio prediction:Prodigal:002006;locus_tag=BGCPKDLD_01422;product=hypothetical protein
contig00003	Prodigal:002006	CDS	364184	365146	.	+	0	ID=BGCPKDLD_01423;eC_number=2.1.1.144;Name=tam_2;gene=tam_2;inference=ab initio prediction:Prodigal:002006,protein motif:HAMAP:MF_00560;locus_tag=BGCPKDLD_01423;product=Trans-aconitate 2-methyltransferase
contig00003	Prodigal:002006	CDS	365220	365975	.	+	0	ID=BGCPKDLD_01424;inference=ab initio prediction:Prodigal:002006;locus_tag=BGCPKDLD_01424;product=hypothetical protein
contig00003	Prodigal:002006	CDS	365988	366413	.	-	0	ID=BGCPKDLD_01425;eC_number=3.1.1.29;Name=arfB;db_xref=COG:COG1186;gene=arfB;inference=ab initio prediction:Prodigal:002006,similar to AA sequence:UniProtKB:P40711;locus_tag=BGCPKDLD_01425;product=Peptidyl-tRNA hydrolase ArfB
contig00003	Prodigal:002006	CDS	366437	366715	.	-	0	ID=BGCPKDLD_01426;Name=bolA;db_xref=COG:COG0271;gene=bolA;inference=ab initio prediction:Prodigal:002006,similar to AA sequence:UniProtKB:P0ABE2;locus_tag=BGCPKDLD_01426;product=DNA-binding transcriptional regulator BolA
contig00003	Prodigal:002006	CDS	366815	367546	.	+	0	ID=BGCPKDLD_01427;Name=dnaJ_1;gene=dnaJ_1;inference=ab initio prediction:Prodigal:002006,protein motif:HAMAP:MF_01152;locus_tag=BGCPKDLD_01427;product=Chaperone protein DnaJ
contig00003	Prodigal:002006	CDS	367806	368789	.	+	0	ID=BGCPKDLD_01428;eC_number=6.6.1.2;Name=cobS;gene=cobS;inference=ab initio prediction:Prodigal:002006,similar to AA sequence:UniProtKB:P29933;locus_tag=BGCPKDLD_01428;product=Aerobic cobaltochelatase subunit CobS
contig00003	Prodigal:002006	CDS	368862	370772	.	+	0	ID=BGCPKDLD_01429;eC_number=6.6.1.2;Name=cobT;gene=cobT;inference=ab initio prediction:Prodigal:002006,similar to AA sequence:UniProtKB:P29934;locus_tag=BGCPKDLD_01429;product=Aerobic cobaltochelatase subunit CobT
contig00003	Prodigal:002006	CDS	370927	371787	.	-	0	ID=BGCPKDLD_01430;eC_number=4.2.2.-;Name=mltF_1;gene=mltF_1;inference=ab initio prediction:Prodigal:002006,protein motif:HAMAP:MF_02016;locus_tag=BGCPKDLD_01430;product=Membrane-bound lytic murein transglycosylase F
contig00003	Prodigal:002006	CDS	371923	372717	.	+	0	ID=BGCPKDLD_01431;inference=ab initio prediction:Prodigal:002006;locus_tag=BGCPKDLD_01431;product=hypothetical protein
contig00003	Prodigal:002006	CDS	373020	373223	.	+	0	ID=BGCPKDLD_01432;inference=ab initio prediction:Prodigal:002006;locus_tag=BGCPKDLD_01432;product=hypothetical protein
contig00003	Prodigal:002006	CDS	373284	373934	.	+	0	ID=BGCPKDLD_01433;inference=ab initio prediction:Prodigal:002006;locus_tag=BGCPKDLD_01433;product=hypothetical protein
contig00003	Prodigal:002006	CDS	373925	374368	.	-	0	ID=BGCPKDLD_01434;inference=ab initio prediction:Prodigal:002006,similar to AA sequence:ISfinder:ISMph1;locus_tag=BGCPKDLD_01434;product=IS1595 family transposase ISMph1
contig00003	Prodigal:002006	CDS	374368	375345	.	-	0	ID=BGCPKDLD_01435;inference=ab initio prediction:Prodigal:002006,similar to AA sequence:ISfinder:ISMtsp22;locus_tag=BGCPKDLD_01435;product=IS1595 family transposase ISMtsp22
contig00003	Prodigal:002006	CDS	375662	375859	.	-	0	ID=BGCPKDLD_01436;inference=ab initio prediction:Prodigal:002006;locus_tag=BGCPKDLD_01436;product=hypothetical protein
contig00003	Prodigal:002006	CDS	376122	377171	.	-	0	ID=BGCPKDLD_01437;inference=ab initio prediction:Prodigal:002006;locus_tag=BGCPKDLD_01437;product=hypothetical protein
contig00003	Prodigal:002006	CDS	377314	377823	.	-	0	ID=BGCPKDLD_01438;inference=ab initio prediction:Prodigal:002006;locus_tag=BGCPKDLD_01438;product=hypothetical protein
contig00003	Prodigal:002006	CDS	378058	378456	.	+	0	ID=BGCPKDLD_01439;inference=ab initio prediction:Prodigal:002006;locus_tag=BGCPKDLD_01439;product=hypothetical protein
contig00004	Prodigal:002006	CDS	26	280	.	+	0	ID=BGCPKDLD_01440;eC_number=2.2.1.7;Name=dxs_1;db_xref=COG:COG1154;gene=dxs_1;inference=ab initio prediction:Prodigal:002006,similar to AA sequence:UniProtKB:Q9KGU7;locus_tag=BGCPKDLD_01440;product=1-deoxy-D-xylulose-5-phosphate synthase
contig00004	Prodigal:002006	CDS	495	1478	.	+	0	ID=BGCPKDLD_01441;eC_number=1.1.1.394;Name=auaH;gene=auaH;inference=ab initio prediction:Prodigal:002006,similar to AA sequence:UniProtKB:H1ZZB0;locus_tag=BGCPKDLD_01441;product=Aurachin B dehydrogenase
contig00004	Prodigal:002006	CDS	1475	2365	.	+	0	ID=BGCPKDLD_01442;eC_number=4.2.3.156;Name=hpnC;db_xref=COG:COG1562;gene=hpnC;inference=ab initio prediction:Prodigal:002006,similar to AA sequence:UniProtKB:Q6N3F1;locus_tag=BGCPKDLD_01442;product=Hydroxysqualene synthase
contig00004	Prodigal:002006	CDS	2362	3207	.	+	0	ID=BGCPKDLD_01443;eC_number=2.5.1.103;Name=hpnD;db_xref=COG:COG1562;gene=hpnD;inference=ab initio prediction:Prodigal:002006,similar to AA sequence:UniProtKB:Q6N3F2;locus_tag=BGCPKDLD_01443;product=Presqualene diphosphate synthase
contig00004	Prodigal:002006	CDS	3207	4508	.	+	0	ID=BGCPKDLD_01444;eC_number=1.17.8.1;Name=hpnE;db_xref=COG:COG2907;gene=hpnE;inference=ab initio prediction:Prodigal:002006,similar to AA sequence:UniProtKB:Q6N3F3;locus_tag=BGCPKDLD_01444;product=Hydroxysqualene dehydroxylase
contig00004	Prodigal:002006	CDS	4552	6552	.	+	0	ID=BGCPKDLD_01445;eC_number=4.2.1.129;Name=shc;db_xref=COG:COG1657;gene=shc;inference=ab initio prediction:Prodigal:002006,similar to AA sequence:UniProtKB:P33247;locus_tag=BGCPKDLD_01445;product=Squalene--hopene cyclase
contig00004	Prodigal:002006	CDS	6737	7408	.	+	0	ID=BGCPKDLD_01446;eC_number=2.5.1.16;Name=speE_1;gene=speE_1;inference=ab initio prediction:Prodigal:002006,protein motif:HAMAP:MF_00198;locus_tag=BGCPKDLD_01446;product=Polyamine aminopropyltransferase
contig00004	Prodigal:002006	CDS	7712	7933	.	+	0	ID=BGCPKDLD_01447;inference=ab initio prediction:Prodigal:002006;locus_tag=BGCPKDLD_01447;product=hypothetical protein
contig00004	Prodigal:002006	CDS	8037	9410	.	-	0	ID=BGCPKDLD_01448;eC_number=2.3.1.47;Name=bioF_2;gene=bioF_2;inference=ab initio prediction:Prodigal:002006,protein motif:HAMAP:MF_01693;locus_tag=BGCPKDLD_01448;product=8-amino-7-oxononanoate synthase
contig00004	Prodigal:002006	CDS	9407	16852	.	-	0	ID=BGCPKDLD_01449;eC_number=1.1.1.103;Name=tdh;gene=tdh;inference=ab initio prediction:Prodigal:002006,protein motif:HAMAP:MF_00627;locus_tag=BGCPKDLD_01449;product=L-threonine 3-dehydrogenase
contig00004	Prodigal:002006	CDS	17494	18411	.	+	0	ID=BGCPKDLD_01450;inference=ab initio prediction:Prodigal:002006;locus_tag=BGCPKDLD_01450;product=hypothetical protein
contig00004	Prodigal:002006	CDS	18428	20560	.	-	0	ID=BGCPKDLD_01451;inference=ab initio prediction:Prodigal:002006;locus_tag=BGCPKDLD_01451;product=hypothetical protein
contig00004	Prodigal:002006	CDS	20564	21610	.	-	0	ID=BGCPKDLD_01452;inference=ab initio prediction:Prodigal:002006;locus_tag=BGCPKDLD_01452;product=hypothetical protein
contig00004	Aragorn:001002	tRNA	21890	21964	.	+	.	ID=BGCPKDLD_01453;inference=COORDINATES:profile:Aragorn:001002;locus_tag=BGCPKDLD_01453;product=tRNA-Val(gac)
contig00004	Prodigal:002006	CDS	22229	22507	.	+	0	ID=BGCPKDLD_01454;inference=ab initio prediction:Prodigal:002006;locus_tag=BGCPKDLD_01454;product=hypothetical protein
contig00004	Prodigal:002006	CDS	22486	22920	.	-	0	ID=BGCPKDLD_01455;inference=ab initio prediction:Prodigal:002006;locus_tag=BGCPKDLD_01455;product=hypothetical protein
contig00004	Prodigal:002006	CDS	23183	23305	.	+	0	ID=BGCPKDLD_01456;inference=ab initio prediction:Prodigal:002006;locus_tag=BGCPKDLD_01456;product=hypothetical protein
contig00004	Prodigal:002006	CDS	23744	24421	.	+	0	ID=BGCPKDLD_01457;inference=ab initio prediction:Prodigal:002006;locus_tag=BGCPKDLD_01457;product=hypothetical protein
contig00004	Prodigal:002006	CDS	24418	26397	.	+	0	ID=BGCPKDLD_01458;inference=ab initio prediction:Prodigal:002006;locus_tag=BGCPKDLD_01458;product=hypothetical protein
contig00004	Prodigal:002006	CDS	26375	28375	.	+	0	ID=BGCPKDLD_01459;inference=ab initio prediction:Prodigal:002006;locus_tag=BGCPKDLD_01459;product=hypothetical protein
contig00004	Prodigal:002006	CDS	28680	29078	.	-	0	ID=BGCPKDLD_01460;inference=ab initio prediction:Prodigal:002006;locus_tag=BGCPKDLD_01460;product=hypothetical protein
contig00004	Prodigal:002006	CDS	29354	30961	.	+	0	ID=BGCPKDLD_01461;eC_number=3.4.21.53;Name=lon_1;gene=lon_1;inference=ab initio prediction:Prodigal:002006,protein motif:HAMAP:MF_01973;locus_tag=BGCPKDLD_01461;product=Lon protease
contig00004	Prodigal:002006	CDS	31302	31919	.	+	0	ID=BGCPKDLD_01462;inference=ab initio prediction:Prodigal:002006;locus_tag=BGCPKDLD_01462;product=hypothetical protein
contig00004	Prodigal:002006	CDS	31891	32244	.	+	0	ID=BGCPKDLD_01463;inference=ab initio prediction:Prodigal:002006;locus_tag=BGCPKDLD_01463;product=hypothetical protein
contig00004	Prodigal:002006	CDS	32241	33071	.	+	0	ID=BGCPKDLD_01464;eC_number=3.1.4.53;Name=cpdA_1;gene=cpdA_1;inference=ab initio prediction:Prodigal:002006,protein motif:HAMAP:MF_00905;locus_tag=BGCPKDLD_01464;product=3'%2C5'-cyclic adenosine monophosphate phosphodiesterase CpdA
contig00004	Prodigal:002006	CDS	33074	33376	.	+	0	ID=BGCPKDLD_01465;inference=ab initio prediction:Prodigal:002006;locus_tag=BGCPKDLD_01465;product=hypothetical protein
contig00004	Prodigal:002006	CDS	33373	33732	.	-	0	ID=BGCPKDLD_01466;inference=ab initio prediction:Prodigal:002006;locus_tag=BGCPKDLD_01466;product=hypothetical protein
contig00004	Prodigal:002006	CDS	34063	35343	.	-	0	ID=BGCPKDLD_01467;Name=nhaP;db_xref=COG:COG0025;gene=nhaP;inference=ab initio prediction:Prodigal:002006,similar to AA sequence:UniProtKB:G3XD29;locus_tag=BGCPKDLD_01467;product=Na(+)/H(+) antiporter NhaP
contig00004	Prodigal:002006	CDS	35669	36196	.	-	0	ID=BGCPKDLD_01468;inference=ab initio prediction:Prodigal:002006;locus_tag=BGCPKDLD_01468;product=hypothetical protein
contig00004	Prodigal:002006	CDS	36288	36620	.	-	0	ID=BGCPKDLD_01469;inference=ab initio prediction:Prodigal:002006;locus_tag=BGCPKDLD_01469;product=hypothetical protein
contig00004	Prodigal:002006	CDS	36713	36952	.	+	0	ID=BGCPKDLD_01470;inference=ab initio prediction:Prodigal:002006;locus_tag=BGCPKDLD_01470;product=hypothetical protein
contig00004	Prodigal:002006	CDS	37301	38071	.	-	0	ID=BGCPKDLD_01471;inference=ab initio prediction:Prodigal:002006;locus_tag=BGCPKDLD_01471;product=hypothetical protein
contig00004	Prodigal:002006	CDS	38301	39518	.	+	0	ID=BGCPKDLD_01472;Name=nhaA_1;db_xref=COG:COG3004;gene=nhaA_1;inference=ab initio prediction:Prodigal:002006,similar to AA sequence:UniProtKB:Q56725;locus_tag=BGCPKDLD_01472;product=Na(+)/H(+) antiporter NhaA
contig00004	Prodigal:002006	CDS	39607	40086	.	+	0	ID=BGCPKDLD_01473;Name=sapB;db_xref=COG:COG1285;gene=sapB;inference=ab initio prediction:Prodigal:002006,similar to AA sequence:UniProtKB:Q45514;locus_tag=BGCPKDLD_01473;product=Protein SapB
contig00004	Prodigal:002006	CDS	40153	41457	.	+	0	ID=BGCPKDLD_01474;db_xref=COG:COG4325;inference=ab initio prediction:Prodigal:002006,similar to AA sequence:UniProtKB:P9WM35;locus_tag=BGCPKDLD_01474;product=putative protein
contig00004	Prodigal:002006	CDS	41905	42570	.	-	0	ID=BGCPKDLD_01475;Name=nreC;db_xref=COG:COG2197;gene=nreC;inference=ab initio prediction:Prodigal:002006,similar to AA sequence:UniProtKB:Q7WZY4;locus_tag=BGCPKDLD_01475;product=Oxygen regulatory protein NreC
contig00004	Prodigal:002006	CDS	42589	44655	.	-	0	ID=BGCPKDLD_01476;inference=ab initio prediction:Prodigal:002006;locus_tag=BGCPKDLD_01476;product=hypothetical protein
contig00004	Prodigal:002006	CDS	44639	45031	.	-	0	ID=BGCPKDLD_01477;inference=ab initio prediction:Prodigal:002006;locus_tag=BGCPKDLD_01477;product=hypothetical protein
contig00004	Prodigal:002006	CDS	45115	45330	.	-	0	ID=BGCPKDLD_01478;inference=ab initio prediction:Prodigal:002006;locus_tag=BGCPKDLD_01478;product=hypothetical protein
contig00004	Prodigal:002006	CDS	45517	46014	.	-	0	ID=BGCPKDLD_01479;inference=ab initio prediction:Prodigal:002006;locus_tag=BGCPKDLD_01479;product=hypothetical protein
contig00004	Prodigal:002006	CDS	46134	46556	.	-	0	ID=BGCPKDLD_01480;inference=ab initio prediction:Prodigal:002006;locus_tag=BGCPKDLD_01480;product=hypothetical protein
contig00004	Prodigal:002006	CDS	46916	47161	.	+	0	ID=BGCPKDLD_01481;inference=ab initio prediction:Prodigal:002006;locus_tag=BGCPKDLD_01481;product=hypothetical protein
contig00004	Prodigal:002006	CDS	47422	47589	.	+	0	ID=BGCPKDLD_01482;inference=ab initio prediction:Prodigal:002006;locus_tag=BGCPKDLD_01482;product=hypothetical protein
contig00004	Prodigal:002006	CDS	47713	48459	.	+	0	ID=BGCPKDLD_01483;inference=ab initio prediction:Prodigal:002006;locus_tag=BGCPKDLD_01483;product=hypothetical protein
contig00004	Prodigal:002006	CDS	48768	50150	.	+	0	ID=BGCPKDLD_01484;inference=ab initio prediction:Prodigal:002006,similar to AA sequence:ISfinder:ISMno9;locus_tag=BGCPKDLD_01484;product=IS1182 family transposase ISMno9
contig00004	Prodigal:002006	CDS	50465	50788	.	+	0	ID=BGCPKDLD_01485;Name=hlyU;db_xref=COG:COG0640;gene=hlyU;inference=ab initio prediction:Prodigal:002006,similar to AA sequence:UniProtKB:P52695;locus_tag=BGCPKDLD_01485;product=Transcriptional activator HlyU
contig00004	Prodigal:002006	CDS	50948	51145	.	+	0	ID=BGCPKDLD_01486;inference=ab initio prediction:Prodigal:002006;locus_tag=BGCPKDLD_01486;product=hypothetical protein
contig00004	Prodigal:002006	CDS	51176	52492	.	-	0	ID=BGCPKDLD_01487;eC_number=2.7.13.3;Name=qseC;gene=qseC;inference=ab initio prediction:Prodigal:002006,similar to AA sequence:UniProtKB:Q8X524;locus_tag=BGCPKDLD_01487;product=Sensor protein QseC
contig00004	Prodigal:002006	CDS	52489	53151	.	-	0	ID=BGCPKDLD_01488;Name=qseB;gene=qseB;inference=ab initio prediction:Prodigal:002006,similar to AA sequence:UniProtKB:P52076;locus_tag=BGCPKDLD_01488;product=Transcriptional regulatory protein QseB
contig00004	Prodigal:002006	CDS	53259	55034	.	+	0	ID=BGCPKDLD_01489;eC_number=1.8.1.8;Name=dsbD_1;db_xref=COG:COG4232;gene=dsbD_1;inference=ab initio prediction:Prodigal:002006,similar to AA sequence:UniProtKB:P36655;locus_tag=BGCPKDLD_01489;product=Thiol:disulfide interchange protein DsbD
contig00004	Prodigal:002006	CDS	55068	55703	.	+	0	ID=BGCPKDLD_01490;inference=ab initio prediction:Prodigal:002006;locus_tag=BGCPKDLD_01490;product=hypothetical protein
contig00004	Prodigal:002006	CDS	55703	56551	.	+	0	ID=BGCPKDLD_01491;inference=ab initio prediction:Prodigal:002006;locus_tag=BGCPKDLD_01491;product=hypothetical protein
contig00004	Prodigal:002006	CDS	56535	56999	.	+	0	ID=BGCPKDLD_01492;inference=ab initio prediction:Prodigal:002006;locus_tag=BGCPKDLD_01492;product=hypothetical protein
contig00004	Prodigal:002006	CDS	57035	57493	.	-	0	ID=BGCPKDLD_01493;inference=ab initio prediction:Prodigal:002006;locus_tag=BGCPKDLD_01493;product=hypothetical protein
contig00004	Prodigal:002006	CDS	57657	58082	.	+	0	ID=BGCPKDLD_01494;inference=ab initio prediction:Prodigal:002006,similar to AA sequence:UniProtKB:Q9PFB2;locus_tag=BGCPKDLD_01494;note=UPF0394 membrane protein XF_0766;product=hypothetical protein
contig00004	Prodigal:002006	CDS	58086	58535	.	+	0	ID=BGCPKDLD_01495;inference=ab initio prediction:Prodigal:002006,similar to AA sequence:UniProtKB:Q9PFB3;locus_tag=BGCPKDLD_01495;note=UPF0394 membrane protein XF_0765;product=hypothetical protein
contig00004	Prodigal:002006	CDS	58535	59341	.	+	0	ID=BGCPKDLD_01496;db_xref=COG:COG0730;inference=ab initio prediction:Prodigal:002006,similar to AA sequence:UniProtKB:Q9PFB4;locus_tag=BGCPKDLD_01496;product=putative membrane transporter protein
contig00004	Prodigal:002006	CDS	59361	60272	.	+	0	ID=BGCPKDLD_01497;eC_number=3.-.-.-;Name=blh_1;db_xref=COG:COG0491;gene=blh_1;inference=ab initio prediction:Prodigal:002006,similar to AA sequence:UniProtKB:Q9PFB0;locus_tag=BGCPKDLD_01497;product=Beta-lactamase hydrolase-like protein
contig00004	Prodigal:002006	CDS	60284	60670	.	+	0	ID=BGCPKDLD_01498;eC_number=2.8.1.-;db_xref=COG:COG0607;inference=ab initio prediction:Prodigal:002006,similar to AA sequence:UniProtKB:D3RPB9;locus_tag=BGCPKDLD_01498;product=Sulfurtransferase
contig00004	Prodigal:002006	CDS	60811	61023	.	+	0	ID=BGCPKDLD_01499;inference=ab initio prediction:Prodigal:002006;locus_tag=BGCPKDLD_01499;product=hypothetical protein
contig00004	Prodigal:002006	CDS	61116	61580	.	+	0	ID=BGCPKDLD_01500;inference=ab initio prediction:Prodigal:002006;locus_tag=BGCPKDLD_01500;product=hypothetical protein
contig00004	Prodigal:002006	CDS	61666	63405	.	+	0	ID=BGCPKDLD_01501;Name=mdtA_5;gene=mdtA_5;inference=ab initio prediction:Prodigal:002006,protein motif:HAMAP:MF_01422;locus_tag=BGCPKDLD_01501;product=Multidrug resistance protein MdtA
contig00004	Prodigal:002006	CDS	63419	66568	.	+	0	ID=BGCPKDLD_01502;Name=czcA_3;gene=czcA_3;inference=ab initio prediction:Prodigal:002006,similar to AA sequence:UniProtKB:P13511;locus_tag=BGCPKDLD_01502;product=Cobalt-zinc-cadmium resistance protein CzcA
contig00004	Prodigal:002006	CDS	66589	66954	.	+	0	ID=BGCPKDLD_01503;inference=ab initio prediction:Prodigal:002006;locus_tag=BGCPKDLD_01503;product=hypothetical protein
contig00004	Prodigal:002006	CDS	66978	67382	.	+	0	ID=BGCPKDLD_01504;inference=ab initio prediction:Prodigal:002006;locus_tag=BGCPKDLD_01504;product=hypothetical protein
contig00004	Prodigal:002006	CDS	67563	67895	.	+	0	ID=BGCPKDLD_01505;Name=yhjQ_2;db_xref=COG:COG1145;gene=yhjQ_2;inference=ab initio prediction:Prodigal:002006,similar to AA sequence:UniProtKB:O07571;locus_tag=BGCPKDLD_01505;product=putative cysteine-rich protein YhjQ
contig00004	Prodigal:002006	CDS	67961	68710	.	+	0	ID=BGCPKDLD_01506;inference=ab initio prediction:Prodigal:002006;locus_tag=BGCPKDLD_01506;product=hypothetical protein
contig00004	Prodigal:002006	CDS	68707	69456	.	+	0	ID=BGCPKDLD_01507;inference=ab initio prediction:Prodigal:002006;locus_tag=BGCPKDLD_01507;product=hypothetical protein
contig00004	Prodigal:002006	CDS	69501	69719	.	+	0	ID=BGCPKDLD_01508;inference=ab initio prediction:Prodigal:002006;locus_tag=BGCPKDLD_01508;product=hypothetical protein
contig00004	Prodigal:002006	CDS	69804	70133	.	+	0	ID=BGCPKDLD_01509;inference=ab initio prediction:Prodigal:002006;locus_tag=BGCPKDLD_01509;product=hypothetical protein
contig00004	Prodigal:002006	CDS	69984	70595	.	-	0	ID=BGCPKDLD_01510;inference=ab initio prediction:Prodigal:002006;locus_tag=BGCPKDLD_01510;product=hypothetical protein
contig00004	Prodigal:002006	CDS	70990	71154	.	-	0	ID=BGCPKDLD_01511;inference=ab initio prediction:Prodigal:002006;locus_tag=BGCPKDLD_01511;product=hypothetical protein
contig00004	Prodigal:002006	CDS	71603	71791	.	+	0	ID=BGCPKDLD_01512;inference=ab initio prediction:Prodigal:002006;locus_tag=BGCPKDLD_01512;product=hypothetical protein
contig00004	Prodigal:002006	CDS	71795	74947	.	+	0	ID=BGCPKDLD_01513;eC_number=2.7.13.3;Name=rcsC_19;gene=rcsC_19;inference=ab initio prediction:Prodigal:002006,protein motif:HAMAP:MF_00979;locus_tag=BGCPKDLD_01513;product=Sensor histidine kinase RcsC
contig00004	Prodigal:002006	CDS	74940	77102	.	+	0	ID=BGCPKDLD_01514;eC_number=2.7.13.3;Name=rcsC_20;gene=rcsC_20;inference=ab initio prediction:Prodigal:002006,protein motif:HAMAP:MF_00979;locus_tag=BGCPKDLD_01514;product=Sensor histidine kinase RcsC
contig00004	Prodigal:002006	CDS	77455	79680	.	+	0	ID=BGCPKDLD_01515;eC_number=2.7.13.3;Name=rcsC_21;gene=rcsC_21;inference=ab initio prediction:Prodigal:002006,protein motif:HAMAP:MF_00979;locus_tag=BGCPKDLD_01515;product=Sensor histidine kinase RcsC
contig00004	Prodigal:002006	CDS	79760	80131	.	-	0	ID=BGCPKDLD_01516;Name=cckA_2;gene=cckA_2;inference=ab initio prediction:Prodigal:002006,similar to AA sequence:UniProtKB:P0DOA0;locus_tag=BGCPKDLD_01516;product=Sensor kinase CckA
contig00004	Prodigal:002006	CDS	80421	83324	.	-	0	ID=BGCPKDLD_01517;inference=ab initio prediction:Prodigal:002006;locus_tag=BGCPKDLD_01517;product=hypothetical protein
contig00004	Prodigal:002006	CDS	83486	83749	.	+	0	ID=BGCPKDLD_01518;inference=ab initio prediction:Prodigal:002006;locus_tag=BGCPKDLD_01518;product=hypothetical protein
contig00004	Prodigal:002006	CDS	83758	85986	.	+	0	ID=BGCPKDLD_01519;eC_number=2.7.13.3;Name=rcsC_22;gene=rcsC_22;inference=ab initio prediction:Prodigal:002006,protein motif:HAMAP:MF_00979;locus_tag=BGCPKDLD_01519;product=Sensor histidine kinase RcsC
contig00004	Prodigal:002006	CDS	85863	86102	.	-	0	ID=BGCPKDLD_01520;inference=ab initio prediction:Prodigal:002006;locus_tag=BGCPKDLD_01520;product=hypothetical protein
contig00004	Prodigal:002006	CDS	86200	86412	.	-	0	ID=BGCPKDLD_01521;inference=ab initio prediction:Prodigal:002006;locus_tag=BGCPKDLD_01521;product=hypothetical protein
contig00004	Prodigal:002006	CDS	86568	87791	.	+	0	ID=BGCPKDLD_01522;inference=ab initio prediction:Prodigal:002006;locus_tag=BGCPKDLD_01522;product=hypothetical protein
contig00004	Prodigal:002006	CDS	87922	88209	.	+	0	ID=BGCPKDLD_01523;inference=ab initio prediction:Prodigal:002006;locus_tag=BGCPKDLD_01523;product=hypothetical protein
contig00004	Prodigal:002006	CDS	88383	88529	.	-	0	ID=BGCPKDLD_01524;inference=ab initio prediction:Prodigal:002006;locus_tag=BGCPKDLD_01524;product=hypothetical protein
contig00004	Prodigal:002006	CDS	88987	89712	.	-	0	ID=BGCPKDLD_01525;inference=ab initio prediction:Prodigal:002006;locus_tag=BGCPKDLD_01525;product=hypothetical protein
contig00004	Prodigal:002006	CDS	89858	91909	.	-	0	ID=BGCPKDLD_01526;inference=ab initio prediction:Prodigal:002006;locus_tag=BGCPKDLD_01526;product=hypothetical protein
contig00004	Prodigal:002006	CDS	92436	92672	.	+	0	ID=BGCPKDLD_01527;inference=ab initio prediction:Prodigal:002006;locus_tag=BGCPKDLD_01527;product=hypothetical protein
contig00004	Prodigal:002006	CDS	93206	93763	.	-	0	ID=BGCPKDLD_01528;inference=ab initio prediction:Prodigal:002006;locus_tag=BGCPKDLD_01528;product=hypothetical protein
contig00004	Prodigal:002006	CDS	93937	94320	.	+	0	ID=BGCPKDLD_01529;inference=ab initio prediction:Prodigal:002006;locus_tag=BGCPKDLD_01529;product=hypothetical protein
contig00004	Prodigal:002006	CDS	94499	94813	.	+	0	ID=BGCPKDLD_01530;inference=ab initio prediction:Prodigal:002006;locus_tag=BGCPKDLD_01530;product=hypothetical protein
contig00004	Prodigal:002006	CDS	94889	95731	.	-	0	ID=BGCPKDLD_01531;inference=ab initio prediction:Prodigal:002006;locus_tag=BGCPKDLD_01531;product=hypothetical protein
contig00004	Prodigal:002006	CDS	95782	96204	.	-	0	ID=BGCPKDLD_01532;inference=ab initio prediction:Prodigal:002006;locus_tag=BGCPKDLD_01532;product=hypothetical protein
contig00004	Prodigal:002006	CDS	96241	96639	.	-	0	ID=BGCPKDLD_01533;inference=ab initio prediction:Prodigal:002006;locus_tag=BGCPKDLD_01533;product=hypothetical protein
contig00004	Prodigal:002006	CDS	96951	97205	.	+	0	ID=BGCPKDLD_01534;inference=ab initio prediction:Prodigal:002006;locus_tag=BGCPKDLD_01534;product=hypothetical protein
contig00004	Prodigal:002006	CDS	97202	97525	.	+	0	ID=BGCPKDLD_01535;inference=ab initio prediction:Prodigal:002006;locus_tag=BGCPKDLD_01535;product=hypothetical protein
contig00004	Prodigal:002006	CDS	97538	97732	.	+	0	ID=BGCPKDLD_01536;inference=ab initio prediction:Prodigal:002006;locus_tag=BGCPKDLD_01536;product=hypothetical protein
contig00004	Prodigal:002006	CDS	97742	97849	.	+	0	ID=BGCPKDLD_01537;inference=ab initio prediction:Prodigal:002006;locus_tag=BGCPKDLD_01537;product=hypothetical protein
contig00004	Prodigal:002006	CDS	97852	98367	.	+	0	ID=BGCPKDLD_01538;inference=ab initio prediction:Prodigal:002006;locus_tag=BGCPKDLD_01538;product=hypothetical protein
contig00004	Prodigal:002006	CDS	98364	98636	.	-	0	ID=BGCPKDLD_01539;inference=ab initio prediction:Prodigal:002006;locus_tag=BGCPKDLD_01539;product=hypothetical protein
contig00004	Prodigal:002006	CDS	98638	99216	.	-	0	ID=BGCPKDLD_01540;inference=ab initio prediction:Prodigal:002006;locus_tag=BGCPKDLD_01540;product=hypothetical protein
contig00004	Prodigal:002006	CDS	99747	101051	.	+	0	ID=BGCPKDLD_01541;inference=ab initio prediction:Prodigal:002006;locus_tag=BGCPKDLD_01541;product=hypothetical protein
contig00004	Prodigal:002006	CDS	101739	102689	.	-	0	ID=BGCPKDLD_01542;eC_number=3.1.-.-;Name=besA;db_xref=COG:COG2819;gene=besA;inference=ab initio prediction:Prodigal:002006,similar to AA sequence:UniProtKB:O32102;locus_tag=BGCPKDLD_01542;product=Ferri-bacillibactin esterase BesA
contig00004	Prodigal:002006	CDS	102734	105316	.	-	0	ID=BGCPKDLD_01543;Name=fhuA_3;db_xref=COG:COG1629;gene=fhuA_3;inference=ab initio prediction:Prodigal:002006,similar to AA sequence:UniProtKB:P06971;locus_tag=BGCPKDLD_01543;product=Ferrichrome outer membrane transporter/phage receptor
contig00004	Prodigal:002006	CDS	105444	106427	.	-	0	ID=BGCPKDLD_01544;Name=fecR_1;db_xref=COG:COG3712;gene=fecR_1;inference=ab initio prediction:Prodigal:002006,similar to AA sequence:UniProtKB:P23485;locus_tag=BGCPKDLD_01544;product=Protein FecR
contig00004	Prodigal:002006	CDS	106482	106991	.	-	0	ID=BGCPKDLD_01545;Name=fecI_1;db_xref=COG:COG1595;gene=fecI_1;inference=ab initio prediction:Prodigal:002006,similar to AA sequence:UniProtKB:P23484;locus_tag=BGCPKDLD_01545;product=putative RNA polymerase sigma factor FecI
contig00004	Prodigal:002006	CDS	107391	108143	.	-	0	ID=BGCPKDLD_01546;eC_number=3.6.3.-;Name=hmuV_1;db_xref=COG:COG4559;gene=hmuV_1;inference=ab initio prediction:Prodigal:002006,similar to AA sequence:UniProtKB:Q8L1U3;locus_tag=BGCPKDLD_01546;product=Hemin import ATP-binding protein HmuV
contig00004	Prodigal:002006	CDS	108140	109132	.	-	0	ID=BGCPKDLD_01547;Name=hmuU_1;db_xref=COG:COG0609;gene=hmuU_1;inference=ab initio prediction:Prodigal:002006,similar to AA sequence:UniProtKB:Q56992;locus_tag=BGCPKDLD_01547;product=Hemin transport system permease protein HmuU
contig00004	Prodigal:002006	CDS	109129	110019	.	-	0	ID=BGCPKDLD_01548;Name=btuF_1;db_xref=COG:COG0614;gene=btuF_1;inference=ab initio prediction:Prodigal:002006,similar to AA sequence:UniProtKB:A5F5P5;locus_tag=BGCPKDLD_01548;product=Vitamin B12-binding protein
contig00004	Prodigal:002006	CDS	110020	112191	.	-	0	ID=BGCPKDLD_01549;Name=btuB_4;gene=btuB_4;inference=ab initio prediction:Prodigal:002006,protein motif:HAMAP:MF_01531;locus_tag=BGCPKDLD_01549;product=Vitamin B12 transporter BtuB
contig00004	Prodigal:002006	CDS	112191	112970	.	-	0	ID=BGCPKDLD_01550;inference=ab initio prediction:Prodigal:002006;locus_tag=BGCPKDLD_01550;product=hypothetical protein
contig00004	Prodigal:002006	CDS	113957	114046	.	+	0	ID=BGCPKDLD_01551;inference=ab initio prediction:Prodigal:002006;locus_tag=BGCPKDLD_01551;product=hypothetical protein
contig00004	Aragorn:001002	tRNA	114222	114297	.	+	.	ID=BGCPKDLD_01552;inference=COORDINATES:profile:Aragorn:001002;locus_tag=BGCPKDLD_01552;product=tRNA-Met(cat)
contig00004	Prodigal:002006	CDS	114934	115482	.	-	0	ID=BGCPKDLD_01553;inference=ab initio prediction:Prodigal:002006;locus_tag=BGCPKDLD_01553;product=hypothetical protein
contig00004	Prodigal:002006	CDS	115569	116264	.	-	0	ID=BGCPKDLD_01554;inference=ab initio prediction:Prodigal:002006;locus_tag=BGCPKDLD_01554;product=hypothetical protein
contig00004	Prodigal:002006	CDS	116480	117895	.	-	0	ID=BGCPKDLD_01555;eC_number=2.7.-.-;Name=sasA_8;gene=sasA_8;inference=ab initio prediction:Prodigal:002006,protein motif:HAMAP:MF_01837;locus_tag=BGCPKDLD_01555;product=Adaptive-response sensory-kinase SasA
contig00004	Prodigal:002006	CDS	117888	118691	.	-	0	ID=BGCPKDLD_01556;Name=copR;gene=copR;inference=ab initio prediction:Prodigal:002006,similar to AA sequence:UniProtKB:Q02540;locus_tag=BGCPKDLD_01556;product=Transcriptional activator protein CopR
contig00004	Aragorn:001002	tRNA	118766	118864	.	-	.	ID=BGCPKDLD_01557;inference=COORDINATES:profile:Aragorn:001002;locus_tag=BGCPKDLD_01557;product=tRNA-Ala(tgc)
contig00004	Prodigal:002006	CDS	120075	123209	.	+	0	ID=BGCPKDLD_01558;Name=czcA_4;gene=czcA_4;inference=ab initio prediction:Prodigal:002006,similar to AA sequence:UniProtKB:P13511;locus_tag=BGCPKDLD_01558;product=Cobalt-zinc-cadmium resistance protein CzcA
contig00004	Prodigal:002006	CDS	123284	124078	.	-	0	ID=BGCPKDLD_01559;Name=pdhR;db_xref=COG:COG2186;gene=pdhR;inference=ab initio prediction:Prodigal:002006,similar to AA sequence:UniProtKB:P0ACL9;locus_tag=BGCPKDLD_01559;product=Pyruvate dehydrogenase complex repressor
contig00004	Prodigal:002006	CDS	124539	125705	.	+	0	ID=BGCPKDLD_01560;eC_number=1.1.-.-;Name=lldD;db_xref=COG:COG1304;gene=lldD;inference=ab initio prediction:Prodigal:002006,similar to AA sequence:UniProtKB:P9WND5;locus_tag=BGCPKDLD_01560;product=Putative L-lactate dehydrogenase
contig00004	Prodigal:002006	CDS	126027	126869	.	+	0	ID=BGCPKDLD_01561;inference=ab initio prediction:Prodigal:002006;locus_tag=BGCPKDLD_01561;product=hypothetical protein
contig00004	Prodigal:002006	CDS	126883	127098	.	-	0	ID=BGCPKDLD_01562;inference=ab initio prediction:Prodigal:002006;locus_tag=BGCPKDLD_01562;product=hypothetical protein
contig00004	Prodigal:002006	CDS	127534	128400	.	+	0	ID=BGCPKDLD_01563;inference=ab initio prediction:Prodigal:002006;locus_tag=BGCPKDLD_01563;product=hypothetical protein
contig00004	Prodigal:002006	CDS	128738	128857	.	+	0	ID=BGCPKDLD_01564;inference=ab initio prediction:Prodigal:002006;locus_tag=BGCPKDLD_01564;product=hypothetical protein
contig00004	Prodigal:002006	CDS	128969	130462	.	-	0	ID=BGCPKDLD_01565;eC_number=1.1.1.205;Name=guaB;db_xref=COG:COG0516;gene=guaB;inference=ab initio prediction:Prodigal:002006,similar to AA sequence:UniProtKB:P21879;locus_tag=BGCPKDLD_01565;product=Inosine-5'-monophosphate dehydrogenase
contig00004	Prodigal:002006	CDS	130937	132103	.	+	0	ID=BGCPKDLD_01566;eC_number=2.4.1.129;Name=ftsW;gene=ftsW;inference=ab initio prediction:Prodigal:002006,similar to AA sequence:UniProtKB:B8H092;locus_tag=BGCPKDLD_01566;product=putative peptidoglycan glycosyltransferase FtsW
contig00004	Prodigal:002006	CDS	132100	133212	.	+	0	ID=BGCPKDLD_01567;eC_number=2.4.1.227;Name=murG_1;db_xref=COG:COG0707;gene=murG_1;inference=ab initio prediction:Prodigal:002006,similar to AA sequence:UniProtKB:Q9HW01;locus_tag=BGCPKDLD_01567;product=UDP-N-acetylglucosamine--N-acetylmuramyl-(pentapeptide) pyrophosphoryl-undecaprenol N-acetylglucosamine transferase
contig00004	Prodigal:002006	CDS	133352	134758	.	+	0	ID=BGCPKDLD_01568;eC_number=6.3.2.8;Name=murC;db_xref=COG:COG0773;gene=murC;inference=ab initio prediction:Prodigal:002006,similar to AA sequence:UniProtKB:Q9HW02;locus_tag=BGCPKDLD_01568;product=UDP-N-acetylmuramate--L-alanine ligase
contig00004	Prodigal:002006	CDS	134775	135164	.	-	0	ID=BGCPKDLD_01569;inference=ab initio prediction:Prodigal:002006;locus_tag=BGCPKDLD_01569;product=hypothetical protein
contig00004	Prodigal:002006	CDS	135175	135432	.	-	0	ID=BGCPKDLD_01570;inference=ab initio prediction:Prodigal:002006;locus_tag=BGCPKDLD_01570;product=hypothetical protein
contig00004	Prodigal:002006	CDS	135477	136409	.	+	0	ID=BGCPKDLD_01571;eC_number=1.3.1.98;Name=murB;db_xref=COG:COG0812;gene=murB;inference=ab initio prediction:Prodigal:002006,similar to AA sequence:UniProtKB:Q8Y776;locus_tag=BGCPKDLD_01571;product=UDP-N-acetylenolpyruvoylglucosamine reductase
contig00004	Prodigal:002006	CDS	136442	136672	.	+	0	ID=BGCPKDLD_01572;inference=ab initio prediction:Prodigal:002006;locus_tag=BGCPKDLD_01572;product=hypothetical protein
contig00004	Prodigal:002006	CDS	137042	137965	.	+	0	ID=BGCPKDLD_01573;eC_number=6.3.2.4;Name=ddlB;db_xref=COG:COG1181;gene=ddlB;inference=ab initio prediction:Prodigal:002006,similar to AA sequence:UniProtKB:P07862;locus_tag=BGCPKDLD_01573;product=D-alanine--D-alanine ligase B
contig00004	Prodigal:002006	CDS	137932	138873	.	+	0	ID=BGCPKDLD_01574;Name=ftsQ;gene=ftsQ;inference=ab initio prediction:Prodigal:002006,protein motif:HAMAP:MF_00911;locus_tag=BGCPKDLD_01574;product=Cell division protein FtsQ
contig00004	Prodigal:002006	CDS	138945	140267	.	+	0	ID=BGCPKDLD_01575;Name=ftsA;db_xref=COG:COG0849;gene=ftsA;inference=ab initio prediction:Prodigal:002006,similar to AA sequence:UniProtKB:Q9K0X8;locus_tag=BGCPKDLD_01575;product=Cell division protein FtsA
contig00004	Prodigal:002006	CDS	140378	142147	.	+	0	ID=BGCPKDLD_01576;Name=ftsZ;gene=ftsZ;inference=ab initio prediction:Prodigal:002006,protein motif:HAMAP:MF_00909;locus_tag=BGCPKDLD_01576;product=Cell division protein FtsZ
contig00004	Prodigal:002006	CDS	142485	143432	.	+	0	ID=BGCPKDLD_01577;eC_number=3.5.1.108;Name=lpxC;db_xref=COG:COG0774;gene=lpxC;inference=ab initio prediction:Prodigal:002006,similar to AA sequence:UniProtKB:P0A725;locus_tag=BGCPKDLD_01577;product=UDP-3-O-acyl-N-acetylglucosamine deacetylase
contig00004	Prodigal:002006	CDS	143597	144475	.	+	0	ID=BGCPKDLD_01578;Name=bamD;db_xref=COG:COG4105;gene=bamD;inference=ab initio prediction:Prodigal:002006,similar to AA sequence:UniProtKB:Q9K0B1;locus_tag=BGCPKDLD_01578;product=Outer membrane protein assembly factor BamD
contig00004	Prodigal:002006	CDS	144613	146340	.	+	0	ID=BGCPKDLD_01579;Name=recN;db_xref=COG:COG0497;gene=recN;inference=ab initio prediction:Prodigal:002006,similar to AA sequence:UniProtKB:P05824;locus_tag=BGCPKDLD_01579;product=DNA repair protein RecN
contig00004	Prodigal:002006	CDS	146345	146638	.	-	0	ID=BGCPKDLD_01580;inference=ab initio prediction:Prodigal:002006;locus_tag=BGCPKDLD_01580;product=hypothetical protein
contig00004	Prodigal:002006	CDS	146706	149042	.	-	0	ID=BGCPKDLD_01581;Name=ydeP_1;db_xref=COG:COG0243;gene=ydeP_1;inference=ab initio prediction:Prodigal:002006,similar to AA sequence:UniProtKB:P77561;locus_tag=BGCPKDLD_01581;product=Protein YdeP
contig00004	Prodigal:002006	CDS	149130	150149	.	-	0	ID=BGCPKDLD_01582;inference=ab initio prediction:Prodigal:002006;locus_tag=BGCPKDLD_01582;product=hypothetical protein
contig00004	Prodigal:002006	CDS	150522	152441	.	+	0	ID=BGCPKDLD_01583;Name=dnaK_1;gene=dnaK_1;inference=ab initio prediction:Prodigal:002006,similar to AA sequence:UniProtKB:Q05981;locus_tag=BGCPKDLD_01583;product=Chaperone protein DnaK
contig00004	Prodigal:002006	CDS	152670	153827	.	+	0	ID=BGCPKDLD_01584;Name=dnaJ_2;db_xref=COG:COG0484;gene=dnaJ_2;inference=ab initio prediction:Prodigal:002006,similar to AA sequence:UniProtKB:P50018;locus_tag=BGCPKDLD_01584;product=Chaperone protein DnaJ
contig00004	Prodigal:002006	CDS	154215	154820	.	+	0	ID=BGCPKDLD_01585;eC_number=2.1.1.182;Name=rsmA_1;gene=rsmA_1;inference=ab initio prediction:Prodigal:002006,protein motif:HAMAP:MF_00607;locus_tag=BGCPKDLD_01585;product=Ribosomal RNA small subunit methyltransferase A
contig00004	Prodigal:002006	CDS	155158	155301	.	+	0	ID=BGCPKDLD_01586;inference=ab initio prediction:Prodigal:002006;locus_tag=BGCPKDLD_01586;product=hypothetical protein
contig00004	Prodigal:002006	CDS	155343	156653	.	-	0	ID=BGCPKDLD_01587;eC_number=2.4.2.4;Name=deoA;db_xref=COG:COG0213;gene=deoA;inference=ab initio prediction:Prodigal:002006,similar to AA sequence:UniProtKB:Q7CP66;locus_tag=BGCPKDLD_01587;product=Thymidine phosphorylase
contig00004	Prodigal:002006	CDS	156650	157411	.	-	0	ID=BGCPKDLD_01588;eC_number=4.1.2.4;Name=deoC;db_xref=COG:COG0274;gene=deoC;inference=ab initio prediction:Prodigal:002006,similar to AA sequence:UniProtKB:B0TQ91;locus_tag=BGCPKDLD_01588;product=Deoxyribose-phosphate aldolase
contig00004	Prodigal:002006	CDS	157422	158234	.	-	0	ID=BGCPKDLD_01589;eC_number=2.4.2.1;Name=xapA;db_xref=COG:COG0005;gene=xapA;inference=ab initio prediction:Prodigal:002006,similar to AA sequence:UniProtKB:P45563;locus_tag=BGCPKDLD_01589;product=Purine nucleoside phosphorylase 2
contig00004	Prodigal:002006	CDS	158224	158691	.	-	0	ID=BGCPKDLD_01590;eC_number=3.5.4.5;Name=cdd;db_xref=COG:COG0295;gene=cdd;inference=ab initio prediction:Prodigal:002006,similar to AA sequence:UniProtKB:P19079;locus_tag=BGCPKDLD_01590;product=Cytidine deaminase
contig00004	Prodigal:002006	CDS	158754	158999	.	+	0	ID=BGCPKDLD_01591;inference=ab initio prediction:Prodigal:002006;locus_tag=BGCPKDLD_01591;product=hypothetical protein
contig00004	Prodigal:002006	CDS	158974	159966	.	-	0	ID=BGCPKDLD_01592;eC_number=2.7.1.130;Name=lpxK;db_xref=COG:COG1663;gene=lpxK;inference=ab initio prediction:Prodigal:002006,similar to AA sequence:UniProtKB:P27300;locus_tag=BGCPKDLD_01592;product=Tetraacyldisaccharide 4'-kinase
contig00004	Prodigal:002006	CDS	159966	161270	.	-	0	ID=BGCPKDLD_01593;eC_number=2.4.99.12;Name=waaA;db_xref=COG:COG1519;gene=waaA;inference=ab initio prediction:Prodigal:002006,similar to AA sequence:UniProtKB:P0AC75;locus_tag=BGCPKDLD_01593;product=3-deoxy-D-manno-octulosonic acid transferase
contig00004	Prodigal:002006	CDS	161267	162013	.	-	0	ID=BGCPKDLD_01594;inference=ab initio prediction:Prodigal:002006;locus_tag=BGCPKDLD_01594;product=hypothetical protein
contig00004	Prodigal:002006	CDS	162264	163202	.	+	0	ID=BGCPKDLD_01595;eC_number=3.1.4.53;Name=cpdA_2;gene=cpdA_2;inference=ab initio prediction:Prodigal:002006,protein motif:HAMAP:MF_00905;locus_tag=BGCPKDLD_01595;product=3'%2C5'-cyclic adenosine monophosphate phosphodiesterase CpdA
contig00004	Prodigal:002006	CDS	163215	163694	.	-	0	ID=BGCPKDLD_01596;Name=rssB_2;gene=rssB_2;inference=ab initio prediction:Prodigal:002006,protein motif:HAMAP:MF_00958;locus_tag=BGCPKDLD_01596;product=Regulator of RpoS
contig00004	Prodigal:002006	CDS	164067	164873	.	+	0	ID=BGCPKDLD_01597;inference=ab initio prediction:Prodigal:002006;locus_tag=BGCPKDLD_01597;product=hypothetical protein
contig00004	Prodigal:002006	CDS	164969	165208	.	+	0	ID=BGCPKDLD_01598;inference=ab initio prediction:Prodigal:002006;locus_tag=BGCPKDLD_01598;product=hypothetical protein
contig00004	Prodigal:002006	CDS	165215	166882	.	-	0	ID=BGCPKDLD_01599;Name=mdoG_1;db_xref=COG:COG3131;gene=mdoG_1;inference=ab initio prediction:Prodigal:002006,similar to AA sequence:UniProtKB:P33136;locus_tag=BGCPKDLD_01599;product=Glucans biosynthesis protein G
contig00004	Prodigal:002006	CDS	166917	168845	.	+	0	ID=BGCPKDLD_01600;eC_number=2.4.1.-;Name=opgH;db_xref=COG:COG2943;gene=opgH;inference=ab initio prediction:Prodigal:002006,similar to AA sequence:UniProtKB:P20401;locus_tag=BGCPKDLD_01600;product=Glucans biosynthesis glucosyltransferase H
contig00004	Prodigal:002006	CDS	169066	170106	.	-	0	ID=BGCPKDLD_01601;eC_number=4.1.2.48;Name=ltaE;gene=ltaE;inference=ab initio prediction:Prodigal:002006,similar to AA sequence:UniProtKB:O50584;locus_tag=BGCPKDLD_01601;product=Low specificity L-threonine aldolase
contig00004	Prodigal:002006	CDS	170446	172212	.	-	0	ID=BGCPKDLD_01602;eC_number=3.6.3.-;db_xref=COG:COG1132;inference=ab initio prediction:Prodigal:002006,similar to AA sequence:UniProtKB:Q99T13;locus_tag=BGCPKDLD_01602;product=Putative multidrug export ATP-binding/permease protein
contig00004	Prodigal:002006	CDS	172487	173758	.	-	0	ID=BGCPKDLD_01603;eC_number=6.1.1.1;Name=tyrS;db_xref=COG:COG0162;gene=tyrS;inference=ab initio prediction:Prodigal:002006,similar to AA sequence:UniProtKB:P0AGJ9;locus_tag=BGCPKDLD_01603;product=Tyrosine--tRNA ligase
contig00004	Prodigal:002006	CDS	173887	175020	.	+	0	ID=BGCPKDLD_01604;eC_number=2.7.1.170;Name=anmK;db_xref=COG:COG2377;gene=anmK;inference=ab initio prediction:Prodigal:002006,similar to AA sequence:UniProtKB:Q9I5Q5;locus_tag=BGCPKDLD_01604;product=Anhydro-N-acetylmuramic acid kinase
contig00004	Prodigal:002006	CDS	175031	175624	.	+	0	ID=BGCPKDLD_01605;inference=ab initio prediction:Prodigal:002006;locus_tag=BGCPKDLD_01605;product=hypothetical protein
contig00004	Prodigal:002006	CDS	175678	176778	.	+	0	ID=BGCPKDLD_01606;eC_number=4.2.3.5;Name=aroC;db_xref=COG:COG0082;gene=aroC;inference=ab initio prediction:Prodigal:002006,similar to AA sequence:UniProtKB:P12008;locus_tag=BGCPKDLD_01606;product=Chorismate synthase
contig00004	Prodigal:002006	CDS	176809	177885	.	+	0	ID=BGCPKDLD_01607;Name=ribBA;db_xref=COG:COG0108;gene=ribBA;inference=ab initio prediction:Prodigal:002006,similar to AA sequence:UniProtKB:P9WHF1;locus_tag=BGCPKDLD_01607;product=Riboflavin biosynthesis protein RibBA
contig00004	Prodigal:002006	CDS	178155	179150	.	-	0	ID=BGCPKDLD_01608;eC_number=3.5.1.-;db_xref=COG:COG0123;inference=ab initio prediction:Prodigal:002006,similar to AA sequence:UniProtKB:Q9HXM1;locus_tag=BGCPKDLD_01608;product=Histone deacetylase-like amidohydrolase
contig00004	Prodigal:002006	CDS	179526	179969	.	+	0	ID=BGCPKDLD_01609;inference=ab initio prediction:Prodigal:002006;locus_tag=BGCPKDLD_01609;product=hypothetical protein
contig00004	Prodigal:002006	CDS	180107	182110	.	+	0	ID=BGCPKDLD_01610;Name=accA1;db_xref=COG:COG4770;gene=accA1;inference=ab initio prediction:Prodigal:002006,similar to AA sequence:UniProtKB:P9WPQ3;locus_tag=BGCPKDLD_01610;product=Acetyl-/propionyl-coenzyme A carboxylase alpha chain
contig00004	Prodigal:002006	CDS	182294	182725	.	+	0	ID=BGCPKDLD_01611;inference=ab initio prediction:Prodigal:002006;locus_tag=BGCPKDLD_01611;product=hypothetical protein
contig00004	Prodigal:002006	CDS	182741	183064	.	+	0	ID=BGCPKDLD_01612;eC_number=3.6.1.7;Name=yccX;gene=yccX;inference=ab initio prediction:Prodigal:002006,protein motif:HAMAP:MF_01450;locus_tag=BGCPKDLD_01612;product=Acylphosphatase
contig00004	Prodigal:002006	CDS	183147	183860	.	+	0	ID=BGCPKDLD_01613;inference=ab initio prediction:Prodigal:002006;locus_tag=BGCPKDLD_01613;product=hypothetical protein
contig00004	Prodigal:002006	CDS	183850	184113	.	+	0	ID=BGCPKDLD_01614;inference=ab initio prediction:Prodigal:002006;locus_tag=BGCPKDLD_01614;product=hypothetical protein
contig00004	Prodigal:002006	CDS	184118	184915	.	-	0	ID=BGCPKDLD_01615;inference=ab initio prediction:Prodigal:002006;locus_tag=BGCPKDLD_01615;product=hypothetical protein
contig00004	Prodigal:002006	CDS	184974	185597	.	-	0	ID=BGCPKDLD_01616;eC_number=2.5.1.18;Name=gstB_1;db_xref=COG:COG0625;gene=gstB_1;inference=ab initio prediction:Prodigal:002006,similar to AA sequence:UniProtKB:P0ACA7;locus_tag=BGCPKDLD_01616;product=Glutathione S-transferase GstB
contig00004	Prodigal:002006	CDS	185594	186721	.	-	0	ID=BGCPKDLD_01617;eC_number=5.4.3.2;Name=kamA;db_xref=COG:COG1509;gene=kamA;inference=ab initio prediction:Prodigal:002006,similar to AA sequence:UniProtKB:Q8RHX4;locus_tag=BGCPKDLD_01617;product=L-lysine 2%2C3-aminomutase
contig00004	Prodigal:002006	CDS	186778	187836	.	-	0	ID=BGCPKDLD_01618;eC_number=6.3.1.-;Name=epmA;db_xref=COG:COG2269;gene=epmA;inference=ab initio prediction:Prodigal:002006,similar to AA sequence:UniProtKB:Q9ZJ12;locus_tag=BGCPKDLD_01618;product=Elongation factor P--(R)-beta-lysine ligase
contig00004	Prodigal:002006	CDS	187891	188526	.	+	0	ID=BGCPKDLD_01619;Name=efp;db_xref=COG:COG0231;gene=efp;inference=ab initio prediction:Prodigal:002006,similar to AA sequence:UniProtKB:P9WNM3;locus_tag=BGCPKDLD_01619;product=Elongation factor P
contig00004	Prodigal:002006	CDS	188675	189658	.	-	0	ID=BGCPKDLD_01620;inference=ab initio prediction:Prodigal:002006;locus_tag=BGCPKDLD_01620;product=hypothetical protein
contig00004	Prodigal:002006	CDS	189873	190472	.	+	0	ID=BGCPKDLD_01621;inference=ab initio prediction:Prodigal:002006;locus_tag=BGCPKDLD_01621;product=hypothetical protein
contig00004	Prodigal:002006	CDS	190485	190970	.	+	0	ID=BGCPKDLD_01622;inference=ab initio prediction:Prodigal:002006;locus_tag=BGCPKDLD_01622;product=hypothetical protein
contig00004	Prodigal:002006	CDS	190975	192798	.	+	0	ID=BGCPKDLD_01623;eC_number=6.6.1.1;Name=bchD;db_xref=COG:COG1240;gene=bchD;inference=ab initio prediction:Prodigal:002006,similar to AA sequence:UniProtKB:P26175;locus_tag=BGCPKDLD_01623;product=Magnesium-chelatase 60 kDa subunit
contig00004	Prodigal:002006	CDS	192813	193703	.	+	0	ID=BGCPKDLD_01624;db_xref=COG:COG0596;inference=ab initio prediction:Prodigal:002006,similar to AA sequence:UniProtKB:P9WNH3;locus_tag=BGCPKDLD_01624;product=putative protein
contig00004	Prodigal:002006	CDS	193748	195274	.	+	0	ID=BGCPKDLD_01625;eC_number=1.3.99.31;Name=crtI;db_xref=COG:COG1233;gene=crtI;inference=ab initio prediction:Prodigal:002006,similar to AA sequence:UniProtKB:P21685;locus_tag=BGCPKDLD_01625;product=Phytoene desaturase (lycopene-forming)
contig00004	Prodigal:002006	CDS	195360	196322	.	+	0	ID=BGCPKDLD_01626;eC_number=2.5.1.32;Name=crtB_2;gene=crtB_2;inference=ab initio prediction:Prodigal:002006,similar to AA sequence:UniProtKB:P54975;locus_tag=BGCPKDLD_01626;product=15-cis-phytoene synthase
contig00004	Prodigal:002006	CDS	196319	196462	.	+	0	ID=BGCPKDLD_01627;inference=ab initio prediction:Prodigal:002006;locus_tag=BGCPKDLD_01627;product=hypothetical protein
contig00004	Prodigal:002006	CDS	196505	197602	.	-	0	ID=BGCPKDLD_01628;eC_number=5.3.1.23;Name=mtnA;db_xref=COG:COG0182;gene=mtnA;inference=ab initio prediction:Prodigal:002006,similar to AA sequence:UniProtKB:Q2RXI0;locus_tag=BGCPKDLD_01628;product=Methylthioribose-1-phosphate isomerase
contig00004	Prodigal:002006	CDS	197827	198141	.	+	0	ID=BGCPKDLD_01629;inference=ab initio prediction:Prodigal:002006;locus_tag=BGCPKDLD_01629;product=hypothetical protein
contig00004	Prodigal:002006	CDS	198280	198483	.	-	0	ID=BGCPKDLD_01630;inference=ab initio prediction:Prodigal:002006;locus_tag=BGCPKDLD_01630;product=hypothetical protein
contig00004	Prodigal:002006	CDS	198560	200152	.	-	0	ID=BGCPKDLD_01631;eC_number=1.1.1.95;Name=serA;db_xref=COG:COG0111;gene=serA;inference=ab initio prediction:Prodigal:002006,similar to AA sequence:UniProtKB:P9WNX3;locus_tag=BGCPKDLD_01631;product=D-3-phosphoglycerate dehydrogenase
contig00004	Prodigal:002006	CDS	200299	201474	.	-	0	ID=BGCPKDLD_01632;eC_number=2.6.1.52;Name=serC;db_xref=COG:COG1932;gene=serC;inference=ab initio prediction:Prodigal:002006,similar to AA sequence:UniProtKB:P9WQ73;locus_tag=BGCPKDLD_01632;product=Phosphoserine aminotransferase
contig00004	Prodigal:002006	CDS	201647	202369	.	-	0	ID=BGCPKDLD_01633;eC_number=2.1.1.228;Name=trmD;db_xref=COG:COG0336;gene=trmD;inference=ab initio prediction:Prodigal:002006,similar to AA sequence:UniProtKB:Q6G1R9;locus_tag=BGCPKDLD_01633;product=tRNA (guanine-N(1)-)-methyltransferase
contig00004	Prodigal:002006	CDS	202742	203473	.	+	0	ID=BGCPKDLD_01634;eC_number=2.1.1.163;Name=COQ5_2;gene=COQ5_2;inference=ab initio prediction:Prodigal:002006,protein motif:HAMAP:MF_01813;locus_tag=BGCPKDLD_01634;product=2-methoxy-6-polyprenyl-1%2C4-benzoquinol methylase%2C mitochondrial
contig00004	Prodigal:002006	CDS	203631	203984	.	-	0	ID=BGCPKDLD_01635;inference=ab initio prediction:Prodigal:002006;locus_tag=BGCPKDLD_01635;product=hypothetical protein
contig00004	Prodigal:002006	CDS	204044	205003	.	+	0	ID=BGCPKDLD_01636;inference=ab initio prediction:Prodigal:002006;locus_tag=BGCPKDLD_01636;product=hypothetical protein
contig00004	Prodigal:002006	CDS	205060	205743	.	-	0	ID=BGCPKDLD_01637;Name=rimM;gene=rimM;inference=ab initio prediction:Prodigal:002006,protein motif:HAMAP:MF_00014;locus_tag=BGCPKDLD_01637;product=Ribosome maturation factor RimM
contig00004	Prodigal:002006	CDS	205812	206174	.	-	0	ID=BGCPKDLD_01638;Name=rpsP;db_xref=COG:COG0228;gene=rpsP;inference=ab initio prediction:Prodigal:002006,similar to AA sequence:UniProtKB:P62236;locus_tag=BGCPKDLD_01638;product=30S ribosomal protein S16
contig00004	Prodigal:002006	CDS	206174	206509	.	-	0	ID=BGCPKDLD_01639;inference=ab initio prediction:Prodigal:002006;locus_tag=BGCPKDLD_01639;product=hypothetical protein
contig00004	Prodigal:002006	CDS	206506	208056	.	-	0	ID=BGCPKDLD_01640;Name=ffh;db_xref=COG:COG0541;gene=ffh;inference=ab initio prediction:Prodigal:002006,similar to AA sequence:UniProtKB:P0AGD7;locus_tag=BGCPKDLD_01640;product=Signal recognition particle protein
contig00004	Prodigal:002006	CDS	208076	208297	.	-	0	ID=BGCPKDLD_01641;inference=ab initio prediction:Prodigal:002006;locus_tag=BGCPKDLD_01641;product=hypothetical protein
contig00004	Prodigal:002006	CDS	208662	209171	.	+	0	ID=BGCPKDLD_01642;inference=ab initio prediction:Prodigal:002006;locus_tag=BGCPKDLD_01642;product=hypothetical protein
contig00004	Prodigal:002006	CDS	209545	210627	.	+	0	ID=BGCPKDLD_01643;eC_number=1.14.13.239;inference=ab initio prediction:Prodigal:002006,protein motif:HAMAP:MF_02097;locus_tag=BGCPKDLD_01643;product=Carnitine monooxygenase oxygenase subunit
contig00004	Prodigal:002006	CDS	210749	210955	.	+	0	ID=BGCPKDLD_01644;inference=ab initio prediction:Prodigal:002006;locus_tag=BGCPKDLD_01644;product=hypothetical protein
contig00004	Aragorn:001002	tRNA	211313	211388	.	-	.	ID=BGCPKDLD_01645;inference=COORDINATES:profile:Aragorn:001002;locus_tag=BGCPKDLD_01645;product=tRNA-Phe(gaa)
contig00004	Prodigal:002006	CDS	211504	211707	.	-	0	ID=BGCPKDLD_01646;Name=yacG;gene=yacG;inference=ab initio prediction:Prodigal:002006,protein motif:HAMAP:MF_00649;locus_tag=BGCPKDLD_01646;product=DNA gyrase inhibitor YacG
contig00004	Prodigal:002006	CDS	211704	212390	.	-	0	ID=BGCPKDLD_01647;eC_number=3.6.1.9;Name=yhdE;db_xref=COG:COG0424;gene=yhdE;inference=ab initio prediction:Prodigal:002006,similar to AA sequence:UniProtKB:P25536;locus_tag=BGCPKDLD_01647;product=dTTP/UTP pyrophosphatase
contig00004	Prodigal:002006	CDS	212603	212950	.	-	0	ID=BGCPKDLD_01648;inference=ab initio prediction:Prodigal:002006;locus_tag=BGCPKDLD_01648;product=hypothetical protein
contig00004	Prodigal:002006	CDS	212947	214584	.	-	0	ID=BGCPKDLD_01649;inference=ab initio prediction:Prodigal:002006;locus_tag=BGCPKDLD_01649;product=hypothetical protein
contig00004	Prodigal:002006	CDS	214581	214907	.	-	0	ID=BGCPKDLD_01650;inference=ab initio prediction:Prodigal:002006;locus_tag=BGCPKDLD_01650;product=hypothetical protein
contig00004	Prodigal:002006	CDS	215694	216017	.	+	0	ID=BGCPKDLD_01651;Name=psiF;gene=psiF;inference=ab initio prediction:Prodigal:002006,similar to AA sequence:UniProtKB:P0AFM4;locus_tag=BGCPKDLD_01651;product=Phosphate starvation-inducible protein PsiF
contig00004	Prodigal:002006	CDS	216481	216651	.	+	0	ID=BGCPKDLD_01652;inference=ab initio prediction:Prodigal:002006;locus_tag=BGCPKDLD_01652;product=hypothetical protein
contig00004	Aragorn:001002	tRNA	217480	217555	.	-	.	ID=BGCPKDLD_01653;inference=COORDINATES:profile:Aragorn:001002;locus_tag=BGCPKDLD_01653;product=tRNA-Glu(ttc)
contig00004	Prodigal:002006	CDS	217818	218756	.	+	0	ID=BGCPKDLD_01654;eC_number=1.1.1.169;Name=panE_1;db_xref=COG:COG1893;gene=panE_1;inference=ab initio prediction:Prodigal:002006,similar to AA sequence:UniProtKB:Q9HW09;locus_tag=BGCPKDLD_01654;product=2-dehydropantoate 2-reductase
contig00004	Prodigal:002006	CDS	219599	220972	.	+	0	ID=BGCPKDLD_01655;eC_number=2.1.1.176;Name=rsmB_1;gene=rsmB_1;inference=ab initio prediction:Prodigal:002006,protein motif:HAMAP:MF_01856;locus_tag=BGCPKDLD_01655;product=Ribosomal RNA small subunit methyltransferase B
contig00004	Prodigal:002006	CDS	221088	222116	.	+	0	ID=BGCPKDLD_01656;inference=ab initio prediction:Prodigal:002006;locus_tag=BGCPKDLD_01656;product=hypothetical protein
contig00004	Prodigal:002006	CDS	222570	224150	.	+	0	ID=BGCPKDLD_01657;eC_number=6.3.5.2;Name=guaA;db_xref=COG:COG0518;gene=guaA;inference=ab initio prediction:Prodigal:002006,similar to AA sequence:UniProtKB:P04079;locus_tag=BGCPKDLD_01657;product=GMP synthase [glutamine-hydrolyzing]
contig00004	Prodigal:002006	CDS	224197	225075	.	-	0	ID=BGCPKDLD_01658;Name=bacA;db_xref=COG:COG4178;gene=bacA;inference=ab initio prediction:Prodigal:002006,similar to AA sequence:UniProtKB:P9WQI9;locus_tag=BGCPKDLD_01658;product=Vitamin B12 transport ATP-binding protein BacA
contig00004	Prodigal:002006	CDS	225367	225999	.	-	0	ID=BGCPKDLD_01659;inference=ab initio prediction:Prodigal:002006;locus_tag=BGCPKDLD_01659;product=hypothetical protein
contig00004	Prodigal:002006	CDS	225996	226880	.	-	0	ID=BGCPKDLD_01660;inference=ab initio prediction:Prodigal:002006;locus_tag=BGCPKDLD_01660;product=hypothetical protein
contig00004	Prodigal:002006	CDS	226873	227598	.	-	0	ID=BGCPKDLD_01661;inference=ab initio prediction:Prodigal:002006;locus_tag=BGCPKDLD_01661;product=hypothetical protein
contig00004	Prodigal:002006	CDS	227610	229883	.	-	0	ID=BGCPKDLD_01662;Name=hxuC;db_xref=COG:COG1629;gene=hxuC;inference=ab initio prediction:Prodigal:002006,similar to AA sequence:UniProtKB:P44600;locus_tag=BGCPKDLD_01662;product=Heme/hemopexin utilization protein C
contig00004	Prodigal:002006	CDS	231222	231893	.	-	0	ID=BGCPKDLD_01663;inference=ab initio prediction:Prodigal:002006;locus_tag=BGCPKDLD_01663;product=hypothetical protein
contig00004	Prodigal:002006	CDS	232463	233917	.	+	0	ID=BGCPKDLD_01664;inference=ab initio prediction:Prodigal:002006;locus_tag=BGCPKDLD_01664;product=hypothetical protein
contig00004	Prodigal:002006	CDS	234267	235166	.	+	0	ID=BGCPKDLD_01665;inference=ab initio prediction:Prodigal:002006;locus_tag=BGCPKDLD_01665;product=hypothetical protein
contig00004	Prodigal:002006	CDS	235411	235665	.	+	0	ID=BGCPKDLD_01666;inference=ab initio prediction:Prodigal:002006;locus_tag=BGCPKDLD_01666;product=hypothetical protein
contig00004	Prodigal:002006	CDS	236518	236994	.	+	0	ID=BGCPKDLD_01667;inference=ab initio prediction:Prodigal:002006;locus_tag=BGCPKDLD_01667;product=hypothetical protein
contig00004	Prodigal:002006	CDS	237397	238170	.	+	0	ID=BGCPKDLD_01668;inference=ab initio prediction:Prodigal:002006;locus_tag=BGCPKDLD_01668;product=hypothetical protein
contig00004	Prodigal:002006	CDS	238167	238799	.	+	0	ID=BGCPKDLD_01669;inference=ab initio prediction:Prodigal:002006;locus_tag=BGCPKDLD_01669;product=hypothetical protein
contig00004	Prodigal:002006	CDS	238786	242217	.	+	0	ID=BGCPKDLD_01670;eC_number=3.6.4.12;Name=rep;gene=rep;inference=ab initio prediction:Prodigal:002006,protein motif:HAMAP:MF_01920;locus_tag=BGCPKDLD_01670;product=ATP-dependent DNA helicase Rep
contig00004	Prodigal:002006	CDS	242362	243075	.	+	0	ID=BGCPKDLD_01671;inference=ab initio prediction:Prodigal:002006;locus_tag=BGCPKDLD_01671;product=hypothetical protein
contig00004	Prodigal:002006	CDS	243077	244471	.	+	0	ID=BGCPKDLD_01672;inference=ab initio prediction:Prodigal:002006;locus_tag=BGCPKDLD_01672;product=hypothetical protein
contig00004	Prodigal:002006	CDS	244471	244809	.	+	0	ID=BGCPKDLD_01673;inference=ab initio prediction:Prodigal:002006;locus_tag=BGCPKDLD_01673;product=hypothetical protein
contig00004	Prodigal:002006	CDS	245185	245664	.	-	0	ID=BGCPKDLD_01674;inference=ab initio prediction:Prodigal:002006;locus_tag=BGCPKDLD_01674;product=hypothetical protein
contig00004	Prodigal:002006	CDS	245892	248291	.	-	0	ID=BGCPKDLD_01675;eC_number=7.2.2.15;Name=silP_2;gene=silP_2;inference=ab initio prediction:Prodigal:002006,similar to AA sequence:UniProtKB:Q9ZHC7;locus_tag=BGCPKDLD_01675;product=Silver exporting P-type ATPase
contig00004	Prodigal:002006	CDS	248440	248817	.	-	0	ID=BGCPKDLD_01676;inference=ab initio prediction:Prodigal:002006;locus_tag=BGCPKDLD_01676;product=hypothetical protein
contig00004	Prodigal:002006	CDS	248909	249151	.	-	0	ID=BGCPKDLD_01677;inference=ab initio prediction:Prodigal:002006;locus_tag=BGCPKDLD_01677;product=hypothetical protein
contig00004	Prodigal:002006	CDS	249311	249676	.	-	0	ID=BGCPKDLD_01678;inference=ab initio prediction:Prodigal:002006;locus_tag=BGCPKDLD_01678;product=hypothetical protein
contig00004	Prodigal:002006	CDS	249695	252844	.	-	0	ID=BGCPKDLD_01679;Name=czcA_5;gene=czcA_5;inference=ab initio prediction:Prodigal:002006,similar to AA sequence:UniProtKB:P13511;locus_tag=BGCPKDLD_01679;product=Cobalt-zinc-cadmium resistance protein CzcA
contig00004	Prodigal:002006	CDS	252857	254596	.	-	0	ID=BGCPKDLD_01680;Name=mdtA_6;gene=mdtA_6;inference=ab initio prediction:Prodigal:002006,protein motif:HAMAP:MF_01422;locus_tag=BGCPKDLD_01680;product=Multidrug resistance protein MdtA
contig00004	Prodigal:002006	CDS	255547	255888	.	+	0	ID=BGCPKDLD_01681;inference=ab initio prediction:Prodigal:002006;locus_tag=BGCPKDLD_01681;product=hypothetical protein
contig00004	Prodigal:002006	CDS	256020	257384	.	+	0	ID=BGCPKDLD_01682;Name=czcB_1;gene=czcB_1;inference=ab initio prediction:Prodigal:002006,similar to AA sequence:UniProtKB:P13510;locus_tag=BGCPKDLD_01682;product=Cobalt-zinc-cadmium resistance protein CzcB
contig00004	Prodigal:002006	CDS	257583	258260	.	+	0	ID=BGCPKDLD_01683;inference=ab initio prediction:Prodigal:002006;locus_tag=BGCPKDLD_01683;product=hypothetical protein
contig00004	Prodigal:002006	CDS	258406	258729	.	+	0	ID=BGCPKDLD_01684;inference=ab initio prediction:Prodigal:002006,similar to AA sequence:UniProtKB:P76169;locus_tag=BGCPKDLD_01684;note=UPF0060 membrane protein YnfA;product=hypothetical protein
contig00004	Prodigal:002006	CDS	258857	259579	.	-	0	ID=BGCPKDLD_01685;eC_number=1.8.1.8;Name=dsbD_2;gene=dsbD_2;inference=ab initio prediction:Prodigal:002006,protein motif:HAMAP:MF_00399;locus_tag=BGCPKDLD_01685;product=Thiol:disulfide interchange protein DsbD
contig00004	Prodigal:002006	CDS	259616	260683	.	-	0	ID=BGCPKDLD_01686;inference=ab initio prediction:Prodigal:002006;locus_tag=BGCPKDLD_01686;product=hypothetical protein
contig00004	Prodigal:002006	CDS	260772	261284	.	-	0	ID=BGCPKDLD_01687;eC_number=3.4.23.36;Name=lspA_1;db_xref=COG:COG0597;gene=lspA_1;inference=ab initio prediction:Prodigal:002006,similar to AA sequence:UniProtKB:P00804;locus_tag=BGCPKDLD_01687;product=Lipoprotein signal peptidase
contig00004	Prodigal:002006	CDS	261284	263479	.	-	0	ID=BGCPKDLD_01688;eC_number=3.6.3.3;Name=zntA_1;gene=zntA_1;inference=ab initio prediction:Prodigal:002006,similar to AA sequence:UniProtKB:Q3YW59;locus_tag=BGCPKDLD_01688;product=Zinc/cadmium/lead-transporting P-type ATPase
contig00004	Prodigal:002006	CDS	263580	263981	.	+	0	ID=BGCPKDLD_01689;Name=hmrR_2;gene=hmrR_2;inference=ab initio prediction:Prodigal:002006,similar to AA sequence:UniProtKB:Q9X5X4;locus_tag=BGCPKDLD_01689;product=HTH-type transcriptional regulator HmrR
contig00004	Prodigal:002006	CDS	264000	264218	.	-	0	ID=BGCPKDLD_01690;inference=ab initio prediction:Prodigal:002006;locus_tag=BGCPKDLD_01690;product=hypothetical protein
contig00004	Prodigal:002006	CDS	264461	265120	.	+	0	ID=BGCPKDLD_01691;inference=ab initio prediction:Prodigal:002006;locus_tag=BGCPKDLD_01691;product=hypothetical protein
contig00004	Prodigal:002006	CDS	265081	265200	.	+	0	ID=BGCPKDLD_01692;inference=ab initio prediction:Prodigal:002006;locus_tag=BGCPKDLD_01692;product=hypothetical protein
contig00004	Prodigal:002006	CDS	265214	265675	.	-	0	ID=BGCPKDLD_01693;inference=ab initio prediction:Prodigal:002006;locus_tag=BGCPKDLD_01693;product=hypothetical protein
contig00004	Prodigal:002006	CDS	265710	268883	.	-	0	ID=BGCPKDLD_01694;Name=cusA;db_xref=COG:COG3696;gene=cusA;inference=ab initio prediction:Prodigal:002006,similar to AA sequence:UniProtKB:P38054;locus_tag=BGCPKDLD_01694;product=Cation efflux system protein CusA
contig00004	Prodigal:002006	CDS	268880	270361	.	-	0	ID=BGCPKDLD_01695;Name=mdtA_7;gene=mdtA_7;inference=ab initio prediction:Prodigal:002006,protein motif:HAMAP:MF_01422;locus_tag=BGCPKDLD_01695;product=Multidrug resistance protein MdtA
contig00004	Prodigal:002006	CDS	270358	270768	.	-	0	ID=BGCPKDLD_01696;inference=ab initio prediction:Prodigal:002006;locus_tag=BGCPKDLD_01696;product=hypothetical protein
contig00004	Prodigal:002006	CDS	270850	271344	.	-	0	ID=BGCPKDLD_01697;inference=ab initio prediction:Prodigal:002006;locus_tag=BGCPKDLD_01697;product=hypothetical protein
contig00004	Prodigal:002006	CDS	271697	271990	.	+	0	ID=BGCPKDLD_01698;inference=ab initio prediction:Prodigal:002006;locus_tag=BGCPKDLD_01698;product=hypothetical protein
contig00004	Prodigal:002006	CDS	272052	273563	.	-	0	ID=BGCPKDLD_01699;inference=ab initio prediction:Prodigal:002006;locus_tag=BGCPKDLD_01699;product=hypothetical protein
contig00004	Prodigal:002006	CDS	274456	276183	.	+	0	ID=BGCPKDLD_01700;Name=mdtA_8;gene=mdtA_8;inference=ab initio prediction:Prodigal:002006,protein motif:HAMAP:MF_01422;locus_tag=BGCPKDLD_01700;product=Multidrug resistance protein MdtA
contig00004	Prodigal:002006	CDS	276196	279423	.	+	0	ID=BGCPKDLD_01701;Name=czcA_6;gene=czcA_6;inference=ab initio prediction:Prodigal:002006,similar to AA sequence:UniProtKB:P13511;locus_tag=BGCPKDLD_01701;product=Cobalt-zinc-cadmium resistance protein CzcA
contig00004	Prodigal:002006	CDS	279456	279821	.	+	0	ID=BGCPKDLD_01702;inference=ab initio prediction:Prodigal:002006;locus_tag=BGCPKDLD_01702;product=hypothetical protein
contig00004	Prodigal:002006	CDS	279888	280058	.	-	0	ID=BGCPKDLD_01703;inference=ab initio prediction:Prodigal:002006;locus_tag=BGCPKDLD_01703;product=hypothetical protein
contig00004	Prodigal:002006	CDS	280071	281012	.	-	0	ID=BGCPKDLD_01704;Name=czcD_2;gene=czcD_2;inference=ab initio prediction:Prodigal:002006,similar to AA sequence:UniProtKB:P13512;locus_tag=BGCPKDLD_01704;product=Metal cation efflux system protein CzcD
contig00004	Prodigal:002006	CDS	281055	281597	.	-	0	ID=BGCPKDLD_01705;inference=ab initio prediction:Prodigal:002006;locus_tag=BGCPKDLD_01705;product=hypothetical protein
contig00004	Prodigal:002006	CDS	281625	281978	.	-	0	ID=BGCPKDLD_01706;inference=ab initio prediction:Prodigal:002006;locus_tag=BGCPKDLD_01706;product=hypothetical protein
contig00004	Prodigal:002006	CDS	281984	285232	.	-	0	ID=BGCPKDLD_01707;Name=cnrA_1;gene=cnrA_1;inference=ab initio prediction:Prodigal:002006,similar to AA sequence:UniProtKB:P37972;locus_tag=BGCPKDLD_01707;product=Nickel and cobalt resistance protein CnrA
contig00004	Prodigal:002006	CDS	285244	286617	.	-	0	ID=BGCPKDLD_01708;Name=mdtA_9;gene=mdtA_9;inference=ab initio prediction:Prodigal:002006,protein motif:HAMAP:MF_01422;locus_tag=BGCPKDLD_01708;product=Multidrug resistance protein MdtA
contig00004	Prodigal:002006	CDS	286743	287117	.	-	0	ID=BGCPKDLD_01709;inference=ab initio prediction:Prodigal:002006;locus_tag=BGCPKDLD_01709;product=hypothetical protein
contig00004	Prodigal:002006	CDS	287272	287499	.	+	0	ID=BGCPKDLD_01710;inference=ab initio prediction:Prodigal:002006;locus_tag=BGCPKDLD_01710;product=hypothetical protein
contig00004	Prodigal:002006	CDS	287478	287684	.	-	0	ID=BGCPKDLD_01711;inference=ab initio prediction:Prodigal:002006;locus_tag=BGCPKDLD_01711;product=hypothetical protein
contig00004	Prodigal:002006	CDS	287723	287986	.	-	0	ID=BGCPKDLD_01712;inference=ab initio prediction:Prodigal:002006;locus_tag=BGCPKDLD_01712;product=hypothetical protein
contig00004	Prodigal:002006	CDS	288229	288960	.	+	0	ID=BGCPKDLD_01713;inference=ab initio prediction:Prodigal:002006;locus_tag=BGCPKDLD_01713;product=hypothetical protein
contig00004	Prodigal:002006	CDS	288969	290300	.	-	0	ID=BGCPKDLD_01714;eC_number=2.7.13.3;Name=rcsC_23;gene=rcsC_23;inference=ab initio prediction:Prodigal:002006,protein motif:HAMAP:MF_00979;locus_tag=BGCPKDLD_01714;product=Sensor histidine kinase RcsC
contig00004	Prodigal:002006	CDS	290297	291058	.	-	0	ID=BGCPKDLD_01715;Name=arcA_1;db_xref=COG:COG0745;gene=arcA_1;inference=ab initio prediction:Prodigal:002006,similar to AA sequence:UniProtKB:P0A9Q1;locus_tag=BGCPKDLD_01715;product=Aerobic respiration control protein ArcA
contig00004	Prodigal:002006	CDS	291569	291973	.	+	0	ID=BGCPKDLD_01716;Name=flgC_1;db_xref=COG:COG1558;gene=flgC_1;inference=ab initio prediction:Prodigal:002006,similar to AA sequence:UniProtKB:P0A1I7;locus_tag=BGCPKDLD_01716;product=Flagellar basal-body rod protein FlgC
contig00004	Prodigal:002006	CDS	292033	292719	.	-	0	ID=BGCPKDLD_01717;inference=ab initio prediction:Prodigal:002006;locus_tag=BGCPKDLD_01717;product=hypothetical protein
contig00004	Prodigal:002006	CDS	292727	293683	.	-	0	ID=BGCPKDLD_01718;Name=czcD_3;db_xref=COG:COG1230;gene=czcD_3;inference=ab initio prediction:Prodigal:002006,similar to AA sequence:UniProtKB:O07084;locus_tag=BGCPKDLD_01718;product=Cadmium%2C cobalt and zinc/H(+)-K(+) antiporter
contig00004	Prodigal:002006	CDS	293821	294243	.	-	0	ID=BGCPKDLD_01719;Name=zntR_1;db_xref=COG:COG0789;gene=zntR_1;inference=ab initio prediction:Prodigal:002006,similar to AA sequence:UniProtKB:P0ACS5;locus_tag=BGCPKDLD_01719;product=HTH-type transcriptional regulator ZntR
contig00004	Prodigal:002006	CDS	294308	296446	.	+	0	ID=BGCPKDLD_01720;eC_number=3.6.3.3;Name=zntA_2;db_xref=COG:COG2217;gene=zntA_2;inference=ab initio prediction:Prodigal:002006,similar to AA sequence:UniProtKB:P37617;locus_tag=BGCPKDLD_01720;product=Zinc/cadmium/lead-transporting P-type ATPase
contig00004	Prodigal:002006	CDS	296570	297100	.	+	0	ID=BGCPKDLD_01721;inference=ab initio prediction:Prodigal:002006;locus_tag=BGCPKDLD_01721;product=hypothetical protein
contig00004	Prodigal:002006	CDS	297799	298158	.	-	0	ID=BGCPKDLD_01722;inference=ab initio prediction:Prodigal:002006;locus_tag=BGCPKDLD_01722;product=hypothetical protein
contig00004	Prodigal:002006	CDS	298343	299320	.	+	0	ID=BGCPKDLD_01723;inference=ab initio prediction:Prodigal:002006;locus_tag=BGCPKDLD_01723;product=hypothetical protein
contig00004	Prodigal:002006	CDS	299454	300728	.	+	0	ID=BGCPKDLD_01724;inference=ab initio prediction:Prodigal:002006;locus_tag=BGCPKDLD_01724;product=hypothetical protein
contig00004	Prodigal:002006	CDS	300973	301932	.	+	0	ID=BGCPKDLD_01725;inference=ab initio prediction:Prodigal:002006;locus_tag=BGCPKDLD_01725;product=hypothetical protein
contig00004	Prodigal:002006	CDS	302202	302798	.	+	0	ID=BGCPKDLD_01726;inference=ab initio prediction:Prodigal:002006;locus_tag=BGCPKDLD_01726;product=hypothetical protein
contig00004	Prodigal:002006	CDS	302847	304928	.	+	0	ID=BGCPKDLD_01727;eC_number=3.4.24.-;Name=ftsH_2;gene=ftsH_2;inference=ab initio prediction:Prodigal:002006,protein motif:HAMAP:MF_01458;locus_tag=BGCPKDLD_01727;product=ATP-dependent zinc metalloprotease FtsH
contig00004	Prodigal:002006	CDS	304941	305957	.	+	0	ID=BGCPKDLD_01728;inference=ab initio prediction:Prodigal:002006;locus_tag=BGCPKDLD_01728;product=hypothetical protein
contig00004	Prodigal:002006	CDS	306337	306675	.	+	0	ID=BGCPKDLD_01729;inference=ab initio prediction:Prodigal:002006;locus_tag=BGCPKDLD_01729;product=hypothetical protein
contig00004	Prodigal:002006	CDS	306915	307115	.	-	0	ID=BGCPKDLD_01730;inference=ab initio prediction:Prodigal:002006;locus_tag=BGCPKDLD_01730;product=hypothetical protein
contig00004	Prodigal:002006	CDS	307605	307823	.	+	0	ID=BGCPKDLD_01731;inference=ab initio prediction:Prodigal:002006;locus_tag=BGCPKDLD_01731;product=hypothetical protein
contig00004	Prodigal:002006	CDS	308018	308215	.	-	0	ID=BGCPKDLD_01732;inference=ab initio prediction:Prodigal:002006;locus_tag=BGCPKDLD_01732;product=hypothetical protein
contig00004	Prodigal:002006	CDS	308676	309185	.	+	0	ID=BGCPKDLD_01733;inference=ab initio prediction:Prodigal:002006,similar to AA sequence:ISfinder:ISMno21;locus_tag=BGCPKDLD_01733;product=IS630 family transposase ISMno21
contig00004	Prodigal:002006	CDS	309436	309759	.	+	0	ID=BGCPKDLD_01734;inference=ab initio prediction:Prodigal:002006,similar to AA sequence:ISfinder:ISMno21;locus_tag=BGCPKDLD_01734;product=IS630 family transposase ISMno21
contig00004	Prodigal:002006	CDS	309826	310074	.	+	0	ID=BGCPKDLD_01735;inference=ab initio prediction:Prodigal:002006;locus_tag=BGCPKDLD_01735;product=hypothetical protein
contig00004	Prodigal:002006	CDS	310019	310735	.	+	0	ID=BGCPKDLD_01736;inference=ab initio prediction:Prodigal:002006;locus_tag=BGCPKDLD_01736;product=hypothetical protein
contig00004	Prodigal:002006	CDS	312006	314594	.	+	0	ID=BGCPKDLD_01737;inference=ab initio prediction:Prodigal:002006;locus_tag=BGCPKDLD_01737;product=hypothetical protein
contig00004	Prodigal:002006	CDS	314762	315199	.	-	0	ID=BGCPKDLD_01738;Name=arnE_1;gene=arnE_1;inference=ab initio prediction:Prodigal:002006,protein motif:HAMAP:MF_01869;locus_tag=BGCPKDLD_01738;product=4-amino-4-deoxy-L-arabinose-phosphoundecaprenol flippase subunit ArnE
contig00004	Prodigal:002006	CDS	315505	316845	.	-	0	ID=BGCPKDLD_01739;inference=ab initio prediction:Prodigal:002006,protein motif:HAMAP:MF_01212;locus_tag=BGCPKDLD_01739;product=Deoxyguanosinetriphosphate triphosphohydrolase-like protein
contig00004	Prodigal:002006	CDS	317108	317854	.	-	0	ID=BGCPKDLD_01740;eC_number=1.-.-.-;Name=arsH_3;db_xref=COG:COG0431;gene=arsH_3;inference=ab initio prediction:Prodigal:002006,similar to AA sequence:UniProtKB:B7J950;locus_tag=BGCPKDLD_01740;product=NADPH-dependent FMN reductase ArsH
contig00004	Prodigal:002006	CDS	317905	318264	.	+	0	ID=BGCPKDLD_01741;inference=ab initio prediction:Prodigal:002006;locus_tag=BGCPKDLD_01741;product=hypothetical protein
contig00004	Prodigal:002006	CDS	318257	318784	.	+	0	ID=BGCPKDLD_01742;eC_number=1.20.4.4;Name=arsC_4;gene=arsC_4;inference=ab initio prediction:Prodigal:002006,protein motif:HAMAP:MF_01624;locus_tag=BGCPKDLD_01742;product=Arsenate reductase
contig00004	Prodigal:002006	CDS	318784	319209	.	+	0	ID=BGCPKDLD_01743;eC_number=1.20.4.1;Name=arsC_5;gene=arsC_5;inference=ab initio prediction:Prodigal:002006,similar to AA sequence:UniProtKB:P08692;locus_tag=BGCPKDLD_01743;product=Arsenate reductase
contig00004	Prodigal:002006	CDS	319217	320284	.	+	0	ID=BGCPKDLD_01744;Name=acr3_2;db_xref=COG:COG0798;gene=acr3_2;inference=ab initio prediction:Prodigal:002006,similar to AA sequence:UniProtKB:A6TP80;locus_tag=BGCPKDLD_01744;product=Arsenical-resistance protein Acr3
contig00004	Prodigal:002006	CDS	320274	321554	.	+	0	ID=BGCPKDLD_01745;inference=ab initio prediction:Prodigal:002006;locus_tag=BGCPKDLD_01745;product=hypothetical protein
contig00004	Prodigal:002006	CDS	322530	323042	.	-	0	ID=BGCPKDLD_01746;inference=ab initio prediction:Prodigal:002006;locus_tag=BGCPKDLD_01746;product=hypothetical protein
contig00004	Prodigal:002006	CDS	323445	323978	.	+	0	ID=BGCPKDLD_01747;inference=ab initio prediction:Prodigal:002006;locus_tag=BGCPKDLD_01747;product=hypothetical protein
contig00004	Prodigal:002006	CDS	324126	324872	.	+	0	ID=BGCPKDLD_01748;inference=ab initio prediction:Prodigal:002006;locus_tag=BGCPKDLD_01748;product=hypothetical protein
contig00004	Prodigal:002006	CDS	325173	325907	.	-	0	ID=BGCPKDLD_01749;inference=ab initio prediction:Prodigal:002006;locus_tag=BGCPKDLD_01749;product=hypothetical protein
contig00004	Prodigal:002006	CDS	326284	326616	.	-	0	ID=BGCPKDLD_01750;inference=ab initio prediction:Prodigal:002006;locus_tag=BGCPKDLD_01750;product=hypothetical protein
contig00004	Prodigal:002006	CDS	326731	327396	.	+	0	ID=BGCPKDLD_01751;eC_number=4.2.99.18;Name=ogg;gene=ogg;inference=ab initio prediction:Prodigal:002006,protein motif:HAMAP:MF_00241;locus_tag=BGCPKDLD_01751;product=N-glycosylase/DNA lyase
contig00004	Prodigal:002006	CDS	327458	327859	.	+	0	ID=BGCPKDLD_01752;inference=ab initio prediction:Prodigal:002006;locus_tag=BGCPKDLD_01752;product=hypothetical protein
contig00004	Prodigal:002006	CDS	327856	329040	.	+	0	ID=BGCPKDLD_01753;eC_number=2.7.1.15;Name=RBKS_1;gene=RBKS_1;inference=ab initio prediction:Prodigal:002006,protein motif:HAMAP:MF_01987;locus_tag=BGCPKDLD_01753;product=Ribokinase
contig00004	Prodigal:002006	CDS	329037	329681	.	+	0	ID=BGCPKDLD_01754;eC_number=6.3.4.20;Name=queC_2;gene=queC_2;inference=ab initio prediction:Prodigal:002006,protein motif:HAMAP:MF_01633;locus_tag=BGCPKDLD_01754;product=7-cyano-7-deazaguanine synthase
contig00004	Prodigal:002006	CDS	329685	330038	.	+	0	ID=BGCPKDLD_01755;inference=ab initio prediction:Prodigal:002006;locus_tag=BGCPKDLD_01755;product=hypothetical protein
contig00004	Prodigal:002006	CDS	330035	331222	.	+	0	ID=BGCPKDLD_01756;inference=ab initio prediction:Prodigal:002006;locus_tag=BGCPKDLD_01756;product=hypothetical protein
contig00004	Prodigal:002006	CDS	331350	332024	.	+	0	ID=BGCPKDLD_01757;inference=ab initio prediction:Prodigal:002006;locus_tag=BGCPKDLD_01757;product=hypothetical protein
contig00004	Aragorn:001002	tRNA	332320	332395	.	-	.	ID=BGCPKDLD_01758;inference=COORDINATES:profile:Aragorn:001002;locus_tag=BGCPKDLD_01758;product=tRNA-Ala(cgc)
contig00004	Prodigal:002006	CDS	332518	332808	.	+	0	ID=BGCPKDLD_01759;inference=ab initio prediction:Prodigal:002006;locus_tag=BGCPKDLD_01759;product=hypothetical protein
contig00004	Prodigal:002006	CDS	332920	333966	.	+	0	ID=BGCPKDLD_01760;eC_number=4.2.1.148;Name=mch_1;db_xref=COG:COG2030;gene=mch_1;inference=ab initio prediction:Prodigal:002006,similar to AA sequence:UniProtKB:A9WC34;locus_tag=BGCPKDLD_01760;product=Beta-methylmalyl-CoA dehydratase
contig00004	Prodigal:002006	CDS	334000	334629	.	-	0	ID=BGCPKDLD_01761;inference=ab initio prediction:Prodigal:002006;locus_tag=BGCPKDLD_01761;product=hypothetical protein
contig00004	Prodigal:002006	CDS	334766	334972	.	-	0	ID=BGCPKDLD_01762;inference=ab initio prediction:Prodigal:002006;locus_tag=BGCPKDLD_01762;product=hypothetical protein
contig00004	Prodigal:002006	CDS	335006	335812	.	-	0	ID=BGCPKDLD_01763;eC_number=2.7.1.49;Name=thiD;db_xref=COG:COG0351;gene=thiD;inference=ab initio prediction:Prodigal:002006,similar to AA sequence:UniProtKB:P76422;locus_tag=BGCPKDLD_01763;product=Hydroxymethylpyrimidine/phosphomethylpyrimidine kinase
contig00004	Prodigal:002006	CDS	336053	337387	.	-	0	ID=BGCPKDLD_01764;inference=ab initio prediction:Prodigal:002006;locus_tag=BGCPKDLD_01764;product=hypothetical protein
contig00004	Prodigal:002006	CDS	337643	339055	.	+	0	ID=BGCPKDLD_01765;eC_number=2.7.1.40;Name=ttuE_1;gene=ttuE_1;inference=ab initio prediction:Prodigal:002006,similar to AA sequence:UniProtKB:P70789;locus_tag=BGCPKDLD_01765;product=Pyruvate kinase
contig00004	Prodigal:002006	CDS	339090	340082	.	-	0	ID=BGCPKDLD_01766;Name=yedI;db_xref=COG:COG2354;gene=yedI;inference=ab initio prediction:Prodigal:002006,similar to AA sequence:UniProtKB:P46125;locus_tag=BGCPKDLD_01766;product=Inner membrane protein YedI
contig00004	Prodigal:002006	CDS	340322	340858	.	-	0	ID=BGCPKDLD_01767;Name=yrdA;db_xref=COG:COG0663;gene=yrdA;inference=ab initio prediction:Prodigal:002006,similar to AA sequence:UniProtKB:P0A9W9;locus_tag=BGCPKDLD_01767;product=Protein YrdA
contig00004	Prodigal:002006	CDS	341003	341245	.	-	0	ID=BGCPKDLD_01768;inference=ab initio prediction:Prodigal:002006;locus_tag=BGCPKDLD_01768;product=hypothetical protein
contig00004	Prodigal:002006	CDS	341545	342246	.	+	0	ID=BGCPKDLD_01769;Name=yfcA;db_xref=COG:COG0730;gene=yfcA;inference=ab initio prediction:Prodigal:002006,similar to AA sequence:UniProtKB:P0AD30;locus_tag=BGCPKDLD_01769;product=putative membrane transporter protein YfcA
contig00004	Prodigal:002006	CDS	342417	342695	.	+	0	ID=BGCPKDLD_01770;inference=ab initio prediction:Prodigal:002006;locus_tag=BGCPKDLD_01770;product=hypothetical protein
contig00004	Aragorn:001002	tRNA	342803	342878	.	-	.	ID=BGCPKDLD_01771;inference=COORDINATES:profile:Aragorn:001002;locus_tag=BGCPKDLD_01771;product=tRNA-Asn(gtt)
contig00004	Aragorn:001002	tRNA	343103	343176	.	+	.	ID=BGCPKDLD_01772;inference=COORDINATES:profile:Aragorn:001002;locus_tag=BGCPKDLD_01772;product=tRNA-Cys(gca)
contig00004	Prodigal:002006	CDS	343350	344000	.	+	0	ID=BGCPKDLD_01773;eC_number=2.1.1.77;Name=pcm_2;db_xref=COG:COG2518;gene=pcm_2;inference=ab initio prediction:Prodigal:002006,similar to AA sequence:UniProtKB:A5F9C1;locus_tag=BGCPKDLD_01773;product=Protein-L-isoaspartate O-methyltransferase
contig00004	Prodigal:002006	CDS	344273	345847	.	+	0	ID=BGCPKDLD_01774;Name=bepC_1;gene=bepC_1;inference=ab initio prediction:Prodigal:002006,similar to AA sequence:UniProtKB:Q8G0Y6;locus_tag=BGCPKDLD_01774;product=Outer membrane efflux protein BepC
contig00004	Prodigal:002006	CDS	345975	346550	.	+	0	ID=BGCPKDLD_01775;inference=ab initio prediction:Prodigal:002006;locus_tag=BGCPKDLD_01775;product=hypothetical protein
contig00004	Prodigal:002006	CDS	346639	349359	.	+	0	ID=BGCPKDLD_01776;eC_number=6.1.1.9;Name=valS;db_xref=COG:COG0525;gene=valS;inference=ab initio prediction:Prodigal:002006,similar to AA sequence:UniProtKB:Q9HXH0;locus_tag=BGCPKDLD_01776;product=Valine--tRNA ligase
contig00004	Prodigal:002006	CDS	349494	350090	.	+	0	ID=BGCPKDLD_01777;inference=ab initio prediction:Prodigal:002006;locus_tag=BGCPKDLD_01777;product=hypothetical protein
contig00004	Prodigal:002006	CDS	350213	351739	.	+	0	ID=BGCPKDLD_01778;eC_number=3.4.21.107;Name=degQ;db_xref=COG:COG0265;gene=degQ;inference=ab initio prediction:Prodigal:002006,similar to AA sequence:UniProtKB:P39099;locus_tag=BGCPKDLD_01778;product=Periplasmic pH-dependent serine endoprotease DegQ
contig00004	Prodigal:002006	CDS	351914	352786	.	+	0	ID=BGCPKDLD_01779;eC_number=1.1.1.65;Name=pdxI;gene=pdxI;inference=ab initio prediction:Prodigal:002006,similar to AA sequence:UniProtKB:P25906;locus_tag=BGCPKDLD_01779;product=Pyridoxine 4-dehydrogenase
contig00004	Prodigal:002006	CDS	352934	353374	.	+	0	ID=BGCPKDLD_01780;inference=ab initio prediction:Prodigal:002006;locus_tag=BGCPKDLD_01780;product=hypothetical protein
contig00004	Prodigal:002006	CDS	353467	354546	.	+	0	ID=BGCPKDLD_01781;eC_number=1.1.1.83;Name=dmlA;db_xref=COG:COG0473;gene=dmlA;inference=ab initio prediction:Prodigal:002006,similar to AA sequence:UniProtKB:P76251;locus_tag=BGCPKDLD_01781;product=D-malate dehydrogenase [decarboxylating]
contig00004	Prodigal:002006	CDS	354558	355382	.	+	0	ID=BGCPKDLD_01782;eC_number=2.3.1.247;Name=kce;gene=kce;inference=ab initio prediction:Prodigal:002006,similar to AA sequence:UniProtKB:B0VHH0;locus_tag=BGCPKDLD_01782;product=3-keto-5-aminohexanoate cleavage enzyme
contig00004	Prodigal:002006	CDS	356028	356843	.	-	0	ID=BGCPKDLD_01783;inference=ab initio prediction:Prodigal:002006;locus_tag=BGCPKDLD_01783;product=hypothetical protein
contig00004	Prodigal:002006	CDS	357190	357918	.	+	0	ID=BGCPKDLD_01784;eC_number=3.4.21.88;Name=lexA_1;db_xref=COG:COG1974;gene=lexA_1;inference=ab initio prediction:Prodigal:002006,similar to AA sequence:UniProtKB:Q9ZFA4;locus_tag=BGCPKDLD_01784;product=LexA repressor
contig00004	Prodigal:002006	CDS	357912	360158	.	-	0	ID=BGCPKDLD_01785;inference=ab initio prediction:Prodigal:002006;locus_tag=BGCPKDLD_01785;product=hypothetical protein
contig00004	Prodigal:002006	CDS	360302	361726	.	+	0	ID=BGCPKDLD_01786;eC_number=6.1.1.17;Name=gltX_1;gene=gltX_1;inference=ab initio prediction:Prodigal:002006,similar to AA sequence:UniProtKB:Q2SX36;locus_tag=BGCPKDLD_01786;product=Glutamate--tRNA ligase
contig00004	Prodigal:002006	CDS	361936	363225	.	+	0	ID=BGCPKDLD_01787;eC_number=2.3.3.16;Name=gltA;db_xref=COG:COG0372;gene=gltA;inference=ab initio prediction:Prodigal:002006,similar to AA sequence:UniProtKB:P14165;locus_tag=BGCPKDLD_01787;product=Citrate synthase
contig00004	Prodigal:002006	CDS	363363	364262	.	+	0	ID=BGCPKDLD_01788;eC_number=3.1.2.6;Name=gloB_2;gene=gloB_2;inference=ab initio prediction:Prodigal:002006,protein motif:HAMAP:MF_01374;locus_tag=BGCPKDLD_01788;product=Hydroxyacylglutathione hydrolase
contig00004	Prodigal:002006	CDS	364259	364753	.	+	0	ID=BGCPKDLD_01789;inference=ab initio prediction:Prodigal:002006;locus_tag=BGCPKDLD_01789;product=hypothetical protein
contig00004	Prodigal:002006	CDS	365178	366227	.	-	0	ID=BGCPKDLD_01790;eC_number=3.5.1.44;Name=cheB_3;gene=cheB_3;inference=ab initio prediction:Prodigal:002006,protein motif:HAMAP:MF_00099;locus_tag=BGCPKDLD_01790;product=Protein-glutamate methylesterase/protein-glutamine glutaminase
contig00004	Prodigal:002006	CDS	366224	366676	.	-	0	ID=BGCPKDLD_01791;Name=rcp1_1;gene=rcp1_1;inference=ab initio prediction:Prodigal:002006,similar to AA sequence:UniProtKB:Q55169;locus_tag=BGCPKDLD_01791;product=Response regulator rcp1
contig00004	Prodigal:002006	CDS	366673	368562	.	-	0	ID=BGCPKDLD_01792;eC_number=2.7.-.-;Name=sasA_9;gene=sasA_9;inference=ab initio prediction:Prodigal:002006,protein motif:HAMAP:MF_01837;locus_tag=BGCPKDLD_01792;product=Adaptive-response sensory-kinase SasA
contig00004	Prodigal:002006	CDS	368696	368986	.	-	0	ID=BGCPKDLD_01793;inference=ab initio prediction:Prodigal:002006;locus_tag=BGCPKDLD_01793;product=hypothetical protein
contig00004	Prodigal:002006	CDS	369193	369480	.	+	0	ID=BGCPKDLD_01794;inference=ab initio prediction:Prodigal:002006;locus_tag=BGCPKDLD_01794;product=hypothetical protein
contig00004	Prodigal:002006	CDS	369756	369860	.	+	0	ID=BGCPKDLD_01795;inference=ab initio prediction:Prodigal:002006;locus_tag=BGCPKDLD_01795;product=hypothetical protein
contig00004	Prodigal:002006	CDS	369887	370336	.	-	0	ID=BGCPKDLD_01796;inference=ab initio prediction:Prodigal:002006;locus_tag=BGCPKDLD_01796;product=hypothetical protein
contig00004	Prodigal:002006	CDS	370483	371529	.	-	0	ID=BGCPKDLD_01797;eC_number=2.7.9.3;Name=selD;db_xref=COG:COG0709;gene=selD;inference=ab initio prediction:Prodigal:002006,similar to AA sequence:UniProtKB:P16456;locus_tag=BGCPKDLD_01797;product=Selenide%2C water dikinase
contig00004	Aragorn:001002	tRNA	371935	372011	.	-	.	ID=BGCPKDLD_01798;inference=COORDINATES:profile:Aragorn:001002;locus_tag=BGCPKDLD_01798;product=tRNA-Met(cat)
contig00005	Prodigal:002006	CDS	155	2230	.	-	0	ID=BGCPKDLD_01799;Name=fusA;db_xref=COG:COG0480;gene=fusA;inference=ab initio prediction:Prodigal:002006,similar to AA sequence:UniProtKB:P41084;locus_tag=BGCPKDLD_01799;product=Elongation factor G
contig00005	Prodigal:002006	CDS	2293	2763	.	-	0	ID=BGCPKDLD_01800;Name=rpsG;db_xref=COG:COG0049;gene=rpsG;inference=ab initio prediction:Prodigal:002006,similar to AA sequence:UniProtKB:Q6N4T3;locus_tag=BGCPKDLD_01800;product=30S ribosomal protein S7
contig00005	Prodigal:002006	CDS	2869	3240	.	-	0	ID=BGCPKDLD_01801;Name=rpsL;db_xref=COG:COG0048;gene=rpsL;inference=ab initio prediction:Prodigal:002006,similar to AA sequence:UniProtKB:Q6N4T2;locus_tag=BGCPKDLD_01801;product=30S ribosomal protein S12
contig00005	Prodigal:002006	CDS	3632	7150	.	-	0	ID=BGCPKDLD_01802;Name=smc_1;gene=smc_1;inference=ab initio prediction:Prodigal:002006,protein motif:HAMAP:MF_01894;locus_tag=BGCPKDLD_01802;product=Chromosome partition protein Smc
contig00005	Prodigal:002006	CDS	7243	7887	.	-	0	ID=BGCPKDLD_01803;eC_number=3.1.-.-;Name=mhqD;db_xref=COG:COG0400;gene=mhqD;inference=ab initio prediction:Prodigal:002006,similar to AA sequence:UniProtKB:O34842;locus_tag=BGCPKDLD_01803;product=Putative hydrolase MhqD
contig00005	Prodigal:002006	CDS	7998	8927	.	-	0	ID=BGCPKDLD_01804;eC_number=1.13.11.-;Name=mhqO;db_xref=COG:COG0346;gene=mhqO;inference=ab initio prediction:Prodigal:002006,similar to AA sequence:UniProtKB:P96693;locus_tag=BGCPKDLD_01804;product=Putative ring-cleaving dioxygenase MhqO
contig00005	Prodigal:002006	CDS	9053	10015	.	+	0	ID=BGCPKDLD_01805;Name=dmlR_4;gene=dmlR_4;inference=ab initio prediction:Prodigal:002006,similar to AA sequence:UniProtKB:P76250;locus_tag=BGCPKDLD_01805;product=HTH-type transcriptional regulator DmlR
contig00005	Prodigal:002006	CDS	10148	10789	.	-	0	ID=BGCPKDLD_01806;inference=ab initio prediction:Prodigal:002006;locus_tag=BGCPKDLD_01806;product=hypothetical protein
contig00005	Prodigal:002006	CDS	10795	12228	.	-	0	ID=BGCPKDLD_01807;inference=ab initio prediction:Prodigal:002006;locus_tag=BGCPKDLD_01807;product=hypothetical protein
contig00005	Prodigal:002006	CDS	12515	13189	.	+	0	ID=BGCPKDLD_01808;eC_number=3.1.3.101;Name=vldH;gene=vldH;inference=ab initio prediction:Prodigal:002006,similar to AA sequence:UniProtKB:Q15JF8;locus_tag=BGCPKDLD_01808;product=Validoxylamine A 7'-phosphate phosphatase
contig00005	Prodigal:002006	CDS	13414	13797	.	+	0	ID=BGCPKDLD_01809;inference=ab initio prediction:Prodigal:002006;locus_tag=BGCPKDLD_01809;product=hypothetical protein
contig00005	Prodigal:002006	CDS	13860	14756	.	-	0	ID=BGCPKDLD_01810;eC_number=3.1.2.30;Name=mcl2;db_xref=COG:COG2301;gene=mcl2;inference=ab initio prediction:Prodigal:002006,similar to AA sequence:UniProtKB:D3JV05;locus_tag=BGCPKDLD_01810;product=(3S)-malyl-CoA thioesterase
contig00005	Prodigal:002006	CDS	14920	15309	.	+	0	ID=BGCPKDLD_01811;inference=ab initio prediction:Prodigal:002006;locus_tag=BGCPKDLD_01811;product=hypothetical protein
contig00005	Prodigal:002006	CDS	15293	16192	.	-	0	ID=BGCPKDLD_01812;Name=gcvA;gene=gcvA;inference=ab initio prediction:Prodigal:002006,similar to AA sequence:UniProtKB:P0A9F6;locus_tag=BGCPKDLD_01812;product=Glycine cleavage system transcriptional activator
contig00005	Prodigal:002006	CDS	16307	17524	.	+	0	ID=BGCPKDLD_01813;inference=ab initio prediction:Prodigal:002006;locus_tag=BGCPKDLD_01813;product=hypothetical protein
contig00005	Prodigal:002006	CDS	17695	18075	.	+	0	ID=BGCPKDLD_01814;inference=ab initio prediction:Prodigal:002006;locus_tag=BGCPKDLD_01814;product=hypothetical protein
contig00005	Prodigal:002006	CDS	18197	18433	.	+	0	ID=BGCPKDLD_01815;inference=ab initio prediction:Prodigal:002006;locus_tag=BGCPKDLD_01815;product=hypothetical protein
contig00005	Prodigal:002006	CDS	18434	18715	.	+	0	ID=BGCPKDLD_01816;inference=ab initio prediction:Prodigal:002006;locus_tag=BGCPKDLD_01816;product=hypothetical protein
contig00005	Prodigal:002006	CDS	18862	19110	.	-	0	ID=BGCPKDLD_01817;inference=ab initio prediction:Prodigal:002006;locus_tag=BGCPKDLD_01817;product=hypothetical protein
contig00005	Prodigal:002006	CDS	19147	19782	.	-	0	ID=BGCPKDLD_01818;eC_number=2.3.1.89;Name=dapH_1;gene=dapH_1;inference=ab initio prediction:Prodigal:002006,protein motif:HAMAP:MF_01691;locus_tag=BGCPKDLD_01818;product=2%2C3%2C4%2C5-tetrahydropyridine-2%2C6-dicarboxylate N-acetyltransferase
contig00005	Prodigal:002006	CDS	19813	22182	.	+	0	ID=BGCPKDLD_01819;eC_number=1.1.1.39;Name=dme;db_xref=COG:COG0280;gene=dme;inference=ab initio prediction:Prodigal:002006,similar to AA sequence:UniProtKB:O30807;locus_tag=BGCPKDLD_01819;product=NAD-dependent malic enzyme
contig00005	Prodigal:002006	CDS	22250	23137	.	-	0	ID=BGCPKDLD_01820;inference=ab initio prediction:Prodigal:002006;locus_tag=BGCPKDLD_01820;product=hypothetical protein
contig00005	Prodigal:002006	CDS	23134	25203	.	-	0	ID=BGCPKDLD_01821;inference=ab initio prediction:Prodigal:002006;locus_tag=BGCPKDLD_01821;product=hypothetical protein
contig00005	Prodigal:002006	CDS	25200	27068	.	-	0	ID=BGCPKDLD_01822;inference=ab initio prediction:Prodigal:002006;locus_tag=BGCPKDLD_01822;product=hypothetical protein
contig00005	Prodigal:002006	CDS	27068	27721	.	-	0	ID=BGCPKDLD_01823;inference=ab initio prediction:Prodigal:002006;locus_tag=BGCPKDLD_01823;product=hypothetical protein
contig00005	Prodigal:002006	CDS	27822	29213	.	-	0	ID=BGCPKDLD_01824;eC_number=3.5.1.18;Name=dapE_1;db_xref=COG:COG0624;gene=dapE_1;inference=ab initio prediction:Prodigal:002006,similar to AA sequence:UniProtKB:Q9JYL2;locus_tag=BGCPKDLD_01824;product=Succinyl-diaminopimelate desuccinylase
contig00005	Prodigal:002006	CDS	29514	30035	.	+	0	ID=BGCPKDLD_01825;eC_number=1.2.99.6;Name=paoA_1;db_xref=COG:COG2080;gene=paoA_1;inference=ab initio prediction:Prodigal:002006,similar to AA sequence:UniProtKB:P77165;locus_tag=BGCPKDLD_01825;product=Aldehyde oxidoreductase iron-sulfur-binding subunit PaoA
contig00005	Prodigal:002006	CDS	30032	31045	.	+	0	ID=BGCPKDLD_01826;eC_number=1.2.99.6;Name=paoB_1;db_xref=COG:COG1319;gene=paoB_1;inference=ab initio prediction:Prodigal:002006,similar to AA sequence:UniProtKB:P77324;locus_tag=BGCPKDLD_01826;product=Aldehyde oxidoreductase FAD-binding subunit PaoB
contig00005	Prodigal:002006	CDS	31056	33317	.	+	0	ID=BGCPKDLD_01827;eC_number=1.2.99.6;Name=paoC_2;db_xref=COG:COG1529;gene=paoC_2;inference=ab initio prediction:Prodigal:002006,similar to AA sequence:UniProtKB:P77489;locus_tag=BGCPKDLD_01827;product=Aldehyde oxidoreductase molybdenum-binding subunit PaoC
contig00005	Prodigal:002006	CDS	33563	34291	.	+	0	ID=BGCPKDLD_01828;eC_number=2.1.1.163;Name=COQ5_3;gene=COQ5_3;inference=ab initio prediction:Prodigal:002006,protein motif:HAMAP:MF_01813;locus_tag=BGCPKDLD_01828;product=2-methoxy-6-polyprenyl-1%2C4-benzoquinol methylase%2C mitochondrial
contig00005	Prodigal:002006	CDS	34440	34808	.	+	0	ID=BGCPKDLD_01829;Name=crcB;db_xref=COG:COG0239;gene=crcB;inference=ab initio prediction:Prodigal:002006,similar to AA sequence:UniProtKB:P37002;locus_tag=BGCPKDLD_01829;product=Putative fluoride ion transporter CrcB
contig00005	Prodigal:002006	CDS	34820	35257	.	+	0	ID=BGCPKDLD_01830;Name=arnE_2;gene=arnE_2;inference=ab initio prediction:Prodigal:002006,protein motif:HAMAP:MF_01869;locus_tag=BGCPKDLD_01830;product=4-amino-4-deoxy-L-arabinose-phosphoundecaprenol flippase subunit ArnE
contig00005	Prodigal:002006	CDS	35245	35913	.	+	0	ID=BGCPKDLD_01831;eC_number=3.4.13.22;Name=vanX;gene=vanX;inference=ab initio prediction:Prodigal:002006,similar to AA sequence:UniProtKB:Q06241;locus_tag=BGCPKDLD_01831;product=D-alanyl-D-alanine dipeptidase
contig00005	Prodigal:002006	CDS	36303	36638	.	+	0	ID=BGCPKDLD_01832;inference=ab initio prediction:Prodigal:002006;locus_tag=BGCPKDLD_01832;product=hypothetical protein
contig00005	Prodigal:002006	CDS	37474	37626	.	+	0	ID=BGCPKDLD_01833;inference=ab initio prediction:Prodigal:002006;locus_tag=BGCPKDLD_01833;product=hypothetical protein
contig00005	Prodigal:002006	CDS	37631	38443	.	-	0	ID=BGCPKDLD_01834;inference=ab initio prediction:Prodigal:002006;locus_tag=BGCPKDLD_01834;product=hypothetical protein
contig00005	Prodigal:002006	CDS	38875	39132	.	+	0	ID=BGCPKDLD_01835;inference=ab initio prediction:Prodigal:002006;locus_tag=BGCPKDLD_01835;product=hypothetical protein
contig00005	Prodigal:002006	CDS	39251	39733	.	+	0	ID=BGCPKDLD_01836;inference=ab initio prediction:Prodigal:002006;locus_tag=BGCPKDLD_01836;product=hypothetical protein
contig00005	Prodigal:002006	CDS	39823	40719	.	+	0	ID=BGCPKDLD_01837;Name=pleD_2;gene=pleD_2;inference=ab initio prediction:Prodigal:002006,similar to AA sequence:UniProtKB:B8GZM2;locus_tag=BGCPKDLD_01837;product=Response regulator PleD
contig00005	Prodigal:002006	CDS	40927	41592	.	+	0	ID=BGCPKDLD_01838;inference=ab initio prediction:Prodigal:002006;locus_tag=BGCPKDLD_01838;product=hypothetical protein
contig00005	Prodigal:002006	CDS	41715	42788	.	+	0	ID=BGCPKDLD_01839;inference=ab initio prediction:Prodigal:002006;locus_tag=BGCPKDLD_01839;product=hypothetical protein
contig00005	Prodigal:002006	CDS	42883	44040	.	-	0	ID=BGCPKDLD_01840;inference=ab initio prediction:Prodigal:002006;locus_tag=BGCPKDLD_01840;product=hypothetical protein
contig00005	Prodigal:002006	CDS	44121	45314	.	+	0	ID=BGCPKDLD_01841;eC_number=2.4.1.290;Name=pglA;gene=pglA;inference=ab initio prediction:Prodigal:002006,similar to AA sequence:UniProtKB:Q0P9C9;locus_tag=BGCPKDLD_01841;product=N%2CN'-diacetylbacillosaminyl-diphospho-undecaprenol alpha-1%2C3-N-acetylgalactosaminyltransferase
contig00005	Prodigal:002006	CDS	45311	45961	.	+	0	ID=BGCPKDLD_01842;inference=ab initio prediction:Prodigal:002006;locus_tag=BGCPKDLD_01842;product=hypothetical protein
contig00005	Aragorn:001002	tRNA	48159	48249	.	-	.	ID=BGCPKDLD_01843;inference=COORDINATES:profile:Aragorn:001002;locus_tag=BGCPKDLD_01843;product=tRNA-Ala(tgc)
contig00005	Prodigal:002006	CDS	49183	50433	.	+	0	ID=BGCPKDLD_01844;Name=nupX;db_xref=COG:COG1972;gene=nupX;inference=ab initio prediction:Prodigal:002006,similar to AA sequence:UniProtKB:P33021;locus_tag=BGCPKDLD_01844;product=Putative nucleoside permease NupX
contig00005	Prodigal:002006	CDS	50489	50836	.	+	0	ID=BGCPKDLD_01845;inference=ab initio prediction:Prodigal:002006;locus_tag=BGCPKDLD_01845;product=hypothetical protein
contig00005	Prodigal:002006	CDS	50799	51503	.	-	0	ID=BGCPKDLD_01846;inference=ab initio prediction:Prodigal:002006;locus_tag=BGCPKDLD_01846;product=hypothetical protein
contig00005	Prodigal:002006	CDS	51710	52696	.	+	0	ID=BGCPKDLD_01847;inference=ab initio prediction:Prodigal:002006;locus_tag=BGCPKDLD_01847;product=hypothetical protein
contig00005	Prodigal:002006	CDS	53129	53917	.	-	0	ID=BGCPKDLD_01848;inference=ab initio prediction:Prodigal:002006;locus_tag=BGCPKDLD_01848;product=hypothetical protein
contig00005	Prodigal:002006	CDS	54239	56170	.	-	0	ID=BGCPKDLD_01849;eC_number=6.2.1.1;Name=acsA_2;db_xref=COG:COG0365;gene=acsA_2;inference=ab initio prediction:Prodigal:002006,similar to AA sequence:UniProtKB:Q89WV5;locus_tag=BGCPKDLD_01849;product=Acetyl-coenzyme A synthetase
contig00005	Prodigal:002006	CDS	56356	56535	.	-	0	ID=BGCPKDLD_01850;inference=ab initio prediction:Prodigal:002006;locus_tag=BGCPKDLD_01850;product=hypothetical protein
contig00005	Prodigal:002006	CDS	56784	57002	.	+	0	ID=BGCPKDLD_01851;inference=ab initio prediction:Prodigal:002006;locus_tag=BGCPKDLD_01851;product=hypothetical protein
contig00005	Prodigal:002006	CDS	57026	57202	.	-	0	ID=BGCPKDLD_01852;inference=ab initio prediction:Prodigal:002006;locus_tag=BGCPKDLD_01852;product=hypothetical protein
contig00005	Prodigal:002006	CDS	57431	57928	.	+	0	ID=BGCPKDLD_01853;eC_number=5.4.99.18;Name=purE;db_xref=COG:COG0041;gene=purE;inference=ab initio prediction:Prodigal:002006,similar to AA sequence:UniProtKB:Q9WYS7;locus_tag=BGCPKDLD_01853;product=N5-carboxyaminoimidazole ribonucleotide mutase
contig00005	Prodigal:002006	CDS	57946	59064	.	+	0	ID=BGCPKDLD_01854;eC_number=6.3.4.18;Name=purK;gene=purK;inference=ab initio prediction:Prodigal:002006,similar to AA sequence:UniProtKB:Q7A695;locus_tag=BGCPKDLD_01854;product=N5-carboxyaminoimidazole ribonucleotide synthase
contig00005	Prodigal:002006	CDS	59160	59561	.	-	0	ID=BGCPKDLD_01855;inference=ab initio prediction:Prodigal:002006;locus_tag=BGCPKDLD_01855;product=hypothetical protein
contig00005	Prodigal:002006	CDS	59969	60835	.	+	0	ID=BGCPKDLD_01856;Name=ycf3;gene=ycf3;inference=ab initio prediction:Prodigal:002006,protein motif:HAMAP:MF_00439;locus_tag=BGCPKDLD_01856;product=Photosystem I assembly protein Ycf3
contig00005	Prodigal:002006	CDS	60946	61323	.	+	0	ID=BGCPKDLD_01857;inference=ab initio prediction:Prodigal:002006;locus_tag=BGCPKDLD_01857;product=hypothetical protein
contig00005	Prodigal:002006	CDS	61343	62341	.	-	0	ID=BGCPKDLD_01858;eC_number=3.1.3.11;Name=glpX;db_xref=COG:COG1494;gene=glpX;inference=ab initio prediction:Prodigal:002006,similar to AA sequence:UniProtKB:Q03224;locus_tag=BGCPKDLD_01858;product=Fructose-1%2C6-bisphosphatase class 2
contig00005	Prodigal:002006	CDS	62475	63794	.	-	0	ID=BGCPKDLD_01859;eC_number=1.1.1.3;Name=hom;db_xref=COG:COG0460;gene=hom;inference=ab initio prediction:Prodigal:002006,similar to AA sequence:UniProtKB:P19582;locus_tag=BGCPKDLD_01859;product=Homoserine dehydrogenase
contig00005	Prodigal:002006	CDS	64479	64853	.	-	0	ID=BGCPKDLD_01860;inference=ab initio prediction:Prodigal:002006;locus_tag=BGCPKDLD_01860;product=hypothetical protein
contig00005	Prodigal:002006	CDS	65165	65479	.	-	0	ID=BGCPKDLD_01861;inference=ab initio prediction:Prodigal:002006;locus_tag=BGCPKDLD_01861;product=hypothetical protein
contig00005	Prodigal:002006	CDS	65622	67097	.	+	0	ID=BGCPKDLD_01862;eC_number=2.5.1.19;Name=aroA;gene=aroA;inference=ab initio prediction:Prodigal:002006,similar to AA sequence:UniProtKB:P0A2Y4;locus_tag=BGCPKDLD_01862;product=3-phosphoshikimate 1-carboxyvinyltransferase
contig00005	Prodigal:002006	CDS	67094	67741	.	+	0	ID=BGCPKDLD_01863;eC_number=2.7.4.25;Name=cmk;db_xref=COG:COG0283;gene=cmk;inference=ab initio prediction:Prodigal:002006,similar to AA sequence:UniProtKB:P9WPA9;locus_tag=BGCPKDLD_01863;product=Cytidylate kinase
contig00005	Prodigal:002006	CDS	67777	68073	.	-	0	ID=BGCPKDLD_01864;inference=ab initio prediction:Prodigal:002006,similar to AA sequence:UniProtKB:Q8XCU6;locus_tag=BGCPKDLD_01864;note=UPF0235 protein YggU;product=hypothetical protein
contig00005	Prodigal:002006	CDS	68118	68720	.	-	0	ID=BGCPKDLD_01865;inference=ab initio prediction:Prodigal:002006;locus_tag=BGCPKDLD_01865;product=hypothetical protein
[truncated: 6,374,723 more chars]
