# Supplementary material for: Comprehensive Comparative Genomics and Phenotyping of Methylobacterium Species
Source: Front Microbiol. 2021 Oct 6;12:740610. doi: 10.3389/fmicb.2021.740610 (PMC8561711; doi:10.3389/fmicb.2021.740610)
Supplement: Supplementary file 12 [file Data_Sheet_6.ZIP › Mic_vignae.gff]

##gff-version 3
##sequence-region NZ_LCYG01000001.1 1 16527
##sequence-region NZ_LCYG01000010.1 1 25053
##sequence-region NZ_LCYG01000100.1 1 13572
##sequence-region NZ_LCYG01000101.1 1 16158
##sequence-region NZ_LCYG01000102.1 1 40245
##sequence-region NZ_LCYG01000103.1 1 43803
##sequence-region NZ_LCYG01000104.1 1 15287
##sequence-region NZ_LCYG01000105.1 1 2968
##sequence-region NZ_LCYG01000106.1 1 7221
##sequence-region NZ_LCYG01000107.1 1 4300
##sequence-region NZ_LCYG01000108.1 1 36333
##sequence-region NZ_LCYG01000109.1 1 25842
##sequence-region NZ_LCYG01000011.1 1 95563
##sequence-region NZ_LCYG01000110.1 1 4210
##sequence-region NZ_LCYG01000111.1 1 15426
##sequence-region NZ_LCYG01000112.1 1 12805
##sequence-region NZ_LCYG01000113.1 1 7974
##sequence-region NZ_LCYG01000114.1 1 22359
##sequence-region NZ_LCYG01000115.1 1 14727
##sequence-region NZ_LCYG01000116.1 1 13328
##sequence-region NZ_LCYG01000117.1 1 23365
##sequence-region NZ_LCYG01000118.1 1 4830
##sequence-region NZ_LCYG01000119.1 1 13502
##sequence-region NZ_LCYG01000012.1 1 52012
##sequence-region NZ_LCYG01000120.1 1 10155
##sequence-region NZ_LCYG01000121.1 1 17386
##sequence-region NZ_LCYG01000122.1 1 18201
##sequence-region NZ_LCYG01000123.1 1 2950
##sequence-region NZ_LCYG01000124.1 1 7228
##sequence-region NZ_LCYG01000125.1 1 5957
##sequence-region NZ_LCYG01000126.1 1 14305
##sequence-region NZ_LCYG01000127.1 1 46267
##sequence-region NZ_LCYG01000128.1 1 40407
##sequence-region NZ_LCYG01000129.1 1 14766
##sequence-region NZ_LCYG01000013.1 1 3598
##sequence-region NZ_LCYG01000130.1 1 12778
##sequence-region NZ_LCYG01000131.1 1 12850
##sequence-region NZ_LCYG01000132.1 1 8802
##sequence-region NZ_LCYG01000133.1 1 2566
##sequence-region NZ_LCYG01000134.1 1 9943
##sequence-region NZ_LCYG01000135.1 1 6332
##sequence-region NZ_LCYG01000136.1 1 15379
##sequence-region NZ_LCYG01000137.1 1 23308
##sequence-region NZ_LCYG01000138.1 1 3558
##sequence-region NZ_LCYG01000139.1 1 5848
##sequence-region NZ_LCYG01000014.1 1 162075
##sequence-region NZ_LCYG01000140.1 1 7715
##sequence-region NZ_LCYG01000141.1 1 6248
##sequence-region NZ_LCYG01000142.1 1 4418
##sequence-region NZ_LCYG01000143.1 1 9234
##sequence-region NZ_LCYG01000144.1 1 20663
##sequence-region NZ_LCYG01000145.1 1 8707
##sequence-region NZ_LCYG01000146.1 1 4845
##sequence-region NZ_LCYG01000147.1 1 2103
##sequence-region NZ_LCYG01000148.1 1 7106
##sequence-region NZ_LCYG01000149.1 1 4344
##sequence-region NZ_LCYG01000015.1 1 141182
##sequence-region NZ_LCYG01000150.1 1 18285
##sequence-region NZ_LCYG01000151.1 1 8278
##sequence-region NZ_LCYG01000152.1 1 3381
##sequence-region NZ_LCYG01000153.1 1 2748
##sequence-region NZ_LCYG01000154.1 1 5145
##sequence-region NZ_LCYG01000155.1 1 6002
##sequence-region NZ_LCYG01000156.1 1 2579
##sequence-region NZ_LCYG01000157.1 1 3025
##sequence-region NZ_LCYG01000158.1 1 3611
##sequence-region NZ_LCYG01000159.1 1 3385
##sequence-region NZ_LCYG01000016.1 1 389614
##sequence-region NZ_LCYG01000160.1 1 2630
##sequence-region NZ_LCYG01000161.1 1 4245
##sequence-region NZ_LCYG01000162.1 1 4544
##sequence-region NZ_LCYG01000163.1 1 2205
##sequence-region NZ_LCYG01000164.1 1 2607
##sequence-region NZ_LCYG01000165.1 1 2751
##sequence-region NZ_LCYG01000017.1 1 119128
##sequence-region NZ_LCYG01000018.1 1 57642
##sequence-region NZ_LCYG01000019.1 1 135367
##sequence-region NZ_LCYG01000002.1 1 35286
##sequence-region NZ_LCYG01000020.1 1 255846
##sequence-region NZ_LCYG01000021.1 1 134632
##sequence-region NZ_LCYG01000022.1 1 77240
##sequence-region NZ_LCYG01000023.1 1 177472
##sequence-region NZ_LCYG01000024.1 1 10347
##sequence-region NZ_LCYG01000025.1 1 8055
##sequence-region NZ_LCYG01000026.1 1 11573
##sequence-region NZ_LCYG01000027.1 1 16258
##sequence-region NZ_LCYG01000028.1 1 78626
##sequence-region NZ_LCYG01000029.1 1 52759
##sequence-region NZ_LCYG01000003.1 1 106109
##sequence-region NZ_LCYG01000030.1 1 11372
##sequence-region NZ_LCYG01000031.1 1 25636
##sequence-region NZ_LCYG01000032.1 1 313422
##sequence-region NZ_LCYG01000033.1 1 74445
##sequence-region NZ_LCYG01000034.1 1 6901
##sequence-region NZ_LCYG01000035.1 1 52189
##sequence-region NZ_LCYG01000036.1 1 14810
##sequence-region NZ_LCYG01000037.1 1 186585
##sequence-region NZ_LCYG01000038.1 1 16600
##sequence-region NZ_LCYG01000039.1 1 41996
##sequence-region NZ_LCYG01000004.1 1 187475
##sequence-region NZ_LCYG01000040.1 1 11370
##sequence-region NZ_LCYG01000041.1 1 12873
##sequence-region NZ_LCYG01000042.1 1 259154
##sequence-region NZ_LCYG01000043.1 1 99306
##sequence-region NZ_LCYG01000044.1 1 35081
##sequence-region NZ_LCYG01000045.1 1 104624
##sequence-region NZ_LCYG01000046.1 1 40436
##sequence-region NZ_LCYG01000047.1 1 29572
##sequence-region NZ_LCYG01000048.1 1 14003
##sequence-region NZ_LCYG01000049.1 1 6179
##sequence-region NZ_LCYG01000005.1 1 100065
##sequence-region NZ_LCYG01000050.1 1 3810
##sequence-region NZ_LCYG01000051.1 1 48782
##sequence-region NZ_LCYG01000052.1 1 31868
##sequence-region NZ_LCYG01000053.1 1 112022
##sequence-region NZ_LCYG01000054.1 1 49242
##sequence-region NZ_LCYG01000055.1 1 91391
##sequence-region NZ_LCYG01000056.1 1 132376
##sequence-region NZ_LCYG01000057.1 1 65149
##sequence-region NZ_LCYG01000058.1 1 12499
##sequence-region NZ_LCYG01000059.1 1 13346
##sequence-region NZ_LCYG01000006.1 1 3094
##sequence-region NZ_LCYG01000060.1 1 124628
##sequence-region NZ_LCYG01000061.1 1 40493
##sequence-region NZ_LCYG01000062.1 1 87588
##sequence-region NZ_LCYG01000063.1 1 65285
##sequence-region NZ_LCYG01000064.1 1 70723
##sequence-region NZ_LCYG01000065.1 1 6811
##sequence-region NZ_LCYG01000066.1 1 49678
##sequence-region NZ_LCYG01000067.1 1 36860
##sequence-region NZ_LCYG01000068.1 1 5813
##sequence-region NZ_LCYG01000069.1 1 42065
##sequence-region NZ_LCYG01000007.1 1 36224
##sequence-region NZ_LCYG01000070.1 1 28042
##sequence-region NZ_LCYG01000071.1 1 3778
##sequence-region NZ_LCYG01000072.1 1 17880
##sequence-region NZ_LCYG01000073.1 1 15544
##sequence-region NZ_LCYG01000074.1 1 28755
##sequence-region NZ_LCYG01000075.1 1 8604
##sequence-region NZ_LCYG01000076.1 1 9229
##sequence-region NZ_LCYG01000077.1 1 43531
##sequence-region NZ_LCYG01000078.1 1 15891
##sequence-region NZ_LCYG01000079.1 1 6866
##sequence-region NZ_LCYG01000008.1 1 34310
##sequence-region NZ_LCYG01000080.1 1 12373
##sequence-region NZ_LCYG01000081.1 1 44097
##sequence-region NZ_LCYG01000082.1 1 5562
##sequence-region NZ_LCYG01000083.1 1 25281
##sequence-region NZ_LCYG01000084.1 1 57634
##sequence-region NZ_LCYG01000085.1 1 21044
##sequence-region NZ_LCYG01000086.1 1 45941
##sequence-region NZ_LCYG01000087.1 1 66096
##sequence-region NZ_LCYG01000088.1 1 35932
##sequence-region NZ_LCYG01000089.1 1 13015
##sequence-region NZ_LCYG01000009.1 1 19957
##sequence-region NZ_LCYG01000090.1 1 11554
##sequence-region NZ_LCYG01000091.1 1 82438
##sequence-region NZ_LCYG01000092.1 1 23907
##sequence-region NZ_LCYG01000093.1 1 5980
##sequence-region NZ_LCYG01000094.1 1 20788
##sequence-region NZ_LCYG01000095.1 1 13480
##sequence-region NZ_LCYG01000096.1 1 4750
##sequence-region NZ_LCYG01000097.1 1 4869
##sequence-region NZ_LCYG01000098.1 1 38012
##sequence-region NZ_LCYG01000099.1 1 3455
NZ_LCYG01000001.1	Prodigal:002006	CDS	98	613	.	+	0	ID=NJKIAAHI_00001;Name=artI;db_xref=COG:COG0834;gene=artI;inference=ab initio prediction:Prodigal:002006,similar to AA sequence:UniProtKB:P30859;locus_tag=NJKIAAHI_00001;product=Putative ABC transporter arginine-binding protein 2
NZ_LCYG01000001.1	Prodigal:002006	CDS	690	1373	.	+	0	ID=NJKIAAHI_00002;Name=hisQ;db_xref=COG:COG4215;gene=hisQ;inference=ab initio prediction:Prodigal:002006,similar to AA sequence:UniProtKB:P52094;locus_tag=NJKIAAHI_00002;product=Histidine transport system permease protein HisQ
NZ_LCYG01000001.1	Prodigal:002006	CDS	1379	2128	.	+	0	ID=NJKIAAHI_00003;Name=occM_1;gene=occM_1;inference=ab initio prediction:Prodigal:002006,similar to AA sequence:UniProtKB:P35114;locus_tag=NJKIAAHI_00003;product=Octopine transport system permease protein OccM
NZ_LCYG01000001.1	Prodigal:002006	CDS	2131	2871	.	+	0	ID=NJKIAAHI_00004;eC_number=1.1.1.100;Name=fabG_1;gene=fabG_1;inference=ab initio prediction:Prodigal:002006,similar to AA sequence:UniProtKB:O67610;locus_tag=NJKIAAHI_00004;product=3-oxoacyl-[acyl-carrier-protein] reductase FabG
NZ_LCYG01000001.1	Prodigal:002006	CDS	2843	4048	.	+	0	ID=NJKIAAHI_00005;inference=ab initio prediction:Prodigal:002006;locus_tag=NJKIAAHI_00005;product=hypothetical protein
NZ_LCYG01000001.1	Prodigal:002006	CDS	4060	4476	.	+	0	ID=NJKIAAHI_00006;inference=ab initio prediction:Prodigal:002006;locus_tag=NJKIAAHI_00006;product=hypothetical protein
NZ_LCYG01000001.1	Prodigal:002006	CDS	4473	4925	.	+	0	ID=NJKIAAHI_00007;Name=paaZ;db_xref=COG:COG2030;gene=paaZ;inference=ab initio prediction:Prodigal:002006,similar to AA sequence:UniProtKB:P77455;locus_tag=NJKIAAHI_00007;product=Bifunctional protein PaaZ
NZ_LCYG01000001.1	Prodigal:002006	CDS	4915	6969	.	+	0	ID=NJKIAAHI_00008;eC_number=6.2.1.34;Name=FCS1;gene=FCS1;inference=ab initio prediction:Prodigal:002006,similar to AA sequence:UniProtKB:A0A2P1BT06;locus_tag=NJKIAAHI_00008;product=Trans-feruloyl-CoA synthase FCS1
NZ_LCYG01000001.1	Prodigal:002006	CDS	7024	8226	.	+	0	ID=NJKIAAHI_00009;eC_number=1.3.99.-;inference=ab initio prediction:Prodigal:002006,similar to AA sequence:UniProtKB:P95280;locus_tag=NJKIAAHI_00009;product=Putative acyl-CoA dehydrogenase FadE17
NZ_LCYG01000001.1	Prodigal:002006	CDS	8228	9331	.	+	0	ID=NJKIAAHI_00010;eC_number=1.3.1.95;Name=acrC;gene=acrC;inference=ab initio prediction:Prodigal:002006,similar to AA sequence:UniProtKB:G3KIM8;locus_tag=NJKIAAHI_00010;product=Acryloyl-CoA reductase (NADH)
NZ_LCYG01000001.1	Prodigal:002006	CDS	9347	10132	.	+	0	ID=NJKIAAHI_00011;eC_number=4.2.1.149;Name=caiD;db_xref=COG:COG1024;gene=caiD;inference=ab initio prediction:Prodigal:002006,similar to AA sequence:UniProtKB:P31551;locus_tag=NJKIAAHI_00011;product=Carnitinyl-CoA dehydratase
NZ_LCYG01000001.1	Prodigal:002006	CDS	10236	11429	.	+	0	ID=NJKIAAHI_00012;eC_number=2.8.3.19;Name=uctC_1;gene=uctC_1;inference=ab initio prediction:Prodigal:002006,similar to AA sequence:UniProtKB:A9X6P9;locus_tag=NJKIAAHI_00012;product=Acetyl-CoA:oxalate CoA-transferase
NZ_LCYG01000001.1	Prodigal:002006	CDS	11685	12434	.	+	0	ID=NJKIAAHI_00013;Name=etfB_1;gene=etfB_1;inference=ab initio prediction:Prodigal:002006,similar to AA sequence:UniProtKB:P38975;locus_tag=NJKIAAHI_00013;product=Electron transfer flavoprotein subunit beta
NZ_LCYG01000001.1	Prodigal:002006	CDS	12450	13394	.	+	0	ID=NJKIAAHI_00014;Name=etfA_1;db_xref=COG:COG2025;gene=etfA_1;inference=ab initio prediction:Prodigal:002006,similar to AA sequence:UniProtKB:P38974;locus_tag=NJKIAAHI_00014;product=Electron transfer flavoprotein subunit alpha
NZ_LCYG01000001.1	Prodigal:002006	CDS	13408	14940	.	+	0	ID=NJKIAAHI_00015;eC_number=6.4.1.3;Name=pccB_1;db_xref=COG:COG4799;gene=pccB_1;inference=ab initio prediction:Prodigal:002006,similar to AA sequence:UniProtKB:Q3J4E3;locus_tag=NJKIAAHI_00015;product=Propionyl-CoA carboxylase beta chain
NZ_LCYG01000001.1	Prodigal:002006	CDS	14953	15174	.	+	0	ID=NJKIAAHI_00016;inference=ab initio prediction:Prodigal:002006;locus_tag=NJKIAAHI_00016;product=hypothetical protein
NZ_LCYG01000001.1	Prodigal:002006	CDS	15232	15804	.	+	0	ID=NJKIAAHI_00017;inference=ab initio prediction:Prodigal:002006;locus_tag=NJKIAAHI_00017;product=hypothetical protein
NZ_LCYG01000001.1	Prodigal:002006	CDS	15785	16525	.	-	0	ID=NJKIAAHI_00018;inference=ab initio prediction:Prodigal:002006;locus_tag=NJKIAAHI_00018;product=hypothetical protein
NZ_LCYG01000010.1	Prodigal:002006	CDS	543	1700	.	-	0	ID=NJKIAAHI_00019;eC_number=4.2.1.6;Name=dgoD_1;db_xref=COG:COG4948;gene=dgoD_1;inference=ab initio prediction:Prodigal:002006,similar to AA sequence:UniProtKB:Q6BF17;locus_tag=NJKIAAHI_00019;product=D-galactonate dehydratase
NZ_LCYG01000010.1	Prodigal:002006	CDS	1746	2831	.	-	0	ID=NJKIAAHI_00020;Name=phnT;db_xref=COG:COG3842;gene=phnT;inference=ab initio prediction:Prodigal:002006,similar to AA sequence:UniProtKB:P96063;locus_tag=NJKIAAHI_00020;product=Putative 2-aminoethylphosphonate import ATP-binding protein PhnT
NZ_LCYG01000010.1	Prodigal:002006	CDS	2861	4606	.	-	0	ID=NJKIAAHI_00021;inference=ab initio prediction:Prodigal:002006;locus_tag=NJKIAAHI_00021;product=hypothetical protein
NZ_LCYG01000010.1	Prodigal:002006	CDS	4616	5746	.	-	0	ID=NJKIAAHI_00022;db_xref=COG:COG1840;inference=ab initio prediction:Prodigal:002006,similar to AA sequence:UniProtKB:P43951;locus_tag=NJKIAAHI_00022;product=putative protein
NZ_LCYG01000010.1	Prodigal:002006	CDS	5906	6631	.	+	0	ID=NJKIAAHI_00023;inference=ab initio prediction:Prodigal:002006;locus_tag=NJKIAAHI_00023;product=hypothetical protein
NZ_LCYG01000010.1	Prodigal:002006	CDS	6993	7244	.	+	0	ID=NJKIAAHI_00024;inference=ab initio prediction:Prodigal:002006;locus_tag=NJKIAAHI_00024;product=hypothetical protein
NZ_LCYG01000010.1	Prodigal:002006	CDS	7349	8059	.	-	0	ID=NJKIAAHI_00025;inference=ab initio prediction:Prodigal:002006,similar to AA sequence:ISfinder:ISBj7;locus_tag=NJKIAAHI_00025;product=IS6 family transposase ISBj7
NZ_LCYG01000010.1	Prodigal:002006	CDS	8116	9780	.	-	0	ID=NJKIAAHI_00026;eC_number=7.4.2.10;Name=gsiA_1;db_xref=COG:COG1123;gene=gsiA_1;inference=ab initio prediction:Prodigal:002006,similar to AA sequence:UniProtKB:P75796;locus_tag=NJKIAAHI_00026;product=Glutathione import ATP-binding protein GsiA
NZ_LCYG01000010.1	Prodigal:002006	CDS	9783	10598	.	-	0	ID=NJKIAAHI_00027;Name=gsiD_1;db_xref=COG:COG1173;gene=gsiD_1;inference=ab initio prediction:Prodigal:002006,similar to AA sequence:UniProtKB:P75799;locus_tag=NJKIAAHI_00027;product=Glutathione transport system permease protein GsiD
NZ_LCYG01000010.1	Prodigal:002006	CDS	10595	11539	.	-	0	ID=NJKIAAHI_00028;Name=gsiC_1;db_xref=COG:COG0601;gene=gsiC_1;inference=ab initio prediction:Prodigal:002006,similar to AA sequence:UniProtKB:P75798;locus_tag=NJKIAAHI_00028;product=Glutathione transport system permease protein GsiC
NZ_LCYG01000010.1	Prodigal:002006	CDS	11580	12515	.	-	0	ID=NJKIAAHI_00029;inference=ab initio prediction:Prodigal:002006;locus_tag=NJKIAAHI_00029;product=hypothetical protein
NZ_LCYG01000010.1	Prodigal:002006	CDS	12566	14134	.	-	0	ID=NJKIAAHI_00030;Name=dppA_1;db_xref=COG:COG0747;gene=dppA_1;inference=ab initio prediction:Prodigal:002006,similar to AA sequence:UniProtKB:P23847;locus_tag=NJKIAAHI_00030;product=Periplasmic dipeptide transport protein
NZ_LCYG01000010.1	Prodigal:002006	CDS	14203	15381	.	-	0	ID=NJKIAAHI_00031;inference=ab initio prediction:Prodigal:002006;locus_tag=NJKIAAHI_00031;product=hypothetical protein
NZ_LCYG01000010.1	Prodigal:002006	CDS	15470	16354	.	+	0	ID=NJKIAAHI_00032;Name=lgoR;db_xref=COG:COG1802;gene=lgoR;inference=ab initio prediction:Prodigal:002006,similar to AA sequence:UniProtKB:P39399;locus_tag=NJKIAAHI_00032;product=putative HTH-type transcriptional regulator LgoR
NZ_LCYG01000010.1	Prodigal:002006	CDS	16429	17772	.	+	0	ID=NJKIAAHI_00033;eC_number=2.6.1.18;Name=bauA_1;db_xref=COG:COG0161;gene=bauA_1;inference=ab initio prediction:Prodigal:002006,similar to AA sequence:UniProtKB:Q9I700;locus_tag=NJKIAAHI_00033;product=Beta-alanine--pyruvate aminotransferase
NZ_LCYG01000010.1	Prodigal:002006	CDS	17805	19241	.	+	0	ID=NJKIAAHI_00034;eC_number=1.2.1.83;Name=ald_1;gene=ald_1;inference=ab initio prediction:Prodigal:002006,similar to AA sequence:UniProtKB:H8ZPX2;locus_tag=NJKIAAHI_00034;product=3-succinoylsemialdehyde-pyridine dehydrogenase
NZ_LCYG01000010.1	Prodigal:002006	CDS	19670	19873	.	-	0	ID=NJKIAAHI_00035;inference=ab initio prediction:Prodigal:002006;locus_tag=NJKIAAHI_00035;product=hypothetical protein
NZ_LCYG01000010.1	Prodigal:002006	CDS	20207	20656	.	-	0	ID=NJKIAAHI_00036;db_xref=COG:COG3039;inference=ab initio prediction:Prodigal:002006,similar to AA sequence:ISfinder:ISAzba3;locus_tag=NJKIAAHI_00036;product=IS5 family transposase ISAzba3
NZ_LCYG01000010.1	Prodigal:002006	CDS	20705	21097	.	-	0	ID=NJKIAAHI_00037;db_xref=COG:COG3039;inference=ab initio prediction:Prodigal:002006,similar to AA sequence:ISfinder:ISHph1;locus_tag=NJKIAAHI_00037;product=IS5 family transposase ISHph1
NZ_LCYG01000010.1	Prodigal:002006	CDS	21751	22539	.	-	0	ID=NJKIAAHI_00038;eC_number=5.3.3.7;Name=ais;gene=ais;inference=ab initio prediction:Prodigal:002006,similar to AA sequence:UniProtKB:A0A0A1H8I4;locus_tag=NJKIAAHI_00038;product=Aconitate isomerase
NZ_LCYG01000010.1	Prodigal:002006	CDS	23214	23870	.	+	0	ID=NJKIAAHI_00039;inference=ab initio prediction:Prodigal:002006,similar to AA sequence:UniProtKB:P0AEC0;locus_tag=NJKIAAHI_00039;note=UPF0053 inner membrane protein YoaE;product=hypothetical protein
NZ_LCYG01000010.1	Prodigal:002006	CDS	24124	24531	.	+	0	ID=NJKIAAHI_00040;inference=ab initio prediction:Prodigal:002006;locus_tag=NJKIAAHI_00040;product=hypothetical protein
NZ_LCYG01000100.1	Prodigal:002006	CDS	156	1451	.	-	0	ID=NJKIAAHI_00041;Name=dctM_1;db_xref=COG:COG1593;gene=dctM_1;inference=ab initio prediction:Prodigal:002006,similar to AA sequence:UniProtKB:Q9HU16;locus_tag=NJKIAAHI_00041;product=C4-dicarboxylate TRAP transporter large permease protein DctM
NZ_LCYG01000100.1	Prodigal:002006	CDS	1454	1981	.	-	0	ID=NJKIAAHI_00042;inference=ab initio prediction:Prodigal:002006;locus_tag=NJKIAAHI_00042;product=hypothetical protein
NZ_LCYG01000100.1	Prodigal:002006	CDS	2033	3031	.	-	0	ID=NJKIAAHI_00043;inference=ab initio prediction:Prodigal:002006;locus_tag=NJKIAAHI_00043;product=hypothetical protein
NZ_LCYG01000100.1	Prodigal:002006	CDS	3102	4421	.	-	0	ID=NJKIAAHI_00044;eC_number=1.4.3.-;Name=puuB_1;gene=puuB_1;inference=ab initio prediction:Prodigal:002006,similar to AA sequence:UniProtKB:P37906;locus_tag=NJKIAAHI_00044;product=Gamma-glutamylputrescine oxidoreductase
NZ_LCYG01000100.1	Prodigal:002006	CDS	4431	4790	.	-	0	ID=NJKIAAHI_00045;inference=ab initio prediction:Prodigal:002006;locus_tag=NJKIAAHI_00045;product=hypothetical protein
NZ_LCYG01000100.1	Prodigal:002006	CDS	4900	5562	.	+	0	ID=NJKIAAHI_00046;inference=ab initio prediction:Prodigal:002006;locus_tag=NJKIAAHI_00046;product=hypothetical protein
NZ_LCYG01000100.1	Prodigal:002006	CDS	5679	5975	.	-	0	ID=NJKIAAHI_00047;inference=ab initio prediction:Prodigal:002006;locus_tag=NJKIAAHI_00047;product=hypothetical protein
NZ_LCYG01000100.1	Prodigal:002006	CDS	6087	6614	.	+	0	ID=NJKIAAHI_00048;Name=lrp_1;db_xref=COG:COG1522;gene=lrp_1;inference=ab initio prediction:Prodigal:002006,similar to AA sequence:UniProtKB:P0ACJ0;locus_tag=NJKIAAHI_00048;product=Leucine-responsive regulatory protein
NZ_LCYG01000100.1	Prodigal:002006	CDS	6846	7025	.	-	0	ID=NJKIAAHI_00049;inference=ab initio prediction:Prodigal:002006;locus_tag=NJKIAAHI_00049;product=hypothetical protein
NZ_LCYG01000100.1	Prodigal:002006	CDS	7228	7440	.	+	0	ID=NJKIAAHI_00050;inference=ab initio prediction:Prodigal:002006;locus_tag=NJKIAAHI_00050;product=hypothetical protein
NZ_LCYG01000100.1	Prodigal:002006	CDS	7518	7916	.	+	0	ID=NJKIAAHI_00051;inference=ab initio prediction:Prodigal:002006;locus_tag=NJKIAAHI_00051;product=hypothetical protein
NZ_LCYG01000100.1	Prodigal:002006	CDS	8120	8377	.	+	0	ID=NJKIAAHI_00052;inference=ab initio prediction:Prodigal:002006;locus_tag=NJKIAAHI_00052;product=hypothetical protein
NZ_LCYG01000100.1	Prodigal:002006	CDS	8402	9889	.	+	0	ID=NJKIAAHI_00053;inference=ab initio prediction:Prodigal:002006;locus_tag=NJKIAAHI_00053;product=hypothetical protein
NZ_LCYG01000100.1	Prodigal:002006	CDS	9904	11316	.	+	0	ID=NJKIAAHI_00054;Name=ftsP;gene=ftsP;inference=ab initio prediction:Prodigal:002006,protein motif:HAMAP:MF_00915;locus_tag=NJKIAAHI_00054;product=Cell division protein FtsP
NZ_LCYG01000100.1	Prodigal:002006	CDS	11350	11841	.	+	0	ID=NJKIAAHI_00055;Name=petE_1;gene=petE_1;inference=ab initio prediction:Prodigal:002006,protein motif:HAMAP:MF_00566;locus_tag=NJKIAAHI_00055;product=Plastocyanin
NZ_LCYG01000100.1	Prodigal:002006	CDS	11886	12176	.	+	0	ID=NJKIAAHI_00056;inference=ab initio prediction:Prodigal:002006;locus_tag=NJKIAAHI_00056;product=hypothetical protein
NZ_LCYG01000100.1	Prodigal:002006	CDS	12237	13211	.	+	0	ID=NJKIAAHI_00057;inference=ab initio prediction:Prodigal:002006;locus_tag=NJKIAAHI_00057;product=hypothetical protein
NZ_LCYG01000101.1	Prodigal:002006	CDS	69	2144	.	-	0	ID=NJKIAAHI_00058;Name=fusA_1;db_xref=COG:COG0480;gene=fusA_1;inference=ab initio prediction:Prodigal:002006,similar to AA sequence:UniProtKB:P41084;locus_tag=NJKIAAHI_00058;product=Elongation factor G
NZ_LCYG01000101.1	Prodigal:002006	CDS	2163	2633	.	-	0	ID=NJKIAAHI_00059;Name=rpsG;db_xref=COG:COG0049;gene=rpsG;inference=ab initio prediction:Prodigal:002006,similar to AA sequence:UniProtKB:Q6N4T3;locus_tag=NJKIAAHI_00059;product=30S ribosomal protein S7
NZ_LCYG01000101.1	Prodigal:002006	CDS	2666	3037	.	-	0	ID=NJKIAAHI_00060;Name=rpsL;db_xref=COG:COG0048;gene=rpsL;inference=ab initio prediction:Prodigal:002006,similar to AA sequence:UniProtKB:Q6N4T2;locus_tag=NJKIAAHI_00060;product=30S ribosomal protein S12
NZ_LCYG01000101.1	Prodigal:002006	CDS	3615	7790	.	-	0	ID=NJKIAAHI_00061;eC_number=2.7.7.6;Name=rpoC;gene=rpoC;inference=ab initio prediction:Prodigal:002006,similar to AA sequence:UniProtKB:Q8KTH8;locus_tag=NJKIAAHI_00061;product=DNA-directed RNA polymerase subunit beta'
NZ_LCYG01000101.1	Prodigal:002006	CDS	7902	12062	.	-	0	ID=NJKIAAHI_00062;eC_number=2.7.7.6;Name=rpoB;gene=rpoB;inference=ab initio prediction:Prodigal:002006,similar to AA sequence:UniProtKB:B2SQQ1;locus_tag=NJKIAAHI_00062;product=DNA-directed RNA polymerase subunit beta
NZ_LCYG01000101.1	Prodigal:002006	CDS	12306	12680	.	-	0	ID=NJKIAAHI_00063;Name=rplL;db_xref=COG:COG0222;gene=rplL;inference=ab initio prediction:Prodigal:002006,similar to AA sequence:UniProtKB:Q6N4R8;locus_tag=NJKIAAHI_00063;product=50S ribosomal protein L7/L12
NZ_LCYG01000101.1	Prodigal:002006	CDS	12732	13250	.	-	0	ID=NJKIAAHI_00064;Name=rplJ;db_xref=COG:COG0244;gene=rplJ;inference=ab initio prediction:Prodigal:002006,similar to AA sequence:UniProtKB:Q6N4R7;locus_tag=NJKIAAHI_00064;product=50S ribosomal protein L10
NZ_LCYG01000101.1	Prodigal:002006	CDS	13801	14499	.	-	0	ID=NJKIAAHI_00065;Name=rplA;db_xref=COG:COG0081;gene=rplA;inference=ab initio prediction:Prodigal:002006,similar to AA sequence:UniProtKB:Q6N4R5;locus_tag=NJKIAAHI_00065;product=50S ribosomal protein L1
NZ_LCYG01000101.1	Prodigal:002006	CDS	14510	14938	.	-	0	ID=NJKIAAHI_00066;Name=rplK;db_xref=COG:COG0080;gene=rplK;inference=ab initio prediction:Prodigal:002006,similar to AA sequence:UniProtKB:P62441;locus_tag=NJKIAAHI_00066;product=50S ribosomal protein L11
NZ_LCYG01000101.1	Prodigal:002006	CDS	15107	15640	.	-	0	ID=NJKIAAHI_00067;Name=nusG;db_xref=COG:COG0250;gene=nusG;inference=ab initio prediction:Prodigal:002006,similar to AA sequence:UniProtKB:P0AFG0;locus_tag=NJKIAAHI_00067;product=Transcription termination/antitermination protein NusG
NZ_LCYG01000101.1	Prodigal:002006	CDS	15653	15853	.	-	0	ID=NJKIAAHI_00068;Name=secE;gene=secE;inference=ab initio prediction:Prodigal:002006,similar to AA sequence:UniProtKB:P35874;locus_tag=NJKIAAHI_00068;product=Protein translocase subunit SecE
NZ_LCYG01000101.1	Aragorn:001002	tRNA	16013	16089	.	-	.	ID=NJKIAAHI_00069;inference=COORDINATES:profile:Aragorn:001002;locus_tag=NJKIAAHI_00069;product=tRNA-Trp(cca)
NZ_LCYG01000102.1	Prodigal:002006	CDS	16	1284	.	+	0	ID=NJKIAAHI_00070;eC_number=2.4.1.250;Name=mshA_1;gene=mshA_1;inference=ab initio prediction:Prodigal:002006,protein motif:HAMAP:MF_01695;locus_tag=NJKIAAHI_00070;product=D-inositol-3-phosphate glycosyltransferase
NZ_LCYG01000102.1	Prodigal:002006	CDS	1281	2423	.	+	0	ID=NJKIAAHI_00071;eC_number=2.4.1.250;Name=mshA_2;gene=mshA_2;inference=ab initio prediction:Prodigal:002006,protein motif:HAMAP:MF_01695;locus_tag=NJKIAAHI_00071;product=D-inositol-3-phosphate glycosyltransferase
NZ_LCYG01000102.1	Prodigal:002006	CDS	2411	4336	.	+	0	ID=NJKIAAHI_00072;eC_number=2.4.1.227;Name=murG_1;gene=murG_1;inference=ab initio prediction:Prodigal:002006,protein motif:HAMAP:MF_00033;locus_tag=NJKIAAHI_00072;product=UDP-N-acetylglucosamine--N-acetylmuramyl-(pentapeptide) pyrophosphoryl-undecaprenol N-acetylglucosamine transferase
NZ_LCYG01000102.1	Prodigal:002006	CDS	4336	6234	.	+	0	ID=NJKIAAHI_00073;eC_number=7.4.2.10;Name=gsiA_2;db_xref=COG:COG1123;gene=gsiA_2;inference=ab initio prediction:Prodigal:002006,similar to AA sequence:UniProtKB:P75796;locus_tag=NJKIAAHI_00073;product=Glutathione import ATP-binding protein GsiA
NZ_LCYG01000102.1	Prodigal:002006	CDS	6231	8138	.	+	0	ID=NJKIAAHI_00074;Name=agpA_1;gene=agpA_1;inference=ab initio prediction:Prodigal:002006,similar to AA sequence:UniProtKB:Q9X4Y1;locus_tag=NJKIAAHI_00074;product=Periplasmic alpha-galactoside-binding protein
NZ_LCYG01000102.1	Prodigal:002006	CDS	8135	9154	.	+	0	ID=NJKIAAHI_00075;Name=dppB_1;db_xref=COG:COG0601;gene=dppB_1;inference=ab initio prediction:Prodigal:002006,similar to AA sequence:UniProtKB:P0AEF8;locus_tag=NJKIAAHI_00075;product=Dipeptide transport system permease protein DppB
NZ_LCYG01000102.1	Prodigal:002006	CDS	9151	10329	.	+	0	ID=NJKIAAHI_00076;inference=ab initio prediction:Prodigal:002006;locus_tag=NJKIAAHI_00076;product=hypothetical protein
NZ_LCYG01000102.1	Prodigal:002006	CDS	10341	11192	.	+	0	ID=NJKIAAHI_00077;inference=ab initio prediction:Prodigal:002006;locus_tag=NJKIAAHI_00077;product=hypothetical protein
NZ_LCYG01000102.1	Prodigal:002006	CDS	11257	12738	.	-	0	ID=NJKIAAHI_00078;eC_number=3.6.4.13;Name=rhlE_1;gene=rhlE_1;inference=ab initio prediction:Prodigal:002006,protein motif:HAMAP:MF_00968;locus_tag=NJKIAAHI_00078;product=ATP-dependent RNA helicase RhlE
NZ_LCYG01000102.1	Prodigal:002006	CDS	13033	14265	.	+	0	ID=NJKIAAHI_00079;inference=ab initio prediction:Prodigal:002006;locus_tag=NJKIAAHI_00079;product=hypothetical protein
NZ_LCYG01000102.1	Prodigal:002006	CDS	14321	15841	.	+	0	ID=NJKIAAHI_00080;eC_number=1.1.1.402;Name=eryB_1;db_xref=COG:COG0578;gene=eryB_1;inference=ab initio prediction:Prodigal:002006,similar to AA sequence:UniProtKB:Q2YIQ2;locus_tag=NJKIAAHI_00080;product=D-erythritol 1-phosphate dehydrogenase
NZ_LCYG01000102.1	Prodigal:002006	CDS	16073	16537	.	+	0	ID=NJKIAAHI_00081;eC_number=2.7.1.30;Name=glpK_1;db_xref=COG:COG0554;gene=glpK_1;inference=ab initio prediction:Prodigal:002006,similar to AA sequence:UniProtKB:P9WPK1;locus_tag=NJKIAAHI_00081;product=Glycerol kinase
NZ_LCYG01000102.1	Prodigal:002006	CDS	16607	17029	.	-	0	ID=NJKIAAHI_00082;inference=ab initio prediction:Prodigal:002006;locus_tag=NJKIAAHI_00082;product=hypothetical protein
NZ_LCYG01000102.1	Prodigal:002006	CDS	17600	17794	.	+	0	ID=NJKIAAHI_00083;inference=ab initio prediction:Prodigal:002006;locus_tag=NJKIAAHI_00083;product=hypothetical protein
NZ_LCYG01000102.1	Prodigal:002006	CDS	17873	18427	.	-	0	ID=NJKIAAHI_00084;inference=ab initio prediction:Prodigal:002006;locus_tag=NJKIAAHI_00084;product=hypothetical protein
NZ_LCYG01000102.1	Prodigal:002006	CDS	18459	18695	.	-	0	ID=NJKIAAHI_00085;inference=ab initio prediction:Prodigal:002006;locus_tag=NJKIAAHI_00085;product=hypothetical protein
NZ_LCYG01000102.1	Prodigal:002006	CDS	19002	19733	.	-	0	ID=NJKIAAHI_00086;inference=ab initio prediction:Prodigal:002006;locus_tag=NJKIAAHI_00086;product=hypothetical protein
NZ_LCYG01000102.1	Prodigal:002006	CDS	19947	20474	.	-	0	ID=NJKIAAHI_00087;inference=ab initio prediction:Prodigal:002006;locus_tag=NJKIAAHI_00087;product=hypothetical protein
NZ_LCYG01000102.1	Prodigal:002006	CDS	20769	21500	.	-	0	ID=NJKIAAHI_00088;Name=phyR_1;gene=phyR_1;inference=ab initio prediction:Prodigal:002006,similar to AA sequence:UniProtKB:Q0PEV3;locus_tag=NJKIAAHI_00088;product=Phyllosphere-induced regulator PhyR
NZ_LCYG01000102.1	Prodigal:002006	CDS	21758	21973	.	+	0	ID=NJKIAAHI_00089;inference=ab initio prediction:Prodigal:002006;locus_tag=NJKIAAHI_00089;product=hypothetical protein
NZ_LCYG01000102.1	Prodigal:002006	CDS	21970	22509	.	+	0	ID=NJKIAAHI_00090;Name=ecfG_1;gene=ecfG_1;inference=ab initio prediction:Prodigal:002006,similar to AA sequence:UniProtKB:B3Q6P8;locus_tag=NJKIAAHI_00090;product=ECF RNA polymerase sigma factor EcfG
NZ_LCYG01000102.1	Prodigal:002006	CDS	22579	22752	.	-	0	ID=NJKIAAHI_00091;inference=ab initio prediction:Prodigal:002006;locus_tag=NJKIAAHI_00091;product=hypothetical protein
NZ_LCYG01000102.1	Prodigal:002006	CDS	22948	23151	.	+	0	ID=NJKIAAHI_00092;inference=ab initio prediction:Prodigal:002006;locus_tag=NJKIAAHI_00092;product=hypothetical protein
NZ_LCYG01000102.1	Prodigal:002006	CDS	23208	24068	.	-	0	ID=NJKIAAHI_00093;eC_number=1.-.-.-;Name=ydaD_1;gene=ydaD_1;inference=ab initio prediction:Prodigal:002006,similar to AA sequence:UniProtKB:P80873;locus_tag=NJKIAAHI_00093;product=General stress protein 39
NZ_LCYG01000102.1	Prodigal:002006	CDS	24302	25630	.	-	0	ID=NJKIAAHI_00094;Name=rutG;db_xref=COG:COG2233;gene=rutG;inference=ab initio prediction:Prodigal:002006,similar to AA sequence:UniProtKB:P75892;locus_tag=NJKIAAHI_00094;product=Putative pyrimidine permease RutG
NZ_LCYG01000102.1	Prodigal:002006	CDS	25797	26816	.	+	0	ID=NJKIAAHI_00095;inference=ab initio prediction:Prodigal:002006;locus_tag=NJKIAAHI_00095;product=hypothetical protein
NZ_LCYG01000102.1	Prodigal:002006	CDS	26822	27769	.	-	0	ID=NJKIAAHI_00096;eC_number=1.8.1.9;Name=trxB_1;db_xref=COG:COG0492;gene=trxB_1;inference=ab initio prediction:Prodigal:002006,similar to AA sequence:UniProtKB:P56431;locus_tag=NJKIAAHI_00096;product=Thioredoxin reductase
NZ_LCYG01000102.1	Prodigal:002006	CDS	27919	28797	.	+	0	ID=NJKIAAHI_00097;Name=lacX_1;gene=lacX_1;inference=ab initio prediction:Prodigal:002006,similar to AA sequence:UniProtKB:P23496;locus_tag=NJKIAAHI_00097;product=Protein LacX%2C plasmid
NZ_LCYG01000102.1	Prodigal:002006	CDS	28810	28971	.	-	0	ID=NJKIAAHI_00098;inference=ab initio prediction:Prodigal:002006;locus_tag=NJKIAAHI_00098;product=hypothetical protein
NZ_LCYG01000102.1	Prodigal:002006	CDS	29322	29954	.	+	0	ID=NJKIAAHI_00099;inference=ab initio prediction:Prodigal:002006;locus_tag=NJKIAAHI_00099;product=hypothetical protein
NZ_LCYG01000102.1	Prodigal:002006	CDS	29932	30183	.	+	0	ID=NJKIAAHI_00100;inference=ab initio prediction:Prodigal:002006;locus_tag=NJKIAAHI_00100;product=hypothetical protein
NZ_LCYG01000102.1	Prodigal:002006	CDS	30819	31313	.	+	0	ID=NJKIAAHI_00101;Name=lacX_2;gene=lacX_2;inference=ab initio prediction:Prodigal:002006,similar to AA sequence:UniProtKB:P23496;locus_tag=NJKIAAHI_00101;product=Protein LacX%2C plasmid
NZ_LCYG01000102.1	Prodigal:002006	CDS	32093	32398	.	-	0	ID=NJKIAAHI_00102;inference=ab initio prediction:Prodigal:002006;locus_tag=NJKIAAHI_00102;product=hypothetical protein
NZ_LCYG01000102.1	Prodigal:002006	CDS	33055	33429	.	+	0	ID=NJKIAAHI_00103;inference=ab initio prediction:Prodigal:002006;locus_tag=NJKIAAHI_00103;product=hypothetical protein
NZ_LCYG01000102.1	Prodigal:002006	CDS	33509	34135	.	-	0	ID=NJKIAAHI_00104;eC_number=2.7.8.5;Name=pgsA_1;db_xref=COG:COG0558;gene=pgsA_1;inference=ab initio prediction:Prodigal:002006,similar to AA sequence:UniProtKB:P0ABF8;locus_tag=NJKIAAHI_00104;product=CDP-diacylglycerol--glycerol-3-phosphate 3-phosphatidyltransferase
NZ_LCYG01000102.1	Prodigal:002006	CDS	34644	35054	.	-	0	ID=NJKIAAHI_00105;eC_number=3.1.-.-;Name=vapC;db_xref=COG:COG1487;gene=vapC;inference=ab initio prediction:Prodigal:002006,similar to AA sequence:UniProtKB:O06662;locus_tag=NJKIAAHI_00105;product=tRNA(fMet)-specific endonuclease VapC
NZ_LCYG01000102.1	Prodigal:002006	CDS	35054	35272	.	-	0	ID=NJKIAAHI_00106;Name=vapB1;db_xref=COG:COG4456;gene=vapB1;inference=ab initio prediction:Prodigal:002006,similar to AA sequence:UniProtKB:Q57534;locus_tag=NJKIAAHI_00106;product=Antitoxin VapB1
NZ_LCYG01000102.1	Prodigal:002006	CDS	35364	36011	.	-	0	ID=NJKIAAHI_00107;inference=ab initio prediction:Prodigal:002006;locus_tag=NJKIAAHI_00107;product=hypothetical protein
NZ_LCYG01000102.1	Prodigal:002006	CDS	36040	36717	.	-	0	ID=NJKIAAHI_00108;inference=ab initio prediction:Prodigal:002006;locus_tag=NJKIAAHI_00108;product=hypothetical protein
NZ_LCYG01000102.1	Prodigal:002006	CDS	37282	37944	.	-	0	ID=NJKIAAHI_00109;inference=ab initio prediction:Prodigal:002006;locus_tag=NJKIAAHI_00109;product=hypothetical protein
NZ_LCYG01000102.1	Prodigal:002006	CDS	38176	38550	.	-	0	ID=NJKIAAHI_00110;inference=ab initio prediction:Prodigal:002006;locus_tag=NJKIAAHI_00110;product=hypothetical protein
NZ_LCYG01000102.1	Prodigal:002006	CDS	38563	38838	.	-	0	ID=NJKIAAHI_00111;inference=ab initio prediction:Prodigal:002006;locus_tag=NJKIAAHI_00111;product=hypothetical protein
NZ_LCYG01000102.1	Prodigal:002006	CDS	39450	39824	.	+	0	ID=NJKIAAHI_00112;inference=ab initio prediction:Prodigal:002006;locus_tag=NJKIAAHI_00112;product=hypothetical protein
NZ_LCYG01000103.1	Prodigal:002006	CDS	349	2637	.	+	0	ID=NJKIAAHI_00113;inference=ab initio prediction:Prodigal:002006;locus_tag=NJKIAAHI_00113;product=hypothetical protein
NZ_LCYG01000103.1	Prodigal:002006	CDS	2954	3970	.	-	0	ID=NJKIAAHI_00114;eC_number=1.1.98.2;Name=fgd_1;gene=fgd_1;inference=ab initio prediction:Prodigal:002006,protein motif:HAMAP:MF_02123;locus_tag=NJKIAAHI_00114;product=F420-dependent glucose-6-phosphate dehydrogenase
NZ_LCYG01000103.1	Prodigal:002006	CDS	4287	5546	.	+	0	ID=NJKIAAHI_00115;inference=ab initio prediction:Prodigal:002006;locus_tag=NJKIAAHI_00115;product=hypothetical protein
NZ_LCYG01000103.1	Prodigal:002006	CDS	5589	5690	.	+	0	ID=NJKIAAHI_00116;inference=ab initio prediction:Prodigal:002006;locus_tag=NJKIAAHI_00116;product=hypothetical protein
NZ_LCYG01000103.1	Prodigal:002006	CDS	5742	6305	.	+	0	ID=NJKIAAHI_00117;inference=ab initio prediction:Prodigal:002006;locus_tag=NJKIAAHI_00117;product=hypothetical protein
NZ_LCYG01000103.1	Prodigal:002006	CDS	6340	7497	.	-	0	ID=NJKIAAHI_00118;inference=ab initio prediction:Prodigal:002006;locus_tag=NJKIAAHI_00118;product=hypothetical protein
NZ_LCYG01000103.1	Prodigal:002006	CDS	7505	7771	.	-	0	ID=NJKIAAHI_00119;Name=csoR;db_xref=COG:COG1937;gene=csoR;inference=ab initio prediction:Prodigal:002006,similar to AA sequence:UniProtKB:O32222;locus_tag=NJKIAAHI_00119;product=Copper-sensing transcriptional repressor CsoR
NZ_LCYG01000103.1	Prodigal:002006	CDS	8119	8874	.	-	0	ID=NJKIAAHI_00120;inference=ab initio prediction:Prodigal:002006;locus_tag=NJKIAAHI_00120;product=hypothetical protein
NZ_LCYG01000103.1	Prodigal:002006	CDS	9134	9688	.	+	0	ID=NJKIAAHI_00121;Name=teaD_1;db_xref=COG:COG0589;gene=teaD_1;inference=ab initio prediction:Prodigal:002006,similar to AA sequence:UniProtKB:E1VBK4;locus_tag=NJKIAAHI_00121;product=TRAP-T-associated universal stress protein TeaD
NZ_LCYG01000103.1	Prodigal:002006	CDS	10054	11241	.	-	0	ID=NJKIAAHI_00122;inference=ab initio prediction:Prodigal:002006;locus_tag=NJKIAAHI_00122;product=hypothetical protein
NZ_LCYG01000103.1	Prodigal:002006	CDS	11256	11423	.	+	0	ID=NJKIAAHI_00123;inference=ab initio prediction:Prodigal:002006;locus_tag=NJKIAAHI_00123;product=hypothetical protein
NZ_LCYG01000103.1	Prodigal:002006	CDS	11466	11852	.	+	0	ID=NJKIAAHI_00124;inference=ab initio prediction:Prodigal:002006;locus_tag=NJKIAAHI_00124;product=hypothetical protein
NZ_LCYG01000103.1	Prodigal:002006	CDS	11830	13293	.	+	0	ID=NJKIAAHI_00125;inference=ab initio prediction:Prodigal:002006;locus_tag=NJKIAAHI_00125;product=hypothetical protein
NZ_LCYG01000103.1	Prodigal:002006	CDS	13619	13804	.	-	0	ID=NJKIAAHI_00126;inference=ab initio prediction:Prodigal:002006;locus_tag=NJKIAAHI_00126;product=hypothetical protein
NZ_LCYG01000103.1	Prodigal:002006	CDS	13752	14045	.	-	0	ID=NJKIAAHI_00127;inference=ab initio prediction:Prodigal:002006;locus_tag=NJKIAAHI_00127;product=hypothetical protein
NZ_LCYG01000103.1	Prodigal:002006	CDS	14140	14580	.	-	0	ID=NJKIAAHI_00128;eC_number=2.7.13.3;Name=fixL_1;gene=fixL_1;inference=ab initio prediction:Prodigal:002006,similar to AA sequence:UniProtKB:P10955;locus_tag=NJKIAAHI_00128;product=Sensor protein FixL
NZ_LCYG01000103.1	Prodigal:002006	CDS	14710	15186	.	-	0	ID=NJKIAAHI_00129;inference=ab initio prediction:Prodigal:002006;locus_tag=NJKIAAHI_00129;product=hypothetical protein
NZ_LCYG01000103.1	Prodigal:002006	CDS	15231	16472	.	-	0	ID=NJKIAAHI_00130;eC_number=1.1.1.81;Name=ttuD_1;gene=ttuD_1;inference=ab initio prediction:Prodigal:002006,similar to AA sequence:UniProtKB:Q44472;locus_tag=NJKIAAHI_00130;product=Putative hydroxypyruvate reductase
NZ_LCYG01000103.1	Prodigal:002006	CDS	16641	17801	.	-	0	ID=NJKIAAHI_00131;inference=ab initio prediction:Prodigal:002006;locus_tag=NJKIAAHI_00131;product=hypothetical protein
NZ_LCYG01000103.1	Prodigal:002006	CDS	18006	19055	.	+	0	ID=NJKIAAHI_00132;Name=degA;db_xref=COG:COG1609;gene=degA;inference=ab initio prediction:Prodigal:002006,similar to AA sequence:UniProtKB:P37947;locus_tag=NJKIAAHI_00132;product=HTH-type transcriptional regulator DegA
NZ_LCYG01000103.1	Prodigal:002006	CDS	19052	20077	.	+	0	ID=NJKIAAHI_00133;eC_number=1.1.1.292;Name=afr;gene=afr;inference=ab initio prediction:Prodigal:002006,similar to AA sequence:UniProtKB:Q2I8V6;locus_tag=NJKIAAHI_00133;product=1%2C5-anhydro-D-fructose reductase
NZ_LCYG01000103.1	Prodigal:002006	CDS	20077	21696	.	+	0	ID=NJKIAAHI_00134;eC_number=2.8.3.23;Name=carA_1;db_xref=COG:COG4670;gene=carA_1;inference=ab initio prediction:Prodigal:002006,similar to AA sequence:UniProtKB:F1CYZ5;locus_tag=NJKIAAHI_00134;product=Caffeate CoA-transferase
NZ_LCYG01000103.1	Prodigal:002006	CDS	21693	22469	.	+	0	ID=NJKIAAHI_00135;eC_number=4.2.1.150;Name=crt_1;db_xref=COG:COG1024;gene=crt_1;inference=ab initio prediction:Prodigal:002006,similar to AA sequence:UniProtKB:P52046;locus_tag=NJKIAAHI_00135;product=Short-chain-enoyl-CoA hydratase
NZ_LCYG01000103.1	Prodigal:002006	CDS	22480	24018	.	+	0	ID=NJKIAAHI_00136;eC_number=1.2.1.8;Name=gbsA_1;db_xref=COG:COG1012;gene=gbsA_1;inference=ab initio prediction:Prodigal:002006,similar to AA sequence:UniProtKB:P71016;locus_tag=NJKIAAHI_00136;product=Betaine aldehyde dehydrogenase
NZ_LCYG01000103.1	Prodigal:002006	CDS	24073	25320	.	+	0	ID=NJKIAAHI_00137;inference=ab initio prediction:Prodigal:002006,similar to AA sequence:UniProtKB:O06875;locus_tag=NJKIAAHI_00137;product=putative sugar-binding periplasmic protein
NZ_LCYG01000103.1	Prodigal:002006	CDS	25385	26308	.	+	0	ID=NJKIAAHI_00138;Name=melD_1;db_xref=COG:COG1175;gene=melD_1;inference=ab initio prediction:Prodigal:002006,similar to AA sequence:UniProtKB:O34706;locus_tag=NJKIAAHI_00138;product=Melibiose/raffinose/stachyose import permease protein MelD
NZ_LCYG01000103.1	Prodigal:002006	CDS	26305	27189	.	+	0	ID=NJKIAAHI_00139;Name=ycjP_1;db_xref=COG:COG0395;gene=ycjP_1;inference=ab initio prediction:Prodigal:002006,similar to AA sequence:UniProtKB:P77716;locus_tag=NJKIAAHI_00139;product=Inner membrane ABC transporter permease protein YcjP
NZ_LCYG01000103.1	Prodigal:002006	CDS	27194	28306	.	+	0	ID=NJKIAAHI_00140;eC_number=7.5.2.-;Name=msmX_1;db_xref=COG:COG3839;gene=msmX_1;inference=ab initio prediction:Prodigal:002006,similar to AA sequence:UniProtKB:P94360;locus_tag=NJKIAAHI_00140;product=Oligosaccharides import ATP-binding protein MsmX
NZ_LCYG01000103.1	Prodigal:002006	CDS	28407	29918	.	+	0	ID=NJKIAAHI_00141;eC_number=1.1.3.-;Name=livQ;gene=livQ;inference=ab initio prediction:Prodigal:002006,similar to AA sequence:UniProtKB:Q2MF66;locus_tag=NJKIAAHI_00141;product=6'''-hydroxyparomomycin C oxidase
NZ_LCYG01000103.1	Prodigal:002006	CDS	29915	30682	.	+	0	ID=NJKIAAHI_00142;eC_number=1.1.1.100;Name=fabG_2;gene=fabG_2;inference=ab initio prediction:Prodigal:002006,similar to AA sequence:UniProtKB:O67610;locus_tag=NJKIAAHI_00142;product=3-oxoacyl-[acyl-carrier-protein] reductase FabG
NZ_LCYG01000103.1	Prodigal:002006	CDS	30764	32404	.	+	0	ID=NJKIAAHI_00143;eC_number=1.1.99.-;Name=alkJ_1;gene=alkJ_1;inference=ab initio prediction:Prodigal:002006,similar to AA sequence:UniProtKB:Q00593;locus_tag=NJKIAAHI_00143;product=Alcohol dehydrogenase [acceptor]
NZ_LCYG01000103.1	Prodigal:002006	CDS	32413	33084	.	+	0	ID=NJKIAAHI_00144;Name=yecS_1;db_xref=COG:COG0765;gene=yecS_1;inference=ab initio prediction:Prodigal:002006,similar to AA sequence:UniProtKB:P0AFT2;locus_tag=NJKIAAHI_00144;product=L-cystine transport system permease protein YecS
NZ_LCYG01000103.1	Prodigal:002006	CDS	33096	33752	.	+	0	ID=NJKIAAHI_00145;Name=yecS_2;db_xref=COG:COG0765;gene=yecS_2;inference=ab initio prediction:Prodigal:002006,similar to AA sequence:UniProtKB:P0AFT2;locus_tag=NJKIAAHI_00145;product=L-cystine transport system permease protein YecS
NZ_LCYG01000103.1	Prodigal:002006	CDS	33797	34606	.	+	0	ID=NJKIAAHI_00146;Name=fliY_1;db_xref=COG:COG0834;gene=fliY_1;inference=ab initio prediction:Prodigal:002006,similar to AA sequence:UniProtKB:P0AEM9;locus_tag=NJKIAAHI_00146;product=L-cystine-binding protein FliY
NZ_LCYG01000103.1	Prodigal:002006	CDS	34623	35393	.	+	0	ID=NJKIAAHI_00147;Name=glnQ_1;gene=glnQ_1;inference=ab initio prediction:Prodigal:002006,similar to AA sequence:UniProtKB:P27675;locus_tag=NJKIAAHI_00147;product=Glutamine transport ATP-binding protein GlnQ
NZ_LCYG01000103.1	Prodigal:002006	CDS	35985	36563	.	-	0	ID=NJKIAAHI_00148;inference=ab initio prediction:Prodigal:002006;locus_tag=NJKIAAHI_00148;product=hypothetical protein
NZ_LCYG01000103.1	Prodigal:002006	CDS	37053	38198	.	+	0	ID=NJKIAAHI_00149;eC_number=3.5.1.32;Name=hipO_1;db_xref=COG:COG1473;gene=hipO_1;inference=ab initio prediction:Prodigal:002006,similar to AA sequence:UniProtKB:P45493;locus_tag=NJKIAAHI_00149;product=Hippurate hydrolase
NZ_LCYG01000103.1	Prodigal:002006	CDS	38342	39268	.	+	0	ID=NJKIAAHI_00150;Name=cmpR;gene=cmpR;inference=ab initio prediction:Prodigal:002006,similar to AA sequence:UniProtKB:Q55459;locus_tag=NJKIAAHI_00150;product=HTH-type transcriptional activator CmpR
NZ_LCYG01000103.1	Prodigal:002006	CDS	39397	40308	.	+	0	ID=NJKIAAHI_00151;eC_number=1.1.1.291;Name=Hgd;gene=Hgd;inference=ab initio prediction:Prodigal:002006,similar to AA sequence:UniProtKB:Q0QLF5;locus_tag=NJKIAAHI_00151;product=2-(hydroxymethyl)glutarate dehydrogenase
NZ_LCYG01000103.1	Prodigal:002006	CDS	40310	41854	.	+	0	ID=NJKIAAHI_00152;eC_number=1.2.1.-;Name=tgnC_1;db_xref=COG:COG1012;gene=tgnC_1;inference=ab initio prediction:Prodigal:002006,similar to AA sequence:UniProtKB:Q6F9F7;locus_tag=NJKIAAHI_00152;product=(Z)-2-((N-methylformamido)methylene)-5-hydroxybutyrolactone dehydrogenase
NZ_LCYG01000103.1	Prodigal:002006	CDS	42174	43007	.	+	0	ID=NJKIAAHI_00153;inference=ab initio prediction:Prodigal:002006;locus_tag=NJKIAAHI_00153;product=hypothetical protein
NZ_LCYG01000103.1	Prodigal:002006	CDS	43004	43516	.	+	0	ID=NJKIAAHI_00154;inference=ab initio prediction:Prodigal:002006;locus_tag=NJKIAAHI_00154;product=hypothetical protein
NZ_LCYG01000104.1	Prodigal:002006	CDS	127	366	.	-	0	ID=NJKIAAHI_00155;inference=ab initio prediction:Prodigal:002006;locus_tag=NJKIAAHI_00155;product=hypothetical protein
NZ_LCYG01000104.1	Prodigal:002006	CDS	400	870	.	-	0	ID=NJKIAAHI_00156;Name=nsrR;db_xref=COG:COG1959;gene=nsrR;inference=ab initio prediction:Prodigal:002006,similar to AA sequence:UniProtKB:Q9L132;locus_tag=NJKIAAHI_00156;product=HTH-type transcriptional repressor NsrR
NZ_LCYG01000104.1	Prodigal:002006	CDS	1453	2607	.	+	0	ID=NJKIAAHI_00157;eC_number=1.14.-.-;Name=yjiB;db_xref=COG:COG2124;gene=yjiB;inference=ab initio prediction:Prodigal:002006,similar to AA sequence:UniProtKB:O34374;locus_tag=NJKIAAHI_00157;product=Putative cytochrome P450 YjiB
NZ_LCYG01000104.1	Prodigal:002006	CDS	2957	4564	.	-	0	ID=NJKIAAHI_00158;eC_number=2.7.1.16;Name=araB_1;db_xref=COG:COG1069;gene=araB_1;inference=ab initio prediction:Prodigal:002006,similar to AA sequence:UniProtKB:P94524;locus_tag=NJKIAAHI_00158;product=Ribulokinase
NZ_LCYG01000104.1	Prodigal:002006	CDS	4631	5359	.	-	0	ID=NJKIAAHI_00159;eC_number=1.1.1.56;Name=rbtD;gene=rbtD;inference=ab initio prediction:Prodigal:002006,similar to AA sequence:UniProtKB:P00335;locus_tag=NJKIAAHI_00159;product=Ribitol 2-dehydrogenase
NZ_LCYG01000104.1	Prodigal:002006	CDS	5383	6642	.	-	0	ID=NJKIAAHI_00160;Name=xylH_1;db_xref=COG:COG4214;gene=xylH_1;inference=ab initio prediction:Prodigal:002006,similar to AA sequence:UniProtKB:P0AGI4;locus_tag=NJKIAAHI_00160;product=Xylose transport system permease protein XylH
NZ_LCYG01000104.1	Prodigal:002006	CDS	6639	7478	.	-	0	ID=NJKIAAHI_00161;eC_number=7.5.2.-;Name=frcA_1;db_xref=COG:COG1129;gene=frcA_1;inference=ab initio prediction:Prodigal:002006,similar to AA sequence:UniProtKB:Q9F9B0;locus_tag=NJKIAAHI_00161;product=Fructose import ATP-binding protein FrcA
NZ_LCYG01000104.1	Prodigal:002006	CDS	7558	8634	.	-	0	ID=NJKIAAHI_00162;Name=xylF_1;db_xref=COG:COG4213;gene=xylF_1;inference=ab initio prediction:Prodigal:002006,similar to AA sequence:UniProtKB:P37387;locus_tag=NJKIAAHI_00162;product=D-xylose-binding periplasmic protein
NZ_LCYG01000104.1	Prodigal:002006	CDS	8773	9744	.	-	0	ID=NJKIAAHI_00163;Name=rhaR_1;gene=rhaR_1;inference=ab initio prediction:Prodigal:002006,similar to AA sequence:UniProtKB:P09378;locus_tag=NJKIAAHI_00163;product=HTH-type transcriptional activator RhaR
NZ_LCYG01000104.1	Prodigal:002006	CDS	10132	10836	.	-	0	ID=NJKIAAHI_00164;Name=lldR_1;db_xref=COG:COG2186;gene=lldR_1;inference=ab initio prediction:Prodigal:002006,similar to AA sequence:UniProtKB:P0ACL7;locus_tag=NJKIAAHI_00164;product=Putative L-lactate dehydrogenase operon regulatory protein
NZ_LCYG01000104.1	Prodigal:002006	CDS	11009	12004	.	+	0	ID=NJKIAAHI_00165;inference=ab initio prediction:Prodigal:002006;locus_tag=NJKIAAHI_00165;product=hypothetical protein
NZ_LCYG01000104.1	Prodigal:002006	CDS	12014	12859	.	+	0	ID=NJKIAAHI_00166;Name=ssuC_1;db_xref=COG:COG0600;gene=ssuC_1;inference=ab initio prediction:Prodigal:002006,similar to AA sequence:UniProtKB:P40401;locus_tag=NJKIAAHI_00166;product=Putative aliphatic sulfonates transport permease protein SsuC
NZ_LCYG01000104.1	Prodigal:002006	CDS	12861	13661	.	+	0	ID=NJKIAAHI_00167;eC_number=7.6.2.8;Name=btuD_1;gene=btuD_1;inference=ab initio prediction:Prodigal:002006,protein motif:HAMAP:MF_01005;locus_tag=NJKIAAHI_00167;product=Vitamin B12 import ATP-binding protein BtuD
NZ_LCYG01000104.1	Prodigal:002006	CDS	13673	14425	.	+	0	ID=NJKIAAHI_00168;Name=cmpB;gene=cmpB;inference=ab initio prediction:Prodigal:002006,similar to AA sequence:UniProtKB:Q55461;locus_tag=NJKIAAHI_00168;product=Bicarbonate transport system permease protein CmpB
NZ_LCYG01000104.1	Prodigal:002006	CDS	14425	15129	.	+	0	ID=NJKIAAHI_00169;inference=ab initio prediction:Prodigal:002006;locus_tag=NJKIAAHI_00169;product=hypothetical protein
NZ_LCYG01000105.1	Prodigal:002006	CDS	387	1244	.	-	0	ID=NJKIAAHI_00170;eC_number=2.7.2.11;Name=proB_1;db_xref=COG:COG0263;gene=proB_1;inference=ab initio prediction:Prodigal:002006,similar to AA sequence:UniProtKB:P0A7B5;locus_tag=NJKIAAHI_00170;product=Glutamate 5-kinase
NZ_LCYG01000105.1	Prodigal:002006	CDS	1229	1516	.	-	0	ID=NJKIAAHI_00171;inference=ab initio prediction:Prodigal:002006;locus_tag=NJKIAAHI_00171;product=hypothetical protein
NZ_LCYG01000105.1	Prodigal:002006	CDS	1628	2857	.	-	0	ID=NJKIAAHI_00172;eC_number=6.3.2.4;Name=ddl_1;gene=ddl_1;inference=ab initio prediction:Prodigal:002006,protein motif:HAMAP:MF_00047;locus_tag=NJKIAAHI_00172;product=D-alanine--D-alanine ligase
NZ_LCYG01000106.1	Prodigal:002006	CDS	95	667	.	-	0	ID=NJKIAAHI_00173;inference=ab initio prediction:Prodigal:002006;locus_tag=NJKIAAHI_00173;product=hypothetical protein
NZ_LCYG01000106.1	Prodigal:002006	CDS	713	1573	.	-	0	ID=NJKIAAHI_00174;inference=ab initio prediction:Prodigal:002006,similar to AA sequence:ISfinder:ISMdi5;locus_tag=NJKIAAHI_00174;product=IS3 family transposase ISMdi5
NZ_LCYG01000106.1	Prodigal:002006	CDS	1660	2820	.	+	0	ID=NJKIAAHI_00175;db_xref=COG:COG2826;inference=ab initio prediction:Prodigal:002006,similar to AA sequence:ISfinder:ISCfr4;locus_tag=NJKIAAHI_00175;product=IS30 family transposase ISCfr4
NZ_LCYG01000106.1	Prodigal:002006	CDS	3536	4342	.	+	0	ID=NJKIAAHI_00176;inference=ab initio prediction:Prodigal:002006;locus_tag=NJKIAAHI_00176;product=hypothetical protein
NZ_LCYG01000106.1	Prodigal:002006	CDS	4657	4914	.	+	0	ID=NJKIAAHI_00177;inference=ab initio prediction:Prodigal:002006;locus_tag=NJKIAAHI_00177;product=hypothetical protein
NZ_LCYG01000106.1	Prodigal:002006	CDS	5064	5270	.	-	0	ID=NJKIAAHI_00178;inference=ab initio prediction:Prodigal:002006;locus_tag=NJKIAAHI_00178;product=hypothetical protein
NZ_LCYG01000106.1	Prodigal:002006	CDS	5393	5653	.	-	0	ID=NJKIAAHI_00179;inference=ab initio prediction:Prodigal:002006;locus_tag=NJKIAAHI_00179;product=hypothetical protein
NZ_LCYG01000106.1	Prodigal:002006	CDS	5650	5862	.	-	0	ID=NJKIAAHI_00180;inference=ab initio prediction:Prodigal:002006;locus_tag=NJKIAAHI_00180;product=hypothetical protein
NZ_LCYG01000106.1	Prodigal:002006	CDS	5855	6034	.	-	0	ID=NJKIAAHI_00181;inference=ab initio prediction:Prodigal:002006;locus_tag=NJKIAAHI_00181;product=hypothetical protein
NZ_LCYG01000106.1	Prodigal:002006	CDS	6087	6401	.	-	0	ID=NJKIAAHI_00182;inference=ab initio prediction:Prodigal:002006;locus_tag=NJKIAAHI_00182;product=hypothetical protein
NZ_LCYG01000106.1	Prodigal:002006	CDS	6507	6761	.	-	0	ID=NJKIAAHI_00183;inference=ab initio prediction:Prodigal:002006;locus_tag=NJKIAAHI_00183;product=hypothetical protein
NZ_LCYG01000107.1	Prodigal:002006	CDS	213	485	.	-	0	ID=NJKIAAHI_00184;inference=ab initio prediction:Prodigal:002006;locus_tag=NJKIAAHI_00184;product=hypothetical protein
NZ_LCYG01000107.1	Prodigal:002006	CDS	568	894	.	-	0	ID=NJKIAAHI_00185;inference=ab initio prediction:Prodigal:002006;locus_tag=NJKIAAHI_00185;product=hypothetical protein
NZ_LCYG01000107.1	Prodigal:002006	CDS	1006	1335	.	+	0	ID=NJKIAAHI_00186;inference=ab initio prediction:Prodigal:002006;locus_tag=NJKIAAHI_00186;product=hypothetical protein
NZ_LCYG01000107.1	Prodigal:002006	CDS	1852	2184	.	+	0	ID=NJKIAAHI_00187;inference=ab initio prediction:Prodigal:002006;locus_tag=NJKIAAHI_00187;product=hypothetical protein
NZ_LCYG01000107.1	Prodigal:002006	CDS	2247	2684	.	+	0	ID=NJKIAAHI_00188;inference=ab initio prediction:Prodigal:002006;locus_tag=NJKIAAHI_00188;product=hypothetical protein
NZ_LCYG01000107.1	Prodigal:002006	CDS	3235	3894	.	+	0	ID=NJKIAAHI_00189;inference=ab initio prediction:Prodigal:002006;locus_tag=NJKIAAHI_00189;product=hypothetical protein
NZ_LCYG01000107.1	Prodigal:002006	CDS	3891	4109	.	+	0	ID=NJKIAAHI_00190;inference=ab initio prediction:Prodigal:002006;locus_tag=NJKIAAHI_00190;product=hypothetical protein
NZ_LCYG01000108.1	Prodigal:002006	CDS	10	276	.	+	0	ID=NJKIAAHI_00191;inference=ab initio prediction:Prodigal:002006;locus_tag=NJKIAAHI_00191;product=hypothetical protein
NZ_LCYG01000108.1	Prodigal:002006	CDS	528	875	.	-	0	ID=NJKIAAHI_00192;inference=ab initio prediction:Prodigal:002006;locus_tag=NJKIAAHI_00192;product=hypothetical protein
NZ_LCYG01000108.1	Prodigal:002006	CDS	970	2133	.	-	0	ID=NJKIAAHI_00193;eC_number=1.1.1.244;Name=mdh_1;gene=mdh_1;inference=ab initio prediction:Prodigal:002006,similar to AA sequence:UniProtKB:P31005;locus_tag=NJKIAAHI_00193;product=NAD-dependent methanol dehydrogenase
NZ_LCYG01000108.1	Prodigal:002006	CDS	2145	3575	.	-	0	ID=NJKIAAHI_00194;eC_number=1.2.1.86;Name=geoB_1;gene=geoB_1;inference=ab initio prediction:Prodigal:002006,similar to AA sequence:UniProtKB:H1ZV37;locus_tag=NJKIAAHI_00194;product=Geranial dehydrogenase
NZ_LCYG01000108.1	Prodigal:002006	CDS	3607	5037	.	-	0	ID=NJKIAAHI_00195;eC_number=6.3.2.-;Name=ipuC;gene=ipuC;inference=ab initio prediction:Prodigal:002006,similar to AA sequence:UniProtKB:Q936T0;locus_tag=NJKIAAHI_00195;product=Glutamate--isopropylamine ligase
NZ_LCYG01000108.1	Prodigal:002006	CDS	5037	6611	.	-	0	ID=NJKIAAHI_00196;Name=potE;gene=potE;inference=ab initio prediction:Prodigal:002006,protein motif:HAMAP:MF_02073;locus_tag=NJKIAAHI_00196;product=Putrescine transporter PotE
NZ_LCYG01000108.1	Prodigal:002006	CDS	6637	7425	.	-	0	ID=NJKIAAHI_00197;inference=ab initio prediction:Prodigal:002006;locus_tag=NJKIAAHI_00197;product=hypothetical protein
NZ_LCYG01000108.1	Prodigal:002006	CDS	7552	8439	.	+	0	ID=NJKIAAHI_00198;Name=hexR_1;db_xref=COG:COG1737;gene=hexR_1;inference=ab initio prediction:Prodigal:002006,similar to AA sequence:UniProtKB:Q88P32;locus_tag=NJKIAAHI_00198;product=HTH-type transcriptional regulator HexR
NZ_LCYG01000108.1	Prodigal:002006	CDS	8443	9492	.	-	0	ID=NJKIAAHI_00199;inference=ab initio prediction:Prodigal:002006;locus_tag=NJKIAAHI_00199;product=hypothetical protein
NZ_LCYG01000108.1	Prodigal:002006	CDS	9617	10819	.	-	0	ID=NJKIAAHI_00200;eC_number=2.6.1.1;Name=aspC_1;db_xref=COG:COG0436;gene=aspC_1;inference=ab initio prediction:Prodigal:002006,similar to AA sequence:UniProtKB:Q9X0Y2;locus_tag=NJKIAAHI_00200;product=Aspartate aminotransferase
NZ_LCYG01000108.1	Prodigal:002006	CDS	10937	11371	.	-	0	ID=NJKIAAHI_00201;Name=mscL;db_xref=COG:COG1970;gene=mscL;inference=ab initio prediction:Prodigal:002006,similar to AA sequence:UniProtKB:P0A742;locus_tag=NJKIAAHI_00201;product=Large-conductance mechanosensitive channel
NZ_LCYG01000108.1	Prodigal:002006	CDS	11430	11957	.	-	0	ID=NJKIAAHI_00202;eC_number=1.13.11.2;Name=catE;db_xref=COG:COG2514;gene=catE;inference=ab initio prediction:Prodigal:002006,similar to AA sequence:UniProtKB:P54721;locus_tag=NJKIAAHI_00202;product=Catechol-2%2C3-dioxygenase
NZ_LCYG01000108.1	Prodigal:002006	CDS	11969	12403	.	-	0	ID=NJKIAAHI_00203;eC_number=1.-.-.-;Name=catD_1;db_xref=COG:COG2259;gene=catD_1;inference=ab initio prediction:Prodigal:002006,similar to AA sequence:UniProtKB:P54720;locus_tag=NJKIAAHI_00203;product=Putative oxidoreductase CatD
NZ_LCYG01000108.1	Prodigal:002006	CDS	12588	16097	.	+	0	ID=NJKIAAHI_00204;eC_number=2.7.13.3;Name=rcsC_1;gene=rcsC_1;inference=ab initio prediction:Prodigal:002006,protein motif:HAMAP:MF_00979;locus_tag=NJKIAAHI_00204;product=Sensor histidine kinase RcsC
NZ_LCYG01000108.1	Prodigal:002006	CDS	16225	16932	.	-	0	ID=NJKIAAHI_00205;eC_number=5.1.1.13;Name=ygeA;gene=ygeA;inference=ab initio prediction:Prodigal:002006,similar to AA sequence:UniProtKB:A0A140N890;locus_tag=NJKIAAHI_00205;product=L-aspartate/glutamate-specific racemase
NZ_LCYG01000108.1	Prodigal:002006	CDS	16940	17563	.	-	0	ID=NJKIAAHI_00206;eC_number=5.99.1.4;Name=nsaD_1;gene=nsaD_1;inference=ab initio prediction:Prodigal:002006,similar to AA sequence:UniProtKB:Q9X9Q7;locus_tag=NJKIAAHI_00206;product=2-hydroxychromene-2-carboxylate isomerase
NZ_LCYG01000108.1	Prodigal:002006	CDS	17618	18166	.	-	0	ID=NJKIAAHI_00207;inference=ab initio prediction:Prodigal:002006;locus_tag=NJKIAAHI_00207;product=hypothetical protein
NZ_LCYG01000108.1	Prodigal:002006	CDS	18163	18672	.	-	0	ID=NJKIAAHI_00208;inference=ab initio prediction:Prodigal:002006;locus_tag=NJKIAAHI_00208;product=hypothetical protein
NZ_LCYG01000108.1	Aragorn:001002	tRNA	20011	20099	.	-	.	ID=NJKIAAHI_00209;inference=COORDINATES:profile:Aragorn:001002;locus_tag=NJKIAAHI_00209;product=tRNA-Val(tac)
NZ_LCYG01000108.1	Prodigal:002006	CDS	21120	22328	.	-	0	ID=NJKIAAHI_00210;eC_number=2.3.1.-;Name=fadA;db_xref=COG:COG0183;gene=fadA;inference=ab initio prediction:Prodigal:002006,similar to AA sequence:UniProtKB:O53871;locus_tag=NJKIAAHI_00210;product=Putative acyltransferase
NZ_LCYG01000108.1	Prodigal:002006	CDS	22356	24149	.	-	0	ID=NJKIAAHI_00211;eC_number=1.3.8.-;Name=dmdC_1;db_xref=COG:COG1960;gene=dmdC_1;inference=ab initio prediction:Prodigal:002006,similar to AA sequence:UniProtKB:Q5LLW7;locus_tag=NJKIAAHI_00211;product=3-methylmercaptopropionyl-CoA dehydrogenase
NZ_LCYG01000108.1	Prodigal:002006	CDS	24634	25044	.	-	0	ID=NJKIAAHI_00212;Name=tipA;gene=tipA;inference=ab initio prediction:Prodigal:002006,similar to AA sequence:UniProtKB:P0A4T9;locus_tag=NJKIAAHI_00212;product=HTH-type transcriptional activator TipA
NZ_LCYG01000108.1	Prodigal:002006	CDS	25415	28666	.	+	0	ID=NJKIAAHI_00213;inference=ab initio prediction:Prodigal:002006;locus_tag=NJKIAAHI_00213;product=hypothetical protein
NZ_LCYG01000108.1	Prodigal:002006	CDS	28783	29712	.	+	0	ID=NJKIAAHI_00214;inference=ab initio prediction:Prodigal:002006;locus_tag=NJKIAAHI_00214;product=hypothetical protein
NZ_LCYG01000108.1	Prodigal:002006	CDS	29739	30533	.	+	0	ID=NJKIAAHI_00215;inference=ab initio prediction:Prodigal:002006;locus_tag=NJKIAAHI_00215;product=hypothetical protein
NZ_LCYG01000108.1	Prodigal:002006	CDS	30685	31386	.	-	0	ID=NJKIAAHI_00216;inference=ab initio prediction:Prodigal:002006;locus_tag=NJKIAAHI_00216;product=hypothetical protein
NZ_LCYG01000108.1	Prodigal:002006	CDS	31383	33896	.	-	0	ID=NJKIAAHI_00217;eC_number=3.6.4.13;Name=srmB;gene=srmB;inference=ab initio prediction:Prodigal:002006,protein motif:HAMAP:MF_00967;locus_tag=NJKIAAHI_00217;product=ATP-dependent RNA helicase SrmB
NZ_LCYG01000108.1	Prodigal:002006	CDS	34040	34858	.	+	0	ID=NJKIAAHI_00218;eC_number=1.1.1.304;Name=budC;gene=budC;inference=ab initio prediction:Prodigal:002006,similar to AA sequence:UniProtKB:Q48436;locus_tag=NJKIAAHI_00218;product=Diacetyl reductase [(S)-acetoin forming]
NZ_LCYG01000108.1	Prodigal:002006	CDS	35022	35951	.	-	0	ID=NJKIAAHI_00219;eC_number=2.1.1.144;Name=tam_1;gene=tam_1;inference=ab initio prediction:Prodigal:002006,protein motif:HAMAP:MF_00560;locus_tag=NJKIAAHI_00219;product=Trans-aconitate 2-methyltransferase
NZ_LCYG01000109.1	Prodigal:002006	CDS	1889	2812	.	+	0	ID=NJKIAAHI_00220;inference=ab initio prediction:Prodigal:002006;locus_tag=NJKIAAHI_00220;product=hypothetical protein
NZ_LCYG01000109.1	Prodigal:002006	CDS	2962	3405	.	-	0	ID=NJKIAAHI_00221;inference=ab initio prediction:Prodigal:002006;locus_tag=NJKIAAHI_00221;product=hypothetical protein
NZ_LCYG01000109.1	Prodigal:002006	CDS	3640	5109	.	+	0	ID=NJKIAAHI_00222;eC_number=5.4.2.10;Name=glmM_1;db_xref=COG:COG1109;gene=glmM_1;inference=ab initio prediction:Prodigal:002006,similar to AA sequence:UniProtKB:Q8DP16;locus_tag=NJKIAAHI_00222;product=Phosphoglucosamine mutase
NZ_LCYG01000109.1	Prodigal:002006	CDS	5635	5844	.	+	0	ID=NJKIAAHI_00223;inference=ab initio prediction:Prodigal:002006;locus_tag=NJKIAAHI_00223;product=hypothetical protein
NZ_LCYG01000109.1	Prodigal:002006	CDS	5823	6587	.	+	0	ID=NJKIAAHI_00224;inference=ab initio prediction:Prodigal:002006,similar to AA sequence:ISfinder:ISSpo6;locus_tag=NJKIAAHI_00224;product=IS630 family transposase ISSpo6
NZ_LCYG01000109.1	Prodigal:002006	CDS	6618	7562	.	-	0	ID=NJKIAAHI_00225;inference=ab initio prediction:Prodigal:002006;locus_tag=NJKIAAHI_00225;product=hypothetical protein
NZ_LCYG01000109.1	Prodigal:002006	CDS	7942	8154	.	+	0	ID=NJKIAAHI_00226;inference=ab initio prediction:Prodigal:002006;locus_tag=NJKIAAHI_00226;product=hypothetical protein
NZ_LCYG01000109.1	Prodigal:002006	CDS	8198	9259	.	+	0	ID=NJKIAAHI_00227;eC_number=4.2.1.46;Name=rffG;db_xref=COG:COG1088;gene=rffG;inference=ab initio prediction:Prodigal:002006,similar to AA sequence:UniProtKB:P27830;locus_tag=NJKIAAHI_00227;product=dTDP-glucose 4%2C6-dehydratase 2
NZ_LCYG01000109.1	Prodigal:002006	CDS	9322	9876	.	+	0	ID=NJKIAAHI_00228;eC_number=5.1.3.13;Name=rfbC;db_xref=COG:COG1898;gene=rfbC;inference=ab initio prediction:Prodigal:002006,similar to AA sequence:UniProtKB:P26394;locus_tag=NJKIAAHI_00228;product=dTDP-4-dehydrorhamnose 3%2C5-epimerase
NZ_LCYG01000109.1	Prodigal:002006	CDS	9891	10799	.	+	0	ID=NJKIAAHI_00229;eC_number=1.1.1.133;Name=rfbD_1;db_xref=COG:COG1091;gene=rfbD_1;inference=ab initio prediction:Prodigal:002006,similar to AA sequence:UniProtKB:P37778;locus_tag=NJKIAAHI_00229;product=dTDP-4-dehydrorhamnose reductase
NZ_LCYG01000109.1	Prodigal:002006	CDS	10796	11704	.	+	0	ID=NJKIAAHI_00230;eC_number=2.7.7.24;Name=rmlA;db_xref=COG:COG1209;gene=rmlA;inference=ab initio prediction:Prodigal:002006,similar to AA sequence:UniProtKB:P26393;locus_tag=NJKIAAHI_00230;product=Glucose-1-phosphate thymidylyltransferase
NZ_LCYG01000109.1	Prodigal:002006	CDS	11726	12703	.	+	0	ID=NJKIAAHI_00231;inference=ab initio prediction:Prodigal:002006;locus_tag=NJKIAAHI_00231;product=hypothetical protein
NZ_LCYG01000109.1	Prodigal:002006	CDS	13027	14544	.	+	0	ID=NJKIAAHI_00232;inference=ab initio prediction:Prodigal:002006;locus_tag=NJKIAAHI_00232;product=hypothetical protein
NZ_LCYG01000109.1	Prodigal:002006	CDS	14642	15100	.	+	0	ID=NJKIAAHI_00233;inference=ab initio prediction:Prodigal:002006;locus_tag=NJKIAAHI_00233;product=hypothetical protein
NZ_LCYG01000109.1	Prodigal:002006	CDS	15450	18800	.	+	0	ID=NJKIAAHI_00234;inference=ab initio prediction:Prodigal:002006;locus_tag=NJKIAAHI_00234;product=hypothetical protein
NZ_LCYG01000109.1	Prodigal:002006	CDS	18812	19840	.	+	0	ID=NJKIAAHI_00235;inference=ab initio prediction:Prodigal:002006;locus_tag=NJKIAAHI_00235;product=hypothetical protein
NZ_LCYG01000109.1	Prodigal:002006	CDS	19927	20514	.	+	0	ID=NJKIAAHI_00236;inference=ab initio prediction:Prodigal:002006;locus_tag=NJKIAAHI_00236;product=hypothetical protein
NZ_LCYG01000109.1	Prodigal:002006	CDS	20481	21011	.	-	0	ID=NJKIAAHI_00237;inference=ab initio prediction:Prodigal:002006,similar to AA sequence:ISfinder:ISSpo6;locus_tag=NJKIAAHI_00237;product=IS630 family transposase ISSpo6
NZ_LCYG01000109.1	Prodigal:002006	CDS	20974	21432	.	-	0	ID=NJKIAAHI_00238;inference=ab initio prediction:Prodigal:002006;locus_tag=NJKIAAHI_00238;product=hypothetical protein
NZ_LCYG01000109.1	Prodigal:002006	CDS	21464	21727	.	+	0	ID=NJKIAAHI_00239;inference=ab initio prediction:Prodigal:002006;locus_tag=NJKIAAHI_00239;product=hypothetical protein
NZ_LCYG01000109.1	Prodigal:002006	CDS	21947	22771	.	-	0	ID=NJKIAAHI_00240;eC_number=7.6.2.8;Name=btuD_2;gene=btuD_2;inference=ab initio prediction:Prodigal:002006,protein motif:HAMAP:MF_01005;locus_tag=NJKIAAHI_00240;product=Vitamin B12 import ATP-binding protein BtuD
NZ_LCYG01000109.1	Prodigal:002006	CDS	22804	23586	.	-	0	ID=NJKIAAHI_00241;inference=ab initio prediction:Prodigal:002006;locus_tag=NJKIAAHI_00241;product=hypothetical protein
NZ_LCYG01000109.1	Prodigal:002006	CDS	24998	25123	.	-	0	ID=NJKIAAHI_00242;inference=ab initio prediction:Prodigal:002006;locus_tag=NJKIAAHI_00242;product=hypothetical protein
NZ_LCYG01000109.1	Prodigal:002006	CDS	25487	25636	.	-	0	ID=NJKIAAHI_00243;inference=ab initio prediction:Prodigal:002006;locus_tag=NJKIAAHI_00243;product=hypothetical protein
NZ_LCYG01000011.1	Prodigal:002006	CDS	265	750	.	-	0	ID=NJKIAAHI_00244;Name=lrp_2;db_xref=COG:COG1522;gene=lrp_2;inference=ab initio prediction:Prodigal:002006,similar to AA sequence:UniProtKB:P0ACJ0;locus_tag=NJKIAAHI_00244;product=Leucine-responsive regulatory protein
NZ_LCYG01000011.1	Prodigal:002006	CDS	868	2076	.	+	0	ID=NJKIAAHI_00245;eC_number=4.3.1.15;Name=ygeX;db_xref=COG:COG1171;gene=ygeX;inference=ab initio prediction:Prodigal:002006,similar to AA sequence:UniProtKB:P66899;locus_tag=NJKIAAHI_00245;product=Diaminopropionate ammonia-lyase
NZ_LCYG01000011.1	Prodigal:002006	CDS	2073	3308	.	+	0	ID=NJKIAAHI_00246;eC_number=3.5.1.87;Name=hyuC_1;db_xref=COG:COG0624;gene=hyuC_1;inference=ab initio prediction:Prodigal:002006,similar to AA sequence:UniProtKB:Q6DTN4;locus_tag=NJKIAAHI_00246;product=N-carbamoyl-L-amino-acid hydrolase
NZ_LCYG01000011.1	Prodigal:002006	CDS	3319	4479	.	+	0	ID=NJKIAAHI_00247;eC_number=3.5.1.32;Name=hipO_2;db_xref=COG:COG1473;gene=hipO_2;inference=ab initio prediction:Prodigal:002006,similar to AA sequence:UniProtKB:P45493;locus_tag=NJKIAAHI_00247;product=Hippurate hydrolase
NZ_LCYG01000011.1	Prodigal:002006	CDS	4476	4781	.	+	0	ID=NJKIAAHI_00248;inference=ab initio prediction:Prodigal:002006;locus_tag=NJKIAAHI_00248;product=hypothetical protein
NZ_LCYG01000011.1	Prodigal:002006	CDS	4750	5652	.	-	0	ID=NJKIAAHI_00249;Name=perR;gene=perR;inference=ab initio prediction:Prodigal:002006,similar to AA sequence:UniProtKB:Q57083;locus_tag=NJKIAAHI_00249;product=HTH-type transcriptional regulator PerR
NZ_LCYG01000011.1	Prodigal:002006	CDS	5768	6517	.	+	0	ID=NJKIAAHI_00250;eC_number=1.1.1.100;Name=fabG_3;gene=fabG_3;inference=ab initio prediction:Prodigal:002006,similar to AA sequence:UniProtKB:P0AEK2;locus_tag=NJKIAAHI_00250;product=3-oxoacyl-[acyl-carrier-protein] reductase FabG
NZ_LCYG01000011.1	Prodigal:002006	CDS	6571	7446	.	+	0	ID=NJKIAAHI_00251;eC_number=2.2.1.-;Name=aptA;db_xref=COG:COG3959;gene=aptA;inference=ab initio prediction:Prodigal:002006,similar to AA sequence:UniProtKB:A6VKQ4;locus_tag=NJKIAAHI_00251;product=Apulose-4-phosphate transketolase subunit A
NZ_LCYG01000011.1	Prodigal:002006	CDS	7443	8495	.	+	0	ID=NJKIAAHI_00252;eC_number=2.2.1.-;Name=aptB;db_xref=COG:COG3958;gene=aptB;inference=ab initio prediction:Prodigal:002006,similar to AA sequence:UniProtKB:A6KXB3;locus_tag=NJKIAAHI_00252;product=Apulose-4-phosphate transketolase subunit B
NZ_LCYG01000011.1	Prodigal:002006	CDS	8615	9613	.	+	0	ID=NJKIAAHI_00253;db_xref=COG:COG1638;inference=ab initio prediction:Prodigal:002006,similar to AA sequence:UniProtKB:A1WPV4;locus_tag=NJKIAAHI_00253;product=Solute-binding protein
NZ_LCYG01000011.1	Prodigal:002006	CDS	9618	10199	.	+	0	ID=NJKIAAHI_00254;inference=ab initio prediction:Prodigal:002006;locus_tag=NJKIAAHI_00254;product=hypothetical protein
NZ_LCYG01000011.1	Prodigal:002006	CDS	10196	11455	.	+	0	ID=NJKIAAHI_00255;Name=dctM_2;db_xref=COG:COG1593;gene=dctM_2;inference=ab initio prediction:Prodigal:002006,similar to AA sequence:UniProtKB:Q9HU16;locus_tag=NJKIAAHI_00255;product=C4-dicarboxylate TRAP transporter large permease protein DctM
NZ_LCYG01000011.1	Prodigal:002006	CDS	11554	12432	.	+	0	ID=NJKIAAHI_00256;eC_number=1.1.1.411;Name=ltnD;db_xref=COG:COG2084;gene=ltnD;inference=ab initio prediction:Prodigal:002006,similar to AA sequence:UniProtKB:Q0KBC7;locus_tag=NJKIAAHI_00256;product=L-threonate dehydrogenase
NZ_LCYG01000011.1	Prodigal:002006	CDS	12961	13221	.	+	0	ID=NJKIAAHI_00257;inference=ab initio prediction:Prodigal:002006;locus_tag=NJKIAAHI_00257;product=hypothetical protein
NZ_LCYG01000011.1	Prodigal:002006	CDS	13391	14047	.	-	0	ID=NJKIAAHI_00258;inference=ab initio prediction:Prodigal:002006;locus_tag=NJKIAAHI_00258;product=hypothetical protein
NZ_LCYG01000011.1	Prodigal:002006	CDS	14422	15246	.	-	0	ID=NJKIAAHI_00259;Name=sugB_1;db_xref=COG:COG0395;gene=sugB_1;inference=ab initio prediction:Prodigal:002006,similar to AA sequence:UniProtKB:P9WG01;locus_tag=NJKIAAHI_00259;product=Trehalose transport system permease protein SugB
NZ_LCYG01000011.1	Prodigal:002006	CDS	15243	16181	.	-	0	ID=NJKIAAHI_00260;Name=melD_2;db_xref=COG:COG1175;gene=melD_2;inference=ab initio prediction:Prodigal:002006,similar to AA sequence:UniProtKB:O34706;locus_tag=NJKIAAHI_00260;product=Melibiose/raffinose/stachyose import permease protein MelD
NZ_LCYG01000011.1	Prodigal:002006	CDS	16224	17558	.	-	0	ID=NJKIAAHI_00261;Name=eltP;gene=eltP;inference=ab initio prediction:Prodigal:002006,similar to AA sequence:UniProtKB:A0QXD9;locus_tag=NJKIAAHI_00261;product=Erythritol/L-threitol-binding protein
NZ_LCYG01000011.1	Prodigal:002006	CDS	17696	18589	.	+	0	ID=NJKIAAHI_00262;eC_number=4.3.3.7;Name=dapA_1;db_xref=COG:COG0329;gene=dapA_1;inference=ab initio prediction:Prodigal:002006,similar to AA sequence:UniProtKB:Q9X1K9;locus_tag=NJKIAAHI_00262;product=4-hydroxy-tetrahydrodipicolinate synthase
NZ_LCYG01000011.1	Prodigal:002006	CDS	18586	19254	.	+	0	ID=NJKIAAHI_00263;inference=ab initio prediction:Prodigal:002006;locus_tag=NJKIAAHI_00263;product=hypothetical protein
NZ_LCYG01000011.1	Prodigal:002006	CDS	19334	20272	.	+	0	ID=NJKIAAHI_00264;eC_number=2.7.1.184;Name=yihV_1;gene=yihV_1;inference=ab initio prediction:Prodigal:002006,similar to AA sequence:UniProtKB:P32143;locus_tag=NJKIAAHI_00264;product=Sulfofructose kinase
NZ_LCYG01000011.1	Prodigal:002006	CDS	20428	20703	.	+	0	ID=NJKIAAHI_00265;inference=ab initio prediction:Prodigal:002006;locus_tag=NJKIAAHI_00265;product=hypothetical protein
NZ_LCYG01000011.1	Prodigal:002006	CDS	20751	20981	.	-	0	ID=NJKIAAHI_00266;inference=ab initio prediction:Prodigal:002006;locus_tag=NJKIAAHI_00266;product=hypothetical protein
NZ_LCYG01000011.1	Prodigal:002006	CDS	21330	21644	.	+	0	ID=NJKIAAHI_00267;inference=ab initio prediction:Prodigal:002006;locus_tag=NJKIAAHI_00267;product=hypothetical protein
NZ_LCYG01000011.1	Prodigal:002006	CDS	21723	23660	.	-	0	ID=NJKIAAHI_00268;inference=ab initio prediction:Prodigal:002006;locus_tag=NJKIAAHI_00268;product=hypothetical protein
NZ_LCYG01000011.1	Prodigal:002006	CDS	24394	25794	.	+	0	ID=NJKIAAHI_00269;inference=ab initio prediction:Prodigal:002006;locus_tag=NJKIAAHI_00269;product=hypothetical protein
NZ_LCYG01000011.1	Prodigal:002006	CDS	25791	26633	.	+	0	ID=NJKIAAHI_00270;inference=ab initio prediction:Prodigal:002006;locus_tag=NJKIAAHI_00270;product=hypothetical protein
NZ_LCYG01000011.1	Aragorn:001002	tRNA	27002	27078	.	+	.	ID=NJKIAAHI_00271;inference=COORDINATES:profile:Aragorn:001002;locus_tag=NJKIAAHI_00271;product=tRNA-Trp(cca)
NZ_LCYG01000011.1	Prodigal:002006	CDS	27329	27451	.	+	0	ID=NJKIAAHI_00272;inference=ab initio prediction:Prodigal:002006;locus_tag=NJKIAAHI_00272;product=hypothetical protein
NZ_LCYG01000011.1	Prodigal:002006	CDS	27573	27824	.	+	0	ID=NJKIAAHI_00273;Name=ybaL_1;db_xref=COG:COG1226;gene=ybaL_1;inference=ab initio prediction:Prodigal:002006,similar to AA sequence:UniProtKB:P39830;locus_tag=NJKIAAHI_00273;product=Putative cation/proton antiporter YbaL
NZ_LCYG01000011.1	Prodigal:002006	CDS	27934	28581	.	-	0	ID=NJKIAAHI_00274;inference=ab initio prediction:Prodigal:002006;locus_tag=NJKIAAHI_00274;product=hypothetical protein
NZ_LCYG01000011.1	Prodigal:002006	CDS	28828	29604	.	-	0	ID=NJKIAAHI_00275;eC_number=1.1.1.385;Name=bacC_1;gene=bacC_1;inference=ab initio prediction:Prodigal:002006,similar to AA sequence:UniProtKB:P39640;locus_tag=NJKIAAHI_00275;product=Dihydroanticapsin 7-dehydrogenase
NZ_LCYG01000011.1	Prodigal:002006	CDS	29688	30413	.	-	0	ID=NJKIAAHI_00276;Name=mcbR;db_xref=COG:COG1802;gene=mcbR;inference=ab initio prediction:Prodigal:002006,similar to AA sequence:UniProtKB:P76114;locus_tag=NJKIAAHI_00276;product=HTH-type transcriptional regulator McbR
NZ_LCYG01000011.1	Prodigal:002006	CDS	30487	31737	.	+	0	ID=NJKIAAHI_00277;inference=ab initio prediction:Prodigal:002006;locus_tag=NJKIAAHI_00277;product=hypothetical protein
NZ_LCYG01000011.1	Prodigal:002006	CDS	31866	32741	.	+	0	ID=NJKIAAHI_00278;Name=livH_1;db_xref=COG:COG0559;gene=livH_1;inference=ab initio prediction:Prodigal:002006,similar to AA sequence:UniProtKB:P0AEX7;locus_tag=NJKIAAHI_00278;product=High-affinity branched-chain amino acid transport system permease protein LivH
NZ_LCYG01000011.1	Prodigal:002006	CDS	32746	35262	.	+	0	ID=NJKIAAHI_00279;eC_number=7.6.2.8;Name=btuD_3;gene=btuD_3;inference=ab initio prediction:Prodigal:002006,protein motif:HAMAP:MF_01005;locus_tag=NJKIAAHI_00279;product=Vitamin B12 import ATP-binding protein BtuD
NZ_LCYG01000011.1	Prodigal:002006	CDS	35283	36215	.	+	0	ID=NJKIAAHI_00280;eC_number=1.1.1.108;Name=lcdH_1;gene=lcdH_1;inference=ab initio prediction:Prodigal:002006,protein motif:HAMAP:MF_02129;locus_tag=NJKIAAHI_00280;product=L-carnitine dehydrogenase
NZ_LCYG01000011.1	Prodigal:002006	CDS	36239	37165	.	+	0	ID=NJKIAAHI_00281;eC_number=2.3.1.247;Name=kce_1;db_xref=COG:COG3246;gene=kce_1;inference=ab initio prediction:Prodigal:002006,similar to AA sequence:UniProtKB:Q8RHX2;locus_tag=NJKIAAHI_00281;product=3-keto-5-aminohexanoate cleavage enzyme
NZ_LCYG01000011.1	Prodigal:002006	CDS	37216	37920	.	+	0	ID=NJKIAAHI_00282;inference=ab initio prediction:Prodigal:002006;locus_tag=NJKIAAHI_00282;product=hypothetical protein
NZ_LCYG01000011.1	Prodigal:002006	CDS	38314	39309	.	+	0	ID=NJKIAAHI_00283;inference=ab initio prediction:Prodigal:002006,similar to AA sequence:UniProtKB:B3EWP1;locus_tag=NJKIAAHI_00283;note=UPF0065 protein in clcB-clcD intergenic region;product=hypothetical protein
NZ_LCYG01000011.1	Prodigal:002006	CDS	39451	39948	.	+	0	ID=NJKIAAHI_00284;inference=ab initio prediction:Prodigal:002006;locus_tag=NJKIAAHI_00284;product=hypothetical protein
NZ_LCYG01000011.1	Prodigal:002006	CDS	39951	41453	.	+	0	ID=NJKIAAHI_00285;inference=ab initio prediction:Prodigal:002006;locus_tag=NJKIAAHI_00285;product=hypothetical protein
NZ_LCYG01000011.1	Prodigal:002006	CDS	41724	42728	.	-	0	ID=NJKIAAHI_00286;eC_number=4.2.99.20;Name=menH_1;gene=menH_1;inference=ab initio prediction:Prodigal:002006,protein motif:HAMAP:MF_01660;locus_tag=NJKIAAHI_00286;product=2-succinyl-6-hydroxy-2%2C4-cyclohexadiene-1-carboxylate synthase
NZ_LCYG01000011.1	Prodigal:002006	CDS	43334	45754	.	-	0	ID=NJKIAAHI_00287;eC_number=3.5.1.11;Name=acyII;gene=acyII;inference=ab initio prediction:Prodigal:002006,similar to AA sequence:UniProtKB:P15558;locus_tag=NJKIAAHI_00287;product=Penicillin acylase 2 proenzyme
NZ_LCYG01000011.1	Prodigal:002006	CDS	45817	46545	.	-	0	ID=NJKIAAHI_00288;inference=ab initio prediction:Prodigal:002006;locus_tag=NJKIAAHI_00288;product=hypothetical protein
NZ_LCYG01000011.1	Prodigal:002006	CDS	46827	47246	.	+	0	ID=NJKIAAHI_00289;inference=ab initio prediction:Prodigal:002006;locus_tag=NJKIAAHI_00289;product=hypothetical protein
NZ_LCYG01000011.1	Prodigal:002006	CDS	47598	49244	.	-	0	ID=NJKIAAHI_00290;Name=groL5_1;gene=groL5_1;inference=ab initio prediction:Prodigal:002006,similar to AA sequence:UniProtKB:P35471;locus_tag=NJKIAAHI_00290;product=60 kDa chaperonin 5
NZ_LCYG01000011.1	Prodigal:002006	CDS	49285	49599	.	-	0	ID=NJKIAAHI_00291;Name=groS1_1;db_xref=COG:COG0234;gene=groS1_1;inference=ab initio prediction:Prodigal:002006,similar to AA sequence:UniProtKB:P35473;locus_tag=NJKIAAHI_00291;product=10 kDa chaperonin 1
NZ_LCYG01000011.1	Prodigal:002006	CDS	49817	50113	.	+	0	ID=NJKIAAHI_00292;inference=ab initio prediction:Prodigal:002006;locus_tag=NJKIAAHI_00292;product=hypothetical protein
NZ_LCYG01000011.1	Prodigal:002006	CDS	50184	51056	.	+	0	ID=NJKIAAHI_00293;eC_number=1.-.-.-;Name=ydaD_2;gene=ydaD_2;inference=ab initio prediction:Prodigal:002006,similar to AA sequence:UniProtKB:P80873;locus_tag=NJKIAAHI_00293;product=General stress protein 39
NZ_LCYG01000011.1	Prodigal:002006	CDS	51069	51815	.	+	0	ID=NJKIAAHI_00294;inference=ab initio prediction:Prodigal:002006;locus_tag=NJKIAAHI_00294;product=hypothetical protein
NZ_LCYG01000011.1	Prodigal:002006	CDS	52022	52360	.	+	0	ID=NJKIAAHI_00295;inference=ab initio prediction:Prodigal:002006;locus_tag=NJKIAAHI_00295;product=hypothetical protein
NZ_LCYG01000011.1	Prodigal:002006	CDS	52730	54175	.	-	0	ID=NJKIAAHI_00296;inference=ab initio prediction:Prodigal:002006;locus_tag=NJKIAAHI_00296;product=hypothetical protein
NZ_LCYG01000011.1	Prodigal:002006	CDS	54522	55481	.	-	0	ID=NJKIAAHI_00297;inference=ab initio prediction:Prodigal:002006;locus_tag=NJKIAAHI_00297;product=hypothetical protein
NZ_LCYG01000011.1	Prodigal:002006	CDS	56330	56536	.	-	0	ID=NJKIAAHI_00298;inference=ab initio prediction:Prodigal:002006;locus_tag=NJKIAAHI_00298;product=hypothetical protein
NZ_LCYG01000011.1	Prodigal:002006	CDS	57087	57452	.	+	0	ID=NJKIAAHI_00299;inference=ab initio prediction:Prodigal:002006;locus_tag=NJKIAAHI_00299;product=hypothetical protein
NZ_LCYG01000011.1	Prodigal:002006	CDS	57421	57981	.	-	0	ID=NJKIAAHI_00300;inference=ab initio prediction:Prodigal:002006;locus_tag=NJKIAAHI_00300;product=hypothetical protein
NZ_LCYG01000011.1	Prodigal:002006	CDS	58289	58420	.	+	0	ID=NJKIAAHI_00301;inference=ab initio prediction:Prodigal:002006;locus_tag=NJKIAAHI_00301;product=hypothetical protein
NZ_LCYG01000011.1	Prodigal:002006	CDS	58396	59349	.	+	0	ID=NJKIAAHI_00302;eC_number=2.7.1.83;Name=psuK;db_xref=COG:COG0524;gene=psuK;inference=ab initio prediction:Prodigal:002006,similar to AA sequence:UniProtKB:P30235;locus_tag=NJKIAAHI_00302;product=Pseudouridine kinase
NZ_LCYG01000011.1	Prodigal:002006	CDS	59346	60278	.	+	0	ID=NJKIAAHI_00303;eC_number=4.2.1.70;Name=psuG;db_xref=COG:COG2313;gene=psuG;inference=ab initio prediction:Prodigal:002006,similar to AA sequence:UniProtKB:P33025;locus_tag=NJKIAAHI_00303;product=Pseudouridine-5'-phosphate glycosidase
NZ_LCYG01000011.1	Prodigal:002006	CDS	60467	60703	.	-	0	ID=NJKIAAHI_00304;inference=ab initio prediction:Prodigal:002006;locus_tag=NJKIAAHI_00304;product=hypothetical protein
NZ_LCYG01000011.1	Prodigal:002006	CDS	60818	61501	.	-	0	ID=NJKIAAHI_00305;eC_number=3.1.3.18;Name=gph_1;db_xref=COG:COG0546;gene=gph_1;inference=ab initio prediction:Prodigal:002006,similar to AA sequence:UniProtKB:P32662;locus_tag=NJKIAAHI_00305;product=Phosphoglycolate phosphatase
NZ_LCYG01000011.1	Prodigal:002006	CDS	61631	62338	.	+	0	ID=NJKIAAHI_00306;inference=ab initio prediction:Prodigal:002006;locus_tag=NJKIAAHI_00306;product=hypothetical protein
NZ_LCYG01000011.1	Prodigal:002006	CDS	62561	63574	.	-	0	ID=NJKIAAHI_00307;Name=eamA_1;db_xref=COG:COG0697;gene=eamA_1;inference=ab initio prediction:Prodigal:002006,similar to AA sequence:UniProtKB:P31125;locus_tag=NJKIAAHI_00307;product=putative amino-acid metabolite efflux pump
NZ_LCYG01000011.1	Prodigal:002006	CDS	63727	64470	.	-	0	ID=NJKIAAHI_00308;inference=ab initio prediction:Prodigal:002006;locus_tag=NJKIAAHI_00308;product=hypothetical protein
NZ_LCYG01000011.1	Prodigal:002006	CDS	64683	65072	.	-	0	ID=NJKIAAHI_00309;db_xref=COG:COG3474;inference=ab initio prediction:Prodigal:002006,similar to AA sequence:UniProtKB:P00082;locus_tag=NJKIAAHI_00309;product=Cytochrome c2
NZ_LCYG01000011.1	Prodigal:002006	CDS	65069	66043	.	-	0	ID=NJKIAAHI_00310;eC_number=4.2.99.-;Name=vgb_1;gene=vgb_1;inference=ab initio prediction:Prodigal:002006,protein motif:HAMAP:MF_01282;locus_tag=NJKIAAHI_00310;product=Virginiamycin B lyase
NZ_LCYG01000011.1	Prodigal:002006	CDS	66410	67468	.	+	0	ID=NJKIAAHI_00311;inference=ab initio prediction:Prodigal:002006;locus_tag=NJKIAAHI_00311;product=hypothetical protein
NZ_LCYG01000011.1	Prodigal:002006	CDS	67715	69232	.	-	0	ID=NJKIAAHI_00312;inference=ab initio prediction:Prodigal:002006;locus_tag=NJKIAAHI_00312;product=hypothetical protein
NZ_LCYG01000011.1	Prodigal:002006	CDS	69240	69737	.	-	0	ID=NJKIAAHI_00313;inference=ab initio prediction:Prodigal:002006;locus_tag=NJKIAAHI_00313;product=hypothetical protein
NZ_LCYG01000011.1	Prodigal:002006	CDS	69762	70724	.	-	0	ID=NJKIAAHI_00314;inference=ab initio prediction:Prodigal:002006,similar to AA sequence:UniProtKB:B3EWP1;locus_tag=NJKIAAHI_00314;note=UPF0065 protein in clcB-clcD intergenic region;product=hypothetical protein
NZ_LCYG01000011.1	Prodigal:002006	CDS	70963	71694	.	-	0	ID=NJKIAAHI_00315;Name=glnQ_2;gene=glnQ_2;inference=ab initio prediction:Prodigal:002006,similar to AA sequence:UniProtKB:P27675;locus_tag=NJKIAAHI_00315;product=Glutamine transport ATP-binding protein GlnQ
NZ_LCYG01000011.1	Prodigal:002006	CDS	71675	72331	.	-	0	ID=NJKIAAHI_00316;Name=yecS_3;db_xref=COG:COG0765;gene=yecS_3;inference=ab initio prediction:Prodigal:002006,similar to AA sequence:UniProtKB:P0AFT2;locus_tag=NJKIAAHI_00316;product=L-cystine transport system permease protein YecS
NZ_LCYG01000011.1	Prodigal:002006	CDS	72328	73047	.	-	0	ID=NJKIAAHI_00317;Name=glnP;db_xref=COG:COG0765;gene=glnP;inference=ab initio prediction:Prodigal:002006,similar to AA sequence:UniProtKB:P0AEQ6;locus_tag=NJKIAAHI_00317;product=Glutamine transport system permease protein GlnP
NZ_LCYG01000011.1	Prodigal:002006	CDS	73164	73982	.	-	0	ID=NJKIAAHI_00318;Name=fliY_2;db_xref=COG:COG0834;gene=fliY_2;inference=ab initio prediction:Prodigal:002006,similar to AA sequence:UniProtKB:P0AEM9;locus_tag=NJKIAAHI_00318;product=L-cystine-binding protein FliY
NZ_LCYG01000011.1	Prodigal:002006	CDS	74238	75119	.	-	0	ID=NJKIAAHI_00319;eC_number=4.3.3.7;Name=dapA_2;db_xref=COG:COG0329;gene=dapA_2;inference=ab initio prediction:Prodigal:002006,similar to AA sequence:UniProtKB:Q04796;locus_tag=NJKIAAHI_00319;product=4-hydroxy-tetrahydrodipicolinate synthase
NZ_LCYG01000011.1	Prodigal:002006	CDS	75144	75962	.	-	0	ID=NJKIAAHI_00320;Name=xynR_1;db_xref=COG:COG1414;gene=xynR_1;inference=ab initio prediction:Prodigal:002006,similar to AA sequence:UniProtKB:P77300;locus_tag=NJKIAAHI_00320;product=HTH-type transcriptional regulator XynR
NZ_LCYG01000011.1	Prodigal:002006	CDS	76112	77029	.	+	0	ID=NJKIAAHI_00321;eC_number=2.7.1.184;Name=yihV_2;gene=yihV_2;inference=ab initio prediction:Prodigal:002006,similar to AA sequence:UniProtKB:P32143;locus_tag=NJKIAAHI_00321;product=Sulfofructose kinase
NZ_LCYG01000011.1	Prodigal:002006	CDS	77081	77878	.	+	0	ID=NJKIAAHI_00322;eC_number=4.1.2.53;Name=rhmA;db_xref=COG:COG3836;gene=rhmA;inference=ab initio prediction:Prodigal:002006,similar to AA sequence:UniProtKB:P76469;locus_tag=NJKIAAHI_00322;product=2-keto-3-deoxy-L-rhamnonate aldolase
NZ_LCYG01000011.1	Prodigal:002006	CDS	77954	79009	.	+	0	ID=NJKIAAHI_00323;eC_number=4.1.2.40;Name=lacD2;db_xref=COG:COG3684;gene=lacD2;inference=ab initio prediction:Prodigal:002006,similar to AA sequence:UniProtKB:P63705;locus_tag=NJKIAAHI_00323;product=Tagatose 1%2C6-diphosphate aldolase 2
NZ_LCYG01000011.1	Prodigal:002006	CDS	79027	79794	.	+	0	ID=NJKIAAHI_00324;eC_number=1.1.1.47;Name=gdhI_1;db_xref=COG:COG1028;gene=gdhI_1;inference=ab initio prediction:Prodigal:002006,similar to AA sequence:UniProtKB:P39482;locus_tag=NJKIAAHI_00324;product=Glucose 1-dehydrogenase 1
NZ_LCYG01000011.1	Prodigal:002006	CDS	79859	80167	.	+	0	ID=NJKIAAHI_00325;inference=ab initio prediction:Prodigal:002006;locus_tag=NJKIAAHI_00325;product=hypothetical protein
NZ_LCYG01000011.1	Prodigal:002006	CDS	80430	81509	.	-	0	ID=NJKIAAHI_00326;eC_number=7.6.2.8;Name=btuD_4;gene=btuD_4;inference=ab initio prediction:Prodigal:002006,protein motif:HAMAP:MF_01005;locus_tag=NJKIAAHI_00326;product=Vitamin B12 import ATP-binding protein BtuD
NZ_LCYG01000011.1	Prodigal:002006	CDS	81493	82374	.	-	0	ID=NJKIAAHI_00327;Name=cysW_1;db_xref=COG:COG4208;gene=cysW_1;inference=ab initio prediction:Prodigal:002006,similar to AA sequence:UniProtKB:P0AEB0;locus_tag=NJKIAAHI_00327;product=Sulfate transport system permease protein CysW
NZ_LCYG01000011.1	Prodigal:002006	CDS	82367	83215	.	-	0	ID=NJKIAAHI_00328;Name=cysT_1;db_xref=COG:COG0555;gene=cysT_1;inference=ab initio prediction:Prodigal:002006,similar to AA sequence:UniProtKB:P27367;locus_tag=NJKIAAHI_00328;product=Sulfate transport system permease protein CysT
NZ_LCYG01000011.1	Prodigal:002006	CDS	83219	84280	.	-	0	ID=NJKIAAHI_00329;Name=sbp_1;db_xref=COG:COG1613;gene=sbp_1;inference=ab initio prediction:Prodigal:002006,similar to AA sequence:UniProtKB:P0AG78;locus_tag=NJKIAAHI_00329;product=Sulfate-binding protein
NZ_LCYG01000011.1	Prodigal:002006	CDS	84360	84479	.	+	0	ID=NJKIAAHI_00330;inference=ab initio prediction:Prodigal:002006;locus_tag=NJKIAAHI_00330;product=hypothetical protein
NZ_LCYG01000011.1	Prodigal:002006	CDS	84942	85610	.	+	0	ID=NJKIAAHI_00331;eC_number=1.11.1.15;db_xref=COG:COG0450;inference=ab initio prediction:Prodigal:002006,similar to AA sequence:UniProtKB:O67024;locus_tag=NJKIAAHI_00331;product=Peroxiredoxin
NZ_LCYG01000011.1	Prodigal:002006	CDS	85752	86186	.	+	0	ID=NJKIAAHI_00332;Name=yhfA_1;db_xref=COG:COG1765;gene=yhfA_1;inference=ab initio prediction:Prodigal:002006,similar to AA sequence:UniProtKB:P0ADX1;locus_tag=NJKIAAHI_00332;product=Protein YhfA
NZ_LCYG01000011.1	Prodigal:002006	CDS	86205	87056	.	+	0	ID=NJKIAAHI_00333;Name=ttuD_2;db_xref=COG:COG2897;gene=ttuD_2;inference=ab initio prediction:Prodigal:002006,similar to AA sequence:UniProtKB:Q72JV2;locus_tag=NJKIAAHI_00333;product=Sulfur carrier protein TtuD
NZ_LCYG01000011.1	Prodigal:002006	CDS	87068	88264	.	-	0	ID=NJKIAAHI_00334;eC_number=2.5.1.-;Name=metZ_1;db_xref=COG:COG0626;gene=metZ_1;inference=ab initio prediction:Prodigal:002006,similar to AA sequence:UniProtKB:P9WGB5;locus_tag=NJKIAAHI_00334;product=O-succinylhomoserine sulfhydrylase
NZ_LCYG01000011.1	Prodigal:002006	CDS	88482	90098	.	-	0	ID=NJKIAAHI_00335;eC_number=2.7.7.4;Name=cysN_1;gene=cysN_1;inference=ab initio prediction:Prodigal:002006,protein motif:HAMAP:MF_00062;locus_tag=NJKIAAHI_00335;product=Sulfate adenylyltransferase subunit 1
NZ_LCYG01000011.1	Prodigal:002006	CDS	90098	91084	.	-	0	ID=NJKIAAHI_00336;eC_number=2.7.7.4;Name=cysD_1;db_xref=COG:COG0175;gene=cysD_1;inference=ab initio prediction:Prodigal:002006,similar to AA sequence:UniProtKB:Q87WW0;locus_tag=NJKIAAHI_00336;product=Sulfate adenylyltransferase subunit 2
NZ_LCYG01000011.1	Prodigal:002006	CDS	91068	91832	.	-	0	ID=NJKIAAHI_00337;eC_number=1.8.4.10;Name=cysH_1;gene=cysH_1;inference=ab initio prediction:Prodigal:002006,similar to AA sequence:UniProtKB:Q9RFS6;locus_tag=NJKIAAHI_00337;product=Thioredoxin-dependent 5'-adenylylsulfate reductase
NZ_LCYG01000011.1	Prodigal:002006	CDS	92017	92484	.	+	0	ID=NJKIAAHI_00338;Name=decR_1;db_xref=COG:COG1522;gene=decR_1;inference=ab initio prediction:Prodigal:002006,similar to AA sequence:UniProtKB:P0ACJ5;locus_tag=NJKIAAHI_00338;product=DNA-binding transcriptional activator DecR
NZ_LCYG01000011.1	Prodigal:002006	CDS	92654	94405	.	+	0	ID=NJKIAAHI_00339;eC_number=1.8.1.2;Name=cysJ_1;db_xref=COG:COG0369;gene=cysJ_1;inference=ab initio prediction:Prodigal:002006,similar to AA sequence:UniProtKB:O32214;locus_tag=NJKIAAHI_00339;product=Sulfite reductase [NADPH] flavoprotein alpha-component
NZ_LCYG01000011.1	Prodigal:002006	CDS	94872	95555	.	-	0	ID=NJKIAAHI_00340;inference=ab initio prediction:Prodigal:002006;locus_tag=NJKIAAHI_00340;product=hypothetical protein
NZ_LCYG01000110.1	Prodigal:002006	CDS	37	2442	.	-	0	ID=NJKIAAHI_00341;eC_number=2.7.11.1;Name=pknD_1;gene=pknD_1;inference=ab initio prediction:Prodigal:002006,protein motif:HAMAP:MF_01957;locus_tag=NJKIAAHI_00341;product=Serine/threonine-protein kinase PknD
NZ_LCYG01000110.1	Prodigal:002006	CDS	2411	3592	.	-	0	ID=NJKIAAHI_00342;inference=ab initio prediction:Prodigal:002006;locus_tag=NJKIAAHI_00342;product=hypothetical protein
NZ_LCYG01000110.1	Prodigal:002006	CDS	3632	3970	.	-	0	ID=NJKIAAHI_00343;inference=ab initio prediction:Prodigal:002006;locus_tag=NJKIAAHI_00343;product=hypothetical protein
NZ_LCYG01000111.1	Prodigal:002006	CDS	342	1337	.	-	0	ID=NJKIAAHI_00344;inference=ab initio prediction:Prodigal:002006;locus_tag=NJKIAAHI_00344;product=hypothetical protein
NZ_LCYG01000111.1	Prodigal:002006	CDS	1919	2620	.	+	0	ID=NJKIAAHI_00345;inference=ab initio prediction:Prodigal:002006;locus_tag=NJKIAAHI_00345;product=hypothetical protein
NZ_LCYG01000111.1	Prodigal:002006	CDS	2775	2933	.	+	0	ID=NJKIAAHI_00346;inference=ab initio prediction:Prodigal:002006;locus_tag=NJKIAAHI_00346;product=hypothetical protein
NZ_LCYG01000111.1	Prodigal:002006	CDS	3426	3854	.	+	0	ID=NJKIAAHI_00347;inference=ab initio prediction:Prodigal:002006;locus_tag=NJKIAAHI_00347;product=hypothetical protein
NZ_LCYG01000111.1	Prodigal:002006	CDS	3953	5218	.	+	0	ID=NJKIAAHI_00348;inference=ab initio prediction:Prodigal:002006;locus_tag=NJKIAAHI_00348;product=hypothetical protein
NZ_LCYG01000111.1	Prodigal:002006	CDS	5586	7577	.	-	0	ID=NJKIAAHI_00349;inference=ab initio prediction:Prodigal:002006;locus_tag=NJKIAAHI_00349;product=hypothetical protein
NZ_LCYG01000111.1	Prodigal:002006	CDS	7719	8312	.	+	0	ID=NJKIAAHI_00350;inference=ab initio prediction:Prodigal:002006;locus_tag=NJKIAAHI_00350;product=hypothetical protein
NZ_LCYG01000111.1	Prodigal:002006	CDS	8366	9256	.	-	0	ID=NJKIAAHI_00351;inference=ab initio prediction:Prodigal:002006;locus_tag=NJKIAAHI_00351;product=hypothetical protein
NZ_LCYG01000111.1	Prodigal:002006	CDS	9425	12793	.	-	0	ID=NJKIAAHI_00352;inference=ab initio prediction:Prodigal:002006;locus_tag=NJKIAAHI_00352;product=hypothetical protein
NZ_LCYG01000111.1	Prodigal:002006	CDS	13096	13482	.	-	0	ID=NJKIAAHI_00353;inference=ab initio prediction:Prodigal:002006;locus_tag=NJKIAAHI_00353;product=hypothetical protein
NZ_LCYG01000111.1	Prodigal:002006	CDS	13610	13759	.	+	0	ID=NJKIAAHI_00354;inference=ab initio prediction:Prodigal:002006;locus_tag=NJKIAAHI_00354;product=hypothetical protein
NZ_LCYG01000111.1	Prodigal:002006	CDS	13918	14142	.	+	0	ID=NJKIAAHI_00355;inference=ab initio prediction:Prodigal:002006;locus_tag=NJKIAAHI_00355;product=hypothetical protein
NZ_LCYG01000111.1	Prodigal:002006	CDS	14294	15046	.	+	0	ID=NJKIAAHI_00356;inference=ab initio prediction:Prodigal:002006;locus_tag=NJKIAAHI_00356;product=hypothetical protein
NZ_LCYG01000111.1	Prodigal:002006	CDS	15043	15288	.	+	0	ID=NJKIAAHI_00357;inference=ab initio prediction:Prodigal:002006;locus_tag=NJKIAAHI_00357;product=hypothetical protein
NZ_LCYG01000112.1	Prodigal:002006	CDS	20	868	.	-	0	ID=NJKIAAHI_00358;inference=ab initio prediction:Prodigal:002006,similar to AA sequence:ISfinder:ISBj12;locus_tag=NJKIAAHI_00358;product=ISNCY family transposase ISBj12
NZ_LCYG01000112.1	Prodigal:002006	CDS	1176	1967	.	+	0	ID=NJKIAAHI_00359;inference=ab initio prediction:Prodigal:002006;locus_tag=NJKIAAHI_00359;product=hypothetical protein
NZ_LCYG01000112.1	Prodigal:002006	CDS	2127	2423	.	+	0	ID=NJKIAAHI_00360;inference=ab initio prediction:Prodigal:002006;locus_tag=NJKIAAHI_00360;product=hypothetical protein
NZ_LCYG01000112.1	Prodigal:002006	CDS	2968	3552	.	+	0	ID=NJKIAAHI_00361;inference=ab initio prediction:Prodigal:002006;locus_tag=NJKIAAHI_00361;product=hypothetical protein
NZ_LCYG01000112.1	Prodigal:002006	CDS	3581	3802	.	+	0	ID=NJKIAAHI_00362;inference=ab initio prediction:Prodigal:002006;locus_tag=NJKIAAHI_00362;product=hypothetical protein
NZ_LCYG01000112.1	Prodigal:002006	CDS	3854	4276	.	+	0	ID=NJKIAAHI_00363;inference=ab initio prediction:Prodigal:002006;locus_tag=NJKIAAHI_00363;product=hypothetical protein
NZ_LCYG01000112.1	Prodigal:002006	CDS	4245	4853	.	+	0	ID=NJKIAAHI_00364;inference=ab initio prediction:Prodigal:002006;locus_tag=NJKIAAHI_00364;product=hypothetical protein
NZ_LCYG01000112.1	Prodigal:002006	CDS	5164	6456	.	+	0	ID=NJKIAAHI_00365;inference=ab initio prediction:Prodigal:002006;locus_tag=NJKIAAHI_00365;product=hypothetical protein
NZ_LCYG01000112.1	Prodigal:002006	CDS	6676	6927	.	+	0	ID=NJKIAAHI_00366;inference=ab initio prediction:Prodigal:002006;locus_tag=NJKIAAHI_00366;product=hypothetical protein
NZ_LCYG01000112.1	Prodigal:002006	CDS	6888	7703	.	+	0	ID=NJKIAAHI_00367;inference=ab initio prediction:Prodigal:002006,similar to AA sequence:ISfinder:ISMdi12;locus_tag=NJKIAAHI_00367;product=IS110 family transposase ISMdi12
NZ_LCYG01000112.1	Prodigal:002006	CDS	8273	9181	.	-	0	ID=NJKIAAHI_00368;inference=ab initio prediction:Prodigal:002006,similar to AA sequence:ISfinder:ISRel9;locus_tag=NJKIAAHI_00368;product=IS110 family transposase ISRel9
NZ_LCYG01000112.1	Prodigal:002006	CDS	9737	9964	.	-	0	ID=NJKIAAHI_00369;inference=ab initio prediction:Prodigal:002006;locus_tag=NJKIAAHI_00369;product=hypothetical protein
NZ_LCYG01000112.1	Prodigal:002006	CDS	10393	11493	.	+	0	ID=NJKIAAHI_00370;inference=ab initio prediction:Prodigal:002006;locus_tag=NJKIAAHI_00370;product=hypothetical protein
NZ_LCYG01000112.1	Prodigal:002006	CDS	11764	12504	.	-	0	ID=NJKIAAHI_00371;inference=ab initio prediction:Prodigal:002006,similar to AA sequence:ISfinder:ISMtsp15;locus_tag=NJKIAAHI_00371;product=IS481 family transposase ISMtsp15
NZ_LCYG01000113.1	Prodigal:002006	CDS	83	1735	.	+	0	ID=NJKIAAHI_00372;inference=ab initio prediction:Prodigal:002006;locus_tag=NJKIAAHI_00372;product=hypothetical protein
NZ_LCYG01000113.1	Prodigal:002006	CDS	1678	2325	.	-	0	ID=NJKIAAHI_00373;Name=gntR_1;gene=gntR_1;inference=ab initio prediction:Prodigal:002006,similar to AA sequence:UniProtKB:Q8GAL4;locus_tag=NJKIAAHI_00373;product=putative D-xylose utilization operon transcriptional repressor
NZ_LCYG01000113.1	Prodigal:002006	CDS	2447	3211	.	+	0	ID=NJKIAAHI_00374;eC_number=3.5.2.9;Name=pxpA_1;gene=pxpA_1;inference=ab initio prediction:Prodigal:002006,similar to AA sequence:UniProtKB:Q53WG6;locus_tag=NJKIAAHI_00374;product=5-oxoprolinase subunit A
NZ_LCYG01000113.1	Prodigal:002006	CDS	3204	4802	.	+	0	ID=NJKIAAHI_00375;inference=ab initio prediction:Prodigal:002006;locus_tag=NJKIAAHI_00375;product=hypothetical protein
NZ_LCYG01000113.1	Prodigal:002006	CDS	4799	6508	.	+	0	ID=NJKIAAHI_00376;eC_number=6.3.4.18;Name=purK_1;gene=purK_1;inference=ab initio prediction:Prodigal:002006,protein motif:HAMAP:MF_01928;locus_tag=NJKIAAHI_00376;product=N5-carboxyaminoimidazole ribonucleotide synthase
NZ_LCYG01000113.1	Prodigal:002006	CDS	6593	7453	.	+	0	ID=NJKIAAHI_00377;inference=ab initio prediction:Prodigal:002006;locus_tag=NJKIAAHI_00377;product=hypothetical protein
NZ_LCYG01000113.1	Prodigal:002006	CDS	7639	7947	.	-	0	ID=NJKIAAHI_00378;inference=ab initio prediction:Prodigal:002006;locus_tag=NJKIAAHI_00378;product=hypothetical protein
NZ_LCYG01000114.1	Prodigal:002006	CDS	347	1123	.	+	0	ID=NJKIAAHI_00379;eC_number=3.6.3.-;Name=cmpD_1;gene=cmpD_1;inference=ab initio prediction:Prodigal:002006,similar to AA sequence:UniProtKB:Q55463;locus_tag=NJKIAAHI_00379;product=Bicarbonate transport ATP-binding protein CmpD
NZ_LCYG01000114.1	Prodigal:002006	CDS	1120	1911	.	+	0	ID=NJKIAAHI_00380;Name=ribX_1;gene=ribX_1;inference=ab initio prediction:Prodigal:002006,similar to AA sequence:UniProtKB:A9WGD1;locus_tag=NJKIAAHI_00380;product=Riboflavin transport system permease protein RibX
NZ_LCYG01000114.1	Prodigal:002006	CDS	1957	2979	.	+	0	ID=NJKIAAHI_00381;inference=ab initio prediction:Prodigal:002006;locus_tag=NJKIAAHI_00381;product=hypothetical protein
NZ_LCYG01000114.1	Prodigal:002006	CDS	3519	3875	.	+	0	ID=NJKIAAHI_00382;Name=lprI;db_xref=COG:COG4461;gene=lprI;inference=ab initio prediction:Prodigal:002006,similar to AA sequence:UniProtKB:P9WK41;locus_tag=NJKIAAHI_00382;product=Lipoprotein LprI
NZ_LCYG01000114.1	Prodigal:002006	CDS	3924	4262	.	+	0	ID=NJKIAAHI_00383;inference=ab initio prediction:Prodigal:002006;locus_tag=NJKIAAHI_00383;product=hypothetical protein
NZ_LCYG01000114.1	Prodigal:002006	CDS	4527	4835	.	+	0	ID=NJKIAAHI_00384;inference=ab initio prediction:Prodigal:002006;locus_tag=NJKIAAHI_00384;product=hypothetical protein
NZ_LCYG01000114.1	Prodigal:002006	CDS	4939	6489	.	-	0	ID=NJKIAAHI_00385;eC_number=1.1.1.-;Name=paaH;db_xref=COG:COG1250;gene=paaH;inference=ab initio prediction:Prodigal:002006,similar to AA sequence:UniProtKB:P76083;locus_tag=NJKIAAHI_00385;product=3-hydroxyadipyl-CoA dehydrogenase
NZ_LCYG01000114.1	Prodigal:002006	CDS	6489	7256	.	-	0	ID=NJKIAAHI_00386;eC_number=4.2.1.17;Name=echA8_1;db_xref=COG:COG1024;gene=echA8_1;inference=ab initio prediction:Prodigal:002006,similar to AA sequence:UniProtKB:P9WNN9;locus_tag=NJKIAAHI_00386;product=putative enoyl-CoA hydratase echA8
NZ_LCYG01000114.1	Prodigal:002006	CDS	7329	7772	.	-	0	ID=NJKIAAHI_00387;eC_number=1.-.-.-;Name=rutC_1;gene=rutC_1;inference=ab initio prediction:Prodigal:002006,protein motif:HAMAP:MF_00831;locus_tag=NJKIAAHI_00387;product=Putative aminoacrylate peracid reductase RutC
NZ_LCYG01000114.1	Prodigal:002006	CDS	7866	9056	.	-	0	ID=NJKIAAHI_00388;eC_number=1.3.99.-;db_xref=COG:COG1960;inference=ab initio prediction:Prodigal:002006,similar to AA sequence:UniProtKB:P9WQG1;locus_tag=NJKIAAHI_00388;product=putative acyl-CoA dehydrogenase fadE25
NZ_LCYG01000114.1	Prodigal:002006	CDS	9058	9891	.	-	0	ID=NJKIAAHI_00389;eC_number=4.2.1.17;db_xref=COG:COG1024;inference=ab initio prediction:Prodigal:002006,similar to AA sequence:UniProtKB:P9WNN7;locus_tag=NJKIAAHI_00389;product=putative enoyl-CoA hydratase echA12
NZ_LCYG01000114.1	Prodigal:002006	CDS	9891	10400	.	-	0	ID=NJKIAAHI_00390;inference=ab initio prediction:Prodigal:002006;locus_tag=NJKIAAHI_00390;product=hypothetical protein
NZ_LCYG01000114.1	Prodigal:002006	CDS	10402	11169	.	-	0	ID=NJKIAAHI_00391;eC_number=1.3.1.-;Name=actIII;gene=actIII;inference=ab initio prediction:Prodigal:002006,similar to AA sequence:UniProtKB:P16544;locus_tag=NJKIAAHI_00391;product=Putative ketoacyl reductase
NZ_LCYG01000114.1	Prodigal:002006	CDS	11171	13525	.	-	0	ID=NJKIAAHI_00392;eC_number=1.6.99.1;Name=namA_1;gene=namA_1;inference=ab initio prediction:Prodigal:002006,protein motif:HAMAP:MF_01614;locus_tag=NJKIAAHI_00392;product=NADPH dehydrogenase
NZ_LCYG01000114.1	Prodigal:002006	CDS	13612	15264	.	-	0	ID=NJKIAAHI_00393;eC_number=6.2.1.25;Name=bclA;gene=bclA;inference=ab initio prediction:Prodigal:002006,similar to AA sequence:UniProtKB:Q8GQN9;locus_tag=NJKIAAHI_00393;product=Benzoate--CoA ligase
NZ_LCYG01000114.1	Prodigal:002006	CDS	15652	16827	.	+	0	ID=NJKIAAHI_00394;Name=lpoA;gene=lpoA;inference=ab initio prediction:Prodigal:002006,protein motif:HAMAP:MF_01890;locus_tag=NJKIAAHI_00394;product=Penicillin-binding protein activator LpoA
NZ_LCYG01000114.1	Prodigal:002006	CDS	17074	17994	.	+	0	ID=NJKIAAHI_00395;Name=livH_2;db_xref=COG:COG0559;gene=livH_2;inference=ab initio prediction:Prodigal:002006,similar to AA sequence:UniProtKB:P0AEX7;locus_tag=NJKIAAHI_00395;product=High-affinity branched-chain amino acid transport system permease protein LivH
NZ_LCYG01000114.1	Prodigal:002006	CDS	18006	19037	.	+	0	ID=NJKIAAHI_00396;inference=ab initio prediction:Prodigal:002006;locus_tag=NJKIAAHI_00396;product=hypothetical protein
NZ_LCYG01000114.1	Prodigal:002006	CDS	19030	19785	.	+	0	ID=NJKIAAHI_00397;eC_number=3.6.3.-;Name=lptB_1;db_xref=COG:COG1137;gene=lptB_1;inference=ab initio prediction:Prodigal:002006,similar to AA sequence:UniProtKB:P45073;locus_tag=NJKIAAHI_00397;product=Lipopolysaccharide export system ATP-binding protein LptB
NZ_LCYG01000114.1	Prodigal:002006	CDS	19785	20483	.	+	0	ID=NJKIAAHI_00398;Name=livF_1;db_xref=COG:COG0410;gene=livF_1;inference=ab initio prediction:Prodigal:002006,similar to AA sequence:UniProtKB:P22731;locus_tag=NJKIAAHI_00398;product=High-affinity branched-chain amino acid transport ATP-binding protein LivF
NZ_LCYG01000114.1	Prodigal:002006	CDS	20500	21321	.	+	0	ID=NJKIAAHI_00399;eC_number=3.5.1.-;Name=aqdA1;gene=aqdA1;inference=ab initio prediction:Prodigal:002006,similar to AA sequence:UniProtKB:A0A0G3FWY4;locus_tag=NJKIAAHI_00399;product=putative N-octanoylanthranilate hydrolase AqdA1
NZ_LCYG01000114.1	Prodigal:002006	CDS	21661	22035	.	-	0	ID=NJKIAAHI_00400;inference=ab initio prediction:Prodigal:002006;locus_tag=NJKIAAHI_00400;product=hypothetical protein
NZ_LCYG01000115.1	Prodigal:002006	CDS	214	918	.	-	0	ID=NJKIAAHI_00401;inference=ab initio prediction:Prodigal:002006;locus_tag=NJKIAAHI_00401;product=hypothetical protein
NZ_LCYG01000115.1	Prodigal:002006	CDS	1276	2031	.	-	0	ID=NJKIAAHI_00402;inference=ab initio prediction:Prodigal:002006;locus_tag=NJKIAAHI_00402;product=hypothetical protein
NZ_LCYG01000115.1	Prodigal:002006	CDS	2303	2470	.	+	0	ID=NJKIAAHI_00403;inference=ab initio prediction:Prodigal:002006;locus_tag=NJKIAAHI_00403;product=hypothetical protein
NZ_LCYG01000115.1	Prodigal:002006	CDS	2633	3988	.	+	0	ID=NJKIAAHI_00404;inference=ab initio prediction:Prodigal:002006;locus_tag=NJKIAAHI_00404;product=hypothetical protein
NZ_LCYG01000115.1	Prodigal:002006	CDS	3985	5262	.	+	0	ID=NJKIAAHI_00405;inference=ab initio prediction:Prodigal:002006;locus_tag=NJKIAAHI_00405;product=hypothetical protein
NZ_LCYG01000115.1	Prodigal:002006	CDS	5353	6285	.	+	0	ID=NJKIAAHI_00406;inference=ab initio prediction:Prodigal:002006;locus_tag=NJKIAAHI_00406;product=hypothetical protein
NZ_LCYG01000115.1	Prodigal:002006	CDS	7073	7363	.	-	0	ID=NJKIAAHI_00407;inference=ab initio prediction:Prodigal:002006;locus_tag=NJKIAAHI_00407;product=hypothetical protein
NZ_LCYG01000115.1	Prodigal:002006	CDS	7449	7643	.	-	0	ID=NJKIAAHI_00408;inference=ab initio prediction:Prodigal:002006;locus_tag=NJKIAAHI_00408;product=hypothetical protein
NZ_LCYG01000115.1	Prodigal:002006	CDS	7719	7919	.	-	0	ID=NJKIAAHI_00409;inference=ab initio prediction:Prodigal:002006;locus_tag=NJKIAAHI_00409;product=hypothetical protein
NZ_LCYG01000115.1	Prodigal:002006	CDS	8012	8194	.	-	0	ID=NJKIAAHI_00410;Name=cspA_1;db_xref=COG:COG1278;gene=cspA_1;inference=ab initio prediction:Prodigal:002006,similar to AA sequence:UniProtKB:Q9Z3S6;locus_tag=NJKIAAHI_00410;product=Cold shock protein CspA
NZ_LCYG01000115.1	Prodigal:002006	CDS	8836	9120	.	+	0	ID=NJKIAAHI_00411;inference=ab initio prediction:Prodigal:002006;locus_tag=NJKIAAHI_00411;product=hypothetical protein
NZ_LCYG01000115.1	Prodigal:002006	CDS	9218	9397	.	+	0	ID=NJKIAAHI_00412;inference=ab initio prediction:Prodigal:002006;locus_tag=NJKIAAHI_00412;product=hypothetical protein
NZ_LCYG01000115.1	Prodigal:002006	CDS	9435	9671	.	-	0	ID=NJKIAAHI_00413;inference=ab initio prediction:Prodigal:002006;locus_tag=NJKIAAHI_00413;product=hypothetical protein
NZ_LCYG01000115.1	Prodigal:002006	CDS	9694	9903	.	-	0	ID=NJKIAAHI_00414;inference=ab initio prediction:Prodigal:002006;locus_tag=NJKIAAHI_00414;product=hypothetical protein
NZ_LCYG01000115.1	Prodigal:002006	CDS	9959	10069	.	-	0	ID=NJKIAAHI_00415;inference=ab initio prediction:Prodigal:002006;locus_tag=NJKIAAHI_00415;product=hypothetical protein
NZ_LCYG01000115.1	Prodigal:002006	CDS	10062	10466	.	-	0	ID=NJKIAAHI_00416;inference=ab initio prediction:Prodigal:002006;locus_tag=NJKIAAHI_00416;product=hypothetical protein
NZ_LCYG01000115.1	Prodigal:002006	CDS	10680	11024	.	-	0	ID=NJKIAAHI_00417;inference=ab initio prediction:Prodigal:002006;locus_tag=NJKIAAHI_00417;product=hypothetical protein
NZ_LCYG01000115.1	Aragorn:001002	tmRNA	11191	11594	.	+	.	ID=NJKIAAHI_00418;Name=ssrA;gene=ssrA;inference=COORDINATES:profile:Aragorn:001002;locus_tag=NJKIAAHI_00418;product=transfer-messenger RNA%2C SsrA
NZ_LCYG01000115.1	Prodigal:002006	CDS	11621	12361	.	+	0	ID=NJKIAAHI_00419;inference=ab initio prediction:Prodigal:002006;locus_tag=NJKIAAHI_00419;product=hypothetical protein
NZ_LCYG01000115.1	Prodigal:002006	CDS	12443	13285	.	-	0	ID=NJKIAAHI_00420;inference=ab initio prediction:Prodigal:002006;locus_tag=NJKIAAHI_00420;product=hypothetical protein
NZ_LCYG01000115.1	Prodigal:002006	CDS	13339	13641	.	-	0	ID=NJKIAAHI_00421;Name=rpsU_1;db_xref=COG:COG0828;gene=rpsU_1;inference=ab initio prediction:Prodigal:002006,similar to AA sequence:UniProtKB:Q6N274;locus_tag=NJKIAAHI_00421;product=30S ribosomal protein S21
NZ_LCYG01000115.1	Prodigal:002006	CDS	13721	13915	.	-	0	ID=NJKIAAHI_00422;inference=ab initio prediction:Prodigal:002006;locus_tag=NJKIAAHI_00422;product=hypothetical protein
NZ_LCYG01000115.1	Prodigal:002006	CDS	13984	14331	.	-	0	ID=NJKIAAHI_00423;inference=ab initio prediction:Prodigal:002006;locus_tag=NJKIAAHI_00423;product=hypothetical protein
NZ_LCYG01000115.1	Prodigal:002006	CDS	14378	14575	.	-	0	ID=NJKIAAHI_00424;inference=ab initio prediction:Prodigal:002006;locus_tag=NJKIAAHI_00424;product=hypothetical protein
NZ_LCYG01000116.1	Prodigal:002006	CDS	1346	1852	.	+	0	ID=NJKIAAHI_00425;eC_number=2.3.1.-;Name=mnaT;db_xref=COG:COG1247;gene=mnaT;inference=ab initio prediction:Prodigal:002006,similar to AA sequence:UniProtKB:P76112;locus_tag=NJKIAAHI_00425;product=L-amino acid N-acyltransferase MnaT
NZ_LCYG01000116.1	Prodigal:002006	CDS	2037	2567	.	+	0	ID=NJKIAAHI_00426;eC_number=3.6.1.1;Name=ppa;db_xref=COG:COG0221;gene=ppa;inference=ab initio prediction:Prodigal:002006,similar to AA sequence:UniProtKB:P0A7A9;locus_tag=NJKIAAHI_00426;product=Inorganic pyrophosphatase
NZ_LCYG01000116.1	Prodigal:002006	CDS	2658	5099	.	-	0	ID=NJKIAAHI_00427;inference=ab initio prediction:Prodigal:002006;locus_tag=NJKIAAHI_00427;product=hypothetical protein
NZ_LCYG01000116.1	Prodigal:002006	CDS	5350	6612	.	-	0	ID=NJKIAAHI_00428;eC_number=1.14.13.-;Name=ubiL_1;db_xref=COG:COG0654;gene=ubiL_1;inference=ab initio prediction:Prodigal:002006,similar to AA sequence:UniProtKB:Q2RMZ4;locus_tag=NJKIAAHI_00428;product=Ubiquinone hydroxylase UbiL
NZ_LCYG01000116.1	Prodigal:002006	CDS	6748	7608	.	+	0	ID=NJKIAAHI_00429;eC_number=3.1.2.-;Name=tesB;db_xref=COG:COG1946;gene=tesB;inference=ab initio prediction:Prodigal:002006,similar to AA sequence:UniProtKB:P0AGG2;locus_tag=NJKIAAHI_00429;product=Acyl-CoA thioesterase 2
NZ_LCYG01000116.1	Prodigal:002006	CDS	7816	8154	.	+	0	ID=NJKIAAHI_00430;Name=glnK;db_xref=COG:COG0347;gene=glnK;inference=ab initio prediction:Prodigal:002006,similar to AA sequence:UniProtKB:P0AC55;locus_tag=NJKIAAHI_00430;product=Nitrogen regulatory protein P-II 2
NZ_LCYG01000116.1	Prodigal:002006	CDS	8192	9664	.	+	0	ID=NJKIAAHI_00431;Name=amtB;gene=amtB;inference=ab initio prediction:Prodigal:002006,similar to AA sequence:UniProtKB:P69681;locus_tag=NJKIAAHI_00431;product=Ammonia channel
NZ_LCYG01000116.1	Prodigal:002006	CDS	9860	10459	.	-	0	ID=NJKIAAHI_00432;inference=ab initio prediction:Prodigal:002006;locus_tag=NJKIAAHI_00432;product=hypothetical protein
NZ_LCYG01000116.1	Prodigal:002006	CDS	10474	11421	.	-	0	ID=NJKIAAHI_00433;inference=ab initio prediction:Prodigal:002006;locus_tag=NJKIAAHI_00433;product=hypothetical protein
NZ_LCYG01000116.1	Prodigal:002006	CDS	11465	11929	.	-	0	ID=NJKIAAHI_00434;inference=ab initio prediction:Prodigal:002006;locus_tag=NJKIAAHI_00434;product=hypothetical protein
NZ_LCYG01000116.1	Prodigal:002006	CDS	12058	12798	.	-	0	ID=NJKIAAHI_00435;inference=ab initio prediction:Prodigal:002006;locus_tag=NJKIAAHI_00435;product=hypothetical protein
NZ_LCYG01000117.1	Prodigal:002006	CDS	203	388	.	+	0	ID=NJKIAAHI_00436;inference=ab initio prediction:Prodigal:002006;locus_tag=NJKIAAHI_00436;product=hypothetical protein
NZ_LCYG01000117.1	Prodigal:002006	CDS	375	842	.	-	0	ID=NJKIAAHI_00437;Name=ohrB_1;db_xref=COG:COG1764;gene=ohrB_1;inference=ab initio prediction:Prodigal:002006,similar to AA sequence:UniProtKB:P80242;locus_tag=NJKIAAHI_00437;product=Organic hydroperoxide resistance protein OhrB
NZ_LCYG01000117.1	Prodigal:002006	CDS	1000	1134	.	-	0	ID=NJKIAAHI_00438;inference=ab initio prediction:Prodigal:002006;locus_tag=NJKIAAHI_00438;product=hypothetical protein
NZ_LCYG01000117.1	Prodigal:002006	CDS	1145	1546	.	-	0	ID=NJKIAAHI_00439;inference=ab initio prediction:Prodigal:002006;locus_tag=NJKIAAHI_00439;product=hypothetical protein
NZ_LCYG01000117.1	Prodigal:002006	CDS	2444	2737	.	+	0	ID=NJKIAAHI_00440;inference=ab initio prediction:Prodigal:002006;locus_tag=NJKIAAHI_00440;product=hypothetical protein
NZ_LCYG01000117.1	Prodigal:002006	CDS	3263	4315	.	-	0	ID=NJKIAAHI_00441;eC_number=3.8.1.5;Name=dhmA_1;gene=dhmA_1;inference=ab initio prediction:Prodigal:002006,protein motif:HAMAP:MF_01230;locus_tag=NJKIAAHI_00441;product=Haloalkane dehalogenase
NZ_LCYG01000117.1	Prodigal:002006	CDS	4667	5083	.	+	0	ID=NJKIAAHI_00442;Name=ohrB_2;db_xref=COG:COG1764;gene=ohrB_2;inference=ab initio prediction:Prodigal:002006,similar to AA sequence:UniProtKB:P80242;locus_tag=NJKIAAHI_00442;product=Organic hydroperoxide resistance protein OhrB
NZ_LCYG01000117.1	Prodigal:002006	CDS	5275	5385	.	+	0	ID=NJKIAAHI_00443;inference=ab initio prediction:Prodigal:002006;locus_tag=NJKIAAHI_00443;product=hypothetical protein
NZ_LCYG01000117.1	Prodigal:002006	CDS	5632	6921	.	+	0	ID=NJKIAAHI_00444;inference=ab initio prediction:Prodigal:002006;locus_tag=NJKIAAHI_00444;product=hypothetical protein
NZ_LCYG01000117.1	Prodigal:002006	CDS	7044	7454	.	+	0	ID=NJKIAAHI_00445;inference=ab initio prediction:Prodigal:002006;locus_tag=NJKIAAHI_00445;product=hypothetical protein
NZ_LCYG01000117.1	Prodigal:002006	CDS	7451	7621	.	+	0	ID=NJKIAAHI_00446;inference=ab initio prediction:Prodigal:002006;locus_tag=NJKIAAHI_00446;product=hypothetical protein
NZ_LCYG01000117.1	Prodigal:002006	CDS	7918	8940	.	+	0	ID=NJKIAAHI_00447;inference=ab initio prediction:Prodigal:002006;locus_tag=NJKIAAHI_00447;product=hypothetical protein
NZ_LCYG01000117.1	Prodigal:002006	CDS	9124	9582	.	-	0	ID=NJKIAAHI_00448;inference=ab initio prediction:Prodigal:002006;locus_tag=NJKIAAHI_00448;product=hypothetical protein
NZ_LCYG01000117.1	Prodigal:002006	CDS	9973	10710	.	-	0	ID=NJKIAAHI_00449;eC_number=1.8.4.11;Name=msrA_1;gene=msrA_1;inference=ab initio prediction:Prodigal:002006,protein motif:HAMAP:MF_01401;locus_tag=NJKIAAHI_00449;product=Peptide methionine sulfoxide reductase MsrA
NZ_LCYG01000117.1	Prodigal:002006	CDS	10723	12492	.	-	0	ID=NJKIAAHI_00450;Name=dipZ_1;db_xref=COG:COG0785;gene=dipZ_1;inference=ab initio prediction:Prodigal:002006,similar to AA sequence:UniProtKB:P9WG63;locus_tag=NJKIAAHI_00450;product=Protein DipZ
NZ_LCYG01000117.1	Prodigal:002006	CDS	12862	14181	.	-	0	ID=NJKIAAHI_00451;eC_number=2.7.-.-;Name=sasA_1;gene=sasA_1;inference=ab initio prediction:Prodigal:002006,protein motif:HAMAP:MF_01837;locus_tag=NJKIAAHI_00451;product=Adaptive-response sensory-kinase SasA
NZ_LCYG01000117.1	Prodigal:002006	CDS	14178	14918	.	-	0	ID=NJKIAAHI_00452;Name=ompR_1;gene=ompR_1;inference=ab initio prediction:Prodigal:002006,similar to AA sequence:UniProtKB:P0AA16;locus_tag=NJKIAAHI_00452;product=Transcriptional regulatory protein OmpR
NZ_LCYG01000117.1	Prodigal:002006	CDS	15135	15809	.	-	0	ID=NJKIAAHI_00453;eC_number=3.1.2.-;Name=hchA;db_xref=COG:COG0693;gene=hchA;inference=ab initio prediction:Prodigal:002006,similar to AA sequence:UniProtKB:P31658;locus_tag=NJKIAAHI_00453;product=Protein/nucleic acid deglycase 1
NZ_LCYG01000117.1	Prodigal:002006	CDS	16284	16412	.	+	0	ID=NJKIAAHI_00454;inference=ab initio prediction:Prodigal:002006;locus_tag=NJKIAAHI_00454;product=hypothetical protein
NZ_LCYG01000117.1	Prodigal:002006	CDS	16532	16921	.	+	0	ID=NJKIAAHI_00455;inference=ab initio prediction:Prodigal:002006;locus_tag=NJKIAAHI_00455;product=hypothetical protein
NZ_LCYG01000117.1	Prodigal:002006	CDS	17077	17796	.	-	0	ID=NJKIAAHI_00456;inference=ab initio prediction:Prodigal:002006;locus_tag=NJKIAAHI_00456;product=hypothetical protein
NZ_LCYG01000117.1	Prodigal:002006	CDS	17819	18610	.	-	0	ID=NJKIAAHI_00457;eC_number=1.1.1.100;Name=fabG_4;gene=fabG_4;inference=ab initio prediction:Prodigal:002006,similar to AA sequence:UniProtKB:O67610;locus_tag=NJKIAAHI_00457;product=3-oxoacyl-[acyl-carrier-protein] reductase FabG
NZ_LCYG01000117.1	Prodigal:002006	CDS	18702	20042	.	-	0	ID=NJKIAAHI_00458;inference=ab initio prediction:Prodigal:002006;locus_tag=NJKIAAHI_00458;product=hypothetical protein
NZ_LCYG01000117.1	Prodigal:002006	CDS	20511	21707	.	-	0	ID=NJKIAAHI_00459;Name=pbuE_1;db_xref=COG:COG2814;gene=pbuE_1;inference=ab initio prediction:Prodigal:002006,similar to AA sequence:UniProtKB:Q0GQS6;locus_tag=NJKIAAHI_00459;product=Purine efflux pump PbuE
NZ_LCYG01000117.1	Prodigal:002006	CDS	21828	22220	.	+	0	ID=NJKIAAHI_00460;inference=ab initio prediction:Prodigal:002006;locus_tag=NJKIAAHI_00460;product=hypothetical protein
NZ_LCYG01000117.1	Prodigal:002006	CDS	22429	23271	.	-	0	ID=NJKIAAHI_00461;eC_number=1.3.1.87;Name=hcaB_1;gene=hcaB_1;inference=ab initio prediction:Prodigal:002006,protein motif:HAMAP:MF_01647;locus_tag=NJKIAAHI_00461;product=3-phenylpropionate-dihydrodiol/cinnamic acid-dihydrodiol dehydrogenase
NZ_LCYG01000118.1	Prodigal:002006	CDS	1012	1149	.	-	0	ID=NJKIAAHI_00462;inference=ab initio prediction:Prodigal:002006;locus_tag=NJKIAAHI_00462;product=hypothetical protein
NZ_LCYG01000118.1	Prodigal:002006	CDS	1270	1668	.	-	0	ID=NJKIAAHI_00463;eC_number=2.7.7.4;Name=cysD_2;db_xref=COG:COG0175;gene=cysD_2;inference=ab initio prediction:Prodigal:002006,similar to AA sequence:UniProtKB:Q87WW0;locus_tag=NJKIAAHI_00463;product=Sulfate adenylyltransferase subunit 2
NZ_LCYG01000118.1	Prodigal:002006	CDS	2192	2470	.	-	0	ID=NJKIAAHI_00464;inference=ab initio prediction:Prodigal:002006;locus_tag=NJKIAAHI_00464;product=hypothetical protein
NZ_LCYG01000118.1	Prodigal:002006	CDS	3181	3444	.	-	0	ID=NJKIAAHI_00465;inference=ab initio prediction:Prodigal:002006;locus_tag=NJKIAAHI_00465;product=hypothetical protein
NZ_LCYG01000118.1	Prodigal:002006	CDS	3530	4264	.	-	0	ID=NJKIAAHI_00466;eC_number=1.14.14.5;Name=ssuD;gene=ssuD;inference=ab initio prediction:Prodigal:002006,protein motif:HAMAP:MF_01229;locus_tag=NJKIAAHI_00466;product=Alkanesulfonate monooxygenase
NZ_LCYG01000119.1	Prodigal:002006	CDS	67	864	.	+	0	ID=NJKIAAHI_00467;eC_number=1.5.5.1;db_xref=COG:COG0644;inference=ab initio prediction:Prodigal:002006,similar to AA sequence:UniProtKB:Q9HZP5;locus_tag=NJKIAAHI_00467;product=Electron transfer flavoprotein-ubiquinone oxidoreductase
NZ_LCYG01000119.1	Prodigal:002006	CDS	1174	2967	.	+	0	ID=NJKIAAHI_00468;eC_number=3.4.-.-;Name=bepA_1;gene=bepA_1;inference=ab initio prediction:Prodigal:002006,protein motif:HAMAP:MF_00997;locus_tag=NJKIAAHI_00468;product=Beta-barrel assembly-enhancing protease
NZ_LCYG01000119.1	Prodigal:002006	CDS	3129	4001	.	+	0	ID=NJKIAAHI_00469;eC_number=2.7.1.148;Name=ispE;db_xref=COG:COG1947;gene=ispE;inference=ab initio prediction:Prodigal:002006,similar to AA sequence:UniProtKB:P83700;locus_tag=NJKIAAHI_00469;product=4-diphosphocytidyl-2-C-methyl-D-erythritol kinase
NZ_LCYG01000119.1	Prodigal:002006	CDS	4151	4960	.	-	0	ID=NJKIAAHI_00470;Name=metQ_1;db_xref=COG:COG1464;gene=metQ_1;inference=ab initio prediction:Prodigal:002006,similar to AA sequence:UniProtKB:P28635;locus_tag=NJKIAAHI_00470;product=D-methionine-binding lipoprotein MetQ
NZ_LCYG01000119.1	Prodigal:002006	CDS	5317	6336	.	-	0	ID=NJKIAAHI_00471;eC_number=2.5.1.90;Name=ispB;db_xref=COG:COG0142;gene=ispB;inference=ab initio prediction:Prodigal:002006,similar to AA sequence:UniProtKB:P0AD57;locus_tag=NJKIAAHI_00471;product=Octaprenyl diphosphate synthase
NZ_LCYG01000119.1	Prodigal:002006	CDS	6449	6673	.	+	0	ID=NJKIAAHI_00472;inference=ab initio prediction:Prodigal:002006;locus_tag=NJKIAAHI_00472;product=hypothetical protein
NZ_LCYG01000119.1	Prodigal:002006	CDS	6666	7418	.	+	0	ID=NJKIAAHI_00473;eC_number=2.1.1.223;Name=yfiC;gene=yfiC;inference=ab initio prediction:Prodigal:002006,protein motif:HAMAP:MF_01872;locus_tag=NJKIAAHI_00473;product=tRNA1(Val) (adenine(37)-N6)-methyltransferase
NZ_LCYG01000119.1	Prodigal:002006	CDS	7451	7798	.	-	0	ID=NJKIAAHI_00474;inference=ab initio prediction:Prodigal:002006;locus_tag=NJKIAAHI_00474;product=hypothetical protein
NZ_LCYG01000119.1	Prodigal:002006	CDS	7951	8844	.	+	0	ID=NJKIAAHI_00475;eC_number=3.4.21.-;Name=sppA;db_xref=COG:COG0616;gene=sppA;inference=ab initio prediction:Prodigal:002006,similar to AA sequence:UniProtKB:O34525;locus_tag=NJKIAAHI_00475;product=Putative signal peptide peptidase SppA
NZ_LCYG01000119.1	Prodigal:002006	CDS	8917	9858	.	+	0	ID=NJKIAAHI_00476;eC_number=6.1.1.14;Name=glyQ;db_xref=COG:COG0752;gene=glyQ;inference=ab initio prediction:Prodigal:002006,similar to AA sequence:UniProtKB:P00960;locus_tag=NJKIAAHI_00476;product=Glycine--tRNA ligase alpha subunit
NZ_LCYG01000119.1	Prodigal:002006	CDS	9906	12161	.	+	0	ID=NJKIAAHI_00477;eC_number=6.1.1.14;Name=glyS;db_xref=COG:COG0751;gene=glyS;inference=ab initio prediction:Prodigal:002006,similar to AA sequence:UniProtKB:P00961;locus_tag=NJKIAAHI_00477;product=Glycine--tRNA ligase beta subunit
NZ_LCYG01000119.1	Prodigal:002006	CDS	12259	12906	.	+	0	ID=NJKIAAHI_00478;inference=ab initio prediction:Prodigal:002006;locus_tag=NJKIAAHI_00478;product=hypothetical protein
NZ_LCYG01000119.1	Prodigal:002006	CDS	13108	13284	.	-	0	ID=NJKIAAHI_00479;inference=ab initio prediction:Prodigal:002006;locus_tag=NJKIAAHI_00479;product=hypothetical protein
NZ_LCYG01000012.1	Prodigal:002006	CDS	136	1416	.	-	0	ID=NJKIAAHI_00480;Name=dctM_3;db_xref=COG:COG1593;gene=dctM_3;inference=ab initio prediction:Prodigal:002006,similar to AA sequence:UniProtKB:O07838;locus_tag=NJKIAAHI_00480;product=C4-dicarboxylate TRAP transporter large permease protein DctM
NZ_LCYG01000012.1	Prodigal:002006	CDS	1421	1960	.	-	0	ID=NJKIAAHI_00481;inference=ab initio prediction:Prodigal:002006;locus_tag=NJKIAAHI_00481;product=hypothetical protein
NZ_LCYG01000012.1	Prodigal:002006	CDS	2033	3013	.	-	0	ID=NJKIAAHI_00482;db_xref=COG:COG1638;inference=ab initio prediction:Prodigal:002006,similar to AA sequence:UniProtKB:Q128M1;locus_tag=NJKIAAHI_00482;product=Solute-binding protein
NZ_LCYG01000012.1	Prodigal:002006	CDS	3254	4057	.	-	0	ID=NJKIAAHI_00483;eC_number=1.1.1.203;Name=udh_1;db_xref=COG:COG0451;gene=udh_1;inference=ab initio prediction:Prodigal:002006,similar to AA sequence:UniProtKB:Q88NN6;locus_tag=NJKIAAHI_00483;product=Uronate dehydrogenase
NZ_LCYG01000012.1	Prodigal:002006	CDS	4304	5062	.	+	0	ID=NJKIAAHI_00484;Name=lutR_1;db_xref=COG:COG2186;gene=lutR_1;inference=ab initio prediction:Prodigal:002006,similar to AA sequence:UniProtKB:O07007;locus_tag=NJKIAAHI_00484;product=HTH-type transcriptional regulator LutR
NZ_LCYG01000012.1	Prodigal:002006	CDS	5152	6057	.	+	0	ID=NJKIAAHI_00485;eC_number=4.2.1.41;db_xref=COG:COG0329;inference=ab initio prediction:Prodigal:002006,similar to AA sequence:UniProtKB:Q8UB77;locus_tag=NJKIAAHI_00485;product=putative 5-dehydro-4-deoxyglucarate dehydratase
NZ_LCYG01000012.1	Prodigal:002006	CDS	6054	7190	.	+	0	ID=NJKIAAHI_00486;eC_number=5.5.1.27;Name=gci;db_xref=COG:COG4948;gene=gci;inference=ab initio prediction:Prodigal:002006,similar to AA sequence:UniProtKB:A9CEQ8;locus_tag=NJKIAAHI_00486;product=D-galactarolactone cycloisomerase
NZ_LCYG01000012.1	Prodigal:002006	CDS	7193	8056	.	+	0	ID=NJKIAAHI_00487;eC_number=5.4.1.4;db_xref=COG:COG3618;inference=ab initio prediction:Prodigal:002006,similar to AA sequence:UniProtKB:A9CEQ7;locus_tag=NJKIAAHI_00487;product=D-galactarolactone isomerase
NZ_LCYG01000012.1	Prodigal:002006	CDS	8165	8551	.	+	0	ID=NJKIAAHI_00488;eC_number=3.1.2.-;db_xref=COG:COG1607;inference=ab initio prediction:Prodigal:002006,similar to AA sequence:UniProtKB:P44886;locus_tag=NJKIAAHI_00488;product=putative acyl-CoA thioester hydrolase
NZ_LCYG01000012.1	Prodigal:002006	CDS	9014	10564	.	+	0	ID=NJKIAAHI_00489;eC_number=2.5.1.39;Name=COQ2;gene=COQ2;inference=ab initio prediction:Prodigal:002006,protein motif:HAMAP:MF_01635;locus_tag=NJKIAAHI_00489;product=4-hydroxybenzoate polyprenyltransferase%2C mitochondrial
NZ_LCYG01000012.1	Prodigal:002006	CDS	10568	11035	.	+	0	ID=NJKIAAHI_00490;inference=ab initio prediction:Prodigal:002006;locus_tag=NJKIAAHI_00490;product=hypothetical protein
NZ_LCYG01000012.1	Prodigal:002006	CDS	11032	12366	.	+	0	ID=NJKIAAHI_00491;eC_number=1.1.98.3;Name=dprE1;db_xref=COG:COG0277;gene=dprE1;inference=ab initio prediction:Prodigal:002006,similar to AA sequence:UniProtKB:A0R607;locus_tag=NJKIAAHI_00491;product=Decaprenylphosphoryl-beta-D-ribose oxidase
NZ_LCYG01000012.1	Prodigal:002006	CDS	12366	13109	.	+	0	ID=NJKIAAHI_00492;eC_number=1.1.1.333;Name=dprE2;db_xref=COG:COG1028;gene=dprE2;inference=ab initio prediction:Prodigal:002006,similar to AA sequence:UniProtKB:A0R610;locus_tag=NJKIAAHI_00492;product=Decaprenylphosphoryl-2-keto-beta-D-erythro-pentose reductase
NZ_LCYG01000012.1	Prodigal:002006	CDS	13277	14902	.	+	0	ID=NJKIAAHI_00493;inference=ab initio prediction:Prodigal:002006;locus_tag=NJKIAAHI_00493;product=hypothetical protein
NZ_LCYG01000012.1	Prodigal:002006	CDS	14899	16470	.	+	0	ID=NJKIAAHI_00494;inference=ab initio prediction:Prodigal:002006;locus_tag=NJKIAAHI_00494;product=hypothetical protein
NZ_LCYG01000012.1	Prodigal:002006	CDS	16521	18149	.	+	0	ID=NJKIAAHI_00495;inference=ab initio prediction:Prodigal:002006;locus_tag=NJKIAAHI_00495;product=hypothetical protein
NZ_LCYG01000012.1	Prodigal:002006	CDS	18154	19320	.	-	0	ID=NJKIAAHI_00496;inference=ab initio prediction:Prodigal:002006;locus_tag=NJKIAAHI_00496;product=hypothetical protein
NZ_LCYG01000012.1	Prodigal:002006	CDS	19500	20681	.	+	0	ID=NJKIAAHI_00497;inference=ab initio prediction:Prodigal:002006;locus_tag=NJKIAAHI_00497;product=hypothetical protein
NZ_LCYG01000012.1	Prodigal:002006	CDS	20842	21876	.	-	0	ID=NJKIAAHI_00498;eC_number=5.1.3.2;db_xref=COG:COG1088;inference=ab initio prediction:Prodigal:002006,similar to AA sequence:UniProtKB:A0R5C5;locus_tag=NJKIAAHI_00498;product=UDP-glucose 4-epimerase
NZ_LCYG01000012.1	Prodigal:002006	CDS	21992	23101	.	-	0	ID=NJKIAAHI_00499;inference=ab initio prediction:Prodigal:002006;locus_tag=NJKIAAHI_00499;product=hypothetical protein
NZ_LCYG01000012.1	Prodigal:002006	CDS	23098	24192	.	-	0	ID=NJKIAAHI_00500;inference=ab initio prediction:Prodigal:002006;locus_tag=NJKIAAHI_00500;product=hypothetical protein
NZ_LCYG01000012.1	Prodigal:002006	CDS	24189	25301	.	-	0	ID=NJKIAAHI_00501;inference=ab initio prediction:Prodigal:002006;locus_tag=NJKIAAHI_00501;product=hypothetical protein
NZ_LCYG01000012.1	Prodigal:002006	CDS	25298	26434	.	-	0	ID=NJKIAAHI_00502;eC_number=2.4.1.250;Name=mshA_3;gene=mshA_3;inference=ab initio prediction:Prodigal:002006,protein motif:HAMAP:MF_01695;locus_tag=NJKIAAHI_00502;product=D-inositol-3-phosphate glycosyltransferase
NZ_LCYG01000012.1	Prodigal:002006	CDS	26504	27622	.	-	0	ID=NJKIAAHI_00503;eC_number=5.1.3.10;Name=rfbE;db_xref=COG:COG0451;gene=rfbE;inference=ab initio prediction:Prodigal:002006,similar to AA sequence:UniProtKB:P14169;locus_tag=NJKIAAHI_00503;product=CDP-paratose 2-epimerase
NZ_LCYG01000012.1	Prodigal:002006	CDS	27619	28731	.	-	0	ID=NJKIAAHI_00504;eC_number=5.1.3.25;Name=wbiB;gene=wbiB;inference=ab initio prediction:Prodigal:002006,similar to AA sequence:UniProtKB:Q2SYH7;locus_tag=NJKIAAHI_00504;product=dTDP-L-rhamnose 4-epimerase
NZ_LCYG01000012.1	Prodigal:002006	CDS	29157	30245	.	+	0	ID=NJKIAAHI_00505;eC_number=5.5.1.4;Name=ino1;db_xref=COG:COG1260;gene=ino1;inference=ab initio prediction:Prodigal:002006,similar to AA sequence:UniProtKB:A0R7G6;locus_tag=NJKIAAHI_00505;product=Inositol-3-phosphate synthase
NZ_LCYG01000012.1	Prodigal:002006	CDS	30259	30858	.	+	0	ID=NJKIAAHI_00506;eC_number=3.1.3.3;Name=pspA;db_xref=COG:COG0406;gene=pspA;inference=ab initio prediction:Prodigal:002006,similar to AA sequence:UniProtKB:D3DFG8;locus_tag=NJKIAAHI_00506;product=Phosphoserine phosphatase 1
NZ_LCYG01000012.1	Prodigal:002006	CDS	30855	31964	.	+	0	ID=NJKIAAHI_00507;inference=ab initio prediction:Prodigal:002006;locus_tag=NJKIAAHI_00507;product=hypothetical protein
NZ_LCYG01000012.1	Prodigal:002006	CDS	31966	32778	.	+	0	ID=NJKIAAHI_00508;inference=ab initio prediction:Prodigal:002006;locus_tag=NJKIAAHI_00508;product=hypothetical protein
NZ_LCYG01000012.1	Prodigal:002006	CDS	32787	33560	.	+	0	ID=NJKIAAHI_00509;eC_number=2.5.1.-;Name=cmoB;db_xref=COG:COG0500;gene=cmoB;inference=ab initio prediction:Prodigal:002006,similar to AA sequence:UniProtKB:Q87XG5;locus_tag=NJKIAAHI_00509;product=tRNA U34 carboxymethyltransferase
NZ_LCYG01000012.1	Prodigal:002006	CDS	33557	34486	.	+	0	ID=NJKIAAHI_00510;inference=ab initio prediction:Prodigal:002006;locus_tag=NJKIAAHI_00510;product=hypothetical protein
NZ_LCYG01000012.1	Prodigal:002006	CDS	34585	35613	.	-	0	ID=NJKIAAHI_00511;eC_number=1.1.1.18;Name=iolG_1;db_xref=COG:COG0673;gene=iolG_1;inference=ab initio prediction:Prodigal:002006,similar to AA sequence:UniProtKB:Q9WYP5;locus_tag=NJKIAAHI_00511;product=Myo-inositol 2-dehydrogenase
NZ_LCYG01000012.1	Prodigal:002006	CDS	35613	36665	.	-	0	ID=NJKIAAHI_00512;eC_number=1.1.1.301;inference=ab initio prediction:Prodigal:002006,similar to AA sequence:UniProtKB:Q8KQL2;locus_tag=NJKIAAHI_00512;product=D-arabitol-phosphate dehydrogenase
NZ_LCYG01000012.1	Prodigal:002006	CDS	36763	37056	.	-	0	ID=NJKIAAHI_00513;inference=ab initio prediction:Prodigal:002006;locus_tag=NJKIAAHI_00513;product=hypothetical protein
NZ_LCYG01000012.1	Prodigal:002006	CDS	37134	37595	.	-	0	ID=NJKIAAHI_00514;inference=ab initio prediction:Prodigal:002006;locus_tag=NJKIAAHI_00514;product=hypothetical protein
NZ_LCYG01000012.1	Prodigal:002006	CDS	37693	39237	.	-	0	ID=NJKIAAHI_00515;inference=ab initio prediction:Prodigal:002006;locus_tag=NJKIAAHI_00515;product=hypothetical protein
NZ_LCYG01000012.1	Prodigal:002006	CDS	39234	40532	.	-	0	ID=NJKIAAHI_00516;inference=ab initio prediction:Prodigal:002006,similar to AA sequence:UniProtKB:P45742;locus_tag=NJKIAAHI_00516;note=Stress response UPF0229 protein YhbH;product=hypothetical protein
NZ_LCYG01000012.1	Prodigal:002006	CDS	40562	42508	.	-	0	ID=NJKIAAHI_00517;inference=ab initio prediction:Prodigal:002006;locus_tag=NJKIAAHI_00517;product=hypothetical protein
NZ_LCYG01000012.1	Prodigal:002006	CDS	43046	44110	.	+	0	ID=NJKIAAHI_00518;eC_number=1.1.1.2;Name=yahK;db_xref=COG:COG1064;gene=yahK;inference=ab initio prediction:Prodigal:002006,similar to AA sequence:UniProtKB:P75691;locus_tag=NJKIAAHI_00518;product=Aldehyde reductase YahK
NZ_LCYG01000012.1	Prodigal:002006	CDS	44121	45914	.	+	0	ID=NJKIAAHI_00519;inference=ab initio prediction:Prodigal:002006;locus_tag=NJKIAAHI_00519;product=hypothetical protein
NZ_LCYG01000012.1	Prodigal:002006	CDS	45974	46837	.	+	0	ID=NJKIAAHI_00520;inference=ab initio prediction:Prodigal:002006;locus_tag=NJKIAAHI_00520;product=hypothetical protein
NZ_LCYG01000012.1	Prodigal:002006	CDS	46890	47057	.	-	0	ID=NJKIAAHI_00521;inference=ab initio prediction:Prodigal:002006;locus_tag=NJKIAAHI_00521;product=hypothetical protein
NZ_LCYG01000012.1	Prodigal:002006	CDS	47203	47787	.	-	0	ID=NJKIAAHI_00522;eC_number=1.11.1.6;Name=katA_1;db_xref=COG:COG0753;gene=katA_1;inference=ab initio prediction:Prodigal:002006,similar to AA sequence:UniProtKB:Q59337;locus_tag=NJKIAAHI_00522;product=Catalase
NZ_LCYG01000012.1	Prodigal:002006	CDS	47963	48175	.	-	0	ID=NJKIAAHI_00523;eC_number=1.11.1.6;Name=katA_2;db_xref=COG:COG0753;gene=katA_2;inference=ab initio prediction:Prodigal:002006,similar to AA sequence:UniProtKB:Q59337;locus_tag=NJKIAAHI_00523;product=Catalase
NZ_LCYG01000012.1	Prodigal:002006	CDS	48118	48336	.	-	0	ID=NJKIAAHI_00524;inference=ab initio prediction:Prodigal:002006;locus_tag=NJKIAAHI_00524;product=hypothetical protein
NZ_LCYG01000012.1	Prodigal:002006	CDS	48562	48858	.	-	0	ID=NJKIAAHI_00525;inference=ab initio prediction:Prodigal:002006;locus_tag=NJKIAAHI_00525;product=hypothetical protein
NZ_LCYG01000012.1	Prodigal:002006	CDS	49079	49432	.	+	0	ID=NJKIAAHI_00526;inference=ab initio prediction:Prodigal:002006;locus_tag=NJKIAAHI_00526;product=hypothetical protein
NZ_LCYG01000012.1	Prodigal:002006	CDS	49437	49904	.	+	0	ID=NJKIAAHI_00527;inference=ab initio prediction:Prodigal:002006;locus_tag=NJKIAAHI_00527;product=hypothetical protein
NZ_LCYG01000012.1	Prodigal:002006	CDS	49953	50804	.	+	0	ID=NJKIAAHI_00528;inference=ab initio prediction:Prodigal:002006;locus_tag=NJKIAAHI_00528;product=hypothetical protein
NZ_LCYG01000012.1	Prodigal:002006	CDS	50846	51715	.	-	0	ID=NJKIAAHI_00529;inference=ab initio prediction:Prodigal:002006;locus_tag=NJKIAAHI_00529;product=hypothetical protein
NZ_LCYG01000120.1	Prodigal:002006	CDS	383	658	.	-	0	ID=NJKIAAHI_00530;inference=ab initio prediction:Prodigal:002006;locus_tag=NJKIAAHI_00530;product=hypothetical protein
NZ_LCYG01000120.1	Prodigal:002006	CDS	804	1049	.	-	0	ID=NJKIAAHI_00531;inference=ab initio prediction:Prodigal:002006;locus_tag=NJKIAAHI_00531;product=hypothetical protein
NZ_LCYG01000120.1	Prodigal:002006	CDS	1229	1804	.	-	0	ID=NJKIAAHI_00532;inference=ab initio prediction:Prodigal:002006;locus_tag=NJKIAAHI_00532;product=hypothetical protein
NZ_LCYG01000120.1	Prodigal:002006	CDS	1859	2863	.	-	0	ID=NJKIAAHI_00533;eC_number=1.13.11.-;Name=mhqA_1;db_xref=COG:COG0346;gene=mhqA_1;inference=ab initio prediction:Prodigal:002006,similar to AA sequence:UniProtKB:O34689;locus_tag=NJKIAAHI_00533;product=Putative ring-cleaving dioxygenase MhqA
NZ_LCYG01000120.1	Prodigal:002006	CDS	2916	3536	.	-	0	ID=NJKIAAHI_00534;eC_number=3.1.-.-;Name=mhqD_1;db_xref=COG:COG0400;gene=mhqD_1;inference=ab initio prediction:Prodigal:002006,similar to AA sequence:UniProtKB:O34842;locus_tag=NJKIAAHI_00534;product=Putative hydrolase MhqD
NZ_LCYG01000120.1	Prodigal:002006	CDS	3632	4564	.	-	0	ID=NJKIAAHI_00535;eC_number=1.13.11.-;Name=mhqO_1;db_xref=COG:COG0346;gene=mhqO_1;inference=ab initio prediction:Prodigal:002006,similar to AA sequence:UniProtKB:P96693;locus_tag=NJKIAAHI_00535;product=Putative ring-cleaving dioxygenase MhqO
NZ_LCYG01000120.1	Prodigal:002006	CDS	4754	5191	.	+	0	ID=NJKIAAHI_00536;eC_number=1.-.-.-;Name=catD_2;db_xref=COG:COG2259;gene=catD_2;inference=ab initio prediction:Prodigal:002006,similar to AA sequence:UniProtKB:P54720;locus_tag=NJKIAAHI_00536;product=Putative oxidoreductase CatD
NZ_LCYG01000120.1	Prodigal:002006	CDS	5257	6210	.	+	0	ID=NJKIAAHI_00537;Name=hdfR_1;gene=hdfR_1;inference=ab initio prediction:Prodigal:002006,protein motif:HAMAP:MF_01233;locus_tag=NJKIAAHI_00537;product=HTH-type transcriptional regulator HdfR
NZ_LCYG01000120.1	Prodigal:002006	CDS	6664	7521	.	+	0	ID=NJKIAAHI_00538;Name=rhaR_2;gene=rhaR_2;inference=ab initio prediction:Prodigal:002006,protein motif:HAMAP:MF_01533;locus_tag=NJKIAAHI_00538;product=HTH-type transcriptional activator RhaR
NZ_LCYG01000120.1	Prodigal:002006	CDS	7726	8718	.	-	0	ID=NJKIAAHI_00539;eC_number=1.13.11.-;Name=mhqO_2;db_xref=COG:COG0346;gene=mhqO_2;inference=ab initio prediction:Prodigal:002006,similar to AA sequence:UniProtKB:P96693;locus_tag=NJKIAAHI_00539;product=Putative ring-cleaving dioxygenase MhqO
NZ_LCYG01000120.1	Prodigal:002006	CDS	8911	9564	.	+	0	ID=NJKIAAHI_00540;inference=ab initio prediction:Prodigal:002006;locus_tag=NJKIAAHI_00540;product=hypothetical protein
NZ_LCYG01000120.1	Prodigal:002006	CDS	9639	9917	.	+	0	ID=NJKIAAHI_00541;inference=ab initio prediction:Prodigal:002006;locus_tag=NJKIAAHI_00541;product=hypothetical protein
NZ_LCYG01000121.1	Prodigal:002006	CDS	251	979	.	+	0	ID=NJKIAAHI_00542;eC_number=2.1.1.77;Name=pcm_1;db_xref=COG:COG2518;gene=pcm_1;inference=ab initio prediction:Prodigal:002006,similar to AA sequence:UniProtKB:A5F9C1;locus_tag=NJKIAAHI_00542;product=Protein-L-isoaspartate O-methyltransferase
NZ_LCYG01000121.1	Prodigal:002006	CDS	984	3515	.	+	0	ID=NJKIAAHI_00543;eC_number=2.5.1.16;Name=speE_1;gene=speE_1;inference=ab initio prediction:Prodigal:002006,protein motif:HAMAP:MF_00198;locus_tag=NJKIAAHI_00543;product=Polyamine aminopropyltransferase
NZ_LCYG01000121.1	Prodigal:002006	CDS	3476	3727	.	-	0	ID=NJKIAAHI_00544;inference=ab initio prediction:Prodigal:002006;locus_tag=NJKIAAHI_00544;product=hypothetical protein
NZ_LCYG01000121.1	Prodigal:002006	CDS	3724	4308	.	-	0	ID=NJKIAAHI_00545;inference=ab initio prediction:Prodigal:002006;locus_tag=NJKIAAHI_00545;product=hypothetical protein
NZ_LCYG01000121.1	Prodigal:002006	CDS	4532	5560	.	-	0	ID=NJKIAAHI_00546;inference=ab initio prediction:Prodigal:002006;locus_tag=NJKIAAHI_00546;product=hypothetical protein
NZ_LCYG01000121.1	Prodigal:002006	CDS	6420	6800	.	-	0	ID=NJKIAAHI_00547;inference=ab initio prediction:Prodigal:002006;locus_tag=NJKIAAHI_00547;product=hypothetical protein
NZ_LCYG01000121.1	Prodigal:002006	CDS	7270	7506	.	+	0	ID=NJKIAAHI_00548;inference=ab initio prediction:Prodigal:002006;locus_tag=NJKIAAHI_00548;product=hypothetical protein
NZ_LCYG01000121.1	Prodigal:002006	CDS	7996	10071	.	-	0	ID=NJKIAAHI_00549;inference=ab initio prediction:Prodigal:002006;locus_tag=NJKIAAHI_00549;product=hypothetical protein
NZ_LCYG01000121.1	Prodigal:002006	CDS	10367	10720	.	-	0	ID=NJKIAAHI_00550;inference=ab initio prediction:Prodigal:002006;locus_tag=NJKIAAHI_00550;product=hypothetical protein
NZ_LCYG01000121.1	Prodigal:002006	CDS	11786	12163	.	-	0	ID=NJKIAAHI_00551;Name=todT_1;gene=todT_1;inference=ab initio prediction:Prodigal:002006,similar to AA sequence:UniProtKB:I7CA98;locus_tag=NJKIAAHI_00551;product=Response regulator protein TodT
NZ_LCYG01000121.1	Prodigal:002006	CDS	12522	15197	.	-	0	ID=NJKIAAHI_00552;eC_number=2.7.-.-;Name=sasA_2;gene=sasA_2;inference=ab initio prediction:Prodigal:002006,protein motif:HAMAP:MF_01837;locus_tag=NJKIAAHI_00552;product=Adaptive-response sensory-kinase SasA
NZ_LCYG01000121.1	Prodigal:002006	CDS	15194	16294	.	-	0	ID=NJKIAAHI_00553;Name=rbsB_1;db_xref=COG:COG1879;gene=rbsB_1;inference=ab initio prediction:Prodigal:002006,similar to AA sequence:UniProtKB:P44737;locus_tag=NJKIAAHI_00553;product=Ribose import binding protein RbsB
NZ_LCYG01000121.1	Prodigal:002006	CDS	16594	17247	.	-	0	ID=NJKIAAHI_00554;Name=tmoT_1;gene=tmoT_1;inference=ab initio prediction:Prodigal:002006,similar to AA sequence:UniProtKB:Q8KR08;locus_tag=NJKIAAHI_00554;product=Response regulator protein TmoT
NZ_LCYG01000122.1	Prodigal:002006	CDS	316	1428	.	+	0	ID=NJKIAAHI_00555;eC_number=3.4.17.11;Name=cpg2;gene=cpg2;inference=ab initio prediction:Prodigal:002006,similar to AA sequence:UniProtKB:P06621;locus_tag=NJKIAAHI_00555;product=Carboxypeptidase G2
NZ_LCYG01000122.1	Prodigal:002006	CDS	1428	1886	.	+	0	ID=NJKIAAHI_00556;inference=ab initio prediction:Prodigal:002006,similar to AA sequence:ISfinder:ISSfr4;locus_tag=NJKIAAHI_00556;product=IS1595 family transposase ISSfr4
NZ_LCYG01000122.1	Prodigal:002006	CDS	2007	2534	.	+	0	ID=NJKIAAHI_00557;eC_number=3.6.1.-;Name=rppH_1;db_xref=COG:COG0494;gene=rppH_1;inference=ab initio prediction:Prodigal:002006,similar to AA sequence:UniProtKB:P35640;locus_tag=NJKIAAHI_00557;product=RNA pyrophosphohydrolase
NZ_LCYG01000122.1	Prodigal:002006	CDS	2561	2752	.	-	0	ID=NJKIAAHI_00558;inference=ab initio prediction:Prodigal:002006;locus_tag=NJKIAAHI_00558;product=hypothetical protein
NZ_LCYG01000122.1	Prodigal:002006	CDS	3017	3655	.	-	0	ID=NJKIAAHI_00559;inference=ab initio prediction:Prodigal:002006,similar to AA sequence:UniProtKB:P0AEY1;locus_tag=NJKIAAHI_00559;note=UPF0056 inner membrane protein MarC;product=hypothetical protein
NZ_LCYG01000122.1	Prodigal:002006	CDS	3725	4579	.	+	0	ID=NJKIAAHI_00560;inference=ab initio prediction:Prodigal:002006;locus_tag=NJKIAAHI_00560;product=hypothetical protein
NZ_LCYG01000122.1	Prodigal:002006	CDS	5574	8363	.	+	0	ID=NJKIAAHI_00561;eC_number=5.6.2.2;Name=gyrA;db_xref=COG:COG0188;gene=gyrA;inference=ab initio prediction:Prodigal:002006,similar to AA sequence:UniProtKB:P0AES5;locus_tag=NJKIAAHI_00561;product=DNA gyrase subunit A
NZ_LCYG01000122.1	Prodigal:002006	CDS	8476	8811	.	-	0	ID=NJKIAAHI_00562;inference=ab initio prediction:Prodigal:002006;locus_tag=NJKIAAHI_00562;product=hypothetical protein
NZ_LCYG01000122.1	Prodigal:002006	CDS	8948	9526	.	-	0	ID=NJKIAAHI_00563;inference=ab initio prediction:Prodigal:002006;locus_tag=NJKIAAHI_00563;product=hypothetical protein
NZ_LCYG01000122.1	Prodigal:002006	CDS	9938	10438	.	+	0	ID=NJKIAAHI_00564;eC_number=2.7.7.3;Name=coaD;db_xref=COG:COG0669;gene=coaD;inference=ab initio prediction:Prodigal:002006,similar to AA sequence:UniProtKB:Q83EM7;locus_tag=NJKIAAHI_00564;product=Phosphopantetheine adenylyltransferase
NZ_LCYG01000122.1	Prodigal:002006	CDS	10471	11019	.	+	0	ID=NJKIAAHI_00565;eC_number=5.2.1.8;Name=ppiA;db_xref=COG:COG0652;gene=ppiA;inference=ab initio prediction:Prodigal:002006,similar to AA sequence:UniProtKB:P0AFL3;locus_tag=NJKIAAHI_00565;product=Peptidyl-prolyl cis-trans isomerase A
NZ_LCYG01000122.1	Prodigal:002006	CDS	11019	11531	.	+	0	ID=NJKIAAHI_00566;inference=ab initio prediction:Prodigal:002006;locus_tag=NJKIAAHI_00566;product=hypothetical protein
NZ_LCYG01000122.1	Prodigal:002006	CDS	11579	12046	.	+	0	ID=NJKIAAHI_00567;eC_number=5.2.1.8;Name=ppiB;db_xref=COG:COG0652;gene=ppiB;inference=ab initio prediction:Prodigal:002006,similar to AA sequence:UniProtKB:P23869;locus_tag=NJKIAAHI_00567;product=Peptidyl-prolyl cis-trans isomerase B
NZ_LCYG01000122.1	Prodigal:002006	CDS	12155	13231	.	+	0	ID=NJKIAAHI_00568;eC_number=2.4.99.17;Name=queA;db_xref=COG:COG0809;gene=queA;inference=ab initio prediction:Prodigal:002006,similar to AA sequence:UniProtKB:O32054;locus_tag=NJKIAAHI_00568;product=S-adenosylmethionine:tRNA ribosyltransferase-isomerase
NZ_LCYG01000122.1	Prodigal:002006	CDS	13289	14470	.	+	0	ID=NJKIAAHI_00569;eC_number=2.4.2.29;Name=tgt;gene=tgt;inference=ab initio prediction:Prodigal:002006,similar to AA sequence:UniProtKB:P28720;locus_tag=NJKIAAHI_00569;product=Queuine tRNA-ribosyltransferase
NZ_LCYG01000122.1	Aragorn:001002	tRNA	14599	14674	.	+	.	ID=NJKIAAHI_00570;inference=COORDINATES:profile:Aragorn:001002;locus_tag=NJKIAAHI_00570;product=tRNA-Lys(ttt)
NZ_LCYG01000122.1	Prodigal:002006	CDS	15050	16369	.	+	0	ID=NJKIAAHI_00571;eC_number=2.7.11.1;Name=pknD_2;gene=pknD_2;inference=ab initio prediction:Prodigal:002006,protein motif:HAMAP:MF_01957;locus_tag=NJKIAAHI_00571;product=Serine/threonine-protein kinase PknD
NZ_LCYG01000122.1	Prodigal:002006	CDS	16366	17082	.	+	0	ID=NJKIAAHI_00572;eC_number=3.1.3.16;Name=prpC;db_xref=COG:COG0631;gene=prpC;inference=ab initio prediction:Prodigal:002006,similar to AA sequence:UniProtKB:O34779;locus_tag=NJKIAAHI_00572;product=Protein phosphatase PrpC
NZ_LCYG01000122.1	Prodigal:002006	CDS	17164	17322	.	-	0	ID=NJKIAAHI_00573;inference=ab initio prediction:Prodigal:002006;locus_tag=NJKIAAHI_00573;product=hypothetical protein
NZ_LCYG01000122.1	Prodigal:002006	CDS	17348	18112	.	-	0	ID=NJKIAAHI_00574;eC_number=1.1.1.127;Name=kduD_1;gene=kduD_1;inference=ab initio prediction:Prodigal:002006,similar to AA sequence:UniProtKB:T2KLZ8;locus_tag=NJKIAAHI_00574;product=2-dehydro-3-deoxy-D-gluconate 5-dehydrogenase
NZ_LCYG01000123.1	Prodigal:002006	CDS	48	761	.	+	0	ID=NJKIAAHI_00575;eC_number=2.3.3.9;Name=glcB_1;gene=glcB_1;inference=ab initio prediction:Prodigal:002006,protein motif:HAMAP:MF_00641;locus_tag=NJKIAAHI_00575;product=Malate synthase G
NZ_LCYG01000123.1	Prodigal:002006	CDS	858	2147	.	+	0	ID=NJKIAAHI_00576;eC_number=2.3.3.16;Name=aarA_1;gene=aarA_1;inference=ab initio prediction:Prodigal:002006,similar to AA sequence:UniProtKB:P20901;locus_tag=NJKIAAHI_00576;product=Citrate synthase
NZ_LCYG01000123.1	Prodigal:002006	CDS	2140	2556	.	+	0	ID=NJKIAAHI_00577;inference=ab initio prediction:Prodigal:002006;locus_tag=NJKIAAHI_00577;product=hypothetical protein
NZ_LCYG01000123.1	Prodigal:002006	CDS	2442	2732	.	-	0	ID=NJKIAAHI_00578;inference=ab initio prediction:Prodigal:002006;locus_tag=NJKIAAHI_00578;product=hypothetical protein
NZ_LCYG01000124.1	Prodigal:002006	CDS	69	1106	.	+	0	ID=NJKIAAHI_00579;inference=ab initio prediction:Prodigal:002006,similar to AA sequence:ISfinder:ISRel9;locus_tag=NJKIAAHI_00579;product=IS110 family transposase ISRel9
NZ_LCYG01000124.1	Prodigal:002006	CDS	1588	1734	.	+	0	ID=NJKIAAHI_00580;inference=ab initio prediction:Prodigal:002006;locus_tag=NJKIAAHI_00580;product=hypothetical protein
NZ_LCYG01000124.1	Prodigal:002006	CDS	1994	2107	.	-	0	ID=NJKIAAHI_00581;inference=ab initio prediction:Prodigal:002006;locus_tag=NJKIAAHI_00581;product=hypothetical protein
NZ_LCYG01000124.1	Prodigal:002006	CDS	2197	3339	.	-	0	ID=NJKIAAHI_00582;inference=ab initio prediction:Prodigal:002006;locus_tag=NJKIAAHI_00582;product=hypothetical protein
NZ_LCYG01000124.1	Prodigal:002006	CDS	3531	3713	.	+	0	ID=NJKIAAHI_00583;inference=ab initio prediction:Prodigal:002006;locus_tag=NJKIAAHI_00583;product=hypothetical protein
NZ_LCYG01000124.1	Prodigal:002006	CDS	3733	3936	.	+	0	ID=NJKIAAHI_00584;inference=ab initio prediction:Prodigal:002006;locus_tag=NJKIAAHI_00584;product=hypothetical protein
NZ_LCYG01000124.1	Prodigal:002006	CDS	4406	4543	.	-	0	ID=NJKIAAHI_00585;inference=ab initio prediction:Prodigal:002006;locus_tag=NJKIAAHI_00585;product=hypothetical protein
NZ_LCYG01000124.1	Prodigal:002006	CDS	4860	5177	.	-	0	ID=NJKIAAHI_00586;Name=ihfA_1;db_xref=COG:COG0776;gene=ihfA_1;inference=ab initio prediction:Prodigal:002006,similar to AA sequence:UniProtKB:P30787;locus_tag=NJKIAAHI_00586;product=Integration host factor subunit alpha
NZ_LCYG01000124.1	Prodigal:002006	CDS	5329	5583	.	+	0	ID=NJKIAAHI_00587;inference=ab initio prediction:Prodigal:002006;locus_tag=NJKIAAHI_00587;product=hypothetical protein
NZ_LCYG01000124.1	Prodigal:002006	CDS	5678	5989	.	-	0	ID=NJKIAAHI_00588;inference=ab initio prediction:Prodigal:002006;locus_tag=NJKIAAHI_00588;product=hypothetical protein
NZ_LCYG01000124.1	Prodigal:002006	CDS	6922	7182	.	-	0	ID=NJKIAAHI_00589;inference=ab initio prediction:Prodigal:002006;locus_tag=NJKIAAHI_00589;product=hypothetical protein
NZ_LCYG01000125.1	Prodigal:002006	CDS	176	610	.	+	0	ID=NJKIAAHI_00590;inference=ab initio prediction:Prodigal:002006;locus_tag=NJKIAAHI_00590;product=hypothetical protein
NZ_LCYG01000125.1	Prodigal:002006	CDS	562	858	.	-	0	ID=NJKIAAHI_00591;inference=ab initio prediction:Prodigal:002006;locus_tag=NJKIAAHI_00591;product=hypothetical protein
NZ_LCYG01000125.1	Prodigal:002006	CDS	976	2259	.	-	0	ID=NJKIAAHI_00592;eC_number=5.4.3.2;Name=kamA_1;gene=kamA_1;inference=ab initio prediction:Prodigal:002006,similar to AA sequence:UniProtKB:Q9XBQ8;locus_tag=NJKIAAHI_00592;product=L-lysine 2%2C3-aminomutase
NZ_LCYG01000125.1	Prodigal:002006	CDS	2271	2387	.	-	0	ID=NJKIAAHI_00593;inference=ab initio prediction:Prodigal:002006;locus_tag=NJKIAAHI_00593;product=hypothetical protein
NZ_LCYG01000125.1	Prodigal:002006	CDS	3422	3661	.	+	0	ID=NJKIAAHI_00594;inference=ab initio prediction:Prodigal:002006;locus_tag=NJKIAAHI_00594;product=hypothetical protein
NZ_LCYG01000125.1	Prodigal:002006	CDS	3704	4009	.	+	0	ID=NJKIAAHI_00595;inference=ab initio prediction:Prodigal:002006;locus_tag=NJKIAAHI_00595;product=hypothetical protein
NZ_LCYG01000125.1	Prodigal:002006	CDS	4431	5720	.	-	0	ID=NJKIAAHI_00596;inference=ab initio prediction:Prodigal:002006;locus_tag=NJKIAAHI_00596;product=hypothetical protein
NZ_LCYG01000126.1	Prodigal:002006	CDS	108	1649	.	+	0	ID=NJKIAAHI_00597;inference=ab initio prediction:Prodigal:002006,similar to AA sequence:ISfinder:ISMno5;locus_tag=NJKIAAHI_00597;product=ISL3 family transposase ISMno5
NZ_LCYG01000126.1	Prodigal:002006	CDS	1665	1847	.	+	0	ID=NJKIAAHI_00598;inference=ab initio prediction:Prodigal:002006;locus_tag=NJKIAAHI_00598;product=hypothetical protein
NZ_LCYG01000126.1	Prodigal:002006	CDS	1854	1958	.	+	0	ID=NJKIAAHI_00599;inference=ab initio prediction:Prodigal:002006;locus_tag=NJKIAAHI_00599;product=hypothetical protein
NZ_LCYG01000126.1	Prodigal:002006	CDS	1955	2671	.	+	0	ID=NJKIAAHI_00600;inference=ab initio prediction:Prodigal:002006,similar to AA sequence:ISfinder:ISMra4;locus_tag=NJKIAAHI_00600;product=IS3 family transposase ISMra4
NZ_LCYG01000126.1	Prodigal:002006	CDS	2644	2823	.	+	0	ID=NJKIAAHI_00601;inference=ab initio prediction:Prodigal:002006;locus_tag=NJKIAAHI_00601;product=hypothetical protein
NZ_LCYG01000126.1	Prodigal:002006	CDS	3163	3906	.	+	0	ID=NJKIAAHI_00602;inference=ab initio prediction:Prodigal:002006;locus_tag=NJKIAAHI_00602;product=hypothetical protein
NZ_LCYG01000126.1	Prodigal:002006	CDS	4279	4899	.	-	0	ID=NJKIAAHI_00603;inference=ab initio prediction:Prodigal:002006;locus_tag=NJKIAAHI_00603;product=hypothetical protein
NZ_LCYG01000126.1	Prodigal:002006	CDS	5344	6795	.	-	0	ID=NJKIAAHI_00604;inference=ab initio prediction:Prodigal:002006;locus_tag=NJKIAAHI_00604;product=hypothetical protein
NZ_LCYG01000126.1	Prodigal:002006	CDS	7188	8195	.	+	0	ID=NJKIAAHI_00605;inference=ab initio prediction:Prodigal:002006;locus_tag=NJKIAAHI_00605;product=hypothetical protein
NZ_LCYG01000126.1	Prodigal:002006	CDS	8276	9799	.	+	0	ID=NJKIAAHI_00606;Name=gsiB_1;db_xref=COG:COG0747;gene=gsiB_1;inference=ab initio prediction:Prodigal:002006,similar to AA sequence:UniProtKB:P75797;locus_tag=NJKIAAHI_00606;product=Glutathione-binding protein GsiB
NZ_LCYG01000126.1	Prodigal:002006	CDS	9866	10783	.	+	0	ID=NJKIAAHI_00607;Name=gsiC_2;db_xref=COG:COG0601;gene=gsiC_2;inference=ab initio prediction:Prodigal:002006,similar to AA sequence:UniProtKB:P75798;locus_tag=NJKIAAHI_00607;product=Glutathione transport system permease protein GsiC
NZ_LCYG01000126.1	Prodigal:002006	CDS	10780	11676	.	+	0	ID=NJKIAAHI_00608;Name=oppC_1;db_xref=COG:COG1173;gene=oppC_1;inference=ab initio prediction:Prodigal:002006,similar to AA sequence:UniProtKB:P24139;locus_tag=NJKIAAHI_00608;product=Oligopeptide transport system permease protein OppC
NZ_LCYG01000126.1	Prodigal:002006	CDS	11686	12672	.	+	0	ID=NJKIAAHI_00609;Name=dppD_1;db_xref=COG:COG0444;gene=dppD_1;inference=ab initio prediction:Prodigal:002006,similar to AA sequence:UniProtKB:P0AAG0;locus_tag=NJKIAAHI_00609;product=Dipeptide transport ATP-binding protein DppD
NZ_LCYG01000126.1	Prodigal:002006	CDS	12669	13532	.	+	0	ID=NJKIAAHI_00610;Name=ddpF_1;db_xref=COG:COG1124;gene=ddpF_1;inference=ab initio prediction:Prodigal:002006,similar to AA sequence:UniProtKB:P77622;locus_tag=NJKIAAHI_00610;product=putative D%2CD-dipeptide transport ATP-binding protein DdpF
NZ_LCYG01000127.1	Prodigal:002006	CDS	588	1598	.	+	0	ID=NJKIAAHI_00611;Name=rhaS_1;gene=rhaS_1;inference=ab initio prediction:Prodigal:002006,protein motif:HAMAP:MF_01534;locus_tag=NJKIAAHI_00611;product=HTH-type transcriptional activator RhaS
NZ_LCYG01000127.1	Prodigal:002006	CDS	1726	2019	.	+	0	ID=NJKIAAHI_00612;inference=ab initio prediction:Prodigal:002006;locus_tag=NJKIAAHI_00612;product=hypothetical protein
NZ_LCYG01000127.1	Prodigal:002006	CDS	2519	3052	.	+	0	ID=NJKIAAHI_00613;inference=ab initio prediction:Prodigal:002006;locus_tag=NJKIAAHI_00613;product=hypothetical protein
NZ_LCYG01000127.1	Prodigal:002006	CDS	3296	4687	.	+	0	ID=NJKIAAHI_00614;eC_number=2.5.1.16;Name=speE_2;gene=speE_2;inference=ab initio prediction:Prodigal:002006,protein motif:HAMAP:MF_00198;locus_tag=NJKIAAHI_00614;product=Polyamine aminopropyltransferase
NZ_LCYG01000127.1	Prodigal:002006	CDS	4932	5366	.	-	0	ID=NJKIAAHI_00615;inference=ab initio prediction:Prodigal:002006;locus_tag=NJKIAAHI_00615;product=hypothetical protein
NZ_LCYG01000127.1	Prodigal:002006	CDS	5359	6114	.	-	0	ID=NJKIAAHI_00616;Name=malT_1;gene=malT_1;inference=ab initio prediction:Prodigal:002006,protein motif:HAMAP:MF_01247;locus_tag=NJKIAAHI_00616;product=HTH-type transcriptional regulator MalT
NZ_LCYG01000127.1	Prodigal:002006	CDS	6465	7145	.	-	0	ID=NJKIAAHI_00617;inference=ab initio prediction:Prodigal:002006;locus_tag=NJKIAAHI_00617;product=hypothetical protein
NZ_LCYG01000127.1	Prodigal:002006	CDS	7461	8417	.	-	0	ID=NJKIAAHI_00618;Name=nanR_1;gene=nanR_1;inference=ab initio prediction:Prodigal:002006,protein motif:HAMAP:MF_01236;locus_tag=NJKIAAHI_00618;product=HTH-type transcriptional repressor NanR
NZ_LCYG01000127.1	Prodigal:002006	CDS	8575	10047	.	+	0	ID=NJKIAAHI_00619;eC_number=1.2.1.92;Name=Vejahgd;db_xref=COG:COG1012;gene=Vejahgd;inference=ab initio prediction:Prodigal:002006,similar to AA sequence:UniProtKB:H2IFE7;locus_tag=NJKIAAHI_00619;product=3%2C6-anhydro-alpha-L-galactose dehydrogenase
NZ_LCYG01000127.1	Prodigal:002006	CDS	10130	11107	.	+	0	ID=NJKIAAHI_00620;Name=ytfQ_1;gene=ytfQ_1;inference=ab initio prediction:Prodigal:002006,similar to AA sequence:UniProtKB:P39325;locus_tag=NJKIAAHI_00620;product=ABC transporter periplasmic-binding protein YtfQ
NZ_LCYG01000127.1	Prodigal:002006	CDS	11179	12705	.	+	0	ID=NJKIAAHI_00621;eC_number=7.5.2.-;Name=fruK_1;db_xref=COG:COG1129;gene=fruK_1;inference=ab initio prediction:Prodigal:002006,similar to AA sequence:UniProtKB:Q8G847;locus_tag=NJKIAAHI_00621;product=Fructose import ATP-binding protein FruK
NZ_LCYG01000127.1	Prodigal:002006	CDS	12698	13705	.	+	0	ID=NJKIAAHI_00622;Name=rbsC_1;db_xref=COG:COG1172;gene=rbsC_1;inference=ab initio prediction:Prodigal:002006,similar to AA sequence:UniProtKB:P0AGI1;locus_tag=NJKIAAHI_00622;product=Ribose import permease protein RbsC
NZ_LCYG01000127.1	Prodigal:002006	CDS	13714	14691	.	+	0	ID=NJKIAAHI_00623;Name=araH;db_xref=COG:COG1172;gene=araH;inference=ab initio prediction:Prodigal:002006,similar to AA sequence:UniProtKB:P0AE26;locus_tag=NJKIAAHI_00623;product=L-arabinose transport system permease protein AraH
NZ_LCYG01000127.1	Prodigal:002006	CDS	14727	15815	.	+	0	ID=NJKIAAHI_00624;eC_number=5.5.1.25;Name=Vejaci;db_xref=COG:COG4948;gene=Vejaci;inference=ab initio prediction:Prodigal:002006,similar to AA sequence:UniProtKB:H2IFX0;locus_tag=NJKIAAHI_00624;product=3%2C6-anhydro-alpha-L-galactonate cycloisomerase
NZ_LCYG01000127.1	Prodigal:002006	CDS	15873	17561	.	+	0	ID=NJKIAAHI_00625;eC_number=1.1.99.-;Name=alkJ_2;gene=alkJ_2;inference=ab initio prediction:Prodigal:002006,similar to AA sequence:UniProtKB:Q00593;locus_tag=NJKIAAHI_00625;product=Alcohol dehydrogenase [acceptor]
NZ_LCYG01000127.1	Prodigal:002006	CDS	17994	18257	.	+	0	ID=NJKIAAHI_00626;inference=ab initio prediction:Prodigal:002006;locus_tag=NJKIAAHI_00626;product=hypothetical protein
NZ_LCYG01000127.1	Prodigal:002006	CDS	18372	19127	.	-	0	ID=NJKIAAHI_00627;Name=nagR_1;db_xref=COG:COG2188;gene=nagR_1;inference=ab initio prediction:Prodigal:002006,similar to AA sequence:UniProtKB:O34817;locus_tag=NJKIAAHI_00627;product=HTH-type transcriptional repressor NagR
NZ_LCYG01000127.1	Prodigal:002006	CDS	19124	20482	.	-	0	ID=NJKIAAHI_00628;eC_number=3.5.4.32;db_xref=COG:COG0402;inference=ab initio prediction:Prodigal:002006,similar to AA sequence:UniProtKB:Q9I6Z0;locus_tag=NJKIAAHI_00628;product=8-oxoguanine deaminase
NZ_LCYG01000127.1	Prodigal:002006	CDS	20646	21848	.	+	0	ID=NJKIAAHI_00629;eC_number=3.5.2.7;Name=hutI;db_xref=COG:COG1228;gene=hutI;inference=ab initio prediction:Prodigal:002006,similar to AA sequence:UniProtKB:Q8U8Z6;locus_tag=NJKIAAHI_00629;product=Imidazolonepropionase
NZ_LCYG01000127.1	Prodigal:002006	CDS	21845	23395	.	+	0	ID=NJKIAAHI_00630;eC_number=4.3.1.3;Name=hutH_1;gene=hutH_1;inference=ab initio prediction:Prodigal:002006,similar to AA sequence:UniProtKB:O31197;locus_tag=NJKIAAHI_00630;product=Histidine ammonia-lyase
NZ_LCYG01000127.1	Prodigal:002006	CDS	23392	24225	.	+	0	ID=NJKIAAHI_00631;inference=ab initio prediction:Prodigal:002006;locus_tag=NJKIAAHI_00631;product=hypothetical protein
NZ_LCYG01000127.1	Prodigal:002006	CDS	24241	25905	.	+	0	ID=NJKIAAHI_00632;eC_number=4.2.1.49;Name=hutU;db_xref=COG:COG2987;gene=hutU;inference=ab initio prediction:Prodigal:002006,similar to AA sequence:UniProtKB:Q9HU83;locus_tag=NJKIAAHI_00632;product=Urocanate hydratase
NZ_LCYG01000127.1	Prodigal:002006	CDS	25905	26486	.	+	0	ID=NJKIAAHI_00633;Name=ves;db_xref=COG:COG3758;gene=ves;inference=ab initio prediction:Prodigal:002006,similar to AA sequence:UniProtKB:P76214;locus_tag=NJKIAAHI_00633;product=Protein Ves
NZ_LCYG01000127.1	Prodigal:002006	CDS	26672	27613	.	+	0	ID=NJKIAAHI_00634;Name=ssuA_1;db_xref=COG:COG0715;gene=ssuA_1;inference=ab initio prediction:Prodigal:002006,similar to AA sequence:UniProtKB:P40400;locus_tag=NJKIAAHI_00634;product=Putative aliphatic sulfonates-binding protein
NZ_LCYG01000127.1	Prodigal:002006	CDS	27726	28502	.	+	0	ID=NJKIAAHI_00635;Name=ssuC_2;db_xref=COG:COG0600;gene=ssuC_2;inference=ab initio prediction:Prodigal:002006,similar to AA sequence:UniProtKB:P40401;locus_tag=NJKIAAHI_00635;product=Putative aliphatic sulfonates transport permease protein SsuC
NZ_LCYG01000127.1	Prodigal:002006	CDS	28499	29290	.	+	0	ID=NJKIAAHI_00636;eC_number=3.6.3.-;Name=ssuB_1;db_xref=COG:COG1116;gene=ssuB_1;inference=ab initio prediction:Prodigal:002006,similar to AA sequence:UniProtKB:P97027;locus_tag=NJKIAAHI_00636;product=Aliphatic sulfonates import ATP-binding protein SsuB
NZ_LCYG01000127.1	Prodigal:002006	CDS	29351	29554	.	+	0	ID=NJKIAAHI_00637;inference=ab initio prediction:Prodigal:002006;locus_tag=NJKIAAHI_00637;product=hypothetical protein
NZ_LCYG01000127.1	Prodigal:002006	CDS	29526	30419	.	-	0	ID=NJKIAAHI_00638;Name=gcvA_1;gene=gcvA_1;inference=ab initio prediction:Prodigal:002006,similar to AA sequence:UniProtKB:P0A9F6;locus_tag=NJKIAAHI_00638;product=Glycine cleavage system transcriptional activator
NZ_LCYG01000127.1	Prodigal:002006	CDS	30559	31404	.	+	0	ID=NJKIAAHI_00639;Name=occT_1;gene=occT_1;inference=ab initio prediction:Prodigal:002006,similar to AA sequence:UniProtKB:P0A4F8;locus_tag=NJKIAAHI_00639;product=Octopine-binding periplasmic protein
NZ_LCYG01000127.1	Prodigal:002006	CDS	31549	33093	.	+	0	ID=NJKIAAHI_00640;inference=ab initio prediction:Prodigal:002006;locus_tag=NJKIAAHI_00640;product=hypothetical protein
NZ_LCYG01000127.1	Prodigal:002006	CDS	33090	34046	.	+	0	ID=NJKIAAHI_00641;eC_number=1.4.1.25;Name=dauB;db_xref=COG:COG2423;gene=dauB;inference=ab initio prediction:Prodigal:002006,similar to AA sequence:UniProtKB:Q9HXE4;locus_tag=NJKIAAHI_00641;product=NAD(P)H-dependent anabolic L-arginine dehydrogenase DauB
NZ_LCYG01000127.1	Prodigal:002006	CDS	34416	35633	.	-	0	ID=NJKIAAHI_00642;eC_number=1.14.12.17;Name=hmp;gene=hmp;inference=ab initio prediction:Prodigal:002006,similar to AA sequence:UniProtKB:P39662;locus_tag=NJKIAAHI_00642;product=Flavohemoprotein
NZ_LCYG01000127.1	Prodigal:002006	CDS	35789	36004	.	+	0	ID=NJKIAAHI_00643;inference=ab initio prediction:Prodigal:002006;locus_tag=NJKIAAHI_00643;product=hypothetical protein
NZ_LCYG01000127.1	Prodigal:002006	CDS	36576	37415	.	-	0	ID=NJKIAAHI_00644;eC_number=3.4.21.53;Name=lon2_1;db_xref=COG:COG0466;gene=lon2_1;inference=ab initio prediction:Prodigal:002006,similar to AA sequence:UniProtKB:P36774;locus_tag=NJKIAAHI_00644;product=Lon protease 2
NZ_LCYG01000127.1	Prodigal:002006	CDS	37440	37697	.	-	0	ID=NJKIAAHI_00645;inference=ab initio prediction:Prodigal:002006;locus_tag=NJKIAAHI_00645;product=hypothetical protein
NZ_LCYG01000127.1	Prodigal:002006	CDS	37694	37894	.	-	0	ID=NJKIAAHI_00646;inference=ab initio prediction:Prodigal:002006;locus_tag=NJKIAAHI_00646;product=hypothetical protein
NZ_LCYG01000127.1	Prodigal:002006	CDS	38278	38505	.	+	0	ID=NJKIAAHI_00647;inference=ab initio prediction:Prodigal:002006;locus_tag=NJKIAAHI_00647;product=hypothetical protein
NZ_LCYG01000127.1	Prodigal:002006	CDS	39355	43113	.	+	0	ID=NJKIAAHI_00648;inference=ab initio prediction:Prodigal:002006;locus_tag=NJKIAAHI_00648;product=hypothetical protein
NZ_LCYG01000127.1	Prodigal:002006	CDS	43184	43615	.	+	0	ID=NJKIAAHI_00649;inference=ab initio prediction:Prodigal:002006;locus_tag=NJKIAAHI_00649;product=hypothetical protein
NZ_LCYG01000127.1	Prodigal:002006	CDS	44106	44513	.	+	0	ID=NJKIAAHI_00650;inference=ab initio prediction:Prodigal:002006;locus_tag=NJKIAAHI_00650;product=hypothetical protein
NZ_LCYG01000127.1	Prodigal:002006	CDS	44800	45684	.	-	0	ID=NJKIAAHI_00651;eC_number=3.1.1.83;Name=mlhB;gene=mlhB;inference=ab initio prediction:Prodigal:002006,similar to AA sequence:UniProtKB:Q9EX73;locus_tag=NJKIAAHI_00651;product=Monoterpene epsilon-lactone hydrolase
NZ_LCYG01000127.1	Prodigal:002006	CDS	45822	46094	.	-	0	ID=NJKIAAHI_00652;inference=ab initio prediction:Prodigal:002006;locus_tag=NJKIAAHI_00652;product=hypothetical protein
NZ_LCYG01000128.1	Prodigal:002006	CDS	1459	2181	.	-	0	ID=NJKIAAHI_00653;Name=yurK_1;db_xref=COG:COG2188;gene=yurK_1;inference=ab initio prediction:Prodigal:002006,similar to AA sequence:UniProtKB:O32152;locus_tag=NJKIAAHI_00653;product=putative HTH-type transcriptional regulator YurK
NZ_LCYG01000128.1	Prodigal:002006	CDS	2397	3404	.	-	0	ID=NJKIAAHI_00654;eC_number=3.5.-.-;Name=frlB_1;db_xref=COG:COG2222;gene=frlB_1;inference=ab initio prediction:Prodigal:002006,similar to AA sequence:UniProtKB:O32157;locus_tag=NJKIAAHI_00654;product=Fructosamine deglycase FrlB
NZ_LCYG01000128.1	Prodigal:002006	CDS	3678	4520	.	+	0	ID=NJKIAAHI_00655;eC_number=2.7.1.-;Name=frlD_1;db_xref=COG:COG0524;gene=frlD_1;inference=ab initio prediction:Prodigal:002006,similar to AA sequence:UniProtKB:O32153;locus_tag=NJKIAAHI_00655;product=Fructosamine kinase FrlD
NZ_LCYG01000128.1	Prodigal:002006	CDS	4559	5683	.	-	0	ID=NJKIAAHI_00656;Name=cytR_1;db_xref=COG:COG1609;gene=cytR_1;inference=ab initio prediction:Prodigal:002006,similar to AA sequence:UniProtKB:P0ACN7;locus_tag=NJKIAAHI_00656;product=HTH-type transcriptional repressor CytR
NZ_LCYG01000128.1	Prodigal:002006	CDS	5818	7020	.	+	0	ID=NJKIAAHI_00657;eC_number=1.5.3.1;Name=soxA_1;gene=soxA_1;inference=ab initio prediction:Prodigal:002006,similar to AA sequence:UniProtKB:P40859;locus_tag=NJKIAAHI_00657;product=Monomeric sarcosine oxidase
NZ_LCYG01000128.1	Prodigal:002006	CDS	7155	7988	.	+	0	ID=NJKIAAHI_00658;Name=hisJ_1;db_xref=COG:COG0834;gene=hisJ_1;inference=ab initio prediction:Prodigal:002006,similar to AA sequence:UniProtKB:P02910;locus_tag=NJKIAAHI_00658;product=Histidine-binding periplasmic protein
NZ_LCYG01000128.1	Prodigal:002006	CDS	8081	9661	.	+	0	ID=NJKIAAHI_00659;eC_number=7.6.2.8;Name=btuD_5;gene=btuD_5;inference=ab initio prediction:Prodigal:002006,protein motif:HAMAP:MF_01005;locus_tag=NJKIAAHI_00659;product=Vitamin B12 import ATP-binding protein BtuD
NZ_LCYG01000128.1	Prodigal:002006	CDS	9735	10859	.	+	0	ID=NJKIAAHI_00660;eC_number=1.4.99.-;Name=dadA_1;gene=dadA_1;inference=ab initio prediction:Prodigal:002006,protein motif:HAMAP:MF_01202;locus_tag=NJKIAAHI_00660;product=D-amino acid dehydrogenase
NZ_LCYG01000128.1	Prodigal:002006	CDS	11046	11426	.	+	0	ID=NJKIAAHI_00661;eC_number=5.1.3.33;Name=cetB;gene=cetB;inference=ab initio prediction:Prodigal:002006,similar to AA sequence:UniProtKB:A1YPR3;locus_tag=NJKIAAHI_00661;product=2-epi-5-epi-valiolone epimerase
NZ_LCYG01000128.1	Prodigal:002006	CDS	11483	12490	.	+	0	ID=NJKIAAHI_00662;eC_number=1.1.1.384;inference=ab initio prediction:Prodigal:002006,similar to AA sequence:UniProtKB:B3TMR8;locus_tag=NJKIAAHI_00662;product=dTDP-3%2C4-didehydro-2%2C6-dideoxy-alpha-D-glucose 3-reductase
NZ_LCYG01000128.1	Prodigal:002006	CDS	12657	12866	.	+	0	ID=NJKIAAHI_00663;inference=ab initio prediction:Prodigal:002006;locus_tag=NJKIAAHI_00663;product=hypothetical protein
NZ_LCYG01000128.1	Prodigal:002006	CDS	13002	13184	.	-	0	ID=NJKIAAHI_00664;inference=ab initio prediction:Prodigal:002006;locus_tag=NJKIAAHI_00664;product=hypothetical protein
NZ_LCYG01000128.1	Prodigal:002006	CDS	14179	14976	.	+	0	ID=NJKIAAHI_00665;Name=malT_2;gene=malT_2;inference=ab initio prediction:Prodigal:002006,protein motif:HAMAP:MF_01247;locus_tag=NJKIAAHI_00665;product=HTH-type transcriptional regulator MalT
NZ_LCYG01000128.1	Prodigal:002006	CDS	15013	16263	.	-	0	ID=NJKIAAHI_00666;Name=prsE_1;gene=prsE_1;inference=ab initio prediction:Prodigal:002006,similar to AA sequence:UniProtKB:Q7ANN5;locus_tag=NJKIAAHI_00666;product=Type I secretion system membrane fusion protein PrsE
NZ_LCYG01000128.1	Prodigal:002006	CDS	16415	18127	.	-	0	ID=NJKIAAHI_00667;Name=prsD_1;gene=prsD_1;inference=ab initio prediction:Prodigal:002006,similar to AA sequence:UniProtKB:Q7ANN4;locus_tag=NJKIAAHI_00667;product=Type I secretion system ATP-binding protein PrsD
NZ_LCYG01000128.1	Prodigal:002006	CDS	18242	19015	.	-	0	ID=NJKIAAHI_00668;inference=ab initio prediction:Prodigal:002006;locus_tag=NJKIAAHI_00668;product=hypothetical protein
NZ_LCYG01000128.1	Prodigal:002006	CDS	19292	20374	.	+	0	ID=NJKIAAHI_00669;inference=ab initio prediction:Prodigal:002006;locus_tag=NJKIAAHI_00669;product=hypothetical protein
NZ_LCYG01000128.1	Prodigal:002006	CDS	20710	21897	.	+	0	ID=NJKIAAHI_00670;inference=ab initio prediction:Prodigal:002006;locus_tag=NJKIAAHI_00670;product=hypothetical protein
NZ_LCYG01000128.1	Prodigal:002006	CDS	22484	22780	.	+	0	ID=NJKIAAHI_00671;inference=ab initio prediction:Prodigal:002006;locus_tag=NJKIAAHI_00671;product=hypothetical protein
NZ_LCYG01000128.1	Prodigal:002006	CDS	22840	23052	.	-	0	ID=NJKIAAHI_00672;inference=ab initio prediction:Prodigal:002006;locus_tag=NJKIAAHI_00672;product=hypothetical protein
NZ_LCYG01000128.1	Prodigal:002006	CDS	23194	23919	.	+	0	ID=NJKIAAHI_00673;inference=ab initio prediction:Prodigal:002006;locus_tag=NJKIAAHI_00673;product=hypothetical protein
NZ_LCYG01000128.1	Prodigal:002006	CDS	23946	24824	.	+	0	ID=NJKIAAHI_00674;inference=ab initio prediction:Prodigal:002006;locus_tag=NJKIAAHI_00674;product=hypothetical protein
NZ_LCYG01000128.1	Prodigal:002006	CDS	24903	25259	.	+	0	ID=NJKIAAHI_00675;inference=ab initio prediction:Prodigal:002006;locus_tag=NJKIAAHI_00675;product=hypothetical protein
NZ_LCYG01000128.1	Prodigal:002006	CDS	25372	25527	.	-	0	ID=NJKIAAHI_00676;inference=ab initio prediction:Prodigal:002006;locus_tag=NJKIAAHI_00676;product=hypothetical protein
NZ_LCYG01000128.1	Prodigal:002006	CDS	25581	26057	.	-	0	ID=NJKIAAHI_00677;inference=ab initio prediction:Prodigal:002006;locus_tag=NJKIAAHI_00677;product=hypothetical protein
NZ_LCYG01000128.1	Prodigal:002006	CDS	26209	26919	.	-	0	ID=NJKIAAHI_00678;inference=ab initio prediction:Prodigal:002006;locus_tag=NJKIAAHI_00678;product=hypothetical protein
NZ_LCYG01000128.1	Prodigal:002006	CDS	27001	27549	.	-	0	ID=NJKIAAHI_00679;inference=ab initio prediction:Prodigal:002006;locus_tag=NJKIAAHI_00679;product=hypothetical protein
NZ_LCYG01000128.1	Prodigal:002006	CDS	27542	29344	.	-	0	ID=NJKIAAHI_00680;inference=ab initio prediction:Prodigal:002006;locus_tag=NJKIAAHI_00680;product=hypothetical protein
NZ_LCYG01000128.1	Prodigal:002006	CDS	29632	29736	.	-	0	ID=NJKIAAHI_00681;inference=ab initio prediction:Prodigal:002006;locus_tag=NJKIAAHI_00681;product=hypothetical protein
NZ_LCYG01000128.1	Prodigal:002006	CDS	30014	30838	.	-	0	ID=NJKIAAHI_00682;inference=ab initio prediction:Prodigal:002006;locus_tag=NJKIAAHI_00682;product=hypothetical protein
NZ_LCYG01000128.1	Prodigal:002006	CDS	31456	31971	.	+	0	ID=NJKIAAHI_00683;inference=ab initio prediction:Prodigal:002006;locus_tag=NJKIAAHI_00683;product=hypothetical protein
NZ_LCYG01000128.1	Prodigal:002006	CDS	32056	33174	.	+	0	ID=NJKIAAHI_00684;inference=ab initio prediction:Prodigal:002006;locus_tag=NJKIAAHI_00684;product=hypothetical protein
NZ_LCYG01000128.1	Prodigal:002006	CDS	33195	34295	.	-	0	ID=NJKIAAHI_00685;inference=ab initio prediction:Prodigal:002006;locus_tag=NJKIAAHI_00685;product=hypothetical protein
NZ_LCYG01000128.1	Prodigal:002006	CDS	34354	35178	.	+	0	ID=NJKIAAHI_00686;inference=ab initio prediction:Prodigal:002006;locus_tag=NJKIAAHI_00686;product=hypothetical protein
NZ_LCYG01000128.1	Prodigal:002006	CDS	35249	35386	.	+	0	ID=NJKIAAHI_00687;inference=ab initio prediction:Prodigal:002006;locus_tag=NJKIAAHI_00687;product=hypothetical protein
NZ_LCYG01000128.1	Prodigal:002006	CDS	35416	36351	.	+	0	ID=NJKIAAHI_00688;eC_number=2.7.1.-;Name=yegS;gene=yegS;inference=ab initio prediction:Prodigal:002006,protein motif:HAMAP:MF_01377;locus_tag=NJKIAAHI_00688;product=lipid kinase YegS
NZ_LCYG01000128.1	Prodigal:002006	CDS	36649	37287	.	-	0	ID=NJKIAAHI_00689;inference=ab initio prediction:Prodigal:002006;locus_tag=NJKIAAHI_00689;product=hypothetical protein
NZ_LCYG01000128.1	Prodigal:002006	CDS	37507	38955	.	+	0	ID=NJKIAAHI_00690;eC_number=3.5.1.-;Name=abgB_1;db_xref=COG:COG1473;gene=abgB_1;inference=ab initio prediction:Prodigal:002006,similar to AA sequence:UniProtKB:P76052;locus_tag=NJKIAAHI_00690;product=p-aminobenzoyl-glutamate hydrolase subunit B
NZ_LCYG01000128.1	Prodigal:002006	CDS	39031	39888	.	+	0	ID=NJKIAAHI_00691;Name=occT_2;gene=occT_2;inference=ab initio prediction:Prodigal:002006,similar to AA sequence:UniProtKB:P0A4F8;locus_tag=NJKIAAHI_00691;product=Octopine-binding periplasmic protein
NZ_LCYG01000129.1	Prodigal:002006	CDS	146	277	.	+	0	ID=NJKIAAHI_00692;inference=ab initio prediction:Prodigal:002006;locus_tag=NJKIAAHI_00692;product=hypothetical protein
NZ_LCYG01000129.1	Prodigal:002006	CDS	348	1340	.	-	0	ID=NJKIAAHI_00693;eC_number=1.11.1.10;Name=cpo_1;gene=cpo_1;inference=ab initio prediction:Prodigal:002006,similar to AA sequence:UniProtKB:P25026;locus_tag=NJKIAAHI_00693;product=Non-heme chloroperoxidase
NZ_LCYG01000129.1	Prodigal:002006	CDS	1428	2402	.	+	0	ID=NJKIAAHI_00694;Name=cdhR_1;db_xref=COG:COG4977;gene=cdhR_1;inference=ab initio prediction:Prodigal:002006,similar to AA sequence:UniProtKB:Q9HTH5;locus_tag=NJKIAAHI_00694;product=HTH-type transcriptional regulator CdhR
NZ_LCYG01000129.1	Prodigal:002006	CDS	2450	3100	.	-	0	ID=NJKIAAHI_00695;inference=ab initio prediction:Prodigal:002006;locus_tag=NJKIAAHI_00695;product=hypothetical protein
NZ_LCYG01000129.1	Prodigal:002006	CDS	3255	3719	.	-	0	ID=NJKIAAHI_00696;inference=ab initio prediction:Prodigal:002006;locus_tag=NJKIAAHI_00696;product=hypothetical protein
NZ_LCYG01000129.1	Prodigal:002006	CDS	4044	4199	.	-	0	ID=NJKIAAHI_00697;inference=ab initio prediction:Prodigal:002006;locus_tag=NJKIAAHI_00697;product=hypothetical protein
NZ_LCYG01000129.1	Prodigal:002006	CDS	4344	4433	.	-	0	ID=NJKIAAHI_00698;inference=ab initio prediction:Prodigal:002006;locus_tag=NJKIAAHI_00698;product=hypothetical protein
NZ_LCYG01000129.1	Prodigal:002006	CDS	4716	5342	.	+	0	ID=NJKIAAHI_00699;inference=ab initio prediction:Prodigal:002006;locus_tag=NJKIAAHI_00699;product=hypothetical protein
NZ_LCYG01000129.1	Prodigal:002006	CDS	5744	9379	.	+	0	ID=NJKIAAHI_00700;eC_number=2.7.-.-;Name=sasA_3;gene=sasA_3;inference=ab initio prediction:Prodigal:002006,protein motif:HAMAP:MF_01837;locus_tag=NJKIAAHI_00700;product=Adaptive-response sensory-kinase SasA
NZ_LCYG01000129.1	Prodigal:002006	CDS	9484	10128	.	+	0	ID=NJKIAAHI_00701;Name=todT_2;gene=todT_2;inference=ab initio prediction:Prodigal:002006,similar to AA sequence:UniProtKB:I7CA98;locus_tag=NJKIAAHI_00701;product=Response regulator protein TodT
NZ_LCYG01000129.1	Prodigal:002006	CDS	10220	10621	.	+	0	ID=NJKIAAHI_00702;Name=tdiR;gene=tdiR;inference=ab initio prediction:Prodigal:002006,similar to AA sequence:UniProtKB:O87940;locus_tag=NJKIAAHI_00702;product=Transcriptional regulatory protein TdiR
NZ_LCYG01000129.1	Prodigal:002006	CDS	10800	11327	.	+	0	ID=NJKIAAHI_00703;inference=ab initio prediction:Prodigal:002006;locus_tag=NJKIAAHI_00703;product=hypothetical protein
NZ_LCYG01000129.1	Prodigal:002006	CDS	11399	12154	.	+	0	ID=NJKIAAHI_00704;inference=ab initio prediction:Prodigal:002006;locus_tag=NJKIAAHI_00704;product=hypothetical protein
NZ_LCYG01000129.1	Prodigal:002006	CDS	12205	12630	.	+	0	ID=NJKIAAHI_00705;inference=ab initio prediction:Prodigal:002006;locus_tag=NJKIAAHI_00705;product=hypothetical protein
NZ_LCYG01000129.1	Prodigal:002006	CDS	12679	13509	.	+	0	ID=NJKIAAHI_00706;eC_number=1.11.1.10;Name=cpo_2;gene=cpo_2;inference=ab initio prediction:Prodigal:002006,similar to AA sequence:UniProtKB:P49323;locus_tag=NJKIAAHI_00706;product=Non-heme chloroperoxidase
NZ_LCYG01000129.1	Prodigal:002006	CDS	13624	14271	.	+	0	ID=NJKIAAHI_00707;inference=ab initio prediction:Prodigal:002006;locus_tag=NJKIAAHI_00707;product=hypothetical protein
NZ_LCYG01000129.1	Prodigal:002006	CDS	14464	14670	.	-	0	ID=NJKIAAHI_00708;inference=ab initio prediction:Prodigal:002006;locus_tag=NJKIAAHI_00708;product=hypothetical protein
NZ_LCYG01000013.1	Prodigal:002006	CDS	198	725	.	+	0	ID=NJKIAAHI_00709;inference=ab initio prediction:Prodigal:002006;locus_tag=NJKIAAHI_00709;product=hypothetical protein
NZ_LCYG01000013.1	Prodigal:002006	CDS	684	1979	.	-	0	ID=NJKIAAHI_00710;eC_number=7.1.1.-;Name=nuoF;gene=nuoF;inference=ab initio prediction:Prodigal:002006,similar to AA sequence:UniProtKB:A8GQT6;locus_tag=NJKIAAHI_00710;product=NADH-quinone oxidoreductase subunit F
NZ_LCYG01000013.1	Prodigal:002006	CDS	2052	2444	.	-	0	ID=NJKIAAHI_00711;inference=ab initio prediction:Prodigal:002006;locus_tag=NJKIAAHI_00711;product=hypothetical protein
NZ_LCYG01000013.1	Prodigal:002006	CDS	2571	3560	.	-	0	ID=NJKIAAHI_00712;eC_number=1.3.1.103;inference=ab initio prediction:Prodigal:002006,similar to AA sequence:UniProtKB:Q59I44;locus_tag=NJKIAAHI_00712;product=2-haloacrylate reductase
NZ_LCYG01000130.1	Prodigal:002006	CDS	249	2489	.	+	0	ID=NJKIAAHI_00713;inference=ab initio prediction:Prodigal:002006;locus_tag=NJKIAAHI_00713;product=hypothetical protein
NZ_LCYG01000130.1	Prodigal:002006	CDS	2771	3316	.	-	0	ID=NJKIAAHI_00714;inference=ab initio prediction:Prodigal:002006;locus_tag=NJKIAAHI_00714;product=hypothetical protein
NZ_LCYG01000130.1	Prodigal:002006	CDS	3766	4806	.	-	0	ID=NJKIAAHI_00715;inference=ab initio prediction:Prodigal:002006,similar to AA sequence:ISfinder:ISMex9;locus_tag=NJKIAAHI_00715;product=IS110 family transposase ISMex9
NZ_LCYG01000130.1	Prodigal:002006	CDS	5071	6102	.	-	0	ID=NJKIAAHI_00716;inference=ab initio prediction:Prodigal:002006,similar to AA sequence:ISfinder:ISCc4;locus_tag=NJKIAAHI_00716;product=IS110 family transposase ISCc4
NZ_LCYG01000130.1	Prodigal:002006	CDS	6541	6942	.	+	0	ID=NJKIAAHI_00717;inference=ab initio prediction:Prodigal:002006,similar to AA sequence:ISfinder:ISBj7;locus_tag=NJKIAAHI_00717;product=IS6 family transposase ISBj7
NZ_LCYG01000130.1	Prodigal:002006	CDS	7132	8967	.	+	0	ID=NJKIAAHI_00718;eC_number=2.3.2.27;Name=ipaH3;db_xref=COG:COG4886;gene=ipaH3;inference=ab initio prediction:Prodigal:002006,similar to AA sequence:UniProtKB:Q83RJ4;locus_tag=NJKIAAHI_00718;product=E3 ubiquitin-protein ligase ipaH3
NZ_LCYG01000130.1	Prodigal:002006	CDS	9301	9579	.	+	0	ID=NJKIAAHI_00719;inference=ab initio prediction:Prodigal:002006;locus_tag=NJKIAAHI_00719;product=hypothetical protein
NZ_LCYG01000130.1	Prodigal:002006	CDS	9745	10443	.	+	0	ID=NJKIAAHI_00720;inference=ab initio prediction:Prodigal:002006,similar to AA sequence:ISfinder:IS1663;locus_tag=NJKIAAHI_00720;product=IS110 family transposase IS1663
NZ_LCYG01000130.1	Prodigal:002006	CDS	10778	11191	.	+	0	ID=NJKIAAHI_00721;inference=ab initio prediction:Prodigal:002006,similar to AA sequence:ISfinder:ISEas1;locus_tag=NJKIAAHI_00721;product=IS6 family transposase ISEas1
NZ_LCYG01000130.1	Prodigal:002006	CDS	11559	11807	.	-	0	ID=NJKIAAHI_00722;Name=nodD2_1;gene=nodD2_1;inference=ab initio prediction:Prodigal:002006,similar to AA sequence:UniProtKB:P55700;locus_tag=NJKIAAHI_00722;product=Nodulation protein D 2
NZ_LCYG01000130.1	Prodigal:002006	CDS	11881	12165	.	-	0	ID=NJKIAAHI_00723;inference=ab initio prediction:Prodigal:002006;locus_tag=NJKIAAHI_00723;product=hypothetical protein
NZ_LCYG01000131.1	Prodigal:002006	CDS	700	1110	.	+	0	ID=NJKIAAHI_00724;Name=rssB_1;gene=rssB_1;inference=ab initio prediction:Prodigal:002006,protein motif:HAMAP:MF_00958;locus_tag=NJKIAAHI_00724;product=Regulator of RpoS
NZ_LCYG01000131.1	Prodigal:002006	CDS	1107	1736	.	+	0	ID=NJKIAAHI_00725;eC_number=2.3.1.-;Name=nodA;gene=nodA;inference=ab initio prediction:Prodigal:002006,similar to AA sequence:UniProtKB:P02962;locus_tag=NJKIAAHI_00725;product=Nodulation protein A
NZ_LCYG01000131.1	Prodigal:002006	CDS	1733	2392	.	+	0	ID=NJKIAAHI_00726;eC_number=3.5.1.104;db_xref=COG:COG0726;inference=ab initio prediction:Prodigal:002006,similar to AA sequence:UniProtKB:Q81AF4;locus_tag=NJKIAAHI_00726;product=Peptidoglycan-N-acetylglucosamine deacetylase
NZ_LCYG01000131.1	Prodigal:002006	CDS	2408	3763	.	+	0	ID=NJKIAAHI_00727;eC_number=2.4.2.53;Name=arnC;gene=arnC;inference=ab initio prediction:Prodigal:002006,protein motif:HAMAP:MF_01164;locus_tag=NJKIAAHI_00727;product=Undecaprenyl-phosphate 4-deoxy-4-formamido-L-arabinose transferase
NZ_LCYG01000131.1	Prodigal:002006	CDS	3790	4410	.	+	0	ID=NJKIAAHI_00728;eC_number=2.1.1.222;Name=COQ3_1;gene=COQ3_1;inference=ab initio prediction:Prodigal:002006,protein motif:HAMAP:MF_00472;locus_tag=NJKIAAHI_00728;product=Ubiquinone biosynthesis O-methyltransferase%2C mitochondrial
NZ_LCYG01000131.1	Prodigal:002006	CDS	4432	6144	.	+	0	ID=NJKIAAHI_00729;eC_number=6.1.2.2;Name=tobZ;gene=tobZ;inference=ab initio prediction:Prodigal:002006,similar to AA sequence:UniProtKB:Q70IY1;locus_tag=NJKIAAHI_00729;product=nebramycin 5' synthase
NZ_LCYG01000131.1	Prodigal:002006	CDS	6149	7063	.	+	0	ID=NJKIAAHI_00730;eC_number=3.6.3.-;Name=lnrL_1;db_xref=COG:COG1131;gene=lnrL_1;inference=ab initio prediction:Prodigal:002006,similar to AA sequence:UniProtKB:P94440;locus_tag=NJKIAAHI_00730;product=Linearmycin resistance ATP-binding protein LnrL
NZ_LCYG01000131.1	Prodigal:002006	CDS	7067	7855	.	+	0	ID=NJKIAAHI_00731;inference=ab initio prediction:Prodigal:002006;locus_tag=NJKIAAHI_00731;product=hypothetical protein
NZ_LCYG01000131.1	Prodigal:002006	CDS	7891	8067	.	+	0	ID=NJKIAAHI_00732;inference=ab initio prediction:Prodigal:002006;locus_tag=NJKIAAHI_00732;product=hypothetical protein
NZ_LCYG01000131.1	Prodigal:002006	CDS	8239	10284	.	+	0	ID=NJKIAAHI_00733;eC_number=2.1.3.12;Name=novN;gene=novN;inference=ab initio prediction:Prodigal:002006,similar to AA sequence:UniProtKB:Q9L9F4;locus_tag=NJKIAAHI_00733;product=Decarbamoylnovobiocin carbamoyltransferase
NZ_LCYG01000131.1	Prodigal:002006	CDS	10721	11683	.	+	0	ID=NJKIAAHI_00734;inference=ab initio prediction:Prodigal:002006;locus_tag=NJKIAAHI_00734;product=hypothetical protein
NZ_LCYG01000131.1	Prodigal:002006	CDS	11759	12712	.	+	0	ID=NJKIAAHI_00735;eC_number=1.1.1.271;Name=fcl_1;db_xref=COG:COG0451;gene=fcl_1;inference=ab initio prediction:Prodigal:002006,similar to AA sequence:UniProtKB:P32055;locus_tag=NJKIAAHI_00735;product=GDP-L-fucose synthase
NZ_LCYG01000132.1	Prodigal:002006	CDS	148	648	.	-	0	ID=NJKIAAHI_00736;inference=ab initio prediction:Prodigal:002006;locus_tag=NJKIAAHI_00736;product=hypothetical protein
NZ_LCYG01000132.1	Prodigal:002006	CDS	734	1045	.	-	0	ID=NJKIAAHI_00737;inference=ab initio prediction:Prodigal:002006;locus_tag=NJKIAAHI_00737;product=hypothetical protein
NZ_LCYG01000132.1	Prodigal:002006	CDS	1147	1512	.	-	0	ID=NJKIAAHI_00738;inference=ab initio prediction:Prodigal:002006;locus_tag=NJKIAAHI_00738;product=hypothetical protein
NZ_LCYG01000132.1	Prodigal:002006	CDS	1681	2085	.	+	0	ID=NJKIAAHI_00739;inference=ab initio prediction:Prodigal:002006;locus_tag=NJKIAAHI_00739;product=hypothetical protein
NZ_LCYG01000132.1	Prodigal:002006	CDS	2605	3930	.	+	0	ID=NJKIAAHI_00740;eC_number=1.8.5.-;Name=msrP_1;gene=msrP_1;inference=ab initio prediction:Prodigal:002006,protein motif:HAMAP:MF_01206;locus_tag=NJKIAAHI_00740;product=Protein-methionine-sulfoxide reductase catalytic subunit MsrP
NZ_LCYG01000132.1	Prodigal:002006	CDS	3935	4306	.	+	0	ID=NJKIAAHI_00741;inference=ab initio prediction:Prodigal:002006;locus_tag=NJKIAAHI_00741;product=hypothetical protein
NZ_LCYG01000132.1	Prodigal:002006	CDS	4926	5729	.	-	0	ID=NJKIAAHI_00742;inference=ab initio prediction:Prodigal:002006;locus_tag=NJKIAAHI_00742;product=hypothetical protein
NZ_LCYG01000132.1	Prodigal:002006	CDS	5719	6381	.	-	0	ID=NJKIAAHI_00743;inference=ab initio prediction:Prodigal:002006;locus_tag=NJKIAAHI_00743;product=hypothetical protein
NZ_LCYG01000132.1	Prodigal:002006	CDS	7446	7820	.	+	0	ID=NJKIAAHI_00744;inference=ab initio prediction:Prodigal:002006;locus_tag=NJKIAAHI_00744;product=hypothetical protein
NZ_LCYG01000133.1	Prodigal:002006	CDS	28	333	.	+	0	ID=NJKIAAHI_00745;inference=ab initio prediction:Prodigal:002006;locus_tag=NJKIAAHI_00745;product=hypothetical protein
NZ_LCYG01000133.1	Prodigal:002006	CDS	414	1793	.	+	0	ID=NJKIAAHI_00746;eC_number=2.6.1.113;Name=spuC_1;db_xref=COG:COG0161;gene=spuC_1;inference=ab initio prediction:Prodigal:002006,similar to AA sequence:UniProtKB:Q9I6J2;locus_tag=NJKIAAHI_00746;product=Putrescine--pyruvate aminotransferase
NZ_LCYG01000134.1	Prodigal:002006	CDS	90	314	.	-	0	ID=NJKIAAHI_00747;inference=ab initio prediction:Prodigal:002006;locus_tag=NJKIAAHI_00747;product=hypothetical protein
NZ_LCYG01000134.1	Prodigal:002006	CDS	320	1336	.	-	0	ID=NJKIAAHI_00748;inference=ab initio prediction:Prodigal:002006,similar to AA sequence:ISfinder:ISAli20;locus_tag=NJKIAAHI_00748;product=Tn3 family transposase ISAli20
NZ_LCYG01000134.1	Prodigal:002006	CDS	1455	2150	.	+	0	ID=NJKIAAHI_00749;inference=ab initio prediction:Prodigal:002006,similar to AA sequence:ISfinder:ISEas1;locus_tag=NJKIAAHI_00749;product=IS6 family transposase ISEas1
NZ_LCYG01000134.1	Prodigal:002006	CDS	2372	2650	.	-	0	ID=NJKIAAHI_00750;inference=ab initio prediction:Prodigal:002006;locus_tag=NJKIAAHI_00750;product=hypothetical protein
NZ_LCYG01000134.1	Prodigal:002006	CDS	2871	3548	.	-	0	ID=NJKIAAHI_00751;inference=ab initio prediction:Prodigal:002006;locus_tag=NJKIAAHI_00751;product=hypothetical protein
NZ_LCYG01000134.1	Prodigal:002006	CDS	3791	4312	.	+	0	ID=NJKIAAHI_00752;inference=ab initio prediction:Prodigal:002006;locus_tag=NJKIAAHI_00752;product=hypothetical protein
NZ_LCYG01000134.1	Prodigal:002006	CDS	4354	5115	.	-	0	ID=NJKIAAHI_00753;inference=ab initio prediction:Prodigal:002006;locus_tag=NJKIAAHI_00753;product=hypothetical protein
NZ_LCYG01000134.1	Prodigal:002006	CDS	5364	6134	.	+	0	ID=NJKIAAHI_00754;eC_number=2.7.4.1;inference=ab initio prediction:Prodigal:002006,similar to AA sequence:UniProtKB:Q92ZU4;locus_tag=NJKIAAHI_00754;product=Polyphosphate:ADP phosphotransferase 3
NZ_LCYG01000134.1	Prodigal:002006	CDS	6221	7999	.	+	0	ID=NJKIAAHI_00755;db_xref=COG:COG0659;inference=ab initio prediction:Prodigal:002006,similar to AA sequence:UniProtKB:P9WGF7;locus_tag=NJKIAAHI_00755;product=putative sulfate transporter
NZ_LCYG01000134.1	Prodigal:002006	CDS	8012	8209	.	+	0	ID=NJKIAAHI_00756;inference=ab initio prediction:Prodigal:002006;locus_tag=NJKIAAHI_00756;product=hypothetical protein
NZ_LCYG01000134.1	Prodigal:002006	CDS	8365	9579	.	-	0	ID=NJKIAAHI_00757;Name=rhaS_2;gene=rhaS_2;inference=ab initio prediction:Prodigal:002006,protein motif:HAMAP:MF_01534;locus_tag=NJKIAAHI_00757;product=HTH-type transcriptional activator RhaS
NZ_LCYG01000134.1	Prodigal:002006	CDS	9702	9887	.	+	0	ID=NJKIAAHI_00758;inference=ab initio prediction:Prodigal:002006;locus_tag=NJKIAAHI_00758;product=hypothetical protein
NZ_LCYG01000135.1	Prodigal:002006	CDS	548	1924	.	-	0	ID=NJKIAAHI_00759;eC_number=2.6.1.9;Name=hisC_1;gene=hisC_1;inference=ab initio prediction:Prodigal:002006,protein motif:HAMAP:MF_01023;locus_tag=NJKIAAHI_00759;product=Histidinol-phosphate aminotransferase
NZ_LCYG01000135.1	Prodigal:002006	CDS	3107	3583	.	+	0	ID=NJKIAAHI_00760;inference=ab initio prediction:Prodigal:002006;locus_tag=NJKIAAHI_00760;product=hypothetical protein
NZ_LCYG01000135.1	Prodigal:002006	CDS	3552	4985	.	-	0	ID=NJKIAAHI_00761;eC_number=1.2.1.26;Name=araE;gene=araE;inference=ab initio prediction:Prodigal:002006,similar to AA sequence:UniProtKB:Q1JUP4;locus_tag=NJKIAAHI_00761;product=Alpha-ketoglutaric semialdehyde dehydrogenase 1
NZ_LCYG01000135.1	Prodigal:002006	CDS	5055	5954	.	-	0	ID=NJKIAAHI_00762;eC_number=4.-.-.-;Name=dapAL_1;gene=dapAL_1;inference=ab initio prediction:Prodigal:002006,similar to AA sequence:UniProtKB:O69782;locus_tag=NJKIAAHI_00762;product=putative DapA-like lyase
NZ_LCYG01000135.1	Prodigal:002006	CDS	5958	6299	.	-	0	ID=NJKIAAHI_00763;eC_number=7.6.2.8;Name=btuD_6;gene=btuD_6;inference=ab initio prediction:Prodigal:002006,protein motif:HAMAP:MF_01005;locus_tag=NJKIAAHI_00763;product=Vitamin B12 import ATP-binding protein BtuD
NZ_LCYG01000136.1	Prodigal:002006	CDS	274	1485	.	+	0	ID=NJKIAAHI_00764;inference=ab initio prediction:Prodigal:002006;locus_tag=NJKIAAHI_00764;product=hypothetical protein
NZ_LCYG01000136.1	Prodigal:002006	CDS	1510	2142	.	-	0	ID=NJKIAAHI_00765;eC_number=2.3.1.-;Name=eis_1;gene=eis_1;inference=ab initio prediction:Prodigal:002006,protein motif:HAMAP:MF_01812;locus_tag=NJKIAAHI_00765;product=N-acetyltransferase Eis
NZ_LCYG01000136.1	Prodigal:002006	CDS	2288	3442	.	-	0	ID=NJKIAAHI_00766;eC_number=4.1.1.17;Name=ldc;gene=ldc;inference=ab initio prediction:Prodigal:002006,similar to AA sequence:UniProtKB:O50657;locus_tag=NJKIAAHI_00766;product=Lysine/ornithine decarboxylase
NZ_LCYG01000136.1	Prodigal:002006	CDS	4074	5648	.	+	0	ID=NJKIAAHI_00767;Name=mdoG;db_xref=COG:COG3131;gene=mdoG;inference=ab initio prediction:Prodigal:002006,similar to AA sequence:UniProtKB:P33136;locus_tag=NJKIAAHI_00767;product=Glucans biosynthesis protein G
NZ_LCYG01000136.1	Prodigal:002006	CDS	5751	6764	.	+	0	ID=NJKIAAHI_00768;inference=ab initio prediction:Prodigal:002006;locus_tag=NJKIAAHI_00768;product=hypothetical protein
NZ_LCYG01000136.1	Prodigal:002006	CDS	6796	7569	.	+	0	ID=NJKIAAHI_00769;eC_number=3.6.3.-;Name=ssuB_2;db_xref=COG:COG1116;gene=ssuB_2;inference=ab initio prediction:Prodigal:002006,similar to AA sequence:UniProtKB:P97027;locus_tag=NJKIAAHI_00769;product=Aliphatic sulfonates import ATP-binding protein SsuB
NZ_LCYG01000136.1	Prodigal:002006	CDS	7569	8384	.	+	0	ID=NJKIAAHI_00770;Name=ribX_2;gene=ribX_2;inference=ab initio prediction:Prodigal:002006,similar to AA sequence:UniProtKB:A9WGD1;locus_tag=NJKIAAHI_00770;product=Riboflavin transport system permease protein RibX
NZ_LCYG01000136.1	Prodigal:002006	CDS	8477	9004	.	+	0	ID=NJKIAAHI_00771;Name=slyA_1;gene=slyA_1;inference=ab initio prediction:Prodigal:002006,protein motif:HAMAP:MF_01819;locus_tag=NJKIAAHI_00771;product=Transcriptional regulator SlyA
NZ_LCYG01000136.1	Prodigal:002006	CDS	9109	9414	.	+	0	ID=NJKIAAHI_00772;inference=ab initio prediction:Prodigal:002006;locus_tag=NJKIAAHI_00772;product=hypothetical protein
NZ_LCYG01000136.1	Prodigal:002006	CDS	9432	10403	.	+	0	ID=NJKIAAHI_00773;eC_number=1.1.1.215;db_xref=COG:COG1052;inference=ab initio prediction:Prodigal:002006,similar to AA sequence:UniProtKB:Q5FTU6;locus_tag=NJKIAAHI_00773;product=2-ketogluconate reductase
NZ_LCYG01000136.1	Prodigal:002006	CDS	10510	11256	.	-	0	ID=NJKIAAHI_00774;eC_number=1.1.1.-;inference=ab initio prediction:Prodigal:002006,similar to AA sequence:UniProtKB:Q8P3K4;locus_tag=NJKIAAHI_00774;product=2-keto-3-deoxy-L-fuconate dehydrogenase
NZ_LCYG01000136.1	Prodigal:002006	CDS	11391	13199	.	-	0	ID=NJKIAAHI_00775;eC_number=4.2.1.25;Name=araC_1;gene=araC_1;inference=ab initio prediction:Prodigal:002006,similar to AA sequence:UniProtKB:Q1JUQ1;locus_tag=NJKIAAHI_00775;product=L-arabonate dehydratase
NZ_LCYG01000136.1	Prodigal:002006	CDS	13545	14384	.	-	0	ID=NJKIAAHI_00776;inference=ab initio prediction:Prodigal:002006;locus_tag=NJKIAAHI_00776;product=hypothetical protein
NZ_LCYG01000136.1	Prodigal:002006	CDS	14451	15086	.	-	0	ID=NJKIAAHI_00777;Name=eda;db_xref=COG:COG0800;gene=eda;inference=ab initio prediction:Prodigal:002006,similar to AA sequence:UniProtKB:P0A955;locus_tag=NJKIAAHI_00777;product=KHG/KDPG aldolase
NZ_LCYG01000137.1	Prodigal:002006	CDS	25	204	.	+	0	ID=NJKIAAHI_00778;Name=ybhL_1;db_xref=COG:COG0670;gene=ybhL_1;inference=ab initio prediction:Prodigal:002006,similar to AA sequence:UniProtKB:P0AAC4;locus_tag=NJKIAAHI_00778;product=Inner membrane protein YbhL
NZ_LCYG01000137.1	Prodigal:002006	CDS	437	1195	.	+	0	ID=NJKIAAHI_00779;inference=ab initio prediction:Prodigal:002006,similar to AA sequence:UniProtKB:P0AEC0;locus_tag=NJKIAAHI_00779;note=UPF0053 inner membrane protein YoaE;product=hypothetical protein
NZ_LCYG01000137.1	Prodigal:002006	CDS	1498	2760	.	-	0	ID=NJKIAAHI_00780;eC_number=1.4.1.2;Name=gluD;gene=gluD;inference=ab initio prediction:Prodigal:002006,similar to AA sequence:UniProtKB:Q7A6H8;locus_tag=NJKIAAHI_00780;product=NAD-specific glutamate dehydrogenase
NZ_LCYG01000137.1	Prodigal:002006	CDS	2819	2986	.	+	0	ID=NJKIAAHI_00781;inference=ab initio prediction:Prodigal:002006;locus_tag=NJKIAAHI_00781;product=hypothetical protein
NZ_LCYG01000137.1	Prodigal:002006	CDS	3226	3672	.	+	0	ID=NJKIAAHI_00782;Name=rnk_1;gene=rnk_1;inference=ab initio prediction:Prodigal:002006,protein motif:HAMAP:MF_00954;locus_tag=NJKIAAHI_00782;product=Regulator of nucleoside diphosphate kinase
NZ_LCYG01000137.1	Prodigal:002006	CDS	3690	4127	.	+	0	ID=NJKIAAHI_00783;Name=rnk_2;db_xref=COG:COG0782;gene=rnk_2;inference=ab initio prediction:Prodigal:002006,similar to AA sequence:UniProtKB:P0AFW4;locus_tag=NJKIAAHI_00783;product=Regulator of nucleoside diphosphate kinase
NZ_LCYG01000137.1	Prodigal:002006	CDS	4124	4276	.	+	0	ID=NJKIAAHI_00784;inference=ab initio prediction:Prodigal:002006;locus_tag=NJKIAAHI_00784;product=hypothetical protein
NZ_LCYG01000137.1	Prodigal:002006	CDS	4273	4389	.	+	0	ID=NJKIAAHI_00785;inference=ab initio prediction:Prodigal:002006;locus_tag=NJKIAAHI_00785;product=hypothetical protein
NZ_LCYG01000137.1	Prodigal:002006	CDS	4445	4768	.	-	0	ID=NJKIAAHI_00786;inference=ab initio prediction:Prodigal:002006;locus_tag=NJKIAAHI_00786;product=hypothetical protein
NZ_LCYG01000137.1	Prodigal:002006	CDS	4784	5206	.	-	0	ID=NJKIAAHI_00787;Name=rnk_3;gene=rnk_3;inference=ab initio prediction:Prodigal:002006,protein motif:HAMAP:MF_00954;locus_tag=NJKIAAHI_00787;product=Regulator of nucleoside diphosphate kinase
NZ_LCYG01000137.1	Prodigal:002006	CDS	5259	5687	.	-	0	ID=NJKIAAHI_00788;Name=rnk_4;db_xref=COG:COG0782;gene=rnk_4;inference=ab initio prediction:Prodigal:002006,similar to AA sequence:UniProtKB:P0AFW4;locus_tag=NJKIAAHI_00788;product=Regulator of nucleoside diphosphate kinase
NZ_LCYG01000137.1	Prodigal:002006	CDS	6257	6796	.	-	0	ID=NJKIAAHI_00789;inference=ab initio prediction:Prodigal:002006;locus_tag=NJKIAAHI_00789;product=hypothetical protein
NZ_LCYG01000137.1	Prodigal:002006	CDS	7206	7814	.	+	0	ID=NJKIAAHI_00790;inference=ab initio prediction:Prodigal:002006;locus_tag=NJKIAAHI_00790;product=hypothetical protein
NZ_LCYG01000137.1	Prodigal:002006	CDS	8427	9173	.	+	0	ID=NJKIAAHI_00791;Name=mrcA_1;db_xref=COG:COG5009;gene=mrcA_1;inference=ab initio prediction:Prodigal:002006,similar to AA sequence:UniProtKB:O05131;locus_tag=NJKIAAHI_00791;product=Penicillin-binding protein 1A
NZ_LCYG01000137.1	Prodigal:002006	CDS	9125	9712	.	+	0	ID=NJKIAAHI_00792;Name=mrcA_2;db_xref=COG:COG5009;gene=mrcA_2;inference=ab initio prediction:Prodigal:002006,similar to AA sequence:UniProtKB:Q07806;locus_tag=NJKIAAHI_00792;product=Penicillin-binding protein 1A
NZ_LCYG01000137.1	Prodigal:002006	CDS	9735	10847	.	+	0	ID=NJKIAAHI_00793;Name=mrcA_3;db_xref=COG:COG5009;gene=mrcA_3;inference=ab initio prediction:Prodigal:002006,similar to AA sequence:UniProtKB:O05131;locus_tag=NJKIAAHI_00793;product=Penicillin-binding protein 1A
NZ_LCYG01000137.1	Prodigal:002006	CDS	10883	11527	.	+	0	ID=NJKIAAHI_00794;inference=ab initio prediction:Prodigal:002006,similar to AA sequence:UniProtKB:P0AFP0;locus_tag=NJKIAAHI_00794;note=UPF0126 inner membrane protein YadS;product=hypothetical protein
NZ_LCYG01000137.1	Prodigal:002006	CDS	11945	12292	.	+	0	ID=NJKIAAHI_00795;inference=ab initio prediction:Prodigal:002006;locus_tag=NJKIAAHI_00795;product=hypothetical protein
NZ_LCYG01000137.1	Prodigal:002006	CDS	12308	12943	.	+	0	ID=NJKIAAHI_00796;inference=ab initio prediction:Prodigal:002006;locus_tag=NJKIAAHI_00796;product=hypothetical protein
NZ_LCYG01000137.1	Prodigal:002006	CDS	13058	13675	.	+	0	ID=NJKIAAHI_00797;inference=ab initio prediction:Prodigal:002006;locus_tag=NJKIAAHI_00797;product=hypothetical protein
NZ_LCYG01000137.1	Prodigal:002006	CDS	14223	14411	.	+	0	ID=NJKIAAHI_00798;inference=ab initio prediction:Prodigal:002006;locus_tag=NJKIAAHI_00798;product=hypothetical protein
NZ_LCYG01000137.1	Prodigal:002006	CDS	14411	15163	.	+	0	ID=NJKIAAHI_00799;inference=ab initio prediction:Prodigal:002006;locus_tag=NJKIAAHI_00799;product=hypothetical protein
NZ_LCYG01000137.1	Prodigal:002006	CDS	15454	15663	.	+	0	ID=NJKIAAHI_00800;inference=ab initio prediction:Prodigal:002006;locus_tag=NJKIAAHI_00800;product=hypothetical protein
NZ_LCYG01000137.1	Prodigal:002006	CDS	15767	15994	.	-	0	ID=NJKIAAHI_00801;inference=ab initio prediction:Prodigal:002006;locus_tag=NJKIAAHI_00801;product=hypothetical protein
NZ_LCYG01000137.1	Prodigal:002006	CDS	16430	17425	.	+	0	ID=NJKIAAHI_00802;inference=ab initio prediction:Prodigal:002006;locus_tag=NJKIAAHI_00802;product=hypothetical protein
NZ_LCYG01000137.1	Prodigal:002006	CDS	17703	19352	.	+	0	ID=NJKIAAHI_00803;Name=malT_3;gene=malT_3;inference=ab initio prediction:Prodigal:002006,protein motif:HAMAP:MF_01247;locus_tag=NJKIAAHI_00803;product=HTH-type transcriptional regulator MalT
NZ_LCYG01000137.1	Prodigal:002006	CDS	19462	19647	.	+	0	ID=NJKIAAHI_00804;inference=ab initio prediction:Prodigal:002006,similar to AA sequence:UniProtKB:P68206;locus_tag=NJKIAAHI_00804;note=UPF0337 protein YjbJ;product=hypothetical protein
NZ_LCYG01000137.1	Prodigal:002006	CDS	19867	20613	.	+	0	ID=NJKIAAHI_00805;inference=ab initio prediction:Prodigal:002006;locus_tag=NJKIAAHI_00805;product=hypothetical protein
NZ_LCYG01000137.1	Prodigal:002006	CDS	20776	21072	.	+	0	ID=NJKIAAHI_00806;inference=ab initio prediction:Prodigal:002006;locus_tag=NJKIAAHI_00806;product=hypothetical protein
NZ_LCYG01000137.1	Prodigal:002006	CDS	21266	22078	.	-	0	ID=NJKIAAHI_00807;inference=ab initio prediction:Prodigal:002006;locus_tag=NJKIAAHI_00807;product=hypothetical protein
NZ_LCYG01000137.1	Prodigal:002006	CDS	22229	23086	.	-	0	ID=NJKIAAHI_00808;inference=ab initio prediction:Prodigal:002006;locus_tag=NJKIAAHI_00808;product=hypothetical protein
NZ_LCYG01000138.1	Prodigal:002006	CDS	84	983	.	-	0	ID=NJKIAAHI_00809;inference=ab initio prediction:Prodigal:002006;locus_tag=NJKIAAHI_00809;product=hypothetical protein
NZ_LCYG01000138.1	Prodigal:002006	CDS	1421	3487	.	+	0	ID=NJKIAAHI_00810;inference=ab initio prediction:Prodigal:002006;locus_tag=NJKIAAHI_00810;product=hypothetical protein
NZ_LCYG01000139.1	Prodigal:002006	CDS	632	838	.	+	0	ID=NJKIAAHI_00811;inference=ab initio prediction:Prodigal:002006;locus_tag=NJKIAAHI_00811;product=hypothetical protein
NZ_LCYG01000139.1	Prodigal:002006	CDS	866	1024	.	+	0	ID=NJKIAAHI_00812;inference=ab initio prediction:Prodigal:002006;locus_tag=NJKIAAHI_00812;product=hypothetical protein
NZ_LCYG01000139.1	Prodigal:002006	CDS	1791	2090	.	-	0	ID=NJKIAAHI_00813;inference=ab initio prediction:Prodigal:002006;locus_tag=NJKIAAHI_00813;product=hypothetical protein
NZ_LCYG01000139.1	Prodigal:002006	CDS	2128	2298	.	-	0	ID=NJKIAAHI_00814;inference=ab initio prediction:Prodigal:002006;locus_tag=NJKIAAHI_00814;product=hypothetical protein
NZ_LCYG01000139.1	Prodigal:002006	CDS	2697	5345	.	-	0	ID=NJKIAAHI_00815;inference=ab initio prediction:Prodigal:002006;locus_tag=NJKIAAHI_00815;product=hypothetical protein
NZ_LCYG01000014.1	Prodigal:002006	CDS	349	1203	.	-	0	ID=NJKIAAHI_00816;eC_number=2.1.1.80;Name=cheR1;gene=cheR1;inference=ab initio prediction:Prodigal:002006,similar to AA sequence:UniProtKB:O87131;locus_tag=NJKIAAHI_00816;product=Chemotaxis protein methyltransferase 1
NZ_LCYG01000014.1	Prodigal:002006	CDS	1200	2258	.	-	0	ID=NJKIAAHI_00817;eC_number=3.1.1.61;Name=cheB_1;db_xref=COG:COG2201;gene=cheB_1;inference=ab initio prediction:Prodigal:002006,similar to AA sequence:UniProtKB:Q9WYN9;locus_tag=NJKIAAHI_00817;product=Protein-glutamate methylesterase/protein-glutamine glutaminase
NZ_LCYG01000014.1	Prodigal:002006	CDS	2320	2703	.	-	0	ID=NJKIAAHI_00818;Name=cheY_1;db_xref=COG:COG0784;gene=cheY_1;inference=ab initio prediction:Prodigal:002006,similar to AA sequence:UniProtKB:P0A2D5;locus_tag=NJKIAAHI_00818;product=Chemotaxis protein CheY
NZ_LCYG01000014.1	Prodigal:002006	CDS	2759	3193	.	-	0	ID=NJKIAAHI_00819;inference=ab initio prediction:Prodigal:002006;locus_tag=NJKIAAHI_00819;product=hypothetical protein
NZ_LCYG01000014.1	Prodigal:002006	CDS	3205	3549	.	-	0	ID=NJKIAAHI_00820;inference=ab initio prediction:Prodigal:002006;locus_tag=NJKIAAHI_00820;product=hypothetical protein
NZ_LCYG01000014.1	Prodigal:002006	CDS	3560	3994	.	-	0	ID=NJKIAAHI_00821;inference=ab initio prediction:Prodigal:002006;locus_tag=NJKIAAHI_00821;product=hypothetical protein
NZ_LCYG01000014.1	Prodigal:002006	CDS	4041	4439	.	-	0	ID=NJKIAAHI_00822;inference=ab initio prediction:Prodigal:002006;locus_tag=NJKIAAHI_00822;product=hypothetical protein
NZ_LCYG01000014.1	Prodigal:002006	CDS	4446	5132	.	-	0	ID=NJKIAAHI_00823;inference=ab initio prediction:Prodigal:002006;locus_tag=NJKIAAHI_00823;product=hypothetical protein
NZ_LCYG01000014.1	Prodigal:002006	CDS	5195	7270	.	-	0	ID=NJKIAAHI_00824;Name=flhA_1;db_xref=COG:COG1298;gene=flhA_1;inference=ab initio prediction:Prodigal:002006,similar to AA sequence:UniProtKB:Q8YDK9;locus_tag=NJKIAAHI_00824;product=Flagellar biosynthesis protein FlhA
NZ_LCYG01000014.1	Prodigal:002006	CDS	7396	7662	.	-	0	ID=NJKIAAHI_00825;inference=ab initio prediction:Prodigal:002006;locus_tag=NJKIAAHI_00825;product=hypothetical protein
NZ_LCYG01000014.1	Prodigal:002006	CDS	7665	8060	.	-	0	ID=NJKIAAHI_00826;inference=ab initio prediction:Prodigal:002006;locus_tag=NJKIAAHI_00826;product=hypothetical protein
NZ_LCYG01000014.1	Prodigal:002006	CDS	8075	8497	.	-	0	ID=NJKIAAHI_00827;Name=flbT;gene=flbT;inference=ab initio prediction:Prodigal:002006,protein motif:HAMAP:MF_00783;locus_tag=NJKIAAHI_00827;product=flagellum biosynthesis repressor protein FlbT
NZ_LCYG01000014.1	Prodigal:002006	CDS	8494	8841	.	-	0	ID=NJKIAAHI_00828;inference=ab initio prediction:Prodigal:002006;locus_tag=NJKIAAHI_00828;product=hypothetical protein
NZ_LCYG01000014.1	Prodigal:002006	CDS	8859	9893	.	-	0	ID=NJKIAAHI_00829;inference=ab initio prediction:Prodigal:002006;locus_tag=NJKIAAHI_00829;product=hypothetical protein
NZ_LCYG01000014.1	Prodigal:002006	CDS	9897	11345	.	-	0	ID=NJKIAAHI_00830;inference=ab initio prediction:Prodigal:002006;locus_tag=NJKIAAHI_00830;product=hypothetical protein
NZ_LCYG01000014.1	Prodigal:002006	CDS	11376	12848	.	-	0	ID=NJKIAAHI_00831;inference=ab initio prediction:Prodigal:002006;locus_tag=NJKIAAHI_00831;product=hypothetical protein
NZ_LCYG01000014.1	Prodigal:002006	CDS	12942	14261	.	-	0	ID=NJKIAAHI_00832;eC_number=7.1.2.2;Name=ssaN;db_xref=COG:COG1157;gene=ssaN;inference=ab initio prediction:Prodigal:002006,similar to AA sequence:UniProtKB:P74857;locus_tag=NJKIAAHI_00832;product=putative secretion system apparatus ATP synthase SsaN
NZ_LCYG01000014.1	Prodigal:002006	CDS	14270	15028	.	-	0	ID=NJKIAAHI_00833;Name=flgG_1;db_xref=COG:COG4786;gene=flgG_1;inference=ab initio prediction:Prodigal:002006,similar to AA sequence:UniProtKB:P0A1J3;locus_tag=NJKIAAHI_00833;product=Flagellar basal-body rod protein FlgG
NZ_LCYG01000014.1	Prodigal:002006	CDS	15196	16077	.	+	0	ID=NJKIAAHI_00834;Name=motA;db_xref=COG:COG1291;gene=motA;inference=ab initio prediction:Prodigal:002006,similar to AA sequence:UniProtKB:P09348;locus_tag=NJKIAAHI_00834;product=Motility protein A
NZ_LCYG01000014.1	Prodigal:002006	CDS	16080	17009	.	+	0	ID=NJKIAAHI_00835;inference=ab initio prediction:Prodigal:002006;locus_tag=NJKIAAHI_00835;product=hypothetical protein
NZ_LCYG01000014.1	Prodigal:002006	CDS	16990	17304	.	+	0	ID=NJKIAAHI_00836;inference=ab initio prediction:Prodigal:002006;locus_tag=NJKIAAHI_00836;product=hypothetical protein
NZ_LCYG01000014.1	Prodigal:002006	CDS	17316	17693	.	+	0	ID=NJKIAAHI_00837;Name=fliN;db_xref=COG:COG1886;gene=fliN;inference=ab initio prediction:Prodigal:002006,similar to AA sequence:UniProtKB:P26419;locus_tag=NJKIAAHI_00837;product=Flagellar motor switch protein FliN
NZ_LCYG01000014.1	Prodigal:002006	CDS	17707	18738	.	+	0	ID=NJKIAAHI_00838;Name=fliG;db_xref=COG:COG1536;gene=fliG;inference=ab initio prediction:Prodigal:002006,similar to AA sequence:UniProtKB:Q9WY63;locus_tag=NJKIAAHI_00838;product=Flagellar motor switch protein FliG
NZ_LCYG01000014.1	Prodigal:002006	CDS	18860	19819	.	+	0	ID=NJKIAAHI_00839;Name=flhB;db_xref=COG:COG1377;gene=flhB;inference=ab initio prediction:Prodigal:002006,similar to AA sequence:UniProtKB:O67813;locus_tag=NJKIAAHI_00839;product=Flagellar biosynthetic protein FlhB
NZ_LCYG01000014.1	Prodigal:002006	CDS	19816	20316	.	+	0	ID=NJKIAAHI_00840;inference=ab initio prediction:Prodigal:002006;locus_tag=NJKIAAHI_00840;product=hypothetical protein
NZ_LCYG01000014.1	Prodigal:002006	CDS	20375	21049	.	+	0	ID=NJKIAAHI_00841;inference=ab initio prediction:Prodigal:002006;locus_tag=NJKIAAHI_00841;product=hypothetical protein
NZ_LCYG01000014.1	Prodigal:002006	CDS	21073	21582	.	-	0	ID=NJKIAAHI_00842;inference=ab initio prediction:Prodigal:002006;locus_tag=NJKIAAHI_00842;product=hypothetical protein
NZ_LCYG01000014.1	Prodigal:002006	CDS	21641	22957	.	-	0	ID=NJKIAAHI_00843;inference=ab initio prediction:Prodigal:002006;locus_tag=NJKIAAHI_00843;product=hypothetical protein
NZ_LCYG01000014.1	Prodigal:002006	CDS	22954	24213	.	-	0	ID=NJKIAAHI_00844;inference=ab initio prediction:Prodigal:002006;locus_tag=NJKIAAHI_00844;product=hypothetical protein
NZ_LCYG01000014.1	Prodigal:002006	CDS	24216	25439	.	-	0	ID=NJKIAAHI_00845;Name=pal_1;gene=pal_1;inference=ab initio prediction:Prodigal:002006,protein motif:HAMAP:MF_02204;locus_tag=NJKIAAHI_00845;product=Peptidoglycan-associated lipoprotein
NZ_LCYG01000014.1	Prodigal:002006	CDS	25442	26089	.	-	0	ID=NJKIAAHI_00846;inference=ab initio prediction:Prodigal:002006;locus_tag=NJKIAAHI_00846;product=hypothetical protein
NZ_LCYG01000014.1	Prodigal:002006	CDS	26086	27693	.	-	0	ID=NJKIAAHI_00847;Name=fliF;db_xref=COG:COG1766;gene=fliF;inference=ab initio prediction:Prodigal:002006,similar to AA sequence:UniProtKB:Q8YDM4;locus_tag=NJKIAAHI_00847;product=Flagellar M-ring protein
NZ_LCYG01000014.1	Prodigal:002006	CDS	27855	28598	.	-	0	ID=NJKIAAHI_00848;Name=fliP;db_xref=COG:COG1338;gene=fliP;inference=ab initio prediction:Prodigal:002006,similar to AA sequence:UniProtKB:P54700;locus_tag=NJKIAAHI_00848;product=Flagellar biosynthetic protein FliP
NZ_LCYG01000014.1	Prodigal:002006	CDS	28672	29181	.	-	0	ID=NJKIAAHI_00849;inference=ab initio prediction:Prodigal:002006;locus_tag=NJKIAAHI_00849;product=hypothetical protein
NZ_LCYG01000014.1	Prodigal:002006	CDS	29202	29900	.	-	0	ID=NJKIAAHI_00850;Name=flgH;gene=flgH;inference=ab initio prediction:Prodigal:002006,protein motif:HAMAP:MF_00415;locus_tag=NJKIAAHI_00850;product=Flagellar L-ring protein
NZ_LCYG01000014.1	Prodigal:002006	CDS	29897	30421	.	-	0	ID=NJKIAAHI_00851;inference=ab initio prediction:Prodigal:002006;locus_tag=NJKIAAHI_00851;product=hypothetical protein
NZ_LCYG01000014.1	Prodigal:002006	CDS	30418	31518	.	-	0	ID=NJKIAAHI_00852;Name=flgI;gene=flgI;inference=ab initio prediction:Prodigal:002006,protein motif:HAMAP:MF_00416;locus_tag=NJKIAAHI_00852;product=Flagellar P-ring protein
NZ_LCYG01000014.1	Prodigal:002006	CDS	31515	31976	.	-	0	ID=NJKIAAHI_00853;inference=ab initio prediction:Prodigal:002006;locus_tag=NJKIAAHI_00853;product=hypothetical protein
NZ_LCYG01000014.1	Prodigal:002006	CDS	32001	32795	.	-	0	ID=NJKIAAHI_00854;Name=flgG_2;db_xref=COG:COG4786;gene=flgG_2;inference=ab initio prediction:Prodigal:002006,similar to AA sequence:UniProtKB:P0A1J3;locus_tag=NJKIAAHI_00854;product=Flagellar basal-body rod protein FlgG
NZ_LCYG01000014.1	Prodigal:002006	CDS	32806	33138	.	-	0	ID=NJKIAAHI_00855;Name=fliE;gene=fliE;inference=ab initio prediction:Prodigal:002006,protein motif:HAMAP:MF_00724;locus_tag=NJKIAAHI_00855;product=Flagellar hook-basal body complex protein FliE
NZ_LCYG01000014.1	Prodigal:002006	CDS	33140	33556	.	-	0	ID=NJKIAAHI_00856;Name=flgC;db_xref=COG:COG1558;gene=flgC;inference=ab initio prediction:Prodigal:002006,similar to AA sequence:UniProtKB:P0A1I7;locus_tag=NJKIAAHI_00856;product=Flagellar basal-body rod protein FlgC
NZ_LCYG01000014.1	Prodigal:002006	CDS	33556	33975	.	-	0	ID=NJKIAAHI_00857;inference=ab initio prediction:Prodigal:002006;locus_tag=NJKIAAHI_00857;product=hypothetical protein
NZ_LCYG01000014.1	Prodigal:002006	CDS	34418	35038	.	+	0	ID=NJKIAAHI_00858;Name=fixJ_1;gene=fixJ_1;inference=ab initio prediction:Prodigal:002006,similar to AA sequence:UniProtKB:P10958;locus_tag=NJKIAAHI_00858;product=Transcriptional regulatory protein FixJ
NZ_LCYG01000014.1	Prodigal:002006	CDS	35142	37934	.	+	0	ID=NJKIAAHI_00859;inference=ab initio prediction:Prodigal:002006;locus_tag=NJKIAAHI_00859;product=hypothetical protein
NZ_LCYG01000014.1	Prodigal:002006	CDS	38059	38721	.	-	0	ID=NJKIAAHI_00860;inference=ab initio prediction:Prodigal:002006;locus_tag=NJKIAAHI_00860;product=hypothetical protein
NZ_LCYG01000014.1	Prodigal:002006	CDS	38777	39160	.	-	0	ID=NJKIAAHI_00861;Name=cheY_2;db_xref=COG:COG0784;gene=cheY_2;inference=ab initio prediction:Prodigal:002006,similar to AA sequence:UniProtKB:P0AE67;locus_tag=NJKIAAHI_00861;product=Chemotaxis protein CheY
NZ_LCYG01000014.1	Prodigal:002006	CDS	39210	39707	.	-	0	ID=NJKIAAHI_00862;Name=cheW;db_xref=COG:COG0835;gene=cheW;inference=ab initio prediction:Prodigal:002006,similar to AA sequence:UniProtKB:Q56311;locus_tag=NJKIAAHI_00862;product=Chemotaxis protein CheW
NZ_LCYG01000014.1	Prodigal:002006	CDS	39704	42493	.	-	0	ID=NJKIAAHI_00863;eC_number=2.7.13.3;Name=rcsC_2;gene=rcsC_2;inference=ab initio prediction:Prodigal:002006,protein motif:HAMAP:MF_00979;locus_tag=NJKIAAHI_00863;product=Sensor histidine kinase RcsC
NZ_LCYG01000014.1	Prodigal:002006	CDS	42554	44227	.	-	0	ID=NJKIAAHI_00864;db_xref=COG:COG0840;inference=ab initio prediction:Prodigal:002006,similar to AA sequence:UniProtKB:Q2W4T8;locus_tag=NJKIAAHI_00864;product=Methyl-accepting chemotaxis protein
NZ_LCYG01000014.1	Prodigal:002006	CDS	44627	45313	.	-	0	ID=NJKIAAHI_00865;Name=ftcR_1;gene=ftcR_1;inference=ab initio prediction:Prodigal:002006,similar to AA sequence:UniProtKB:Q8YDL7;locus_tag=NJKIAAHI_00865;product=Flagellar transcriptional regulator FtcR
NZ_LCYG01000014.1	Prodigal:002006	CDS	46058	46174	.	+	0	ID=NJKIAAHI_00866;inference=ab initio prediction:Prodigal:002006;locus_tag=NJKIAAHI_00866;product=hypothetical protein
NZ_LCYG01000014.1	Prodigal:002006	CDS	46210	49209	.	+	0	ID=NJKIAAHI_00867;inference=ab initio prediction:Prodigal:002006;locus_tag=NJKIAAHI_00867;product=hypothetical protein
NZ_LCYG01000014.1	Prodigal:002006	CDS	49465	51987	.	+	0	ID=NJKIAAHI_00868;eC_number=2.7.-.-;Name=sasA_4;gene=sasA_4;inference=ab initio prediction:Prodigal:002006,protein motif:HAMAP:MF_01837;locus_tag=NJKIAAHI_00868;product=Adaptive-response sensory-kinase SasA
NZ_LCYG01000014.1	Prodigal:002006	CDS	52201	52338	.	+	0	ID=NJKIAAHI_00869;inference=ab initio prediction:Prodigal:002006;locus_tag=NJKIAAHI_00869;product=hypothetical protein
NZ_LCYG01000014.1	Prodigal:002006	CDS	52407	52802	.	+	0	ID=NJKIAAHI_00870;inference=ab initio prediction:Prodigal:002006;locus_tag=NJKIAAHI_00870;product=hypothetical protein
NZ_LCYG01000014.1	Prodigal:002006	CDS	53538	53660	.	+	0	ID=NJKIAAHI_00871;inference=ab initio prediction:Prodigal:002006;locus_tag=NJKIAAHI_00871;product=hypothetical protein
NZ_LCYG01000014.1	Prodigal:002006	CDS	53793	53951	.	+	0	ID=NJKIAAHI_00872;inference=ab initio prediction:Prodigal:002006;locus_tag=NJKIAAHI_00872;product=hypothetical protein
NZ_LCYG01000014.1	Prodigal:002006	CDS	53941	54291	.	+	0	ID=NJKIAAHI_00873;db_xref=COG:COG0840;inference=ab initio prediction:Prodigal:002006,similar to AA sequence:UniProtKB:Q2W4T8;locus_tag=NJKIAAHI_00873;product=Methyl-accepting chemotaxis protein
NZ_LCYG01000014.1	Prodigal:002006	CDS	54997	55164	.	+	0	ID=NJKIAAHI_00874;inference=ab initio prediction:Prodigal:002006;locus_tag=NJKIAAHI_00874;product=hypothetical protein
NZ_LCYG01000014.1	Prodigal:002006	CDS	55220	55537	.	-	0	ID=NJKIAAHI_00875;inference=ab initio prediction:Prodigal:002006;locus_tag=NJKIAAHI_00875;product=hypothetical protein
NZ_LCYG01000014.1	Prodigal:002006	CDS	55659	55994	.	+	0	ID=NJKIAAHI_00876;inference=ab initio prediction:Prodigal:002006;locus_tag=NJKIAAHI_00876;product=hypothetical protein
NZ_LCYG01000014.1	Aragorn:001002	tRNA	56188	56264	.	-	.	ID=NJKIAAHI_00877;inference=COORDINATES:profile:Aragorn:001002;locus_tag=NJKIAAHI_00877;product=tRNA-Arg(acg)
NZ_LCYG01000014.1	Prodigal:002006	CDS	56371	57807	.	-	0	ID=NJKIAAHI_00878;eC_number=2.7.-.-;Name=sasA_5;gene=sasA_5;inference=ab initio prediction:Prodigal:002006,protein motif:HAMAP:MF_01837;locus_tag=NJKIAAHI_00878;product=Adaptive-response sensory-kinase SasA
NZ_LCYG01000014.1	Prodigal:002006	CDS	57814	58341	.	-	0	ID=NJKIAAHI_00879;eC_number=1.6.1.1;Name=sthA;gene=sthA;inference=ab initio prediction:Prodigal:002006,protein motif:HAMAP:MF_00247;locus_tag=NJKIAAHI_00879;product=Soluble pyridine nucleotide transhydrogenase
NZ_LCYG01000014.1	Prodigal:002006	CDS	58691	59500	.	-	0	ID=NJKIAAHI_00880;inference=ab initio prediction:Prodigal:002006;locus_tag=NJKIAAHI_00880;product=hypothetical protein
NZ_LCYG01000014.1	Prodigal:002006	CDS	59932	60381	.	+	0	ID=NJKIAAHI_00881;eC_number=3.1.26.5;Name=rnpA;gene=rnpA;inference=ab initio prediction:Prodigal:002006,protein motif:HAMAP:MF_00227;locus_tag=NJKIAAHI_00881;product=Ribonuclease P protein component
NZ_LCYG01000014.1	Prodigal:002006	CDS	60374	62230	.	+	0	ID=NJKIAAHI_00882;Name=yidC;db_xref=COG:COG0706;gene=yidC;inference=ab initio prediction:Prodigal:002006,similar to AA sequence:UniProtKB:P25714;locus_tag=NJKIAAHI_00882;product=Membrane protein insertase YidC
NZ_LCYG01000014.1	Prodigal:002006	CDS	62303	62611	.	+	0	ID=NJKIAAHI_00883;inference=ab initio prediction:Prodigal:002006;locus_tag=NJKIAAHI_00883;product=hypothetical protein
NZ_LCYG01000014.1	Prodigal:002006	CDS	62553	64151	.	+	0	ID=NJKIAAHI_00884;inference=ab initio prediction:Prodigal:002006;locus_tag=NJKIAAHI_00884;product=hypothetical protein
NZ_LCYG01000014.1	Prodigal:002006	CDS	64365	64613	.	-	0	ID=NJKIAAHI_00885;inference=ab initio prediction:Prodigal:002006;locus_tag=NJKIAAHI_00885;product=hypothetical protein
NZ_LCYG01000014.1	Prodigal:002006	CDS	64704	65360	.	-	0	ID=NJKIAAHI_00886;inference=ab initio prediction:Prodigal:002006;locus_tag=NJKIAAHI_00886;product=hypothetical protein
NZ_LCYG01000014.1	Prodigal:002006	CDS	65531	66187	.	+	0	ID=NJKIAAHI_00887;Name=engB;db_xref=COG:COG0218;gene=engB;inference=ab initio prediction:Prodigal:002006,similar to AA sequence:UniProtKB:Q9X1H7;locus_tag=NJKIAAHI_00887;product=putative GTP-binding protein EngB
NZ_LCYG01000014.1	Prodigal:002006	CDS	66184	66552	.	+	0	ID=NJKIAAHI_00888;inference=ab initio prediction:Prodigal:002006,similar to AA sequence:UniProtKB:P39619;locus_tag=NJKIAAHI_00888;note=UPF0382 membrane protein YwdK;product=hypothetical protein
NZ_LCYG01000014.1	Prodigal:002006	CDS	66696	67598	.	+	0	ID=NJKIAAHI_00889;eC_number=2.7.2.8;Name=argB;db_xref=COG:COG0548;gene=argB;inference=ab initio prediction:Prodigal:002006,similar to AA sequence:UniProtKB:Q9HTN2;locus_tag=NJKIAAHI_00889;product=Acetylglutamate kinase
NZ_LCYG01000014.1	Prodigal:002006	CDS	67682	68413	.	+	0	ID=NJKIAAHI_00890;inference=ab initio prediction:Prodigal:002006;locus_tag=NJKIAAHI_00890;product=hypothetical protein
NZ_LCYG01000014.1	Prodigal:002006	CDS	68470	68973	.	-	0	ID=NJKIAAHI_00891;Name=yciF_1;db_xref=COG:COG3685;gene=yciF_1;inference=ab initio prediction:Prodigal:002006,similar to AA sequence:UniProtKB:P21362;locus_tag=NJKIAAHI_00891;product=Protein YciF
NZ_LCYG01000014.1	Prodigal:002006	CDS	69085	70272	.	-	0	ID=NJKIAAHI_00892;inference=ab initio prediction:Prodigal:002006;locus_tag=NJKIAAHI_00892;product=hypothetical protein
NZ_LCYG01000014.1	Prodigal:002006	CDS	70357	70875	.	+	0	ID=NJKIAAHI_00893;eC_number=3.5.1.88;Name=def_1;db_xref=COG:COG0242;gene=def_1;inference=ab initio prediction:Prodigal:002006,similar to AA sequence:UniProtKB:Q9I7A8;locus_tag=NJKIAAHI_00893;product=Peptide deformylase
NZ_LCYG01000014.1	Prodigal:002006	CDS	70872	71804	.	+	0	ID=NJKIAAHI_00894;eC_number=2.1.2.9;Name=fmt_1;db_xref=COG:COG0223;gene=fmt_1;inference=ab initio prediction:Prodigal:002006,similar to AA sequence:UniProtKB:Q83AA8;locus_tag=NJKIAAHI_00894;product=Methionyl-tRNA formyltransferase
NZ_LCYG01000014.1	Prodigal:002006	CDS	71814	72308	.	+	0	ID=NJKIAAHI_00895;eC_number=2.3.1.-;Name=eis_2;gene=eis_2;inference=ab initio prediction:Prodigal:002006,protein motif:HAMAP:MF_01812;locus_tag=NJKIAAHI_00895;product=N-acetyltransferase Eis
NZ_LCYG01000014.1	Prodigal:002006	CDS	72310	73053	.	+	0	ID=NJKIAAHI_00896;eC_number=5.4.99.12;Name=truA;db_xref=COG:COG0101;gene=truA;inference=ab initio prediction:Prodigal:002006,similar to AA sequence:UniProtKB:P07649;locus_tag=NJKIAAHI_00896;product=tRNA pseudouridine synthase A
NZ_LCYG01000014.1	Prodigal:002006	CDS	73050	73640	.	-	0	ID=NJKIAAHI_00897;inference=ab initio prediction:Prodigal:002006;locus_tag=NJKIAAHI_00897;product=hypothetical protein
NZ_LCYG01000014.1	Prodigal:002006	CDS	73742	74905	.	-	0	ID=NJKIAAHI_00898;eC_number=3.5.1.18;Name=dapE_1;db_xref=COG:COG0624;gene=dapE_1;inference=ab initio prediction:Prodigal:002006,similar to AA sequence:UniProtKB:P44514;locus_tag=NJKIAAHI_00898;product=Succinyl-diaminopimelate desuccinylase
NZ_LCYG01000014.1	Prodigal:002006	CDS	74909	75754	.	-	0	ID=NJKIAAHI_00899;eC_number=2.3.1.117;Name=dapD;gene=dapD;inference=ab initio prediction:Prodigal:002006,similar to AA sequence:UniProtKB:Q8FV25;locus_tag=NJKIAAHI_00899;product=2%2C3%2C4%2C5-tetrahydropyridine-2%2C6-dicarboxylate N-succinyltransferase
NZ_LCYG01000014.1	Prodigal:002006	CDS	75901	77487	.	+	0	ID=NJKIAAHI_00900;eC_number=2.7.11.1;Name=rsbW;gene=rsbW;inference=ab initio prediction:Prodigal:002006,protein motif:HAMAP:MF_00638;locus_tag=NJKIAAHI_00900;product=Serine-protein kinase RsbW
NZ_LCYG01000014.1	Prodigal:002006	CDS	77503	78108	.	-	0	ID=NJKIAAHI_00901;Name=recR;db_xref=COG:COG0353;gene=recR;inference=ab initio prediction:Prodigal:002006,similar to AA sequence:UniProtKB:Q5SHY0;locus_tag=NJKIAAHI_00901;product=Recombination protein RecR
NZ_LCYG01000014.1	Prodigal:002006	CDS	78116	78436	.	-	0	ID=NJKIAAHI_00902;db_xref=COG:COG0718;inference=ab initio prediction:Prodigal:002006,similar to AA sequence:UniProtKB:P44711;locus_tag=NJKIAAHI_00902;product=Nucleoid-associated protein
NZ_LCYG01000014.1	Prodigal:002006	CDS	78452	80272	.	-	0	ID=NJKIAAHI_00903;eC_number=3.6.4.12;Name=ruvB_1;gene=ruvB_1;inference=ab initio prediction:Prodigal:002006,protein motif:HAMAP:MF_00016;locus_tag=NJKIAAHI_00903;product=Holliday junction ATP-dependent DNA helicase RuvB
NZ_LCYG01000014.1	Prodigal:002006	CDS	80511	80921	.	+	0	ID=NJKIAAHI_00904;inference=ab initio prediction:Prodigal:002006;locus_tag=NJKIAAHI_00904;product=hypothetical protein
NZ_LCYG01000014.1	Prodigal:002006	CDS	80926	81828	.	+	0	ID=NJKIAAHI_00905;eC_number=3.6.1.22;Name=nudC;gene=nudC;inference=ab initio prediction:Prodigal:002006,protein motif:HAMAP:MF_00297;locus_tag=NJKIAAHI_00905;product=NADH pyrophosphatase
NZ_LCYG01000014.1	Prodigal:002006	CDS	82106	82960	.	-	0	ID=NJKIAAHI_00906;Name=pheA;db_xref=COG:COG0077;gene=pheA;inference=ab initio prediction:Prodigal:002006,similar to AA sequence:UniProtKB:P0A9J8;locus_tag=NJKIAAHI_00906;product=Bifunctional chorismate mutase/prephenate dehydratase
NZ_LCYG01000014.1	Prodigal:002006	CDS	82957	83757	.	-	0	ID=NJKIAAHI_00907;eC_number=2.7.7.38;Name=kdsB_1;db_xref=COG:COG1212;gene=kdsB_1;inference=ab initio prediction:Prodigal:002006,similar to AA sequence:UniProtKB:P04951;locus_tag=NJKIAAHI_00907;product=3-deoxy-manno-octulosonate cytidylyltransferase
NZ_LCYG01000014.1	Prodigal:002006	CDS	83969	84511	.	+	0	ID=NJKIAAHI_00908;Name=cycM;db_xref=COG:COG3474;gene=cycM;inference=ab initio prediction:Prodigal:002006,similar to AA sequence:UniProtKB:P54820;locus_tag=NJKIAAHI_00908;product=Cytochrome c-552
NZ_LCYG01000014.1	Prodigal:002006	CDS	84651	86495	.	+	0	ID=NJKIAAHI_00909;Name=appA_1;gene=appA_1;inference=ab initio prediction:Prodigal:002006,similar to AA sequence:UniProtKB:P42061;locus_tag=NJKIAAHI_00909;product=Oligopeptide-binding protein AppA
NZ_LCYG01000014.1	Prodigal:002006	CDS	86492	88354	.	+	0	ID=NJKIAAHI_00910;inference=ab initio prediction:Prodigal:002006;locus_tag=NJKIAAHI_00910;product=hypothetical protein
NZ_LCYG01000014.1	Prodigal:002006	CDS	88358	88762	.	+	0	ID=NJKIAAHI_00911;inference=ab initio prediction:Prodigal:002006;locus_tag=NJKIAAHI_00911;product=hypothetical protein
NZ_LCYG01000014.1	Prodigal:002006	CDS	88762	89874	.	+	0	ID=NJKIAAHI_00912;Name=yejB;db_xref=COG:COG4174;gene=yejB;inference=ab initio prediction:Prodigal:002006,similar to AA sequence:UniProtKB:P0AFU0;locus_tag=NJKIAAHI_00912;product=Inner membrane ABC transporter permease protein YejB
NZ_LCYG01000014.1	Prodigal:002006	CDS	89876	90031	.	+	0	ID=NJKIAAHI_00913;inference=ab initio prediction:Prodigal:002006;locus_tag=NJKIAAHI_00913;product=hypothetical protein
NZ_LCYG01000014.1	Prodigal:002006	CDS	90033	91196	.	+	0	ID=NJKIAAHI_00914;Name=yejE;db_xref=COG:COG4239;gene=yejE;inference=ab initio prediction:Prodigal:002006,similar to AA sequence:UniProtKB:P33915;locus_tag=NJKIAAHI_00914;product=Inner membrane ABC transporter permease protein YejE
NZ_LCYG01000014.1	Prodigal:002006	CDS	91193	92821	.	+	0	ID=NJKIAAHI_00915;Name=yejF_1;db_xref=COG:COG4172;gene=yejF_1;inference=ab initio prediction:Prodigal:002006,similar to AA sequence:UniProtKB:P33916;locus_tag=NJKIAAHI_00915;product=putative ABC transporter ATP-binding protein YejF
NZ_LCYG01000014.1	Prodigal:002006	CDS	92818	93867	.	+	0	ID=NJKIAAHI_00916;Name=czcD;db_xref=COG:COG1230;gene=czcD;inference=ab initio prediction:Prodigal:002006,similar to AA sequence:UniProtKB:O07084;locus_tag=NJKIAAHI_00916;product=Cadmium%2C cobalt and zinc/H(+)-K(+) antiporter
NZ_LCYG01000014.1	Prodigal:002006	CDS	93913	95133	.	+	0	ID=NJKIAAHI_00917;eC_number=5.4.2.7;Name=deoB;db_xref=COG:COG1015;gene=deoB;inference=ab initio prediction:Prodigal:002006,similar to AA sequence:UniProtKB:P0A6K6;locus_tag=NJKIAAHI_00917;product=Phosphopentomutase
NZ_LCYG01000014.1	Prodigal:002006	CDS	95193	96524	.	+	0	ID=NJKIAAHI_00918;eC_number=3.5.4.25;Name=ribA_1;gene=ribA_1;inference=ab initio prediction:Prodigal:002006,protein motif:HAMAP:MF_00179;locus_tag=NJKIAAHI_00918;product=GTP cyclohydrolase-2
NZ_LCYG01000014.1	Prodigal:002006	CDS	96611	97864	.	+	0	ID=NJKIAAHI_00919;inference=ab initio prediction:Prodigal:002006;locus_tag=NJKIAAHI_00919;product=hypothetical protein
NZ_LCYG01000014.1	Prodigal:002006	CDS	97900	98529	.	+	0	ID=NJKIAAHI_00920;eC_number=2.4.2.9;Name=upp;gene=upp;inference=ab initio prediction:Prodigal:002006,similar to AA sequence:UniProtKB:P67396;locus_tag=NJKIAAHI_00920;product=Uracil phosphoribosyltransferase
NZ_LCYG01000014.1	Prodigal:002006	CDS	98578	99489	.	+	0	ID=NJKIAAHI_00921;eC_number=2.7.1.58;Name=dgoK1;db_xref=COG:COG3734;gene=dgoK1;inference=ab initio prediction:Prodigal:002006,similar to AA sequence:UniProtKB:Q92RN7;locus_tag=NJKIAAHI_00921;product=putative 2-dehydro-3-deoxygalactonokinase DgoK1
NZ_LCYG01000014.1	Prodigal:002006	CDS	99519	100901	.	+	0	ID=NJKIAAHI_00922;eC_number=3.4.11.10;Name=pepA_1;gene=pepA_1;inference=ab initio prediction:Prodigal:002006,protein motif:HAMAP:MF_00181;locus_tag=NJKIAAHI_00922;product=cytosol aminopeptidase
NZ_LCYG01000014.1	Prodigal:002006	CDS	101318	102166	.	+	0	ID=NJKIAAHI_00923;inference=ab initio prediction:Prodigal:002006;locus_tag=NJKIAAHI_00923;product=hypothetical protein
NZ_LCYG01000014.1	Prodigal:002006	CDS	102173	102940	.	+	0	ID=NJKIAAHI_00924;inference=ab initio prediction:Prodigal:002006;locus_tag=NJKIAAHI_00924;product=hypothetical protein
NZ_LCYG01000014.1	Prodigal:002006	CDS	102953	103894	.	-	0	ID=NJKIAAHI_00925;eC_number=1.1.1.79;Name=ghrA_1;db_xref=COG:COG0111;gene=ghrA_1;inference=ab initio prediction:Prodigal:002006,similar to AA sequence:UniProtKB:P75913;locus_tag=NJKIAAHI_00925;product=Glyoxylate/hydroxypyruvate reductase A
NZ_LCYG01000014.1	Prodigal:002006	CDS	103891	105213	.	-	0	ID=NJKIAAHI_00926;eC_number=2.4.2.4;Name=deoA;db_xref=COG:COG0213;gene=deoA;inference=ab initio prediction:Prodigal:002006,similar to AA sequence:UniProtKB:P07650;locus_tag=NJKIAAHI_00926;product=Thymidine phosphorylase
NZ_LCYG01000014.1	Prodigal:002006	CDS	105215	105976	.	-	0	ID=NJKIAAHI_00927;eC_number=4.1.2.4;Name=deoC;db_xref=COG:COG0274;gene=deoC;inference=ab initio prediction:Prodigal:002006,similar to AA sequence:UniProtKB:B0TQ91;locus_tag=NJKIAAHI_00927;product=Deoxyribose-phosphate aldolase
NZ_LCYG01000014.1	Prodigal:002006	CDS	105980	106786	.	-	0	ID=NJKIAAHI_00928;eC_number=2.4.2.1;Name=punA;gene=punA;inference=ab initio prediction:Prodigal:002006,similar to AA sequence:UniProtKB:P77834;locus_tag=NJKIAAHI_00928;product=Purine nucleoside phosphorylase 1
NZ_LCYG01000014.1	Prodigal:002006	CDS	106796	107200	.	-	0	ID=NJKIAAHI_00929;eC_number=3.5.4.5;Name=cdd;db_xref=COG:COG0295;gene=cdd;inference=ab initio prediction:Prodigal:002006,similar to AA sequence:UniProtKB:P19079;locus_tag=NJKIAAHI_00929;product=Cytidine deaminase
NZ_LCYG01000014.1	Prodigal:002006	CDS	107203	108108	.	-	0	ID=NJKIAAHI_00930;Name=rfuD;db_xref=COG:COG1079;gene=rfuD;inference=ab initio prediction:Prodigal:002006,similar to AA sequence:UniProtKB:O83324;locus_tag=NJKIAAHI_00930;product=putative riboflavin import permease protein RfuD
NZ_LCYG01000014.1	Prodigal:002006	CDS	108111	109214	.	-	0	ID=NJKIAAHI_00931;inference=ab initio prediction:Prodigal:002006;locus_tag=NJKIAAHI_00931;product=hypothetical protein
NZ_LCYG01000014.1	Prodigal:002006	CDS	109211	109645	.	-	0	ID=NJKIAAHI_00932;inference=ab initio prediction:Prodigal:002006;locus_tag=NJKIAAHI_00932;product=hypothetical protein
NZ_LCYG01000014.1	Prodigal:002006	CDS	109645	111168	.	-	0	ID=NJKIAAHI_00933;eC_number=7.5.2.11;Name=mglA_1;db_xref=COG:COG1129;gene=mglA_1;inference=ab initio prediction:Prodigal:002006,similar to AA sequence:UniProtKB:P0AAG8;locus_tag=NJKIAAHI_00933;product=Galactose/methyl galactoside import ATP-binding protein MglA
NZ_LCYG01000014.1	Prodigal:002006	CDS	111294	112298	.	-	0	ID=NJKIAAHI_00934;Name=tmpC;db_xref=COG:COG1744;gene=tmpC;inference=ab initio prediction:Prodigal:002006,similar to AA sequence:UniProtKB:P29724;locus_tag=NJKIAAHI_00934;product=Membrane lipoprotein TmpC
NZ_LCYG01000014.1	Prodigal:002006	CDS	112453	113247	.	+	0	ID=NJKIAAHI_00935;Name=moeZ;db_xref=COG:COG0476;gene=moeZ;inference=ab initio prediction:Prodigal:002006,similar to AA sequence:UniProtKB:P9WMN7;locus_tag=NJKIAAHI_00935;product=putative adenylyltransferase/sulfurtransferase MoeZ
NZ_LCYG01000014.1	Prodigal:002006	CDS	113447	115870	.	-	0	ID=NJKIAAHI_00936;eC_number=6.1.1.20;Name=pheT;db_xref=COG:COG0072;gene=pheT;inference=ab initio prediction:Prodigal:002006,similar to AA sequence:UniProtKB:P07395;locus_tag=NJKIAAHI_00936;product=Phenylalanine--tRNA ligase beta subunit
NZ_LCYG01000014.1	Prodigal:002006	CDS	115886	116968	.	-	0	ID=NJKIAAHI_00937;eC_number=6.1.1.20;Name=pheS;db_xref=COG:COG0016;gene=pheS;inference=ab initio prediction:Prodigal:002006,similar to AA sequence:UniProtKB:P08312;locus_tag=NJKIAAHI_00937;product=Phenylalanine--tRNA ligase alpha subunit
NZ_LCYG01000014.1	Prodigal:002006	CDS	117149	117517	.	-	0	ID=NJKIAAHI_00938;Name=rplT;db_xref=COG:COG0292;gene=rplT;inference=ab initio prediction:Prodigal:002006,similar to AA sequence:UniProtKB:Q6NDR6;locus_tag=NJKIAAHI_00938;product=50S ribosomal protein L20
NZ_LCYG01000014.1	Prodigal:002006	CDS	117560	117760	.	-	0	ID=NJKIAAHI_00939;Name=rpmI;db_xref=COG:COG0291;gene=rpmI;inference=ab initio prediction:Prodigal:002006,similar to AA sequence:UniProtKB:Q6NDR5;locus_tag=NJKIAAHI_00939;product=50S ribosomal protein L35
NZ_LCYG01000014.1	Prodigal:002006	CDS	117963	118493	.	-	0	ID=NJKIAAHI_00940;Name=infC;db_xref=COG:COG0290;gene=infC;inference=ab initio prediction:Prodigal:002006,similar to AA sequence:UniProtKB:P48516;locus_tag=NJKIAAHI_00940;product=Translation initiation factor IF-3
NZ_LCYG01000014.1	Prodigal:002006	CDS	118622	119740	.	-	0	ID=NJKIAAHI_00941;eC_number=2.4.1.250;Name=mshA_4;gene=mshA_4;inference=ab initio prediction:Prodigal:002006,protein motif:HAMAP:MF_01695;locus_tag=NJKIAAHI_00941;product=D-inositol-3-phosphate glycosyltransferase
NZ_LCYG01000014.1	Prodigal:002006	CDS	119945	120706	.	+	0	ID=NJKIAAHI_00942;eC_number=4.2.99.20;Name=menH_2;gene=menH_2;inference=ab initio prediction:Prodigal:002006,protein motif:HAMAP:MF_01660;locus_tag=NJKIAAHI_00942;product=2-succinyl-6-hydroxy-2%2C4-cyclohexadiene-1-carboxylate synthase
NZ_LCYG01000014.1	Prodigal:002006	CDS	120728	120994	.	-	0	ID=NJKIAAHI_00943;inference=ab initio prediction:Prodigal:002006;locus_tag=NJKIAAHI_00943;product=hypothetical protein
NZ_LCYG01000014.1	Prodigal:002006	CDS	121021	121455	.	-	0	ID=NJKIAAHI_00944;Name=ibpA_1;db_xref=COG:COG0071;gene=ibpA_1;inference=ab initio prediction:Prodigal:002006,similar to AA sequence:UniProtKB:P0C054;locus_tag=NJKIAAHI_00944;product=Small heat shock protein IbpA
NZ_LCYG01000014.1	Prodigal:002006	CDS	121704	122504	.	+	0	ID=NJKIAAHI_00945;eC_number=2.1.1.163;Name=COQ5_1;gene=COQ5_1;inference=ab initio prediction:Prodigal:002006,protein motif:HAMAP:MF_01813;locus_tag=NJKIAAHI_00945;product=2-methoxy-6-polyprenyl-1%2C4-benzoquinol methylase%2C mitochondrial
NZ_LCYG01000014.1	Prodigal:002006	CDS	122511	123836	.	-	0	ID=NJKIAAHI_00946;eC_number=4.3.2.1;Name=argH_1;db_xref=COG:COG0165;gene=argH_1;inference=ab initio prediction:Prodigal:002006,similar to AA sequence:UniProtKB:Q72D36;locus_tag=NJKIAAHI_00946;product=Argininosuccinate lyase
NZ_LCYG01000014.1	Prodigal:002006	CDS	124116	125711	.	+	0	ID=NJKIAAHI_00947;Name=ddpA;db_xref=COG:COG0747;gene=ddpA;inference=ab initio prediction:Prodigal:002006,similar to AA sequence:UniProtKB:P76128;locus_tag=NJKIAAHI_00947;product=putative D%2CD-dipeptide-binding periplasmic protein DdpA
NZ_LCYG01000014.1	Prodigal:002006	CDS	125719	126774	.	+	0	ID=NJKIAAHI_00948;Name=dppB_2;db_xref=COG:COG0601;gene=dppB_2;inference=ab initio prediction:Prodigal:002006,similar to AA sequence:UniProtKB:P0AEF8;locus_tag=NJKIAAHI_00948;product=Dipeptide transport system permease protein DppB
NZ_LCYG01000014.1	Prodigal:002006	CDS	126774	127706	.	+	0	ID=NJKIAAHI_00949;Name=ddpC_1;db_xref=COG:COG1173;gene=ddpC_1;inference=ab initio prediction:Prodigal:002006,similar to AA sequence:UniProtKB:P77463;locus_tag=NJKIAAHI_00949;product=putative D%2CD-dipeptide transport system permease protein DdpC
NZ_LCYG01000014.1	Prodigal:002006	CDS	127703	128539	.	+	0	ID=NJKIAAHI_00950;Name=oppD_1;db_xref=COG:COG0444;gene=oppD_1;inference=ab initio prediction:Prodigal:002006,similar to AA sequence:UniProtKB:P24136;locus_tag=NJKIAAHI_00950;product=Oligopeptide transport ATP-binding protein OppD
NZ_LCYG01000014.1	Prodigal:002006	CDS	128542	129318	.	+	0	ID=NJKIAAHI_00951;Name=oppF_1;db_xref=COG:COG4608;gene=oppF_1;inference=ab initio prediction:Prodigal:002006,similar to AA sequence:UniProtKB:P24137;locus_tag=NJKIAAHI_00951;product=Oligopeptide transport ATP-binding protein OppF
NZ_LCYG01000014.1	Prodigal:002006	CDS	129354	130421	.	+	0	ID=NJKIAAHI_00952;inference=ab initio prediction:Prodigal:002006;locus_tag=NJKIAAHI_00952;product=hypothetical protein
NZ_LCYG01000014.1	Prodigal:002006	CDS	130515	131354	.	-	0	ID=NJKIAAHI_00953;Name=ydcV_1;gene=ydcV_1;inference=ab initio prediction:Prodigal:002006,similar to AA sequence:UniProtKB:P0AFR9;locus_tag=NJKIAAHI_00953;product=Inner membrane ABC transporter permease protein YdcV
NZ_LCYG01000014.1	Prodigal:002006	CDS	131361	132230	.	-	0	ID=NJKIAAHI_00954;Name=potB_1;db_xref=COG:COG1176;gene=potB_1;inference=ab initio prediction:Prodigal:002006,similar to AA sequence:UniProtKB:P0AFK4;locus_tag=NJKIAAHI_00954;product=Spermidine/putrescine transport system permease protein PotB
NZ_LCYG01000014.1	Prodigal:002006	CDS	132227	133441	.	-	0	ID=NJKIAAHI_00955;eC_number=7.6.2.8;Name=btuD_7;gene=btuD_7;inference=ab initio prediction:Prodigal:002006,protein motif:HAMAP:MF_01005;locus_tag=NJKIAAHI_00955;product=Vitamin B12 import ATP-binding protein BtuD
NZ_LCYG01000014.1	Prodigal:002006	CDS	133492	134565	.	-	0	ID=NJKIAAHI_00956;Name=spuE;db_xref=COG:COG0687;gene=spuE;inference=ab initio prediction:Prodigal:002006,similar to AA sequence:UniProtKB:Q9I6J0;locus_tag=NJKIAAHI_00956;product=Spermidine-binding periplasmic protein SpuE
NZ_LCYG01000014.1	Prodigal:002006	CDS	135142	135564	.	+	0	ID=NJKIAAHI_00957;eC_number=3.4.11.5;Name=pip;gene=pip;inference=ab initio prediction:Prodigal:002006,similar to AA sequence:UniProtKB:O32449;locus_tag=NJKIAAHI_00957;product=Proline iminopeptidase
NZ_LCYG01000014.1	Prodigal:002006	CDS	135691	136476	.	-	0	ID=NJKIAAHI_00958;eC_number=1.1.1.30;Name=bdhA_1;gene=bdhA_1;inference=ab initio prediction:Prodigal:002006,similar to AA sequence:UniProtKB:O86034;locus_tag=NJKIAAHI_00958;product=D-beta-hydroxybutyrate dehydrogenase
NZ_LCYG01000014.1	Prodigal:002006	CDS	136696	137418	.	+	0	ID=NJKIAAHI_00959;eC_number=3.5.2.9;Name=pxpB;db_xref=COG:COG2049;gene=pxpB;inference=ab initio prediction:Prodigal:002006,similar to AA sequence:UniProtKB:P60495;locus_tag=NJKIAAHI_00959;product=5-oxoprolinase subunit B
NZ_LCYG01000014.1	Prodigal:002006	CDS	137415	138449	.	+	0	ID=NJKIAAHI_00960;eC_number=3.5.2.9;Name=pxpC;db_xref=COG:COG1984;gene=pxpC;inference=ab initio prediction:Prodigal:002006,similar to AA sequence:UniProtKB:Q7WY77;locus_tag=NJKIAAHI_00960;product=5-oxoprolinase subunit C
NZ_LCYG01000014.1	Prodigal:002006	CDS	138500	140701	.	-	0	ID=NJKIAAHI_00961;eC_number=2.3.3.9;Name=glcB_2;db_xref=COG:COG2225;gene=glcB_2;inference=ab initio prediction:Prodigal:002006,similar to AA sequence:UniProtKB:Q9I636;locus_tag=NJKIAAHI_00961;product=Malate synthase G
NZ_LCYG01000014.1	Aragorn:001002	tRNA	140865	140940	.	-	.	ID=NJKIAAHI_00962;inference=COORDINATES:profile:Aragorn:001002;locus_tag=NJKIAAHI_00962;product=tRNA-Ala(ggc)
NZ_LCYG01000014.1	Prodigal:002006	CDS	141023	141400	.	-	0	ID=NJKIAAHI_00963;inference=ab initio prediction:Prodigal:002006;locus_tag=NJKIAAHI_00963;product=hypothetical protein
NZ_LCYG01000014.1	Prodigal:002006	CDS	141573	142919	.	+	0	ID=NJKIAAHI_00964;eC_number=2.5.1.19;Name=aroA;gene=aroA;inference=ab initio prediction:Prodigal:002006,similar to AA sequence:UniProtKB:P0A2Y4;locus_tag=NJKIAAHI_00964;product=3-phosphoshikimate 1-carboxyvinyltransferase
NZ_LCYG01000014.1	Prodigal:002006	CDS	142927	143550	.	+	0	ID=NJKIAAHI_00965;eC_number=2.7.4.25;Name=cmk;db_xref=COG:COG0283;gene=cmk;inference=ab initio prediction:Prodigal:002006,similar to AA sequence:UniProtKB:P0A6I0;locus_tag=NJKIAAHI_00965;product=Cytidylate kinase
NZ_LCYG01000014.1	Prodigal:002006	CDS	143628	144428	.	+	0	ID=NJKIAAHI_00966;inference=ab initio prediction:Prodigal:002006;locus_tag=NJKIAAHI_00966;product=hypothetical protein
NZ_LCYG01000014.1	Prodigal:002006	CDS	144435	144812	.	+	0	ID=NJKIAAHI_00967;eC_number=4.2.3.3;Name=mgsA;db_xref=COG:COG1803;gene=mgsA;inference=ab initio prediction:Prodigal:002006,similar to AA sequence:UniProtKB:Q9X0R7;locus_tag=NJKIAAHI_00967;product=Methylglyoxal synthase
NZ_LCYG01000014.1	Prodigal:002006	CDS	144809	147274	.	-	0	ID=NJKIAAHI_00968;eC_number=3.6.4.13;Name=hrpB;db_xref=COG:COG1643;gene=hrpB;inference=ab initio prediction:Prodigal:002006,similar to AA sequence:UniProtKB:P37024;locus_tag=NJKIAAHI_00968;product=ATP-dependent RNA helicase HrpB
NZ_LCYG01000014.1	Prodigal:002006	CDS	147316	147936	.	-	0	ID=NJKIAAHI_00969;eC_number=3.1.3.18;Name=gph_2;gene=gph_2;inference=ab initio prediction:Prodigal:002006,protein motif:HAMAP:MF_00495;locus_tag=NJKIAAHI_00969;product=Phosphoglycolate phosphatase
NZ_LCYG01000014.1	Prodigal:002006	CDS	148468	150759	.	-	0	ID=NJKIAAHI_00970;eC_number=1.1.1.40;Name=tme;db_xref=COG:COG0280;gene=tme;inference=ab initio prediction:Prodigal:002006,similar to AA sequence:UniProtKB:O30808;locus_tag=NJKIAAHI_00970;product=NADP-dependent malic enzyme
NZ_LCYG01000014.1	Prodigal:002006	CDS	150909	153635	.	+	0	ID=NJKIAAHI_00971;Name=mutS;db_xref=COG:COG0249;gene=mutS;inference=ab initio prediction:Prodigal:002006,similar to AA sequence:UniProtKB:P0A1Y0;locus_tag=NJKIAAHI_00971;product=DNA mismatch repair protein MutS
NZ_LCYG01000014.1	Prodigal:002006	CDS	153645	154100	.	-	0	ID=NJKIAAHI_00972;Name=phyR_2;gene=phyR_2;inference=ab initio prediction:Prodigal:002006,similar to AA sequence:UniProtKB:Q0PEV3;locus_tag=NJKIAAHI_00972;product=Phyllosphere-induced regulator PhyR
NZ_LCYG01000014.1	Prodigal:002006	CDS	154498	156033	.	+	0	ID=NJKIAAHI_00973;Name=comM;db_xref=COG:COG0606;gene=comM;inference=ab initio prediction:Prodigal:002006,similar to AA sequence:UniProtKB:P45049;locus_tag=NJKIAAHI_00973;product=Competence protein ComM
NZ_LCYG01000014.1	Prodigal:002006	CDS	156112	157092	.	+	0	ID=NJKIAAHI_00974;inference=ab initio prediction:Prodigal:002006;locus_tag=NJKIAAHI_00974;product=hypothetical protein
NZ_LCYG01000014.1	Prodigal:002006	CDS	157080	158234	.	-	0	ID=NJKIAAHI_00975;eC_number=1.17.99.6;Name=queG;db_xref=COG:COG1600;gene=queG;inference=ab initio prediction:Prodigal:002006,similar to AA sequence:UniProtKB:P97030;locus_tag=NJKIAAHI_00975;product=Epoxyqueuosine reductase
NZ_LCYG01000014.1	Prodigal:002006	CDS	158288	158980	.	-	0	ID=NJKIAAHI_00976;Name=fzlA;gene=fzlA;inference=ab initio prediction:Prodigal:002006,similar to AA sequence:UniProtKB:A0A0H3CDY2;locus_tag=NJKIAAHI_00976;product=FtsZ-localized protein A
NZ_LCYG01000014.1	Prodigal:002006	CDS	159160	159957	.	+	0	ID=NJKIAAHI_00977;eC_number=3.6.1.27;Name=uppP;db_xref=COG:COG1968;gene=uppP;inference=ab initio prediction:Prodigal:002006,similar to AA sequence:UniProtKB:P60932;locus_tag=NJKIAAHI_00977;product=Undecaprenyl-diphosphatase
NZ_LCYG01000014.1	Prodigal:002006	CDS	159961	160206	.	+	0	ID=NJKIAAHI_00978;inference=ab initio prediction:Prodigal:002006;locus_tag=NJKIAAHI_00978;product=hypothetical protein
NZ_LCYG01000014.1	Prodigal:002006	CDS	160210	160830	.	-	0	ID=NJKIAAHI_00979;eC_number=4.2.99.18;Name=nth_1;db_xref=COG:COG0177;gene=nth_1;inference=ab initio prediction:Prodigal:002006,similar to AA sequence:UniProtKB:P0AB83;locus_tag=NJKIAAHI_00979;product=Endonuclease III
NZ_LCYG01000014.1	Prodigal:002006	CDS	160974	161486	.	+	0	ID=NJKIAAHI_00980;inference=ab initio prediction:Prodigal:002006;locus_tag=NJKIAAHI_00980;product=hypothetical protein
NZ_LCYG01000014.1	Prodigal:002006	CDS	161556	161909	.	+	0	ID=NJKIAAHI_00981;inference=ab initio prediction:Prodigal:002006;locus_tag=NJKIAAHI_00981;product=hypothetical protein
NZ_LCYG01000140.1	Prodigal:002006	CDS	389	880	.	+	0	ID=NJKIAAHI_00982;inference=ab initio prediction:Prodigal:002006;locus_tag=NJKIAAHI_00982;product=hypothetical protein
NZ_LCYG01000140.1	Prodigal:002006	CDS	892	2085	.	+	0	ID=NJKIAAHI_00983;eC_number=2.8.1.7;Name=nifS_1;db_xref=COG:COG1104;gene=nifS_1;inference=ab initio prediction:Prodigal:002006,similar to AA sequence:UniProtKB:P05341;locus_tag=NJKIAAHI_00983;product=Cysteine desulfurase NifS
NZ_LCYG01000140.1	Prodigal:002006	CDS	2194	2853	.	+	0	ID=NJKIAAHI_00984;eC_number=2.3.3.14;inference=ab initio prediction:Prodigal:002006,protein motif:HAMAP:MF_02222;locus_tag=NJKIAAHI_00984;product=Homocitrate synthase
NZ_LCYG01000140.1	Prodigal:002006	CDS	2843	3226	.	+	0	ID=NJKIAAHI_00985;Name=nifW;gene=nifW;inference=ab initio prediction:Prodigal:002006,similar to AA sequence:UniProtKB:P14888;locus_tag=NJKIAAHI_00985;product=Nitrogenase-stabilizing/protective protein NifW
NZ_LCYG01000140.1	Prodigal:002006	CDS	3412	4263	.	+	0	ID=NJKIAAHI_00986;eC_number=1.3.1.108;Name=carD_1;db_xref=COG:COG2086;gene=carD_1;inference=ab initio prediction:Prodigal:002006,similar to AA sequence:UniProtKB:H6LGM7;locus_tag=NJKIAAHI_00986;product=Caffeyl-CoA reductase-Etf complex subunit CarD
NZ_LCYG01000140.1	Prodigal:002006	CDS	4280	5389	.	+	0	ID=NJKIAAHI_00987;eC_number=1.3.1.108;Name=carE;db_xref=COG:COG2025;gene=carE;inference=ab initio prediction:Prodigal:002006,similar to AA sequence:UniProtKB:H6LGM8;locus_tag=NJKIAAHI_00987;product=Caffeyl-CoA reductase-Etf complex subunit CarE
NZ_LCYG01000140.1	Prodigal:002006	CDS	5401	6708	.	+	0	ID=NJKIAAHI_00988;eC_number=2.4.2.59;Name=thi4_1;gene=thi4_1;inference=ab initio prediction:Prodigal:002006,protein motif:HAMAP:MF_00304;locus_tag=NJKIAAHI_00988;product=Thiamine thiazole synthase
NZ_LCYG01000140.1	Prodigal:002006	CDS	6724	7023	.	+	0	ID=NJKIAAHI_00989;Name=fixX;db_xref=COG:COG2440;gene=fixX;inference=ab initio prediction:Prodigal:002006,similar to AA sequence:UniProtKB:P68646;locus_tag=NJKIAAHI_00989;product=Ferredoxin-like protein FixX
NZ_LCYG01000140.1	Prodigal:002006	CDS	7157	7378	.	-	0	ID=NJKIAAHI_00990;inference=ab initio prediction:Prodigal:002006;locus_tag=NJKIAAHI_00990;product=hypothetical protein
NZ_LCYG01000141.1	Prodigal:002006	CDS	25	480	.	-	0	ID=NJKIAAHI_00991;inference=ab initio prediction:Prodigal:002006;locus_tag=NJKIAAHI_00991;product=hypothetical protein
NZ_LCYG01000141.1	Prodigal:002006	CDS	1026	1736	.	+	0	ID=NJKIAAHI_00992;inference=ab initio prediction:Prodigal:002006;locus_tag=NJKIAAHI_00992;product=hypothetical protein
NZ_LCYG01000141.1	Prodigal:002006	CDS	2381	3046	.	-	0	ID=NJKIAAHI_00993;inference=ab initio prediction:Prodigal:002006;locus_tag=NJKIAAHI_00993;product=hypothetical protein
NZ_LCYG01000141.1	Prodigal:002006	CDS	3596	3907	.	-	0	ID=NJKIAAHI_00994;inference=ab initio prediction:Prodigal:002006;locus_tag=NJKIAAHI_00994;product=hypothetical protein
NZ_LCYG01000141.1	Prodigal:002006	CDS	4053	5330	.	-	0	ID=NJKIAAHI_00995;inference=ab initio prediction:Prodigal:002006;locus_tag=NJKIAAHI_00995;product=hypothetical protein
NZ_LCYG01000142.1	Prodigal:002006	CDS	980	1579	.	+	0	ID=NJKIAAHI_00996;inference=ab initio prediction:Prodigal:002006;locus_tag=NJKIAAHI_00996;product=hypothetical protein
NZ_LCYG01000142.1	Prodigal:002006	CDS	1597	2046	.	+	0	ID=NJKIAAHI_00997;inference=ab initio prediction:Prodigal:002006,similar to AA sequence:UniProtKB:O31533;locus_tag=NJKIAAHI_00997;note=UPF0702 transmembrane protein YetF;product=hypothetical protein
NZ_LCYG01000142.1	Prodigal:002006	CDS	2054	2215	.	+	0	ID=NJKIAAHI_00998;inference=ab initio prediction:Prodigal:002006;locus_tag=NJKIAAHI_00998;product=hypothetical protein
NZ_LCYG01000142.1	Prodigal:002006	CDS	2236	3345	.	-	0	ID=NJKIAAHI_00999;inference=ab initio prediction:Prodigal:002006;locus_tag=NJKIAAHI_00999;product=hypothetical protein
NZ_LCYG01000142.1	Prodigal:002006	CDS	3905	4402	.	+	0	ID=NJKIAAHI_01000;inference=ab initio prediction:Prodigal:002006;locus_tag=NJKIAAHI_01000;product=hypothetical protein
NZ_LCYG01000143.1	Prodigal:002006	CDS	249	3185	.	+	0	ID=NJKIAAHI_01001;eC_number=7.1.1.-;Name=ndhB;gene=ndhB;inference=ab initio prediction:Prodigal:002006,protein motif:HAMAP:MF_00445;locus_tag=NJKIAAHI_01001;product=NAD(P)H-quinone oxidoreductase subunit 2%2C chloroplastic
NZ_LCYG01000143.1	Prodigal:002006	CDS	3182	3529	.	+	0	ID=NJKIAAHI_01002;Name=mnhC1;db_xref=COG:COG1006;gene=mnhC1;inference=ab initio prediction:Prodigal:002006,similar to AA sequence:UniProtKB:P60682;locus_tag=NJKIAAHI_01002;product=Na(+)/H(+) antiporter subunit C1
NZ_LCYG01000143.1	Prodigal:002006	CDS	3526	5151	.	+	0	ID=NJKIAAHI_01003;Name=mrpD;db_xref=COG:COG0651;gene=mrpD;inference=ab initio prediction:Prodigal:002006,similar to AA sequence:UniProtKB:Q9RGZ2;locus_tag=NJKIAAHI_01003;product=Na(+)/H(+) antiporter subunit D
NZ_LCYG01000143.1	Prodigal:002006	CDS	5148	5636	.	+	0	ID=NJKIAAHI_01004;Name=mnhE1;db_xref=COG:COG1863;gene=mnhE1;inference=ab initio prediction:Prodigal:002006,similar to AA sequence:UniProtKB:P60690;locus_tag=NJKIAAHI_01004;product=Na(+)/H(+) antiporter subunit E1
NZ_LCYG01000143.1	Prodigal:002006	CDS	5633	5917	.	+	0	ID=NJKIAAHI_01005;Name=mrpF;db_xref=COG:COG2212;gene=mrpF;inference=ab initio prediction:Prodigal:002006,similar to AA sequence:UniProtKB:Q9RGZ0;locus_tag=NJKIAAHI_01005;product=Na(+)/H(+) antiporter subunit F
NZ_LCYG01000143.1	Prodigal:002006	CDS	5914	6276	.	+	0	ID=NJKIAAHI_01006;inference=ab initio prediction:Prodigal:002006;locus_tag=NJKIAAHI_01006;product=hypothetical protein
NZ_LCYG01000143.1	Prodigal:002006	CDS	6477	7331	.	-	0	ID=NJKIAAHI_01007;inference=ab initio prediction:Prodigal:002006;locus_tag=NJKIAAHI_01007;product=hypothetical protein
NZ_LCYG01000143.1	Prodigal:002006	CDS	7409	7561	.	-	0	ID=NJKIAAHI_01008;inference=ab initio prediction:Prodigal:002006;locus_tag=NJKIAAHI_01008;product=hypothetical protein
NZ_LCYG01000143.1	Prodigal:002006	CDS	7619	8041	.	-	0	ID=NJKIAAHI_01009;Name=rnk_5;db_xref=COG:COG0782;gene=rnk_5;inference=ab initio prediction:Prodigal:002006,similar to AA sequence:UniProtKB:P0AFW4;locus_tag=NJKIAAHI_01009;product=Regulator of nucleoside diphosphate kinase
NZ_LCYG01000143.1	Prodigal:002006	CDS	8106	8663	.	-	0	ID=NJKIAAHI_01010;Name=rnk_6;gene=rnk_6;inference=ab initio prediction:Prodigal:002006,protein motif:HAMAP:MF_00954;locus_tag=NJKIAAHI_01010;product=Regulator of nucleoside diphosphate kinase
NZ_LCYG01000144.1	Prodigal:002006	CDS	146	325	.	+	0	ID=NJKIAAHI_01011;inference=ab initio prediction:Prodigal:002006;locus_tag=NJKIAAHI_01011;product=hypothetical protein
NZ_LCYG01000144.1	Prodigal:002006	CDS	361	795	.	-	0	ID=NJKIAAHI_01012;inference=ab initio prediction:Prodigal:002006;locus_tag=NJKIAAHI_01012;product=hypothetical protein
NZ_LCYG01000144.1	Prodigal:002006	CDS	1023	2114	.	+	0	ID=NJKIAAHI_01013;eC_number=1.3.1.-;Name=nemA;db_xref=COG:COG1902;gene=nemA;inference=ab initio prediction:Prodigal:002006,similar to AA sequence:UniProtKB:P77258;locus_tag=NJKIAAHI_01013;product=N-ethylmaleimide reductase
NZ_LCYG01000144.1	Prodigal:002006	CDS	2118	2594	.	-	0	ID=NJKIAAHI_01014;inference=ab initio prediction:Prodigal:002006;locus_tag=NJKIAAHI_01014;product=hypothetical protein
NZ_LCYG01000144.1	Prodigal:002006	CDS	2654	3202	.	-	0	ID=NJKIAAHI_01015;inference=ab initio prediction:Prodigal:002006;locus_tag=NJKIAAHI_01015;product=hypothetical protein
NZ_LCYG01000144.1	Prodigal:002006	CDS	3189	3881	.	-	0	ID=NJKIAAHI_01016;inference=ab initio prediction:Prodigal:002006;locus_tag=NJKIAAHI_01016;product=hypothetical protein
NZ_LCYG01000144.1	Prodigal:002006	CDS	3975	4760	.	+	0	ID=NJKIAAHI_01017;eC_number=3.1.11.2;Name=xthA_1;db_xref=COG:COG0708;gene=xthA_1;inference=ab initio prediction:Prodigal:002006,similar to AA sequence:UniProtKB:P09030;locus_tag=NJKIAAHI_01017;product=Exodeoxyribonuclease III
NZ_LCYG01000144.1	Prodigal:002006	CDS	4922	5794	.	-	0	ID=NJKIAAHI_01018;inference=ab initio prediction:Prodigal:002006;locus_tag=NJKIAAHI_01018;product=hypothetical protein
NZ_LCYG01000144.1	Prodigal:002006	CDS	6429	6701	.	+	0	ID=NJKIAAHI_01019;inference=ab initio prediction:Prodigal:002006;locus_tag=NJKIAAHI_01019;product=hypothetical protein
NZ_LCYG01000144.1	Prodigal:002006	CDS	6681	7511	.	-	0	ID=NJKIAAHI_01020;eC_number=2.1.1.77;Name=pcm_2;gene=pcm_2;inference=ab initio prediction:Prodigal:002006,protein motif:HAMAP:MF_00090;locus_tag=NJKIAAHI_01020;product=Protein-L-isoaspartate O-methyltransferase
NZ_LCYG01000144.1	Prodigal:002006	CDS	7568	9175	.	-	0	ID=NJKIAAHI_01021;eC_number=6.4.1.3;Name=pccB_2;db_xref=COG:COG4799;gene=pccB_2;inference=ab initio prediction:Prodigal:002006,similar to AA sequence:UniProtKB:Q3J4E3;locus_tag=NJKIAAHI_01021;product=Propionyl-CoA carboxylase beta chain
NZ_LCYG01000144.1	Prodigal:002006	CDS	9290	9616	.	-	0	ID=NJKIAAHI_01022;inference=ab initio prediction:Prodigal:002006;locus_tag=NJKIAAHI_01022;product=hypothetical protein
NZ_LCYG01000144.1	Prodigal:002006	CDS	9712	10440	.	-	0	ID=NJKIAAHI_01023;eC_number=2.3.1.181;Name=lipB;gene=lipB;inference=ab initio prediction:Prodigal:002006,protein motif:HAMAP:MF_00013;locus_tag=NJKIAAHI_01023;product=Octanoyltransferase
NZ_LCYG01000144.1	Aragorn:001002	tRNA	10671	10755	.	+	.	ID=NJKIAAHI_01024;inference=COORDINATES:profile:Aragorn:001002;locus_tag=NJKIAAHI_01024;product=tRNA-Leu(gag)
NZ_LCYG01000144.1	Prodigal:002006	CDS	10979	12403	.	+	0	ID=NJKIAAHI_01025;db_xref=COG:COG2239;inference=ab initio prediction:Prodigal:002006,similar to AA sequence:UniProtKB:Q5SMG8;locus_tag=NJKIAAHI_01025;product=Magnesium transporter MgtE
NZ_LCYG01000144.1	Prodigal:002006	CDS	12497	13399	.	+	0	ID=NJKIAAHI_01026;inference=ab initio prediction:Prodigal:002006;locus_tag=NJKIAAHI_01026;product=hypothetical protein
NZ_LCYG01000144.1	Prodigal:002006	CDS	13583	14755	.	+	0	ID=NJKIAAHI_01027;eC_number=1.3.99.-;Name=acdA_1;db_xref=COG:COG1960;gene=acdA_1;inference=ab initio prediction:Prodigal:002006,similar to AA sequence:UniProtKB:P45867;locus_tag=NJKIAAHI_01027;product=Acyl-CoA dehydrogenase
NZ_LCYG01000144.1	Prodigal:002006	CDS	14762	15340	.	-	0	ID=NJKIAAHI_01028;inference=ab initio prediction:Prodigal:002006;locus_tag=NJKIAAHI_01028;product=hypothetical protein
NZ_LCYG01000144.1	Prodigal:002006	CDS	15480	16181	.	+	0	ID=NJKIAAHI_01029;inference=ab initio prediction:Prodigal:002006;locus_tag=NJKIAAHI_01029;product=hypothetical protein
NZ_LCYG01000144.1	Prodigal:002006	CDS	16207	17040	.	+	0	ID=NJKIAAHI_01030;inference=ab initio prediction:Prodigal:002006;locus_tag=NJKIAAHI_01030;product=hypothetical protein
NZ_LCYG01000144.1	Prodigal:002006	CDS	17001	17282	.	-	0	ID=NJKIAAHI_01031;inference=ab initio prediction:Prodigal:002006;locus_tag=NJKIAAHI_01031;product=hypothetical protein
NZ_LCYG01000144.1	Prodigal:002006	CDS	17275	17967	.	-	0	ID=NJKIAAHI_01032;inference=ab initio prediction:Prodigal:002006;locus_tag=NJKIAAHI_01032;product=hypothetical protein
NZ_LCYG01000144.1	Prodigal:002006	CDS	18038	18445	.	+	0	ID=NJKIAAHI_01033;eC_number=2.8.1.1;Name=glpE_1;gene=glpE_1;inference=ab initio prediction:Prodigal:002006,protein motif:HAMAP:MF_01009;locus_tag=NJKIAAHI_01033;product=Thiosulfate sulfurtransferase GlpE
NZ_LCYG01000144.1	Prodigal:002006	CDS	18442	18735	.	-	0	ID=NJKIAAHI_01034;eC_number=3.6.1.7;Name=yccX;gene=yccX;inference=ab initio prediction:Prodigal:002006,protein motif:HAMAP:MF_01450;locus_tag=NJKIAAHI_01034;product=Acylphosphatase
NZ_LCYG01000144.1	Prodigal:002006	CDS	18742	19152	.	-	0	ID=NJKIAAHI_01035;inference=ab initio prediction:Prodigal:002006;locus_tag=NJKIAAHI_01035;product=hypothetical protein
NZ_LCYG01000144.1	Prodigal:002006	CDS	19234	19737	.	-	0	ID=NJKIAAHI_01036;inference=ab initio prediction:Prodigal:002006;locus_tag=NJKIAAHI_01036;product=hypothetical protein
NZ_LCYG01000144.1	Prodigal:002006	CDS	19767	20657	.	-	0	ID=NJKIAAHI_01037;inference=ab initio prediction:Prodigal:002006;locus_tag=NJKIAAHI_01037;product=hypothetical protein
NZ_LCYG01000145.1	Prodigal:002006	CDS	440	781	.	+	0	ID=NJKIAAHI_01038;inference=ab initio prediction:Prodigal:002006;locus_tag=NJKIAAHI_01038;product=hypothetical protein
NZ_LCYG01000145.1	Prodigal:002006	CDS	781	1152	.	+	0	ID=NJKIAAHI_01039;inference=ab initio prediction:Prodigal:002006;locus_tag=NJKIAAHI_01039;product=hypothetical protein
NZ_LCYG01000145.1	Prodigal:002006	CDS	1142	1297	.	-	0	ID=NJKIAAHI_01040;inference=ab initio prediction:Prodigal:002006;locus_tag=NJKIAAHI_01040;product=hypothetical protein
NZ_LCYG01000145.1	Prodigal:002006	CDS	1434	2000	.	+	0	ID=NJKIAAHI_01041;Name=cyoC;db_xref=COG:COG1845;gene=cyoC;inference=ab initio prediction:Prodigal:002006,similar to AA sequence:UniProtKB:P0ABJ3;locus_tag=NJKIAAHI_01041;product=Cytochrome bo(3) ubiquinol oxidase subunit 3
NZ_LCYG01000145.1	Prodigal:002006	CDS	2004	2279	.	+	0	ID=NJKIAAHI_01042;inference=ab initio prediction:Prodigal:002006;locus_tag=NJKIAAHI_01042;product=hypothetical protein
NZ_LCYG01000145.1	Prodigal:002006	CDS	2496	2948	.	+	0	ID=NJKIAAHI_01043;Name=norC;db_xref=COG:COG2010;gene=norC;inference=ab initio prediction:Prodigal:002006,similar to AA sequence:UniProtKB:Q52527;locus_tag=NJKIAAHI_01043;product=Nitric oxide reductase subunit C
NZ_LCYG01000145.1	Prodigal:002006	CDS	2965	4311	.	+	0	ID=NJKIAAHI_01044;eC_number=1.7.2.5;Name=norB;gene=norB;inference=ab initio prediction:Prodigal:002006,similar to AA sequence:UniProtKB:P98008;locus_tag=NJKIAAHI_01044;product=Nitric oxide reductase subunit B
NZ_LCYG01000145.1	Prodigal:002006	CDS	4374	5186	.	+	0	ID=NJKIAAHI_01045;Name=nirQ;db_xref=COG:COG0714;gene=nirQ;inference=ab initio prediction:Prodigal:002006,similar to AA sequence:UniProtKB:Q02441;locus_tag=NJKIAAHI_01045;product=Denitrification regulatory protein NirQ
NZ_LCYG01000145.1	Prodigal:002006	CDS	5201	7114	.	+	0	ID=NJKIAAHI_01046;inference=ab initio prediction:Prodigal:002006;locus_tag=NJKIAAHI_01046;product=hypothetical protein
NZ_LCYG01000145.1	Prodigal:002006	CDS	7185	8537	.	-	0	ID=NJKIAAHI_01047;eC_number=1.3.98.3;Name=hemN_1;db_xref=COG:COG0635;gene=hemN_1;inference=ab initio prediction:Prodigal:002006,similar to AA sequence:UniProtKB:O34162;locus_tag=NJKIAAHI_01047;product=Oxygen-independent coproporphyrinogen III oxidase
NZ_LCYG01000146.1	Prodigal:002006	CDS	34	996	.	-	0	ID=NJKIAAHI_01048;eC_number=1.11.1.10;Name=cpo_3;gene=cpo_3;inference=ab initio prediction:Prodigal:002006,similar to AA sequence:UniProtKB:O31158;locus_tag=NJKIAAHI_01048;product=Non-heme chloroperoxidase
NZ_LCYG01000146.1	Prodigal:002006	CDS	1020	2654	.	-	0	ID=NJKIAAHI_01049;Name=entS_1;gene=entS_1;inference=ab initio prediction:Prodigal:002006,protein motif:HAMAP:MF_01436;locus_tag=NJKIAAHI_01049;product=Enterobactin exporter EntS
NZ_LCYG01000146.1	Prodigal:002006	CDS	2651	3076	.	-	0	ID=NJKIAAHI_01050;inference=ab initio prediction:Prodigal:002006;locus_tag=NJKIAAHI_01050;product=hypothetical protein
NZ_LCYG01000146.1	Prodigal:002006	CDS	3088	4830	.	-	0	ID=NJKIAAHI_01051;eC_number=3.5.1.91;Name=nfdA_1;gene=nfdA_1;inference=ab initio prediction:Prodigal:002006,similar to AA sequence:UniProtKB:Q68AP4;locus_tag=NJKIAAHI_01051;product=N-substituted formamide deformylase
NZ_LCYG01000147.1	Prodigal:002006	CDS	117	1037	.	+	0	ID=NJKIAAHI_01052;Name=pgrR_1;gene=pgrR_1;inference=ab initio prediction:Prodigal:002006,similar to AA sequence:UniProtKB:P77333;locus_tag=NJKIAAHI_01052;product=HTH-type transcriptional regulator PgrR
NZ_LCYG01000147.1	Prodigal:002006	CDS	1399	2103	.	+	0	ID=NJKIAAHI_01053;eC_number=1.1.1.100;Name=fabG_5;gene=fabG_5;inference=ab initio prediction:Prodigal:002006,similar to AA sequence:UniProtKB:P0A2C9;locus_tag=NJKIAAHI_01053;product=3-oxoacyl-[acyl-carrier-protein] reductase FabG
NZ_LCYG01000148.1	Prodigal:002006	CDS	139	390	.	-	0	ID=NJKIAAHI_01054;inference=ab initio prediction:Prodigal:002006;locus_tag=NJKIAAHI_01054;product=hypothetical protein
NZ_LCYG01000148.1	Prodigal:002006	CDS	1024	1728	.	-	0	ID=NJKIAAHI_01055;inference=ab initio prediction:Prodigal:002006,similar to AA sequence:ISfinder:ISBcen22;locus_tag=NJKIAAHI_01055;product=IS3 family transposase ISBcen22
NZ_LCYG01000148.1	Prodigal:002006	CDS	1746	2027	.	-	0	ID=NJKIAAHI_01056;inference=ab initio prediction:Prodigal:002006,similar to AA sequence:ISfinder:ISBcen22;locus_tag=NJKIAAHI_01056;product=IS3 family transposase ISBcen22
NZ_LCYG01000148.1	Prodigal:002006	CDS	2184	2321	.	+	0	ID=NJKIAAHI_01057;inference=ab initio prediction:Prodigal:002006;locus_tag=NJKIAAHI_01057;product=hypothetical protein
NZ_LCYG01000148.1	Prodigal:002006	CDS	2302	2649	.	+	0	ID=NJKIAAHI_01058;inference=ab initio prediction:Prodigal:002006;locus_tag=NJKIAAHI_01058;product=hypothetical protein
NZ_LCYG01000148.1	Prodigal:002006	CDS	2732	3565	.	-	0	ID=NJKIAAHI_01059;eC_number=2.1.1.222;Name=COQ3_2;gene=COQ3_2;inference=ab initio prediction:Prodigal:002006,protein motif:HAMAP:MF_00472;locus_tag=NJKIAAHI_01059;product=Ubiquinone biosynthesis O-methyltransferase%2C mitochondrial
NZ_LCYG01000148.1	Prodigal:002006	CDS	3849	4427	.	+	0	ID=NJKIAAHI_01060;inference=ab initio prediction:Prodigal:002006,similar to AA sequence:ISfinder:ISBj7;locus_tag=NJKIAAHI_01060;product=IS6 family transposase ISBj7
NZ_LCYG01000148.1	Prodigal:002006	CDS	4442	4750	.	+	0	ID=NJKIAAHI_01061;inference=ab initio prediction:Prodigal:002006;locus_tag=NJKIAAHI_01061;product=hypothetical protein
NZ_LCYG01000148.1	Prodigal:002006	CDS	4902	5186	.	-	0	ID=NJKIAAHI_01062;inference=ab initio prediction:Prodigal:002006;locus_tag=NJKIAAHI_01062;product=hypothetical protein
NZ_LCYG01000148.1	Prodigal:002006	CDS	5451	5675	.	+	0	ID=NJKIAAHI_01063;inference=ab initio prediction:Prodigal:002006;locus_tag=NJKIAAHI_01063;product=hypothetical protein
NZ_LCYG01000148.1	Prodigal:002006	CDS	5792	6208	.	+	0	ID=NJKIAAHI_01064;inference=ab initio prediction:Prodigal:002006;locus_tag=NJKIAAHI_01064;product=hypothetical protein
NZ_LCYG01000148.1	Prodigal:002006	CDS	6486	6728	.	-	0	ID=NJKIAAHI_01065;inference=ab initio prediction:Prodigal:002006;locus_tag=NJKIAAHI_01065;product=hypothetical protein
NZ_LCYG01000149.1	Prodigal:002006	CDS	318	782	.	+	0	ID=NJKIAAHI_01066;inference=ab initio prediction:Prodigal:002006;locus_tag=NJKIAAHI_01066;product=hypothetical protein
NZ_LCYG01000149.1	Prodigal:002006	CDS	1016	1657	.	-	0	ID=NJKIAAHI_01067;eC_number=1.2.1.86;Name=geoB_2;gene=geoB_2;inference=ab initio prediction:Prodigal:002006,similar to AA sequence:UniProtKB:H1ZV37;locus_tag=NJKIAAHI_01067;product=Geranial dehydrogenase
NZ_LCYG01000149.1	Prodigal:002006	CDS	2058	2342	.	+	0	ID=NJKIAAHI_01068;inference=ab initio prediction:Prodigal:002006;locus_tag=NJKIAAHI_01068;product=hypothetical protein
NZ_LCYG01000149.1	Prodigal:002006	CDS	2603	2851	.	+	0	ID=NJKIAAHI_01069;inference=ab initio prediction:Prodigal:002006;locus_tag=NJKIAAHI_01069;product=hypothetical protein
NZ_LCYG01000149.1	Prodigal:002006	CDS	3307	3882	.	+	0	ID=NJKIAAHI_01070;eC_number=1.1.1.100;Name=fabG_6;gene=fabG_6;inference=ab initio prediction:Prodigal:002006,similar to AA sequence:UniProtKB:P71534;locus_tag=NJKIAAHI_01070;product=3-oxoacyl-[acyl-carrier-protein] reductase FabG
NZ_LCYG01000015.1	Prodigal:002006	CDS	542	1306	.	+	0	ID=NJKIAAHI_01071;inference=ab initio prediction:Prodigal:002006;locus_tag=NJKIAAHI_01071;product=hypothetical protein
NZ_LCYG01000015.1	Prodigal:002006	CDS	1452	2276	.	+	0	ID=NJKIAAHI_01072;inference=ab initio prediction:Prodigal:002006;locus_tag=NJKIAAHI_01072;product=hypothetical protein
NZ_LCYG01000015.1	Prodigal:002006	CDS	2278	3678	.	+	0	ID=NJKIAAHI_01073;Name=srpC_1;db_xref=COG:COG2059;gene=srpC_1;inference=ab initio prediction:Prodigal:002006,similar to AA sequence:UniProtKB:Q55027;locus_tag=NJKIAAHI_01073;product=putative chromate transport protein
NZ_LCYG01000015.1	Prodigal:002006	CDS	3724	4503	.	-	0	ID=NJKIAAHI_01074;eC_number=1.1.1.100;Name=fabG_7;gene=fabG_7;inference=ab initio prediction:Prodigal:002006,similar to AA sequence:UniProtKB:Q9KQH7;locus_tag=NJKIAAHI_01074;product=3-oxoacyl-[acyl-carrier-protein] reductase FabG
NZ_LCYG01000015.1	Prodigal:002006	CDS	4521	5507	.	-	0	ID=NJKIAAHI_01075;eC_number=4.2.1.43;Name=araD_1;gene=araD_1;inference=ab initio prediction:Prodigal:002006,similar to AA sequence:UniProtKB:Q1JUQ0;locus_tag=NJKIAAHI_01075;product=L-2-keto-3-deoxyarabonate dehydratase
NZ_LCYG01000015.1	Prodigal:002006	CDS	5581	5754	.	-	0	ID=NJKIAAHI_01076;inference=ab initio prediction:Prodigal:002006;locus_tag=NJKIAAHI_01076;product=hypothetical protein
NZ_LCYG01000015.1	Prodigal:002006	CDS	5866	8652	.	-	0	ID=NJKIAAHI_01077;eC_number=4.1.1.31;Name=ppc;db_xref=COG:COG2352;gene=ppc;inference=ab initio prediction:Prodigal:002006,similar to AA sequence:UniProtKB:A0QWX4;locus_tag=NJKIAAHI_01077;product=Phosphoenolpyruvate carboxylase
NZ_LCYG01000015.1	Prodigal:002006	CDS	8726	10042	.	-	0	ID=NJKIAAHI_01078;Name=dnaK_1;db_xref=COG:COG0443;gene=dnaK_1;inference=ab initio prediction:Prodigal:002006,similar to AA sequence:UniProtKB:P17820;locus_tag=NJKIAAHI_01078;product=Chaperone protein DnaK
NZ_LCYG01000015.1	Prodigal:002006	CDS	10239	12593	.	+	0	ID=NJKIAAHI_01079;Name=yhgF;db_xref=COG:COG2183;gene=yhgF;inference=ab initio prediction:Prodigal:002006,similar to AA sequence:UniProtKB:P46837;locus_tag=NJKIAAHI_01079;product=Protein YhgF
NZ_LCYG01000015.1	Prodigal:002006	CDS	12653	13081	.	-	0	ID=NJKIAAHI_01080;eC_number=2.7.13.3;inference=ab initio prediction:Prodigal:002006,similar to AA sequence:UniProtKB:Q8YC53;locus_tag=NJKIAAHI_01080;product=Blue-light-activated histidine kinase
NZ_LCYG01000015.1	Prodigal:002006	CDS	13267	13770	.	-	0	ID=NJKIAAHI_01081;inference=ab initio prediction:Prodigal:002006;locus_tag=NJKIAAHI_01081;product=hypothetical protein
NZ_LCYG01000015.1	Prodigal:002006	CDS	13797	15017	.	-	0	ID=NJKIAAHI_01082;eC_number=1.5.3.1;Name=soxA_2;gene=soxA_2;inference=ab initio prediction:Prodigal:002006,similar to AA sequence:UniProtKB:P40859;locus_tag=NJKIAAHI_01082;product=Monomeric sarcosine oxidase
NZ_LCYG01000015.1	Prodigal:002006	CDS	15314	16318	.	+	0	ID=NJKIAAHI_01083;Name=thiB;db_xref=COG:COG4143;gene=thiB;inference=ab initio prediction:Prodigal:002006,similar to AA sequence:UniProtKB:P31550;locus_tag=NJKIAAHI_01083;product=Thiamine-binding periplasmic protein
NZ_LCYG01000015.1	Prodigal:002006	CDS	16322	17902	.	+	0	ID=NJKIAAHI_01084;inference=ab initio prediction:Prodigal:002006;locus_tag=NJKIAAHI_01084;product=hypothetical protein
NZ_LCYG01000015.1	Prodigal:002006	CDS	17889	18590	.	+	0	ID=NJKIAAHI_01085;eC_number=3.6.3.-;Name=thiQ;db_xref=COG:COG3840;gene=thiQ;inference=ab initio prediction:Prodigal:002006,similar to AA sequence:UniProtKB:P31548;locus_tag=NJKIAAHI_01085;product=Thiamine import ATP-binding protein ThiQ
NZ_LCYG01000015.1	Prodigal:002006	CDS	18818	19699	.	+	0	ID=NJKIAAHI_01086;eC_number=2.7.1.8;Name=gspK;db_xref=COG:COG2971;gene=gspK;inference=ab initio prediction:Prodigal:002006,similar to AA sequence:UniProtKB:Q9KUA9;locus_tag=NJKIAAHI_01086;product=Glucosamine kinase GspK
NZ_LCYG01000015.1	Prodigal:002006	CDS	19696	20478	.	+	0	ID=NJKIAAHI_01087;Name=nagR_2;db_xref=COG:COG2188;gene=nagR_2;inference=ab initio prediction:Prodigal:002006,similar to AA sequence:UniProtKB:O34817;locus_tag=NJKIAAHI_01087;product=HTH-type transcriptional repressor NagR
NZ_LCYG01000015.1	Prodigal:002006	CDS	20465	21514	.	+	0	ID=NJKIAAHI_01088;eC_number=2.6.1.16;Name=glmS;db_xref=COG:COG0449;gene=glmS;inference=ab initio prediction:Prodigal:002006,similar to AA sequence:UniProtKB:P9WN49;locus_tag=NJKIAAHI_01088;product=Glutamine--fructose-6-phosphate aminotransferase [isomerizing]
NZ_LCYG01000015.1	Prodigal:002006	CDS	21514	22650	.	+	0	ID=NJKIAAHI_01089;eC_number=3.5.1.25;Name=nagA;db_xref=COG:COG1820;gene=nagA;inference=ab initio prediction:Prodigal:002006,similar to AA sequence:UniProtKB:O32445;locus_tag=NJKIAAHI_01089;product=N-acetylglucosamine-6-phosphate deacetylase
NZ_LCYG01000015.1	Prodigal:002006	CDS	22647	23093	.	-	0	ID=NJKIAAHI_01090;inference=ab initio prediction:Prodigal:002006;locus_tag=NJKIAAHI_01090;product=hypothetical protein
NZ_LCYG01000015.1	Prodigal:002006	CDS	23090	23914	.	-	0	ID=NJKIAAHI_01091;Name=gsiD_2;db_xref=COG:COG1173;gene=gsiD_2;inference=ab initio prediction:Prodigal:002006,similar to AA sequence:UniProtKB:P75799;locus_tag=NJKIAAHI_01091;product=Glutathione transport system permease protein GsiD
NZ_LCYG01000015.1	Prodigal:002006	CDS	23918	24931	.	-	0	ID=NJKIAAHI_01092;Name=dppB_3;db_xref=COG:COG0601;gene=dppB_3;inference=ab initio prediction:Prodigal:002006,similar to AA sequence:UniProtKB:P0AEF8;locus_tag=NJKIAAHI_01092;product=Dipeptide transport system permease protein DppB
NZ_LCYG01000015.1	Prodigal:002006	CDS	24934	26433	.	-	0	ID=NJKIAAHI_01093;Name=gsiB_2;db_xref=COG:COG0747;gene=gsiB_2;inference=ab initio prediction:Prodigal:002006,similar to AA sequence:UniProtKB:P75797;locus_tag=NJKIAAHI_01093;product=Glutathione-binding protein GsiB
NZ_LCYG01000015.1	Prodigal:002006	CDS	26575	27672	.	+	0	ID=NJKIAAHI_01094;eC_number=2.7.1.170;Name=anmK;db_xref=COG:COG2377;gene=anmK;inference=ab initio prediction:Prodigal:002006,similar to AA sequence:UniProtKB:Q8EHB5;locus_tag=NJKIAAHI_01094;product=Anhydro-N-acetylmuramic acid kinase
NZ_LCYG01000015.1	Prodigal:002006	CDS	27677	28702	.	+	0	ID=NJKIAAHI_01095;eC_number=3.5.1.28;Name=amiE;gene=amiE;inference=ab initio prediction:Prodigal:002006,similar to AA sequence:UniProtKB:O05213;locus_tag=NJKIAAHI_01095;product=N-acetylmuramyl-L-alanine amidase
NZ_LCYG01000015.1	Prodigal:002006	CDS	28804	29697	.	+	0	ID=NJKIAAHI_01096;eC_number=4.2.1.126;Name=murQ;db_xref=COG:COG2103;gene=murQ;inference=ab initio prediction:Prodigal:002006,similar to AA sequence:UniProtKB:P44862;locus_tag=NJKIAAHI_01096;product=N-acetylmuramic acid 6-phosphate etherase
NZ_LCYG01000015.1	Prodigal:002006	CDS	29742	30650	.	+	0	ID=NJKIAAHI_01097;eC_number=2.7.1.-;Name=murK;db_xref=COG:COG2971;gene=murK;inference=ab initio prediction:Prodigal:002006,similar to AA sequence:UniProtKB:Q97ML3;locus_tag=NJKIAAHI_01097;product=N-acetylmuramic acid/N-acetylglucosamine kinase
NZ_LCYG01000015.1	Prodigal:002006	CDS	30731	31633	.	+	0	ID=NJKIAAHI_01098;eC_number=2.7.1.184;Name=yihV_3;gene=yihV_3;inference=ab initio prediction:Prodigal:002006,similar to AA sequence:UniProtKB:P32143;locus_tag=NJKIAAHI_01098;product=Sulfofructose kinase
NZ_LCYG01000015.1	Prodigal:002006	CDS	31787	33259	.	+	0	ID=NJKIAAHI_01099;eC_number=2.7.13.3;inference=ab initio prediction:Prodigal:002006,similar to AA sequence:UniProtKB:Q8YC53;locus_tag=NJKIAAHI_01099;product=Blue-light-activated histidine kinase
NZ_LCYG01000015.1	Prodigal:002006	CDS	33286	34869	.	-	0	ID=NJKIAAHI_01100;Name=prfC;db_xref=COG:COG4108;gene=prfC;inference=ab initio prediction:Prodigal:002006,similar to AA sequence:UniProtKB:Q83DC7;locus_tag=NJKIAAHI_01100;product=Peptide chain release factor 3
NZ_LCYG01000015.1	Prodigal:002006	CDS	35544	36539	.	-	0	ID=NJKIAAHI_01101;eC_number=1.1.1.81;db_xref=COG:COG0111;inference=ab initio prediction:Prodigal:002006,similar to AA sequence:UniProtKB:Q9X1C1;locus_tag=NJKIAAHI_01101;product=Hydroxypyruvate reductase
NZ_LCYG01000015.1	Prodigal:002006	CDS	37429	38157	.	-	0	ID=NJKIAAHI_01102;eC_number=4.2.1.150;Name=crt_2;db_xref=COG:COG1024;gene=crt_2;inference=ab initio prediction:Prodigal:002006,similar to AA sequence:UniProtKB:P52046;locus_tag=NJKIAAHI_01102;product=Short-chain-enoyl-CoA hydratase
NZ_LCYG01000015.1	Prodigal:002006	CDS	38340	39707	.	-	0	ID=NJKIAAHI_01103;eC_number=6.2.1.26;Name=menE;gene=menE;inference=ab initio prediction:Prodigal:002006,protein motif:HAMAP:MF_00731;locus_tag=NJKIAAHI_01103;product=2-succinylbenzoate--CoA ligase
NZ_LCYG01000015.1	Prodigal:002006	CDS	39723	40685	.	+	0	ID=NJKIAAHI_01104;inference=ab initio prediction:Prodigal:002006;locus_tag=NJKIAAHI_01104;product=hypothetical protein
NZ_LCYG01000015.1	Prodigal:002006	CDS	40970	41452	.	-	0	ID=NJKIAAHI_01105;inference=ab initio prediction:Prodigal:002006;locus_tag=NJKIAAHI_01105;product=hypothetical protein
NZ_LCYG01000015.1	Prodigal:002006	CDS	41466	42620	.	-	0	ID=NJKIAAHI_01106;eC_number=1.3.99.-;Name=mmgC_1;db_xref=COG:COG1960;gene=mmgC_1;inference=ab initio prediction:Prodigal:002006,similar to AA sequence:UniProtKB:P45857;locus_tag=NJKIAAHI_01106;product=Acyl-CoA dehydrogenase
NZ_LCYG01000015.1	Prodigal:002006	CDS	42625	43881	.	-	0	ID=NJKIAAHI_01107;eC_number=2.8.3.19;Name=uctC_2;gene=uctC_2;inference=ab initio prediction:Prodigal:002006,similar to AA sequence:UniProtKB:A9X6P9;locus_tag=NJKIAAHI_01107;product=Acetyl-CoA:oxalate CoA-transferase
NZ_LCYG01000015.1	Prodigal:002006	CDS	43908	44705	.	-	0	ID=NJKIAAHI_01108;eC_number=1.1.1.203;Name=udh_2;db_xref=COG:COG0451;gene=udh_2;inference=ab initio prediction:Prodigal:002006,similar to AA sequence:UniProtKB:Q888H1;locus_tag=NJKIAAHI_01108;product=Uronate dehydrogenase
NZ_LCYG01000015.1	Prodigal:002006	CDS	44711	45418	.	-	0	ID=NJKIAAHI_01109;eC_number=3.5.1.9;Name=kynB;gene=kynB;inference=ab initio prediction:Prodigal:002006,protein motif:HAMAP:MF_01969;locus_tag=NJKIAAHI_01109;product=Kynurenine formamidase
NZ_LCYG01000015.1	Prodigal:002006	CDS	45435	46604	.	-	0	ID=NJKIAAHI_01110;eC_number=3.2.1.-;inference=ab initio prediction:Prodigal:002006,similar to AA sequence:UniProtKB:T2KLZ3;locus_tag=NJKIAAHI_01110;product=Unsaturated glucuronyl hydrolase
NZ_LCYG01000015.1	Prodigal:002006	CDS	46601	47566	.	-	0	ID=NJKIAAHI_01111;eC_number=3.1.1.-;db_xref=COG:COG3964;inference=ab initio prediction:Prodigal:002006,similar to AA sequence:UniProtKB:A6X391;locus_tag=NJKIAAHI_01111;product=Deacetylase
NZ_LCYG01000015.1	Prodigal:002006	CDS	47563	48336	.	-	0	ID=NJKIAAHI_01112;eC_number=4.1.2.20;Name=garL;gene=garL;inference=ab initio prediction:Prodigal:002006,protein motif:HAMAP:MF_01291;locus_tag=NJKIAAHI_01112;product=5-keto-4-deoxy-D-glucarate aldolase
NZ_LCYG01000015.1	Prodigal:002006	CDS	48336	49448	.	-	0	ID=NJKIAAHI_01113;eC_number=1.1.1.-;Name=yjmC_1;db_xref=COG:COG2055;gene=yjmC_1;inference=ab initio prediction:Prodigal:002006,similar to AA sequence:UniProtKB:O34736;locus_tag=NJKIAAHI_01113;product=putative oxidoreductase YjmC
NZ_LCYG01000015.1	Prodigal:002006	CDS	49459	50766	.	-	0	ID=NJKIAAHI_01114;Name=siaM_1;db_xref=COG:COG1593;gene=siaM_1;inference=ab initio prediction:Prodigal:002006,similar to AA sequence:UniProtKB:Q9KR66;locus_tag=NJKIAAHI_01114;product=Sialic acid TRAP transporter large permease protein SiaM
NZ_LCYG01000015.1	Prodigal:002006	CDS	50827	51372	.	-	0	ID=NJKIAAHI_01115;inference=ab initio prediction:Prodigal:002006;locus_tag=NJKIAAHI_01115;product=hypothetical protein
NZ_LCYG01000015.1	Prodigal:002006	CDS	51488	52501	.	-	0	ID=NJKIAAHI_01116;inference=ab initio prediction:Prodigal:002006;locus_tag=NJKIAAHI_01116;product=hypothetical protein
NZ_LCYG01000015.1	Prodigal:002006	CDS	52589	53260	.	-	0	ID=NJKIAAHI_01117;inference=ab initio prediction:Prodigal:002006;locus_tag=NJKIAAHI_01117;product=hypothetical protein
NZ_LCYG01000015.1	Prodigal:002006	CDS	53492	54382	.	+	0	ID=NJKIAAHI_01118;inference=ab initio prediction:Prodigal:002006;locus_tag=NJKIAAHI_01118;product=hypothetical protein
NZ_LCYG01000015.1	Prodigal:002006	CDS	54636	55103	.	+	0	ID=NJKIAAHI_01119;inference=ab initio prediction:Prodigal:002006;locus_tag=NJKIAAHI_01119;product=hypothetical protein
NZ_LCYG01000015.1	Prodigal:002006	CDS	55337	56452	.	-	0	ID=NJKIAAHI_01120;inference=ab initio prediction:Prodigal:002006;locus_tag=NJKIAAHI_01120;product=hypothetical protein
NZ_LCYG01000015.1	Prodigal:002006	CDS	56521	57513	.	-	0	ID=NJKIAAHI_01121;eC_number=2.7.1.2;Name=glk;db_xref=COG:COG0837;gene=glk;inference=ab initio prediction:Prodigal:002006,similar to AA sequence:UniProtKB:P0A6V8;locus_tag=NJKIAAHI_01121;product=Glucokinase
NZ_LCYG01000015.1	Prodigal:002006	CDS	57560	59371	.	-	0	ID=NJKIAAHI_01122;eC_number=3.2.1.28;db_xref=COG:COG3387;inference=ab initio prediction:Prodigal:002006,similar to AA sequence:UniProtKB:A0R0W9;locus_tag=NJKIAAHI_01122;product=Trehalase
NZ_LCYG01000015.1	Prodigal:002006	CDS	59376	60146	.	-	0	ID=NJKIAAHI_01123;eC_number=3.1.3.12;Name=otsB;db_xref=COG:COG1877;gene=otsB;inference=ab initio prediction:Prodigal:002006,similar to AA sequence:UniProtKB:P31678;locus_tag=NJKIAAHI_01123;product=Trehalose-6-phosphate phosphatase
NZ_LCYG01000015.1	Prodigal:002006	CDS	60139	62373	.	-	0	ID=NJKIAAHI_01124;inference=ab initio prediction:Prodigal:002006;locus_tag=NJKIAAHI_01124;product=hypothetical protein
NZ_LCYG01000015.1	Prodigal:002006	CDS	62759	64084	.	-	0	ID=NJKIAAHI_01125;Name=prsE_2;gene=prsE_2;inference=ab initio prediction:Prodigal:002006,similar to AA sequence:UniProtKB:Q7ANN5;locus_tag=NJKIAAHI_01125;product=Type I secretion system membrane fusion protein PrsE
NZ_LCYG01000015.1	Prodigal:002006	CDS	64085	65920	.	-	0	ID=NJKIAAHI_01126;Name=prsD_2;gene=prsD_2;inference=ab initio prediction:Prodigal:002006,similar to AA sequence:UniProtKB:Q7ANN4;locus_tag=NJKIAAHI_01126;product=Type I secretion system ATP-binding protein PrsD
NZ_LCYG01000015.1	Prodigal:002006	CDS	66257	67105	.	+	0	ID=NJKIAAHI_01127;inference=ab initio prediction:Prodigal:002006;locus_tag=NJKIAAHI_01127;product=hypothetical protein
NZ_LCYG01000015.1	Prodigal:002006	CDS	67106	67348	.	-	0	ID=NJKIAAHI_01128;inference=ab initio prediction:Prodigal:002006;locus_tag=NJKIAAHI_01128;product=hypothetical protein
NZ_LCYG01000015.1	Prodigal:002006	CDS	67348	68397	.	-	0	ID=NJKIAAHI_01129;eC_number=7.1.1.7;Name=cydB_1;db_xref=COG:COG1294;gene=cydB_1;inference=ab initio prediction:Prodigal:002006,similar to AA sequence:UniProtKB:P0ABK2;locus_tag=NJKIAAHI_01129;product=Cytochrome bd-I ubiquinol oxidase subunit 2
NZ_LCYG01000015.1	Prodigal:002006	CDS	68408	69844	.	-	0	ID=NJKIAAHI_01130;inference=ab initio prediction:Prodigal:002006;locus_tag=NJKIAAHI_01130;product=hypothetical protein
NZ_LCYG01000015.1	Prodigal:002006	CDS	69921	70793	.	-	0	ID=NJKIAAHI_01131;eC_number=3.-.-.-;inference=ab initio prediction:Prodigal:002006,similar to AA sequence:UniProtKB:P9WLD7;locus_tag=NJKIAAHI_01131;product=putative metallo-hydrolase
NZ_LCYG01000015.1	Prodigal:002006	CDS	70865	71200	.	-	0	ID=NJKIAAHI_01132;inference=ab initio prediction:Prodigal:002006;locus_tag=NJKIAAHI_01132;product=hypothetical protein
NZ_LCYG01000015.1	Prodigal:002006	CDS	71257	72426	.	-	0	ID=NJKIAAHI_01133;inference=ab initio prediction:Prodigal:002006;locus_tag=NJKIAAHI_01133;product=hypothetical protein
NZ_LCYG01000015.1	Prodigal:002006	CDS	72453	72782	.	-	0	ID=NJKIAAHI_01134;inference=ab initio prediction:Prodigal:002006;locus_tag=NJKIAAHI_01134;product=hypothetical protein
NZ_LCYG01000015.1	Prodigal:002006	CDS	72888	74033	.	+	0	ID=NJKIAAHI_01135;eC_number=2.4.1.290;Name=pglA;gene=pglA;inference=ab initio prediction:Prodigal:002006,similar to AA sequence:UniProtKB:Q0P9C9;locus_tag=NJKIAAHI_01135;product=N%2CN'-diacetylbacillosaminyl-diphospho-undecaprenol alpha-1%2C3-N-acetylgalactosaminyltransferase
NZ_LCYG01000015.1	Prodigal:002006	CDS	74030	74680	.	+	0	ID=NJKIAAHI_01136;eC_number=2.1.1.172;Name=rsmC_1;gene=rsmC_1;inference=ab initio prediction:Prodigal:002006,protein motif:HAMAP:MF_01862;locus_tag=NJKIAAHI_01136;product=Ribosomal RNA small subunit methyltransferase C
NZ_LCYG01000015.1	Prodigal:002006	CDS	75002	76279	.	+	0	ID=NJKIAAHI_01137;eC_number=1.17.7.3;Name=ispG;db_xref=COG:COG0821;gene=ispG;inference=ab initio prediction:Prodigal:002006,similar to AA sequence:UniProtKB:Q84GJ3;locus_tag=NJKIAAHI_01137;product=4-hydroxy-3-methylbut-2-en-1-yl diphosphate synthase (flavodoxin)
NZ_LCYG01000015.1	Prodigal:002006	CDS	76446	76559	.	+	0	ID=NJKIAAHI_01138;inference=ab initio prediction:Prodigal:002006;locus_tag=NJKIAAHI_01138;product=hypothetical protein
NZ_LCYG01000015.1	Prodigal:002006	CDS	76606	78543	.	+	0	ID=NJKIAAHI_01139;Name=kup_1;gene=kup_1;inference=ab initio prediction:Prodigal:002006,protein motif:HAMAP:MF_01522;locus_tag=NJKIAAHI_01139;product=Low affinity potassium transport system protein kup
NZ_LCYG01000015.1	Prodigal:002006	CDS	78589	79137	.	+	0	ID=NJKIAAHI_01140;inference=ab initio prediction:Prodigal:002006;locus_tag=NJKIAAHI_01140;product=hypothetical protein
NZ_LCYG01000015.1	Prodigal:002006	CDS	79217	80128	.	+	0	ID=NJKIAAHI_01141;inference=ab initio prediction:Prodigal:002006;locus_tag=NJKIAAHI_01141;product=hypothetical protein
NZ_LCYG01000015.1	Prodigal:002006	CDS	80543	80875	.	+	0	ID=NJKIAAHI_01142;inference=ab initio prediction:Prodigal:002006;locus_tag=NJKIAAHI_01142;product=hypothetical protein
NZ_LCYG01000015.1	Prodigal:002006	CDS	80972	81898	.	-	0	ID=NJKIAAHI_01143;inference=ab initio prediction:Prodigal:002006;locus_tag=NJKIAAHI_01143;product=hypothetical protein
NZ_LCYG01000015.1	Prodigal:002006	CDS	81900	82688	.	+	0	ID=NJKIAAHI_01144;eC_number=2.4.1.129;Name=mtgA_1;gene=mtgA_1;inference=ab initio prediction:Prodigal:002006,protein motif:HAMAP:MF_00766;locus_tag=NJKIAAHI_01144;product=Biosynthetic peptidoglycan transglycosylase
NZ_LCYG01000015.1	Prodigal:002006	CDS	82833	83018	.	+	0	ID=NJKIAAHI_01145;Name=rpmF;db_xref=COG:COG0333;gene=rpmF;inference=ab initio prediction:Prodigal:002006,similar to AA sequence:UniProtKB:Q6NCE6;locus_tag=NJKIAAHI_01145;product=50S ribosomal protein L32
NZ_LCYG01000015.1	Prodigal:002006	CDS	83233	84855	.	+	0	ID=NJKIAAHI_01146;inference=ab initio prediction:Prodigal:002006;locus_tag=NJKIAAHI_01146;product=hypothetical protein
NZ_LCYG01000015.1	Prodigal:002006	CDS	85162	85737	.	-	0	ID=NJKIAAHI_01147;inference=ab initio prediction:Prodigal:002006;locus_tag=NJKIAAHI_01147;product=hypothetical protein
NZ_LCYG01000015.1	Prodigal:002006	CDS	85952	87130	.	+	0	ID=NJKIAAHI_01148;eC_number=2.3.1.9;Name=phaA;gene=phaA;inference=ab initio prediction:Prodigal:002006,similar to AA sequence:UniProtKB:P07097;locus_tag=NJKIAAHI_01148;product=Acetyl-CoA acetyltransferase
NZ_LCYG01000015.1	Prodigal:002006	CDS	87517	88242	.	+	0	ID=NJKIAAHI_01149;eC_number=1.1.1.36;Name=phaB;gene=phaB;inference=ab initio prediction:Prodigal:002006,similar to AA sequence:UniProtKB:P14697;locus_tag=NJKIAAHI_01149;product=Acetoacetyl-CoA reductase
NZ_LCYG01000015.1	Prodigal:002006	CDS	88327	89073	.	+	0	ID=NJKIAAHI_01150;eC_number=1.1.1.401;Name=LRA5;gene=LRA5;inference=ab initio prediction:Prodigal:002006,similar to AA sequence:UniProtKB:Q1NEI6;locus_tag=NJKIAAHI_01150;product=2-dehydro-3-deoxy-L-rhamnonate dehydrogenase (NAD(+))
NZ_LCYG01000015.1	Prodigal:002006	CDS	89446	90321	.	+	0	ID=NJKIAAHI_01151;Name=yddG;db_xref=COG:COG0697;gene=yddG;inference=ab initio prediction:Prodigal:002006,similar to AA sequence:UniProtKB:P46136;locus_tag=NJKIAAHI_01151;product=Aromatic amino acid exporter YddG
NZ_LCYG01000015.1	Prodigal:002006	CDS	90299	91078	.	-	0	ID=NJKIAAHI_01152;inference=ab initio prediction:Prodigal:002006;locus_tag=NJKIAAHI_01152;product=hypothetical protein
NZ_LCYG01000015.1	Prodigal:002006	CDS	91300	92067	.	-	0	ID=NJKIAAHI_01153;eC_number=3.1.2.6;Name=gloB_1;db_xref=COG:COG0491;gene=gloB_1;inference=ab initio prediction:Prodigal:002006,similar to AA sequence:UniProtKB:P0AC84;locus_tag=NJKIAAHI_01153;product=Hydroxyacylglutathione hydrolase GloB
NZ_LCYG01000015.1	Prodigal:002006	CDS	92185	92928	.	+	0	ID=NJKIAAHI_01154;inference=ab initio prediction:Prodigal:002006;locus_tag=NJKIAAHI_01154;product=hypothetical protein
NZ_LCYG01000015.1	Prodigal:002006	CDS	93178	94131	.	+	0	ID=NJKIAAHI_01155;eC_number=2.1.3.15;Name=accA;db_xref=COG:COG0825;gene=accA;inference=ab initio prediction:Prodigal:002006,similar to AA sequence:UniProtKB:P0ABD5;locus_tag=NJKIAAHI_01155;product=Acetyl-coenzyme A carboxylase carboxyl transferase subunit alpha
NZ_LCYG01000015.1	Prodigal:002006	CDS	94567	95853	.	+	0	ID=NJKIAAHI_01156;inference=ab initio prediction:Prodigal:002006;locus_tag=NJKIAAHI_01156;product=hypothetical protein
NZ_LCYG01000015.1	Prodigal:002006	CDS	95980	96897	.	+	0	ID=NJKIAAHI_01157;inference=ab initio prediction:Prodigal:002006;locus_tag=NJKIAAHI_01157;product=hypothetical protein
NZ_LCYG01000015.1	Prodigal:002006	CDS	96971	99784	.	-	0	ID=NJKIAAHI_01158;Name=secA;db_xref=COG:COG0653;gene=secA;inference=ab initio prediction:Prodigal:002006,similar to AA sequence:UniProtKB:P52966;locus_tag=NJKIAAHI_01158;product=Protein translocase subunit SecA
NZ_LCYG01000015.1	Prodigal:002006	CDS	100041	100937	.	+	0	ID=NJKIAAHI_01159;eC_number=5.2.1.8;db_xref=COG:COG0760;inference=ab initio prediction:Prodigal:002006,similar to AA sequence:UniProtKB:P40415;locus_tag=NJKIAAHI_01159;product=putative parvulin-type peptidyl-prolyl cis-trans isomerase
NZ_LCYG01000015.1	Prodigal:002006	CDS	101002	101214	.	-	0	ID=NJKIAAHI_01160;inference=ab initio prediction:Prodigal:002006;locus_tag=NJKIAAHI_01160;product=hypothetical protein
NZ_LCYG01000015.1	Prodigal:002006	CDS	101380	102621	.	+	0	ID=NJKIAAHI_01161;Name=argJ;gene=argJ;inference=ab initio prediction:Prodigal:002006,similar to AA sequence:UniProtKB:Q07908;locus_tag=NJKIAAHI_01161;product=Arginine biosynthesis bifunctional protein ArgJ
NZ_LCYG01000015.1	Prodigal:002006	CDS	102710	103105	.	-	0	ID=NJKIAAHI_01162;inference=ab initio prediction:Prodigal:002006;locus_tag=NJKIAAHI_01162;product=hypothetical protein
NZ_LCYG01000015.1	Prodigal:002006	CDS	103684	104991	.	+	0	ID=NJKIAAHI_01163;inference=ab initio prediction:Prodigal:002006;locus_tag=NJKIAAHI_01163;product=hypothetical protein
NZ_LCYG01000015.1	Prodigal:002006	CDS	105436	105888	.	-	0	ID=NJKIAAHI_01164;inference=ab initio prediction:Prodigal:002006;locus_tag=NJKIAAHI_01164;product=hypothetical protein
NZ_LCYG01000015.1	Prodigal:002006	CDS	106248	106634	.	+	0	ID=NJKIAAHI_01165;inference=ab initio prediction:Prodigal:002006;locus_tag=NJKIAAHI_01165;product=hypothetical protein
NZ_LCYG01000015.1	Prodigal:002006	CDS	106961	107386	.	+	0	ID=NJKIAAHI_01166;eC_number=3.6.1.65;Name=nudG;db_xref=COG:COG0494;gene=nudG;inference=ab initio prediction:Prodigal:002006,similar to AA sequence:UniProtKB:P77788;locus_tag=NJKIAAHI_01166;product=CTP pyrophosphohydrolase
NZ_LCYG01000015.1	Prodigal:002006	CDS	107396	108322	.	+	0	ID=NJKIAAHI_01167;inference=ab initio prediction:Prodigal:002006;locus_tag=NJKIAAHI_01167;product=hypothetical protein
NZ_LCYG01000015.1	Prodigal:002006	CDS	108294	108740	.	-	0	ID=NJKIAAHI_01168;inference=ab initio prediction:Prodigal:002006;locus_tag=NJKIAAHI_01168;product=hypothetical protein
NZ_LCYG01000015.1	Prodigal:002006	CDS	108749	109897	.	-	0	ID=NJKIAAHI_01169;eC_number=1.1.1.192;Name=adh1;db_xref=COG:COG1454;gene=adh1;inference=ab initio prediction:Prodigal:002006,similar to AA sequence:UniProtKB:A4IP64;locus_tag=NJKIAAHI_01169;product=Long-chain-alcohol dehydrogenase 1
NZ_LCYG01000015.1	Prodigal:002006	CDS	110027	110392	.	-	0	ID=NJKIAAHI_01170;inference=ab initio prediction:Prodigal:002006;locus_tag=NJKIAAHI_01170;product=hypothetical protein
NZ_LCYG01000015.1	Prodigal:002006	CDS	110473	111357	.	-	0	ID=NJKIAAHI_01171;inference=ab initio prediction:Prodigal:002006;locus_tag=NJKIAAHI_01171;product=hypothetical protein
NZ_LCYG01000015.1	Prodigal:002006	CDS	111723	112505	.	+	0	ID=NJKIAAHI_01172;Name=prs_1;gene=prs_1;inference=ab initio prediction:Prodigal:002006,protein motif:HAMAP:MF_00583_A;locus_tag=NJKIAAHI_01172;product=Putative ribose-phosphate pyrophosphokinase
NZ_LCYG01000015.1	Prodigal:002006	CDS	112554	112811	.	+	0	ID=NJKIAAHI_01173;Name=grxC_1;db_xref=COG:COG0695;gene=grxC_1;inference=ab initio prediction:Prodigal:002006,similar to AA sequence:UniProtKB:P0AC62;locus_tag=NJKIAAHI_01173;product=Glutaredoxin 3
NZ_LCYG01000015.1	Prodigal:002006	CDS	112827	113693	.	+	0	ID=NJKIAAHI_01174;eC_number=3.5.1.128;Name=nit1;gene=nit1;inference=ab initio prediction:Prodigal:002006,similar to AA sequence:UniProtKB:P0DP68;locus_tag=NJKIAAHI_01174;product=Deaminated glutathione amidase
NZ_LCYG01000015.1	Prodigal:002006	CDS	113730	114173	.	+	0	ID=NJKIAAHI_01175;inference=ab initio prediction:Prodigal:002006;locus_tag=NJKIAAHI_01175;product=hypothetical protein
NZ_LCYG01000015.1	Prodigal:002006	CDS	114343	114864	.	+	0	ID=NJKIAAHI_01176;inference=ab initio prediction:Prodigal:002006;locus_tag=NJKIAAHI_01176;product=hypothetical protein
NZ_LCYG01000015.1	Prodigal:002006	CDS	114886	116067	.	-	0	ID=NJKIAAHI_01177;Name=ydhP_1;db_xref=COG:COG2814;gene=ydhP_1;inference=ab initio prediction:Prodigal:002006,similar to AA sequence:UniProtKB:P77389;locus_tag=NJKIAAHI_01177;product=Inner membrane transport protein YdhP
NZ_LCYG01000015.1	Prodigal:002006	CDS	116193	117098	.	+	0	ID=NJKIAAHI_01178;Name=dmlR_1;gene=dmlR_1;inference=ab initio prediction:Prodigal:002006,similar to AA sequence:UniProtKB:P76250;locus_tag=NJKIAAHI_01178;product=HTH-type transcriptional regulator DmlR
NZ_LCYG01000015.1	Prodigal:002006	CDS	117229	118443	.	+	0	ID=NJKIAAHI_01179;Name=nhaA;db_xref=COG:COG3004;gene=nhaA;inference=ab initio prediction:Prodigal:002006,similar to AA sequence:UniProtKB:Q56725;locus_tag=NJKIAAHI_01179;product=Na(+)/H(+) antiporter NhaA
NZ_LCYG01000015.1	Prodigal:002006	CDS	118416	119159	.	-	0	ID=NJKIAAHI_01180;eC_number=2.1.1.222;Name=ubiG;db_xref=COG:COG2227;gene=ubiG;inference=ab initio prediction:Prodigal:002006,similar to AA sequence:UniProtKB:P17993;locus_tag=NJKIAAHI_01180;product=Ubiquinone biosynthesis O-methyltransferase
NZ_LCYG01000015.1	Prodigal:002006	CDS	119304	120527	.	+	0	ID=NJKIAAHI_01181;eC_number=2.7.2.4;db_xref=COG:COG0527;inference=ab initio prediction:Prodigal:002006,similar to AA sequence:UniProtKB:Q88EI9;locus_tag=NJKIAAHI_01181;product=Aspartate kinase
NZ_LCYG01000015.1	Prodigal:002006	CDS	120630	122897	.	+	0	ID=NJKIAAHI_01182;eC_number=2.7.3.9;Name=ptsP;db_xref=COG:COG3605;gene=ptsP;inference=ab initio prediction:Prodigal:002006,similar to AA sequence:UniProtKB:P37177;locus_tag=NJKIAAHI_01182;product=Phosphoenolpyruvate-dependent phosphotransferase system
NZ_LCYG01000015.1	Prodigal:002006	CDS	122897	123985	.	+	0	ID=NJKIAAHI_01183;Name=prfA;db_xref=COG:COG0216;gene=prfA;inference=ab initio prediction:Prodigal:002006,similar to AA sequence:UniProtKB:P0A7I0;locus_tag=NJKIAAHI_01183;product=Peptide chain release factor RF1
NZ_LCYG01000015.1	Prodigal:002006	CDS	123982	124407	.	+	0	ID=NJKIAAHI_01184;Name=fosX;gene=fosX;inference=ab initio prediction:Prodigal:002006,similar to AA sequence:UniProtKB:Q98GG1;locus_tag=NJKIAAHI_01184;product=Fosfomycin resistance protein FosX
NZ_LCYG01000015.1	Prodigal:002006	CDS	124404	125258	.	+	0	ID=NJKIAAHI_01185;eC_number=2.1.1.297;Name=prmC;db_xref=COG:COG2890;gene=prmC;inference=ab initio prediction:Prodigal:002006,similar to AA sequence:UniProtKB:P0ACC1;locus_tag=NJKIAAHI_01185;product=Release factor glutamine methyltransferase
NZ_LCYG01000015.1	Prodigal:002006	CDS	125643	126572	.	+	0	ID=NJKIAAHI_01186;inference=ab initio prediction:Prodigal:002006;locus_tag=NJKIAAHI_01186;product=hypothetical protein
NZ_LCYG01000015.1	Prodigal:002006	CDS	126636	127493	.	-	0	ID=NJKIAAHI_01187;inference=ab initio prediction:Prodigal:002006;locus_tag=NJKIAAHI_01187;product=hypothetical protein
NZ_LCYG01000015.1	Prodigal:002006	CDS	127655	127924	.	-	0	ID=NJKIAAHI_01188;inference=ab initio prediction:Prodigal:002006;locus_tag=NJKIAAHI_01188;product=hypothetical protein
NZ_LCYG01000015.1	Prodigal:002006	CDS	127931	128257	.	-	0	ID=NJKIAAHI_01189;inference=ab initio prediction:Prodigal:002006;locus_tag=NJKIAAHI_01189;product=hypothetical protein
NZ_LCYG01000015.1	Prodigal:002006	CDS	128448	131072	.	+	0	ID=NJKIAAHI_01190;Name=clpB;gene=clpB;inference=ab initio prediction:Prodigal:002006,similar to AA sequence:UniProtKB:Q7CEG6;locus_tag=NJKIAAHI_01190;product=Chaperone protein ClpB
NZ_LCYG01000015.1	Prodigal:002006	CDS	131143	131547	.	-	0	ID=NJKIAAHI_01191;Name=hpf_1;gene=hpf_1;inference=ab initio prediction:Prodigal:002006,protein motif:HAMAP:MF_00839;locus_tag=NJKIAAHI_01191;product=Ribosome hibernation promoting factor
NZ_LCYG01000015.1	Prodigal:002006	CDS	131699	132979	.	+	0	ID=NJKIAAHI_01192;inference=ab initio prediction:Prodigal:002006;locus_tag=NJKIAAHI_01192;product=hypothetical protein
NZ_LCYG01000015.1	Prodigal:002006	CDS	133004	134113	.	-	0	ID=NJKIAAHI_01193;inference=ab initio prediction:Prodigal:002006;locus_tag=NJKIAAHI_01193;product=hypothetical protein
NZ_LCYG01000015.1	Prodigal:002006	CDS	134248	134973	.	+	0	ID=NJKIAAHI_01194;inference=ab initio prediction:Prodigal:002006;locus_tag=NJKIAAHI_01194;product=hypothetical protein
NZ_LCYG01000015.1	Prodigal:002006	CDS	135096	135710	.	+	0	ID=NJKIAAHI_01195;inference=ab initio prediction:Prodigal:002006;locus_tag=NJKIAAHI_01195;product=hypothetical protein
NZ_LCYG01000015.1	Prodigal:002006	CDS	135894	136982	.	+	0	ID=NJKIAAHI_01196;Name=takP_1;db_xref=COG:COG4663;gene=takP_1;inference=ab initio prediction:Prodigal:002006,similar to AA sequence:UniProtKB:Q3J1R2;locus_tag=NJKIAAHI_01196;product=Alpha-keto acid-binding periplasmic protein TakP
NZ_LCYG01000015.1	Prodigal:002006	CDS	137092	137253	.	+	0	ID=NJKIAAHI_01197;inference=ab initio prediction:Prodigal:002006;locus_tag=NJKIAAHI_01197;product=hypothetical protein
NZ_LCYG01000015.1	Prodigal:002006	CDS	137306	138175	.	-	0	ID=NJKIAAHI_01198;inference=ab initio prediction:Prodigal:002006;locus_tag=NJKIAAHI_01198;product=hypothetical protein
NZ_LCYG01000015.1	Prodigal:002006	CDS	138453	140102	.	+	0	ID=NJKIAAHI_01199;inference=ab initio prediction:Prodigal:002006;locus_tag=NJKIAAHI_01199;product=hypothetical protein
NZ_LCYG01000015.1	Prodigal:002006	CDS	140278	141165	.	+	0	ID=NJKIAAHI_01200;inference=ab initio prediction:Prodigal:002006;locus_tag=NJKIAAHI_01200;product=hypothetical protein
NZ_LCYG01000150.1	Prodigal:002006	CDS	373	600	.	+	0	ID=NJKIAAHI_01201;inference=ab initio prediction:Prodigal:002006;locus_tag=NJKIAAHI_01201;product=hypothetical protein
NZ_LCYG01000150.1	Prodigal:002006	CDS	755	1288	.	+	0	ID=NJKIAAHI_01202;inference=ab initio prediction:Prodigal:002006,similar to AA sequence:ISfinder:IS1628;locus_tag=NJKIAAHI_01202;product=IS6 family transposase IS1628
NZ_LCYG01000150.1	Prodigal:002006	CDS	1204	1629	.	-	0	ID=NJKIAAHI_01203;inference=ab initio prediction:Prodigal:002006;locus_tag=NJKIAAHI_01203;product=hypothetical protein
NZ_LCYG01000150.1	Prodigal:002006	CDS	1683	2642	.	-	0	ID=NJKIAAHI_01204;inference=ab initio prediction:Prodigal:002006;locus_tag=NJKIAAHI_01204;product=hypothetical protein
NZ_LCYG01000150.1	Prodigal:002006	CDS	3281	3598	.	+	0	ID=NJKIAAHI_01205;inference=ab initio prediction:Prodigal:002006;locus_tag=NJKIAAHI_01205;product=hypothetical protein
NZ_LCYG01000150.1	Prodigal:002006	CDS	3649	3879	.	-	0	ID=NJKIAAHI_01206;inference=ab initio prediction:Prodigal:002006;locus_tag=NJKIAAHI_01206;product=hypothetical protein
NZ_LCYG01000150.1	Prodigal:002006	CDS	4392	4541	.	+	0	ID=NJKIAAHI_01207;inference=ab initio prediction:Prodigal:002006;locus_tag=NJKIAAHI_01207;product=hypothetical protein
NZ_LCYG01000150.1	Prodigal:002006	CDS	5186	5377	.	-	0	ID=NJKIAAHI_01208;inference=ab initio prediction:Prodigal:002006;locus_tag=NJKIAAHI_01208;product=hypothetical protein
NZ_LCYG01000150.1	Prodigal:002006	CDS	6458	6781	.	-	0	ID=NJKIAAHI_01209;inference=ab initio prediction:Prodigal:002006;locus_tag=NJKIAAHI_01209;product=hypothetical protein
NZ_LCYG01000150.1	Prodigal:002006	CDS	6873	7163	.	-	0	ID=NJKIAAHI_01210;inference=ab initio prediction:Prodigal:002006;locus_tag=NJKIAAHI_01210;product=hypothetical protein
NZ_LCYG01000150.1	Prodigal:002006	CDS	7283	7519	.	-	0	ID=NJKIAAHI_01211;inference=ab initio prediction:Prodigal:002006;locus_tag=NJKIAAHI_01211;product=hypothetical protein
NZ_LCYG01000150.1	Prodigal:002006	CDS	8657	8998	.	-	0	ID=NJKIAAHI_01212;inference=ab initio prediction:Prodigal:002006;locus_tag=NJKIAAHI_01212;product=hypothetical protein
NZ_LCYG01000150.1	Prodigal:002006	CDS	9062	9862	.	-	0	ID=NJKIAAHI_01213;Name=malT_4;gene=malT_4;inference=ab initio prediction:Prodigal:002006,protein motif:HAMAP:MF_01247;locus_tag=NJKIAAHI_01213;product=HTH-type transcriptional regulator MalT
NZ_LCYG01000150.1	Prodigal:002006	CDS	10115	10324	.	-	0	ID=NJKIAAHI_01214;inference=ab initio prediction:Prodigal:002006;locus_tag=NJKIAAHI_01214;product=hypothetical protein
NZ_LCYG01000150.1	Prodigal:002006	CDS	10721	10921	.	+	0	ID=NJKIAAHI_01215;inference=ab initio prediction:Prodigal:002006;locus_tag=NJKIAAHI_01215;product=hypothetical protein
NZ_LCYG01000150.1	Prodigal:002006	CDS	10918	11472	.	+	0	ID=NJKIAAHI_01216;Name=ecfG_2;gene=ecfG_2;inference=ab initio prediction:Prodigal:002006,similar to AA sequence:UniProtKB:B3Q6P8;locus_tag=NJKIAAHI_01216;product=ECF RNA polymerase sigma factor EcfG
NZ_LCYG01000150.1	Prodigal:002006	CDS	11541	11783	.	-	0	ID=NJKIAAHI_01217;Name=hfq_1;db_xref=COG:COG1923;gene=hfq_1;inference=ab initio prediction:Prodigal:002006,similar to AA sequence:UniProtKB:Q9A7H8;locus_tag=NJKIAAHI_01217;product=RNA-binding protein Hfq
NZ_LCYG01000150.1	Prodigal:002006	CDS	11881	12138	.	-	0	ID=NJKIAAHI_01218;inference=ab initio prediction:Prodigal:002006;locus_tag=NJKIAAHI_01218;product=hypothetical protein
NZ_LCYG01000150.1	Prodigal:002006	CDS	12995	14059	.	+	0	ID=NJKIAAHI_01219;inference=ab initio prediction:Prodigal:002006;locus_tag=NJKIAAHI_01219;product=hypothetical protein
NZ_LCYG01000150.1	Prodigal:002006	CDS	14059	14820	.	+	0	ID=NJKIAAHI_01220;eC_number=7.6.2.7;Name=tauB_1;db_xref=COG:COG4525;gene=tauB_1;inference=ab initio prediction:Prodigal:002006,similar to AA sequence:UniProtKB:Q47538;locus_tag=NJKIAAHI_01220;product=Taurine import ATP-binding protein TauB
NZ_LCYG01000150.1	Prodigal:002006	CDS	14817	15569	.	+	0	ID=NJKIAAHI_01221;Name=ribX_3;gene=ribX_3;inference=ab initio prediction:Prodigal:002006,similar to AA sequence:UniProtKB:A9WGD1;locus_tag=NJKIAAHI_01221;product=Riboflavin transport system permease protein RibX
NZ_LCYG01000150.1	Prodigal:002006	CDS	15604	15981	.	+	0	ID=NJKIAAHI_01222;inference=ab initio prediction:Prodigal:002006;locus_tag=NJKIAAHI_01222;product=hypothetical protein
NZ_LCYG01000150.1	Prodigal:002006	CDS	16204	16425	.	+	0	ID=NJKIAAHI_01223;inference=ab initio prediction:Prodigal:002006;locus_tag=NJKIAAHI_01223;product=hypothetical protein
NZ_LCYG01000150.1	Prodigal:002006	CDS	16601	17089	.	+	0	ID=NJKIAAHI_01224;inference=ab initio prediction:Prodigal:002006;locus_tag=NJKIAAHI_01224;product=hypothetical protein
NZ_LCYG01000150.1	Prodigal:002006	CDS	17313	17576	.	+	0	ID=NJKIAAHI_01225;inference=ab initio prediction:Prodigal:002006;locus_tag=NJKIAAHI_01225;product=hypothetical protein
NZ_LCYG01000151.1	Prodigal:002006	CDS	623	2080	.	+	0	ID=NJKIAAHI_01226;eC_number=3.5.1.86;Name=mdlY;gene=mdlY;inference=ab initio prediction:Prodigal:002006,similar to AA sequence:UniProtKB:Q84DC4;locus_tag=NJKIAAHI_01226;product=Mandelamide hydrolase
NZ_LCYG01000151.1	Prodigal:002006	CDS	2724	4175	.	-	0	ID=NJKIAAHI_01227;eC_number=2.6.1.9;Name=hisC_2;gene=hisC_2;inference=ab initio prediction:Prodigal:002006,protein motif:HAMAP:MF_01023;locus_tag=NJKIAAHI_01227;product=Histidinol-phosphate aminotransferase
NZ_LCYG01000151.1	Prodigal:002006	CDS	4181	4336	.	-	0	ID=NJKIAAHI_01228;inference=ab initio prediction:Prodigal:002006;locus_tag=NJKIAAHI_01228;product=hypothetical protein
NZ_LCYG01000151.1	Prodigal:002006	CDS	4428	5432	.	-	0	ID=NJKIAAHI_01229;eC_number=1.8.1.9;Name=trxB_2;db_xref=COG:COG0492;gene=trxB_2;inference=ab initio prediction:Prodigal:002006,similar to AA sequence:UniProtKB:P0A9P4;locus_tag=NJKIAAHI_01229;product=Thioredoxin reductase
NZ_LCYG01000151.1	Prodigal:002006	CDS	5514	5651	.	-	0	ID=NJKIAAHI_01230;inference=ab initio prediction:Prodigal:002006;locus_tag=NJKIAAHI_01230;product=hypothetical protein
NZ_LCYG01000151.1	Prodigal:002006	CDS	5827	7053	.	-	0	ID=NJKIAAHI_01231;inference=ab initio prediction:Prodigal:002006;locus_tag=NJKIAAHI_01231;product=hypothetical protein
NZ_LCYG01000151.1	Prodigal:002006	CDS	7249	7551	.	-	0	ID=NJKIAAHI_01232;inference=ab initio prediction:Prodigal:002006;locus_tag=NJKIAAHI_01232;product=hypothetical protein
NZ_LCYG01000152.1	Prodigal:002006	CDS	33	917	.	-	0	ID=NJKIAAHI_01233;Name=murR;gene=murR;inference=ab initio prediction:Prodigal:002006,protein motif:HAMAP:MF_02108;locus_tag=NJKIAAHI_01233;product=HTH-type transcriptional regulator MurR
NZ_LCYG01000152.1	Prodigal:002006	CDS	1303	2424	.	+	0	ID=NJKIAAHI_01234;inference=ab initio prediction:Prodigal:002006;locus_tag=NJKIAAHI_01234;product=hypothetical protein
NZ_LCYG01000152.1	Prodigal:002006	CDS	2514	2678	.	-	0	ID=NJKIAAHI_01235;inference=ab initio prediction:Prodigal:002006;locus_tag=NJKIAAHI_01235;product=hypothetical protein
NZ_LCYG01000153.1	Prodigal:002006	CDS	23	790	.	+	0	ID=NJKIAAHI_01236;inference=ab initio prediction:Prodigal:002006;locus_tag=NJKIAAHI_01236;product=hypothetical protein
NZ_LCYG01000153.1	Prodigal:002006	CDS	1314	2345	.	+	0	ID=NJKIAAHI_01237;eC_number=6.3.2.4;Name=ddl_2;gene=ddl_2;inference=ab initio prediction:Prodigal:002006,protein motif:HAMAP:MF_00047;locus_tag=NJKIAAHI_01237;product=D-alanine--D-alanine ligase
NZ_LCYG01000154.1	Aragorn:001002	tRNA	9	84	.	-	.	ID=NJKIAAHI_01238;inference=COORDINATES:profile:Aragorn:001002;locus_tag=NJKIAAHI_01238;product=tRNA-Glu(ctc)
NZ_LCYG01000154.1	Prodigal:002006	CDS	180	1178	.	+	0	ID=NJKIAAHI_01239;eC_number=5.4.99.23;Name=rluD;db_xref=COG:COG0564;gene=rluD;inference=ab initio prediction:Prodigal:002006,similar to AA sequence:UniProtKB:P33643;locus_tag=NJKIAAHI_01239;product=Ribosomal large subunit pseudouridine synthase D
NZ_LCYG01000154.1	Prodigal:002006	CDS	1374	2279	.	+	0	ID=NJKIAAHI_01240;Name=rpoH_1;db_xref=COG:COG0568;gene=rpoH_1;inference=ab initio prediction:Prodigal:002006,similar to AA sequence:UniProtKB:P0CAW9;locus_tag=NJKIAAHI_01240;product=RNA polymerase sigma factor RpoH
NZ_LCYG01000154.1	Prodigal:002006	CDS	2348	3553	.	-	0	ID=NJKIAAHI_01241;inference=ab initio prediction:Prodigal:002006;locus_tag=NJKIAAHI_01241;product=hypothetical protein
NZ_LCYG01000154.1	Prodigal:002006	CDS	3587	4879	.	-	0	ID=NJKIAAHI_01242;eC_number=6.3.4.4;Name=purA;db_xref=COG:COG0104;gene=purA;inference=ab initio prediction:Prodigal:002006,similar to AA sequence:UniProtKB:P0A7D4;locus_tag=NJKIAAHI_01242;product=Adenylosuccinate synthetase
NZ_LCYG01000155.1	Prodigal:002006	CDS	128	397	.	-	0	ID=NJKIAAHI_01243;inference=ab initio prediction:Prodigal:002006;locus_tag=NJKIAAHI_01243;product=hypothetical protein
NZ_LCYG01000155.1	Prodigal:002006	CDS	829	2238	.	-	0	ID=NJKIAAHI_01244;eC_number=2.7.13.3;inference=ab initio prediction:Prodigal:002006,similar to AA sequence:UniProtKB:Q8YC53;locus_tag=NJKIAAHI_01244;product=Blue-light-activated histidine kinase
NZ_LCYG01000155.1	Prodigal:002006	CDS	3426	4367	.	-	0	ID=NJKIAAHI_01245;inference=ab initio prediction:Prodigal:002006;locus_tag=NJKIAAHI_01245;product=hypothetical protein
NZ_LCYG01000155.1	Prodigal:002006	CDS	4457	4888	.	-	0	ID=NJKIAAHI_01246;inference=ab initio prediction:Prodigal:002006;locus_tag=NJKIAAHI_01246;product=hypothetical protein
NZ_LCYG01000155.1	Prodigal:002006	CDS	4834	5898	.	-	0	ID=NJKIAAHI_01247;inference=ab initio prediction:Prodigal:002006;locus_tag=NJKIAAHI_01247;product=hypothetical protein
NZ_LCYG01000156.1	Prodigal:002006	CDS	39	800	.	-	0	ID=NJKIAAHI_01248;inference=ab initio prediction:Prodigal:002006;locus_tag=NJKIAAHI_01248;product=hypothetical protein
NZ_LCYG01000156.1	Prodigal:002006	CDS	793	1341	.	-	0	ID=NJKIAAHI_01249;Name=ecfG_3;gene=ecfG_3;inference=ab initio prediction:Prodigal:002006,similar to AA sequence:UniProtKB:B3Q6P8;locus_tag=NJKIAAHI_01249;product=ECF RNA polymerase sigma factor EcfG
NZ_LCYG01000156.1	Prodigal:002006	CDS	1369	1557	.	-	0	ID=NJKIAAHI_01250;inference=ab initio prediction:Prodigal:002006;locus_tag=NJKIAAHI_01250;product=hypothetical protein
NZ_LCYG01000156.1	Prodigal:002006	CDS	1734	2252	.	-	0	ID=NJKIAAHI_01251;Name=yabI;db_xref=COG:COG0586;gene=yabI;inference=ab initio prediction:Prodigal:002006,similar to AA sequence:UniProtKB:P30149;locus_tag=NJKIAAHI_01251;product=Inner membrane protein YabI
NZ_LCYG01000157.1	Prodigal:002006	CDS	1254	1739	.	+	0	ID=NJKIAAHI_01252;inference=ab initio prediction:Prodigal:002006;locus_tag=NJKIAAHI_01252;product=hypothetical protein
NZ_LCYG01000157.1	Prodigal:002006	CDS	1736	1903	.	+	0	ID=NJKIAAHI_01253;inference=ab initio prediction:Prodigal:002006;locus_tag=NJKIAAHI_01253;product=hypothetical protein
NZ_LCYG01000157.1	Prodigal:002006	CDS	2206	2394	.	+	0	ID=NJKIAAHI_01254;inference=ab initio prediction:Prodigal:002006;locus_tag=NJKIAAHI_01254;product=hypothetical protein
NZ_LCYG01000158.1	Prodigal:002006	CDS	60	1499	.	-	0	ID=NJKIAAHI_01255;Name=rpoN2_1;db_xref=COG:COG1508;gene=rpoN2_1;inference=ab initio prediction:Prodigal:002006,similar to AA sequence:UniProtKB:P30333;locus_tag=NJKIAAHI_01255;product=RNA polymerase sigma-54 factor 2
NZ_LCYG01000158.1	Prodigal:002006	CDS	1569	2117	.	-	0	ID=NJKIAAHI_01256;eC_number=1.11.1.15;inference=ab initio prediction:Prodigal:002006,similar to AA sequence:UniProtKB:P73728;locus_tag=NJKIAAHI_01256;product=Peroxiredoxin
NZ_LCYG01000158.1	Prodigal:002006	CDS	2414	3292	.	-	0	ID=NJKIAAHI_01257;inference=ab initio prediction:Prodigal:002006;locus_tag=NJKIAAHI_01257;product=hypothetical protein
NZ_LCYG01000159.1	Prodigal:002006	CDS	54	584	.	+	0	ID=NJKIAAHI_01258;inference=ab initio prediction:Prodigal:002006;locus_tag=NJKIAAHI_01258;product=hypothetical protein
NZ_LCYG01000159.1	Prodigal:002006	CDS	497	1150	.	-	0	ID=NJKIAAHI_01259;Name=glnM;db_xref=COG:COG0765;gene=glnM;inference=ab initio prediction:Prodigal:002006,similar to AA sequence:UniProtKB:O34671;locus_tag=NJKIAAHI_01259;product=putative glutamine ABC transporter permease protein GlnM
NZ_LCYG01000159.1	Prodigal:002006	CDS	1162	2136	.	-	0	ID=NJKIAAHI_01260;eC_number=5.1.1.8;db_xref=COG:COG3938;inference=ab initio prediction:Prodigal:002006,similar to AA sequence:UniProtKB:D2AV87;locus_tag=NJKIAAHI_01260;product=4-hydroxyproline 2-epimerase
NZ_LCYG01000159.1	Prodigal:002006	CDS	2142	2984	.	-	0	ID=NJKIAAHI_01261;Name=pheC;gene=pheC;inference=ab initio prediction:Prodigal:002006,similar to AA sequence:UniProtKB:Q01269;locus_tag=NJKIAAHI_01261;product=Cyclohexadienyl dehydratase
NZ_LCYG01000016.1	Prodigal:002006	CDS	152	1108	.	+	0	ID=NJKIAAHI_01262;Name=lolA_1;gene=lolA_1;inference=ab initio prediction:Prodigal:002006,protein motif:HAMAP:MF_00240;locus_tag=NJKIAAHI_01262;product=Outer-membrane lipoprotein carrier protein
NZ_LCYG01000016.1	Prodigal:002006	CDS	1232	2044	.	+	0	ID=NJKIAAHI_01263;eC_number=3.1.11.2;Name=xthA_2;db_xref=COG:COG0708;gene=xthA_2;inference=ab initio prediction:Prodigal:002006,similar to AA sequence:UniProtKB:P09030;locus_tag=NJKIAAHI_01263;product=Exodeoxyribonuclease III
NZ_LCYG01000016.1	Prodigal:002006	CDS	2178	4256	.	+	0	ID=NJKIAAHI_01264;inference=ab initio prediction:Prodigal:002006;locus_tag=NJKIAAHI_01264;product=hypothetical protein
NZ_LCYG01000016.1	Prodigal:002006	CDS	4359	4853	.	-	0	ID=NJKIAAHI_01265;inference=ab initio prediction:Prodigal:002006;locus_tag=NJKIAAHI_01265;product=hypothetical protein
NZ_LCYG01000016.1	Prodigal:002006	CDS	4858	5544	.	-	0	ID=NJKIAAHI_01266;Name=walR;db_xref=COG:COG0745;gene=walR;inference=ab initio prediction:Prodigal:002006,similar to AA sequence:UniProtKB:P37478;locus_tag=NJKIAAHI_01266;product=Transcriptional regulatory protein WalR
NZ_LCYG01000016.1	Prodigal:002006	CDS	5762	6295	.	+	0	ID=NJKIAAHI_01267;inference=ab initio prediction:Prodigal:002006;locus_tag=NJKIAAHI_01267;product=hypothetical protein
NZ_LCYG01000016.1	Prodigal:002006	CDS	6303	7256	.	-	0	ID=NJKIAAHI_01268;eC_number=2.1.1.72;Name=hindIIIM;gene=hindIIIM;inference=ab initio prediction:Prodigal:002006,similar to AA sequence:UniProtKB:P43871;locus_tag=NJKIAAHI_01268;product=Modification methylase HindIII
NZ_LCYG01000016.1	Prodigal:002006	CDS	7348	8031	.	-	0	ID=NJKIAAHI_01269;Name=yggS;db_xref=COG:COG0325;gene=yggS;inference=ab initio prediction:Prodigal:002006,similar to AA sequence:UniProtKB:P67080;locus_tag=NJKIAAHI_01269;product=Pyridoxal phosphate homeostasis protein
NZ_LCYG01000016.1	Prodigal:002006	CDS	8159	10780	.	+	0	ID=NJKIAAHI_01270;eC_number=6.1.1.4;Name=leuS;gene=leuS;inference=ab initio prediction:Prodigal:002006,similar to AA sequence:UniProtKB:B4RNT1;locus_tag=NJKIAAHI_01270;product=Leucine--tRNA ligase
NZ_LCYG01000016.1	Prodigal:002006	CDS	10767	11303	.	+	0	ID=NJKIAAHI_01271;inference=ab initio prediction:Prodigal:002006;locus_tag=NJKIAAHI_01271;product=hypothetical protein
NZ_LCYG01000016.1	Prodigal:002006	CDS	11407	12426	.	+	0	ID=NJKIAAHI_01272;inference=ab initio prediction:Prodigal:002006;locus_tag=NJKIAAHI_01272;product=hypothetical protein
NZ_LCYG01000016.1	Prodigal:002006	CDS	12576	12686	.	+	0	ID=NJKIAAHI_01273;inference=ab initio prediction:Prodigal:002006;locus_tag=NJKIAAHI_01273;product=hypothetical protein
NZ_LCYG01000016.1	Prodigal:002006	CDS	13214	14095	.	-	0	ID=NJKIAAHI_01274;Name=parB;gene=parB;inference=ab initio prediction:Prodigal:002006,similar to AA sequence:UniProtKB:B8GW30;locus_tag=NJKIAAHI_01274;product=Chromosome-partitioning protein ParB
NZ_LCYG01000016.1	Prodigal:002006	CDS	14114	14953	.	-	0	ID=NJKIAAHI_01275;Name=parA;gene=parA;inference=ab initio prediction:Prodigal:002006,similar to AA sequence:UniProtKB:B8GW31;locus_tag=NJKIAAHI_01275;product=Chromosome partitioning protein ParA
NZ_LCYG01000016.1	Prodigal:002006	CDS	14950	15576	.	-	0	ID=NJKIAAHI_01276;eC_number=2.1.1.170;Name=rsmG;gene=rsmG;inference=ab initio prediction:Prodigal:002006,protein motif:HAMAP:MF_00074;locus_tag=NJKIAAHI_01276;product=Ribosomal RNA small subunit methyltransferase G
NZ_LCYG01000016.1	Prodigal:002006	CDS	15573	17474	.	-	0	ID=NJKIAAHI_01277;Name=mnmG;db_xref=COG:COG0445;gene=mnmG;inference=ab initio prediction:Prodigal:002006,similar to AA sequence:UniProtKB:P0A6U3;locus_tag=NJKIAAHI_01277;product=tRNA uridine 5-carboxymethylaminomethyl modification enzyme MnmG
NZ_LCYG01000016.1	Prodigal:002006	CDS	17722	19032	.	-	0	ID=NJKIAAHI_01278;eC_number=3.6.-.-;Name=mnmE;db_xref=COG:COG0486;gene=mnmE;inference=ab initio prediction:Prodigal:002006,similar to AA sequence:UniProtKB:P25522;locus_tag=NJKIAAHI_01278;product=tRNA modification GTPase MnmE
NZ_LCYG01000016.1	Prodigal:002006	CDS	19177	21192	.	+	0	ID=NJKIAAHI_01279;inference=ab initio prediction:Prodigal:002006;locus_tag=NJKIAAHI_01279;product=hypothetical protein
NZ_LCYG01000016.1	Prodigal:002006	CDS	21236	21334	.	+	0	ID=NJKIAAHI_01280;inference=ab initio prediction:Prodigal:002006;locus_tag=NJKIAAHI_01280;product=hypothetical protein
NZ_LCYG01000016.1	Prodigal:002006	CDS	21529	22794	.	-	0	ID=NJKIAAHI_01281;eC_number=3.6.4.-;Name=rho;db_xref=COG:COG1158;gene=rho;inference=ab initio prediction:Prodigal:002006,similar to AA sequence:UniProtKB:P0AG30;locus_tag=NJKIAAHI_01281;product=Transcription termination factor Rho
NZ_LCYG01000016.1	Prodigal:002006	CDS	23052	23477	.	-	0	ID=NJKIAAHI_01282;inference=ab initio prediction:Prodigal:002006;locus_tag=NJKIAAHI_01282;product=hypothetical protein
NZ_LCYG01000016.1	Prodigal:002006	CDS	23483	24520	.	-	0	ID=NJKIAAHI_01283;eC_number=4.1.1.37;Name=hemE;db_xref=COG:COG0407;gene=hemE;inference=ab initio prediction:Prodigal:002006,similar to AA sequence:UniProtKB:P32920;locus_tag=NJKIAAHI_01283;product=Uroporphyrinogen decarboxylase
NZ_LCYG01000016.1	Prodigal:002006	CDS	25002	25835	.	+	0	ID=NJKIAAHI_01284;eC_number=2.7.11.32;Name=yqfL;db_xref=COG:COG1806;gene=yqfL;inference=ab initio prediction:Prodigal:002006,similar to AA sequence:UniProtKB:P54470;locus_tag=NJKIAAHI_01284;product=Putative pyruvate%2C phosphate dikinase regulatory protein
NZ_LCYG01000016.1	Prodigal:002006	CDS	25840	26457	.	+	0	ID=NJKIAAHI_01285;eC_number=3.6.1.-;Name=yceF;db_xref=COG:COG0424;gene=yceF;inference=ab initio prediction:Prodigal:002006,similar to AA sequence:UniProtKB:P0A729;locus_tag=NJKIAAHI_01285;product=7-methyl-GTP pyrophosphatase
NZ_LCYG01000016.1	Prodigal:002006	CDS	26470	27318	.	+	0	ID=NJKIAAHI_01286;eC_number=1.1.1.25;Name=aroE_1;db_xref=COG:COG0169;gene=aroE_1;inference=ab initio prediction:Prodigal:002006,similar to AA sequence:UniProtKB:P15770;locus_tag=NJKIAAHI_01286;product=Shikimate dehydrogenase (NADP(+))
NZ_LCYG01000016.1	Prodigal:002006	CDS	27315	27932	.	+	0	ID=NJKIAAHI_01287;eC_number=2.7.1.24;Name=coaE;db_xref=COG:COG0237;gene=coaE;inference=ab initio prediction:Prodigal:002006,similar to AA sequence:UniProtKB:O67792;locus_tag=NJKIAAHI_01287;product=Dephospho-CoA kinase
NZ_LCYG01000016.1	Prodigal:002006	CDS	27935	28663	.	+	0	ID=NJKIAAHI_01288;eC_number=2.7.7.7;Name=dnaQ;db_xref=COG:COG0847;gene=dnaQ;inference=ab initio prediction:Prodigal:002006,similar to AA sequence:UniProtKB:P03007;locus_tag=NJKIAAHI_01288;product=DNA polymerase III subunit epsilon
NZ_LCYG01000016.1	Prodigal:002006	CDS	28823	29308	.	-	0	ID=NJKIAAHI_01289;Name=secB;db_xref=COG:COG1952;gene=secB;inference=ab initio prediction:Prodigal:002006,similar to AA sequence:UniProtKB:P0AG86;locus_tag=NJKIAAHI_01289;product=Protein-export protein SecB
NZ_LCYG01000016.1	Prodigal:002006	CDS	29574	30296	.	+	0	ID=NJKIAAHI_01290;inference=ab initio prediction:Prodigal:002006;locus_tag=NJKIAAHI_01290;product=hypothetical protein
NZ_LCYG01000016.1	Prodigal:002006	CDS	30293	31465	.	+	0	ID=NJKIAAHI_01291;inference=ab initio prediction:Prodigal:002006;locus_tag=NJKIAAHI_01291;product=hypothetical protein
NZ_LCYG01000016.1	Prodigal:002006	CDS	31462	32034	.	+	0	ID=NJKIAAHI_01292;eC_number=3.1.-.-;Name=mutS2;gene=mutS2;inference=ab initio prediction:Prodigal:002006,protein motif:HAMAP:MF_00092;locus_tag=NJKIAAHI_01292;product=Endonuclease MutS2
NZ_LCYG01000016.1	Prodigal:002006	CDS	32041	32448	.	+	0	ID=NJKIAAHI_01293;Name=rghR;gene=rghR;inference=ab initio prediction:Prodigal:002006,similar to AA sequence:UniProtKB:O32236;locus_tag=NJKIAAHI_01293;product=HTH-type transcriptional repressor RghR
NZ_LCYG01000016.1	Prodigal:002006	CDS	32659	33660	.	+	0	ID=NJKIAAHI_01294;eC_number=2.7.1.-;Name=ydjH;db_xref=COG:COG0524;gene=ydjH;inference=ab initio prediction:Prodigal:002006,similar to AA sequence:UniProtKB:P77493;locus_tag=NJKIAAHI_01294;product=putative sugar kinase YdjH
NZ_LCYG01000016.1	Prodigal:002006	CDS	33670	34365	.	-	0	ID=NJKIAAHI_01295;eC_number=4.3.2.7;Name=chaC_1;db_xref=COG:COG3703;gene=chaC_1;inference=ab initio prediction:Prodigal:002006,similar to AA sequence:UniProtKB:P39163;locus_tag=NJKIAAHI_01295;product=Glutathione-specific gamma-glutamylcyclotransferase
NZ_LCYG01000016.1	Prodigal:002006	CDS	34448	34969	.	-	0	ID=NJKIAAHI_01296;inference=ab initio prediction:Prodigal:002006;locus_tag=NJKIAAHI_01296;product=hypothetical protein
NZ_LCYG01000016.1	Prodigal:002006	CDS	35025	35999	.	-	0	ID=NJKIAAHI_01297;eC_number=2.7.1.33;Name=coaA;gene=coaA;inference=ab initio prediction:Prodigal:002006,similar to AA sequence:UniProtKB:B5XYG3;locus_tag=NJKIAAHI_01297;product=Pantothenate kinase
NZ_LCYG01000016.1	Prodigal:002006	CDS	36048	36368	.	-	0	ID=NJKIAAHI_01298;eC_number=3.6.1.31;Name=hisE;db_xref=COG:COG0140;gene=hisE;inference=ab initio prediction:Prodigal:002006,similar to AA sequence:UniProtKB:Q81G00;locus_tag=NJKIAAHI_01298;product=Phosphoribosyl-ATP pyrophosphatase
NZ_LCYG01000016.1	Prodigal:002006	CDS	36383	37177	.	-	0	ID=NJKIAAHI_01299;eC_number=4.3.2.10;Name=hisF;db_xref=COG:COG0107;gene=hisF;inference=ab initio prediction:Prodigal:002006,similar to AA sequence:UniProtKB:Q7SIB9;locus_tag=NJKIAAHI_01299;product=Imidazole glycerol phosphate synthase subunit HisF
NZ_LCYG01000016.1	Prodigal:002006	CDS	37177	37920	.	-	0	ID=NJKIAAHI_01300;eC_number=5.3.1.16;Name=hisA;db_xref=COG:COG0106;gene=hisA;inference=ab initio prediction:Prodigal:002006,similar to AA sequence:UniProtKB:A1R562;locus_tag=NJKIAAHI_01300;product=1-(5-phosphoribosyl)-5-[(5-phosphoribosylamino)methylideneamino] imidazole-4-carboxamide isomerase
NZ_LCYG01000016.1	Prodigal:002006	CDS	37917	38567	.	-	0	ID=NJKIAAHI_01301;eC_number=4.3.2.10;Name=hisH;db_xref=COG:COG0118;gene=hisH;inference=ab initio prediction:Prodigal:002006,similar to AA sequence:UniProtKB:Q9KSX0;locus_tag=NJKIAAHI_01301;product=Imidazole glycerol phosphate synthase subunit HisH
NZ_LCYG01000016.1	Prodigal:002006	CDS	38564	39058	.	-	0	ID=NJKIAAHI_01302;inference=ab initio prediction:Prodigal:002006;locus_tag=NJKIAAHI_01302;product=hypothetical protein
NZ_LCYG01000016.1	Prodigal:002006	CDS	39130	39720	.	-	0	ID=NJKIAAHI_01303;eC_number=4.2.1.19;Name=hisB;db_xref=COG:COG0131;gene=hisB;inference=ab initio prediction:Prodigal:002006,similar to AA sequence:UniProtKB:A0QX83;locus_tag=NJKIAAHI_01303;product=Imidazoleglycerol-phosphate dehydratase
NZ_LCYG01000016.1	Prodigal:002006	CDS	39864	40421	.	+	0	ID=NJKIAAHI_01304;eC_number=3.4.25.2;Name=hslV;db_xref=COG:COG5405;gene=hslV;inference=ab initio prediction:Prodigal:002006,similar to AA sequence:UniProtKB:P43772;locus_tag=NJKIAAHI_01304;product=ATP-dependent protease subunit HslV
NZ_LCYG01000016.1	Prodigal:002006	CDS	40560	41870	.	+	0	ID=NJKIAAHI_01305;Name=hslU;db_xref=COG:COG1220;gene=hslU;inference=ab initio prediction:Prodigal:002006,similar to AA sequence:UniProtKB:P0A6H5;locus_tag=NJKIAAHI_01305;product=ATP-dependent protease ATPase subunit HslU
NZ_LCYG01000016.1	Prodigal:002006	CDS	42045	42791	.	+	0	ID=NJKIAAHI_01306;eC_number=4.2.99.18;Name=nth_2;db_xref=COG:COG0177;gene=nth_2;inference=ab initio prediction:Prodigal:002006,similar to AA sequence:UniProtKB:P0AB83;locus_tag=NJKIAAHI_01306;product=Endonuclease III
NZ_LCYG01000016.1	Prodigal:002006	CDS	42908	43372	.	+	0	ID=NJKIAAHI_01307;inference=ab initio prediction:Prodigal:002006;locus_tag=NJKIAAHI_01307;product=hypothetical protein
NZ_LCYG01000016.1	Prodigal:002006	CDS	43567	45225	.	-	0	ID=NJKIAAHI_01308;inference=ab initio prediction:Prodigal:002006;locus_tag=NJKIAAHI_01308;product=hypothetical protein
NZ_LCYG01000016.1	Prodigal:002006	CDS	45318	45668	.	-	0	ID=NJKIAAHI_01309;eC_number=3.5.99.10;Name=yabJ_1;db_xref=COG:COG0251;gene=yabJ_1;inference=ab initio prediction:Prodigal:002006,similar to AA sequence:UniProtKB:P37552;locus_tag=NJKIAAHI_01309;product=2-iminobutanoate/2-iminopropanoate deaminase
NZ_LCYG01000016.1	Prodigal:002006	CDS	45847	45966	.	+	0	ID=NJKIAAHI_01310;inference=ab initio prediction:Prodigal:002006;locus_tag=NJKIAAHI_01310;product=hypothetical protein
NZ_LCYG01000016.1	Prodigal:002006	CDS	45972	46304	.	-	0	ID=NJKIAAHI_01311;inference=ab initio prediction:Prodigal:002006;locus_tag=NJKIAAHI_01311;product=hypothetical protein
NZ_LCYG01000016.1	Prodigal:002006	CDS	46301	46552	.	-	0	ID=NJKIAAHI_01312;inference=ab initio prediction:Prodigal:002006;locus_tag=NJKIAAHI_01312;product=hypothetical protein
NZ_LCYG01000016.1	Prodigal:002006	CDS	46556	47191	.	-	0	ID=NJKIAAHI_01313;eC_number=2.3.1.228;Name=bjaI;db_xref=COG:COG3916;gene=bjaI;inference=ab initio prediction:Prodigal:002006,similar to AA sequence:UniProtKB:Q89VI2;locus_tag=NJKIAAHI_01313;product=Isovaleryl-homoserine lactone synthase
NZ_LCYG01000016.1	Prodigal:002006	CDS	47268	47999	.	-	0	ID=NJKIAAHI_01314;inference=ab initio prediction:Prodigal:002006;locus_tag=NJKIAAHI_01314;product=hypothetical protein
NZ_LCYG01000016.1	Prodigal:002006	CDS	48171	48785	.	-	0	ID=NJKIAAHI_01315;inference=ab initio prediction:Prodigal:002006;locus_tag=NJKIAAHI_01315;product=hypothetical protein
NZ_LCYG01000016.1	Prodigal:002006	CDS	48920	49858	.	+	0	ID=NJKIAAHI_01316;inference=ab initio prediction:Prodigal:002006;locus_tag=NJKIAAHI_01316;product=hypothetical protein
NZ_LCYG01000016.1	Prodigal:002006	CDS	49997	51685	.	+	0	ID=NJKIAAHI_01317;eC_number=7.2.1.1;Name=nqrF;gene=nqrF;inference=ab initio prediction:Prodigal:002006,protein motif:HAMAP:MF_00430;locus_tag=NJKIAAHI_01317;product=Na(+)-translocating NADH-quinone reductase subunit F
NZ_LCYG01000016.1	Prodigal:002006	CDS	51735	52718	.	-	0	ID=NJKIAAHI_01318;inference=ab initio prediction:Prodigal:002006;locus_tag=NJKIAAHI_01318;product=hypothetical protein
NZ_LCYG01000016.1	Prodigal:002006	CDS	52776	52886	.	+	0	ID=NJKIAAHI_01319;inference=ab initio prediction:Prodigal:002006;locus_tag=NJKIAAHI_01319;product=hypothetical protein
NZ_LCYG01000016.1	Prodigal:002006	CDS	52862	55114	.	-	0	ID=NJKIAAHI_01320;eC_number=2.7.7.8;Name=pnp;db_xref=COG:COG1185;gene=pnp;inference=ab initio prediction:Prodigal:002006,similar to AA sequence:UniProtKB:Q9AC32;locus_tag=NJKIAAHI_01320;product=Polyribonucleotide nucleotidyltransferase
NZ_LCYG01000016.1	Prodigal:002006	CDS	55328	55597	.	-	0	ID=NJKIAAHI_01321;Name=rpsO;db_xref=COG:COG0184;gene=rpsO;inference=ab initio prediction:Prodigal:002006,similar to AA sequence:UniProtKB:Q6NCN7;locus_tag=NJKIAAHI_01321;product=30S ribosomal protein S15
NZ_LCYG01000016.1	Prodigal:002006	CDS	55911	56456	.	+	0	ID=NJKIAAHI_01322;Name=yciE_1;db_xref=COG:COG3685;gene=yciE_1;inference=ab initio prediction:Prodigal:002006,similar to AA sequence:UniProtKB:P21363;locus_tag=NJKIAAHI_01322;product=Protein YciE
NZ_LCYG01000016.1	Prodigal:002006	CDS	56594	57538	.	-	0	ID=NJKIAAHI_01323;eC_number=5.4.99.25;Name=truB;db_xref=COG:COG0130;gene=truB;inference=ab initio prediction:Prodigal:002006,similar to AA sequence:UniProtKB:P60340;locus_tag=NJKIAAHI_01323;product=tRNA pseudouridine synthase B
NZ_LCYG01000016.1	Prodigal:002006	CDS	57544	57969	.	-	0	ID=NJKIAAHI_01324;Name=rbfA;db_xref=COG:COG0858;gene=rbfA;inference=ab initio prediction:Prodigal:002006,similar to AA sequence:UniProtKB:P0A7G2;locus_tag=NJKIAAHI_01324;product=30S ribosome-binding factor
NZ_LCYG01000016.1	Prodigal:002006	CDS	58123	61185	.	-	0	ID=NJKIAAHI_01325;Name=infB;gene=infB;inference=ab initio prediction:Prodigal:002006,protein motif:HAMAP:MF_00100_B;locus_tag=NJKIAAHI_01325;product=Translation initiation factor IF-2
NZ_LCYG01000016.1	Prodigal:002006	CDS	61182	61853	.	-	0	ID=NJKIAAHI_01326;inference=ab initio prediction:Prodigal:002006;locus_tag=NJKIAAHI_01326;product=hypothetical protein
NZ_LCYG01000016.1	Prodigal:002006	CDS	61886	63505	.	-	0	ID=NJKIAAHI_01327;Name=nusA;db_xref=COG:COG0195;gene=nusA;inference=ab initio prediction:Prodigal:002006,similar to AA sequence:UniProtKB:Q83BS0;locus_tag=NJKIAAHI_01327;product=Transcription termination/antitermination protein NusA
NZ_LCYG01000016.1	Prodigal:002006	CDS	63518	64141	.	-	0	ID=NJKIAAHI_01328;Name=rimP;gene=rimP;inference=ab initio prediction:Prodigal:002006,protein motif:HAMAP:MF_01077;locus_tag=NJKIAAHI_01328;product=Ribosome maturation factor RimP
NZ_LCYG01000016.1	Prodigal:002006	CDS	64501	65499	.	+	0	ID=NJKIAAHI_01329;Name=macA;db_xref=COG:COG0845;gene=macA;inference=ab initio prediction:Prodigal:002006,similar to AA sequence:UniProtKB:P75830;locus_tag=NJKIAAHI_01329;product=Macrolide export protein MacA
NZ_LCYG01000016.1	Prodigal:002006	CDS	65502	66749	.	+	0	ID=NJKIAAHI_01330;Name=lolC;db_xref=COG:COG4591;gene=lolC;inference=ab initio prediction:Prodigal:002006,similar to AA sequence:UniProtKB:P0ADC3;locus_tag=NJKIAAHI_01330;product=Lipoprotein-releasing system transmembrane protein LolC
NZ_LCYG01000016.1	Prodigal:002006	CDS	66746	67447	.	+	0	ID=NJKIAAHI_01331;eC_number=3.6.3.-;Name=lolD_1;db_xref=COG:COG1136;gene=lolD_1;inference=ab initio prediction:Prodigal:002006,similar to AA sequence:UniProtKB:P75957;locus_tag=NJKIAAHI_01331;product=Lipoprotein-releasing system ATP-binding protein LolD
NZ_LCYG01000016.1	Prodigal:002006	CDS	67457	68140	.	-	0	ID=NJKIAAHI_01332;eC_number=2.1.1.33;Name=trmB;db_xref=COG:COG0220;gene=trmB;inference=ab initio prediction:Prodigal:002006,similar to AA sequence:UniProtKB:P0A8I5;locus_tag=NJKIAAHI_01332;product=tRNA (guanine-N(7)-)-methyltransferase
NZ_LCYG01000016.1	Prodigal:002006	CDS	68147	69322	.	-	0	ID=NJKIAAHI_01333;eC_number=2.5.1.6;Name=metK;gene=metK;inference=ab initio prediction:Prodigal:002006,similar to AA sequence:UniProtKB:Q5FAC0;locus_tag=NJKIAAHI_01333;product=S-adenosylmethionine synthase
NZ_LCYG01000016.1	Prodigal:002006	CDS	69429	69842	.	-	0	ID=NJKIAAHI_01334;inference=ab initio prediction:Prodigal:002006;locus_tag=NJKIAAHI_01334;product=hypothetical protein
NZ_LCYG01000016.1	Prodigal:002006	CDS	69893	71500	.	-	0	ID=NJKIAAHI_01335;eC_number=2.3.1.269;Name=lnt;db_xref=COG:COG0815;gene=lnt;inference=ab initio prediction:Prodigal:002006,similar to AA sequence:UniProtKB:P23930;locus_tag=NJKIAAHI_01335;product=Apolipoprotein N-acyltransferase
NZ_LCYG01000016.1	Prodigal:002006	CDS	71497	72516	.	-	0	ID=NJKIAAHI_01336;inference=ab initio prediction:Prodigal:002006;locus_tag=NJKIAAHI_01336;product=hypothetical protein
NZ_LCYG01000016.1	Prodigal:002006	CDS	72550	73026	.	-	0	ID=NJKIAAHI_01337;eC_number=3.1.-.-;Name=ybeY;db_xref=COG:COG0319;gene=ybeY;inference=ab initio prediction:Prodigal:002006,similar to AA sequence:UniProtKB:P71335;locus_tag=NJKIAAHI_01337;product=Endoribonuclease YbeY
NZ_LCYG01000016.1	Prodigal:002006	CDS	73023	74117	.	-	0	ID=NJKIAAHI_01338;db_xref=COG:COG1702;inference=ab initio prediction:Prodigal:002006,similar to AA sequence:UniProtKB:P9WIA3;locus_tag=NJKIAAHI_01338;product=PhoH-like protein
NZ_LCYG01000016.1	Prodigal:002006	CDS	74183	75577	.	-	0	ID=NJKIAAHI_01339;eC_number=2.8.4.3;Name=miaB;db_xref=COG:COG0621;gene=miaB;inference=ab initio prediction:Prodigal:002006,similar to AA sequence:UniProtKB:P0AEI1;locus_tag=NJKIAAHI_01339;product=tRNA-2-methylthio-N(6)-dimethylallyladenosine synthase
NZ_LCYG01000016.1	Prodigal:002006	CDS	75851	76489	.	+	0	ID=NJKIAAHI_01340;Name=rhtC;db_xref=COG:COG1280;gene=rhtC;inference=ab initio prediction:Prodigal:002006,similar to AA sequence:UniProtKB:P0AG38;locus_tag=NJKIAAHI_01340;product=Threonine efflux protein
NZ_LCYG01000016.1	Prodigal:002006	CDS	76574	77257	.	-	0	ID=NJKIAAHI_01341;Name=sspA_1;db_xref=COG:COG0625;gene=sspA_1;inference=ab initio prediction:Prodigal:002006,similar to AA sequence:UniProtKB:Q83AY0;locus_tag=NJKIAAHI_01341;product=Stringent starvation protein A 
NZ_LCYG01000016.1	Prodigal:002006	CDS	77269	77508	.	-	0	ID=NJKIAAHI_01342;inference=ab initio prediction:Prodigal:002006;locus_tag=NJKIAAHI_01342;product=hypothetical protein
NZ_LCYG01000016.1	Prodigal:002006	CDS	77657	78592	.	+	0	ID=NJKIAAHI_01343;Name=gcvA_2;gene=gcvA_2;inference=ab initio prediction:Prodigal:002006,similar to AA sequence:UniProtKB:P0A9F6;locus_tag=NJKIAAHI_01343;product=Glycine cleavage system transcriptional activator
NZ_LCYG01000016.1	Prodigal:002006	CDS	78596	79363	.	-	0	ID=NJKIAAHI_01344;inference=ab initio prediction:Prodigal:002006;locus_tag=NJKIAAHI_01344;product=hypothetical protein
NZ_LCYG01000016.1	Prodigal:002006	CDS	79360	79734	.	-	0	ID=NJKIAAHI_01345;Name=fur_1;db_xref=COG:COG0735;gene=fur_1;inference=ab initio prediction:Prodigal:002006,similar to AA sequence:UniProtKB:O07315;locus_tag=NJKIAAHI_01345;product=Ferric uptake regulation protein
NZ_LCYG01000016.1	Prodigal:002006	CDS	79766	79924	.	+	0	ID=NJKIAAHI_01346;inference=ab initio prediction:Prodigal:002006;locus_tag=NJKIAAHI_01346;product=hypothetical protein
NZ_LCYG01000016.1	Prodigal:002006	CDS	79867	80352	.	-	0	ID=NJKIAAHI_01347;eC_number=2.3.1.266;Name=rimI;db_xref=COG:COG0456;gene=rimI;inference=ab initio prediction:Prodigal:002006,similar to AA sequence:UniProtKB:P0A944;locus_tag=NJKIAAHI_01347;product=[Ribosomal protein S18]-alanine N-acetyltransferase
NZ_LCYG01000016.1	Prodigal:002006	CDS	80349	81035	.	-	0	ID=NJKIAAHI_01348;eC_number=2.3.1.234;Name=OSGEPL1;gene=OSGEPL1;inference=ab initio prediction:Prodigal:002006,protein motif:HAMAP:MF_01445;locus_tag=NJKIAAHI_01348;product=tRNA N6-adenosine threonylcarbamoyltransferase%2C mitochondrial
NZ_LCYG01000016.1	Prodigal:002006	CDS	81325	81915	.	-	0	ID=NJKIAAHI_01349;eC_number=1.1.1.298;Name=rutE;db_xref=COG:COG0778;gene=rutE;inference=ab initio prediction:Prodigal:002006,similar to AA sequence:UniProtKB:P75894;locus_tag=NJKIAAHI_01349;product=putative malonic semialdehyde reductase RutE
NZ_LCYG01000016.1	Prodigal:002006	CDS	81987	82547	.	-	0	ID=NJKIAAHI_01350;Name=nfuA;gene=nfuA;inference=ab initio prediction:Prodigal:002006,protein motif:HAMAP:MF_01637;locus_tag=NJKIAAHI_01350;product=Fe/S biogenesis protein NfuA
NZ_LCYG01000016.1	Prodigal:002006	CDS	82870	83367	.	-	0	ID=NJKIAAHI_01351;inference=ab initio prediction:Prodigal:002006;locus_tag=NJKIAAHI_01351;product=hypothetical protein
NZ_LCYG01000016.1	Prodigal:002006	CDS	83494	84534	.	-	0	ID=NJKIAAHI_01352;eC_number=6.1.1.2;Name=trpS;db_xref=COG:COG0180;gene=trpS;inference=ab initio prediction:Prodigal:002006,similar to AA sequence:UniProtKB:P43835;locus_tag=NJKIAAHI_01352;product=Tryptophan--tRNA ligase
NZ_LCYG01000016.1	Prodigal:002006	CDS	84731	86245	.	-	0	ID=NJKIAAHI_01353;Name=murJ_1;db_xref=COG:COG0728;gene=murJ_1;inference=ab initio prediction:Prodigal:002006,similar to AA sequence:UniProtKB:P37169;locus_tag=NJKIAAHI_01353;product=putative lipid II flippase MurJ
NZ_LCYG01000016.1	Prodigal:002006	CDS	86378	87019	.	-	0	ID=NJKIAAHI_01354;inference=ab initio prediction:Prodigal:002006;locus_tag=NJKIAAHI_01354;product=hypothetical protein
NZ_LCYG01000016.1	Prodigal:002006	CDS	87246	88172	.	-	0	ID=NJKIAAHI_01355;eC_number=1.3.1.9;Name=fabI_1;db_xref=COG:COG0623;gene=fabI_1;inference=ab initio prediction:Prodigal:002006,similar to AA sequence:UniProtKB:P16657;locus_tag=NJKIAAHI_01355;product=Enoyl-[acyl-carrier-protein] reductase [NADH] FabI
NZ_LCYG01000016.1	Prodigal:002006	CDS	88232	89455	.	-	0	ID=NJKIAAHI_01356;eC_number=2.3.1.41;Name=fabB;gene=fabB;inference=ab initio prediction:Prodigal:002006,similar to AA sequence:UniProtKB:Q02K94;locus_tag=NJKIAAHI_01356;product=3-oxoacyl-[acyl-carrier-protein] synthase 1
NZ_LCYG01000016.1	Prodigal:002006	CDS	89770	90312	.	-	0	ID=NJKIAAHI_01357;eC_number=4.2.1.59;Name=fabA;db_xref=COG:COG0764;gene=fabA;inference=ab initio prediction:Prodigal:002006,similar to AA sequence:UniProtKB:O33877;locus_tag=NJKIAAHI_01357;product=3-hydroxydecanoyl-[acyl-carrier-protein] dehydratase
NZ_LCYG01000016.1	Prodigal:002006	CDS	90537	91010	.	+	0	ID=NJKIAAHI_01358;Name=fur_2;db_xref=COG:COG0735;gene=fur_2;inference=ab initio prediction:Prodigal:002006,similar to AA sequence:UniProtKB:Q03456;locus_tag=NJKIAAHI_01358;product=Ferric uptake regulation protein
NZ_LCYG01000016.1	Prodigal:002006	CDS	91168	92046	.	+	0	ID=NJKIAAHI_01359;Name=eamA_2;db_xref=COG:COG0697;gene=eamA_2;inference=ab initio prediction:Prodigal:002006,similar to AA sequence:UniProtKB:P31125;locus_tag=NJKIAAHI_01359;product=putative amino-acid metabolite efflux pump
NZ_LCYG01000016.1	Prodigal:002006	CDS	92050	92217	.	-	0	ID=NJKIAAHI_01360;inference=ab initio prediction:Prodigal:002006;locus_tag=NJKIAAHI_01360;product=hypothetical protein
NZ_LCYG01000016.1	Prodigal:002006	CDS	92295	92831	.	-	0	ID=NJKIAAHI_01361;inference=ab initio prediction:Prodigal:002006;locus_tag=NJKIAAHI_01361;product=hypothetical protein
NZ_LCYG01000016.1	Prodigal:002006	CDS	92998	93990	.	+	0	ID=NJKIAAHI_01362;eC_number=1.1.1.29;inference=ab initio prediction:Prodigal:002006,similar to AA sequence:UniProtKB:P36234;locus_tag=NJKIAAHI_01362;product=Glycerate dehydrogenase
NZ_LCYG01000016.1	Prodigal:002006	CDS	94090	94809	.	+	0	ID=NJKIAAHI_01363;inference=ab initio prediction:Prodigal:002006;locus_tag=NJKIAAHI_01363;product=hypothetical protein
NZ_LCYG01000016.1	Prodigal:002006	CDS	94810	95103	.	+	0	ID=NJKIAAHI_01364;inference=ab initio prediction:Prodigal:002006;locus_tag=NJKIAAHI_01364;product=hypothetical protein
NZ_LCYG01000016.1	Prodigal:002006	CDS	95095	96366	.	-	0	ID=NJKIAAHI_01365;eC_number=1.4.3.24;Name=pao;gene=pao;inference=ab initio prediction:Prodigal:002006,similar to AA sequence:UniProtKB:H8ZPX1;locus_tag=NJKIAAHI_01365;product=Pseudooxynicotine oxidase
NZ_LCYG01000016.1	Prodigal:002006	CDS	96481	97218	.	+	0	ID=NJKIAAHI_01366;inference=ab initio prediction:Prodigal:002006;locus_tag=NJKIAAHI_01366;product=hypothetical protein
NZ_LCYG01000016.1	Prodigal:002006	CDS	97144	98244	.	-	0	ID=NJKIAAHI_01367;inference=ab initio prediction:Prodigal:002006;locus_tag=NJKIAAHI_01367;product=hypothetical protein
NZ_LCYG01000016.1	Aragorn:001002	tRNA	98434	98518	.	+	.	ID=NJKIAAHI_01368;inference=COORDINATES:profile:Aragorn:001002;locus_tag=NJKIAAHI_01368;product=tRNA-Leu(cag)
NZ_LCYG01000016.1	Prodigal:002006	CDS	98563	100269	.	+	0	ID=NJKIAAHI_01369;Name=xerC_1;gene=xerC_1;inference=ab initio prediction:Prodigal:002006,protein motif:HAMAP:MF_01808;locus_tag=NJKIAAHI_01369;product=Tyrosine recombinase XerC
NZ_LCYG01000016.1	Prodigal:002006	CDS	100377	101417	.	+	0	ID=NJKIAAHI_01370;inference=ab initio prediction:Prodigal:002006;locus_tag=NJKIAAHI_01370;product=hypothetical protein
NZ_LCYG01000016.1	Prodigal:002006	CDS	101685	101993	.	+	0	ID=NJKIAAHI_01371;inference=ab initio prediction:Prodigal:002006;locus_tag=NJKIAAHI_01371;product=hypothetical protein
NZ_LCYG01000016.1	Prodigal:002006	CDS	102426	103469	.	+	0	ID=NJKIAAHI_01372;inference=ab initio prediction:Prodigal:002006;locus_tag=NJKIAAHI_01372;product=hypothetical protein
NZ_LCYG01000016.1	Prodigal:002006	CDS	103591	104121	.	+	0	ID=NJKIAAHI_01373;inference=ab initio prediction:Prodigal:002006;locus_tag=NJKIAAHI_01373;product=hypothetical protein
NZ_LCYG01000016.1	Prodigal:002006	CDS	104233	104826	.	+	0	ID=NJKIAAHI_01374;inference=ab initio prediction:Prodigal:002006;locus_tag=NJKIAAHI_01374;product=hypothetical protein
NZ_LCYG01000016.1	Prodigal:002006	CDS	104904	106001	.	-	0	ID=NJKIAAHI_01375;inference=ab initio prediction:Prodigal:002006;locus_tag=NJKIAAHI_01375;product=hypothetical protein
NZ_LCYG01000016.1	Prodigal:002006	CDS	106615	107619	.	+	0	ID=NJKIAAHI_01376;inference=ab initio prediction:Prodigal:002006;locus_tag=NJKIAAHI_01376;product=hypothetical protein
NZ_LCYG01000016.1	Prodigal:002006	CDS	108032	108862	.	+	0	ID=NJKIAAHI_01377;inference=ab initio prediction:Prodigal:002006;locus_tag=NJKIAAHI_01377;product=hypothetical protein
NZ_LCYG01000016.1	Prodigal:002006	CDS	108875	109813	.	+	0	ID=NJKIAAHI_01378;inference=ab initio prediction:Prodigal:002006;locus_tag=NJKIAAHI_01378;product=hypothetical protein
NZ_LCYG01000016.1	Prodigal:002006	CDS	110075	110704	.	-	0	ID=NJKIAAHI_01379;inference=ab initio prediction:Prodigal:002006;locus_tag=NJKIAAHI_01379;product=hypothetical protein
NZ_LCYG01000016.1	Prodigal:002006	CDS	110708	112033	.	-	0	ID=NJKIAAHI_01380;inference=ab initio prediction:Prodigal:002006;locus_tag=NJKIAAHI_01380;product=hypothetical protein
NZ_LCYG01000016.1	Prodigal:002006	CDS	112094	112333	.	-	0	ID=NJKIAAHI_01381;inference=ab initio prediction:Prodigal:002006;locus_tag=NJKIAAHI_01381;product=hypothetical protein
NZ_LCYG01000016.1	Prodigal:002006	CDS	112980	113252	.	+	0	ID=NJKIAAHI_01382;inference=ab initio prediction:Prodigal:002006;locus_tag=NJKIAAHI_01382;product=hypothetical protein
NZ_LCYG01000016.1	Prodigal:002006	CDS	113239	117237	.	+	0	ID=NJKIAAHI_01383;eC_number=3.4.-.-;Name=bepA_2;gene=bepA_2;inference=ab initio prediction:Prodigal:002006,protein motif:HAMAP:MF_00997;locus_tag=NJKIAAHI_01383;product=Beta-barrel assembly-enhancing protease
NZ_LCYG01000016.1	Prodigal:002006	CDS	117833	118162	.	+	0	ID=NJKIAAHI_01384;inference=ab initio prediction:Prodigal:002006;locus_tag=NJKIAAHI_01384;product=hypothetical protein
NZ_LCYG01000016.1	Prodigal:002006	CDS	118304	119626	.	-	0	ID=NJKIAAHI_01385;inference=ab initio prediction:Prodigal:002006;locus_tag=NJKIAAHI_01385;product=hypothetical protein
NZ_LCYG01000016.1	Prodigal:002006	CDS	119682	120953	.	-	0	ID=NJKIAAHI_01386;inference=ab initio prediction:Prodigal:002006;locus_tag=NJKIAAHI_01386;product=hypothetical protein
NZ_LCYG01000016.1	Prodigal:002006	CDS	121199	121585	.	+	0	ID=NJKIAAHI_01387;inference=ab initio prediction:Prodigal:002006;locus_tag=NJKIAAHI_01387;product=hypothetical protein
NZ_LCYG01000016.1	Prodigal:002006	CDS	121844	122461	.	+	0	ID=NJKIAAHI_01388;inference=ab initio prediction:Prodigal:002006;locus_tag=NJKIAAHI_01388;product=hypothetical protein
NZ_LCYG01000016.1	Prodigal:002006	CDS	122752	123081	.	-	0	ID=NJKIAAHI_01389;eC_number=3.1.-.-;Name=dinG_1;gene=dinG_1;inference=ab initio prediction:Prodigal:002006,protein motif:HAMAP:MF_02206;locus_tag=NJKIAAHI_01389;product=3'-5' exonuclease DinG
NZ_LCYG01000016.1	Prodigal:002006	CDS	123423	124700	.	+	0	ID=NJKIAAHI_01390;inference=ab initio prediction:Prodigal:002006;locus_tag=NJKIAAHI_01390;product=hypothetical protein
NZ_LCYG01000016.1	Prodigal:002006	CDS	124702	125811	.	+	0	ID=NJKIAAHI_01391;inference=ab initio prediction:Prodigal:002006;locus_tag=NJKIAAHI_01391;product=hypothetical protein
NZ_LCYG01000016.1	Prodigal:002006	CDS	125872	126927	.	+	0	ID=NJKIAAHI_01392;eC_number=3.1.-.-;Name=nucS;gene=nucS;inference=ab initio prediction:Prodigal:002006,protein motif:HAMAP:MF_00722;locus_tag=NJKIAAHI_01392;product=Endonuclease NucS
NZ_LCYG01000016.1	Prodigal:002006	CDS	127515	128624	.	+	0	ID=NJKIAAHI_01393;inference=ab initio prediction:Prodigal:002006;locus_tag=NJKIAAHI_01393;product=hypothetical protein
NZ_LCYG01000016.1	Prodigal:002006	CDS	129298	130896	.	+	0	ID=NJKIAAHI_01394;inference=ab initio prediction:Prodigal:002006;locus_tag=NJKIAAHI_01394;product=hypothetical protein
NZ_LCYG01000016.1	Prodigal:002006	CDS	130880	132676	.	+	0	ID=NJKIAAHI_01395;inference=ab initio prediction:Prodigal:002006;locus_tag=NJKIAAHI_01395;product=hypothetical protein
NZ_LCYG01000016.1	Prodigal:002006	CDS	132834	134162	.	-	0	ID=NJKIAAHI_01396;inference=ab initio prediction:Prodigal:002006;locus_tag=NJKIAAHI_01396;product=hypothetical protein
NZ_LCYG01000016.1	Prodigal:002006	CDS	134603	134713	.	-	0	ID=NJKIAAHI_01397;inference=ab initio prediction:Prodigal:002006;locus_tag=NJKIAAHI_01397;product=hypothetical protein
NZ_LCYG01000016.1	Prodigal:002006	CDS	134857	135852	.	-	0	ID=NJKIAAHI_01398;db_xref=COG:COG0582;inference=ab initio prediction:Prodigal:002006,similar to AA sequence:UniProtKB:P9WMB3;locus_tag=NJKIAAHI_01398;product=Putative prophage phiRv2 integrase
NZ_LCYG01000016.1	Aragorn:001002	tRNA	135960	136049	.	-	.	ID=NJKIAAHI_01399;inference=COORDINATES:profile:Aragorn:001002;locus_tag=NJKIAAHI_01399;product=tRNA-Ser(cga)
NZ_LCYG01000016.1	Prodigal:002006	CDS	136315	136839	.	+	0	ID=NJKIAAHI_01400;inference=ab initio prediction:Prodigal:002006;locus_tag=NJKIAAHI_01400;product=hypothetical protein
NZ_LCYG01000016.1	Prodigal:002006	CDS	137661	138941	.	+	0	ID=NJKIAAHI_01401;inference=ab initio prediction:Prodigal:002006;locus_tag=NJKIAAHI_01401;product=hypothetical protein
NZ_LCYG01000016.1	Prodigal:002006	CDS	139050	140102	.	+	0	ID=NJKIAAHI_01402;eC_number=1.14.14.3;Name=luxA_1;gene=luxA_1;inference=ab initio prediction:Prodigal:002006,similar to AA sequence:UniProtKB:P23146;locus_tag=NJKIAAHI_01402;product=Alkanal monooxygenase alpha chain
NZ_LCYG01000016.1	Prodigal:002006	CDS	140177	142069	.	-	0	ID=NJKIAAHI_01403;Name=htpG;db_xref=COG:COG0326;gene=htpG;inference=ab initio prediction:Prodigal:002006,similar to AA sequence:UniProtKB:Q83EL0;locus_tag=NJKIAAHI_01403;product=Chaperone protein HtpG
NZ_LCYG01000016.1	Prodigal:002006	CDS	142187	143188	.	-	0	ID=NJKIAAHI_01404;eC_number=3.1.-.-;Name=dinG_2;gene=dinG_2;inference=ab initio prediction:Prodigal:002006,protein motif:HAMAP:MF_02206;locus_tag=NJKIAAHI_01404;product=3'-5' exonuclease DinG
NZ_LCYG01000016.1	Prodigal:002006	CDS	143323	143661	.	-	0	ID=NJKIAAHI_01405;inference=ab initio prediction:Prodigal:002006;locus_tag=NJKIAAHI_01405;product=hypothetical protein
NZ_LCYG01000016.1	Prodigal:002006	CDS	143973	144182	.	+	0	ID=NJKIAAHI_01406;Name=cspA_2;db_xref=COG:COG1278;gene=cspA_2;inference=ab initio prediction:Prodigal:002006,similar to AA sequence:UniProtKB:Q9Z3S6;locus_tag=NJKIAAHI_01406;product=Cold shock protein CspA
NZ_LCYG01000016.1	Prodigal:002006	CDS	144454	145002	.	+	0	ID=NJKIAAHI_01407;inference=ab initio prediction:Prodigal:002006;locus_tag=NJKIAAHI_01407;product=hypothetical protein
NZ_LCYG01000016.1	Prodigal:002006	CDS	145561	145821	.	+	0	ID=NJKIAAHI_01408;inference=ab initio prediction:Prodigal:002006;locus_tag=NJKIAAHI_01408;product=hypothetical protein
NZ_LCYG01000016.1	Prodigal:002006	CDS	145973	147460	.	+	0	ID=NJKIAAHI_01409;eC_number=2.7.7.-;Name=selO_1;db_xref=COG:COG0397;gene=selO_1;inference=ab initio prediction:Prodigal:002006,similar to AA sequence:UniProtKB:P77649;locus_tag=NJKIAAHI_01409;product=Protein adenylyltransferase SelO
NZ_LCYG01000016.1	Prodigal:002006	CDS	147563	148681	.	-	0	ID=NJKIAAHI_01410;inference=ab initio prediction:Prodigal:002006;locus_tag=NJKIAAHI_01410;product=hypothetical protein
NZ_LCYG01000016.1	Prodigal:002006	CDS	148914	151112	.	-	0	ID=NJKIAAHI_01411;eC_number=3.6.4.12;Name=recD2_1;db_xref=COG:COG0507;gene=recD2_1;inference=ab initio prediction:Prodigal:002006,similar to AA sequence:UniProtKB:Q9RT63;locus_tag=NJKIAAHI_01411;product=ATP-dependent RecD-like DNA helicase
NZ_LCYG01000016.1	Prodigal:002006	CDS	151418	151618	.	+	0	ID=NJKIAAHI_01412;inference=ab initio prediction:Prodigal:002006;locus_tag=NJKIAAHI_01412;product=hypothetical protein
NZ_LCYG01000016.1	Prodigal:002006	CDS	151563	152675	.	-	0	ID=NJKIAAHI_01413;eC_number=2.3.1.41;Name=ppsC;gene=ppsC;inference=ab initio prediction:Prodigal:002006,similar to AA sequence:UniProtKB:P96202;locus_tag=NJKIAAHI_01413;product=Phthiocerol synthesis polyketide synthase type I PpsC
NZ_LCYG01000016.1	Prodigal:002006	CDS	152730	153521	.	-	0	ID=NJKIAAHI_01414;inference=ab initio prediction:Prodigal:002006;locus_tag=NJKIAAHI_01414;product=hypothetical protein
NZ_LCYG01000016.1	Prodigal:002006	CDS	153539	155092	.	-	0	ID=NJKIAAHI_01415;eC_number=3.4.17.19;db_xref=COG:COG2317;inference=ab initio prediction:Prodigal:002006,similar to AA sequence:UniProtKB:Q5SLM3;locus_tag=NJKIAAHI_01415;product=Thermostable carboxypeptidase 1
NZ_LCYG01000016.1	Prodigal:002006	CDS	155158	155655	.	-	0	ID=NJKIAAHI_01416;inference=ab initio prediction:Prodigal:002006;locus_tag=NJKIAAHI_01416;product=hypothetical protein
NZ_LCYG01000016.1	Prodigal:002006	CDS	155918	156205	.	-	0	ID=NJKIAAHI_01417;inference=ab initio prediction:Prodigal:002006;locus_tag=NJKIAAHI_01417;product=hypothetical protein
NZ_LCYG01000016.1	Prodigal:002006	CDS	156421	156735	.	+	0	ID=NJKIAAHI_01418;Name=groS1_2;db_xref=COG:COG0234;gene=groS1_2;inference=ab initio prediction:Prodigal:002006,similar to AA sequence:UniProtKB:P35473;locus_tag=NJKIAAHI_01418;product=10 kDa chaperonin 1
NZ_LCYG01000016.1	Prodigal:002006	CDS	156776	158419	.	+	0	ID=NJKIAAHI_01419;Name=groL5_2;gene=groL5_2;inference=ab initio prediction:Prodigal:002006,similar to AA sequence:UniProtKB:P35471;locus_tag=NJKIAAHI_01419;product=60 kDa chaperonin 5
NZ_LCYG01000016.1	Prodigal:002006	CDS	158758	158946	.	+	0	ID=NJKIAAHI_01420;inference=ab initio prediction:Prodigal:002006;locus_tag=NJKIAAHI_01420;product=hypothetical protein
NZ_LCYG01000016.1	Prodigal:002006	CDS	159293	160306	.	+	0	ID=NJKIAAHI_01421;Name=corA_1;db_xref=COG:COG0598;gene=corA_1;inference=ab initio prediction:Prodigal:002006,similar to AA sequence:UniProtKB:Q9WZ31;locus_tag=NJKIAAHI_01421;product=Cobalt/magnesium transport protein CorA
NZ_LCYG01000016.1	Prodigal:002006	CDS	160318	160551	.	+	0	ID=NJKIAAHI_01422;inference=ab initio prediction:Prodigal:002006;locus_tag=NJKIAAHI_01422;product=hypothetical protein
NZ_LCYG01000016.1	Prodigal:002006	CDS	160644	160889	.	+	0	ID=NJKIAAHI_01423;inference=ab initio prediction:Prodigal:002006;locus_tag=NJKIAAHI_01423;product=hypothetical protein
NZ_LCYG01000016.1	Prodigal:002006	CDS	161030	162391	.	-	0	ID=NJKIAAHI_01424;eC_number=1.18.1.-;Name=norW_1;gene=norW_1;inference=ab initio prediction:Prodigal:002006,protein motif:HAMAP:MF_01313;locus_tag=NJKIAAHI_01424;product=Nitric oxide reductase FlRd-NAD(+) reductase
NZ_LCYG01000016.1	Prodigal:002006	CDS	162625	163548	.	-	0	ID=NJKIAAHI_01425;inference=ab initio prediction:Prodigal:002006;locus_tag=NJKIAAHI_01425;product=hypothetical protein
NZ_LCYG01000016.1	Prodigal:002006	CDS	163681	164646	.	-	0	ID=NJKIAAHI_01426;inference=ab initio prediction:Prodigal:002006;locus_tag=NJKIAAHI_01426;product=hypothetical protein
NZ_LCYG01000016.1	Prodigal:002006	CDS	164702	167419	.	-	0	ID=NJKIAAHI_01427;eC_number=4.2.1.-;Name=citB;db_xref=COG:COG1048;gene=citB;inference=ab initio prediction:Prodigal:002006,similar to AA sequence:UniProtKB:P09339;locus_tag=NJKIAAHI_01427;product=Aconitate/2-methylaconitate hydratase
NZ_LCYG01000016.1	Prodigal:002006	CDS	167793	169388	.	+	0	ID=NJKIAAHI_01428;eC_number=2.7.13.3;Name=kdpD;db_xref=COG:COG2205;gene=kdpD;inference=ab initio prediction:Prodigal:002006,similar to AA sequence:UniProtKB:P21865;locus_tag=NJKIAAHI_01428;product=Sensor protein KdpD
NZ_LCYG01000016.1	Prodigal:002006	CDS	169385	170077	.	+	0	ID=NJKIAAHI_01429;Name=kdpE;db_xref=COG:COG0745;gene=kdpE;inference=ab initio prediction:Prodigal:002006,similar to AA sequence:UniProtKB:P21866;locus_tag=NJKIAAHI_01429;product=KDP operon transcriptional regulatory protein KdpE
NZ_LCYG01000016.1	Prodigal:002006	CDS	170249	170704	.	+	0	ID=NJKIAAHI_01430;inference=ab initio prediction:Prodigal:002006;locus_tag=NJKIAAHI_01430;product=hypothetical protein
NZ_LCYG01000016.1	Prodigal:002006	CDS	170713	172629	.	+	0	ID=NJKIAAHI_01431;Name=kup_2;gene=kup_2;inference=ab initio prediction:Prodigal:002006,protein motif:HAMAP:MF_01522;locus_tag=NJKIAAHI_01431;product=Low affinity potassium transport system protein kup
NZ_LCYG01000016.1	Prodigal:002006	CDS	172709	173431	.	-	0	ID=NJKIAAHI_01432;Name=rspR_1;db_xref=COG:COG1802;gene=rspR_1;inference=ab initio prediction:Prodigal:002006,similar to AA sequence:UniProtKB:P0ACM2;locus_tag=NJKIAAHI_01432;product=HTH-type transcriptional repressor RspR
NZ_LCYG01000016.1	Prodigal:002006	CDS	173574	174593	.	+	0	ID=NJKIAAHI_01433;inference=ab initio prediction:Prodigal:002006;locus_tag=NJKIAAHI_01433;product=hypothetical protein
NZ_LCYG01000016.1	Prodigal:002006	CDS	174659	175420	.	+	0	ID=NJKIAAHI_01434;eC_number=3.6.3.-;Name=cmpD_2;gene=cmpD_2;inference=ab initio prediction:Prodigal:002006,similar to AA sequence:UniProtKB:Q55463;locus_tag=NJKIAAHI_01434;product=Bicarbonate transport ATP-binding protein CmpD
NZ_LCYG01000016.1	Prodigal:002006	CDS	175432	176295	.	+	0	ID=NJKIAAHI_01435;Name=ssuC_3;db_xref=COG:COG0600;gene=ssuC_3;inference=ab initio prediction:Prodigal:002006,similar to AA sequence:UniProtKB:P40401;locus_tag=NJKIAAHI_01435;product=Putative aliphatic sulfonates transport permease protein SsuC
NZ_LCYG01000016.1	Prodigal:002006	CDS	176348	178084	.	+	0	ID=NJKIAAHI_01436;eC_number=4.2.1.162;inference=ab initio prediction:Prodigal:002006,similar to AA sequence:UniProtKB:P0DOV7;locus_tag=NJKIAAHI_01436;product=6-deoxy-6-sulfo-D-gluconate dehydratase
NZ_LCYG01000016.1	Prodigal:002006	CDS	178103	178819	.	+	0	ID=NJKIAAHI_01437;inference=ab initio prediction:Prodigal:002006;locus_tag=NJKIAAHI_01437;product=hypothetical protein
NZ_LCYG01000016.1	Prodigal:002006	CDS	178859	179842	.	+	0	ID=NJKIAAHI_01438;eC_number=1.17.1.9;inference=ab initio prediction:Prodigal:002006,protein motif:HAMAP:MF_03210;locus_tag=NJKIAAHI_01438;product=Formate dehydrogenase%2C mitochondrial
NZ_LCYG01000016.1	Prodigal:002006	CDS	180128	180292	.	+	0	ID=NJKIAAHI_01439;inference=ab initio prediction:Prodigal:002006;locus_tag=NJKIAAHI_01439;product=hypothetical protein
NZ_LCYG01000016.1	Prodigal:002006	CDS	180305	180598	.	+	0	ID=NJKIAAHI_01440;Name=napF;gene=napF;inference=ab initio prediction:Prodigal:002006,protein motif:HAMAP:MF_02201;locus_tag=NJKIAAHI_01440;product=Ferredoxin-type protein NapF
NZ_LCYG01000016.1	Prodigal:002006	CDS	180595	180849	.	+	0	ID=NJKIAAHI_01441;Name=napD;db_xref=COG:COG3062;gene=napD;inference=ab initio prediction:Prodigal:002006,similar to AA sequence:UniProtKB:P0A9I5;locus_tag=NJKIAAHI_01441;product=Chaperone NapD
NZ_LCYG01000016.1	Prodigal:002006	CDS	180854	183376	.	+	0	ID=NJKIAAHI_01442;eC_number=1.9.6.1;Name=napA;gene=napA;inference=ab initio prediction:Prodigal:002006,similar to AA sequence:UniProtKB:Q53176;locus_tag=NJKIAAHI_01442;product=Periplasmic nitrate reductase
NZ_LCYG01000016.1	Prodigal:002006	CDS	183373	183846	.	+	0	ID=NJKIAAHI_01443;Name=napB;gene=napB;inference=ab initio prediction:Prodigal:002006,similar to AA sequence:UniProtKB:O88160;locus_tag=NJKIAAHI_01443;product=Periplasmic nitrate reductase%2C electron transfer subunit
NZ_LCYG01000016.1	Prodigal:002006	CDS	183846	184463	.	+	0	ID=NJKIAAHI_01444;Name=napC;gene=napC;inference=ab initio prediction:Prodigal:002006,similar to AA sequence:UniProtKB:Q53178;locus_tag=NJKIAAHI_01444;product=Cytochrome c-type protein NapC
NZ_LCYG01000016.1	Prodigal:002006	CDS	184468	185016	.	+	0	ID=NJKIAAHI_01445;inference=ab initio prediction:Prodigal:002006;locus_tag=NJKIAAHI_01445;product=hypothetical protein
NZ_LCYG01000016.1	Prodigal:002006	CDS	185081	185326	.	-	0	ID=NJKIAAHI_01446;inference=ab initio prediction:Prodigal:002006;locus_tag=NJKIAAHI_01446;product=hypothetical protein
NZ_LCYG01000016.1	Prodigal:002006	CDS	185359	185709	.	-	0	ID=NJKIAAHI_01447;inference=ab initio prediction:Prodigal:002006;locus_tag=NJKIAAHI_01447;product=hypothetical protein
NZ_LCYG01000016.1	Prodigal:002006	CDS	185720	186442	.	-	0	ID=NJKIAAHI_01448;eC_number=1.9.3.1;Name=ctaE_1;gene=ctaE_1;inference=ab initio prediction:Prodigal:002006,similar to AA sequence:UniProtKB:Q03439;locus_tag=NJKIAAHI_01448;product=Cytochrome c oxidase subunit 3
NZ_LCYG01000016.1	Prodigal:002006	CDS	186457	187161	.	-	0	ID=NJKIAAHI_01449;inference=ab initio prediction:Prodigal:002006;locus_tag=NJKIAAHI_01449;product=hypothetical protein
NZ_LCYG01000016.1	Prodigal:002006	CDS	187154	188932	.	-	0	ID=NJKIAAHI_01450;eC_number=1.9.3.1;Name=coxN;db_xref=COG:COG0843;gene=coxN;inference=ab initio prediction:Prodigal:002006,similar to AA sequence:UniProtKB:P98000;locus_tag=NJKIAAHI_01450;product=Alternative cytochrome c oxidase subunit 1
NZ_LCYG01000016.1	Prodigal:002006	CDS	188994	189800	.	-	0	ID=NJKIAAHI_01451;eC_number=1.9.3.1;Name=coxM;db_xref=COG:COG1622;gene=coxM;inference=ab initio prediction:Prodigal:002006,similar to AA sequence:UniProtKB:P98053;locus_tag=NJKIAAHI_01451;product=Alternative cytochrome c oxidase subunit 2
NZ_LCYG01000016.1	Prodigal:002006	CDS	190108	190398	.	-	0	ID=NJKIAAHI_01452;inference=ab initio prediction:Prodigal:002006;locus_tag=NJKIAAHI_01452;product=hypothetical protein
NZ_LCYG01000016.1	Prodigal:002006	CDS	190547	191401	.	-	0	ID=NJKIAAHI_01453;eC_number=3.4.15.6;Name=cphB;gene=cphB;inference=ab initio prediction:Prodigal:002006,similar to AA sequence:UniProtKB:P73832;locus_tag=NJKIAAHI_01453;product=Cyanophycinase
NZ_LCYG01000016.1	Prodigal:002006	CDS	191517	194390	.	-	0	ID=NJKIAAHI_01454;eC_number=6.3.2.29;Name=cphA;gene=cphA;inference=ab initio prediction:Prodigal:002006,similar to AA sequence:UniProtKB:P56947;locus_tag=NJKIAAHI_01454;product=Cyanophycin synthetase
NZ_LCYG01000016.1	Prodigal:002006	CDS	194815	195405	.	-	0	ID=NJKIAAHI_01455;inference=ab initio prediction:Prodigal:002006;locus_tag=NJKIAAHI_01455;product=hypothetical protein
NZ_LCYG01000016.1	Prodigal:002006	CDS	195479	195865	.	-	0	ID=NJKIAAHI_01456;inference=ab initio prediction:Prodigal:002006;locus_tag=NJKIAAHI_01456;product=hypothetical protein
NZ_LCYG01000016.1	Prodigal:002006	CDS	196003	196746	.	+	0	ID=NJKIAAHI_01457;inference=ab initio prediction:Prodigal:002006;locus_tag=NJKIAAHI_01457;product=hypothetical protein
NZ_LCYG01000016.1	Prodigal:002006	CDS	196719	197195	.	-	0	ID=NJKIAAHI_01458;inference=ab initio prediction:Prodigal:002006;locus_tag=NJKIAAHI_01458;product=hypothetical protein
NZ_LCYG01000016.1	Prodigal:002006	CDS	197530	198714	.	+	0	ID=NJKIAAHI_01459;eC_number=2.7.13.3;inference=ab initio prediction:Prodigal:002006,similar to AA sequence:UniProtKB:Q8YC53;locus_tag=NJKIAAHI_01459;product=Blue-light-activated histidine kinase
NZ_LCYG01000016.1	Prodigal:002006	CDS	198919	199674	.	+	0	ID=NJKIAAHI_01460;inference=ab initio prediction:Prodigal:002006;locus_tag=NJKIAAHI_01460;product=hypothetical protein
NZ_LCYG01000016.1	Prodigal:002006	CDS	199778	200683	.	+	0	ID=NJKIAAHI_01461;inference=ab initio prediction:Prodigal:002006;locus_tag=NJKIAAHI_01461;product=hypothetical protein
NZ_LCYG01000016.1	Prodigal:002006	CDS	200684	200848	.	-	0	ID=NJKIAAHI_01462;inference=ab initio prediction:Prodigal:002006;locus_tag=NJKIAAHI_01462;product=hypothetical protein
NZ_LCYG01000016.1	Prodigal:002006	CDS	201011	201655	.	+	0	ID=NJKIAAHI_01463;Name=ibpA_2;gene=ibpA_2;inference=ab initio prediction:Prodigal:002006,protein motif:HAMAP:MF_02000;locus_tag=NJKIAAHI_01463;product=Small heat shock protein IbpA
NZ_LCYG01000016.1	Prodigal:002006	CDS	201732	202277	.	+	0	ID=NJKIAAHI_01464;Name=hspA;db_xref=COG:COG0071;gene=hspA;inference=ab initio prediction:Prodigal:002006,similar to AA sequence:UniProtKB:Q06823;locus_tag=NJKIAAHI_01464;product=Spore protein SP21
NZ_LCYG01000016.1	Prodigal:002006	CDS	202352	202726	.	+	0	ID=NJKIAAHI_01465;inference=ab initio prediction:Prodigal:002006;locus_tag=NJKIAAHI_01465;product=hypothetical protein
NZ_LCYG01000016.1	Prodigal:002006	CDS	202866	203423	.	-	0	ID=NJKIAAHI_01466;Name=ecfG_4;gene=ecfG_4;inference=ab initio prediction:Prodigal:002006,similar to AA sequence:UniProtKB:B3Q6P8;locus_tag=NJKIAAHI_01466;product=ECF RNA polymerase sigma factor EcfG
NZ_LCYG01000016.1	Prodigal:002006	CDS	203910	204224	.	+	0	ID=NJKIAAHI_01467;inference=ab initio prediction:Prodigal:002006;locus_tag=NJKIAAHI_01467;product=hypothetical protein
NZ_LCYG01000016.1	Prodigal:002006	CDS	204254	204388	.	-	0	ID=NJKIAAHI_01468;inference=ab initio prediction:Prodigal:002006;locus_tag=NJKIAAHI_01468;product=hypothetical protein
NZ_LCYG01000016.1	Prodigal:002006	CDS	204552	205067	.	+	0	ID=NJKIAAHI_01469;inference=ab initio prediction:Prodigal:002006;locus_tag=NJKIAAHI_01469;product=hypothetical protein
NZ_LCYG01000016.1	Prodigal:002006	CDS	205186	205800	.	+	0	ID=NJKIAAHI_01470;eC_number=3.1.13.5;Name=rnd_1;db_xref=COG:COG0349;gene=rnd_1;inference=ab initio prediction:Prodigal:002006,similar to AA sequence:UniProtKB:P09155;locus_tag=NJKIAAHI_01470;product=Ribonuclease D
NZ_LCYG01000016.1	Prodigal:002006	CDS	205864	206643	.	+	0	ID=NJKIAAHI_01471;Name=lptC;gene=lptC;inference=ab initio prediction:Prodigal:002006,protein motif:HAMAP:MF_01915;locus_tag=NJKIAAHI_01471;product=Lipopolysaccharide export system protein LptC
NZ_LCYG01000016.1	Prodigal:002006	CDS	206640	207248	.	+	0	ID=NJKIAAHI_01472;Name=lptA;gene=lptA;inference=ab initio prediction:Prodigal:002006,protein motif:HAMAP:MF_01914;locus_tag=NJKIAAHI_01472;product=Lipopolysaccharide export system protein LptA
NZ_LCYG01000016.1	Prodigal:002006	CDS	207288	208142	.	+	0	ID=NJKIAAHI_01473;eC_number=3.6.3.-;Name=lptB_2;db_xref=COG:COG1137;gene=lptB_2;inference=ab initio prediction:Prodigal:002006,similar to AA sequence:UniProtKB:P45073;locus_tag=NJKIAAHI_01473;product=Lipopolysaccharide export system ATP-binding protein LptB
NZ_LCYG01000016.1	Prodigal:002006	CDS	208346	209764	.	+	0	ID=NJKIAAHI_01474;Name=rpoN2_2;db_xref=COG:COG1508;gene=rpoN2_2;inference=ab initio prediction:Prodigal:002006,similar to AA sequence:UniProtKB:P30333;locus_tag=NJKIAAHI_01474;product=RNA polymerase sigma-54 factor 2
NZ_LCYG01000016.1	Prodigal:002006	CDS	209858	210433	.	+	0	ID=NJKIAAHI_01475;Name=hpf_2;db_xref=COG:COG1544;gene=hpf_2;inference=ab initio prediction:Prodigal:002006,similar to AA sequence:UniProtKB:A2RIX0;locus_tag=NJKIAAHI_01475;product=Ribosome hibernation promotion factor
NZ_LCYG01000016.1	Prodigal:002006	CDS	210514	210972	.	+	0	ID=NJKIAAHI_01476;Name=ptsN;db_xref=COG:COG1762;gene=ptsN;inference=ab initio prediction:Prodigal:002006,similar to AA sequence:UniProtKB:P69829;locus_tag=NJKIAAHI_01476;product=Nitrogen regulatory protein
NZ_LCYG01000016.1	Prodigal:002006	CDS	211064	213052	.	+	0	ID=NJKIAAHI_01477;inference=ab initio prediction:Prodigal:002006;locus_tag=NJKIAAHI_01477;product=hypothetical protein
NZ_LCYG01000016.1	Prodigal:002006	CDS	213063	213791	.	-	0	ID=NJKIAAHI_01478;db_xref=COG:COG2968;inference=ab initio prediction:Prodigal:002006,similar to AA sequence:UniProtKB:Q44642;locus_tag=NJKIAAHI_01478;product=26 kDa periplasmic immunogenic protein
NZ_LCYG01000016.1	Prodigal:002006	CDS	213883	214968	.	-	0	ID=NJKIAAHI_01479;Name=spuD;db_xref=COG:COG0687;gene=spuD;inference=ab initio prediction:Prodigal:002006,similar to AA sequence:UniProtKB:Q9I6J1;locus_tag=NJKIAAHI_01479;product=Putrescine-binding periplasmic protein SpuD
NZ_LCYG01000016.1	Prodigal:002006	CDS	215245	216399	.	-	0	ID=NJKIAAHI_01480;eC_number=2.6.1.88;Name=ybdL;db_xref=COG:COG0436;gene=ybdL;inference=ab initio prediction:Prodigal:002006,similar to AA sequence:UniProtKB:P77806;locus_tag=NJKIAAHI_01480;product=Methionine aminotransferase
NZ_LCYG01000016.1	Prodigal:002006	CDS	216533	217537	.	+	0	ID=NJKIAAHI_01481;Name=hmuU;db_xref=COG:COG0609;gene=hmuU;inference=ab initio prediction:Prodigal:002006,similar to AA sequence:UniProtKB:Q56992;locus_tag=NJKIAAHI_01481;product=Hemin transport system permease protein HmuU
NZ_LCYG01000016.1	Prodigal:002006	CDS	217534	218328	.	+	0	ID=NJKIAAHI_01482;eC_number=7.2.2.-;Name=fpuD;db_xref=COG:COG1120;gene=fpuD;inference=ab initio prediction:Prodigal:002006,similar to AA sequence:UniProtKB:Q81V82;locus_tag=NJKIAAHI_01482;product=Petrobactin import ATP-binding protein FpuD
NZ_LCYG01000016.1	Prodigal:002006	CDS	218410	220374	.	+	0	ID=NJKIAAHI_01483;eC_number=4.2.1.135;Name=pglF;db_xref=COG:COG1086;gene=pglF;inference=ab initio prediction:Prodigal:002006,similar to AA sequence:UniProtKB:Q0P9D4;locus_tag=NJKIAAHI_01483;product=UDP-N-acetyl-alpha-D-glucosamine C6 dehydratase
NZ_LCYG01000016.1	Prodigal:002006	CDS	220307	221248	.	-	0	ID=NJKIAAHI_01484;db_xref=COG:COG0451;inference=ab initio prediction:Prodigal:002006,similar to AA sequence:UniProtKB:P9WQP7;locus_tag=NJKIAAHI_01484;product=3 beta-hydroxysteroid dehydrogenase/Delta 5-->4-isomerase
NZ_LCYG01000016.1	Prodigal:002006	CDS	221245	222342	.	-	0	ID=NJKIAAHI_01485;eC_number=2.7.8.33;Name=tagO;db_xref=COG:COG0472;gene=tagO;inference=ab initio prediction:Prodigal:002006,similar to AA sequence:UniProtKB:O34753;locus_tag=NJKIAAHI_01485;product=putative undecaprenyl-phosphate N-acetylglucosaminyl 1-phosphate transferase
NZ_LCYG01000016.1	Prodigal:002006	CDS	222332	223360	.	-	0	ID=NJKIAAHI_01486;eC_number=5.1.3.7;Name=wbgU;gene=wbgU;inference=ab initio prediction:Prodigal:002006,similar to AA sequence:UniProtKB:Q7BJX9;locus_tag=NJKIAAHI_01486;product=UDP-N-acetylglucosamine 4-epimerase
NZ_LCYG01000016.1	Prodigal:002006	CDS	223418	224320	.	-	0	ID=NJKIAAHI_01487;eC_number=3.1.26.11;Name=rbn_1;gene=rbn_1;inference=ab initio prediction:Prodigal:002006,protein motif:HAMAP:MF_01818;locus_tag=NJKIAAHI_01487;product=Ribonuclease BN
NZ_LCYG01000016.1	Prodigal:002006	CDS	224414	226933	.	-	0	ID=NJKIAAHI_01488;inference=ab initio prediction:Prodigal:002006;locus_tag=NJKIAAHI_01488;product=hypothetical protein
NZ_LCYG01000016.1	Prodigal:002006	CDS	227102	227656	.	+	0	ID=NJKIAAHI_01489;inference=ab initio prediction:Prodigal:002006;locus_tag=NJKIAAHI_01489;product=hypothetical protein
NZ_LCYG01000016.1	Prodigal:002006	CDS	227696	228220	.	+	0	ID=NJKIAAHI_01490;inference=ab initio prediction:Prodigal:002006;locus_tag=NJKIAAHI_01490;product=hypothetical protein
NZ_LCYG01000016.1	Prodigal:002006	CDS	228224	228781	.	-	0	ID=NJKIAAHI_01491;Name=regA;db_xref=COG:COG4567;gene=regA;inference=ab initio prediction:Prodigal:002006,similar to AA sequence:UniProtKB:Q53228;locus_tag=NJKIAAHI_01491;product=Photosynthetic apparatus regulatory protein RegA
NZ_LCYG01000016.1	Prodigal:002006	CDS	228863	230218	.	-	0	ID=NJKIAAHI_01492;eC_number=2.7.13.3;Name=regB;gene=regB;inference=ab initio prediction:Prodigal:002006,similar to AA sequence:UniProtKB:Q3J6C1;locus_tag=NJKIAAHI_01492;product=Sensor histidine kinase RegB
NZ_LCYG01000016.1	Prodigal:002006	CDS	230453	231694	.	+	0	ID=NJKIAAHI_01493;inference=ab initio prediction:Prodigal:002006;locus_tag=NJKIAAHI_01493;product=hypothetical protein
NZ_LCYG01000016.1	Prodigal:002006	CDS	231642	232535	.	+	0	ID=NJKIAAHI_01494;inference=ab initio prediction:Prodigal:002006;locus_tag=NJKIAAHI_01494;product=hypothetical protein
NZ_LCYG01000016.1	Prodigal:002006	CDS	233026	234222	.	+	0	ID=NJKIAAHI_01495;Name=bcr_1;gene=bcr_1;inference=ab initio prediction:Prodigal:002006,similar to AA sequence:UniProtKB:P28246;locus_tag=NJKIAAHI_01495;product=Bicyclomycin resistance protein
NZ_LCYG01000016.1	Prodigal:002006	CDS	234364	238377	.	-	0	ID=NJKIAAHI_01496;inference=ab initio prediction:Prodigal:002006;locus_tag=NJKIAAHI_01496;product=hypothetical protein
NZ_LCYG01000016.1	Prodigal:002006	CDS	238647	240680	.	-	0	ID=NJKIAAHI_01497;Name=pbpG;db_xref=COG:COG0744;gene=pbpG;inference=ab initio prediction:Prodigal:002006,similar to AA sequence:UniProtKB:P70997;locus_tag=NJKIAAHI_01497;product=Penicillin-binding protein 2D
NZ_LCYG01000016.1	Prodigal:002006	CDS	240925	242166	.	+	0	ID=NJKIAAHI_01498;Name=nhaP2;gene=nhaP2;inference=ab initio prediction:Prodigal:002006,protein motif:HAMAP:MF_01075;locus_tag=NJKIAAHI_01498;product=K(+)/H(+) antiporter NhaP2
NZ_LCYG01000016.1	Prodigal:002006	CDS	242170	243612	.	-	0	ID=NJKIAAHI_01499;inference=ab initio prediction:Prodigal:002006;locus_tag=NJKIAAHI_01499;product=hypothetical protein
NZ_LCYG01000016.1	Prodigal:002006	CDS	243609	244823	.	-	0	ID=NJKIAAHI_01500;inference=ab initio prediction:Prodigal:002006;locus_tag=NJKIAAHI_01500;product=hypothetical protein
NZ_LCYG01000016.1	Prodigal:002006	CDS	244899	245051	.	+	0	ID=NJKIAAHI_01501;inference=ab initio prediction:Prodigal:002006;locus_tag=NJKIAAHI_01501;product=hypothetical protein
NZ_LCYG01000016.1	Prodigal:002006	CDS	245042	245596	.	+	0	ID=NJKIAAHI_01502;inference=ab initio prediction:Prodigal:002006;locus_tag=NJKIAAHI_01502;product=hypothetical protein
NZ_LCYG01000016.1	Prodigal:002006	CDS	245603	246910	.	+	0	ID=NJKIAAHI_01503;Name=dctM_4;db_xref=COG:COG1593;gene=dctM_4;inference=ab initio prediction:Prodigal:002006,similar to AA sequence:UniProtKB:Q9HU16;locus_tag=NJKIAAHI_01503;product=C4-dicarboxylate TRAP transporter large permease protein DctM
NZ_LCYG01000016.1	Prodigal:002006	CDS	246943	247926	.	+	0	ID=NJKIAAHI_01504;db_xref=COG:COG1638;inference=ab initio prediction:Prodigal:002006,similar to AA sequence:UniProtKB:Q315G1;locus_tag=NJKIAAHI_01504;product=Solute-binding protein
NZ_LCYG01000016.1	Prodigal:002006	CDS	248002	248592	.	-	0	ID=NJKIAAHI_01505;inference=ab initio prediction:Prodigal:002006;locus_tag=NJKIAAHI_01505;product=hypothetical protein
NZ_LCYG01000016.1	Prodigal:002006	CDS	248774	249196	.	-	0	ID=NJKIAAHI_01506;eC_number=1.11.1.15;Name=osmC;db_xref=COG:COG1764;gene=osmC;inference=ab initio prediction:Prodigal:002006,similar to AA sequence:UniProtKB:P0C0L2;locus_tag=NJKIAAHI_01506;product=Peroxiredoxin OsmC
NZ_LCYG01000016.1	Prodigal:002006	CDS	249320	249958	.	+	0	ID=NJKIAAHI_01507;inference=ab initio prediction:Prodigal:002006;locus_tag=NJKIAAHI_01507;product=hypothetical protein
NZ_LCYG01000016.1	Prodigal:002006	CDS	250016	250669	.	+	0	ID=NJKIAAHI_01508;inference=ab initio prediction:Prodigal:002006;locus_tag=NJKIAAHI_01508;product=hypothetical protein
NZ_LCYG01000016.1	Prodigal:002006	CDS	250823	251371	.	-	0	ID=NJKIAAHI_01509;Name=recX;gene=recX;inference=ab initio prediction:Prodigal:002006,protein motif:HAMAP:MF_01114;locus_tag=NJKIAAHI_01509;product=Regulatory protein RecX
NZ_LCYG01000016.1	Prodigal:002006	CDS	251368	252162	.	-	0	ID=NJKIAAHI_01510;inference=ab initio prediction:Prodigal:002006;locus_tag=NJKIAAHI_01510;product=hypothetical protein
NZ_LCYG01000016.1	Prodigal:002006	CDS	252171	253364	.	-	0	ID=NJKIAAHI_01511;inference=ab initio prediction:Prodigal:002006;locus_tag=NJKIAAHI_01511;product=hypothetical protein
NZ_LCYG01000016.1	Prodigal:002006	CDS	253398	253886	.	-	0	ID=NJKIAAHI_01512;inference=ab initio prediction:Prodigal:002006;locus_tag=NJKIAAHI_01512;product=hypothetical protein
NZ_LCYG01000016.1	Prodigal:002006	CDS	254082	255584	.	+	0	ID=NJKIAAHI_01513;Name=bmr3;gene=bmr3;inference=ab initio prediction:Prodigal:002006,similar to AA sequence:UniProtKB:P96712;locus_tag=NJKIAAHI_01513;product=Multidrug resistance protein 3
NZ_LCYG01000016.1	Prodigal:002006	CDS	255591	255812	.	-	0	ID=NJKIAAHI_01514;inference=ab initio prediction:Prodigal:002006;locus_tag=NJKIAAHI_01514;product=hypothetical protein
NZ_LCYG01000016.1	Prodigal:002006	CDS	256013	257563	.	+	0	ID=NJKIAAHI_01515;inference=ab initio prediction:Prodigal:002006;locus_tag=NJKIAAHI_01515;product=hypothetical protein
NZ_LCYG01000016.1	Prodigal:002006	CDS	257712	258134	.	+	0	ID=NJKIAAHI_01516;inference=ab initio prediction:Prodigal:002006;locus_tag=NJKIAAHI_01516;product=hypothetical protein
NZ_LCYG01000016.1	Prodigal:002006	CDS	258388	259824	.	+	0	ID=NJKIAAHI_01517;eC_number=3.5.1.-;Name=abgB_2;db_xref=COG:COG1473;gene=abgB_2;inference=ab initio prediction:Prodigal:002006,similar to AA sequence:UniProtKB:P76052;locus_tag=NJKIAAHI_01517;product=p-aminobenzoyl-glutamate hydrolase subunit B
NZ_LCYG01000016.1	Prodigal:002006	CDS	259967	260905	.	+	0	ID=NJKIAAHI_01518;eC_number=1.13.11.-;Name=mhqA_2;db_xref=COG:COG0346;gene=mhqA_2;inference=ab initio prediction:Prodigal:002006,similar to AA sequence:UniProtKB:O34689;locus_tag=NJKIAAHI_01518;product=Putative ring-cleaving dioxygenase MhqA
NZ_LCYG01000016.1	Prodigal:002006	CDS	260972	261769	.	-	0	ID=NJKIAAHI_01519;inference=ab initio prediction:Prodigal:002006;locus_tag=NJKIAAHI_01519;product=hypothetical protein
NZ_LCYG01000016.1	Prodigal:002006	CDS	262173	262688	.	+	0	ID=NJKIAAHI_01520;inference=ab initio prediction:Prodigal:002006;locus_tag=NJKIAAHI_01520;product=hypothetical protein
NZ_LCYG01000016.1	Prodigal:002006	CDS	262717	265140	.	+	0	ID=NJKIAAHI_01521;db_xref=COG:COG2199;inference=ab initio prediction:Prodigal:002006,similar to AA sequence:UniProtKB:Q9ABX9;locus_tag=NJKIAAHI_01521;product=putative signaling protein
NZ_LCYG01000016.1	Prodigal:002006	CDS	265193	265582	.	+	0	ID=NJKIAAHI_01522;eC_number=4.1.2.50;Name=queD_1;db_xref=COG:COG0720;gene=queD_1;inference=ab initio prediction:Prodigal:002006,similar to AA sequence:UniProtKB:P65870;locus_tag=NJKIAAHI_01522;product=6-carboxy-5%2C6%2C7%2C8-tetrahydropterin synthase
NZ_LCYG01000016.1	Prodigal:002006	CDS	265642	266463	.	-	0	ID=NJKIAAHI_01523;inference=ab initio prediction:Prodigal:002006;locus_tag=NJKIAAHI_01523;product=hypothetical protein
NZ_LCYG01000016.1	Prodigal:002006	CDS	266604	267047	.	+	0	ID=NJKIAAHI_01524;inference=ab initio prediction:Prodigal:002006;locus_tag=NJKIAAHI_01524;product=hypothetical protein
NZ_LCYG01000016.1	Prodigal:002006	CDS	267281	267484	.	+	0	ID=NJKIAAHI_01525;inference=ab initio prediction:Prodigal:002006;locus_tag=NJKIAAHI_01525;product=hypothetical protein
NZ_LCYG01000016.1	Prodigal:002006	CDS	267481	268332	.	-	0	ID=NJKIAAHI_01526;inference=ab initio prediction:Prodigal:002006;locus_tag=NJKIAAHI_01526;product=hypothetical protein
NZ_LCYG01000016.1	Prodigal:002006	CDS	268508	269377	.	-	0	ID=NJKIAAHI_01527;inference=ab initio prediction:Prodigal:002006;locus_tag=NJKIAAHI_01527;product=hypothetical protein
NZ_LCYG01000016.1	Prodigal:002006	CDS	269387	270076	.	-	0	ID=NJKIAAHI_01528;inference=ab initio prediction:Prodigal:002006;locus_tag=NJKIAAHI_01528;product=hypothetical protein
NZ_LCYG01000016.1	Prodigal:002006	CDS	270258	270809	.	-	0	ID=NJKIAAHI_01529;inference=ab initio prediction:Prodigal:002006;locus_tag=NJKIAAHI_01529;product=hypothetical protein
NZ_LCYG01000016.1	Prodigal:002006	CDS	270870	271142	.	+	0	ID=NJKIAAHI_01530;inference=ab initio prediction:Prodigal:002006;locus_tag=NJKIAAHI_01530;product=hypothetical protein
NZ_LCYG01000016.1	Prodigal:002006	CDS	271211	271390	.	+	0	ID=NJKIAAHI_01531;inference=ab initio prediction:Prodigal:002006;locus_tag=NJKIAAHI_01531;product=hypothetical protein
NZ_LCYG01000016.1	Prodigal:002006	CDS	271387	272472	.	-	0	ID=NJKIAAHI_01532;inference=ab initio prediction:Prodigal:002006;locus_tag=NJKIAAHI_01532;product=hypothetical protein
NZ_LCYG01000016.1	Prodigal:002006	CDS	272538	273239	.	-	0	ID=NJKIAAHI_01533;inference=ab initio prediction:Prodigal:002006;locus_tag=NJKIAAHI_01533;product=hypothetical protein
NZ_LCYG01000016.1	Prodigal:002006	CDS	273297	273728	.	+	0	ID=NJKIAAHI_01534;inference=ab initio prediction:Prodigal:002006;locus_tag=NJKIAAHI_01534;product=hypothetical protein
NZ_LCYG01000016.1	Prodigal:002006	CDS	273759	274238	.	+	0	ID=NJKIAAHI_01535;inference=ab initio prediction:Prodigal:002006;locus_tag=NJKIAAHI_01535;product=hypothetical protein
NZ_LCYG01000016.1	Prodigal:002006	CDS	274255	274611	.	+	0	ID=NJKIAAHI_01536;Name=ybaA_1;db_xref=COG:COG5507;gene=ybaA_1;inference=ab initio prediction:Prodigal:002006,similar to AA sequence:UniProtKB:P0AAQ9;locus_tag=NJKIAAHI_01536;product=putative protein YbaA
NZ_LCYG01000016.1	Prodigal:002006	CDS	274611	275096	.	+	0	ID=NJKIAAHI_01537;inference=ab initio prediction:Prodigal:002006;locus_tag=NJKIAAHI_01537;product=hypothetical protein
NZ_LCYG01000016.1	Prodigal:002006	CDS	275165	275860	.	-	0	ID=NJKIAAHI_01538;Name=rspR_2;db_xref=COG:COG1802;gene=rspR_2;inference=ab initio prediction:Prodigal:002006,similar to AA sequence:UniProtKB:P0ACM2;locus_tag=NJKIAAHI_01538;product=HTH-type transcriptional repressor RspR
NZ_LCYG01000016.1	Prodigal:002006	CDS	276007	276936	.	+	0	ID=NJKIAAHI_01539;eC_number=4.-.-.-;Name=dapAL_2;gene=dapAL_2;inference=ab initio prediction:Prodigal:002006,similar to AA sequence:UniProtKB:O69782;locus_tag=NJKIAAHI_01539;product=putative DapA-like lyase
NZ_LCYG01000016.1	Prodigal:002006	CDS	277016	278038	.	+	0	ID=NJKIAAHI_01540;eC_number=5.1.1.8;inference=ab initio prediction:Prodigal:002006,similar to AA sequence:UniProtKB:Q8FYS0;locus_tag=NJKIAAHI_01540;product=4-hydroxyproline 2-epimerase
NZ_LCYG01000016.1	Prodigal:002006	CDS	278116	279351	.	+	0	ID=NJKIAAHI_01541;eC_number=1.4.99.-;Name=dadA_2;db_xref=COG:COG0665;gene=dadA_2;inference=ab initio prediction:Prodigal:002006,similar to AA sequence:UniProtKB:P0A6J5;locus_tag=NJKIAAHI_01541;product=D-amino acid dehydrogenase
NZ_LCYG01000016.1	Prodigal:002006	CDS	279652	280458	.	+	0	ID=NJKIAAHI_01542;Name=fliY_3;db_xref=COG:COG0834;gene=fliY_3;inference=ab initio prediction:Prodigal:002006,similar to AA sequence:UniProtKB:P0AEM9;locus_tag=NJKIAAHI_01542;product=L-cystine-binding protein FliY
NZ_LCYG01000016.1	Prodigal:002006	CDS	280538	281203	.	+	0	ID=NJKIAAHI_01543;Name=yecS_4;db_xref=COG:COG0765;gene=yecS_4;inference=ab initio prediction:Prodigal:002006,similar to AA sequence:UniProtKB:P0AFT2;locus_tag=NJKIAAHI_01543;product=L-cystine transport system permease protein YecS
NZ_LCYG01000016.1	Prodigal:002006	CDS	281214	281867	.	+	0	ID=NJKIAAHI_01544;Name=occM_2;gene=occM_2;inference=ab initio prediction:Prodigal:002006,similar to AA sequence:UniProtKB:P35114;locus_tag=NJKIAAHI_01544;product=Octopine transport system permease protein OccM
NZ_LCYG01000016.1	Prodigal:002006	CDS	281818	282582	.	+	0	ID=NJKIAAHI_01545;Name=glnQ_3;gene=glnQ_3;inference=ab initio prediction:Prodigal:002006,similar to AA sequence:UniProtKB:P27675;locus_tag=NJKIAAHI_01545;product=Glutamine transport ATP-binding protein GlnQ
NZ_LCYG01000016.1	Prodigal:002006	CDS	282647	283675	.	+	0	ID=NJKIAAHI_01546;eC_number=4.2.1.77;db_xref=COG:COG3938;inference=ab initio prediction:Prodigal:002006,similar to AA sequence:UniProtKB:A1B195;locus_tag=NJKIAAHI_01546;product=Trans-3-hydroxy-L-proline dehydratase
NZ_LCYG01000016.1	Prodigal:002006	CDS	283730	284746	.	+	0	ID=NJKIAAHI_01547;eC_number=1.5.1.49;db_xref=COG:COG2055;inference=ab initio prediction:Prodigal:002006,similar to AA sequence:UniProtKB:Q4KGT8;locus_tag=NJKIAAHI_01547;product=Delta(1)-pyrroline-2-carboxylate reductase
NZ_LCYG01000016.1	Prodigal:002006	CDS	284761	286503	.	+	0	ID=NJKIAAHI_01548;inference=ab initio prediction:Prodigal:002006;locus_tag=NJKIAAHI_01548;product=hypothetical protein
NZ_LCYG01000016.1	Prodigal:002006	CDS	286508	287662	.	-	0	ID=NJKIAAHI_01549;eC_number=3.4.-.-;inference=ab initio prediction:Prodigal:002006,similar to AA sequence:UniProtKB:Q7A552;locus_tag=NJKIAAHI_01549;product=putative peptidase
NZ_LCYG01000016.1	Prodigal:002006	CDS	287844	288368	.	+	0	ID=NJKIAAHI_01550;inference=ab initio prediction:Prodigal:002006;locus_tag=NJKIAAHI_01550;product=hypothetical protein
NZ_LCYG01000016.1	Prodigal:002006	CDS	288346	289719	.	+	0	ID=NJKIAAHI_01551;inference=ab initio prediction:Prodigal:002006,similar to AA sequence:UniProtKB:Q2W8M7;locus_tag=NJKIAAHI_01551;product=Methyl-accepting chemotaxis protein
NZ_LCYG01000016.1	Prodigal:002006	CDS	289945	292371	.	-	0	ID=NJKIAAHI_01552;eC_number=5.6.2.2;Name=gyrB;gene=gyrB;inference=ab initio prediction:Prodigal:002006,similar to AA sequence:UniProtKB:B8GXQ0;locus_tag=NJKIAAHI_01552;product=DNA gyrase subunit B
NZ_LCYG01000016.1	Prodigal:002006	CDS	292571	293185	.	-	0	ID=NJKIAAHI_01553;Name=rhtB_1;db_xref=COG:COG1280;gene=rhtB_1;inference=ab initio prediction:Prodigal:002006,similar to AA sequence:UniProtKB:P0AG34;locus_tag=NJKIAAHI_01553;product=Homoserine/homoserine lactone efflux protein
NZ_LCYG01000016.1	Prodigal:002006	CDS	293286	294083	.	-	0	ID=NJKIAAHI_01554;inference=ab initio prediction:Prodigal:002006;locus_tag=NJKIAAHI_01554;product=hypothetical protein
NZ_LCYG01000016.1	Prodigal:002006	CDS	294080	295240	.	-	0	ID=NJKIAAHI_01555;Name=recF_1;db_xref=COG:COG1195;gene=recF_1;inference=ab initio prediction:Prodigal:002006,similar to AA sequence:UniProtKB:P0A7H0;locus_tag=NJKIAAHI_01555;product=DNA replication and repair protein RecF
NZ_LCYG01000016.1	Prodigal:002006	CDS	295502	296620	.	-	0	ID=NJKIAAHI_01556;Name=dnaN_1;gene=dnaN_1;inference=ab initio prediction:Prodigal:002006,similar to AA sequence:UniProtKB:B8GXP6;locus_tag=NJKIAAHI_01556;product=Beta sliding clamp
NZ_LCYG01000016.1	Prodigal:002006	CDS	296764	298266	.	-	0	ID=NJKIAAHI_01557;Name=dnaA_1;gene=dnaA_1;inference=ab initio prediction:Prodigal:002006,similar to AA sequence:UniProtKB:P68866;locus_tag=NJKIAAHI_01557;product=Chromosomal replication initiator protein DnaA
NZ_LCYG01000016.1	Prodigal:002006	CDS	299243	299509	.	-	0	ID=NJKIAAHI_01558;Name=rpsT;db_xref=COG:COG0268;gene=rpsT;inference=ab initio prediction:Prodigal:002006,similar to AA sequence:UniProtKB:Q6N0C7;locus_tag=NJKIAAHI_01558;product=30S ribosomal protein S20
NZ_LCYG01000016.1	Prodigal:002006	CDS	299678	300499	.	-	0	ID=NJKIAAHI_01559;Name=yfcA_1;db_xref=COG:COG0730;gene=yfcA_1;inference=ab initio prediction:Prodigal:002006,similar to AA sequence:UniProtKB:P0AD30;locus_tag=NJKIAAHI_01559;product=putative membrane transporter protein YfcA
NZ_LCYG01000016.1	Prodigal:002006	CDS	300496	301269	.	-	0	ID=NJKIAAHI_01560;eC_number=4.2.1.17;Name=echA8_2;db_xref=COG:COG1024;gene=echA8_2;inference=ab initio prediction:Prodigal:002006,similar to AA sequence:UniProtKB:P9WNN9;locus_tag=NJKIAAHI_01560;product=putative enoyl-CoA hydratase echA8
NZ_LCYG01000016.1	Prodigal:002006	CDS	301497	302294	.	-	0	ID=NJKIAAHI_01561;inference=ab initio prediction:Prodigal:002006;locus_tag=NJKIAAHI_01561;product=hypothetical protein
NZ_LCYG01000016.1	Prodigal:002006	CDS	302439	303335	.	-	0	ID=NJKIAAHI_01562;eC_number=3.2.2.23;Name=mutM;db_xref=COG:COG0266;gene=mutM;inference=ab initio prediction:Prodigal:002006,similar to AA sequence:UniProtKB:P05523;locus_tag=NJKIAAHI_01562;product=Formamidopyrimidine-DNA glycosylase
NZ_LCYG01000016.1	Prodigal:002006	CDS	303432	304181	.	+	0	ID=NJKIAAHI_01563;eC_number=2.1.1.163;Name=ubiE;db_xref=COG:COG2226;gene=ubiE;inference=ab initio prediction:Prodigal:002006,similar to AA sequence:UniProtKB:P0A887;locus_tag=NJKIAAHI_01563;product=Ubiquinone/menaquinone biosynthesis C-methyltransferase UbiE
NZ_LCYG01000016.1	Prodigal:002006	CDS	304184	305758	.	+	0	ID=NJKIAAHI_01564;eC_number=2.7.-.-;Name=ubiB_1;db_xref=COG:COG0661;gene=ubiB_1;inference=ab initio prediction:Prodigal:002006,similar to AA sequence:UniProtKB:P0A6A0;locus_tag=NJKIAAHI_01564;product=putative protein kinase UbiB
NZ_LCYG01000016.1	Prodigal:002006	CDS	305755	306969	.	+	0	ID=NJKIAAHI_01565;Name=coaBC;db_xref=COG:COG0452;gene=coaBC;inference=ab initio prediction:Prodigal:002006,similar to AA sequence:UniProtKB:P0ABQ0;locus_tag=NJKIAAHI_01565;product=Coenzyme A biosynthesis bifunctional protein CoaBC
NZ_LCYG01000016.1	Prodigal:002006	CDS	306966	307421	.	+	0	ID=NJKIAAHI_01566;eC_number=3.6.1.23;Name=dut;gene=dut;inference=ab initio prediction:Prodigal:002006,similar to AA sequence:UniProtKB:Q2YRG4;locus_tag=NJKIAAHI_01566;product=Deoxyuridine 5'-triphosphate nucleotidohydrolase
NZ_LCYG01000016.1	Prodigal:002006	CDS	307432	307881	.	+	0	ID=NJKIAAHI_01567;Name=cymR_1;gene=cymR_1;inference=ab initio prediction:Prodigal:002006,similar to AA sequence:UniProtKB:O34527;locus_tag=NJKIAAHI_01567;product=HTH-type transcriptional regulator CymR
NZ_LCYG01000016.1	Prodigal:002006	CDS	307955	308935	.	+	0	ID=NJKIAAHI_01568;eC_number=2.5.1.47;Name=cysK1;db_xref=COG:COG0031;gene=cysK1;inference=ab initio prediction:Prodigal:002006,similar to AA sequence:UniProtKB:P9WP55;locus_tag=NJKIAAHI_01568;product=O-acetylserine sulfhydrylase
NZ_LCYG01000016.1	Prodigal:002006	CDS	309094	309450	.	+	0	ID=NJKIAAHI_01569;inference=ab initio prediction:Prodigal:002006;locus_tag=NJKIAAHI_01569;product=hypothetical protein
NZ_LCYG01000016.1	Prodigal:002006	CDS	309463	309693	.	+	0	ID=NJKIAAHI_01570;inference=ab initio prediction:Prodigal:002006;locus_tag=NJKIAAHI_01570;product=hypothetical protein
NZ_LCYG01000016.1	Prodigal:002006	CDS	309705	310025	.	+	0	ID=NJKIAAHI_01571;inference=ab initio prediction:Prodigal:002006;locus_tag=NJKIAAHI_01571;product=hypothetical protein
NZ_LCYG01000016.1	Prodigal:002006	CDS	310046	310210	.	+	0	ID=NJKIAAHI_01572;inference=ab initio prediction:Prodigal:002006;locus_tag=NJKIAAHI_01572;product=hypothetical protein
NZ_LCYG01000016.1	Prodigal:002006	CDS	310388	312217	.	-	0	ID=NJKIAAHI_01573;Name=typA;db_xref=COG:COG1217;gene=typA;inference=ab initio prediction:Prodigal:002006,similar to AA sequence:UniProtKB:P32132;locus_tag=NJKIAAHI_01573;product=GTP-binding protein TypA/BipA
NZ_LCYG01000016.1	Prodigal:002006	CDS	312452	313573	.	-	0	ID=NJKIAAHI_01574;Name=rip3;db_xref=COG:COG0517;gene=rip3;inference=ab initio prediction:Prodigal:002006,similar to AA sequence:UniProtKB:P9WHR1;locus_tag=NJKIAAHI_01574;product=Putative zinc metalloprotease Rip3
NZ_LCYG01000016.1	Prodigal:002006	CDS	313516	314094	.	-	0	ID=NJKIAAHI_01575;inference=ab initio prediction:Prodigal:002006;locus_tag=NJKIAAHI_01575;product=hypothetical protein
NZ_LCYG01000016.1	Prodigal:002006	CDS	314349	314522	.	+	0	ID=NJKIAAHI_01576;inference=ab initio prediction:Prodigal:002006;locus_tag=NJKIAAHI_01576;product=hypothetical protein
NZ_LCYG01000016.1	Prodigal:002006	CDS	314479	315021	.	-	0	ID=NJKIAAHI_01577;inference=ab initio prediction:Prodigal:002006;locus_tag=NJKIAAHI_01577;product=hypothetical protein
NZ_LCYG01000016.1	Prodigal:002006	CDS	315026	316258	.	-	0	ID=NJKIAAHI_01578;eC_number=6.3.4.5;Name=argG_1;db_xref=COG:COG0137;gene=argG_1;inference=ab initio prediction:Prodigal:002006,similar to AA sequence:UniProtKB:Q9PHK7;locus_tag=NJKIAAHI_01578;product=Argininosuccinate synthase
NZ_LCYG01000016.1	Prodigal:002006	CDS	316444	317073	.	+	0	ID=NJKIAAHI_01579;eC_number=5.99.1.4;Name=nsaD_2;gene=nsaD_2;inference=ab initio prediction:Prodigal:002006,similar to AA sequence:UniProtKB:Q9X9Q7;locus_tag=NJKIAAHI_01579;product=2-hydroxychromene-2-carboxylate isomerase
NZ_LCYG01000016.1	Prodigal:002006	CDS	317251	318600	.	+	0	ID=NJKIAAHI_01580;Name=kgtP;gene=kgtP;inference=ab initio prediction:Prodigal:002006,similar to AA sequence:UniProtKB:P0AEX3;locus_tag=NJKIAAHI_01580;product=Alpha-ketoglutarate permease
NZ_LCYG01000016.1	Prodigal:002006	CDS	318664	318876	.	-	0	ID=NJKIAAHI_01581;inference=ab initio prediction:Prodigal:002006;locus_tag=NJKIAAHI_01581;product=hypothetical protein
NZ_LCYG01000016.1	Prodigal:002006	CDS	319392	321089	.	+	0	ID=NJKIAAHI_01582;Name=rpsA;db_xref=COG:COG0539;gene=rpsA;inference=ab initio prediction:Prodigal:002006,similar to AA sequence:UniProtKB:Q6NDP1;locus_tag=NJKIAAHI_01582;product=30S ribosomal protein S1
NZ_LCYG01000016.1	Prodigal:002006	CDS	321392	322360	.	+	0	ID=NJKIAAHI_01583;inference=ab initio prediction:Prodigal:002006;locus_tag=NJKIAAHI_01583;product=hypothetical protein
NZ_LCYG01000016.1	Prodigal:002006	CDS	322387	322701	.	+	0	ID=NJKIAAHI_01584;Name=ihfB;db_xref=COG:COG0776;gene=ihfB;inference=ab initio prediction:Prodigal:002006,similar to AA sequence:UniProtKB:Q06607;locus_tag=NJKIAAHI_01584;product=Integration host factor subunit beta
NZ_LCYG01000016.1	Prodigal:002006	CDS	322719	323069	.	+	0	ID=NJKIAAHI_01585;inference=ab initio prediction:Prodigal:002006;locus_tag=NJKIAAHI_01585;product=hypothetical protein
NZ_LCYG01000016.1	Prodigal:002006	CDS	323094	324041	.	+	0	ID=NJKIAAHI_01586;eC_number=1.5.1.49;Name=lhpI;db_xref=COG:COG2423;gene=lhpI;inference=ab initio prediction:Prodigal:002006,similar to AA sequence:UniProtKB:Q485R8;locus_tag=NJKIAAHI_01586;product=Delta(1)-pyrroline-2-carboxylate reductase
NZ_LCYG01000016.1	Prodigal:002006	CDS	324051	324713	.	+	0	ID=NJKIAAHI_01587;eC_number=5.3.1.24;Name=trpF;db_xref=COG:COG0135;gene=trpF;inference=ab initio prediction:Prodigal:002006,similar to AA sequence:UniProtKB:Q56320;locus_tag=NJKIAAHI_01587;product=N-(5'-phosphoribosyl)anthranilate isomerase
NZ_LCYG01000016.1	Prodigal:002006	CDS	324736	325986	.	+	0	ID=NJKIAAHI_01588;eC_number=4.2.1.20;Name=trpB_1;db_xref=COG:COG0133;gene=trpB_1;inference=ab initio prediction:Prodigal:002006,similar to AA sequence:UniProtKB:Q2KE82;locus_tag=NJKIAAHI_01588;product=Tryptophan synthase beta chain
NZ_LCYG01000016.1	Prodigal:002006	CDS	326001	326972	.	+	0	ID=NJKIAAHI_01589;eC_number=4.2.1.20;Name=trpA;gene=trpA;inference=ab initio prediction:Prodigal:002006,protein motif:HAMAP:MF_00131;locus_tag=NJKIAAHI_01589;product=Tryptophan synthase alpha chain
NZ_LCYG01000016.1	Prodigal:002006	CDS	327082	327942	.	+	0	ID=NJKIAAHI_01590;eC_number=2.1.3.15;Name=accD;db_xref=COG:COG0777;gene=accD;inference=ab initio prediction:Prodigal:002006,similar to AA sequence:UniProtKB:Q9HZA7;locus_tag=NJKIAAHI_01590;product=Acetyl-coenzyme A carboxylase carboxyl transferase subunit beta
NZ_LCYG01000016.1	Prodigal:002006	CDS	328016	329341	.	+	0	ID=NJKIAAHI_01591;eC_number=6.3.2.17;Name=fpgS;gene=fpgS;inference=ab initio prediction:Prodigal:002006,similar to AA sequence:UniProtKB:P15925;locus_tag=NJKIAAHI_01591;product=Folylpolyglutamate synthase
NZ_LCYG01000016.1	Prodigal:002006	CDS	329353	329760	.	+	0	ID=NJKIAAHI_01592;inference=ab initio prediction:Prodigal:002006;locus_tag=NJKIAAHI_01592;product=hypothetical protein
NZ_LCYG01000016.1	Prodigal:002006	CDS	329872	330162	.	+	0	ID=NJKIAAHI_01593;inference=ab initio prediction:Prodigal:002006;locus_tag=NJKIAAHI_01593;product=hypothetical protein
NZ_LCYG01000016.1	Prodigal:002006	CDS	330230	330550	.	-	0	ID=NJKIAAHI_01594;inference=ab initio prediction:Prodigal:002006,similar to AA sequence:UniProtKB:P00275;locus_tag=NJKIAAHI_01594;product=Thioredoxin C-1
NZ_LCYG01000016.1	Prodigal:002006	CDS	330655	334089	.	-	0	ID=NJKIAAHI_01595;eC_number=3.6.4.12;Name=addA;gene=addA;inference=ab initio prediction:Prodigal:002006,protein motif:HAMAP:MF_01451;locus_tag=NJKIAAHI_01595;product=ATP-dependent helicase/nuclease subunit A
NZ_LCYG01000016.1	Prodigal:002006	CDS	334086	337295	.	-	0	ID=NJKIAAHI_01596;inference=ab initio prediction:Prodigal:002006;locus_tag=NJKIAAHI_01596;product=hypothetical protein
NZ_LCYG01000016.1	Prodigal:002006	CDS	337314	338048	.	-	0	ID=NJKIAAHI_01597;eC_number=2.7.7.99;Name=murU;db_xref=COG:COG1208;gene=murU;inference=ab initio prediction:Prodigal:002006,similar to AA sequence:UniProtKB:Q88QT2;locus_tag=NJKIAAHI_01597;product=N-acetylmuramate alpha-1-phosphate uridylyltransferase
NZ_LCYG01000016.1	Prodigal:002006	CDS	338058	339638	.	-	0	ID=NJKIAAHI_01598;inference=ab initio prediction:Prodigal:002006;locus_tag=NJKIAAHI_01598;product=hypothetical protein
NZ_LCYG01000016.1	Prodigal:002006	CDS	339648	342215	.	-	0	ID=NJKIAAHI_01599;eC_number=2.7.13.3;Name=divL;gene=divL;inference=ab initio prediction:Prodigal:002006,similar to AA sequence:UniProtKB:Q9RQQ9;locus_tag=NJKIAAHI_01599;product=Sensor protein DivL
NZ_LCYG01000016.1	Prodigal:002006	CDS	342585	343985	.	-	0	ID=NJKIAAHI_01600;eC_number=3.3.1.1;Name=ahcY;gene=ahcY;inference=ab initio prediction:Prodigal:002006,similar to AA sequence:UniProtKB:A0A087WNH6;locus_tag=NJKIAAHI_01600;product=Adenosylhomocysteinase
NZ_LCYG01000016.1	Prodigal:002006	CDS	344318	344638	.	-	0	ID=NJKIAAHI_01601;inference=ab initio prediction:Prodigal:002006;locus_tag=NJKIAAHI_01601;product=hypothetical protein
NZ_LCYG01000016.1	Prodigal:002006	CDS	344644	345045	.	-	0	ID=NJKIAAHI_01602;eC_number=2.7.1.191;Name=manX;db_xref=COG:COG2893;gene=manX;inference=ab initio prediction:Prodigal:002006,similar to AA sequence:UniProtKB:P69797;locus_tag=NJKIAAHI_01602;product=PTS system mannose-specific EIIAB component
NZ_LCYG01000016.1	Prodigal:002006	CDS	345134	345589	.	-	0	ID=NJKIAAHI_01603;eC_number=2.7.11.-;Name=hprK_1;gene=hprK_1;inference=ab initio prediction:Prodigal:002006,similar to AA sequence:UniProtKB:Q9ZA98;locus_tag=NJKIAAHI_01603;product=HPr kinase/phosphorylase
NZ_LCYG01000016.1	Prodigal:002006	CDS	345586	347451	.	-	0	ID=NJKIAAHI_01604;eC_number=2.7.-.-;Name=sasA_6;gene=sasA_6;inference=ab initio prediction:Prodigal:002006,protein motif:HAMAP:MF_01837;locus_tag=NJKIAAHI_01604;product=Adaptive-response sensory-kinase SasA
NZ_LCYG01000016.1	Prodigal:002006	CDS	347545	348243	.	-	0	ID=NJKIAAHI_01605;Name=baeR;db_xref=COG:COG0745;gene=baeR;inference=ab initio prediction:Prodigal:002006,similar to AA sequence:UniProtKB:P69228;locus_tag=NJKIAAHI_01605;product=Transcriptional regulatory protein BaeR
NZ_LCYG01000016.1	Prodigal:002006	CDS	348764	350374	.	+	0	ID=NJKIAAHI_01606;eC_number=4.1.1.49;Name=pckA;db_xref=COG:COG1866;gene=pckA;inference=ab initio prediction:Prodigal:002006,similar to AA sequence:UniProtKB:Q9ZNH4;locus_tag=NJKIAAHI_01606;product=Phosphoenolpyruvate carboxykinase (ATP)
NZ_LCYG01000016.1	Prodigal:002006	CDS	350444	351538	.	+	0	ID=NJKIAAHI_01607;eC_number=1.1.5.-;Name=lhgD;gene=lhgD;inference=ab initio prediction:Prodigal:002006,protein motif:HAMAP:MF_00990;locus_tag=NJKIAAHI_01607;product=L-2-hydroxyglutarate dehydrogenase
NZ_LCYG01000016.1	Prodigal:002006	CDS	351757	353163	.	-	0	ID=NJKIAAHI_01608;inference=ab initio prediction:Prodigal:002006;locus_tag=NJKIAAHI_01608;product=hypothetical protein
NZ_LCYG01000016.1	Prodigal:002006	CDS	353335	354126	.	+	0	ID=NJKIAAHI_01609;eC_number=3.5.1.118;Name=egtC;db_xref=COG:COG0121;gene=egtC;inference=ab initio prediction:Prodigal:002006,similar to AA sequence:UniProtKB:A0R5M9;locus_tag=NJKIAAHI_01609;product=Gamma-glutamyl-hercynylcysteine sulfoxide hydrolase
NZ_LCYG01000016.1	Prodigal:002006	CDS	354138	354425	.	-	0	ID=NJKIAAHI_01610;inference=ab initio prediction:Prodigal:002006;locus_tag=NJKIAAHI_01610;product=hypothetical protein
NZ_LCYG01000016.1	Prodigal:002006	CDS	354622	355332	.	-	0	ID=NJKIAAHI_01611;inference=ab initio prediction:Prodigal:002006;locus_tag=NJKIAAHI_01611;product=hypothetical protein
NZ_LCYG01000016.1	Prodigal:002006	CDS	355687	357666	.	-	0	ID=NJKIAAHI_01612;inference=ab initio prediction:Prodigal:002006;locus_tag=NJKIAAHI_01612;product=hypothetical protein
NZ_LCYG01000016.1	Prodigal:002006	CDS	358415	361462	.	-	0	ID=NJKIAAHI_01613;eC_number=2.7.7.7;Name=polA;db_xref=COG:COG0258;gene=polA;inference=ab initio prediction:Prodigal:002006,similar to AA sequence:UniProtKB:P00582;locus_tag=NJKIAAHI_01613;product=DNA polymerase I
NZ_LCYG01000016.1	Prodigal:002006	CDS	361638	362771	.	-	0	ID=NJKIAAHI_01614;Name=nagC_1;db_xref=COG:COG1940;gene=nagC_1;inference=ab initio prediction:Prodigal:002006,similar to AA sequence:UniProtKB:P0AF20;locus_tag=NJKIAAHI_01614;product=N-acetylglucosamine repressor
NZ_LCYG01000016.1	Prodigal:002006	CDS	363073	364119	.	+	0	ID=NJKIAAHI_01615;Name=xylF_2;db_xref=COG:COG4213;gene=xylF_2;inference=ab initio prediction:Prodigal:002006,similar to AA sequence:UniProtKB:P37387;locus_tag=NJKIAAHI_01615;product=D-xylose-binding periplasmic protein
NZ_LCYG01000016.1	Prodigal:002006	CDS	364209	365507	.	+	0	ID=NJKIAAHI_01616;Name=xylH_2;db_xref=COG:COG4214;gene=xylH_2;inference=ab initio prediction:Prodigal:002006,similar to AA sequence:UniProtKB:P0AGI4;locus_tag=NJKIAAHI_01616;product=Xylose transport system permease protein XylH
NZ_LCYG01000016.1	Prodigal:002006	CDS	365522	366301	.	+	0	ID=NJKIAAHI_01617;eC_number=7.5.2.-;Name=frcA_2;db_xref=COG:COG1129;gene=frcA_2;inference=ab initio prediction:Prodigal:002006,similar to AA sequence:UniProtKB:Q9F9B0;locus_tag=NJKIAAHI_01617;product=Fructose import ATP-binding protein FrcA
NZ_LCYG01000016.1	Prodigal:002006	CDS	366365	367693	.	-	0	ID=NJKIAAHI_01618;Name=ampG;db_xref=COG:COG0477;gene=ampG;inference=ab initio prediction:Prodigal:002006,similar to AA sequence:UniProtKB:P0AE16;locus_tag=NJKIAAHI_01618;product=Anhydromuropeptide permease
NZ_LCYG01000016.1	Prodigal:002006	CDS	367761	368585	.	-	0	ID=NJKIAAHI_01619;inference=ab initio prediction:Prodigal:002006;locus_tag=NJKIAAHI_01619;product=hypothetical protein
NZ_LCYG01000016.1	Prodigal:002006	CDS	368719	369294	.	+	0	ID=NJKIAAHI_01620;inference=ab initio prediction:Prodigal:002006;locus_tag=NJKIAAHI_01620;product=hypothetical protein
NZ_LCYG01000016.1	Prodigal:002006	CDS	369291	370133	.	-	0	ID=NJKIAAHI_01621;eC_number=3.1.2.12;Name=fghA;db_xref=COG:COG0627;gene=fghA;inference=ab initio prediction:Prodigal:002006,similar to AA sequence:UniProtKB:A1AXZ2;locus_tag=NJKIAAHI_01621;product=S-formylglutathione hydrolase
NZ_LCYG01000016.1	Prodigal:002006	CDS	370146	371258	.	-	0	ID=NJKIAAHI_01622;eC_number=1.1.1.284;Name=flhA_2;db_xref=COG:COG1062;gene=flhA_2;inference=ab initio prediction:Prodigal:002006,similar to AA sequence:UniProtKB:P45382;locus_tag=NJKIAAHI_01622;product=S-(hydroxymethyl)glutathione dehydrogenase
NZ_LCYG01000016.1	Prodigal:002006	CDS	371400	372050	.	+	0	ID=NJKIAAHI_01623;eC_number=3.1.2.6;Name=gloC;db_xref=COG:COG0491;gene=gloC;inference=ab initio prediction:Prodigal:002006,similar to AA sequence:UniProtKB:P75849;locus_tag=NJKIAAHI_01623;product=Hydroxyacylglutathione hydrolase GloC
NZ_LCYG01000016.1	Prodigal:002006	CDS	372111	373577	.	-	0	ID=NJKIAAHI_01624;eC_number=1.11.1.6;Name=katA_3;gene=katA_3;inference=ab initio prediction:Prodigal:002006,similar to AA sequence:UniProtKB:P0A327;locus_tag=NJKIAAHI_01624;product=Catalase
NZ_LCYG01000016.1	Prodigal:002006	CDS	373675	374604	.	+	0	ID=NJKIAAHI_01625;Name=oxyR_1;gene=oxyR_1;inference=ab initio prediction:Prodigal:002006,similar to AA sequence:UniProtKB:P0ACQ4;locus_tag=NJKIAAHI_01625;product=Hydrogen peroxide-inducible genes activator
NZ_LCYG01000016.1	Prodigal:002006	CDS	374642	375274	.	+	0	ID=NJKIAAHI_01626;inference=ab initio prediction:Prodigal:002006;locus_tag=NJKIAAHI_01626;product=hypothetical protein
NZ_LCYG01000016.1	Prodigal:002006	CDS	375340	376575	.	-	0	ID=NJKIAAHI_01627;inference=ab initio prediction:Prodigal:002006,similar to AA sequence:UniProtKB:P33015;locus_tag=NJKIAAHI_01627;note=UPF0394 inner membrane protein YeeE;product=hypothetical protein
NZ_LCYG01000016.1	Prodigal:002006	CDS	376679	377803	.	+	0	ID=NJKIAAHI_01628;eC_number=2.5.1.47;Name=cysK_1;gene=cysK_1;inference=ab initio prediction:Prodigal:002006,similar to AA sequence:UniProtKB:P63871;locus_tag=NJKIAAHI_01628;product=Cysteine synthase
NZ_LCYG01000016.1	Prodigal:002006	CDS	377872	378312	.	-	0	ID=NJKIAAHI_01629;inference=ab initio prediction:Prodigal:002006;locus_tag=NJKIAAHI_01629;product=hypothetical protein
NZ_LCYG01000016.1	Prodigal:002006	CDS	378439	379206	.	-	0	ID=NJKIAAHI_01630;Name=yfcA_2;db_xref=COG:COG0730;gene=yfcA_2;inference=ab initio prediction:Prodigal:002006,similar to AA sequence:UniProtKB:P0AD30;locus_tag=NJKIAAHI_01630;product=putative membrane transporter protein YfcA
NZ_LCYG01000016.1	Prodigal:002006	CDS	379512	379769	.	+	0	ID=NJKIAAHI_01631;inference=ab initio prediction:Prodigal:002006;locus_tag=NJKIAAHI_01631;product=hypothetical protein
NZ_LCYG01000016.1	Prodigal:002006	CDS	379825	381363	.	-	0	ID=NJKIAAHI_01632;inference=ab initio prediction:Prodigal:002006;locus_tag=NJKIAAHI_01632;product=hypothetical protein
NZ_LCYG01000016.1	Prodigal:002006	CDS	381448	382608	.	-	0	ID=NJKIAAHI_01633;inference=ab initio prediction:Prodigal:002006;locus_tag=NJKIAAHI_01633;product=hypothetical protein
NZ_LCYG01000016.1	Prodigal:002006	CDS	383044	383718	.	+	0	ID=NJKIAAHI_01634;Name=minC;db_xref=COG:COG0850;gene=minC;inference=ab initio prediction:Prodigal:002006,similar to AA sequence:UniProtKB:P65359;locus_tag=NJKIAAHI_01634;product=Septum site-determining protein MinC
NZ_LCYG01000016.1	Prodigal:002006	CDS	383740	384555	.	+	0	ID=NJKIAAHI_01635;Name=minD;db_xref=COG:COG2894;gene=minD;inference=ab initio prediction:Prodigal:002006,similar to AA sequence:UniProtKB:P0AEZ3;locus_tag=NJKIAAHI_01635;product=Septum site-determining protein MinD
NZ_LCYG01000016.1	Prodigal:002006	CDS	384552	384818	.	+	0	ID=NJKIAAHI_01636;Name=minE;db_xref=COG:COG0851;gene=minE;inference=ab initio prediction:Prodigal:002006,similar to AA sequence:UniProtKB:P58152;locus_tag=NJKIAAHI_01636;product=Cell division topological specificity factor
NZ_LCYG01000016.1	Prodigal:002006	CDS	384874	386064	.	-	0	ID=NJKIAAHI_01637;inference=ab initio prediction:Prodigal:002006;locus_tag=NJKIAAHI_01637;product=hypothetical protein
NZ_LCYG01000016.1	Prodigal:002006	CDS	386057	386788	.	-	0	ID=NJKIAAHI_01638;inference=ab initio prediction:Prodigal:002006;locus_tag=NJKIAAHI_01638;product=hypothetical protein
NZ_LCYG01000016.1	Prodigal:002006	CDS	386965	387354	.	-	0	ID=NJKIAAHI_01639;eC_number=4.2.2.-;Name=rlpA_1;gene=rlpA_1;inference=ab initio prediction:Prodigal:002006,protein motif:HAMAP:MF_02071;locus_tag=NJKIAAHI_01639;product=Endolytic peptidoglycan transglycosylase RlpA
NZ_LCYG01000016.1	Prodigal:002006	CDS	387705	388661	.	+	0	ID=NJKIAAHI_01640;Name=ribN_1;gene=ribN_1;inference=ab initio prediction:Prodigal:002006,similar to AA sequence:UniProtKB:Q9KKU0;locus_tag=NJKIAAHI_01640;product=Riboflavin transporter
NZ_LCYG01000016.1	Prodigal:002006	CDS	388658	388945	.	-	0	ID=NJKIAAHI_01641;inference=ab initio prediction:Prodigal:002006;locus_tag=NJKIAAHI_01641;product=hypothetical protein
NZ_LCYG01000016.1	Prodigal:002006	CDS	389036	389455	.	+	0	ID=NJKIAAHI_01642;inference=ab initio prediction:Prodigal:002006;locus_tag=NJKIAAHI_01642;product=hypothetical protein
NZ_LCYG01000160.1	Prodigal:002006	CDS	411	641	.	+	0	ID=NJKIAAHI_01643;inference=ab initio prediction:Prodigal:002006;locus_tag=NJKIAAHI_01643;product=hypothetical protein
NZ_LCYG01000160.1	Prodigal:002006	CDS	667	792	.	+	0	ID=NJKIAAHI_01644;inference=ab initio prediction:Prodigal:002006;locus_tag=NJKIAAHI_01644;product=hypothetical protein
NZ_LCYG01000160.1	Prodigal:002006	CDS	1095	2396	.	+	0	ID=NJKIAAHI_01645;inference=ab initio prediction:Prodigal:002006;locus_tag=NJKIAAHI_01645;product=hypothetical protein
NZ_LCYG01000160.1	Prodigal:002006	CDS	2507	2602	.	-	0	ID=NJKIAAHI_01646;inference=ab initio prediction:Prodigal:002006;locus_tag=NJKIAAHI_01646;product=hypothetical protein
NZ_LCYG01000161.1	Prodigal:002006	CDS	109	2787	.	+	0	ID=NJKIAAHI_01647;eC_number=6.2.1.54;Name=dltA_1;gene=dltA_1;inference=ab initio prediction:Prodigal:002006,protein motif:HAMAP:MF_00593;locus_tag=NJKIAAHI_01647;product=D-alanine--D-alanyl carrier protein ligase
NZ_LCYG01000161.1	Prodigal:002006	CDS	2822	3694	.	+	0	ID=NJKIAAHI_01648;inference=ab initio prediction:Prodigal:002006;locus_tag=NJKIAAHI_01648;product=hypothetical protein
NZ_LCYG01000161.1	Prodigal:002006	CDS	3688	4047	.	-	0	ID=NJKIAAHI_01649;inference=ab initio prediction:Prodigal:002006;locus_tag=NJKIAAHI_01649;product=hypothetical protein
NZ_LCYG01000162.1	Prodigal:002006	CDS	149	3082	.	-	0	ID=NJKIAAHI_01650;inference=ab initio prediction:Prodigal:002006;locus_tag=NJKIAAHI_01650;product=hypothetical protein
NZ_LCYG01000162.1	Prodigal:002006	CDS	3478	3969	.	+	0	ID=NJKIAAHI_01651;inference=ab initio prediction:Prodigal:002006;locus_tag=NJKIAAHI_01651;product=hypothetical protein
NZ_LCYG01000162.1	Prodigal:002006	CDS	3981	4136	.	+	0	ID=NJKIAAHI_01652;inference=ab initio prediction:Prodigal:002006;locus_tag=NJKIAAHI_01652;product=hypothetical protein
NZ_LCYG01000162.1	Prodigal:002006	CDS	4136	4417	.	+	0	ID=NJKIAAHI_01653;inference=ab initio prediction:Prodigal:002006;locus_tag=NJKIAAHI_01653;product=hypothetical protein
NZ_LCYG01000163.1	Prodigal:002006	CDS	41	241	.	+	0	ID=NJKIAAHI_01654;inference=ab initio prediction:Prodigal:002006;locus_tag=NJKIAAHI_01654;product=hypothetical protein
NZ_LCYG01000163.1	Prodigal:002006	CDS	302	727	.	+	0	ID=NJKIAAHI_01655;inference=ab initio prediction:Prodigal:002006;locus_tag=NJKIAAHI_01655;product=hypothetical protein
NZ_LCYG01000163.1	Prodigal:002006	CDS	1802	2149	.	+	0	ID=NJKIAAHI_01656;inference=ab initio prediction:Prodigal:002006;locus_tag=NJKIAAHI_01656;product=hypothetical protein
NZ_LCYG01000164.1	Prodigal:002006	CDS	280	459	.	-	0	ID=NJKIAAHI_01657;inference=ab initio prediction:Prodigal:002006;locus_tag=NJKIAAHI_01657;product=hypothetical protein
NZ_LCYG01000164.1	Prodigal:002006	CDS	677	1150	.	-	0	ID=NJKIAAHI_01658;inference=ab initio prediction:Prodigal:002006;locus_tag=NJKIAAHI_01658;product=hypothetical protein
NZ_LCYG01000164.1	Prodigal:002006	CDS	1746	1919	.	-	0	ID=NJKIAAHI_01659;inference=ab initio prediction:Prodigal:002006;locus_tag=NJKIAAHI_01659;product=hypothetical protein
NZ_LCYG01000164.1	Prodigal:002006	CDS	2289	2525	.	-	0	ID=NJKIAAHI_01660;eC_number=5.3.2.-;db_xref=COG:COG1942;inference=ab initio prediction:Prodigal:002006,similar to AA sequence:UniProtKB:O25581;locus_tag=NJKIAAHI_01660;product=putative tautomerase
NZ_LCYG01000165.1	Prodigal:002006	CDS	74	754	.	-	0	ID=NJKIAAHI_01661;eC_number=1.6.5.6;Name=pnpB_1;gene=pnpB_1;inference=ab initio prediction:Prodigal:002006,similar to AA sequence:UniProtKB:C1I202;locus_tag=NJKIAAHI_01661;product=p-benzoquinone reductase
NZ_LCYG01000165.1	Prodigal:002006	CDS	776	2155	.	-	0	ID=NJKIAAHI_01662;Name=rclA;db_xref=COG:COG1249;gene=rclA;inference=ab initio prediction:Prodigal:002006,similar to AA sequence:UniProtKB:P77212;locus_tag=NJKIAAHI_01662;product=putative pyridine nucleotide-disulfide oxidoreductase RclA
NZ_LCYG01000165.1	Prodigal:002006	CDS	2152	2271	.	-	0	ID=NJKIAAHI_01663;inference=ab initio prediction:Prodigal:002006;locus_tag=NJKIAAHI_01663;product=hypothetical protein
NZ_LCYG01000165.1	Prodigal:002006	CDS	2268	2723	.	-	0	ID=NJKIAAHI_01664;inference=ab initio prediction:Prodigal:002006;locus_tag=NJKIAAHI_01664;product=hypothetical protein
NZ_LCYG01000017.1	Prodigal:002006	CDS	404	1162	.	+	0	ID=NJKIAAHI_01665;eC_number=1.1.1.100;Name=fabG_8;gene=fabG_8;inference=ab initio prediction:Prodigal:002006,similar to AA sequence:UniProtKB:P99093;locus_tag=NJKIAAHI_01665;product=3-oxoacyl-[acyl-carrier-protein] reductase FabG
NZ_LCYG01000017.1	Prodigal:002006	CDS	1152	1919	.	-	0	ID=NJKIAAHI_01666;eC_number=1.10.3.-;db_xref=COG:COG1496;inference=ab initio prediction:Prodigal:002006,similar to AA sequence:UniProtKB:Q89ZI8;locus_tag=NJKIAAHI_01666;product=Polyphenol oxidase
NZ_LCYG01000017.1	Prodigal:002006	CDS	1932	3008	.	-	0	ID=NJKIAAHI_01667;inference=ab initio prediction:Prodigal:002006;locus_tag=NJKIAAHI_01667;product=hypothetical protein
NZ_LCYG01000017.1	Prodigal:002006	CDS	3005	3949	.	-	0	ID=NJKIAAHI_01668;eC_number=2.5.1.145;Name=lgt;db_xref=COG:COG0682;gene=lgt;inference=ab initio prediction:Prodigal:002006,similar to AA sequence:UniProtKB:P60959;locus_tag=NJKIAAHI_01668;product=Phosphatidylglycerol--prolipoprotein diacylglyceryl transferase
NZ_LCYG01000017.1	Prodigal:002006	CDS	3998	4276	.	+	0	ID=NJKIAAHI_01669;Name=ubiK;gene=ubiK;inference=ab initio prediction:Prodigal:002006,protein motif:HAMAP:MF_02216;locus_tag=NJKIAAHI_01669;product=Ubiquinone biosynthesis accessory factor UbiK
NZ_LCYG01000017.1	Prodigal:002006	CDS	4524	5024	.	+	0	ID=NJKIAAHI_01670;inference=ab initio prediction:Prodigal:002006;locus_tag=NJKIAAHI_01670;product=hypothetical protein
NZ_LCYG01000017.1	Prodigal:002006	CDS	5113	5940	.	+	0	ID=NJKIAAHI_01671;eC_number=1.5.1.2;Name=proC_1;db_xref=COG:COG0345;gene=proC_1;inference=ab initio prediction:Prodigal:002006,similar to AA sequence:UniProtKB:P22008;locus_tag=NJKIAAHI_01671;product=Pyrroline-5-carboxylate reductase
NZ_LCYG01000017.1	Prodigal:002006	CDS	5996	6697	.	+	0	ID=NJKIAAHI_01672;Name=betI_1;gene=betI_1;inference=ab initio prediction:Prodigal:002006,protein motif:HAMAP:MF_00768;locus_tag=NJKIAAHI_01672;product=HTH-type transcriptional regulator BetI
NZ_LCYG01000017.1	Prodigal:002006	CDS	6717	7076	.	+	0	ID=NJKIAAHI_01673;Name=csaA;db_xref=COG:COG0073;gene=csaA;inference=ab initio prediction:Prodigal:002006,similar to AA sequence:UniProtKB:P37584;locus_tag=NJKIAAHI_01673;product=putative chaperone CsaA
NZ_LCYG01000017.1	Prodigal:002006	CDS	7209	8576	.	-	0	ID=NJKIAAHI_01674;eC_number=2.7.-.-;Name=sasA_7;gene=sasA_7;inference=ab initio prediction:Prodigal:002006,protein motif:HAMAP:MF_01837;locus_tag=NJKIAAHI_01674;product=Adaptive-response sensory-kinase SasA
NZ_LCYG01000017.1	Prodigal:002006	CDS	8573	9292	.	-	0	ID=NJKIAAHI_01675;Name=ompR_2;gene=ompR_2;inference=ab initio prediction:Prodigal:002006,similar to AA sequence:UniProtKB:P0AA16;locus_tag=NJKIAAHI_01675;product=Transcriptional regulatory protein OmpR
NZ_LCYG01000017.1	Prodigal:002006	CDS	9330	9860	.	-	0	ID=NJKIAAHI_01676;inference=ab initio prediction:Prodigal:002006;locus_tag=NJKIAAHI_01676;product=hypothetical protein
NZ_LCYG01000017.1	Prodigal:002006	CDS	10021	10908	.	+	0	ID=NJKIAAHI_01677;eC_number=2.6.1.42;Name=ilvE_1;db_xref=COG:COG0115;gene=ilvE_1;inference=ab initio prediction:Prodigal:002006,similar to AA sequence:UniProtKB:O86428;locus_tag=NJKIAAHI_01677;product=Branched-chain-amino-acid aminotransferase
NZ_LCYG01000017.1	Prodigal:002006	CDS	11006	12250	.	-	0	ID=NJKIAAHI_01678;eC_number=2.7.7.7;Name=dinB_1;gene=dinB_1;inference=ab initio prediction:Prodigal:002006,protein motif:HAMAP:MF_01113;locus_tag=NJKIAAHI_01678;product=DNA polymerase IV
NZ_LCYG01000017.1	Prodigal:002006	CDS	12435	12710	.	+	0	ID=NJKIAAHI_01679;inference=ab initio prediction:Prodigal:002006;locus_tag=NJKIAAHI_01679;product=hypothetical protein
NZ_LCYG01000017.1	Prodigal:002006	CDS	12806	13864	.	+	0	ID=NJKIAAHI_01680;inference=ab initio prediction:Prodigal:002006;locus_tag=NJKIAAHI_01680;product=hypothetical protein
NZ_LCYG01000017.1	Prodigal:002006	CDS	13939	14520	.	-	0	ID=NJKIAAHI_01681;eC_number=3.2.-.-;Name=yraA;db_xref=COG:COG0693;gene=yraA;inference=ab initio prediction:Prodigal:002006,similar to AA sequence:UniProtKB:O06006;locus_tag=NJKIAAHI_01681;product=Putative cysteine protease YraA
NZ_LCYG01000017.1	Prodigal:002006	CDS	14658	14879	.	+	0	ID=NJKIAAHI_01682;inference=ab initio prediction:Prodigal:002006;locus_tag=NJKIAAHI_01682;product=hypothetical protein
NZ_LCYG01000017.1	Prodigal:002006	CDS	14893	15642	.	-	0	ID=NJKIAAHI_01683;eC_number=3.1.4.53;Name=cpdA_1;gene=cpdA_1;inference=ab initio prediction:Prodigal:002006,protein motif:HAMAP:MF_00905;locus_tag=NJKIAAHI_01683;product=3'%2C5'-cyclic adenosine monophosphate phosphodiesterase CpdA
NZ_LCYG01000017.1	Prodigal:002006	CDS	15608	16423	.	-	0	ID=NJKIAAHI_01684;inference=ab initio prediction:Prodigal:002006;locus_tag=NJKIAAHI_01684;product=hypothetical protein
NZ_LCYG01000017.1	Prodigal:002006	CDS	16567	16941	.	-	0	ID=NJKIAAHI_01685;inference=ab initio prediction:Prodigal:002006;locus_tag=NJKIAAHI_01685;product=hypothetical protein
NZ_LCYG01000017.1	Prodigal:002006	CDS	17108	17929	.	-	0	ID=NJKIAAHI_01686;inference=ab initio prediction:Prodigal:002006;locus_tag=NJKIAAHI_01686;product=hypothetical protein
NZ_LCYG01000017.1	Prodigal:002006	CDS	18119	18370	.	-	0	ID=NJKIAAHI_01687;inference=ab initio prediction:Prodigal:002006;locus_tag=NJKIAAHI_01687;product=hypothetical protein
NZ_LCYG01000017.1	Prodigal:002006	CDS	18562	18771	.	+	0	ID=NJKIAAHI_01688;Name=cspA_3;db_xref=COG:COG1278;gene=cspA_3;inference=ab initio prediction:Prodigal:002006,similar to AA sequence:UniProtKB:Q9Z3S6;locus_tag=NJKIAAHI_01688;product=Cold shock protein CspA
NZ_LCYG01000017.1	Prodigal:002006	CDS	18864	19145	.	+	0	ID=NJKIAAHI_01689;Name=infA_1;gene=infA_1;inference=ab initio prediction:Prodigal:002006,protein motif:HAMAP:MF_00075;locus_tag=NJKIAAHI_01689;product=Translation initiation factor IF-1
NZ_LCYG01000017.1	Prodigal:002006	CDS	19257	19805	.	-	0	ID=NJKIAAHI_01690;Name=ecfG_5;gene=ecfG_5;inference=ab initio prediction:Prodigal:002006,similar to AA sequence:UniProtKB:B3Q6P8;locus_tag=NJKIAAHI_01690;product=ECF RNA polymerase sigma factor EcfG
NZ_LCYG01000017.1	Prodigal:002006	CDS	19802	20029	.	-	0	ID=NJKIAAHI_01691;inference=ab initio prediction:Prodigal:002006;locus_tag=NJKIAAHI_01691;product=hypothetical protein
NZ_LCYG01000017.1	Prodigal:002006	CDS	20307	20465	.	+	0	ID=NJKIAAHI_01692;inference=ab initio prediction:Prodigal:002006;locus_tag=NJKIAAHI_01692;product=hypothetical protein
NZ_LCYG01000017.1	Prodigal:002006	CDS	20922	21734	.	+	0	ID=NJKIAAHI_01693;inference=ab initio prediction:Prodigal:002006;locus_tag=NJKIAAHI_01693;product=hypothetical protein
NZ_LCYG01000017.1	Prodigal:002006	CDS	21758	24664	.	-	0	ID=NJKIAAHI_01694;Name=uvrB;gene=uvrB;inference=ab initio prediction:Prodigal:002006,protein motif:HAMAP:MF_00204;locus_tag=NJKIAAHI_01694;product=UvrABC system protein B
NZ_LCYG01000017.1	Prodigal:002006	CDS	24913	25299	.	+	0	ID=NJKIAAHI_01695;inference=ab initio prediction:Prodigal:002006;locus_tag=NJKIAAHI_01695;product=hypothetical protein
NZ_LCYG01000017.1	Prodigal:002006	CDS	25472	26521	.	-	0	ID=NJKIAAHI_01696;inference=ab initio prediction:Prodigal:002006;locus_tag=NJKIAAHI_01696;product=hypothetical protein
NZ_LCYG01000017.1	Prodigal:002006	CDS	26639	27451	.	-	0	ID=NJKIAAHI_01697;eC_number=2.1.1.222;Name=COQ3_3;gene=COQ3_3;inference=ab initio prediction:Prodigal:002006,protein motif:HAMAP:MF_00472;locus_tag=NJKIAAHI_01697;product=Ubiquinone biosynthesis O-methyltransferase%2C mitochondrial
NZ_LCYG01000017.1	Prodigal:002006	CDS	27616	27726	.	+	0	ID=NJKIAAHI_01698;inference=ab initio prediction:Prodigal:002006;locus_tag=NJKIAAHI_01698;product=hypothetical protein
NZ_LCYG01000017.1	Prodigal:002006	CDS	27775	27996	.	-	0	ID=NJKIAAHI_01699;inference=ab initio prediction:Prodigal:002006;locus_tag=NJKIAAHI_01699;product=hypothetical protein
NZ_LCYG01000017.1	Prodigal:002006	CDS	28124	28366	.	-	0	ID=NJKIAAHI_01700;inference=ab initio prediction:Prodigal:002006;locus_tag=NJKIAAHI_01700;product=hypothetical protein
NZ_LCYG01000017.1	Prodigal:002006	CDS	28505	28894	.	-	0	ID=NJKIAAHI_01701;inference=ab initio prediction:Prodigal:002006;locus_tag=NJKIAAHI_01701;product=hypothetical protein
NZ_LCYG01000017.1	Prodigal:002006	CDS	29085	29951	.	+	0	ID=NJKIAAHI_01702;inference=ab initio prediction:Prodigal:002006;locus_tag=NJKIAAHI_01702;product=hypothetical protein
NZ_LCYG01000017.1	Prodigal:002006	CDS	30477	30818	.	+	0	ID=NJKIAAHI_01703;inference=ab initio prediction:Prodigal:002006;locus_tag=NJKIAAHI_01703;product=hypothetical protein
NZ_LCYG01000017.1	Prodigal:002006	CDS	30828	31967	.	-	0	ID=NJKIAAHI_01704;eC_number=1.1.5.-;Name=yliI;db_xref=COG:COG2133;gene=yliI;inference=ab initio prediction:Prodigal:002006,similar to AA sequence:UniProtKB:P75804;locus_tag=NJKIAAHI_01704;product=Aldose sugar dehydrogenase YliI
NZ_LCYG01000017.1	Prodigal:002006	CDS	32463	33443	.	-	0	ID=NJKIAAHI_01705;inference=ab initio prediction:Prodigal:002006,similar to AA sequence:UniProtKB:B3EWP1;locus_tag=NJKIAAHI_01705;note=UPF0065 protein in clcB-clcD intergenic region;product=hypothetical protein
NZ_LCYG01000017.1	Prodigal:002006	CDS	33565	34767	.	+	0	ID=NJKIAAHI_01706;eC_number=2.6.1.1;Name=aatA;db_xref=COG:COG0436;gene=aatA;inference=ab initio prediction:Prodigal:002006,similar to AA sequence:UniProtKB:Q02635;locus_tag=NJKIAAHI_01706;product=Aspartate/prephenate aminotransferase
NZ_LCYG01000017.1	Prodigal:002006	CDS	34767	35060	.	+	0	ID=NJKIAAHI_01707;inference=ab initio prediction:Prodigal:002006;locus_tag=NJKIAAHI_01707;product=hypothetical protein
NZ_LCYG01000017.1	Prodigal:002006	CDS	35134	35607	.	+	0	ID=NJKIAAHI_01708;inference=ab initio prediction:Prodigal:002006;locus_tag=NJKIAAHI_01708;product=hypothetical protein
NZ_LCYG01000017.1	Prodigal:002006	CDS	35760	37799	.	+	0	ID=NJKIAAHI_01709;Name=fusA_2;db_xref=COG:COG0480;gene=fusA_2;inference=ab initio prediction:Prodigal:002006,similar to AA sequence:UniProtKB:P13551;locus_tag=NJKIAAHI_01709;product=Elongation factor G
NZ_LCYG01000017.1	Prodigal:002006	CDS	37944	39668	.	+	0	ID=NJKIAAHI_01710;eC_number=6.2.1.3;Name=fadD;db_xref=COG:COG0318;gene=fadD;inference=ab initio prediction:Prodigal:002006,similar to AA sequence:UniProtKB:P69451;locus_tag=NJKIAAHI_01710;product=Long-chain-fatty-acid--CoA ligase
NZ_LCYG01000017.1	Prodigal:002006	CDS	39973	40863	.	-	0	ID=NJKIAAHI_01711;Name=argP;gene=argP;inference=ab initio prediction:Prodigal:002006,protein motif:HAMAP:MF_00513;locus_tag=NJKIAAHI_01711;product=HTH-type transcriptional regulator ArgP
NZ_LCYG01000017.1	Prodigal:002006	CDS	40978	41940	.	-	0	ID=NJKIAAHI_01712;eC_number=1.8.1.9;Name=trxB_3;db_xref=COG:COG0492;gene=trxB_3;inference=ab initio prediction:Prodigal:002006,similar to AA sequence:UniProtKB:P0A9P4;locus_tag=NJKIAAHI_01712;product=Thioredoxin reductase
NZ_LCYG01000017.1	Prodigal:002006	CDS	41940	42953	.	-	0	ID=NJKIAAHI_01713;inference=ab initio prediction:Prodigal:002006;locus_tag=NJKIAAHI_01713;product=hypothetical protein
NZ_LCYG01000017.1	Prodigal:002006	CDS	43105	43611	.	+	0	ID=NJKIAAHI_01714;Name=lrp_3;db_xref=COG:COG1522;gene=lrp_3;inference=ab initio prediction:Prodigal:002006,similar to AA sequence:UniProtKB:P0ACJ0;locus_tag=NJKIAAHI_01714;product=Leucine-responsive regulatory protein
NZ_LCYG01000017.1	Prodigal:002006	CDS	43630	44160	.	-	0	ID=NJKIAAHI_01715;inference=ab initio prediction:Prodigal:002006;locus_tag=NJKIAAHI_01715;product=hypothetical protein
NZ_LCYG01000017.1	Prodigal:002006	CDS	44177	44653	.	-	0	ID=NJKIAAHI_01716;Name=greA;db_xref=COG:COG0782;gene=greA;inference=ab initio prediction:Prodigal:002006,similar to AA sequence:UniProtKB:P0A6W5;locus_tag=NJKIAAHI_01716;product=Transcription elongation factor GreA
NZ_LCYG01000017.1	Prodigal:002006	CDS	44762	48232	.	-	0	ID=NJKIAAHI_01717;eC_number=6.3.5.5;Name=carB;db_xref=COG:COG0458;gene=carB;inference=ab initio prediction:Prodigal:002006,similar to AA sequence:UniProtKB:P00968;locus_tag=NJKIAAHI_01717;product=Carbamoyl-phosphate synthase large chain
NZ_LCYG01000017.1	Prodigal:002006	CDS	48434	49249	.	+	0	ID=NJKIAAHI_01718;inference=ab initio prediction:Prodigal:002006;locus_tag=NJKIAAHI_01718;product=hypothetical protein
NZ_LCYG01000017.1	Prodigal:002006	CDS	49252	49647	.	+	0	ID=NJKIAAHI_01719;inference=ab initio prediction:Prodigal:002006;locus_tag=NJKIAAHI_01719;product=hypothetical protein
NZ_LCYG01000017.1	Prodigal:002006	CDS	49785	51044	.	+	0	ID=NJKIAAHI_01720;Name=ydhP_2;db_xref=COG:COG2814;gene=ydhP_2;inference=ab initio prediction:Prodigal:002006,similar to AA sequence:UniProtKB:P77389;locus_tag=NJKIAAHI_01720;product=Inner membrane transport protein YdhP
NZ_LCYG01000017.1	Prodigal:002006	CDS	51025	51717	.	-	0	ID=NJKIAAHI_01721;eC_number=2.1.1.-;Name=cmoM_1;gene=cmoM_1;inference=ab initio prediction:Prodigal:002006,protein motif:HAMAP:MF_02057;locus_tag=NJKIAAHI_01721;product=tRNA 5-carboxymethoxyuridine methyltransferase
NZ_LCYG01000017.1	Prodigal:002006	CDS	51754	52308	.	-	0	ID=NJKIAAHI_01722;inference=ab initio prediction:Prodigal:002006;locus_tag=NJKIAAHI_01722;product=hypothetical protein
NZ_LCYG01000017.1	Prodigal:002006	CDS	52393	52767	.	-	0	ID=NJKIAAHI_01723;inference=ab initio prediction:Prodigal:002006;locus_tag=NJKIAAHI_01723;product=hypothetical protein
NZ_LCYG01000017.1	Prodigal:002006	CDS	52981	54198	.	-	0	ID=NJKIAAHI_01724;eC_number=6.3.5.5;Name=carA_2;db_xref=COG:COG0505;gene=carA_2;inference=ab initio prediction:Prodigal:002006,similar to AA sequence:UniProtKB:P0A6F1;locus_tag=NJKIAAHI_01724;product=Carbamoyl-phosphate synthase small chain
NZ_LCYG01000017.1	Prodigal:002006	CDS	54342	54800	.	+	0	ID=NJKIAAHI_01725;Name=yqeY;db_xref=COG:COG1610;gene=yqeY;inference=ab initio prediction:Prodigal:002006,similar to AA sequence:UniProtKB:P54464;locus_tag=NJKIAAHI_01725;product=putative protein YqeY
NZ_LCYG01000017.1	Prodigal:002006	CDS	54956	55543	.	-	0	ID=NJKIAAHI_01726;eC_number=3.5.1.110;Name=rutB_1;gene=rutB_1;inference=ab initio prediction:Prodigal:002006,protein motif:HAMAP:MF_00830;locus_tag=NJKIAAHI_01726;product=Peroxyureidoacrylate/ureidoacrylate amidohydrolase RutB
NZ_LCYG01000017.1	Prodigal:002006	CDS	55667	56098	.	+	0	ID=NJKIAAHI_01727;Name=lrp_4;db_xref=COG:COG1522;gene=lrp_4;inference=ab initio prediction:Prodigal:002006,similar to AA sequence:UniProtKB:P0ACJ0;locus_tag=NJKIAAHI_01727;product=Leucine-responsive regulatory protein
NZ_LCYG01000017.1	Prodigal:002006	CDS	56687	57232	.	-	0	ID=NJKIAAHI_01728;inference=ab initio prediction:Prodigal:002006;locus_tag=NJKIAAHI_01728;product=hypothetical protein
NZ_LCYG01000017.1	Prodigal:002006	CDS	57318	57557	.	-	0	ID=NJKIAAHI_01729;inference=ab initio prediction:Prodigal:002006;locus_tag=NJKIAAHI_01729;product=hypothetical protein
NZ_LCYG01000017.1	Prodigal:002006	CDS	57778	58047	.	-	0	ID=NJKIAAHI_01730;inference=ab initio prediction:Prodigal:002006;locus_tag=NJKIAAHI_01730;product=hypothetical protein
NZ_LCYG01000017.1	Prodigal:002006	CDS	58192	58923	.	-	0	ID=NJKIAAHI_01731;inference=ab initio prediction:Prodigal:002006;locus_tag=NJKIAAHI_01731;product=hypothetical protein
NZ_LCYG01000017.1	Prodigal:002006	CDS	59030	61054	.	+	0	ID=NJKIAAHI_01732;eC_number=2.7.7.-;Name=dnaG;gene=dnaG;inference=ab initio prediction:Prodigal:002006,protein motif:HAMAP:MF_00974;locus_tag=NJKIAAHI_01732;product=DNA primase
NZ_LCYG01000017.1	Prodigal:002006	CDS	61333	63327	.	+	0	ID=NJKIAAHI_01733;Name=rpoD;db_xref=COG:COG0568;gene=rpoD;inference=ab initio prediction:Prodigal:002006,similar to AA sequence:UniProtKB:Q2K619;locus_tag=NJKIAAHI_01733;product=RNA polymerase sigma factor RpoD
NZ_LCYG01000017.1	Prodigal:002006	CDS	63379	64638	.	-	0	ID=NJKIAAHI_01734;inference=ab initio prediction:Prodigal:002006;locus_tag=NJKIAAHI_01734;product=hypothetical protein
NZ_LCYG01000017.1	Prodigal:002006	CDS	64832	65239	.	+	0	ID=NJKIAAHI_01735;Name=cidA;gene=cidA;inference=ab initio prediction:Prodigal:002006,protein motif:HAMAP:MF_01143;locus_tag=NJKIAAHI_01735;product=Holin-like protein CidA
NZ_LCYG01000017.1	Prodigal:002006	CDS	65236	65958	.	+	0	ID=NJKIAAHI_01736;Name=yohK;db_xref=COG:COG1346;gene=yohK;inference=ab initio prediction:Prodigal:002006,similar to AA sequence:UniProtKB:P0AD19;locus_tag=NJKIAAHI_01736;product=Inner membrane protein YohK
NZ_LCYG01000017.1	Prodigal:002006	CDS	65959	67065	.	-	0	ID=NJKIAAHI_01737;inference=ab initio prediction:Prodigal:002006;locus_tag=NJKIAAHI_01737;product=hypothetical protein
NZ_LCYG01000017.1	Prodigal:002006	CDS	67281	68555	.	+	0	ID=NJKIAAHI_01738;Name=gltT;gene=gltT;inference=ab initio prediction:Prodigal:002006,similar to AA sequence:UniProtKB:P24944;locus_tag=NJKIAAHI_01738;product=Proton/sodium-glutamate symport protein
NZ_LCYG01000017.1	Prodigal:002006	CDS	68614	69780	.	-	0	ID=NJKIAAHI_01739;inference=ab initio prediction:Prodigal:002006;locus_tag=NJKIAAHI_01739;product=hypothetical protein
NZ_LCYG01000017.1	Prodigal:002006	CDS	70066	70545	.	+	0	ID=NJKIAAHI_01740;inference=ab initio prediction:Prodigal:002006;locus_tag=NJKIAAHI_01740;product=hypothetical protein
NZ_LCYG01000017.1	Prodigal:002006	CDS	70680	71900	.	+	0	ID=NJKIAAHI_01741;Name=fsr;gene=fsr;inference=ab initio prediction:Prodigal:002006,similar to AA sequence:UniProtKB:P52067;locus_tag=NJKIAAHI_01741;product=Fosmidomycin resistance protein
NZ_LCYG01000017.1	Prodigal:002006	CDS	71916	73004	.	-	0	ID=NJKIAAHI_01742;Name=ada_1;db_xref=COG:COG0350;gene=ada_1;inference=ab initio prediction:Prodigal:002006,similar to AA sequence:UniProtKB:P06134;locus_tag=NJKIAAHI_01742;product=Bifunctional transcriptional activator/DNA repair enzyme Ada
NZ_LCYG01000017.1	Prodigal:002006	CDS	73184	74512	.	-	0	ID=NJKIAAHI_01743;inference=ab initio prediction:Prodigal:002006;locus_tag=NJKIAAHI_01743;product=hypothetical protein
NZ_LCYG01000017.1	Prodigal:002006	CDS	74517	75386	.	-	0	ID=NJKIAAHI_01744;inference=ab initio prediction:Prodigal:002006;locus_tag=NJKIAAHI_01744;product=hypothetical protein
NZ_LCYG01000017.1	Prodigal:002006	CDS	75511	76170	.	+	0	ID=NJKIAAHI_01745;eC_number=1.14.11.-;db_xref=COG:COG3128;inference=ab initio prediction:Prodigal:002006,similar to AA sequence:UniProtKB:A3D8P6;locus_tag=NJKIAAHI_01745;product=PKHD-type hydroxylase
NZ_LCYG01000017.1	Prodigal:002006	CDS	76486	77106	.	-	0	ID=NJKIAAHI_01746;inference=ab initio prediction:Prodigal:002006;locus_tag=NJKIAAHI_01746;product=hypothetical protein
NZ_LCYG01000017.1	Prodigal:002006	CDS	77211	78458	.	+	0	ID=NJKIAAHI_01747;inference=ab initio prediction:Prodigal:002006;locus_tag=NJKIAAHI_01747;product=hypothetical protein
NZ_LCYG01000017.1	Prodigal:002006	CDS	78446	79432	.	-	0	ID=NJKIAAHI_01748;eC_number=1.8.5.7;Name=yqjG;db_xref=COG:COG0435;gene=yqjG;inference=ab initio prediction:Prodigal:002006,similar to AA sequence:UniProtKB:P42620;locus_tag=NJKIAAHI_01748;product=Glutathionyl-hydroquinone reductase YqjG
NZ_LCYG01000017.1	Aragorn:001002	tRNA	79640	79715	.	+	.	ID=NJKIAAHI_01749;inference=COORDINATES:profile:Aragorn:001002;locus_tag=NJKIAAHI_01749;product=tRNA-Met(cat)
NZ_LCYG01000017.1	Prodigal:002006	CDS	80244	80939	.	+	0	ID=NJKIAAHI_01750;inference=ab initio prediction:Prodigal:002006,similar to AA sequence:ISfinder:ISApr5;locus_tag=NJKIAAHI_01750;product=IS6 family transposase ISApr5
NZ_LCYG01000017.1	Prodigal:002006	CDS	81311	81772	.	-	0	ID=NJKIAAHI_01751;inference=ab initio prediction:Prodigal:002006;locus_tag=NJKIAAHI_01751;product=hypothetical protein
NZ_LCYG01000017.1	Prodigal:002006	CDS	82238	83902	.	-	0	ID=NJKIAAHI_01752;inference=ab initio prediction:Prodigal:002006;locus_tag=NJKIAAHI_01752;product=hypothetical protein
[truncated: 7,653,954 more chars]
