# Supplementary material for: Comprehensive Comparative Genomics and Phenotyping of Methylobacterium Species
Source: Front Microbiol. 2021 Oct 6;12:740610. doi: 10.3389/fmicb.2021.740610 (PMC8561711; doi:10.3389/fmicb.2021.740610)
Supplement: Supplementary file 12 [file Data_Sheet_6.ZIP › Mr_salsuginis_.gff]

##gff-version 3
##sequence-region NZ_FOSV01000064.1 1 1014
##sequence-region NZ_FOSV01000063.1 1 1067
##sequence-region NZ_FOSV01000061.1 1 1169
##sequence-region NZ_FOSV01000060.1 1 1365
##sequence-region NZ_FOSV01000059.1 1 1605
##sequence-region NZ_FOSV01000058.1 1 1679
##sequence-region NZ_FOSV01000057.1 1 1984
##sequence-region NZ_FOSV01000055.1 1 2804
##sequence-region NZ_FOSV01000054.1 1 3657
##sequence-region NZ_FOSV01000050.1 1 7248
##sequence-region NZ_FOSV01000049.1 1 7415
##sequence-region NZ_FOSV01000048.1 1 9012
##sequence-region NZ_FOSV01000053.1 1 4259
##sequence-region NZ_FOSV01000022.1 1 71126
##sequence-region NZ_FOSV01000047.1 1 10977
##sequence-region NZ_FOSV01000038.1 1 19659
##sequence-region NZ_FOSV01000017.1 1 103424
##sequence-region NZ_FOSV01000029.1 1 53039
##sequence-region NZ_FOSV01000016.1 1 120080
##sequence-region NZ_FOSV01000039.1 1 19655
##sequence-region NZ_FOSV01000051.1 1 6958
##sequence-region NZ_FOSV01000041.1 1 18356
##sequence-region NZ_FOSV01000015.1 1 127029
##sequence-region NZ_FOSV01000014.1 1 129539
##sequence-region NZ_FOSV01000011.1 1 167484
##sequence-region NZ_FOSV01000062.1 1 1075
##sequence-region NZ_FOSV01000013.1 1 137585
##sequence-region NZ_FOSV01000009.1 1 174813
##sequence-region NZ_FOSV01000056.1 1 2574
##sequence-region NZ_FOSV01000003.1 1 332935
##sequence-region NZ_FOSV01000004.1 1 283097
##sequence-region NZ_FOSV01000020.1 1 86519
##sequence-region NZ_FOSV01000031.1 1 48964
##sequence-region NZ_FOSV01000010.1 1 169546
##sequence-region NZ_FOSV01000006.1 1 244531
##sequence-region NZ_FOSV01000005.1 1 255055
##sequence-region NZ_FOSV01000023.1 1 69814
##sequence-region NZ_FOSV01000001.1 1 603207
##sequence-region NZ_FOSV01000021.1 1 82172
##sequence-region NZ_FOSV01000008.1 1 187151
##sequence-region NZ_FOSV01000034.1 1 34354
##sequence-region NZ_FOSV01000024.1 1 67655
##sequence-region NZ_FOSV01000007.1 1 210586
##sequence-region NZ_FOSV01000026.1 1 64970
##sequence-region NZ_FOSV01000037.1 1 22589
##sequence-region NZ_FOSV01000044.1 1 12955
##sequence-region NZ_FOSV01000027.1 1 61905
##sequence-region NZ_FOSV01000002.1 1 525243
##sequence-region NZ_FOSV01000028.1 1 57870
##sequence-region NZ_FOSV01000030.1 1 50665
##sequence-region NZ_FOSV01000032.1 1 39840
##sequence-region NZ_FOSV01000012.1 1 167181
##sequence-region NZ_FOSV01000025.1 1 66337
##sequence-region NZ_FOSV01000036.1 1 24795
##sequence-region NZ_FOSV01000019.1 1 100032
##sequence-region NZ_FOSV01000033.1 1 36105
##sequence-region NZ_FOSV01000018.1 1 100725
##sequence-region NZ_FOSV01000042.1 1 16340
##sequence-region NZ_FOSV01000035.1 1 26360
##sequence-region NZ_FOSV01000040.1 1 19446
##sequence-region NZ_FOSV01000052.1 1 6819
##sequence-region NZ_FOSV01000043.1 1 16150
##sequence-region NZ_FOSV01000045.1 1 12951
##sequence-region NZ_FOSV01000046.1 1 11258
NZ_FOSV01000063.1	Prodigal:002006	CDS	202	891	.	+	0	ID=DPPHGBEM_00001;inference=ab initio prediction:Prodigal:002006;locus_tag=DPPHGBEM_00001;product=hypothetical protein
NZ_FOSV01000061.1	Prodigal:002006	CDS	268	1047	.	+	0	ID=DPPHGBEM_00002;inference=ab initio prediction:Prodigal:002006,similar to AA sequence:ISfinder:ISGdi9;locus_tag=DPPHGBEM_00002;product=IS481 family transposase ISGdi9
NZ_FOSV01000060.1	Prodigal:002006	CDS	108	1088	.	-	0	ID=DPPHGBEM_00003;inference=ab initio prediction:Prodigal:002006;locus_tag=DPPHGBEM_00003;product=hypothetical protein
NZ_FOSV01000059.1	Prodigal:002006	CDS	398	538	.	+	0	ID=DPPHGBEM_00004;inference=ab initio prediction:Prodigal:002006;locus_tag=DPPHGBEM_00004;product=hypothetical protein
NZ_FOSV01000059.1	Prodigal:002006	CDS	548	790	.	+	0	ID=DPPHGBEM_00005;inference=ab initio prediction:Prodigal:002006,similar to AA sequence:ISfinder:ISMtsp13;locus_tag=DPPHGBEM_00005;product=IS256 family transposase ISMtsp13
NZ_FOSV01000059.1	Prodigal:002006	CDS	954	1250	.	-	0	ID=DPPHGBEM_00006;inference=ab initio prediction:Prodigal:002006;locus_tag=DPPHGBEM_00006;product=hypothetical protein
NZ_FOSV01000058.1	Prodigal:002006	CDS	87	1511	.	-	0	ID=DPPHGBEM_00007;Name=fhuA_1;db_xref=COG:COG1629;gene=fhuA_1;inference=ab initio prediction:Prodigal:002006,similar to AA sequence:UniProtKB:P06971;locus_tag=DPPHGBEM_00007;product=Ferrichrome outer membrane transporter/phage receptor
NZ_FOSV01000057.1	Prodigal:002006	CDS	324	770	.	+	0	ID=DPPHGBEM_00008;inference=ab initio prediction:Prodigal:002006;locus_tag=DPPHGBEM_00008;product=hypothetical protein
NZ_FOSV01000057.1	Prodigal:002006	CDS	809	1516	.	+	0	ID=DPPHGBEM_00009;inference=ab initio prediction:Prodigal:002006,similar to AA sequence:ISfinder:ISMex5;locus_tag=DPPHGBEM_00009;product=IS3 family transposase ISMex5
NZ_FOSV01000057.1	Prodigal:002006	CDS	1478	1912	.	-	0	ID=DPPHGBEM_00010;inference=ab initio prediction:Prodigal:002006;locus_tag=DPPHGBEM_00010;product=hypothetical protein
NZ_FOSV01000055.1	barrnap:0.9	rRNA	2	2714	0	-	.	ID=DPPHGBEM_00011;locus_tag=DPPHGBEM_00011;product=23S ribosomal RNA
NZ_FOSV01000054.1	Prodigal:002006	CDS	224	640	.	-	0	ID=DPPHGBEM_00012;db_xref=COG:COG3039;inference=ab initio prediction:Prodigal:002006,similar to AA sequence:ISfinder:IS869;locus_tag=DPPHGBEM_00012;product=IS5 family transposase IS869
NZ_FOSV01000054.1	Prodigal:002006	CDS	616	981	.	-	0	ID=DPPHGBEM_00013;db_xref=COG:COG3039;inference=ab initio prediction:Prodigal:002006,similar to AA sequence:ISfinder:IS427;locus_tag=DPPHGBEM_00013;product=IS5 family transposase IS427
NZ_FOSV01000054.1	Prodigal:002006	CDS	1053	1793	.	-	0	ID=DPPHGBEM_00014;eC_number=2.7.7.38;Name=kdsB_1;db_xref=COG:COG1212;gene=kdsB_1;inference=ab initio prediction:Prodigal:002006,similar to AA sequence:UniProtKB:Q9HZM5;locus_tag=DPPHGBEM_00014;product=3-deoxy-manno-octulosonate cytidylyltransferase
NZ_FOSV01000054.1	Prodigal:002006	CDS	1931	3379	.	-	0	ID=DPPHGBEM_00015;Name=oprB_1;db_xref=COG:COG3659;gene=oprB_1;inference=ab initio prediction:Prodigal:002006,similar to AA sequence:UniProtKB:Q51485;locus_tag=DPPHGBEM_00015;product=Porin B
NZ_FOSV01000050.1	Prodigal:002006	CDS	4	300	.	+	0	ID=DPPHGBEM_00016;inference=ab initio prediction:Prodigal:002006,similar to AA sequence:ISfinder:ISMdi3;locus_tag=DPPHGBEM_00016;product=IS3 family transposase ISMdi3
NZ_FOSV01000050.1	Prodigal:002006	CDS	336	1667	.	-	0	ID=DPPHGBEM_00017;inference=ab initio prediction:Prodigal:002006;locus_tag=DPPHGBEM_00017;product=hypothetical protein
NZ_FOSV01000050.1	Aragorn:001002	tRNA	1752	1827	.	-	.	ID=DPPHGBEM_00018;inference=COORDINATES:profile:Aragorn:001002;locus_tag=DPPHGBEM_00018;product=tRNA-Met(cat)
NZ_FOSV01000050.1	Prodigal:002006	CDS	2083	3195	.	+	0	ID=DPPHGBEM_00019;inference=ab initio prediction:Prodigal:002006;locus_tag=DPPHGBEM_00019;product=hypothetical protein
NZ_FOSV01000050.1	Prodigal:002006	CDS	3248	4414	.	+	0	ID=DPPHGBEM_00020;inference=ab initio prediction:Prodigal:002006;locus_tag=DPPHGBEM_00020;product=hypothetical protein
NZ_FOSV01000050.1	Prodigal:002006	CDS	4556	4699	.	+	0	ID=DPPHGBEM_00021;inference=ab initio prediction:Prodigal:002006;locus_tag=DPPHGBEM_00021;product=hypothetical protein
NZ_FOSV01000050.1	Prodigal:002006	CDS	4784	5995	.	-	0	ID=DPPHGBEM_00022;inference=ab initio prediction:Prodigal:002006;locus_tag=DPPHGBEM_00022;product=hypothetical protein
NZ_FOSV01000050.1	Prodigal:002006	CDS	6025	6759	.	-	0	ID=DPPHGBEM_00023;inference=ab initio prediction:Prodigal:002006;locus_tag=DPPHGBEM_00023;product=hypothetical protein
NZ_FOSV01000049.1	Prodigal:002006	CDS	179	733	.	+	0	ID=DPPHGBEM_00024;inference=ab initio prediction:Prodigal:002006,similar to AA sequence:ISfinder:ISMdi27;locus_tag=DPPHGBEM_00024;product=IS21 family transposase ISMdi27
NZ_FOSV01000049.1	Prodigal:002006	CDS	2064	2708	.	-	0	ID=DPPHGBEM_00025;inference=ab initio prediction:Prodigal:002006;locus_tag=DPPHGBEM_00025;product=hypothetical protein
NZ_FOSV01000049.1	Prodigal:002006	CDS	3081	4124	.	-	0	ID=DPPHGBEM_00026;inference=ab initio prediction:Prodigal:002006;locus_tag=DPPHGBEM_00026;product=hypothetical protein
NZ_FOSV01000049.1	Prodigal:002006	CDS	4202	5788	.	-	0	ID=DPPHGBEM_00027;inference=ab initio prediction:Prodigal:002006;locus_tag=DPPHGBEM_00027;product=hypothetical protein
NZ_FOSV01000049.1	Prodigal:002006	CDS	5915	6178	.	+	0	ID=DPPHGBEM_00028;inference=ab initio prediction:Prodigal:002006;locus_tag=DPPHGBEM_00028;product=hypothetical protein
NZ_FOSV01000049.1	Prodigal:002006	CDS	6175	6861	.	-	0	ID=DPPHGBEM_00029;inference=ab initio prediction:Prodigal:002006;locus_tag=DPPHGBEM_00029;product=hypothetical protein
NZ_FOSV01000049.1	Prodigal:002006	CDS	6866	7201	.	-	0	ID=DPPHGBEM_00030;inference=ab initio prediction:Prodigal:002006;locus_tag=DPPHGBEM_00030;product=hypothetical protein
NZ_FOSV01000048.1	Prodigal:002006	CDS	29	682	.	+	0	ID=DPPHGBEM_00031;inference=ab initio prediction:Prodigal:002006,similar to AA sequence:ISfinder:ISBj11;locus_tag=DPPHGBEM_00031;product=IS21 family transposase ISBj11
NZ_FOSV01000048.1	Prodigal:002006	CDS	1080	1592	.	+	0	ID=DPPHGBEM_00032;inference=ab initio prediction:Prodigal:002006;locus_tag=DPPHGBEM_00032;product=hypothetical protein
NZ_FOSV01000048.1	Prodigal:002006	CDS	1570	2847	.	-	0	ID=DPPHGBEM_00033;inference=ab initio prediction:Prodigal:002006,similar to AA sequence:ISfinder:ISMex12;locus_tag=DPPHGBEM_00033;product=IS110 family transposase ISMex12
NZ_FOSV01000048.1	Prodigal:002006	CDS	2985	3395	.	+	0	ID=DPPHGBEM_00034;inference=ab initio prediction:Prodigal:002006,similar to AA sequence:ISfinder:ISGdi9;locus_tag=DPPHGBEM_00034;product=IS481 family transposase ISGdi9
NZ_FOSV01000048.1	Prodigal:002006	CDS	3424	4443	.	-	0	ID=DPPHGBEM_00035;inference=ab initio prediction:Prodigal:002006;locus_tag=DPPHGBEM_00035;product=hypothetical protein
NZ_FOSV01000048.1	Prodigal:002006	CDS	5094	5267	.	-	0	ID=DPPHGBEM_00036;inference=ab initio prediction:Prodigal:002006;locus_tag=DPPHGBEM_00036;product=hypothetical protein
NZ_FOSV01000048.1	Prodigal:002006	CDS	6473	6784	.	-	0	ID=DPPHGBEM_00037;inference=ab initio prediction:Prodigal:002006,similar to AA sequence:ISfinder:ISAzs24;locus_tag=DPPHGBEM_00037;product=IS3 family transposase ISAzs24
NZ_FOSV01000048.1	Prodigal:002006	CDS	7042	8679	.	-	0	ID=DPPHGBEM_00038;Name=xerC_1;gene=xerC_1;inference=ab initio prediction:Prodigal:002006,protein motif:HAMAP:MF_01808;locus_tag=DPPHGBEM_00038;product=Tyrosine recombinase XerC
NZ_FOSV01000053.1	Prodigal:002006	CDS	358	624	.	+	0	ID=DPPHGBEM_00039;inference=ab initio prediction:Prodigal:002006;locus_tag=DPPHGBEM_00039;product=hypothetical protein
NZ_FOSV01000053.1	Prodigal:002006	CDS	885	2309	.	+	0	ID=DPPHGBEM_00040;inference=ab initio prediction:Prodigal:002006;locus_tag=DPPHGBEM_00040;product=hypothetical protein
NZ_FOSV01000053.1	Prodigal:002006	CDS	2538	3167	.	+	0	ID=DPPHGBEM_00041;inference=ab initio prediction:Prodigal:002006;locus_tag=DPPHGBEM_00041;product=hypothetical protein
NZ_FOSV01000053.1	Prodigal:002006	CDS	3186	3869	.	+	0	ID=DPPHGBEM_00042;inference=ab initio prediction:Prodigal:002006;locus_tag=DPPHGBEM_00042;product=hypothetical protein
NZ_FOSV01000022.1	Prodigal:002006	CDS	147	485	.	+	0	ID=DPPHGBEM_00043;inference=ab initio prediction:Prodigal:002006,similar to AA sequence:ISfinder:ISMno15;locus_tag=DPPHGBEM_00043;product=IS1182 family transposase ISMno15
NZ_FOSV01000022.1	Prodigal:002006	CDS	678	1307	.	-	0	ID=DPPHGBEM_00044;Name=xerC_2;gene=xerC_2;inference=ab initio prediction:Prodigal:002006,protein motif:HAMAP:MF_01808;locus_tag=DPPHGBEM_00044;product=Tyrosine recombinase XerC
NZ_FOSV01000022.1	Prodigal:002006	CDS	1701	2654	.	-	0	ID=DPPHGBEM_00045;Name=sigJ;gene=sigJ;inference=ab initio prediction:Prodigal:002006,similar to AA sequence:UniProtKB:L0TCG5;locus_tag=DPPHGBEM_00045;product=ECF RNA polymerase sigma factor SigJ
NZ_FOSV01000022.1	Prodigal:002006	CDS	2702	3118	.	-	0	ID=DPPHGBEM_00046;inference=ab initio prediction:Prodigal:002006;locus_tag=DPPHGBEM_00046;product=hypothetical protein
NZ_FOSV01000022.1	Prodigal:002006	CDS	3160	3909	.	-	0	ID=DPPHGBEM_00047;inference=ab initio prediction:Prodigal:002006;locus_tag=DPPHGBEM_00047;product=hypothetical protein
NZ_FOSV01000022.1	Prodigal:002006	CDS	4118	4573	.	-	0	ID=DPPHGBEM_00048;inference=ab initio prediction:Prodigal:002006;locus_tag=DPPHGBEM_00048;product=hypothetical protein
NZ_FOSV01000022.1	Prodigal:002006	CDS	4938	5684	.	-	0	ID=DPPHGBEM_00049;eC_number=1.-.-.-;Name=arsH_1;db_xref=COG:COG0431;gene=arsH_1;inference=ab initio prediction:Prodigal:002006,similar to AA sequence:UniProtKB:B7J950;locus_tag=DPPHGBEM_00049;product=NADPH-dependent FMN reductase ArsH
NZ_FOSV01000022.1	Prodigal:002006	CDS	5735	6094	.	+	0	ID=DPPHGBEM_00050;inference=ab initio prediction:Prodigal:002006;locus_tag=DPPHGBEM_00050;product=hypothetical protein
NZ_FOSV01000022.1	Prodigal:002006	CDS	6087	6524	.	+	0	ID=DPPHGBEM_00051;eC_number=1.20.4.1;Name=arsC_1;gene=arsC_1;inference=ab initio prediction:Prodigal:002006,similar to AA sequence:UniProtKB:P08692;locus_tag=DPPHGBEM_00051;product=Arsenate reductase
NZ_FOSV01000022.1	Prodigal:002006	CDS	6532	7599	.	+	0	ID=DPPHGBEM_00052;Name=acr3_1;db_xref=COG:COG0798;gene=acr3_1;inference=ab initio prediction:Prodigal:002006,similar to AA sequence:UniProtKB:A6TP80;locus_tag=DPPHGBEM_00052;product=Arsenical-resistance protein Acr3
NZ_FOSV01000022.1	Prodigal:002006	CDS	7589	8791	.	+	0	ID=DPPHGBEM_00053;inference=ab initio prediction:Prodigal:002006;locus_tag=DPPHGBEM_00053;product=hypothetical protein
NZ_FOSV01000022.1	Prodigal:002006	CDS	8869	9078	.	+	0	ID=DPPHGBEM_00054;inference=ab initio prediction:Prodigal:002006;locus_tag=DPPHGBEM_00054;product=hypothetical protein
NZ_FOSV01000022.1	Prodigal:002006	CDS	9171	9629	.	+	0	ID=DPPHGBEM_00055;inference=ab initio prediction:Prodigal:002006;locus_tag=DPPHGBEM_00055;product=hypothetical protein
NZ_FOSV01000022.1	Prodigal:002006	CDS	9715	11445	.	+	0	ID=DPPHGBEM_00056;Name=mdtA_1;gene=mdtA_1;inference=ab initio prediction:Prodigal:002006,protein motif:HAMAP:MF_01422;locus_tag=DPPHGBEM_00056;product=Multidrug resistance protein MdtA
NZ_FOSV01000022.1	Prodigal:002006	CDS	11458	14607	.	+	0	ID=DPPHGBEM_00057;Name=czcA_1;gene=czcA_1;inference=ab initio prediction:Prodigal:002006,similar to AA sequence:UniProtKB:P13511;locus_tag=DPPHGBEM_00057;product=Cobalt-zinc-cadmium resistance protein CzcA
NZ_FOSV01000022.1	Prodigal:002006	CDS	14632	14997	.	+	0	ID=DPPHGBEM_00058;inference=ab initio prediction:Prodigal:002006;locus_tag=DPPHGBEM_00058;product=hypothetical protein
NZ_FOSV01000022.1	Prodigal:002006	CDS	15020	15451	.	+	0	ID=DPPHGBEM_00059;inference=ab initio prediction:Prodigal:002006;locus_tag=DPPHGBEM_00059;product=hypothetical protein
NZ_FOSV01000022.1	Prodigal:002006	CDS	15529	16278	.	+	0	ID=DPPHGBEM_00060;inference=ab initio prediction:Prodigal:002006;locus_tag=DPPHGBEM_00060;product=hypothetical protein
NZ_FOSV01000022.1	Prodigal:002006	CDS	16369	16587	.	+	0	ID=DPPHGBEM_00061;inference=ab initio prediction:Prodigal:002006;locus_tag=DPPHGBEM_00061;product=hypothetical protein
NZ_FOSV01000022.1	Prodigal:002006	CDS	16699	17172	.	+	0	ID=DPPHGBEM_00062;inference=ab initio prediction:Prodigal:002006;locus_tag=DPPHGBEM_00062;product=hypothetical protein
NZ_FOSV01000022.1	Prodigal:002006	CDS	17263	18219	.	-	0	ID=DPPHGBEM_00063;Name=corA_1;db_xref=COG:COG0598;gene=corA_1;inference=ab initio prediction:Prodigal:002006,similar to AA sequence:UniProtKB:Q9WZ31;locus_tag=DPPHGBEM_00063;product=Cobalt/magnesium transport protein CorA
NZ_FOSV01000022.1	Prodigal:002006	CDS	18506	19210	.	-	0	ID=DPPHGBEM_00064;inference=ab initio prediction:Prodigal:002006;locus_tag=DPPHGBEM_00064;product=hypothetical protein
NZ_FOSV01000022.1	Prodigal:002006	CDS	19288	19632	.	+	0	ID=DPPHGBEM_00065;Name=hlyU_1;db_xref=COG:COG0640;gene=hlyU_1;inference=ab initio prediction:Prodigal:002006,similar to AA sequence:UniProtKB:P52695;locus_tag=DPPHGBEM_00065;product=Transcriptional activator HlyU
NZ_FOSV01000022.1	Prodigal:002006	CDS	19662	19793	.	+	0	ID=DPPHGBEM_00066;inference=ab initio prediction:Prodigal:002006;locus_tag=DPPHGBEM_00066;product=hypothetical protein
NZ_FOSV01000022.1	Prodigal:002006	CDS	20097	21218	.	-	0	ID=DPPHGBEM_00067;inference=ab initio prediction:Prodigal:002006;locus_tag=DPPHGBEM_00067;product=hypothetical protein
NZ_FOSV01000022.1	Prodigal:002006	CDS	21465	24026	.	+	0	ID=DPPHGBEM_00068;inference=ab initio prediction:Prodigal:002006;locus_tag=DPPHGBEM_00068;product=hypothetical protein
NZ_FOSV01000022.1	Prodigal:002006	CDS	24082	24372	.	+	0	ID=DPPHGBEM_00069;inference=ab initio prediction:Prodigal:002006;locus_tag=DPPHGBEM_00069;product=hypothetical protein
NZ_FOSV01000022.1	Prodigal:002006	CDS	24434	28327	.	+	0	ID=DPPHGBEM_00070;eC_number=2.7.13.3;Name=rcsC_1;gene=rcsC_1;inference=ab initio prediction:Prodigal:002006,protein motif:HAMAP:MF_00979;locus_tag=DPPHGBEM_00070;product=Sensor histidine kinase RcsC
NZ_FOSV01000022.1	Prodigal:002006	CDS	28338	28772	.	-	0	ID=DPPHGBEM_00071;eC_number=2.7.13.3;Name=rcsC_2;gene=rcsC_2;inference=ab initio prediction:Prodigal:002006,protein motif:HAMAP:MF_00979;locus_tag=DPPHGBEM_00071;product=Sensor histidine kinase RcsC
NZ_FOSV01000022.1	Prodigal:002006	CDS	28894	29502	.	+	0	ID=DPPHGBEM_00072;inference=ab initio prediction:Prodigal:002006;locus_tag=DPPHGBEM_00072;product=hypothetical protein
NZ_FOSV01000022.1	Prodigal:002006	CDS	29450	29860	.	-	0	ID=DPPHGBEM_00073;inference=ab initio prediction:Prodigal:002006;locus_tag=DPPHGBEM_00073;product=hypothetical protein
NZ_FOSV01000022.1	Prodigal:002006	CDS	30374	30805	.	-	0	ID=DPPHGBEM_00074;Name=cckA_1;gene=cckA_1;inference=ab initio prediction:Prodigal:002006,similar to AA sequence:UniProtKB:P0DOA0;locus_tag=DPPHGBEM_00074;product=Sensor kinase CckA
NZ_FOSV01000022.1	Prodigal:002006	CDS	30802	33990	.	-	0	ID=DPPHGBEM_00075;inference=ab initio prediction:Prodigal:002006;locus_tag=DPPHGBEM_00075;product=hypothetical protein
NZ_FOSV01000022.1	Prodigal:002006	CDS	33987	34802	.	-	0	ID=DPPHGBEM_00076;inference=ab initio prediction:Prodigal:002006;locus_tag=DPPHGBEM_00076;product=hypothetical protein
NZ_FOSV01000022.1	Prodigal:002006	CDS	35182	35988	.	-	0	ID=DPPHGBEM_00077;inference=ab initio prediction:Prodigal:002006;locus_tag=DPPHGBEM_00077;product=hypothetical protein
NZ_FOSV01000022.1	Prodigal:002006	CDS	35985	36899	.	-	0	ID=DPPHGBEM_00078;eC_number=3.1.1.17;Name=gnl_1;gene=gnl_1;inference=ab initio prediction:Prodigal:002006,similar to AA sequence:UniProtKB:Q01578;locus_tag=DPPHGBEM_00078;product=Gluconolactonase
NZ_FOSV01000022.1	Prodigal:002006	CDS	36904	37356	.	-	0	ID=DPPHGBEM_00079;inference=ab initio prediction:Prodigal:002006;locus_tag=DPPHGBEM_00079;product=hypothetical protein
NZ_FOSV01000022.1	Prodigal:002006	CDS	37353	37835	.	-	0	ID=DPPHGBEM_00080;inference=ab initio prediction:Prodigal:002006;locus_tag=DPPHGBEM_00080;product=hypothetical protein
NZ_FOSV01000022.1	Prodigal:002006	CDS	37979	39559	.	+	0	ID=DPPHGBEM_00081;eC_number=1.1.3.-;Name=livQ;gene=livQ;inference=ab initio prediction:Prodigal:002006,similar to AA sequence:UniProtKB:Q2MF66;locus_tag=DPPHGBEM_00081;product=6'''-hydroxyparomomycin C oxidase
NZ_FOSV01000022.1	Prodigal:002006	CDS	40110	40364	.	+	0	ID=DPPHGBEM_00082;inference=ab initio prediction:Prodigal:002006;locus_tag=DPPHGBEM_00082;product=hypothetical protein
NZ_FOSV01000022.1	Prodigal:002006	CDS	40364	41683	.	+	0	ID=DPPHGBEM_00083;eC_number=2.7.11.1;Name=hipA;db_xref=COG:COG3550;gene=hipA;inference=ab initio prediction:Prodigal:002006,similar to AA sequence:UniProtKB:P23874;locus_tag=DPPHGBEM_00083;product=Serine/threonine-protein kinase toxin HipA
NZ_FOSV01000022.1	Prodigal:002006	CDS	41975	42898	.	-	0	ID=DPPHGBEM_00084;inference=ab initio prediction:Prodigal:002006;locus_tag=DPPHGBEM_00084;product=hypothetical protein
NZ_FOSV01000022.1	Prodigal:002006	CDS	43230	44288	.	-	0	ID=DPPHGBEM_00085;inference=ab initio prediction:Prodigal:002006;locus_tag=DPPHGBEM_00085;product=hypothetical protein
NZ_FOSV01000022.1	Prodigal:002006	CDS	44314	48669	.	-	0	ID=DPPHGBEM_00086;inference=ab initio prediction:Prodigal:002006;locus_tag=DPPHGBEM_00086;product=hypothetical protein
NZ_FOSV01000022.1	Prodigal:002006	CDS	49460	51703	.	-	0	ID=DPPHGBEM_00087;Name=noc_1;gene=noc_1;inference=ab initio prediction:Prodigal:002006,protein motif:HAMAP:MF_02015;locus_tag=DPPHGBEM_00087;product=Nucleoid occlusion protein
NZ_FOSV01000022.1	Prodigal:002006	CDS	52054	52341	.	+	0	ID=DPPHGBEM_00088;inference=ab initio prediction:Prodigal:002006;locus_tag=DPPHGBEM_00088;product=hypothetical protein
NZ_FOSV01000022.1	Prodigal:002006	CDS	52811	53011	.	-	0	ID=DPPHGBEM_00089;inference=ab initio prediction:Prodigal:002006;locus_tag=DPPHGBEM_00089;product=hypothetical protein
NZ_FOSV01000022.1	Prodigal:002006	CDS	53246	54136	.	+	0	ID=DPPHGBEM_00090;eC_number=3.1.-.-;Name=dinG_1;gene=dinG_1;inference=ab initio prediction:Prodigal:002006,protein motif:HAMAP:MF_02206;locus_tag=DPPHGBEM_00090;product=3'-5' exonuclease DinG
NZ_FOSV01000022.1	Prodigal:002006	CDS	54619	54810	.	-	0	ID=DPPHGBEM_00091;inference=ab initio prediction:Prodigal:002006;locus_tag=DPPHGBEM_00091;product=hypothetical protein
NZ_FOSV01000022.1	Prodigal:002006	CDS	54890	55402	.	-	0	ID=DPPHGBEM_00092;Name=yciE_1;db_xref=COG:COG3685;gene=yciE_1;inference=ab initio prediction:Prodigal:002006,similar to AA sequence:UniProtKB:P21363;locus_tag=DPPHGBEM_00092;product=Protein YciE
NZ_FOSV01000022.1	Prodigal:002006	CDS	55617	55919	.	+	0	ID=DPPHGBEM_00093;inference=ab initio prediction:Prodigal:002006;locus_tag=DPPHGBEM_00093;product=hypothetical protein
NZ_FOSV01000022.1	Prodigal:002006	CDS	55945	57012	.	+	0	ID=DPPHGBEM_00094;inference=ab initio prediction:Prodigal:002006;locus_tag=DPPHGBEM_00094;product=hypothetical protein
NZ_FOSV01000022.1	Prodigal:002006	CDS	57009	57695	.	+	0	ID=DPPHGBEM_00095;inference=ab initio prediction:Prodigal:002006;locus_tag=DPPHGBEM_00095;product=hypothetical protein
NZ_FOSV01000022.1	Prodigal:002006	CDS	57757	58011	.	+	0	ID=DPPHGBEM_00096;inference=ab initio prediction:Prodigal:002006;locus_tag=DPPHGBEM_00096;product=hypothetical protein
NZ_FOSV01000022.1	Prodigal:002006	CDS	58031	58276	.	-	0	ID=DPPHGBEM_00097;inference=ab initio prediction:Prodigal:002006;locus_tag=DPPHGBEM_00097;product=hypothetical protein
NZ_FOSV01000022.1	Prodigal:002006	CDS	58286	58564	.	-	0	ID=DPPHGBEM_00098;inference=ab initio prediction:Prodigal:002006;locus_tag=DPPHGBEM_00098;product=hypothetical protein
NZ_FOSV01000022.1	Prodigal:002006	CDS	58591	58839	.	-	0	ID=DPPHGBEM_00099;inference=ab initio prediction:Prodigal:002006;locus_tag=DPPHGBEM_00099;product=hypothetical protein
NZ_FOSV01000022.1	Prodigal:002006	CDS	58850	59095	.	-	0	ID=DPPHGBEM_00100;inference=ab initio prediction:Prodigal:002006;locus_tag=DPPHGBEM_00100;product=hypothetical protein
NZ_FOSV01000022.1	Prodigal:002006	CDS	59218	59466	.	+	0	ID=DPPHGBEM_00101;inference=ab initio prediction:Prodigal:002006;locus_tag=DPPHGBEM_00101;product=hypothetical protein
NZ_FOSV01000022.1	Prodigal:002006	CDS	59463	59927	.	+	0	ID=DPPHGBEM_00102;eC_number=3.4.21.-;Name=umuD_1;db_xref=COG:COG1974;gene=umuD_1;inference=ab initio prediction:Prodigal:002006,similar to AA sequence:UniProtKB:P0AG11;locus_tag=DPPHGBEM_00102;product=Protein UmuD
NZ_FOSV01000022.1	Prodigal:002006	CDS	59924	61255	.	+	0	ID=DPPHGBEM_00103;Name=umuC_1;db_xref=COG:COG0389;gene=umuC_1;inference=ab initio prediction:Prodigal:002006,similar to AA sequence:UniProtKB:P04152;locus_tag=DPPHGBEM_00103;product=Protein UmuC
NZ_FOSV01000022.1	Prodigal:002006	CDS	61382	61681	.	+	0	ID=DPPHGBEM_00104;inference=ab initio prediction:Prodigal:002006;locus_tag=DPPHGBEM_00104;product=hypothetical protein
NZ_FOSV01000022.1	Prodigal:002006	CDS	61881	62261	.	-	0	ID=DPPHGBEM_00105;inference=ab initio prediction:Prodigal:002006;locus_tag=DPPHGBEM_00105;product=hypothetical protein
NZ_FOSV01000022.1	Prodigal:002006	CDS	62319	64220	.	+	0	ID=DPPHGBEM_00106;eC_number=7.6.2.8;Name=btuD_1;gene=btuD_1;inference=ab initio prediction:Prodigal:002006,protein motif:HAMAP:MF_01005;locus_tag=DPPHGBEM_00106;product=Vitamin B12 import ATP-binding protein BtuD
NZ_FOSV01000022.1	Prodigal:002006	CDS	64238	64645	.	-	0	ID=DPPHGBEM_00107;inference=ab initio prediction:Prodigal:002006;locus_tag=DPPHGBEM_00107;product=hypothetical protein
NZ_FOSV01000022.1	Prodigal:002006	CDS	64751	66670	.	-	0	ID=DPPHGBEM_00108;Name=norR;gene=norR;inference=ab initio prediction:Prodigal:002006,protein motif:HAMAP:MF_01314;locus_tag=DPPHGBEM_00108;product=Anaerobic nitric oxide reductase transcription regulator NorR
NZ_FOSV01000022.1	Prodigal:002006	CDS	66831	68189	.	+	0	ID=DPPHGBEM_00109;inference=ab initio prediction:Prodigal:002006;locus_tag=DPPHGBEM_00109;product=hypothetical protein
NZ_FOSV01000022.1	Prodigal:002006	CDS	68193	69032	.	+	0	ID=DPPHGBEM_00110;Name=nrtB;db_xref=COG:COG0600;gene=nrtB;inference=ab initio prediction:Prodigal:002006,similar to AA sequence:UniProtKB:P38044;locus_tag=DPPHGBEM_00110;product=Nitrate import permease protein NrtB
NZ_FOSV01000022.1	Prodigal:002006	CDS	69041	70015	.	+	0	ID=DPPHGBEM_00111;eC_number=7.6.2.8;Name=btuD_2;gene=btuD_2;inference=ab initio prediction:Prodigal:002006,protein motif:HAMAP:MF_01005;locus_tag=DPPHGBEM_00111;product=Vitamin B12 import ATP-binding protein BtuD
NZ_FOSV01000022.1	Prodigal:002006	CDS	70103	70591	.	+	0	ID=DPPHGBEM_00112;eC_number=4.2.1.104;Name=cynS_1;db_xref=COG:COG1513;gene=cynS_1;inference=ab initio prediction:Prodigal:002006,similar to AA sequence:UniProtKB:A8GBZ7;locus_tag=DPPHGBEM_00112;product=Cyanate hydratase
NZ_FOSV01000047.1	Prodigal:002006	CDS	168	890	.	-	0	ID=DPPHGBEM_00113;inference=ab initio prediction:Prodigal:002006;locus_tag=DPPHGBEM_00113;product=hypothetical protein
NZ_FOSV01000047.1	Prodigal:002006	CDS	902	1516	.	-	0	ID=DPPHGBEM_00114;eC_number=5.2.1.4;Name=nagL_1;gene=nagL_1;inference=ab initio prediction:Prodigal:002006,similar to AA sequence:UniProtKB:O86043;locus_tag=DPPHGBEM_00114;product=Maleylpyruvate isomerase
NZ_FOSV01000047.1	Prodigal:002006	CDS	1642	2550	.	+	0	ID=DPPHGBEM_00115;Name=pgrR_1;gene=pgrR_1;inference=ab initio prediction:Prodigal:002006,similar to AA sequence:UniProtKB:P77333;locus_tag=DPPHGBEM_00115;product=HTH-type transcriptional regulator PgrR
NZ_FOSV01000047.1	Prodigal:002006	CDS	2704	3123	.	-	0	ID=DPPHGBEM_00116;inference=ab initio prediction:Prodigal:002006;locus_tag=DPPHGBEM_00116;product=hypothetical protein
NZ_FOSV01000047.1	Prodigal:002006	CDS	3283	4293	.	+	0	ID=DPPHGBEM_00117;inference=ab initio prediction:Prodigal:002006;locus_tag=DPPHGBEM_00117;product=hypothetical protein
NZ_FOSV01000047.1	Prodigal:002006	CDS	4304	5056	.	+	0	ID=DPPHGBEM_00118;Name=ssuC_1;db_xref=COG:COG0600;gene=ssuC_1;inference=ab initio prediction:Prodigal:002006,similar to AA sequence:UniProtKB:P75851;locus_tag=DPPHGBEM_00118;product=Putative aliphatic sulfonates transport permease protein SsuC
NZ_FOSV01000047.1	Prodigal:002006	CDS	5053	5808	.	+	0	ID=DPPHGBEM_00119;eC_number=3.6.3.-;Name=ssuB_1;db_xref=COG:COG1116;gene=ssuB_1;inference=ab initio prediction:Prodigal:002006,similar to AA sequence:UniProtKB:Q8KZQ6;locus_tag=DPPHGBEM_00119;product=Aliphatic sulfonates import ATP-binding protein SsuB
NZ_FOSV01000047.1	Prodigal:002006	CDS	5932	6366	.	+	0	ID=DPPHGBEM_00120;inference=ab initio prediction:Prodigal:002006;locus_tag=DPPHGBEM_00120;product=hypothetical protein
NZ_FOSV01000047.1	Prodigal:002006	CDS	6418	6642	.	+	0	ID=DPPHGBEM_00121;inference=ab initio prediction:Prodigal:002006;locus_tag=DPPHGBEM_00121;product=hypothetical protein
NZ_FOSV01000047.1	Prodigal:002006	CDS	6707	8326	.	-	0	ID=DPPHGBEM_00122;Name=prfC;db_xref=COG:COG4108;gene=prfC;inference=ab initio prediction:Prodigal:002006,similar to AA sequence:UniProtKB:P0A7I4;locus_tag=DPPHGBEM_00122;product=Peptide chain release factor RF3
NZ_FOSV01000047.1	Prodigal:002006	CDS	8423	9166	.	-	0	ID=DPPHGBEM_00123;eC_number=1.3.1.87;Name=hcaB_1;gene=hcaB_1;inference=ab initio prediction:Prodigal:002006,protein motif:HAMAP:MF_01647;locus_tag=DPPHGBEM_00123;product=3-phenylpropionate-dihydrodiol/cinnamic acid-dihydrodiol dehydrogenase
NZ_FOSV01000047.1	Aragorn:001002	tRNA	9269	9343	.	+	.	ID=DPPHGBEM_00124;inference=COORDINATES:profile:Aragorn:001002;locus_tag=DPPHGBEM_00124;product=tRNA-Gln(ttg)
NZ_FOSV01000047.1	Prodigal:002006	CDS	9665	10708	.	+	0	ID=DPPHGBEM_00125;inference=ab initio prediction:Prodigal:002006;locus_tag=DPPHGBEM_00125;product=hypothetical protein
NZ_FOSV01000038.1	Prodigal:002006	CDS	398	679	.	-	0	ID=DPPHGBEM_00126;inference=ab initio prediction:Prodigal:002006;locus_tag=DPPHGBEM_00126;product=hypothetical protein
NZ_FOSV01000038.1	Aragorn:001002	tRNA	948	1040	.	-	.	ID=DPPHGBEM_00127;inference=COORDINATES:profile:Aragorn:001002;locus_tag=DPPHGBEM_00127;product=tRNA-Ser(gct)
NZ_FOSV01000038.1	Prodigal:002006	CDS	1165	1959	.	-	0	ID=DPPHGBEM_00128;inference=ab initio prediction:Prodigal:002006;locus_tag=DPPHGBEM_00128;product=hypothetical protein
NZ_FOSV01000038.1	Prodigal:002006	CDS	2022	3545	.	-	0	ID=DPPHGBEM_00129;eC_number=6.2.1.3;Name=lcfB_1;db_xref=COG:COG0318;gene=lcfB_1;inference=ab initio prediction:Prodigal:002006,similar to AA sequence:UniProtKB:O07610;locus_tag=DPPHGBEM_00129;product=Long-chain-fatty-acid--CoA ligase
NZ_FOSV01000038.1	Prodigal:002006	CDS	3639	4502	.	+	0	ID=DPPHGBEM_00130;eC_number=3.5.2.6;Name=bla;gene=bla;inference=ab initio prediction:Prodigal:002006,similar to AA sequence:UniProtKB:E1ANH6;locus_tag=DPPHGBEM_00130;product=Beta-lactamase CTX-M-97
NZ_FOSV01000038.1	Prodigal:002006	CDS	4528	5067	.	-	0	ID=DPPHGBEM_00131;eC_number=2.3.1.-;Name=eis_1;gene=eis_1;inference=ab initio prediction:Prodigal:002006,protein motif:HAMAP:MF_01812;locus_tag=DPPHGBEM_00131;product=N-acetyltransferase Eis
NZ_FOSV01000038.1	Prodigal:002006	CDS	5244	7979	.	+	0	ID=DPPHGBEM_00132;inference=ab initio prediction:Prodigal:002006;locus_tag=DPPHGBEM_00132;product=hypothetical protein
NZ_FOSV01000038.1	Prodigal:002006	CDS	8216	9313	.	-	0	ID=DPPHGBEM_00133;Name=yejB;db_xref=COG:COG4174;gene=yejB;inference=ab initio prediction:Prodigal:002006,similar to AA sequence:UniProtKB:P0AFU0;locus_tag=DPPHGBEM_00133;product=Inner membrane ABC transporter permease protein YejB
NZ_FOSV01000038.1	Prodigal:002006	CDS	9321	11195	.	-	0	ID=DPPHGBEM_00134;inference=ab initio prediction:Prodigal:002006;locus_tag=DPPHGBEM_00134;product=hypothetical protein
NZ_FOSV01000038.1	Prodigal:002006	CDS	11192	13102	.	-	0	ID=DPPHGBEM_00135;inference=ab initio prediction:Prodigal:002006;locus_tag=DPPHGBEM_00135;product=hypothetical protein
NZ_FOSV01000038.1	Prodigal:002006	CDS	13281	14177	.	-	0	ID=DPPHGBEM_00136;inference=ab initio prediction:Prodigal:002006;locus_tag=DPPHGBEM_00136;product=hypothetical protein
NZ_FOSV01000038.1	Prodigal:002006	CDS	14439	15182	.	+	0	ID=DPPHGBEM_00137;eC_number=2.7.7.38;Name=kdsB_2;db_xref=COG:COG1212;gene=kdsB_2;inference=ab initio prediction:Prodigal:002006,similar to AA sequence:UniProtKB:P04951;locus_tag=DPPHGBEM_00137;product=3-deoxy-manno-octulosonate cytidylyltransferase
NZ_FOSV01000038.1	Prodigal:002006	CDS	15194	16051	.	+	0	ID=DPPHGBEM_00138;Name=pheA;db_xref=COG:COG0077;gene=pheA;inference=ab initio prediction:Prodigal:002006,similar to AA sequence:UniProtKB:P0A9J8;locus_tag=DPPHGBEM_00138;product=Bifunctional chorismate mutase/prephenate dehydratase
NZ_FOSV01000038.1	Prodigal:002006	CDS	16174	17676	.	-	0	ID=DPPHGBEM_00139;Name=dnaA;gene=dnaA;inference=ab initio prediction:Prodigal:002006,similar to AA sequence:UniProtKB:P68866;locus_tag=DPPHGBEM_00139;product=Chromosomal replication initiator protein DnaA
NZ_FOSV01000038.1	Prodigal:002006	CDS	18283	18549	.	-	0	ID=DPPHGBEM_00140;Name=rpsT;db_xref=COG:COG0268;gene=rpsT;inference=ab initio prediction:Prodigal:002006,similar to AA sequence:UniProtKB:Q6N0C7;locus_tag=DPPHGBEM_00140;product=30S ribosomal protein S20
NZ_FOSV01000038.1	Prodigal:002006	CDS	18971	19186	.	-	0	ID=DPPHGBEM_00141;inference=ab initio prediction:Prodigal:002006;locus_tag=DPPHGBEM_00141;product=hypothetical protein
NZ_FOSV01000017.1	Prodigal:002006	CDS	196	333	.	+	0	ID=DPPHGBEM_00142;inference=ab initio prediction:Prodigal:002006;locus_tag=DPPHGBEM_00142;product=hypothetical protein
NZ_FOSV01000017.1	Prodigal:002006	CDS	577	1986	.	+	0	ID=DPPHGBEM_00143;inference=ab initio prediction:Prodigal:002006;locus_tag=DPPHGBEM_00143;product=hypothetical protein
NZ_FOSV01000017.1	Prodigal:002006	CDS	2218	3444	.	-	0	ID=DPPHGBEM_00144;eC_number=3.4.16.4;Name=yfeW;gene=yfeW;inference=ab initio prediction:Prodigal:002006,protein motif:HAMAP:MF_01034;locus_tag=DPPHGBEM_00144;product=Putative D-alanyl-D-alanine carboxypeptidase
NZ_FOSV01000017.1	Prodigal:002006	CDS	3588	3920	.	+	0	ID=DPPHGBEM_00145;Name=emrE;db_xref=COG:COG2076;gene=emrE;inference=ab initio prediction:Prodigal:002006,similar to AA sequence:UniProtKB:P23895;locus_tag=DPPHGBEM_00145;product=Multidrug transporter EmrE
NZ_FOSV01000017.1	Prodigal:002006	CDS	4427	5800	.	+	0	ID=DPPHGBEM_00146;inference=ab initio prediction:Prodigal:002006;locus_tag=DPPHGBEM_00146;product=hypothetical protein
NZ_FOSV01000017.1	Prodigal:002006	CDS	5800	7374	.	+	0	ID=DPPHGBEM_00147;inference=ab initio prediction:Prodigal:002006;locus_tag=DPPHGBEM_00147;product=hypothetical protein
NZ_FOSV01000017.1	Prodigal:002006	CDS	7484	8575	.	+	0	ID=DPPHGBEM_00148;Name=yehL;db_xref=COG:COG0714;gene=yehL;inference=ab initio prediction:Prodigal:002006,similar to AA sequence:UniProtKB:P33348;locus_tag=DPPHGBEM_00148;product=putative protein YehL
NZ_FOSV01000017.1	Prodigal:002006	CDS	8581	10893	.	+	0	ID=DPPHGBEM_00149;inference=ab initio prediction:Prodigal:002006;locus_tag=DPPHGBEM_00149;product=hypothetical protein
NZ_FOSV01000017.1	Prodigal:002006	CDS	10890	12050	.	+	0	ID=DPPHGBEM_00150;inference=ab initio prediction:Prodigal:002006;locus_tag=DPPHGBEM_00150;product=hypothetical protein
NZ_FOSV01000017.1	Prodigal:002006	CDS	12151	12480	.	-	0	ID=DPPHGBEM_00151;inference=ab initio prediction:Prodigal:002006,similar to AA sequence:UniProtKB:P76169;locus_tag=DPPHGBEM_00151;note=UPF0060 membrane protein YnfA;product=hypothetical protein
NZ_FOSV01000017.1	Prodigal:002006	CDS	12523	12813	.	-	0	ID=DPPHGBEM_00152;inference=ab initio prediction:Prodigal:002006;locus_tag=DPPHGBEM_00152;product=hypothetical protein
NZ_FOSV01000017.1	Prodigal:002006	CDS	12944	14041	.	+	0	ID=DPPHGBEM_00153;eC_number=4.1.99.14;Name=splB;db_xref=COG:COG1533;gene=splB;inference=ab initio prediction:Prodigal:002006,similar to AA sequence:UniProtKB:P37956;locus_tag=DPPHGBEM_00153;product=Spore photoproduct lyase
NZ_FOSV01000017.1	Prodigal:002006	CDS	14059	14817	.	-	0	ID=DPPHGBEM_00154;Name=pdg;gene=pdg;inference=ab initio prediction:Prodigal:002006,similar to AA sequence:UniProtKB:P46303;locus_tag=DPPHGBEM_00154;product=Ultraviolet N-glycosylase/AP lyase
NZ_FOSV01000017.1	Prodigal:002006	CDS	14859	15638	.	-	0	ID=DPPHGBEM_00155;inference=ab initio prediction:Prodigal:002006;locus_tag=DPPHGBEM_00155;product=hypothetical protein
NZ_FOSV01000017.1	Prodigal:002006	CDS	15794	16687	.	+	0	ID=DPPHGBEM_00156;eC_number=5.1.1.7;Name=dapF;db_xref=COG:COG0253;gene=dapF;inference=ab initio prediction:Prodigal:002006,similar to AA sequence:UniProtKB:P44859;locus_tag=DPPHGBEM_00156;product=Diaminopimelate epimerase
NZ_FOSV01000017.1	Prodigal:002006	CDS	16684	17901	.	+	0	ID=DPPHGBEM_00157;eC_number=2.8.4.5;Name=mtaB;db_xref=COG:COG0621;gene=mtaB;inference=ab initio prediction:Prodigal:002006,similar to AA sequence:UniProtKB:P54462;locus_tag=DPPHGBEM_00157;product=Threonylcarbamoyladenosine tRNA methylthiotransferase MtaB
NZ_FOSV01000017.1	Prodigal:002006	CDS	18031	18789	.	-	0	ID=DPPHGBEM_00158;eC_number=5.4.99.-;db_xref=COG:COG0564;inference=ab initio prediction:Prodigal:002006,similar to AA sequence:UniProtKB:P9WHQ3;locus_tag=DPPHGBEM_00158;product=putative RNA pseudouridine synthase
NZ_FOSV01000017.1	Prodigal:002006	CDS	18836	20278	.	+	0	ID=DPPHGBEM_00159;Name=ftsY;gene=ftsY;inference=ab initio prediction:Prodigal:002006,protein motif:HAMAP:MF_00920;locus_tag=DPPHGBEM_00159;product=Signal recognition particle receptor FtsY
NZ_FOSV01000017.1	Prodigal:002006	CDS	20275	20922	.	+	0	ID=DPPHGBEM_00160;Name=yciB;db_xref=COG:COG2917;gene=yciB;inference=ab initio prediction:Prodigal:002006,similar to AA sequence:UniProtKB:P95745;locus_tag=DPPHGBEM_00160;product=Intracellular septation protein
NZ_FOSV01000017.1	Prodigal:002006	CDS	21021	21917	.	-	0	ID=DPPHGBEM_00161;eC_number=4.2.1.131;Name=crtC;gene=crtC;inference=ab initio prediction:Prodigal:002006,similar to AA sequence:UniProtKB:Q7X3G5;locus_tag=DPPHGBEM_00161;product=Acyclic carotenoid 1%2C2-hydratase
NZ_FOSV01000017.1	Prodigal:002006	CDS	21875	23407	.	-	0	ID=DPPHGBEM_00162;eC_number=1.3.99.27;Name=crtD;gene=crtD;inference=ab initio prediction:Prodigal:002006,similar to AA sequence:UniProtKB:Q9JPB5;locus_tag=DPPHGBEM_00162;product=Hydroxyneurosporene desaturase
NZ_FOSV01000017.1	Prodigal:002006	CDS	23514	24383	.	+	0	ID=DPPHGBEM_00163;eC_number=2.5.1.10;inference=ab initio prediction:Prodigal:002006,similar to AA sequence:UniProtKB:Q08291;locus_tag=DPPHGBEM_00163;product=Farnesyl diphosphate synthase
NZ_FOSV01000017.1	Prodigal:002006	CDS	24393	25550	.	+	0	ID=DPPHGBEM_00164;eC_number=2.1.1.210;Name=crtF;gene=crtF;inference=ab initio prediction:Prodigal:002006,similar to AA sequence:UniProtKB:D5AP78;locus_tag=DPPHGBEM_00164;product=Demethylspheroidene O-methyltransferase
NZ_FOSV01000017.1	Prodigal:002006	CDS	25651	26589	.	+	0	ID=DPPHGBEM_00165;eC_number=1.1.1.414;Name=lgoD;db_xref=COG:COG1063;gene=lgoD;inference=ab initio prediction:Prodigal:002006,similar to AA sequence:UniProtKB:P39400;locus_tag=DPPHGBEM_00165;product=L-galactonate-5-dehydrogenase
NZ_FOSV01000017.1	Prodigal:002006	CDS	26586	27590	.	+	0	ID=DPPHGBEM_00166;eC_number=1.3.7.15;Name=bchX;db_xref=COG:COG1348;gene=bchX;inference=ab initio prediction:Prodigal:002006,similar to AA sequence:UniProtKB:P26177;locus_tag=DPPHGBEM_00166;product=Chlorophyllide reductase 35.5 kDa chain
NZ_FOSV01000017.1	Prodigal:002006	CDS	27594	29123	.	+	0	ID=DPPHGBEM_00167;eC_number=1.3.7.15;Name=bchY;gene=bchY;inference=ab initio prediction:Prodigal:002006,similar to AA sequence:UniProtKB:P26178;locus_tag=DPPHGBEM_00167;product=Chlorophyllide reductase 52.5 kDa chain
NZ_FOSV01000017.1	Prodigal:002006	CDS	29123	30589	.	+	0	ID=DPPHGBEM_00168;eC_number=1.3.7.15;Name=bchZ;db_xref=COG:COG2710;gene=bchZ;inference=ab initio prediction:Prodigal:002006,similar to AA sequence:UniProtKB:P26179;locus_tag=DPPHGBEM_00168;product=Chlorophyllide reductase subunit Z
NZ_FOSV01000017.1	Prodigal:002006	CDS	30661	30885	.	+	0	ID=DPPHGBEM_00169;inference=ab initio prediction:Prodigal:002006;locus_tag=DPPHGBEM_00169;product=hypothetical protein
NZ_FOSV01000017.1	Prodigal:002006	CDS	31018	31251	.	+	0	ID=DPPHGBEM_00170;inference=ab initio prediction:Prodigal:002006;locus_tag=DPPHGBEM_00170;product=hypothetical protein
NZ_FOSV01000017.1	Prodigal:002006	CDS	31262	31450	.	+	0	ID=DPPHGBEM_00171;inference=ab initio prediction:Prodigal:002006,similar to AA sequence:UniProtKB:P80259;locus_tag=DPPHGBEM_00171;product=Light-harvesting protein B-880 alpha chain
NZ_FOSV01000017.1	Prodigal:002006	CDS	31529	32353	.	+	0	ID=DPPHGBEM_00172;Name=pufL;gene=pufL;inference=ab initio prediction:Prodigal:002006,similar to AA sequence:UniProtKB:P10717;locus_tag=DPPHGBEM_00172;product=Reaction center protein L chain
NZ_FOSV01000017.1	Prodigal:002006	CDS	32482	33459	.	+	0	ID=DPPHGBEM_00173;Name=pufM;gene=pufM;inference=ab initio prediction:Prodigal:002006,similar to AA sequence:UniProtKB:P10718;locus_tag=DPPHGBEM_00173;product=Reaction center protein M chain
NZ_FOSV01000017.1	Prodigal:002006	CDS	33456	34568	.	+	0	ID=DPPHGBEM_00174;Name=pufC;gene=pufC;inference=ab initio prediction:Prodigal:002006,similar to AA sequence:UniProtKB:D2Z0P5;locus_tag=DPPHGBEM_00174;product=Photosynthetic reaction center cytochrome c subunit
NZ_FOSV01000017.1	Prodigal:002006	CDS	35128	36894	.	+	0	ID=DPPHGBEM_00175;Name=prsD;gene=prsD;inference=ab initio prediction:Prodigal:002006,similar to AA sequence:UniProtKB:Q7ANN4;locus_tag=DPPHGBEM_00175;product=Type I secretion system ATP-binding protein PrsD
NZ_FOSV01000017.1	Prodigal:002006	CDS	36894	38240	.	+	0	ID=DPPHGBEM_00176;Name=prsE_1;gene=prsE_1;inference=ab initio prediction:Prodigal:002006,similar to AA sequence:UniProtKB:Q7ANN5;locus_tag=DPPHGBEM_00176;product=Type I secretion system membrane fusion protein PrsE
NZ_FOSV01000017.1	Prodigal:002006	CDS	38400	38525	.	+	0	ID=DPPHGBEM_00177;Name=rpmJ;db_xref=COG:COG0257;gene=rpmJ;inference=ab initio prediction:Prodigal:002006,similar to AA sequence:UniProtKB:Q6N253;locus_tag=DPPHGBEM_00177;product=50S ribosomal protein L36
NZ_FOSV01000017.1	Prodigal:002006	CDS	38607	39212	.	+	0	ID=DPPHGBEM_00178;inference=ab initio prediction:Prodigal:002006;locus_tag=DPPHGBEM_00178;product=hypothetical protein
NZ_FOSV01000017.1	Prodigal:002006	CDS	39221	40216	.	+	0	ID=DPPHGBEM_00179;eC_number=3.8.1.5;Name=dhmA_1;gene=dhmA_1;inference=ab initio prediction:Prodigal:002006,protein motif:HAMAP:MF_01230;locus_tag=DPPHGBEM_00179;product=Haloalkane dehalogenase
NZ_FOSV01000017.1	Prodigal:002006	CDS	40292	41605	.	-	0	ID=DPPHGBEM_00180;eC_number=2.7.7.7;Name=dinB;gene=dinB;inference=ab initio prediction:Prodigal:002006,protein motif:HAMAP:MF_01113;locus_tag=DPPHGBEM_00180;product=DNA polymerase IV
NZ_FOSV01000017.1	Prodigal:002006	CDS	41649	42503	.	+	0	ID=DPPHGBEM_00181;eC_number=1.3.1.54;Name=cobK;gene=cobK;inference=ab initio prediction:Prodigal:002006,similar to AA sequence:UniProtKB:P21920;locus_tag=DPPHGBEM_00181;product=Precorrin-6A reductase
NZ_FOSV01000017.1	Prodigal:002006	CDS	42681	44108	.	-	0	ID=DPPHGBEM_00182;inference=ab initio prediction:Prodigal:002006;locus_tag=DPPHGBEM_00182;product=hypothetical protein
NZ_FOSV01000017.1	Prodigal:002006	CDS	44253	44984	.	-	0	ID=DPPHGBEM_00183;inference=ab initio prediction:Prodigal:002006;locus_tag=DPPHGBEM_00183;product=hypothetical protein
NZ_FOSV01000017.1	Prodigal:002006	CDS	44994	45956	.	-	0	ID=DPPHGBEM_00184;eC_number=2.1.3.15;Name=accA;db_xref=COG:COG0825;gene=accA;inference=ab initio prediction:Prodigal:002006,similar to AA sequence:UniProtKB:P0ABD5;locus_tag=DPPHGBEM_00184;product=Acetyl-coenzyme A carboxylase carboxyl transferase subunit alpha
NZ_FOSV01000017.1	Prodigal:002006	CDS	46330	47115	.	+	0	ID=DPPHGBEM_00185;eC_number=1.1.1.30;Name=bdhA_1;gene=bdhA_1;inference=ab initio prediction:Prodigal:002006,similar to AA sequence:UniProtKB:O86034;locus_tag=DPPHGBEM_00185;product=D-beta-hydroxybutyrate dehydrogenase
NZ_FOSV01000017.1	Prodigal:002006	CDS	47173	47532	.	-	0	ID=DPPHGBEM_00186;inference=ab initio prediction:Prodigal:002006;locus_tag=DPPHGBEM_00186;product=hypothetical protein
NZ_FOSV01000017.1	Prodigal:002006	CDS	47723	48031	.	+	0	ID=DPPHGBEM_00187;inference=ab initio prediction:Prodigal:002006;locus_tag=DPPHGBEM_00187;product=hypothetical protein
NZ_FOSV01000017.1	Prodigal:002006	CDS	48102	49898	.	-	0	ID=DPPHGBEM_00188;inference=ab initio prediction:Prodigal:002006;locus_tag=DPPHGBEM_00188;product=hypothetical protein
NZ_FOSV01000017.1	Prodigal:002006	CDS	50530	51795	.	+	0	ID=DPPHGBEM_00189;eC_number=1.14.13.9;Name=kmo_1;gene=kmo_1;inference=ab initio prediction:Prodigal:002006,protein motif:HAMAP:MF_01971;locus_tag=DPPHGBEM_00189;product=Kynurenine 3-monooxygenase
NZ_FOSV01000017.1	Prodigal:002006	CDS	52160	52693	.	-	0	ID=DPPHGBEM_00190;inference=ab initio prediction:Prodigal:002006;locus_tag=DPPHGBEM_00190;product=hypothetical protein
NZ_FOSV01000017.1	Prodigal:002006	CDS	52880	53767	.	-	0	ID=DPPHGBEM_00191;inference=ab initio prediction:Prodigal:002006;locus_tag=DPPHGBEM_00191;product=hypothetical protein
NZ_FOSV01000017.1	Prodigal:002006	CDS	53754	55484	.	-	0	ID=DPPHGBEM_00192;eC_number=4.2.1.9;Name=ilvD_1;db_xref=COG:COG0129;gene=ilvD_1;inference=ab initio prediction:Prodigal:002006,similar to AA sequence:UniProtKB:P9WKJ5;locus_tag=DPPHGBEM_00192;product=Dihydroxy-acid dehydratase
NZ_FOSV01000017.1	Prodigal:002006	CDS	55860	56639	.	-	0	ID=DPPHGBEM_00193;eC_number=4.3.1.7;Name=eutC;db_xref=COG:COG4302;gene=eutC;inference=ab initio prediction:Prodigal:002006,similar to AA sequence:UniProtKB:P19636;locus_tag=DPPHGBEM_00193;product=Ethanolamine ammonia-lyase light chain
NZ_FOSV01000017.1	Prodigal:002006	CDS	56636	58018	.	-	0	ID=DPPHGBEM_00194;eC_number=4.3.1.7;Name=eutB;db_xref=COG:COG4303;gene=eutB;inference=ab initio prediction:Prodigal:002006,similar to AA sequence:UniProtKB:P0AEJ6;locus_tag=DPPHGBEM_00194;product=Ethanolamine ammonia-lyase heavy chain
NZ_FOSV01000017.1	Prodigal:002006	CDS	58096	58956	.	-	0	ID=DPPHGBEM_00195;inference=ab initio prediction:Prodigal:002006;locus_tag=DPPHGBEM_00195;product=hypothetical protein
NZ_FOSV01000017.1	Prodigal:002006	CDS	59209	59685	.	+	0	ID=DPPHGBEM_00196;inference=ab initio prediction:Prodigal:002006;locus_tag=DPPHGBEM_00196;product=hypothetical protein
NZ_FOSV01000017.1	Prodigal:002006	CDS	59736	60344	.	-	0	ID=DPPHGBEM_00197;inference=ab initio prediction:Prodigal:002006;locus_tag=DPPHGBEM_00197;product=hypothetical protein
NZ_FOSV01000017.1	Prodigal:002006	CDS	60341	61906	.	-	0	ID=DPPHGBEM_00198;Name=lutB;db_xref=COG:COG1139;gene=lutB;inference=ab initio prediction:Prodigal:002006,similar to AA sequence:UniProtKB:O07021;locus_tag=DPPHGBEM_00198;product=Lactate utilization protein B
NZ_FOSV01000017.1	Prodigal:002006	CDS	61903	62646	.	-	0	ID=DPPHGBEM_00199;Name=lutA_1;db_xref=COG:COG0247;gene=lutA_1;inference=ab initio prediction:Prodigal:002006,similar to AA sequence:UniProtKB:O07020;locus_tag=DPPHGBEM_00199;product=Lactate utilization protein A
NZ_FOSV01000017.1	Prodigal:002006	CDS	62770	63369	.	-	0	ID=DPPHGBEM_00200;Name=cycY;db_xref=COG:COG0526;gene=cycY;inference=ab initio prediction:Prodigal:002006,similar to AA sequence:UniProtKB:P30960;locus_tag=DPPHGBEM_00200;product=Thiol:disulfide interchange protein CycY
NZ_FOSV01000017.1	Prodigal:002006	CDS	63366	63509	.	-	0	ID=DPPHGBEM_00201;inference=ab initio prediction:Prodigal:002006;locus_tag=DPPHGBEM_00201;product=hypothetical protein
NZ_FOSV01000017.1	Prodigal:002006	CDS	63520	64320	.	-	0	ID=DPPHGBEM_00202;Name=ccmC;db_xref=COG:COG0755;gene=ccmC;inference=ab initio prediction:Prodigal:002006,similar to AA sequence:UniProtKB:P0ABM1;locus_tag=DPPHGBEM_00202;product=Heme exporter protein C
NZ_FOSV01000017.1	Prodigal:002006	CDS	64587	65426	.	+	0	ID=DPPHGBEM_00203;inference=ab initio prediction:Prodigal:002006;locus_tag=DPPHGBEM_00203;product=hypothetical protein
NZ_FOSV01000017.1	Prodigal:002006	CDS	65559	67436	.	-	0	ID=DPPHGBEM_00204;eC_number=4.2.1.9;Name=ilvD_2;db_xref=COG:COG0129;gene=ilvD_2;inference=ab initio prediction:Prodigal:002006,similar to AA sequence:UniProtKB:P55186;locus_tag=DPPHGBEM_00204;product=Dihydroxy-acid dehydratase
NZ_FOSV01000017.1	Prodigal:002006	CDS	67552	69108	.	-	0	ID=DPPHGBEM_00205;eC_number=2.3.3.13;Name=leuA;db_xref=COG:COG0119;gene=leuA;inference=ab initio prediction:Prodigal:002006,similar to AA sequence:UniProtKB:Q9JZG1;locus_tag=DPPHGBEM_00205;product=2-isopropylmalate synthase
NZ_FOSV01000017.1	Prodigal:002006	CDS	69501	69830	.	+	0	ID=DPPHGBEM_00206;inference=ab initio prediction:Prodigal:002006;locus_tag=DPPHGBEM_00206;product=hypothetical protein
NZ_FOSV01000017.1	Prodigal:002006	CDS	69832	70563	.	-	0	ID=DPPHGBEM_00207;inference=ab initio prediction:Prodigal:002006;locus_tag=DPPHGBEM_00207;product=hypothetical protein
NZ_FOSV01000017.1	Prodigal:002006	CDS	70553	71470	.	-	0	ID=DPPHGBEM_00208;eC_number=5.3.3.17;Name=phzF;gene=phzF;inference=ab initio prediction:Prodigal:002006,similar to AA sequence:UniProtKB:Q51792;locus_tag=DPPHGBEM_00208;product=Trans-2%2C3-dihydro-3-hydroxyanthranilate isomerase
NZ_FOSV01000017.1	Prodigal:002006	CDS	71484	72335	.	-	0	ID=DPPHGBEM_00209;eC_number=2.7.1.35;Name=pdxY;db_xref=COG:COG2240;gene=pdxY;inference=ab initio prediction:Prodigal:002006,similar to AA sequence:UniProtKB:Q7CIR8;locus_tag=DPPHGBEM_00209;product=Pyridoxal kinase PdxY
NZ_FOSV01000017.1	Prodigal:002006	CDS	72455	72976	.	+	0	ID=DPPHGBEM_00210;Name=yabI;db_xref=COG:COG0586;gene=yabI;inference=ab initio prediction:Prodigal:002006,similar to AA sequence:UniProtKB:P30149;locus_tag=DPPHGBEM_00210;product=Inner membrane protein YabI
NZ_FOSV01000017.1	Prodigal:002006	CDS	73039	73815	.	+	0	ID=DPPHGBEM_00211;Name=btuF;gene=btuF;inference=ab initio prediction:Prodigal:002006,protein motif:HAMAP:MF_01000;locus_tag=DPPHGBEM_00211;product=Vitamin B12-binding protein
NZ_FOSV01000017.1	Prodigal:002006	CDS	73901	74401	.	+	0	ID=DPPHGBEM_00212;inference=ab initio prediction:Prodigal:002006;locus_tag=DPPHGBEM_00212;product=hypothetical protein
NZ_FOSV01000017.1	Prodigal:002006	CDS	74465	74797	.	-	0	ID=DPPHGBEM_00213;inference=ab initio prediction:Prodigal:002006;locus_tag=DPPHGBEM_00213;product=hypothetical protein
NZ_FOSV01000017.1	Prodigal:002006	CDS	74978	75220	.	-	0	ID=DPPHGBEM_00214;inference=ab initio prediction:Prodigal:002006;locus_tag=DPPHGBEM_00214;product=hypothetical protein
NZ_FOSV01000017.1	Prodigal:002006	CDS	75217	75405	.	-	0	ID=DPPHGBEM_00215;inference=ab initio prediction:Prodigal:002006;locus_tag=DPPHGBEM_00215;product=hypothetical protein
NZ_FOSV01000017.1	Prodigal:002006	CDS	75470	76900	.	-	0	ID=DPPHGBEM_00216;eC_number=4.2.1.2;Name=fumC;db_xref=COG:COG0114;gene=fumC;inference=ab initio prediction:Prodigal:002006,similar to AA sequence:UniProtKB:Q92PB6;locus_tag=DPPHGBEM_00216;product=Fumarate hydratase class II
NZ_FOSV01000017.1	Prodigal:002006	CDS	77024	78415	.	+	0	ID=DPPHGBEM_00217;eC_number=1.14.-.-;inference=ab initio prediction:Prodigal:002006,similar to AA sequence:UniProtKB:P9WPN3;locus_tag=DPPHGBEM_00217;product=Putative cytochrome P450 132
NZ_FOSV01000017.1	Prodigal:002006	CDS	78441	78824	.	+	0	ID=DPPHGBEM_00218;inference=ab initio prediction:Prodigal:002006;locus_tag=DPPHGBEM_00218;product=hypothetical protein
NZ_FOSV01000017.1	Prodigal:002006	CDS	78906	79415	.	+	0	ID=DPPHGBEM_00219;eC_number=1.2.99.6;Name=paoA_1;db_xref=COG:COG2080;gene=paoA_1;inference=ab initio prediction:Prodigal:002006,similar to AA sequence:UniProtKB:P77165;locus_tag=DPPHGBEM_00219;product=Aldehyde oxidoreductase iron-sulfur-binding subunit PaoA
NZ_FOSV01000017.1	Prodigal:002006	CDS	79412	80458	.	+	0	ID=DPPHGBEM_00220;eC_number=1.2.99.6;Name=paoB_1;db_xref=COG:COG1319;gene=paoB_1;inference=ab initio prediction:Prodigal:002006,similar to AA sequence:UniProtKB:P77324;locus_tag=DPPHGBEM_00220;product=Aldehyde oxidoreductase FAD-binding subunit PaoB
NZ_FOSV01000017.1	Prodigal:002006	CDS	80451	82694	.	+	0	ID=DPPHGBEM_00221;eC_number=1.2.99.6;Name=paoC_1;db_xref=COG:COG1529;gene=paoC_1;inference=ab initio prediction:Prodigal:002006,similar to AA sequence:UniProtKB:P77489;locus_tag=DPPHGBEM_00221;product=Aldehyde oxidoreductase molybdenum-binding subunit PaoC
NZ_FOSV01000017.1	Prodigal:002006	CDS	82634	82759	.	-	0	ID=DPPHGBEM_00222;inference=ab initio prediction:Prodigal:002006;locus_tag=DPPHGBEM_00222;product=hypothetical protein
NZ_FOSV01000017.1	Prodigal:002006	CDS	82803	83468	.	-	0	ID=DPPHGBEM_00223;inference=ab initio prediction:Prodigal:002006;locus_tag=DPPHGBEM_00223;product=hypothetical protein
NZ_FOSV01000017.1	Prodigal:002006	CDS	83622	84305	.	+	0	ID=DPPHGBEM_00224;eC_number=2.7.1.25;Name=cysC;db_xref=COG:COG0529;gene=cysC;inference=ab initio prediction:Prodigal:002006,similar to AA sequence:UniProtKB:P0A6J1;locus_tag=DPPHGBEM_00224;product=Adenylyl-sulfate kinase
NZ_FOSV01000017.1	Prodigal:002006	CDS	84265	85260	.	-	0	ID=DPPHGBEM_00225;inference=ab initio prediction:Prodigal:002006;locus_tag=DPPHGBEM_00225;product=hypothetical protein
NZ_FOSV01000017.1	Prodigal:002006	CDS	85494	85940	.	-	0	ID=DPPHGBEM_00226;inference=ab initio prediction:Prodigal:002006;locus_tag=DPPHGBEM_00226;product=hypothetical protein
NZ_FOSV01000017.1	Prodigal:002006	CDS	85947	86276	.	-	0	ID=DPPHGBEM_00227;inference=ab initio prediction:Prodigal:002006;locus_tag=DPPHGBEM_00227;product=hypothetical protein
NZ_FOSV01000017.1	Prodigal:002006	CDS	86279	86755	.	-	0	ID=DPPHGBEM_00228;inference=ab initio prediction:Prodigal:002006;locus_tag=DPPHGBEM_00228;product=hypothetical protein
NZ_FOSV01000017.1	Prodigal:002006	CDS	86830	87243	.	-	0	ID=DPPHGBEM_00229;inference=ab initio prediction:Prodigal:002006;locus_tag=DPPHGBEM_00229;product=hypothetical protein
NZ_FOSV01000017.1	Prodigal:002006	CDS	87247	88017	.	-	0	ID=DPPHGBEM_00230;inference=ab initio prediction:Prodigal:002006;locus_tag=DPPHGBEM_00230;product=hypothetical protein
NZ_FOSV01000017.1	Prodigal:002006	CDS	88014	90095	.	-	0	ID=DPPHGBEM_00231;Name=flhA_1;db_xref=COG:COG1298;gene=flhA_1;inference=ab initio prediction:Prodigal:002006,similar to AA sequence:UniProtKB:Q8YDK9;locus_tag=DPPHGBEM_00231;product=Flagellar biosynthesis protein FlhA
NZ_FOSV01000017.1	Prodigal:002006	CDS	90172	91074	.	-	0	ID=DPPHGBEM_00232;Name=dmlR_1;gene=dmlR_1;inference=ab initio prediction:Prodigal:002006,similar to AA sequence:UniProtKB:P76250;locus_tag=DPPHGBEM_00232;product=HTH-type transcriptional regulator DmlR
NZ_FOSV01000017.1	Prodigal:002006	CDS	91172	92116	.	+	0	ID=DPPHGBEM_00233;eC_number=3.3.2.10;inference=ab initio prediction:Prodigal:002006,similar to AA sequence:UniProtKB:O52866;locus_tag=DPPHGBEM_00233;product=Soluble epoxide hydrolase
NZ_FOSV01000017.1	Prodigal:002006	CDS	92386	92652	.	-	0	ID=DPPHGBEM_00234;inference=ab initio prediction:Prodigal:002006;locus_tag=DPPHGBEM_00234;product=hypothetical protein
NZ_FOSV01000017.1	Prodigal:002006	CDS	92719	93135	.	-	0	ID=DPPHGBEM_00235;Name=flgD;db_xref=COG:COG1843;gene=flgD;inference=ab initio prediction:Prodigal:002006,similar to AA sequence:UniProtKB:P0A1I9;locus_tag=DPPHGBEM_00235;product=Basal-body rod modification protein FlgD
NZ_FOSV01000017.1	Prodigal:002006	CDS	93132	93701	.	-	0	ID=DPPHGBEM_00236;Name=flbT_1;gene=flbT_1;inference=ab initio prediction:Prodigal:002006,protein motif:HAMAP:MF_00783;locus_tag=DPPHGBEM_00236;product=flagellum biosynthesis repressor protein FlbT
NZ_FOSV01000017.1	Prodigal:002006	CDS	93710	94060	.	-	0	ID=DPPHGBEM_00237;inference=ab initio prediction:Prodigal:002006;locus_tag=DPPHGBEM_00237;product=hypothetical protein
NZ_FOSV01000017.1	Prodigal:002006	CDS	94108	95142	.	-	0	ID=DPPHGBEM_00238;inference=ab initio prediction:Prodigal:002006;locus_tag=DPPHGBEM_00238;product=hypothetical protein
NZ_FOSV01000017.1	Prodigal:002006	CDS	95151	96620	.	-	0	ID=DPPHGBEM_00239;inference=ab initio prediction:Prodigal:002006;locus_tag=DPPHGBEM_00239;product=hypothetical protein
NZ_FOSV01000017.1	Prodigal:002006	CDS	96747	97940	.	-	0	ID=DPPHGBEM_00240;Name=flgE_1;db_xref=COG:COG1749;gene=flgE_1;inference=ab initio prediction:Prodigal:002006,similar to AA sequence:UniProtKB:Q8YDL6;locus_tag=DPPHGBEM_00240;product=Flagellar hook protein FlgE
NZ_FOSV01000017.1	Prodigal:002006	CDS	98032	99369	.	-	0	ID=DPPHGBEM_00241;eC_number=7.1.2.2;Name=ssaN;db_xref=COG:COG1157;gene=ssaN;inference=ab initio prediction:Prodigal:002006,similar to AA sequence:UniProtKB:P74857;locus_tag=DPPHGBEM_00241;product=putative secretion system apparatus ATP synthase SsaN
NZ_FOSV01000017.1	Prodigal:002006	CDS	99374	100099	.	-	0	ID=DPPHGBEM_00242;Name=flgG_1;db_xref=COG:COG4786;gene=flgG_1;inference=ab initio prediction:Prodigal:002006,similar to AA sequence:UniProtKB:P0A1J3;locus_tag=DPPHGBEM_00242;product=Flagellar basal-body rod protein FlgG
NZ_FOSV01000017.1	Prodigal:002006	CDS	100109	101332	.	-	0	ID=DPPHGBEM_00243;inference=ab initio prediction:Prodigal:002006;locus_tag=DPPHGBEM_00243;product=hypothetical protein
NZ_FOSV01000017.1	Prodigal:002006	CDS	101451	102044	.	-	0	ID=DPPHGBEM_00244;inference=ab initio prediction:Prodigal:002006;locus_tag=DPPHGBEM_00244;product=hypothetical protein
NZ_FOSV01000017.1	Prodigal:002006	CDS	102196	102465	.	+	0	ID=DPPHGBEM_00245;inference=ab initio prediction:Prodigal:002006;locus_tag=DPPHGBEM_00245;product=hypothetical protein
NZ_FOSV01000029.1	Prodigal:002006	CDS	565	1530	.	-	0	ID=DPPHGBEM_00246;eC_number=3.1.2.6;Name=gloB_1;gene=gloB_1;inference=ab initio prediction:Prodigal:002006,protein motif:HAMAP:MF_01374;locus_tag=DPPHGBEM_00246;product=Hydroxyacylglutathione hydrolase
NZ_FOSV01000029.1	Prodigal:002006	CDS	1527	2324	.	-	0	ID=DPPHGBEM_00247;inference=ab initio prediction:Prodigal:002006;locus_tag=DPPHGBEM_00247;product=hypothetical protein
NZ_FOSV01000029.1	Prodigal:002006	CDS	2339	2923	.	-	0	ID=DPPHGBEM_00248;inference=ab initio prediction:Prodigal:002006;locus_tag=DPPHGBEM_00248;product=hypothetical protein
NZ_FOSV01000029.1	Prodigal:002006	CDS	2920	3477	.	-	0	ID=DPPHGBEM_00249;Name=yceJ_1;db_xref=COG:COG3038;gene=yceJ_1;inference=ab initio prediction:Prodigal:002006,similar to AA sequence:UniProtKB:P75925;locus_tag=DPPHGBEM_00249;product=Cytochrome b561 
NZ_FOSV01000029.1	Prodigal:002006	CDS	3474	3788	.	-	0	ID=DPPHGBEM_00250;inference=ab initio prediction:Prodigal:002006;locus_tag=DPPHGBEM_00250;product=hypothetical protein
NZ_FOSV01000029.1	Prodigal:002006	CDS	3797	4258	.	-	0	ID=DPPHGBEM_00251;inference=ab initio prediction:Prodigal:002006;locus_tag=DPPHGBEM_00251;product=hypothetical protein
NZ_FOSV01000029.1	Prodigal:002006	CDS	4320	4742	.	-	0	ID=DPPHGBEM_00252;inference=ab initio prediction:Prodigal:002006;locus_tag=DPPHGBEM_00252;product=hypothetical protein
NZ_FOSV01000029.1	Prodigal:002006	CDS	4739	5428	.	-	0	ID=DPPHGBEM_00253;inference=ab initio prediction:Prodigal:002006;locus_tag=DPPHGBEM_00253;product=hypothetical protein
NZ_FOSV01000029.1	Prodigal:002006	CDS	5545	7485	.	-	0	ID=DPPHGBEM_00254;eC_number=1.1.2.8;Name=exaA_1;db_xref=COG:COG4993;gene=exaA_1;inference=ab initio prediction:Prodigal:002006,similar to AA sequence:UniProtKB:Q9Z4J7;locus_tag=DPPHGBEM_00254;product=Quinoprotein alcohol dehydrogenase (cytochrome c)
NZ_FOSV01000029.1	Prodigal:002006	CDS	7877	8518	.	+	0	ID=DPPHGBEM_00255;Name=degU_1;db_xref=COG:COG2197;gene=degU_1;inference=ab initio prediction:Prodigal:002006,similar to AA sequence:UniProtKB:P13800;locus_tag=DPPHGBEM_00255;product=Transcriptional regulatory protein DegU
NZ_FOSV01000029.1	Prodigal:002006	CDS	8583	8930	.	-	0	ID=DPPHGBEM_00256;inference=ab initio prediction:Prodigal:002006;locus_tag=DPPHGBEM_00256;product=hypothetical protein
NZ_FOSV01000029.1	Prodigal:002006	CDS	8927	10504	.	-	0	ID=DPPHGBEM_00257;inference=ab initio prediction:Prodigal:002006;locus_tag=DPPHGBEM_00257;product=hypothetical protein
NZ_FOSV01000029.1	Prodigal:002006	CDS	10501	10803	.	-	0	ID=DPPHGBEM_00258;inference=ab initio prediction:Prodigal:002006;locus_tag=DPPHGBEM_00258;product=hypothetical protein
NZ_FOSV01000029.1	Prodigal:002006	CDS	10810	13368	.	-	0	ID=DPPHGBEM_00259;Name=fatA;gene=fatA;inference=ab initio prediction:Prodigal:002006,similar to AA sequence:UniProtKB:P11461;locus_tag=DPPHGBEM_00259;product=Ferric-anguibactin receptor FatA
NZ_FOSV01000029.1	Prodigal:002006	CDS	13488	14438	.	-	0	ID=DPPHGBEM_00260;Name=fecR_1;db_xref=COG:COG3712;gene=fecR_1;inference=ab initio prediction:Prodigal:002006,similar to AA sequence:UniProtKB:P23485;locus_tag=DPPHGBEM_00260;product=Protein FecR
NZ_FOSV01000029.1	Prodigal:002006	CDS	14525	15031	.	-	0	ID=DPPHGBEM_00261;Name=fecI_1;db_xref=COG:COG1595;gene=fecI_1;inference=ab initio prediction:Prodigal:002006,similar to AA sequence:UniProtKB:P23484;locus_tag=DPPHGBEM_00261;product=putative RNA polymerase sigma factor FecI
NZ_FOSV01000029.1	Prodigal:002006	CDS	15708	17930	.	+	0	ID=DPPHGBEM_00262;Name=cntO_1;db_xref=COG:COG1629;gene=cntO_1;inference=ab initio prediction:Prodigal:002006,similar to AA sequence:UniProtKB:Q9HUX3;locus_tag=DPPHGBEM_00262;product=Metal-pseudopaline receptor CntO
NZ_FOSV01000029.1	Prodigal:002006	CDS	17930	18673	.	+	0	ID=DPPHGBEM_00263;eC_number=7.6.2.-;db_xref=COG:COG1131;inference=ab initio prediction:Prodigal:002006,similar to AA sequence:UniProtKB:O86311;locus_tag=DPPHGBEM_00263;product=Multidrug efflux system ATP-binding protein
NZ_FOSV01000029.1	Prodigal:002006	CDS	18670	20064	.	+	0	ID=DPPHGBEM_00264;inference=ab initio prediction:Prodigal:002006;locus_tag=DPPHGBEM_00264;product=hypothetical protein
NZ_FOSV01000029.1	Prodigal:002006	CDS	20061	21548	.	+	0	ID=DPPHGBEM_00265;inference=ab initio prediction:Prodigal:002006;locus_tag=DPPHGBEM_00265;product=hypothetical protein
NZ_FOSV01000029.1	Prodigal:002006	CDS	21605	22738	.	+	0	ID=DPPHGBEM_00266;inference=ab initio prediction:Prodigal:002006;locus_tag=DPPHGBEM_00266;product=hypothetical protein
NZ_FOSV01000029.1	Prodigal:002006	CDS	23161	25161	.	+	0	ID=DPPHGBEM_00267;Name=btuB_1;gene=btuB_1;inference=ab initio prediction:Prodigal:002006,protein motif:HAMAP:MF_01531;locus_tag=DPPHGBEM_00267;product=Vitamin B12 transporter BtuB
NZ_FOSV01000029.1	Prodigal:002006	CDS	25169	26011	.	+	0	ID=DPPHGBEM_00268;inference=ab initio prediction:Prodigal:002006;locus_tag=DPPHGBEM_00268;product=hypothetical protein
NZ_FOSV01000029.1	Prodigal:002006	CDS	26008	27054	.	+	0	ID=DPPHGBEM_00269;Name=fecD;db_xref=COG:COG0609;gene=fecD;inference=ab initio prediction:Prodigal:002006,similar to AA sequence:UniProtKB:P15029;locus_tag=DPPHGBEM_00269;product=Fe(3+) dicitrate transport system permease protein FecD
NZ_FOSV01000029.1	Prodigal:002006	CDS	27051	27866	.	+	0	ID=DPPHGBEM_00270;Name=fecE;db_xref=COG:COG1120;gene=fecE;inference=ab initio prediction:Prodigal:002006,similar to AA sequence:UniProtKB:P15031;locus_tag=DPPHGBEM_00270;product=Fe(3+) dicitrate transport ATP-binding protein FecE
NZ_FOSV01000029.1	Prodigal:002006	CDS	27844	28809	.	+	0	ID=DPPHGBEM_00271;inference=ab initio prediction:Prodigal:002006;locus_tag=DPPHGBEM_00271;product=hypothetical protein
NZ_FOSV01000029.1	Prodigal:002006	CDS	28802	29386	.	+	0	ID=DPPHGBEM_00272;inference=ab initio prediction:Prodigal:002006;locus_tag=DPPHGBEM_00272;product=hypothetical protein
NZ_FOSV01000029.1	Prodigal:002006	CDS	29834	30862	.	-	0	ID=DPPHGBEM_00273;Name=tehA_1;db_xref=COG:COG1275;gene=tehA_1;inference=ab initio prediction:Prodigal:002006,similar to AA sequence:UniProtKB:P25396;locus_tag=DPPHGBEM_00273;product=Tellurite resistance protein TehA
NZ_FOSV01000029.1	Prodigal:002006	CDS	31058	31888	.	+	0	ID=DPPHGBEM_00274;eC_number=1.3.1.87;Name=hcaB_2;gene=hcaB_2;inference=ab initio prediction:Prodigal:002006,protein motif:HAMAP:MF_01647;locus_tag=DPPHGBEM_00274;product=3-phenylpropionate-dihydrodiol/cinnamic acid-dihydrodiol dehydrogenase
NZ_FOSV01000029.1	Prodigal:002006	CDS	32016	32981	.	-	0	ID=DPPHGBEM_00275;eC_number=4.1.1.114;Name=oleB;db_xref=COG:COG0596;gene=oleB;inference=ab initio prediction:Prodigal:002006,similar to AA sequence:UniProtKB:Q8PDW8;locus_tag=DPPHGBEM_00275;product=Cis-3-alkyl-4-alkyloxetan-2-one decarboxylase
NZ_FOSV01000029.1	Prodigal:002006	CDS	33180	34070	.	-	0	ID=DPPHGBEM_00276;Name=dmlR_2;gene=dmlR_2;inference=ab initio prediction:Prodigal:002006,similar to AA sequence:UniProtKB:P76250;locus_tag=DPPHGBEM_00276;product=HTH-type transcriptional regulator DmlR
NZ_FOSV01000029.1	Prodigal:002006	CDS	34189	34551	.	-	0	ID=DPPHGBEM_00277;inference=ab initio prediction:Prodigal:002006;locus_tag=DPPHGBEM_00277;product=hypothetical protein
NZ_FOSV01000029.1	Prodigal:002006	CDS	34581	35045	.	-	0	ID=DPPHGBEM_00278;inference=ab initio prediction:Prodigal:002006;locus_tag=DPPHGBEM_00278;product=hypothetical protein
NZ_FOSV01000029.1	Prodigal:002006	CDS	35131	37194	.	-	0	ID=DPPHGBEM_00279;eC_number=1.14.12.17;Name=hmp_1;gene=hmp_1;inference=ab initio prediction:Prodigal:002006,protein motif:HAMAP:MF_01252;locus_tag=DPPHGBEM_00279;product=Flavohemoprotein
NZ_FOSV01000029.1	Prodigal:002006	CDS	37253	37870	.	-	0	ID=DPPHGBEM_00280;eC_number=2.5.1.18;Name=gst_1;db_xref=COG:COG0625;gene=gst_1;inference=ab initio prediction:Prodigal:002006,similar to AA sequence:UniProtKB:P45875;locus_tag=DPPHGBEM_00280;product=Glutathione S-transferase GST-4.5
NZ_FOSV01000029.1	Prodigal:002006	CDS	38045	38668	.	-	0	ID=DPPHGBEM_00281;eC_number=4.-.-.-;Name=ycaC;db_xref=COG:COG1335;gene=ycaC;inference=ab initio prediction:Prodigal:002006,similar to AA sequence:UniProtKB:P21367;locus_tag=DPPHGBEM_00281;product=putative hydrolase YcaC
NZ_FOSV01000029.1	Prodigal:002006	CDS	38836	39702	.	-	0	ID=DPPHGBEM_00282;Name=dmlR_3;gene=dmlR_3;inference=ab initio prediction:Prodigal:002006,similar to AA sequence:UniProtKB:P76250;locus_tag=DPPHGBEM_00282;product=HTH-type transcriptional regulator DmlR
NZ_FOSV01000029.1	Prodigal:002006	CDS	39811	40557	.	+	0	ID=DPPHGBEM_00283;inference=ab initio prediction:Prodigal:002006;locus_tag=DPPHGBEM_00283;product=hypothetical protein
NZ_FOSV01000029.1	Prodigal:002006	CDS	40832	41722	.	-	0	ID=DPPHGBEM_00284;Name=dmlR_4;gene=dmlR_4;inference=ab initio prediction:Prodigal:002006,similar to AA sequence:UniProtKB:P76250;locus_tag=DPPHGBEM_00284;product=HTH-type transcriptional regulator DmlR
NZ_FOSV01000029.1	Prodigal:002006	CDS	41825	42694	.	+	0	ID=DPPHGBEM_00285;inference=ab initio prediction:Prodigal:002006;locus_tag=DPPHGBEM_00285;product=hypothetical protein
NZ_FOSV01000029.1	Prodigal:002006	CDS	42736	43209	.	+	0	ID=DPPHGBEM_00286;inference=ab initio prediction:Prodigal:002006;locus_tag=DPPHGBEM_00286;product=hypothetical protein
NZ_FOSV01000029.1	Prodigal:002006	CDS	43406	43729	.	-	0	ID=DPPHGBEM_00287;Name=rhaR_1;gene=rhaR_1;inference=ab initio prediction:Prodigal:002006,protein motif:HAMAP:MF_01533;locus_tag=DPPHGBEM_00287;product=HTH-type transcriptional activator RhaR
NZ_FOSV01000029.1	Prodigal:002006	CDS	43793	44365	.	-	0	ID=DPPHGBEM_00288;inference=ab initio prediction:Prodigal:002006;locus_tag=DPPHGBEM_00288;product=hypothetical protein
NZ_FOSV01000029.1	Prodigal:002006	CDS	44922	45350	.	+	0	ID=DPPHGBEM_00289;inference=ab initio prediction:Prodigal:002006;locus_tag=DPPHGBEM_00289;product=hypothetical protein
NZ_FOSV01000029.1	Prodigal:002006	CDS	45364	45594	.	+	0	ID=DPPHGBEM_00290;inference=ab initio prediction:Prodigal:002006;locus_tag=DPPHGBEM_00290;product=hypothetical protein
NZ_FOSV01000029.1	Prodigal:002006	CDS	45637	45882	.	-	0	ID=DPPHGBEM_00291;inference=ab initio prediction:Prodigal:002006;locus_tag=DPPHGBEM_00291;product=hypothetical protein
NZ_FOSV01000029.1	Prodigal:002006	CDS	46088	47785	.	-	0	ID=DPPHGBEM_00292;eC_number=1.14.13.127;Name=mhpA;gene=mhpA;inference=ab initio prediction:Prodigal:002006,protein motif:HAMAP:MF_01652;locus_tag=DPPHGBEM_00292;product=3-(3-hydroxy-phenyl)propionate/3-hydroxycinnamic acid hydroxylase
NZ_FOSV01000029.1	Prodigal:002006	CDS	47782	48303	.	-	0	ID=DPPHGBEM_00293;Name=slyA_1;gene=slyA_1;inference=ab initio prediction:Prodigal:002006,protein motif:HAMAP:MF_01819;locus_tag=DPPHGBEM_00293;product=Transcriptional regulator SlyA
NZ_FOSV01000029.1	Prodigal:002006	CDS	48756	49877	.	+	0	ID=DPPHGBEM_00294;eC_number=3.5.4.44;Name=doeA;db_xref=COG:COG0006;gene=doeA;inference=ab initio prediction:Prodigal:002006,similar to AA sequence:UniProtKB:E1V7W1;locus_tag=DPPHGBEM_00294;product=Ectoine hydrolase
NZ_FOSV01000029.1	Prodigal:002006	CDS	50122	52758	.	+	0	ID=DPPHGBEM_00295;inference=ab initio prediction:Prodigal:002006;locus_tag=DPPHGBEM_00295;product=hypothetical protein
NZ_FOSV01000016.1	Prodigal:002006	CDS	1	339	.	+	0	ID=DPPHGBEM_00296;db_xref=COG:COG3039;inference=ab initio prediction:Prodigal:002006,similar to AA sequence:ISfinder:ISMch2;locus_tag=DPPHGBEM_00296;product=IS5 family transposase ISMch2
NZ_FOSV01000016.1	Prodigal:002006	CDS	464	976	.	-	0	ID=DPPHGBEM_00297;inference=ab initio prediction:Prodigal:002006;locus_tag=DPPHGBEM_00297;product=hypothetical protein
NZ_FOSV01000016.1	Prodigal:002006	CDS	1064	2533	.	-	0	ID=DPPHGBEM_00298;eC_number=2.7.7.-;Name=selO;db_xref=COG:COG0397;gene=selO;inference=ab initio prediction:Prodigal:002006,similar to AA sequence:UniProtKB:P77649;locus_tag=DPPHGBEM_00298;product=Protein adenylyltransferase SelO
NZ_FOSV01000016.1	Prodigal:002006	CDS	2743	4518	.	+	0	ID=DPPHGBEM_00299;eC_number=7.5.2.5;Name=pglK;db_xref=COG:COG1132;gene=pglK;inference=ab initio prediction:Prodigal:002006,similar to AA sequence:UniProtKB:Q0P9C4;locus_tag=DPPHGBEM_00299;product=Protein glycosylation K
NZ_FOSV01000016.1	Prodigal:002006	CDS	4639	5517	.	+	0	ID=DPPHGBEM_00300;Name=lacX;gene=lacX;inference=ab initio prediction:Prodigal:002006,similar to AA sequence:UniProtKB:P23496;locus_tag=DPPHGBEM_00300;product=Protein LacX%2C plasmid
NZ_FOSV01000016.1	Prodigal:002006	CDS	5623	5832	.	-	0	ID=DPPHGBEM_00301;Name=mopII;gene=mopII;inference=ab initio prediction:Prodigal:002006,similar to AA sequence:UniProtKB:P08854;locus_tag=DPPHGBEM_00301;product=Molybdenum-pterin-binding protein 2
NZ_FOSV01000016.1	Prodigal:002006	CDS	5915	6283	.	-	0	ID=DPPHGBEM_00302;inference=ab initio prediction:Prodigal:002006;locus_tag=DPPHGBEM_00302;product=hypothetical protein
NZ_FOSV01000016.1	Prodigal:002006	CDS	6556	7113	.	+	0	ID=DPPHGBEM_00303;inference=ab initio prediction:Prodigal:002006;locus_tag=DPPHGBEM_00303;product=hypothetical protein
NZ_FOSV01000016.1	Prodigal:002006	CDS	7176	7661	.	-	0	ID=DPPHGBEM_00304;Name=rpsI;db_xref=COG:COG0103;gene=rpsI;inference=ab initio prediction:Prodigal:002006,similar to AA sequence:UniProtKB:Q6N650;locus_tag=DPPHGBEM_00304;product=30S ribosomal protein S9
NZ_FOSV01000016.1	Prodigal:002006	CDS	7664	8125	.	-	0	ID=DPPHGBEM_00305;Name=rplM;db_xref=COG:COG0102;gene=rplM;inference=ab initio prediction:Prodigal:002006,similar to AA sequence:UniProtKB:Q6N651;locus_tag=DPPHGBEM_00305;product=50S ribosomal protein L13
NZ_FOSV01000016.1	Prodigal:002006	CDS	9073	10374	.	+	0	ID=DPPHGBEM_00306;Name=oxlT_1;gene=oxlT_1;inference=ab initio prediction:Prodigal:002006,similar to AA sequence:UniProtKB:Q51330;locus_tag=DPPHGBEM_00306;product=Oxalate:formate antiporter
NZ_FOSV01000016.1	Prodigal:002006	CDS	10443	10601	.	-	0	ID=DPPHGBEM_00307;inference=ab initio prediction:Prodigal:002006;locus_tag=DPPHGBEM_00307;product=hypothetical protein
NZ_FOSV01000016.1	Prodigal:002006	CDS	10963	12045	.	+	0	ID=DPPHGBEM_00308;Name=ada;db_xref=COG:COG0350;gene=ada;inference=ab initio prediction:Prodigal:002006,similar to AA sequence:UniProtKB:P06134;locus_tag=DPPHGBEM_00308;product=Bifunctional transcriptional activator/DNA repair enzyme Ada
NZ_FOSV01000016.1	Prodigal:002006	CDS	12014	13048	.	-	0	ID=DPPHGBEM_00309;inference=ab initio prediction:Prodigal:002006;locus_tag=DPPHGBEM_00309;product=hypothetical protein
NZ_FOSV01000016.1	Prodigal:002006	CDS	13412	14125	.	+	0	ID=DPPHGBEM_00310;inference=ab initio prediction:Prodigal:002006;locus_tag=DPPHGBEM_00310;product=hypothetical protein
NZ_FOSV01000016.1	Prodigal:002006	CDS	14199	14414	.	+	0	ID=DPPHGBEM_00311;inference=ab initio prediction:Prodigal:002006;locus_tag=DPPHGBEM_00311;product=hypothetical protein
NZ_FOSV01000016.1	Prodigal:002006	CDS	14564	14800	.	-	0	ID=DPPHGBEM_00312;inference=ab initio prediction:Prodigal:002006;locus_tag=DPPHGBEM_00312;product=hypothetical protein
NZ_FOSV01000016.1	Prodigal:002006	CDS	14864	15172	.	-	0	ID=DPPHGBEM_00313;inference=ab initio prediction:Prodigal:002006;locus_tag=DPPHGBEM_00313;product=hypothetical protein
NZ_FOSV01000016.1	Prodigal:002006	CDS	15185	15655	.	-	0	ID=DPPHGBEM_00314;Name=mntR;db_xref=COG:COG1321;gene=mntR;inference=ab initio prediction:Prodigal:002006,similar to AA sequence:UniProtKB:P0A9F1;locus_tag=DPPHGBEM_00314;product=Transcriptional regulator MntR
NZ_FOSV01000016.1	Prodigal:002006	CDS	15945	17276	.	+	0	ID=DPPHGBEM_00315;Name=mntH_1;gene=mntH_1;inference=ab initio prediction:Prodigal:002006,similar to AA sequence:UniProtKB:Q99UZ7;locus_tag=DPPHGBEM_00315;product=Divalent metal cation transporter MntH
NZ_FOSV01000016.1	Prodigal:002006	CDS	17280	18173	.	-	0	ID=DPPHGBEM_00316;Name=cysL_1;db_xref=COG:COG0583;gene=cysL_1;inference=ab initio prediction:Prodigal:002006,similar to AA sequence:UniProtKB:P39647;locus_tag=DPPHGBEM_00316;product=HTH-type transcriptional regulator CysL
NZ_FOSV01000016.1	Prodigal:002006	CDS	18533	19858	.	+	0	ID=DPPHGBEM_00317;inference=ab initio prediction:Prodigal:002006;locus_tag=DPPHGBEM_00317;product=hypothetical protein
NZ_FOSV01000016.1	Prodigal:002006	CDS	20004	20405	.	+	0	ID=DPPHGBEM_00318;Name=sdhC;db_xref=COG:COG2009;gene=sdhC;inference=ab initio prediction:Prodigal:002006,similar to AA sequence:UniProtKB:P69054;locus_tag=DPPHGBEM_00318;product=Succinate dehydrogenase cytochrome b556 subunit
NZ_FOSV01000016.1	Prodigal:002006	CDS	20417	20836	.	+	0	ID=DPPHGBEM_00319;inference=ab initio prediction:Prodigal:002006;locus_tag=DPPHGBEM_00319;product=hypothetical protein
NZ_FOSV01000016.1	Prodigal:002006	CDS	20866	22686	.	+	0	ID=DPPHGBEM_00320;eC_number=1.3.5.1;Name=sdhA;gene=sdhA;inference=ab initio prediction:Prodigal:002006,similar to AA sequence:UniProtKB:G4V4G6;locus_tag=DPPHGBEM_00320;product=Succinate dehydrogenase flavoprotein subunit
NZ_FOSV01000016.1	Aragorn:001002	tRNA	22748	22835	.	+	.	ID=DPPHGBEM_00321;inference=COORDINATES:profile:Aragorn:001002;locus_tag=DPPHGBEM_00321;product=tRNA-Ala(ggc)
NZ_FOSV01000016.1	Prodigal:002006	CDS	23542	24150	.	+	0	ID=DPPHGBEM_00322;inference=ab initio prediction:Prodigal:002006;locus_tag=DPPHGBEM_00322;product=hypothetical protein
NZ_FOSV01000016.1	Prodigal:002006	CDS	24195	25019	.	+	0	ID=DPPHGBEM_00323;eC_number=1.3.5.1;Name=sdhB;db_xref=COG:COG0479;gene=sdhB;inference=ab initio prediction:Prodigal:002006,similar to AA sequence:UniProtKB:P07014;locus_tag=DPPHGBEM_00323;product=Succinate dehydrogenase iron-sulfur subunit
NZ_FOSV01000016.1	Prodigal:002006	CDS	25135	25968	.	-	0	ID=DPPHGBEM_00324;inference=ab initio prediction:Prodigal:002006;locus_tag=DPPHGBEM_00324;product=hypothetical protein
NZ_FOSV01000016.1	Prodigal:002006	CDS	26052	26783	.	-	0	ID=DPPHGBEM_00325;eC_number=2.1.1.163;Name=COQ5_1;gene=COQ5_1;inference=ab initio prediction:Prodigal:002006,protein motif:HAMAP:MF_01813;locus_tag=DPPHGBEM_00325;product=2-methoxy-6-polyprenyl-1%2C4-benzoquinol methylase%2C mitochondrial
NZ_FOSV01000016.1	Prodigal:002006	CDS	26870	27235	.	-	0	ID=DPPHGBEM_00326;Name=cpdR_1;gene=cpdR_1;inference=ab initio prediction:Prodigal:002006,similar to AA sequence:UniProtKB:Q2YIF7;locus_tag=DPPHGBEM_00326;product=Response regulator receiver protein CpdR
NZ_FOSV01000016.1	Prodigal:002006	CDS	27393	28025	.	-	0	ID=DPPHGBEM_00327;eC_number=2.4.2.8;Name=hpt;db_xref=COG:COG0634;gene=hpt;inference=ab initio prediction:Prodigal:002006,similar to AA sequence:UniProtKB:P0A9M2;locus_tag=DPPHGBEM_00327;product=Hypoxanthine phosphoribosyltransferase
NZ_FOSV01000016.1	Prodigal:002006	CDS	28063	28818	.	-	0	ID=DPPHGBEM_00328;inference=ab initio prediction:Prodigal:002006;locus_tag=DPPHGBEM_00328;product=hypothetical protein
NZ_FOSV01000016.1	Prodigal:002006	CDS	28959	29669	.	+	0	ID=DPPHGBEM_00329;Name=ftsE;db_xref=COG:COG2884;gene=ftsE;inference=ab initio prediction:Prodigal:002006,similar to AA sequence:UniProtKB:P0A9R7;locus_tag=DPPHGBEM_00329;product=Cell division ATP-binding protein FtsE
NZ_FOSV01000016.1	Prodigal:002006	CDS	29669	30631	.	+	0	ID=DPPHGBEM_00330;inference=ab initio prediction:Prodigal:002006;locus_tag=DPPHGBEM_00330;product=hypothetical protein
NZ_FOSV01000016.1	Prodigal:002006	CDS	30720	31526	.	+	0	ID=DPPHGBEM_00331;inference=ab initio prediction:Prodigal:002006;locus_tag=DPPHGBEM_00331;product=hypothetical protein
NZ_FOSV01000016.1	Prodigal:002006	CDS	31645	32160	.	-	0	ID=DPPHGBEM_00332;inference=ab initio prediction:Prodigal:002006;locus_tag=DPPHGBEM_00332;product=hypothetical protein
NZ_FOSV01000016.1	Prodigal:002006	CDS	32251	33480	.	+	0	ID=DPPHGBEM_00333;eC_number=2.5.1.48;Name=metB;db_xref=COG:COG0626;gene=metB;inference=ab initio prediction:Prodigal:002006,similar to AA sequence:UniProtKB:P9WGB7;locus_tag=DPPHGBEM_00333;product=Cystathionine gamma-synthase
NZ_FOSV01000016.1	Prodigal:002006	CDS	33574	34032	.	+	0	ID=DPPHGBEM_00334;inference=ab initio prediction:Prodigal:002006;locus_tag=DPPHGBEM_00334;product=hypothetical protein
NZ_FOSV01000016.1	Prodigal:002006	CDS	34187	34375	.	-	0	ID=DPPHGBEM_00335;inference=ab initio prediction:Prodigal:002006;locus_tag=DPPHGBEM_00335;product=hypothetical protein
NZ_FOSV01000016.1	Prodigal:002006	CDS	34651	36735	.	+	0	ID=DPPHGBEM_00336;eC_number=5.6.2.2;Name=parE;db_xref=COG:COG0187;gene=parE;inference=ab initio prediction:Prodigal:002006,similar to AA sequence:UniProtKB:P0A2I5;locus_tag=DPPHGBEM_00336;product=DNA topoisomerase 4 subunit B
NZ_FOSV01000016.1	Prodigal:002006	CDS	37847	38254	.	-	0	ID=DPPHGBEM_00337;inference=ab initio prediction:Prodigal:002006;locus_tag=DPPHGBEM_00337;product=hypothetical protein
NZ_FOSV01000016.1	Prodigal:002006	CDS	38251	38574	.	-	0	ID=DPPHGBEM_00338;inference=ab initio prediction:Prodigal:002006;locus_tag=DPPHGBEM_00338;product=hypothetical protein
NZ_FOSV01000016.1	Prodigal:002006	CDS	38822	40183	.	+	0	ID=DPPHGBEM_00339;eC_number=1.14.14.10;Name=ntaA;gene=ntaA;inference=ab initio prediction:Prodigal:002006,similar to AA sequence:UniProtKB:P54989;locus_tag=DPPHGBEM_00339;product=Nitrilotriacetate monooxygenase component A
NZ_FOSV01000016.1	Prodigal:002006	CDS	40167	40490	.	-	0	ID=DPPHGBEM_00340;inference=ab initio prediction:Prodigal:002006;locus_tag=DPPHGBEM_00340;product=hypothetical protein
NZ_FOSV01000016.1	Prodigal:002006	CDS	40558	40800	.	-	0	ID=DPPHGBEM_00341;inference=ab initio prediction:Prodigal:002006;locus_tag=DPPHGBEM_00341;product=hypothetical protein
NZ_FOSV01000016.1	Prodigal:002006	CDS	41184	41402	.	+	0	ID=DPPHGBEM_00342;inference=ab initio prediction:Prodigal:002006;locus_tag=DPPHGBEM_00342;product=hypothetical protein
NZ_FOSV01000016.1	Prodigal:002006	CDS	41405	41707	.	+	0	ID=DPPHGBEM_00343;inference=ab initio prediction:Prodigal:002006;locus_tag=DPPHGBEM_00343;product=hypothetical protein
NZ_FOSV01000016.1	Aragorn:001002	tRNA	43498	43589	.	-	.	ID=DPPHGBEM_00344;inference=COORDINATES:profile:Aragorn:001002;locus_tag=DPPHGBEM_00344;product=tRNA-Leu(cag)
NZ_FOSV01000016.1	Prodigal:002006	CDS	43971	44276	.	-	0	ID=DPPHGBEM_00345;inference=ab initio prediction:Prodigal:002006;locus_tag=DPPHGBEM_00345;product=hypothetical protein
NZ_FOSV01000016.1	Prodigal:002006	CDS	44336	44647	.	-	0	ID=DPPHGBEM_00346;inference=ab initio prediction:Prodigal:002006;locus_tag=DPPHGBEM_00346;product=hypothetical protein
NZ_FOSV01000016.1	Prodigal:002006	CDS	44984	46315	.	-	0	ID=DPPHGBEM_00347;eC_number=1.6.99.3;Name=ndh;db_xref=COG:COG1252;gene=ndh;inference=ab initio prediction:Prodigal:002006,similar to AA sequence:UniProtKB:P00393;locus_tag=DPPHGBEM_00347;product=NADH dehydrogenase
NZ_FOSV01000016.1	Prodigal:002006	CDS	46443	47090	.	-	0	ID=DPPHGBEM_00348;eC_number=5.2.1.4;Name=nagL_2;gene=nagL_2;inference=ab initio prediction:Prodigal:002006,similar to AA sequence:UniProtKB:O86043;locus_tag=DPPHGBEM_00348;product=Maleylpyruvate isomerase
NZ_FOSV01000016.1	Prodigal:002006	CDS	47110	47409	.	-	0	ID=DPPHGBEM_00349;inference=ab initio prediction:Prodigal:002006;locus_tag=DPPHGBEM_00349;product=hypothetical protein
NZ_FOSV01000016.1	Prodigal:002006	CDS	47599	50298	.	-	0	ID=DPPHGBEM_00350;eC_number=4.2.1.3;Name=acnA;db_xref=COG:COG1048;gene=acnA;inference=ab initio prediction:Prodigal:002006,similar to AA sequence:UniProtKB:P70920;locus_tag=DPPHGBEM_00350;product=Aconitate hydratase A
NZ_FOSV01000016.1	Prodigal:002006	CDS	50579	50755	.	-	0	ID=DPPHGBEM_00351;inference=ab initio prediction:Prodigal:002006;locus_tag=DPPHGBEM_00351;product=hypothetical protein
NZ_FOSV01000016.1	Prodigal:002006	CDS	50980	51624	.	+	0	ID=DPPHGBEM_00352;eC_number=7.6.2.5;Name=ccmA;db_xref=COG:COG4133;gene=ccmA;inference=ab initio prediction:Prodigal:002006,similar to AA sequence:UniProtKB:P33931;locus_tag=DPPHGBEM_00352;product=Cytochrome c biogenesis ATP-binding export protein CcmA
NZ_FOSV01000016.1	Prodigal:002006	CDS	51621	52289	.	+	0	ID=DPPHGBEM_00353;Name=ccmB;db_xref=COG:COG2386;gene=ccmB;inference=ab initio prediction:Prodigal:002006,similar to AA sequence:UniProtKB:P0ABL8;locus_tag=DPPHGBEM_00353;product=Heme exporter protein B
NZ_FOSV01000016.1	Prodigal:002006	CDS	52297	52569	.	-	0	ID=DPPHGBEM_00354;inference=ab initio prediction:Prodigal:002006;locus_tag=DPPHGBEM_00354;product=hypothetical protein
NZ_FOSV01000016.1	Prodigal:002006	CDS	52623	53048	.	-	0	ID=DPPHGBEM_00355;inference=ab initio prediction:Prodigal:002006;locus_tag=DPPHGBEM_00355;product=hypothetical protein
NZ_FOSV01000016.1	Prodigal:002006	CDS	53243	53383	.	-	0	ID=DPPHGBEM_00356;inference=ab initio prediction:Prodigal:002006;locus_tag=DPPHGBEM_00356;product=hypothetical protein
NZ_FOSV01000016.1	Prodigal:002006	CDS	53934	54062	.	-	0	ID=DPPHGBEM_00357;inference=ab initio prediction:Prodigal:002006;locus_tag=DPPHGBEM_00357;product=hypothetical protein
NZ_FOSV01000016.1	Prodigal:002006	CDS	54094	56289	.	+	0	ID=DPPHGBEM_00358;Name=cntO_2;db_xref=COG:COG1629;gene=cntO_2;inference=ab initio prediction:Prodigal:002006,similar to AA sequence:UniProtKB:Q9HUX3;locus_tag=DPPHGBEM_00358;product=Metal-pseudopaline receptor CntO
NZ_FOSV01000016.1	Prodigal:002006	CDS	56478	58622	.	+	0	ID=DPPHGBEM_00359;inference=ab initio prediction:Prodigal:002006;locus_tag=DPPHGBEM_00359;product=hypothetical protein
NZ_FOSV01000016.1	Prodigal:002006	CDS	58891	59127	.	+	0	ID=DPPHGBEM_00360;inference=ab initio prediction:Prodigal:002006;locus_tag=DPPHGBEM_00360;product=hypothetical protein
NZ_FOSV01000016.1	Prodigal:002006	CDS	59180	59452	.	-	0	ID=DPPHGBEM_00361;inference=ab initio prediction:Prodigal:002006;locus_tag=DPPHGBEM_00361;product=hypothetical protein
NZ_FOSV01000016.1	Prodigal:002006	CDS	60089	60277	.	-	0	ID=DPPHGBEM_00362;inference=ab initio prediction:Prodigal:002006;locus_tag=DPPHGBEM_00362;product=hypothetical protein
NZ_FOSV01000016.1	Prodigal:002006	CDS	60472	60723	.	+	0	ID=DPPHGBEM_00363;inference=ab initio prediction:Prodigal:002006;locus_tag=DPPHGBEM_00363;product=hypothetical protein
NZ_FOSV01000016.1	Aragorn:001002	tRNA	60741	60816	.	-	.	ID=DPPHGBEM_00364;inference=COORDINATES:profile:Aragorn:001002;locus_tag=DPPHGBEM_00364;product=tRNA-Val(tac)
NZ_FOSV01000016.1	Prodigal:002006	CDS	60953	63376	.	-	0	ID=DPPHGBEM_00365;eC_number=3.4.21.53;Name=lon_1;gene=lon_1;inference=ab initio prediction:Prodigal:002006,similar to AA sequence:UniProtKB:Q2YPX3;locus_tag=DPPHGBEM_00365;product=Lon protease
NZ_FOSV01000016.1	Prodigal:002006	CDS	63646	64917	.	-	0	ID=DPPHGBEM_00366;Name=clpX;gene=clpX;inference=ab initio prediction:Prodigal:002006,similar to AA sequence:UniProtKB:B8GX14;locus_tag=DPPHGBEM_00366;product=ATP-dependent Clp protease ATP-binding subunit ClpX
NZ_FOSV01000016.1	Prodigal:002006	CDS	65168	65794	.	-	0	ID=DPPHGBEM_00367;eC_number=3.4.21.92;Name=clpP;gene=clpP;inference=ab initio prediction:Prodigal:002006,similar to AA sequence:UniProtKB:B8GX16;locus_tag=DPPHGBEM_00367;product=ATP-dependent Clp protease proteolytic subunit
NZ_FOSV01000016.1	Prodigal:002006	CDS	65966	67393	.	-	0	ID=DPPHGBEM_00368;eC_number=5.2.1.8;Name=tig;db_xref=COG:COG0544;gene=tig;inference=ab initio prediction:Prodigal:002006,similar to AA sequence:UniProtKB:Q9KQS5;locus_tag=DPPHGBEM_00368;product=Trigger factor
NZ_FOSV01000016.1	Aragorn:001002	tRNA	67531	67615	.	-	.	ID=DPPHGBEM_00369;inference=COORDINATES:profile:Aragorn:001002;locus_tag=DPPHGBEM_00369;product=tRNA-Leu(tag)
NZ_FOSV01000016.1	Prodigal:002006	CDS	67937	69430	.	+	0	ID=DPPHGBEM_00370;eC_number=1.16.3.1;Name=mmcO;db_xref=COG:COG2132;gene=mmcO;inference=ab initio prediction:Prodigal:002006,similar to AA sequence:UniProtKB:I6WZK7;locus_tag=DPPHGBEM_00370;product=Multicopper oxidase MmcO
NZ_FOSV01000016.1	Prodigal:002006	CDS	69434	70939	.	-	0	ID=DPPHGBEM_00371;Name=nnr;db_xref=COG:COG0062;gene=nnr;inference=ab initio prediction:Prodigal:002006,similar to AA sequence:UniProtKB:Q9X024;locus_tag=DPPHGBEM_00371;product=Bifunctional NAD(P)H-hydrate repair enzyme Nnr
NZ_FOSV01000016.1	Prodigal:002006	CDS	71125	71463	.	+	0	ID=DPPHGBEM_00372;Name=glnB;db_xref=COG:COG0347;gene=glnB;inference=ab initio prediction:Prodigal:002006,similar to AA sequence:UniProtKB:O66513;locus_tag=DPPHGBEM_00372;product=Nitrogen regulatory protein P-II
NZ_FOSV01000016.1	Prodigal:002006	CDS	71556	72485	.	+	0	ID=DPPHGBEM_00373;eC_number=3.5.1.2;Name=glsA;db_xref=COG:COG2066;gene=glsA;inference=ab initio prediction:Prodigal:002006,similar to AA sequence:UniProtKB:O87405;locus_tag=DPPHGBEM_00373;product=Thermolabile glutaminase
NZ_FOSV01000016.1	Prodigal:002006	CDS	72624	73670	.	-	0	ID=DPPHGBEM_00374;eC_number=6.3.1.2;Name=glnII;db_xref=COG:COG0174;gene=glnII;inference=ab initio prediction:Prodigal:002006,similar to AA sequence:UniProtKB:P04772;locus_tag=DPPHGBEM_00374;product=Glutamine synthetase
NZ_FOSV01000016.1	Prodigal:002006	CDS	74225	75634	.	+	0	ID=DPPHGBEM_00375;eC_number=6.3.1.2;Name=glnA;db_xref=COG:COG0174;gene=glnA;inference=ab initio prediction:Prodigal:002006,similar to AA sequence:UniProtKB:P0A9C5;locus_tag=DPPHGBEM_00375;product=Glutamine synthetase
NZ_FOSV01000016.1	Prodigal:002006	CDS	75830	77761	.	+	0	ID=DPPHGBEM_00376;inference=ab initio prediction:Prodigal:002006;locus_tag=DPPHGBEM_00376;product=hypothetical protein
NZ_FOSV01000016.1	Prodigal:002006	CDS	77824	78402	.	+	0	ID=DPPHGBEM_00377;inference=ab initio prediction:Prodigal:002006;locus_tag=DPPHGBEM_00377;product=hypothetical protein
NZ_FOSV01000016.1	Prodigal:002006	CDS	78492	78629	.	+	0	ID=DPPHGBEM_00378;inference=ab initio prediction:Prodigal:002006;locus_tag=DPPHGBEM_00378;product=hypothetical protein
NZ_FOSV01000016.1	Prodigal:002006	CDS	78804	79010	.	+	0	ID=DPPHGBEM_00379;inference=ab initio prediction:Prodigal:002006;locus_tag=DPPHGBEM_00379;product=hypothetical protein
NZ_FOSV01000016.1	Prodigal:002006	CDS	79067	79372	.	-	0	ID=DPPHGBEM_00380;inference=ab initio prediction:Prodigal:002006;locus_tag=DPPHGBEM_00380;product=hypothetical protein
NZ_FOSV01000016.1	Prodigal:002006	CDS	79662	80702	.	+	0	ID=DPPHGBEM_00381;Name=pstS;db_xref=COG:COG0226;gene=pstS;inference=ab initio prediction:Prodigal:002006,similar to AA sequence:UniProtKB:P0AG82;locus_tag=DPPHGBEM_00381;product=Phosphate-binding protein PstS
NZ_FOSV01000016.1	Prodigal:002006	CDS	80806	81783	.	+	0	ID=DPPHGBEM_00382;Name=pstC;db_xref=COG:COG0573;gene=pstC;inference=ab initio prediction:Prodigal:002006,similar to AA sequence:UniProtKB:P0AGH8;locus_tag=DPPHGBEM_00382;product=Phosphate transport system permease protein PstC
NZ_FOSV01000016.1	Prodigal:002006	CDS	81807	82700	.	+	0	ID=DPPHGBEM_00383;Name=pstA;db_xref=COG:COG0581;gene=pstA;inference=ab initio prediction:Prodigal:002006,similar to AA sequence:UniProtKB:P07654;locus_tag=DPPHGBEM_00383;product=Phosphate transport system permease protein PstA
NZ_FOSV01000016.1	Prodigal:002006	CDS	82747	83562	.	+	0	ID=DPPHGBEM_00384;eC_number=7.3.2.1;Name=pstB;db_xref=COG:COG1117;gene=pstB;inference=ab initio prediction:Prodigal:002006,similar to AA sequence:UniProtKB:P0AAH0;locus_tag=DPPHGBEM_00384;product=Phosphate import ATP-binding protein PstB
NZ_FOSV01000016.1	Prodigal:002006	CDS	83628	84341	.	+	0	ID=DPPHGBEM_00385;Name=phoU;db_xref=COG:COG0704;gene=phoU;inference=ab initio prediction:Prodigal:002006,similar to AA sequence:UniProtKB:Q51547;locus_tag=DPPHGBEM_00385;product=Phosphate-specific transport system accessory protein PhoU 
NZ_FOSV01000016.1	Prodigal:002006	CDS	84644	85348	.	+	0	ID=DPPHGBEM_00386;Name=phoB;db_xref=COG:COG0745;gene=phoB;inference=ab initio prediction:Prodigal:002006,similar to AA sequence:UniProtKB:P0AFJ5;locus_tag=DPPHGBEM_00386;product=Phosphate regulon transcriptional regulatory protein PhoB
NZ_FOSV01000016.1	Prodigal:002006	CDS	85458	86972	.	-	0	ID=DPPHGBEM_00387;Name=oprB_2;db_xref=COG:COG3659;gene=oprB_2;inference=ab initio prediction:Prodigal:002006,similar to AA sequence:UniProtKB:Q51485;locus_tag=DPPHGBEM_00387;product=Porin B
NZ_FOSV01000016.1	Prodigal:002006	CDS	87013	87411	.	-	0	ID=DPPHGBEM_00388;Name=yecN;db_xref=COG:COG3788;gene=yecN;inference=ab initio prediction:Prodigal:002006,similar to AA sequence:UniProtKB:P64515;locus_tag=DPPHGBEM_00388;product=Inner membrane protein YecN
NZ_FOSV01000016.1	Prodigal:002006	CDS	87643	88542	.	+	0	ID=DPPHGBEM_00389;db_xref=COG:COG1192;inference=ab initio prediction:Prodigal:002006,similar to AA sequence:UniProtKB:P9WLT1;locus_tag=DPPHGBEM_00389;product=putative protein
NZ_FOSV01000016.1	Prodigal:002006	CDS	88532	89056	.	+	0	ID=DPPHGBEM_00390;inference=ab initio prediction:Prodigal:002006;locus_tag=DPPHGBEM_00390;product=hypothetical protein
NZ_FOSV01000016.1	Prodigal:002006	CDS	89243	90106	.	-	0	ID=DPPHGBEM_00391;inference=ab initio prediction:Prodigal:002006;locus_tag=DPPHGBEM_00391;product=hypothetical protein
NZ_FOSV01000016.1	Prodigal:002006	CDS	90422	91858	.	+	0	ID=DPPHGBEM_00392;eC_number=2.7.1.40;Name=ttuE_1;gene=ttuE_1;inference=ab initio prediction:Prodigal:002006,similar to AA sequence:UniProtKB:Q44473;locus_tag=DPPHGBEM_00392;product=Pyruvate kinase
NZ_FOSV01000016.1	Prodigal:002006	CDS	92018	92659	.	-	0	ID=DPPHGBEM_00393;Name=exaE_1;gene=exaE_1;inference=ab initio prediction:Prodigal:002006,similar to AA sequence:UniProtKB:A8R3S7;locus_tag=DPPHGBEM_00393;product=Transcriptional activator protein ExaE
NZ_FOSV01000016.1	Prodigal:002006	CDS	92668	93996	.	-	0	ID=DPPHGBEM_00394;inference=ab initio prediction:Prodigal:002006;locus_tag=DPPHGBEM_00394;product=hypothetical protein
NZ_FOSV01000016.1	Prodigal:002006	CDS	94171	95079	.	+	0	ID=DPPHGBEM_00395;eC_number=3.1.26.11;Name=rbn_1;gene=rbn_1;inference=ab initio prediction:Prodigal:002006,protein motif:HAMAP:MF_01818;locus_tag=DPPHGBEM_00395;product=Ribonuclease BN
NZ_FOSV01000016.1	Prodigal:002006	CDS	95090	96001	.	-	0	ID=DPPHGBEM_00396;inference=ab initio prediction:Prodigal:002006;locus_tag=DPPHGBEM_00396;product=hypothetical protein
NZ_FOSV01000016.1	Prodigal:002006	CDS	96567	97121	.	+	0	ID=DPPHGBEM_00397;inference=ab initio prediction:Prodigal:002006;locus_tag=DPPHGBEM_00397;product=hypothetical protein
NZ_FOSV01000016.1	Prodigal:002006	CDS	97288	97494	.	-	0	ID=DPPHGBEM_00398;inference=ab initio prediction:Prodigal:002006;locus_tag=DPPHGBEM_00398;product=hypothetical protein
NZ_FOSV01000016.1	Prodigal:002006	CDS	97604	98686	.	-	0	ID=DPPHGBEM_00399;eC_number=1.14.13.239;inference=ab initio prediction:Prodigal:002006,protein motif:HAMAP:MF_02097;locus_tag=DPPHGBEM_00399;product=Carnitine monooxygenase oxygenase subunit
NZ_FOSV01000016.1	Prodigal:002006	CDS	99649	100176	.	-	0	ID=DPPHGBEM_00400;inference=ab initio prediction:Prodigal:002006;locus_tag=DPPHGBEM_00400;product=hypothetical protein
NZ_FOSV01000016.1	Prodigal:002006	CDS	100415	101344	.	+	0	ID=DPPHGBEM_00401;db_xref=COG:COG0803;inference=ab initio prediction:Prodigal:002006,similar to AA sequence:UniProtKB:Q57449;locus_tag=DPPHGBEM_00401;product=putative periplasmic iron-binding protein
NZ_FOSV01000016.1	Prodigal:002006	CDS	101457	102179	.	+	0	ID=DPPHGBEM_00402;eC_number=2.1.1.228;Name=trmD;db_xref=COG:COG0336;gene=trmD;inference=ab initio prediction:Prodigal:002006,similar to AA sequence:UniProtKB:Q6G1R9;locus_tag=DPPHGBEM_00402;product=tRNA (guanine-N(1)-)-methyltransferase
NZ_FOSV01000016.1	Prodigal:002006	CDS	102353	103528	.	+	0	ID=DPPHGBEM_00403;eC_number=2.6.1.52;Name=serC;db_xref=COG:COG1932;gene=serC;inference=ab initio prediction:Prodigal:002006,similar to AA sequence:UniProtKB:P9WQ73;locus_tag=DPPHGBEM_00403;product=Phosphoserine aminotransferase
NZ_FOSV01000016.1	Prodigal:002006	CDS	103679	105271	.	+	0	ID=DPPHGBEM_00404;eC_number=1.1.1.95;Name=serA;db_xref=COG:COG0111;gene=serA;inference=ab initio prediction:Prodigal:002006,similar to AA sequence:UniProtKB:P9WNX3;locus_tag=DPPHGBEM_00404;product=D-3-phosphoglycerate dehydrogenase
NZ_FOSV01000016.1	Prodigal:002006	CDS	105339	105542	.	+	0	ID=DPPHGBEM_00405;inference=ab initio prediction:Prodigal:002006;locus_tag=DPPHGBEM_00405;product=hypothetical protein
NZ_FOSV01000016.1	Prodigal:002006	CDS	105783	106097	.	-	0	ID=DPPHGBEM_00406;inference=ab initio prediction:Prodigal:002006;locus_tag=DPPHGBEM_00406;product=hypothetical protein
NZ_FOSV01000016.1	Prodigal:002006	CDS	106335	107432	.	+	0	ID=DPPHGBEM_00407;eC_number=5.3.1.23;Name=mtnA;db_xref=COG:COG0182;gene=mtnA;inference=ab initio prediction:Prodigal:002006,similar to AA sequence:UniProtKB:Q2RXI0;locus_tag=DPPHGBEM_00407;product=Methylthioribose-1-phosphate isomerase
NZ_FOSV01000016.1	Prodigal:002006	CDS	107462	107809	.	-	0	ID=DPPHGBEM_00408;inference=ab initio prediction:Prodigal:002006;locus_tag=DPPHGBEM_00408;product=hypothetical protein
NZ_FOSV01000016.1	Prodigal:002006	CDS	107879	109270	.	-	0	ID=DPPHGBEM_00409;Name=norM;db_xref=COG:COG0534;gene=norM;inference=ab initio prediction:Prodigal:002006,similar to AA sequence:UniProtKB:O82855;locus_tag=DPPHGBEM_00409;product=Multidrug resistance protein NorM
NZ_FOSV01000016.1	Prodigal:002006	CDS	109293	111149	.	-	0	ID=DPPHGBEM_00410;eC_number=3.6.3.-;db_xref=COG:COG1132;inference=ab initio prediction:Prodigal:002006,similar to AA sequence:UniProtKB:Q99T13;locus_tag=DPPHGBEM_00410;product=Putative multidrug export ATP-binding/permease protein
NZ_FOSV01000016.1	Prodigal:002006	CDS	111257	111706	.	+	0	ID=DPPHGBEM_00411;eC_number=2.1.1.207;Name=trmL;db_xref=COG:COG0219;gene=trmL;inference=ab initio prediction:Prodigal:002006,similar to AA sequence:UniProtKB:P44868;locus_tag=DPPHGBEM_00411;product=tRNA (cytidine(34)-2'-O)-methyltransferase
NZ_FOSV01000016.1	Prodigal:002006	CDS	111767	112909	.	+	0	ID=DPPHGBEM_00412;inference=ab initio prediction:Prodigal:002006;locus_tag=DPPHGBEM_00412;product=hypothetical protein
NZ_FOSV01000016.1	Prodigal:002006	CDS	112906	113541	.	+	0	ID=DPPHGBEM_00413;Name=yqiJ;gene=yqiJ;inference=ab initio prediction:Prodigal:002006,similar to AA sequence:UniProtKB:P76657;locus_tag=DPPHGBEM_00413;product=Inner membrane protein YqiJ
NZ_FOSV01000016.1	Prodigal:002006	CDS	113572	115278	.	+	0	ID=DPPHGBEM_00414;Name=yqiK;db_xref=COG:COG2268;gene=yqiK;inference=ab initio prediction:Prodigal:002006,similar to AA sequence:UniProtKB:P77306;locus_tag=DPPHGBEM_00414;product=Inner membrane protein YqiK
NZ_FOSV01000016.1	Prodigal:002006	CDS	115312	116235	.	+	0	ID=DPPHGBEM_00415;eC_number=1.3.3.3;Name=hemF;gene=hemF;inference=ab initio prediction:Prodigal:002006,similar to AA sequence:UniProtKB:P72848;locus_tag=DPPHGBEM_00415;product=Oxygen-dependent coproporphyrinogen-III oxidase
NZ_FOSV01000016.1	Prodigal:002006	CDS	116249	117370	.	+	0	ID=DPPHGBEM_00416;eC_number=3.6.4.12;Name=recD2_1;db_xref=COG:COG0507;gene=recD2_1;inference=ab initio prediction:Prodigal:002006,similar to AA sequence:UniProtKB:Q9RT63;locus_tag=DPPHGBEM_00416;product=ATP-dependent RecD-like DNA helicase
NZ_FOSV01000016.1	Prodigal:002006	CDS	117418	118692	.	-	0	ID=DPPHGBEM_00417;db_xref=COG:COG1167;inference=ab initio prediction:Prodigal:002006,similar to AA sequence:UniProtKB:A0R5R7;locus_tag=DPPHGBEM_00417;product=Putative aminotransferase/MSMEI_6121
NZ_FOSV01000016.1	Prodigal:002006	CDS	119069	119749	.	+	0	ID=DPPHGBEM_00418;Name=ftcR_1;gene=ftcR_1;inference=ab initio prediction:Prodigal:002006,similar to AA sequence:UniProtKB:Q8YDL7;locus_tag=DPPHGBEM_00418;product=Flagellar transcriptional regulator FtcR
NZ_FOSV01000016.1	Prodigal:002006	CDS	119856	120014	.	-	0	ID=DPPHGBEM_00419;Name=fliC;db_xref=COG:COG1344;gene=fliC;inference=ab initio prediction:Prodigal:002006,similar to AA sequence:UniProtKB:Q8YDM5;locus_tag=DPPHGBEM_00419;product=Flagellin
NZ_FOSV01000039.1	Prodigal:002006	CDS	169	378	.	+	0	ID=DPPHGBEM_00420;inference=ab initio prediction:Prodigal:002006;locus_tag=DPPHGBEM_00420;product=hypothetical protein
NZ_FOSV01000039.1	Prodigal:002006	CDS	1068	3197	.	-	0	ID=DPPHGBEM_00421;inference=ab initio prediction:Prodigal:002006;locus_tag=DPPHGBEM_00421;product=hypothetical protein
NZ_FOSV01000039.1	Prodigal:002006	CDS	3202	4248	.	-	0	ID=DPPHGBEM_00422;inference=ab initio prediction:Prodigal:002006;locus_tag=DPPHGBEM_00422;product=hypothetical protein
NZ_FOSV01000039.1	Aragorn:001002	tRNA	4446	4520	.	+	.	ID=DPPHGBEM_00423;inference=COORDINATES:profile:Aragorn:001002;locus_tag=DPPHGBEM_00423;product=tRNA-Val(gac)
NZ_FOSV01000039.1	Prodigal:002006	CDS	4772	4921	.	-	0	ID=DPPHGBEM_00424;inference=ab initio prediction:Prodigal:002006;locus_tag=DPPHGBEM_00424;product=hypothetical protein
NZ_FOSV01000039.1	Prodigal:002006	CDS	5090	5509	.	+	0	ID=DPPHGBEM_00425;inference=ab initio prediction:Prodigal:002006;locus_tag=DPPHGBEM_00425;product=hypothetical protein
NZ_FOSV01000039.1	Prodigal:002006	CDS	5635	6348	.	+	0	ID=DPPHGBEM_00426;inference=ab initio prediction:Prodigal:002006;locus_tag=DPPHGBEM_00426;product=hypothetical protein
NZ_FOSV01000039.1	Prodigal:002006	CDS	6389	6688	.	+	0	ID=DPPHGBEM_00427;inference=ab initio prediction:Prodigal:002006;locus_tag=DPPHGBEM_00427;product=hypothetical protein
NZ_FOSV01000039.1	Prodigal:002006	CDS	6810	7313	.	+	0	ID=DPPHGBEM_00428;inference=ab initio prediction:Prodigal:002006;locus_tag=DPPHGBEM_00428;product=hypothetical protein
NZ_FOSV01000039.1	Prodigal:002006	CDS	7412	7639	.	+	0	ID=DPPHGBEM_00429;inference=ab initio prediction:Prodigal:002006;locus_tag=DPPHGBEM_00429;product=hypothetical protein
NZ_FOSV01000039.1	Prodigal:002006	CDS	7736	8341	.	+	0	ID=DPPHGBEM_00430;inference=ab initio prediction:Prodigal:002006;locus_tag=DPPHGBEM_00430;product=hypothetical protein
NZ_FOSV01000039.1	Prodigal:002006	CDS	8440	8790	.	+	0	ID=DPPHGBEM_00431;inference=ab initio prediction:Prodigal:002006;locus_tag=DPPHGBEM_00431;product=hypothetical protein
NZ_FOSV01000039.1	Prodigal:002006	CDS	8792	8971	.	+	0	ID=DPPHGBEM_00432;inference=ab initio prediction:Prodigal:002006;locus_tag=DPPHGBEM_00432;product=hypothetical protein
NZ_FOSV01000039.1	Prodigal:002006	CDS	8968	9186	.	-	0	ID=DPPHGBEM_00433;inference=ab initio prediction:Prodigal:002006;locus_tag=DPPHGBEM_00433;product=hypothetical protein
NZ_FOSV01000039.1	Prodigal:002006	CDS	9188	9388	.	-	0	ID=DPPHGBEM_00434;inference=ab initio prediction:Prodigal:002006;locus_tag=DPPHGBEM_00434;product=hypothetical protein
NZ_FOSV01000039.1	Prodigal:002006	CDS	9385	9702	.	-	0	ID=DPPHGBEM_00435;inference=ab initio prediction:Prodigal:002006;locus_tag=DPPHGBEM_00435;product=hypothetical protein
NZ_FOSV01000039.1	Prodigal:002006	CDS	9699	9884	.	-	0	ID=DPPHGBEM_00436;inference=ab initio prediction:Prodigal:002006;locus_tag=DPPHGBEM_00436;product=hypothetical protein
NZ_FOSV01000039.1	Prodigal:002006	CDS	9886	10380	.	-	0	ID=DPPHGBEM_00437;inference=ab initio prediction:Prodigal:002006;locus_tag=DPPHGBEM_00437;product=hypothetical protein
NZ_FOSV01000039.1	Prodigal:002006	CDS	10392	10700	.	-	0	ID=DPPHGBEM_00438;inference=ab initio prediction:Prodigal:002006;locus_tag=DPPHGBEM_00438;product=hypothetical protein
NZ_FOSV01000039.1	Prodigal:002006	CDS	10697	10933	.	-	0	ID=DPPHGBEM_00439;inference=ab initio prediction:Prodigal:002006;locus_tag=DPPHGBEM_00439;product=hypothetical protein
NZ_FOSV01000039.1	Prodigal:002006	CDS	11307	12989	.	+	0	ID=DPPHGBEM_00440;eC_number=3.4.21.53;Name=lon_2;gene=lon_2;inference=ab initio prediction:Prodigal:002006,protein motif:HAMAP:MF_01973;locus_tag=DPPHGBEM_00440;product=Lon protease
NZ_FOSV01000039.1	Prodigal:002006	CDS	13001	13225	.	+	0	ID=DPPHGBEM_00441;inference=ab initio prediction:Prodigal:002006;locus_tag=DPPHGBEM_00441;product=hypothetical protein
NZ_FOSV01000039.1	Prodigal:002006	CDS	13225	13848	.	+	0	ID=DPPHGBEM_00442;inference=ab initio prediction:Prodigal:002006;locus_tag=DPPHGBEM_00442;product=hypothetical protein
NZ_FOSV01000039.1	Prodigal:002006	CDS	13849	14679	.	+	0	ID=DPPHGBEM_00443;eC_number=3.1.4.53;Name=cpdA_1;gene=cpdA_1;inference=ab initio prediction:Prodigal:002006,protein motif:HAMAP:MF_00905;locus_tag=DPPHGBEM_00443;product=3'%2C5'-cyclic adenosine monophosphate phosphodiesterase CpdA
NZ_FOSV01000039.1	Prodigal:002006	CDS	14681	15028	.	+	0	ID=DPPHGBEM_00444;inference=ab initio prediction:Prodigal:002006;locus_tag=DPPHGBEM_00444;product=hypothetical protein
NZ_FOSV01000039.1	Prodigal:002006	CDS	15130	15984	.	-	0	ID=DPPHGBEM_00445;inference=ab initio prediction:Prodigal:002006;locus_tag=DPPHGBEM_00445;product=hypothetical protein
NZ_FOSV01000039.1	Prodigal:002006	CDS	15984	16709	.	-	0	ID=DPPHGBEM_00446;inference=ab initio prediction:Prodigal:002006;locus_tag=DPPHGBEM_00446;product=hypothetical protein
NZ_FOSV01000039.1	Prodigal:002006	CDS	16914	17159	.	+	0	ID=DPPHGBEM_00447;inference=ab initio prediction:Prodigal:002006;locus_tag=DPPHGBEM_00447;product=hypothetical protein
NZ_FOSV01000039.1	Prodigal:002006	CDS	17388	17564	.	-	0	ID=DPPHGBEM_00448;inference=ab initio prediction:Prodigal:002006;locus_tag=DPPHGBEM_00448;product=hypothetical protein
NZ_FOSV01000039.1	Prodigal:002006	CDS	17554	17751	.	-	0	ID=DPPHGBEM_00449;inference=ab initio prediction:Prodigal:002006;locus_tag=DPPHGBEM_00449;product=hypothetical protein
NZ_FOSV01000039.1	Prodigal:002006	CDS	17914	18348	.	-	0	ID=DPPHGBEM_00450;inference=ab initio prediction:Prodigal:002006;locus_tag=DPPHGBEM_00450;product=hypothetical protein
NZ_FOSV01000039.1	Prodigal:002006	CDS	18345	18788	.	-	0	ID=DPPHGBEM_00451;inference=ab initio prediction:Prodigal:002006;locus_tag=DPPHGBEM_00451;product=hypothetical protein
NZ_FOSV01000039.1	Prodigal:002006	CDS	18792	19151	.	-	0	ID=DPPHGBEM_00452;inference=ab initio prediction:Prodigal:002006;locus_tag=DPPHGBEM_00452;product=hypothetical protein
NZ_FOSV01000051.1	Prodigal:002006	CDS	17	619	.	-	0	ID=DPPHGBEM_00453;inference=ab initio prediction:Prodigal:002006,similar to AA sequence:ISfinder:ISSpo6;locus_tag=DPPHGBEM_00453;product=IS630 family transposase ISSpo6
NZ_FOSV01000051.1	Prodigal:002006	CDS	585	974	.	-	0	ID=DPPHGBEM_00454;inference=ab initio prediction:Prodigal:002006,similar to AA sequence:ISfinder:ISSpo6;locus_tag=DPPHGBEM_00454;product=IS630 family transposase ISSpo6
NZ_FOSV01000051.1	Prodigal:002006	CDS	999	1919	.	-	0	ID=DPPHGBEM_00455;inference=ab initio prediction:Prodigal:002006;locus_tag=DPPHGBEM_00455;product=hypothetical protein
NZ_FOSV01000051.1	Prodigal:002006	CDS	1983	2771	.	-	0	ID=DPPHGBEM_00456;inference=ab initio prediction:Prodigal:002006;locus_tag=DPPHGBEM_00456;product=hypothetical protein
NZ_FOSV01000051.1	Prodigal:002006	CDS	2855	4984	.	-	0	ID=DPPHGBEM_00457;inference=ab initio prediction:Prodigal:002006;locus_tag=DPPHGBEM_00457;product=hypothetical protein
NZ_FOSV01000051.1	Prodigal:002006	CDS	5725	6405	.	+	0	ID=DPPHGBEM_00458;inference=ab initio prediction:Prodigal:002006;locus_tag=DPPHGBEM_00458;product=hypothetical protein
NZ_FOSV01000051.1	Prodigal:002006	CDS	6667	6933	.	+	0	ID=DPPHGBEM_00459;inference=ab initio prediction:Prodigal:002006,similar to AA sequence:ISfinder:ISMex1;locus_tag=DPPHGBEM_00459;product=IS3 family transposase ISMex1
NZ_FOSV01000041.1	Prodigal:002006	CDS	21	116	.	+	0	ID=DPPHGBEM_00460;inference=ab initio prediction:Prodigal:002006;locus_tag=DPPHGBEM_00460;product=hypothetical protein
NZ_FOSV01000041.1	Prodigal:002006	CDS	586	8010	.	+	0	ID=DPPHGBEM_00461;eC_number=1.1.1.103;Name=tdh;gene=tdh;inference=ab initio prediction:Prodigal:002006,protein motif:HAMAP:MF_00627;locus_tag=DPPHGBEM_00461;product=L-threonine 3-dehydrogenase
NZ_FOSV01000041.1	Prodigal:002006	CDS	8007	9380	.	+	0	ID=DPPHGBEM_00462;eC_number=2.3.1.47;Name=bioF_1;gene=bioF_1;inference=ab initio prediction:Prodigal:002006,protein motif:HAMAP:MF_01693;locus_tag=DPPHGBEM_00462;product=8-amino-7-oxononanoate synthase
NZ_FOSV01000041.1	Prodigal:002006	CDS	9610	10032	.	-	0	ID=DPPHGBEM_00463;inference=ab initio prediction:Prodigal:002006;locus_tag=DPPHGBEM_00463;product=hypothetical protein
NZ_FOSV01000041.1	Prodigal:002006	CDS	10339	11022	.	-	0	ID=DPPHGBEM_00464;eC_number=2.5.1.16;Name=speE_1;gene=speE_1;inference=ab initio prediction:Prodigal:002006,protein motif:HAMAP:MF_00198;locus_tag=DPPHGBEM_00464;product=Polyamine aminopropyltransferase
NZ_FOSV01000041.1	Prodigal:002006	CDS	11060	13060	.	-	0	ID=DPPHGBEM_00465;eC_number=4.2.1.129;Name=shc;db_xref=COG:COG1657;gene=shc;inference=ab initio prediction:Prodigal:002006,similar to AA sequence:UniProtKB:P33247;locus_tag=DPPHGBEM_00465;product=Squalene--hopene cyclase
NZ_FOSV01000041.1	Prodigal:002006	CDS	13103	14404	.	-	0	ID=DPPHGBEM_00466;eC_number=1.17.8.1;Name=hpnE;db_xref=COG:COG2907;gene=hpnE;inference=ab initio prediction:Prodigal:002006,similar to AA sequence:UniProtKB:Q6N3F3;locus_tag=DPPHGBEM_00466;product=Hydroxysqualene dehydroxylase
NZ_FOSV01000041.1	Prodigal:002006	CDS	14404	15249	.	-	0	ID=DPPHGBEM_00467;eC_number=2.5.1.103;Name=hpnD;db_xref=COG:COG1562;gene=hpnD;inference=ab initio prediction:Prodigal:002006,similar to AA sequence:UniProtKB:Q6N3F2;locus_tag=DPPHGBEM_00467;product=Presqualene diphosphate synthase
NZ_FOSV01000041.1	Prodigal:002006	CDS	15246	16136	.	-	0	ID=DPPHGBEM_00468;eC_number=4.2.3.156;Name=hpnC;db_xref=COG:COG1562;gene=hpnC;inference=ab initio prediction:Prodigal:002006,similar to AA sequence:UniProtKB:Q6N3F1;locus_tag=DPPHGBEM_00468;product=Hydroxysqualene synthase
NZ_FOSV01000041.1	Prodigal:002006	CDS	16133	17116	.	-	0	ID=DPPHGBEM_00469;eC_number=1.1.1.394;Name=auaH;gene=auaH;inference=ab initio prediction:Prodigal:002006,similar to AA sequence:UniProtKB:H1ZZB0;locus_tag=DPPHGBEM_00469;product=Aurachin B dehydrogenase
NZ_FOSV01000041.1	Prodigal:002006	CDS	17644	18342	.	-	0	ID=DPPHGBEM_00470;eC_number=2.2.1.7;Name=dxs_1;db_xref=COG:COG1154;gene=dxs_1;inference=ab initio prediction:Prodigal:002006,similar to AA sequence:UniProtKB:Q9KGU7;locus_tag=DPPHGBEM_00470;product=1-deoxy-D-xylulose-5-phosphate synthase
NZ_FOSV01000015.1	Prodigal:002006	CDS	36	1265	.	+	0	ID=DPPHGBEM_00471;Name=oxlT_2;gene=oxlT_2;inference=ab initio prediction:Prodigal:002006,similar to AA sequence:UniProtKB:Q51330;locus_tag=DPPHGBEM_00471;product=Oxalate:formate antiporter
NZ_FOSV01000015.1	Prodigal:002006	CDS	1534	2451	.	-	0	ID=DPPHGBEM_00472;eC_number=2.1.1.-;Name=prmA;db_xref=COG:COG2264;gene=prmA;inference=ab initio prediction:Prodigal:002006,similar to AA sequence:UniProtKB:P0A0P5;locus_tag=DPPHGBEM_00472;product=Ribosomal protein L11 methyltransferase
NZ_FOSV01000015.1	Prodigal:002006	CDS	2672	2872	.	+	0	ID=DPPHGBEM_00473;inference=ab initio prediction:Prodigal:002006;locus_tag=DPPHGBEM_00473;product=hypothetical protein
NZ_FOSV01000015.1	Prodigal:002006	CDS	2954	3124	.	+	0	ID=DPPHGBEM_00474;inference=ab initio prediction:Prodigal:002006;locus_tag=DPPHGBEM_00474;product=hypothetical protein
NZ_FOSV01000015.1	Prodigal:002006	CDS	3221	4015	.	+	0	ID=DPPHGBEM_00475;Name=modA;db_xref=COG:COG0725;gene=modA;inference=ab initio prediction:Prodigal:002006,similar to AA sequence:UniProtKB:Q8PHA1;locus_tag=DPPHGBEM_00475;product=Molybdate-binding protein ModA
NZ_FOSV01000015.1	Prodigal:002006	CDS	4026	4727	.	+	0	ID=DPPHGBEM_00476;Name=modB;db_xref=COG:COG4149;gene=modB;inference=ab initio prediction:Prodigal:002006,similar to AA sequence:UniProtKB:P0AF01;locus_tag=DPPHGBEM_00476;product=Molybdenum transport system permease protein ModB
NZ_FOSV01000015.1	Prodigal:002006	CDS	4739	5395	.	-	0	ID=DPPHGBEM_00477;inference=ab initio prediction:Prodigal:002006;locus_tag=DPPHGBEM_00477;product=hypothetical protein
NZ_FOSV01000015.1	Prodigal:002006	CDS	5452	6546	.	+	0	ID=DPPHGBEM_00478;eC_number=7.6.2.8;Name=btuD_3;gene=btuD_3;inference=ab initio prediction:Prodigal:002006,protein motif:HAMAP:MF_01005;locus_tag=DPPHGBEM_00478;product=Vitamin B12 import ATP-binding protein BtuD
NZ_FOSV01000015.1	Prodigal:002006	CDS	6638	7114	.	+	0	ID=DPPHGBEM_00479;inference=ab initio prediction:Prodigal:002006;locus_tag=DPPHGBEM_00479;product=hypothetical protein
NZ_FOSV01000015.1	Prodigal:002006	CDS	7127	7528	.	+	0	ID=DPPHGBEM_00480;Name=cidA;gene=cidA;inference=ab initio prediction:Prodigal:002006,protein motif:HAMAP:MF_01143;locus_tag=DPPHGBEM_00480;product=Holin-like protein CidA
NZ_FOSV01000015.1	Prodigal:002006	CDS	7525	8241	.	+	0	ID=DPPHGBEM_00481;Name=cidB;db_xref=COG:COG1346;gene=cidB;inference=ab initio prediction:Prodigal:002006,similar to AA sequence:UniProtKB:P60639;locus_tag=DPPHGBEM_00481;product=Holin-like protein CidB
NZ_FOSV01000015.1	Prodigal:002006	CDS	8662	10743	.	+	0	ID=DPPHGBEM_00482;inference=ab initio prediction:Prodigal:002006;locus_tag=DPPHGBEM_00482;product=hypothetical protein
NZ_FOSV01000015.1	Prodigal:002006	CDS	10995	12473	.	+	0	ID=DPPHGBEM_00483;Name=dauA;db_xref=COG:COG0659;gene=dauA;inference=ab initio prediction:Prodigal:002006,similar to AA sequence:UniProtKB:P0AFR2;locus_tag=DPPHGBEM_00483;product=C4-dicarboxylic acid transporter DauA
NZ_FOSV01000015.1	Prodigal:002006	CDS	12485	14734	.	-	0	ID=DPPHGBEM_00484;inference=ab initio prediction:Prodigal:002006;locus_tag=DPPHGBEM_00484;product=hypothetical protein
NZ_FOSV01000015.1	Prodigal:002006	CDS	14838	18509	.	-	0	ID=DPPHGBEM_00485;inference=ab initio prediction:Prodigal:002006;locus_tag=DPPHGBEM_00485;product=hypothetical protein
NZ_FOSV01000015.1	Prodigal:002006	CDS	18845	19717	.	-	0	ID=DPPHGBEM_00486;eC_number=2.1.1.182;Name=rsmA_1;gene=rsmA_1;inference=ab initio prediction:Prodigal:002006,similar to AA sequence:UniProtKB:Q1RK29;locus_tag=DPPHGBEM_00486;product=Ribosomal RNA small subunit methyltransferase A
NZ_FOSV01000015.1	Prodigal:002006	CDS	19730	20782	.	-	0	ID=DPPHGBEM_00487;eC_number=1.1.1.262;Name=pdxA;db_xref=COG:COG1995;gene=pdxA;inference=ab initio prediction:Prodigal:002006,similar to AA sequence:UniProtKB:P58719;locus_tag=DPPHGBEM_00487;product=4-hydroxythreonine-4-phosphate dehydrogenase
NZ_FOSV01000015.1	Prodigal:002006	CDS	20964	23600	.	-	0	ID=DPPHGBEM_00488;Name=lptD;gene=lptD;inference=ab initio prediction:Prodigal:002006,protein motif:HAMAP:MF_01411;locus_tag=DPPHGBEM_00488;product=LPS-assembly protein LptD
NZ_FOSV01000015.1	Prodigal:002006	CDS	23631	24719	.	-	0	ID=DPPHGBEM_00489;Name=lptG;db_xref=COG:COG0795;gene=lptG;inference=ab initio prediction:Prodigal:002006,similar to AA sequence:UniProtKB:P0ADC6;locus_tag=DPPHGBEM_00489;product=Lipopolysaccharide export system permease protein LptG
NZ_FOSV01000015.1	Prodigal:002006	CDS	24733	25902	.	-	0	ID=DPPHGBEM_00490;inference=ab initio prediction:Prodigal:002006;locus_tag=DPPHGBEM_00490;product=hypothetical protein
NZ_FOSV01000015.1	Prodigal:002006	CDS	26098	26388	.	+	0	ID=DPPHGBEM_00491;inference=ab initio prediction:Prodigal:002006;locus_tag=DPPHGBEM_00491;product=hypothetical protein
NZ_FOSV01000015.1	Prodigal:002006	CDS	26385	26684	.	+	0	ID=DPPHGBEM_00492;inference=ab initio prediction:Prodigal:002006;locus_tag=DPPHGBEM_00492;product=hypothetical protein
NZ_FOSV01000015.1	Prodigal:002006	CDS	26874	28298	.	+	0	ID=DPPHGBEM_00493;eC_number=3.4.11.1;Name=pepA_1;db_xref=COG:COG0260;gene=pepA_1;inference=ab initio prediction:Prodigal:002006,similar to AA sequence:UniProtKB:O86436;locus_tag=DPPHGBEM_00493;product=Cytosol aminopeptidase
NZ_FOSV01000015.1	Prodigal:002006	CDS	28312	29016	.	+	0	ID=DPPHGBEM_00494;inference=ab initio prediction:Prodigal:002006;locus_tag=DPPHGBEM_00494;product=hypothetical protein
NZ_FOSV01000015.1	Prodigal:002006	CDS	29026	30975	.	-	0	ID=DPPHGBEM_00495;inference=ab initio prediction:Prodigal:002006;locus_tag=DPPHGBEM_00495;product=hypothetical protein
NZ_FOSV01000015.1	Prodigal:002006	CDS	31330	33021	.	+	0	ID=DPPHGBEM_00496;eC_number=6.2.1.3;Name=fadD_1;db_xref=COG:COG0318;gene=fadD_1;inference=ab initio prediction:Prodigal:002006,similar to AA sequence:UniProtKB:P69451;locus_tag=DPPHGBEM_00496;product=Long-chain-fatty-acid--CoA ligase
NZ_FOSV01000015.1	Prodigal:002006	CDS	33078	33857	.	-	0	ID=DPPHGBEM_00497;inference=ab initio prediction:Prodigal:002006;locus_tag=DPPHGBEM_00497;product=hypothetical protein
NZ_FOSV01000015.1	Prodigal:002006	CDS	34155	35210	.	+	0	ID=DPPHGBEM_00498;inference=ab initio prediction:Prodigal:002006;locus_tag=DPPHGBEM_00498;product=hypothetical protein
NZ_FOSV01000015.1	Prodigal:002006	CDS	35719	35943	.	-	0	ID=DPPHGBEM_00499;inference=ab initio prediction:Prodigal:002006;locus_tag=DPPHGBEM_00499;product=hypothetical protein
NZ_FOSV01000015.1	Prodigal:002006	CDS	35930	36220	.	-	0	ID=DPPHGBEM_00500;inference=ab initio prediction:Prodigal:002006;locus_tag=DPPHGBEM_00500;product=hypothetical protein
NZ_FOSV01000015.1	Prodigal:002006	CDS	36384	37556	.	+	0	ID=DPPHGBEM_00501;eC_number=2.6.1.1;Name=aspC;db_xref=COG:COG0436;gene=aspC;inference=ab initio prediction:Prodigal:002006,similar to AA sequence:UniProtKB:Q9X0Y2;locus_tag=DPPHGBEM_00501;product=Aspartate aminotransferase
NZ_FOSV01000015.1	Prodigal:002006	CDS	37861	40944	.	-	0	ID=DPPHGBEM_00502;eC_number=3.1.26.12;Name=rne;gene=rne;inference=ab initio prediction:Prodigal:002006,protein motif:HAMAP:MF_00970;locus_tag=DPPHGBEM_00502;product=Ribonuclease E
NZ_FOSV01000015.1	Prodigal:002006	CDS	41607	41792	.	+	0	ID=DPPHGBEM_00503;inference=ab initio prediction:Prodigal:002006;locus_tag=DPPHGBEM_00503;product=hypothetical protein
NZ_FOSV01000015.1	Prodigal:002006	CDS	41908	43200	.	+	0	ID=DPPHGBEM_00504;eC_number=3.5.1.28;Name=amiC_1;db_xref=COG:COG0860;gene=amiC_1;inference=ab initio prediction:Prodigal:002006,similar to AA sequence:UniProtKB:P63883;locus_tag=DPPHGBEM_00504;product=N-acetylmuramoyl-L-alanine amidase AmiC
NZ_FOSV01000015.1	Prodigal:002006	CDS	43356	45782	.	+	0	ID=DPPHGBEM_00505;Name=mrcA;db_xref=COG:COG5009;gene=mrcA;inference=ab initio prediction:Prodigal:002006,similar to AA sequence:UniProtKB:O05131;locus_tag=DPPHGBEM_00505;product=Penicillin-binding protein 1A
NZ_FOSV01000015.1	Prodigal:002006	CDS	46123	47223	.	+	0	ID=DPPHGBEM_00506;eC_number=1.14.14.35;Name=sfnG;gene=sfnG;inference=ab initio prediction:Prodigal:002006,similar to AA sequence:UniProtKB:Q3KC85;locus_tag=DPPHGBEM_00506;product=FMNH(2)-dependent dimethylsulfone monooxygenase
NZ_FOSV01000015.1	Prodigal:002006	CDS	47295	48554	.	+	0	ID=DPPHGBEM_00507;Name=soxC;gene=soxC;inference=ab initio prediction:Prodigal:002006,similar to AA sequence:UniProtKB:P54998;locus_tag=DPPHGBEM_00507;product=Dibenzothiophene desulfurization enzyme C
NZ_FOSV01000015.1	Prodigal:002006	CDS	48716	49366	.	+	0	ID=DPPHGBEM_00508;eC_number=1.2.99.6;Name=paoA_2;db_xref=COG:COG2080;gene=paoA_2;inference=ab initio prediction:Prodigal:002006,similar to AA sequence:UniProtKB:P77165;locus_tag=DPPHGBEM_00508;product=Aldehyde oxidoreductase iron-sulfur-binding subunit PaoA
NZ_FOSV01000015.1	Prodigal:002006	CDS	49379	50353	.	+	0	ID=DPPHGBEM_00509;eC_number=1.2.99.6;Name=paoB_2;db_xref=COG:COG1319;gene=paoB_2;inference=ab initio prediction:Prodigal:002006,similar to AA sequence:UniProtKB:P77324;locus_tag=DPPHGBEM_00509;product=Aldehyde oxidoreductase FAD-binding subunit PaoB
NZ_FOSV01000015.1	Prodigal:002006	CDS	50364	52589	.	+	0	ID=DPPHGBEM_00510;eC_number=1.2.99.6;Name=paoC_2;db_xref=COG:COG1529;gene=paoC_2;inference=ab initio prediction:Prodigal:002006,similar to AA sequence:UniProtKB:P77489;locus_tag=DPPHGBEM_00510;product=Aldehyde oxidoreductase molybdenum-binding subunit PaoC
NZ_FOSV01000015.1	Prodigal:002006	CDS	52646	53254	.	-	0	ID=DPPHGBEM_00511;eC_number=3.5.2.19;Name=sttH;gene=sttH;inference=ab initio prediction:Prodigal:002006,similar to AA sequence:UniProtKB:Q1MW86;locus_tag=DPPHGBEM_00511;product=Streptothricin hydrolase
NZ_FOSV01000015.1	Prodigal:002006	CDS	53445	54368	.	-	0	ID=DPPHGBEM_00512;eC_number=2.3.1.39;Name=fabD_1;gene=fabD_1;inference=ab initio prediction:Prodigal:002006,similar to AA sequence:UniProtKB:P73242;locus_tag=DPPHGBEM_00512;product=Malonyl CoA-acyl carrier protein transacylase
NZ_FOSV01000015.1	Prodigal:002006	CDS	54365	55219	.	-	0	ID=DPPHGBEM_00513;eC_number=2.4.2.52;Name=citG_1;db_xref=COG:COG1767;gene=citG_1;inference=ab initio prediction:Prodigal:002006,similar to AA sequence:UniProtKB:P77231;locus_tag=DPPHGBEM_00513;product=2-(5''-triphosphoribosyl)-3'-dephosphocoenzyme-A synthase
NZ_FOSV01000015.1	Prodigal:002006	CDS	55216	55971	.	-	0	ID=DPPHGBEM_00514;eC_number=2.7.7.66;Name=mdcG;gene=mdcG;inference=ab initio prediction:Prodigal:002006,protein motif:HAMAP:MF_00650;locus_tag=DPPHGBEM_00514;product=Phosphoribosyl-dephospho-CoA transferase
NZ_FOSV01000015.1	Prodigal:002006	CDS	55964	56704	.	-	0	ID=DPPHGBEM_00515;inference=ab initio prediction:Prodigal:002006;locus_tag=DPPHGBEM_00515;product=hypothetical protein
NZ_FOSV01000015.1	Prodigal:002006	CDS	56694	57602	.	-	0	ID=DPPHGBEM_00516;eC_number=2.1.3.10;Name=madC;gene=madC;inference=ab initio prediction:Prodigal:002006,similar to AA sequence:UniProtKB:O06926;locus_tag=DPPHGBEM_00516;product=Malonyl-S-ACP:biotin-protein carboxyltransferase MADC
NZ_FOSV01000015.1	Prodigal:002006	CDS	57604	57912	.	-	0	ID=DPPHGBEM_00517;Name=mdcC;gene=mdcC;inference=ab initio prediction:Prodigal:002006,similar to AA sequence:UniProtKB:O06925;locus_tag=DPPHGBEM_00517;product=Malonate decarboxylase acyl carrier protein
NZ_FOSV01000015.1	Prodigal:002006	CDS	57936	59582	.	-	0	ID=DPPHGBEM_00518;eC_number=2.3.1.187;Name=madA;gene=madA;inference=ab initio prediction:Prodigal:002006,similar to AA sequence:UniProtKB:O06924;locus_tag=DPPHGBEM_00518;product=Acetyl-S-ACP:malonate ACP transferase
NZ_FOSV01000015.1	Prodigal:002006	CDS	59737	60453	.	+	0	ID=DPPHGBEM_00519;Name=rspR_1;db_xref=COG:COG1802;gene=rspR_1;inference=ab initio prediction:Prodigal:002006,similar to AA sequence:UniProtKB:P0ACM2;locus_tag=DPPHGBEM_00519;product=HTH-type transcriptional repressor RspR
NZ_FOSV01000015.1	Prodigal:002006	CDS	60639	61523	.	+	0	ID=DPPHGBEM_00520;eC_number=3.1.4.53;Name=cpdA_2;gene=cpdA_2;inference=ab initio prediction:Prodigal:002006,protein motif:HAMAP:MF_00905;locus_tag=DPPHGBEM_00520;product=3'%2C5'-cyclic adenosine monophosphate phosphodiesterase CpdA
NZ_FOSV01000015.1	Prodigal:002006	CDS	61466	62047	.	-	0	ID=DPPHGBEM_00521;eC_number=3.1.4.58;Name=ytlP;gene=ytlP;inference=ab initio prediction:Prodigal:002006,similar to AA sequence:UniProtKB:O34570;locus_tag=DPPHGBEM_00521;product=RNA 2'%2C3'-cyclic phosphodiesterase
NZ_FOSV01000015.1	Prodigal:002006	CDS	62052	62681	.	-	0	ID=DPPHGBEM_00522;eC_number=3.1.1.2;inference=ab initio prediction:Prodigal:002006,similar to AA sequence:UniProtKB:Q07792;locus_tag=DPPHGBEM_00522;product=Arylesterase
NZ_FOSV01000015.1	Prodigal:002006	CDS	62931	63614	.	+	0	ID=DPPHGBEM_00523;db_xref=COG:COG1136;inference=ab initio prediction:Prodigal:002006,similar to AA sequence:UniProtKB:P9WQK1;locus_tag=DPPHGBEM_00523;product=putative ABC transporter ATP-binding protein
NZ_FOSV01000015.1	Prodigal:002006	CDS	64493	66580	.	+	0	ID=DPPHGBEM_00524;inference=ab initio prediction:Prodigal:002006;locus_tag=DPPHGBEM_00524;product=hypothetical protein
NZ_FOSV01000015.1	Prodigal:002006	CDS	66665	67039	.	+	0	ID=DPPHGBEM_00525;inference=ab initio prediction:Prodigal:002006;locus_tag=DPPHGBEM_00525;product=hypothetical protein
NZ_FOSV01000015.1	Prodigal:002006	CDS	67423	67662	.	-	0	ID=DPPHGBEM_00526;inference=ab initio prediction:Prodigal:002006;locus_tag=DPPHGBEM_00526;product=hypothetical protein
NZ_FOSV01000015.1	Prodigal:002006	CDS	68031	68498	.	+	0	ID=DPPHGBEM_00527;Name=rpsF;db_xref=COG:COG0360;gene=rpsF;inference=ab initio prediction:Prodigal:002006,similar to AA sequence:UniProtKB:Q6N5A4;locus_tag=DPPHGBEM_00527;product=30S ribosomal protein S6
NZ_FOSV01000015.1	Prodigal:002006	CDS	68501	68755	.	+	0	ID=DPPHGBEM_00528;Name=rpsR;db_xref=COG:COG0238;gene=rpsR;inference=ab initio prediction:Prodigal:002006,similar to AA sequence:UniProtKB:Q6N5A3;locus_tag=DPPHGBEM_00528;product=30S ribosomal protein S18
NZ_FOSV01000015.1	Prodigal:002006	CDS	68968	69960	.	+	0	ID=DPPHGBEM_00529;inference=ab initio prediction:Prodigal:002006;locus_tag=DPPHGBEM_00529;product=hypothetical protein
NZ_FOSV01000015.1	Prodigal:002006	CDS	69995	70567	.	+	0	ID=DPPHGBEM_00530;Name=rplI;db_xref=COG:COG0359;gene=rplI;inference=ab initio prediction:Prodigal:002006,similar to AA sequence:UniProtKB:Q6N5A1;locus_tag=DPPHGBEM_00530;product=50S ribosomal protein L9
NZ_FOSV01000015.1	Prodigal:002006	CDS	71023	72381	.	+	0	ID=DPPHGBEM_00531;inference=ab initio prediction:Prodigal:002006;locus_tag=DPPHGBEM_00531;product=hypothetical protein
NZ_FOSV01000015.1	Prodigal:002006	CDS	72638	74125	.	+	0	ID=DPPHGBEM_00532;eC_number=3.6.4.12;Name=dnaC;db_xref=COG:COG0305;gene=dnaC;inference=ab initio prediction:Prodigal:002006,similar to AA sequence:UniProtKB:P37469;locus_tag=DPPHGBEM_00532;product=Replicative DNA helicase
NZ_FOSV01000015.1	Prodigal:002006	CDS	74139	75305	.	+	0	ID=DPPHGBEM_00533;eC_number=5.1.1.1;Name=alr;db_xref=COG:COG0787;gene=alr;inference=ab initio prediction:Prodigal:002006,similar to AA sequence:UniProtKB:Q9HUN4;locus_tag=DPPHGBEM_00533;product=Alanine racemase%2C biosynthetic
NZ_FOSV01000015.1	Prodigal:002006	CDS	75361	76791	.	+	0	ID=DPPHGBEM_00534;eC_number=3.6.4.-;Name=radA;db_xref=COG:COG1066;gene=radA;inference=ab initio prediction:Prodigal:002006,similar to AA sequence:UniProtKB:P37572;locus_tag=DPPHGBEM_00534;product=DNA repair protein RadA
NZ_FOSV01000015.1	Prodigal:002006	CDS	76916	77599	.	-	0	ID=DPPHGBEM_00535;inference=ab initio prediction:Prodigal:002006,protein motif:HAMAP:MF_02088;locus_tag=DPPHGBEM_00535;product=queuosine precursor transporter
NZ_FOSV01000015.1	Prodigal:002006	CDS	77751	78344	.	+	0	ID=DPPHGBEM_00536;inference=ab initio prediction:Prodigal:002006;locus_tag=DPPHGBEM_00536;product=hypothetical protein
NZ_FOSV01000015.1	Prodigal:002006	CDS	78497	79972	.	+	0	ID=DPPHGBEM_00537;eC_number=2.4.2.14;Name=purF_1;db_xref=COG:COG0034;gene=purF_1;inference=ab initio prediction:Prodigal:002006,similar to AA sequence:UniProtKB:P00497;locus_tag=DPPHGBEM_00537;product=Amidophosphoribosyltransferase
NZ_FOSV01000015.1	Prodigal:002006	CDS	79978	80721	.	+	0	ID=DPPHGBEM_00538;eC_number=1.-.-.-;Name=yciK;db_xref=COG:COG1028;gene=yciK;inference=ab initio prediction:Prodigal:002006,similar to AA sequence:UniProtKB:P31808;locus_tag=DPPHGBEM_00538;product=putative oxidoreductase YciK
NZ_FOSV01000015.1	Prodigal:002006	CDS	80792	81202	.	+	0	ID=DPPHGBEM_00539;eC_number=1.5.1.47;Name=dmrA;gene=dmrA;inference=ab initio prediction:Prodigal:002006,similar to AA sequence:UniProtKB:C5B2R8;locus_tag=DPPHGBEM_00539;product=Dihydromethanopterin reductase
NZ_FOSV01000015.1	Prodigal:002006	CDS	81366	82490	.	+	0	ID=DPPHGBEM_00540;eC_number=6.3.2.2;db_xref=COG:COG2170;inference=ab initio prediction:Prodigal:002006,similar to AA sequence:UniProtKB:P9WPK9;locus_tag=DPPHGBEM_00540;product=Putative glutamate--cysteine ligase 2
NZ_FOSV01000015.1	Prodigal:002006	CDS	82501	83418	.	-	0	ID=DPPHGBEM_00541;inference=ab initio prediction:Prodigal:002006;locus_tag=DPPHGBEM_00541;product=hypothetical protein
NZ_FOSV01000015.1	Prodigal:002006	CDS	83633	85159	.	-	0	ID=DPPHGBEM_00542;eC_number=2.7.8.-;Name=clsB;gene=clsB;inference=ab initio prediction:Prodigal:002006,protein motif:HAMAP:MF_01917;locus_tag=DPPHGBEM_00542;product=Cardiolipin synthase B
NZ_FOSV01000015.1	Prodigal:002006	CDS	85156	85881	.	-	0	ID=DPPHGBEM_00543;Name=ydjZ;db_xref=COG:COG0398;gene=ydjZ;inference=ab initio prediction:Prodigal:002006,similar to AA sequence:UniProtKB:P76221;locus_tag=DPPHGBEM_00543;product=TVP38/TMEM64 family inner membrane protein YdjZ
NZ_FOSV01000015.1	Prodigal:002006	CDS	86070	86477	.	-	0	ID=DPPHGBEM_00544;inference=ab initio prediction:Prodigal:002006;locus_tag=DPPHGBEM_00544;product=hypothetical protein
NZ_FOSV01000015.1	Prodigal:002006	CDS	86760	87476	.	-	0	ID=DPPHGBEM_00545;inference=ab initio prediction:Prodigal:002006;locus_tag=DPPHGBEM_00545;product=hypothetical protein
NZ_FOSV01000015.1	Prodigal:002006	CDS	87487	87888	.	-	0	ID=DPPHGBEM_00546;inference=ab initio prediction:Prodigal:002006;locus_tag=DPPHGBEM_00546;product=hypothetical protein
NZ_FOSV01000015.1	Prodigal:002006	CDS	87885	88532	.	-	0	ID=DPPHGBEM_00547;Name=cyoC_1;db_xref=COG:COG1845;gene=cyoC_1;inference=ab initio prediction:Prodigal:002006,similar to AA sequence:UniProtKB:P0ABJ3;locus_tag=DPPHGBEM_00547;product=Cytochrome bo(3) ubiquinol oxidase subunit 3
NZ_FOSV01000015.1	Prodigal:002006	CDS	88538	90547	.	-	0	ID=DPPHGBEM_00548;eC_number=7.1.1.3;Name=cyoB_1;db_xref=COG:COG0843;gene=cyoB_1;inference=ab initio prediction:Prodigal:002006,similar to AA sequence:UniProtKB:P0ABI8;locus_tag=DPPHGBEM_00548;product=Cytochrome bo(3) ubiquinol oxidase subunit 1
NZ_FOSV01000015.1	Prodigal:002006	CDS	90598	91746	.	-	0	ID=DPPHGBEM_00549;inference=ab initio prediction:Prodigal:002006;locus_tag=DPPHGBEM_00549;product=hypothetical protein
NZ_FOSV01000015.1	Prodigal:002006	CDS	91852	93186	.	-	0	ID=DPPHGBEM_00550;Name=yhjE_1;gene=yhjE_1;inference=ab initio prediction:Prodigal:002006,similar to AA sequence:UniProtKB:P37643;locus_tag=DPPHGBEM_00550;product=Inner membrane metabolite transport protein YhjE
NZ_FOSV01000015.1	Prodigal:002006	CDS	93418	94092	.	-	0	ID=DPPHGBEM_00551;inference=ab initio prediction:Prodigal:002006;locus_tag=DPPHGBEM_00551;product=hypothetical protein
NZ_FOSV01000015.1	Prodigal:002006	CDS	94292	97348	.	-	0	ID=DPPHGBEM_00552;Name=acrF;db_xref=COG:COG0841;gene=acrF;inference=ab initio prediction:Prodigal:002006,similar to AA sequence:UniProtKB:P24181;locus_tag=DPPHGBEM_00552;product=Multidrug export protein AcrF
NZ_FOSV01000015.1	Prodigal:002006	CDS	97369	98451	.	-	0	ID=DPPHGBEM_00553;Name=bepF_1;gene=bepF_1;inference=ab initio prediction:Prodigal:002006,similar to AA sequence:UniProtKB:Q8FWV8;locus_tag=DPPHGBEM_00553;product=Efflux pump periplasmic linker BepF
NZ_FOSV01000015.1	Prodigal:002006	CDS	98646	99785	.	-	0	ID=DPPHGBEM_00554;Name=mdtA_2;gene=mdtA_2;inference=ab initio prediction:Prodigal:002006,protein motif:HAMAP:MF_01422;locus_tag=DPPHGBEM_00554;product=Multidrug resistance protein MdtA
NZ_FOSV01000015.1	Prodigal:002006	CDS	99929	100501	.	+	0	ID=DPPHGBEM_00555;Name=betI_1;gene=betI_1;inference=ab initio prediction:Prodigal:002006,protein motif:HAMAP:MF_00768;locus_tag=DPPHGBEM_00555;product=HTH-type transcriptional regulator BetI
NZ_FOSV01000015.1	Prodigal:002006	CDS	100694	100906	.	+	0	ID=DPPHGBEM_00556;inference=ab initio prediction:Prodigal:002006;locus_tag=DPPHGBEM_00556;product=hypothetical protein
NZ_FOSV01000015.1	Prodigal:002006	CDS	100975	101205	.	-	0	ID=DPPHGBEM_00557;inference=ab initio prediction:Prodigal:002006;locus_tag=DPPHGBEM_00557;product=hypothetical protein
NZ_FOSV01000015.1	Prodigal:002006	CDS	101379	102239	.	-	0	ID=DPPHGBEM_00558;eC_number=3.6.3.-;Name=glnQ;db_xref=COG:COG1126;gene=glnQ;inference=ab initio prediction:Prodigal:002006,similar to AA sequence:UniProtKB:O34677;locus_tag=DPPHGBEM_00558;product=Glutamine transport ATP-binding protein GlnQ
NZ_FOSV01000015.1	Prodigal:002006	CDS	102253	102945	.	-	0	ID=DPPHGBEM_00559;Name=gltK;db_xref=COG:COG0765;gene=gltK;inference=ab initio prediction:Prodigal:002006,similar to AA sequence:UniProtKB:P0AER5;locus_tag=DPPHGBEM_00559;product=Glutamate/aspartate import permease protein GltK
NZ_FOSV01000015.1	Prodigal:002006	CDS	102946	103668	.	-	0	ID=DPPHGBEM_00560;Name=gltJ;db_xref=COG:COG0765;gene=gltJ;inference=ab initio prediction:Prodigal:002006,similar to AA sequence:UniProtKB:P0AER3;locus_tag=DPPHGBEM_00560;product=Glutamate/aspartate import permease protein GltJ
NZ_FOSV01000015.1	Prodigal:002006	CDS	103697	104608	.	-	0	ID=DPPHGBEM_00561;Name=gltI_1;db_xref=COG:COG0834;gene=gltI_1;inference=ab initio prediction:Prodigal:002006,similar to AA sequence:UniProtKB:P37902;locus_tag=DPPHGBEM_00561;product=Glutamate/aspartate import solute-binding protein
NZ_FOSV01000015.1	Prodigal:002006	CDS	104782	106437	.	-	0	ID=DPPHGBEM_00562;inference=ab initio prediction:Prodigal:002006;locus_tag=DPPHGBEM_00562;product=hypothetical protein
NZ_FOSV01000015.1	Prodigal:002006	CDS	106826	107329	.	-	0	ID=DPPHGBEM_00563;inference=ab initio prediction:Prodigal:002006;locus_tag=DPPHGBEM_00563;product=hypothetical protein
NZ_FOSV01000015.1	Prodigal:002006	CDS	107326	107541	.	-	0	ID=DPPHGBEM_00564;inference=ab initio prediction:Prodigal:002006;locus_tag=DPPHGBEM_00564;product=hypothetical protein
NZ_FOSV01000015.1	Prodigal:002006	CDS	107806	108348	.	-	0	ID=DPPHGBEM_00565;inference=ab initio prediction:Prodigal:002006;locus_tag=DPPHGBEM_00565;product=hypothetical protein
NZ_FOSV01000015.1	Prodigal:002006	CDS	108697	109890	.	+	0	ID=DPPHGBEM_00566;inference=ab initio prediction:Prodigal:002006;locus_tag=DPPHGBEM_00566;product=hypothetical protein
NZ_FOSV01000015.1	Prodigal:002006	CDS	109956	110180	.	-	0	ID=DPPHGBEM_00567;inference=ab initio prediction:Prodigal:002006;locus_tag=DPPHGBEM_00567;product=hypothetical protein
NZ_FOSV01000015.1	Prodigal:002006	CDS	110470	110598	.	-	0	ID=DPPHGBEM_00568;inference=ab initio prediction:Prodigal:002006;locus_tag=DPPHGBEM_00568;product=hypothetical protein
NZ_FOSV01000015.1	Prodigal:002006	CDS	110672	111835	.	-	0	ID=DPPHGBEM_00569;Name=ycaD;gene=ycaD;inference=ab initio prediction:Prodigal:002006,protein motif:HAMAP:MF_01149;locus_tag=DPPHGBEM_00569;product=putative MFS-type transporter YcaD
NZ_FOSV01000015.1	Prodigal:002006	CDS	111904	112902	.	-	0	ID=DPPHGBEM_00570;inference=ab initio prediction:Prodigal:002006;locus_tag=DPPHGBEM_00570;product=hypothetical protein
NZ_FOSV01000015.1	Prodigal:002006	CDS	113111	113503	.	-	0	ID=DPPHGBEM_00571;inference=ab initio prediction:Prodigal:002006;locus_tag=DPPHGBEM_00571;product=hypothetical protein
NZ_FOSV01000015.1	Prodigal:002006	CDS	113652	115193	.	+	0	ID=DPPHGBEM_00572;inference=ab initio prediction:Prodigal:002006;locus_tag=DPPHGBEM_00572;product=hypothetical protein
NZ_FOSV01000015.1	Prodigal:002006	CDS	115211	115732	.	+	0	ID=DPPHGBEM_00573;inference=ab initio prediction:Prodigal:002006;locus_tag=DPPHGBEM_00573;product=hypothetical protein
NZ_FOSV01000015.1	Prodigal:002006	CDS	115921	116310	.	+	0	ID=DPPHGBEM_00574;inference=ab initio prediction:Prodigal:002006;locus_tag=DPPHGBEM_00574;product=hypothetical protein
NZ_FOSV01000015.1	Prodigal:002006	CDS	116351	116617	.	+	0	ID=DPPHGBEM_00575;Name=rpmA;db_xref=COG:COG0211;gene=rpmA;inference=ab initio prediction:Prodigal:002006,similar to AA sequence:UniProtKB:Q6NDE9;locus_tag=DPPHGBEM_00575;product=50S ribosomal protein L27
NZ_FOSV01000015.1	Prodigal:002006	CDS	116798	117382	.	+	0	ID=DPPHGBEM_00576;inference=ab initio prediction:Prodigal:002006;locus_tag=DPPHGBEM_00576;product=hypothetical protein
NZ_FOSV01000015.1	Prodigal:002006	CDS	117379	117861	.	+	0	ID=DPPHGBEM_00577;inference=ab initio prediction:Prodigal:002006;locus_tag=DPPHGBEM_00577;product=hypothetical protein
NZ_FOSV01000015.1	Prodigal:002006	CDS	117884	118921	.	+	0	ID=DPPHGBEM_00578;eC_number=3.6.5.-;Name=cgtA;gene=cgtA;inference=ab initio prediction:Prodigal:002006,similar to AA sequence:UniProtKB:B8GYI7;locus_tag=DPPHGBEM_00578;product=GTPase Obg/CgtA
NZ_FOSV01000015.1	Prodigal:002006	CDS	119033	119485	.	+	0	ID=DPPHGBEM_00579;inference=ab initio prediction:Prodigal:002006;locus_tag=DPPHGBEM_00579;product=hypothetical protein
NZ_FOSV01000015.1	Prodigal:002006	CDS	119628	123128	.	+	0	ID=DPPHGBEM_00580;inference=ab initio prediction:Prodigal:002006;locus_tag=DPPHGBEM_00580;product=hypothetical protein
NZ_FOSV01000015.1	Prodigal:002006	CDS	123128	124798	.	+	0	ID=DPPHGBEM_00581;inference=ab initio prediction:Prodigal:002006;locus_tag=DPPHGBEM_00581;product=hypothetical protein
NZ_FOSV01000015.1	Prodigal:002006	CDS	124836	125765	.	-	0	ID=DPPHGBEM_00582;Name=oxyR_1;gene=oxyR_1;inference=ab initio prediction:Prodigal:002006,similar to AA sequence:UniProtKB:P0ACQ4;locus_tag=DPPHGBEM_00582;product=Hydrogen peroxide-inducible genes activator
NZ_FOSV01000015.1	Prodigal:002006	CDS	125919	127007	.	-	0	ID=DPPHGBEM_00583;Name=tufA_1;db_xref=COG:COG0050;gene=tufA_1;inference=ab initio prediction:Prodigal:002006,similar to AA sequence:UniProtKB:P09591;locus_tag=DPPHGBEM_00583;product=Elongation factor Tu
NZ_FOSV01000014.1	Prodigal:002006	CDS	900	1010	.	-	0	ID=DPPHGBEM_00584;inference=ab initio prediction:Prodigal:002006;locus_tag=DPPHGBEM_00584;product=hypothetical protein
NZ_FOSV01000014.1	Prodigal:002006	CDS	1123	1425	.	+	0	ID=DPPHGBEM_00585;inference=ab initio prediction:Prodigal:002006;locus_tag=DPPHGBEM_00585;product=hypothetical protein
NZ_FOSV01000014.1	Prodigal:002006	CDS	1583	1816	.	+	0	ID=DPPHGBEM_00586;inference=ab initio prediction:Prodigal:002006;locus_tag=DPPHGBEM_00586;product=hypothetical protein
NZ_FOSV01000014.1	Prodigal:002006	CDS	1813	2160	.	+	0	ID=DPPHGBEM_00587;inference=ab initio prediction:Prodigal:002006;locus_tag=DPPHGBEM_00587;product=hypothetical protein
NZ_FOSV01000014.1	Prodigal:002006	CDS	2730	3404	.	-	0	ID=DPPHGBEM_00588;eC_number=3.1.3.18;Name=gph;gene=gph;inference=ab initio prediction:Prodigal:002006,protein motif:HAMAP:MF_00495;locus_tag=DPPHGBEM_00588;product=Phosphoglycolate phosphatase
NZ_FOSV01000014.1	Prodigal:002006	CDS	3411	4982	.	-	0	ID=DPPHGBEM_00589;eC_number=4.1.3.39;Name=mhpE;gene=mhpE;inference=ab initio prediction:Prodigal:002006,protein motif:HAMAP:MF_01656;locus_tag=DPPHGBEM_00589;product=4-hydroxy-2-oxovalerate aldolase
NZ_FOSV01000014.1	Prodigal:002006	CDS	5301	6266	.	+	0	ID=DPPHGBEM_00590;inference=ab initio prediction:Prodigal:002006;locus_tag=DPPHGBEM_00590;product=hypothetical protein
NZ_FOSV01000014.1	Prodigal:002006	CDS	6448	7083	.	+	0	ID=DPPHGBEM_00591;inference=ab initio prediction:Prodigal:002006;locus_tag=DPPHGBEM_00591;product=hypothetical protein
NZ_FOSV01000014.1	Prodigal:002006	CDS	7642	8478	.	-	0	ID=DPPHGBEM_00592;inference=ab initio prediction:Prodigal:002006;locus_tag=DPPHGBEM_00592;product=hypothetical protein
NZ_FOSV01000014.1	Prodigal:002006	CDS	8735	9358	.	-	0	ID=DPPHGBEM_00593;Name=fixJ;gene=fixJ;inference=ab initio prediction:Prodigal:002006,similar to AA sequence:UniProtKB:P10958;locus_tag=DPPHGBEM_00593;product=Transcriptional regulatory protein FixJ
NZ_FOSV01000014.1	Prodigal:002006	CDS	9944	10975	.	+	0	ID=DPPHGBEM_00594;inference=ab initio prediction:Prodigal:002006;locus_tag=DPPHGBEM_00594;product=hypothetical protein
NZ_FOSV01000014.1	Prodigal:002006	CDS	11101	14892	.	+	0	ID=DPPHGBEM_00595;eC_number=2.7.13.3;Name=rcsC_3;gene=rcsC_3;inference=ab initio prediction:Prodigal:002006,protein motif:HAMAP:MF_00979;locus_tag=DPPHGBEM_00595;product=Sensor histidine kinase RcsC
NZ_FOSV01000014.1	Prodigal:002006	CDS	14999	15172	.	-	0	ID=DPPHGBEM_00596;inference=ab initio prediction:Prodigal:002006;locus_tag=DPPHGBEM_00596;product=hypothetical protein
NZ_FOSV01000014.1	Prodigal:002006	CDS	15343	15573	.	+	0	ID=DPPHGBEM_00597;inference=ab initio prediction:Prodigal:002006;locus_tag=DPPHGBEM_00597;product=hypothetical protein
NZ_FOSV01000014.1	Prodigal:002006	CDS	15539	16690	.	-	0	ID=DPPHGBEM_00598;inference=ab initio prediction:Prodigal:002006;locus_tag=DPPHGBEM_00598;product=hypothetical protein
NZ_FOSV01000014.1	Prodigal:002006	CDS	16767	17249	.	-	0	ID=DPPHGBEM_00599;inference=ab initio prediction:Prodigal:002006;locus_tag=DPPHGBEM_00599;product=hypothetical protein
NZ_FOSV01000014.1	Prodigal:002006	CDS	17335	17439	.	-	0	ID=DPPHGBEM_00600;inference=ab initio prediction:Prodigal:002006;locus_tag=DPPHGBEM_00600;product=hypothetical protein
NZ_FOSV01000014.1	Prodigal:002006	CDS	17476	17994	.	-	0	ID=DPPHGBEM_00601;inference=ab initio prediction:Prodigal:002006;locus_tag=DPPHGBEM_00601;product=hypothetical protein
NZ_FOSV01000014.1	Prodigal:002006	CDS	18057	18254	.	-	0	ID=DPPHGBEM_00602;inference=ab initio prediction:Prodigal:002006;locus_tag=DPPHGBEM_00602;product=hypothetical protein
NZ_FOSV01000014.1	Prodigal:002006	CDS	18453	19286	.	+	0	ID=DPPHGBEM_00603;inference=ab initio prediction:Prodigal:002006;locus_tag=DPPHGBEM_00603;product=hypothetical protein
NZ_FOSV01000014.1	Prodigal:002006	CDS	19472	19567	.	-	0	ID=DPPHGBEM_00604;inference=ab initio prediction:Prodigal:002006;locus_tag=DPPHGBEM_00604;product=hypothetical protein
NZ_FOSV01000014.1	Prodigal:002006	CDS	19606	19875	.	-	0	ID=DPPHGBEM_00605;inference=ab initio prediction:Prodigal:002006;locus_tag=DPPHGBEM_00605;product=hypothetical protein
NZ_FOSV01000014.1	Prodigal:002006	CDS	20320	21507	.	+	0	ID=DPPHGBEM_00606;inference=ab initio prediction:Prodigal:002006;locus_tag=DPPHGBEM_00606;product=hypothetical protein
NZ_FOSV01000014.1	Prodigal:002006	CDS	22095	22586	.	+	0	ID=DPPHGBEM_00607;inference=ab initio prediction:Prodigal:002006,similar to AA sequence:ISfinder:ISMma9;locus_tag=DPPHGBEM_00607;product=IS630 family transposase ISMma9
NZ_FOSV01000014.1	Prodigal:002006	CDS	22578	23876	.	-	0	ID=DPPHGBEM_00608;inference=ab initio prediction:Prodigal:002006;locus_tag=DPPHGBEM_00608;product=hypothetical protein
NZ_FOSV01000014.1	Prodigal:002006	CDS	23993	24208	.	-	0	ID=DPPHGBEM_00609;inference=ab initio prediction:Prodigal:002006;locus_tag=DPPHGBEM_00609;product=hypothetical protein
NZ_FOSV01000014.1	Prodigal:002006	CDS	24263	25399	.	-	0	ID=DPPHGBEM_00610;inference=ab initio prediction:Prodigal:002006;locus_tag=DPPHGBEM_00610;product=hypothetical protein
NZ_FOSV01000014.1	Prodigal:002006	CDS	25505	25882	.	-	0	ID=DPPHGBEM_00611;inference=ab initio prediction:Prodigal:002006;locus_tag=DPPHGBEM_00611;product=hypothetical protein
NZ_FOSV01000014.1	Prodigal:002006	CDS	25957	26550	.	-	0	ID=DPPHGBEM_00612;inference=ab initio prediction:Prodigal:002006;locus_tag=DPPHGBEM_00612;product=hypothetical protein
NZ_FOSV01000014.1	Prodigal:002006	CDS	26785	28107	.	-	0	ID=DPPHGBEM_00613;Name=ampG;db_xref=COG:COG0477;gene=ampG;inference=ab initio prediction:Prodigal:002006,similar to AA sequence:UniProtKB:P0AE16;locus_tag=DPPHGBEM_00613;product=Anhydromuropeptide permease
NZ_FOSV01000014.1	Prodigal:002006	CDS	28196	29077	.	-	0	ID=DPPHGBEM_00614;inference=ab initio prediction:Prodigal:002006;locus_tag=DPPHGBEM_00614;product=hypothetical protein
NZ_FOSV01000014.1	Prodigal:002006	CDS	29389	31401	.	-	0	ID=DPPHGBEM_00615;eC_number=4.4.1.16;Name=sufS_1;gene=sufS_1;inference=ab initio prediction:Prodigal:002006,protein motif:HAMAP:MF_01831;locus_tag=DPPHGBEM_00615;product=Cysteine desulfurase
NZ_FOSV01000014.1	Prodigal:002006	CDS	31388	32779	.	-	0	ID=DPPHGBEM_00616;inference=ab initio prediction:Prodigal:002006;locus_tag=DPPHGBEM_00616;product=hypothetical protein
NZ_FOSV01000014.1	Prodigal:002006	CDS	33184	34050	.	-	0	ID=DPPHGBEM_00617;eC_number=2.3.1.30;Name=cysE_1;db_xref=COG:COG1045;gene=cysE_1;inference=ab initio prediction:Prodigal:002006,similar to AA sequence:UniProtKB:P29847;locus_tag=DPPHGBEM_00617;product=Serine acetyltransferase
NZ_FOSV01000014.1	Prodigal:002006	CDS	34065	34355	.	-	0	ID=DPPHGBEM_00618;inference=ab initio prediction:Prodigal:002006;locus_tag=DPPHGBEM_00618;product=hypothetical protein
NZ_FOSV01000014.1	Prodigal:002006	CDS	34508	34936	.	+	0	ID=DPPHGBEM_00619;eC_number=3.-.-.-;Name=blh_1;db_xref=COG:COG0491;gene=blh_1;inference=ab initio prediction:Prodigal:002006,similar to AA sequence:UniProtKB:Q8UAA9;locus_tag=DPPHGBEM_00619;product=Beta-lactamase hydrolase-like protein
NZ_FOSV01000014.1	Prodigal:002006	CDS	35192	36592	.	-	0	ID=DPPHGBEM_00620;eC_number=1.8.1.4;Name=lpd3;db_xref=COG:COG1249;gene=lpd3;inference=ab initio prediction:Prodigal:002006,similar to AA sequence:UniProtKB:P31046;locus_tag=DPPHGBEM_00620;product=Dihydrolipoyl dehydrogenase 3
NZ_FOSV01000014.1	Prodigal:002006	CDS	36779	38104	.	-	0	ID=DPPHGBEM_00621;eC_number=2.3.1.61;Name=sucB;db_xref=COG:COG0508;gene=sucB;inference=ab initio prediction:Prodigal:002006,similar to AA sequence:UniProtKB:P0AFG6;locus_tag=DPPHGBEM_00621;product=Dihydrolipoyllysine-residue succinyltransferase component of 2-oxoglutarate dehydrogenase complex
NZ_FOSV01000014.1	Prodigal:002006	CDS	38165	38491	.	-	0	ID=DPPHGBEM_00622;inference=ab initio prediction:Prodigal:002006;locus_tag=DPPHGBEM_00622;product=hypothetical protein
NZ_FOSV01000014.1	Prodigal:002006	CDS	38503	41493	.	-	0	ID=DPPHGBEM_00623;eC_number=1.2.4.2;Name=sucA;db_xref=COG:COG0567;gene=sucA;inference=ab initio prediction:Prodigal:002006,similar to AA sequence:UniProtKB:P0AFG3;locus_tag=DPPHGBEM_00623;product=2-oxoglutarate dehydrogenase E1 component
NZ_FOSV01000014.1	Prodigal:002006	CDS	41715	42599	.	-	0	ID=DPPHGBEM_00624;eC_number=6.2.1.5;Name=sucD_1;db_xref=COG:COG0074;gene=sucD_1;inference=ab initio prediction:Prodigal:002006,similar to AA sequence:UniProtKB:P0AGE9;locus_tag=DPPHGBEM_00624;product=Succinate--CoA ligase [ADP-forming] subunit alpha
NZ_FOSV01000014.1	Aragorn:001002	tRNA	43448	43544	.	+	.	ID=DPPHGBEM_00625;inference=COORDINATES:profile:Aragorn:001002;locus_tag=DPPHGBEM_00625;product=tRNA-Tyr(ata)
NZ_FOSV01000014.1	Prodigal:002006	CDS	43915	44877	.	-	0	ID=DPPHGBEM_00626;eC_number=1.1.1.37;Name=mdh;db_xref=COG:COG0039;gene=mdh;inference=ab initio prediction:Prodigal:002006,similar to AA sequence:UniProtKB:A9W386;locus_tag=DPPHGBEM_00626;product=Malate dehydrogenase
NZ_FOSV01000014.1	Prodigal:002006	CDS	45222	45953	.	-	0	ID=DPPHGBEM_00627;Name=slmA_1;gene=slmA_1;inference=ab initio prediction:Prodigal:002006,protein motif:HAMAP:MF_01839;locus_tag=DPPHGBEM_00627;product=Nucleoid occlusion factor SlmA
NZ_FOSV01000014.1	Prodigal:002006	CDS	46209	47933	.	+	0	ID=DPPHGBEM_00628;eC_number=4.2.3.4;Name=aroB;gene=aroB;inference=ab initio prediction:Prodigal:002006,protein motif:HAMAP:MF_00110;locus_tag=DPPHGBEM_00628;product=3-dehydroquinate synthase
NZ_FOSV01000014.1	Prodigal:002006	CDS	47940	48659	.	-	0	ID=DPPHGBEM_00629;db_xref=COG:COG0325;inference=ab initio prediction:Prodigal:002006,similar to AA sequence:UniProtKB:P44506;locus_tag=DPPHGBEM_00629;product=Pyridoxal phosphate homeostasis protein
NZ_FOSV01000014.1	Prodigal:002006	CDS	48734	51415	.	+	0	ID=DPPHGBEM_00630;eC_number=6.1.1.4;Name=leuS;gene=leuS;inference=ab initio prediction:Prodigal:002006,similar to AA sequence:UniProtKB:B4RNT1;locus_tag=DPPHGBEM_00630;product=Leucine--tRNA ligase
NZ_FOSV01000014.1	Prodigal:002006	CDS	51419	52891	.	+	0	ID=DPPHGBEM_00631;eC_number=3.6.-.-;Name=mnmE;db_xref=COG:COG0486;gene=mnmE;inference=ab initio prediction:Prodigal:002006,similar to AA sequence:UniProtKB:P25522;locus_tag=DPPHGBEM_00631;product=tRNA modification GTPase MnmE
NZ_FOSV01000014.1	Prodigal:002006	CDS	53191	55065	.	+	0	ID=DPPHGBEM_00632;Name=mnmG;db_xref=COG:COG0445;gene=mnmG;inference=ab initio prediction:Prodigal:002006,similar to AA sequence:UniProtKB:P0A6U3;locus_tag=DPPHGBEM_00632;product=tRNA uridine 5-carboxymethylaminomethyl modification enzyme MnmG
NZ_FOSV01000014.1	Prodigal:002006	CDS	55087	55722	.	+	0	ID=DPPHGBEM_00633;eC_number=2.1.1.170;Name=rsmG;gene=rsmG;inference=ab initio prediction:Prodigal:002006,protein motif:HAMAP:MF_00074;locus_tag=DPPHGBEM_00633;product=Ribosomal RNA small subunit methyltransferase G
NZ_FOSV01000014.1	Prodigal:002006	CDS	55719	56549	.	+	0	ID=DPPHGBEM_00634;Name=parA;gene=parA;inference=ab initio prediction:Prodigal:002006,similar to AA sequence:UniProtKB:B8GW31;locus_tag=DPPHGBEM_00634;product=Chromosome partitioning protein ParA
NZ_FOSV01000014.1	Prodigal:002006	CDS	56623	57537	.	+	0	ID=DPPHGBEM_00635;Name=parB;gene=parB;inference=ab initio prediction:Prodigal:002006,similar to AA sequence:UniProtKB:B8GW30;locus_tag=DPPHGBEM_00635;product=Chromosome-partitioning protein ParB
NZ_FOSV01000014.1	Prodigal:002006	CDS	57715	58134	.	+	0	ID=DPPHGBEM_00636;inference=ab initio prediction:Prodigal:002006;locus_tag=DPPHGBEM_00636;product=hypothetical protein
NZ_FOSV01000014.1	Prodigal:002006	CDS	58141	59169	.	-	0	ID=DPPHGBEM_00637;inference=ab initio prediction:Prodigal:002006;locus_tag=DPPHGBEM_00637;product=hypothetical protein
NZ_FOSV01000014.1	Prodigal:002006	CDS	59174	59728	.	-	0	ID=DPPHGBEM_00638;inference=ab initio prediction:Prodigal:002006;locus_tag=DPPHGBEM_00638;product=hypothetical protein
NZ_FOSV01000014.1	Prodigal:002006	CDS	60058	60399	.	+	0	ID=DPPHGBEM_00639;inference=ab initio prediction:Prodigal:002006;locus_tag=DPPHGBEM_00639;product=hypothetical protein
NZ_FOSV01000014.1	Prodigal:002006	CDS	60520	61623	.	+	0	ID=DPPHGBEM_00640;inference=ab initio prediction:Prodigal:002006;locus_tag=DPPHGBEM_00640;product=hypothetical protein
NZ_FOSV01000014.1	Prodigal:002006	CDS	61636	62541	.	-	0	ID=DPPHGBEM_00641;inference=ab initio prediction:Prodigal:002006;locus_tag=DPPHGBEM_00641;product=hypothetical protein
NZ_FOSV01000014.1	Prodigal:002006	CDS	62550	63485	.	-	0	ID=DPPHGBEM_00642;eC_number=1.3.1.43;Name=tyrC;gene=tyrC;inference=ab initio prediction:Prodigal:002006,similar to AA sequence:UniProtKB:Q04983;locus_tag=DPPHGBEM_00642;product=Cyclohexadienyl dehydrogenase
NZ_FOSV01000014.1	Prodigal:002006	CDS	63482	64600	.	-	0	ID=DPPHGBEM_00643;eC_number=2.6.1.9;Name=hisC_1;gene=hisC_1;inference=ab initio prediction:Prodigal:002006,similar to AA sequence:UniProtKB:P34037;locus_tag=DPPHGBEM_00643;product=Histidinol-phosphate aminotransferase
NZ_FOSV01000014.1	Prodigal:002006	CDS	64703	65173	.	-	0	ID=DPPHGBEM_00644;inference=ab initio prediction:Prodigal:002006;locus_tag=DPPHGBEM_00644;product=hypothetical protein
NZ_FOSV01000014.1	Prodigal:002006	CDS	65294	67561	.	-	0	ID=DPPHGBEM_00645;Name=fhuA_2;db_xref=COG:COG1629;gene=fhuA_2;inference=ab initio prediction:Prodigal:002006,similar to AA sequence:UniProtKB:P06971;locus_tag=DPPHGBEM_00645;product=Ferrichrome outer membrane transporter/phage receptor
NZ_FOSV01000014.1	Prodigal:002006	CDS	67867	69861	.	-	0	ID=DPPHGBEM_00646;Name=kup_1;gene=kup_1;inference=ab initio prediction:Prodigal:002006,protein motif:HAMAP:MF_01522;locus_tag=DPPHGBEM_00646;product=Low affinity potassium transport system protein kup
NZ_FOSV01000014.1	Prodigal:002006	CDS	70161	71489	.	-	0	ID=DPPHGBEM_00647;eC_number=1.17.7.3;Name=ispG;db_xref=COG:COG0821;gene=ispG;inference=ab initio prediction:Prodigal:002006,similar to AA sequence:UniProtKB:Q5SLI8;locus_tag=DPPHGBEM_00647;product=4-hydroxy-3-methylbut-2-en-1-yl diphosphate synthase (flavodoxin)
NZ_FOSV01000014.1	Prodigal:002006	CDS	71838	73010	.	+	0	ID=DPPHGBEM_00648;inference=ab initio prediction:Prodigal:002006;locus_tag=DPPHGBEM_00648;product=hypothetical protein
NZ_FOSV01000014.1	Prodigal:002006	CDS	73094	74116	.	+	0	ID=DPPHGBEM_00649;eC_number=2.1.1.163;Name=COQ5_2;gene=COQ5_2;inference=ab initio prediction:Prodigal:002006,protein motif:HAMAP:MF_01813;locus_tag=DPPHGBEM_00649;product=2-methoxy-6-polyprenyl-1%2C4-benzoquinol methylase%2C mitochondrial
NZ_FOSV01000014.1	Prodigal:002006	CDS	74201	75121	.	+	0	ID=DPPHGBEM_00650;eC_number=1.5.1.20;Name=metF;db_xref=COG:COG0685;gene=metF;inference=ab initio prediction:Prodigal:002006,similar to AA sequence:UniProtKB:P0AEZ1;locus_tag=DPPHGBEM_00650;product=5%2C10-methylenetetrahydrofolate reductase
NZ_FOSV01000014.1	Prodigal:002006	CDS	75316	79068	.	+	0	ID=DPPHGBEM_00651;eC_number=2.1.1.13;Name=metH;db_xref=COG:COG0646;gene=metH;inference=ab initio prediction:Prodigal:002006,similar to AA sequence:UniProtKB:P13009;locus_tag=DPPHGBEM_00651;product=Methionine synthase
NZ_FOSV01000014.1	Prodigal:002006	CDS	79200	79412	.	+	0	ID=DPPHGBEM_00652;inference=ab initio prediction:Prodigal:002006;locus_tag=DPPHGBEM_00652;product=hypothetical protein
NZ_FOSV01000014.1	Prodigal:002006	CDS	79538	80818	.	-	0	ID=DPPHGBEM_00653;eC_number=2.1.1.192;Name=rlmN;db_xref=COG:COG0820;gene=rlmN;inference=ab initio prediction:Prodigal:002006,similar to AA sequence:UniProtKB:P36979;locus_tag=DPPHGBEM_00653;product=Dual-specificity RNA methyltransferase RlmN
NZ_FOSV01000014.1	Aragorn:001002	tRNA	80922	81015	.	-	.	ID=DPPHGBEM_00654;inference=COORDINATES:profile:Aragorn:001002;locus_tag=DPPHGBEM_00654;product=tRNA-Gln(ctg)
NZ_FOSV01000014.1	Prodigal:002006	CDS	81790	82476	.	+	0	ID=DPPHGBEM_00655;Name=mprA_1;gene=mprA_1;inference=ab initio prediction:Prodigal:002006,similar to AA sequence:UniProtKB:Q7U0X4;locus_tag=DPPHGBEM_00655;product=Response regulator MprA
NZ_FOSV01000014.1	Prodigal:002006	CDS	82779	83246	.	+	0	ID=DPPHGBEM_00656;inference=ab initio prediction:Prodigal:002006;locus_tag=DPPHGBEM_00656;product=hypothetical protein
NZ_FOSV01000014.1	Prodigal:002006	CDS	83312	84154	.	+	0	ID=DPPHGBEM_00657;eC_number=2.3.1.117;Name=dapD;gene=dapD;inference=ab initio prediction:Prodigal:002006,similar to AA sequence:UniProtKB:Q8FV25;locus_tag=DPPHGBEM_00657;product=2%2C3%2C4%2C5-tetrahydropyridine-2%2C6-dicarboxylate N-succinyltransferase
NZ_FOSV01000014.1	Prodigal:002006	CDS	84162	85034	.	+	0	ID=DPPHGBEM_00658;inference=ab initio prediction:Prodigal:002006;locus_tag=DPPHGBEM_00658;product=hypothetical protein
NZ_FOSV01000014.1	Prodigal:002006	CDS	85171	86028	.	+	0	ID=DPPHGBEM_00659;inference=ab initio prediction:Prodigal:002006;locus_tag=DPPHGBEM_00659;product=hypothetical protein
NZ_FOSV01000014.1	Prodigal:002006	CDS	86191	86949	.	+	0	ID=DPPHGBEM_00660;Name=fhuF;db_xref=COG:COG4114;gene=fhuF;inference=ab initio prediction:Prodigal:002006,similar to AA sequence:UniProtKB:P39405;locus_tag=DPPHGBEM_00660;product=Ferric iron reductase protein FhuF
NZ_FOSV01000014.1	Prodigal:002006	CDS	86965	87705	.	-	0	ID=DPPHGBEM_00661;inference=ab initio prediction:Prodigal:002006,similar to AA sequence:UniProtKB:P0AEC0;locus_tag=DPPHGBEM_00661;note=UPF0053 inner membrane protein YoaE;product=hypothetical protein
NZ_FOSV01000014.1	Prodigal:002006	CDS	87723	88649	.	-	0	ID=DPPHGBEM_00662;eC_number=2.7.1.107;Name=dagK;db_xref=COG:COG1597;gene=dagK;inference=ab initio prediction:Prodigal:002006,similar to AA sequence:UniProtKB:P9WP29;locus_tag=DPPHGBEM_00662;product=Diacylglycerol kinase
NZ_FOSV01000014.1	Prodigal:002006	CDS	89026	89889	.	+	0	ID=DPPHGBEM_00663;inference=ab initio prediction:Prodigal:002006;locus_tag=DPPHGBEM_00663;product=hypothetical protein
NZ_FOSV01000014.1	Prodigal:002006	CDS	89986	91275	.	+	0	ID=DPPHGBEM_00664;inference=ab initio prediction:Prodigal:002006;locus_tag=DPPHGBEM_00664;product=hypothetical protein
NZ_FOSV01000014.1	Prodigal:002006	CDS	91353	92342	.	+	0	ID=DPPHGBEM_00665;Name=qmcA;db_xref=COG:COG0330;gene=qmcA;inference=ab initio prediction:Prodigal:002006,similar to AA sequence:UniProtKB:P0AA53;locus_tag=DPPHGBEM_00665;product=Protein QmcA
NZ_FOSV01000014.1	Prodigal:002006	CDS	92349	92810	.	+	0	ID=DPPHGBEM_00666;inference=ab initio prediction:Prodigal:002006;locus_tag=DPPHGBEM_00666;product=hypothetical protein
NZ_FOSV01000014.1	Prodigal:002006	CDS	92879	93235	.	+	0	ID=DPPHGBEM_00667;inference=ab initio prediction:Prodigal:002006;locus_tag=DPPHGBEM_00667;product=hypothetical protein
NZ_FOSV01000014.1	Prodigal:002006	CDS	93232	93531	.	+	0	ID=DPPHGBEM_00668;inference=ab initio prediction:Prodigal:002006;locus_tag=DPPHGBEM_00668;product=hypothetical protein
NZ_FOSV01000014.1	Prodigal:002006	CDS	93539	95272	.	-	0	ID=DPPHGBEM_00669;eC_number=1.2.5.1;Name=poxB;db_xref=COG:COG0028;gene=poxB;inference=ab initio prediction:Prodigal:002006,similar to AA sequence:UniProtKB:P07003;locus_tag=DPPHGBEM_00669;product=Pyruvate dehydrogenase [ubiquinone]
NZ_FOSV01000014.1	Prodigal:002006	CDS	95383	95592	.	-	0	ID=DPPHGBEM_00670;inference=ab initio prediction:Prodigal:002006;locus_tag=DPPHGBEM_00670;product=hypothetical protein
NZ_FOSV01000014.1	Prodigal:002006	CDS	95613	96956	.	-	0	ID=DPPHGBEM_00671;eC_number=3.6.4.-;Name=rho;db_xref=COG:COG1158;gene=rho;inference=ab initio prediction:Prodigal:002006,similar to AA sequence:UniProtKB:P0AG30;locus_tag=DPPHGBEM_00671;product=Transcription termination factor Rho
NZ_FOSV01000014.1	Prodigal:002006	CDS	97316	98026	.	-	0	ID=DPPHGBEM_00672;inference=ab initio prediction:Prodigal:002006;locus_tag=DPPHGBEM_00672;product=hypothetical protein
NZ_FOSV01000014.1	Prodigal:002006	CDS	98023	99276	.	-	0	ID=DPPHGBEM_00673;inference=ab initio prediction:Prodigal:002006;locus_tag=DPPHGBEM_00673;product=hypothetical protein
NZ_FOSV01000014.1	Prodigal:002006	CDS	99291	100004	.	-	0	ID=DPPHGBEM_00674;inference=ab initio prediction:Prodigal:002006;locus_tag=DPPHGBEM_00674;product=hypothetical protein
NZ_FOSV01000014.1	Prodigal:002006	CDS	100660	101163	.	+	0	ID=DPPHGBEM_00675;Name=secB;db_xref=COG:COG1952;gene=secB;inference=ab initio prediction:Prodigal:002006,similar to AA sequence:UniProtKB:P0AG86;locus_tag=DPPHGBEM_00675;product=Protein-export protein SecB
NZ_FOSV01000014.1	Prodigal:002006	CDS	101335	101937	.	+	0	ID=DPPHGBEM_00676;inference=ab initio prediction:Prodigal:002006;locus_tag=DPPHGBEM_00676;product=hypothetical protein
NZ_FOSV01000014.1	Prodigal:002006	CDS	102114	103364	.	+	0	ID=DPPHGBEM_00677;inference=ab initio prediction:Prodigal:002006,similar to AA sequence:UniProtKB:P9WJX1;locus_tag=DPPHGBEM_00677;product=putative MFS-type transporter
NZ_FOSV01000014.1	Prodigal:002006	CDS	103440	103946	.	+	0	ID=DPPHGBEM_00678;inference=ab initio prediction:Prodigal:002006;locus_tag=DPPHGBEM_00678;product=hypothetical protein
NZ_FOSV01000014.1	Prodigal:002006	CDS	103948	104319	.	+	0	ID=DPPHGBEM_00679;Name=csaA;db_xref=COG:COG0073;gene=csaA;inference=ab initio prediction:Prodigal:002006,similar to AA sequence:UniProtKB:P37584;locus_tag=DPPHGBEM_00679;product=putative chaperone CsaA
NZ_FOSV01000014.1	Prodigal:002006	CDS	104411	105922	.	+	0	ID=DPPHGBEM_00680;eC_number=6.1.1.21;Name=hisS;db_xref=COG:COG0124;gene=hisS;inference=ab initio prediction:Prodigal:002006,similar to AA sequence:UniProtKB:Q8YMC2;locus_tag=DPPHGBEM_00680;product=Histidine--tRNA ligase
NZ_FOSV01000014.1	Prodigal:002006	CDS	106033	106887	.	-	0	ID=DPPHGBEM_00681;eC_number=2.1.1.80;Name=cheR1;gene=cheR1;inference=ab initio prediction:Prodigal:002006,similar to AA sequence:UniProtKB:O87131;locus_tag=DPPHGBEM_00681;product=Chemotaxis protein methyltransferase 1
NZ_FOSV01000014.1	Prodigal:002006	CDS	106884	108038	.	-	0	ID=DPPHGBEM_00682;eC_number=3.1.1.61;Name=cheB_1;db_xref=COG:COG2201;gene=cheB_1;inference=ab initio prediction:Prodigal:002006,similar to AA sequence:UniProtKB:P07330;locus_tag=DPPHGBEM_00682;product=Protein-glutamate methylesterase/protein-glutamine glutaminase
NZ_FOSV01000014.1	Prodigal:002006	CDS	108273	108659	.	-	0	ID=DPPHGBEM_00683;Name=cheY_1;db_xref=COG:COG0784;gene=cheY_1;inference=ab initio prediction:Prodigal:002006,similar to AA sequence:UniProtKB:P0A2D5;locus_tag=DPPHGBEM_00683;product=Chemotaxis protein CheY
NZ_FOSV01000014.1	Prodigal:002006	CDS	108671	109153	.	-	0	ID=DPPHGBEM_00684;Name=cheW_1;db_xref=COG:COG0835;gene=cheW_1;inference=ab initio prediction:Prodigal:002006,similar to AA sequence:UniProtKB:Q56311;locus_tag=DPPHGBEM_00684;product=Chemotaxis protein CheW
NZ_FOSV01000014.1	Prodigal:002006	CDS	109184	111922	.	-	0	ID=DPPHGBEM_00685;eC_number=2.7.13.3;Name=rcsC_4;gene=rcsC_4;inference=ab initio prediction:Prodigal:002006,protein motif:HAMAP:MF_00979;locus_tag=DPPHGBEM_00685;product=Sensor histidine kinase RcsC
NZ_FOSV01000014.1	Prodigal:002006	CDS	112050	112796	.	-	0	ID=DPPHGBEM_00686;eC_number=2.7.99.-;Name=chpT;gene=chpT;inference=ab initio prediction:Prodigal:002006,similar to AA sequence:UniProtKB:Q2YQA5;locus_tag=DPPHGBEM_00686;product=Protein phosphotransferase ChpT
NZ_FOSV01000014.1	Prodigal:002006	CDS	113131	114039	.	+	0	ID=DPPHGBEM_00687;eC_number=3.1.3.7;Name=cysQ_1;gene=cysQ_1;inference=ab initio prediction:Prodigal:002006,protein motif:HAMAP:MF_02095;locus_tag=DPPHGBEM_00687;product=3'(2')%2C5'-bisphosphate nucleotidase CysQ
NZ_FOSV01000014.1	Prodigal:002006	CDS	114178	114786	.	+	0	ID=DPPHGBEM_00688;inference=ab initio prediction:Prodigal:002006;locus_tag=DPPHGBEM_00688;product=hypothetical protein
NZ_FOSV01000014.1	Prodigal:002006	CDS	115012	115677	.	+	0	ID=DPPHGBEM_00689;inference=ab initio prediction:Prodigal:002006;locus_tag=DPPHGBEM_00689;product=hypothetical protein
NZ_FOSV01000014.1	Prodigal:002006	CDS	115942	116217	.	+	0	ID=DPPHGBEM_00690;inference=ab initio prediction:Prodigal:002006;locus_tag=DPPHGBEM_00690;product=hypothetical protein
NZ_FOSV01000014.1	Prodigal:002006	CDS	116447	116791	.	+	0	ID=DPPHGBEM_00691;inference=ab initio prediction:Prodigal:002006;locus_tag=DPPHGBEM_00691;product=hypothetical protein
NZ_FOSV01000014.1	Prodigal:002006	CDS	116884	118152	.	+	0	ID=DPPHGBEM_00692;eC_number=4.1.1.20;Name=lysA;db_xref=COG:COG0019;gene=lysA;inference=ab initio prediction:Prodigal:002006,similar to AA sequence:UniProtKB:Q9KVL7;locus_tag=DPPHGBEM_00692;product=Diaminopimelate decarboxylase
NZ_FOSV01000014.1	Prodigal:002006	CDS	118245	121016	.	+	0	ID=DPPHGBEM_00693;inference=ab initio prediction:Prodigal:002006;locus_tag=DPPHGBEM_00693;product=hypothetical protein
NZ_FOSV01000014.1	Prodigal:002006	CDS	121080	121265	.	+	0	ID=DPPHGBEM_00694;inference=ab initio prediction:Prodigal:002006;locus_tag=DPPHGBEM_00694;product=hypothetical protein
NZ_FOSV01000014.1	Prodigal:002006	CDS	121464	122102	.	+	0	ID=DPPHGBEM_00695;inference=ab initio prediction:Prodigal:002006;locus_tag=DPPHGBEM_00695;product=hypothetical protein
NZ_FOSV01000014.1	Prodigal:002006	CDS	122235	122582	.	-	0	ID=DPPHGBEM_00696;inference=ab initio prediction:Prodigal:002006;locus_tag=DPPHGBEM_00696;product=hypothetical protein
NZ_FOSV01000014.1	Prodigal:002006	CDS	123026	123160	.	-	0	ID=DPPHGBEM_00697;inference=ab initio prediction:Prodigal:002006;locus_tag=DPPHGBEM_00697;product=hypothetical protein
NZ_FOSV01000014.1	Prodigal:002006	CDS	123308	123805	.	-	0	ID=DPPHGBEM_00698;eC_number=1.16.3.1;Name=bfr;db_xref=COG:COG2193;gene=bfr;inference=ab initio prediction:Prodigal:002006,similar to AA sequence:UniProtKB:Q59738;locus_tag=DPPHGBEM_00698;product=Bacterioferritin
NZ_FOSV01000014.1	Prodigal:002006	CDS	124474	125337	.	-	0	ID=DPPHGBEM_00699;inference=ab initio prediction:Prodigal:002006;locus_tag=DPPHGBEM_00699;product=hypothetical protein
NZ_FOSV01000014.1	Prodigal:002006	CDS	125710	126414	.	+	0	ID=DPPHGBEM_00700;inference=ab initio prediction:Prodigal:002006;locus_tag=DPPHGBEM_00700;product=hypothetical protein
NZ_FOSV01000014.1	Prodigal:002006	CDS	126535	127218	.	-	0	ID=DPPHGBEM_00701;eC_number=4.2.1.1;Name=cynT_1;db_xref=COG:COG0288;gene=cynT_1;inference=ab initio prediction:Prodigal:002006,similar to AA sequence:UniProtKB:P0ABE9;locus_tag=DPPHGBEM_00701;product=Carbonic anhydrase 1
NZ_FOSV01000014.1	Prodigal:002006	CDS	127373	127882	.	-	0	ID=DPPHGBEM_00702;eC_number=3.6.1.-;Name=rppH_1;gene=rppH_1;inference=ab initio prediction:Prodigal:002006,protein motif:HAMAP:MF_00298;locus_tag=DPPHGBEM_00702;product=RNA pyrophosphohydrolase
NZ_FOSV01000014.1	Prodigal:002006	CDS	127895	128644	.	-	0	ID=DPPHGBEM_00703;inference=ab initio prediction:Prodigal:002006;locus_tag=DPPHGBEM_00703;product=hypothetical protein
NZ_FOSV01000014.1	Prodigal:002006	CDS	128721	129230	.	+	0	ID=DPPHGBEM_00704;eC_number=3.6.1.23;Name=dut;gene=dut;inference=ab initio prediction:Prodigal:002006,similar to AA sequence:UniProtKB:Q2T0H6;locus_tag=DPPHGBEM_00704;product=Deoxyuridine 5'-triphosphate nucleotidohydrolase
NZ_FOSV01000014.1	Prodigal:002006	CDS	129238	129408	.	-	0	ID=DPPHGBEM_00705;inference=ab initio prediction:Prodigal:002006;locus_tag=DPPHGBEM_00705;product=hypothetical protein
NZ_FOSV01000011.1	Prodigal:002006	CDS	21	134	.	+	0	ID=DPPHGBEM_00706;inference=ab initio prediction:Prodigal:002006;locus_tag=DPPHGBEM_00706;product=hypothetical protein
NZ_FOSV01000011.1	Prodigal:002006	CDS	169	510	.	-	0	ID=DPPHGBEM_00707;inference=ab initio prediction:Prodigal:002006;locus_tag=DPPHGBEM_00707;product=hypothetical protein
NZ_FOSV01000011.1	Prodigal:002006	CDS	824	1039	.	+	0	ID=DPPHGBEM_00708;inference=ab initio prediction:Prodigal:002006;locus_tag=DPPHGBEM_00708;product=hypothetical protein
NZ_FOSV01000011.1	Prodigal:002006	CDS	1247	1516	.	+	0	ID=DPPHGBEM_00709;inference=ab initio prediction:Prodigal:002006;locus_tag=DPPHGBEM_00709;product=hypothetical protein
NZ_FOSV01000011.1	Prodigal:002006	CDS	1520	1849	.	-	0	ID=DPPHGBEM_00710;inference=ab initio prediction:Prodigal:002006;locus_tag=DPPHGBEM_00710;product=hypothetical protein
NZ_FOSV01000011.1	Prodigal:002006	CDS	1945	3486	.	-	0	ID=DPPHGBEM_00711;eC_number=4.3.1.19;Name=ilvA;db_xref=COG:COG1171;gene=ilvA;inference=ab initio prediction:Prodigal:002006,similar to AA sequence:UniProtKB:P04968;locus_tag=DPPHGBEM_00711;product=L-threonine dehydratase biosynthetic IlvA
NZ_FOSV01000011.1	Prodigal:002006	CDS	3643	4248	.	-	0	ID=DPPHGBEM_00712;inference=ab initio prediction:Prodigal:002006;locus_tag=DPPHGBEM_00712;product=hypothetical protein
NZ_FOSV01000011.1	Prodigal:002006	CDS	4667	4885	.	+	0	ID=DPPHGBEM_00713;Name=slyX;gene=slyX;inference=ab initio prediction:Prodigal:002006,protein motif:HAMAP:MF_00715;locus_tag=DPPHGBEM_00713;product=Protein SlyX
NZ_FOSV01000011.1	Prodigal:002006	CDS	4928	5494	.	-	0	ID=DPPHGBEM_00714;Name=efp;db_xref=COG:COG0231;gene=efp;inference=ab initio prediction:Prodigal:002006,similar to AA sequence:UniProtKB:P9WNM3;locus_tag=DPPHGBEM_00714;product=Elongation factor P
NZ_FOSV01000011.1	Prodigal:002006	CDS	5620	6678	.	+	0	ID=DPPHGBEM_00715;eC_number=6.3.1.-;Name=epmA;db_xref=COG:COG2269;gene=epmA;inference=ab initio prediction:Prodigal:002006,similar to AA sequence:UniProtKB:Q9ZJ12;locus_tag=DPPHGBEM_00715;product=Elongation factor P--(R)-beta-lysine ligase
NZ_FOSV01000011.1	Prodigal:002006	CDS	6939	7979	.	+	0	ID=DPPHGBEM_00716;eC_number=5.4.3.2;Name=kamA;gene=kamA;inference=ab initio prediction:Prodigal:002006,similar to AA sequence:UniProtKB:Q9XBQ8;locus_tag=DPPHGBEM_00716;product=L-lysine 2%2C3-aminomutase
NZ_FOSV01000011.1	Prodigal:002006	CDS	7976	8599	.	+	0	ID=DPPHGBEM_00717;eC_number=2.5.1.18;Name=gstB_1;db_xref=COG:COG0625;gene=gstB_1;inference=ab initio prediction:Prodigal:002006,similar to AA sequence:UniProtKB:P0ACA7;locus_tag=DPPHGBEM_00717;product=Glutathione S-transferase GstB
NZ_FOSV01000011.1	Prodigal:002006	CDS	8723	9556	.	+	0	ID=DPPHGBEM_00718;inference=ab initio prediction:Prodigal:002006;locus_tag=DPPHGBEM_00718;product=hypothetical protein
NZ_FOSV01000011.1	Prodigal:002006	CDS	9561	9824	.	-	0	ID=DPPHGBEM_00719;inference=ab initio prediction:Prodigal:002006;locus_tag=DPPHGBEM_00719;product=hypothetical protein
NZ_FOSV01000011.1	Prodigal:002006	CDS	9814	10527	.	-	0	ID=DPPHGBEM_00720;inference=ab initio prediction:Prodigal:002006;locus_tag=DPPHGBEM_00720;product=hypothetical protein
NZ_FOSV01000011.1	Prodigal:002006	CDS	10610	10891	.	-	0	ID=DPPHGBEM_00721;eC_number=3.6.1.7;Name=acyP;db_xref=COG:COG1254;gene=acyP;inference=ab initio prediction:Prodigal:002006,similar to AA sequence:UniProtKB:Q5SKS6;locus_tag=DPPHGBEM_00721;product=Acylphosphatase
NZ_FOSV01000011.1	Prodigal:002006	CDS	10947	11789	.	-	0	ID=DPPHGBEM_00722;Name=focA;db_xref=COG:COG2116;gene=focA;inference=ab initio prediction:Prodigal:002006,similar to AA sequence:UniProtKB:P0AC23;locus_tag=DPPHGBEM_00722;product=putative formate transporter 1
NZ_FOSV01000011.1	Prodigal:002006	CDS	11867	12298	.	-	0	ID=DPPHGBEM_00723;inference=ab initio prediction:Prodigal:002006;locus_tag=DPPHGBEM_00723;product=hypothetical protein
NZ_FOSV01000011.1	Prodigal:002006	CDS	12331	12465	.	-	0	ID=DPPHGBEM_00724;inference=ab initio prediction:Prodigal:002006;locus_tag=DPPHGBEM_00724;product=hypothetical protein
NZ_FOSV01000011.1	Prodigal:002006	CDS	12462	12692	.	-	0	ID=DPPHGBEM_00725;inference=ab initio prediction:Prodigal:002006;locus_tag=DPPHGBEM_00725;product=hypothetical protein
NZ_FOSV01000011.1	Prodigal:002006	CDS	12709	14712	.	-	0	ID=DPPHGBEM_00726;Name=accA1;db_xref=COG:COG4770;gene=accA1;inference=ab initio prediction:Prodigal:002006,similar to AA sequence:UniProtKB:P9WPQ3;locus_tag=DPPHGBEM_00726;product=Acetyl-/propionyl-coenzyme A carboxylase alpha chain
NZ_FOSV01000011.1	Prodigal:002006	CDS	14849	15292	.	-	0	ID=DPPHGBEM_00727;inference=ab initio prediction:Prodigal:002006;locus_tag=DPPHGBEM_00727;product=hypothetical protein
NZ_FOSV01000011.1	Prodigal:002006	CDS	15465	16121	.	-	0	ID=DPPHGBEM_00728;inference=ab initio prediction:Prodigal:002006;locus_tag=DPPHGBEM_00728;product=hypothetical protein
NZ_FOSV01000011.1	Prodigal:002006	CDS	16386	17237	.	+	0	ID=DPPHGBEM_00729;eC_number=3.5.1.-;db_xref=COG:COG0123;inference=ab initio prediction:Prodigal:002006,similar to AA sequence:UniProtKB:Q9HXM1;locus_tag=DPPHGBEM_00729;product=Histone deacetylase-like amidohydrolase
NZ_FOSV01000011.1	Prodigal:002006	CDS	17293	17523	.	-	0	ID=DPPHGBEM_00730;inference=ab initio prediction:Prodigal:002006;locus_tag=DPPHGBEM_00730;product=hypothetical protein
NZ_FOSV01000011.1	Prodigal:002006	CDS	17602	18678	.	-	0	ID=DPPHGBEM_00731;Name=ribBA;db_xref=COG:COG0108;gene=ribBA;inference=ab initio prediction:Prodigal:002006,similar to AA sequence:UniProtKB:P9WHF1;locus_tag=DPPHGBEM_00731;product=Riboflavin biosynthesis protein RibBA
NZ_FOSV01000011.1	Prodigal:002006	CDS	18705	19805	.	-	0	ID=DPPHGBEM_00732;eC_number=4.2.3.5;Name=aroC;db_xref=COG:COG0082;gene=aroC;inference=ab initio prediction:Prodigal:002006,similar to AA sequence:UniProtKB:P12008;locus_tag=DPPHGBEM_00732;product=Chorismate synthase
NZ_FOSV01000011.1	Prodigal:002006	CDS	19937	20242	.	+	0	ID=DPPHGBEM_00733;inference=ab initio prediction:Prodigal:002006;locus_tag=DPPHGBEM_00733;product=hypothetical protein
NZ_FOSV01000011.1	Prodigal:002006	CDS	20239	20526	.	+	0	ID=DPPHGBEM_00734;inference=ab initio prediction:Prodigal:002006;locus_tag=DPPHGBEM_00734;product=hypothetical protein
NZ_FOSV01000011.1	Prodigal:002006	CDS	20501	21130	.	-	0	ID=DPPHGBEM_00735;inference=ab initio prediction:Prodigal:002006;locus_tag=DPPHGBEM_00735;product=hypothetical protein
NZ_FOSV01000011.1	Prodigal:002006	CDS	21127	22260	.	-	0	ID=DPPHGBEM_00736;eC_number=2.7.1.170;Name=anmK;db_xref=COG:COG2377;gene=anmK;inference=ab initio prediction:Prodigal:002006,similar to AA sequence:UniProtKB:Q9I5Q5;locus_tag=DPPHGBEM_00736;product=Anhydro-N-acetylmuramic acid kinase
NZ_FOSV01000011.1	Prodigal:002006	CDS	22368	23639	.	+	0	ID=DPPHGBEM_00737;eC_number=6.1.1.1;Name=tyrS;db_xref=COG:COG0162;gene=tyrS;inference=ab initio prediction:Prodigal:002006,similar to AA sequence:UniProtKB:P0AGJ9;locus_tag=DPPHGBEM_00737;product=Tyrosine--tRNA ligase
NZ_FOSV01000011.1	Prodigal:002006	CDS	23724	27167	.	-	0	ID=DPPHGBEM_00738;inference=ab initio prediction:Prodigal:002006;locus_tag=DPPHGBEM_00738;product=hypothetical protein
NZ_FOSV01000011.1	Prodigal:002006	CDS	27318	27785	.	+	0	ID=DPPHGBEM_00739;eC_number=1.11.1.15;Name=bcp;db_xref=COG:COG1225;gene=bcp;inference=ab initio prediction:Prodigal:002006,similar to AA sequence:UniProtKB:Q83CY8;locus_tag=DPPHGBEM_00739;product=Putative peroxiredoxin bcp
NZ_FOSV01000011.1	Prodigal:002006	CDS	27916	29091	.	+	0	ID=DPPHGBEM_00740;inference=ab initio prediction:Prodigal:002006;locus_tag=DPPHGBEM_00740;product=hypothetical protein
NZ_FOSV01000011.1	Prodigal:002006	CDS	29131	30096	.	-	0	ID=DPPHGBEM_00741;Name=prfB_1;db_xref=COG:COG1186;gene=prfB_1;inference=ab initio prediction:Prodigal:002006,similar to AA sequence:UniProtKB:P07012;locus_tag=DPPHGBEM_00741;product=Peptide chain release factor RF2
NZ_FOSV01000011.1	Prodigal:002006	CDS	30333	30719	.	+	0	ID=DPPHGBEM_00742;inference=ab initio prediction:Prodigal:002006;locus_tag=DPPHGBEM_00742;product=hypothetical protein
NZ_FOSV01000011.1	Prodigal:002006	CDS	30810	32504	.	-	0	ID=DPPHGBEM_00743;eC_number=6.1.1.6;Name=lysS;db_xref=COG:COG1384;gene=lysS;inference=ab initio prediction:Prodigal:002006,similar to AA sequence:UniProtKB:O51603;locus_tag=DPPHGBEM_00743;product=Lysine--tRNA ligase
NZ_FOSV01000011.1	Prodigal:002006	CDS	32616	33545	.	-	0	ID=DPPHGBEM_00744;inference=ab initio prediction:Prodigal:002006;locus_tag=DPPHGBEM_00744;product=hypothetical protein
NZ_FOSV01000011.1	Prodigal:002006	CDS	33658	33963	.	-	0	ID=DPPHGBEM_00745;Name=rpmB;db_xref=COG:COG0227;gene=rpmB;inference=ab initio prediction:Prodigal:002006,similar to AA sequence:UniProtKB:Q6NCH9;locus_tag=DPPHGBEM_00745;product=50S ribosomal protein L28
NZ_FOSV01000011.1	Prodigal:002006	CDS	34173	34994	.	-	0	ID=DPPHGBEM_00746;eC_number=3.4.-.-;Name=bepA_1;gene=bepA_1;inference=ab initio prediction:Prodigal:002006,protein motif:HAMAP:MF_00997;locus_tag=DPPHGBEM_00746;product=Beta-barrel assembly-enhancing protease
NZ_FOSV01000011.1	Prodigal:002006	CDS	35094	36479	.	+	0	ID=DPPHGBEM_00747;eC_number=3.4.11.1;Name=pepA_2;db_xref=COG:COG0260;gene=pepA_2;inference=ab initio prediction:Prodigal:002006,similar to AA sequence:UniProtKB:O84049;locus_tag=DPPHGBEM_00747;product=putative cytosol aminopeptidase
NZ_FOSV01000011.1	Prodigal:002006	CDS	36486	37130	.	-	0	ID=DPPHGBEM_00748;eC_number=2.5.1.18;Name=gstB_2;db_xref=COG:COG0625;gene=gstB_2;inference=ab initio prediction:Prodigal:002006,similar to AA sequence:UniProtKB:P15214;locus_tag=DPPHGBEM_00748;product=Glutathione S-transferase GST-6.0
NZ_FOSV01000011.1	Prodigal:002006	CDS	37180	37506	.	-	0	ID=DPPHGBEM_00749;Name=erpA;db_xref=COG:COG0316;gene=erpA;inference=ab initio prediction:Prodigal:002006,similar to AA sequence:UniProtKB:P45344;locus_tag=DPPHGBEM_00749;product=Iron-sulfur cluster insertion protein ErpA
NZ_FOSV01000011.1	Prodigal:002006	CDS	37634	38881	.	+	0	ID=DPPHGBEM_00750;inference=ab initio prediction:Prodigal:002006,protein motif:HAMAP:MF_01212;locus_tag=DPPHGBEM_00750;product=Deoxyguanosinetriphosphate triphosphohydrolase-like protein
NZ_FOSV01000011.1	Prodigal:002006	CDS	38901	39428	.	-	0	ID=DPPHGBEM_00751;inference=ab initio prediction:Prodigal:002006;locus_tag=DPPHGBEM_00751;product=hypothetical protein
NZ_FOSV01000011.1	Prodigal:002006	CDS	39557	40018	.	+	0	ID=DPPHGBEM_00752;eC_number=3.1.2.28;inference=ab initio prediction:Prodigal:002006,protein motif:HAMAP:MF_02101;locus_tag=DPPHGBEM_00752;product=1%2C4-dihydroxy-2-naphthoyl-CoA hydrolase
NZ_FOSV01000011.1	Prodigal:002006	CDS	40114	41874	.	+	0	ID=DPPHGBEM_00753;eC_number=6.1.1.19;Name=argS;gene=argS;inference=ab initio prediction:Prodigal:002006,similar to AA sequence:UniProtKB:Q99W05;locus_tag=DPPHGBEM_00753;product=Arginine--tRNA ligase
NZ_FOSV01000011.1	Prodigal:002006	CDS	41906	43360	.	+	0	ID=DPPHGBEM_00754;inference=ab initio prediction:Prodigal:002006;locus_tag=DPPHGBEM_00754;product=hypothetical protein
NZ_FOSV01000011.1	Prodigal:002006	CDS	43687	44694	.	+	0	ID=DPPHGBEM_00755;eC_number=3.2.1.52;Name=nagZ;db_xref=COG:COG1472;gene=nagZ;inference=ab initio prediction:Prodigal:002006,similar to AA sequence:UniProtKB:Q9HZK0;locus_tag=DPPHGBEM_00755;product=Beta-hexosaminidase
NZ_FOSV01000011.1	Prodigal:002006	CDS	44990	46282	.	-	0	ID=DPPHGBEM_00756;eC_number=4.2.2.-;Name=rlpA_1;gene=rlpA_1;inference=ab initio prediction:Prodigal:002006,protein motif:HAMAP:MF_02071;locus_tag=DPPHGBEM_00756;product=Endolytic peptidoglycan transglycosylase RlpA
NZ_FOSV01000011.1	Prodigal:002006	CDS	46665	46979	.	-	0	ID=DPPHGBEM_00757;inference=ab initio prediction:Prodigal:002006;locus_tag=DPPHGBEM_00757;product=hypothetical protein
NZ_FOSV01000011.1	Prodigal:002006	CDS	46963	47634	.	-	0	ID=DPPHGBEM_00758;inference=ab initio prediction:Prodigal:002006;locus_tag=DPPHGBEM_00758;product=hypothetical protein
NZ_FOSV01000011.1	Prodigal:002006	CDS	47948	48511	.	+	0	ID=DPPHGBEM_00759;inference=ab initio prediction:Prodigal:002006;locus_tag=DPPHGBEM_00759;product=hypothetical protein
NZ_FOSV01000011.1	Prodigal:002006	CDS	48655	49716	.	+	0	ID=DPPHGBEM_00760;inference=ab initio prediction:Prodigal:002006;locus_tag=DPPHGBEM_00760;product=hypothetical protein
NZ_FOSV01000011.1	Prodigal:002006	CDS	49750	50271	.	-	0	ID=DPPHGBEM_00761;inference=ab initio prediction:Prodigal:002006;locus_tag=DPPHGBEM_00761;product=hypothetical protein
NZ_FOSV01000011.1	Prodigal:002006	CDS	50985	51926	.	-	0	ID=DPPHGBEM_00762;eC_number=1.2.1.38;Name=argC;db_xref=COG:COG0002;gene=argC;inference=ab initio prediction:Prodigal:002006,similar to AA sequence:UniProtKB:Q9X2A2;locus_tag=DPPHGBEM_00762;product=N-acetyl-gamma-glutamyl-phosphate reductase
NZ_FOSV01000011.1	Prodigal:002006	CDS	52110	52640	.	+	0	ID=DPPHGBEM_00763;inference=ab initio prediction:Prodigal:002006;locus_tag=DPPHGBEM_00763;product=hypothetical protein
NZ_FOSV01000011.1	Prodigal:002006	CDS	52645	52887	.	-	0	ID=DPPHGBEM_00764;inference=ab initio prediction:Prodigal:002006;locus_tag=DPPHGBEM_00764;product=hypothetical protein
NZ_FOSV01000011.1	Prodigal:002006	CDS	52893	53129	.	-	0	ID=DPPHGBEM_00765;inference=ab initio prediction:Prodigal:002006;locus_tag=DPPHGBEM_00765;product=hypothetical protein
NZ_FOSV01000011.1	Prodigal:002006	CDS	53357	54286	.	+	0	ID=DPPHGBEM_00766;inference=ab initio prediction:Prodigal:002006;locus_tag=DPPHGBEM_00766;product=hypothetical protein
NZ_FOSV01000011.1	Prodigal:002006	CDS	54428	54658	.	+	0	ID=DPPHGBEM_00767;inference=ab initio prediction:Prodigal:002006;locus_tag=DPPHGBEM_00767;product=hypothetical protein
NZ_FOSV01000011.1	Prodigal:002006	CDS	54807	55547	.	+	0	ID=DPPHGBEM_00768;inference=ab initio prediction:Prodigal:002006;locus_tag=DPPHGBEM_00768;product=hypothetical protein
NZ_FOSV01000011.1	Prodigal:002006	CDS	55575	56117	.	-	0	ID=DPPHGBEM_00769;eC_number=2.2.1.6;Name=ilvH;db_xref=COG:COG0440;gene=ilvH;inference=ab initio prediction:Prodigal:002006,similar to AA sequence:UniProtKB:P00894;locus_tag=DPPHGBEM_00769;product=Acetolactate synthase isozyme 3 small subunit
NZ_FOSV01000011.1	Prodigal:002006	CDS	56331	57233	.	+	0	ID=DPPHGBEM_00770;inference=ab initio prediction:Prodigal:002006;locus_tag=DPPHGBEM_00770;product=hypothetical protein
NZ_FOSV01000011.1	Prodigal:002006	CDS	57294	59069	.	-	0	ID=DPPHGBEM_00771;eC_number=2.2.1.6;Name=ilvI;db_xref=COG:COG0028;gene=ilvI;inference=ab initio prediction:Prodigal:002006,similar to AA sequence:UniProtKB:P00893;locus_tag=DPPHGBEM_00771;product=Acetolactate synthase isozyme 3 large subunit
NZ_FOSV01000011.1	Prodigal:002006	CDS	59475	59840	.	-	0	ID=DPPHGBEM_00772;inference=ab initio prediction:Prodigal:002006;locus_tag=DPPHGBEM_00772;product=hypothetical protein
NZ_FOSV01000011.1	Prodigal:002006	CDS	59905	60387	.	-	0	ID=DPPHGBEM_00773;Name=ibpA_1;db_xref=COG:COG0071;gene=ibpA_1;inference=ab initio prediction:Prodigal:002006,similar to AA sequence:UniProtKB:P0C054;locus_tag=DPPHGBEM_00773;product=Small heat shock protein IbpA
NZ_FOSV01000011.1	Prodigal:002006	CDS	60532	60771	.	-	0	ID=DPPHGBEM_00774;inference=ab initio prediction:Prodigal:002006;locus_tag=DPPHGBEM_00774;product=hypothetical protein
NZ_FOSV01000011.1	Prodigal:002006	CDS	60902	62245	.	+	0	ID=DPPHGBEM_00775;inference=ab initio prediction:Prodigal:002006;locus_tag=DPPHGBEM_00775;product=hypothetical protein
NZ_FOSV01000011.1	Prodigal:002006	CDS	62346	64115	.	+	0	ID=DPPHGBEM_00776;eC_number=6.3.5.4;Name=asnB;db_xref=COG:COG0367;gene=asnB;inference=ab initio prediction:Prodigal:002006,similar to AA sequence:UniProtKB:P54420;locus_tag=DPPHGBEM_00776;product=Asparagine synthetase [glutamine-hydrolyzing] 1
NZ_FOSV01000011.1	Prodigal:002006	CDS	64235	65140	.	-	0	ID=DPPHGBEM_00777;eC_number=3.1.1.-;Name=aes_1;gene=aes_1;inference=ab initio prediction:Prodigal:002006,protein motif:HAMAP:MF_01958;locus_tag=DPPHGBEM_00777;product=Acetyl esterase
NZ_FOSV01000011.1	Prodigal:002006	CDS	65224	66108	.	-	0	ID=DPPHGBEM_00778;inference=ab initio prediction:Prodigal:002006;locus_tag=DPPHGBEM_00778;product=hypothetical protein
NZ_FOSV01000011.1	Prodigal:002006	CDS	66351	67979	.	+	0	ID=DPPHGBEM_00779;Name=yejF;db_xref=COG:COG4172;gene=yejF;inference=ab initio prediction:Prodigal:002006,similar to AA sequence:UniProtKB:P33916;locus_tag=DPPHGBEM_00779;product=putative ABC transporter ATP-binding protein YejF
NZ_FOSV01000011.1	Prodigal:002006	CDS	67982	69202	.	+	0	ID=DPPHGBEM_00780;eC_number=5.4.2.7;Name=deoB;db_xref=COG:COG1015;gene=deoB;inference=ab initio prediction:Prodigal:002006,similar to AA sequence:UniProtKB:P0A6K6;locus_tag=DPPHGBEM_00780;product=Phosphopentomutase
NZ_FOSV01000011.1	Prodigal:002006	CDS	69307	69651	.	-	0	ID=DPPHGBEM_00781;inference=ab initio prediction:Prodigal:002006;locus_tag=DPPHGBEM_00781;product=hypothetical protein
NZ_FOSV01000011.1	Prodigal:002006	CDS	69883	70905	.	-	0	ID=DPPHGBEM_00782;inference=ab initio prediction:Prodigal:002006;locus_tag=DPPHGBEM_00782;product=hypothetical protein
NZ_FOSV01000011.1	Prodigal:002006	CDS	71019	72008	.	+	0	ID=DPPHGBEM_00783;eC_number=3.6.-.-;db_xref=COG:COG1703;inference=ab initio prediction:Prodigal:002006,similar to AA sequence:UniProtKB:P9WPZ1;locus_tag=DPPHGBEM_00783;product=putative GTPase
NZ_FOSV01000011.1	Prodigal:002006	CDS	72005	72676	.	+	0	ID=DPPHGBEM_00784;eC_number=3.4.19.3;Name=pcp;gene=pcp;inference=ab initio prediction:Prodigal:002006,protein motif:HAMAP:MF_00417;locus_tag=DPPHGBEM_00784;product=Pyrrolidone-carboxylate peptidase
NZ_FOSV01000011.1	Prodigal:002006	CDS	72628	74592	.	-	0	ID=DPPHGBEM_00785;inference=ab initio prediction:Prodigal:002006;locus_tag=DPPHGBEM_00785;product=hypothetical protein
NZ_FOSV01000011.1	Prodigal:002006	CDS	74891	75634	.	+	0	ID=DPPHGBEM_00786;inference=ab initio prediction:Prodigal:002006;locus_tag=DPPHGBEM_00786;product=hypothetical protein
NZ_FOSV01000011.1	Prodigal:002006	CDS	75645	76484	.	-	0	ID=DPPHGBEM_00787;eC_number=3.5.1.118;Name=egtC_1;gene=egtC_1;inference=ab initio prediction:Prodigal:002006,similar to AA sequence:UniProtKB:Q8VIV2;locus_tag=DPPHGBEM_00787;product=Gamma-glutamyl-hercynylcysteine sulfoxide hydrolase
NZ_FOSV01000011.1	Prodigal:002006	CDS	76649	77047	.	-	0	ID=DPPHGBEM_00788;eC_number=3.1.2.-;db_xref=COG:COG1607;inference=ab initio prediction:Prodigal:002006,similar to AA sequence:UniProtKB:P44886;locus_tag=DPPHGBEM_00788;product=putative acyl-CoA thioester hydrolase
NZ_FOSV01000011.1	Prodigal:002006	CDS	77229	77888	.	+	0	ID=DPPHGBEM_00789;inference=ab initio prediction:Prodigal:002006;locus_tag=DPPHGBEM_00789;product=hypothetical protein
NZ_FOSV01000011.1	Prodigal:002006	CDS	78031	78345	.	+	0	ID=DPPHGBEM_00790;inference=ab initio prediction:Prodigal:002006;locus_tag=DPPHGBEM_00790;product=hypothetical protein
NZ_FOSV01000011.1	Prodigal:002006	CDS	78484	79869	.	-	0	ID=DPPHGBEM_00791;eC_number=2.7.13.3;Name=luxQ;gene=luxQ;inference=ab initio prediction:Prodigal:002006,similar to AA sequence:UniProtKB:Q9KLK7;locus_tag=DPPHGBEM_00791;product=Autoinducer 2 sensor kinase/phosphatase LuxQ
NZ_FOSV01000011.1	Prodigal:002006	CDS	79866	81038	.	-	0	ID=DPPHGBEM_00792;inference=ab initio prediction:Prodigal:002006;locus_tag=DPPHGBEM_00792;product=hypothetical protein
NZ_FOSV01000011.1	Prodigal:002006	CDS	81311	82915	.	+	0	ID=DPPHGBEM_00793;inference=ab initio prediction:Prodigal:002006;locus_tag=DPPHGBEM_00793;product=hypothetical protein
NZ_FOSV01000011.1	Prodigal:002006	CDS	83210	83839	.	-	0	ID=DPPHGBEM_00794;inference=ab initio prediction:Prodigal:002006;locus_tag=DPPHGBEM_00794;product=hypothetical protein
NZ_FOSV01000011.1	Prodigal:002006	CDS	84038	85498	.	+	0	ID=DPPHGBEM_00795;Name=malT_1;gene=malT_1;inference=ab initio prediction:Prodigal:002006,protein motif:HAMAP:MF_01247;locus_tag=DPPHGBEM_00795;product=HTH-type transcriptional regulator MalT
NZ_FOSV01000011.1	Prodigal:002006	CDS	85594	85767	.	+	0	ID=DPPHGBEM_00796;inference=ab initio prediction:Prodigal:002006;locus_tag=DPPHGBEM_00796;product=hypothetical protein
NZ_FOSV01000011.1	Prodigal:002006	CDS	85825	86193	.	+	0	ID=DPPHGBEM_00797;inference=ab initio prediction:Prodigal:002006;locus_tag=DPPHGBEM_00797;product=hypothetical protein
NZ_FOSV01000011.1	Prodigal:002006	CDS	86273	87196	.	+	0	ID=DPPHGBEM_00798;inference=ab initio prediction:Prodigal:002006;locus_tag=DPPHGBEM_00798;product=hypothetical protein
NZ_FOSV01000011.1	Prodigal:002006	CDS	87281	87481	.	+	0	ID=DPPHGBEM_00799;Name=csbD;db_xref=COG:COG3237;gene=csbD;inference=ab initio prediction:Prodigal:002006,similar to AA sequence:UniProtKB:P70964;locus_tag=DPPHGBEM_00799;product=Stress response protein CsbD
NZ_FOSV01000011.1	Prodigal:002006	CDS	87541	87924	.	+	0	ID=DPPHGBEM_00800;inference=ab initio prediction:Prodigal:002006;locus_tag=DPPHGBEM_00800;product=hypothetical protein
NZ_FOSV01000011.1	Prodigal:002006	CDS	88046	88900	.	-	0	ID=DPPHGBEM_00801;eC_number=1.1.1.340;Name=ptlF;gene=ptlF;inference=ab initio prediction:Prodigal:002006,similar to AA sequence:UniProtKB:Q82IY9;locus_tag=DPPHGBEM_00801;product=1-deoxy-11-beta-hydroxypentalenate dehydrogenase
NZ_FOSV01000011.1	Prodigal:002006	CDS	89181	89687	.	+	0	ID=DPPHGBEM_00802;inference=ab initio prediction:Prodigal:002006;locus_tag=DPPHGBEM_00802;product=hypothetical protein
NZ_FOSV01000011.1	Prodigal:002006	CDS	90097	90297	.	-	0	ID=DPPHGBEM_00803;inference=ab initio prediction:Prodigal:002006;locus_tag=DPPHGBEM_00803;product=hypothetical protein
NZ_FOSV01000011.1	Prodigal:002006	CDS	90487	91449	.	+	0	ID=DPPHGBEM_00804;inference=ab initio prediction:Prodigal:002006;locus_tag=DPPHGBEM_00804;product=hypothetical protein
NZ_FOSV01000011.1	Prodigal:002006	CDS	91481	93262	.	-	0	ID=DPPHGBEM_00805;eC_number=1.1.9.1;Name=qheDH;db_xref=COG:COG4993;gene=qheDH;inference=ab initio prediction:Prodigal:002006,similar to AA sequence:UniProtKB:Q46444;locus_tag=DPPHGBEM_00805;product=Quinohemoprotein alcohol dehydrogenase
NZ_FOSV01000011.1	Prodigal:002006	CDS	93419	93700	.	+	0	ID=DPPHGBEM_00806;inference=ab initio prediction:Prodigal:002006;locus_tag=DPPHGBEM_00806;product=hypothetical protein
NZ_FOSV01000011.1	Prodigal:002006	CDS	93865	95004	.	-	0	ID=DPPHGBEM_00807;inference=ab initio prediction:Prodigal:002006;locus_tag=DPPHGBEM_00807;product=hypothetical protein
NZ_FOSV01000011.1	Prodigal:002006	CDS	95226	96371	.	-	0	ID=DPPHGBEM_00808;inference=ab initio prediction:Prodigal:002006;locus_tag=DPPHGBEM_00808;product=hypothetical protein
NZ_FOSV01000011.1	Prodigal:002006	CDS	96503	96886	.	-	0	ID=DPPHGBEM_00809;inference=ab initio prediction:Prodigal:002006;locus_tag=DPPHGBEM_00809;product=hypothetical protein
NZ_FOSV01000011.1	Prodigal:002006	CDS	97092	99443	.	-	0	ID=DPPHGBEM_00810;eC_number=1.2.5.2;inference=ab initio prediction:Prodigal:002006,similar to AA sequence:UniProtKB:P17201;locus_tag=DPPHGBEM_00810;product=Membrane-bound aldehyde dehydrogenase [pyrroloquinoline-quinone]
NZ_FOSV01000011.1	Prodigal:002006	CDS	99440	99916	.	-	0	ID=DPPHGBEM_00811;eC_number=1.3.99.16;Name=iorA_1;gene=iorA_1;inference=ab initio prediction:Prodigal:002006,similar to AA sequence:UniProtKB:Q51697;locus_tag=DPPHGBEM_00811;product=Isoquinoline 1-oxidoreductase subunit alpha
NZ_FOSV01000011.1	Prodigal:002006	CDS	100441	100797	.	-	0	ID=DPPHGBEM_00812;inference=ab initio prediction:Prodigal:002006;locus_tag=DPPHGBEM_00812;product=hypothetical protein
NZ_FOSV01000011.1	Prodigal:002006	CDS	100809	101027	.	-	0	ID=DPPHGBEM_00813;inference=ab initio prediction:Prodigal:002006;locus_tag=DPPHGBEM_00813;product=hypothetical protein
NZ_FOSV01000011.1	Prodigal:002006	CDS	101217	101462	.	+	0	ID=DPPHGBEM_00814;inference=ab initio prediction:Prodigal:002006;locus_tag=DPPHGBEM_00814;product=hypothetical protein
NZ_FOSV01000011.1	Prodigal:002006	CDS	101484	104414	.	-	0	ID=DPPHGBEM_00815;eC_number=4.1.1.31;Name=ppc_1;gene=ppc_1;inference=ab initio prediction:Prodigal:002006,protein motif:HAMAP:MF_00595;locus_tag=DPPHGBEM_00815;product=Phosphoenolpyruvate carboxylase
NZ_FOSV01000011.1	Prodigal:002006	CDS	104620	104958	.	+	0	ID=DPPHGBEM_00816;inference=ab initio prediction:Prodigal:002006;locus_tag=DPPHGBEM_00816;product=hypothetical protein
NZ_FOSV01000011.1	Prodigal:002006	CDS	104955	105797	.	+	0	ID=DPPHGBEM_00817;inference=ab initio prediction:Prodigal:002006;locus_tag=DPPHGBEM_00817;product=hypothetical protein
NZ_FOSV01000011.1	Prodigal:002006	CDS	105823	106263	.	+	0	ID=DPPHGBEM_00818;inference=ab initio prediction:Prodigal:002006;locus_tag=DPPHGBEM_00818;product=hypothetical protein
NZ_FOSV01000011.1	Prodigal:002006	CDS	106140	106406	.	-	0	ID=DPPHGBEM_00819;inference=ab initio prediction:Prodigal:002006;locus_tag=DPPHGBEM_00819;product=hypothetical protein
NZ_FOSV01000011.1	Prodigal:002006	CDS	106519	107406	.	+	0	ID=DPPHGBEM_00820;Name=hdfR_1;gene=hdfR_1;inference=ab initio prediction:Prodigal:002006,protein motif:HAMAP:MF_01233;locus_tag=DPPHGBEM_00820;product=HTH-type transcriptional regulator HdfR
NZ_FOSV01000011.1	Prodigal:002006	CDS	107431	108453	.	-	0	ID=DPPHGBEM_00821;eC_number=1.6.5.5;Name=qorA_1;db_xref=COG:COG0604;gene=qorA_1;inference=ab initio prediction:Prodigal:002006,similar to AA sequence:UniProtKB:P28304;locus_tag=DPPHGBEM_00821;product=Quinone oxidoreductase 1
NZ_FOSV01000011.1	Prodigal:002006	CDS	108752	111964	.	+	0	ID=DPPHGBEM_00822;inference=ab initio prediction:Prodigal:002006;locus_tag=DPPHGBEM_00822;product=hypothetical protein
NZ_FOSV01000011.1	Prodigal:002006	CDS	111951	112235	.	-	0	ID=DPPHGBEM_00823;inference=ab initio prediction:Prodigal:002006;locus_tag=DPPHGBEM_00823;product=hypothetical protein
NZ_FOSV01000011.1	Prodigal:002006	CDS	112240	112992	.	-	0	ID=DPPHGBEM_00824;eC_number=1.1.1.100;Name=fabG_1;gene=fabG_1;inference=ab initio prediction:Prodigal:002006,similar to AA sequence:UniProtKB:O67610;locus_tag=DPPHGBEM_00824;product=3-oxoacyl-[acyl-carrier-protein] reductase FabG
NZ_FOSV01000011.1	Prodigal:002006	CDS	112989	114290	.	-	0	ID=DPPHGBEM_00825;eC_number=2.3.1.179;Name=fabF_1;db_xref=COG:COG0304;gene=fabF_1;inference=ab initio prediction:Prodigal:002006,similar to AA sequence:UniProtKB:Q83E37;locus_tag=DPPHGBEM_00825;product=3-oxoacyl-[acyl-carrier-protein] synthase 2
NZ_FOSV01000011.1	Prodigal:002006	CDS	114343	115485	.	-	0	ID=DPPHGBEM_00826;eC_number=2.3.1.179;Name=fabF_2;db_xref=COG:COG0304;gene=fabF_2;inference=ab initio prediction:Prodigal:002006,similar to AA sequence:UniProtKB:Q9KQH9;locus_tag=DPPHGBEM_00826;product=3-oxoacyl-[acyl-carrier-protein] synthase 2
NZ_FOSV01000011.1	Prodigal:002006	CDS	115482	115946	.	-	0	ID=DPPHGBEM_00827;inference=ab initio prediction:Prodigal:002006;locus_tag=DPPHGBEM_00827;product=hypothetical protein
NZ_FOSV01000011.1	Prodigal:002006	CDS	115963	116259	.	-	0	ID=DPPHGBEM_00828;Name=acpXL;db_xref=COG:COG0236;gene=acpXL;inference=ab initio prediction:Prodigal:002006,similar to AA sequence:UniProtKB:P0A2W5;locus_tag=DPPHGBEM_00828;product=Acyl carrier protein AcpXL
NZ_FOSV01000011.1	Prodigal:002006	CDS	116594	117073	.	-	0	ID=DPPHGBEM_00829;inference=ab initio prediction:Prodigal:002006;locus_tag=DPPHGBEM_00829;product=hypothetical protein
NZ_FOSV01000011.1	Prodigal:002006	CDS	117418	118533	.	+	0	ID=DPPHGBEM_00830;inference=ab initio prediction:Prodigal:002006;locus_tag=DPPHGBEM_00830;product=hypothetical protein
NZ_FOSV01000011.1	Prodigal:002006	CDS	118615	119727	.	+	0	ID=DPPHGBEM_00831;Name=ydiK;db_xref=COG:COG0628;gene=ydiK;inference=ab initio prediction:Prodigal:002006,similar to AA sequence:UniProtKB:P0AFS7;locus_tag=DPPHGBEM_00831;product=Putative transport protein YdiK
NZ_FOSV01000011.1	Prodigal:002006	CDS	119740	120609	.	-	0	ID=DPPHGBEM_00832;inference=ab initio prediction:Prodigal:002006;locus_tag=DPPHGBEM_00832;product=hypothetical protein
NZ_FOSV01000011.1	Prodigal:002006	CDS	120837	121307	.	+	0	ID=DPPHGBEM_00833;inference=ab initio prediction:Prodigal:002006;locus_tag=DPPHGBEM_00833;product=hypothetical protein
NZ_FOSV01000011.1	Prodigal:002006	CDS	121312	121716	.	+	0	ID=DPPHGBEM_00834;inference=ab initio prediction:Prodigal:002006;locus_tag=DPPHGBEM_00834;product=hypothetical protein
NZ_FOSV01000011.1	Prodigal:002006	CDS	121765	122061	.	+	0	ID=DPPHGBEM_00835;inference=ab initio prediction:Prodigal:002006;locus_tag=DPPHGBEM_00835;product=hypothetical protein
NZ_FOSV01000011.1	Prodigal:002006	CDS	122127	122594	.	-	0	ID=DPPHGBEM_00836;Name=ibpA_2;db_xref=COG:COG0071;gene=ibpA_2;inference=ab initio prediction:Prodigal:002006,similar to AA sequence:UniProtKB:P0C054;locus_tag=DPPHGBEM_00836;product=Small heat shock protein IbpA
NZ_FOSV01000011.1	Prodigal:002006	CDS	122765	123760	.	+	0	ID=DPPHGBEM_00837;eC_number=3.1.1.5;Name=pldB;db_xref=COG:COG2267;gene=pldB;inference=ab initio prediction:Prodigal:002006,similar to AA sequence:UniProtKB:P07000;locus_tag=DPPHGBEM_00837;product=Lysophospholipase L2
NZ_FOSV01000011.1	Prodigal:002006	CDS	123891	124082	.	+	0	ID=DPPHGBEM_00838;inference=ab initio prediction:Prodigal:002006;locus_tag=DPPHGBEM_00838;product=hypothetical protein
NZ_FOSV01000011.1	Prodigal:002006	CDS	124412	126091	.	+	0	ID=DPPHGBEM_00839;inference=ab initio prediction:Prodigal:002006;locus_tag=DPPHGBEM_00839;product=hypothetical protein
NZ_FOSV01000011.1	Prodigal:002006	CDS	126101	126892	.	-	0	ID=DPPHGBEM_00840;eC_number=3.1.3.15;Name=hisN;db_xref=COG:COG0483;gene=hisN;inference=ab initio prediction:Prodigal:002006,similar to AA sequence:UniProtKB:P95189;locus_tag=DPPHGBEM_00840;product=Histidinol-phosphatase
NZ_FOSV01000011.1	Prodigal:002006	CDS	126994	129000	.	-	0	ID=DPPHGBEM_00841;inference=ab initio prediction:Prodigal:002006;locus_tag=DPPHGBEM_00841;product=hypothetical protein
NZ_FOSV01000011.1	Prodigal:002006	CDS	129122	129889	.	-	0	ID=DPPHGBEM_00842;eC_number=3.5.2.9;Name=pxpA;db_xref=COG:COG1540;gene=pxpA;inference=ab initio prediction:Prodigal:002006,similar to AA sequence:UniProtKB:P42963;locus_tag=DPPHGBEM_00842;product=5-oxoprolinase subunit A
NZ_FOSV01000011.1	Prodigal:002006	CDS	129886	130212	.	-	0	ID=DPPHGBEM_00843;inference=ab initio prediction:Prodigal:002006;locus_tag=DPPHGBEM_00843;product=hypothetical protein
NZ_FOSV01000011.1	Prodigal:002006	CDS	131394	132995	.	+	0	ID=DPPHGBEM_00844;Name=rsr;gene=rsr;inference=ab initio prediction:Prodigal:002006,similar to AA sequence:UniProtKB:Q9RUW8;locus_tag=DPPHGBEM_00844;product=60 kDa SS-A/Ro ribonucleoprotein 
NZ_FOSV01000011.1	Prodigal:002006	CDS	133065	134474	.	+	0	ID=DPPHGBEM_00845;eC_number=6.5.1.-;Name=rtcB_1;db_xref=COG:COG1690;gene=rtcB_1;inference=ab initio prediction:Prodigal:002006,similar to AA sequence:UniProtKB:P46850;locus_tag=DPPHGBEM_00845;product=RNA-splicing ligase RtcB
NZ_FOSV01000011.1	Prodigal:002006	CDS	134533	134994	.	-	0	ID=DPPHGBEM_00846;eC_number=5.2.1.8;Name=ppiB;db_xref=COG:COG0652;gene=ppiB;inference=ab initio prediction:Prodigal:002006,similar to AA sequence:UniProtKB:P23869;locus_tag=DPPHGBEM_00846;product=Peptidyl-prolyl cis-trans isomerase B
NZ_FOSV01000011.1	Prodigal:002006	CDS	134997	135428	.	-	0	ID=DPPHGBEM_00847;inference=ab initio prediction:Prodigal:002006;locus_tag=DPPHGBEM_00847;product=hypothetical protein
NZ_FOSV01000011.1	Prodigal:002006	CDS	135502	136038	.	-	0	ID=DPPHGBEM_00848;eC_number=5.2.1.8;Name=ppiA;db_xref=COG:COG0652;gene=ppiA;inference=ab initio prediction:Prodigal:002006,similar to AA sequence:UniProtKB:P0AFL3;locus_tag=DPPHGBEM_00848;product=Peptidyl-prolyl cis-trans isomerase A
NZ_FOSV01000011.1	Prodigal:002006	CDS	136065	136568	.	-	0	ID=DPPHGBEM_00849;eC_number=2.7.7.3;Name=coaD;db_xref=COG:COG0669;gene=coaD;inference=ab initio prediction:Prodigal:002006,similar to AA sequence:UniProtKB:Q9I6D1;locus_tag=DPPHGBEM_00849;product=Phosphopantetheine adenylyltransferase
NZ_FOSV01000011.1	Prodigal:002006	CDS	136624	137922	.	-	0	ID=DPPHGBEM_00850;eC_number=6.3.4.21;Name=pncB;db_xref=COG:COG1488;gene=pncB;inference=ab initio prediction:Prodigal:002006,similar to AA sequence:UniProtKB:Q8UIS9;locus_tag=DPPHGBEM_00850;product=Nicotinate phosphoribosyltransferase
NZ_FOSV01000011.1	Prodigal:002006	CDS	138182	138685	.	-	0	ID=DPPHGBEM_00851;eC_number=1.4.3.5;Name=pdxH_1;gene=pdxH_1;inference=ab initio prediction:Prodigal:002006,protein motif:HAMAP:MF_01629;locus_tag=DPPHGBEM_00851;product=Pyridoxine/pyridoxamine 5'-phosphate oxidase
NZ_FOSV01000011.1	Prodigal:002006	CDS	138821	139093	.	+	0	ID=DPPHGBEM_00852;inference=ab initio prediction:Prodigal:002006;locus_tag=DPPHGBEM_00852;product=hypothetical protein
NZ_FOSV01000011.1	Prodigal:002006	CDS	139175	140293	.	+	0	ID=DPPHGBEM_00853;Name=apbC;db_xref=COG:COG0489;gene=apbC;inference=ab initio prediction:Prodigal:002006,similar to AA sequence:UniProtKB:Q8ZNN5;locus_tag=DPPHGBEM_00853;product=Iron-sulfur cluster carrier protein
NZ_FOSV01000011.1	Prodigal:002006	CDS	140298	140897	.	+	0	ID=DPPHGBEM_00854;eC_number=2.7.7.77;Name=mobA;db_xref=COG:COG0746;gene=mobA;inference=ab initio prediction:Prodigal:002006,similar to AA sequence:UniProtKB:P32173;locus_tag=DPPHGBEM_00854;product=Molybdenum cofactor guanylyltransferase
NZ_FOSV01000011.1	Prodigal:002006	CDS	141225	143972	.	+	0	ID=DPPHGBEM_00855;eC_number=5.6.2.2;Name=gyrA;db_xref=COG:COG0188;gene=gyrA;inference=ab initio prediction:Prodigal:002006,similar to AA sequence:UniProtKB:P0AES5;locus_tag=DPPHGBEM_00855;product=DNA gyrase subunit A
NZ_FOSV01000011.1	Prodigal:002006	CDS	144197	144592	.	-	0	ID=DPPHGBEM_00856;Name=cckA_2;gene=cckA_2;inference=ab initio prediction:Prodigal:002006,similar to AA sequence:UniProtKB:P0DOA0;locus_tag=DPPHGBEM_00856;product=Sensor kinase CckA
NZ_FOSV01000011.1	Prodigal:002006	CDS	145362	146033	.	+	0	ID=DPPHGBEM_00857;Name=imuA;gene=imuA;inference=ab initio prediction:Prodigal:002006,similar to AA sequence:UniProtKB:B8H429;locus_tag=DPPHGBEM_00857;product=Protein ImuA
NZ_FOSV01000011.1	Prodigal:002006	CDS	146047	147456	.	+	0	ID=DPPHGBEM_00858;Name=imuB;gene=imuB;inference=ab initio prediction:Prodigal:002006,similar to AA sequence:UniProtKB:B8H428;locus_tag=DPPHGBEM_00858;product=Protein ImuB
NZ_FOSV01000011.1	Prodigal:002006	CDS	147689	150862	.	+	0	ID=DPPHGBEM_00859;eC_number=2.7.7.7;Name=dnaE2;gene=dnaE2;inference=ab initio prediction:Prodigal:002006,similar to AA sequence:UniProtKB:B8H427;locus_tag=DPPHGBEM_00859;product=Error-prone DNA polymerase
NZ_FOSV01000011.1	Prodigal:002006	CDS	151041	152447	.	+	0	ID=DPPHGBEM_00860;inference=ab initio prediction:Prodigal:002006;locus_tag=DPPHGBEM_00860;product=hypothetical protein
NZ_FOSV01000011.1	Prodigal:002006	CDS	152555	153481	.	-	0	ID=DPPHGBEM_00861;Name=dmlR_5;gene=dmlR_5;inference=ab initio prediction:Prodigal:002006,similar to AA sequence:UniProtKB:P76250;locus_tag=DPPHGBEM_00861;product=HTH-type transcriptional regulator DmlR
NZ_FOSV01000011.1	Prodigal:002006	CDS	154034	154276	.	+	0	ID=DPPHGBEM_00862;inference=ab initio prediction:Prodigal:002006;locus_tag=DPPHGBEM_00862;product=hypothetical protein
NZ_FOSV01000011.1	Prodigal:002006	CDS	154644	155336	.	+	0	ID=DPPHGBEM_00863;Name=degU_2;db_xref=COG:COG2197;gene=degU_2;inference=ab initio prediction:Prodigal:002006,similar to AA sequence:UniProtKB:P13800;locus_tag=DPPHGBEM_00863;product=Transcriptional regulatory protein DegU
NZ_FOSV01000011.1	Prodigal:002006	CDS	155496	155759	.	+	0	ID=DPPHGBEM_00864;inference=ab initio prediction:Prodigal:002006;locus_tag=DPPHGBEM_00864;product=hypothetical protein
NZ_FOSV01000011.1	Prodigal:002006	CDS	155797	156768	.	-	0	ID=DPPHGBEM_00865;inference=ab initio prediction:Prodigal:002006,similar to AA sequence:UniProtKB:B3EWP1;locus_tag=DPPHGBEM_00865;note=UPF0065 protein in clcB-clcD intergenic region;product=hypothetical protein
NZ_FOSV01000011.1	Prodigal:002006	CDS	156883	158388	.	-	0	ID=DPPHGBEM_00866;inference=ab initio prediction:Prodigal:002006;locus_tag=DPPHGBEM_00866;product=hypothetical protein
NZ_FOSV01000011.1	Prodigal:002006	CDS	158406	159071	.	-	0	ID=DPPHGBEM_00867;inference=ab initio prediction:Prodigal:002006;locus_tag=DPPHGBEM_00867;product=hypothetical protein
NZ_FOSV01000011.1	Prodigal:002006	CDS	159202	160191	.	-	0	ID=DPPHGBEM_00868;inference=ab initio prediction:Prodigal:002006,similar to AA sequence:UniProtKB:B3EWP1;locus_tag=DPPHGBEM_00868;note=UPF0065 protein in clcB-clcD intergenic region;product=hypothetical protein
NZ_FOSV01000011.1	Prodigal:002006	CDS	160356	161402	.	-	0	ID=DPPHGBEM_00869;eC_number=2.3.1.102;Name=iucB;gene=iucB;inference=ab initio prediction:Prodigal:002006,similar to AA sequence:UniProtKB:Q47317;locus_tag=DPPHGBEM_00869;product=N(6)-hydroxylysine O-acetyltransferase
NZ_FOSV01000011.1	Prodigal:002006	CDS	161396	163621	.	-	0	ID=DPPHGBEM_00870;Name=fhuA_3;db_xref=COG:COG1629;gene=fhuA_3;inference=ab initio prediction:Prodigal:002006,similar to AA sequence:UniProtKB:P06971;locus_tag=DPPHGBEM_00870;product=Ferrichrome outer membrane transporter/phage receptor
NZ_FOSV01000011.1	Prodigal:002006	CDS	163888	165171	.	-	0	ID=DPPHGBEM_00871;eC_number=1.14.13.195;Name=pvdA;db_xref=COG:COG3486;gene=pvdA;inference=ab initio prediction:Prodigal:002006,similar to AA sequence:UniProtKB:Q51548;locus_tag=DPPHGBEM_00871;product=L-ornithine N(5)-monooxygenase
NZ_FOSV01000011.1	Prodigal:002006	CDS	165247	167379	.	-	0	ID=DPPHGBEM_00872;Name=lgrD;gene=lgrD;inference=ab initio prediction:Prodigal:002006,similar to AA sequence:UniProtKB:Q70LM4;locus_tag=DPPHGBEM_00872;product=Linear gramicidin synthase subunit D
NZ_FOSV01000062.1	Prodigal:002006	CDS	65	874	.	-	0	ID=DPPHGBEM_00873;inference=ab initio prediction:Prodigal:002006,similar to AA sequence:ISfinder:ISMdi8;locus_tag=DPPHGBEM_00873;product=IS481 family transposase ISMdi8
NZ_FOSV01000013.1	Prodigal:002006	CDS	87	1439	.	-	0	ID=DPPHGBEM_00874;inference=ab initio prediction:Prodigal:002006,similar to AA sequence:ISfinder:ISMno9;locus_tag=DPPHGBEM_00874;product=IS1182 family transposase ISMno9
NZ_FOSV01000013.1	Prodigal:002006	CDS	1701	2690	.	+	0	ID=DPPHGBEM_00875;inference=ab initio prediction:Prodigal:002006;locus_tag=DPPHGBEM_00875;product=hypothetical protein
NZ_FOSV01000013.1	Prodigal:002006	CDS	2690	3703	.	+	0	ID=DPPHGBEM_00876;Name=pal_1;gene=pal_1;inference=ab initio prediction:Prodigal:002006,protein motif:HAMAP:MF_02204;locus_tag=DPPHGBEM_00876;product=Peptidoglycan-associated lipoprotein
NZ_FOSV01000013.1	Prodigal:002006	CDS	3831	4268	.	-	0	ID=DPPHGBEM_00877;inference=ab initio prediction:Prodigal:002006;locus_tag=DPPHGBEM_00877;product=hypothetical protein
NZ_FOSV01000013.1	Prodigal:002006	CDS	4462	5013	.	+	0	ID=DPPHGBEM_00878;eC_number=5.1.3.13;Name=rfbC_1;db_xref=COG:COG1898;gene=rfbC_1;inference=ab initio prediction:Prodigal:002006,similar to AA sequence:UniProtKB:P26394;locus_tag=DPPHGBEM_00878;product=dTDP-4-dehydrorhamnose 3%2C5-epimerase
NZ_FOSV01000013.1	Prodigal:002006	CDS	5055	6104	.	+	0	ID=DPPHGBEM_00879;eC_number=4.2.1.46;Name=rffG;db_xref=COG:COG1088;gene=rffG;inference=ab initio prediction:Prodigal:002006,similar to AA sequence:UniProtKB:P27830;locus_tag=DPPHGBEM_00879;product=dTDP-glucose 4%2C6-dehydratase 2
NZ_FOSV01000013.1	Prodigal:002006	CDS	6114	6998	.	+	0	ID=DPPHGBEM_00880;eC_number=1.1.1.133;Name=rmlD;gene=rmlD;inference=ab initio prediction:Prodigal:002006,similar to AA sequence:UniProtKB:O66251;locus_tag=DPPHGBEM_00880;product=dTDP-4-dehydrorhamnose reductase
NZ_FOSV01000013.1	Prodigal:002006	CDS	7016	7906	.	+	0	ID=DPPHGBEM_00881;eC_number=2.7.7.24;Name=rffH;db_xref=COG:COG1209;gene=rffH;inference=ab initio prediction:Prodigal:002006,similar to AA sequence:UniProtKB:P61887;locus_tag=DPPHGBEM_00881;product=Glucose-1-phosphate thymidylyltransferase 2
NZ_FOSV01000013.1	Prodigal:002006	CDS	7945	9009	.	+	0	ID=DPPHGBEM_00882;inference=ab initio prediction:Prodigal:002006;locus_tag=DPPHGBEM_00882;product=hypothetical protein
NZ_FOSV01000013.1	Prodigal:002006	CDS	9038	9499	.	+	0	ID=DPPHGBEM_00883;eC_number=3.5.4.3;Name=guaD;db_xref=COG:COG0590;gene=guaD;inference=ab initio prediction:Prodigal:002006,similar to AA sequence:UniProtKB:O34598;locus_tag=DPPHGBEM_00883;product=Guanine deaminase
NZ_FOSV01000013.1	Prodigal:002006	CDS	9594	9905	.	-	0	ID=DPPHGBEM_00884;inference=ab initio prediction:Prodigal:002006;locus_tag=DPPHGBEM_00884;product=hypothetical protein
NZ_FOSV01000013.1	Aragorn:001002	tRNA	9934	10010	.	-	.	ID=DPPHGBEM_00885;inference=COORDINATES:profile:Aragorn:001002;locus_tag=DPPHGBEM_00885;product=tRNA-Pro(tgg)
NZ_FOSV01000013.1	Prodigal:002006	CDS	10085	10300	.	-	0	ID=DPPHGBEM_00886;inference=ab initio prediction:Prodigal:002006;locus_tag=DPPHGBEM_00886;product=hypothetical protein
NZ_FOSV01000013.1	Prodigal:002006	CDS	10458	11165	.	+	0	ID=DPPHGBEM_00887;eC_number=1.8.4.-;Name=yfcG_1;db_xref=COG:COG0625;gene=yfcG_1;inference=ab initio prediction:Prodigal:002006,similar to AA sequence:UniProtKB:P77526;locus_tag=DPPHGBEM_00887;product=Disulfide-bond oxidoreductase YfcG
NZ_FOSV01000013.1	Prodigal:002006	CDS	11561	12427	.	-	0	ID=DPPHGBEM_00888;eC_number=1.1.1.60;Name=garR;db_xref=COG:COG2084;gene=garR;inference=ab initio prediction:Prodigal:002006,similar to AA sequence:UniProtKB:P0ABQ2;locus_tag=DPPHGBEM_00888;product=2-hydroxy-3-oxopropionate reductase
NZ_FOSV01000013.1	Prodigal:002006	CDS	12443	13450	.	-	0	ID=DPPHGBEM_00889;eC_number=3.5.1.-;Name=rutD_1;gene=rutD_1;inference=ab initio prediction:Prodigal:002006,protein motif:HAMAP:MF_00832;locus_tag=DPPHGBEM_00889;product=Putative aminoacrylate hydrolase RutD
NZ_FOSV01000013.1	Prodigal:002006	CDS	13549	14913	.	+	0	ID=DPPHGBEM_00890;Name=ribZ;gene=ribZ;inference=ab initio prediction:Prodigal:002006,similar to AA sequence:UniProtKB:Q180E3;locus_tag=DPPHGBEM_00890;product=Riboflavin transporter RibZ
NZ_FOSV01000013.1	Prodigal:002006	CDS	14984	15775	.	+	0	ID=DPPHGBEM_00891;eC_number=1.1.1.100;Name=fabG_2;gene=fabG_2;inference=ab initio prediction:Prodigal:002006,similar to AA sequence:UniProtKB:O67610;locus_tag=DPPHGBEM_00891;product=3-oxoacyl-[acyl-carrier-protein] reductase FabG
NZ_FOSV01000013.1	Prodigal:002006	CDS	15957	16322	.	-	0	ID=DPPHGBEM_00892;inference=ab initio prediction:Prodigal:002006;locus_tag=DPPHGBEM_00892;product=hypothetical protein
NZ_FOSV01000013.1	Prodigal:002006	CDS	16613	17053	.	+	0	ID=DPPHGBEM_00893;inference=ab initio prediction:Prodigal:002006;locus_tag=DPPHGBEM_00893;product=hypothetical protein
NZ_FOSV01000013.1	Prodigal:002006	CDS	17067	17465	.	-	0	ID=DPPHGBEM_00894;inference=ab initio prediction:Prodigal:002006;locus_tag=DPPHGBEM_00894;product=hypothetical protein
NZ_FOSV01000013.1	Prodigal:002006	CDS	17774	18439	.	+	0	ID=DPPHGBEM_00895;inference=ab initio prediction:Prodigal:002006;locus_tag=DPPHGBEM_00895;product=hypothetical protein
NZ_FOSV01000013.1	Prodigal:002006	CDS	18436	19788	.	+	0	ID=DPPHGBEM_00896;inference=ab initio prediction:Prodigal:002006,similar to AA sequence:UniProtKB:P9WJX1;locus_tag=DPPHGBEM_00896;product=putative MFS-type transporter
NZ_FOSV01000013.1	Prodigal:002006	CDS	20036	21802	.	+	0	ID=DPPHGBEM_00897;eC_number=3.6.3.-;db_xref=COG:COG1132;inference=ab initio prediction:Prodigal:002006,similar to AA sequence:UniProtKB:Q99T13;locus_tag=DPPHGBEM_00897;product=Putative multidrug export ATP-binding/permease protein
NZ_FOSV01000013.1	Prodigal:002006	CDS	21953	22996	.	+	0	ID=DPPHGBEM_00898;eC_number=4.1.2.48;Name=ltaE;gene=ltaE;inference=ab initio prediction:Prodigal:002006,similar to AA sequence:UniProtKB:O50584;locus_tag=DPPHGBEM_00898;product=Low specificity L-threonine aldolase
NZ_FOSV01000013.1	Prodigal:002006	CDS	23359	23691	.	+	0	ID=DPPHGBEM_00899;inference=ab initio prediction:Prodigal:002006;locus_tag=DPPHGBEM_00899;product=hypothetical protein
NZ_FOSV01000013.1	Prodigal:002006	CDS	23766	25718	.	-	0	ID=DPPHGBEM_00900;eC_number=2.4.1.-;Name=mdoH_1;db_xref=COG:COG2943;gene=mdoH_1;inference=ab initio prediction:Prodigal:002006,similar to AA sequence:UniProtKB:P62517;locus_tag=DPPHGBEM_00900;product=Glucans biosynthesis glucosyltransferase H
NZ_FOSV01000013.1	Prodigal:002006	CDS	25755	27422	.	+	0	ID=DPPHGBEM_00901;Name=mdoG_1;db_xref=COG:COG3131;gene=mdoG_1;inference=ab initio prediction:Prodigal:002006,similar to AA sequence:UniProtKB:P33136;locus_tag=DPPHGBEM_00901;product=Glucans biosynthesis protein G
NZ_FOSV01000013.1	Prodigal:002006	CDS	27453	28280	.	+	0	ID=DPPHGBEM_00902;inference=ab initio prediction:Prodigal:002006;locus_tag=DPPHGBEM_00902;product=hypothetical protein
NZ_FOSV01000013.1	Prodigal:002006	CDS	28439	28681	.	-	0	ID=DPPHGBEM_00903;inference=ab initio prediction:Prodigal:002006;locus_tag=DPPHGBEM_00903;product=hypothetical protein
NZ_FOSV01000013.1	Prodigal:002006	CDS	28771	29580	.	-	0	ID=DPPHGBEM_00904;inference=ab initio prediction:Prodigal:002006;locus_tag=DPPHGBEM_00904;product=hypothetical protein
NZ_FOSV01000013.1	Prodigal:002006	CDS	29952	30431	.	+	0	ID=DPPHGBEM_00905;Name=rssB_1;gene=rssB_1;inference=ab initio prediction:Prodigal:002006,protein motif:HAMAP:MF_00958;locus_tag=DPPHGBEM_00905;product=Regulator of RpoS
NZ_FOSV01000013.1	Prodigal:002006	CDS	30489	31430	.	-	0	ID=DPPHGBEM_00906;eC_number=3.1.4.53;Name=cpdA_3;gene=cpdA_3;inference=ab initio prediction:Prodigal:002006,protein motif:HAMAP:MF_00905;locus_tag=DPPHGBEM_00906;product=3'%2C5'-cyclic adenosine monophosphate phosphodiesterase CpdA
NZ_FOSV01000013.1	Prodigal:002006	CDS	31631	32377	.	+	0	ID=DPPHGBEM_00907;inference=ab initio prediction:Prodigal:002006;locus_tag=DPPHGBEM_00907;product=hypothetical protein
NZ_FOSV01000013.1	Prodigal:002006	CDS	32380	33678	.	+	0	ID=DPPHGBEM_00908;eC_number=2.4.99.12;Name=waaA;db_xref=COG:COG1519;gene=waaA;inference=ab initio prediction:Prodigal:002006,similar to AA sequence:UniProtKB:P0AC75;locus_tag=DPPHGBEM_00908;product=3-deoxy-D-manno-octulosonic acid transferase
NZ_FOSV01000013.1	Prodigal:002006	CDS	33678	34670	.	+	0	ID=DPPHGBEM_00909;eC_number=2.7.1.130;Name=lpxK;db_xref=COG:COG1663;gene=lpxK;inference=ab initio prediction:Prodigal:002006,similar to AA sequence:UniProtKB:P27300;locus_tag=DPPHGBEM_00909;product=Tetraacyldisaccharide 4'-kinase
NZ_FOSV01000013.1	Prodigal:002006	CDS	34645	34869	.	-	0	ID=DPPHGBEM_00910;inference=ab initio prediction:Prodigal:002006;locus_tag=DPPHGBEM_00910;product=hypothetical protein
NZ_FOSV01000013.1	Prodigal:002006	CDS	34975	35421	.	+	0	ID=DPPHGBEM_00911;eC_number=3.5.4.5;Name=cdd;db_xref=COG:COG0295;gene=cdd;inference=ab initio prediction:Prodigal:002006,similar to AA sequence:UniProtKB:P19079;locus_tag=DPPHGBEM_00911;product=Cytidine deaminase
NZ_FOSV01000013.1	Prodigal:002006	CDS	35411	36223	.	+	0	ID=DPPHGBEM_00912;eC_number=2.4.2.1;Name=xapA;db_xref=COG:COG0005;gene=xapA;inference=ab initio prediction:Prodigal:002006,similar to AA sequence:UniProtKB:P45563;locus_tag=DPPHGBEM_00912;product=Purine nucleoside phosphorylase 2
NZ_FOSV01000013.1	Prodigal:002006	CDS	36235	36990	.	+	0	ID=DPPHGBEM_00913;eC_number=4.1.2.4;Name=deoC;db_xref=COG:COG0274;gene=deoC;inference=ab initio prediction:Prodigal:002006,similar to AA sequence:UniProtKB:B0TQ91;locus_tag=DPPHGBEM_00913;product=Deoxyribose-phosphate aldolase
NZ_FOSV01000013.1	Prodigal:002006	CDS	36987	38297	.	+	0	ID=DPPHGBEM_00914;eC_number=2.4.2.4;Name=deoA;db_xref=COG:COG0213;gene=deoA;inference=ab initio prediction:Prodigal:002006,similar to AA sequence:UniProtKB:Q7CP66;locus_tag=DPPHGBEM_00914;product=Thymidine phosphorylase
NZ_FOSV01000013.1	Prodigal:002006	CDS	38361	38699	.	-	0	ID=DPPHGBEM_00915;inference=ab initio prediction:Prodigal:002006;locus_tag=DPPHGBEM_00915;product=hypothetical protein
NZ_FOSV01000013.1	Prodigal:002006	CDS	38836	39495	.	-	0	ID=DPPHGBEM_00916;eC_number=2.1.1.182;Name=rsmA_2;gene=rsmA_2;inference=ab initio prediction:Prodigal:002006,protein motif:HAMAP:MF_00607;locus_tag=DPPHGBEM_00916;product=Ribosomal RNA small subunit methyltransferase A
NZ_FOSV01000013.1	Prodigal:002006	CDS	39763	40920	.	-	0	ID=DPPHGBEM_00917;Name=dnaJ_1;db_xref=COG:COG0484;gene=dnaJ_1;inference=ab initio prediction:Prodigal:002006,similar to AA sequence:UniProtKB:Q6RSN5;locus_tag=DPPHGBEM_00917;product=Chaperone protein DnaJ
NZ_FOSV01000013.1	Prodigal:002006	CDS	41495	43411	.	-	0	ID=DPPHGBEM_00918;Name=dnaK_1;gene=dnaK_1;inference=ab initio prediction:Prodigal:002006,similar to AA sequence:UniProtKB:Q05981;locus_tag=DPPHGBEM_00918;product=Chaperone protein DnaK
NZ_FOSV01000013.1	Prodigal:002006	CDS	43782	44810	.	+	0	ID=DPPHGBEM_00919;inference=ab initio prediction:Prodigal:002006;locus_tag=DPPHGBEM_00919;product=hypothetical protein
NZ_FOSV01000013.1	Prodigal:002006	CDS	44899	47211	.	+	0	ID=DPPHGBEM_00920;Name=ydeP_1;db_xref=COG:COG0243;gene=ydeP_1;inference=ab initio prediction:Prodigal:002006,similar to AA sequence:UniProtKB:P77561;locus_tag=DPPHGBEM_00920;product=Protein YdeP
NZ_FOSV01000013.1	Prodigal:002006	CDS	47263	47556	.	+	0	ID=DPPHGBEM_00921;inference=ab initio prediction:Prodigal:002006;locus_tag=DPPHGBEM_00921;product=hypothetical protein
NZ_FOSV01000013.1	Prodigal:002006	CDS	47572	48837	.	-	0	ID=DPPHGBEM_00922;inference=ab initio prediction:Prodigal:002006;locus_tag=DPPHGBEM_00922;product=hypothetical protein
NZ_FOSV01000013.1	Prodigal:002006	CDS	49042	49410	.	+	0	ID=DPPHGBEM_00923;inference=ab initio prediction:Prodigal:002006;locus_tag=DPPHGBEM_00923;product=hypothetical protein
NZ_FOSV01000013.1	Prodigal:002006	CDS	49604	50584	.	+	0	ID=DPPHGBEM_00924;inference=ab initio prediction:Prodigal:002006;locus_tag=DPPHGBEM_00924;product=hypothetical protein
NZ_FOSV01000013.1	Prodigal:002006	CDS	50598	51857	.	+	0	ID=DPPHGBEM_00925;Name=nanT_1;gene=nanT_1;inference=ab initio prediction:Prodigal:002006,protein motif:HAMAP:MF_01238;locus_tag=DPPHGBEM_00925;product=Sialic acid transporter NanT
NZ_FOSV01000013.1	Prodigal:002006	CDS	51845	53074	.	-	0	ID=DPPHGBEM_00926;eC_number=6.3.5.5;Name=carA;db_xref=COG:COG0505;gene=carA;inference=ab initio prediction:Prodigal:002006,similar to AA sequence:UniProtKB:P0A6F1;locus_tag=DPPHGBEM_00926;product=Carbamoyl-phosphate synthase small chain
NZ_FOSV01000013.1	Prodigal:002006	CDS	53264	53722	.	+	0	ID=DPPHGBEM_00927;Name=yqeY;db_xref=COG:COG1610;gene=yqeY;inference=ab initio prediction:Prodigal:002006,similar to AA sequence:UniProtKB:P54464;locus_tag=DPPHGBEM_00927;product=putative protein YqeY
NZ_FOSV01000013.1	Prodigal:002006	CDS	53801	54955	.	-	0	ID=DPPHGBEM_00928;inference=ab initio prediction:Prodigal:002006;locus_tag=DPPHGBEM_00928;product=hypothetical protein
NZ_FOSV01000013.1	Prodigal:002006	CDS	54967	55932	.	-	0	ID=DPPHGBEM_00929;eC_number=3.1.1.17;Name=gnl_2;gene=gnl_2;inference=ab initio prediction:Prodigal:002006,similar to AA sequence:UniProtKB:Q01578;locus_tag=DPPHGBEM_00929;product=Gluconolactonase
NZ_FOSV01000013.1	Prodigal:002006	CDS	56056	57966	.	+	0	ID=DPPHGBEM_00930;eC_number=2.7.7.-;Name=dnaG;gene=dnaG;inference=ab initio prediction:Prodigal:002006,protein motif:HAMAP:MF_00974;locus_tag=DPPHGBEM_00930;product=DNA primase
NZ_FOSV01000013.1	Prodigal:002006	CDS	58178	60178	.	+	0	ID=DPPHGBEM_00931;Name=rpoD;db_xref=COG:COG0568;gene=rpoD;inference=ab initio prediction:Prodigal:002006,similar to AA sequence:UniProtKB:Q2K619;locus_tag=DPPHGBEM_00931;product=RNA polymerase sigma factor RpoD
NZ_FOSV01000013.1	Prodigal:002006	CDS	60245	61600	.	+	0	ID=DPPHGBEM_00932;inference=ab initio prediction:Prodigal:002006;locus_tag=DPPHGBEM_00932;product=hypothetical protein
NZ_FOSV01000013.1	Prodigal:002006	CDS	61781	62155	.	+	0	ID=DPPHGBEM_00933;inference=ab initio prediction:Prodigal:002006;locus_tag=DPPHGBEM_00933;product=hypothetical protein
NZ_FOSV01000013.1	Prodigal:002006	CDS	62152	64824	.	-	0	ID=DPPHGBEM_00934;inference=ab initio prediction:Prodigal:002006;locus_tag=DPPHGBEM_00934;product=hypothetical protein
NZ_FOSV01000013.1	Prodigal:002006	CDS	64853	65356	.	+	0	ID=DPPHGBEM_00935;inference=ab initio prediction:Prodigal:002006;locus_tag=DPPHGBEM_00935;product=hypothetical protein
NZ_FOSV01000013.1	Prodigal:002006	CDS	65353	65769	.	+	0	ID=DPPHGBEM_00936;Name=flgC_1;db_xref=COG:COG1558;gene=flgC_1;inference=ab initio prediction:Prodigal:002006,similar to AA sequence:UniProtKB:P0A1I7;locus_tag=DPPHGBEM_00936;product=Flagellar basal-body rod protein FlgC
NZ_FOSV01000013.1	Prodigal:002006	CDS	65780	66115	.	+	0	ID=DPPHGBEM_00937;Name=fliE_1;gene=fliE_1;inference=ab initio prediction:Prodigal:002006,protein motif:HAMAP:MF_00724;locus_tag=DPPHGBEM_00937;product=Flagellar hook-basal body complex protein FliE
NZ_FOSV01000013.1	Prodigal:002006	CDS	66128	66916	.	+	0	ID=DPPHGBEM_00938;Name=flgG_2;db_xref=COG:COG4786;gene=flgG_2;inference=ab initio prediction:Prodigal:002006,similar to AA sequence:UniProtKB:P0A1J3;locus_tag=DPPHGBEM_00938;product=Flagellar basal-body rod protein FlgG
NZ_FOSV01000013.1	Prodigal:002006	CDS	66976	67509	.	+	0	ID=DPPHGBEM_00939;inference=ab initio prediction:Prodigal:002006;locus_tag=DPPHGBEM_00939;product=hypothetical protein
NZ_FOSV01000013.1	Prodigal:002006	CDS	67509	68663	.	+	0	ID=DPPHGBEM_00940;Name=flgI_1;gene=flgI_1;inference=ab initio prediction:Prodigal:002006,protein motif:HAMAP:MF_00416;locus_tag=DPPHGBEM_00940;product=Flagellar P-ring protein
NZ_FOSV01000013.1	Prodigal:002006	CDS	68660	69265	.	+	0	ID=DPPHGBEM_00941;inference=ab initio prediction:Prodigal:002006;locus_tag=DPPHGBEM_00941;product=hypothetical protein
NZ_FOSV01000013.1	Prodigal:002006	CDS	69265	69978	.	+	0	ID=DPPHGBEM_00942;Name=flgH_1;gene=flgH_1;inference=ab initio prediction:Prodigal:002006,protein motif:HAMAP:MF_00415;locus_tag=DPPHGBEM_00942;product=Flagellar L-ring protein
NZ_FOSV01000013.1	Prodigal:002006	CDS	70052	70537	.	+	0	ID=DPPHGBEM_00943;inference=ab initio prediction:Prodigal:002006;locus_tag=DPPHGBEM_00943;product=hypothetical protein
NZ_FOSV01000013.1	Prodigal:002006	CDS	70534	71319	.	+	0	ID=DPPHGBEM_00944;Name=fliP_1;db_xref=COG:COG1338;gene=fliP_1;inference=ab initio prediction:Prodigal:002006,similar to AA sequence:UniProtKB:P54700;locus_tag=DPPHGBEM_00944;product=Flagellar biosynthetic protein FliP
NZ_FOSV01000013.1	Prodigal:002006	CDS	71261	73102	.	-	0	ID=DPPHGBEM_00945;Name=clcB_1;gene=clcB_1;inference=ab initio prediction:Prodigal:002006,protein motif:HAMAP:MF_01203;locus_tag=DPPHGBEM_00945;product=Voltage-gated ClC-type chloride channel ClcB
NZ_FOSV01000013.1	Prodigal:002006	CDS	73178	73645	.	+	0	ID=DPPHGBEM_00946;inference=ab initio prediction:Prodigal:002006;locus_tag=DPPHGBEM_00946;product=hypothetical protein
NZ_FOSV01000013.1	Prodigal:002006	CDS	73699	75399	.	+	0	ID=DPPHGBEM_00947;Name=fliF;db_xref=COG:COG1766;gene=fliF;inference=ab initio prediction:Prodigal:002006,similar to AA sequence:UniProtKB:Q8YDM4;locus_tag=DPPHGBEM_00947;product=Flagellar M-ring protein
NZ_FOSV01000013.1	Prodigal:002006	CDS	75399	76175	.	+	0	ID=DPPHGBEM_00948;inference=ab initio prediction:Prodigal:002006;locus_tag=DPPHGBEM_00948;product=hypothetical protein
NZ_FOSV01000013.1	Prodigal:002006	CDS	76177	77598	.	+	0	ID=DPPHGBEM_00949;Name=pal_2;gene=pal_2;inference=ab initio prediction:Prodigal:002006,protein motif:HAMAP:MF_02204;locus_tag=DPPHGBEM_00949;product=Peptidoglycan-associated lipoprotein
NZ_FOSV01000013.1	Prodigal:002006	CDS	77595	78935	.	+	0	ID=DPPHGBEM_00950;inference=ab initio prediction:Prodigal:002006;locus_tag=DPPHGBEM_00950;product=hypothetical protein
NZ_FOSV01000013.1	Prodigal:002006	CDS	78979	81528	.	+	0	ID=DPPHGBEM_00951;inference=ab initio prediction:Prodigal:002006;locus_tag=DPPHGBEM_00951;product=hypothetical protein
NZ_FOSV01000013.1	Prodigal:002006	CDS	81551	82117	.	+	0	ID=DPPHGBEM_00952;inference=ab initio prediction:Prodigal:002006;locus_tag=DPPHGBEM_00952;product=hypothetical protein
NZ_FOSV01000013.1	Prodigal:002006	CDS	82249	82932	.	-	0	ID=DPPHGBEM_00953;Name=ftcR_2;gene=ftcR_2;inference=ab initio prediction:Prodigal:002006,similar to AA sequence:UniProtKB:Q8YDL7;locus_tag=DPPHGBEM_00953;product=Flagellar transcriptional regulator FtcR
NZ_FOSV01000013.1	Prodigal:002006	CDS	83196	83642	.	-	0	ID=DPPHGBEM_00954;inference=ab initio prediction:Prodigal:002006;locus_tag=DPPHGBEM_00954;product=hypothetical protein
NZ_FOSV01000013.1	Prodigal:002006	CDS	83639	84703	.	-	0	ID=DPPHGBEM_00955;Name=flhB_1;db_xref=COG:COG1377;gene=flhB_1;inference=ab initio prediction:Prodigal:002006,similar to AA sequence:UniProtKB:P40727;locus_tag=DPPHGBEM_00955;product=Flagellar biosynthetic protein FlhB
NZ_FOSV01000013.1	Prodigal:002006	CDS	84789	85790	.	-	0	ID=DPPHGBEM_00956;Name=fliG_1;db_xref=COG:COG1536;gene=fliG_1;inference=ab initio prediction:Prodigal:002006,similar to AA sequence:UniProtKB:Q9WY63;locus_tag=DPPHGBEM_00956;product=Flagellar motor switch protein FliG
NZ_FOSV01000013.1	Prodigal:002006	CDS	85913	86233	.	-	0	ID=DPPHGBEM_00957;Name=fliN_1;db_xref=COG:COG1886;gene=fliN_1;inference=ab initio prediction:Prodigal:002006,similar to AA sequence:UniProtKB:P26419;locus_tag=DPPHGBEM_00957;product=Flagellar motor switch protein FliN
NZ_FOSV01000013.1	Prodigal:002006	CDS	86312	87058	.	-	0	ID=DPPHGBEM_00958;Name=cinA_1;gene=cinA_1;inference=ab initio prediction:Prodigal:002006,protein motif:HAMAP:MF_00226_A;locus_tag=DPPHGBEM_00958;product=Putative competence-damage inducible protein
NZ_FOSV01000013.1	Prodigal:002006	CDS	87156	87884	.	+	0	ID=DPPHGBEM_00959;Name=sfsA;db_xref=COG:COG1489;gene=sfsA;inference=ab initio prediction:Prodigal:002006,similar to AA sequence:UniProtKB:P0A823;locus_tag=DPPHGBEM_00959;product=Sugar fermentation stimulation protein A
NZ_FOSV01000013.1	Prodigal:002006	CDS	88399	89676	.	+	0	ID=DPPHGBEM_00960;inference=ab initio prediction:Prodigal:002006;locus_tag=DPPHGBEM_00960;product=hypothetical protein
NZ_FOSV01000013.1	Prodigal:002006	CDS	90202	91032	.	-	0	ID=DPPHGBEM_00961;inference=ab initio prediction:Prodigal:002006;locus_tag=DPPHGBEM_00961;product=hypothetical protein
NZ_FOSV01000013.1	Prodigal:002006	CDS	91107	91931	.	+	0	ID=DPPHGBEM_00962;eC_number=4.2.99.20;Name=menH_1;gene=menH_1;inference=ab initio prediction:Prodigal:002006,protein motif:HAMAP:MF_01660;locus_tag=DPPHGBEM_00962;product=2-succinyl-6-hydroxy-2%2C4-cyclohexadiene-1-carboxylate synthase
NZ_FOSV01000013.1	Prodigal:002006	CDS	92006	93412	.	-	0	ID=DPPHGBEM_00963;eC_number=2.7.7.4;Name=cysN;db_xref=COG:COG2895;gene=cysN;inference=ab initio prediction:Prodigal:002006,similar to AA sequence:UniProtKB:P23845;locus_tag=DPPHGBEM_00963;product=Sulfate adenylyltransferase subunit 1
NZ_FOSV01000013.1	Prodigal:002006	CDS	93412	94341	.	-	0	ID=DPPHGBEM_00964;eC_number=2.7.7.4;Name=cysD;db_xref=COG:COG0175;gene=cysD;inference=ab initio prediction:Prodigal:002006,similar to AA sequence:UniProtKB:Q87WW0;locus_tag=DPPHGBEM_00964;product=Sulfate adenylyltransferase subunit 2
NZ_FOSV01000013.1	Prodigal:002006	CDS	94341	95150	.	-	0	ID=DPPHGBEM_00965;eC_number=1.8.4.8;Name=cysH;gene=cysH;inference=ab initio prediction:Prodigal:002006,protein motif:HAMAP:MF_00063;locus_tag=DPPHGBEM_00965;product=Phosphoadenosine phosphosulfate reductase
NZ_FOSV01000013.1	Prodigal:002006	CDS	95382	95885	.	+	0	ID=DPPHGBEM_00966;Name=decR_1;db_xref=COG:COG1522;gene=decR_1;inference=ab initio prediction:Prodigal:002006,similar to AA sequence:UniProtKB:P0ACJ5;locus_tag=DPPHGBEM_00966;product=DNA-binding transcriptional activator DecR
NZ_FOSV01000013.1	Prodigal:002006	CDS	95986	97779	.	+	0	ID=DPPHGBEM_00967;eC_number=1.8.1.2;Name=cysJ_1;db_xref=COG:COG0369;gene=cysJ_1;inference=ab initio prediction:Prodigal:002006,similar to AA sequence:UniProtKB:O32214;locus_tag=DPPHGBEM_00967;product=Sulfite reductase [NADPH] flavoprotein alpha-component
NZ_FOSV01000013.1	Prodigal:002006	CDS	97966	99798	.	+	0	ID=DPPHGBEM_00968;eC_number=1.8.1.2;Name=cysI;db_xref=COG:COG0155;gene=cysI;inference=ab initio prediction:Prodigal:002006,similar to AA sequence:UniProtKB:O32213;locus_tag=DPPHGBEM_00968;product=Sulfite reductase [NADPH] hemoprotein beta-component
NZ_FOSV01000013.1	Prodigal:002006	CDS	99824	100681	.	-	0	ID=DPPHGBEM_00969;eC_number=6.3.2.1;Name=panC;db_xref=COG:COG0414;gene=panC;inference=ab initio prediction:Prodigal:002006,similar to AA sequence:UniProtKB:Q9X0G6;locus_tag=DPPHGBEM_00969;product=Pantothenate synthetase
NZ_FOSV01000013.1	Prodigal:002006	CDS	101038	103545	.	+	0	ID=DPPHGBEM_00970;Name=btuB_2;gene=btuB_2;inference=ab initio prediction:Prodigal:002006,protein motif:HAMAP:MF_01531;locus_tag=DPPHGBEM_00970;product=Vitamin B12 transporter BtuB
NZ_FOSV01000013.1	Prodigal:002006	CDS	103867	104271	.	+	0	ID=DPPHGBEM_00971;inference=ab initio prediction:Prodigal:002006;locus_tag=DPPHGBEM_00971;product=hypothetical protein
NZ_FOSV01000013.1	Prodigal:002006	CDS	104447	104806	.	+	0	ID=DPPHGBEM_00972;inference=ab initio prediction:Prodigal:002006;locus_tag=DPPHGBEM_00972;product=hypothetical protein
NZ_FOSV01000013.1	Prodigal:002006	CDS	104939	105262	.	-	0	ID=DPPHGBEM_00973;inference=ab initio prediction:Prodigal:002006;locus_tag=DPPHGBEM_00973;product=hypothetical protein
NZ_FOSV01000013.1	Prodigal:002006	CDS	105810	106187	.	-	0	ID=DPPHGBEM_00974;inference=ab initio prediction:Prodigal:002006;locus_tag=DPPHGBEM_00974;product=hypothetical protein
NZ_FOSV01000013.1	Prodigal:002006	CDS	106744	108291	.	-	0	ID=DPPHGBEM_00975;inference=ab initio prediction:Prodigal:002006;locus_tag=DPPHGBEM_00975;product=hypothetical protein
NZ_FOSV01000013.1	Prodigal:002006	CDS	108361	109617	.	-	0	ID=DPPHGBEM_00976;eC_number=2.4.1.250;Name=mshA_1;gene=mshA_1;inference=ab initio prediction:Prodigal:002006,protein motif:HAMAP:MF_01695;locus_tag=DPPHGBEM_00976;product=D-inositol-3-phosphate glycosyltransferase
NZ_FOSV01000013.1	Prodigal:002006	CDS	109900	110478	.	-	0	ID=DPPHGBEM_00977;inference=ab initio prediction:Prodigal:002006;locus_tag=DPPHGBEM_00977;product=hypothetical protein
NZ_FOSV01000013.1	Prodigal:002006	CDS	110659	112947	.	+	0	ID=DPPHGBEM_00978;inference=ab initio prediction:Prodigal:002006;locus_tag=DPPHGBEM_00978;product=hypothetical protein
NZ_FOSV01000013.1	Prodigal:002006	CDS	113690	117013	.	-	0	ID=DPPHGBEM_00979;inference=ab initio prediction:Prodigal:002006;locus_tag=DPPHGBEM_00979;product=hypothetical protein
NZ_FOSV01000013.1	Prodigal:002006	CDS	117228	117650	.	-	0	ID=DPPHGBEM_00980;inference=ab initio prediction:Prodigal:002006;locus_tag=DPPHGBEM_00980;product=hypothetical protein
NZ_FOSV01000013.1	Prodigal:002006	CDS	117894	118940	.	-	0	ID=DPPHGBEM_00981;inference=ab initio prediction:Prodigal:002006;locus_tag=DPPHGBEM_00981;product=hypothetical protein
NZ_FOSV01000013.1	Prodigal:002006	CDS	119107	120306	.	+	0	ID=DPPHGBEM_00982;inference=ab initio prediction:Prodigal:002006;locus_tag=DPPHGBEM_00982;product=hypothetical protein
NZ_FOSV01000013.1	Prodigal:002006	CDS	120311	120712	.	-	0	ID=DPPHGBEM_00983;inference=ab initio prediction:Prodigal:002006;locus_tag=DPPHGBEM_00983;product=hypothetical protein
NZ_FOSV01000013.1	Prodigal:002006	CDS	120742	121521	.	-	0	ID=DPPHGBEM_00984;Name=fliP_2;db_xref=COG:COG1338;gene=fliP_2;inference=ab initio prediction:Prodigal:002006,similar to AA sequence:UniProtKB:P54700;locus_tag=DPPHGBEM_00984;product=Flagellar biosynthetic protein FliP
NZ_FOSV01000013.1	Prodigal:002006	CDS	121529	122353	.	-	0	ID=DPPHGBEM_00985;eC_number=1.3.1.9;Name=fabI_1;db_xref=COG:COG0623;gene=fabI_1;inference=ab initio prediction:Prodigal:002006,similar to AA sequence:UniProtKB:P16657;locus_tag=DPPHGBEM_00985;product=Enoyl-[acyl-carrier-protein] reductase [NADH] FabI
NZ_FOSV01000013.1	Prodigal:002006	CDS	122521	122640	.	-	0	ID=DPPHGBEM_00986;inference=ab initio prediction:Prodigal:002006;locus_tag=DPPHGBEM_00986;product=hypothetical protein
NZ_FOSV01000013.1	Prodigal:002006	CDS	122800	124026	.	-	0	ID=DPPHGBEM_00987;eC_number=2.3.1.41;Name=fabB;gene=fabB;inference=ab initio prediction:Prodigal:002006,similar to AA sequence:UniProtKB:Q02K94;locus_tag=DPPHGBEM_00987;product=3-oxoacyl-[acyl-carrier-protein] synthase 1
NZ_FOSV01000013.1	Prodigal:002006	CDS	124294	124839	.	-	0	ID=DPPHGBEM_00988;eC_number=4.2.1.59;Name=fabA;db_xref=COG:COG0764;gene=fabA;inference=ab initio prediction:Prodigal:002006,similar to AA sequence:UniProtKB:O33877;locus_tag=DPPHGBEM_00988;product=3-hydroxydecanoyl-[acyl-carrier-protein] dehydratase
NZ_FOSV01000013.1	Prodigal:002006	CDS	125112	125615	.	+	0	ID=DPPHGBEM_00989;inference=ab initio prediction:Prodigal:002006;locus_tag=DPPHGBEM_00989;product=hypothetical protein
NZ_FOSV01000013.1	Prodigal:002006	CDS	125676	126275	.	-	0	ID=DPPHGBEM_00990;inference=ab initio prediction:Prodigal:002006;locus_tag=DPPHGBEM_00990;product=hypothetical protein
NZ_FOSV01000013.1	Prodigal:002006	CDS	126505	127509	.	+	0	ID=DPPHGBEM_00991;eC_number=1.1.1.29;inference=ab initio prediction:Prodigal:002006,similar to AA sequence:UniProtKB:P36234;locus_tag=DPPHGBEM_00991;product=Glycerate dehydrogenase
NZ_FOSV01000013.1	Prodigal:002006	CDS	127741	128727	.	-	0	ID=DPPHGBEM_00992;Name=ribF;db_xref=COG:COG0196;gene=ribF;inference=ab initio prediction:Prodigal:002006,similar to AA sequence:UniProtKB:P0AG40;locus_tag=DPPHGBEM_00992;product=Bifunctional riboflavin kinase/FMN adenylyltransferase
NZ_FOSV01000013.1	Prodigal:002006	CDS	129107	129490	.	+	0	ID=DPPHGBEM_00993;Name=cheY_2;db_xref=COG:COG0784;gene=cheY_2;inference=ab initio prediction:Prodigal:002006,similar to AA sequence:UniProtKB:P0AE67;locus_tag=DPPHGBEM_00993;product=Chemotaxis protein CheY
NZ_FOSV01000013.1	Prodigal:002006	CDS	129600	130136	.	+	0	ID=DPPHGBEM_00994;inference=ab initio prediction:Prodigal:002006;locus_tag=DPPHGBEM_00994;product=hypothetical protein
NZ_FOSV01000013.1	Prodigal:002006	CDS	130364	131239	.	-	0	ID=DPPHGBEM_00995;inference=ab initio prediction:Prodigal:002006;locus_tag=DPPHGBEM_00995;product=hypothetical protein
NZ_FOSV01000013.1	Prodigal:002006	CDS	131676	131891	.	+	0	ID=DPPHGBEM_00996;inference=ab initio prediction:Prodigal:002006;locus_tag=DPPHGBEM_00996;product=hypothetical protein
NZ_FOSV01000013.1	Prodigal:002006	CDS	131895	132758	.	-	0	ID=DPPHGBEM_00997;inference=ab initio prediction:Prodigal:002006;locus_tag=DPPHGBEM_00997;product=hypothetical protein
NZ_FOSV01000013.1	Prodigal:002006	CDS	133355	133873	.	+	0	ID=DPPHGBEM_00998;eC_number=1.8.4.11;Name=msrA3;gene=msrA3;inference=ab initio prediction:Prodigal:002006,similar to AA sequence:UniProtKB:Q92Y45;locus_tag=DPPHGBEM_00998;product=Peptide methionine sulfoxide reductase MsrA 3
NZ_FOSV01000013.1	Prodigal:002006	CDS	133931	134140	.	-	0	ID=DPPHGBEM_00999;inference=ab initio prediction:Prodigal:002006;locus_tag=DPPHGBEM_00999;product=hypothetical protein
NZ_FOSV01000013.1	Prodigal:002006	CDS	134372	134566	.	+	0	ID=DPPHGBEM_01000;inference=ab initio prediction:Prodigal:002006;locus_tag=DPPHGBEM_01000;product=hypothetical protein
NZ_FOSV01000013.1	Prodigal:002006	CDS	134615	134836	.	+	0	ID=DPPHGBEM_01001;inference=ab initio prediction:Prodigal:002006;locus_tag=DPPHGBEM_01001;product=hypothetical protein
NZ_FOSV01000013.1	Prodigal:002006	CDS	134788	135771	.	-	0	ID=DPPHGBEM_01002;Name=pgrR_2;gene=pgrR_2;inference=ab initio prediction:Prodigal:002006,similar to AA sequence:UniProtKB:P77333;locus_tag=DPPHGBEM_01002;product=HTH-type transcriptional regulator PgrR
NZ_FOSV01000013.1	Prodigal:002006	CDS	135882	136976	.	+	0	ID=DPPHGBEM_01003;eC_number=1.1.-.-;Name=yajO_1;db_xref=COG:COG0667;gene=yajO_1;inference=ab initio prediction:Prodigal:002006,similar to AA sequence:UniProtKB:P77735;locus_tag=DPPHGBEM_01003;product=1-deoxyxylulose-5-phosphate synthase YajO
NZ_FOSV01000009.1	Prodigal:002006	CDS	162	299	.	+	0	ID=DPPHGBEM_01004;inference=ab initio prediction:Prodigal:002006;locus_tag=DPPHGBEM_01004;product=hypothetical protein
NZ_FOSV01000009.1	Prodigal:002006	CDS	296	400	.	-	0	ID=DPPHGBEM_01005;inference=ab initio prediction:Prodigal:002006;locus_tag=DPPHGBEM_01005;product=hypothetical protein
NZ_FOSV01000009.1	Prodigal:002006	CDS	397	1896	.	-	0	ID=DPPHGBEM_01006;inference=ab initio prediction:Prodigal:002006;locus_tag=DPPHGBEM_01006;product=hypothetical protein
NZ_FOSV01000009.1	Prodigal:002006	CDS	1961	2140	.	+	0	ID=DPPHGBEM_01007;inference=ab initio prediction:Prodigal:002006;locus_tag=DPPHGBEM_01007;product=hypothetical protein
NZ_FOSV01000009.1	Prodigal:002006	CDS	2244	2429	.	+	0	ID=DPPHGBEM_01008;inference=ab initio prediction:Prodigal:002006;locus_tag=DPPHGBEM_01008;product=hypothetical protein
NZ_FOSV01000009.1	Prodigal:002006	CDS	2528	2860	.	+	0	ID=DPPHGBEM_01009;inference=ab initio prediction:Prodigal:002006;locus_tag=DPPHGBEM_01009;product=hypothetical protein
NZ_FOSV01000009.1	Prodigal:002006	CDS	2971	4047	.	+	0	ID=DPPHGBEM_01010;eC_number=1.14.19.-;Name=des_1;db_xref=COG:COG3239;gene=des_1;inference=ab initio prediction:Prodigal:002006,similar to AA sequence:UniProtKB:O34653;locus_tag=DPPHGBEM_01010;product=Fatty acid desaturase
NZ_FOSV01000009.1	Prodigal:002006	CDS	4177	5199	.	+	0	ID=DPPHGBEM_01011;eC_number=3.6.1.-;Name=rsgA_1;gene=rsgA_1;inference=ab initio prediction:Prodigal:002006,protein motif:HAMAP:MF_01820;locus_tag=DPPHGBEM_01011;product=Small ribosomal subunit biogenesis GTPase RsgA
NZ_FOSV01000009.1	Prodigal:002006	CDS	5236	5508	.	-	0	ID=DPPHGBEM_01012;eC_number=3.5.1.-;Name=rutD_2;gene=rutD_2;inference=ab initio prediction:Prodigal:002006,protein motif:HAMAP:MF_00832;locus_tag=DPPHGBEM_01012;product=Putative aminoacrylate hydrolase RutD
NZ_FOSV01000009.1	Prodigal:002006	CDS	5520	5960	.	-	0	ID=DPPHGBEM_01013;inference=ab initio prediction:Prodigal:002006;locus_tag=DPPHGBEM_01013;product=hypothetical protein
NZ_FOSV01000009.1	Prodigal:002006	CDS	6730	8769	.	-	0	ID=DPPHGBEM_01014;eC_number=2.7.13.3;Name=rcsC_5;gene=rcsC_5;inference=ab initio prediction:Prodigal:002006,protein motif:HAMAP:MF_00979;locus_tag=DPPHGBEM_01014;product=Sensor histidine kinase RcsC
NZ_FOSV01000009.1	Prodigal:002006	CDS	8775	10301	.	-	0	ID=DPPHGBEM_01015;eC_number=2.7.11.1;Name=kaiC_1;db_xref=COG:COG0467;gene=kaiC_1;inference=ab initio prediction:Prodigal:002006,similar to AA sequence:UniProtKB:Q79PF4;locus_tag=DPPHGBEM_01015;product=Circadian clock protein kinase KaiC
NZ_FOSV01000009.1	Prodigal:002006	CDS	10568	10816	.	+	0	ID=DPPHGBEM_01016;inference=ab initio prediction:Prodigal:002006;locus_tag=DPPHGBEM_01016;product=hypothetical protein
NZ_FOSV01000009.1	Prodigal:002006	CDS	10864	10992	.	+	0	ID=DPPHGBEM_01017;inference=ab initio prediction:Prodigal:002006;locus_tag=DPPHGBEM_01017;product=hypothetical protein
NZ_FOSV01000009.1	Prodigal:002006	CDS	12686	14299	.	-	0	ID=DPPHGBEM_01018;Name=xerC_3;gene=xerC_3;inference=ab initio prediction:Prodigal:002006,protein motif:HAMAP:MF_01808;locus_tag=DPPHGBEM_01018;product=Tyrosine recombinase XerC
NZ_FOSV01000009.1	Aragorn:001002	tRNA	14331	14420	.	-	.	ID=DPPHGBEM_01019;inference=COORDINATES:profile:Aragorn:001002;locus_tag=DPPHGBEM_01019;product=tRNA-Ser(cga)
NZ_FOSV01000009.1	Prodigal:002006	CDS	14564	15877	.	+	0	ID=DPPHGBEM_01020;Name=rarA;db_xref=COG:COG2256;gene=rarA;inference=ab initio prediction:Prodigal:002006,similar to AA sequence:UniProtKB:P0AAZ4;locus_tag=DPPHGBEM_01020;product=Replication-associated recombination protein A
NZ_FOSV01000009.1	Prodigal:002006	CDS	16002	17633	.	+	0	ID=DPPHGBEM_01021;eC_number=2.7.-.-;Name=ubiB_1;db_xref=COG:COG0661;gene=ubiB_1;inference=ab initio prediction:Prodigal:002006,similar to AA sequence:UniProtKB:P0A6A0;locus_tag=DPPHGBEM_01021;product=putative protein kinase UbiB
NZ_FOSV01000009.1	Prodigal:002006	CDS	17920	19038	.	+	0	ID=DPPHGBEM_01022;inference=ab initio prediction:Prodigal:002006;locus_tag=DPPHGBEM_01022;product=hypothetical protein
NZ_FOSV01000009.1	Prodigal:002006	CDS	19100	19279	.	-	0	ID=DPPHGBEM_01023;inference=ab initio prediction:Prodigal:002006;locus_tag=DPPHGBEM_01023;product=hypothetical protein
NZ_FOSV01000009.1	Prodigal:002006	CDS	19565	21061	.	+	0	ID=DPPHGBEM_01024;eC_number=3.4.17.19;db_xref=COG:COG2317;inference=ab initio prediction:Prodigal:002006,similar to AA sequence:UniProtKB:Q5SLM3;locus_tag=DPPHGBEM_01024;product=Thermostable carboxypeptidase 1
NZ_FOSV01000009.1	Prodigal:002006	CDS	21524	23311	.	+	0	ID=DPPHGBEM_01025;Name=atm1_1;db_xref=COG:COG5265;gene=atm1_1;inference=ab initio prediction:Prodigal:002006,similar to AA sequence:UniProtKB:Q2G506;locus_tag=DPPHGBEM_01025;product=ATM1-type heavy metal exporter
NZ_FOSV01000009.1	Prodigal:002006	CDS	23362	25443	.	-	0	ID=DPPHGBEM_01026;eC_number=5.4.99.63;Name=ecm;db_xref=COG:COG1884;gene=ecm;inference=ab initio prediction:Prodigal:002006,similar to AA sequence:UniProtKB:Q49115;locus_tag=DPPHGBEM_01026;product=Ethylmalonyl-CoA mutase
NZ_FOSV01000009.1	Prodigal:002006	CDS	25637	26080	.	-	0	ID=DPPHGBEM_01027;inference=ab initio prediction:Prodigal:002006;locus_tag=DPPHGBEM_01027;product=hypothetical protein
NZ_FOSV01000009.1	Prodigal:002006	CDS	26521	27819	.	+	0	ID=DPPHGBEM_01028;eC_number=1.3.1.85;Name=ccr;db_xref=COG:COG0604;gene=ccr;inference=ab initio prediction:Prodigal:002006,similar to AA sequence:UniProtKB:Q3IZ91;locus_tag=DPPHGBEM_01028;product=Crotonyl-CoA carboxylase/reductase
NZ_FOSV01000009.1	Prodigal:002006	CDS	27924	28130	.	+	0	ID=DPPHGBEM_01029;inference=ab initio prediction:Prodigal:002006;locus_tag=DPPHGBEM_01029;product=hypothetical protein
NZ_FOSV01000009.1	Prodigal:002006	CDS	28127	28621	.	-	0	ID=DPPHGBEM_01030;inference=ab initio prediction:Prodigal:002006;locus_tag=DPPHGBEM_01030;product=hypothetical protein
NZ_FOSV01000009.1	Prodigal:002006	CDS	28913	29215	.	+	0	ID=DPPHGBEM_01031;inference=ab initio prediction:Prodigal:002006;locus_tag=DPPHGBEM_01031;product=hypothetical protein
NZ_FOSV01000009.1	Prodigal:002006	CDS	29226	29402	.	-	0	ID=DPPHGBEM_01032;inference=ab initio prediction:Prodigal:002006;locus_tag=DPPHGBEM_01032;product=hypothetical protein
NZ_FOSV01000009.1	Prodigal:002006	CDS	29571	30173	.	+	0	ID=DPPHGBEM_01033;eC_number=4.2.1.33;Name=leuD1;db_xref=COG:COG0066;gene=leuD1;inference=ab initio prediction:Prodigal:002006,similar to AA sequence:UniProtKB:P04787;locus_tag=DPPHGBEM_01033;product=3-isopropylmalate dehydratase small subunit 1
NZ_FOSV01000009.1	Prodigal:002006	CDS	30210	30524	.	-	0	ID=DPPHGBEM_01034;inference=ab initio prediction:Prodigal:002006;locus_tag=DPPHGBEM_01034;product=hypothetical protein
NZ_FOSV01000009.1	Prodigal:002006	CDS	30611	31084	.	-	0	ID=DPPHGBEM_01035;inference=ab initio prediction:Prodigal:002006;locus_tag=DPPHGBEM_01035;product=hypothetical protein
NZ_FOSV01000009.1	Prodigal:002006	CDS	31155	31454	.	-	0	ID=DPPHGBEM_01036;inference=ab initio prediction:Prodigal:002006;locus_tag=DPPHGBEM_01036;product=hypothetical protein
NZ_FOSV01000009.1	Prodigal:002006	CDS	31554	32024	.	-	0	ID=DPPHGBEM_01037;inference=ab initio prediction:Prodigal:002006;locus_tag=DPPHGBEM_01037;product=hypothetical protein
NZ_FOSV01000009.1	Aragorn:001002	tRNA	32233	32307	.	-	.	ID=DPPHGBEM_01038;inference=COORDINATES:profile:Aragorn:001002;locus_tag=DPPHGBEM_01038;product=tRNA-Gly(gcc)
NZ_FOSV01000009.1	Aragorn:001002	tRNA	32364	32438	.	-	.	ID=DPPHGBEM_01039;inference=COORDINATES:profile:Aragorn:001002;locus_tag=DPPHGBEM_01039;product=tRNA-Gly(gcc)
NZ_FOSV01000009.1	Prodigal:002006	CDS	32546	33019	.	-	0	ID=DPPHGBEM_01040;eC_number=3.6.1.-;Name=rppH_2;gene=rppH_2;inference=ab initio prediction:Prodigal:002006,protein motif:HAMAP:MF_00298;locus_tag=DPPHGBEM_01040;product=RNA pyrophosphohydrolase
NZ_FOSV01000009.1	Prodigal:002006	CDS	33105	33800	.	-	0	ID=DPPHGBEM_01041;eC_number=3.7.1.20;Name=nagK;gene=nagK;inference=ab initio prediction:Prodigal:002006,similar to AA sequence:UniProtKB:O86042;locus_tag=DPPHGBEM_01041;product=Fumarylpyruvate hydrolase
NZ_FOSV01000009.1	Prodigal:002006	CDS	33974	35422	.	+	0	ID=DPPHGBEM_01042;eC_number=1.-.-.-;db_xref=COG:COG0277;inference=ab initio prediction:Prodigal:002006,similar to AA sequence:UniProtKB:P9WIT1;locus_tag=DPPHGBEM_01042;product=putative FAD-linked oxidoreductase
NZ_FOSV01000009.1	Prodigal:002006	CDS	35801	36094	.	+	0	ID=DPPHGBEM_01043;inference=ab initio prediction:Prodigal:002006;locus_tag=DPPHGBEM_01043;product=hypothetical protein
NZ_FOSV01000009.1	Prodigal:002006	CDS	36148	37395	.	+	0	ID=DPPHGBEM_01044;eC_number=3.4.11.-;db_xref=COG:COG2309;inference=ab initio prediction:Prodigal:002006,similar to AA sequence:UniProtKB:P23341;locus_tag=DPPHGBEM_01044;product=Aminopeptidase T
NZ_FOSV01000009.1	Prodigal:002006	CDS	37466	38509	.	+	0	ID=DPPHGBEM_01045;inference=ab initio prediction:Prodigal:002006;locus_tag=DPPHGBEM_01045;product=hypothetical protein
NZ_FOSV01000009.1	Prodigal:002006	CDS	38506	38958	.	+	0	ID=DPPHGBEM_01046;eC_number=2.7.7.70;Name=hldE;gene=hldE;inference=ab initio prediction:Prodigal:002006,protein motif:HAMAP:MF_01603;locus_tag=DPPHGBEM_01046;product=Bifunctional protein HldE
NZ_FOSV01000009.1	Prodigal:002006	CDS	38927	39661	.	-	0	ID=DPPHGBEM_01047;inference=ab initio prediction:Prodigal:002006;locus_tag=DPPHGBEM_01047;product=hypothetical protein
NZ_FOSV01000009.1	Prodigal:002006	CDS	39661	40668	.	-	0	ID=DPPHGBEM_01048;eC_number=2.3.1.241;Name=lpxL;gene=lpxL;inference=ab initio prediction:Prodigal:002006,protein motif:HAMAP:MF_01942;locus_tag=DPPHGBEM_01048;product=Lipid A biosynthesis lauroyltransferase
NZ_FOSV01000009.1	Prodigal:002006	CDS	40994	41722	.	-	0	ID=DPPHGBEM_01049;eC_number=1.1.1.36;Name=phaB;gene=phaB;inference=ab initio prediction:Prodigal:002006,similar to AA sequence:UniProtKB:P14697;locus_tag=DPPHGBEM_01049;product=Acetoacetyl-CoA reductase
NZ_FOSV01000009.1	Prodigal:002006	CDS	41888	43072	.	-	0	ID=DPPHGBEM_01050;eC_number=2.3.1.9;Name=phaA;gene=phaA;inference=ab initio prediction:Prodigal:002006,similar to AA sequence:UniProtKB:P07097;locus_tag=DPPHGBEM_01050;product=Acetyl-CoA acetyltransferase
NZ_FOSV01000009.1	Prodigal:002006	CDS	43398	43991	.	+	0	ID=DPPHGBEM_01051;inference=ab initio prediction:Prodigal:002006;locus_tag=DPPHGBEM_01051;product=hypothetical protein
NZ_FOSV01000009.1	Prodigal:002006	CDS	44112	45116	.	-	0	ID=DPPHGBEM_01052;Name=corA_2;db_xref=COG:COG0598;gene=corA_2;inference=ab initio prediction:Prodigal:002006,similar to AA sequence:UniProtKB:P0A2R8;locus_tag=DPPHGBEM_01052;product=Magnesium transport protein CorA
NZ_FOSV01000009.1	Prodigal:002006	CDS	45138	45992	.	-	0	ID=DPPHGBEM_01053;eC_number=1.3.1.87;Name=hcaB_3;gene=hcaB_3;inference=ab initio prediction:Prodigal:002006,protein motif:HAMAP:MF_01647;locus_tag=DPPHGBEM_01053;product=3-phenylpropionate-dihydrodiol/cinnamic acid-dihydrodiol dehydrogenase
NZ_FOSV01000009.1	Prodigal:002006	CDS	45989	46834	.	-	0	ID=DPPHGBEM_01054;eC_number=1.1.1.100;Name=fabG_3;gene=fabG_3;inference=ab initio prediction:Prodigal:002006,similar to AA sequence:UniProtKB:Q9KQH7;locus_tag=DPPHGBEM_01054;product=3-oxoacyl-[acyl-carrier-protein] reductase FabG
NZ_FOSV01000009.1	Prodigal:002006	CDS	46831	47604	.	-	0	ID=DPPHGBEM_01055;eC_number=3.8.1.7;Name=fcbB1;gene=fcbB1;inference=ab initio prediction:Prodigal:002006,similar to AA sequence:UniProtKB:O85078;locus_tag=DPPHGBEM_01055;product=4-chlorobenzoyl coenzyme A dehalogenase-1
NZ_FOSV01000009.1	Prodigal:002006	CDS	47737	50010	.	-	0	ID=DPPHGBEM_01056;eC_number=1.11.1.21;Name=katG;db_xref=COG:COG0376;gene=katG;inference=ab initio prediction:Prodigal:002006,similar to AA sequence:UniProtKB:Q939D2;locus_tag=DPPHGBEM_01056;product=Catalase-peroxidase
NZ_FOSV01000009.1	Prodigal:002006	CDS	50344	51363	.	-	0	ID=DPPHGBEM_01057;eC_number=5.3.1.13;Name=kdsD;db_xref=COG:COG0517;gene=kdsD;inference=ab initio prediction:Prodigal:002006,similar to AA sequence:UniProtKB:Q9HVW0;locus_tag=DPPHGBEM_01057;product=Arabinose 5-phosphate isomerase KdsD
NZ_FOSV01000009.1	Prodigal:002006	CDS	51524	53467	.	+	0	ID=DPPHGBEM_01058;inference=ab initio prediction:Prodigal:002006;locus_tag=DPPHGBEM_01058;product=hypothetical protein
NZ_FOSV01000009.1	Prodigal:002006	CDS	53625	55358	.	-	0	ID=DPPHGBEM_01059;inference=ab initio prediction:Prodigal:002006;locus_tag=DPPHGBEM_01059;product=hypothetical protein
NZ_FOSV01000009.1	Prodigal:002006	CDS	55444	56373	.	-	0	ID=DPPHGBEM_01060;inference=ab initio prediction:Prodigal:002006;locus_tag=DPPHGBEM_01060;product=hypothetical protein
NZ_FOSV01000009.1	Prodigal:002006	CDS	56370	57272	.	-	0	ID=DPPHGBEM_01061;inference=ab initio prediction:Prodigal:002006;locus_tag=DPPHGBEM_01061;product=hypothetical protein
NZ_FOSV01000009.1	Prodigal:002006	CDS	57318	58814	.	-	0	ID=DPPHGBEM_01062;eC_number=3.4.-.-;Name=bepA_2;gene=bepA_2;inference=ab initio prediction:Prodigal:002006,protein motif:HAMAP:MF_00997;locus_tag=DPPHGBEM_01062;product=Beta-barrel assembly-enhancing protease
NZ_FOSV01000009.1	Prodigal:002006	CDS	58820	59641	.	-	0	ID=DPPHGBEM_01063;inference=ab initio prediction:Prodigal:002006;locus_tag=DPPHGBEM_01063;product=hypothetical protein
NZ_FOSV01000009.1	Prodigal:002006	CDS	59925	60488	.	+	0	ID=DPPHGBEM_01064;inference=ab initio prediction:Prodigal:002006;locus_tag=DPPHGBEM_01064;product=hypothetical protein
NZ_FOSV01000009.1	Prodigal:002006	CDS	60804	61685	.	-	0	ID=DPPHGBEM_01065;inference=ab initio prediction:Prodigal:002006;locus_tag=DPPHGBEM_01065;product=hypothetical protein
NZ_FOSV01000009.1	Prodigal:002006	CDS	61939	62538	.	+	0	ID=DPPHGBEM_01066;eC_number=1.15.1.1;Name=sodB;db_xref=COG:COG0605;gene=sodB;inference=ab initio prediction:Prodigal:002006,similar to AA sequence:UniProtKB:Q9XD74;locus_tag=DPPHGBEM_01066;product=Superoxide dismutase [Mn]
NZ_FOSV01000009.1	Prodigal:002006	CDS	62868	64397	.	+	0	ID=DPPHGBEM_01067;Name=murJ_1;db_xref=COG:COG0728;gene=murJ_1;inference=ab initio prediction:Prodigal:002006,similar to AA sequence:UniProtKB:P0AF16;locus_tag=DPPHGBEM_01067;product=Lipid II flippase MurJ
NZ_FOSV01000009.1	Prodigal:002006	CDS	64429	65103	.	+	0	ID=DPPHGBEM_01068;eC_number=3.8.1.2;Name=hdl IVa_1;gene=hdl IVa_1;inference=ab initio prediction:Prodigal:002006,similar to AA sequence:UniProtKB:Q51645;locus_tag=DPPHGBEM_01068;product=(S)-2-haloacid dehalogenase 4A
NZ_FOSV01000009.1	Prodigal:002006	CDS	65187	65522	.	+	0	ID=DPPHGBEM_01069;inference=ab initio prediction:Prodigal:002006;locus_tag=DPPHGBEM_01069;product=hypothetical protein
NZ_FOSV01000009.1	Prodigal:002006	CDS	65547	67316	.	-	0	ID=DPPHGBEM_01070;inference=ab initio prediction:Prodigal:002006;locus_tag=DPPHGBEM_01070;product=hypothetical protein
NZ_FOSV01000009.1	Prodigal:002006	CDS	67423	68073	.	-	0	ID=DPPHGBEM_01071;Name=tlpA;db_xref=COG:COG0526;gene=tlpA;inference=ab initio prediction:Prodigal:002006,similar to AA sequence:UniProtKB:P43221;locus_tag=DPPHGBEM_01071;product=Thiol:disulfide interchange protein TlpA
NZ_FOSV01000009.1	Prodigal:002006	CDS	68116	69507	.	+	0	ID=DPPHGBEM_01072;eC_number=4.3.2.1;Name=argH;db_xref=COG:COG0165;gene=argH;inference=ab initio prediction:Prodigal:002006,similar to AA sequence:UniProtKB:Q5SLL0;locus_tag=DPPHGBEM_01072;product=Argininosuccinate lyase
NZ_FOSV01000009.1	Prodigal:002006	CDS	69604	69891	.	+	0	ID=DPPHGBEM_01073;inference=ab initio prediction:Prodigal:002006;locus_tag=DPPHGBEM_01073;product=hypothetical protein
NZ_FOSV01000009.1	Prodigal:002006	CDS	70017	70727	.	+	0	ID=DPPHGBEM_01074;inference=ab initio prediction:Prodigal:002006;locus_tag=DPPHGBEM_01074;product=hypothetical protein
NZ_FOSV01000009.1	Prodigal:002006	CDS	70731	71492	.	-	0	ID=DPPHGBEM_01075;Name=yadH;db_xref=COG:COG0842;gene=yadH;inference=ab initio prediction:Prodigal:002006,similar to AA sequence:UniProtKB:P0AFN6;locus_tag=DPPHGBEM_01075;product=Inner membrane transport permease YadH
NZ_FOSV01000009.1	Prodigal:002006	CDS	71489	72427	.	-	0	ID=DPPHGBEM_01076;Name=yadG;db_xref=COG:COG1131;gene=yadG;inference=ab initio prediction:Prodigal:002006,similar to AA sequence:UniProtKB:P36879;locus_tag=DPPHGBEM_01076;product=putative ABC transporter ATP-binding protein YadG
NZ_FOSV01000009.1	Prodigal:002006	CDS	72646	74418	.	-	0	ID=DPPHGBEM_01077;eC_number=7.5.2.3;Name=ndvA;gene=ndvA;inference=ab initio prediction:Prodigal:002006,similar to AA sequence:UniProtKB:Q2YQ73;locus_tag=DPPHGBEM_01077;product=Beta-(1-->2)glucan export ATP-binding/permease protein NdvA
NZ_FOSV01000009.1	Prodigal:002006	CDS	74678	75451	.	+	0	ID=DPPHGBEM_01078;Name=pomA;db_xref=COG:COG1291;gene=pomA;inference=ab initio prediction:Prodigal:002006,similar to AA sequence:UniProtKB:O06873;locus_tag=DPPHGBEM_01078;product=Chemotaxis protein PomA
NZ_FOSV01000009.1	Prodigal:002006	CDS	75565	76398	.	+	0	ID=DPPHGBEM_01079;Name=lafU;db_xref=COG:COG1360;gene=lafU;inference=ab initio prediction:Prodigal:002006,similar to AA sequence:UniProtKB:Q03478;locus_tag=DPPHGBEM_01079;product=Chemotaxis protein LafU
NZ_FOSV01000009.1	Prodigal:002006	CDS	76412	78619	.	-	0	ID=DPPHGBEM_01080;inference=ab initio prediction:Prodigal:002006;locus_tag=DPPHGBEM_01080;product=hypothetical protein
NZ_FOSV01000009.1	Prodigal:002006	CDS	79184	79813	.	+	0	ID=DPPHGBEM_01081;eC_number=2.3.1.191;Name=lpxD_1;gene=lpxD_1;inference=ab initio prediction:Prodigal:002006,protein motif:HAMAP:MF_00523;locus_tag=DPPHGBEM_01081;product=UDP-3-O-(3-hydroxymyristoyl)glucosamine N-acyltransferase
NZ_FOSV01000009.1	Prodigal:002006	CDS	79845	80363	.	-	0	ID=DPPHGBEM_01082;inference=ab initio prediction:Prodigal:002006;locus_tag=DPPHGBEM_01082;product=hypothetical protein
NZ_FOSV01000009.1	Prodigal:002006	CDS	80416	83190	.	-	0	ID=DPPHGBEM_01083;inference=ab initio prediction:Prodigal:002006;locus_tag=DPPHGBEM_01083;product=hypothetical protein
NZ_FOSV01000009.1	Prodigal:002006	CDS	83763	84311	.	+	0	ID=DPPHGBEM_01084;inference=ab initio prediction:Prodigal:002006;locus_tag=DPPHGBEM_01084;product=hypothetical protein
NZ_FOSV01000009.1	Prodigal:002006	CDS	84507	84740	.	-	0	ID=DPPHGBEM_01085;inference=ab initio prediction:Prodigal:002006;locus_tag=DPPHGBEM_01085;product=hypothetical protein
NZ_FOSV01000009.1	Prodigal:002006	CDS	84770	85669	.	-	0	ID=DPPHGBEM_01086;inference=ab initio prediction:Prodigal:002006;locus_tag=DPPHGBEM_01086;product=hypothetical protein
NZ_FOSV01000009.1	Prodigal:002006	CDS	85921	87639	.	-	0	ID=DPPHGBEM_01087;eC_number=4.2.2.-;Name=mltF_1;gene=mltF_1;inference=ab initio prediction:Prodigal:002006,protein motif:HAMAP:MF_02016;locus_tag=DPPHGBEM_01087;product=Membrane-bound lytic murein transglycosylase F
NZ_FOSV01000009.1	Prodigal:002006	CDS	87826	88920	.	-	0	ID=DPPHGBEM_01088;Name=aaeA;gene=aaeA;inference=ab initio prediction:Prodigal:002006,protein motif:HAMAP:MF_01544;locus_tag=DPPHGBEM_01088;product=p-hydroxybenzoic acid efflux pump subunit AaeA
NZ_FOSV01000009.1	Prodigal:002006	CDS	88917	89111	.	-	0	ID=DPPHGBEM_01089;inference=ab initio prediction:Prodigal:002006;locus_tag=DPPHGBEM_01089;product=hypothetical protein
NZ_FOSV01000009.1	Prodigal:002006	CDS	89122	91158	.	-	0	ID=DPPHGBEM_01090;Name=aaeB;gene=aaeB;inference=ab initio prediction:Prodigal:002006,protein motif:HAMAP:MF_01545;locus_tag=DPPHGBEM_01090;product=p-hydroxybenzoic acid efflux pump subunit AaeB
NZ_FOSV01000009.1	Prodigal:002006	CDS	91155	91589	.	-	0	ID=DPPHGBEM_01091;inference=ab initio prediction:Prodigal:002006;locus_tag=DPPHGBEM_01091;product=hypothetical protein
NZ_FOSV01000009.1	Prodigal:002006	CDS	91676	91960	.	-	0	ID=DPPHGBEM_01092;inference=ab initio prediction:Prodigal:002006;locus_tag=DPPHGBEM_01092;product=hypothetical protein
NZ_FOSV01000009.1	Prodigal:002006	CDS	92190	92825	.	+	0	ID=DPPHGBEM_01093;eC_number=1.8.4.-;Name=yfcG_2;db_xref=COG:COG0625;gene=yfcG_2;inference=ab initio prediction:Prodigal:002006,similar to AA sequence:UniProtKB:P77526;locus_tag=DPPHGBEM_01093;product=Disulfide-bond oxidoreductase YfcG
NZ_FOSV01000009.1	Prodigal:002006	CDS	93015	93461	.	+	0	ID=DPPHGBEM_01094;eC_number=3.1.2.28;inference=ab initio prediction:Prodigal:002006,protein motif:HAMAP:MF_02101;locus_tag=DPPHGBEM_01094;product=1%2C4-dihydroxy-2-naphthoyl-CoA hydrolase
NZ_FOSV01000009.1	Prodigal:002006	CDS	93637	94353	.	+	0	ID=DPPHGBEM_01095;Name=tolQ_1;db_xref=COG:COG0811;gene=tolQ_1;inference=ab initio prediction:Prodigal:002006,similar to AA sequence:UniProtKB:P0ABU9;locus_tag=DPPHGBEM_01095;product=Tol-Pal system protein TolQ
NZ_FOSV01000009.1	Prodigal:002006	CDS	94379	94825	.	+	0	ID=DPPHGBEM_01096;Name=exbD_1;db_xref=COG:COG0848;gene=exbD_1;inference=ab initio prediction:Prodigal:002006,similar to AA sequence:UniProtKB:P0ABV2;locus_tag=DPPHGBEM_01096;product=Biopolymer transport protein ExbD
NZ_FOSV01000009.1	Prodigal:002006	CDS	94842	96197	.	+	0	ID=DPPHGBEM_01097;inference=ab initio prediction:Prodigal:002006;locus_tag=DPPHGBEM_01097;product=hypothetical protein
NZ_FOSV01000009.1	Prodigal:002006	CDS	96258	97598	.	+	0	ID=DPPHGBEM_01098;Name=tolB;db_xref=COG:COG0823;gene=tolB;inference=ab initio prediction:Prodigal:002006,similar to AA sequence:UniProtKB:Q83F59;locus_tag=DPPHGBEM_01098;product=Tol-Pal system protein TolB
NZ_FOSV01000009.1	Prodigal:002006	CDS	98813	99817	.	+	0	ID=DPPHGBEM_01099;inference=ab initio prediction:Prodigal:002006;locus_tag=DPPHGBEM_01099;product=hypothetical protein
NZ_FOSV01000009.1	Prodigal:002006	CDS	100038	100529	.	-	0	ID=DPPHGBEM_01100;inference=ab initio prediction:Prodigal:002006;locus_tag=DPPHGBEM_01100;product=hypothetical protein
NZ_FOSV01000009.1	Prodigal:002006	CDS	101068	101784	.	-	0	ID=DPPHGBEM_01101;inference=ab initio prediction:Prodigal:002006;locus_tag=DPPHGBEM_01101;product=hypothetical protein
NZ_FOSV01000009.1	Prodigal:002006	CDS	102080	103000	.	-	0	ID=DPPHGBEM_01102;inference=ab initio prediction:Prodigal:002006;locus_tag=DPPHGBEM_01102;product=hypothetical protein
NZ_FOSV01000009.1	Prodigal:002006	CDS	103007	104071	.	-	0	ID=DPPHGBEM_01103;eC_number=3.6.4.12;Name=ruvB_1;db_xref=COG:COG2255;gene=ruvB_1;inference=ab initio prediction:Prodigal:002006,similar to AA sequence:UniProtKB:P0A812;locus_tag=DPPHGBEM_01103;product=Holliday junction ATP-dependent DNA helicase RuvB
NZ_FOSV01000009.1	Prodigal:002006	CDS	104243	105967	.	+	0	ID=DPPHGBEM_01104;inference=ab initio prediction:Prodigal:002006;locus_tag=DPPHGBEM_01104;product=hypothetical protein
NZ_FOSV01000009.1	Prodigal:002006	CDS	106124	106651	.	+	0	ID=DPPHGBEM_01105;eC_number=1.16.-.-;Name=dps;gene=dps;inference=ab initio prediction:Prodigal:002006,protein motif:HAMAP:MF_01441;locus_tag=DPPHGBEM_01105;product=DNA protection during starvation protein
NZ_FOSV01000009.1	Prodigal:002006	CDS	106858	109554	.	-	0	ID=DPPHGBEM_01106;eC_number=2.3.1.-;Name=patZ;db_xref=COG:COG0454;gene=patZ;inference=ab initio prediction:Prodigal:002006,similar to AA sequence:UniProtKB:P76594;locus_tag=DPPHGBEM_01106;product=Peptidyl-lysine N-acetyltransferase PatZ
NZ_FOSV01000009.1	Prodigal:002006	CDS	109646	109795	.	-	0	ID=DPPHGBEM_01107;inference=ab initio prediction:Prodigal:002006;locus_tag=DPPHGBEM_01107;product=hypothetical protein
NZ_FOSV01000009.1	Prodigal:002006	CDS	109925	110575	.	+	0	ID=DPPHGBEM_01108;eC_number=4.1.2.-;Name=ald2;db_xref=COG:COG0235;gene=ald2;inference=ab initio prediction:Prodigal:002006,similar to AA sequence:UniProtKB:Q2RXI1;locus_tag=DPPHGBEM_01108;product=5-(methylthio)ribulose-1-phosphate aldolase
NZ_FOSV01000009.1	Prodigal:002006	CDS	110886	111332	.	+	0	ID=DPPHGBEM_01109;Name=ros_1;db_xref=COG:COG4957;gene=ros_1;inference=ab initio prediction:Prodigal:002006,similar to AA sequence:UniProtKB:Q04152;locus_tag=DPPHGBEM_01109;product=Transcriptional regulatory protein ros
NZ_FOSV01000009.1	Prodigal:002006	CDS	111469	112251	.	+	0	ID=DPPHGBEM_01110;inference=ab initio prediction:Prodigal:002006;locus_tag=DPPHGBEM_01110;product=hypothetical protein
NZ_FOSV01000009.1	Prodigal:002006	CDS	112402	114603	.	+	0	ID=DPPHGBEM_01111;eC_number=2.4.1.129;Name=mtgA_1;gene=mtgA_1;inference=ab initio prediction:Prodigal:002006,protein motif:HAMAP:MF_00766;locus_tag=DPPHGBEM_01111;product=Biosynthetic peptidoglycan transglycosylase
NZ_FOSV01000009.1	Prodigal:002006	CDS	114861	115934	.	+	0	ID=DPPHGBEM_01112;inference=ab initio prediction:Prodigal:002006;locus_tag=DPPHGBEM_01112;product=hypothetical protein
NZ_FOSV01000009.1	Prodigal:002006	CDS	116052	116540	.	+	0	ID=DPPHGBEM_01113;eC_number=4.2.1.104;Name=cynS_2;db_xref=COG:COG1513;gene=cynS_2;inference=ab initio prediction:Prodigal:002006,similar to AA sequence:UniProtKB:A8GBZ7;locus_tag=DPPHGBEM_01113;product=Cyanate hydratase
NZ_FOSV01000009.1	Prodigal:002006	CDS	116673	120998	.	-	0	ID=DPPHGBEM_01114;inference=ab initio prediction:Prodigal:002006;locus_tag=DPPHGBEM_01114;product=hypothetical protein
NZ_FOSV01000009.1	Prodigal:002006	CDS	121065	123050	.	-	0	ID=DPPHGBEM_01115;Name=bamA_1;gene=bamA_1;inference=ab initio prediction:Prodigal:002006,protein motif:HAMAP:MF_01430;locus_tag=DPPHGBEM_01115;product=Outer membrane protein assembly factor BamA
NZ_FOSV01000009.1	Prodigal:002006	CDS	123230	123922	.	-	0	ID=DPPHGBEM_01116;eC_number=2.7.13.3;Name=lov_1;gene=lov_1;inference=ab initio prediction:Prodigal:002006,similar to AA sequence:UniProtKB:Q1M667;locus_tag=DPPHGBEM_01116;product=Blue-light-activated histidine kinase
NZ_FOSV01000009.1	Prodigal:002006	CDS	123972	124712	.	-	0	ID=DPPHGBEM_01117;Name=fnr;db_xref=COG:COG0664;gene=fnr;inference=ab initio prediction:Prodigal:002006,similar to AA sequence:UniProtKB:Q9EXQ1;locus_tag=DPPHGBEM_01117;product=Anaerobic regulatory protein
NZ_FOSV01000009.1	Aragorn:001002	tRNA	124887	124970	.	-	.	ID=DPPHGBEM_01118;inference=COORDINATES:profile:Aragorn:001002;locus_tag=DPPHGBEM_01118;product=tRNA-Tyr(gta)
NZ_FOSV01000009.1	Prodigal:002006	CDS	125171	126994	.	-	0	ID=DPPHGBEM_01119;eC_number=3.1.-.-;Name=recJ;db_xref=COG:COG0608;gene=recJ;inference=ab initio prediction:Prodigal:002006,similar to AA sequence:UniProtKB:P21893;locus_tag=DPPHGBEM_01119;product=Single-stranded-DNA-specific exonuclease RecJ
NZ_FOSV01000009.1	Prodigal:002006	CDS	127086	128483	.	-	0	ID=DPPHGBEM_01120;eC_number=7.1.1.1;Name=pntB;db_xref=COG:COG1282;gene=pntB;inference=ab initio prediction:Prodigal:002006,similar to AA sequence:UniProtKB:P0C188;locus_tag=DPPHGBEM_01120;product=NAD(P) transhydrogenase subunit beta
NZ_FOSV01000009.1	Prodigal:002006	CDS	128488	128934	.	-	0	ID=DPPHGBEM_01121;inference=ab initio prediction:Prodigal:002006;locus_tag=DPPHGBEM_01121;product=hypothetical protein
NZ_FOSV01000009.1	Prodigal:002006	CDS	128958	130097	.	-	0	ID=DPPHGBEM_01122;eC_number=7.1.1.1;Name=pntAA;db_xref=COG:COG3288;gene=pntAA;inference=ab initio prediction:Prodigal:002006,similar to AA sequence:UniProtKB:Q2RSB2;locus_tag=DPPHGBEM_01122;product=NAD(P) transhydrogenase subunit alpha part 1
NZ_FOSV01000009.1	Prodigal:002006	CDS	130217	130510	.	-	0	ID=DPPHGBEM_01123;inference=ab initio prediction:Prodigal:002006;locus_tag=DPPHGBEM_01123;product=hypothetical protein
NZ_FOSV01000009.1	Prodigal:002006	CDS	130634	132004	.	-	0	ID=DPPHGBEM_01124;eC_number=2.7.-.-;Name=ubiB_2;gene=ubiB_2;inference=ab initio prediction:Prodigal:002006,protein motif:HAMAP:MF_00414;locus_tag=DPPHGBEM_01124;product=protein kinase UbiB
NZ_FOSV01000009.1	Prodigal:002006	CDS	132096	132482	.	-	0	ID=DPPHGBEM_01125;inference=ab initio prediction:Prodigal:002006;locus_tag=DPPHGBEM_01125;product=hypothetical protein
NZ_FOSV01000009.1	Prodigal:002006	CDS	132479	132703	.	-	0	ID=DPPHGBEM_01126;inference=ab initio prediction:Prodigal:002006;locus_tag=DPPHGBEM_01126;product=hypothetical protein
NZ_FOSV01000009.1	Prodigal:002006	CDS	132754	134628	.	-	0	ID=DPPHGBEM_01127;eC_number=3.4.24.-;Name=pepF1;gene=pepF1;inference=ab initio prediction:Prodigal:002006,similar to AA sequence:UniProtKB:P54124;locus_tag=DPPHGBEM_01127;product=Oligoendopeptidase F%2C plasmid
NZ_FOSV01000009.1	Prodigal:002006	CDS	134869	135474	.	+	0	ID=DPPHGBEM_01128;eC_number=2.4.2.10;Name=pyrE;db_xref=COG:COG0461;gene=pyrE;inference=ab initio prediction:Prodigal:002006,similar to AA sequence:UniProtKB:P61498;locus_tag=DPPHGBEM_01128;product=Orotate phosphoribosyltransferase
NZ_FOSV01000009.1	Prodigal:002006	CDS	135867	136526	.	+	0	ID=DPPHGBEM_01129;inference=ab initio prediction:Prodigal:002006;locus_tag=DPPHGBEM_01129;product=hypothetical protein
NZ_FOSV01000009.1	Prodigal:002006	CDS	136574	138058	.	-	0	ID=DPPHGBEM_01130;inference=ab initio prediction:Prodigal:002006;locus_tag=DPPHGBEM_01130;product=hypothetical protein
NZ_FOSV01000009.1	Prodigal:002006	CDS	138239	139984	.	-	0	ID=DPPHGBEM_01131;inference=ab initio prediction:Prodigal:002006;locus_tag=DPPHGBEM_01131;product=hypothetical protein
NZ_FOSV01000009.1	Prodigal:002006	CDS	140263	141753	.	-	0	ID=DPPHGBEM_01132;Name=atoC_1;db_xref=COG:COG2204;gene=atoC_1;inference=ab initio prediction:Prodigal:002006,similar to AA sequence:UniProtKB:Q06065;locus_tag=DPPHGBEM_01132;product=Regulatory protein AtoC
NZ_FOSV01000009.1	Prodigal:002006	CDS	141953	142501	.	-	0	ID=DPPHGBEM_01133;inference=ab initio prediction:Prodigal:002006;locus_tag=DPPHGBEM_01133;product=hypothetical protein
NZ_FOSV01000009.1	Prodigal:002006	CDS	142712	144922	.	-	0	ID=DPPHGBEM_01134;eC_number=2.7.6.5;Name=rsh;gene=rsh;inference=ab initio prediction:Prodigal:002006,similar to AA sequence:UniProtKB:Q57E90;locus_tag=DPPHGBEM_01134;product=GTP pyrophosphokinase rsh
NZ_FOSV01000009.1	Prodigal:002006	CDS	145178	145588	.	-	0	ID=DPPHGBEM_01135;eC_number=2.7.7.6;Name=rpoZ;gene=rpoZ;inference=ab initio prediction:Prodigal:002006,protein motif:HAMAP:MF_00366;locus_tag=DPPHGBEM_01135;product=DNA-directed RNA polymerase subunit omega
NZ_FOSV01000009.1	Prodigal:002006	CDS	145920	146675	.	+	0	ID=DPPHGBEM_01136;inference=ab initio prediction:Prodigal:002006;locus_tag=DPPHGBEM_01136;product=hypothetical protein
NZ_FOSV01000009.1	Prodigal:002006	CDS	146678	147640	.	+	0	ID=DPPHGBEM_01137;eC_number=2.1.1.297;Name=prmC_1;gene=prmC_1;inference=ab initio prediction:Prodigal:002006,protein motif:HAMAP:MF_02126;locus_tag=DPPHGBEM_01137;product=Release factor glutamine methyltransferase
NZ_FOSV01000009.1	Prodigal:002006	CDS	147642	148568	.	+	0	ID=DPPHGBEM_01138;eC_number=2.1.1.44;Name=egtD_1;db_xref=COG:COG4301;gene=egtD_1;inference=ab initio prediction:Prodigal:002006,similar to AA sequence:UniProtKB:A0R5M8;locus_tag=DPPHGBEM_01138;product=Histidine N-alpha-methyltransferase
NZ_FOSV01000009.1	Prodigal:002006	CDS	148680	148946	.	+	0	ID=DPPHGBEM_01139;inference=ab initio prediction:Prodigal:002006,similar to AA sequence:UniProtKB:B8H4R9;locus_tag=DPPHGBEM_01139;note=UPF0335 protein CCNA_03428;product=hypothetical protein
NZ_FOSV01000009.1	Prodigal:002006	CDS	149144	149641	.	+	0	ID=DPPHGBEM_01140;inference=ab initio prediction:Prodigal:002006;locus_tag=DPPHGBEM_01140;product=hypothetical protein
NZ_FOSV01000009.1	Prodigal:002006	CDS	149651	150220	.	-	0	ID=DPPHGBEM_01141;inference=ab initio prediction:Prodigal:002006;locus_tag=DPPHGBEM_01141;product=hypothetical protein
NZ_FOSV01000009.1	Prodigal:002006	CDS	150242	150715	.	-	0	ID=DPPHGBEM_01142;Name=smpB;gene=smpB;inference=ab initio prediction:Prodigal:002006,similar to AA sequence:UniProtKB:B8H482;locus_tag=DPPHGBEM_01142;product=SsrA-binding protein
NZ_FOSV01000009.1	Prodigal:002006	CDS	150786	151676	.	-	0	ID=DPPHGBEM_01143;eC_number=4.3.3.7;Name=dapA;gene=dapA;inference=ab initio prediction:Prodigal:002006,similar to AA sequence:UniProtKB:Q07607;locus_tag=DPPHGBEM_01143;product=4-hydroxy-tetrahydrodipicolinate synthase
NZ_FOSV01000009.1	Prodigal:002006	CDS	151970	154282	.	+	0	ID=DPPHGBEM_01144;eC_number=4.2.2.-;Name=mltF_2;gene=mltF_2;inference=ab initio prediction:Prodigal:002006,protein motif:HAMAP:MF_02016;locus_tag=DPPHGBEM_01144;product=Membrane-bound lytic murein transglycosylase F
NZ_FOSV01000009.1	Prodigal:002006	CDS	154379	155581	.	+	0	ID=DPPHGBEM_01145;inference=ab initio prediction:Prodigal:002006;locus_tag=DPPHGBEM_01145;product=hypothetical protein
NZ_FOSV01000009.1	Prodigal:002006	CDS	155572	155850	.	-	0	ID=DPPHGBEM_01146;inference=ab initio prediction:Prodigal:002006;locus_tag=DPPHGBEM_01146;product=hypothetical protein
NZ_FOSV01000009.1	Prodigal:002006	CDS	155847	157775	.	-	0	ID=DPPHGBEM_01147;inference=ab initio prediction:Prodigal:002006;locus_tag=DPPHGBEM_01147;product=hypothetical protein
NZ_FOSV01000009.1	Prodigal:002006	CDS	158003	159697	.	-	0	ID=DPPHGBEM_01148;inference=ab initio prediction:Prodigal:002006;locus_tag=DPPHGBEM_01148;product=hypothetical protein
NZ_FOSV01000009.1	Prodigal:002006	CDS	160085	161950	.	-	0	ID=DPPHGBEM_01149;Name=uup;db_xref=COG:COG0488;gene=uup;inference=ab initio prediction:Prodigal:002006,similar to AA sequence:UniProtKB:P43672;locus_tag=DPPHGBEM_01149;product=ABC transporter ATP-binding protein uup
NZ_FOSV01000009.1	Prodigal:002006	CDS	162071	162289	.	-	0	ID=DPPHGBEM_01150;inference=ab initio prediction:Prodigal:002006;locus_tag=DPPHGBEM_01150;product=hypothetical protein
NZ_FOSV01000009.1	Prodigal:002006	CDS	162365	162682	.	-	0	ID=DPPHGBEM_01151;inference=ab initio prediction:Prodigal:002006;locus_tag=DPPHGBEM_01151;product=hypothetical protein
NZ_FOSV01000009.1	Prodigal:002006	CDS	162828	163175	.	-	0	ID=DPPHGBEM_01152;eC_number=4.2.2.-;Name=rlpA_2;gene=rlpA_2;inference=ab initio prediction:Prodigal:002006,protein motif:HAMAP:MF_02071;locus_tag=DPPHGBEM_01152;product=Endolytic peptidoglycan transglycosylase RlpA
NZ_FOSV01000009.1	Prodigal:002006	CDS	163689	164798	.	+	0	ID=DPPHGBEM_01153;inference=ab initio prediction:Prodigal:002006;locus_tag=DPPHGBEM_01153;product=hypothetical protein
NZ_FOSV01000009.1	Prodigal:002006	CDS	164855	166060	.	-	0	ID=DPPHGBEM_01154;eC_number=3.2.2.31;Name=mutY;gene=mutY;inference=ab initio prediction:Prodigal:002006,similar to AA sequence:UniProtKB:P83847;locus_tag=DPPHGBEM_01154;product=Adenine DNA glycosylase
NZ_FOSV01000009.1	Prodigal:002006	CDS	166247	166729	.	+	0	ID=DPPHGBEM_01155;inference=ab initio prediction:Prodigal:002006;locus_tag=DPPHGBEM_01155;product=hypothetical protein
NZ_FOSV01000009.1	Prodigal:002006	CDS	166871	167524	.	+	0	ID=DPPHGBEM_01156;inference=ab initio prediction:Prodigal:002006;locus_tag=DPPHGBEM_01156;product=hypothetical protein
NZ_FOSV01000009.1	Prodigal:002006	CDS	167688	168062	.	+	0	ID=DPPHGBEM_01157;inference=ab initio prediction:Prodigal:002006;locus_tag=DPPHGBEM_01157;product=hypothetical protein
NZ_FOSV01000009.1	Prodigal:002006	CDS	168150	168905	.	+	0	ID=DPPHGBEM_01158;Name=atpB;db_xref=COG:COG0356;gene=atpB;inference=ab initio prediction:Prodigal:002006,similar to AA sequence:UniProtKB:O05330;locus_tag=DPPHGBEM_01158;product=ATP synthase subunit a
NZ_FOSV01000009.1	Prodigal:002006	CDS	168962	169189	.	+	0	ID=DPPHGBEM_01159;Name=atpE;gene=atpE;inference=ab initio prediction:Prodigal:002006,similar to AA sequence:UniProtKB:O05331;locus_tag=DPPHGBEM_01159;product=ATP synthase subunit c
NZ_FOSV01000009.1	Prodigal:002006	CDS	169306	169908	.	+	0	ID=DPPHGBEM_01160;Name=atpF_1;gene=atpF_1;inference=ab initio prediction:Prodigal:002006,protein motif:HAMAP:MF_01398;locus_tag=DPPHGBEM_01160;product=ATP synthase subunit b
NZ_FOSV01000009.1	Prodigal:002006	CDS	170003	170491	.	+	0	ID=DPPHGBEM_01161;Name=atpF_2;db_xref=COG:COG0711;gene=atpF_2;inference=ab initio prediction:Prodigal:002006,similar to AA sequence:UniProtKB:O05333;locus_tag=DPPHGBEM_01161;product=ATP synthase subunit b
NZ_FOSV01000009.1	Prodigal:002006	CDS	170736	172040	.	+	0	ID=DPPHGBEM_01162;eC_number=2.1.2.1;Name=glyA2;gene=glyA2;inference=ab initio prediction:Prodigal:002006,similar to AA sequence:UniProtKB:Q3JGP5;locus_tag=DPPHGBEM_01162;product=Serine hydroxymethyltransferase 2
NZ_FOSV01000009.1	Prodigal:002006	CDS	172188	172733	.	+	0	ID=DPPHGBEM_01163;Name=nrdR;db_xref=COG:COG1327;gene=nrdR;inference=ab initio prediction:Prodigal:002006,similar to AA sequence:UniProtKB:P67318;locus_tag=DPPHGBEM_01163;product=Transcriptional repressor NrdR
NZ_FOSV01000009.1	Prodigal:002006	CDS	172847	173854	.	+	0	ID=DPPHGBEM_01164;Name=ribD;db_xref=COG:COG0117;gene=ribD;inference=ab initio prediction:Prodigal:002006,similar to AA sequence:UniProtKB:P25539;locus_tag=DPPHGBEM_01164;product=Riboflavin biosynthesis protein RibD
NZ_FOSV01000009.1	Prodigal:002006	CDS	173856	174494	.	+	0	ID=DPPHGBEM_01165;eC_number=2.5.1.9;Name=ribE;gene=ribE;inference=ab initio prediction:Prodigal:002006,similar to AA sequence:UniProtKB:Q2YN92;locus_tag=DPPHGBEM_01165;product=Riboflavin synthase
NZ_FOSV01000056.1	Prodigal:002006	CDS	32	352	.	+	0	ID=DPPHGBEM_01166;eC_number=1.14.19.-;Name=des_2;db_xref=COG:COG3239;gene=des_2;inference=ab initio prediction:Prodigal:002006,similar to AA sequence:UniProtKB:O34653;locus_tag=DPPHGBEM_01166;product=Fatty acid desaturase
NZ_FOSV01000056.1	Prodigal:002006	CDS	471	1505	.	+	0	ID=DPPHGBEM_01167;eC_number=3.6.1.-;Name=rsgA_2;gene=rsgA_2;inference=ab initio prediction:Prodigal:002006,protein motif:HAMAP:MF_01820;locus_tag=DPPHGBEM_01167;product=Small ribosomal subunit biogenesis GTPase RsgA
NZ_FOSV01000056.1	Prodigal:002006	CDS	1542	2438	.	-	0	ID=DPPHGBEM_01168;eC_number=3.5.1.-;Name=rutD_3;gene=rutD_3;inference=ab initio prediction:Prodigal:002006,protein motif:HAMAP:MF_00832;locus_tag=DPPHGBEM_01168;product=Putative aminoacrylate hydrolase RutD
NZ_FOSV01000003.1	Prodigal:002006	CDS	435	956	.	-	0	ID=DPPHGBEM_01169;inference=ab initio prediction:Prodigal:002006;locus_tag=DPPHGBEM_01169;product=hypothetical protein
NZ_FOSV01000003.1	Prodigal:002006	CDS	977	1807	.	+	0	ID=DPPHGBEM_01170;eC_number=4.2.99.18;Name=nth;gene=nth;inference=ab initio prediction:Prodigal:002006,protein motif:HAMAP:MF_00942;locus_tag=DPPHGBEM_01170;product=Endonuclease III
NZ_FOSV01000003.1	Prodigal:002006	CDS	2033	2827	.	+	0	ID=DPPHGBEM_01171;eC_number=6.3.2.6;Name=purC;db_xref=COG:COG0152;gene=purC;inference=ab initio prediction:Prodigal:002006,similar to AA sequence:UniProtKB:Q2GHH2;locus_tag=DPPHGBEM_01171;product=Phosphoribosylaminoimidazole-succinocarboxamide synthase
NZ_FOSV01000003.1	Prodigal:002006	CDS	2775	4490	.	-	0	ID=DPPHGBEM_01172;inference=ab initio prediction:Prodigal:002006;locus_tag=DPPHGBEM_01172;product=hypothetical protein
NZ_FOSV01000003.1	Prodigal:002006	CDS	4487	6394	.	-	0	ID=DPPHGBEM_01173;inference=ab initio prediction:Prodigal:002006;locus_tag=DPPHGBEM_01173;product=hypothetical protein
NZ_FOSV01000003.1	Prodigal:002006	CDS	6549	7202	.	-	0	ID=DPPHGBEM_01174;inference=ab initio prediction:Prodigal:002006;locus_tag=DPPHGBEM_01174;product=hypothetical protein
NZ_FOSV01000003.1	Prodigal:002006	CDS	7215	7757	.	-	0	ID=DPPHGBEM_01175;inference=ab initio prediction:Prodigal:002006;locus_tag=DPPHGBEM_01175;product=hypothetical protein
NZ_FOSV01000003.1	Prodigal:002006	CDS	7813	8388	.	+	0	ID=DPPHGBEM_01176;inference=ab initio prediction:Prodigal:002006;locus_tag=DPPHGBEM_01176;product=hypothetical protein
NZ_FOSV01000003.1	Prodigal:002006	CDS	8450	9175	.	-	0	ID=DPPHGBEM_01177;inference=ab initio prediction:Prodigal:002006;locus_tag=DPPHGBEM_01177;product=hypothetical protein
NZ_FOSV01000003.1	Prodigal:002006	CDS	9261	10508	.	-	0	ID=DPPHGBEM_01178;inference=ab initio prediction:Prodigal:002006;locus_tag=DPPHGBEM_01178;product=hypothetical protein
NZ_FOSV01000003.1	Prodigal:002006	CDS	10643	12061	.	+	0	ID=DPPHGBEM_01179;eC_number=2.7.13.3;Name=regB;gene=regB;inference=ab initio prediction:Prodigal:002006,similar to AA sequence:UniProtKB:Q3J6C1;locus_tag=DPPHGBEM_01179;product=Sensor histidine kinase RegB
NZ_FOSV01000003.1	Prodigal:002006	CDS	12098	12700	.	+	0	ID=DPPHGBEM_01180;Name=regA;db_xref=COG:COG4567;gene=regA;inference=ab initio prediction:Prodigal:002006,similar to AA sequence:UniProtKB:Q53228;locus_tag=DPPHGBEM_01180;product=Photosynthetic apparatus regulatory protein RegA
NZ_FOSV01000003.1	Prodigal:002006	CDS	12979	13203	.	+	0	ID=DPPHGBEM_01181;inference=ab initio prediction:Prodigal:002006;locus_tag=DPPHGBEM_01181;product=hypothetical protein
NZ_FOSV01000003.1	Prodigal:002006	CDS	13317	13556	.	+	0	ID=DPPHGBEM_01182;eC_number=6.3.5.3;Name=purS;db_xref=COG:COG1828;gene=purS;inference=ab initio prediction:Prodigal:002006,similar to AA sequence:UniProtKB:P12049;locus_tag=DPPHGBEM_01182;product=Phosphoribosylformylglycinamidine synthase subunit PurS
NZ_FOSV01000003.1	Prodigal:002006	CDS	13556	14236	.	+	0	ID=DPPHGBEM_01183;eC_number=6.3.5.3;Name=purQ;db_xref=COG:COG0047;gene=purQ;inference=ab initio prediction:Prodigal:002006,similar to AA sequence:UniProtKB:P12041;locus_tag=DPPHGBEM_01183;product=Phosphoribosylformylglycinamidine synthase subunit PurQ
NZ_FOSV01000003.1	Prodigal:002006	CDS	14428	15018	.	-	0	ID=DPPHGBEM_01184;inference=ab initio prediction:Prodigal:002006;locus_tag=DPPHGBEM_01184;product=hypothetical protein
NZ_FOSV01000003.1	Prodigal:002006	CDS	15148	15693	.	-	0	ID=DPPHGBEM_01185;eC_number=2.4.2.7;Name=apt;db_xref=COG:COG0503;gene=apt;inference=ab initio prediction:Prodigal:002006,similar to AA sequence:UniProtKB:P69503;locus_tag=DPPHGBEM_01185;product=Adenine phosphoribosyltransferase
NZ_FOSV01000003.1	Prodigal:002006	CDS	15946	16743	.	-	0	ID=DPPHGBEM_01186;eC_number=3.1.3.25;Name=suhB;db_xref=COG:COG0483;gene=suhB;inference=ab initio prediction:Prodigal:002006,similar to AA sequence:UniProtKB:P0ADG4;locus_tag=DPPHGBEM_01186;product=Inositol-1-monophosphatase
NZ_FOSV01000003.1	Prodigal:002006	CDS	16881	17510	.	-	0	ID=DPPHGBEM_01187;eC_number=2.5.1.3;Name=thiE_1;db_xref=COG:COG0352;gene=thiE_1;inference=ab initio prediction:Prodigal:002006,similar to AA sequence:UniProtKB:P39594;locus_tag=DPPHGBEM_01187;product=Thiamine-phosphate synthase
NZ_FOSV01000003.1	Prodigal:002006	CDS	17507	18310	.	-	0	ID=DPPHGBEM_01188;eC_number=2.8.1.10;Name=thiG;db_xref=COG:COG2022;gene=thiG;inference=ab initio prediction:Prodigal:002006,similar to AA sequence:UniProtKB:A0QQL0;locus_tag=DPPHGBEM_01188;product=Thiazole synthase
NZ_FOSV01000003.1	Prodigal:002006	CDS	18315	18527	.	-	0	ID=DPPHGBEM_01189;inference=ab initio prediction:Prodigal:002006;locus_tag=DPPHGBEM_01189;product=hypothetical protein
NZ_FOSV01000003.1	Prodigal:002006	CDS	18524	19738	.	-	0	ID=DPPHGBEM_01190;eC_number=1.4.99.5;Name=hcnC;gene=hcnC;inference=ab initio prediction:Prodigal:002006,similar to AA sequence:UniProtKB:O85228;locus_tag=DPPHGBEM_01190;product=Hydrogen cyanide synthase subunit HcnC
NZ_FOSV01000003.1	Prodigal:002006	CDS	20031	21761	.	-	0	ID=DPPHGBEM_01191;Name=recN;db_xref=COG:COG0497;gene=recN;inference=ab initio prediction:Prodigal:002006,similar to AA sequence:UniProtKB:P05824;locus_tag=DPPHGBEM_01191;product=DNA repair protein RecN
NZ_FOSV01000003.1	Prodigal:002006	CDS	22052	23038	.	+	0	ID=DPPHGBEM_01192;inference=ab initio prediction:Prodigal:002006;locus_tag=DPPHGBEM_01192;product=hypothetical protein
NZ_FOSV01000003.1	Prodigal:002006	CDS	23169	24047	.	-	0	ID=DPPHGBEM_01193;Name=bamD;db_xref=COG:COG4105;gene=bamD;inference=ab initio prediction:Prodigal:002006,similar to AA sequence:UniProtKB:Q9K0B1;locus_tag=DPPHGBEM_01193;product=Outer membrane protein assembly factor BamD
NZ_FOSV01000003.1	Prodigal:002006	CDS	24212	25159	.	-	0	ID=DPPHGBEM_01194;eC_number=3.5.1.108;Name=lpxC;db_xref=COG:COG0774;gene=lpxC;inference=ab initio prediction:Prodigal:002006,similar to AA sequence:UniProtKB:P0A725;locus_tag=DPPHGBEM_01194;product=UDP-3-O-acyl-N-acetylglucosamine deacetylase
NZ_FOSV01000003.1	Prodigal:002006	CDS	25497	27272	.	-	0	ID=DPPHGBEM_01195;Name=ftsZ;gene=ftsZ;inference=ab initio prediction:Prodigal:002006,protein motif:HAMAP:MF_00909;locus_tag=DPPHGBEM_01195;product=Cell division protein FtsZ
NZ_FOSV01000003.1	Prodigal:002006	CDS	27380	28702	.	-	0	ID=DPPHGBEM_01196;Name=ftsA;db_xref=COG:COG0849;gene=ftsA;inference=ab initio prediction:Prodigal:002006,similar to AA sequence:UniProtKB:Q9K0X8;locus_tag=DPPHGBEM_01196;product=Cell division protein FtsA
NZ_FOSV01000003.1	Prodigal:002006	CDS	28765	29703	.	-	0	ID=DPPHGBEM_01197;Name=ftsQ;gene=ftsQ;inference=ab initio prediction:Prodigal:002006,protein motif:HAMAP:MF_00911;locus_tag=DPPHGBEM_01197;product=Cell division protein FtsQ
NZ_FOSV01000003.1	Prodigal:002006	CDS	29670	30593	.	-	0	ID=DPPHGBEM_01198;eC_number=6.3.2.4;Name=ddlB;db_xref=COG:COG1181;gene=ddlB;inference=ab initio prediction:Prodigal:002006,similar to AA sequence:UniProtKB:P07862;locus_tag=DPPHGBEM_01198;product=D-alanine--D-alanine ligase B
NZ_FOSV01000003.1	Prodigal:002006	CDS	30643	31569	.	-	0	ID=DPPHGBEM_01199;eC_number=1.3.1.98;Name=murB;db_xref=COG:COG0812;gene=murB;inference=ab initio prediction:Prodigal:002006,similar to AA sequence:UniProtKB:Q65JX9;locus_tag=DPPHGBEM_01199;product=UDP-N-acetylenolpyruvoylglucosamine reductase
NZ_FOSV01000003.1	Prodigal:002006	CDS	31614	31871	.	+	0	ID=DPPHGBEM_01200;inference=ab initio prediction:Prodigal:002006;locus_tag=DPPHGBEM_01200;product=hypothetical protein
NZ_FOSV01000003.1	Prodigal:002006	CDS	31882	32271	.	+	0	ID=DPPHGBEM_01201;inference=ab initio prediction:Prodigal:002006;locus_tag=DPPHGBEM_01201;product=hypothetical protein
NZ_FOSV01000003.1	Prodigal:002006	CDS	32288	33694	.	-	0	ID=DPPHGBEM_01202;eC_number=6.3.2.8;Name=murC;db_xref=COG:COG0773;gene=murC;inference=ab initio prediction:Prodigal:002006,similar to AA sequence:UniProtKB:Q9HW02;locus_tag=DPPHGBEM_01202;product=UDP-N-acetylmuramate--L-alanine ligase
NZ_FOSV01000003.1	Prodigal:002006	CDS	33835	34947	.	-	0	ID=DPPHGBEM_01203;eC_number=2.4.1.227;Name=murG_1;db_xref=COG:COG0707;gene=murG_1;inference=ab initio prediction:Prodigal:002006,similar to AA sequence:UniProtKB:Q9HW01;locus_tag=DPPHGBEM_01203;product=UDP-N-acetylglucosamine--N-acetylmuramyl-(pentapeptide) pyrophosphoryl-undecaprenol N-acetylglucosamine transferase
NZ_FOSV01000003.1	Prodigal:002006	CDS	35030	36196	.	-	0	ID=DPPHGBEM_01204;eC_number=2.4.1.129;Name=ftsW;gene=ftsW;inference=ab initio prediction:Prodigal:002006,similar to AA sequence:UniProtKB:B8H092;locus_tag=DPPHGBEM_01204;product=putative peptidoglycan glycosyltransferase FtsW
NZ_FOSV01000003.1	Prodigal:002006	CDS	36513	38006	.	+	0	ID=DPPHGBEM_01205;eC_number=1.1.1.205;Name=guaB;db_xref=COG:COG0516;gene=guaB;inference=ab initio prediction:Prodigal:002006,similar to AA sequence:UniProtKB:P21879;locus_tag=DPPHGBEM_01205;product=Inosine-5'-monophosphate dehydrogenase
NZ_FOSV01000003.1	Prodigal:002006	CDS	38028	38147	.	-	0	ID=DPPHGBEM_01206;inference=ab initio prediction:Prodigal:002006;locus_tag=DPPHGBEM_01206;product=hypothetical protein
NZ_FOSV01000003.1	Prodigal:002006	CDS	38512	39129	.	-	0	ID=DPPHGBEM_01207;inference=ab initio prediction:Prodigal:002006;locus_tag=DPPHGBEM_01207;product=hypothetical protein
NZ_FOSV01000003.1	Prodigal:002006	CDS	39663	42026	.	+	0	ID=DPPHGBEM_01208;inference=ab initio prediction:Prodigal:002006;locus_tag=DPPHGBEM_01208;product=hypothetical protein
NZ_FOSV01000003.1	Prodigal:002006	CDS	42033	42209	.	-	0	ID=DPPHGBEM_01209;inference=ab initio prediction:Prodigal:002006;locus_tag=DPPHGBEM_01209;product=hypothetical protein
NZ_FOSV01000003.1	Prodigal:002006	CDS	42378	43649	.	+	0	ID=DPPHGBEM_01210;inference=ab initio prediction:Prodigal:002006;locus_tag=DPPHGBEM_01210;product=hypothetical protein
NZ_FOSV01000003.1	Prodigal:002006	CDS	43936	44289	.	+	0	ID=DPPHGBEM_01211;inference=ab initio prediction:Prodigal:002006;locus_tag=DPPHGBEM_01211;product=hypothetical protein
NZ_FOSV01000003.1	Prodigal:002006	CDS	44451	45257	.	+	0	ID=DPPHGBEM_01212;inference=ab initio prediction:Prodigal:002006;locus_tag=DPPHGBEM_01212;product=hypothetical protein
NZ_FOSV01000003.1	Prodigal:002006	CDS	45405	45638	.	-	0	ID=DPPHGBEM_01213;inference=ab initio prediction:Prodigal:002006;locus_tag=DPPHGBEM_01213;product=hypothetical protein
NZ_FOSV01000003.1	Prodigal:002006	CDS	46190	46867	.	-	0	ID=DPPHGBEM_01214;eC_number=3.1.3.-;Name=yieH;db_xref=COG:COG0637;gene=yieH;inference=ab initio prediction:Prodigal:002006,similar to AA sequence:UniProtKB:P31467;locus_tag=DPPHGBEM_01214;product=6-phosphogluconate phosphatase
NZ_FOSV01000003.1	Prodigal:002006	CDS	47001	47348	.	+	0	ID=DPPHGBEM_01215;inference=ab initio prediction:Prodigal:002006;locus_tag=DPPHGBEM_01215;product=hypothetical protein
NZ_FOSV01000003.1	Prodigal:002006	CDS	47494	48426	.	+	0	ID=DPPHGBEM_01216;eC_number=3.4.24.-;Name=mepA;db_xref=COG:COG3770;gene=mepA;inference=ab initio prediction:Prodigal:002006,similar to AA sequence:UniProtKB:P0C0T5;locus_tag=DPPHGBEM_01216;product=Penicillin-insensitive murein endopeptidase
NZ_FOSV01000003.1	Prodigal:002006	CDS	48549	49052	.	-	0	ID=DPPHGBEM_01217;inference=ab initio prediction:Prodigal:002006;locus_tag=DPPHGBEM_01217;product=hypothetical protein
NZ_FOSV01000003.1	Prodigal:002006	CDS	49262	49921	.	-	0	ID=DPPHGBEM_01218;eC_number=1.8.4.11;Name=msrA_1;db_xref=COG:COG0225;gene=msrA_1;inference=ab initio prediction:Prodigal:002006,similar to AA sequence:UniProtKB:Q93S39;locus_tag=DPPHGBEM_01218;product=Peptide methionine sulfoxide reductase MsrA
NZ_FOSV01000003.1	Prodigal:002006	CDS	50052	51119	.	+	0	ID=DPPHGBEM_01219;eC_number=2.7.13.3;Name=lov_2;gene=lov_2;inference=ab initio prediction:Prodigal:002006,similar to AA sequence:UniProtKB:Q1M667;locus_tag=DPPHGBEM_01219;product=Blue-light-activated histidine kinase
NZ_FOSV01000003.1	Prodigal:002006	CDS	51315	51578	.	+	0	ID=DPPHGBEM_01220;inference=ab initio prediction:Prodigal:002006;locus_tag=DPPHGBEM_01220;product=hypothetical protein
NZ_FOSV01000003.1	Prodigal:002006	CDS	51682	53241	.	-	0	ID=DPPHGBEM_01221;Name=comM;db_xref=COG:COG0606;gene=comM;inference=ab initio prediction:Prodigal:002006,similar to AA sequence:UniProtKB:P45049;locus_tag=DPPHGBEM_01221;product=Competence protein ComM
NZ_FOSV01000003.1	Prodigal:002006	CDS	53407	53667	.	+	0	ID=DPPHGBEM_01222;inference=ab initio prediction:Prodigal:002006;locus_tag=DPPHGBEM_01222;product=hypothetical protein
NZ_FOSV01000003.1	Prodigal:002006	CDS	53727	54824	.	-	0	ID=DPPHGBEM_01223;eC_number=3.5.4.13;Name=dcd;gene=dcd;inference=ab initio prediction:Prodigal:002006,protein motif:HAMAP:MF_00146;locus_tag=DPPHGBEM_01223;product=dCTP deaminase%2C dUMP-forming
NZ_FOSV01000003.1	Prodigal:002006	CDS	54821	55291	.	-	0	ID=DPPHGBEM_01224;inference=ab initio prediction:Prodigal:002006;locus_tag=DPPHGBEM_01224;product=hypothetical protein
NZ_FOSV01000003.1	Prodigal:002006	CDS	55429	55821	.	+	0	ID=DPPHGBEM_01225;Name=apaG;db_xref=COG:COG2967;gene=apaG;inference=ab initio prediction:Prodigal:002006,similar to AA sequence:UniProtKB:Q7VU61;locus_tag=DPPHGBEM_01225;product=Protein ApaG
NZ_FOSV01000003.1	Prodigal:002006	CDS	55823	56986	.	+	0	ID=DPPHGBEM_01226;eC_number=3.5.1.16;Name=argE;gene=argE;inference=ab initio prediction:Prodigal:002006,similar to AA sequence:UniProtKB:Q9K4Z2;locus_tag=DPPHGBEM_01226;product=Acetylornithine deacetylase
NZ_FOSV01000003.1	Prodigal:002006	CDS	57148	57624	.	+	0	ID=DPPHGBEM_01227;inference=ab initio prediction:Prodigal:002006,similar to AA sequence:ISfinder:ISMpo2;locus_tag=DPPHGBEM_01227;product=IS1595 family transposase ISMpo2
NZ_FOSV01000003.1	Prodigal:002006	CDS	57709	58629	.	+	0	ID=DPPHGBEM_01228;inference=ab initio prediction:Prodigal:002006;locus_tag=DPPHGBEM_01228;product=hypothetical protein
NZ_FOSV01000003.1	Prodigal:002006	CDS	58634	59500	.	-	0	ID=DPPHGBEM_01229;Name=yfdC;db_xref=COG:COG2116;gene=yfdC;inference=ab initio prediction:Prodigal:002006,similar to AA sequence:UniProtKB:P37327;locus_tag=DPPHGBEM_01229;product=Inner membrane protein YfdC
NZ_FOSV01000003.1	Prodigal:002006	CDS	59601	59900	.	-	0	ID=DPPHGBEM_01230;inference=ab initio prediction:Prodigal:002006;locus_tag=DPPHGBEM_01230;product=hypothetical protein
NZ_FOSV01000003.1	Prodigal:002006	CDS	59884	61077	.	-	0	ID=DPPHGBEM_01231;inference=ab initio prediction:Prodigal:002006;locus_tag=DPPHGBEM_01231;product=hypothetical protein
NZ_FOSV01000003.1	Prodigal:002006	CDS	61090	61962	.	-	0	ID=DPPHGBEM_01232;Name=motA;db_xref=COG:COG1291;gene=motA;inference=ab initio prediction:Prodigal:002006,similar to AA sequence:UniProtKB:P09348;locus_tag=DPPHGBEM_01232;product=Motility protein A
NZ_FOSV01000003.1	Prodigal:002006	CDS	62119	62676	.	+	0	ID=DPPHGBEM_01233;eC_number=3.4.25.2;Name=hslV;db_xref=COG:COG5405;gene=hslV;inference=ab initio prediction:Prodigal:002006,similar to AA sequence:UniProtKB:P43772;locus_tag=DPPHGBEM_01233;product=ATP-dependent protease subunit HslV
NZ_FOSV01000003.1	Prodigal:002006	CDS	62778	64091	.	+	0	ID=DPPHGBEM_01234;Name=hslU;db_xref=COG:COG1220;gene=hslU;inference=ab initio prediction:Prodigal:002006,similar to AA sequence:UniProtKB:P43773;locus_tag=DPPHGBEM_01234;product=ATP-dependent protease ATPase subunit HslU
NZ_FOSV01000003.1	Prodigal:002006	CDS	64215	65069	.	+	0	ID=DPPHGBEM_01235;Name=rhtA;db_xref=COG:COG5006;gene=rhtA;inference=ab initio prediction:Prodigal:002006,similar to AA sequence:UniProtKB:P0AA67;locus_tag=DPPHGBEM_01235;product=Threonine/homoserine exporter RhtA
NZ_FOSV01000003.1	Prodigal:002006	CDS	65066	65509	.	-	0	ID=DPPHGBEM_01236;inference=ab initio prediction:Prodigal:002006;locus_tag=DPPHGBEM_01236;product=hypothetical protein
NZ_FOSV01000003.1	Prodigal:002006	CDS	65622	66521	.	+	0	ID=DPPHGBEM_01237;Name=occR;gene=occR;inference=ab initio prediction:Prodigal:002006,similar to AA sequence:UniProtKB:P0A4T3;locus_tag=DPPHGBEM_01237;product=Octopine catabolism/uptake operon regulatory protein OccR
NZ_FOSV01000003.1	Prodigal:002006	CDS	66608	67669	.	-	0	ID=DPPHGBEM_01238;inference=ab initio prediction:Prodigal:002006;locus_tag=DPPHGBEM_01238;product=hypothetical protein
NZ_FOSV01000003.1	Prodigal:002006	CDS	67722	68135	.	-	0	ID=DPPHGBEM_01239;inference=ab initio prediction:Prodigal:002006;locus_tag=DPPHGBEM_01239;product=hypothetical protein
NZ_FOSV01000003.1	Prodigal:002006	CDS	68251	69564	.	-	0	ID=DPPHGBEM_01240;eC_number=1.1.1.81;Name=ttuD;gene=ttuD;inference=ab initio prediction:Prodigal:002006,similar to AA sequence:UniProtKB:Q44472;locus_tag=DPPHGBEM_01240;product=Putative hydroxypyruvate reductase
NZ_FOSV01000003.1	Prodigal:002006	CDS	69789	70577	.	+	0	ID=DPPHGBEM_01241;inference=ab initio prediction:Prodigal:002006;locus_tag=DPPHGBEM_01241;product=hypothetical protein
NZ_FOSV01000003.1	Prodigal:002006	CDS	70906	72969	.	+	0	ID=DPPHGBEM_01242;db_xref=COG:COG2200;inference=ab initio prediction:Prodigal:002006,similar to AA sequence:UniProtKB:Q9I310;locus_tag=DPPHGBEM_01242;product=putative signaling protein
NZ_FOSV01000003.1	Prodigal:002006	CDS	73112	74521	.	-	0	ID=DPPHGBEM_01243;inference=ab initio prediction:Prodigal:002006;locus_tag=DPPHGBEM_01243;product=hypothetical protein
NZ_FOSV01000003.1	Prodigal:002006	CDS	74860	76110	.	+	0	ID=DPPHGBEM_01244;inference=ab initio prediction:Prodigal:002006;locus_tag=DPPHGBEM_01244;product=hypothetical protein
NZ_FOSV01000003.1	Prodigal:002006	CDS	76107	76709	.	+	0	ID=DPPHGBEM_01245;inference=ab initio prediction:Prodigal:002006;locus_tag=DPPHGBEM_01245;product=hypothetical protein
NZ_FOSV01000003.1	Prodigal:002006	CDS	76709	77401	.	+	0	ID=DPPHGBEM_01246;inference=ab initio prediction:Prodigal:002006;locus_tag=DPPHGBEM_01246;product=hypothetical protein
NZ_FOSV01000003.1	Prodigal:002006	CDS	77406	77606	.	-	0	ID=DPPHGBEM_01247;inference=ab initio prediction:Prodigal:002006;locus_tag=DPPHGBEM_01247;product=hypothetical protein
NZ_FOSV01000003.1	Prodigal:002006	CDS	77846	79021	.	+	0	ID=DPPHGBEM_01248;inference=ab initio prediction:Prodigal:002006,similar to AA sequence:UniProtKB:Q9ADP8;locus_tag=DPPHGBEM_01248;product=putative transporter
NZ_FOSV01000003.1	Prodigal:002006	CDS	79014	80006	.	-	0	ID=DPPHGBEM_01249;eC_number=2.6.1.9;Name=hisC_2;gene=hisC_2;inference=ab initio prediction:Prodigal:002006,protein motif:HAMAP:MF_01023;locus_tag=DPPHGBEM_01249;product=Histidinol-phosphate aminotransferase
NZ_FOSV01000003.1	Prodigal:002006	CDS	80011	81006	.	+	0	ID=DPPHGBEM_01250;Name=cobD;db_xref=COG:COG1270;gene=cobD;inference=ab initio prediction:Prodigal:002006,similar to AA sequence:UniProtKB:P9WP93;locus_tag=DPPHGBEM_01250;product=Cobalamin biosynthesis protein CobD
NZ_FOSV01000003.1	Prodigal:002006	CDS	81074	82165	.	+	0	ID=DPPHGBEM_01251;inference=ab initio prediction:Prodigal:002006;locus_tag=DPPHGBEM_01251;product=hypothetical protein
NZ_FOSV01000003.1	Prodigal:002006	CDS	82138	83607	.	-	0	ID=DPPHGBEM_01252;Name=cobQ;gene=cobQ;inference=ab initio prediction:Prodigal:002006,similar to AA sequence:UniProtKB:P29932;locus_tag=DPPHGBEM_01252;product=Cobyric acid synthase
NZ_FOSV01000003.1	Prodigal:002006	CDS	83785	84696	.	+	0	ID=DPPHGBEM_01253;eC_number=2.7.4.1;db_xref=COG:COG2326;inference=ab initio prediction:Prodigal:002006,similar to AA sequence:UniProtKB:Q9I154;locus_tag=DPPHGBEM_01253;product=Polyphosphate:ADP phosphotransferase
NZ_FOSV01000003.1	Prodigal:002006	CDS	84914	87322	.	+	0	ID=DPPHGBEM_01254;eC_number=3.1.13.1;Name=rnr;db_xref=COG:COG0557;gene=rnr;inference=ab initio prediction:Prodigal:002006,similar to AA sequence:UniProtKB:P21499;locus_tag=DPPHGBEM_01254;product=Ribonuclease R
NZ_FOSV01000003.1	Prodigal:002006	CDS	87346	87840	.	+	0	ID=DPPHGBEM_01255;inference=ab initio prediction:Prodigal:002006;locus_tag=DPPHGBEM_01255;product=hypothetical protein
NZ_FOSV01000003.1	Prodigal:002006	CDS	87791	88555	.	+	0	ID=DPPHGBEM_01256;inference=ab initio prediction:Prodigal:002006;locus_tag=DPPHGBEM_01256;product=hypothetical protein
NZ_FOSV01000003.1	Prodigal:002006	CDS	88688	90418	.	+	0	ID=DPPHGBEM_01257;inference=ab initio prediction:Prodigal:002006;locus_tag=DPPHGBEM_01257;product=hypothetical protein
NZ_FOSV01000003.1	Prodigal:002006	CDS	90425	91300	.	-	0	ID=DPPHGBEM_01258;Name=yeeZ;db_xref=COG:COG0451;gene=yeeZ;inference=ab initio prediction:Prodigal:002006,similar to AA sequence:UniProtKB:P0AD12;locus_tag=DPPHGBEM_01258;product=Protein YeeZ
NZ_FOSV01000003.1	Prodigal:002006	CDS	91297	92436	.	-	0	ID=DPPHGBEM_01259;eC_number=1.17.99.6;Name=queG;db_xref=COG:COG1600;gene=queG;inference=ab initio prediction:Prodigal:002006,similar to AA sequence:UniProtKB:P97030;locus_tag=DPPHGBEM_01259;product=Epoxyqueuosine reductase
NZ_FOSV01000003.1	Prodigal:002006	CDS	92481	93173	.	-	0	ID=DPPHGBEM_01260;Name=fzlA;gene=fzlA;inference=ab initio prediction:Prodigal:002006,similar to AA sequence:UniProtKB:A0A0H3CDY2;locus_tag=DPPHGBEM_01260;product=FtsZ-localized protein A
NZ_FOSV01000003.1	Prodigal:002006	CDS	93431	94282	.	+	0	ID=DPPHGBEM_01261;eC_number=3.6.1.27;Name=uppP;db_xref=COG:COG1968;gene=uppP;inference=ab initio prediction:Prodigal:002006,similar to AA sequence:UniProtKB:P60932;locus_tag=DPPHGBEM_01261;product=Undecaprenyl-diphosphatase
NZ_FOSV01000003.1	Prodigal:002006	CDS	94426	96246	.	+	0	ID=DPPHGBEM_01262;eC_number=5.4.99.2;Name=mutA;db_xref=COG:COG1884;gene=mutA;inference=ab initio prediction:Prodigal:002006,similar to AA sequence:UniProtKB:P11652;locus_tag=DPPHGBEM_01262;product=Methylmalonyl-CoA mutase small subunit
NZ_FOSV01000003.1	Prodigal:002006	CDS	96428	96802	.	-	0	ID=DPPHGBEM_01263;inference=ab initio prediction:Prodigal:002006;locus_tag=DPPHGBEM_01263;product=hypothetical protein
NZ_FOSV01000003.1	Prodigal:002006	CDS	96973	97221	.	+	0	ID=DPPHGBEM_01264;inference=ab initio prediction:Prodigal:002006;locus_tag=DPPHGBEM_01264;product=hypothetical protein
NZ_FOSV01000003.1	Prodigal:002006	CDS	97247	97405	.	-	0	ID=DPPHGBEM_01265;inference=ab initio prediction:Prodigal:002006;locus_tag=DPPHGBEM_01265;product=hypothetical protein
NZ_FOSV01000003.1	Prodigal:002006	CDS	97565	97879	.	-	0	ID=DPPHGBEM_01266;inference=ab initio prediction:Prodigal:002006;locus_tag=DPPHGBEM_01266;product=hypothetical protein
NZ_FOSV01000003.1	Prodigal:002006	CDS	97995	98564	.	-	0	ID=DPPHGBEM_01267;inference=ab initio prediction:Prodigal:002006;locus_tag=DPPHGBEM_01267;product=hypothetical protein
NZ_FOSV01000003.1	Prodigal:002006	CDS	98723	99817	.	-	0	ID=DPPHGBEM_01268;inference=ab initio prediction:Prodigal:002006;locus_tag=DPPHGBEM_01268;product=hypothetical protein
NZ_FOSV01000003.1	Prodigal:002006	CDS	99822	100292	.	-	0	ID=DPPHGBEM_01269;Name=exbD_2;db_xref=COG:COG0848;gene=exbD_2;inference=ab initio prediction:Prodigal:002006,similar to AA sequence:UniProtKB:P0ABV2;locus_tag=DPPHGBEM_01269;product=Biopolymer transport protein ExbD
NZ_FOSV01000003.1	Prodigal:002006	CDS	100404	101108	.	-	0	ID=DPPHGBEM_01270;Name=tolQ_2;gene=tolQ_2;inference=ab initio prediction:Prodigal:002006,protein motif:HAMAP:MF_02202;locus_tag=DPPHGBEM_01270;product=Tol-Pal system protein TolQ
NZ_FOSV01000003.1	Prodigal:002006	CDS	101174	101656	.	-	0	ID=DPPHGBEM_01271;inference=ab initio prediction:Prodigal:002006;locus_tag=DPPHGBEM_01271;product=hypothetical protein
NZ_FOSV01000003.1	Prodigal:002006	CDS	102161	102592	.	+	0	ID=DPPHGBEM_01272;Name=ibpA_3;db_xref=COG:COG0071;gene=ibpA_3;inference=ab initio prediction:Prodigal:002006,similar to AA sequence:UniProtKB:P0C054;locus_tag=DPPHGBEM_01272;product=Small heat shock protein IbpA
NZ_FOSV01000003.1	Prodigal:002006	CDS	102701	102973	.	+	0	ID=DPPHGBEM_01273;inference=ab initio prediction:Prodigal:002006;locus_tag=DPPHGBEM_01273;product=hypothetical protein
NZ_FOSV01000003.1	Prodigal:002006	CDS	103056	105209	.	-	0	ID=DPPHGBEM_01274;eC_number=3.4.14.-;Name=dapb1;gene=dapb1;inference=ab initio prediction:Prodigal:002006,similar to AA sequence:UniProtKB:O07834;locus_tag=DPPHGBEM_01274;product=Dipeptidyl aminopeptidase BI
NZ_FOSV01000003.1	Prodigal:002006	CDS	105643	106080	.	+	0	ID=DPPHGBEM_01275;Name=ros_2;db_xref=COG:COG4957;gene=ros_2;inference=ab initio prediction:Prodigal:002006,similar to AA sequence:UniProtKB:Q04152;locus_tag=DPPHGBEM_01275;product=Transcriptional regulatory protein ros
NZ_FOSV01000003.1	Prodigal:002006	CDS	106559	107413	.	+	0	ID=DPPHGBEM_01276;inference=ab initio prediction:Prodigal:002006;locus_tag=DPPHGBEM_01276;product=hypothetical protein
NZ_FOSV01000003.1	Prodigal:002006	CDS	107577	108002	.	-	0	ID=DPPHGBEM_01277;Name=sufE;db_xref=COG:COG2166;gene=sufE;inference=ab initio prediction:Prodigal:002006,similar to AA sequence:UniProtKB:Q9EXP1;locus_tag=DPPHGBEM_01277;product=Cysteine desulfuration protein SufE
NZ_FOSV01000003.1	Prodigal:002006	CDS	108169	109224	.	-	0	ID=DPPHGBEM_01278;eC_number=2.7.13.3;db_xref=COG:COG3920;inference=ab initio prediction:Prodigal:002006,similar to AA sequence:UniProtKB:Q2NB77;locus_tag=DPPHGBEM_01278;product=Blue-light-activated histidine kinase 2
NZ_FOSV01000003.1	Prodigal:002006	CDS	109401	113057	.	-	0	ID=DPPHGBEM_01279;eC_number=2.7.13.3;Name=rcsC_6;gene=rcsC_6;inference=ab initio prediction:Prodigal:002006,protein motif:HAMAP:MF_00979;locus_tag=DPPHGBEM_01279;product=Sensor histidine kinase RcsC
NZ_FOSV01000003.1	Prodigal:002006	CDS	113731	114246	.	+	0	ID=DPPHGBEM_01280;inference=ab initio prediction:Prodigal:002006;locus_tag=DPPHGBEM_01280;product=hypothetical protein
NZ_FOSV01000003.1	Prodigal:002006	CDS	114361	114525	.	+	0	ID=DPPHGBEM_01281;inference=ab initio prediction:Prodigal:002006;locus_tag=DPPHGBEM_01281;product=hypothetical protein
NZ_FOSV01000003.1	Prodigal:002006	CDS	114702	115142	.	-	0	ID=DPPHGBEM_01282;eC_number=4.4.1.5;Name=gloA_1;db_xref=COG:COG0346;gene=gloA_1;inference=ab initio prediction:Prodigal:002006,similar to AA sequence:UniProtKB:P44638;locus_tag=DPPHGBEM_01282;product=Lactoylglutathione lyase
NZ_FOSV01000003.1	Prodigal:002006	CDS	115203	115502	.	-	0	ID=DPPHGBEM_01283;inference=ab initio prediction:Prodigal:002006;locus_tag=DPPHGBEM_01283;product=hypothetical protein
NZ_FOSV01000003.1	Prodigal:002006	CDS	116020	116964	.	+	0	ID=DPPHGBEM_01284;inference=ab initio prediction:Prodigal:002006;locus_tag=DPPHGBEM_01284;product=hypothetical protein
NZ_FOSV01000003.1	Prodigal:002006	CDS	117040	119697	.	+	0	ID=DPPHGBEM_01285;eC_number=3.4.11.2;Name=pepN;db_xref=COG:COG0308;gene=pepN;inference=ab initio prediction:Prodigal:002006,similar to AA sequence:UniProtKB:P04825;locus_tag=DPPHGBEM_01285;product=Aminopeptidase N
NZ_FOSV01000003.1	Prodigal:002006	CDS	119882	122311	.	+	0	ID=DPPHGBEM_01286;eC_number=2.7.13.3;Name=rcsC_7;gene=rcsC_7;inference=ab initio prediction:Prodigal:002006,protein motif:HAMAP:MF_00979;locus_tag=DPPHGBEM_01286;product=Sensor histidine kinase RcsC
NZ_FOSV01000003.1	Prodigal:002006	CDS	122447	122716	.	-	0	ID=DPPHGBEM_01287;inference=ab initio prediction:Prodigal:002006;locus_tag=DPPHGBEM_01287;product=hypothetical protein
NZ_FOSV01000003.1	Prodigal:002006	CDS	122766	124244	.	-	0	ID=DPPHGBEM_01288;eC_number=1.1.1.49;Name=zwf_1;db_xref=COG:COG0364;gene=zwf_1;inference=ab initio prediction:Prodigal:002006,similar to AA sequence:UniProtKB:A0QP90;locus_tag=DPPHGBEM_01288;product=Glucose-6-phosphate 1-dehydrogenase
NZ_FOSV01000003.1	Prodigal:002006	CDS	124393	128862	.	-	0	ID=DPPHGBEM_01289;eC_number=2.4.1.250;Name=mshA_2;gene=mshA_2;inference=ab initio prediction:Prodigal:002006,protein motif:HAMAP:MF_01695;locus_tag=DPPHGBEM_01289;product=D-inositol-3-phosphate glycosyltransferase
NZ_FOSV01000003.1	Prodigal:002006	CDS	129209	129631	.	-	0	ID=DPPHGBEM_01290;inference=ab initio prediction:Prodigal:002006;locus_tag=DPPHGBEM_01290;product=hypothetical protein
NZ_FOSV01000003.1	Prodigal:002006	CDS	129889	130050	.	+	0	ID=DPPHGBEM_01291;inference=ab initio prediction:Prodigal:002006;locus_tag=DPPHGBEM_01291;product=hypothetical protein
NZ_FOSV01000003.1	Prodigal:002006	CDS	130110	130364	.	-	0	ID=DPPHGBEM_01292;Name=cutA;db_xref=COG:COG1324;gene=cutA;inference=ab initio prediction:Prodigal:002006,similar to AA sequence:UniProtKB:Q74XD3;locus_tag=DPPHGBEM_01292;product=Divalent-cation tolerance protein CutA
NZ_FOSV01000003.1	Prodigal:002006	CDS	130337	130453	.	-	0	ID=DPPHGBEM_01293;inference=ab initio prediction:Prodigal:002006;locus_tag=DPPHGBEM_01293;product=hypothetical protein
NZ_FOSV01000003.1	Prodigal:002006	CDS	130550	131320	.	+	0	ID=DPPHGBEM_01294;eC_number=2.7.1.23;Name=nadK_1;db_xref=COG:COG0061;gene=nadK_1;inference=ab initio prediction:Prodigal:002006,similar to AA sequence:UniProtKB:P65779;locus_tag=DPPHGBEM_01294;product=NAD kinase
NZ_FOSV01000003.1	Prodigal:002006	CDS	131340	132734	.	-	0	ID=DPPHGBEM_01295;eC_number=4.2.2.-;Name=mltG;gene=mltG;inference=ab initio prediction:Prodigal:002006,protein motif:HAMAP:MF_02065;locus_tag=DPPHGBEM_01295;product=Endolytic murein transglycosylase
NZ_FOSV01000003.1	Prodigal:002006	CDS	132879	134141	.	-	0	ID=DPPHGBEM_01296;eC_number=2.3.1.179;Name=fabF_3;db_xref=COG:COG0304;gene=fabF_3;inference=ab initio prediction:Prodigal:002006,similar to AA sequence:UniProtKB:O34340;locus_tag=DPPHGBEM_01296;product=3-oxoacyl-[acyl-carrier-protein] synthase 2
NZ_FOSV01000003.1	Prodigal:002006	CDS	134251	134487	.	-	0	ID=DPPHGBEM_01297;Name=acpP_1;db_xref=COG:COG0236;gene=acpP_1;inference=ab initio prediction:Prodigal:002006,similar to AA sequence:UniProtKB:P19372;locus_tag=DPPHGBEM_01297;product=Acyl carrier protein AcpP
NZ_FOSV01000003.1	Prodigal:002006	CDS	134747	135487	.	-	0	ID=DPPHGBEM_01298;eC_number=1.1.1.100;Name=fabG_4;gene=fabG_4;inference=ab initio prediction:Prodigal:002006,similar to AA sequence:UniProtKB:Q9KQH7;locus_tag=DPPHGBEM_01298;product=3-oxoacyl-[acyl-carrier-protein] reductase FabG
NZ_FOSV01000003.1	Prodigal:002006	CDS	135509	136441	.	-	0	ID=DPPHGBEM_01299;eC_number=2.3.1.39;Name=fabD_2;db_xref=COG:COG0331;gene=fabD_2;inference=ab initio prediction:Prodigal:002006,similar to AA sequence:UniProtKB:P0AAI9;locus_tag=DPPHGBEM_01299;product=Malonyl CoA-acyl carrier protein transacylase
NZ_FOSV01000003.1	Prodigal:002006	CDS	136678	137007	.	+	0	ID=DPPHGBEM_01300;inference=ab initio prediction:Prodigal:002006;locus_tag=DPPHGBEM_01300;product=hypothetical protein
NZ_FOSV01000003.1	Prodigal:002006	CDS	136997	138106	.	-	0	ID=DPPHGBEM_01301;eC_number=3.1.4.-;Name=rpfG_1;db_xref=COG:COG3437;gene=rpfG_1;inference=ab initio prediction:Prodigal:002006,similar to AA sequence:UniProtKB:Q4UU85;locus_tag=DPPHGBEM_01301;product=Cyclic di-GMP phosphodiesterase response regulator RpfG
NZ_FOSV01000003.1	Prodigal:002006	CDS	138427	138792	.	-	0	ID=DPPHGBEM_01302;Name=cheY_3;db_xref=COG:COG0784;gene=cheY_3;inference=ab initio prediction:Prodigal:002006,similar to AA sequence:UniProtKB:P71403;locus_tag=DPPHGBEM_01302;product=Chemotaxis protein CheY 
NZ_FOSV01000003.1	Prodigal:002006	CDS	138833	139147	.	-	0	ID=DPPHGBEM_01303;inference=ab initio prediction:Prodigal:002006;locus_tag=DPPHGBEM_01303;product=hypothetical protein
NZ_FOSV01000003.1	Prodigal:002006	CDS	139329	140513	.	+	0	ID=DPPHGBEM_01304;inference=ab initio prediction:Prodigal:002006;locus_tag=DPPHGBEM_01304;product=hypothetical protein
NZ_FOSV01000003.1	Prodigal:002006	CDS	141239	143344	.	+	0	ID=DPPHGBEM_01305;eC_number=2.7.13.3;Name=cheA;db_xref=COG:COG0643;gene=cheA;inference=ab initio prediction:Prodigal:002006,similar to AA sequence:UniProtKB:Q52880;locus_tag=DPPHGBEM_01305;product=Chemotaxis protein CheA
NZ_FOSV01000003.1	Prodigal:002006	CDS	143344	143805	.	+	0	ID=DPPHGBEM_01306;Name=cheW_2;db_xref=COG:COG0835;gene=cheW_2;inference=ab initio prediction:Prodigal:002006,similar to AA sequence:UniProtKB:P0A964;locus_tag=DPPHGBEM_01306;product=Chemotaxis protein CheW
NZ_FOSV01000003.1	Prodigal:002006	CDS	143807	145141	.	-	0	ID=DPPHGBEM_01307;inference=ab initio prediction:Prodigal:002006;locus_tag=DPPHGBEM_01307;product=hypothetical protein
NZ_FOSV01000003.1	Prodigal:002006	CDS	145713	145895	.	+	0	ID=DPPHGBEM_01308;inference=ab initio prediction:Prodigal:002006;locus_tag=DPPHGBEM_01308;product=hypothetical protein
NZ_FOSV01000003.1	Prodigal:002006	CDS	146040	148130	.	+	0	ID=DPPHGBEM_01309;inference=ab initio prediction:Prodigal:002006;locus_tag=DPPHGBEM_01309;product=hypothetical protein
NZ_FOSV01000003.1	Prodigal:002006	CDS	148356	150308	.	+	0	ID=DPPHGBEM_01310;inference=ab initio prediction:Prodigal:002006;locus_tag=DPPHGBEM_01310;product=hypothetical protein
NZ_FOSV01000003.1	Prodigal:002006	CDS	150426	150899	.	+	0	ID=DPPHGBEM_01311;Name=cheW_3;db_xref=COG:COG0835;gene=cheW_3;inference=ab initio prediction:Prodigal:002006,similar to AA sequence:UniProtKB:P0A964;locus_tag=DPPHGBEM_01311;product=Chemotaxis protein CheW
NZ_FOSV01000003.1	Prodigal:002006	CDS	150914	151768	.	+	0	ID=DPPHGBEM_01312;eC_number=2.1.1.80;Name=cheR;gene=cheR;inference=ab initio prediction:Prodigal:002006,similar to AA sequence:UniProtKB:P07801;locus_tag=DPPHGBEM_01312;product=Chemotaxis protein methyltransferase
NZ_FOSV01000003.1	Prodigal:002006	CDS	151831	152919	.	+	0	ID=DPPHGBEM_01313;eC_number=3.1.1.61;Name=cheB3;db_xref=COG:COG2201;gene=cheB3;inference=ab initio prediction:Prodigal:002006,similar to AA sequence:UniProtKB:O33558;locus_tag=DPPHGBEM_01313;product=Protein-glutamate methylesterase/protein-glutamine glutaminase of group 3 operon
NZ_FOSV01000003.1	Prodigal:002006	CDS	153418	154425	.	+	0	ID=DPPHGBEM_01314;inference=ab initio prediction:Prodigal:002006;locus_tag=DPPHGBEM_01314;product=hypothetical protein
NZ_FOSV01000003.1	Prodigal:002006	CDS	154436	155491	.	+	0	ID=DPPHGBEM_01315;inference=ab initio prediction:Prodigal:002006;locus_tag=DPPHGBEM_01315;product=hypothetical protein
NZ_FOSV01000003.1	Prodigal:002006	CDS	155488	156423	.	+	0	ID=DPPHGBEM_01316;eC_number=7.6.2.8;Name=btuD_4;gene=btuD_4;inference=ab initio prediction:Prodigal:002006,protein motif:HAMAP:MF_01005;locus_tag=DPPHGBEM_01316;product=Vitamin B12 import ATP-binding protein BtuD
NZ_FOSV01000003.1	Prodigal:002006	CDS	156420	157208	.	+	0	ID=DPPHGBEM_01317;eC_number=3.5.2.10;Name=crnA_1;gene=crnA_1;inference=ab initio prediction:Prodigal:002006,similar to AA sequence:UniProtKB:P83772;locus_tag=DPPHGBEM_01317;product=Creatinine amidohydrolase
NZ_FOSV01000003.1	Prodigal:002006	CDS	157212	158585	.	+	0	ID=DPPHGBEM_01318;eC_number=6.3.4.12;inference=ab initio prediction:Prodigal:002006,similar to AA sequence:UniProtKB:A9ZPH9;locus_tag=DPPHGBEM_01318;product=Glutamate--methylamine ligase
NZ_FOSV01000003.1	Prodigal:002006	CDS	158601	158948	.	+	0	ID=DPPHGBEM_01319;inference=ab initio prediction:Prodigal:002006;locus_tag=DPPHGBEM_01319;product=hypothetical protein
NZ_FOSV01000003.1	Prodigal:002006	CDS	159037	159846	.	+	0	ID=DPPHGBEM_01320;inference=ab initio prediction:Prodigal:002006;locus_tag=DPPHGBEM_01320;product=hypothetical protein
NZ_FOSV01000003.1	Prodigal:002006	CDS	159861	160478	.	+	0	ID=DPPHGBEM_01321;inference=ab initio prediction:Prodigal:002006;locus_tag=DPPHGBEM_01321;product=hypothetical protein
NZ_FOSV01000003.1	Prodigal:002006	CDS	160484	164209	.	+	0	ID=DPPHGBEM_01322;Name=carB_1;gene=carB_1;inference=ab initio prediction:Prodigal:002006,protein motif:HAMAP:MF_01210_B;locus_tag=DPPHGBEM_01322;product=Carbamoyl-phosphate synthase large chain
NZ_FOSV01000003.1	Prodigal:002006	CDS	164288	164383	.	+	0	ID=DPPHGBEM_01323;inference=ab initio prediction:Prodigal:002006;locus_tag=DPPHGBEM_01323;product=hypothetical protein
NZ_FOSV01000003.1	Prodigal:002006	CDS	164406	165170	.	-	0	ID=DPPHGBEM_01324;Name=exaE_2;gene=exaE_2;inference=ab initio prediction:Prodigal:002006,similar to AA sequence:UniProtKB:A8R3S7;locus_tag=DPPHGBEM_01324;product=Transcriptional activator protein ExaE
NZ_FOSV01000003.1	Prodigal:002006	CDS	165130	165615	.	-	0	ID=DPPHGBEM_01325;inference=ab initio prediction:Prodigal:002006;locus_tag=DPPHGBEM_01325;product=hypothetical protein
NZ_FOSV01000003.1	Prodigal:002006	CDS	165612	166559	.	-	0	ID=DPPHGBEM_01326;eC_number=4.2.99.-;Name=vgb_1;gene=vgb_1;inference=ab initio prediction:Prodigal:002006,protein motif:HAMAP:MF_01282;locus_tag=DPPHGBEM_01326;product=Virginiamycin B lyase
NZ_FOSV01000003.1	Prodigal:002006	CDS	166556	167107	.	-	0	ID=DPPHGBEM_01327;inference=ab initio prediction:Prodigal:002006;locus_tag=DPPHGBEM_01327;product=hypothetical protein
NZ_FOSV01000003.1	Prodigal:002006	CDS	167111	168112	.	-	0	ID=DPPHGBEM_01328;inference=ab initio prediction:Prodigal:002006;locus_tag=DPPHGBEM_01328;product=hypothetical protein
NZ_FOSV01000003.1	Prodigal:002006	CDS	168109	168735	.	-	0	ID=DPPHGBEM_01329;inference=ab initio prediction:Prodigal:002006;locus_tag=DPPHGBEM_01329;product=hypothetical protein
NZ_FOSV01000003.1	Prodigal:002006	CDS	168732	169799	.	-	0	ID=DPPHGBEM_01330;inference=ab initio prediction:Prodigal:002006;locus_tag=DPPHGBEM_01330;product=hypothetical protein
NZ_FOSV01000003.1	Prodigal:002006	CDS	169800	170717	.	-	0	ID=DPPHGBEM_01331;inference=ab initio prediction:Prodigal:002006;locus_tag=DPPHGBEM_01331;product=hypothetical protein
NZ_FOSV01000003.1	Prodigal:002006	CDS	170720	171577	.	-	0	ID=DPPHGBEM_01332;inference=ab initio prediction:Prodigal:002006;locus_tag=DPPHGBEM_01332;product=hypothetical protein
NZ_FOSV01000003.1	Prodigal:002006	CDS	171574	172605	.	-	0	ID=DPPHGBEM_01333;inference=ab initio prediction:Prodigal:002006;locus_tag=DPPHGBEM_01333;product=hypothetical protein
NZ_FOSV01000003.1	Prodigal:002006	CDS	172830	173123	.	-	0	ID=DPPHGBEM_01334;eC_number=1.1.2.7;Name=moxI;gene=moxI;inference=ab initio prediction:Prodigal:002006,similar to AA sequence:UniProtKB:P14775;locus_tag=DPPHGBEM_01334;product=Methanol dehydrogenase [cytochrome c] subunit 2
NZ_FOSV01000003.1	Prodigal:002006	CDS	173215	173811	.	-	0	ID=DPPHGBEM_01335;Name=moxG_1;gene=moxG_1;inference=ab initio prediction:Prodigal:002006,similar to AA sequence:UniProtKB:P14774;locus_tag=DPPHGBEM_01335;product=Cytochrome c-L
NZ_FOSV01000003.1	Prodigal:002006	CDS	173886	174767	.	-	0	ID=DPPHGBEM_01336;inference=ab initio prediction:Prodigal:002006;locus_tag=DPPHGBEM_01336;product=hypothetical protein
NZ_FOSV01000003.1	Prodigal:002006	CDS	174981	176861	.	-	0	ID=DPPHGBEM_01337;eC_number=1.1.2.7;Name=moxF;db_xref=COG:COG4993;gene=moxF;inference=ab initio prediction:Prodigal:002006,similar to AA sequence:UniProtKB:P16027;locus_tag=DPPHGBEM_01337;product=Methanol dehydrogenase [cytochrome c] subunit 1
NZ_FOSV01000003.1	Prodigal:002006	CDS	177229	178071	.	+	0	ID=DPPHGBEM_01338;inference=ab initio prediction:Prodigal:002006;locus_tag=DPPHGBEM_01338;product=hypothetical protein
NZ_FOSV01000003.1	Prodigal:002006	CDS	178586	178675	.	+	0	ID=DPPHGBEM_01339;inference=ab initio prediction:Prodigal:002006;locus_tag=DPPHGBEM_01339;product=hypothetical protein
NZ_FOSV01000003.1	Prodigal:002006	CDS	178698	180413	.	+	0	ID=DPPHGBEM_01340;Name=kdpA;db_xref=COG:COG2060;gene=kdpA;inference=ab initio prediction:Prodigal:002006,similar to AA sequence:UniProtKB:P03959;locus_tag=DPPHGBEM_01340;product=Potassium-transporting ATPase potassium-binding subunit
NZ_FOSV01000003.1	Prodigal:002006	CDS	180415	180591	.	+	0	ID=DPPHGBEM_01341;inference=ab initio prediction:Prodigal:002006;locus_tag=DPPHGBEM_01341;product=hypothetical protein
NZ_FOSV01000003.1	Prodigal:002006	CDS	180657	182750	.	+	0	ID=DPPHGBEM_01342;eC_number=7.2.2.6;Name=kdpB;db_xref=COG:COG2216;gene=kdpB;inference=ab initio prediction:Prodigal:002006,similar to AA sequence:UniProtKB:P03960;locus_tag=DPPHGBEM_01342;product=Potassium-transporting ATPase ATP-binding subunit
NZ_FOSV01000003.1	Prodigal:002006	CDS	182773	183378	.	+	0	ID=DPPHGBEM_01343;Name=kdpC;db_xref=COG:COG2156;gene=kdpC;inference=ab initio prediction:Prodigal:002006,similar to AA sequence:UniProtKB:P9WKF1;locus_tag=DPPHGBEM_01343;product=Potassium-transporting ATPase KdpC subunit
NZ_FOSV01000003.1	Prodigal:002006	CDS	183389	186202	.	+	0	ID=DPPHGBEM_01344;eC_number=2.7.13.3;Name=kdpD;db_xref=COG:COG2205;gene=kdpD;inference=ab initio prediction:Prodigal:002006,similar to AA sequence:UniProtKB:P21865;locus_tag=DPPHGBEM_01344;product=Sensor protein KdpD
NZ_FOSV01000003.1	Prodigal:002006	CDS	186199	186945	.	+	0	ID=DPPHGBEM_01345;Name=kdpE;db_xref=COG:COG0745;gene=kdpE;inference=ab initio prediction:Prodigal:002006,similar to AA sequence:UniProtKB:P9WGN1;locus_tag=DPPHGBEM_01345;product=Transcriptional regulatory protein KdpE
NZ_FOSV01000003.1	Prodigal:002006	CDS	186977	187438	.	+	0	ID=DPPHGBEM_01346;Name=ptsN_1;db_xref=COG:COG1762;gene=ptsN_1;inference=ab initio prediction:Prodigal:002006,similar to AA sequence:UniProtKB:P69829;locus_tag=DPPHGBEM_01346;product=Nitrogen regulatory protein
NZ_FOSV01000003.1	Prodigal:002006	CDS	187920	188153	.	-	0	ID=DPPHGBEM_01347;inference=ab initio prediction:Prodigal:002006;locus_tag=DPPHGBEM_01347;product=hypothetical protein
NZ_FOSV01000003.1	Prodigal:002006	CDS	188331	188552	.	-	0	ID=DPPHGBEM_01348;inference=ab initio prediction:Prodigal:002006;locus_tag=DPPHGBEM_01348;product=hypothetical protein
NZ_FOSV01000003.1	Prodigal:002006	CDS	188549	188875	.	-	0	ID=DPPHGBEM_01349;inference=ab initio prediction:Prodigal:002006,similar to AA sequence:ISfinder:ISAzs24;locus_tag=DPPHGBEM_01349;product=IS3 family transposase ISAzs24
NZ_FOSV01000003.1	Aragorn:001002	tRNA	189070	189143	.	-	.	ID=DPPHGBEM_01350;inference=COORDINATES:profile:Aragorn:001002;locus_tag=DPPHGBEM_01350;product=tRNA-Gly(tcc)
NZ_FOSV01000003.1	Prodigal:002006	CDS	189334	189432	.	-	0	ID=DPPHGBEM_01351;inference=ab initio prediction:Prodigal:002006;locus_tag=DPPHGBEM_01351;product=hypothetical protein
NZ_FOSV01000003.1	Prodigal:002006	CDS	189730	189999	.	-	0	ID=DPPHGBEM_01352;inference=ab initio prediction:Prodigal:002006;locus_tag=DPPHGBEM_01352;product=hypothetical protein
NZ_FOSV01000003.1	Prodigal:002006	CDS	190249	190974	.	-	0	ID=DPPHGBEM_01353;inference=ab initio prediction:Prodigal:002006;locus_tag=DPPHGBEM_01353;product=hypothetical protein
NZ_FOSV01000003.1	Prodigal:002006	CDS	191131	192084	.	+	0	ID=DPPHGBEM_01354;eC_number=5.1.3.24;Name=nanM;gene=nanM;inference=ab initio prediction:Prodigal:002006,protein motif:HAMAP:MF_01195;locus_tag=DPPHGBEM_01354;product=N-acetylneuraminate epimerase
NZ_FOSV01000003.1	Prodigal:002006	CDS	192240	193562	.	+	0	ID=DPPHGBEM_01355;eC_number=1.4.3.24;Name=pao;gene=pao;inference=ab initio prediction:Prodigal:002006,similar to AA sequence:UniProtKB:H8ZPX1;locus_tag=DPPHGBEM_01355;product=Pseudooxynicotine oxidase
NZ_FOSV01000003.1	Prodigal:002006	CDS	193751	194377	.	+	0	ID=DPPHGBEM_01356;inference=ab initio prediction:Prodigal:002006;locus_tag=DPPHGBEM_01356;product=hypothetical protein
NZ_FOSV01000003.1	Prodigal:002006	CDS	194557	194760	.	+	0	ID=DPPHGBEM_01357;inference=ab initio prediction:Prodigal:002006;locus_tag=DPPHGBEM_01357;product=hypothetical protein
NZ_FOSV01000003.1	Prodigal:002006	CDS	194774	194884	.	-	0	ID=DPPHGBEM_01358;inference=ab initio prediction:Prodigal:002006;locus_tag=DPPHGBEM_01358;product=hypothetical protein
NZ_FOSV01000003.1	Prodigal:002006	CDS	194889	195203	.	-	0	ID=DPPHGBEM_01359;inference=ab initio prediction:Prodigal:002006;locus_tag=DPPHGBEM_01359;product=hypothetical protein
NZ_FOSV01000003.1	Prodigal:002006	CDS	195503	195649	.	+	0	ID=DPPHGBEM_01360;inference=ab initio prediction:Prodigal:002006;locus_tag=DPPHGBEM_01360;product=hypothetical protein
NZ_FOSV01000003.1	Prodigal:002006	CDS	195912	196955	.	+	0	ID=DPPHGBEM_01361;Name=sbp;db_xref=COG:COG1613;gene=sbp;inference=ab initio prediction:Prodigal:002006,similar to AA sequence:UniProtKB:P0AG78;locus_tag=DPPHGBEM_01361;product=Sulfate-binding protein
NZ_FOSV01000003.1	Prodigal:002006	CDS	196960	197814	.	+	0	ID=DPPHGBEM_01362;Name=cysT;db_xref=COG:COG0555;gene=cysT;inference=ab initio prediction:Prodigal:002006,similar to AA sequence:UniProtKB:P27367;locus_tag=DPPHGBEM_01362;product=Sulfate transport system permease protein CysT
NZ_FOSV01000003.1	Prodigal:002006	CDS	197807	198703	.	+	0	ID=DPPHGBEM_01363;Name=cysW;db_xref=COG:COG4208;gene=cysW;inference=ab initio prediction:Prodigal:002006,similar to AA sequence:UniProtKB:P0AEB0;locus_tag=DPPHGBEM_01363;product=Sulfate transport system permease protein CysW
NZ_FOSV01000003.1	Prodigal:002006	CDS	198717	199763	.	+	0	ID=DPPHGBEM_01364;eC_number=7.3.2.3;Name=cysA_1;db_xref=COG:COG1118;gene=cysA_1;inference=ab initio prediction:Prodigal:002006,similar to AA sequence:UniProtKB:P16676;locus_tag=DPPHGBEM_01364;product=Sulfate/thiosulfate import ATP-binding protein CysA
NZ_FOSV01000003.1	Prodigal:002006	CDS	199812	200420	.	-	0	ID=DPPHGBEM_01365;inference=ab initio prediction:Prodigal:002006,similar to AA sequence:UniProtKB:Q9KUP8;locus_tag=DPPHGBEM_01365;note=UPF0301 protein VC_0467;product=hypothetical protein
NZ_FOSV01000003.1	Prodigal:002006	CDS	200590	201072	.	+	0	ID=DPPHGBEM_01366;eC_number=1.11.1.15;Name=PGdx;db_xref=COG:COG0678;gene=PGdx;inference=ab initio prediction:Prodigal:002006,similar to AA sequence:UniProtKB:P44758;locus_tag=DPPHGBEM_01366;product=Hybrid peroxiredoxin hyPrx5
NZ_FOSV01000003.1	Prodigal:002006	CDS	201137	202102	.	-	0	ID=DPPHGBEM_01367;eC_number=2.7.1.39;Name=thrB;db_xref=COG:COG2334;gene=thrB;inference=ab initio prediction:Prodigal:002006,similar to AA sequence:UniProtKB:Q8UHA8;locus_tag=DPPHGBEM_01367;product=Homoserine kinase
NZ_FOSV01000003.1	Prodigal:002006	CDS	202195	203217	.	-	0	ID=DPPHGBEM_01368;eC_number=1.17.7.4;Name=ispH;db_xref=COG:COG0761;gene=ispH;inference=ab initio prediction:Prodigal:002006,similar to AA sequence:UniProtKB:P62623;locus_tag=DPPHGBEM_01368;product=4-hydroxy-3-methylbut-2-enyl diphosphate reductase
NZ_FOSV01000003.1	Prodigal:002006	CDS	203621	205519	.	+	0	ID=DPPHGBEM_01369;Name=kefC_1;db_xref=COG:COG0475;gene=kefC_1;inference=ab initio prediction:Prodigal:002006,similar to AA sequence:UniProtKB:P03819;locus_tag=DPPHGBEM_01369;product=Glutathione-regulated potassium-efflux system protein KefC
NZ_FOSV01000003.1	Prodigal:002006	CDS	205512	206957	.	+	0	ID=DPPHGBEM_01370;inference=ab initio prediction:Prodigal:002006;locus_tag=DPPHGBEM_01370;product=hypothetical protein
NZ_FOSV01000003.1	Prodigal:002006	CDS	207124	207963	.	+	0	ID=DPPHGBEM_01371;inference=ab initio prediction:Prodigal:002006;locus_tag=DPPHGBEM_01371;product=hypothetical protein
NZ_FOSV01000003.1	Prodigal:002006	CDS	207976	208188	.	-	0	ID=DPPHGBEM_01372;inference=ab initio prediction:Prodigal:002006;locus_tag=DPPHGBEM_01372;product=hypothetical protein
NZ_FOSV01000003.1	Prodigal:002006	CDS	208318	208899	.	-	0	ID=DPPHGBEM_01373;eC_number=2.1.1.144;Name=tam_1;db_xref=COG:COG4106;gene=tam_1;inference=ab initio prediction:Prodigal:002006,similar to AA sequence:UniProtKB:P76145;locus_tag=DPPHGBEM_01373;product=Trans-aconitate 2-methyltransferase
NZ_FOSV01000003.1	Prodigal:002006	CDS	209226	209657	.	+	0	ID=DPPHGBEM_01374;Name=mscL;db_xref=COG:COG1970;gene=mscL;inference=ab initio prediction:Prodigal:002006,similar to AA sequence:UniProtKB:P0A742;locus_tag=DPPHGBEM_01374;product=Large-conductance mechanosensitive channel
NZ_FOSV01000003.1	Prodigal:002006	CDS	209678	209956	.	-	0	ID=DPPHGBEM_01375;inference=ab initio prediction:Prodigal:002006;locus_tag=DPPHGBEM_01375;product=hypothetical protein
NZ_FOSV01000003.1	Prodigal:002006	CDS	210174	210587	.	-	0	ID=DPPHGBEM_01376;inference=ab initio prediction:Prodigal:002006;locus_tag=DPPHGBEM_01376;product=hypothetical protein
NZ_FOSV01000003.1	Prodigal:002006	CDS	210938	211129	.	-	0	ID=DPPHGBEM_01377;inference=ab initio prediction:Prodigal:002006;locus_tag=DPPHGBEM_01377;product=hypothetical protein
NZ_FOSV01000003.1	Prodigal:002006	CDS	211344	212738	.	-	0	ID=DPPHGBEM_01378;eC_number=2.7.-.-;Name=sasA_1;gene=sasA_1;inference=ab initio prediction:Prodigal:002006,protein motif:HAMAP:MF_01837;locus_tag=DPPHGBEM_01378;product=Adaptive-response sensory-kinase SasA
NZ_FOSV01000003.1	Prodigal:002006	CDS	212747	213487	.	-	0	ID=DPPHGBEM_01379;Name=ompR_1;gene=ompR_1;inference=ab initio prediction:Prodigal:002006,similar to AA sequence:UniProtKB:P0AA16;locus_tag=DPPHGBEM_01379;product=Transcriptional regulatory protein OmpR
NZ_FOSV01000003.1	Prodigal:002006	CDS	213487	214038	.	-	0	ID=DPPHGBEM_01380;inference=ab initio prediction:Prodigal:002006;locus_tag=DPPHGBEM_01380;product=hypothetical protein
NZ_FOSV01000003.1	Prodigal:002006	CDS	214302	215189	.	+	0	ID=DPPHGBEM_01381;eC_number=2.6.1.42;Name=ilvE_1;db_xref=COG:COG0115;gene=ilvE_1;inference=ab initio prediction:Prodigal:002006,similar to AA sequence:UniProtKB:O86428;locus_tag=DPPHGBEM_01381;product=Branched-chain-amino-acid aminotransferase
NZ_FOSV01000003.1	Prodigal:002006	CDS	215307	215552	.	+	0	ID=DPPHGBEM_01382;inference=ab initio prediction:Prodigal:002006;locus_tag=DPPHGBEM_01382;product=hypothetical protein
NZ_FOSV01000003.1	Prodigal:002006	CDS	215902	216609	.	+	0	ID=DPPHGBEM_01383;inference=ab initio prediction:Prodigal:002006;locus_tag=DPPHGBEM_01383;product=hypothetical protein
NZ_FOSV01000003.1	Prodigal:002006	CDS	216631	219078	.	-	0	ID=DPPHGBEM_01384;eC_number=5.6.2.2;Name=gyrB;gene=gyrB;inference=ab initio prediction:Prodigal:002006,similar to AA sequence:UniProtKB:B8GXQ0;locus_tag=DPPHGBEM_01384;product=DNA gyrase subunit B
NZ_FOSV01000003.1	Prodigal:002006	CDS	219307	219951	.	-	0	ID=DPPHGBEM_01385;eC_number=3.1.2.6;Name=gloC;db_xref=COG:COG0491;gene=gloC;inference=ab initio prediction:Prodigal:002006,similar to AA sequence:UniProtKB:P75849;locus_tag=DPPHGBEM_01385;product=Hydroxyacylglutathione hydrolase GloC
NZ_FOSV01000003.1	Prodigal:002006	CDS	220178	220582	.	-	0	ID=DPPHGBEM_01386;eC_number=3.1.2.-;db_xref=COG:COG1607;inference=ab initio prediction:Prodigal:002006,similar to AA sequence:UniProtKB:P44886;locus_tag=DPPHGBEM_01386;product=putative acyl-CoA thioester hydrolase
NZ_FOSV01000003.1	Prodigal:002006	CDS	220657	220800	.	-	0	ID=DPPHGBEM_01387;inference=ab initio prediction:Prodigal:002006;locus_tag=DPPHGBEM_01387;product=hypothetical protein
NZ_FOSV01000003.1	Prodigal:002006	CDS	220995	221279	.	-	0	ID=DPPHGBEM_01388;inference=ab initio prediction:Prodigal:002006;locus_tag=DPPHGBEM_01388;product=hypothetical protein
NZ_FOSV01000003.1	Prodigal:002006	CDS	221409	221594	.	-	0	ID=DPPHGBEM_01389;inference=ab initio prediction:Prodigal:002006,similar to AA sequence:UniProtKB:Q7DDI1;locus_tag=DPPHGBEM_01389;note=UPF0339 protein NMB1088;product=hypothetical protein
NZ_FOSV01000003.1	Prodigal:002006	CDS	221655	223220	.	-	0	ID=DPPHGBEM_01390;eC_number=3.6.4.13;Name=rhlE_1;gene=rhlE_1;inference=ab initio prediction:Prodigal:002006,protein motif:HAMAP:MF_00968;locus_tag=DPPHGBEM_01390;product=ATP-dependent RNA helicase RhlE
NZ_FOSV01000003.1	Prodigal:002006	CDS	223568	223804	.	-	0	ID=DPPHGBEM_01391;inference=ab initio prediction:Prodigal:002006;locus_tag=DPPHGBEM_01391;product=hypothetical protein
NZ_FOSV01000003.1	Prodigal:002006	CDS	224022	224873	.	+	0	ID=DPPHGBEM_01392;eC_number=2.8.1.2;Name=sseA;db_xref=COG:COG2897;gene=sseA;inference=ab initio prediction:Prodigal:002006,similar to AA sequence:UniProtKB:P31142;locus_tag=DPPHGBEM_01392;product=3-mercaptopyruvate sulfurtransferase
NZ_FOSV01000003.1	Prodigal:002006	CDS	225038	226747	.	+	0	ID=DPPHGBEM_01393;Name=fzlC;gene=fzlC;inference=ab initio prediction:Prodigal:002006,similar to AA sequence:UniProtKB:A0A0H3C3S1;locus_tag=DPPHGBEM_01393;product=FtsZ-localized protein C
NZ_FOSV01000003.1	Prodigal:002006	CDS	227019	228617	.	+	0	ID=DPPHGBEM_01394;Name=purH;db_xref=COG:COG0138;gene=purH;inference=ab initio prediction:Prodigal:002006,similar to AA sequence:UniProtKB:P15639;locus_tag=DPPHGBEM_01394;product=Bifunctional purine biosynthesis protein PurH
NZ_FOSV01000003.1	Prodigal:002006	CDS	229091	230011	.	+	0	ID=DPPHGBEM_01395;inference=ab initio prediction:Prodigal:002006;locus_tag=DPPHGBEM_01395;product=hypothetical protein
NZ_FOSV01000003.1	Prodigal:002006	CDS	230080	230976	.	+	0	ID=DPPHGBEM_01396;inference=ab initio prediction:Prodigal:002006;locus_tag=DPPHGBEM_01396;product=hypothetical protein
NZ_FOSV01000003.1	Prodigal:002006	CDS	231064	232635	.	-	0	ID=DPPHGBEM_01397;inference=ab initio prediction:Prodigal:002006;locus_tag=DPPHGBEM_01397;product=hypothetical protein
NZ_FOSV01000003.1	Prodigal:002006	CDS	232724	233347	.	-	0	ID=DPPHGBEM_01398;inference=ab initio prediction:Prodigal:002006;locus_tag=DPPHGBEM_01398;product=hypothetical protein
NZ_FOSV01000003.1	Prodigal:002006	CDS	233461	234252	.	+	0	ID=DPPHGBEM_01399;inference=ab initio prediction:Prodigal:002006;locus_tag=DPPHGBEM_01399;product=hypothetical protein
NZ_FOSV01000003.1	Prodigal:002006	CDS	234254	235645	.	-	0	ID=DPPHGBEM_01400;inference=ab initio prediction:Prodigal:002006;locus_tag=DPPHGBEM_01400;product=hypothetical protein
NZ_FOSV01000003.1	Prodigal:002006	CDS	236109	237206	.	-	0	ID=DPPHGBEM_01401;Name=takP;db_xref=COG:COG4663;gene=takP;inference=ab initio prediction:Prodigal:002006,similar to AA sequence:UniProtKB:Q3J1R2;locus_tag=DPPHGBEM_01401;product=Alpha-keto acid-binding periplasmic protein TakP
NZ_FOSV01000003.1	Prodigal:002006	CDS	237322	237897	.	+	0	ID=DPPHGBEM_01402;inference=ab initio prediction:Prodigal:002006;locus_tag=DPPHGBEM_01402;product=hypothetical protein
NZ_FOSV01000003.1	Prodigal:002006	CDS	237963	239078	.	-	0	ID=DPPHGBEM_01403;Name=livJ;db_xref=COG:COG0683;gene=livJ;inference=ab initio prediction:Prodigal:002006,similar to AA sequence:UniProtKB:P17215;locus_tag=DPPHGBEM_01403;product=Leu/Ile/Val/Thr-binding protein
NZ_FOSV01000003.1	Prodigal:002006	CDS	239301	239489	.	-	0	ID=DPPHGBEM_01404;inference=ab initio prediction:Prodigal:002006;locus_tag=DPPHGBEM_01404;product=hypothetical protein
NZ_FOSV01000003.1	Prodigal:002006	CDS	239763	240086	.	+	0	ID=DPPHGBEM_01405;inference=ab initio prediction:Prodigal:002006;locus_tag=DPPHGBEM_01405;product=hypothetical protein
NZ_FOSV01000003.1	Prodigal:002006	CDS	240681	242168	.	-	0	ID=DPPHGBEM_01406;inference=ab initio prediction:Prodigal:002006;locus_tag=DPPHGBEM_01406;product=hypothetical protein
NZ_FOSV01000003.1	Prodigal:002006	CDS	242173	244119	.	-	0	ID=DPPHGBEM_01407;inference=ab initio prediction:Prodigal:002006;locus_tag=DPPHGBEM_01407;product=hypothetical protein
NZ_FOSV01000003.1	Prodigal:002006	CDS	244533	245840	.	+	0	ID=DPPHGBEM_01408;inference=ab initio prediction:Prodigal:002006;locus_tag=DPPHGBEM_01408;product=hypothetical protein
NZ_FOSV01000003.1	Prodigal:002006	CDS	245896	246666	.	+	0	ID=DPPHGBEM_01409;eC_number=1.-.-.-;db_xref=COG:COG1028;inference=ab initio prediction:Prodigal:002006,similar to AA sequence:UniProtKB:P9WGR7;locus_tag=DPPHGBEM_01409;product=putative oxidoreductase
NZ_FOSV01000003.1	Prodigal:002006	CDS	246663	247517	.	+	0	ID=DPPHGBEM_01410;eC_number=2.1.2.9;Name=fmt_1;gene=fmt_1;inference=ab initio prediction:Prodigal:002006,protein motif:HAMAP:MF_00182;locus_tag=DPPHGBEM_01410;product=Methionyl-tRNA formyltransferase
NZ_FOSV01000003.1	Prodigal:002006	CDS	247506	248786	.	-	0	ID=DPPHGBEM_01411;eC_number=2.5.1.-;db_xref=COG:COG2873;inference=ab initio prediction:Prodigal:002006,similar to AA sequence:UniProtKB:Q9WZY4;locus_tag=DPPHGBEM_01411;product=O-acetyl-L-homoserine sulfhydrylase
NZ_FOSV01000003.1	Prodigal:002006	CDS	249223	249792	.	+	0	ID=DPPHGBEM_01412;eC_number=7.1.1.8;Name=petA;db_xref=COG:COG0723;gene=petA;inference=ab initio prediction:Prodigal:002006,similar to AA sequence:UniProtKB:P51130;locus_tag=DPPHGBEM_01412;product=Ubiquinol-cytochrome c reductase iron-sulfur subunit
NZ_FOSV01000003.1	Prodigal:002006	CDS	249827	251119	.	+	0	ID=DPPHGBEM_01413;Name=fbcH_1;db_xref=COG:COG1290;gene=fbcH_1;inference=ab initio prediction:Prodigal:002006,similar to AA sequence:UniProtKB:P51131;locus_tag=DPPHGBEM_01413;product=Cytochrome b/c1
NZ_FOSV01000003.1	Prodigal:002006	CDS	251141	252037	.	+	0	ID=DPPHGBEM_01414;Name=fbcH_2;db_xref=COG:COG1290;gene=fbcH_2;inference=ab initio prediction:Prodigal:002006,similar to AA sequence:UniProtKB:P51131;locus_tag=DPPHGBEM_01414;product=Cytochrome b/c1
NZ_FOSV01000003.1	Prodigal:002006	CDS	252410	253285	.	+	0	ID=DPPHGBEM_01415;eC_number=2.4.2.28;Name=mtnP;db_xref=COG:COG0005;gene=mtnP;inference=ab initio prediction:Prodigal:002006,similar to AA sequence:UniProtKB:Q2RXH9;locus_tag=DPPHGBEM_01415;product=S-methyl-5'-thioadenosine phosphorylase
NZ_FOSV01000003.1	Prodigal:002006	CDS	253590	254732	.	+	0	ID=DPPHGBEM_01416;inference=ab initio prediction:Prodigal:002006;locus_tag=DPPHGBEM_01416;product=hypothetical protein
NZ_FOSV01000003.1	Prodigal:002006	CDS	254883	255467	.	+	0	ID=DPPHGBEM_01417;inference=ab initio prediction:Prodigal:002006;locus_tag=DPPHGBEM_01417;product=hypothetical protein
NZ_FOSV01000003.1	Prodigal:002006	CDS	255541	256347	.	+	0	ID=DPPHGBEM_01418;inference=ab initio prediction:Prodigal:002006;locus_tag=DPPHGBEM_01418;product=hypothetical protein
NZ_FOSV01000003.1	Prodigal:002006	CDS	256486	257151	.	+	0	ID=DPPHGBEM_01419;inference=ab initio prediction:Prodigal:002006;locus_tag=DPPHGBEM_01419;product=hypothetical protein
NZ_FOSV01000003.1	Prodigal:002006	CDS	257434	257760	.	-	0	ID=DPPHGBEM_01420;inference=ab initio prediction:Prodigal:002006;locus_tag=DPPHGBEM_01420;product=hypothetical protein
NZ_FOSV01000003.1	Prodigal:002006	CDS	257935	258420	.	-	0	ID=DPPHGBEM_01421;inference=ab initio prediction:Prodigal:002006;locus_tag=DPPHGBEM_01421;product=hypothetical protein
NZ_FOSV01000003.1	Prodigal:002006	CDS	258709	261261	.	+	0	ID=DPPHGBEM_01422;eC_number=2.7.-.-;Name=sasA_2;gene=sasA_2;inference=ab initio prediction:Prodigal:002006,protein motif:HAMAP:MF_01837;locus_tag=DPPHGBEM_01422;product=Adaptive-response sensory-kinase SasA
NZ_FOSV01000003.1	Prodigal:002006	CDS	261509	263461	.	+	0	ID=DPPHGBEM_01423;eC_number=6.2.1.1;Name=acsA_1;db_xref=COG:COG0365;gene=acsA_1;inference=ab initio prediction:Prodigal:002006,similar to AA sequence:UniProtKB:Q89WV5;locus_tag=DPPHGBEM_01423;product=Acetyl-coenzyme A synthetase
NZ_FOSV01000003.1	Prodigal:002006	CDS	263565	263954	.	+	0	ID=DPPHGBEM_01424;inference=ab initio prediction:Prodigal:002006;locus_tag=DPPHGBEM_01424;product=hypothetical protein
NZ_FOSV01000003.1	Prodigal:002006	CDS	263951	265639	.	+	0	ID=DPPHGBEM_01425;Name=actP_1;db_xref=COG:COG4147;gene=actP_1;inference=ab initio prediction:Prodigal:002006,similar to AA sequence:UniProtKB:P32705;locus_tag=DPPHGBEM_01425;product=Cation/acetate symporter ActP
NZ_FOSV01000003.1	Prodigal:002006	CDS	265723	266208	.	-	0	ID=DPPHGBEM_01426;inference=ab initio prediction:Prodigal:002006;locus_tag=DPPHGBEM_01426;product=hypothetical protein
NZ_FOSV01000003.1	Prodigal:002006	CDS	266305	267267	.	-	0	ID=DPPHGBEM_01427;inference=ab initio prediction:Prodigal:002006;locus_tag=DPPHGBEM_01427;product=hypothetical protein
NZ_FOSV01000003.1	Prodigal:002006	CDS	267304	268050	.	+	0	ID=DPPHGBEM_01428;eC_number=2.4.1.129;Name=mtgA_2;db_xref=COG:COG0744;gene=mtgA_2;inference=ab initio prediction:Prodigal:002006,similar to AA sequence:UniProtKB:P46022;locus_tag=DPPHGBEM_01428;product=Biosynthetic peptidoglycan transglycosylase
NZ_FOSV01000003.1	Prodigal:002006	CDS	268171	270198	.	+	0	ID=DPPHGBEM_01429;eC_number=6.1.1.3;Name=thrS;db_xref=COG:COG0441;gene=thrS;inference=ab initio prediction:Prodigal:002006,similar to AA sequence:UniProtKB:P0A8M3;locus_tag=DPPHGBEM_01429;product=Threonine--tRNA ligase
NZ_FOSV01000003.1	Prodigal:002006	CDS	270217	270537	.	-	0	ID=DPPHGBEM_01430;Name=yidD;gene=yidD;inference=ab initio prediction:Prodigal:002006,protein motif:HAMAP:MF_00386;locus_tag=DPPHGBEM_01430;product=Putative membrane protein insertion efficiency factor
NZ_FOSV01000003.1	Prodigal:002006	CDS	270534	270992	.	-	0	ID=DPPHGBEM_01431;inference=ab initio prediction:Prodigal:002006;locus_tag=DPPHGBEM_01431;product=hypothetical protein
NZ_FOSV01000003.1	Prodigal:002006	CDS	271214	272023	.	+	0	ID=DPPHGBEM_01432;eC_number=3.5.4.16;Name=folE;gene=folE;inference=ab initio prediction:Prodigal:002006,protein motif:HAMAP:MF_00223;locus_tag=DPPHGBEM_01432;product=GTP cyclohydrolase 1
NZ_FOSV01000003.1	Prodigal:002006	CDS	272034	272450	.	+	0	ID=DPPHGBEM_01433;eC_number=3.5.4.19;Name=hisI;db_xref=COG:COG0139;gene=hisI;inference=ab initio prediction:Prodigal:002006,similar to AA sequence:UniProtKB:P9WMM7;locus_tag=DPPHGBEM_01433;product=Phosphoribosyl-AMP cyclohydrolase
NZ_FOSV01000003.1	Prodigal:002006	CDS	272447	273508	.	+	0	ID=DPPHGBEM_01434;db_xref=COG:COG1752;inference=ab initio prediction:Prodigal:002006,similar to AA sequence:UniProtKB:P9WIY9;locus_tag=DPPHGBEM_01434;product=putative NTE family protein
NZ_FOSV01000003.1	Prodigal:002006	CDS	273599	274585	.	-	0	ID=DPPHGBEM_01435;inference=ab initio prediction:Prodigal:002006;locus_tag=DPPHGBEM_01435;product=hypothetical protein
NZ_FOSV01000003.1	Prodigal:002006	CDS	274708	275787	.	-	0	ID=DPPHGBEM_01436;inference=ab initio prediction:Prodigal:002006,similar to AA sequence:UniProtKB:Q881J7;locus_tag=DPPHGBEM_01436;product=Blue-light-activated protein
NZ_FOSV01000003.1	Prodigal:002006	CDS	275888	276577	.	-	0	ID=DPPHGBEM_01437;inference=ab initio prediction:Prodigal:002006;locus_tag=DPPHGBEM_01437;product=hypothetical protein
NZ_FOSV01000003.1	Prodigal:002006	CDS	276803	277465	.	-	0	ID=DPPHGBEM_01438;inference=ab initio prediction:Prodigal:002006;locus_tag=DPPHGBEM_01438;product=hypothetical protein
NZ_FOSV01000003.1	Prodigal:002006	CDS	277846	278457	.	-	0	ID=DPPHGBEM_01439;inference=ab initio prediction:Prodigal:002006;locus_tag=DPPHGBEM_01439;product=hypothetical protein
NZ_FOSV01000003.1	Prodigal:002006	CDS	278636	279283	.	-	0	ID=DPPHGBEM_01440;inference=ab initio prediction:Prodigal:002006;locus_tag=DPPHGBEM_01440;product=hypothetical protein
NZ_FOSV01000003.1	Prodigal:002006	CDS	279661	280476	.	+	0	ID=DPPHGBEM_01441;inference=ab initio prediction:Prodigal:002006;locus_tag=DPPHGBEM_01441;product=hypothetical protein
NZ_FOSV01000003.1	Prodigal:002006	CDS	280629	281507	.	+	0	ID=DPPHGBEM_01442;inference=ab initio prediction:Prodigal:002006;locus_tag=DPPHGBEM_01442;product=hypothetical protein
NZ_FOSV01000003.1	Prodigal:002006	CDS	281739	282170	.	+	0	ID=DPPHGBEM_01443;eC_number=1.1.1.205;Name=IMPDH_1;gene=IMPDH_1;inference=ab initio prediction:Prodigal:002006,protein motif:HAMAP:MF_01964;locus_tag=DPPHGBEM_01443;product=Inosine-5'-monophosphate dehydrogenase
NZ_FOSV01000003.1	Prodigal:002006	CDS	282241	283359	.	-	0	ID=DPPHGBEM_01444;eC_number=1.6.99.1;Name=namA_1;db_xref=COG:COG1902;gene=namA_1;inference=ab initio prediction:Prodigal:002006,similar to AA sequence:UniProtKB:Q5KXG9;locus_tag=DPPHGBEM_01444;product=NADPH dehydrogenase
NZ_FOSV01000003.1	Prodigal:002006	CDS	283493	284485	.	+	0	ID=DPPHGBEM_01445;eC_number=1.8.5.7;Name=yqjG;db_xref=COG:COG0435;gene=yqjG;inference=ab initio prediction:Prodigal:002006,similar to AA sequence:UniProtKB:P42620;locus_tag=DPPHGBEM_01445;product=Glutathionyl-hydroquinone reductase YqjG
NZ_FOSV01000003.1	Prodigal:002006	CDS	284610	285128	.	+	0	ID=DPPHGBEM_01446;inference=ab initio prediction:Prodigal:002006;locus_tag=DPPHGBEM_01446;product=hypothetical protein
NZ_FOSV01000003.1	Prodigal:002006	CDS	285252	286172	.	+	0	ID=DPPHGBEM_01447;Name=cnoX;db_xref=COG:COG3118;gene=cnoX;inference=ab initio prediction:Prodigal:002006,similar to AA sequence:UniProtKB:P77395;locus_tag=DPPHGBEM_01447;product=Chaperedoxin
NZ_FOSV01000003.1	Prodigal:002006	CDS	286210	286884	.	+	0	ID=DPPHGBEM_01448;eC_number=3.4.21.53;Name=lon2;db_xref=COG:COG0466;gene=lon2;inference=ab initio prediction:Prodigal:002006,similar to AA sequence:UniProtKB:P36774;locus_tag=DPPHGBEM_01448;product=Lon protease 2
NZ_FOSV01000003.1	Prodigal:002006	CDS	286953	287159	.	+	0	ID=DPPHGBEM_01449;inference=ab initio prediction:Prodigal:002006,similar to AA sequence:UniProtKB:A1IQS5;locus_tag=DPPHGBEM_01449;note=UPF0434 protein NMA0874;product=hypothetical protein
NZ_FOSV01000003.1	Prodigal:002006	CDS	287184	288053	.	-	0	ID=DPPHGBEM_01450;inference=ab initio prediction:Prodigal:002006;locus_tag=DPPHGBEM_01450;product=hypothetical protein
NZ_FOSV01000003.1	Prodigal:002006	CDS	288050	290122	.	-	0	ID=DPPHGBEM_01451;inference=ab initio prediction:Prodigal:002006;locus_tag=DPPHGBEM_01451;product=hypothetical protein
NZ_FOSV01000003.1	Prodigal:002006	CDS	290119	292023	.	-	0	ID=DPPHGBEM_01452;inference=ab initio prediction:Prodigal:002006;locus_tag=DPPHGBEM_01452;product=hypothetical protein
NZ_FOSV01000003.1	Prodigal:002006	CDS	292023	292718	.	-	0	ID=DPPHGBEM_01453;inference=ab initio prediction:Prodigal:002006;locus_tag=DPPHGBEM_01453;product=hypothetical protein
NZ_FOSV01000003.1	Prodigal:002006	CDS	292738	294129	.	-	0	ID=DPPHGBEM_01454;eC_number=3.5.1.18;Name=dapE_1;db_xref=COG:COG0624;gene=dapE_1;inference=ab initio prediction:Prodigal:002006,similar to AA sequence:UniProtKB:Q9JYL2;locus_tag=DPPHGBEM_01454;product=Succinyl-diaminopimelate desuccinylase
NZ_FOSV01000003.1	Prodigal:002006	CDS	294493	295017	.	+	0	ID=DPPHGBEM_01455;eC_number=1.2.99.6;Name=paoA_3;db_xref=COG:COG2080;gene=paoA_3;inference=ab initio prediction:Prodigal:002006,similar to AA sequence:UniProtKB:P77165;locus_tag=DPPHGBEM_01455;product=Aldehyde oxidoreductase iron-sulfur-binding subunit PaoA
NZ_FOSV01000003.1	Prodigal:002006	CDS	295014	296027	.	+	0	ID=DPPHGBEM_01456;eC_number=1.2.99.6;Name=paoB_3;db_xref=COG:COG1319;gene=paoB_3;inference=ab initio prediction:Prodigal:002006,similar to AA sequence:UniProtKB:P77324;locus_tag=DPPHGBEM_01456;product=Aldehyde oxidoreductase FAD-binding subunit PaoB
NZ_FOSV01000003.1	Prodigal:002006	CDS	296038	298299	.	+	0	ID=DPPHGBEM_01457;eC_number=1.2.99.6;Name=paoC_3;db_xref=COG:COG1529;gene=paoC_3;inference=ab initio prediction:Prodigal:002006,similar to AA sequence:UniProtKB:P77489;locus_tag=DPPHGBEM_01457;product=Aldehyde oxidoreductase molybdenum-binding subunit PaoC
NZ_FOSV01000003.1	Prodigal:002006	CDS	298432	298800	.	+	0	ID=DPPHGBEM_01458;Name=crcB;db_xref=COG:COG0239;gene=crcB;inference=ab initio prediction:Prodigal:002006,similar to AA sequence:UniProtKB:P37002;locus_tag=DPPHGBEM_01458;product=Putative fluoride ion transporter CrcB
NZ_FOSV01000003.1	Prodigal:002006	CDS	298812	299462	.	+	0	ID=DPPHGBEM_01459;eC_number=3.4.13.22;Name=vanX;gene=vanX;inference=ab initio prediction:Prodigal:002006,similar to AA sequence:UniProtKB:Q06241;locus_tag=DPPHGBEM_01459;product=D-alanyl-D-alanine dipeptidase
NZ_FOSV01000003.1	Prodigal:002006	CDS	299631	299855	.	+	0	ID=DPPHGBEM_01460;inference=ab initio prediction:Prodigal:002006;locus_tag=DPPHGBEM_01460;product=hypothetical protein
NZ_FOSV01000003.1	Prodigal:002006	CDS	299852	300181	.	+	0	ID=DPPHGBEM_01461;inference=ab initio prediction:Prodigal:002006;locus_tag=DPPHGBEM_01461;product=hypothetical protein
NZ_FOSV01000003.1	Prodigal:002006	CDS	300278	300430	.	+	0	ID=DPPHGBEM_01462;inference=ab initio prediction:Prodigal:002006;locus_tag=DPPHGBEM_01462;product=hypothetical protein
NZ_FOSV01000003.1	Prodigal:002006	CDS	300525	301337	.	-	0	ID=DPPHGBEM_01463;Name=efeU;db_xref=COG:COG0672;gene=efeU;inference=ab initio prediction:Prodigal:002006,similar to AA sequence:UniProtKB:P39595;locus_tag=DPPHGBEM_01463;product=Ferrous iron permease EfeU
NZ_FOSV01000003.1	Prodigal:002006	CDS	301777	302028	.	+	0	ID=DPPHGBEM_01464;inference=ab initio prediction:Prodigal:002006;locus_tag=DPPHGBEM_01464;product=hypothetical protein
NZ_FOSV01000003.1	Prodigal:002006	CDS	302148	302609	.	+	0	ID=DPPHGBEM_01465;inference=ab initio prediction:Prodigal:002006;locus_tag=DPPHGBEM_01465;product=hypothetical protein
NZ_FOSV01000003.1	Prodigal:002006	CDS	302718	303614	.	+	0	ID=DPPHGBEM_01466;eC_number=3.5.1.44;Name=cheB_2;gene=cheB_2;inference=ab initio prediction:Prodigal:002006,protein motif:HAMAP:MF_00099;locus_tag=DPPHGBEM_01466;product=Protein-glutamate methylesterase/protein-glutamine glutaminase
NZ_FOSV01000003.1	Prodigal:002006	CDS	303869	304570	.	+	0	ID=DPPHGBEM_01467;inference=ab initio prediction:Prodigal:002006;locus_tag=DPPHGBEM_01467;product=hypothetical protein
NZ_FOSV01000003.1	Prodigal:002006	CDS	304586	305734	.	-	0	ID=DPPHGBEM_01468;inference=ab initio prediction:Prodigal:002006;locus_tag=DPPHGBEM_01468;product=hypothetical protein
NZ_FOSV01000003.1	Prodigal:002006	CDS	305827	306981	.	+	0	ID=DPPHGBEM_01469;eC_number=2.4.1.290;Name=pglA;gene=pglA;inference=ab initio prediction:Prodigal:002006,similar to AA sequence:UniProtKB:Q0P9C9;locus_tag=DPPHGBEM_01469;product=N%2CN'-diacetylbacillosaminyl-diphospho-undecaprenol alpha-1%2C3-N-acetylgalactosaminyltransferase
NZ_FOSV01000003.1	Prodigal:002006	CDS	306978	307640	.	+	0	ID=DPPHGBEM_01470;inference=ab initio prediction:Prodigal:002006;locus_tag=DPPHGBEM_01470;product=hypothetical protein
NZ_FOSV01000003.1	minced:0.4.2	repeat_region	310407	310852	.	.	.	note=CRISPR with 7 repeat units;rpt_family=CRISPR;rpt_type=direct;rpt_unit_seq=CAGCAGATGCAGGCGCAGCAGGC
NZ_FOSV01000003.1	Prodigal:002006	CDS	311119	312414	.	+	0	ID=DPPHGBEM_01471;Name=nupX;db_xref=COG:COG1972;gene=nupX;inference=ab initio prediction:Prodigal:002006,similar to AA sequence:UniProtKB:P33021;locus_tag=DPPHGBEM_01471;product=Putative nucleoside permease NupX
NZ_FOSV01000003.1	Prodigal:002006	CDS	312448	312792	.	+	0	ID=DPPHGBEM_01472;inference=ab initio prediction:Prodigal:002006;locus_tag=DPPHGBEM_01472;product=hypothetical protein
NZ_FOSV01000003.1	Prodigal:002006	CDS	312859	313545	.	-	0	ID=DPPHGBEM_01473;inference=ab initio prediction:Prodigal:002006;locus_tag=DPPHGBEM_01473;product=hypothetical protein
NZ_FOSV01000003.1	Prodigal:002006	CDS	313742	314710	.	+	0	ID=DPPHGBEM_01474;inference=ab initio prediction:Prodigal:002006;locus_tag=DPPHGBEM_01474;product=hypothetical protein
NZ_FOSV01000003.1	Prodigal:002006	CDS	314900	315148	.	-	0	ID=DPPHGBEM_01475;inference=ab initio prediction:Prodigal:002006;locus_tag=DPPHGBEM_01475;product=hypothetical protein
NZ_FOSV01000003.1	Prodigal:002006	CDS	315302	315562	.	-	0	ID=DPPHGBEM_01476;inference=ab initio prediction:Prodigal:002006;locus_tag=DPPHGBEM_01476;product=hypothetical protein
NZ_FOSV01000003.1	Prodigal:002006	CDS	315881	317797	.	-	0	ID=DPPHGBEM_01477;eC_number=6.2.1.1;Name=acsA_2;db_xref=COG:COG0365;gene=acsA_2;inference=ab initio prediction:Prodigal:002006,similar to AA sequence:UniProtKB:Q89WV5;locus_tag=DPPHGBEM_01477;product=Acetyl-coenzyme A synthetase
NZ_FOSV01000003.1	Prodigal:002006	CDS	317981	318160	.	-	0	ID=DPPHGBEM_01478;inference=ab initio prediction:Prodigal:002006;locus_tag=DPPHGBEM_01478;product=hypothetical protein
NZ_FOSV01000003.1	Prodigal:002006	CDS	318369	318629	.	+	0	ID=DPPHGBEM_01479;inference=ab initio prediction:Prodigal:002006;locus_tag=DPPHGBEM_01479;product=hypothetical protein
NZ_FOSV01000003.1	Prodigal:002006	CDS	318708	318884	.	-	0	ID=DPPHGBEM_01480;inference=ab initio prediction:Prodigal:002006;locus_tag=DPPHGBEM_01480;product=hypothetical protein
NZ_FOSV01000003.1	Prodigal:002006	CDS	319104	319601	.	+	0	ID=DPPHGBEM_01481;eC_number=5.4.99.18;Name=purE;db_xref=COG:COG0041;gene=purE;inference=ab initio prediction:Prodigal:002006,similar to AA sequence:UniProtKB:P0AG18;locus_tag=DPPHGBEM_01481;product=N5-carboxyaminoimidazole ribonucleotide mutase
NZ_FOSV01000003.1	Prodigal:002006	CDS	319619	320740	.	+	0	ID=DPPHGBEM_01482;eC_number=6.3.4.18;Name=purK;gene=purK;inference=ab initio prediction:Prodigal:002006,similar to AA sequence:UniProtKB:Q7A695;locus_tag=DPPHGBEM_01482;product=N5-carboxyaminoimidazole ribonucleotide synthase
NZ_FOSV01000003.1	Prodigal:002006	CDS	320706	321098	.	-	0	ID=DPPHGBEM_01483;inference=ab initio prediction:Prodigal:002006;locus_tag=DPPHGBEM_01483;product=hypothetical protein
NZ_FOSV01000003.1	Prodigal:002006	CDS	321390	322259	.	+	0	ID=DPPHGBEM_01484;Name=ycf3;gene=ycf3;inference=ab initio prediction:Prodigal:002006,protein motif:HAMAP:MF_00439;locus_tag=DPPHGBEM_01484;product=Photosystem I assembly protein Ycf3
NZ_FOSV01000003.1	Prodigal:002006	CDS	322416	322796	.	+	0	ID=DPPHGBEM_01485;inference=ab initio prediction:Prodigal:002006;locus_tag=DPPHGBEM_01485;product=hypothetical protein
NZ_FOSV01000003.1	Prodigal:002006	CDS	322973	323971	.	-	0	ID=DPPHGBEM_01486;eC_number=3.1.3.11;Name=glpX;db_xref=COG:COG1494;gene=glpX;inference=ab initio prediction:Prodigal:002006,similar to AA sequence:UniProtKB:Q03224;locus_tag=DPPHGBEM_01486;product=Fructose-1%2C6-bisphosphatase class 2
NZ_FOSV01000003.1	Prodigal:002006	CDS	324276	325595	.	-	0	ID=DPPHGBEM_01487;eC_number=1.1.1.3;Name=hom;db_xref=COG:COG0460;gene=hom;inference=ab initio prediction:Prodigal:002006,similar to AA sequence:UniProtKB:P19582;locus_tag=DPPHGBEM_01487;product=Homoserine dehydrogenase
NZ_FOSV01000003.1	Prodigal:002006	CDS	325798	327774	.	-	0	ID=DPPHGBEM_01488;inference=ab initio prediction:Prodigal:002006;locus_tag=DPPHGBEM_01488;product=hypothetical protein
NZ_FOSV01000003.1	Prodigal:002006	CDS	327771	328925	.	-	0	ID=DPPHGBEM_01489;eC_number=2.4.1.250;Name=mshA_3;gene=mshA_3;inference=ab initio prediction:Prodigal:002006,protein motif:HAMAP:MF_01695;locus_tag=DPPHGBEM_01489;product=D-inositol-3-phosphate glycosyltransferase
NZ_FOSV01000003.1	Prodigal:002006	CDS	328912	329709	.	-	0	ID=DPPHGBEM_01490;inference=ab initio prediction:Prodigal:002006;locus_tag=DPPHGBEM_01490;product=hypothetical protein
NZ_FOSV01000003.1	Prodigal:002006	CDS	330040	331359	.	+	0	ID=DPPHGBEM_01491;inference=ab initio prediction:Prodigal:002006;locus_tag=DPPHGBEM_01491;product=hypothetical protein
NZ_FOSV01000003.1	Prodigal:002006	CDS	331710	332126	.	+	0	ID=DPPHGBEM_01492;inference=ab initio prediction:Prodigal:002006;locus_tag=DPPHGBEM_01492;product=hypothetical protein
NZ_FOSV01000003.1	Aragorn:001002	tRNA	332592	332668	.	-	.	ID=DPPHGBEM_01493;inference=COORDINATES:profile:Aragorn:001002;locus_tag=DPPHGBEM_01493;product=tRNA-Met(cat)
NZ_FOSV01000004.1	Prodigal:002006	CDS	22	327	.	+	0	ID=DPPHGBEM_01494;inference=ab initio prediction:Prodigal:002006;locus_tag=DPPHGBEM_01494;product=hypothetical protein
NZ_FOSV01000004.1	Prodigal:002006	CDS	1062	1796	.	-	0	ID=DPPHGBEM_01495;eC_number=1.8.4.11;Name=msrA_2;gene=msrA_2;inference=ab initio prediction:Prodigal:002006,protein motif:HAMAP:MF_01401;locus_tag=DPPHGBEM_01495;product=Peptide methionine sulfoxide reductase MsrA
NZ_FOSV01000004.1	Prodigal:002006	CDS	1793	2302	.	-	0	ID=DPPHGBEM_01496;eC_number=1.8.4.12;Name=msrB_1;gene=msrB_1;inference=ab initio prediction:Prodigal:002006,protein motif:HAMAP:MF_01400;locus_tag=DPPHGBEM_01496;product=Peptide methionine sulfoxide reductase MsrB
NZ_FOSV01000004.1	Prodigal:002006	CDS	2680	3885	.	+	0	ID=DPPHGBEM_01497;eC_number=2.3.1.31;Name=metXA_1;db_xref=COG:COG2021;gene=metXA_1;inference=ab initio prediction:Prodigal:002006,similar to AA sequence:UniProtKB:Q9AAS1;locus_tag=DPPHGBEM_01497;product=Homoserine O-acetyltransferase
NZ_FOSV01000004.1	Prodigal:002006	CDS	3882	4592	.	+	0	ID=DPPHGBEM_01498;inference=ab initio prediction:Prodigal:002006;locus_tag=DPPHGBEM_01498;product=hypothetical protein
NZ_FOSV01000004.1	Prodigal:002006	CDS	4719	5504	.	-	0	ID=DPPHGBEM_01499;inference=ab initio prediction:Prodigal:002006;locus_tag=DPPHGBEM_01499;product=hypothetical protein
NZ_FOSV01000004.1	Prodigal:002006	CDS	5725	7482	.	-	0	ID=DPPHGBEM_01500;eC_number=3.4.19.13;Name=ggt;db_xref=COG:COG0405;gene=ggt;inference=ab initio prediction:Prodigal:002006,similar to AA sequence:UniProtKB:P18956;locus_tag=DPPHGBEM_01500;product=Glutathione hydrolase proenzyme
NZ_FOSV01000004.1	Prodigal:002006	CDS	7521	7805	.	-	0	ID=DPPHGBEM_01501;inference=ab initio prediction:Prodigal:002006;locus_tag=DPPHGBEM_01501;product=hypothetical protein
NZ_FOSV01000004.1	Prodigal:002006	CDS	7887	8897	.	-	0	ID=DPPHGBEM_01502;eC_number=2.3.1.41;Name=ppsC;gene=ppsC;inference=ab initio prediction:Prodigal:002006,similar to AA sequence:UniProtKB:P96202;locus_tag=DPPHGBEM_01502;product=Phthiocerol synthesis polyketide synthase type I PpsC
NZ_FOSV01000004.1	Prodigal:002006	CDS	9057	9335	.	-	0	ID=DPPHGBEM_01503;inference=ab initio prediction:Prodigal:002006;locus_tag=DPPHGBEM_01503;product=hypothetical protein
NZ_FOSV01000004.1	Prodigal:002006	CDS	9471	10022	.	-	0	ID=DPPHGBEM_01504;inference=ab initio prediction:Prodigal:002006;locus_tag=DPPHGBEM_01504;product=hypothetical protein
NZ_FOSV01000004.1	Prodigal:002006	CDS	10157	11236	.	-	0	ID=DPPHGBEM_01505;eC_number=3.-.-.-;Name=uvsE;gene=uvsE;inference=ab initio prediction:Prodigal:002006,protein motif:HAMAP:MF_00606;locus_tag=DPPHGBEM_01505;product=UV DNA damage endonuclease
NZ_FOSV01000004.1	Prodigal:002006	CDS	11283	12302	.	-	0	ID=DPPHGBEM_01506;eC_number=3.5.2.9;Name=pxpC;db_xref=COG:COG1984;gene=pxpC;inference=ab initio prediction:Prodigal:002006,similar to AA sequence:UniProtKB:P75745;locus_tag=DPPHGBEM_01506;product=5-oxoprolinase subunit C
NZ_FOSV01000004.1	Prodigal:002006	CDS	12299	13024	.	-	0	ID=DPPHGBEM_01507;eC_number=3.5.2.9;Name=pxpB;db_xref=COG:COG2049;gene=pxpB;inference=ab initio prediction:Prodigal:002006,similar to AA sequence:UniProtKB:P60495;locus_tag=DPPHGBEM_01507;product=5-oxoprolinase subunit B
NZ_FOSV01000004.1	Prodigal:002006	CDS	13070	13837	.	-	0	ID=DPPHGBEM_01508;inference=ab initio prediction:Prodigal:002006;locus_tag=DPPHGBEM_01508;product=hypothetical protein
NZ_FOSV01000004.1	Prodigal:002006	CDS	13896	14297	.	-	0	ID=DPPHGBEM_01509;inference=ab initio prediction:Prodigal:002006;locus_tag=DPPHGBEM_01509;product=hypothetical protein
NZ_FOSV01000004.1	Prodigal:002006	CDS	14294	14704	.	-	0	ID=DPPHGBEM_01510;inference=ab initio prediction:Prodigal:002006;locus_tag=DPPHGBEM_01510;product=hypothetical protein
NZ_FOSV01000004.1	Prodigal:002006	CDS	14725	15180	.	-	0	ID=DPPHGBEM_01511;inference=ab initio prediction:Prodigal:002006;locus_tag=DPPHGBEM_01511;product=hypothetical protein
NZ_FOSV01000004.1	Prodigal:002006	CDS	15776	17197	.	+	0	ID=DPPHGBEM_01512;eC_number=2.4.1.15;Name=otsA;db_xref=COG:COG0380;gene=otsA;inference=ab initio prediction:Prodigal:002006,similar to AA sequence:UniProtKB:P31677;locus_tag=DPPHGBEM_01512;product=Trehalose-6-phosphate synthase
NZ_FOSV01000004.1	Prodigal:002006	CDS	17279	19372	.	+	0	ID=DPPHGBEM_01513;eC_number=3.2.1.-;Name=glgX_1;db_xref=COG:COG1523;gene=glgX_1;inference=ab initio prediction:Prodigal:002006,similar to AA sequence:UniProtKB:P9WQ25;locus_tag=DPPHGBEM_01513;product=Glycogen operon protein GlgX 
NZ_FOSV01000004.1	Prodigal:002006	CDS	19472	20119	.	+	0	ID=DPPHGBEM_01514;eC_number=2.4.2.9;Name=upp;gene=upp;inference=ab initio prediction:Prodigal:002006,similar to AA sequence:UniProtKB:P67396;locus_tag=DPPHGBEM_01514;product=Uracil phosphoribosyltransferase
NZ_FOSV01000004.1	Prodigal:002006	CDS	20274	21185	.	-	0	ID=DPPHGBEM_01515;eC_number=1.1.1.157;Name=mmgB;db_xref=COG:COG1250;gene=mmgB;inference=ab initio prediction:Prodigal:002006,similar to AA sequence:UniProtKB:P45856;locus_tag=DPPHGBEM_01515;product=putative 3-hydroxybutyryl-CoA dehydrogenase
NZ_FOSV01000004.1	Prodigal:002006	CDS	21348	22301	.	-	0	ID=DPPHGBEM_01516;Name=etfA;db_xref=COG:COG2025;gene=etfA;inference=ab initio prediction:Prodigal:002006,similar to AA sequence:UniProtKB:P38974;locus_tag=DPPHGBEM_01516;product=Electron transfer flavoprotein subunit alpha
NZ_FOSV01000004.1	Prodigal:002006	CDS	22375	23124	.	-	0	ID=DPPHGBEM_01517;Name=etfB;gene=etfB;inference=ab initio prediction:Prodigal:002006,similar to AA sequence:UniProtKB:P38975;locus_tag=DPPHGBEM_01517;product=Electron transfer flavoprotein subunit beta
NZ_FOSV01000004.1	Prodigal:002006	CDS	23285	23857	.	-	0	ID=DPPHGBEM_01518;eC_number=2.5.1.17;db_xref=COG:COG2096;inference=ab initio prediction:Prodigal:002006,similar to AA sequence:UniProtKB:P9WP99;locus_tag=DPPHGBEM_01518;product=Corrinoid adenosyltransferase
NZ_FOSV01000004.1	Prodigal:002006	CDS	24199	24411	.	+	0	ID=DPPHGBEM_01519;inference=ab initio prediction:Prodigal:002006;locus_tag=DPPHGBEM_01519;product=hypothetical protein
NZ_FOSV01000004.1	Prodigal:002006	CDS	24489	25223	.	-	0	ID=DPPHGBEM_01520;eC_number=3.2.2.27;Name=ung;db_xref=COG:COG0692;gene=ung;inference=ab initio prediction:Prodigal:002006,similar to AA sequence:UniProtKB:P39615;locus_tag=DPPHGBEM_01520;product=Uracil-DNA glycosylase
NZ_FOSV01000004.1	Prodigal:002006	CDS	25220	26755	.	-	0	ID=DPPHGBEM_01521;eC_number=3.1.3.-;Name=mggB;db_xref=COG:COG0737;gene=mggB;inference=ab initio prediction:Prodigal:002006,similar to AA sequence:UniProtKB:A9BJC1;locus_tag=DPPHGBEM_01521;product=Mannosylglucosyl-3-phosphoglycerate phosphatase
NZ_FOSV01000004.1	Prodigal:002006	CDS	26798	27754	.	-	0	ID=DPPHGBEM_01522;eC_number=2.1.1.222;Name=COQ3_1;gene=COQ3_1;inference=ab initio prediction:Prodigal:002006,protein motif:HAMAP:MF_00472;locus_tag=DPPHGBEM_01522;product=Ubiquinone biosynthesis O-methyltransferase%2C mitochondrial
NZ_FOSV01000004.1	Prodigal:002006	CDS	27959	29029	.	+	0	ID=DPPHGBEM_01523;eC_number=4.99.1.1;Name=hemH;db_xref=COG:COG0276;gene=hemH;inference=ab initio prediction:Prodigal:002006,similar to AA sequence:UniProtKB:P23871;locus_tag=DPPHGBEM_01523;product=Ferrochelatase
NZ_FOSV01000004.1	Prodigal:002006	CDS	29034	29405	.	+	0	ID=DPPHGBEM_01524;inference=ab initio prediction:Prodigal:002006;locus_tag=DPPHGBEM_01524;product=hypothetical protein
NZ_FOSV01000004.1	Prodigal:002006	CDS	29478	30194	.	+	0	ID=DPPHGBEM_01525;Name=atpD_1;gene=atpD_1;inference=ab initio prediction:Prodigal:002006,protein motif:HAMAP:MF_01416;locus_tag=DPPHGBEM_01525;product=ATP synthase subunit delta
NZ_FOSV01000004.1	Prodigal:002006	CDS	30260	31792	.	+	0	ID=DPPHGBEM_01526;eC_number=7.1.2.2;Name=atpA;db_xref=COG:COG0056;gene=atpA;inference=ab initio prediction:Prodigal:002006,similar to AA sequence:UniProtKB:P05036;locus_tag=DPPHGBEM_01526;product=ATP synthase subunit alpha
NZ_FOSV01000004.1	Prodigal:002006	CDS	31939	32829	.	+	0	ID=DPPHGBEM_01527;Name=atpG;db_xref=COG:COG0224;gene=atpG;inference=ab initio prediction:Prodigal:002006,similar to AA sequence:UniProtKB:P72246;locus_tag=DPPHGBEM_01527;product=ATP synthase gamma chain
NZ_FOSV01000004.1	Prodigal:002006	CDS	32871	34316	.	+	0	ID=DPPHGBEM_01528;eC_number=7.1.2.2;Name=atpD_2;db_xref=COG:COG0055;gene=atpD_2;inference=ab initio prediction:Prodigal:002006,similar to AA sequence:UniProtKB:A1B8P0;locus_tag=DPPHGBEM_01528;product=ATP synthase subunit beta
NZ_FOSV01000004.1	Prodigal:002006	CDS	34394	34795	.	+	0	ID=DPPHGBEM_01529;Name=atpC;db_xref=COG:COG0355;gene=atpC;inference=ab initio prediction:Prodigal:002006,similar to AA sequence:UniProtKB:A1B8P1;locus_tag=DPPHGBEM_01529;product=ATP synthase epsilon chain
NZ_FOSV01000004.1	Prodigal:002006	CDS	34951	36213	.	-	0	ID=DPPHGBEM_01530;eC_number=2.7.7.72;Name=cca;gene=cca;inference=ab initio prediction:Prodigal:002006,similar to AA sequence:UniProtKB:Q7SIB1;locus_tag=DPPHGBEM_01530;product=CCA-adding enzyme
NZ_FOSV01000004.1	Prodigal:002006	CDS	36210	36467	.	-	0	ID=DPPHGBEM_01531;inference=ab initio prediction:Prodigal:002006;locus_tag=DPPHGBEM_01531;product=hypothetical protein
NZ_FOSV01000004.1	Prodigal:002006	CDS	36577	37281	.	-	0	ID=DPPHGBEM_01532;eC_number=3.6.1.-;Name=nudL;gene=nudL;inference=ab initio prediction:Prodigal:002006,protein motif:HAMAP:MF_01592;locus_tag=DPPHGBEM_01532;product=putative Nudix hydrolase NudL
NZ_FOSV01000004.1	Prodigal:002006	CDS	37278	37871	.	-	0	ID=DPPHGBEM_01533;inference=ab initio prediction:Prodigal:002006;locus_tag=DPPHGBEM_01533;product=hypothetical protein
NZ_FOSV01000004.1	Prodigal:002006	CDS	37916	38341	.	-	0	ID=DPPHGBEM_01534;inference=ab initio prediction:Prodigal:002006;locus_tag=DPPHGBEM_01534;product=hypothetical protein
NZ_FOSV01000004.1	Prodigal:002006	CDS	38556	39566	.	+	0	ID=DPPHGBEM_01535;inference=ab initio prediction:Prodigal:002006;locus_tag=DPPHGBEM_01535;product=hypothetical protein
NZ_FOSV01000004.1	Prodigal:002006	CDS	39580	40494	.	+	0	ID=DPPHGBEM_01536;inference=ab initio prediction:Prodigal:002006;locus_tag=DPPHGBEM_01536;product=hypothetical protein
NZ_FOSV01000004.1	Prodigal:002006	CDS	40508	43342	.	+	0	ID=DPPHGBEM_01537;inference=ab initio prediction:Prodigal:002006;locus_tag=DPPHGBEM_01537;product=hypothetical protein
NZ_FOSV01000004.1	Prodigal:002006	CDS	43626	45716	.	+	0	ID=DPPHGBEM_01538;inference=ab initio prediction:Prodigal:002006;locus_tag=DPPHGBEM_01538;product=hypothetical protein
NZ_FOSV01000004.1	Prodigal:002006	CDS	45834	49130	.	+	0	ID=DPPHGBEM_01539;eC_number=2.7.13.3;Name=rcsC_8;gene=rcsC_8;inference=ab initio prediction:Prodigal:002006,protein motif:HAMAP:MF_00979;locus_tag=DPPHGBEM_01539;product=Sensor histidine kinase RcsC
NZ_FOSV01000004.1	Prodigal:002006	CDS	49648	50031	.	+	0	ID=DPPHGBEM_01540;inference=ab initio prediction:Prodigal:002006;locus_tag=DPPHGBEM_01540;product=hypothetical protein
NZ_FOSV01000004.1	Prodigal:002006	CDS	50112	50282	.	+	0	ID=DPPHGBEM_01541;inference=ab initio prediction:Prodigal:002006;locus_tag=DPPHGBEM_01541;product=hypothetical protein
NZ_FOSV01000004.1	Prodigal:002006	CDS	50410	51078	.	+	0	ID=DPPHGBEM_01542;inference=ab initio prediction:Prodigal:002006;locus_tag=DPPHGBEM_01542;product=hypothetical protein
NZ_FOSV01000004.1	Prodigal:002006	CDS	51131	52204	.	-	0	ID=DPPHGBEM_01543;eC_number=6.3.2.3;Name=gshAB;gene=gshAB;inference=ab initio prediction:Prodigal:002006,protein motif:HAMAP:MF_00782;locus_tag=DPPHGBEM_01543;product=Glutathione biosynthesis bifunctional protein GshAB
NZ_FOSV01000004.1	Prodigal:002006	CDS	52348	53451	.	+	0	ID=DPPHGBEM_01544;Name=yheD;gene=yheD;inference=ab initio prediction:Prodigal:002006,similar to AA sequence:UniProtKB:O07545;locus_tag=DPPHGBEM_01544;product=Endospore coat-associated protein YheD
NZ_FOSV01000004.1	Prodigal:002006	CDS	53446	53694	.	-	0	ID=DPPHGBEM_01545;inference=ab initio prediction:Prodigal:002006;locus_tag=DPPHGBEM_01545;product=hypothetical protein
NZ_FOSV01000004.1	Prodigal:002006	CDS	54195	54350	.	-	0	ID=DPPHGBEM_01546;inference=ab initio prediction:Prodigal:002006;locus_tag=DPPHGBEM_01546;product=hypothetical protein
NZ_FOSV01000004.1	Prodigal:002006	CDS	55108	55290	.	+	0	ID=DPPHGBEM_01547;inference=ab initio prediction:Prodigal:002006;locus_tag=DPPHGBEM_01547;product=hypothetical protein
NZ_FOSV01000004.1	Prodigal:002006	CDS	55427	56326	.	+	0	ID=DPPHGBEM_01548;inference=ab initio prediction:Prodigal:002006;locus_tag=DPPHGBEM_01548;product=hypothetical protein
NZ_FOSV01000004.1	Prodigal:002006	CDS	56330	59683	.	+	0	ID=DPPHGBEM_01549;eC_number=6.2.1.54;Name=dltA_1;gene=dltA_1;inference=ab initio prediction:Prodigal:002006,protein motif:HAMAP:MF_00593;locus_tag=DPPHGBEM_01549;product=D-alanine--D-alanyl carrier protein ligase
NZ_FOSV01000004.1	Aragorn:001002	tRNA	60018	60092	.	-	.	ID=DPPHGBEM_01550;inference=COORDINATES:profile:Aragorn:001002;locus_tag=DPPHGBEM_01550;product=tRNA-Gly(ccc)
NZ_FOSV01000004.1	Prodigal:002006	CDS	60194	60673	.	-	0	ID=DPPHGBEM_01551;inference=ab initio prediction:Prodigal:002006;locus_tag=DPPHGBEM_01551;product=hypothetical protein
NZ_FOSV01000004.1	Prodigal:002006	CDS	60683	62338	.	-	0	ID=DPPHGBEM_01552;inference=ab initio prediction:Prodigal:002006,similar to AA sequence:UniProtKB:Q881J7;locus_tag=DPPHGBEM_01552;product=Blue-light-activated protein
NZ_FOSV01000004.1	Prodigal:002006	CDS	62540	62863	.	-	0	ID=DPPHGBEM_01553;inference=ab initio prediction:Prodigal:002006;locus_tag=DPPHGBEM_01553;product=hypothetical protein
NZ_FOSV01000004.1	Prodigal:002006	CDS	63266	63508	.	-	0	ID=DPPHGBEM_01554;inference=ab initio prediction:Prodigal:002006;locus_tag=DPPHGBEM_01554;product=hypothetical protein
NZ_FOSV01000004.1	Prodigal:002006	CDS	63640	64050	.	-	0	ID=DPPHGBEM_01555;Name=flbT_2;gene=flbT_2;inference=ab initio prediction:Prodigal:002006,protein motif:HAMAP:MF_00783;locus_tag=DPPHGBEM_01555;product=flagellum biosynthesis repressor protein FlbT
NZ_FOSV01000004.1	Prodigal:002006	CDS	64255	65430	.	+	0	ID=DPPHGBEM_01556;inference=ab initio prediction:Prodigal:002006;locus_tag=DPPHGBEM_01556;product=hypothetical protein
NZ_FOSV01000004.1	Prodigal:002006	CDS	65639	66826	.	+	0	ID=DPPHGBEM_01557;inference=ab initio prediction:Prodigal:002006;locus_tag=DPPHGBEM_01557;product=hypothetical protein
NZ_FOSV01000004.1	Prodigal:002006	CDS	66861	68363	.	+	0	ID=DPPHGBEM_01558;inference=ab initio prediction:Prodigal:002006;locus_tag=DPPHGBEM_01558;product=hypothetical protein
NZ_FOSV01000004.1	Prodigal:002006	CDS	68556	70259	.	+	0	ID=DPPHGBEM_01559;eC_number=1.1.5.4;Name=mqo;db_xref=COG:COG0579;gene=mqo;inference=ab initio prediction:Prodigal:002006,similar to AA sequence:UniProtKB:P33940;locus_tag=DPPHGBEM_01559;product=Malate:quinone oxidoreductase
NZ_FOSV01000004.1	Prodigal:002006	CDS	70483	73542	.	+	0	ID=DPPHGBEM_01560;eC_number=2.4.1.129;Name=mtgA_3;gene=mtgA_3;inference=ab initio prediction:Prodigal:002006,protein motif:HAMAP:MF_00766;locus_tag=DPPHGBEM_01560;product=Biosynthetic peptidoglycan transglycosylase
NZ_FOSV01000004.1	Prodigal:002006	CDS	73586	74656	.	+	0	ID=DPPHGBEM_01561;inference=ab initio prediction:Prodigal:002006;locus_tag=DPPHGBEM_01561;product=hypothetical protein
NZ_FOSV01000004.1	Prodigal:002006	CDS	74665	75024	.	+	0	ID=DPPHGBEM_01562;inference=ab initio prediction:Prodigal:002006;locus_tag=DPPHGBEM_01562;product=hypothetical protein
NZ_FOSV01000004.1	Prodigal:002006	CDS	75293	75475	.	-	0	ID=DPPHGBEM_01563;inference=ab initio prediction:Prodigal:002006;locus_tag=DPPHGBEM_01563;product=hypothetical protein
NZ_FOSV01000004.1	Prodigal:002006	CDS	75579	75947	.	-	0	ID=DPPHGBEM_01564;inference=ab initio prediction:Prodigal:002006;locus_tag=DPPHGBEM_01564;product=hypothetical protein
NZ_FOSV01000004.1	Prodigal:002006	CDS	76366	76740	.	+	0	ID=DPPHGBEM_01565;inference=ab initio prediction:Prodigal:002006;locus_tag=DPPHGBEM_01565;product=hypothetical protein
NZ_FOSV01000004.1	Prodigal:002006	CDS	76863	77768	.	-	0	ID=DPPHGBEM_01566;inference=ab initio prediction:Prodigal:002006;locus_tag=DPPHGBEM_01566;product=hypothetical protein
NZ_FOSV01000004.1	Prodigal:002006	CDS	78304	78471	.	-	0	ID=DPPHGBEM_01567;Name=rpmG;db_xref=COG:COG0267;gene=rpmG;inference=ab initio prediction:Prodigal:002006,similar to AA sequence:UniProtKB:Q6N554;locus_tag=DPPHGBEM_01567;product=50S ribosomal protein L33
NZ_FOSV01000004.1	Prodigal:002006	CDS	78729	79475	.	+	0	ID=DPPHGBEM_01568;db_xref=COG:COG0217;inference=ab initio prediction:Prodigal:002006,similar to AA sequence:UniProtKB:O67517;locus_tag=DPPHGBEM_01568;product=putative transcriptional regulatory protein
NZ_FOSV01000004.1	Prodigal:002006	CDS	79614	80507	.	+	0	ID=DPPHGBEM_01569;inference=ab initio prediction:Prodigal:002006;locus_tag=DPPHGBEM_01569;product=hypothetical protein
NZ_FOSV01000004.1	Prodigal:002006	CDS	80809	81189	.	+	0	ID=DPPHGBEM_01570;inference=ab initio prediction:Prodigal:002006;locus_tag=DPPHGBEM_01570;product=hypothetical protein
NZ_FOSV01000004.1	Prodigal:002006	CDS	81310	82374	.	-	0	ID=DPPHGBEM_01571;inference=ab initio prediction:Prodigal:002006;locus_tag=DPPHGBEM_01571;product=hypothetical protein
NZ_FOSV01000004.1	Prodigal:002006	CDS	82371	83816	.	-	0	ID=DPPHGBEM_01572;Name=ycjX;db_xref=COG:COG3106;gene=ycjX;inference=ab initio prediction:Prodigal:002006,similar to AA sequence:UniProtKB:P76046;locus_tag=DPPHGBEM_01572;product=putative protein YcjX
NZ_FOSV01000004.1	Prodigal:002006	CDS	83957	87334	.	-	0	ID=DPPHGBEM_01573;eC_number=2.7.13.3;Name=rcsC_9;gene=rcsC_9;inference=ab initio prediction:Prodigal:002006,protein motif:HAMAP:MF_00979;locus_tag=DPPHGBEM_01573;product=Sensor histidine kinase RcsC
NZ_FOSV01000004.1	Prodigal:002006	CDS	87348	88679	.	-	0	ID=DPPHGBEM_01574;inference=ab initio prediction:Prodigal:002006;locus_tag=DPPHGBEM_01574;product=hypothetical protein
NZ_FOSV01000004.1	Prodigal:002006	CDS	88993	89253	.	+	0	ID=DPPHGBEM_01575;inference=ab initio prediction:Prodigal:002006;locus_tag=DPPHGBEM_01575;product=hypothetical protein
NZ_FOSV01000004.1	Prodigal:002006	CDS	89286	89384	.	+	0	ID=DPPHGBEM_01576;inference=ab initio prediction:Prodigal:002006;locus_tag=DPPHGBEM_01576;product=hypothetical protein
NZ_FOSV01000004.1	Prodigal:002006	CDS	89479	90468	.	-	0	ID=DPPHGBEM_01577;eC_number=3.6.-.-;Name=yjiA_1;db_xref=COG:COG0523;gene=yjiA_1;inference=ab initio prediction:Prodigal:002006,similar to AA sequence:UniProtKB:P24203;locus_tag=DPPHGBEM_01577;product=P-loop guanosine triphosphatase YjiA
NZ_FOSV01000004.1	Prodigal:002006	CDS	90754	91029	.	+	0	ID=DPPHGBEM_01578;inference=ab initio prediction:Prodigal:002006;locus_tag=DPPHGBEM_01578;product=hypothetical protein
NZ_FOSV01000004.1	Prodigal:002006	CDS	91051	91635	.	-	0	ID=DPPHGBEM_01579;Name=nemR;gene=nemR;inference=ab initio prediction:Prodigal:002006,similar to AA sequence:UniProtKB:P67430;locus_tag=DPPHGBEM_01579;product=HTH-type transcriptional repressor NemR
NZ_FOSV01000004.1	Prodigal:002006	CDS	91775	92746	.	+	0	ID=DPPHGBEM_01580;eC_number=3.1.2.6;Name=gloB_2;gene=gloB_2;inference=ab initio prediction:Prodigal:002006,protein motif:HAMAP:MF_01374;locus_tag=DPPHGBEM_01580;product=Hydroxyacylglutathione hydrolase
NZ_FOSV01000004.1	Prodigal:002006	CDS	92781	93596	.	+	0	ID=DPPHGBEM_01581;inference=ab initio prediction:Prodigal:002006;locus_tag=DPPHGBEM_01581;product=hypothetical protein
NZ_FOSV01000004.1	Prodigal:002006	CDS	93601	94179	.	+	0	ID=DPPHGBEM_01582;inference=ab initio prediction:Prodigal:002006;locus_tag=DPPHGBEM_01582;product=hypothetical protein
NZ_FOSV01000004.1	Prodigal:002006	CDS	94191	94577	.	+	0	ID=DPPHGBEM_01583;inference=ab initio prediction:Prodigal:002006;locus_tag=DPPHGBEM_01583;product=hypothetical protein
NZ_FOSV01000004.1	Prodigal:002006	CDS	94927	95751	.	+	0	ID=DPPHGBEM_01584;eC_number=2.1.2.11;Name=panB;db_xref=COG:COG0413;gene=panB;inference=ab initio prediction:Prodigal:002006,similar to AA sequence:UniProtKB:Q9X712;locus_tag=DPPHGBEM_01584;product=3-methyl-2-oxobutanoate hydroxymethyltransferase
NZ_FOSV01000004.1	Prodigal:002006	CDS	95769	95924	.	+	0	ID=DPPHGBEM_01585;inference=ab initio prediction:Prodigal:002006;locus_tag=DPPHGBEM_01585;product=hypothetical protein
NZ_FOSV01000004.1	Prodigal:002006	CDS	95950	96276	.	+	0	ID=DPPHGBEM_01586;inference=ab initio prediction:Prodigal:002006;locus_tag=DPPHGBEM_01586;product=hypothetical protein
NZ_FOSV01000004.1	Prodigal:002006	CDS	96351	96809	.	+	0	ID=DPPHGBEM_01587;inference=ab initio prediction:Prodigal:002006;locus_tag=DPPHGBEM_01587;product=hypothetical protein
NZ_FOSV01000004.1	Prodigal:002006	CDS	96910	97395	.	+	0	ID=DPPHGBEM_01588;inference=ab initio prediction:Prodigal:002006;locus_tag=DPPHGBEM_01588;product=hypothetical protein
NZ_FOSV01000004.1	Prodigal:002006	CDS	97666	99021	.	+	0	ID=DPPHGBEM_01589;eC_number=1.14.-.-;inference=ab initio prediction:Prodigal:002006,similar to AA sequence:UniProtKB:P9WPN3;locus_tag=DPPHGBEM_01589;product=Putative cytochrome P450 132
NZ_FOSV01000004.1	Prodigal:002006	CDS	99132	99422	.	-	0	ID=DPPHGBEM_01590;inference=ab initio prediction:Prodigal:002006;locus_tag=DPPHGBEM_01590;product=hypothetical protein
NZ_FOSV01000004.1	Prodigal:002006	CDS	99707	99985	.	-	0	ID=DPPHGBEM_01591;Name=minE;db_xref=COG:COG0851;gene=minE;inference=ab initio prediction:Prodigal:002006,similar to AA sequence:UniProtKB:P58152;locus_tag=DPPHGBEM_01591;product=Cell division topological specificity factor
NZ_FOSV01000004.1	Prodigal:002006	CDS	99982	100797	.	-	0	ID=DPPHGBEM_01592;Name=minD;db_xref=COG:COG2894;gene=minD;inference=ab initio prediction:Prodigal:002006,similar to AA sequence:UniProtKB:Q7DDS7;locus_tag=DPPHGBEM_01592;product=Septum site-determining protein MinD
NZ_FOSV01000004.1	Prodigal:002006	CDS	100809	101447	.	-	0	ID=DPPHGBEM_01593;Name=minC_1;db_xref=COG:COG0850;gene=minC_1;inference=ab initio prediction:Prodigal:002006,similar to AA sequence:UniProtKB:P65359;locus_tag=DPPHGBEM_01593;product=Septum site-determining protein MinC
NZ_FOSV01000004.1	Prodigal:002006	CDS	101751	102785	.	-	0	ID=DPPHGBEM_01594;inference=ab initio prediction:Prodigal:002006;locus_tag=DPPHGBEM_01594;product=hypothetical protein
NZ_FOSV01000004.1	Prodigal:002006	CDS	103072	104226	.	+	0	ID=DPPHGBEM_01595;inference=ab initio prediction:Prodigal:002006;locus_tag=DPPHGBEM_01595;product=hypothetical protein
NZ_FOSV01000004.1	Prodigal:002006	CDS	104269	105000	.	-	0	ID=DPPHGBEM_01596;Name=minC_2;db_xref=COG:COG0850;gene=minC_2;inference=ab initio prediction:Prodigal:002006,similar to AA sequence:UniProtKB:P65359;locus_tag=DPPHGBEM_01596;product=Septum site-determining protein MinC
NZ_FOSV01000004.1	Prodigal:002006	CDS	105037	106401	.	-	0	ID=DPPHGBEM_01597;inference=ab initio prediction:Prodigal:002006;locus_tag=DPPHGBEM_01597;product=hypothetical protein
NZ_FOSV01000004.1	Prodigal:002006	CDS	106598	108424	.	+	0	ID=DPPHGBEM_01598;Name=typA;db_xref=COG:COG1217;gene=typA;inference=ab initio prediction:Prodigal:002006,similar to AA sequence:UniProtKB:P32132;locus_tag=DPPHGBEM_01598;product=GTP-binding protein TypA/BipA
NZ_FOSV01000004.1	Prodigal:002006	CDS	108595	108762	.	-	0	ID=DPPHGBEM_01599;inference=ab initio prediction:Prodigal:002006;locus_tag=DPPHGBEM_01599;product=hypothetical protein
NZ_FOSV01000004.1	Prodigal:002006	CDS	108815	109726	.	-	0	ID=DPPHGBEM_01600;eC_number=1.1.1.281;Name=rmd;gene=rmd;inference=ab initio prediction:Prodigal:002006,similar to AA sequence:UniProtKB:Q6T1X6;locus_tag=DPPHGBEM_01600;product=GDP-6-deoxy-D-mannose reductase
NZ_FOSV01000004.1	Prodigal:002006	CDS	109723	110256	.	-	0	ID=DPPHGBEM_01601;eC_number=5.1.3.13;Name=rfbC_2;db_xref=COG:COG1898;gene=rfbC_2;inference=ab initio prediction:Prodigal:002006,similar to AA sequence:UniProtKB:P26394;locus_tag=DPPHGBEM_01601;product=dTDP-4-dehydrorhamnose 3%2C5-epimerase
NZ_FOSV01000004.1	Prodigal:002006	CDS	110382	111611	.	-	0	ID=DPPHGBEM_01602;inference=ab initio prediction:Prodigal:002006;locus_tag=DPPHGBEM_01602;product=hypothetical protein
NZ_FOSV01000004.1	Prodigal:002006	CDS	111608	112720	.	-	0	ID=DPPHGBEM_01603;eC_number=4.2.1.45;Name=rfbG;db_xref=COG:COG0451;gene=rfbG;inference=ab initio prediction:Prodigal:002006,similar to AA sequence:UniProtKB:P26397;locus_tag=DPPHGBEM_01603;product=CDP-glucose 4%2C6-dehydratase
NZ_FOSV01000004.1	Prodigal:002006	CDS	112720	113487	.	-	0	ID=DPPHGBEM_01604;eC_number=2.7.7.33;Name=rfbF;db_xref=COG:COG1208;gene=rfbF;inference=ab initio prediction:Prodigal:002006,similar to AA sequence:UniProtKB:Q8Z5I4;locus_tag=DPPHGBEM_01604;product=Glucose-1-phosphate cytidylyltransferase
NZ_FOSV01000004.1	Prodigal:002006	CDS	113519	115681	.	-	0	ID=DPPHGBEM_01605;inference=ab initio prediction:Prodigal:002006;locus_tag=DPPHGBEM_01605;product=hypothetical protein
NZ_FOSV01000004.1	Prodigal:002006	CDS	115915	116580	.	+	0	ID=DPPHGBEM_01606;Name=slyA_2;gene=slyA_2;inference=ab initio prediction:Prodigal:002006,protein motif:HAMAP:MF_01819;locus_tag=DPPHGBEM_01606;product=Transcriptional regulator SlyA
NZ_FOSV01000004.1	Prodigal:002006	CDS	116587	116847	.	-	0	ID=DPPHGBEM_01607;inference=ab initio prediction:Prodigal:002006;locus_tag=DPPHGBEM_01607;product=hypothetical protein
NZ_FOSV01000004.1	Prodigal:002006	CDS	117007	117933	.	+	0	ID=DPPHGBEM_01608;Name=ribN;gene=ribN;inference=ab initio prediction:Prodigal:002006,similar to AA sequence:UniProtKB:Q9KKU0;locus_tag=DPPHGBEM_01608;product=Riboflavin transporter
NZ_FOSV01000004.1	Prodigal:002006	CDS	118034	118312	.	-	0	ID=DPPHGBEM_01609;inference=ab initio prediction:Prodigal:002006;locus_tag=DPPHGBEM_01609;product=hypothetical protein
NZ_FOSV01000004.1	Prodigal:002006	CDS	118527	119777	.	-	0	ID=DPPHGBEM_01610;inference=ab initio prediction:Prodigal:002006;locus_tag=DPPHGBEM_01610;product=hypothetical protein
NZ_FOSV01000004.1	Prodigal:002006	CDS	119980	120393	.	-	0	ID=DPPHGBEM_01611;eC_number=1.8.4.12;Name=msrB_2;gene=msrB_2;inference=ab initio prediction:Prodigal:002006,similar to AA sequence:UniProtKB:Q3JRF0;locus_tag=DPPHGBEM_01611;product=Peptide methionine sulfoxide reductase MsrB
NZ_FOSV01000004.1	Prodigal:002006	CDS	120491	121696	.	-	0	ID=DPPHGBEM_01612;inference=ab initio prediction:Prodigal:002006;locus_tag=DPPHGBEM_01612;product=hypothetical protein
NZ_FOSV01000004.1	Prodigal:002006	CDS	121841	122536	.	+	0	ID=DPPHGBEM_01613;inference=ab initio prediction:Prodigal:002006;locus_tag=DPPHGBEM_01613;product=hypothetical protein
NZ_FOSV01000004.1	Prodigal:002006	CDS	122547	122903	.	-	0	ID=DPPHGBEM_01614;inference=ab initio prediction:Prodigal:002006;locus_tag=DPPHGBEM_01614;product=hypothetical protein
NZ_FOSV01000004.1	Prodigal:002006	CDS	123185	124051	.	+	0	ID=DPPHGBEM_01615;inference=ab initio prediction:Prodigal:002006;locus_tag=DPPHGBEM_01615;product=hypothetical protein
NZ_FOSV01000004.1	Prodigal:002006	CDS	124076	125572	.	-	0	ID=DPPHGBEM_01616;Name=oprB_3;db_xref=COG:COG3659;gene=oprB_3;inference=ab initio prediction:Prodigal:002006,similar to AA sequence:UniProtKB:Q51485;locus_tag=DPPHGBEM_01616;product=Porin B
NZ_FOSV01000004.1	Prodigal:002006	CDS	125784	127514	.	-	0	ID=DPPHGBEM_01617;Name=fruA;db_xref=COG:COG1299;gene=fruA;inference=ab initio prediction:Prodigal:002006,similar to AA sequence:UniProtKB:P23355;locus_tag=DPPHGBEM_01617;product=PTS system fructose-specific EIIB'BC component
NZ_FOSV01000004.1	Prodigal:002006	CDS	127588	128532	.	-	0	ID=DPPHGBEM_01618;eC_number=2.7.1.144;Name=lacC;db_xref=COG:COG1105;gene=lacC;inference=ab initio prediction:Prodigal:002006,similar to AA sequence:UniProtKB:Q833W9;locus_tag=DPPHGBEM_01618;product=Tagatose-6-phosphate kinase
NZ_FOSV01000004.1	Prodigal:002006	CDS	128536	131097	.	-	0	ID=DPPHGBEM_01619;inference=ab initio prediction:Prodigal:002006;locus_tag=DPPHGBEM_01619;product=hypothetical protein
NZ_FOSV01000004.1	Prodigal:002006	CDS	131277	132260	.	+	0	ID=DPPHGBEM_01620;Name=degA;db_xref=COG:COG1609;gene=degA;inference=ab initio prediction:Prodigal:002006,similar to AA sequence:UniProtKB:P37947;locus_tag=DPPHGBEM_01620;product=HTH-type transcriptional regulator DegA
NZ_FOSV01000004.1	Prodigal:002006	CDS	132469	135633	.	-	0	ID=DPPHGBEM_01621;Name=czcA_2;gene=czcA_2;inference=ab initio prediction:Prodigal:002006,similar to AA sequence:UniProtKB:P13511;locus_tag=DPPHGBEM_01621;product=Cobalt-zinc-cadmium resistance protein CzcA
NZ_FOSV01000004.1	Prodigal:002006	CDS	135837	137111	.	-	0	ID=DPPHGBEM_01622;Name=mdtA_3;gene=mdtA_3;inference=ab initio prediction:Prodigal:002006,protein motif:HAMAP:MF_01422;locus_tag=DPPHGBEM_01622;product=Multidrug resistance protein MdtA
NZ_FOSV01000004.1	Prodigal:002006	CDS	138450	144041	.	-	0	ID=DPPHGBEM_01623;inference=ab initio prediction:Prodigal:002006;locus_tag=DPPHGBEM_01623;product=hypothetical protein
NZ_FOSV01000004.1	Prodigal:002006	CDS	144497	145681	.	+	0	ID=DPPHGBEM_01624;inference=ab initio prediction:Prodigal:002006;locus_tag=DPPHGBEM_01624;product=hypothetical protein
NZ_FOSV01000004.1	Prodigal:002006	CDS	145681	147075	.	+	0	ID=DPPHGBEM_01625;inference=ab initio prediction:Prodigal:002006;locus_tag=DPPHGBEM_01625;product=hypothetical protein
NZ_FOSV01000004.1	Prodigal:002006	CDS	147345	147680	.	+	0	ID=DPPHGBEM_01626;inference=ab initio prediction:Prodigal:002006;locus_tag=DPPHGBEM_01626;product=hypothetical protein
NZ_FOSV01000004.1	Prodigal:002006	CDS	148028	149143	.	-	0	ID=DPPHGBEM_01627;inference=ab initio prediction:Prodigal:002006;locus_tag=DPPHGBEM_01627;product=hypothetical protein
NZ_FOSV01000004.1	Prodigal:002006	CDS	149302	150591	.	-	0	ID=DPPHGBEM_01628;inference=ab initio prediction:Prodigal:002006,similar to AA sequence:UniProtKB:P33015;locus_tag=DPPHGBEM_01628;note=UPF0394 inner membrane protein YeeE;product=hypothetical protein
NZ_FOSV01000004.1	Prodigal:002006	CDS	150588	151613	.	-	0	ID=DPPHGBEM_01629;eC_number=2.8.1.1;db_xref=COG:COG2897;inference=ab initio prediction:Prodigal:002006,similar to AA sequence:UniProtKB:A0R4C9;locus_tag=DPPHGBEM_01629;product=Putative thiosulfate sulfurtransferase
NZ_FOSV01000004.1	Prodigal:002006	CDS	152064	152516	.	+	0	ID=DPPHGBEM_01630;inference=ab initio prediction:Prodigal:002006;locus_tag=DPPHGBEM_01630;product=hypothetical protein
NZ_FOSV01000004.1	Prodigal:002006	CDS	152584	152817	.	-	0	ID=DPPHGBEM_01631;inference=ab initio prediction:Prodigal:002006;locus_tag=DPPHGBEM_01631;product=hypothetical protein
NZ_FOSV01000004.1	Prodigal:002006	CDS	153099	153638	.	+	0	ID=DPPHGBEM_01632;eC_number=4.2.1.147;Name=fae_1;db_xref=COG:COG1795;gene=fae_1;inference=ab initio prediction:Prodigal:002006,similar to AA sequence:UniProtKB:Q9FA38;locus_tag=DPPHGBEM_01632;product=5%2C6%2C7%2C8-tetrahydromethanopterin hydro-lyase
NZ_FOSV01000004.1	Prodigal:002006	CDS	153722	154954	.	-	0	ID=DPPHGBEM_01633;inference=ab initio prediction:Prodigal:002006;locus_tag=DPPHGBEM_01633;product=hypothetical protein
NZ_FOSV01000004.1	Prodigal:002006	CDS	154941	155279	.	-	0	ID=DPPHGBEM_01634;inference=ab initio prediction:Prodigal:002006;locus_tag=DPPHGBEM_01634;product=hypothetical protein
NZ_FOSV01000004.1	Prodigal:002006	CDS	155378	155977	.	-	0	ID=DPPHGBEM_01635;eC_number=2.5.1.17;Name=cobO;gene=cobO;inference=ab initio prediction:Prodigal:002006,similar to AA sequence:UniProtKB:P29930;locus_tag=DPPHGBEM_01635;product=Corrinoid adenosyltransferase
NZ_FOSV01000004.1	Prodigal:002006	CDS	155974	156519	.	-	0	ID=DPPHGBEM_01636;eC_number=2.7.1.156;Name=cobP;gene=cobP;inference=ab initio prediction:Prodigal:002006,similar to AA sequence:UniProtKB:P29931;locus_tag=DPPHGBEM_01636;product=Bifunctional adenosylcobalamin biosynthesis protein CobP
NZ_FOSV01000004.1	Prodigal:002006	CDS	156749	157039	.	+	0	ID=DPPHGBEM_01637;inference=ab initio prediction:Prodigal:002006;locus_tag=DPPHGBEM_01637;product=hypothetical protein
NZ_FOSV01000004.1	Prodigal:002006	CDS	157068	157823	.	+	0	ID=DPPHGBEM_01638;inference=ab initio prediction:Prodigal:002006;locus_tag=DPPHGBEM_01638;product=hypothetical protein
NZ_FOSV01000004.1	Prodigal:002006	CDS	157816	158226	.	+	0	ID=DPPHGBEM_01639;inference=ab initio prediction:Prodigal:002006;locus_tag=DPPHGBEM_01639;product=hypothetical protein
NZ_FOSV01000004.1	Prodigal:002006	CDS	158223	159257	.	+	0	ID=DPPHGBEM_01640;eC_number=3.6.-.-;Name=yjiA_2;db_xref=COG:COG0523;gene=yjiA_2;inference=ab initio prediction:Prodigal:002006,similar to AA sequence:UniProtKB:P24203;locus_tag=DPPHGBEM_01640;product=P-loop guanosine triphosphatase YjiA
NZ_FOSV01000004.1	Prodigal:002006	CDS	159296	160177	.	+	0	ID=DPPHGBEM_01641;inference=ab initio prediction:Prodigal:002006;locus_tag=DPPHGBEM_01641;product=hypothetical protein
NZ_FOSV01000004.1	Prodigal:002006	CDS	160191	163649	.	+	0	ID=DPPHGBEM_01642;inference=ab initio prediction:Prodigal:002006;locus_tag=DPPHGBEM_01642;product=hypothetical protein
NZ_FOSV01000004.1	Prodigal:002006	CDS	163646	164932	.	+	0	ID=DPPHGBEM_01643;inference=ab initio prediction:Prodigal:002006;locus_tag=DPPHGBEM_01643;product=hypothetical protein
NZ_FOSV01000004.1	Prodigal:002006	CDS	164929	165561	.	+	0	ID=DPPHGBEM_01644;eC_number=5.4.99.61;Name=cobH;gene=cobH;inference=ab initio prediction:Prodigal:002006,similar to AA sequence:UniProtKB:P21638;locus_tag=DPPHGBEM_01644;product=Precorrin-8X methylmutase
NZ_FOSV01000004.1	Prodigal:002006	CDS	165561	166355	.	+	0	ID=DPPHGBEM_01645;eC_number=2.1.1.130;Name=cobI;gene=cobI;inference=ab initio prediction:Prodigal:002006,similar to AA sequence:UniProtKB:P21639;locus_tag=DPPHGBEM_01645;product=Precorrin-2 C(20)-methyltransferase
NZ_FOSV01000004.1	Prodigal:002006	CDS	166352	167125	.	+	0	ID=DPPHGBEM_01646;eC_number=2.1.1.131;Name=cobJ;gene=cobJ;inference=ab initio prediction:Prodigal:002006,similar to AA sequence:UniProtKB:P21640;locus_tag=DPPHGBEM_01646;product=Precorrin-3B C(17)-methyltransferase
NZ_FOSV01000004.1	Prodigal:002006	CDS	167151	167681	.	-	0	ID=DPPHGBEM_01647;inference=ab initio prediction:Prodigal:002006;locus_tag=DPPHGBEM_01647;product=hypothetical protein
NZ_FOSV01000004.1	Prodigal:002006	CDS	168253	169617	.	+	0	ID=DPPHGBEM_01648;inference=ab initio prediction:Prodigal:002006;locus_tag=DPPHGBEM_01648;product=hypothetical protein
NZ_FOSV01000004.1	Prodigal:002006	CDS	169685	170845	.	+	0	ID=DPPHGBEM_01649;inference=ab initio prediction:Prodigal:002006;locus_tag=DPPHGBEM_01649;product=hypothetical protein
NZ_FOSV01000004.1	Prodigal:002006	CDS	170902	171372	.	+	0	ID=DPPHGBEM_01650;inference=ab initio prediction:Prodigal:002006;locus_tag=DPPHGBEM_01650;product=hypothetical protein
NZ_FOSV01000004.1	Prodigal:002006	CDS	171408	172673	.	+	0	ID=DPPHGBEM_01651;inference=ab initio prediction:Prodigal:002006;locus_tag=DPPHGBEM_01651;product=hypothetical protein
NZ_FOSV01000004.1	Prodigal:002006	CDS	172743	173588	.	-	0	ID=DPPHGBEM_01652;inference=ab initio prediction:Prodigal:002006;locus_tag=DPPHGBEM_01652;product=hypothetical protein
NZ_FOSV01000004.1	Prodigal:002006	CDS	173732	174439	.	-	0	ID=DPPHGBEM_01653;inference=ab initio prediction:Prodigal:002006;locus_tag=DPPHGBEM_01653;product=hypothetical protein
NZ_FOSV01000004.1	Prodigal:002006	CDS	174524	175096	.	+	0	ID=DPPHGBEM_01654;inference=ab initio prediction:Prodigal:002006;locus_tag=DPPHGBEM_01654;product=hypothetical protein
NZ_FOSV01000004.1	Prodigal:002006	CDS	175136	175453	.	+	0	ID=DPPHGBEM_01655;inference=ab initio prediction:Prodigal:002006;locus_tag=DPPHGBEM_01655;product=hypothetical protein
NZ_FOSV01000004.1	Prodigal:002006	CDS	175450	175902	.	+	0	ID=DPPHGBEM_01656;inference=ab initio prediction:Prodigal:002006;locus_tag=DPPHGBEM_01656;product=hypothetical protein
NZ_FOSV01000004.1	Prodigal:002006	CDS	175935	176345	.	+	0	ID=DPPHGBEM_01657;inference=ab initio prediction:Prodigal:002006;locus_tag=DPPHGBEM_01657;product=hypothetical protein
NZ_FOSV01000004.1	Prodigal:002006	CDS	176350	176673	.	+	0	ID=DPPHGBEM_01658;inference=ab initio prediction:Prodigal:002006;locus_tag=DPPHGBEM_01658;product=hypothetical protein
NZ_FOSV01000004.1	Prodigal:002006	CDS	176670	176906	.	+	0	ID=DPPHGBEM_01659;inference=ab initio prediction:Prodigal:002006;locus_tag=DPPHGBEM_01659;product=hypothetical protein
NZ_FOSV01000004.1	Prodigal:002006	CDS	176903	177496	.	+	0	ID=DPPHGBEM_01660;inference=ab initio prediction:Prodigal:002006;locus_tag=DPPHGBEM_01660;product=hypothetical protein
NZ_FOSV01000004.1	Prodigal:002006	CDS	177614	178249	.	+	0	ID=DPPHGBEM_01661;inference=ab initio prediction:Prodigal:002006;locus_tag=DPPHGBEM_01661;product=hypothetical protein
NZ_FOSV01000004.1	Prodigal:002006	CDS	178260	179153	.	+	0	ID=DPPHGBEM_01662;inference=ab initio prediction:Prodigal:002006;locus_tag=DPPHGBEM_01662;product=hypothetical protein
NZ_FOSV01000004.1	Prodigal:002006	CDS	179164	179616	.	+	0	ID=DPPHGBEM_01663;inference=ab initio prediction:Prodigal:002006;locus_tag=DPPHGBEM_01663;product=hypothetical protein
NZ_FOSV01000004.1	Prodigal:002006	CDS	179651	183538	.	+	0	ID=DPPHGBEM_01664;inference=ab initio prediction:Prodigal:002006;locus_tag=DPPHGBEM_01664;product=hypothetical protein
NZ_FOSV01000004.1	Prodigal:002006	CDS	183558	185084	.	+	0	ID=DPPHGBEM_01665;inference=ab initio prediction:Prodigal:002006;locus_tag=DPPHGBEM_01665;product=hypothetical protein
NZ_FOSV01000004.1	Prodigal:002006	CDS	185096	185533	.	+	0	ID=DPPHGBEM_01666;inference=ab initio prediction:Prodigal:002006;locus_tag=DPPHGBEM_01666;product=hypothetical protein
NZ_FOSV01000004.1	Prodigal:002006	CDS	185569	186153	.	+	0	ID=DPPHGBEM_01667;inference=ab initio prediction:Prodigal:002006;locus_tag=DPPHGBEM_01667;product=hypothetical protein
NZ_FOSV01000004.1	Prodigal:002006	CDS	186184	186738	.	+	0	ID=DPPHGBEM_01668;inference=ab initio prediction:Prodigal:002006;locus_tag=DPPHGBEM_01668;product=hypothetical protein
NZ_FOSV01000004.1	Prodigal:002006	CDS	186787	187140	.	+	0	ID=DPPHGBEM_01669;inference=ab initio prediction:Prodigal:002006;locus_tag=DPPHGBEM_01669;product=hypothetical protein
NZ_FOSV01000004.1	Prodigal:002006	CDS	187168	187392	.	+	0	ID=DPPHGBEM_01670;inference=ab initio prediction:Prodigal:002006;locus_tag=DPPHGBEM_01670;product=hypothetical protein
NZ_FOSV01000004.1	Prodigal:002006	CDS	187565	187936	.	+	0	ID=DPPHGBEM_01671;inference=ab initio prediction:Prodigal:002006;locus_tag=DPPHGBEM_01671;product=hypothetical protein
NZ_FOSV01000004.1	Prodigal:002006	CDS	188032	188709	.	+	0	ID=DPPHGBEM_01672;Name=phoP_1;gene=phoP_1;inference=ab initio prediction:Prodigal:002006,similar to AA sequence:UniProtKB:P23836;locus_tag=DPPHGBEM_01672;product=Transcriptional regulatory protein PhoP
NZ_FOSV01000004.1	Prodigal:002006	CDS	188743	189018	.	+	0	ID=DPPHGBEM_01673;inference=ab initio prediction:Prodigal:002006;locus_tag=DPPHGBEM_01673;product=hypothetical protein
NZ_FOSV01000004.1	Prodigal:002006	CDS	189137	190552	.	+	0	ID=DPPHGBEM_01674;eC_number=2.7.-.-;Name=sasA_3;gene=sasA_3;inference=ab initio prediction:Prodigal:002006,protein motif:HAMAP:MF_01837;locus_tag=DPPHGBEM_01674;product=Adaptive-response sensory-kinase SasA
NZ_FOSV01000004.1	Prodigal:002006	CDS	190768	192327	.	+	0	ID=DPPHGBEM_01675;inference=ab initio prediction:Prodigal:002006;locus_tag=DPPHGBEM_01675;product=hypothetical protein
NZ_FOSV01000004.1	Prodigal:002006	CDS	192480	192986	.	+	0	ID=DPPHGBEM_01676;Name=ccmE;db_xref=COG:COG2332;gene=ccmE;inference=ab initio prediction:Prodigal:002006,similar to AA sequence:UniProtKB:Q9LA01;locus_tag=DPPHGBEM_01676;product=Cytochrome c-type biogenesis protein CcmE
NZ_FOSV01000004.1	Prodigal:002006	CDS	193030	195030	.	+	0	ID=DPPHGBEM_01677;Name=ccmF;db_xref=COG:COG1138;gene=ccmF;inference=ab initio prediction:Prodigal:002006,similar to AA sequence:UniProtKB:P33927;locus_tag=DPPHGBEM_01677;product=Cytochrome c-type biogenesis protein CcmF
NZ_FOSV01000004.1	Prodigal:002006	CDS	195027	195482	.	+	0	ID=DPPHGBEM_01678;inference=ab initio prediction:Prodigal:002006;locus_tag=DPPHGBEM_01678;product=hypothetical protein
NZ_FOSV01000004.1	Prodigal:002006	CDS	195561	196223	.	+	0	ID=DPPHGBEM_01679;inference=ab initio prediction:Prodigal:002006;locus_tag=DPPHGBEM_01679;product=hypothetical protein
NZ_FOSV01000004.1	Prodigal:002006	CDS	196214	197227	.	+	0	ID=DPPHGBEM_01680;inference=ab initio prediction:Prodigal:002006;locus_tag=DPPHGBEM_01680;product=hypothetical protein
NZ_FOSV01000004.1	Prodigal:002006	CDS	197295	198023	.	+	0	ID=DPPHGBEM_01681;inference=ab initio prediction:Prodigal:002006;locus_tag=DPPHGBEM_01681;product=hypothetical protein
NZ_FOSV01000004.1	Prodigal:002006	CDS	198014	198607	.	-	0	ID=DPPHGBEM_01682;eC_number=5.4.2.11;Name=gpmA_1;gene=gpmA_1;inference=ab initio prediction:Prodigal:002006,protein motif:HAMAP:MF_01039;locus_tag=DPPHGBEM_01682;product=2%2C3-bisphosphoglycerate-dependent phosphoglycerate mutase
NZ_FOSV01000004.1	Prodigal:002006	CDS	198850	200994	.	+	0	ID=DPPHGBEM_01683;inference=ab initio prediction:Prodigal:002006;locus_tag=DPPHGBEM_01683;product=hypothetical protein
NZ_FOSV01000004.1	Prodigal:002006	CDS	201240	201788	.	+	0	ID=DPPHGBEM_01684;inference=ab initio prediction:Prodigal:002006;locus_tag=DPPHGBEM_01684;product=hypothetical protein
NZ_FOSV01000004.1	Prodigal:002006	CDS	201840	202643	.	+	0	ID=DPPHGBEM_01685;inference=ab initio prediction:Prodigal:002006;locus_tag=DPPHGBEM_01685;product=hypothetical protein
NZ_FOSV01000004.1	Prodigal:002006	CDS	202758	203078	.	-	0	ID=DPPHGBEM_01686;Name=gdx;gene=gdx;inference=ab initio prediction:Prodigal:002006,similar to AA sequence:UniProtKB:O69279;locus_tag=DPPHGBEM_01686;product=Guanidinium exporter
NZ_FOSV01000004.1	Prodigal:002006	CDS	203178	205427	.	-	0	ID=DPPHGBEM_01687;eC_number=2.4.1.129;Name=mtgA_4;gene=mtgA_4;inference=ab initio prediction:Prodigal:002006,protein motif:HAMAP:MF_00766;locus_tag=DPPHGBEM_01687;product=Biosynthetic peptidoglycan transglycosylase
NZ_FOSV01000004.1	Prodigal:002006	CDS	205431	210731	.	-	0	ID=DPPHGBEM_01688;Name=yfhM;db_xref=COG:COG2373;gene=yfhM;inference=ab initio prediction:Prodigal:002006,similar to AA sequence:UniProtKB:P76578;locus_tag=DPPHGBEM_01688;product=Alpha-2-macroglobulin
NZ_FOSV01000004.1	Prodigal:002006	CDS	210889	212364	.	+	0	ID=DPPHGBEM_01689;inference=ab initio prediction:Prodigal:002006;locus_tag=DPPHGBEM_01689;product=hypothetical protein
NZ_FOSV01000004.1	Prodigal:002006	CDS	212375	212617	.	-	0	ID=DPPHGBEM_01690;inference=ab initio prediction:Prodigal:002006;locus_tag=DPPHGBEM_01690;product=hypothetical protein
NZ_FOSV01000004.1	Prodigal:002006	CDS	212761	212958	.	+	0	ID=DPPHGBEM_01691;inference=ab initio prediction:Prodigal:002006;locus_tag=DPPHGBEM_01691;product=hypothetical protein
NZ_FOSV01000004.1	Prodigal:002006	CDS	213028	214086	.	+	0	ID=DPPHGBEM_01692;eC_number=4.2.1.22;Name=cbs;db_xref=COG:COG0031;gene=cbs;inference=ab initio prediction:Prodigal:002006,similar to AA sequence:UniProtKB:P9WP51;locus_tag=DPPHGBEM_01692;product=Putative cystathionine beta-synthase
NZ_FOSV01000004.1	Prodigal:002006	CDS	214090	214269	.	-	0	ID=DPPHGBEM_01693;inference=ab initio prediction:Prodigal:002006;locus_tag=DPPHGBEM_01693;product=hypothetical protein
NZ_FOSV01000004.1	Prodigal:002006	CDS	214492	215844	.	-	0	ID=DPPHGBEM_01694;Name=dctM;db_xref=COG:COG1593;gene=dctM;inference=ab initio prediction:Prodigal:002006,similar to AA sequence:UniProtKB:O07838;locus_tag=DPPHGBEM_01694;product=C4-dicarboxylate TRAP transporter large permease protein DctM
NZ_FOSV01000004.1	Prodigal:002006	CDS	215841	216518	.	-	0	ID=DPPHGBEM_01695;inference=ab initio prediction:Prodigal:002006;locus_tag=DPPHGBEM_01695;product=hypothetical protein
NZ_FOSV01000004.1	Prodigal:002006	CDS	216515	217549	.	-	0	ID=DPPHGBEM_01696;db_xref=COG:COG1638;inference=ab initio prediction:Prodigal:002006,similar to AA sequence:UniProtKB:Q21XD7;locus_tag=DPPHGBEM_01696;product=Solute-binding protein
NZ_FOSV01000004.1	Prodigal:002006	CDS	217728	218387	.	+	0	ID=DPPHGBEM_01697;Name=gntR;gene=gntR;inference=ab initio prediction:Prodigal:002006,similar to AA sequence:UniProtKB:Q8GAL4;locus_tag=DPPHGBEM_01697;product=putative D-xylose utilization operon transcriptional repressor
NZ_FOSV01000004.1	Prodigal:002006	CDS	218403	220556	.	-	0	ID=DPPHGBEM_01698;Name=fecA;db_xref=COG:COG4772;gene=fecA;inference=ab initio prediction:Prodigal:002006,similar to AA sequence:UniProtKB:P13036;locus_tag=DPPHGBEM_01698;product=Fe(3+) dicitrate transport protein FecA
NZ_FOSV01000004.1	Prodigal:002006	CDS	220602	220970	.	-	0	ID=DPPHGBEM_01699;inference=ab initio prediction:Prodigal:002006;locus_tag=DPPHGBEM_01699;product=hypothetical protein
NZ_FOSV01000004.1	Prodigal:002006	CDS	221054	221689	.	-	0	ID=DPPHGBEM_01700;inference=ab initio prediction:Prodigal:002006;locus_tag=DPPHGBEM_01700;product=hypothetical protein
NZ_FOSV01000004.1	Prodigal:002006	CDS	221673	222173	.	-	0	ID=DPPHGBEM_01701;inference=ab initio prediction:Prodigal:002006;locus_tag=DPPHGBEM_01701;product=hypothetical protein
NZ_FOSV01000004.1	Prodigal:002006	CDS	222293	223303	.	-	0	ID=DPPHGBEM_01702;inference=ab initio prediction:Prodigal:002006;locus_tag=DPPHGBEM_01702;product=hypothetical protein
NZ_FOSV01000004.1	Prodigal:002006	CDS	223441	223824	.	-	0	ID=DPPHGBEM_01703;inference=ab initio prediction:Prodigal:002006;locus_tag=DPPHGBEM_01703;product=hypothetical protein
NZ_FOSV01000004.1	Prodigal:002006	CDS	224162	225454	.	+	0	ID=DPPHGBEM_01704;inference=ab initio prediction:Prodigal:002006;locus_tag=DPPHGBEM_01704;product=hypothetical protein
NZ_FOSV01000004.1	Prodigal:002006	CDS	225775	226347	.	+	0	ID=DPPHGBEM_01705;Name=ecfG_1;gene=ecfG_1;inference=ab initio prediction:Prodigal:002006,similar to AA sequence:UniProtKB:B3Q6P8;locus_tag=DPPHGBEM_01705;product=ECF RNA polymerase sigma factor EcfG
NZ_FOSV01000004.1	Prodigal:002006	CDS	226469	227251	.	+	0	ID=DPPHGBEM_01706;inference=ab initio prediction:Prodigal:002006;locus_tag=DPPHGBEM_01706;product=hypothetical protein
NZ_FOSV01000004.1	Prodigal:002006	CDS	227411	228250	.	+	0	ID=DPPHGBEM_01707;inference=ab initio prediction:Prodigal:002006;locus_tag=DPPHGBEM_01707;product=hypothetical protein
NZ_FOSV01000004.1	Prodigal:002006	CDS	228255	229196	.	-	0	ID=DPPHGBEM_01708;inference=ab initio prediction:Prodigal:002006;locus_tag=DPPHGBEM_01708;product=hypothetical protein
NZ_FOSV01000004.1	Prodigal:002006	CDS	229358	229555	.	-	0	ID=DPPHGBEM_01709;inference=ab initio prediction:Prodigal:002006;locus_tag=DPPHGBEM_01709;product=hypothetical protein
NZ_FOSV01000004.1	Prodigal:002006	CDS	229632	230138	.	-	0	ID=DPPHGBEM_01710;eC_number=3.6.1.25;db_xref=COG:COG2954;inference=ab initio prediction:Prodigal:002006,similar to AA sequence:UniProtKB:A3DIJ8;locus_tag=DPPHGBEM_01710;product=Inorganic triphosphatase
NZ_FOSV01000004.1	Prodigal:002006	CDS	230279	231829	.	-	0	ID=DPPHGBEM_01711;inference=ab initio prediction:Prodigal:002006;locus_tag=DPPHGBEM_01711;product=hypothetical protein
NZ_FOSV01000004.1	Prodigal:002006	CDS	232052	233974	.	+	0	ID=DPPHGBEM_01712;inference=ab initio prediction:Prodigal:002006;locus_tag=DPPHGBEM_01712;product=hypothetical protein
NZ_FOSV01000004.1	Prodigal:002006	CDS	234290	234973	.	+	0	ID=DPPHGBEM_01713;eC_number=5.1.3.1;Name=rpe;gene=rpe;inference=ab initio prediction:Prodigal:002006,similar to AA sequence:UniProtKB:P74061;locus_tag=DPPHGBEM_01713;product=Ribulose-phosphate 3-epimerase
NZ_FOSV01000004.1	Prodigal:002006	CDS	234967	235725	.	+	0	ID=DPPHGBEM_01714;eC_number=3.1.3.-;Name=cbbY;db_xref=COG:COG0637;gene=cbbY;inference=ab initio prediction:Prodigal:002006,similar to AA sequence:UniProtKB:P95649;locus_tag=DPPHGBEM_01714;product=Protein CbbY
NZ_FOSV01000004.1	Prodigal:002006	CDS	236048	237184	.	+	0	ID=DPPHGBEM_01715;inference=ab initio prediction:Prodigal:002006;locus_tag=DPPHGBEM_01715;product=hypothetical protein
NZ_FOSV01000004.1	Prodigal:002006	CDS	237274	238101	.	+	0	ID=DPPHGBEM_01716;inference=ab initio prediction:Prodigal:002006;locus_tag=DPPHGBEM_01716;product=hypothetical protein
NZ_FOSV01000004.1	Prodigal:002006	CDS	238411	238554	.	-	0	ID=DPPHGBEM_01717;inference=ab initio prediction:Prodigal:002006;locus_tag=DPPHGBEM_01717;product=hypothetical protein
NZ_FOSV01000004.1	Prodigal:002006	CDS	238914	240308	.	+	0	ID=DPPHGBEM_01718;inference=ab initio prediction:Prodigal:002006;locus_tag=DPPHGBEM_01718;product=hypothetical protein
NZ_FOSV01000004.1	Prodigal:002006	CDS	240311	241465	.	+	0	ID=DPPHGBEM_01719;inference=ab initio prediction:Prodigal:002006;locus_tag=DPPHGBEM_01719;product=hypothetical protein
NZ_FOSV01000004.1	Prodigal:002006	CDS	241590	242015	.	-	0	ID=DPPHGBEM_01720;inference=ab initio prediction:Prodigal:002006;locus_tag=DPPHGBEM_01720;product=hypothetical protein
NZ_FOSV01000004.1	Prodigal:002006	CDS	242155	245439	.	-	0	ID=DPPHGBEM_01721;eC_number=3.6.4.-;Name=mfd_1;db_xref=COG:COG1197;gene=mfd_1;inference=ab initio prediction:Prodigal:002006,similar to AA sequence:UniProtKB:P30958;locus_tag=DPPHGBEM_01721;product=Transcription-repair-coupling factor
NZ_FOSV01000004.1	Prodigal:002006	CDS	245561	246175	.	-	0	ID=DPPHGBEM_01722;inference=ab initio prediction:Prodigal:002006;locus_tag=DPPHGBEM_01722;product=hypothetical protein
NZ_FOSV01000004.1	Prodigal:002006	CDS	246301	247785	.	+	0	ID=DPPHGBEM_01723;Name=bmr3;gene=bmr3;inference=ab initio prediction:Prodigal:002006,similar to AA sequence:UniProtKB:P96712;locus_tag=DPPHGBEM_01723;product=Multidrug resistance protein 3
NZ_FOSV01000004.1	Prodigal:002006	CDS	247877	248407	.	-	0	ID=DPPHGBEM_01724;inference=ab initio prediction:Prodigal:002006;locus_tag=DPPHGBEM_01724;product=hypothetical protein
NZ_FOSV01000004.1	Prodigal:002006	CDS	248535	250301	.	-	0	ID=DPPHGBEM_01725;Name=kefC_2;db_xref=COG:COG0475;gene=kefC_2;inference=ab initio prediction:Prodigal:002006,similar to AA sequence:UniProtKB:P03819;locus_tag=DPPHGBEM_01725;product=Glutathione-regulated potassium-efflux system protein KefC
NZ_FOSV01000004.1	Prodigal:002006	CDS	250404	251342	.	-	0	ID=DPPHGBEM_01726;inference=ab initio prediction:Prodigal:002006;locus_tag=DPPHGBEM_01726;product=hypothetical protein
NZ_FOSV01000004.1	Prodigal:002006	CDS	251944	253530	.	-	0	ID=DPPHGBEM_01727;Name=emrB_1;gene=emrB_1;inference=ab initio prediction:Prodigal:002006,similar to AA sequence:UniProtKB:P0AEJ0;locus_tag=DPPHGBEM_01727;product=Multidrug export protein EmrB
NZ_FOSV01000004.1	Prodigal:002006	CDS	253527	254717	.	-	0	ID=DPPHGBEM_01728;Name=emrA_1;gene=emrA_1;inference=ab initio prediction:Prodigal:002006,similar to AA sequence:UniProtKB:P0DPR6;locus_tag=DPPHGBEM_01728;product=Colistin resistance protein EmrA
NZ_FOSV01000004.1	Prodigal:002006	CDS	254899	255531	.	+	0	ID=DPPHGBEM_01729;inference=ab initio prediction:Prodigal:002006;locus_tag=DPPHGBEM_01729;product=hypothetical protein
NZ_FOSV01000004.1	Prodigal:002006	CDS	255677	258181	.	+	0	ID=DPPHGBEM_01730;eC_number=2.4.1.129;Name=mtgA_5;gene=mtgA_5;inference=ab initio prediction:Prodigal:002006,protein motif:HAMAP:MF_00766;locus_tag=DPPHGBEM_01730;product=Biosynthetic peptidoglycan transglycosylase
NZ_FOSV01000004.1	Prodigal:002006	CDS	258376	260073	.	+	0	ID=DPPHGBEM_01731;inference=ab initio prediction:Prodigal:002006;locus_tag=DPPHGBEM_01731;product=hypothetical protein
NZ_FOSV01000004.1	Prodigal:002006	CDS	260088	261575	.	-	0	ID=DPPHGBEM_01732;eC_number=3.2.2.4;Name=amn;db_xref=COG:COG0775;gene=amn;inference=ab initio prediction:Prodigal:002006,similar to AA sequence:UniProtKB:P0AE12;locus_tag=DPPHGBEM_01732;product=AMP nucleosidase
NZ_FOSV01000004.1	Prodigal:002006	CDS	261667	262167	.	+	0	ID=DPPHGBEM_01733;db_xref=COG:COG1720;inference=ab initio prediction:Prodigal:002006,similar to AA sequence:UniProtKB:Q6NDF6;locus_tag=DPPHGBEM_01733;product=S-adenosyl-L-methionine-binding protein
NZ_FOSV01000004.1	Prodigal:002006	CDS	262334	263755	.	+	0	ID=DPPHGBEM_01734;eC_number=1.14.15.32;Name=ptlI;db_xref=COG:COG2124;gene=ptlI;inference=ab initio prediction:Prodigal:002006,similar to AA sequence:UniProtKB:Q82IY3;locus_tag=DPPHGBEM_01734;product=Pentalenene oxygenase
NZ_FOSV01000004.1	Prodigal:002006	CDS	263745	266159	.	+	0	ID=DPPHGBEM_01735;inference=ab initio prediction:Prodigal:002006;locus_tag=DPPHGBEM_01735;product=hypothetical protein
NZ_FOSV01000004.1	Prodigal:002006	CDS	266167	267060	.	-	0	ID=DPPHGBEM_01736;Name=acuC;gene=acuC;inference=ab initio prediction:Prodigal:002006,similar to AA sequence:UniProtKB:P64376;locus_tag=DPPHGBEM_01736;product=Acetoin utilization protein AcuC
NZ_FOSV01000004.1	Prodigal:002006	CDS	267178	268347	.	+	0	ID=DPPHGBEM_01737;inference=ab initio prediction:Prodigal:002006;locus_tag=DPPHGBEM_01737;product=hypothetical protein
NZ_FOSV01000004.1	Prodigal:002006	CDS	268513	269523	.	+	0	ID=DPPHGBEM_01738;eC_number=1.1.1.94;Name=gpsA;db_xref=COG:COG0240;gene=gpsA;inference=ab initio prediction:Prodigal:002006,similar to AA sequence:UniProtKB:P9WN77;locus_tag=DPPHGBEM_01738;product=Glycerol-3-phosphate dehydrogenase [NAD(P)+]
NZ_FOSV01000004.1	Prodigal:002006	CDS	269520	270011	.	+	0	ID=DPPHGBEM_01739;inference=ab initio prediction:Prodigal:002006;locus_tag=DPPHGBEM_01739;product=hypothetical protein
NZ_FOSV01000004.1	Prodigal:002006	CDS	270323	270676	.	-	0	ID=DPPHGBEM_01740;inference=ab initio prediction:Prodigal:002006;locus_tag=DPPHGBEM_01740;product=hypothetical protein
NZ_FOSV01000004.1	Prodigal:002006	CDS	270746	271039	.	-	0	ID=DPPHGBEM_01741;inference=ab initio prediction:Prodigal:002006,similar to AA sequence:ISfinder:ISMch5;locus_tag=DPPHGBEM_01741;product=IS3 family transposase ISMch5
NZ_FOSV01000004.1	Prodigal:002006	CDS	271219	272175	.	+	0	ID=DPPHGBEM_01742;Name=cdhR_1;db_xref=COG:COG4977;gene=cdhR_1;inference=ab initio prediction:Prodigal:002006,similar to AA sequence:UniProtKB:Q9HTH5;locus_tag=DPPHGBEM_01742;product=HTH-type transcriptional regulator CdhR
NZ_FOSV01000004.1	Prodigal:002006	CDS	272279	272725	.	+	0	ID=DPPHGBEM_01743;eC_number=1.3.99.16;Name=iorA_2;gene=iorA_2;inference=ab initio prediction:Prodigal:002006,similar to AA sequence:UniProtKB:Q51697;locus_tag=DPPHGBEM_01743;product=Isoquinoline 1-oxidoreductase subunit alpha
NZ_FOSV01000004.1	Prodigal:002006	CDS	272736	274958	.	+	0	ID=DPPHGBEM_01744;eC_number=1.3.99.16;Name=iorB_1;gene=iorB_1;inference=ab initio prediction:Prodigal:002006,similar to AA sequence:UniProtKB:Q51698;locus_tag=DPPHGBEM_01744;product=Isoquinoline 1-oxidoreductase subunit beta
NZ_FOSV01000004.1	Prodigal:002006	CDS	275072	275866	.	+	0	ID=DPPHGBEM_01745;eC_number=1.1.1.276;Name=sdh;gene=sdh;inference=ab initio prediction:Prodigal:002006,similar to AA sequence:UniProtKB:Q9KWN1;locus_tag=DPPHGBEM_01745;product=Serine 3-dehydrogenase
NZ_FOSV01000004.1	Prodigal:002006	CDS	275909	276964	.	+	0	ID=DPPHGBEM_01746;Name=tehA_2;db_xref=COG:COG1275;gene=tehA_2;inference=ab initio prediction:Prodigal:002006,similar to AA sequence:UniProtKB:P25396;locus_tag=DPPHGBEM_01746;product=Tellurite resistance protein TehA
NZ_FOSV01000004.1	Prodigal:002006	CDS	277544	279301	.	+	0	ID=DPPHGBEM_01747;inference=ab initio prediction:Prodigal:002006;locus_tag=DPPHGBEM_01747;product=hypothetical protein
NZ_FOSV01000004.1	Prodigal:002006	CDS	279374	279661	.	+	0	ID=DPPHGBEM_01748;inference=ab initio prediction:Prodigal:002006;locus_tag=DPPHGBEM_01748;product=hypothetical protein
NZ_FOSV01000004.1	Aragorn:001002	tRNA	280138	280214	.	+	.	ID=DPPHGBEM_01749;inference=COORDINATES:profile:Aragorn:001002;locus_tag=DPPHGBEM_01749;product=tRNA-Arg(ccg)
NZ_FOSV01000004.1	Prodigal:002006	CDS	281359	282522	.	+	0	ID=DPPHGBEM_01750;inference=ab initio prediction:Prodigal:002006;locus_tag=DPPHGBEM_01750;product=hypothetical protein
NZ_FOSV01000020.1	Prodigal:002006	CDS	169	378	.	+	0	ID=DPPHGBEM_01751;inference=ab initio prediction:Prodigal:002006;locus_tag=DPPHGBEM_01751;product=hypothetical protein
NZ_FOSV01000020.1	Prodigal:002006	CDS	851	1864	.	-	0	ID=DPPHGBEM_01752;eC_number=5.1.3.2;Name=galE1;db_xref=COG:COG1088;gene=galE1;inference=ab initio prediction:Prodigal:002006,similar to AA sequence:UniProtKB:P9WN67;locus_tag=DPPHGBEM_01752;product=UDP-glucose 4-epimerase
NZ_FOSV01000020.1	Prodigal:002006	CDS	2323	2556	.	+	0	ID=DPPHGBEM_01753;inference=ab initio prediction:Prodigal:002006;locus_tag=DPPHGBEM_01753;product=hypothetical protein
NZ_FOSV01000020.1	Prodigal:002006	CDS	2663	3376	.	-	0	ID=DPPHGBEM_01754;inference=ab initio prediction:Prodigal:002006;locus_tag=DPPHGBEM_01754;product=hypothetical protein
NZ_FOSV01000020.1	Prodigal:002006	CDS	3566	4096	.	-	0	ID=DPPHGBEM_01755;eC_number=1.5.1.42;Name=rutF_1;db_xref=COG:COG1853;gene=rutF_1;inference=ab initio prediction:Prodigal:002006,similar to AA sequence:UniProtKB:P75893;locus_tag=DPPHGBEM_01755;product=FMN reductase (NADH) RutF
NZ_FOSV01000020.1	Prodigal:002006	CDS	4288	4431	.	-	0	ID=DPPHGBEM_01756;inference=ab initio prediction:Prodigal:002006;locus_tag=DPPHGBEM_01756;product=hypothetical protein
NZ_FOSV01000020.1	Prodigal:002006	CDS	4428	5495	.	-	0	ID=DPPHGBEM_01757;inference=ab initio prediction:Prodigal:002006;locus_tag=DPPHGBEM_01757;product=hypothetical protein
NZ_FOSV01000020.1	Prodigal:002006	CDS	5476	7002	.	-	0	ID=DPPHGBEM_01758;eC_number=1.3.99.28;Name=crtI;db_xref=COG:COG1233;gene=crtI;inference=ab initio prediction:Prodigal:002006,similar to AA sequence:UniProtKB:P17054;locus_tag=DPPHGBEM_01758;product=Phytoene desaturase (neurosporene-forming)
NZ_FOSV01000020.1	Prodigal:002006	CDS	7125	8015	.	-	0	ID=DPPHGBEM_01759;eC_number=3.1.1.10;inference=ab initio prediction:Prodigal:002006,similar to AA sequence:UniProtKB:P07383;locus_tag=DPPHGBEM_01759;product=Tropinesterase
NZ_FOSV01000020.1	Prodigal:002006	CDS	8030	9916	.	-	0	ID=DPPHGBEM_01760;eC_number=6.6.1.1;Name=bchD;db_xref=COG:COG1240;gene=bchD;inference=ab initio prediction:Prodigal:002006,similar to AA sequence:UniProtKB:P26175;locus_tag=DPPHGBEM_01760;product=Magnesium-chelatase 60 kDa subunit
NZ_FOSV01000020.1	Prodigal:002006	CDS	9921	10400	.	-	0	ID=DPPHGBEM_01761;inference=ab initio prediction:Prodigal:002006;locus_tag=DPPHGBEM_01761;product=hypothetical protein
NZ_FOSV01000020.1	Prodigal:002006	CDS	10413	11027	.	-	0	ID=DPPHGBEM_01762;inference=ab initio prediction:Prodigal:002006;locus_tag=DPPHGBEM_01762;product=hypothetical protein
NZ_FOSV01000020.1	Prodigal:002006	CDS	11253	12236	.	+	0	ID=DPPHGBEM_01763;inference=ab initio prediction:Prodigal:002006;locus_tag=DPPHGBEM_01763;product=hypothetical protein
NZ_FOSV01000020.1	Prodigal:002006	CDS	12359	12673	.	+	0	ID=DPPHGBEM_01764;inference=ab initio prediction:Prodigal:002006;locus_tag=DPPHGBEM_01764;product=hypothetical protein
NZ_FOSV01000020.1	Prodigal:002006	CDS	12753	13172	.	-	0	ID=DPPHGBEM_01765;Name=dksA;db_xref=COG:COG1734;gene=dksA;inference=ab initio prediction:Prodigal:002006,similar to AA sequence:UniProtKB:P0ABS1;locus_tag=DPPHGBEM_01765;product=RNA polymerase-binding transcription factor DksA
NZ_FOSV01000020.1	Prodigal:002006	CDS	13803	14885	.	-	0	ID=DPPHGBEM_01766;inference=ab initio prediction:Prodigal:002006;locus_tag=DPPHGBEM_01766;product=hypothetical protein
NZ_FOSV01000020.1	Prodigal:002006	CDS	14987	15931	.	-	0	ID=DPPHGBEM_01767;eC_number=1.14.13.239;Name=cntB;db_xref=COG:COG1018;gene=cntB;inference=ab initio prediction:Prodigal:002006,similar to AA sequence:UniProtKB:D0C9N8;locus_tag=DPPHGBEM_01767;product=Carnitine monooxygenase reductase subunit
NZ_FOSV01000020.1	Prodigal:002006	CDS	15928	16497	.	-	0	ID=DPPHGBEM_01768;inference=ab initio prediction:Prodigal:002006;locus_tag=DPPHGBEM_01768;product=hypothetical protein
NZ_FOSV01000020.1	Prodigal:002006	CDS	17226	18971	.	+	0	ID=DPPHGBEM_01769;inference=ab initio prediction:Prodigal:002006;locus_tag=DPPHGBEM_01769;product=hypothetical protein
NZ_FOSV01000020.1	Prodigal:002006	CDS	19081	20184	.	-	0	ID=DPPHGBEM_01770;inference=ab initio prediction:Prodigal:002006;locus_tag=DPPHGBEM_01770;product=hypothetical protein
NZ_FOSV01000020.1	Prodigal:002006	CDS	20560	21690	.	+	0	ID=DPPHGBEM_01771;eC_number=2.1.2.10;Name=gcvT_1;db_xref=COG:COG0404;gene=gcvT_1;inference=ab initio prediction:Prodigal:002006,similar to AA sequence:UniProtKB:P54378;locus_tag=DPPHGBEM_01771;product=Aminomethyltransferase
NZ_FOSV01000020.1	Prodigal:002006	CDS	21719	23074	.	+	0	ID=DPPHGBEM_01772;inference=ab initio prediction:Prodigal:002006;locus_tag=DPPHGBEM_01772;product=hypothetical protein
NZ_FOSV01000020.1	Prodigal:002006	CDS	23100	25448	.	+	0	ID=DPPHGBEM_01773;eC_number=2.1.2.10;Name=gcvT_2;gene=gcvT_2;inference=ab initio prediction:Prodigal:002006,protein motif:HAMAP:MF_00259;locus_tag=DPPHGBEM_01773;product=Aminomethyltransferase
NZ_FOSV01000020.1	Prodigal:002006	CDS	25771	26754	.	+	0	ID=DPPHGBEM_01774;inference=ab initio prediction:Prodigal:002006;locus_tag=DPPHGBEM_01774;product=hypothetical protein
NZ_FOSV01000020.1	Prodigal:002006	CDS	27224	29737	.	+	0	ID=DPPHGBEM_01775;Name=btuB_3;gene=btuB_3;inference=ab initio prediction:Prodigal:002006,protein motif:HAMAP:MF_01531;locus_tag=DPPHGBEM_01775;product=Vitamin B12 transporter BtuB
NZ_FOSV01000020.1	Prodigal:002006	CDS	30008	30553	.	+	0	ID=DPPHGBEM_01776;Name=yceJ_2;db_xref=COG:COG3038;gene=yceJ_2;inference=ab initio prediction:Prodigal:002006,similar to AA sequence:UniProtKB:P75925;locus_tag=DPPHGBEM_01776;product=Cytochrome b561 
NZ_FOSV01000020.1	Prodigal:002006	CDS	30559	31254	.	+	0	ID=DPPHGBEM_01777;inference=ab initio prediction:Prodigal:002006;locus_tag=DPPHGBEM_01777;product=hypothetical protein
NZ_FOSV01000020.1	Prodigal:002006	CDS	31292	31540	.	-	0	ID=DPPHGBEM_01778;inference=ab initio prediction:Prodigal:002006;locus_tag=DPPHGBEM_01778;product=hypothetical protein
NZ_FOSV01000020.1	Prodigal:002006	CDS	31544	32938	.	-	0	ID=DPPHGBEM_01779;eC_number=2.7.-.-;Name=sasA_4;gene=sasA_4;inference=ab initio prediction:Prodigal:002006,protein motif:HAMAP:MF_01837;locus_tag=DPPHGBEM_01779;product=Adaptive-response sensory-kinase SasA
NZ_FOSV01000020.1	Prodigal:002006	CDS	32931	33626	.	-	0	ID=DPPHGBEM_01780;Name=mprA_2;db_xref=COG:COG0745;gene=mprA_2;inference=ab initio prediction:Prodigal:002006,similar to AA sequence:UniProtKB:P9WGM9;locus_tag=DPPHGBEM_01780;product=Response regulator MprA
NZ_FOSV01000020.1	Prodigal:002006	CDS	33750	35138	.	+	0	ID=DPPHGBEM_01781;Name=mdtA_4;gene=mdtA_4;inference=ab initio prediction:Prodigal:002006,protein motif:HAMAP:MF_01422;locus_tag=DPPHGBEM_01781;product=Multidrug resistance protein MdtA
NZ_FOSV01000020.1	Prodigal:002006	CDS	35147	38281	.	+	0	ID=DPPHGBEM_01782;Name=czcA_3;gene=czcA_3;inference=ab initio prediction:Prodigal:002006,similar to AA sequence:UniProtKB:P13511;locus_tag=DPPHGBEM_01782;product=Cobalt-zinc-cadmium resistance protein CzcA
NZ_FOSV01000020.1	Prodigal:002006	CDS	38440	39141	.	+	0	ID=DPPHGBEM_01783;Name=rspR_2;db_xref=COG:COG1802;gene=rspR_2;inference=ab initio prediction:Prodigal:002006,similar to AA sequence:UniProtKB:P0ACM2;locus_tag=DPPHGBEM_01783;product=HTH-type transcriptional repressor RspR
NZ_FOSV01000020.1	Prodigal:002006	CDS	39305	39715	.	-	0	ID=DPPHGBEM_01784;inference=ab initio prediction:Prodigal:002006;locus_tag=DPPHGBEM_01784;product=hypothetical protein
NZ_FOSV01000020.1	Prodigal:002006	CDS	39921	41111	.	+	0	ID=DPPHGBEM_01785;inference=ab initio prediction:Prodigal:002006;locus_tag=DPPHGBEM_01785;product=hypothetical protein
NZ_FOSV01000020.1	Prodigal:002006	CDS	41137	42006	.	+	0	ID=DPPHGBEM_01786;Name=livH_1;db_xref=COG:COG0559;gene=livH_1;inference=ab initio prediction:Prodigal:002006,similar to AA sequence:UniProtKB:P0AEX7;locus_tag=DPPHGBEM_01786;product=High-affinity branched-chain amino acid transport system permease protein LivH
NZ_FOSV01000020.1	Prodigal:002006	CDS	42009	44480	.	+	0	ID=DPPHGBEM_01787;eC_number=7.6.2.8;Name=btuD_5;gene=btuD_5;inference=ab initio prediction:Prodigal:002006,protein motif:HAMAP:MF_01005;locus_tag=DPPHGBEM_01787;product=Vitamin B12 import ATP-binding protein BtuD
NZ_FOSV01000020.1	Prodigal:002006	CDS	44514	45398	.	+	0	ID=DPPHGBEM_01788;inference=ab initio prediction:Prodigal:002006;locus_tag=DPPHGBEM_01788;product=hypothetical protein
NZ_FOSV01000020.1	Prodigal:002006	CDS	45404	47098	.	+	0	ID=DPPHGBEM_01789;eC_number=2.3.2.2;Name=ywrD;db_xref=COG:COG0405;gene=ywrD;inference=ab initio prediction:Prodigal:002006,similar to AA sequence:UniProtKB:O05218;locus_tag=DPPHGBEM_01789;product=Glutathione hydrolase-like YwrD proenzyme
NZ_FOSV01000020.1	Prodigal:002006	CDS	47596	49320	.	+	0	ID=DPPHGBEM_01790;inference=ab initio prediction:Prodigal:002006;locus_tag=DPPHGBEM_01790;product=hypothetical protein
NZ_FOSV01000020.1	Prodigal:002006	CDS	49347	50534	.	+	0	ID=DPPHGBEM_01791;inference=ab initio prediction:Prodigal:002006;locus_tag=DPPHGBEM_01791;product=hypothetical protein
NZ_FOSV01000020.1	Prodigal:002006	CDS	50531	52486	.	+	0	ID=DPPHGBEM_01792;eC_number=2.4.1.-;Name=mdoH_2;gene=mdoH_2;inference=ab initio prediction:Prodigal:002006,protein motif:HAMAP:MF_01072;locus_tag=DPPHGBEM_01792;product=Glucans biosynthesis glucosyltransferase H
NZ_FOSV01000020.1	Prodigal:002006	CDS	52545	52742	.	+	0	ID=DPPHGBEM_01793;inference=ab initio prediction:Prodigal:002006;locus_tag=DPPHGBEM_01793;product=hypothetical protein
NZ_FOSV01000020.1	Prodigal:002006	CDS	52890	53342	.	+	0	ID=DPPHGBEM_01794;inference=ab initio prediction:Prodigal:002006;locus_tag=DPPHGBEM_01794;product=hypothetical protein
NZ_FOSV01000020.1	Prodigal:002006	CDS	53355	53564	.	-	0	ID=DPPHGBEM_01795;inference=ab initio prediction:Prodigal:002006;locus_tag=DPPHGBEM_01795;product=hypothetical protein
NZ_FOSV01000020.1	Prodigal:002006	CDS	53810	54067	.	+	0	ID=DPPHGBEM_01796;inference=ab initio prediction:Prodigal:002006;locus_tag=DPPHGBEM_01796;product=hypothetical protein
NZ_FOSV01000020.1	Prodigal:002006	CDS	54156	55994	.	+	0	ID=DPPHGBEM_01797;eC_number=3.2.1.28;db_xref=COG:COG3387;inference=ab initio prediction:Prodigal:002006,similar to AA sequence:UniProtKB:A0R0W9;locus_tag=DPPHGBEM_01797;product=Trehalase
NZ_FOSV01000020.1	Prodigal:002006	CDS	56105	58216	.	+	0	ID=DPPHGBEM_01798;eC_number=1.8.1.8;Name=dsbD_1;gene=dsbD_1;inference=ab initio prediction:Prodigal:002006,protein motif:HAMAP:MF_00399;locus_tag=DPPHGBEM_01798;product=Thiol:disulfide interchange protein DsbD
NZ_FOSV01000020.1	Prodigal:002006	CDS	58217	60217	.	-	0	ID=DPPHGBEM_01799;inference=ab initio prediction:Prodigal:002006;locus_tag=DPPHGBEM_01799;product=hypothetical protein
[truncated: 6,131,426 more chars]
