# Supplementary material for: Comprehensive Comparative Genomics and Phenotyping of Methylobacterium Species
Source: Front Microbiol. 2021 Oct 6;12:740610. doi: 10.3389/fmicb.2021.740610 (PMC8561711; doi:10.3389/fmicb.2021.740610)
Supplement: Supplementary file 12 [file Data_Sheet_6.ZIP › Mr_rhodinum.gff]

##gff-version 3
##sequence-region GNANN_N_1_L_521778 1 521778
##sequence-region GNANN_N_2_L_456070 1 456070
##sequence-region GNANN_N_3_L_362955 1 362955
##sequence-region GNANN_N_4_L_340442 1 340442
##sequence-region GNANN_N_5_L_308044 1 308044
##sequence-region GNANN_N_6_L_266416 1 266416
##sequence-region GNANN_N_7_L_189436 1 189436
##sequence-region GNANN_N_8_L_171867 1 171867
##sequence-region GNANN_N_9_L_170748 1 170748
##sequence-region GNANN_N_10_L_165191 1 165191
##sequence-region GNANN_N_11_L_154091 1 154091
##sequence-region GNANN_N_12_L_136497 1 136497
##sequence-region GNANN_N_13_L_131176 1 131176
##sequence-region GNANN_N_14_L_118870 1 118870
##sequence-region GNANN_N_15_L_116883 1 116883
##sequence-region GNANN_N_16_L_115365 1 115365
##sequence-region GNANN_N_17_L_109300 1 109300
##sequence-region GNANN_N_18_L_108843 1 108843
##sequence-region GNANN_N_19_L_106469 1 106469
##sequence-region GNANN_N_20_L_99257 1 99257
##sequence-region GNANN_N_21_L_95489 1 95489
##sequence-region GNANN_N_22_L_95253 1 95253
##sequence-region GNANN_N_23_L_89481 1 89481
##sequence-region GNANN_N_24_L_86077 1 86077
##sequence-region GNANN_N_25_L_80449 1 80449
##sequence-region GNANN_N_26_L_75368 1 75368
##sequence-region GNANN_N_27_L_73612 1 73612
##sequence-region GNANN_N_28_L_70634 1 70634
##sequence-region GNANN_N_29_L_67958 1 67958
##sequence-region GNANN_N_30_L_57675 1 57675
##sequence-region GNANN_N_31_L_51266 1 51266
##sequence-region GNANN_N_32_L_45245 1 45245
##sequence-region GNANN_N_33_L_44347 1 44347
##sequence-region GNANN_N_34_L_40291 1 40291
##sequence-region GNANN_N_35_L_36906 1 36906
##sequence-region GNANN_N_36_L_28759 1 28759
##sequence-region GNANN_N_37_L_25618 1 25618
##sequence-region GNANN_N_38_L_24267 1 24267
##sequence-region GNANN_N_39_L_22163 1 22163
##sequence-region GNANN_N_40_L_19675 1 19675
##sequence-region GNANN_N_41_L_18840 1 18840
##sequence-region GNANN_N_42_L_15845 1 15845
##sequence-region GNANN_N_43_L_15502 1 15502
##sequence-region GNANN_N_44_L_14702 1 14702
##sequence-region GNANN_N_45_L_13313 1 13313
##sequence-region GNANN_N_46_L_12432 1 12432
##sequence-region GNANN_N_47_L_11800 1 11800
##sequence-region GNANN_N_48_L_5056 1 5056
##sequence-region GNANN_N_49_L_4108 1 4108
##sequence-region GNANN_N_50_L_3942 1 3942
##sequence-region GNANN_N_51_L_1588 1 1588
##sequence-region GNANN_N_52_L_1574 1 1574
##sequence-region GNANN_N_53_L_1475 1 1475
##sequence-region GNANN_N_54_L_1204 1 1204
##sequence-region GNANN_N_55_L_1191 1 1191
##sequence-region GNANN_N_56_L_1111 1 1111
##sequence-region GNANN_N_57_L_1098 1 1098
##sequence-region GNANN_N_58_L_1042 1 1042
GNANN_N_1_L_521778	Prodigal:002006	CDS	179	1396	.	+	0	ID=KKHCGOPH_00001;Name=yciC_1;db_xref=COG:COG0523;gene=yciC_1;inference=ab initio prediction:Prodigal:002006,similar to AA sequence:UniProtKB:P94400;locus_tag=KKHCGOPH_00001;product=Putative metal chaperone YciC
GNANN_N_1_L_521778	Prodigal:002006	CDS	1375	1689	.	+	0	ID=KKHCGOPH_00002;inference=ab initio prediction:Prodigal:002006;locus_tag=KKHCGOPH_00002;product=hypothetical protein
GNANN_N_1_L_521778	Prodigal:002006	CDS	1772	2320	.	+	0	ID=KKHCGOPH_00003;eC_number=2.3.1.57;Name=speG;db_xref=COG:COG1670;gene=speG;inference=ab initio prediction:Prodigal:002006,similar to AA sequence:UniProtKB:P0A951;locus_tag=KKHCGOPH_00003;product=Spermidine N(1)-acetyltransferase
GNANN_N_1_L_521778	Prodigal:002006	CDS	2624	3886	.	-	0	ID=KKHCGOPH_00004;inference=ab initio prediction:Prodigal:002006;locus_tag=KKHCGOPH_00004;product=hypothetical protein
GNANN_N_1_L_521778	Prodigal:002006	CDS	4374	4847	.	+	0	ID=KKHCGOPH_00005;eC_number=4.2.1.59;Name=fabZ;db_xref=COG:COG0764;gene=fabZ;inference=ab initio prediction:Prodigal:002006,similar to AA sequence:UniProtKB:O25928;locus_tag=KKHCGOPH_00005;product=3-hydroxyacyl-[acyl-carrier-protein] dehydratase FabZ
GNANN_N_1_L_521778	Prodigal:002006	CDS	4853	5659	.	+	0	ID=KKHCGOPH_00006;eC_number=2.3.1.129;Name=lpxA;db_xref=COG:COG1043;gene=lpxA;inference=ab initio prediction:Prodigal:002006,similar to AA sequence:UniProtKB:P0A722;locus_tag=KKHCGOPH_00006;product=Acyl-[acyl-carrier-protein]--UDP-N-acetylglucosamine O-acyltransferase
GNANN_N_1_L_521778	Prodigal:002006	CDS	5662	6510	.	+	0	ID=KKHCGOPH_00007;eC_number=3.6.1.54;Name=lpxI;db_xref=COG:COG3494;gene=lpxI;inference=ab initio prediction:Prodigal:002006,similar to AA sequence:UniProtKB:Q9A716;locus_tag=KKHCGOPH_00007;product=UDP-2%2C3-diacylglucosamine pyrophosphatase LpxI
GNANN_N_1_L_521778	Prodigal:002006	CDS	6507	7670	.	+	0	ID=KKHCGOPH_00008;eC_number=2.4.1.182;Name=lpxB;db_xref=COG:COG0763;gene=lpxB;inference=ab initio prediction:Prodigal:002006,similar to AA sequence:UniProtKB:P10441;locus_tag=KKHCGOPH_00008;product=Lipid-A-disaccharide synthase
GNANN_N_1_L_521778	Prodigal:002006	CDS	7682	8158	.	+	0	ID=KKHCGOPH_00009;inference=ab initio prediction:Prodigal:002006,similar to AA sequence:UniProtKB:P0A8D3;locus_tag=KKHCGOPH_00009;note=UPF0178 protein YaiI;product=hypothetical protein
GNANN_N_1_L_521778	Prodigal:002006	CDS	8201	8689	.	-	0	ID=KKHCGOPH_00010;inference=ab initio prediction:Prodigal:002006;locus_tag=KKHCGOPH_00010;product=hypothetical protein
GNANN_N_1_L_521778	Prodigal:002006	CDS	8754	9590	.	-	0	ID=KKHCGOPH_00011;eC_number=3.5.1.128;Name=nit1;gene=nit1;inference=ab initio prediction:Prodigal:002006,similar to AA sequence:UniProtKB:P0DP68;locus_tag=KKHCGOPH_00011;product=Deaminated glutathione amidase
GNANN_N_1_L_521778	Prodigal:002006	CDS	9599	9856	.	-	0	ID=KKHCGOPH_00012;Name=grxC;db_xref=COG:COG0695;gene=grxC;inference=ab initio prediction:Prodigal:002006,similar to AA sequence:UniProtKB:P0AC62;locus_tag=KKHCGOPH_00012;product=Glutaredoxin 3
GNANN_N_1_L_521778	Prodigal:002006	CDS	10327	10557	.	-	0	ID=KKHCGOPH_00013;inference=ab initio prediction:Prodigal:002006;locus_tag=KKHCGOPH_00013;product=hypothetical protein
GNANN_N_1_L_521778	Prodigal:002006	CDS	10910	11113	.	+	0	ID=KKHCGOPH_00014;inference=ab initio prediction:Prodigal:002006;locus_tag=KKHCGOPH_00014;product=hypothetical protein
GNANN_N_1_L_521778	Prodigal:002006	CDS	11237	11860	.	-	0	ID=KKHCGOPH_00015;inference=ab initio prediction:Prodigal:002006;locus_tag=KKHCGOPH_00015;product=hypothetical protein
GNANN_N_1_L_521778	Prodigal:002006	CDS	12160	13857	.	+	0	ID=KKHCGOPH_00016;inference=ab initio prediction:Prodigal:002006;locus_tag=KKHCGOPH_00016;product=hypothetical protein
GNANN_N_1_L_521778	Prodigal:002006	CDS	13878	15374	.	-	0	ID=KKHCGOPH_00017;eC_number=3.4.17.19;db_xref=COG:COG2317;inference=ab initio prediction:Prodigal:002006,similar to AA sequence:UniProtKB:Q5SLM3;locus_tag=KKHCGOPH_00017;product=Thermostable carboxypeptidase 1
GNANN_N_1_L_521778	Prodigal:002006	CDS	15590	15805	.	-	0	ID=KKHCGOPH_00018;inference=ab initio prediction:Prodigal:002006;locus_tag=KKHCGOPH_00018;product=hypothetical protein
GNANN_N_1_L_521778	Prodigal:002006	CDS	16012	17283	.	-	0	ID=KKHCGOPH_00019;eC_number=1.8.2.3;Name=fccB_1;db_xref=COG:COG0446;gene=fccB_1;inference=ab initio prediction:Prodigal:002006,similar to AA sequence:UniProtKB:Q06530;locus_tag=KKHCGOPH_00019;product=Sulfide dehydrogenase [flavocytochrome c] flavoprotein chain
GNANN_N_1_L_521778	Prodigal:002006	CDS	17280	17606	.	-	0	ID=KKHCGOPH_00020;inference=ab initio prediction:Prodigal:002006;locus_tag=KKHCGOPH_00020;product=hypothetical protein
GNANN_N_1_L_521778	Prodigal:002006	CDS	18128	18427	.	+	0	ID=KKHCGOPH_00021;inference=ab initio prediction:Prodigal:002006;locus_tag=KKHCGOPH_00021;product=hypothetical protein
GNANN_N_1_L_521778	Prodigal:002006	CDS	18497	20215	.	+	0	ID=KKHCGOPH_00022;eC_number=7.-.-.-;Name=rsxC_1;gene=rsxC_1;inference=ab initio prediction:Prodigal:002006,protein motif:HAMAP:MF_00461;locus_tag=KKHCGOPH_00022;product=Ion-translocating oxidoreductase complex subunit C
GNANN_N_1_L_521778	Prodigal:002006	CDS	20280	23249	.	+	0	ID=KKHCGOPH_00023;eC_number=1.17.1.9;inference=ab initio prediction:Prodigal:002006,similar to AA sequence:UniProtKB:Q99RW4;locus_tag=KKHCGOPH_00023;product=Putative formate dehydrogenase
GNANN_N_1_L_521778	Prodigal:002006	CDS	23703	24377	.	+	0	ID=KKHCGOPH_00024;inference=ab initio prediction:Prodigal:002006;locus_tag=KKHCGOPH_00024;product=hypothetical protein
GNANN_N_1_L_521778	Prodigal:002006	CDS	24629	25900	.	+	0	ID=KKHCGOPH_00025;Name=bcr;gene=bcr;inference=ab initio prediction:Prodigal:002006,similar to AA sequence:UniProtKB:P28246;locus_tag=KKHCGOPH_00025;product=Bicyclomycin resistance protein
GNANN_N_1_L_521778	Prodigal:002006	CDS	25980	26492	.	+	0	ID=KKHCGOPH_00026;inference=ab initio prediction:Prodigal:002006;locus_tag=KKHCGOPH_00026;product=hypothetical protein
GNANN_N_1_L_521778	Prodigal:002006	CDS	26449	27912	.	-	0	ID=KKHCGOPH_00027;Name=hsrA;gene=hsrA;inference=ab initio prediction:Prodigal:002006,similar to AA sequence:UniProtKB:P31474;locus_tag=KKHCGOPH_00027;product=putative transport protein HsrA
GNANN_N_1_L_521778	Prodigal:002006	CDS	28172	29065	.	+	0	ID=KKHCGOPH_00028;inference=ab initio prediction:Prodigal:002006;locus_tag=KKHCGOPH_00028;product=hypothetical protein
GNANN_N_1_L_521778	Prodigal:002006	CDS	29102	29992	.	-	0	ID=KKHCGOPH_00029;inference=ab initio prediction:Prodigal:002006;locus_tag=KKHCGOPH_00029;product=hypothetical protein
GNANN_N_1_L_521778	Prodigal:002006	CDS	30284	32248	.	-	0	ID=KKHCGOPH_00030;Name=kefC_1;db_xref=COG:COG0475;gene=kefC_1;inference=ab initio prediction:Prodigal:002006,similar to AA sequence:UniProtKB:P03819;locus_tag=KKHCGOPH_00030;product=Glutathione-regulated potassium-efflux system protein KefC
GNANN_N_1_L_521778	Prodigal:002006	CDS	32472	33680	.	+	0	ID=KKHCGOPH_00031;inference=ab initio prediction:Prodigal:002006;locus_tag=KKHCGOPH_00031;product=hypothetical protein
GNANN_N_1_L_521778	Prodigal:002006	CDS	33731	34384	.	+	0	ID=KKHCGOPH_00032;inference=ab initio prediction:Prodigal:002006;locus_tag=KKHCGOPH_00032;product=hypothetical protein
GNANN_N_1_L_521778	Prodigal:002006	CDS	34446	35297	.	+	0	ID=KKHCGOPH_00033;inference=ab initio prediction:Prodigal:002006;locus_tag=KKHCGOPH_00033;product=hypothetical protein
GNANN_N_1_L_521778	Prodigal:002006	CDS	35824	36804	.	-	0	ID=KKHCGOPH_00034;eC_number=1.11.1.-;Name=srpA;db_xref=COG:COG0753;gene=srpA;inference=ab initio prediction:Prodigal:002006,similar to AA sequence:UniProtKB:Q55025;locus_tag=KKHCGOPH_00034;product=Catalase-related peroxidase
GNANN_N_1_L_521778	Prodigal:002006	CDS	37050	38030	.	+	0	ID=KKHCGOPH_00035;eC_number=1.1.-.-;Name=yajO_1;db_xref=COG:COG0667;gene=yajO_1;inference=ab initio prediction:Prodigal:002006,similar to AA sequence:UniProtKB:P77735;locus_tag=KKHCGOPH_00035;product=1-deoxyxylulose-5-phosphate synthase YajO
GNANN_N_1_L_521778	Prodigal:002006	CDS	38027	38557	.	+	0	ID=KKHCGOPH_00036;eC_number=3.1.3.-;db_xref=COG:COG2062;inference=ab initio prediction:Prodigal:002006,similar to AA sequence:UniProtKB:P9WGF9;locus_tag=KKHCGOPH_00036;product=putative protein
GNANN_N_1_L_521778	Prodigal:002006	CDS	38713	39867	.	+	0	ID=KKHCGOPH_00037;inference=ab initio prediction:Prodigal:002006;locus_tag=KKHCGOPH_00037;product=hypothetical protein
GNANN_N_1_L_521778	Prodigal:002006	CDS	40167	43478	.	+	0	ID=KKHCGOPH_00038;inference=ab initio prediction:Prodigal:002006;locus_tag=KKHCGOPH_00038;product=hypothetical protein
GNANN_N_1_L_521778	Prodigal:002006	CDS	43569	43994	.	-	0	ID=KKHCGOPH_00039;inference=ab initio prediction:Prodigal:002006;locus_tag=KKHCGOPH_00039;product=hypothetical protein
GNANN_N_1_L_521778	Prodigal:002006	CDS	44077	44844	.	-	0	ID=KKHCGOPH_00040;inference=ab initio prediction:Prodigal:002006;locus_tag=KKHCGOPH_00040;product=hypothetical protein
GNANN_N_1_L_521778	Prodigal:002006	CDS	44841	45212	.	-	0	ID=KKHCGOPH_00041;inference=ab initio prediction:Prodigal:002006;locus_tag=KKHCGOPH_00041;product=hypothetical protein
GNANN_N_1_L_521778	Prodigal:002006	CDS	45341	46192	.	-	0	ID=KKHCGOPH_00042;eC_number=1.9.3.1;Name=ctaE;db_xref=COG:COG1845;gene=ctaE;inference=ab initio prediction:Prodigal:002006,similar to AA sequence:UniProtKB:P06030;locus_tag=KKHCGOPH_00042;product=Cytochrome c oxidase subunit 3
GNANN_N_1_L_521778	Prodigal:002006	CDS	46336	46944	.	-	0	ID=KKHCGOPH_00043;Name=ctaG;db_xref=COG:COG3175;gene=ctaG;inference=ab initio prediction:Prodigal:002006,similar to AA sequence:UniProtKB:Q92RG6;locus_tag=KKHCGOPH_00043;product=Cytochrome c oxidase assembly protein CtaG
GNANN_N_1_L_521778	Prodigal:002006	CDS	46955	47119	.	-	0	ID=KKHCGOPH_00044;inference=ab initio prediction:Prodigal:002006;locus_tag=KKHCGOPH_00044;product=hypothetical protein
GNANN_N_1_L_521778	Prodigal:002006	CDS	47128	48075	.	-	0	ID=KKHCGOPH_00045;eC_number=2.5.1.141;Name=ctaB;db_xref=COG:COG0109;gene=ctaB;inference=ab initio prediction:Prodigal:002006,similar to AA sequence:UniProtKB:Q3J5F9;locus_tag=KKHCGOPH_00045;product=Protoheme IX farnesyltransferase
GNANN_N_1_L_521778	Prodigal:002006	CDS	48276	49904	.	-	0	ID=KKHCGOPH_00046;eC_number=1.9.3.1;Name=ctaD;db_xref=COG:COG0843;gene=ctaD;inference=ab initio prediction:Prodigal:002006,similar to AA sequence:UniProtKB:P31833;locus_tag=KKHCGOPH_00046;product=Cytochrome c oxidase subunit 1
GNANN_N_1_L_521778	Prodigal:002006	CDS	49985	50827	.	-	0	ID=KKHCGOPH_00047;eC_number=1.9.3.1;Name=ctaC;db_xref=COG:COG1622;gene=ctaC;inference=ab initio prediction:Prodigal:002006,similar to AA sequence:UniProtKB:P08306;locus_tag=KKHCGOPH_00047;product=Cytochrome c oxidase subunit 2
GNANN_N_1_L_521778	Prodigal:002006	CDS	51085	51945	.	+	0	ID=KKHCGOPH_00048;Name=fdhD;db_xref=COG:COG1526;gene=fdhD;inference=ab initio prediction:Prodigal:002006,similar to AA sequence:UniProtKB:O87816;locus_tag=KKHCGOPH_00048;product=Sulfur carrier protein FdhD
GNANN_N_1_L_521778	Prodigal:002006	CDS	51961	52965	.	-	0	ID=KKHCGOPH_00049;inference=ab initio prediction:Prodigal:002006;locus_tag=KKHCGOPH_00049;product=hypothetical protein
GNANN_N_1_L_521778	Prodigal:002006	CDS	53561	58273	.	+	0	ID=KKHCGOPH_00050;eC_number=1.4.7.1;Name=gltB;gene=gltB;inference=ab initio prediction:Prodigal:002006,similar to AA sequence:UniProtKB:P55037;locus_tag=KKHCGOPH_00050;product=Ferredoxin-dependent glutamate synthase 1
GNANN_N_1_L_521778	Prodigal:002006	CDS	58281	58517	.	+	0	ID=KKHCGOPH_00051;inference=ab initio prediction:Prodigal:002006;locus_tag=KKHCGOPH_00051;product=hypothetical protein
GNANN_N_1_L_521778	Prodigal:002006	CDS	58518	58919	.	+	0	ID=KKHCGOPH_00052;eC_number=3.1.-.-;Name=vapC2;db_xref=COG:COG1487;gene=vapC2;inference=ab initio prediction:Prodigal:002006,similar to AA sequence:UniProtKB:Q4UNB2;locus_tag=KKHCGOPH_00052;product=Ribonuclease VapC2
GNANN_N_1_L_521778	Prodigal:002006	CDS	58988	60421	.	+	0	ID=KKHCGOPH_00053;eC_number=1.4.1.13;Name=gltD;db_xref=COG:COG0493;gene=gltD;inference=ab initio prediction:Prodigal:002006,similar to AA sequence:UniProtKB:P9WN19;locus_tag=KKHCGOPH_00053;product=Glutamate synthase [NADPH] small chain
GNANN_N_1_L_521778	Prodigal:002006	CDS	60554	61999	.	-	0	ID=KKHCGOPH_00054;inference=ab initio prediction:Prodigal:002006;locus_tag=KKHCGOPH_00054;product=hypothetical protein
GNANN_N_1_L_521778	Prodigal:002006	CDS	62110	63291	.	-	0	ID=KKHCGOPH_00055;inference=ab initio prediction:Prodigal:002006,similar to AA sequence:ISfinder:TnXax1;locus_tag=KKHCGOPH_00055;product=Tn3 family transposase TnXax1
GNANN_N_1_L_521778	Prodigal:002006	CDS	63288	64280	.	-	0	ID=KKHCGOPH_00056;eC_number=5.1.3.2;Name=galE;db_xref=COG:COG1087;gene=galE;inference=ab initio prediction:Prodigal:002006,similar to AA sequence:UniProtKB:Q7WTB1;locus_tag=KKHCGOPH_00056;product=UDP-glucose 4-epimerase
GNANN_N_1_L_521778	Prodigal:002006	CDS	64455	65315	.	+	0	ID=KKHCGOPH_00057;eC_number=2.7.7.9;Name=gtaB;db_xref=COG:COG1210;gene=gtaB;inference=ab initio prediction:Prodigal:002006,similar to AA sequence:UniProtKB:Q05852;locus_tag=KKHCGOPH_00057;product=UTP--glucose-1-phosphate uridylyltransferase
GNANN_N_1_L_521778	Prodigal:002006	CDS	65663	66559	.	-	0	ID=KKHCGOPH_00058;inference=ab initio prediction:Prodigal:002006;locus_tag=KKHCGOPH_00058;product=hypothetical protein
GNANN_N_1_L_521778	Prodigal:002006	CDS	66766	67125	.	+	0	ID=KKHCGOPH_00059;Name=cpdR_1;gene=cpdR_1;inference=ab initio prediction:Prodigal:002006,similar to AA sequence:UniProtKB:Q2YIF7;locus_tag=KKHCGOPH_00059;product=Response regulator receiver protein CpdR
GNANN_N_1_L_521778	Prodigal:002006	CDS	67606	68853	.	+	0	ID=KKHCGOPH_00060;Name=dnaK_1;db_xref=COG:COG0443;gene=dnaK_1;inference=ab initio prediction:Prodigal:002006,similar to AA sequence:UniProtKB:P30721;locus_tag=KKHCGOPH_00060;product=Chaperone protein DnaK
GNANN_N_1_L_521778	Prodigal:002006	CDS	69017	70417	.	+	0	ID=KKHCGOPH_00061;inference=ab initio prediction:Prodigal:002006;locus_tag=KKHCGOPH_00061;product=hypothetical protein
GNANN_N_1_L_521778	Prodigal:002006	CDS	70633	71001	.	+	0	ID=KKHCGOPH_00062;inference=ab initio prediction:Prodigal:002006;locus_tag=KKHCGOPH_00062;product=hypothetical protein
GNANN_N_1_L_521778	Prodigal:002006	CDS	71018	71719	.	+	0	ID=KKHCGOPH_00063;eC_number=3.6.1.1;Name=ppaX;db_xref=COG:COG0546;gene=ppaX;inference=ab initio prediction:Prodigal:002006,similar to AA sequence:UniProtKB:Q9JMQ2;locus_tag=KKHCGOPH_00063;product=Pyrophosphatase PpaX
GNANN_N_1_L_521778	Prodigal:002006	CDS	71758	72564	.	+	0	ID=KKHCGOPH_00064;inference=ab initio prediction:Prodigal:002006;locus_tag=KKHCGOPH_00064;product=hypothetical protein
GNANN_N_1_L_521778	Prodigal:002006	CDS	72587	73744	.	-	0	ID=KKHCGOPH_00065;eC_number=1.14.11.-;Name=ybiX;gene=ybiX;inference=ab initio prediction:Prodigal:002006,protein motif:HAMAP:MF_00657;locus_tag=KKHCGOPH_00065;product=PKHD-type hydroxylase YbiX
GNANN_N_1_L_521778	Prodigal:002006	CDS	73990	75522	.	+	0	ID=KKHCGOPH_00066;eC_number=6.4.1.3;Name=pccB;db_xref=COG:COG4799;gene=pccB;inference=ab initio prediction:Prodigal:002006,similar to AA sequence:UniProtKB:Q3J4E3;locus_tag=KKHCGOPH_00066;product=Propionyl-CoA carboxylase beta chain
GNANN_N_1_L_521778	Prodigal:002006	CDS	75697	76026	.	-	0	ID=KKHCGOPH_00067;inference=ab initio prediction:Prodigal:002006;locus_tag=KKHCGOPH_00067;product=hypothetical protein
GNANN_N_1_L_521778	Prodigal:002006	CDS	76135	77598	.	-	0	ID=KKHCGOPH_00068;Name=ntrC;db_xref=COG:COG2204;gene=ntrC;inference=ab initio prediction:Prodigal:002006,similar to AA sequence:UniProtKB:P10577;locus_tag=KKHCGOPH_00068;product=DNA-binding transcriptional regulator NtrC
GNANN_N_1_L_521778	Prodigal:002006	CDS	77609	78763	.	-	0	ID=KKHCGOPH_00069;eC_number=2.7.13.3;Name=glnL;db_xref=COG:COG3852;gene=glnL;inference=ab initio prediction:Prodigal:002006,similar to AA sequence:UniProtKB:P0AFB5;locus_tag=KKHCGOPH_00069;product=Sensory histidine kinase/phosphatase NtrB
GNANN_N_1_L_521778	Prodigal:002006	CDS	78760	79740	.	-	0	ID=KKHCGOPH_00070;eC_number=1.3.1.-;Name=dusB;db_xref=COG:COG0042;gene=dusB;inference=ab initio prediction:Prodigal:002006,similar to AA sequence:UniProtKB:P0ABT5;locus_tag=KKHCGOPH_00070;product=tRNA-dihydrouridine synthase B
GNANN_N_1_L_521778	Prodigal:002006	CDS	79933	81237	.	+	0	ID=KKHCGOPH_00071;Name=ispDF;db_xref=COG:COG0245;gene=ispDF;inference=ab initio prediction:Prodigal:002006,similar to AA sequence:UniProtKB:Q9PM68;locus_tag=KKHCGOPH_00071;product=Bifunctional enzyme IspD/IspF
GNANN_N_1_L_521778	Prodigal:002006	CDS	81234	81731	.	+	0	ID=KKHCGOPH_00072;Name=cinA;gene=cinA;inference=ab initio prediction:Prodigal:002006,protein motif:HAMAP:MF_00226_B;locus_tag=KKHCGOPH_00072;product=Putative competence-damage inducible protein
GNANN_N_1_L_521778	Prodigal:002006	CDS	81794	82408	.	+	0	ID=KKHCGOPH_00073;inference=ab initio prediction:Prodigal:002006;locus_tag=KKHCGOPH_00073;product=hypothetical protein
GNANN_N_1_L_521778	Prodigal:002006	CDS	82461	83315	.	-	0	ID=KKHCGOPH_00074;inference=ab initio prediction:Prodigal:002006;locus_tag=KKHCGOPH_00074;product=hypothetical protein
GNANN_N_1_L_521778	Prodigal:002006	CDS	83721	85508	.	+	0	ID=KKHCGOPH_00075;Name=atm1_1;db_xref=COG:COG5265;gene=atm1_1;inference=ab initio prediction:Prodigal:002006,similar to AA sequence:UniProtKB:Q2G506;locus_tag=KKHCGOPH_00075;product=ATM1-type heavy metal exporter
GNANN_N_1_L_521778	Prodigal:002006	CDS	85707	87803	.	-	0	ID=KKHCGOPH_00076;eC_number=5.4.99.63;Name=ecm;db_xref=COG:COG1884;gene=ecm;inference=ab initio prediction:Prodigal:002006,similar to AA sequence:UniProtKB:Q49115;locus_tag=KKHCGOPH_00076;product=Ethylmalonyl-CoA mutase
GNANN_N_1_L_521778	Prodigal:002006	CDS	88000	88404	.	-	0	ID=KKHCGOPH_00077;inference=ab initio prediction:Prodigal:002006;locus_tag=KKHCGOPH_00077;product=hypothetical protein
GNANN_N_1_L_521778	Prodigal:002006	CDS	88851	89660	.	+	0	ID=KKHCGOPH_00078;eC_number=1.3.1.85;Name=ccr_1;db_xref=COG:COG0604;gene=ccr_1;inference=ab initio prediction:Prodigal:002006,similar to AA sequence:UniProtKB:Q3IZ91;locus_tag=KKHCGOPH_00078;product=Crotonyl-CoA carboxylase/reductase
GNANN_N_1_L_521778	Prodigal:002006	CDS	89766	90149	.	+	0	ID=KKHCGOPH_00079;eC_number=1.3.1.85;Name=ccr_2;db_xref=COG:COG0604;gene=ccr_2;inference=ab initio prediction:Prodigal:002006,similar to AA sequence:UniProtKB:Q3IZ91;locus_tag=KKHCGOPH_00079;product=Crotonyl-CoA carboxylase/reductase
GNANN_N_1_L_521778	Prodigal:002006	CDS	90185	91351	.	+	0	ID=KKHCGOPH_00080;inference=ab initio prediction:Prodigal:002006;locus_tag=KKHCGOPH_00080;product=hypothetical protein
GNANN_N_1_L_521778	Prodigal:002006	CDS	91553	91729	.	-	0	ID=KKHCGOPH_00081;inference=ab initio prediction:Prodigal:002006;locus_tag=KKHCGOPH_00081;product=hypothetical protein
GNANN_N_1_L_521778	Prodigal:002006	CDS	91910	92512	.	+	0	ID=KKHCGOPH_00082;eC_number=4.2.1.33;Name=leuD1;db_xref=COG:COG0066;gene=leuD1;inference=ab initio prediction:Prodigal:002006,similar to AA sequence:UniProtKB:P04787;locus_tag=KKHCGOPH_00082;product=3-isopropylmalate dehydratase small subunit 1
GNANN_N_1_L_521778	Prodigal:002006	CDS	92716	93027	.	-	0	ID=KKHCGOPH_00083;inference=ab initio prediction:Prodigal:002006;locus_tag=KKHCGOPH_00083;product=hypothetical protein
GNANN_N_1_L_521778	Prodigal:002006	CDS	93114	93617	.	-	0	ID=KKHCGOPH_00084;inference=ab initio prediction:Prodigal:002006;locus_tag=KKHCGOPH_00084;product=hypothetical protein
GNANN_N_1_L_521778	Prodigal:002006	CDS	93688	93993	.	-	0	ID=KKHCGOPH_00085;inference=ab initio prediction:Prodigal:002006;locus_tag=KKHCGOPH_00085;product=hypothetical protein
GNANN_N_1_L_521778	Prodigal:002006	CDS	94236	95735	.	+	0	ID=KKHCGOPH_00086;inference=ab initio prediction:Prodigal:002006;locus_tag=KKHCGOPH_00086;product=hypothetical protein
GNANN_N_1_L_521778	Prodigal:002006	CDS	95881	96351	.	-	0	ID=KKHCGOPH_00087;inference=ab initio prediction:Prodigal:002006;locus_tag=KKHCGOPH_00087;product=hypothetical protein
GNANN_N_1_L_521778	Aragorn:001002	tRNA	96598	96672	.	-	.	ID=KKHCGOPH_00088;inference=COORDINATES:profile:Aragorn:001002;locus_tag=KKHCGOPH_00088;product=tRNA-Gly(gcc)
GNANN_N_1_L_521778	Prodigal:002006	CDS	96778	97251	.	-	0	ID=KKHCGOPH_00089;inference=ab initio prediction:Prodigal:002006;locus_tag=KKHCGOPH_00089;product=hypothetical protein
GNANN_N_1_L_521778	Prodigal:002006	CDS	97279	97974	.	-	0	ID=KKHCGOPH_00090;eC_number=3.7.1.20;Name=nagK;gene=nagK;inference=ab initio prediction:Prodigal:002006,similar to AA sequence:UniProtKB:O86042;locus_tag=KKHCGOPH_00090;product=Fumarylpyruvate hydrolase
GNANN_N_1_L_521778	Prodigal:002006	CDS	98146	99594	.	+	0	ID=KKHCGOPH_00091;eC_number=1.-.-.-;db_xref=COG:COG0277;inference=ab initio prediction:Prodigal:002006,similar to AA sequence:UniProtKB:P9WIT1;locus_tag=KKHCGOPH_00091;product=putative FAD-linked oxidoreductase
GNANN_N_1_L_521778	Prodigal:002006	CDS	99971	100264	.	+	0	ID=KKHCGOPH_00092;inference=ab initio prediction:Prodigal:002006;locus_tag=KKHCGOPH_00092;product=hypothetical protein
GNANN_N_1_L_521778	Prodigal:002006	CDS	100321	101571	.	+	0	ID=KKHCGOPH_00093;eC_number=3.4.11.-;db_xref=COG:COG2309;inference=ab initio prediction:Prodigal:002006,similar to AA sequence:UniProtKB:P42778;locus_tag=KKHCGOPH_00093;product=Aminopeptidase T
GNANN_N_1_L_521778	Prodigal:002006	CDS	101641	102363	.	-	0	ID=KKHCGOPH_00094;inference=ab initio prediction:Prodigal:002006;locus_tag=KKHCGOPH_00094;product=hypothetical protein
GNANN_N_1_L_521778	Prodigal:002006	CDS	102363	103379	.	-	0	ID=KKHCGOPH_00095;eC_number=2.3.1.241;Name=lpxL;gene=lpxL;inference=ab initio prediction:Prodigal:002006,protein motif:HAMAP:MF_01942;locus_tag=KKHCGOPH_00095;product=Lipid A biosynthesis lauroyltransferase
GNANN_N_1_L_521778	Prodigal:002006	CDS	103726	104454	.	-	0	ID=KKHCGOPH_00096;eC_number=1.1.1.36;Name=phaB;gene=phaB;inference=ab initio prediction:Prodigal:002006,similar to AA sequence:UniProtKB:P14697;locus_tag=KKHCGOPH_00096;product=Acetoacetyl-CoA reductase
GNANN_N_1_L_521778	Prodigal:002006	CDS	104691	105875	.	-	0	ID=KKHCGOPH_00097;eC_number=2.3.1.9;Name=phaA;gene=phaA;inference=ab initio prediction:Prodigal:002006,similar to AA sequence:UniProtKB:P07097;locus_tag=KKHCGOPH_00097;product=Acetyl-CoA acetyltransferase
GNANN_N_1_L_521778	Prodigal:002006	CDS	106199	106795	.	+	0	ID=KKHCGOPH_00098;inference=ab initio prediction:Prodigal:002006;locus_tag=KKHCGOPH_00098;product=hypothetical protein
GNANN_N_1_L_521778	Prodigal:002006	CDS	106987	108363	.	-	0	ID=KKHCGOPH_00099;inference=ab initio prediction:Prodigal:002006;locus_tag=KKHCGOPH_00099;product=hypothetical protein
GNANN_N_1_L_521778	Prodigal:002006	CDS	108386	109387	.	-	0	ID=KKHCGOPH_00100;Name=ssuA_1;gene=ssuA_1;inference=ab initio prediction:Prodigal:002006,similar to AA sequence:UniProtKB:P75853;locus_tag=KKHCGOPH_00100;product=Putative aliphatic sulfonates-binding protein
GNANN_N_1_L_521778	Prodigal:002006	CDS	109533	110519	.	-	0	ID=KKHCGOPH_00101;Name=ssuA_2;gene=ssuA_2;inference=ab initio prediction:Prodigal:002006,similar to AA sequence:UniProtKB:P75853;locus_tag=KKHCGOPH_00101;product=Putative aliphatic sulfonates-binding protein
GNANN_N_1_L_521778	Prodigal:002006	CDS	110531	111730	.	-	0	ID=KKHCGOPH_00102;eC_number=1.14.14.5;Name=msuD;db_xref=COG:COG2141;gene=msuD;inference=ab initio prediction:Prodigal:002006,similar to AA sequence:UniProtKB:Q9I1C2;locus_tag=KKHCGOPH_00102;product=Methanesulfonate monooxygenase
GNANN_N_1_L_521778	Prodigal:002006	CDS	111763	112521	.	-	0	ID=KKHCGOPH_00103;eC_number=3.6.3.-;Name=ssuB_1;db_xref=COG:COG1116;gene=ssuB_1;inference=ab initio prediction:Prodigal:002006,similar to AA sequence:UniProtKB:Q8KZQ6;locus_tag=KKHCGOPH_00103;product=Aliphatic sulfonates import ATP-binding protein SsuB
GNANN_N_1_L_521778	Prodigal:002006	CDS	112731	113570	.	-	0	ID=KKHCGOPH_00104;Name=ssuC_1;db_xref=COG:COG0600;gene=ssuC_1;inference=ab initio prediction:Prodigal:002006,similar to AA sequence:UniProtKB:P75851;locus_tag=KKHCGOPH_00104;product=Putative aliphatic sulfonates transport permease protein SsuC
GNANN_N_1_L_521778	Prodigal:002006	CDS	113579	114532	.	-	0	ID=KKHCGOPH_00105;Name=ssuA_3;gene=ssuA_3;inference=ab initio prediction:Prodigal:002006,similar to AA sequence:UniProtKB:P75853;locus_tag=KKHCGOPH_00105;product=Putative aliphatic sulfonates-binding protein
GNANN_N_1_L_521778	Prodigal:002006	CDS	114542	115120	.	-	0	ID=KKHCGOPH_00106;eC_number=1.5.1.42;Name=sfnF;db_xref=COG:COG0431;gene=sfnF;inference=ab initio prediction:Prodigal:002006,similar to AA sequence:UniProtKB:Q3K9A2;locus_tag=KKHCGOPH_00106;product=NADH-dependent FMN reductase SfnF
GNANN_N_1_L_521778	Prodigal:002006	CDS	115606	117228	.	-	0	ID=KKHCGOPH_00107;Name=yheS_1;db_xref=COG:COG0488;gene=yheS_1;inference=ab initio prediction:Prodigal:002006,similar to AA sequence:UniProtKB:P63389;locus_tag=KKHCGOPH_00107;product=putative ABC transporter ATP-binding protein YheS
GNANN_N_1_L_521778	Prodigal:002006	CDS	117423	118601	.	+	0	ID=KKHCGOPH_00108;Name=ydhP;db_xref=COG:COG2814;gene=ydhP;inference=ab initio prediction:Prodigal:002006,similar to AA sequence:UniProtKB:P77389;locus_tag=KKHCGOPH_00108;product=Inner membrane transport protein YdhP
GNANN_N_1_L_521778	Prodigal:002006	CDS	118657	119355	.	-	0	ID=KKHCGOPH_00109;inference=ab initio prediction:Prodigal:002006;locus_tag=KKHCGOPH_00109;product=hypothetical protein
GNANN_N_1_L_521778	Prodigal:002006	CDS	119564	120364	.	-	0	ID=KKHCGOPH_00110;Name=tatC;db_xref=COG:COG0805;gene=tatC;inference=ab initio prediction:Prodigal:002006,similar to AA sequence:UniProtKB:P69423;locus_tag=KKHCGOPH_00110;product=Sec-independent protein translocase protein TatC
GNANN_N_1_L_521778	Prodigal:002006	CDS	120361	120804	.	-	0	ID=KKHCGOPH_00111;Name=tatB;db_xref=COG:COG1826;gene=tatB;inference=ab initio prediction:Prodigal:002006,similar to AA sequence:UniProtKB:P69425;locus_tag=KKHCGOPH_00111;product=Sec-independent protein translocase protein TatB
GNANN_N_1_L_521778	Prodigal:002006	CDS	120905	121189	.	-	0	ID=KKHCGOPH_00112;Name=tatA;gene=tatA;inference=ab initio prediction:Prodigal:002006,protein motif:HAMAP:MF_00236;locus_tag=KKHCGOPH_00112;product=Sec-independent protein translocase protein TatA
GNANN_N_1_L_521778	Prodigal:002006	CDS	121359	123236	.	-	0	ID=KKHCGOPH_00113;inference=ab initio prediction:Prodigal:002006;locus_tag=KKHCGOPH_00113;product=hypothetical protein
GNANN_N_1_L_521778	Prodigal:002006	CDS	123424	123750	.	-	0	ID=KKHCGOPH_00114;Name=erpA;db_xref=COG:COG0316;gene=erpA;inference=ab initio prediction:Prodigal:002006,similar to AA sequence:UniProtKB:P45344;locus_tag=KKHCGOPH_00114;product=Iron-sulfur cluster insertion protein ErpA
GNANN_N_1_L_521778	Prodigal:002006	CDS	123891	125138	.	+	0	ID=KKHCGOPH_00115;inference=ab initio prediction:Prodigal:002006,protein motif:HAMAP:MF_01212;locus_tag=KKHCGOPH_00115;product=Deoxyguanosinetriphosphate triphosphohydrolase-like protein
GNANN_N_1_L_521778	Prodigal:002006	CDS	125142	125675	.	-	0	ID=KKHCGOPH_00116;inference=ab initio prediction:Prodigal:002006;locus_tag=KKHCGOPH_00116;product=hypothetical protein
GNANN_N_1_L_521778	Prodigal:002006	CDS	125792	126256	.	+	0	ID=KKHCGOPH_00117;inference=ab initio prediction:Prodigal:002006;locus_tag=KKHCGOPH_00117;product=hypothetical protein
GNANN_N_1_L_521778	Prodigal:002006	CDS	126247	126513	.	-	0	ID=KKHCGOPH_00118;inference=ab initio prediction:Prodigal:002006;locus_tag=KKHCGOPH_00118;product=hypothetical protein
GNANN_N_1_L_521778	Prodigal:002006	CDS	127272	129032	.	+	0	ID=KKHCGOPH_00119;eC_number=6.1.1.19;Name=argS;gene=argS;inference=ab initio prediction:Prodigal:002006,similar to AA sequence:UniProtKB:Q99W05;locus_tag=KKHCGOPH_00119;product=Arginine--tRNA ligase
GNANN_N_1_L_521778	Prodigal:002006	CDS	129063	130487	.	+	0	ID=KKHCGOPH_00120;inference=ab initio prediction:Prodigal:002006;locus_tag=KKHCGOPH_00120;product=hypothetical protein
GNANN_N_1_L_521778	Prodigal:002006	CDS	130751	131755	.	+	0	ID=KKHCGOPH_00121;eC_number=3.2.1.52;Name=nagZ;db_xref=COG:COG1472;gene=nagZ;inference=ab initio prediction:Prodigal:002006,similar to AA sequence:UniProtKB:Q9HZK0;locus_tag=KKHCGOPH_00121;product=Beta-hexosaminidase
GNANN_N_1_L_521778	Prodigal:002006	CDS	132004	133413	.	-	0	ID=KKHCGOPH_00122;eC_number=4.2.2.-;Name=rlpA_1;gene=rlpA_1;inference=ab initio prediction:Prodigal:002006,protein motif:HAMAP:MF_02071;locus_tag=KKHCGOPH_00122;product=Endolytic peptidoglycan transglycosylase RlpA
GNANN_N_1_L_521778	Prodigal:002006	CDS	133800	134114	.	-	0	ID=KKHCGOPH_00123;inference=ab initio prediction:Prodigal:002006;locus_tag=KKHCGOPH_00123;product=hypothetical protein
GNANN_N_1_L_521778	Prodigal:002006	CDS	134098	134769	.	-	0	ID=KKHCGOPH_00124;inference=ab initio prediction:Prodigal:002006;locus_tag=KKHCGOPH_00124;product=hypothetical protein
GNANN_N_1_L_521778	Prodigal:002006	CDS	135082	135645	.	+	0	ID=KKHCGOPH_00125;inference=ab initio prediction:Prodigal:002006;locus_tag=KKHCGOPH_00125;product=hypothetical protein
GNANN_N_1_L_521778	Prodigal:002006	CDS	135701	136756	.	+	0	ID=KKHCGOPH_00126;inference=ab initio prediction:Prodigal:002006;locus_tag=KKHCGOPH_00126;product=hypothetical protein
GNANN_N_1_L_521778	Prodigal:002006	CDS	136779	137294	.	-	0	ID=KKHCGOPH_00127;inference=ab initio prediction:Prodigal:002006;locus_tag=KKHCGOPH_00127;product=hypothetical protein
GNANN_N_1_L_521778	Prodigal:002006	CDS	138018	138959	.	-	0	ID=KKHCGOPH_00128;eC_number=1.2.1.38;Name=argC;gene=argC;inference=ab initio prediction:Prodigal:002006,protein motif:HAMAP:MF_01110;locus_tag=KKHCGOPH_00128;product=N-acetyl-gamma-glutamyl-phosphate reductase
GNANN_N_1_L_521778	Prodigal:002006	CDS	139146	139676	.	+	0	ID=KKHCGOPH_00129;inference=ab initio prediction:Prodigal:002006;locus_tag=KKHCGOPH_00129;product=hypothetical protein
GNANN_N_1_L_521778	Prodigal:002006	CDS	139680	139922	.	-	0	ID=KKHCGOPH_00130;inference=ab initio prediction:Prodigal:002006;locus_tag=KKHCGOPH_00130;product=hypothetical protein
GNANN_N_1_L_521778	Prodigal:002006	CDS	139928	140164	.	-	0	ID=KKHCGOPH_00131;inference=ab initio prediction:Prodigal:002006;locus_tag=KKHCGOPH_00131;product=hypothetical protein
GNANN_N_1_L_521778	Prodigal:002006	CDS	140463	141305	.	+	0	ID=KKHCGOPH_00132;inference=ab initio prediction:Prodigal:002006;locus_tag=KKHCGOPH_00132;product=hypothetical protein
GNANN_N_1_L_521778	Prodigal:002006	CDS	141325	142329	.	-	0	ID=KKHCGOPH_00133;Name=corA_1;db_xref=COG:COG0598;gene=corA_1;inference=ab initio prediction:Prodigal:002006,similar to AA sequence:UniProtKB:P0A2R8;locus_tag=KKHCGOPH_00133;product=Magnesium transport protein CorA
GNANN_N_1_L_521778	Prodigal:002006	CDS	142351	143205	.	-	0	ID=KKHCGOPH_00134;eC_number=1.3.1.87;Name=hcaB_1;gene=hcaB_1;inference=ab initio prediction:Prodigal:002006,protein motif:HAMAP:MF_01647;locus_tag=KKHCGOPH_00134;product=3-phenylpropionate-dihydrodiol/cinnamic acid-dihydrodiol dehydrogenase
GNANN_N_1_L_521778	Prodigal:002006	CDS	143202	144047	.	-	0	ID=KKHCGOPH_00135;eC_number=1.-.-.-;db_xref=COG:COG1028;inference=ab initio prediction:Prodigal:002006,similar to AA sequence:UniProtKB:Q73SC8;locus_tag=KKHCGOPH_00135;product=putative NAD-dependent oxidoreductase
GNANN_N_1_L_521778	Prodigal:002006	CDS	144044	144805	.	-	0	ID=KKHCGOPH_00136;eC_number=3.8.1.7;Name=fcbB2;gene=fcbB2;inference=ab initio prediction:Prodigal:002006,similar to AA sequence:UniProtKB:Q9LCU3;locus_tag=KKHCGOPH_00136;product=4-chlorobenzoyl coenzyme A dehalogenase-2
GNANN_N_1_L_521778	Prodigal:002006	CDS	144938	147211	.	-	0	ID=KKHCGOPH_00137;eC_number=1.11.1.21;Name=katG;db_xref=COG:COG0376;gene=katG;inference=ab initio prediction:Prodigal:002006,similar to AA sequence:UniProtKB:Q939D2;locus_tag=KKHCGOPH_00137;product=Catalase-peroxidase
GNANN_N_1_L_521778	Prodigal:002006	CDS	147660	148679	.	-	0	ID=KKHCGOPH_00138;eC_number=5.3.1.13;Name=kdsD;db_xref=COG:COG0517;gene=kdsD;inference=ab initio prediction:Prodigal:002006,similar to AA sequence:UniProtKB:Q9HVW0;locus_tag=KKHCGOPH_00138;product=Arabinose 5-phosphate isomerase KdsD
GNANN_N_1_L_521778	Prodigal:002006	CDS	148807	150708	.	+	0	ID=KKHCGOPH_00139;inference=ab initio prediction:Prodigal:002006;locus_tag=KKHCGOPH_00139;product=hypothetical protein
GNANN_N_1_L_521778	Prodigal:002006	CDS	150837	151400	.	-	0	ID=KKHCGOPH_00140;inference=ab initio prediction:Prodigal:002006;locus_tag=KKHCGOPH_00140;product=hypothetical protein
GNANN_N_1_L_521778	Prodigal:002006	CDS	151662	152513	.	+	0	ID=KKHCGOPH_00141;inference=ab initio prediction:Prodigal:002006;locus_tag=KKHCGOPH_00141;product=hypothetical protein
GNANN_N_1_L_521778	Prodigal:002006	CDS	152519	154024	.	+	0	ID=KKHCGOPH_00142;eC_number=3.4.-.-;Name=bepA_1;gene=bepA_1;inference=ab initio prediction:Prodigal:002006,protein motif:HAMAP:MF_00997;locus_tag=KKHCGOPH_00142;product=Beta-barrel assembly-enhancing protease
GNANN_N_1_L_521778	Prodigal:002006	CDS	154275	155177	.	+	0	ID=KKHCGOPH_00143;inference=ab initio prediction:Prodigal:002006;locus_tag=KKHCGOPH_00143;product=hypothetical protein
GNANN_N_1_L_521778	Prodigal:002006	CDS	155174	156115	.	+	0	ID=KKHCGOPH_00144;eC_number=2.4.1.289;Name=wbbL;db_xref=COG:COG1216;gene=wbbL;inference=ab initio prediction:Prodigal:002006,similar to AA sequence:UniProtKB:P9WMY3;locus_tag=KKHCGOPH_00144;product=N-acetylglucosaminyl-diphospho-decaprenol L-rhamnosyltransferase
GNANN_N_1_L_521778	Prodigal:002006	CDS	156201	157934	.	+	0	ID=KKHCGOPH_00145;inference=ab initio prediction:Prodigal:002006;locus_tag=KKHCGOPH_00145;product=hypothetical protein
GNANN_N_1_L_521778	Prodigal:002006	CDS	158312	161167	.	+	0	ID=KKHCGOPH_00146;inference=ab initio prediction:Prodigal:002006;locus_tag=KKHCGOPH_00146;product=hypothetical protein
GNANN_N_1_L_521778	Prodigal:002006	CDS	161187	162080	.	-	0	ID=KKHCGOPH_00147;inference=ab initio prediction:Prodigal:002006;locus_tag=KKHCGOPH_00147;product=hypothetical protein
GNANN_N_1_L_521778	Prodigal:002006	CDS	162371	162970	.	+	0	ID=KKHCGOPH_00148;eC_number=1.15.1.1;Name=sodB;db_xref=COG:COG0605;gene=sodB;inference=ab initio prediction:Prodigal:002006,similar to AA sequence:UniProtKB:Q9XD74;locus_tag=KKHCGOPH_00148;product=Superoxide dismutase [Mn]
GNANN_N_1_L_521778	Prodigal:002006	CDS	163298	164827	.	+	0	ID=KKHCGOPH_00149;Name=murJ_1;db_xref=COG:COG0728;gene=murJ_1;inference=ab initio prediction:Prodigal:002006,similar to AA sequence:UniProtKB:P0AF16;locus_tag=KKHCGOPH_00149;product=Lipid II flippase MurJ
GNANN_N_1_L_521778	Prodigal:002006	CDS	164854	165537	.	+	0	ID=KKHCGOPH_00150;eC_number=3.8.1.2;Name=hdl IVa_1;gene=hdl IVa_1;inference=ab initio prediction:Prodigal:002006,similar to AA sequence:UniProtKB:Q51645;locus_tag=KKHCGOPH_00150;product=(S)-2-haloacid dehalogenase 4A
GNANN_N_1_L_521778	Prodigal:002006	CDS	165621	165956	.	+	0	ID=KKHCGOPH_00151;inference=ab initio prediction:Prodigal:002006;locus_tag=KKHCGOPH_00151;product=hypothetical protein
GNANN_N_1_L_521778	Prodigal:002006	CDS	165981	167750	.	-	0	ID=KKHCGOPH_00152;inference=ab initio prediction:Prodigal:002006;locus_tag=KKHCGOPH_00152;product=hypothetical protein
GNANN_N_1_L_521778	Prodigal:002006	CDS	167761	167877	.	-	0	ID=KKHCGOPH_00153;inference=ab initio prediction:Prodigal:002006;locus_tag=KKHCGOPH_00153;product=hypothetical protein
GNANN_N_1_L_521778	Prodigal:002006	CDS	167944	169137	.	-	0	ID=KKHCGOPH_00154;Name=nhaA_1;db_xref=COG:COG3004;gene=nhaA_1;inference=ab initio prediction:Prodigal:002006,similar to AA sequence:UniProtKB:O85187;locus_tag=KKHCGOPH_00154;product=Na(+)/H(+) antiporter NhaA
GNANN_N_1_L_521778	Prodigal:002006	CDS	169240	169887	.	-	0	ID=KKHCGOPH_00155;Name=tlpA;db_xref=COG:COG0526;gene=tlpA;inference=ab initio prediction:Prodigal:002006,similar to AA sequence:UniProtKB:P43221;locus_tag=KKHCGOPH_00155;product=Thiol:disulfide interchange protein TlpA
GNANN_N_1_L_521778	Prodigal:002006	CDS	169930	171387	.	+	0	ID=KKHCGOPH_00156;eC_number=4.3.2.1;Name=argH;db_xref=COG:COG0165;gene=argH;inference=ab initio prediction:Prodigal:002006,similar to AA sequence:UniProtKB:Q5SLL0;locus_tag=KKHCGOPH_00156;product=Argininosuccinate lyase
GNANN_N_1_L_521778	Prodigal:002006	CDS	171486	171776	.	+	0	ID=KKHCGOPH_00157;inference=ab initio prediction:Prodigal:002006;locus_tag=KKHCGOPH_00157;product=hypothetical protein
GNANN_N_1_L_521778	Prodigal:002006	CDS	171894	172592	.	+	0	ID=KKHCGOPH_00158;inference=ab initio prediction:Prodigal:002006;locus_tag=KKHCGOPH_00158;product=hypothetical protein
GNANN_N_1_L_521778	Prodigal:002006	CDS	172694	173455	.	-	0	ID=KKHCGOPH_00159;Name=yadH;db_xref=COG:COG0842;gene=yadH;inference=ab initio prediction:Prodigal:002006,similar to AA sequence:UniProtKB:P0AFN6;locus_tag=KKHCGOPH_00159;product=Inner membrane transport permease YadH
GNANN_N_1_L_521778	Prodigal:002006	CDS	173466	174392	.	-	0	ID=KKHCGOPH_00160;Name=yadG;db_xref=COG:COG1131;gene=yadG;inference=ab initio prediction:Prodigal:002006,similar to AA sequence:UniProtKB:P36879;locus_tag=KKHCGOPH_00160;product=putative ABC transporter ATP-binding protein YadG
GNANN_N_1_L_521778	Prodigal:002006	CDS	174611	176383	.	-	0	ID=KKHCGOPH_00161;eC_number=7.5.2.3;Name=ndvA;gene=ndvA;inference=ab initio prediction:Prodigal:002006,similar to AA sequence:UniProtKB:Q2YQ73;locus_tag=KKHCGOPH_00161;product=Beta-(1-->2)glucan export ATP-binding/permease protein NdvA
GNANN_N_1_L_521778	Prodigal:002006	CDS	176645	177418	.	+	0	ID=KKHCGOPH_00162;Name=pomA;db_xref=COG:COG1291;gene=pomA;inference=ab initio prediction:Prodigal:002006,similar to AA sequence:UniProtKB:O06873;locus_tag=KKHCGOPH_00162;product=Chemotaxis protein PomA
GNANN_N_1_L_521778	Prodigal:002006	CDS	177533	178366	.	+	0	ID=KKHCGOPH_00163;Name=motB;db_xref=COG:COG1360;gene=motB;inference=ab initio prediction:Prodigal:002006,similar to AA sequence:UniProtKB:P55892;locus_tag=KKHCGOPH_00163;product=Motility protein B
GNANN_N_1_L_521778	Prodigal:002006	CDS	178385	178903	.	-	0	ID=KKHCGOPH_00164;inference=ab initio prediction:Prodigal:002006;locus_tag=KKHCGOPH_00164;product=hypothetical protein
GNANN_N_1_L_521778	Prodigal:002006	CDS	178957	181644	.	-	0	ID=KKHCGOPH_00165;inference=ab initio prediction:Prodigal:002006;locus_tag=KKHCGOPH_00165;product=hypothetical protein
GNANN_N_1_L_521778	Prodigal:002006	CDS	182271	182819	.	+	0	ID=KKHCGOPH_00166;inference=ab initio prediction:Prodigal:002006;locus_tag=KKHCGOPH_00166;product=hypothetical protein
GNANN_N_1_L_521778	Prodigal:002006	CDS	182824	183060	.	-	0	ID=KKHCGOPH_00167;inference=ab initio prediction:Prodigal:002006;locus_tag=KKHCGOPH_00167;product=hypothetical protein
GNANN_N_1_L_521778	Prodigal:002006	CDS	183087	183989	.	-	0	ID=KKHCGOPH_00168;inference=ab initio prediction:Prodigal:002006;locus_tag=KKHCGOPH_00168;product=hypothetical protein
GNANN_N_1_L_521778	Prodigal:002006	CDS	184343	185188	.	-	0	ID=KKHCGOPH_00169;inference=ab initio prediction:Prodigal:002006;locus_tag=KKHCGOPH_00169;product=hypothetical protein
GNANN_N_1_L_521778	Prodigal:002006	CDS	185351	186223	.	-	0	ID=KKHCGOPH_00170;inference=ab initio prediction:Prodigal:002006;locus_tag=KKHCGOPH_00170;product=hypothetical protein
GNANN_N_1_L_521778	Prodigal:002006	CDS	186414	187757	.	-	0	ID=KKHCGOPH_00171;eC_number=5.4.2.10;Name=glmM;db_xref=COG:COG1109;gene=glmM;inference=ab initio prediction:Prodigal:002006,similar to AA sequence:UniProtKB:P31120;locus_tag=KKHCGOPH_00171;product=Phosphoglucosamine mutase
GNANN_N_1_L_521778	Prodigal:002006	CDS	187899	188645	.	-	0	ID=KKHCGOPH_00172;inference=ab initio prediction:Prodigal:002006;locus_tag=KKHCGOPH_00172;product=hypothetical protein
GNANN_N_1_L_521778	Prodigal:002006	CDS	188894	189226	.	-	0	ID=KKHCGOPH_00173;inference=ab initio prediction:Prodigal:002006;locus_tag=KKHCGOPH_00173;product=hypothetical protein
GNANN_N_1_L_521778	Prodigal:002006	CDS	189539	191467	.	-	0	ID=KKHCGOPH_00174;eC_number=3.4.24.-;Name=ftsH_1;gene=ftsH_1;inference=ab initio prediction:Prodigal:002006,similar to AA sequence:UniProtKB:B8H444;locus_tag=KKHCGOPH_00174;product=ATP-dependent zinc metalloprotease FtsH
GNANN_N_1_L_521778	Prodigal:002006	CDS	191605	192648	.	-	0	ID=KKHCGOPH_00175;eC_number=6.3.4.19;Name=tilS;gene=tilS;inference=ab initio prediction:Prodigal:002006,protein motif:HAMAP:MF_01161;locus_tag=KKHCGOPH_00175;product=tRNA(Ile)-lysidine synthase
GNANN_N_1_L_521778	Prodigal:002006	CDS	192645	193658	.	-	0	ID=KKHCGOPH_00176;Name=cpoB;gene=cpoB;inference=ab initio prediction:Prodigal:002006,protein motif:HAMAP:MF_02066;locus_tag=KKHCGOPH_00176;product=Cell division coordinator CpoB
GNANN_N_1_L_521778	Prodigal:002006	CDS	193755	194258	.	-	0	ID=KKHCGOPH_00177;Name=pal_1;gene=pal_1;inference=ab initio prediction:Prodigal:002006,similar to AA sequence:UniProtKB:P0A3S8;locus_tag=KKHCGOPH_00177;product=Peptidoglycan-associated lipoprotein
GNANN_N_1_L_521778	Prodigal:002006	CDS	194500	194838	.	-	0	ID=KKHCGOPH_00178;inference=ab initio prediction:Prodigal:002006;locus_tag=KKHCGOPH_00178;product=hypothetical protein
GNANN_N_1_L_521778	Prodigal:002006	CDS	194941	195339	.	+	0	ID=KKHCGOPH_00179;Name=tcrX;db_xref=COG:COG0745;gene=tcrX;inference=ab initio prediction:Prodigal:002006,similar to AA sequence:UniProtKB:O69730;locus_tag=KKHCGOPH_00179;product=putative transcriptional regulatory protein TcrX
GNANN_N_1_L_521778	Prodigal:002006	CDS	195348	196268	.	-	0	ID=KKHCGOPH_00180;inference=ab initio prediction:Prodigal:002006;locus_tag=KKHCGOPH_00180;product=hypothetical protein
GNANN_N_1_L_521778	Prodigal:002006	CDS	196437	197549	.	+	0	ID=KKHCGOPH_00181;inference=ab initio prediction:Prodigal:002006;locus_tag=KKHCGOPH_00181;product=hypothetical protein
GNANN_N_1_L_521778	Prodigal:002006	CDS	197574	198500	.	-	0	ID=KKHCGOPH_00182;eC_number=2.5.1.61;Name=hemC;db_xref=COG:COG0181;gene=hemC;inference=ab initio prediction:Prodigal:002006,similar to AA sequence:UniProtKB:Q9KVM1;locus_tag=KKHCGOPH_00182;product=Porphobilinogen deaminase
GNANN_N_1_L_521778	Aragorn:001002	tRNA	198711	198786	.	+	.	ID=KKHCGOPH_00183;inference=COORDINATES:profile:Aragorn:001002;locus_tag=KKHCGOPH_00183;product=tRNA-Lys(ctt)
GNANN_N_1_L_521778	Prodigal:002006	CDS	199094	199315	.	-	0	ID=KKHCGOPH_00184;inference=ab initio prediction:Prodigal:002006;locus_tag=KKHCGOPH_00184;product=hypothetical protein
GNANN_N_1_L_521778	Prodigal:002006	CDS	199542	200144	.	-	0	ID=KKHCGOPH_00185;inference=ab initio prediction:Prodigal:002006;locus_tag=KKHCGOPH_00185;product=hypothetical protein
GNANN_N_1_L_521778	Prodigal:002006	CDS	200360	202438	.	+	0	ID=KKHCGOPH_00186;inference=ab initio prediction:Prodigal:002006;locus_tag=KKHCGOPH_00186;product=hypothetical protein
GNANN_N_1_L_521778	Prodigal:002006	CDS	202743	204662	.	+	0	ID=KKHCGOPH_00187;Name=atm1_2;db_xref=COG:COG5265;gene=atm1_2;inference=ab initio prediction:Prodigal:002006,similar to AA sequence:UniProtKB:Q2G506;locus_tag=KKHCGOPH_00187;product=ATM1-type heavy metal exporter
GNANN_N_1_L_521778	Prodigal:002006	CDS	204803	205837	.	+	0	ID=KKHCGOPH_00188;inference=ab initio prediction:Prodigal:002006;locus_tag=KKHCGOPH_00188;product=hypothetical protein
GNANN_N_1_L_521778	Prodigal:002006	CDS	205899	206609	.	+	0	ID=KKHCGOPH_00189;eC_number=4.1.1.65;Name=psd_1;db_xref=COG:COG0688;gene=psd_1;inference=ab initio prediction:Prodigal:002006,similar to AA sequence:UniProtKB:P9WHQ5;locus_tag=KKHCGOPH_00189;product=Phosphatidylserine decarboxylase proenzyme
GNANN_N_1_L_521778	Prodigal:002006	CDS	206641	207462	.	+	0	ID=KKHCGOPH_00190;inference=ab initio prediction:Prodigal:002006;locus_tag=KKHCGOPH_00190;product=hypothetical protein
GNANN_N_1_L_521778	Prodigal:002006	CDS	207469	208857	.	-	0	ID=KKHCGOPH_00191;eC_number=6.1.1.16;Name=cysS;db_xref=COG:COG0215;gene=cysS;inference=ab initio prediction:Prodigal:002006,similar to AA sequence:UniProtKB:P21888;locus_tag=KKHCGOPH_00191;product=Cysteine--tRNA ligase
GNANN_N_1_L_521778	Prodigal:002006	CDS	209172	209504	.	+	0	ID=KKHCGOPH_00192;inference=ab initio prediction:Prodigal:002006;locus_tag=KKHCGOPH_00192;product=hypothetical protein
GNANN_N_1_L_521778	Prodigal:002006	CDS	209595	209870	.	+	0	ID=KKHCGOPH_00193;Name=yefM;db_xref=COG:COG2161;gene=yefM;inference=ab initio prediction:Prodigal:002006,similar to AA sequence:UniProtKB:P69346;locus_tag=KKHCGOPH_00193;product=Antitoxin YefM
GNANN_N_1_L_521778	Prodigal:002006	CDS	210016	210552	.	-	0	ID=KKHCGOPH_00194;inference=ab initio prediction:Prodigal:002006;locus_tag=KKHCGOPH_00194;product=hypothetical protein
GNANN_N_1_L_521778	Prodigal:002006	CDS	210707	211708	.	+	0	ID=KKHCGOPH_00195;inference=ab initio prediction:Prodigal:002006;locus_tag=KKHCGOPH_00195;product=hypothetical protein
GNANN_N_1_L_521778	Prodigal:002006	CDS	211862	214204	.	+	0	ID=KKHCGOPH_00196;Name=pal_2;gene=pal_2;inference=ab initio prediction:Prodigal:002006,protein motif:HAMAP:MF_02204;locus_tag=KKHCGOPH_00196;product=Peptidoglycan-associated lipoprotein
GNANN_N_1_L_521778	Prodigal:002006	CDS	214371	215573	.	+	0	ID=KKHCGOPH_00197;Name=ynfM;gene=ynfM;inference=ab initio prediction:Prodigal:002006,similar to AA sequence:UniProtKB:P43531;locus_tag=KKHCGOPH_00197;product=Inner membrane transport protein YnfM
GNANN_N_1_L_521778	Prodigal:002006	CDS	215581	216360	.	+	0	ID=KKHCGOPH_00198;eC_number=2.1.1.-;Name=ycgJ;gene=ycgJ;inference=ab initio prediction:Prodigal:002006,similar to AA sequence:UniProtKB:O31474;locus_tag=KKHCGOPH_00198;product=putative methyltransferase YcgJ
GNANN_N_1_L_521778	Prodigal:002006	CDS	216888	218237	.	-	0	ID=KKHCGOPH_00199;eC_number=6.1.1.17;Name=gltX_1;gene=gltX_1;inference=ab initio prediction:Prodigal:002006,similar to AA sequence:UniProtKB:P99170;locus_tag=KKHCGOPH_00199;product=Glutamate--tRNA ligase
GNANN_N_1_L_521778	Prodigal:002006	CDS	218366	220084	.	-	0	ID=KKHCGOPH_00200;inference=ab initio prediction:Prodigal:002006;locus_tag=KKHCGOPH_00200;product=hypothetical protein
GNANN_N_1_L_521778	Prodigal:002006	CDS	220273	221340	.	-	0	ID=KKHCGOPH_00201;Name=aaeA;gene=aaeA;inference=ab initio prediction:Prodigal:002006,protein motif:HAMAP:MF_01544;locus_tag=KKHCGOPH_00201;product=p-hydroxybenzoic acid efflux pump subunit AaeA
GNANN_N_1_L_521778	Prodigal:002006	CDS	221337	221531	.	-	0	ID=KKHCGOPH_00202;inference=ab initio prediction:Prodigal:002006;locus_tag=KKHCGOPH_00202;product=hypothetical protein
GNANN_N_1_L_521778	Prodigal:002006	CDS	221537	223561	.	-	0	ID=KKHCGOPH_00203;Name=aaeB;gene=aaeB;inference=ab initio prediction:Prodigal:002006,protein motif:HAMAP:MF_01545;locus_tag=KKHCGOPH_00203;product=p-hydroxybenzoic acid efflux pump subunit AaeB
GNANN_N_1_L_521778	Prodigal:002006	CDS	223558	223992	.	-	0	ID=KKHCGOPH_00204;inference=ab initio prediction:Prodigal:002006;locus_tag=KKHCGOPH_00204;product=hypothetical protein
GNANN_N_1_L_521778	Prodigal:002006	CDS	224080	224346	.	-	0	ID=KKHCGOPH_00205;inference=ab initio prediction:Prodigal:002006;locus_tag=KKHCGOPH_00205;product=hypothetical protein
GNANN_N_1_L_521778	Prodigal:002006	CDS	224586	225221	.	+	0	ID=KKHCGOPH_00206;eC_number=1.8.4.-;Name=yfcG_1;db_xref=COG:COG0625;gene=yfcG_1;inference=ab initio prediction:Prodigal:002006,similar to AA sequence:UniProtKB:P77526;locus_tag=KKHCGOPH_00206;product=Disulfide-bond oxidoreductase YfcG
GNANN_N_1_L_521778	Prodigal:002006	CDS	225794	226285	.	+	0	ID=KKHCGOPH_00207;inference=ab initio prediction:Prodigal:002006;locus_tag=KKHCGOPH_00207;product=hypothetical protein
GNANN_N_1_L_521778	Prodigal:002006	CDS	226742	229057	.	-	0	ID=KKHCGOPH_00208;inference=ab initio prediction:Prodigal:002006;locus_tag=KKHCGOPH_00208;product=hypothetical protein
GNANN_N_1_L_521778	Prodigal:002006	CDS	229355	230695	.	-	0	ID=KKHCGOPH_00209;Name=tolB_1;db_xref=COG:COG0823;gene=tolB_1;inference=ab initio prediction:Prodigal:002006,similar to AA sequence:UniProtKB:Q8ZGZ1;locus_tag=KKHCGOPH_00209;product=Tol-Pal system protein TolB
GNANN_N_1_L_521778	Prodigal:002006	CDS	230751	232109	.	-	0	ID=KKHCGOPH_00210;inference=ab initio prediction:Prodigal:002006;locus_tag=KKHCGOPH_00210;product=hypothetical protein
GNANN_N_1_L_521778	Prodigal:002006	CDS	232126	232572	.	-	0	ID=KKHCGOPH_00211;Name=exbD_1;db_xref=COG:COG0848;gene=exbD_1;inference=ab initio prediction:Prodigal:002006,similar to AA sequence:UniProtKB:P0ABV2;locus_tag=KKHCGOPH_00211;product=Biopolymer transport protein ExbD
GNANN_N_1_L_521778	Prodigal:002006	CDS	232601	233317	.	-	0	ID=KKHCGOPH_00212;Name=tolQ_1;db_xref=COG:COG0811;gene=tolQ_1;inference=ab initio prediction:Prodigal:002006,similar to AA sequence:UniProtKB:P0ABU9;locus_tag=KKHCGOPH_00212;product=Tol-Pal system protein TolQ
GNANN_N_1_L_521778	Prodigal:002006	CDS	233491	233931	.	-	0	ID=KKHCGOPH_00213;eC_number=3.1.2.28;inference=ab initio prediction:Prodigal:002006,protein motif:HAMAP:MF_02101;locus_tag=KKHCGOPH_00213;product=1%2C4-dihydroxy-2-naphthoyl-CoA hydrolase
GNANN_N_1_L_521778	Prodigal:002006	CDS	234213	234929	.	-	0	ID=KKHCGOPH_00214;inference=ab initio prediction:Prodigal:002006;locus_tag=KKHCGOPH_00214;product=hypothetical protein
GNANN_N_1_L_521778	Prodigal:002006	CDS	235224	236144	.	-	0	ID=KKHCGOPH_00215;inference=ab initio prediction:Prodigal:002006;locus_tag=KKHCGOPH_00215;product=hypothetical protein
GNANN_N_1_L_521778	Prodigal:002006	CDS	236150	237214	.	-	0	ID=KKHCGOPH_00216;eC_number=3.6.4.12;Name=ruvB_1;db_xref=COG:COG2255;gene=ruvB_1;inference=ab initio prediction:Prodigal:002006,similar to AA sequence:UniProtKB:P0A812;locus_tag=KKHCGOPH_00216;product=Holliday junction ATP-dependent DNA helicase RuvB
GNANN_N_1_L_521778	Prodigal:002006	CDS	237376	239073	.	+	0	ID=KKHCGOPH_00217;inference=ab initio prediction:Prodigal:002006;locus_tag=KKHCGOPH_00217;product=hypothetical protein
GNANN_N_1_L_521778	Prodigal:002006	CDS	239230	239757	.	+	0	ID=KKHCGOPH_00218;eC_number=1.16.-.-;Name=dps;gene=dps;inference=ab initio prediction:Prodigal:002006,protein motif:HAMAP:MF_01441;locus_tag=KKHCGOPH_00218;product=DNA protection during starvation protein
GNANN_N_1_L_521778	Prodigal:002006	CDS	239819	241096	.	-	0	ID=KKHCGOPH_00219;eC_number=2.4.1.317;Name=tylN_1;gene=tylN_1;inference=ab initio prediction:Prodigal:002006,similar to AA sequence:UniProtKB:O70023;locus_tag=KKHCGOPH_00219;product=O-mycaminosyltylonolide 6-deoxyallosyltransferase
GNANN_N_1_L_521778	Prodigal:002006	CDS	241227	243938	.	-	0	ID=KKHCGOPH_00220;eC_number=2.3.1.-;Name=patZ;db_xref=COG:COG0454;gene=patZ;inference=ab initio prediction:Prodigal:002006,similar to AA sequence:UniProtKB:P76594;locus_tag=KKHCGOPH_00220;product=Peptidyl-lysine N-acetyltransferase PatZ
GNANN_N_1_L_521778	Prodigal:002006	CDS	244025	244174	.	-	0	ID=KKHCGOPH_00221;inference=ab initio prediction:Prodigal:002006;locus_tag=KKHCGOPH_00221;product=hypothetical protein
GNANN_N_1_L_521778	Prodigal:002006	CDS	244297	244953	.	+	0	ID=KKHCGOPH_00222;eC_number=4.1.2.-;Name=ald2;db_xref=COG:COG0235;gene=ald2;inference=ab initio prediction:Prodigal:002006,similar to AA sequence:UniProtKB:Q2RXI1;locus_tag=KKHCGOPH_00222;product=5-(methylthio)ribulose-1-phosphate aldolase
GNANN_N_1_L_521778	Prodigal:002006	CDS	245312	245758	.	+	0	ID=KKHCGOPH_00223;Name=ros_1;db_xref=COG:COG4957;gene=ros_1;inference=ab initio prediction:Prodigal:002006,similar to AA sequence:UniProtKB:Q04152;locus_tag=KKHCGOPH_00223;product=Transcriptional regulatory protein ros
GNANN_N_1_L_521778	Prodigal:002006	CDS	245905	246690	.	+	0	ID=KKHCGOPH_00224;inference=ab initio prediction:Prodigal:002006;locus_tag=KKHCGOPH_00224;product=hypothetical protein
GNANN_N_1_L_521778	Prodigal:002006	CDS	246900	249086	.	+	0	ID=KKHCGOPH_00225;eC_number=2.4.1.129;Name=mtgA_1;gene=mtgA_1;inference=ab initio prediction:Prodigal:002006,protein motif:HAMAP:MF_00766;locus_tag=KKHCGOPH_00225;product=Biosynthetic peptidoglycan transglycosylase
GNANN_N_1_L_521778	Prodigal:002006	CDS	249361	250434	.	+	0	ID=KKHCGOPH_00226;inference=ab initio prediction:Prodigal:002006;locus_tag=KKHCGOPH_00226;product=hypothetical protein
GNANN_N_1_L_521778	Prodigal:002006	CDS	250553	251041	.	+	0	ID=KKHCGOPH_00227;eC_number=4.2.1.104;Name=cynS_1;db_xref=COG:COG1513;gene=cynS_1;inference=ab initio prediction:Prodigal:002006,similar to AA sequence:UniProtKB:A8GBZ7;locus_tag=KKHCGOPH_00227;product=Cyanate hydratase
GNANN_N_1_L_521778	Prodigal:002006	CDS	251389	255822	.	-	0	ID=KKHCGOPH_00228;inference=ab initio prediction:Prodigal:002006;locus_tag=KKHCGOPH_00228;product=hypothetical protein
GNANN_N_1_L_521778	Prodigal:002006	CDS	255889	257874	.	-	0	ID=KKHCGOPH_00229;Name=bamA_1;gene=bamA_1;inference=ab initio prediction:Prodigal:002006,protein motif:HAMAP:MF_01430;locus_tag=KKHCGOPH_00229;product=Outer membrane protein assembly factor BamA
GNANN_N_1_L_521778	Prodigal:002006	CDS	258084	258776	.	-	0	ID=KKHCGOPH_00230;eC_number=2.7.13.3;db_xref=COG:COG2202;inference=ab initio prediction:Prodigal:002006,similar to AA sequence:UniProtKB:Q2NCA3;locus_tag=KKHCGOPH_00230;product=Blue-light-activated histidine kinase 1
GNANN_N_1_L_521778	Prodigal:002006	CDS	258826	259566	.	-	0	ID=KKHCGOPH_00231;Name=fnr;db_xref=COG:COG0664;gene=fnr;inference=ab initio prediction:Prodigal:002006,similar to AA sequence:UniProtKB:Q9EXQ1;locus_tag=KKHCGOPH_00231;product=Anaerobic regulatory protein
GNANN_N_1_L_521778	Aragorn:001002	tRNA	259751	259834	.	-	.	ID=KKHCGOPH_00232;inference=COORDINATES:profile:Aragorn:001002;locus_tag=KKHCGOPH_00232;product=tRNA-Tyr(gta)
GNANN_N_1_L_521778	Prodigal:002006	CDS	260087	261910	.	-	0	ID=KKHCGOPH_00233;eC_number=3.1.-.-;Name=recJ;db_xref=COG:COG0608;gene=recJ;inference=ab initio prediction:Prodigal:002006,similar to AA sequence:UniProtKB:P21893;locus_tag=KKHCGOPH_00233;product=Single-stranded-DNA-specific exonuclease RecJ
GNANN_N_1_L_521778	Prodigal:002006	CDS	262188	263585	.	-	0	ID=KKHCGOPH_00234;eC_number=7.1.1.1;Name=pntB;db_xref=COG:COG1282;gene=pntB;inference=ab initio prediction:Prodigal:002006,similar to AA sequence:UniProtKB:P0C188;locus_tag=KKHCGOPH_00234;product=NAD(P) transhydrogenase subunit beta
GNANN_N_1_L_521778	Prodigal:002006	CDS	263590	264036	.	-	0	ID=KKHCGOPH_00235;inference=ab initio prediction:Prodigal:002006;locus_tag=KKHCGOPH_00235;product=hypothetical protein
GNANN_N_1_L_521778	Prodigal:002006	CDS	264060	265199	.	-	0	ID=KKHCGOPH_00236;eC_number=7.1.1.1;Name=pntAA;db_xref=COG:COG3288;gene=pntAA;inference=ab initio prediction:Prodigal:002006,similar to AA sequence:UniProtKB:Q2RSB2;locus_tag=KKHCGOPH_00236;product=NAD(P) transhydrogenase subunit alpha part 1
GNANN_N_1_L_521778	Prodigal:002006	CDS	265321	265614	.	-	0	ID=KKHCGOPH_00237;inference=ab initio prediction:Prodigal:002006;locus_tag=KKHCGOPH_00237;product=hypothetical protein
GNANN_N_1_L_521778	Prodigal:002006	CDS	265735	267105	.	-	0	ID=KKHCGOPH_00238;eC_number=2.7.-.-;Name=ubiB_1;gene=ubiB_1;inference=ab initio prediction:Prodigal:002006,protein motif:HAMAP:MF_00414;locus_tag=KKHCGOPH_00238;product=protein kinase UbiB
GNANN_N_1_L_521778	Prodigal:002006	CDS	267283	267507	.	-	0	ID=KKHCGOPH_00239;inference=ab initio prediction:Prodigal:002006;locus_tag=KKHCGOPH_00239;product=hypothetical protein
GNANN_N_1_L_521778	Prodigal:002006	CDS	267573	269450	.	-	0	ID=KKHCGOPH_00240;eC_number=3.4.24.-;Name=pepF1;gene=pepF1;inference=ab initio prediction:Prodigal:002006,similar to AA sequence:UniProtKB:P54124;locus_tag=KKHCGOPH_00240;product=Oligoendopeptidase F%2C plasmid
GNANN_N_1_L_521778	Prodigal:002006	CDS	269774	271264	.	+	0	ID=KKHCGOPH_00241;Name=atoC_1;db_xref=COG:COG2204;gene=atoC_1;inference=ab initio prediction:Prodigal:002006,similar to AA sequence:UniProtKB:Q06065;locus_tag=KKHCGOPH_00241;product=Regulatory protein AtoC
GNANN_N_1_L_521778	Prodigal:002006	CDS	271533	273290	.	+	0	ID=KKHCGOPH_00242;inference=ab initio prediction:Prodigal:002006;locus_tag=KKHCGOPH_00242;product=hypothetical protein
GNANN_N_1_L_521778	Prodigal:002006	CDS	273636	275150	.	+	0	ID=KKHCGOPH_00243;inference=ab initio prediction:Prodigal:002006;locus_tag=KKHCGOPH_00243;product=hypothetical protein
GNANN_N_1_L_521778	Prodigal:002006	CDS	275253	275750	.	-	0	ID=KKHCGOPH_00244;inference=ab initio prediction:Prodigal:002006;locus_tag=KKHCGOPH_00244;product=hypothetical protein
GNANN_N_1_L_521778	Prodigal:002006	CDS	275846	276112	.	-	0	ID=KKHCGOPH_00245;inference=ab initio prediction:Prodigal:002006,similar to AA sequence:UniProtKB:B8H4R9;locus_tag=KKHCGOPH_00245;note=UPF0335 protein CCNA_03428;product=hypothetical protein
GNANN_N_1_L_521778	Prodigal:002006	CDS	276232	276540	.	-	0	ID=KKHCGOPH_00246;inference=ab initio prediction:Prodigal:002006;locus_tag=KKHCGOPH_00246;product=hypothetical protein
GNANN_N_1_L_521778	Prodigal:002006	CDS	276601	277374	.	-	0	ID=KKHCGOPH_00247;inference=ab initio prediction:Prodigal:002006;locus_tag=KKHCGOPH_00247;product=hypothetical protein
GNANN_N_1_L_521778	Prodigal:002006	CDS	277595	278908	.	+	0	ID=KKHCGOPH_00248;eC_number=1.1.1.81;Name=ttuD;gene=ttuD;inference=ab initio prediction:Prodigal:002006,similar to AA sequence:UniProtKB:Q44472;locus_tag=KKHCGOPH_00248;product=Putative hydroxypyruvate reductase
GNANN_N_1_L_521778	Prodigal:002006	CDS	279045	279440	.	+	0	ID=KKHCGOPH_00249;inference=ab initio prediction:Prodigal:002006;locus_tag=KKHCGOPH_00249;product=hypothetical protein
GNANN_N_1_L_521778	Prodigal:002006	CDS	279477	280034	.	-	0	ID=KKHCGOPH_00250;inference=ab initio prediction:Prodigal:002006;locus_tag=KKHCGOPH_00250;product=hypothetical protein
GNANN_N_1_L_521778	Prodigal:002006	CDS	280467	281342	.	+	0	ID=KKHCGOPH_00251;inference=ab initio prediction:Prodigal:002006;locus_tag=KKHCGOPH_00251;product=hypothetical protein
GNANN_N_1_L_521778	Prodigal:002006	CDS	281353	282264	.	-	0	ID=KKHCGOPH_00252;eC_number=3.1.26.11;Name=rbn_1;gene=rbn_1;inference=ab initio prediction:Prodigal:002006,protein motif:HAMAP:MF_01818;locus_tag=KKHCGOPH_00252;product=Ribonuclease BN
GNANN_N_1_L_521778	Prodigal:002006	CDS	282450	283784	.	+	0	ID=KKHCGOPH_00253;inference=ab initio prediction:Prodigal:002006;locus_tag=KKHCGOPH_00253;product=hypothetical protein
GNANN_N_1_L_521778	Prodigal:002006	CDS	283793	284437	.	+	0	ID=KKHCGOPH_00254;Name=exaE_1;gene=exaE_1;inference=ab initio prediction:Prodigal:002006,similar to AA sequence:UniProtKB:A8R3S7;locus_tag=KKHCGOPH_00254;product=Transcriptional activator protein ExaE
GNANN_N_1_L_521778	Prodigal:002006	CDS	284443	285720	.	-	0	ID=KKHCGOPH_00255;eC_number=2.7.7.7;Name=dinB_1;gene=dinB_1;inference=ab initio prediction:Prodigal:002006,protein motif:HAMAP:MF_01113;locus_tag=KKHCGOPH_00255;product=DNA polymerase IV
GNANN_N_1_L_521778	Prodigal:002006	CDS	285764	286747	.	+	0	ID=KKHCGOPH_00256;inference=ab initio prediction:Prodigal:002006;locus_tag=KKHCGOPH_00256;product=hypothetical protein
GNANN_N_1_L_521778	Prodigal:002006	CDS	286710	288305	.	-	0	ID=KKHCGOPH_00257;inference=ab initio prediction:Prodigal:002006;locus_tag=KKHCGOPH_00257;product=hypothetical protein
GNANN_N_1_L_521778	Prodigal:002006	CDS	288360	289799	.	-	0	ID=KKHCGOPH_00258;inference=ab initio prediction:Prodigal:002006;locus_tag=KKHCGOPH_00258;product=hypothetical protein
GNANN_N_1_L_521778	Prodigal:002006	CDS	289944	290699	.	-	0	ID=KKHCGOPH_00259;inference=ab initio prediction:Prodigal:002006;locus_tag=KKHCGOPH_00259;product=hypothetical protein
GNANN_N_1_L_521778	Prodigal:002006	CDS	290871	291833	.	-	0	ID=KKHCGOPH_00260;eC_number=2.1.3.15;Name=accA;db_xref=COG:COG0825;gene=accA;inference=ab initio prediction:Prodigal:002006,similar to AA sequence:UniProtKB:P0ABD5;locus_tag=KKHCGOPH_00260;product=Acetyl-coenzyme A carboxylase carboxyl transferase subunit alpha
GNANN_N_1_L_521778	Prodigal:002006	CDS	292176	292961	.	+	0	ID=KKHCGOPH_00261;eC_number=1.1.1.30;Name=bdhA;gene=bdhA;inference=ab initio prediction:Prodigal:002006,similar to AA sequence:UniProtKB:O86034;locus_tag=KKHCGOPH_00261;product=D-beta-hydroxybutyrate dehydrogenase
GNANN_N_1_L_521778	Prodigal:002006	CDS	292990	293349	.	-	0	ID=KKHCGOPH_00262;inference=ab initio prediction:Prodigal:002006;locus_tag=KKHCGOPH_00262;product=hypothetical protein
GNANN_N_1_L_521778	Prodigal:002006	CDS	293475	294884	.	-	0	ID=KKHCGOPH_00263;inference=ab initio prediction:Prodigal:002006;locus_tag=KKHCGOPH_00263;product=hypothetical protein
GNANN_N_1_L_521778	Prodigal:002006	CDS	295226	296482	.	+	0	ID=KKHCGOPH_00264;inference=ab initio prediction:Prodigal:002006;locus_tag=KKHCGOPH_00264;product=hypothetical protein
GNANN_N_1_L_521778	Prodigal:002006	CDS	296479	297084	.	+	0	ID=KKHCGOPH_00265;inference=ab initio prediction:Prodigal:002006;locus_tag=KKHCGOPH_00265;product=hypothetical protein
GNANN_N_1_L_521778	Prodigal:002006	CDS	297084	297719	.	+	0	ID=KKHCGOPH_00266;inference=ab initio prediction:Prodigal:002006;locus_tag=KKHCGOPH_00266;product=hypothetical protein
GNANN_N_1_L_521778	Prodigal:002006	CDS	297755	297955	.	-	0	ID=KKHCGOPH_00267;inference=ab initio prediction:Prodigal:002006;locus_tag=KKHCGOPH_00267;product=hypothetical protein
GNANN_N_1_L_521778	Prodigal:002006	CDS	298195	299370	.	+	0	ID=KKHCGOPH_00268;inference=ab initio prediction:Prodigal:002006,similar to AA sequence:UniProtKB:Q9ADP8;locus_tag=KKHCGOPH_00268;product=putative transporter
GNANN_N_1_L_521778	Prodigal:002006	CDS	299363	300352	.	-	0	ID=KKHCGOPH_00269;eC_number=2.6.1.9;Name=hisC_1;gene=hisC_1;inference=ab initio prediction:Prodigal:002006,protein motif:HAMAP:MF_01023;locus_tag=KKHCGOPH_00269;product=Histidinol-phosphate aminotransferase
GNANN_N_1_L_521778	Prodigal:002006	CDS	300357	301352	.	+	0	ID=KKHCGOPH_00270;Name=cobD;db_xref=COG:COG1270;gene=cobD;inference=ab initio prediction:Prodigal:002006,similar to AA sequence:UniProtKB:P9WP93;locus_tag=KKHCGOPH_00270;product=Cobalamin biosynthesis protein CobD
GNANN_N_1_L_521778	Prodigal:002006	CDS	301563	302651	.	+	0	ID=KKHCGOPH_00271;inference=ab initio prediction:Prodigal:002006;locus_tag=KKHCGOPH_00271;product=hypothetical protein
GNANN_N_1_L_521778	Prodigal:002006	CDS	302627	304093	.	-	0	ID=KKHCGOPH_00272;Name=cobQ;gene=cobQ;inference=ab initio prediction:Prodigal:002006,similar to AA sequence:UniProtKB:P29932;locus_tag=KKHCGOPH_00272;product=Cobyric acid synthase
GNANN_N_1_L_521778	Prodigal:002006	CDS	304575	304832	.	+	0	ID=KKHCGOPH_00273;inference=ab initio prediction:Prodigal:002006;locus_tag=KKHCGOPH_00273;product=hypothetical protein
GNANN_N_1_L_521778	Prodigal:002006	CDS	304964	305881	.	+	0	ID=KKHCGOPH_00274;inference=ab initio prediction:Prodigal:002006;locus_tag=KKHCGOPH_00274;product=hypothetical protein
GNANN_N_1_L_521778	Prodigal:002006	CDS	305893	307524	.	-	0	ID=KKHCGOPH_00275;eC_number=5.4.2.2;Name=pgm;db_xref=COG:COG0033;gene=pgm;inference=ab initio prediction:Prodigal:002006,similar to AA sequence:UniProtKB:P39671;locus_tag=KKHCGOPH_00275;product=Phosphoglucomutase
GNANN_N_1_L_521778	Prodigal:002006	CDS	307617	308297	.	-	0	ID=KKHCGOPH_00276;inference=ab initio prediction:Prodigal:002006;locus_tag=KKHCGOPH_00276;product=hypothetical protein
GNANN_N_1_L_521778	Prodigal:002006	CDS	308437	309327	.	+	0	ID=KKHCGOPH_00277;eC_number=2.5.1.145;Name=lgt;db_xref=COG:COG0682;gene=lgt;inference=ab initio prediction:Prodigal:002006,similar to AA sequence:UniProtKB:P60959;locus_tag=KKHCGOPH_00277;product=Phosphatidylglycerol--prolipoprotein diacylglyceryl transferase
GNANN_N_1_L_521778	Prodigal:002006	CDS	309363	310400	.	+	0	ID=KKHCGOPH_00278;inference=ab initio prediction:Prodigal:002006;locus_tag=KKHCGOPH_00278;product=hypothetical protein
GNANN_N_1_L_521778	Prodigal:002006	CDS	310415	311176	.	+	0	ID=KKHCGOPH_00279;eC_number=1.10.3.-;db_xref=COG:COG1496;inference=ab initio prediction:Prodigal:002006,similar to AA sequence:UniProtKB:Q89ZI8;locus_tag=KKHCGOPH_00279;product=Polyphenol oxidase
GNANN_N_1_L_521778	Prodigal:002006	CDS	311589	312485	.	+	0	ID=KKHCGOPH_00280;inference=ab initio prediction:Prodigal:002006;locus_tag=KKHCGOPH_00280;product=hypothetical protein
GNANN_N_1_L_521778	Prodigal:002006	CDS	312780	313520	.	+	0	ID=KKHCGOPH_00281;inference=ab initio prediction:Prodigal:002006;locus_tag=KKHCGOPH_00281;product=hypothetical protein
GNANN_N_1_L_521778	Prodigal:002006	CDS	313611	314915	.	-	0	ID=KKHCGOPH_00282;inference=ab initio prediction:Prodigal:002006;locus_tag=KKHCGOPH_00282;product=hypothetical protein
GNANN_N_1_L_521778	Prodigal:002006	CDS	315029	315757	.	-	0	ID=KKHCGOPH_00283;inference=ab initio prediction:Prodigal:002006;locus_tag=KKHCGOPH_00283;product=hypothetical protein
GNANN_N_1_L_521778	Prodigal:002006	CDS	315974	316696	.	+	0	ID=KKHCGOPH_00284;inference=ab initio prediction:Prodigal:002006;locus_tag=KKHCGOPH_00284;product=hypothetical protein
GNANN_N_1_L_521778	Prodigal:002006	CDS	317004	319088	.	+	0	ID=KKHCGOPH_00285;Name=uvrC;db_xref=COG:COG0322;gene=uvrC;inference=ab initio prediction:Prodigal:002006,similar to AA sequence:UniProtKB:P0A8G0;locus_tag=KKHCGOPH_00285;product=UvrABC system protein C
GNANN_N_1_L_521778	Prodigal:002006	CDS	319081	319770	.	+	0	ID=KKHCGOPH_00286;eC_number=2.7.8.5;Name=pgsA;gene=pgsA;inference=ab initio prediction:Prodigal:002006,protein motif:HAMAP:MF_01437;locus_tag=KKHCGOPH_00286;product=CDP-diacylglycerol--glycerol-3-phosphate 3-phosphatidyltransferase
GNANN_N_1_L_521778	Prodigal:002006	CDS	319836	320087	.	+	0	ID=KKHCGOPH_00287;Name=moaD;db_xref=COG:COG1977;gene=moaD;inference=ab initio prediction:Prodigal:002006,similar to AA sequence:UniProtKB:P30748;locus_tag=KKHCGOPH_00287;product=Molybdopterin synthase sulfur carrier subunit
GNANN_N_1_L_521778	Prodigal:002006	CDS	320286	322166	.	-	0	ID=KKHCGOPH_00288;eC_number=3.4.14.-;Name=dapb3;gene=dapb3;inference=ab initio prediction:Prodigal:002006,similar to AA sequence:UniProtKB:V5YMB3;locus_tag=KKHCGOPH_00288;product=Dipeptidyl aminopeptidase BIII
GNANN_N_1_L_521778	Prodigal:002006	CDS	322222	323193	.	-	0	ID=KKHCGOPH_00289;inference=ab initio prediction:Prodigal:002006;locus_tag=KKHCGOPH_00289;product=hypothetical protein
GNANN_N_1_L_521778	Prodigal:002006	CDS	323548	323796	.	+	0	ID=KKHCGOPH_00290;inference=ab initio prediction:Prodigal:002006;locus_tag=KKHCGOPH_00290;product=hypothetical protein
GNANN_N_1_L_521778	Prodigal:002006	CDS	323930	325174	.	+	0	ID=KKHCGOPH_00291;Name=sbcD;db_xref=COG:COG0420;gene=sbcD;inference=ab initio prediction:Prodigal:002006,similar to AA sequence:UniProtKB:P0AG76;locus_tag=KKHCGOPH_00291;product=Nuclease SbcCD subunit D
GNANN_N_1_L_521778	Prodigal:002006	CDS	325279	325536	.	+	0	ID=KKHCGOPH_00292;Name=mazE;db_xref=COG:COG2336;gene=mazE;inference=ab initio prediction:Prodigal:002006,similar to AA sequence:UniProtKB:P0AE72;locus_tag=KKHCGOPH_00292;product=Antitoxin MazE
GNANN_N_1_L_521778	Prodigal:002006	CDS	325490	325882	.	+	0	ID=KKHCGOPH_00293;inference=ab initio prediction:Prodigal:002006;locus_tag=KKHCGOPH_00293;product=hypothetical protein
GNANN_N_1_L_521778	Prodigal:002006	CDS	325936	329682	.	+	0	ID=KKHCGOPH_00294;inference=ab initio prediction:Prodigal:002006;locus_tag=KKHCGOPH_00294;product=hypothetical protein
GNANN_N_1_L_521778	Prodigal:002006	CDS	330078	331337	.	+	0	ID=KKHCGOPH_00295;Name=nasA_1;gene=nasA_1;inference=ab initio prediction:Prodigal:002006,similar to AA sequence:UniProtKB:P42432;locus_tag=KKHCGOPH_00295;product=Nitrate transporter
GNANN_N_1_L_521778	Prodigal:002006	CDS	331455	332219	.	-	0	ID=KKHCGOPH_00296;Name=prs_1;gene=prs_1;inference=ab initio prediction:Prodigal:002006,protein motif:HAMAP:MF_00583_A;locus_tag=KKHCGOPH_00296;product=Putative ribose-phosphate pyrophosphokinase
GNANN_N_1_L_521778	Prodigal:002006	CDS	332242	332469	.	-	0	ID=KKHCGOPH_00297;inference=ab initio prediction:Prodigal:002006;locus_tag=KKHCGOPH_00297;product=hypothetical protein
GNANN_N_1_L_521778	Prodigal:002006	CDS	332556	333509	.	+	0	ID=KKHCGOPH_00298;inference=ab initio prediction:Prodigal:002006;locus_tag=KKHCGOPH_00298;product=hypothetical protein
GNANN_N_1_L_521778	Prodigal:002006	CDS	333506	333850	.	+	0	ID=KKHCGOPH_00299;inference=ab initio prediction:Prodigal:002006;locus_tag=KKHCGOPH_00299;product=hypothetical protein
GNANN_N_1_L_521778	Prodigal:002006	CDS	334018	335574	.	-	0	ID=KKHCGOPH_00300;inference=ab initio prediction:Prodigal:002006;locus_tag=KKHCGOPH_00300;product=hypothetical protein
GNANN_N_1_L_521778	Prodigal:002006	CDS	335598	336017	.	-	0	ID=KKHCGOPH_00301;eC_number=3.6.1.65;Name=nudG;db_xref=COG:COG0494;gene=nudG;inference=ab initio prediction:Prodigal:002006,similar to AA sequence:UniProtKB:P77788;locus_tag=KKHCGOPH_00301;product=CTP pyrophosphohydrolase
GNANN_N_1_L_521778	Prodigal:002006	CDS	336014	336724	.	-	0	ID=KKHCGOPH_00302;db_xref=COG:COG2968;inference=ab initio prediction:Prodigal:002006,similar to AA sequence:UniProtKB:Q44642;locus_tag=KKHCGOPH_00302;product=26 kDa periplasmic immunogenic protein
GNANN_N_1_L_521778	Prodigal:002006	CDS	336721	337965	.	-	0	ID=KKHCGOPH_00303;Name=argJ;gene=argJ;inference=ab initio prediction:Prodigal:002006,similar to AA sequence:UniProtKB:Q07908;locus_tag=KKHCGOPH_00303;product=Arginine biosynthesis bifunctional protein ArgJ
GNANN_N_1_L_521778	Prodigal:002006	CDS	338217	338684	.	+	0	ID=KKHCGOPH_00304;inference=ab initio prediction:Prodigal:002006;locus_tag=KKHCGOPH_00304;product=hypothetical protein
GNANN_N_1_L_521778	Prodigal:002006	CDS	338836	339387	.	+	0	ID=KKHCGOPH_00305;eC_number=1.11.1.15;Name=btuE;gene=btuE;inference=ab initio prediction:Prodigal:002006,protein motif:HAMAP:MF_02061;locus_tag=KKHCGOPH_00305;product=Thioredoxin/glutathione peroxidase BtuE
GNANN_N_1_L_521778	Prodigal:002006	CDS	339511	340707	.	-	0	ID=KKHCGOPH_00306;inference=ab initio prediction:Prodigal:002006;locus_tag=KKHCGOPH_00306;product=hypothetical protein
GNANN_N_1_L_521778	Prodigal:002006	CDS	340801	341556	.	+	0	ID=KKHCGOPH_00307;Name=nimR;gene=nimR;inference=ab initio prediction:Prodigal:002006,similar to AA sequence:UniProtKB:P76241;locus_tag=KKHCGOPH_00307;product=HTH-type transcriptional regulator NimR
GNANN_N_1_L_521778	Prodigal:002006	CDS	341561	341794	.	-	0	ID=KKHCGOPH_00308;inference=ab initio prediction:Prodigal:002006;locus_tag=KKHCGOPH_00308;product=hypothetical protein
GNANN_N_1_L_521778	Prodigal:002006	CDS	341908	342135	.	+	0	ID=KKHCGOPH_00309;inference=ab initio prediction:Prodigal:002006;locus_tag=KKHCGOPH_00309;product=hypothetical protein
GNANN_N_1_L_521778	Prodigal:002006	CDS	342239	342481	.	+	0	ID=KKHCGOPH_00310;inference=ab initio prediction:Prodigal:002006;locus_tag=KKHCGOPH_00310;product=hypothetical protein
GNANN_N_1_L_521778	Prodigal:002006	CDS	342731	343678	.	-	0	ID=KKHCGOPH_00311;eC_number=2.1.3.2;Name=pyrB;gene=pyrB;inference=ab initio prediction:Prodigal:002006,similar to AA sequence:UniProtKB:P56585;locus_tag=KKHCGOPH_00311;product=Aspartate carbamoyltransferase
GNANN_N_1_L_521778	Prodigal:002006	CDS	344132	344422	.	+	0	ID=KKHCGOPH_00312;inference=ab initio prediction:Prodigal:002006;locus_tag=KKHCGOPH_00312;product=hypothetical protein
GNANN_N_1_L_521778	Prodigal:002006	CDS	344541	345395	.	+	0	ID=KKHCGOPH_00313;Name=yedZ1_1;db_xref=COG:COG4117;gene=yedZ1_1;inference=ab initio prediction:Prodigal:002006,similar to AA sequence:UniProtKB:G8QM62;locus_tag=KKHCGOPH_00313;product=Putative protein-methionine-sulfoxide reductase subunit YedZ1
GNANN_N_1_L_521778	Prodigal:002006	CDS	345395	346300	.	+	0	ID=KKHCGOPH_00314;Name=yedY1_1;db_xref=COG:COG2041;gene=yedY1_1;inference=ab initio prediction:Prodigal:002006,similar to AA sequence:UniProtKB:G8QM63;locus_tag=KKHCGOPH_00314;product=Putative protein-methionine-sulfoxide reductase subunit YedZ1
GNANN_N_1_L_521778	Prodigal:002006	CDS	346665	349376	.	+	0	ID=KKHCGOPH_00315;eC_number=5.6.2.1;Name=topA;db_xref=COG:COG0550;gene=topA;inference=ab initio prediction:Prodigal:002006,similar to AA sequence:UniProtKB:P9WG49;locus_tag=KKHCGOPH_00315;product=DNA topoisomerase 1
GNANN_N_1_L_521778	Prodigal:002006	CDS	349477	351900	.	-	0	ID=KKHCGOPH_00316;Name=mrcA;db_xref=COG:COG5009;gene=mrcA;inference=ab initio prediction:Prodigal:002006,similar to AA sequence:UniProtKB:O05131;locus_tag=KKHCGOPH_00316;product=Penicillin-binding protein 1A
GNANN_N_1_L_521778	Prodigal:002006	CDS	352055	353329	.	-	0	ID=KKHCGOPH_00317;eC_number=3.5.1.28;Name=amiC_1;db_xref=COG:COG0860;gene=amiC_1;inference=ab initio prediction:Prodigal:002006,similar to AA sequence:UniProtKB:P63883;locus_tag=KKHCGOPH_00317;product=N-acetylmuramoyl-L-alanine amidase AmiC
GNANN_N_1_L_521778	Prodigal:002006	CDS	354237	357266	.	+	0	ID=KKHCGOPH_00318;eC_number=3.1.26.12;Name=rne_1;gene=rne_1;inference=ab initio prediction:Prodigal:002006,protein motif:HAMAP:MF_00970;locus_tag=KKHCGOPH_00318;product=Ribonuclease E
GNANN_N_1_L_521778	Prodigal:002006	CDS	357348	357641	.	+	0	ID=KKHCGOPH_00319;inference=ab initio prediction:Prodigal:002006;locus_tag=KKHCGOPH_00319;product=hypothetical protein
GNANN_N_1_L_521778	Prodigal:002006	CDS	357645	357776	.	+	0	ID=KKHCGOPH_00320;inference=ab initio prediction:Prodigal:002006;locus_tag=KKHCGOPH_00320;product=hypothetical protein
GNANN_N_1_L_521778	Prodigal:002006	CDS	357786	358958	.	-	0	ID=KKHCGOPH_00321;eC_number=2.6.1.1;Name=aspC;db_xref=COG:COG0436;gene=aspC;inference=ab initio prediction:Prodigal:002006,similar to AA sequence:UniProtKB:Q9X0Y2;locus_tag=KKHCGOPH_00321;product=Aspartate aminotransferase
GNANN_N_1_L_521778	Prodigal:002006	CDS	359149	359373	.	+	0	ID=KKHCGOPH_00322;inference=ab initio prediction:Prodigal:002006;locus_tag=KKHCGOPH_00322;product=hypothetical protein
GNANN_N_1_L_521778	Prodigal:002006	CDS	359384	360439	.	-	0	ID=KKHCGOPH_00323;inference=ab initio prediction:Prodigal:002006;locus_tag=KKHCGOPH_00323;product=hypothetical protein
GNANN_N_1_L_521778	Prodigal:002006	CDS	360732	361511	.	+	0	ID=KKHCGOPH_00324;inference=ab initio prediction:Prodigal:002006;locus_tag=KKHCGOPH_00324;product=hypothetical protein
GNANN_N_1_L_521778	Prodigal:002006	CDS	361557	363248	.	-	0	ID=KKHCGOPH_00325;eC_number=6.2.1.3;Name=fadD;db_xref=COG:COG0318;gene=fadD;inference=ab initio prediction:Prodigal:002006,similar to AA sequence:UniProtKB:P69451;locus_tag=KKHCGOPH_00325;product=Long-chain-fatty-acid--CoA ligase
GNANN_N_1_L_521778	Prodigal:002006	CDS	363369	364079	.	-	0	ID=KKHCGOPH_00326;inference=ab initio prediction:Prodigal:002006;locus_tag=KKHCGOPH_00326;product=hypothetical protein
GNANN_N_1_L_521778	Prodigal:002006	CDS	364091	365581	.	-	0	ID=KKHCGOPH_00327;eC_number=3.4.11.1;Name=pepA_1;db_xref=COG:COG0260;gene=pepA_1;inference=ab initio prediction:Prodigal:002006,similar to AA sequence:UniProtKB:O86436;locus_tag=KKHCGOPH_00327;product=Cytosol aminopeptidase
GNANN_N_1_L_521778	Prodigal:002006	CDS	365706	366005	.	-	0	ID=KKHCGOPH_00328;inference=ab initio prediction:Prodigal:002006;locus_tag=KKHCGOPH_00328;product=hypothetical protein
GNANN_N_1_L_521778	Prodigal:002006	CDS	366002	366292	.	-	0	ID=KKHCGOPH_00329;inference=ab initio prediction:Prodigal:002006;locus_tag=KKHCGOPH_00329;product=hypothetical protein
GNANN_N_1_L_521778	Prodigal:002006	CDS	366489	367658	.	+	0	ID=KKHCGOPH_00330;inference=ab initio prediction:Prodigal:002006;locus_tag=KKHCGOPH_00330;product=hypothetical protein
GNANN_N_1_L_521778	Prodigal:002006	CDS	367672	368760	.	+	0	ID=KKHCGOPH_00331;Name=lptG;db_xref=COG:COG0795;gene=lptG;inference=ab initio prediction:Prodigal:002006,similar to AA sequence:UniProtKB:P0ADC6;locus_tag=KKHCGOPH_00331;product=Lipopolysaccharide export system permease protein LptG
GNANN_N_1_L_521778	Prodigal:002006	CDS	368788	371436	.	+	0	ID=KKHCGOPH_00332;Name=lptD;gene=lptD;inference=ab initio prediction:Prodigal:002006,protein motif:HAMAP:MF_01411;locus_tag=KKHCGOPH_00332;product=LPS-assembly protein LptD
GNANN_N_1_L_521778	Prodigal:002006	CDS	371477	372517	.	+	0	ID=KKHCGOPH_00333;eC_number=1.1.1.262;Name=pdxA;db_xref=COG:COG1995;gene=pdxA;inference=ab initio prediction:Prodigal:002006,similar to AA sequence:UniProtKB:Q9I5U4;locus_tag=KKHCGOPH_00333;product=4-hydroxythreonine-4-phosphate dehydrogenase
GNANN_N_1_L_521778	Prodigal:002006	CDS	372534	373406	.	+	0	ID=KKHCGOPH_00334;eC_number=2.1.1.182;Name=rsmA_1;gene=rsmA_1;inference=ab initio prediction:Prodigal:002006,similar to AA sequence:UniProtKB:Q1RK29;locus_tag=KKHCGOPH_00334;product=Ribosomal RNA small subunit methyltransferase A
GNANN_N_1_L_521778	Prodigal:002006	CDS	373753	377448	.	+	0	ID=KKHCGOPH_00335;inference=ab initio prediction:Prodigal:002006;locus_tag=KKHCGOPH_00335;product=hypothetical protein
GNANN_N_1_L_521778	Prodigal:002006	CDS	377643	379892	.	+	0	ID=KKHCGOPH_00336;inference=ab initio prediction:Prodigal:002006;locus_tag=KKHCGOPH_00336;product=hypothetical protein
GNANN_N_1_L_521778	Prodigal:002006	CDS	379903	381381	.	-	0	ID=KKHCGOPH_00337;Name=dauA;db_xref=COG:COG0659;gene=dauA;inference=ab initio prediction:Prodigal:002006,similar to AA sequence:UniProtKB:P0AFR2;locus_tag=KKHCGOPH_00337;product=C4-dicarboxylic acid transporter DauA
GNANN_N_1_L_521778	Prodigal:002006	CDS	381561	382706	.	-	0	ID=KKHCGOPH_00338;inference=ab initio prediction:Prodigal:002006;locus_tag=KKHCGOPH_00338;product=hypothetical protein
GNANN_N_1_L_521778	Prodigal:002006	CDS	382913	383629	.	-	0	ID=KKHCGOPH_00339;Name=cidB;db_xref=COG:COG1346;gene=cidB;inference=ab initio prediction:Prodigal:002006,similar to AA sequence:UniProtKB:P60639;locus_tag=KKHCGOPH_00339;product=Holin-like protein CidB
GNANN_N_1_L_521778	Prodigal:002006	CDS	383626	384027	.	-	0	ID=KKHCGOPH_00340;Name=cidA;gene=cidA;inference=ab initio prediction:Prodigal:002006,protein motif:HAMAP:MF_01143;locus_tag=KKHCGOPH_00340;product=Holin-like protein CidA
GNANN_N_1_L_521778	Prodigal:002006	CDS	384038	384517	.	-	0	ID=KKHCGOPH_00341;inference=ab initio prediction:Prodigal:002006;locus_tag=KKHCGOPH_00341;product=hypothetical protein
GNANN_N_1_L_521778	Prodigal:002006	CDS	384568	385671	.	-	0	ID=KKHCGOPH_00342;eC_number=7.5.2.1;Name=malK;db_xref=COG:COG3839;gene=malK;inference=ab initio prediction:Prodigal:002006,similar to AA sequence:UniProtKB:P19566;locus_tag=KKHCGOPH_00342;product=Maltose/maltodextrin import ATP-binding protein MalK
GNANN_N_1_L_521778	Prodigal:002006	CDS	385831	386487	.	+	0	ID=KKHCGOPH_00343;eC_number=2.5.1.18;Name=gstB_1;db_xref=COG:COG0625;gene=gstB_1;inference=ab initio prediction:Prodigal:002006,similar to AA sequence:UniProtKB:P15214;locus_tag=KKHCGOPH_00343;product=Glutathione S-transferase GST-6.0
GNANN_N_1_L_521778	Prodigal:002006	CDS	386688	387389	.	-	0	ID=KKHCGOPH_00344;Name=modB;db_xref=COG:COG4149;gene=modB;inference=ab initio prediction:Prodigal:002006,similar to AA sequence:UniProtKB:P0AF01;locus_tag=KKHCGOPH_00344;product=Molybdenum transport system permease protein ModB
GNANN_N_1_L_521778	Prodigal:002006	CDS	387412	388206	.	-	0	ID=KKHCGOPH_00345;Name=modA;db_xref=COG:COG0725;gene=modA;inference=ab initio prediction:Prodigal:002006,similar to AA sequence:UniProtKB:Q8PHA1;locus_tag=KKHCGOPH_00345;product=Molybdate-binding protein ModA
GNANN_N_1_L_521778	Prodigal:002006	CDS	388304	388474	.	-	0	ID=KKHCGOPH_00346;inference=ab initio prediction:Prodigal:002006;locus_tag=KKHCGOPH_00346;product=hypothetical protein
GNANN_N_1_L_521778	Prodigal:002006	CDS	388543	388743	.	-	0	ID=KKHCGOPH_00347;inference=ab initio prediction:Prodigal:002006;locus_tag=KKHCGOPH_00347;product=hypothetical protein
GNANN_N_1_L_521778	Prodigal:002006	CDS	388973	389902	.	+	0	ID=KKHCGOPH_00348;eC_number=2.1.1.297;Name=prmC_1;gene=prmC_1;inference=ab initio prediction:Prodigal:002006,protein motif:HAMAP:MF_02126;locus_tag=KKHCGOPH_00348;product=Release factor glutamine methyltransferase
GNANN_N_1_L_521778	Prodigal:002006	CDS	389955	391433	.	-	0	ID=KKHCGOPH_00349;Name=bdlA_1;db_xref=COG:COG0840;gene=bdlA_1;inference=ab initio prediction:Prodigal:002006,similar to AA sequence:UniProtKB:Q9I3S1;locus_tag=KKHCGOPH_00349;product=Biofilm dispersion protein BdlA
GNANN_N_1_L_521778	Prodigal:002006	CDS	391709	392710	.	+	0	ID=KKHCGOPH_00350;Name=rhaS_1;gene=rhaS_1;inference=ab initio prediction:Prodigal:002006,protein motif:HAMAP:MF_01534;locus_tag=KKHCGOPH_00350;product=HTH-type transcriptional activator RhaS
GNANN_N_1_L_521778	Prodigal:002006	CDS	392798	394630	.	+	0	ID=KKHCGOPH_00351;eC_number=3.4.13.9;Name=pepQ;gene=pepQ;inference=ab initio prediction:Prodigal:002006,protein motif:HAMAP:MF_01279;locus_tag=KKHCGOPH_00351;product=Xaa-Pro dipeptidase
GNANN_N_1_L_521778	Prodigal:002006	CDS	394617	394952	.	-	0	ID=KKHCGOPH_00352;inference=ab initio prediction:Prodigal:002006;locus_tag=KKHCGOPH_00352;product=hypothetical protein
GNANN_N_1_L_521778	Prodigal:002006	CDS	394949	395200	.	-	0	ID=KKHCGOPH_00353;inference=ab initio prediction:Prodigal:002006;locus_tag=KKHCGOPH_00353;product=hypothetical protein
GNANN_N_1_L_521778	Prodigal:002006	CDS	395308	395772	.	+	0	ID=KKHCGOPH_00354;eC_number=3.1.3.48;Name=yfkJ;db_xref=COG:COG0394;gene=yfkJ;inference=ab initio prediction:Prodigal:002006,similar to AA sequence:UniProtKB:O35016;locus_tag=KKHCGOPH_00354;product=Low molecular weight protein-tyrosine-phosphatase YfkJ
GNANN_N_1_L_521778	Prodigal:002006	CDS	395769	396572	.	+	0	ID=KKHCGOPH_00355;eC_number=2.7.1.-;db_xref=COG:COG3001;inference=ab initio prediction:Prodigal:002006,similar to AA sequence:UniProtKB:F9UPU7;locus_tag=KKHCGOPH_00355;product=putative ketoamine kinase
GNANN_N_1_L_521778	Prodigal:002006	CDS	396675	398792	.	-	0	ID=KKHCGOPH_00356;eC_number=7.6.2.8;Name=btuD_1;gene=btuD_1;inference=ab initio prediction:Prodigal:002006,protein motif:HAMAP:MF_01005;locus_tag=KKHCGOPH_00356;product=Vitamin B12 import ATP-binding protein BtuD
GNANN_N_1_L_521778	Prodigal:002006	CDS	399087	400352	.	-	0	ID=KKHCGOPH_00357;inference=ab initio prediction:Prodigal:002006;locus_tag=KKHCGOPH_00357;product=hypothetical protein
GNANN_N_1_L_521778	Prodigal:002006	CDS	400421	401680	.	-	0	ID=KKHCGOPH_00358;eC_number=6.3.5.5;Name=carA;db_xref=COG:COG0505;gene=carA;inference=ab initio prediction:Prodigal:002006,similar to AA sequence:UniProtKB:P0A6F1;locus_tag=KKHCGOPH_00358;product=Carbamoyl-phosphate synthase small chain
GNANN_N_1_L_521778	Prodigal:002006	CDS	401872	402330	.	+	0	ID=KKHCGOPH_00359;Name=yqeY;db_xref=COG:COG1610;gene=yqeY;inference=ab initio prediction:Prodigal:002006,similar to AA sequence:UniProtKB:P54464;locus_tag=KKHCGOPH_00359;product=putative protein YqeY
GNANN_N_1_L_521778	Prodigal:002006	CDS	402346	403503	.	-	0	ID=KKHCGOPH_00360;inference=ab initio prediction:Prodigal:002006;locus_tag=KKHCGOPH_00360;product=hypothetical protein
GNANN_N_1_L_521778	Prodigal:002006	CDS	403515	404477	.	-	0	ID=KKHCGOPH_00361;eC_number=3.1.1.17;Name=gnl_1;gene=gnl_1;inference=ab initio prediction:Prodigal:002006,similar to AA sequence:UniProtKB:Q01578;locus_tag=KKHCGOPH_00361;product=Gluconolactonase
GNANN_N_1_L_521778	Prodigal:002006	CDS	404600	406507	.	+	0	ID=KKHCGOPH_00362;eC_number=2.7.7.-;Name=dnaG;gene=dnaG;inference=ab initio prediction:Prodigal:002006,protein motif:HAMAP:MF_00974;locus_tag=KKHCGOPH_00362;product=DNA primase
GNANN_N_1_L_521778	Prodigal:002006	CDS	406719	408719	.	+	0	ID=KKHCGOPH_00363;Name=rpoD;db_xref=COG:COG0568;gene=rpoD;inference=ab initio prediction:Prodigal:002006,similar to AA sequence:UniProtKB:Q2K619;locus_tag=KKHCGOPH_00363;product=RNA polymerase sigma factor RpoD
GNANN_N_1_L_521778	Prodigal:002006	CDS	409144	409518	.	+	0	ID=KKHCGOPH_00364;inference=ab initio prediction:Prodigal:002006;locus_tag=KKHCGOPH_00364;product=hypothetical protein
GNANN_N_1_L_521778	Prodigal:002006	CDS	409515	412196	.	-	0	ID=KKHCGOPH_00365;inference=ab initio prediction:Prodigal:002006;locus_tag=KKHCGOPH_00365;product=hypothetical protein
GNANN_N_1_L_521778	Prodigal:002006	CDS	412344	412730	.	+	0	ID=KKHCGOPH_00366;inference=ab initio prediction:Prodigal:002006;locus_tag=KKHCGOPH_00366;product=hypothetical protein
GNANN_N_1_L_521778	Prodigal:002006	CDS	412727	413143	.	+	0	ID=KKHCGOPH_00367;Name=flgC_1;db_xref=COG:COG1558;gene=flgC_1;inference=ab initio prediction:Prodigal:002006,similar to AA sequence:UniProtKB:P0A1I7;locus_tag=KKHCGOPH_00367;product=Flagellar basal-body rod protein FlgC
GNANN_N_1_L_521778	Prodigal:002006	CDS	413154	413489	.	+	0	ID=KKHCGOPH_00368;Name=fliE_1;gene=fliE_1;inference=ab initio prediction:Prodigal:002006,protein motif:HAMAP:MF_00724;locus_tag=KKHCGOPH_00368;product=Flagellar hook-basal body complex protein FliE
GNANN_N_1_L_521778	Prodigal:002006	CDS	413502	414290	.	+	0	ID=KKHCGOPH_00369;Name=flgG_1;db_xref=COG:COG4786;gene=flgG_1;inference=ab initio prediction:Prodigal:002006,similar to AA sequence:UniProtKB:P0A1J3;locus_tag=KKHCGOPH_00369;product=Flagellar basal-body rod protein FlgG
GNANN_N_1_L_521778	Prodigal:002006	CDS	414352	414861	.	+	0	ID=KKHCGOPH_00370;inference=ab initio prediction:Prodigal:002006;locus_tag=KKHCGOPH_00370;product=hypothetical protein
GNANN_N_1_L_521778	Prodigal:002006	CDS	414861	416015	.	+	0	ID=KKHCGOPH_00371;Name=flgI_1;gene=flgI_1;inference=ab initio prediction:Prodigal:002006,protein motif:HAMAP:MF_00416;locus_tag=KKHCGOPH_00371;product=Flagellar P-ring protein
GNANN_N_1_L_521778	Prodigal:002006	CDS	416084	416848	.	+	0	ID=KKHCGOPH_00372;inference=ab initio prediction:Prodigal:002006;locus_tag=KKHCGOPH_00372;product=hypothetical protein
GNANN_N_1_L_521778	Prodigal:002006	CDS	416848	417561	.	+	0	ID=KKHCGOPH_00373;Name=flgH_1;gene=flgH_1;inference=ab initio prediction:Prodigal:002006,protein motif:HAMAP:MF_00415;locus_tag=KKHCGOPH_00373;product=Flagellar L-ring protein
GNANN_N_1_L_521778	Prodigal:002006	CDS	417742	418227	.	+	0	ID=KKHCGOPH_00374;inference=ab initio prediction:Prodigal:002006;locus_tag=KKHCGOPH_00374;product=hypothetical protein
GNANN_N_1_L_521778	Prodigal:002006	CDS	418446	419192	.	+	0	ID=KKHCGOPH_00375;Name=fliP_1;db_xref=COG:COG1338;gene=fliP_1;inference=ab initio prediction:Prodigal:002006,similar to AA sequence:UniProtKB:P54700;locus_tag=KKHCGOPH_00375;product=Flagellar biosynthetic protein FliP
GNANN_N_1_L_521778	Prodigal:002006	CDS	419208	419501	.	-	0	ID=KKHCGOPH_00376;inference=ab initio prediction:Prodigal:002006;locus_tag=KKHCGOPH_00376;product=hypothetical protein
GNANN_N_1_L_521778	Prodigal:002006	CDS	419498	419725	.	-	0	ID=KKHCGOPH_00377;inference=ab initio prediction:Prodigal:002006;locus_tag=KKHCGOPH_00377;product=hypothetical protein
GNANN_N_1_L_521778	Prodigal:002006	CDS	419944	421644	.	+	0	ID=KKHCGOPH_00378;Name=fliF;db_xref=COG:COG1766;gene=fliF;inference=ab initio prediction:Prodigal:002006,similar to AA sequence:UniProtKB:Q8YDM4;locus_tag=KKHCGOPH_00378;product=Flagellar M-ring protein
GNANN_N_1_L_521778	Prodigal:002006	CDS	421644	422405	.	+	0	ID=KKHCGOPH_00379;inference=ab initio prediction:Prodigal:002006;locus_tag=KKHCGOPH_00379;product=hypothetical protein
GNANN_N_1_L_521778	Prodigal:002006	CDS	422407	423819	.	+	0	ID=KKHCGOPH_00380;inference=ab initio prediction:Prodigal:002006;locus_tag=KKHCGOPH_00380;product=hypothetical protein
GNANN_N_1_L_521778	Prodigal:002006	CDS	423816	425132	.	+	0	ID=KKHCGOPH_00381;inference=ab initio prediction:Prodigal:002006;locus_tag=KKHCGOPH_00381;product=hypothetical protein
GNANN_N_1_L_521778	Prodigal:002006	CDS	425176	428868	.	+	0	ID=KKHCGOPH_00382;inference=ab initio prediction:Prodigal:002006;locus_tag=KKHCGOPH_00382;product=hypothetical protein
GNANN_N_1_L_521778	Prodigal:002006	CDS	428822	429472	.	+	0	ID=KKHCGOPH_00383;inference=ab initio prediction:Prodigal:002006;locus_tag=KKHCGOPH_00383;product=hypothetical protein
GNANN_N_1_L_521778	Prodigal:002006	CDS	429648	430343	.	-	0	ID=KKHCGOPH_00384;Name=ftcR_1;gene=ftcR_1;inference=ab initio prediction:Prodigal:002006,similar to AA sequence:UniProtKB:Q8YDL7;locus_tag=KKHCGOPH_00384;product=Flagellar transcriptional regulator FtcR
GNANN_N_1_L_521778	Prodigal:002006	CDS	430597	431043	.	-	0	ID=KKHCGOPH_00385;inference=ab initio prediction:Prodigal:002006;locus_tag=KKHCGOPH_00385;product=hypothetical protein
GNANN_N_1_L_521778	Prodigal:002006	CDS	431040	432104	.	-	0	ID=KKHCGOPH_00386;Name=flhB_1;db_xref=COG:COG1377;gene=flhB_1;inference=ab initio prediction:Prodigal:002006,similar to AA sequence:UniProtKB:P40727;locus_tag=KKHCGOPH_00386;product=Flagellar biosynthetic protein FlhB
GNANN_N_1_L_521778	Prodigal:002006	CDS	432190	433233	.	-	0	ID=KKHCGOPH_00387;Name=fliG_1;db_xref=COG:COG1536;gene=fliG_1;inference=ab initio prediction:Prodigal:002006,similar to AA sequence:UniProtKB:Q9WY63;locus_tag=KKHCGOPH_00387;product=Flagellar motor switch protein FliG
GNANN_N_1_L_521778	Prodigal:002006	CDS	433280	433600	.	-	0	ID=KKHCGOPH_00388;Name=fliN;db_xref=COG:COG1886;gene=fliN;inference=ab initio prediction:Prodigal:002006,similar to AA sequence:UniProtKB:P26419;locus_tag=KKHCGOPH_00388;product=Flagellar motor switch protein FliN
GNANN_N_1_L_521778	Prodigal:002006	CDS	433679	434425	.	-	0	ID=KKHCGOPH_00389;eC_number=3.5.1.42;Name=pncC;db_xref=COG:COG1058;gene=pncC;inference=ab initio prediction:Prodigal:002006,similar to AA sequence:UniProtKB:Q8EK32;locus_tag=KKHCGOPH_00389;product=Nicotinamide-nucleotide amidohydrolase PncC
GNANN_N_1_L_521778	Prodigal:002006	CDS	434523	435245	.	+	0	ID=KKHCGOPH_00390;Name=sfsA;db_xref=COG:COG1489;gene=sfsA;inference=ab initio prediction:Prodigal:002006,similar to AA sequence:UniProtKB:P0A823;locus_tag=KKHCGOPH_00390;product=Sugar fermentation stimulation protein A
GNANN_N_1_L_521778	Prodigal:002006	CDS	435300	436097	.	-	0	ID=KKHCGOPH_00391;inference=ab initio prediction:Prodigal:002006;locus_tag=KKHCGOPH_00391;product=hypothetical protein
GNANN_N_1_L_521778	Prodigal:002006	CDS	436266	437096	.	-	0	ID=KKHCGOPH_00392;inference=ab initio prediction:Prodigal:002006;locus_tag=KKHCGOPH_00392;product=hypothetical protein
GNANN_N_1_L_521778	Prodigal:002006	CDS	437171	437983	.	+	0	ID=KKHCGOPH_00393;eC_number=4.2.99.20;Name=menH_1;gene=menH_1;inference=ab initio prediction:Prodigal:002006,protein motif:HAMAP:MF_01660;locus_tag=KKHCGOPH_00393;product=2-succinyl-6-hydroxy-2%2C4-cyclohexadiene-1-carboxylate synthase
GNANN_N_1_L_521778	Prodigal:002006	CDS	438062	438295	.	-	0	ID=KKHCGOPH_00394;inference=ab initio prediction:Prodigal:002006;locus_tag=KKHCGOPH_00394;product=hypothetical protein
GNANN_N_1_L_521778	Prodigal:002006	CDS	438698	439375	.	-	0	ID=KKHCGOPH_00395;eC_number=3.1.3.-;Name=yieH;db_xref=COG:COG0637;gene=yieH;inference=ab initio prediction:Prodigal:002006,similar to AA sequence:UniProtKB:P31467;locus_tag=KKHCGOPH_00395;product=6-phosphogluconate phosphatase
GNANN_N_1_L_521778	Prodigal:002006	CDS	439643	439990	.	+	0	ID=KKHCGOPH_00396;inference=ab initio prediction:Prodigal:002006;locus_tag=KKHCGOPH_00396;product=hypothetical protein
GNANN_N_1_L_521778	Prodigal:002006	CDS	439995	440378	.	-	0	ID=KKHCGOPH_00397;inference=ab initio prediction:Prodigal:002006;locus_tag=KKHCGOPH_00397;product=hypothetical protein
GNANN_N_1_L_521778	Prodigal:002006	CDS	440487	441410	.	+	0	ID=KKHCGOPH_00398;eC_number=3.4.24.-;Name=mepA;db_xref=COG:COG3770;gene=mepA;inference=ab initio prediction:Prodigal:002006,similar to AA sequence:UniProtKB:P0C0T5;locus_tag=KKHCGOPH_00398;product=Penicillin-insensitive murein endopeptidase
GNANN_N_1_L_521778	Prodigal:002006	CDS	441496	442155	.	-	0	ID=KKHCGOPH_00399;eC_number=1.8.4.11;Name=msrA_1;db_xref=COG:COG0225;gene=msrA_1;inference=ab initio prediction:Prodigal:002006,similar to AA sequence:UniProtKB:Q93S39;locus_tag=KKHCGOPH_00399;product=Peptide methionine sulfoxide reductase MsrA
GNANN_N_1_L_521778	Prodigal:002006	CDS	442290	443357	.	+	0	ID=KKHCGOPH_00400;inference=ab initio prediction:Prodigal:002006,similar to AA sequence:UniProtKB:Q881J7;locus_tag=KKHCGOPH_00400;product=Blue-light-activated protein
GNANN_N_1_L_521778	Prodigal:002006	CDS	443451	443714	.	+	0	ID=KKHCGOPH_00401;inference=ab initio prediction:Prodigal:002006;locus_tag=KKHCGOPH_00401;product=hypothetical protein
GNANN_N_1_L_521778	Prodigal:002006	CDS	443760	445319	.	-	0	ID=KKHCGOPH_00402;Name=comM;db_xref=COG:COG0606;gene=comM;inference=ab initio prediction:Prodigal:002006,similar to AA sequence:UniProtKB:P45049;locus_tag=KKHCGOPH_00402;product=Competence protein ComM
GNANN_N_1_L_521778	Prodigal:002006	CDS	445586	445846	.	+	0	ID=KKHCGOPH_00403;inference=ab initio prediction:Prodigal:002006;locus_tag=KKHCGOPH_00403;product=hypothetical protein
GNANN_N_1_L_521778	Prodigal:002006	CDS	446144	446620	.	-	0	ID=KKHCGOPH_00404;inference=ab initio prediction:Prodigal:002006;locus_tag=KKHCGOPH_00404;product=hypothetical protein
GNANN_N_1_L_521778	Prodigal:002006	CDS	446864	448726	.	+	0	ID=KKHCGOPH_00405;eC_number=3.6.4.12;Name=ruvB_2;gene=ruvB_2;inference=ab initio prediction:Prodigal:002006,protein motif:HAMAP:MF_00016;locus_tag=KKHCGOPH_00405;product=Holliday junction ATP-dependent DNA helicase RuvB
GNANN_N_1_L_521778	Prodigal:002006	CDS	448866	449159	.	-	0	ID=KKHCGOPH_00406;inference=ab initio prediction:Prodigal:002006;locus_tag=KKHCGOPH_00406;product=hypothetical protein
GNANN_N_1_L_521778	Prodigal:002006	CDS	449254	449598	.	-	0	ID=KKHCGOPH_00407;inference=ab initio prediction:Prodigal:002006;locus_tag=KKHCGOPH_00407;product=hypothetical protein
GNANN_N_1_L_521778	Prodigal:002006	CDS	449796	450119	.	+	0	ID=KKHCGOPH_00408;db_xref=COG:COG0718;inference=ab initio prediction:Prodigal:002006,similar to AA sequence:UniProtKB:P44711;locus_tag=KKHCGOPH_00408;product=Nucleoid-associated protein
GNANN_N_1_L_521778	Prodigal:002006	CDS	450237	450596	.	+	0	ID=KKHCGOPH_00409;inference=ab initio prediction:Prodigal:002006;locus_tag=KKHCGOPH_00409;product=hypothetical protein
GNANN_N_1_L_521778	Prodigal:002006	CDS	450698	451045	.	+	0	ID=KKHCGOPH_00410;inference=ab initio prediction:Prodigal:002006;locus_tag=KKHCGOPH_00410;product=hypothetical protein
GNANN_N_1_L_521778	Prodigal:002006	CDS	451133	452110	.	-	0	ID=KKHCGOPH_00411;eC_number=4.2.2.3;Name=algL;gene=algL;inference=ab initio prediction:Prodigal:002006,protein motif:HAMAP:MF_00557;locus_tag=KKHCGOPH_00411;product=Alginate lyase
GNANN_N_1_L_521778	Prodigal:002006	CDS	452469	452720	.	+	0	ID=KKHCGOPH_00412;inference=ab initio prediction:Prodigal:002006;locus_tag=KKHCGOPH_00412;product=hypothetical protein
GNANN_N_1_L_521778	Prodigal:002006	CDS	453217	453594	.	+	0	ID=KKHCGOPH_00413;inference=ab initio prediction:Prodigal:002006,similar to AA sequence:ISfinder:ISMex34;locus_tag=KKHCGOPH_00413;product=IS200/IS605 family transposase ISMex34
GNANN_N_1_L_521778	Prodigal:002006	CDS	453925	460911	.	-	0	ID=KKHCGOPH_00414;inference=ab initio prediction:Prodigal:002006;locus_tag=KKHCGOPH_00414;product=hypothetical protein
GNANN_N_1_L_521778	Aragorn:001002	tRNA	461709	461783	.	-	.	ID=KKHCGOPH_00415;inference=COORDINATES:profile:Aragorn:001002;locus_tag=KKHCGOPH_00415;product=tRNA-Thr(ggt)
GNANN_N_1_L_521778	Prodigal:002006	CDS	462248	462514	.	+	0	ID=KKHCGOPH_00416;Name=rpsT;db_xref=COG:COG0268;gene=rpsT;inference=ab initio prediction:Prodigal:002006,similar to AA sequence:UniProtKB:Q6N0C7;locus_tag=KKHCGOPH_00416;product=30S ribosomal protein S20
GNANN_N_1_L_521778	Prodigal:002006	CDS	463103	464605	.	+	0	ID=KKHCGOPH_00417;Name=dnaA;gene=dnaA;inference=ab initio prediction:Prodigal:002006,similar to AA sequence:UniProtKB:P68866;locus_tag=KKHCGOPH_00417;product=Chromosomal replication initiator protein DnaA
GNANN_N_1_L_521778	Prodigal:002006	CDS	464957	466078	.	+	0	ID=KKHCGOPH_00418;Name=dnaN_1;gene=dnaN_1;inference=ab initio prediction:Prodigal:002006,similar to AA sequence:UniProtKB:B8GXP6;locus_tag=KKHCGOPH_00418;product=Beta sliding clamp
GNANN_N_1_L_521778	Prodigal:002006	CDS	466141	466392	.	+	0	ID=KKHCGOPH_00419;Name=parD1_1;db_xref=COG:COG3609;gene=parD1_1;inference=ab initio prediction:Prodigal:002006,similar to AA sequence:UniProtKB:P9WIJ7;locus_tag=KKHCGOPH_00419;product=Antitoxin ParD1
GNANN_N_1_L_521778	Prodigal:002006	CDS	466389	466685	.	+	0	ID=KKHCGOPH_00420;inference=ab initio prediction:Prodigal:002006;locus_tag=KKHCGOPH_00420;product=hypothetical protein
GNANN_N_1_L_521778	Prodigal:002006	CDS	466678	467835	.	+	0	ID=KKHCGOPH_00421;Name=recF;db_xref=COG:COG1195;gene=recF;inference=ab initio prediction:Prodigal:002006,similar to AA sequence:UniProtKB:P0A7H0;locus_tag=KKHCGOPH_00421;product=DNA replication and repair protein RecF
GNANN_N_1_L_521778	Prodigal:002006	CDS	467957	469816	.	+	0	ID=KKHCGOPH_00422;eC_number=3.6.4.12;Name=recQ;db_xref=COG:COG0514;gene=recQ;inference=ab initio prediction:Prodigal:002006,similar to AA sequence:UniProtKB:P15043;locus_tag=KKHCGOPH_00422;product=ATP-dependent DNA helicase RecQ
GNANN_N_1_L_521778	Prodigal:002006	CDS	469977	470660	.	+	0	ID=KKHCGOPH_00423;inference=ab initio prediction:Prodigal:002006;locus_tag=KKHCGOPH_00423;product=hypothetical protein
GNANN_N_1_L_521778	Prodigal:002006	CDS	470793	472949	.	+	0	ID=KKHCGOPH_00424;eC_number=3.6.4.12;Name=recD2_1;db_xref=COG:COG0507;gene=recD2_1;inference=ab initio prediction:Prodigal:002006,similar to AA sequence:UniProtKB:Q9RT63;locus_tag=KKHCGOPH_00424;product=ATP-dependent RecD-like DNA helicase
GNANN_N_1_L_521778	Prodigal:002006	CDS	473227	474384	.	+	0	ID=KKHCGOPH_00425;inference=ab initio prediction:Prodigal:002006;locus_tag=KKHCGOPH_00425;product=hypothetical protein
GNANN_N_1_L_521778	Prodigal:002006	CDS	474589	476817	.	+	0	ID=KKHCGOPH_00426;eC_number=6.3.5.3;Name=purL;db_xref=COG:COG0046;gene=purL;inference=ab initio prediction:Prodigal:002006,similar to AA sequence:UniProtKB:P12042;locus_tag=KKHCGOPH_00426;product=Phosphoribosylformylglycinamidine synthase subunit PurL
GNANN_N_1_L_521778	Prodigal:002006	CDS	476838	477074	.	+	0	ID=KKHCGOPH_00427;db_xref=COG:COG0271;inference=ab initio prediction:Prodigal:002006,similar to AA sequence:UniProtKB:Q9ZCE4;locus_tag=KKHCGOPH_00427;product=putative protein RP812
GNANN_N_1_L_521778	Prodigal:002006	CDS	477179	477514	.	+	0	ID=KKHCGOPH_00428;Name=grxD;db_xref=COG:COG0278;gene=grxD;inference=ab initio prediction:Prodigal:002006,similar to AA sequence:UniProtKB:P0AC69;locus_tag=KKHCGOPH_00428;product=Glutaredoxin 4
GNANN_N_1_L_521778	Prodigal:002006	CDS	477565	478467	.	+	0	ID=KKHCGOPH_00429;eC_number=1.8.1.9;Name=trxB_1;db_xref=COG:COG0492;gene=trxB_1;inference=ab initio prediction:Prodigal:002006,similar to AA sequence:UniProtKB:P9WHH1;locus_tag=KKHCGOPH_00429;product=Thioredoxin reductase
GNANN_N_1_L_521778	Prodigal:002006	CDS	478528	479412	.	+	0	ID=KKHCGOPH_00430;eC_number=3.1.1.15;Name=araB;gene=araB;inference=ab initio prediction:Prodigal:002006,similar to AA sequence:UniProtKB:Q1JUP5;locus_tag=KKHCGOPH_00430;product=L-arabinolactonase
GNANN_N_1_L_521778	Prodigal:002006	CDS	479422	479595	.	-	0	ID=KKHCGOPH_00431;Name=smtA;gene=smtA;inference=ab initio prediction:Prodigal:002006,similar to AA sequence:UniProtKB:P30331;locus_tag=KKHCGOPH_00431;product=Metallothionein
GNANN_N_1_L_521778	Prodigal:002006	CDS	479837	481705	.	-	0	ID=KKHCGOPH_00432;eC_number=2.7.13.3;Name=rcsC_1;gene=rcsC_1;inference=ab initio prediction:Prodigal:002006,protein motif:HAMAP:MF_00979;locus_tag=KKHCGOPH_00432;product=Sensor histidine kinase RcsC
GNANN_N_1_L_521778	Prodigal:002006	CDS	481773	483425	.	-	0	ID=KKHCGOPH_00433;eC_number=2.7.13.3;Name=rcsC_2;gene=rcsC_2;inference=ab initio prediction:Prodigal:002006,protein motif:HAMAP:MF_00979;locus_tag=KKHCGOPH_00433;product=Sensor histidine kinase RcsC
GNANN_N_1_L_521778	Prodigal:002006	CDS	483422	484522	.	-	0	ID=KKHCGOPH_00434;eC_number=3.1.1.61;Name=cheB_1;db_xref=COG:COG2201;gene=cheB_1;inference=ab initio prediction:Prodigal:002006,similar to AA sequence:UniProtKB:P07330;locus_tag=KKHCGOPH_00434;product=Protein-glutamate methylesterase/protein-glutamine glutaminase
GNANN_N_1_L_521778	Prodigal:002006	CDS	484519	486744	.	-	0	ID=KKHCGOPH_00435;eC_number=2.7.13.3;Name=rcsC_3;gene=rcsC_3;inference=ab initio prediction:Prodigal:002006,protein motif:HAMAP:MF_00979;locus_tag=KKHCGOPH_00435;product=Sensor histidine kinase RcsC
GNANN_N_1_L_521778	Prodigal:002006	CDS	486755	488434	.	-	0	ID=KKHCGOPH_00436;inference=ab initio prediction:Prodigal:002006;locus_tag=KKHCGOPH_00436;product=hypothetical protein
GNANN_N_1_L_521778	Prodigal:002006	CDS	488483	489007	.	-	0	ID=KKHCGOPH_00437;inference=ab initio prediction:Prodigal:002006;locus_tag=KKHCGOPH_00437;product=hypothetical protein
GNANN_N_1_L_521778	Prodigal:002006	CDS	489004	490479	.	-	0	ID=KKHCGOPH_00438;inference=ab initio prediction:Prodigal:002006;locus_tag=KKHCGOPH_00438;product=hypothetical protein
GNANN_N_1_L_521778	Prodigal:002006	CDS	490476	490982	.	-	0	ID=KKHCGOPH_00439;inference=ab initio prediction:Prodigal:002006;locus_tag=KKHCGOPH_00439;product=hypothetical protein
GNANN_N_1_L_521778	Prodigal:002006	CDS	491147	491632	.	-	0	ID=KKHCGOPH_00440;Name=ros_2;db_xref=COG:COG4957;gene=ros_2;inference=ab initio prediction:Prodigal:002006,similar to AA sequence:UniProtKB:Q04152;locus_tag=KKHCGOPH_00440;product=Transcriptional regulatory protein ros
GNANN_N_1_L_521778	Prodigal:002006	CDS	491831	494974	.	-	0	ID=KKHCGOPH_00441;Name=czcA_1;gene=czcA_1;inference=ab initio prediction:Prodigal:002006,similar to AA sequence:UniProtKB:P13511;locus_tag=KKHCGOPH_00441;product=Cobalt-zinc-cadmium resistance protein CzcA
GNANN_N_1_L_521778	Prodigal:002006	CDS	494976	496088	.	-	0	ID=KKHCGOPH_00442;inference=ab initio prediction:Prodigal:002006;locus_tag=KKHCGOPH_00442;product=hypothetical protein
GNANN_N_1_L_521778	Prodigal:002006	CDS	496233	496874	.	-	0	ID=KKHCGOPH_00443;inference=ab initio prediction:Prodigal:002006;locus_tag=KKHCGOPH_00443;product=hypothetical protein
GNANN_N_1_L_521778	Aragorn:001002	tmRNA	496926	497275	.	-	.	ID=KKHCGOPH_00444;Name=ssrA;gene=ssrA;inference=COORDINATES:profile:Aragorn:001002;locus_tag=KKHCGOPH_00444;product=transfer-messenger RNA%2C SsrA
GNANN_N_1_L_521778	Prodigal:002006	CDS	497348	498205	.	+	0	ID=KKHCGOPH_00445;inference=ab initio prediction:Prodigal:002006;locus_tag=KKHCGOPH_00445;product=hypothetical protein
GNANN_N_1_L_521778	Prodigal:002006	CDS	498323	498886	.	+	0	ID=KKHCGOPH_00446;inference=ab initio prediction:Prodigal:002006;locus_tag=KKHCGOPH_00446;product=hypothetical protein
GNANN_N_1_L_521778	Prodigal:002006	CDS	498997	499791	.	+	0	ID=KKHCGOPH_00447;eC_number=2.1.1.45;Name=thyA;db_xref=COG:COG0207;gene=thyA;inference=ab initio prediction:Prodigal:002006,similar to AA sequence:UniProtKB:P67042;locus_tag=KKHCGOPH_00447;product=Thymidylate synthase
GNANN_N_1_L_521778	Prodigal:002006	CDS	499791	500288	.	+	0	ID=KKHCGOPH_00448;inference=ab initio prediction:Prodigal:002006,similar to AA sequence:ISfinder:ISSsu9;locus_tag=KKHCGOPH_00448;product=IS1595 family transposase ISSsu9
GNANN_N_1_L_521778	Prodigal:002006	CDS	500508	501656	.	+	0	ID=KKHCGOPH_00449;Name=hflK;db_xref=COG:COG0330;gene=hflK;inference=ab initio prediction:Prodigal:002006,similar to AA sequence:UniProtKB:P0ABC7;locus_tag=KKHCGOPH_00449;product=Modulator of FtsH protease HflK
GNANN_N_1_L_521778	Prodigal:002006	CDS	501653	502639	.	+	0	ID=KKHCGOPH_00450;Name=hflC;db_xref=COG:COG0330;gene=hflC;inference=ab initio prediction:Prodigal:002006,similar to AA sequence:UniProtKB:P0ABC3;locus_tag=KKHCGOPH_00450;product=Modulator of FtsH protease HflC
GNANN_N_1_L_521778	Prodigal:002006	CDS	502750	504294	.	+	0	ID=KKHCGOPH_00451;eC_number=3.4.21.107;Name=degP_1;db_xref=COG:COG0265;gene=degP_1;inference=ab initio prediction:Prodigal:002006,similar to AA sequence:UniProtKB:P0C0V0;locus_tag=KKHCGOPH_00451;product=Periplasmic serine endoprotease DegP
GNANN_N_1_L_521778	Prodigal:002006	CDS	504319	505083	.	+	0	ID=KKHCGOPH_00452;inference=ab initio prediction:Prodigal:002006;locus_tag=KKHCGOPH_00452;product=hypothetical protein
GNANN_N_1_L_521778	Prodigal:002006	CDS	505167	506063	.	-	0	ID=KKHCGOPH_00453;inference=ab initio prediction:Prodigal:002006;locus_tag=KKHCGOPH_00453;product=hypothetical protein
GNANN_N_1_L_521778	Prodigal:002006	CDS	506089	507039	.	+	0	ID=KKHCGOPH_00454;eC_number=2.5.1.75;Name=miaA;db_xref=COG:COG0324;gene=miaA;inference=ab initio prediction:Prodigal:002006,similar to AA sequence:UniProtKB:P16384;locus_tag=KKHCGOPH_00454;product=tRNA dimethylallyltransferase
GNANN_N_1_L_521778	Prodigal:002006	CDS	507008	507883	.	-	0	ID=KKHCGOPH_00455;eC_number=1.1.1.60;Name=glxR_1;db_xref=COG:COG2084;gene=glxR_1;inference=ab initio prediction:Prodigal:002006,similar to AA sequence:UniProtKB:P77161;locus_tag=KKHCGOPH_00455;product=2-hydroxy-3-oxopropionate reductase
GNANN_N_1_L_521778	Prodigal:002006	CDS	508076	508831	.	-	0	ID=KKHCGOPH_00456;inference=ab initio prediction:Prodigal:002006;locus_tag=KKHCGOPH_00456;product=hypothetical protein
GNANN_N_1_L_521778	Prodigal:002006	CDS	509297	509707	.	+	0	ID=KKHCGOPH_00457;eC_number=2.7.7.6;Name=rpoZ;gene=rpoZ;inference=ab initio prediction:Prodigal:002006,protein motif:HAMAP:MF_00366;locus_tag=KKHCGOPH_00457;product=DNA-directed RNA polymerase subunit omega
GNANN_N_1_L_521778	Prodigal:002006	CDS	509780	510901	.	-	0	ID=KKHCGOPH_00458;eC_number=4.1.99.14;Name=splB;db_xref=COG:COG1533;gene=splB;inference=ab initio prediction:Prodigal:002006,similar to AA sequence:UniProtKB:P37956;locus_tag=KKHCGOPH_00458;product=Spore photoproduct lyase
GNANN_N_1_L_521778	Prodigal:002006	CDS	511041	511331	.	+	0	ID=KKHCGOPH_00459;inference=ab initio prediction:Prodigal:002006;locus_tag=KKHCGOPH_00459;product=hypothetical protein
GNANN_N_1_L_521778	Prodigal:002006	CDS	511381	511710	.	+	0	ID=KKHCGOPH_00460;inference=ab initio prediction:Prodigal:002006,similar to AA sequence:UniProtKB:P76169;locus_tag=KKHCGOPH_00460;note=UPF0060 membrane protein YnfA;product=hypothetical protein
GNANN_N_1_L_521778	Prodigal:002006	CDS	512214	512687	.	+	0	ID=KKHCGOPH_00461;eC_number=1.12.1.3;Name=hndA;db_xref=COG:COG1905;gene=hndA;inference=ab initio prediction:Prodigal:002006,similar to AA sequence:UniProtKB:Q46505;locus_tag=KKHCGOPH_00461;product=NADP-reducing hydrogenase subunit HndA
GNANN_N_1_L_521778	Prodigal:002006	CDS	512684	514246	.	+	0	ID=KKHCGOPH_00462;eC_number=7.-.-.-;Name=rsxC_2;gene=rsxC_2;inference=ab initio prediction:Prodigal:002006,protein motif:HAMAP:MF_00461;locus_tag=KKHCGOPH_00462;product=Ion-translocating oxidoreductase complex subunit C
GNANN_N_1_L_521778	Prodigal:002006	CDS	514257	517118	.	+	0	ID=KKHCGOPH_00463;eC_number=1.17.1.9;inference=ab initio prediction:Prodigal:002006,similar to AA sequence:UniProtKB:Q99RW4;locus_tag=KKHCGOPH_00463;product=Putative formate dehydrogenase
GNANN_N_1_L_521778	Prodigal:002006	CDS	517124	517414	.	+	0	ID=KKHCGOPH_00464;inference=ab initio prediction:Prodigal:002006;locus_tag=KKHCGOPH_00464;product=hypothetical protein
GNANN_N_1_L_521778	Prodigal:002006	CDS	517496	518443	.	+	0	ID=KKHCGOPH_00465;Name=cynR;gene=cynR;inference=ab initio prediction:Prodigal:002006,similar to AA sequence:UniProtKB:P27111;locus_tag=KKHCGOPH_00465;product=HTH-type transcriptional regulator CynR
GNANN_N_1_L_521778	Prodigal:002006	CDS	518467	519606	.	+	0	ID=KKHCGOPH_00466;db_xref=COG:COG0614;inference=ab initio prediction:Prodigal:002006,similar to AA sequence:UniProtKB:P44206;locus_tag=KKHCGOPH_00466;product=putative protein
GNANN_N_1_L_521778	Prodigal:002006	CDS	519603	520637	.	+	0	ID=KKHCGOPH_00467;db_xref=COG:COG0609;inference=ab initio prediction:Prodigal:002006,similar to AA sequence:UniProtKB:Q57130;locus_tag=KKHCGOPH_00467;product=putative ABC transporter permease protein
GNANN_N_1_L_521778	Prodigal:002006	CDS	520634	521500	.	+	0	ID=KKHCGOPH_00468;db_xref=COG:COG1120;inference=ab initio prediction:Prodigal:002006,similar to AA sequence:UniProtKB:Q57399;locus_tag=KKHCGOPH_00468;product=putative ABC transporter ATP-binding protein
GNANN_N_2_L_456070	Prodigal:002006	CDS	139	786	.	+	0	ID=KKHCGOPH_00469;inference=ab initio prediction:Prodigal:002006;locus_tag=KKHCGOPH_00469;product=hypothetical protein
GNANN_N_2_L_456070	Prodigal:002006	CDS	911	1597	.	-	0	ID=KKHCGOPH_00470;inference=ab initio prediction:Prodigal:002006;locus_tag=KKHCGOPH_00470;product=hypothetical protein
GNANN_N_2_L_456070	Prodigal:002006	CDS	1658	1933	.	-	0	ID=KKHCGOPH_00471;inference=ab initio prediction:Prodigal:002006;locus_tag=KKHCGOPH_00471;product=hypothetical protein
GNANN_N_2_L_456070	Prodigal:002006	CDS	2166	3128	.	+	0	ID=KKHCGOPH_00472;eC_number=1.3.1.-;Name=dusA;db_xref=COG:COG0042;gene=dusA;inference=ab initio prediction:Prodigal:002006,similar to AA sequence:UniProtKB:P32695;locus_tag=KKHCGOPH_00472;product=tRNA-dihydrouridine(20/20a) synthase
GNANN_N_2_L_456070	Prodigal:002006	CDS	3211	5643	.	-	0	ID=KKHCGOPH_00473;inference=ab initio prediction:Prodigal:002006;locus_tag=KKHCGOPH_00473;product=hypothetical protein
GNANN_N_2_L_456070	Prodigal:002006	CDS	5760	6212	.	-	0	ID=KKHCGOPH_00474;Name=cheY_1;db_xref=COG:COG0784;gene=cheY_1;inference=ab initio prediction:Prodigal:002006,similar to AA sequence:UniProtKB:P0AE67;locus_tag=KKHCGOPH_00474;product=Chemotaxis protein CheY
GNANN_N_2_L_456070	Prodigal:002006	CDS	6245	6712	.	-	0	ID=KKHCGOPH_00475;inference=ab initio prediction:Prodigal:002006;locus_tag=KKHCGOPH_00475;product=hypothetical protein
GNANN_N_2_L_456070	Prodigal:002006	CDS	6947	8332	.	+	0	ID=KKHCGOPH_00476;Name=flgE_1;db_xref=COG:COG1749;gene=flgE_1;inference=ab initio prediction:Prodigal:002006,similar to AA sequence:UniProtKB:Q8YDL6;locus_tag=KKHCGOPH_00476;product=Flagellar hook protein FlgE
GNANN_N_2_L_456070	Prodigal:002006	CDS	8393	10276	.	+	0	ID=KKHCGOPH_00477;inference=ab initio prediction:Prodigal:002006;locus_tag=KKHCGOPH_00477;product=hypothetical protein
GNANN_N_2_L_456070	Prodigal:002006	CDS	10295	12103	.	+	0	ID=KKHCGOPH_00478;inference=ab initio prediction:Prodigal:002006;locus_tag=KKHCGOPH_00478;product=hypothetical protein
GNANN_N_2_L_456070	Prodigal:002006	CDS	12236	14434	.	-	0	ID=KKHCGOPH_00479;eC_number=1.3.99.16;Name=iorB_1;gene=iorB_1;inference=ab initio prediction:Prodigal:002006,similar to AA sequence:UniProtKB:Q51698;locus_tag=KKHCGOPH_00479;product=Isoquinoline 1-oxidoreductase subunit beta
GNANN_N_2_L_456070	Prodigal:002006	CDS	14461	14916	.	-	0	ID=KKHCGOPH_00480;eC_number=1.3.99.16;Name=iorA_1;gene=iorA_1;inference=ab initio prediction:Prodigal:002006,similar to AA sequence:UniProtKB:Q51697;locus_tag=KKHCGOPH_00480;product=Isoquinoline 1-oxidoreductase subunit alpha
GNANN_N_2_L_456070	Prodigal:002006	CDS	15145	16686	.	+	0	ID=KKHCGOPH_00481;eC_number=2.7.13.3;Name=rcsC_4;gene=rcsC_4;inference=ab initio prediction:Prodigal:002006,protein motif:HAMAP:MF_00979;locus_tag=KKHCGOPH_00481;product=Sensor histidine kinase RcsC
GNANN_N_2_L_456070	Prodigal:002006	CDS	16781	17632	.	+	0	ID=KKHCGOPH_00482;inference=ab initio prediction:Prodigal:002006;locus_tag=KKHCGOPH_00482;product=hypothetical protein
GNANN_N_2_L_456070	Prodigal:002006	CDS	17807	18847	.	-	0	ID=KKHCGOPH_00483;inference=ab initio prediction:Prodigal:002006;locus_tag=KKHCGOPH_00483;product=hypothetical protein
GNANN_N_2_L_456070	Prodigal:002006	CDS	18844	19917	.	-	0	ID=KKHCGOPH_00484;inference=ab initio prediction:Prodigal:002006;locus_tag=KKHCGOPH_00484;product=hypothetical protein
GNANN_N_2_L_456070	Prodigal:002006	CDS	19921	21153	.	-	0	ID=KKHCGOPH_00485;eC_number=2.4.1.250;Name=mshA_1;gene=mshA_1;inference=ab initio prediction:Prodigal:002006,protein motif:HAMAP:MF_01695;locus_tag=KKHCGOPH_00485;product=D-inositol-3-phosphate glycosyltransferase
GNANN_N_2_L_456070	Prodigal:002006	CDS	21434	23263	.	+	0	ID=KKHCGOPH_00486;inference=ab initio prediction:Prodigal:002006;locus_tag=KKHCGOPH_00486;product=hypothetical protein
GNANN_N_2_L_456070	Prodigal:002006	CDS	23333	23743	.	-	0	ID=KKHCGOPH_00487;inference=ab initio prediction:Prodigal:002006;locus_tag=KKHCGOPH_00487;product=hypothetical protein
GNANN_N_2_L_456070	Prodigal:002006	CDS	23986	25236	.	-	0	ID=KKHCGOPH_00488;eC_number=2.6.1.62;Name=bioA;db_xref=COG:COG0161;gene=bioA;inference=ab initio prediction:Prodigal:002006,similar to AA sequence:UniProtKB:P12995;locus_tag=KKHCGOPH_00488;product=Adenosylmethionine-8-amino-7-oxononanoate aminotransferase
GNANN_N_2_L_456070	Prodigal:002006	CDS	25297	27075	.	-	0	ID=KKHCGOPH_00489;Name=cya;db_xref=COG:COG2931;gene=cya;inference=ab initio prediction:Prodigal:002006,similar to AA sequence:UniProtKB:P0DKX7;locus_tag=KKHCGOPH_00489;product=Bifunctional hemolysin/adenylate cyclase
GNANN_N_2_L_456070	Prodigal:002006	CDS	27366	30212	.	-	0	ID=KKHCGOPH_00490;eC_number=1.4.4.2;Name=gcvP;gene=gcvP;inference=ab initio prediction:Prodigal:002006,similar to AA sequence:UniProtKB:P74416;locus_tag=KKHCGOPH_00490;product=Glycine dehydrogenase (decarboxylating)
GNANN_N_2_L_456070	Prodigal:002006	CDS	30408	30770	.	-	0	ID=KKHCGOPH_00491;Name=gcvH;db_xref=COG:COG0509;gene=gcvH;inference=ab initio prediction:Prodigal:002006,similar to AA sequence:UniProtKB:Q9WY55;locus_tag=KKHCGOPH_00491;product=Glycine cleavage system H protein
GNANN_N_2_L_456070	Prodigal:002006	CDS	30803	31981	.	-	0	ID=KKHCGOPH_00492;eC_number=2.1.2.10;Name=gcvT;gene=gcvT;inference=ab initio prediction:Prodigal:002006,similar to AA sequence:UniProtKB:P64225;locus_tag=KKHCGOPH_00492;product=Aminomethyltransferase
GNANN_N_2_L_456070	Prodigal:002006	CDS	32315	32542	.	-	0	ID=KKHCGOPH_00493;inference=ab initio prediction:Prodigal:002006;locus_tag=KKHCGOPH_00493;product=hypothetical protein
GNANN_N_2_L_456070	Prodigal:002006	CDS	32804	33856	.	-	0	ID=KKHCGOPH_00494;inference=ab initio prediction:Prodigal:002006;locus_tag=KKHCGOPH_00494;product=hypothetical protein
GNANN_N_2_L_456070	Prodigal:002006	CDS	33853	35298	.	-	0	ID=KKHCGOPH_00495;Name=ycjX;db_xref=COG:COG3106;gene=ycjX;inference=ab initio prediction:Prodigal:002006,similar to AA sequence:UniProtKB:P76046;locus_tag=KKHCGOPH_00495;product=putative protein YcjX
GNANN_N_2_L_456070	Prodigal:002006	CDS	35432	38719	.	-	0	ID=KKHCGOPH_00496;eC_number=2.7.13.3;Name=rcsC_5;gene=rcsC_5;inference=ab initio prediction:Prodigal:002006,protein motif:HAMAP:MF_00979;locus_tag=KKHCGOPH_00496;product=Sensor histidine kinase RcsC
GNANN_N_2_L_456070	Prodigal:002006	CDS	38735	40108	.	-	0	ID=KKHCGOPH_00497;inference=ab initio prediction:Prodigal:002006;locus_tag=KKHCGOPH_00497;product=hypothetical protein
GNANN_N_2_L_456070	Prodigal:002006	CDS	40424	40687	.	+	0	ID=KKHCGOPH_00498;inference=ab initio prediction:Prodigal:002006;locus_tag=KKHCGOPH_00498;product=hypothetical protein
GNANN_N_2_L_456070	Prodigal:002006	CDS	40720	40818	.	+	0	ID=KKHCGOPH_00499;inference=ab initio prediction:Prodigal:002006;locus_tag=KKHCGOPH_00499;product=hypothetical protein
GNANN_N_2_L_456070	Prodigal:002006	CDS	41122	41988	.	+	0	ID=KKHCGOPH_00500;inference=ab initio prediction:Prodigal:002006;locus_tag=KKHCGOPH_00500;product=hypothetical protein
GNANN_N_2_L_456070	Prodigal:002006	CDS	42441	44066	.	-	0	ID=KKHCGOPH_00501;inference=ab initio prediction:Prodigal:002006,similar to AA sequence:UniProtKB:Q881J7;locus_tag=KKHCGOPH_00501;product=Blue-light-activated protein
GNANN_N_2_L_456070	Prodigal:002006	CDS	44347	45747	.	-	0	ID=KKHCGOPH_00502;eC_number=1.8.1.4;Name=lpd3;db_xref=COG:COG1249;gene=lpd3;inference=ab initio prediction:Prodigal:002006,similar to AA sequence:UniProtKB:P31046;locus_tag=KKHCGOPH_00502;product=Dihydrolipoyl dehydrogenase 3
GNANN_N_2_L_456070	Prodigal:002006	CDS	46129	47448	.	-	0	ID=KKHCGOPH_00503;eC_number=2.3.1.61;Name=sucB;db_xref=COG:COG0508;gene=sucB;inference=ab initio prediction:Prodigal:002006,similar to AA sequence:UniProtKB:P0AFG6;locus_tag=KKHCGOPH_00503;product=Dihydrolipoyllysine-residue succinyltransferase component of 2-oxoglutarate dehydrogenase complex
GNANN_N_2_L_456070	Prodigal:002006	CDS	47509	47811	.	-	0	ID=KKHCGOPH_00504;inference=ab initio prediction:Prodigal:002006;locus_tag=KKHCGOPH_00504;product=hypothetical protein
GNANN_N_2_L_456070	Prodigal:002006	CDS	47822	50806	.	-	0	ID=KKHCGOPH_00505;eC_number=1.2.4.2;Name=sucA;db_xref=COG:COG0567;gene=sucA;inference=ab initio prediction:Prodigal:002006,similar to AA sequence:UniProtKB:P0AFG3;locus_tag=KKHCGOPH_00505;product=2-oxoglutarate dehydrogenase E1 component
GNANN_N_2_L_456070	Prodigal:002006	CDS	51026	51910	.	-	0	ID=KKHCGOPH_00506;eC_number=6.2.1.5;Name=sucD_1;db_xref=COG:COG0074;gene=sucD_1;inference=ab initio prediction:Prodigal:002006,similar to AA sequence:UniProtKB:P0AGE9;locus_tag=KKHCGOPH_00506;product=Succinate--CoA ligase [ADP-forming] subunit alpha
GNANN_N_2_L_456070	Aragorn:001002	tRNA	53127	53223	.	+	.	ID=KKHCGOPH_00507;inference=COORDINATES:profile:Aragorn:001002;locus_tag=KKHCGOPH_00507;product=tRNA-Tyr(gta)
GNANN_N_2_L_456070	Prodigal:002006	CDS	53600	54562	.	-	0	ID=KKHCGOPH_00508;eC_number=1.1.1.37;Name=mdh;db_xref=COG:COG0039;gene=mdh;inference=ab initio prediction:Prodigal:002006,similar to AA sequence:UniProtKB:A9W386;locus_tag=KKHCGOPH_00508;product=Malate dehydrogenase
GNANN_N_2_L_456070	Prodigal:002006	CDS	54894	55625	.	-	0	ID=KKHCGOPH_00509;Name=slmA_1;gene=slmA_1;inference=ab initio prediction:Prodigal:002006,protein motif:HAMAP:MF_01839;locus_tag=KKHCGOPH_00509;product=Nucleoid occlusion factor SlmA
GNANN_N_2_L_456070	Prodigal:002006	CDS	55882	57606	.	+	0	ID=KKHCGOPH_00510;eC_number=4.2.3.4;Name=aroB;gene=aroB;inference=ab initio prediction:Prodigal:002006,protein motif:HAMAP:MF_00110;locus_tag=KKHCGOPH_00510;product=3-dehydroquinate synthase
GNANN_N_2_L_456070	Prodigal:002006	CDS	57734	58453	.	-	0	ID=KKHCGOPH_00511;db_xref=COG:COG0325;inference=ab initio prediction:Prodigal:002006,similar to AA sequence:UniProtKB:P44506;locus_tag=KKHCGOPH_00511;product=Pyridoxal phosphate homeostasis protein
GNANN_N_2_L_456070	Prodigal:002006	CDS	58602	61214	.	+	0	ID=KKHCGOPH_00512;eC_number=6.1.1.4;Name=leuS;gene=leuS;inference=ab initio prediction:Prodigal:002006,similar to AA sequence:UniProtKB:B4RNT1;locus_tag=KKHCGOPH_00512;product=Leucine--tRNA ligase
GNANN_N_2_L_456070	Prodigal:002006	CDS	61343	62467	.	-	0	ID=KKHCGOPH_00513;inference=ab initio prediction:Prodigal:002006;locus_tag=KKHCGOPH_00513;product=hypothetical protein
GNANN_N_2_L_456070	Prodigal:002006	CDS	62600	64075	.	+	0	ID=KKHCGOPH_00514;eC_number=3.6.-.-;Name=mnmE;db_xref=COG:COG0486;gene=mnmE;inference=ab initio prediction:Prodigal:002006,similar to AA sequence:UniProtKB:P25522;locus_tag=KKHCGOPH_00514;product=tRNA modification GTPase MnmE
GNANN_N_2_L_456070	Prodigal:002006	CDS	64657	66531	.	+	0	ID=KKHCGOPH_00515;Name=mnmG;db_xref=COG:COG0445;gene=mnmG;inference=ab initio prediction:Prodigal:002006,similar to AA sequence:UniProtKB:P0A6U3;locus_tag=KKHCGOPH_00515;product=tRNA uridine 5-carboxymethylaminomethyl modification enzyme MnmG
GNANN_N_2_L_456070	Prodigal:002006	CDS	66707	67342	.	+	0	ID=KKHCGOPH_00516;eC_number=2.1.1.170;Name=rsmG;gene=rsmG;inference=ab initio prediction:Prodigal:002006,protein motif:HAMAP:MF_00074;locus_tag=KKHCGOPH_00516;product=Ribosomal RNA small subunit methyltransferase G
GNANN_N_2_L_456070	Prodigal:002006	CDS	67339	68184	.	+	0	ID=KKHCGOPH_00517;Name=parA_1;gene=parA_1;inference=ab initio prediction:Prodigal:002006,similar to AA sequence:UniProtKB:B8GW31;locus_tag=KKHCGOPH_00517;product=Chromosome partitioning protein ParA
GNANN_N_2_L_456070	Prodigal:002006	CDS	68296	69204	.	+	0	ID=KKHCGOPH_00518;Name=parB;gene=parB;inference=ab initio prediction:Prodigal:002006,similar to AA sequence:UniProtKB:B8GW30;locus_tag=KKHCGOPH_00518;product=Chromosome-partitioning protein ParB
GNANN_N_2_L_456070	Prodigal:002006	CDS	69382	69801	.	+	0	ID=KKHCGOPH_00519;inference=ab initio prediction:Prodigal:002006;locus_tag=KKHCGOPH_00519;product=hypothetical protein
GNANN_N_2_L_456070	Prodigal:002006	CDS	69808	70659	.	-	0	ID=KKHCGOPH_00520;inference=ab initio prediction:Prodigal:002006;locus_tag=KKHCGOPH_00520;product=hypothetical protein
GNANN_N_2_L_456070	Prodigal:002006	CDS	70750	71781	.	-	0	ID=KKHCGOPH_00521;inference=ab initio prediction:Prodigal:002006;locus_tag=KKHCGOPH_00521;product=hypothetical protein
GNANN_N_2_L_456070	Prodigal:002006	CDS	71786	72340	.	-	0	ID=KKHCGOPH_00522;inference=ab initio prediction:Prodigal:002006;locus_tag=KKHCGOPH_00522;product=hypothetical protein
GNANN_N_2_L_456070	Prodigal:002006	CDS	72670	73011	.	+	0	ID=KKHCGOPH_00523;inference=ab initio prediction:Prodigal:002006;locus_tag=KKHCGOPH_00523;product=hypothetical protein
GNANN_N_2_L_456070	Prodigal:002006	CDS	73132	74235	.	+	0	ID=KKHCGOPH_00524;inference=ab initio prediction:Prodigal:002006;locus_tag=KKHCGOPH_00524;product=hypothetical protein
GNANN_N_2_L_456070	Prodigal:002006	CDS	74246	75181	.	-	0	ID=KKHCGOPH_00525;eC_number=1.3.1.43;Name=tyrC;gene=tyrC;inference=ab initio prediction:Prodigal:002006,similar to AA sequence:UniProtKB:Q04983;locus_tag=KKHCGOPH_00525;product=Cyclohexadienyl dehydrogenase
GNANN_N_2_L_456070	Prodigal:002006	CDS	75178	76296	.	-	0	ID=KKHCGOPH_00526;eC_number=2.6.1.9;Name=hisC_2;gene=hisC_2;inference=ab initio prediction:Prodigal:002006,similar to AA sequence:UniProtKB:P34037;locus_tag=KKHCGOPH_00526;product=Histidinol-phosphate aminotransferase
GNANN_N_2_L_456070	Prodigal:002006	CDS	76400	76873	.	-	0	ID=KKHCGOPH_00527;inference=ab initio prediction:Prodigal:002006;locus_tag=KKHCGOPH_00527;product=hypothetical protein
GNANN_N_2_L_456070	Prodigal:002006	CDS	76992	79226	.	-	0	ID=KKHCGOPH_00528;Name=fhuA_1;db_xref=COG:COG1629;gene=fhuA_1;inference=ab initio prediction:Prodigal:002006,similar to AA sequence:UniProtKB:P06971;locus_tag=KKHCGOPH_00528;product=Ferrichrome outer membrane transporter/phage receptor
GNANN_N_2_L_456070	Prodigal:002006	CDS	79759	80511	.	+	0	ID=KKHCGOPH_00529;Name=rpaR_1;db_xref=COG:COG2771;gene=rpaR_1;inference=ab initio prediction:Prodigal:002006,similar to AA sequence:UniProtKB:Q6NCZ5;locus_tag=KKHCGOPH_00529;product=HTH-type quorum sensing-dependent transcriptional regulator RpaR
GNANN_N_2_L_456070	Prodigal:002006	CDS	80567	82561	.	-	0	ID=KKHCGOPH_00530;Name=kup_1;gene=kup_1;inference=ab initio prediction:Prodigal:002006,protein motif:HAMAP:MF_01522;locus_tag=KKHCGOPH_00530;product=Low affinity potassium transport system protein kup
GNANN_N_2_L_456070	Prodigal:002006	CDS	82876	84195	.	-	0	ID=KKHCGOPH_00531;eC_number=1.17.7.3;Name=ispG;db_xref=COG:COG0821;gene=ispG;inference=ab initio prediction:Prodigal:002006,similar to AA sequence:UniProtKB:Q5SLI8;locus_tag=KKHCGOPH_00531;product=4-hydroxy-3-methylbut-2-en-1-yl diphosphate synthase (flavodoxin)
GNANN_N_2_L_456070	Prodigal:002006	CDS	84556	85704	.	+	0	ID=KKHCGOPH_00532;inference=ab initio prediction:Prodigal:002006;locus_tag=KKHCGOPH_00532;product=hypothetical protein
GNANN_N_2_L_456070	Prodigal:002006	CDS	85950	87014	.	+	0	ID=KKHCGOPH_00533;eC_number=2.1.1.163;Name=COQ5_1;gene=COQ5_1;inference=ab initio prediction:Prodigal:002006,protein motif:HAMAP:MF_01813;locus_tag=KKHCGOPH_00533;product=2-methoxy-6-polyprenyl-1%2C4-benzoquinol methylase%2C mitochondrial
GNANN_N_2_L_456070	Prodigal:002006	CDS	87129	88049	.	+	0	ID=KKHCGOPH_00534;eC_number=1.5.1.20;Name=metF;db_xref=COG:COG0685;gene=metF;inference=ab initio prediction:Prodigal:002006,similar to AA sequence:UniProtKB:P0AEZ1;locus_tag=KKHCGOPH_00534;product=5%2C10-methylenetetrahydrofolate reductase
GNANN_N_2_L_456070	Prodigal:002006	CDS	88246	91998	.	+	0	ID=KKHCGOPH_00535;eC_number=2.1.1.13;Name=metH;db_xref=COG:COG0646;gene=metH;inference=ab initio prediction:Prodigal:002006,similar to AA sequence:UniProtKB:P13009;locus_tag=KKHCGOPH_00535;product=Methionine synthase
GNANN_N_2_L_456070	Prodigal:002006	CDS	92136	92348	.	+	0	ID=KKHCGOPH_00536;inference=ab initio prediction:Prodigal:002006;locus_tag=KKHCGOPH_00536;product=hypothetical protein
GNANN_N_2_L_456070	Prodigal:002006	CDS	92482	93759	.	-	0	ID=KKHCGOPH_00537;eC_number=2.1.1.192;Name=rlmN;db_xref=COG:COG0820;gene=rlmN;inference=ab initio prediction:Prodigal:002006,similar to AA sequence:UniProtKB:P36979;locus_tag=KKHCGOPH_00537;product=Dual-specificity RNA methyltransferase RlmN
GNANN_N_2_L_456070	Prodigal:002006	CDS	93833	94429	.	-	0	ID=KKHCGOPH_00538;inference=ab initio prediction:Prodigal:002006;locus_tag=KKHCGOPH_00538;product=hypothetical protein
GNANN_N_2_L_456070	Prodigal:002006	CDS	94737	95423	.	+	0	ID=KKHCGOPH_00539;Name=mprA;gene=mprA;inference=ab initio prediction:Prodigal:002006,similar to AA sequence:UniProtKB:Q7U0X4;locus_tag=KKHCGOPH_00539;product=Response regulator MprA
GNANN_N_2_L_456070	Prodigal:002006	CDS	95728	96195	.	+	0	ID=KKHCGOPH_00540;inference=ab initio prediction:Prodigal:002006;locus_tag=KKHCGOPH_00540;product=hypothetical protein
GNANN_N_2_L_456070	Prodigal:002006	CDS	96260	97102	.	+	0	ID=KKHCGOPH_00541;eC_number=2.3.1.117;Name=dapD;gene=dapD;inference=ab initio prediction:Prodigal:002006,similar to AA sequence:UniProtKB:Q8FV25;locus_tag=KKHCGOPH_00541;product=2%2C3%2C4%2C5-tetrahydropyridine-2%2C6-dicarboxylate N-succinyltransferase
GNANN_N_2_L_456070	Prodigal:002006	CDS	97110	97982	.	+	0	ID=KKHCGOPH_00542;inference=ab initio prediction:Prodigal:002006;locus_tag=KKHCGOPH_00542;product=hypothetical protein
GNANN_N_2_L_456070	Prodigal:002006	CDS	98076	98987	.	+	0	ID=KKHCGOPH_00543;inference=ab initio prediction:Prodigal:002006;locus_tag=KKHCGOPH_00543;product=hypothetical protein
GNANN_N_2_L_456070	Prodigal:002006	CDS	99040	99777	.	+	0	ID=KKHCGOPH_00544;Name=fhuF;db_xref=COG:COG4114;gene=fhuF;inference=ab initio prediction:Prodigal:002006,similar to AA sequence:UniProtKB:P39405;locus_tag=KKHCGOPH_00544;product=Ferric iron reductase protein FhuF
GNANN_N_2_L_456070	Prodigal:002006	CDS	99864	100604	.	-	0	ID=KKHCGOPH_00545;inference=ab initio prediction:Prodigal:002006,similar to AA sequence:UniProtKB:P0AEC0;locus_tag=KKHCGOPH_00545;note=UPF0053 inner membrane protein YoaE;product=hypothetical protein
GNANN_N_2_L_456070	Prodigal:002006	CDS	100719	101645	.	-	0	ID=KKHCGOPH_00546;eC_number=2.7.1.107;Name=dagK;db_xref=COG:COG1597;gene=dagK;inference=ab initio prediction:Prodigal:002006,similar to AA sequence:UniProtKB:P9WP29;locus_tag=KKHCGOPH_00546;product=Diacylglycerol kinase
GNANN_N_2_L_456070	Prodigal:002006	CDS	102136	102987	.	+	0	ID=KKHCGOPH_00547;inference=ab initio prediction:Prodigal:002006;locus_tag=KKHCGOPH_00547;product=hypothetical protein
GNANN_N_2_L_456070	Prodigal:002006	CDS	103084	104388	.	+	0	ID=KKHCGOPH_00548;inference=ab initio prediction:Prodigal:002006;locus_tag=KKHCGOPH_00548;product=hypothetical protein
GNANN_N_2_L_456070	Prodigal:002006	CDS	104398	106131	.	-	0	ID=KKHCGOPH_00549;eC_number=1.2.5.1;Name=poxB;db_xref=COG:COG0028;gene=poxB;inference=ab initio prediction:Prodigal:002006,similar to AA sequence:UniProtKB:P07003;locus_tag=KKHCGOPH_00549;product=Pyruvate dehydrogenase [ubiquinone]
GNANN_N_2_L_456070	Prodigal:002006	CDS	106507	107037	.	-	0	ID=KKHCGOPH_00550;inference=ab initio prediction:Prodigal:002006;locus_tag=KKHCGOPH_00550;product=hypothetical protein
GNANN_N_2_L_456070	Prodigal:002006	CDS	107102	108445	.	-	0	ID=KKHCGOPH_00551;eC_number=3.6.4.-;Name=rho;db_xref=COG:COG1158;gene=rho;inference=ab initio prediction:Prodigal:002006,similar to AA sequence:UniProtKB:P0AG30;locus_tag=KKHCGOPH_00551;product=Transcription termination factor Rho
GNANN_N_2_L_456070	Prodigal:002006	CDS	108846	109550	.	-	0	ID=KKHCGOPH_00552;inference=ab initio prediction:Prodigal:002006;locus_tag=KKHCGOPH_00552;product=hypothetical protein
GNANN_N_2_L_456070	Prodigal:002006	CDS	109547	110740	.	-	0	ID=KKHCGOPH_00553;inference=ab initio prediction:Prodigal:002006;locus_tag=KKHCGOPH_00553;product=hypothetical protein
GNANN_N_2_L_456070	Prodigal:002006	CDS	110755	111474	.	-	0	ID=KKHCGOPH_00554;inference=ab initio prediction:Prodigal:002006;locus_tag=KKHCGOPH_00554;product=hypothetical protein
GNANN_N_2_L_456070	Prodigal:002006	CDS	111922	112425	.	+	0	ID=KKHCGOPH_00555;Name=secB;db_xref=COG:COG1952;gene=secB;inference=ab initio prediction:Prodigal:002006,similar to AA sequence:UniProtKB:P0AG86;locus_tag=KKHCGOPH_00555;product=Protein-export protein SecB
GNANN_N_2_L_456070	Prodigal:002006	CDS	112595	113197	.	+	0	ID=KKHCGOPH_00556;inference=ab initio prediction:Prodigal:002006;locus_tag=KKHCGOPH_00556;product=hypothetical protein
GNANN_N_2_L_456070	Prodigal:002006	CDS	113430	113801	.	+	0	ID=KKHCGOPH_00557;Name=csaA;db_xref=COG:COG0073;gene=csaA;inference=ab initio prediction:Prodigal:002006,similar to AA sequence:UniProtKB:P37584;locus_tag=KKHCGOPH_00557;product=putative chaperone CsaA
GNANN_N_2_L_456070	Prodigal:002006	CDS	113880	115391	.	+	0	ID=KKHCGOPH_00558;eC_number=6.1.1.21;Name=hisS;db_xref=COG:COG0124;gene=hisS;inference=ab initio prediction:Prodigal:002006,similar to AA sequence:UniProtKB:Q8YMC2;locus_tag=KKHCGOPH_00558;product=Histidine--tRNA ligase
GNANN_N_2_L_456070	Prodigal:002006	CDS	115682	115888	.	-	0	ID=KKHCGOPH_00559;inference=ab initio prediction:Prodigal:002006;locus_tag=KKHCGOPH_00559;product=hypothetical protein
GNANN_N_2_L_456070	Prodigal:002006	CDS	115947	116801	.	-	0	ID=KKHCGOPH_00560;eC_number=2.1.1.80;Name=cheR1;gene=cheR1;inference=ab initio prediction:Prodigal:002006,similar to AA sequence:UniProtKB:O87131;locus_tag=KKHCGOPH_00560;product=Chemotaxis protein methyltransferase 1
GNANN_N_2_L_456070	Prodigal:002006	CDS	116798	117955	.	-	0	ID=KKHCGOPH_00561;eC_number=3.1.1.61;Name=cheB_2;db_xref=COG:COG2201;gene=cheB_2;inference=ab initio prediction:Prodigal:002006,similar to AA sequence:UniProtKB:P07330;locus_tag=KKHCGOPH_00561;product=Protein-glutamate methylesterase/protein-glutamine glutaminase
GNANN_N_2_L_456070	Prodigal:002006	CDS	118050	118436	.	-	0	ID=KKHCGOPH_00562;Name=cheY_2;db_xref=COG:COG0784;gene=cheY_2;inference=ab initio prediction:Prodigal:002006,similar to AA sequence:UniProtKB:P0A2D5;locus_tag=KKHCGOPH_00562;product=Chemotaxis protein CheY
GNANN_N_2_L_456070	Prodigal:002006	CDS	118448	118930	.	-	0	ID=KKHCGOPH_00563;Name=cheW_1;db_xref=COG:COG0835;gene=cheW_1;inference=ab initio prediction:Prodigal:002006,similar to AA sequence:UniProtKB:P0A964;locus_tag=KKHCGOPH_00563;product=Chemotaxis protein CheW
GNANN_N_2_L_456070	Prodigal:002006	CDS	118958	121690	.	-	0	ID=KKHCGOPH_00564;eC_number=2.7.13.3;Name=rcsC_6;gene=rcsC_6;inference=ab initio prediction:Prodigal:002006,protein motif:HAMAP:MF_00979;locus_tag=KKHCGOPH_00564;product=Sensor histidine kinase RcsC
GNANN_N_2_L_456070	Prodigal:002006	CDS	122020	122766	.	-	0	ID=KKHCGOPH_00565;eC_number=2.7.99.-;Name=chpT;gene=chpT;inference=ab initio prediction:Prodigal:002006,similar to AA sequence:UniProtKB:Q2YQA5;locus_tag=KKHCGOPH_00565;product=Protein phosphotransferase ChpT
GNANN_N_2_L_456070	Prodigal:002006	CDS	123153	124058	.	+	0	ID=KKHCGOPH_00566;eC_number=3.1.3.7;Name=cysQ_1;gene=cysQ_1;inference=ab initio prediction:Prodigal:002006,protein motif:HAMAP:MF_02095;locus_tag=KKHCGOPH_00566;product=3'(2')%2C5'-bisphosphate nucleotidase CysQ
GNANN_N_2_L_456070	Prodigal:002006	CDS	124194	124784	.	+	0	ID=KKHCGOPH_00567;inference=ab initio prediction:Prodigal:002006;locus_tag=KKHCGOPH_00567;product=hypothetical protein
GNANN_N_2_L_456070	Prodigal:002006	CDS	125218	125910	.	+	0	ID=KKHCGOPH_00568;inference=ab initio prediction:Prodigal:002006;locus_tag=KKHCGOPH_00568;product=hypothetical protein
GNANN_N_2_L_456070	Prodigal:002006	CDS	126101	126376	.	+	0	ID=KKHCGOPH_00569;inference=ab initio prediction:Prodigal:002006;locus_tag=KKHCGOPH_00569;product=hypothetical protein
GNANN_N_2_L_456070	Prodigal:002006	CDS	126605	126952	.	+	0	ID=KKHCGOPH_00570;inference=ab initio prediction:Prodigal:002006;locus_tag=KKHCGOPH_00570;product=hypothetical protein
GNANN_N_2_L_456070	Prodigal:002006	CDS	127104	128372	.	+	0	ID=KKHCGOPH_00571;eC_number=4.1.1.20;Name=lysA;db_xref=COG:COG0019;gene=lysA;inference=ab initio prediction:Prodigal:002006,similar to AA sequence:UniProtKB:Q9KVL7;locus_tag=KKHCGOPH_00571;product=Diaminopimelate decarboxylase
GNANN_N_2_L_456070	Prodigal:002006	CDS	128584	131364	.	+	0	ID=KKHCGOPH_00572;inference=ab initio prediction:Prodigal:002006;locus_tag=KKHCGOPH_00572;product=hypothetical protein
GNANN_N_2_L_456070	Prodigal:002006	CDS	131434	131619	.	+	0	ID=KKHCGOPH_00573;inference=ab initio prediction:Prodigal:002006;locus_tag=KKHCGOPH_00573;product=hypothetical protein
GNANN_N_2_L_456070	Prodigal:002006	CDS	131770	132411	.	+	0	ID=KKHCGOPH_00574;inference=ab initio prediction:Prodigal:002006;locus_tag=KKHCGOPH_00574;product=hypothetical protein
GNANN_N_2_L_456070	Prodigal:002006	CDS	132651	133223	.	+	0	ID=KKHCGOPH_00575;eC_number=2.5.1.17;db_xref=COG:COG2096;inference=ab initio prediction:Prodigal:002006,similar to AA sequence:UniProtKB:P9WP99;locus_tag=KKHCGOPH_00575;product=Corrinoid adenosyltransferase
GNANN_N_2_L_456070	Prodigal:002006	CDS	133559	134308	.	+	0	ID=KKHCGOPH_00576;Name=etfB;gene=etfB;inference=ab initio prediction:Prodigal:002006,similar to AA sequence:UniProtKB:P38975;locus_tag=KKHCGOPH_00576;product=Electron transfer flavoprotein subunit beta
GNANN_N_2_L_456070	Prodigal:002006	CDS	134379	135332	.	+	0	ID=KKHCGOPH_00577;Name=etfA;db_xref=COG:COG2025;gene=etfA;inference=ab initio prediction:Prodigal:002006,similar to AA sequence:UniProtKB:P38974;locus_tag=KKHCGOPH_00577;product=Electron transfer flavoprotein subunit alpha
GNANN_N_2_L_456070	Prodigal:002006	CDS	135454	136365	.	+	0	ID=KKHCGOPH_00578;eC_number=1.1.1.157;Name=mmgB;db_xref=COG:COG1250;gene=mmgB;inference=ab initio prediction:Prodigal:002006,similar to AA sequence:UniProtKB:P45856;locus_tag=KKHCGOPH_00578;product=putative 3-hydroxybutyryl-CoA dehydrogenase
GNANN_N_2_L_456070	Prodigal:002006	CDS	136522	137169	.	-	0	ID=KKHCGOPH_00579;eC_number=2.4.2.9;Name=upp;gene=upp;inference=ab initio prediction:Prodigal:002006,similar to AA sequence:UniProtKB:P67396;locus_tag=KKHCGOPH_00579;product=Uracil phosphoribosyltransferase
GNANN_N_2_L_456070	Prodigal:002006	CDS	137275	139368	.	-	0	ID=KKHCGOPH_00580;eC_number=3.2.1.-;Name=glgX_1;db_xref=COG:COG1523;gene=glgX_1;inference=ab initio prediction:Prodigal:002006,similar to AA sequence:UniProtKB:P9WQ25;locus_tag=KKHCGOPH_00580;product=Glycogen operon protein GlgX 
GNANN_N_2_L_456070	Prodigal:002006	CDS	139516	140937	.	-	0	ID=KKHCGOPH_00581;eC_number=2.4.1.15;Name=otsA;db_xref=COG:COG0380;gene=otsA;inference=ab initio prediction:Prodigal:002006,similar to AA sequence:UniProtKB:P31677;locus_tag=KKHCGOPH_00581;product=Trehalose-6-phosphate synthase
GNANN_N_2_L_456070	Prodigal:002006	CDS	141454	141930	.	+	0	ID=KKHCGOPH_00582;inference=ab initio prediction:Prodigal:002006;locus_tag=KKHCGOPH_00582;product=hypothetical protein
GNANN_N_2_L_456070	Prodigal:002006	CDS	141949	142359	.	+	0	ID=KKHCGOPH_00583;inference=ab initio prediction:Prodigal:002006;locus_tag=KKHCGOPH_00583;product=hypothetical protein
GNANN_N_2_L_456070	Prodigal:002006	CDS	142356	142742	.	+	0	ID=KKHCGOPH_00584;inference=ab initio prediction:Prodigal:002006;locus_tag=KKHCGOPH_00584;product=hypothetical protein
GNANN_N_2_L_456070	Prodigal:002006	CDS	142809	143597	.	+	0	ID=KKHCGOPH_00585;inference=ab initio prediction:Prodigal:002006;locus_tag=KKHCGOPH_00585;product=hypothetical protein
GNANN_N_2_L_456070	Prodigal:002006	CDS	143804	144529	.	+	0	ID=KKHCGOPH_00586;eC_number=3.5.2.9;Name=pxpB;db_xref=COG:COG2049;gene=pxpB;inference=ab initio prediction:Prodigal:002006,similar to AA sequence:UniProtKB:P60495;locus_tag=KKHCGOPH_00586;product=5-oxoprolinase subunit B
GNANN_N_2_L_456070	Prodigal:002006	CDS	144526	145545	.	+	0	ID=KKHCGOPH_00587;eC_number=3.5.2.9;Name=pxpC;db_xref=COG:COG1984;gene=pxpC;inference=ab initio prediction:Prodigal:002006,similar to AA sequence:UniProtKB:P75745;locus_tag=KKHCGOPH_00587;product=5-oxoprolinase subunit C
GNANN_N_2_L_456070	Prodigal:002006	CDS	145592	146671	.	+	0	ID=KKHCGOPH_00588;eC_number=3.-.-.-;Name=uvsE;gene=uvsE;inference=ab initio prediction:Prodigal:002006,protein motif:HAMAP:MF_00606;locus_tag=KKHCGOPH_00588;product=UV DNA damage endonuclease
GNANN_N_2_L_456070	Prodigal:002006	CDS	146713	146901	.	+	0	ID=KKHCGOPH_00589;inference=ab initio prediction:Prodigal:002006;locus_tag=KKHCGOPH_00589;product=hypothetical protein
GNANN_N_2_L_456070	Prodigal:002006	CDS	146931	147482	.	+	0	ID=KKHCGOPH_00590;inference=ab initio prediction:Prodigal:002006;locus_tag=KKHCGOPH_00590;product=hypothetical protein
GNANN_N_2_L_456070	Prodigal:002006	CDS	147630	147908	.	+	0	ID=KKHCGOPH_00591;inference=ab initio prediction:Prodigal:002006;locus_tag=KKHCGOPH_00591;product=hypothetical protein
GNANN_N_2_L_456070	Prodigal:002006	CDS	148095	148724	.	-	0	ID=KKHCGOPH_00592;Name=slmA_2;gene=slmA_2;inference=ab initio prediction:Prodigal:002006,protein motif:HAMAP:MF_01839;locus_tag=KKHCGOPH_00592;product=Nucleoid occlusion factor SlmA
GNANN_N_2_L_456070	Prodigal:002006	CDS	149352	149549	.	-	0	ID=KKHCGOPH_00593;inference=ab initio prediction:Prodigal:002006;locus_tag=KKHCGOPH_00593;product=hypothetical protein
GNANN_N_2_L_456070	Prodigal:002006	CDS	149653	150129	.	-	0	ID=KKHCGOPH_00594;eC_number=3.6.1.23;Name=dut;db_xref=COG:COG0756;gene=dut;inference=ab initio prediction:Prodigal:002006,similar to AA sequence:UniProtKB:P06968;locus_tag=KKHCGOPH_00594;product=Deoxyuridine 5'-triphosphate nucleotidohydrolase
GNANN_N_2_L_456070	Prodigal:002006	CDS	150249	151034	.	+	0	ID=KKHCGOPH_00595;inference=ab initio prediction:Prodigal:002006;locus_tag=KKHCGOPH_00595;product=hypothetical protein
GNANN_N_2_L_456070	Prodigal:002006	CDS	151048	151563	.	+	0	ID=KKHCGOPH_00596;eC_number=3.6.1.-;Name=rppH_1;gene=rppH_1;inference=ab initio prediction:Prodigal:002006,protein motif:HAMAP:MF_00298;locus_tag=KKHCGOPH_00596;product=RNA pyrophosphohydrolase
GNANN_N_2_L_456070	Prodigal:002006	CDS	151707	152390	.	+	0	ID=KKHCGOPH_00597;eC_number=4.2.1.1;Name=cynT_1;db_xref=COG:COG0288;gene=cynT_1;inference=ab initio prediction:Prodigal:002006,similar to AA sequence:UniProtKB:P0ABE9;locus_tag=KKHCGOPH_00597;product=Carbonic anhydrase 1
GNANN_N_2_L_456070	Prodigal:002006	CDS	152667	153371	.	-	0	ID=KKHCGOPH_00598;inference=ab initio prediction:Prodigal:002006;locus_tag=KKHCGOPH_00598;product=hypothetical protein
GNANN_N_2_L_456070	Prodigal:002006	CDS	153494	154636	.	+	0	ID=KKHCGOPH_00599;inference=ab initio prediction:Prodigal:002006;locus_tag=KKHCGOPH_00599;product=hypothetical protein
GNANN_N_2_L_456070	Prodigal:002006	CDS	154766	155629	.	+	0	ID=KKHCGOPH_00600;inference=ab initio prediction:Prodigal:002006;locus_tag=KKHCGOPH_00600;product=hypothetical protein
GNANN_N_2_L_456070	Prodigal:002006	CDS	155954	156229	.	+	0	ID=KKHCGOPH_00601;inference=ab initio prediction:Prodigal:002006;locus_tag=KKHCGOPH_00601;product=hypothetical protein
GNANN_N_2_L_456070	Prodigal:002006	CDS	156280	156777	.	+	0	ID=KKHCGOPH_00602;eC_number=1.16.3.1;Name=bfr;db_xref=COG:COG2193;gene=bfr;inference=ab initio prediction:Prodigal:002006,similar to AA sequence:UniProtKB:Q59738;locus_tag=KKHCGOPH_00602;product=Bacterioferritin
GNANN_N_2_L_456070	Prodigal:002006	CDS	156900	157643	.	-	0	ID=KKHCGOPH_00603;eC_number=1.8.4.11;Name=msrA_2;gene=msrA_2;inference=ab initio prediction:Prodigal:002006,protein motif:HAMAP:MF_01401;locus_tag=KKHCGOPH_00603;product=Peptide methionine sulfoxide reductase MsrA
GNANN_N_2_L_456070	Prodigal:002006	CDS	157640	158149	.	-	0	ID=KKHCGOPH_00604;eC_number=1.8.4.12;Name=msrB_1;gene=msrB_1;inference=ab initio prediction:Prodigal:002006,protein motif:HAMAP:MF_01400;locus_tag=KKHCGOPH_00604;product=Peptide methionine sulfoxide reductase MsrB
GNANN_N_2_L_456070	Prodigal:002006	CDS	158520	159725	.	+	0	ID=KKHCGOPH_00605;eC_number=2.3.1.31;Name=metXA_1;db_xref=COG:COG2021;gene=metXA_1;inference=ab initio prediction:Prodigal:002006,similar to AA sequence:UniProtKB:Q9AAS1;locus_tag=KKHCGOPH_00605;product=Homoserine O-acetyltransferase
GNANN_N_2_L_456070	Prodigal:002006	CDS	159737	160426	.	+	0	ID=KKHCGOPH_00606;inference=ab initio prediction:Prodigal:002006;locus_tag=KKHCGOPH_00606;product=hypothetical protein
GNANN_N_2_L_456070	Prodigal:002006	CDS	160538	161329	.	-	0	ID=KKHCGOPH_00607;inference=ab initio prediction:Prodigal:002006;locus_tag=KKHCGOPH_00607;product=hypothetical protein
GNANN_N_2_L_456070	Prodigal:002006	CDS	161463	163220	.	-	0	ID=KKHCGOPH_00608;eC_number=3.4.19.13;Name=ggt;db_xref=COG:COG0405;gene=ggt;inference=ab initio prediction:Prodigal:002006,similar to AA sequence:UniProtKB:P18956;locus_tag=KKHCGOPH_00608;product=Glutathione hydrolase proenzyme
GNANN_N_2_L_456070	Prodigal:002006	CDS	163257	163541	.	-	0	ID=KKHCGOPH_00609;inference=ab initio prediction:Prodigal:002006;locus_tag=KKHCGOPH_00609;product=hypothetical protein
GNANN_N_2_L_456070	Prodigal:002006	CDS	163831	164841	.	-	0	ID=KKHCGOPH_00610;eC_number=2.3.1.41;Name=ppsC_1;gene=ppsC_1;inference=ab initio prediction:Prodigal:002006,similar to AA sequence:UniProtKB:P96202;locus_tag=KKHCGOPH_00610;product=Phthiocerol synthesis polyketide synthase type I PpsC
GNANN_N_2_L_456070	Prodigal:002006	CDS	165143	165499	.	-	0	ID=KKHCGOPH_00611;inference=ab initio prediction:Prodigal:002006;locus_tag=KKHCGOPH_00611;product=hypothetical protein
GNANN_N_2_L_456070	Prodigal:002006	CDS	165500	166198	.	-	0	ID=KKHCGOPH_00612;eC_number=4.1.1.23;Name=pyrF;db_xref=COG:COG0284;gene=pyrF;inference=ab initio prediction:Prodigal:002006,similar to AA sequence:UniProtKB:Q5FJB3;locus_tag=KKHCGOPH_00612;product=Orotidine 5'-phosphate decarboxylase
GNANN_N_2_L_456070	Prodigal:002006	CDS	166198	166908	.	-	0	ID=KKHCGOPH_00613;inference=ab initio prediction:Prodigal:002006;locus_tag=KKHCGOPH_00613;product=hypothetical protein
GNANN_N_2_L_456070	Prodigal:002006	CDS	167030	169384	.	-	0	ID=KKHCGOPH_00614;inference=ab initio prediction:Prodigal:002006;locus_tag=KKHCGOPH_00614;product=hypothetical protein
GNANN_N_2_L_456070	Prodigal:002006	CDS	169567	170724	.	-	0	ID=KKHCGOPH_00615;Name=yhhT;db_xref=COG:COG0628;gene=yhhT;inference=ab initio prediction:Prodigal:002006,similar to AA sequence:UniProtKB:P0AGM0;locus_tag=KKHCGOPH_00615;product=Putative transport protein YhhT
GNANN_N_2_L_456070	Prodigal:002006	CDS	170724	171179	.	-	0	ID=KKHCGOPH_00616;eC_number=2.8.1.12;Name=moaE;db_xref=COG:COG0314;gene=moaE;inference=ab initio prediction:Prodigal:002006,similar to AA sequence:UniProtKB:P30749;locus_tag=KKHCGOPH_00616;product=Molybdopterin synthase catalytic subunit
GNANN_N_2_L_456070	Prodigal:002006	CDS	171318	172337	.	+	0	ID=KKHCGOPH_00617;Name=caiE;gene=caiE;inference=ab initio prediction:Prodigal:002006,protein motif:HAMAP:MF_01525;locus_tag=KKHCGOPH_00617;product=Carnitine operon protein CaiE
GNANN_N_2_L_456070	Prodigal:002006	CDS	172568	173710	.	+	0	ID=KKHCGOPH_00618;eC_number=2.1.1.77;Name=pcm_1;gene=pcm_1;inference=ab initio prediction:Prodigal:002006,protein motif:HAMAP:MF_00090;locus_tag=KKHCGOPH_00618;product=Protein-L-isoaspartate O-methyltransferase
GNANN_N_2_L_456070	Prodigal:002006	CDS	173790	174488	.	-	0	ID=KKHCGOPH_00619;inference=ab initio prediction:Prodigal:002006;locus_tag=KKHCGOPH_00619;product=hypothetical protein
GNANN_N_2_L_456070	Prodigal:002006	CDS	174611	178027	.	-	0	ID=KKHCGOPH_00620;eC_number=6.2.1.20;Name=aas;gene=aas;inference=ab initio prediction:Prodigal:002006,protein motif:HAMAP:MF_01162;locus_tag=KKHCGOPH_00620;product=Bifunctional protein Aas
GNANN_N_2_L_456070	Prodigal:002006	CDS	178336	178965	.	+	0	ID=KKHCGOPH_00621;inference=ab initio prediction:Prodigal:002006;locus_tag=KKHCGOPH_00621;product=hypothetical protein
GNANN_N_2_L_456070	Prodigal:002006	CDS	179213	180091	.	+	0	ID=KKHCGOPH_00622;eC_number=3.1.3.21;db_xref=COG:COG0647;inference=ab initio prediction:Prodigal:002006,similar to AA sequence:UniProtKB:O33194;locus_tag=KKHCGOPH_00622;product=D%2CL-glycerol 3-phosphate phosphatase
GNANN_N_2_L_456070	Prodigal:002006	CDS	180201	181343	.	+	0	ID=KKHCGOPH_00623;Name=hisZ;gene=hisZ;inference=ab initio prediction:Prodigal:002006,protein motif:HAMAP:MF_00125;locus_tag=KKHCGOPH_00623;product=ATP phosphoribosyltransferase regulatory subunit
GNANN_N_2_L_456070	Prodigal:002006	CDS	181340	182317	.	+	0	ID=KKHCGOPH_00624;eC_number=2.4.2.17;Name=hisG;gene=hisG;inference=ab initio prediction:Prodigal:002006,protein motif:HAMAP:MF_00079;locus_tag=KKHCGOPH_00624;product=ATP phosphoribosyltransferase
GNANN_N_2_L_456070	Prodigal:002006	CDS	182993	183340	.	-	0	ID=KKHCGOPH_00625;inference=ab initio prediction:Prodigal:002006;locus_tag=KKHCGOPH_00625;product=hypothetical protein
GNANN_N_2_L_456070	Prodigal:002006	CDS	183427	183867	.	-	0	ID=KKHCGOPH_00626;inference=ab initio prediction:Prodigal:002006;locus_tag=KKHCGOPH_00626;product=hypothetical protein
GNANN_N_2_L_456070	Prodigal:002006	CDS	183899	184966	.	-	0	ID=KKHCGOPH_00627;eC_number=4.1.1.37;Name=hemE;db_xref=COG:COG0407;gene=hemE;inference=ab initio prediction:Prodigal:002006,similar to AA sequence:UniProtKB:P32920;locus_tag=KKHCGOPH_00627;product=Uroporphyrinogen decarboxylase
GNANN_N_2_L_456070	Prodigal:002006	CDS	185731	186561	.	+	0	ID=KKHCGOPH_00628;eC_number=2.7.11.32;Name=yqfL;db_xref=COG:COG1806;gene=yqfL;inference=ab initio prediction:Prodigal:002006,similar to AA sequence:UniProtKB:P54470;locus_tag=KKHCGOPH_00628;product=Putative pyruvate%2C phosphate dikinase regulatory protein
GNANN_N_2_L_456070	Prodigal:002006	CDS	186561	187697	.	+	0	ID=KKHCGOPH_00629;inference=ab initio prediction:Prodigal:002006;locus_tag=KKHCGOPH_00629;product=hypothetical protein
GNANN_N_2_L_456070	Prodigal:002006	CDS	187710	188324	.	+	0	ID=KKHCGOPH_00630;eC_number=3.6.1.9;Name=maf;db_xref=COG:COG0424;gene=maf;inference=ab initio prediction:Prodigal:002006,similar to AA sequence:UniProtKB:Q02169;locus_tag=KKHCGOPH_00630;product=dTTP/UTP pyrophosphatase
GNANN_N_2_L_456070	Prodigal:002006	CDS	188340	189323	.	+	0	ID=KKHCGOPH_00631;Name=czcD;db_xref=COG:COG1230;gene=czcD;inference=ab initio prediction:Prodigal:002006,similar to AA sequence:UniProtKB:O07084;locus_tag=KKHCGOPH_00631;product=Cadmium%2C cobalt and zinc/H(+)-K(+) antiporter
GNANN_N_2_L_456070	Prodigal:002006	CDS	189320	190156	.	+	0	ID=KKHCGOPH_00632;eC_number=1.1.1.25;Name=aroE;db_xref=COG:COG0169;gene=aroE;inference=ab initio prediction:Prodigal:002006,similar to AA sequence:UniProtKB:Q5HNV1;locus_tag=KKHCGOPH_00632;product=Shikimate dehydrogenase (NADP(+))
GNANN_N_2_L_456070	Prodigal:002006	CDS	190153	190779	.	+	0	ID=KKHCGOPH_00633;eC_number=2.7.1.24;Name=coaE;db_xref=COG:COG0237;gene=coaE;inference=ab initio prediction:Prodigal:002006,similar to AA sequence:UniProtKB:O67792;locus_tag=KKHCGOPH_00633;product=Dephospho-CoA kinase
GNANN_N_2_L_456070	Prodigal:002006	CDS	190776	192119	.	+	0	ID=KKHCGOPH_00634;inference=ab initio prediction:Prodigal:002006;locus_tag=KKHCGOPH_00634;product=hypothetical protein
GNANN_N_2_L_456070	Prodigal:002006	CDS	192174	192896	.	+	0	ID=KKHCGOPH_00635;eC_number=2.7.7.7;Name=dnaQ;db_xref=COG:COG0847;gene=dnaQ;inference=ab initio prediction:Prodigal:002006,similar to AA sequence:UniProtKB:P03007;locus_tag=KKHCGOPH_00635;product=DNA polymerase III subunit epsilon
GNANN_N_2_L_456070	Prodigal:002006	CDS	193001	193468	.	+	0	ID=KKHCGOPH_00636;inference=ab initio prediction:Prodigal:002006;locus_tag=KKHCGOPH_00636;product=hypothetical protein
GNANN_N_2_L_456070	Prodigal:002006	CDS	193547	194776	.	+	0	ID=KKHCGOPH_00637;inference=ab initio prediction:Prodigal:002006;locus_tag=KKHCGOPH_00637;product=hypothetical protein
GNANN_N_2_L_456070	Prodigal:002006	CDS	194784	195233	.	-	0	ID=KKHCGOPH_00638;inference=ab initio prediction:Prodigal:002006;locus_tag=KKHCGOPH_00638;product=hypothetical protein
GNANN_N_2_L_456070	Prodigal:002006	CDS	195230	196018	.	-	0	ID=KKHCGOPH_00639;inference=ab initio prediction:Prodigal:002006;locus_tag=KKHCGOPH_00639;product=hypothetical protein
GNANN_N_2_L_456070	Prodigal:002006	CDS	196230	196643	.	-	0	ID=KKHCGOPH_00640;inference=ab initio prediction:Prodigal:002006;locus_tag=KKHCGOPH_00640;product=hypothetical protein
GNANN_N_2_L_456070	Prodigal:002006	CDS	196651	199566	.	-	0	ID=KKHCGOPH_00641;Name=secA;db_xref=COG:COG0653;gene=secA;inference=ab initio prediction:Prodigal:002006,similar to AA sequence:UniProtKB:P52966;locus_tag=KKHCGOPH_00641;product=Protein translocase subunit SecA
GNANN_N_2_L_456070	Prodigal:002006	CDS	199907	200815	.	+	0	ID=KKHCGOPH_00642;eC_number=5.2.1.8;Name=prsA_1;gene=prsA_1;inference=ab initio prediction:Prodigal:002006,protein motif:HAMAP:MF_01145;locus_tag=KKHCGOPH_00642;product=Foldase protein PrsA
GNANN_N_2_L_456070	Prodigal:002006	CDS	201165	201377	.	+	0	ID=KKHCGOPH_00643;inference=ab initio prediction:Prodigal:002006;locus_tag=KKHCGOPH_00643;product=hypothetical protein
GNANN_N_2_L_456070	Prodigal:002006	CDS	201457	202203	.	-	0	ID=KKHCGOPH_00644;eC_number=3.2.2.27;Name=ung;db_xref=COG:COG0692;gene=ung;inference=ab initio prediction:Prodigal:002006,similar to AA sequence:UniProtKB:P39615;locus_tag=KKHCGOPH_00644;product=Uracil-DNA glycosylase
GNANN_N_2_L_456070	Prodigal:002006	CDS	202200	203708	.	-	0	ID=KKHCGOPH_00645;eC_number=3.1.3.-;Name=mggB;db_xref=COG:COG0737;gene=mggB;inference=ab initio prediction:Prodigal:002006,similar to AA sequence:UniProtKB:A9BJC1;locus_tag=KKHCGOPH_00645;product=Mannosylglucosyl-3-phosphoglycerate phosphatase
GNANN_N_2_L_456070	Prodigal:002006	CDS	203716	204672	.	-	0	ID=KKHCGOPH_00646;eC_number=2.1.1.222;Name=COQ3_1;gene=COQ3_1;inference=ab initio prediction:Prodigal:002006,protein motif:HAMAP:MF_00472;locus_tag=KKHCGOPH_00646;product=Ubiquinone biosynthesis O-methyltransferase%2C mitochondrial
GNANN_N_2_L_456070	Prodigal:002006	CDS	204877	205959	.	+	0	ID=KKHCGOPH_00647;eC_number=4.99.1.1;Name=hemH;db_xref=COG:COG0276;gene=hemH;inference=ab initio prediction:Prodigal:002006,similar to AA sequence:UniProtKB:P23871;locus_tag=KKHCGOPH_00647;product=Ferrochelatase
GNANN_N_2_L_456070	Prodigal:002006	CDS	206203	206613	.	-	0	ID=KKHCGOPH_00648;inference=ab initio prediction:Prodigal:002006;locus_tag=KKHCGOPH_00648;product=hypothetical protein
GNANN_N_2_L_456070	Prodigal:002006	CDS	206929	207543	.	+	0	ID=KKHCGOPH_00649;Name=atpH;db_xref=COG:COG0712;gene=atpH;inference=ab initio prediction:Prodigal:002006,similar to AA sequence:UniProtKB:P72244;locus_tag=KKHCGOPH_00649;product=ATP synthase subunit delta
GNANN_N_2_L_456070	Prodigal:002006	CDS	207615	209147	.	+	0	ID=KKHCGOPH_00650;eC_number=7.1.2.2;Name=atpA;db_xref=COG:COG0056;gene=atpA;inference=ab initio prediction:Prodigal:002006,similar to AA sequence:UniProtKB:P05036;locus_tag=KKHCGOPH_00650;product=ATP synthase subunit alpha
GNANN_N_2_L_456070	Prodigal:002006	CDS	209355	210245	.	+	0	ID=KKHCGOPH_00651;Name=atpG;db_xref=COG:COG0224;gene=atpG;inference=ab initio prediction:Prodigal:002006,similar to AA sequence:UniProtKB:P72246;locus_tag=KKHCGOPH_00651;product=ATP synthase gamma chain
GNANN_N_2_L_456070	Prodigal:002006	CDS	210287	211732	.	+	0	ID=KKHCGOPH_00652;eC_number=7.1.2.2;Name=atpD;db_xref=COG:COG0055;gene=atpD;inference=ab initio prediction:Prodigal:002006,similar to AA sequence:UniProtKB:A1B8P0;locus_tag=KKHCGOPH_00652;product=ATP synthase subunit beta
GNANN_N_2_L_456070	Prodigal:002006	CDS	211806	212207	.	+	0	ID=KKHCGOPH_00653;Name=atpC;db_xref=COG:COG0355;gene=atpC;inference=ab initio prediction:Prodigal:002006,similar to AA sequence:UniProtKB:A1B8P1;locus_tag=KKHCGOPH_00653;product=ATP synthase epsilon chain
GNANN_N_2_L_456070	Prodigal:002006	CDS	212366	213628	.	-	0	ID=KKHCGOPH_00654;eC_number=2.7.7.72;Name=cca;gene=cca;inference=ab initio prediction:Prodigal:002006,similar to AA sequence:UniProtKB:Q7SIB1;locus_tag=KKHCGOPH_00654;product=CCA-adding enzyme
GNANN_N_2_L_456070	Prodigal:002006	CDS	213625	213882	.	-	0	ID=KKHCGOPH_00655;inference=ab initio prediction:Prodigal:002006;locus_tag=KKHCGOPH_00655;product=hypothetical protein
GNANN_N_2_L_456070	Prodigal:002006	CDS	213910	214614	.	-	0	ID=KKHCGOPH_00656;eC_number=3.6.1.-;Name=nudL;gene=nudL;inference=ab initio prediction:Prodigal:002006,protein motif:HAMAP:MF_01592;locus_tag=KKHCGOPH_00656;product=putative Nudix hydrolase NudL
GNANN_N_2_L_456070	Prodigal:002006	CDS	214611	215204	.	-	0	ID=KKHCGOPH_00657;inference=ab initio prediction:Prodigal:002006;locus_tag=KKHCGOPH_00657;product=hypothetical protein
GNANN_N_2_L_456070	Prodigal:002006	CDS	215249	215674	.	-	0	ID=KKHCGOPH_00658;inference=ab initio prediction:Prodigal:002006;locus_tag=KKHCGOPH_00658;product=hypothetical protein
GNANN_N_2_L_456070	Prodigal:002006	CDS	215885	216895	.	+	0	ID=KKHCGOPH_00659;inference=ab initio prediction:Prodigal:002006;locus_tag=KKHCGOPH_00659;product=hypothetical protein
GNANN_N_2_L_456070	Prodigal:002006	CDS	216910	217824	.	+	0	ID=KKHCGOPH_00660;inference=ab initio prediction:Prodigal:002006;locus_tag=KKHCGOPH_00660;product=hypothetical protein
GNANN_N_2_L_456070	Prodigal:002006	CDS	217835	220666	.	+	0	ID=KKHCGOPH_00661;inference=ab initio prediction:Prodigal:002006;locus_tag=KKHCGOPH_00661;product=hypothetical protein
GNANN_N_2_L_456070	Prodigal:002006	CDS	220923	223013	.	+	0	ID=KKHCGOPH_00662;inference=ab initio prediction:Prodigal:002006;locus_tag=KKHCGOPH_00662;product=hypothetical protein
GNANN_N_2_L_456070	Prodigal:002006	CDS	223363	223647	.	-	0	ID=KKHCGOPH_00663;inference=ab initio prediction:Prodigal:002006;locus_tag=KKHCGOPH_00663;product=hypothetical protein
GNANN_N_2_L_456070	Prodigal:002006	CDS	223855	227151	.	+	0	ID=KKHCGOPH_00664;eC_number=2.7.13.3;Name=rcsC_7;gene=rcsC_7;inference=ab initio prediction:Prodigal:002006,protein motif:HAMAP:MF_00979;locus_tag=KKHCGOPH_00664;product=Sensor histidine kinase RcsC
GNANN_N_2_L_456070	Prodigal:002006	CDS	227245	227466	.	+	0	ID=KKHCGOPH_00665;inference=ab initio prediction:Prodigal:002006;locus_tag=KKHCGOPH_00665;product=hypothetical protein
GNANN_N_2_L_456070	Prodigal:002006	CDS	227470	227898	.	+	0	ID=KKHCGOPH_00666;eC_number=3.1.-.-;Name=vapC_1;gene=vapC_1;inference=ab initio prediction:Prodigal:002006,protein motif:HAMAP:MF_00265;locus_tag=KKHCGOPH_00666;product=tRNA(fMet)-specific endonuclease VapC
GNANN_N_2_L_456070	Prodigal:002006	CDS	227914	229206	.	-	0	ID=KKHCGOPH_00667;inference=ab initio prediction:Prodigal:002006,similar to AA sequence:UniProtKB:P33015;locus_tag=KKHCGOPH_00667;note=UPF0394 inner membrane protein YeeE;product=hypothetical protein
GNANN_N_2_L_456070	Prodigal:002006	CDS	229220	230185	.	-	0	ID=KKHCGOPH_00668;eC_number=2.8.1.1;db_xref=COG:COG2897;inference=ab initio prediction:Prodigal:002006,similar to AA sequence:UniProtKB:A0R4C9;locus_tag=KKHCGOPH_00668;product=Putative thiosulfate sulfurtransferase
GNANN_N_2_L_456070	Prodigal:002006	CDS	230634	231080	.	+	0	ID=KKHCGOPH_00669;inference=ab initio prediction:Prodigal:002006;locus_tag=KKHCGOPH_00669;product=hypothetical protein
GNANN_N_2_L_456070	Prodigal:002006	CDS	231085	231318	.	-	0	ID=KKHCGOPH_00670;inference=ab initio prediction:Prodigal:002006;locus_tag=KKHCGOPH_00670;product=hypothetical protein
GNANN_N_2_L_456070	Prodigal:002006	CDS	231500	232039	.	+	0	ID=KKHCGOPH_00671;eC_number=4.2.1.147;Name=fae_1;db_xref=COG:COG1795;gene=fae_1;inference=ab initio prediction:Prodigal:002006,similar to AA sequence:UniProtKB:Q9FA38;locus_tag=KKHCGOPH_00671;product=5%2C6%2C7%2C8-tetrahydromethanopterin hydro-lyase
GNANN_N_2_L_456070	Prodigal:002006	CDS	232109	233341	.	-	0	ID=KKHCGOPH_00672;inference=ab initio prediction:Prodigal:002006;locus_tag=KKHCGOPH_00672;product=hypothetical protein
GNANN_N_2_L_456070	Prodigal:002006	CDS	233328	233666	.	-	0	ID=KKHCGOPH_00673;inference=ab initio prediction:Prodigal:002006;locus_tag=KKHCGOPH_00673;product=hypothetical protein
GNANN_N_2_L_456070	Prodigal:002006	CDS	233765	234376	.	-	0	ID=KKHCGOPH_00674;eC_number=2.5.1.17;Name=cobO;gene=cobO;inference=ab initio prediction:Prodigal:002006,similar to AA sequence:UniProtKB:P29930;locus_tag=KKHCGOPH_00674;product=Corrinoid adenosyltransferase
GNANN_N_2_L_456070	Prodigal:002006	CDS	234373	234918	.	-	0	ID=KKHCGOPH_00675;eC_number=2.7.1.156;Name=cobP;gene=cobP;inference=ab initio prediction:Prodigal:002006,similar to AA sequence:UniProtKB:P29931;locus_tag=KKHCGOPH_00675;product=Bifunctional adenosylcobalamin biosynthesis protein CobP
GNANN_N_2_L_456070	Prodigal:002006	CDS	235255	235431	.	+	0	ID=KKHCGOPH_00676;inference=ab initio prediction:Prodigal:002006;locus_tag=KKHCGOPH_00676;product=hypothetical protein
GNANN_N_2_L_456070	Prodigal:002006	CDS	235460	236218	.	+	0	ID=KKHCGOPH_00677;inference=ab initio prediction:Prodigal:002006;locus_tag=KKHCGOPH_00677;product=hypothetical protein
GNANN_N_2_L_456070	Prodigal:002006	CDS	236211	236615	.	+	0	ID=KKHCGOPH_00678;inference=ab initio prediction:Prodigal:002006;locus_tag=KKHCGOPH_00678;product=hypothetical protein
GNANN_N_2_L_456070	Prodigal:002006	CDS	236620	237654	.	+	0	ID=KKHCGOPH_00679;eC_number=3.6.-.-;Name=yjiA_1;db_xref=COG:COG0523;gene=yjiA_1;inference=ab initio prediction:Prodigal:002006,similar to AA sequence:UniProtKB:P24203;locus_tag=KKHCGOPH_00679;product=P-loop guanosine triphosphatase YjiA
GNANN_N_2_L_456070	Prodigal:002006	CDS	237696	238577	.	+	0	ID=KKHCGOPH_00680;inference=ab initio prediction:Prodigal:002006;locus_tag=KKHCGOPH_00680;product=hypothetical protein
GNANN_N_2_L_456070	Prodigal:002006	CDS	238591	242106	.	+	0	ID=KKHCGOPH_00681;inference=ab initio prediction:Prodigal:002006;locus_tag=KKHCGOPH_00681;product=hypothetical protein
GNANN_N_2_L_456070	Prodigal:002006	CDS	242103	243386	.	+	0	ID=KKHCGOPH_00682;inference=ab initio prediction:Prodigal:002006;locus_tag=KKHCGOPH_00682;product=hypothetical protein
GNANN_N_2_L_456070	Prodigal:002006	CDS	243383	244015	.	+	0	ID=KKHCGOPH_00683;eC_number=5.4.99.61;Name=cobH;gene=cobH;inference=ab initio prediction:Prodigal:002006,similar to AA sequence:UniProtKB:P21638;locus_tag=KKHCGOPH_00683;product=Precorrin-8X methylmutase
GNANN_N_2_L_456070	Prodigal:002006	CDS	244015	244809	.	+	0	ID=KKHCGOPH_00684;eC_number=2.1.1.130;Name=cobI;gene=cobI;inference=ab initio prediction:Prodigal:002006,similar to AA sequence:UniProtKB:P21639;locus_tag=KKHCGOPH_00684;product=Precorrin-2 C(20)-methyltransferase
GNANN_N_2_L_456070	Prodigal:002006	CDS	244806	245579	.	+	0	ID=KKHCGOPH_00685;eC_number=2.1.1.131;Name=cobJ;gene=cobJ;inference=ab initio prediction:Prodigal:002006,similar to AA sequence:UniProtKB:P21640;locus_tag=KKHCGOPH_00685;product=Precorrin-3B C(17)-methyltransferase
GNANN_N_2_L_456070	Prodigal:002006	CDS	245858	246253	.	+	0	ID=KKHCGOPH_00686;inference=ab initio prediction:Prodigal:002006;locus_tag=KKHCGOPH_00686;product=hypothetical protein
GNANN_N_2_L_456070	Prodigal:002006	CDS	246225	247481	.	+	0	ID=KKHCGOPH_00687;inference=ab initio prediction:Prodigal:002006;locus_tag=KKHCGOPH_00687;product=hypothetical protein
GNANN_N_2_L_456070	Prodigal:002006	CDS	247542	248702	.	+	0	ID=KKHCGOPH_00688;inference=ab initio prediction:Prodigal:002006;locus_tag=KKHCGOPH_00688;product=hypothetical protein
GNANN_N_2_L_456070	Prodigal:002006	CDS	248759	249229	.	+	0	ID=KKHCGOPH_00689;inference=ab initio prediction:Prodigal:002006;locus_tag=KKHCGOPH_00689;product=hypothetical protein
GNANN_N_2_L_456070	Prodigal:002006	CDS	249263	250528	.	+	0	ID=KKHCGOPH_00690;inference=ab initio prediction:Prodigal:002006;locus_tag=KKHCGOPH_00690;product=hypothetical protein
GNANN_N_2_L_456070	Prodigal:002006	CDS	250598	251443	.	-	0	ID=KKHCGOPH_00691;inference=ab initio prediction:Prodigal:002006,similar to AA sequence:UniProtKB:A4QD57;locus_tag=KKHCGOPH_00691;product=putative peptidase
GNANN_N_2_L_456070	Prodigal:002006	CDS	251577	252332	.	-	0	ID=KKHCGOPH_00692;inference=ab initio prediction:Prodigal:002006;locus_tag=KKHCGOPH_00692;product=hypothetical protein
GNANN_N_2_L_456070	Prodigal:002006	CDS	252365	252937	.	+	0	ID=KKHCGOPH_00693;inference=ab initio prediction:Prodigal:002006;locus_tag=KKHCGOPH_00693;product=hypothetical protein
GNANN_N_2_L_456070	Prodigal:002006	CDS	253102	255669	.	+	0	ID=KKHCGOPH_00694;inference=ab initio prediction:Prodigal:002006;locus_tag=KKHCGOPH_00694;product=hypothetical protein
GNANN_N_2_L_456070	Prodigal:002006	CDS	255755	256099	.	+	0	ID=KKHCGOPH_00695;inference=ab initio prediction:Prodigal:002006;locus_tag=KKHCGOPH_00695;product=hypothetical protein
GNANN_N_2_L_456070	Prodigal:002006	CDS	256214	256549	.	+	0	ID=KKHCGOPH_00696;inference=ab initio prediction:Prodigal:002006;locus_tag=KKHCGOPH_00696;product=hypothetical protein
GNANN_N_2_L_456070	Prodigal:002006	CDS	256546	256974	.	+	0	ID=KKHCGOPH_00697;inference=ab initio prediction:Prodigal:002006;locus_tag=KKHCGOPH_00697;product=hypothetical protein
GNANN_N_2_L_456070	Prodigal:002006	CDS	257009	257419	.	+	0	ID=KKHCGOPH_00698;inference=ab initio prediction:Prodigal:002006;locus_tag=KKHCGOPH_00698;product=hypothetical protein
GNANN_N_2_L_456070	Prodigal:002006	CDS	257424	257750	.	+	0	ID=KKHCGOPH_00699;inference=ab initio prediction:Prodigal:002006;locus_tag=KKHCGOPH_00699;product=hypothetical protein
GNANN_N_2_L_456070	Prodigal:002006	CDS	257747	257983	.	+	0	ID=KKHCGOPH_00700;inference=ab initio prediction:Prodigal:002006;locus_tag=KKHCGOPH_00700;product=hypothetical protein
GNANN_N_2_L_456070	Prodigal:002006	CDS	257980	258573	.	+	0	ID=KKHCGOPH_00701;inference=ab initio prediction:Prodigal:002006;locus_tag=KKHCGOPH_00701;product=hypothetical protein
GNANN_N_2_L_456070	Prodigal:002006	CDS	258705	259340	.	+	0	ID=KKHCGOPH_00702;inference=ab initio prediction:Prodigal:002006;locus_tag=KKHCGOPH_00702;product=hypothetical protein
GNANN_N_2_L_456070	Prodigal:002006	CDS	259351	260244	.	+	0	ID=KKHCGOPH_00703;inference=ab initio prediction:Prodigal:002006;locus_tag=KKHCGOPH_00703;product=hypothetical protein
GNANN_N_2_L_456070	Prodigal:002006	CDS	260255	260707	.	+	0	ID=KKHCGOPH_00704;inference=ab initio prediction:Prodigal:002006;locus_tag=KKHCGOPH_00704;product=hypothetical protein
GNANN_N_2_L_456070	Prodigal:002006	CDS	261009	264899	.	+	0	ID=KKHCGOPH_00705;inference=ab initio prediction:Prodigal:002006;locus_tag=KKHCGOPH_00705;product=hypothetical protein
GNANN_N_2_L_456070	Prodigal:002006	CDS	264943	266466	.	+	0	ID=KKHCGOPH_00706;inference=ab initio prediction:Prodigal:002006;locus_tag=KKHCGOPH_00706;product=hypothetical protein
GNANN_N_2_L_456070	Prodigal:002006	CDS	266515	267108	.	+	0	ID=KKHCGOPH_00707;inference=ab initio prediction:Prodigal:002006;locus_tag=KKHCGOPH_00707;product=hypothetical protein
GNANN_N_2_L_456070	Prodigal:002006	CDS	267145	267702	.	+	0	ID=KKHCGOPH_00708;inference=ab initio prediction:Prodigal:002006;locus_tag=KKHCGOPH_00708;product=hypothetical protein
GNANN_N_2_L_456070	Prodigal:002006	CDS	267758	268111	.	+	0	ID=KKHCGOPH_00709;inference=ab initio prediction:Prodigal:002006;locus_tag=KKHCGOPH_00709;product=hypothetical protein
GNANN_N_2_L_456070	Prodigal:002006	CDS	268197	268421	.	+	0	ID=KKHCGOPH_00710;inference=ab initio prediction:Prodigal:002006;locus_tag=KKHCGOPH_00710;product=hypothetical protein
GNANN_N_2_L_456070	Prodigal:002006	CDS	268595	268966	.	+	0	ID=KKHCGOPH_00711;inference=ab initio prediction:Prodigal:002006;locus_tag=KKHCGOPH_00711;product=hypothetical protein
GNANN_N_2_L_456070	Prodigal:002006	CDS	269048	269725	.	+	0	ID=KKHCGOPH_00712;Name=phoP_1;gene=phoP_1;inference=ab initio prediction:Prodigal:002006,similar to AA sequence:UniProtKB:P23836;locus_tag=KKHCGOPH_00712;product=Transcriptional regulatory protein PhoP
GNANN_N_2_L_456070	Prodigal:002006	CDS	270144	270707	.	+	0	ID=KKHCGOPH_00713;inference=ab initio prediction:Prodigal:002006;locus_tag=KKHCGOPH_00713;product=hypothetical protein
GNANN_N_2_L_456070	Prodigal:002006	CDS	270736	272151	.	+	0	ID=KKHCGOPH_00714;eC_number=2.7.-.-;Name=sasA_1;gene=sasA_1;inference=ab initio prediction:Prodigal:002006,protein motif:HAMAP:MF_01837;locus_tag=KKHCGOPH_00714;product=Adaptive-response sensory-kinase SasA
GNANN_N_2_L_456070	Prodigal:002006	CDS	272297	273856	.	+	0	ID=KKHCGOPH_00715;inference=ab initio prediction:Prodigal:002006;locus_tag=KKHCGOPH_00715;product=hypothetical protein
GNANN_N_2_L_456070	Prodigal:002006	CDS	274073	274591	.	+	0	ID=KKHCGOPH_00716;Name=ccmE;db_xref=COG:COG2332;gene=ccmE;inference=ab initio prediction:Prodigal:002006,similar to AA sequence:UniProtKB:Q9LA01;locus_tag=KKHCGOPH_00716;product=Cytochrome c-type biogenesis protein CcmE
GNANN_N_2_L_456070	Prodigal:002006	CDS	274638	276638	.	+	0	ID=KKHCGOPH_00717;Name=ccmF;db_xref=COG:COG1138;gene=ccmF;inference=ab initio prediction:Prodigal:002006,similar to AA sequence:UniProtKB:P33927;locus_tag=KKHCGOPH_00717;product=Cytochrome c-type biogenesis protein CcmF
GNANN_N_2_L_456070	Prodigal:002006	CDS	276839	277258	.	+	0	ID=KKHCGOPH_00718;Name=ccmH;db_xref=COG:COG3088;gene=ccmH;inference=ab initio prediction:Prodigal:002006,similar to AA sequence:UniProtKB:Q9I3N0;locus_tag=KKHCGOPH_00718;product=Cytochrome c-type biogenesis protein CcmH
GNANN_N_2_L_456070	Prodigal:002006	CDS	277339	278001	.	+	0	ID=KKHCGOPH_00719;inference=ab initio prediction:Prodigal:002006;locus_tag=KKHCGOPH_00719;product=hypothetical protein
GNANN_N_2_L_456070	Prodigal:002006	CDS	277992	279005	.	+	0	ID=KKHCGOPH_00720;inference=ab initio prediction:Prodigal:002006;locus_tag=KKHCGOPH_00720;product=hypothetical protein
GNANN_N_2_L_456070	Prodigal:002006	CDS	279073	279801	.	+	0	ID=KKHCGOPH_00721;inference=ab initio prediction:Prodigal:002006;locus_tag=KKHCGOPH_00721;product=hypothetical protein
GNANN_N_2_L_456070	Prodigal:002006	CDS	279792	280385	.	-	0	ID=KKHCGOPH_00722;eC_number=5.4.2.11;Name=gpmA_1;gene=gpmA_1;inference=ab initio prediction:Prodigal:002006,protein motif:HAMAP:MF_01039;locus_tag=KKHCGOPH_00722;product=2%2C3-bisphosphoglycerate-dependent phosphoglycerate mutase
GNANN_N_2_L_456070	Prodigal:002006	CDS	280628	282757	.	+	0	ID=KKHCGOPH_00723;inference=ab initio prediction:Prodigal:002006;locus_tag=KKHCGOPH_00723;product=hypothetical protein
GNANN_N_2_L_456070	Prodigal:002006	CDS	282757	283479	.	+	0	ID=KKHCGOPH_00724;inference=ab initio prediction:Prodigal:002006;locus_tag=KKHCGOPH_00724;product=hypothetical protein
GNANN_N_2_L_456070	Prodigal:002006	CDS	283531	284334	.	+	0	ID=KKHCGOPH_00725;inference=ab initio prediction:Prodigal:002006;locus_tag=KKHCGOPH_00725;product=hypothetical protein
GNANN_N_2_L_456070	Prodigal:002006	CDS	284459	284779	.	-	0	ID=KKHCGOPH_00726;Name=gdx;gene=gdx;inference=ab initio prediction:Prodigal:002006,similar to AA sequence:UniProtKB:O69279;locus_tag=KKHCGOPH_00726;product=Guanidinium exporter
GNANN_N_2_L_456070	Prodigal:002006	CDS	284880	287132	.	-	0	ID=KKHCGOPH_00727;eC_number=2.4.1.129;Name=mtgA_2;gene=mtgA_2;inference=ab initio prediction:Prodigal:002006,protein motif:HAMAP:MF_00766;locus_tag=KKHCGOPH_00727;product=Biosynthetic peptidoglycan transglycosylase
GNANN_N_2_L_456070	Prodigal:002006	CDS	287137	292443	.	-	0	ID=KKHCGOPH_00728;Name=yfhM;db_xref=COG:COG2373;gene=yfhM;inference=ab initio prediction:Prodigal:002006,similar to AA sequence:UniProtKB:P76578;locus_tag=KKHCGOPH_00728;product=Alpha-2-macroglobulin
GNANN_N_2_L_456070	Prodigal:002006	CDS	292686	294158	.	+	0	ID=KKHCGOPH_00729;inference=ab initio prediction:Prodigal:002006;locus_tag=KKHCGOPH_00729;product=hypothetical protein
GNANN_N_2_L_456070	Prodigal:002006	CDS	294581	294775	.	+	0	ID=KKHCGOPH_00730;inference=ab initio prediction:Prodigal:002006;locus_tag=KKHCGOPH_00730;product=hypothetical protein
GNANN_N_2_L_456070	Prodigal:002006	CDS	294845	295903	.	+	0	ID=KKHCGOPH_00731;eC_number=2.5.1.47;Name=cysK;gene=cysK;inference=ab initio prediction:Prodigal:002006,similar to AA sequence:UniProtKB:P63871;locus_tag=KKHCGOPH_00731;product=Cysteine synthase
GNANN_N_2_L_456070	Prodigal:002006	CDS	295917	296096	.	-	0	ID=KKHCGOPH_00732;inference=ab initio prediction:Prodigal:002006;locus_tag=KKHCGOPH_00732;product=hypothetical protein
GNANN_N_2_L_456070	Prodigal:002006	CDS	296232	298400	.	-	0	ID=KKHCGOPH_00733;Name=fecA;db_xref=COG:COG4772;gene=fecA;inference=ab initio prediction:Prodigal:002006,similar to AA sequence:UniProtKB:P13036;locus_tag=KKHCGOPH_00733;product=Fe(3+) dicitrate transport protein FecA
GNANN_N_2_L_456070	Prodigal:002006	CDS	298445	298813	.	-	0	ID=KKHCGOPH_00734;inference=ab initio prediction:Prodigal:002006;locus_tag=KKHCGOPH_00734;product=hypothetical protein
GNANN_N_2_L_456070	Prodigal:002006	CDS	298898	299527	.	-	0	ID=KKHCGOPH_00735;inference=ab initio prediction:Prodigal:002006;locus_tag=KKHCGOPH_00735;product=hypothetical protein
GNANN_N_2_L_456070	Prodigal:002006	CDS	299517	300002	.	-	0	ID=KKHCGOPH_00736;inference=ab initio prediction:Prodigal:002006;locus_tag=KKHCGOPH_00736;product=hypothetical protein
GNANN_N_2_L_456070	Prodigal:002006	CDS	300122	301129	.	-	0	ID=KKHCGOPH_00737;inference=ab initio prediction:Prodigal:002006;locus_tag=KKHCGOPH_00737;product=hypothetical protein
GNANN_N_2_L_456070	Prodigal:002006	CDS	301274	301657	.	-	0	ID=KKHCGOPH_00738;inference=ab initio prediction:Prodigal:002006;locus_tag=KKHCGOPH_00738;product=hypothetical protein
GNANN_N_2_L_456070	Prodigal:002006	CDS	301907	303217	.	+	0	ID=KKHCGOPH_00739;inference=ab initio prediction:Prodigal:002006;locus_tag=KKHCGOPH_00739;product=hypothetical protein
GNANN_N_2_L_456070	Prodigal:002006	CDS	303784	310083	.	+	0	ID=KKHCGOPH_00740;inference=ab initio prediction:Prodigal:002006;locus_tag=KKHCGOPH_00740;product=hypothetical protein
GNANN_N_2_L_456070	Prodigal:002006	CDS	310170	310739	.	+	0	ID=KKHCGOPH_00741;Name=ecfG_1;gene=ecfG_1;inference=ab initio prediction:Prodigal:002006,similar to AA sequence:UniProtKB:B3Q6P8;locus_tag=KKHCGOPH_00741;product=ECF RNA polymerase sigma factor EcfG
GNANN_N_2_L_456070	Prodigal:002006	CDS	310862	311632	.	+	0	ID=KKHCGOPH_00742;inference=ab initio prediction:Prodigal:002006;locus_tag=KKHCGOPH_00742;product=hypothetical protein
GNANN_N_2_L_456070	Prodigal:002006	CDS	311749	312588	.	+	0	ID=KKHCGOPH_00743;inference=ab initio prediction:Prodigal:002006;locus_tag=KKHCGOPH_00743;product=hypothetical protein
GNANN_N_2_L_456070	Prodigal:002006	CDS	312733	314394	.	-	0	ID=KKHCGOPH_00744;inference=ab initio prediction:Prodigal:002006;locus_tag=KKHCGOPH_00744;product=hypothetical protein
GNANN_N_2_L_456070	Prodigal:002006	CDS	314657	316207	.	+	0	ID=KKHCGOPH_00745;inference=ab initio prediction:Prodigal:002006;locus_tag=KKHCGOPH_00745;product=hypothetical protein
GNANN_N_2_L_456070	Prodigal:002006	CDS	316362	316958	.	+	0	ID=KKHCGOPH_00746;inference=ab initio prediction:Prodigal:002006;locus_tag=KKHCGOPH_00746;product=hypothetical protein
GNANN_N_2_L_456070	Prodigal:002006	CDS	317125	317808	.	+	0	ID=KKHCGOPH_00747;eC_number=5.1.3.1;Name=rpe;gene=rpe;inference=ab initio prediction:Prodigal:002006,similar to AA sequence:UniProtKB:P74061;locus_tag=KKHCGOPH_00747;product=Ribulose-phosphate 3-epimerase
GNANN_N_2_L_456070	Prodigal:002006	CDS	317802	318560	.	+	0	ID=KKHCGOPH_00748;eC_number=3.1.3.-;Name=cbbY;db_xref=COG:COG0637;gene=cbbY;inference=ab initio prediction:Prodigal:002006,similar to AA sequence:UniProtKB:P95649;locus_tag=KKHCGOPH_00748;product=Protein CbbY
GNANN_N_2_L_456070	Prodigal:002006	CDS	318772	319908	.	+	0	ID=KKHCGOPH_00749;inference=ab initio prediction:Prodigal:002006;locus_tag=KKHCGOPH_00749;product=hypothetical protein
GNANN_N_2_L_456070	Prodigal:002006	CDS	319992	320783	.	+	0	ID=KKHCGOPH_00750;inference=ab initio prediction:Prodigal:002006;locus_tag=KKHCGOPH_00750;product=hypothetical protein
GNANN_N_2_L_456070	Prodigal:002006	CDS	321075	321257	.	-	0	ID=KKHCGOPH_00751;inference=ab initio prediction:Prodigal:002006;locus_tag=KKHCGOPH_00751;product=hypothetical protein
GNANN_N_2_L_456070	Prodigal:002006	CDS	321469	322857	.	+	0	ID=KKHCGOPH_00752;inference=ab initio prediction:Prodigal:002006;locus_tag=KKHCGOPH_00752;product=hypothetical protein
GNANN_N_2_L_456070	Prodigal:002006	CDS	322860	324041	.	+	0	ID=KKHCGOPH_00753;inference=ab initio prediction:Prodigal:002006;locus_tag=KKHCGOPH_00753;product=hypothetical protein
GNANN_N_2_L_456070	Prodigal:002006	CDS	324261	324686	.	-	0	ID=KKHCGOPH_00754;inference=ab initio prediction:Prodigal:002006;locus_tag=KKHCGOPH_00754;product=hypothetical protein
GNANN_N_2_L_456070	Prodigal:002006	CDS	324708	328124	.	-	0	ID=KKHCGOPH_00755;eC_number=3.6.4.-;Name=mfd_1;gene=mfd_1;inference=ab initio prediction:Prodigal:002006,protein motif:HAMAP:MF_00969;locus_tag=KKHCGOPH_00755;product=Transcription-repair-coupling factor
GNANN_N_2_L_456070	Prodigal:002006	CDS	328261	328878	.	-	0	ID=KKHCGOPH_00756;inference=ab initio prediction:Prodigal:002006;locus_tag=KKHCGOPH_00756;product=hypothetical protein
GNANN_N_2_L_456070	Prodigal:002006	CDS	329021	330505	.	+	0	ID=KKHCGOPH_00757;Name=bmr3;gene=bmr3;inference=ab initio prediction:Prodigal:002006,similar to AA sequence:UniProtKB:P96712;locus_tag=KKHCGOPH_00757;product=Multidrug resistance protein 3
GNANN_N_2_L_456070	Prodigal:002006	CDS	330537	331067	.	-	0	ID=KKHCGOPH_00758;inference=ab initio prediction:Prodigal:002006;locus_tag=KKHCGOPH_00758;product=hypothetical protein
GNANN_N_2_L_456070	Prodigal:002006	CDS	331243	332136	.	-	0	ID=KKHCGOPH_00759;eC_number=2.7.1.23;Name=nadK_1;gene=nadK_1;inference=ab initio prediction:Prodigal:002006,protein motif:HAMAP:MF_00361;locus_tag=KKHCGOPH_00759;product=NAD kinase
GNANN_N_2_L_456070	Prodigal:002006	CDS	332148	333131	.	-	0	ID=KKHCGOPH_00760;inference=ab initio prediction:Prodigal:002006;locus_tag=KKHCGOPH_00760;product=hypothetical protein
GNANN_N_2_L_456070	Prodigal:002006	CDS	333153	333890	.	-	0	ID=KKHCGOPH_00761;inference=ab initio prediction:Prodigal:002006;locus_tag=KKHCGOPH_00761;product=hypothetical protein
GNANN_N_2_L_456070	Prodigal:002006	CDS	333982	340098	.	-	0	ID=KKHCGOPH_00762;inference=ab initio prediction:Prodigal:002006;locus_tag=KKHCGOPH_00762;product=hypothetical protein
GNANN_N_2_L_456070	Prodigal:002006	CDS	340386	341330	.	-	0	ID=KKHCGOPH_00763;inference=ab initio prediction:Prodigal:002006;locus_tag=KKHCGOPH_00763;product=hypothetical protein
GNANN_N_2_L_456070	Prodigal:002006	CDS	341327	341941	.	-	0	ID=KKHCGOPH_00764;inference=ab initio prediction:Prodigal:002006;locus_tag=KKHCGOPH_00764;product=hypothetical protein
GNANN_N_2_L_456070	Prodigal:002006	CDS	341934	342323	.	-	0	ID=KKHCGOPH_00765;inference=ab initio prediction:Prodigal:002006;locus_tag=KKHCGOPH_00765;product=hypothetical protein
GNANN_N_2_L_456070	Prodigal:002006	CDS	342320	342862	.	-	0	ID=KKHCGOPH_00766;inference=ab initio prediction:Prodigal:002006;locus_tag=KKHCGOPH_00766;product=hypothetical protein
GNANN_N_2_L_456070	Prodigal:002006	CDS	343011	345737	.	-	0	ID=KKHCGOPH_00767;inference=ab initio prediction:Prodigal:002006;locus_tag=KKHCGOPH_00767;product=hypothetical protein
GNANN_N_2_L_456070	Prodigal:002006	CDS	345777	346448	.	-	0	ID=KKHCGOPH_00768;inference=ab initio prediction:Prodigal:002006;locus_tag=KKHCGOPH_00768;product=hypothetical protein
GNANN_N_2_L_456070	Prodigal:002006	CDS	346997	349396	.	+	0	ID=KKHCGOPH_00769;Name=sctC_1;gene=sctC_1;inference=ab initio prediction:Prodigal:002006,protein motif:HAMAP:MF_02219;locus_tag=KKHCGOPH_00769;product=Type 3 secretion system secretin
GNANN_N_2_L_456070	Prodigal:002006	CDS	349446	350207	.	-	0	ID=KKHCGOPH_00770;db_xref=COG:COG2513;inference=ab initio prediction:Prodigal:002006,similar to AA sequence:UniProtKB:P9WLN9;locus_tag=KKHCGOPH_00770;product=putative protein
GNANN_N_2_L_456070	Prodigal:002006	CDS	350359	350847	.	-	0	ID=KKHCGOPH_00771;inference=ab initio prediction:Prodigal:002006;locus_tag=KKHCGOPH_00771;product=hypothetical protein
GNANN_N_2_L_456070	Prodigal:002006	CDS	350844	351398	.	-	0	ID=KKHCGOPH_00772;inference=ab initio prediction:Prodigal:002006;locus_tag=KKHCGOPH_00772;product=hypothetical protein
GNANN_N_2_L_456070	Prodigal:002006	CDS	351395	352459	.	-	0	ID=KKHCGOPH_00773;inference=ab initio prediction:Prodigal:002006;locus_tag=KKHCGOPH_00773;product=hypothetical protein
GNANN_N_2_L_456070	Prodigal:002006	CDS	352606	354336	.	+	0	ID=KKHCGOPH_00774;Name=xpsE_1;db_xref=COG:COG2804;gene=xpsE_1;inference=ab initio prediction:Prodigal:002006,similar to AA sequence:UniProtKB:P31742;locus_tag=KKHCGOPH_00774;product=Type II secretion system protein E
GNANN_N_2_L_456070	Prodigal:002006	CDS	354336	355550	.	+	0	ID=KKHCGOPH_00775;Name=gspF;db_xref=COG:COG1459;gene=gspF;inference=ab initio prediction:Prodigal:002006,similar to AA sequence:UniProtKB:P41441;locus_tag=KKHCGOPH_00775;product=Putative type II secretion system protein F
GNANN_N_2_L_456070	Prodigal:002006	CDS	355873	356349	.	-	0	ID=KKHCGOPH_00776;Name=gspO;db_xref=COG:COG1989;gene=gspO;inference=ab initio prediction:Prodigal:002006,similar to AA sequence:UniProtKB:P25960;locus_tag=KKHCGOPH_00776;product=Type 4 prepilin-like proteins leader peptide-processing enzyme
GNANN_N_2_L_456070	Prodigal:002006	CDS	356346	357194	.	-	0	ID=KKHCGOPH_00777;inference=ab initio prediction:Prodigal:002006;locus_tag=KKHCGOPH_00777;product=hypothetical protein
GNANN_N_2_L_456070	Prodigal:002006	CDS	357370	357813	.	+	0	ID=KKHCGOPH_00778;Name=xcpT_1;db_xref=COG:COG2165;gene=xcpT_1;inference=ab initio prediction:Prodigal:002006,similar to AA sequence:UniProtKB:Q00514;locus_tag=KKHCGOPH_00778;product=Type II secretion system protein G
GNANN_N_2_L_456070	Prodigal:002006	CDS	357815	358426	.	-	0	ID=KKHCGOPH_00779;eC_number=2.3.1.189;Name=mshD_1;gene=mshD_1;inference=ab initio prediction:Prodigal:002006,protein motif:HAMAP:MF_01698;locus_tag=KKHCGOPH_00779;product=Mycothiol acetyltransferase
GNANN_N_2_L_456070	Prodigal:002006	CDS	358426	360807	.	-	0	ID=KKHCGOPH_00780;eC_number=4.1.1.17;Name=speF;db_xref=COG:COG1982;gene=speF;inference=ab initio prediction:Prodigal:002006,similar to AA sequence:UniProtKB:P24169;locus_tag=KKHCGOPH_00780;product=Inducible ornithine decarboxylase
GNANN_N_2_L_456070	Prodigal:002006	CDS	360925	361107	.	-	0	ID=KKHCGOPH_00781;inference=ab initio prediction:Prodigal:002006;locus_tag=KKHCGOPH_00781;product=hypothetical protein
GNANN_N_2_L_456070	Prodigal:002006	CDS	361213	361581	.	-	0	ID=KKHCGOPH_00782;inference=ab initio prediction:Prodigal:002006;locus_tag=KKHCGOPH_00782;product=hypothetical protein
GNANN_N_2_L_456070	Prodigal:002006	CDS	361723	361890	.	-	0	ID=KKHCGOPH_00783;Name=rpmG;db_xref=COG:COG0267;gene=rpmG;inference=ab initio prediction:Prodigal:002006,similar to AA sequence:UniProtKB:Q6N554;locus_tag=KKHCGOPH_00783;product=50S ribosomal protein L33
GNANN_N_2_L_456070	Prodigal:002006	CDS	362148	362894	.	+	0	ID=KKHCGOPH_00784;db_xref=COG:COG0217;inference=ab initio prediction:Prodigal:002006,similar to AA sequence:UniProtKB:O67517;locus_tag=KKHCGOPH_00784;product=putative transcriptional regulatory protein
GNANN_N_2_L_456070	Prodigal:002006	CDS	363202	364095	.	+	0	ID=KKHCGOPH_00785;inference=ab initio prediction:Prodigal:002006;locus_tag=KKHCGOPH_00785;product=hypothetical protein
GNANN_N_2_L_456070	Prodigal:002006	CDS	364571	364951	.	+	0	ID=KKHCGOPH_00786;inference=ab initio prediction:Prodigal:002006;locus_tag=KKHCGOPH_00786;product=hypothetical protein
GNANN_N_2_L_456070	Prodigal:002006	CDS	365447	366661	.	+	0	ID=KKHCGOPH_00787;inference=ab initio prediction:Prodigal:002006;locus_tag=KKHCGOPH_00787;product=hypothetical protein
GNANN_N_2_L_456070	Prodigal:002006	CDS	366773	366994	.	-	0	ID=KKHCGOPH_00788;inference=ab initio prediction:Prodigal:002006;locus_tag=KKHCGOPH_00788;product=hypothetical protein
GNANN_N_2_L_456070	Prodigal:002006	CDS	367048	368184	.	-	0	ID=KKHCGOPH_00789;inference=ab initio prediction:Prodigal:002006;locus_tag=KKHCGOPH_00789;product=hypothetical protein
GNANN_N_2_L_456070	Prodigal:002006	CDS	368300	368677	.	-	0	ID=KKHCGOPH_00790;inference=ab initio prediction:Prodigal:002006;locus_tag=KKHCGOPH_00790;product=hypothetical protein
GNANN_N_2_L_456070	Prodigal:002006	CDS	368814	369152	.	-	0	ID=KKHCGOPH_00791;inference=ab initio prediction:Prodigal:002006;locus_tag=KKHCGOPH_00791;product=hypothetical protein
GNANN_N_2_L_456070	Prodigal:002006	CDS	369492	369935	.	-	0	ID=KKHCGOPH_00792;Name=flbT_1;gene=flbT_1;inference=ab initio prediction:Prodigal:002006,protein motif:HAMAP:MF_00783;locus_tag=KKHCGOPH_00792;product=flagellum biosynthesis repressor protein FlbT
GNANN_N_2_L_456070	Prodigal:002006	CDS	370139	371314	.	+	0	ID=KKHCGOPH_00793;inference=ab initio prediction:Prodigal:002006;locus_tag=KKHCGOPH_00793;product=hypothetical protein
GNANN_N_2_L_456070	Prodigal:002006	CDS	371522	372712	.	+	0	ID=KKHCGOPH_00794;inference=ab initio prediction:Prodigal:002006;locus_tag=KKHCGOPH_00794;product=hypothetical protein
GNANN_N_2_L_456070	Prodigal:002006	CDS	372747	374249	.	+	0	ID=KKHCGOPH_00795;inference=ab initio prediction:Prodigal:002006;locus_tag=KKHCGOPH_00795;product=hypothetical protein
GNANN_N_2_L_456070	Prodigal:002006	CDS	374473	376176	.	+	0	ID=KKHCGOPH_00796;eC_number=1.1.5.4;Name=mqo;db_xref=COG:COG0579;gene=mqo;inference=ab initio prediction:Prodigal:002006,similar to AA sequence:UniProtKB:P33940;locus_tag=KKHCGOPH_00796;product=Malate:quinone oxidoreductase
GNANN_N_2_L_456070	Prodigal:002006	CDS	376454	379504	.	+	0	ID=KKHCGOPH_00797;eC_number=2.4.1.129;Name=mtgA_3;gene=mtgA_3;inference=ab initio prediction:Prodigal:002006,protein motif:HAMAP:MF_00766;locus_tag=KKHCGOPH_00797;product=Biosynthetic peptidoglycan transglycosylase
GNANN_N_2_L_456070	Prodigal:002006	CDS	379548	380606	.	+	0	ID=KKHCGOPH_00798;inference=ab initio prediction:Prodigal:002006;locus_tag=KKHCGOPH_00798;product=hypothetical protein
GNANN_N_2_L_456070	Prodigal:002006	CDS	380614	380973	.	+	0	ID=KKHCGOPH_00799;inference=ab initio prediction:Prodigal:002006;locus_tag=KKHCGOPH_00799;product=hypothetical protein
GNANN_N_2_L_456070	Prodigal:002006	CDS	381107	382573	.	-	0	ID=KKHCGOPH_00800;Name=oprB_1;db_xref=COG:COG3659;gene=oprB_1;inference=ab initio prediction:Prodigal:002006,similar to AA sequence:UniProtKB:Q51485;locus_tag=KKHCGOPH_00800;product=Porin B
GNANN_N_2_L_456070	Prodigal:002006	CDS	382958	384688	.	-	0	ID=KKHCGOPH_00801;Name=fruA;db_xref=COG:COG1299;gene=fruA;inference=ab initio prediction:Prodigal:002006,similar to AA sequence:UniProtKB:P23355;locus_tag=KKHCGOPH_00801;product=PTS system fructose-specific EIIB'BC component
GNANN_N_2_L_456070	Prodigal:002006	CDS	384879	385823	.	-	0	ID=KKHCGOPH_00802;eC_number=2.7.1.144;Name=lacC;gene=lacC;inference=ab initio prediction:Prodigal:002006,similar to AA sequence:UniProtKB:P23391;locus_tag=KKHCGOPH_00802;product=Tagatose-6-phosphate kinase
GNANN_N_2_L_456070	Prodigal:002006	CDS	385827	388388	.	-	0	ID=KKHCGOPH_00803;inference=ab initio prediction:Prodigal:002006;locus_tag=KKHCGOPH_00803;product=hypothetical protein
GNANN_N_2_L_456070	Prodigal:002006	CDS	388584	389570	.	+	0	ID=KKHCGOPH_00804;Name=degA;db_xref=COG:COG1609;gene=degA;inference=ab initio prediction:Prodigal:002006,similar to AA sequence:UniProtKB:P37947;locus_tag=KKHCGOPH_00804;product=HTH-type transcriptional regulator DegA
GNANN_N_2_L_456070	Prodigal:002006	CDS	389641	389835	.	+	0	ID=KKHCGOPH_00805;inference=ab initio prediction:Prodigal:002006;locus_tag=KKHCGOPH_00805;product=hypothetical protein
GNANN_N_2_L_456070	Prodigal:002006	CDS	389846	390253	.	+	0	ID=KKHCGOPH_00806;inference=ab initio prediction:Prodigal:002006;locus_tag=KKHCGOPH_00806;product=hypothetical protein
GNANN_N_2_L_456070	Prodigal:002006	CDS	390285	393446	.	-	0	ID=KKHCGOPH_00807;Name=czcA_2;gene=czcA_2;inference=ab initio prediction:Prodigal:002006,similar to AA sequence:UniProtKB:P13511;locus_tag=KKHCGOPH_00807;product=Cobalt-zinc-cadmium resistance protein CzcA
GNANN_N_2_L_456070	Prodigal:002006	CDS	393634	394908	.	-	0	ID=KKHCGOPH_00808;Name=mdtA_1;gene=mdtA_1;inference=ab initio prediction:Prodigal:002006,protein motif:HAMAP:MF_01422;locus_tag=KKHCGOPH_00808;product=Multidrug resistance protein MdtA
GNANN_N_2_L_456070	Prodigal:002006	CDS	395134	396591	.	-	0	ID=KKHCGOPH_00809;Name=oprB_2;db_xref=COG:COG3659;gene=oprB_2;inference=ab initio prediction:Prodigal:002006,similar to AA sequence:UniProtKB:Q51485;locus_tag=KKHCGOPH_00809;product=Porin B
GNANN_N_2_L_456070	Prodigal:002006	CDS	396855	398660	.	-	0	ID=KKHCGOPH_00810;eC_number=3.6.5.-;Name=lepA;db_xref=COG:COG0481;gene=lepA;inference=ab initio prediction:Prodigal:002006,similar to AA sequence:UniProtKB:Q2FXY7;locus_tag=KKHCGOPH_00810;product=Elongation factor 4
GNANN_N_2_L_456070	Prodigal:002006	CDS	398796	401765	.	-	0	ID=KKHCGOPH_00811;eC_number=2.7.13.3;Name=rcsC_8;gene=rcsC_8;inference=ab initio prediction:Prodigal:002006,protein motif:HAMAP:MF_00979;locus_tag=KKHCGOPH_00811;product=Sensor histidine kinase RcsC
GNANN_N_2_L_456070	Prodigal:002006	CDS	401947	403878	.	+	0	ID=KKHCGOPH_00812;inference=ab initio prediction:Prodigal:002006;locus_tag=KKHCGOPH_00812;product=hypothetical protein
GNANN_N_2_L_456070	Prodigal:002006	CDS	403896	405041	.	+	0	ID=KKHCGOPH_00813;eC_number=1.-.-.-;Name=lodB;db_xref=COG:COG0644;gene=lodB;inference=ab initio prediction:Prodigal:002006,similar to AA sequence:UniProtKB:F2JXJ2;locus_tag=KKHCGOPH_00813;product=Putative FAD-dependent oxidoreductase LodB
GNANN_N_2_L_456070	Prodigal:002006	CDS	405046	405438	.	-	0	ID=KKHCGOPH_00814;inference=ab initio prediction:Prodigal:002006;locus_tag=KKHCGOPH_00814;product=hypothetical protein
GNANN_N_2_L_456070	Prodigal:002006	CDS	405585	406925	.	-	0	ID=KKHCGOPH_00815;inference=ab initio prediction:Prodigal:002006;locus_tag=KKHCGOPH_00815;product=hypothetical protein
GNANN_N_2_L_456070	Prodigal:002006	CDS	406922	407773	.	-	0	ID=KKHCGOPH_00816;inference=ab initio prediction:Prodigal:002006;locus_tag=KKHCGOPH_00816;product=hypothetical protein
GNANN_N_2_L_456070	Prodigal:002006	CDS	407922	408209	.	+	0	ID=KKHCGOPH_00817;inference=ab initio prediction:Prodigal:002006;locus_tag=KKHCGOPH_00817;product=hypothetical protein
GNANN_N_2_L_456070	Prodigal:002006	CDS	408206	408364	.	+	0	ID=KKHCGOPH_00818;inference=ab initio prediction:Prodigal:002006;locus_tag=KKHCGOPH_00818;product=hypothetical protein
GNANN_N_2_L_456070	Prodigal:002006	CDS	408399	409130	.	+	0	ID=KKHCGOPH_00819;inference=ab initio prediction:Prodigal:002006;locus_tag=KKHCGOPH_00819;product=hypothetical protein
GNANN_N_2_L_456070	Prodigal:002006	CDS	409289	409726	.	+	0	ID=KKHCGOPH_00820;inference=ab initio prediction:Prodigal:002006;locus_tag=KKHCGOPH_00820;product=hypothetical protein
GNANN_N_2_L_456070	Prodigal:002006	CDS	409769	410167	.	-	0	ID=KKHCGOPH_00821;inference=ab initio prediction:Prodigal:002006;locus_tag=KKHCGOPH_00821;product=hypothetical protein
GNANN_N_2_L_456070	Prodigal:002006	CDS	410386	410484	.	-	0	ID=KKHCGOPH_00822;inference=ab initio prediction:Prodigal:002006;locus_tag=KKHCGOPH_00822;product=hypothetical protein
GNANN_N_2_L_456070	Prodigal:002006	CDS	410730	411311	.	-	0	ID=KKHCGOPH_00823;eC_number=3.6.1.-;Name=nudK;gene=nudK;inference=ab initio prediction:Prodigal:002006,similar to AA sequence:UniProtKB:P37128;locus_tag=KKHCGOPH_00823;product=GDP-mannose pyrophosphatase NudK
GNANN_N_2_L_456070	Prodigal:002006	CDS	411421	411672	.	-	0	ID=KKHCGOPH_00824;Name=tusA;db_xref=COG:COG0425;gene=tusA;inference=ab initio prediction:Prodigal:002006,similar to AA sequence:UniProtKB:D3RPC0;locus_tag=KKHCGOPH_00824;product=Sulfur carrier protein TusA
GNANN_N_2_L_456070	Prodigal:002006	CDS	411753	412190	.	-	0	ID=KKHCGOPH_00825;inference=ab initio prediction:Prodigal:002006;locus_tag=KKHCGOPH_00825;product=hypothetical protein
GNANN_N_2_L_456070	Prodigal:002006	CDS	412339	413709	.	-	0	ID=KKHCGOPH_00826;eC_number=6.3.2.2;Name=egtA;gene=egtA;inference=ab initio prediction:Prodigal:002006,protein motif:HAMAP:MF_02034;locus_tag=KKHCGOPH_00826;product=Glutamate--cysteine ligase EgtA
GNANN_N_2_L_456070	Prodigal:002006	CDS	413999	414751	.	+	0	ID=KKHCGOPH_00827;inference=ab initio prediction:Prodigal:002006;locus_tag=KKHCGOPH_00827;product=hypothetical protein
GNANN_N_2_L_456070	Prodigal:002006	CDS	414711	415460	.	-	0	ID=KKHCGOPH_00828;eC_number=2.1.1.193;Name=rsmE;db_xref=COG:COG1385;gene=rsmE;inference=ab initio prediction:Prodigal:002006,similar to AA sequence:UniProtKB:P0AGL7;locus_tag=KKHCGOPH_00828;product=Ribosomal RNA small subunit methyltransferase E
GNANN_N_2_L_456070	Prodigal:002006	CDS	415738	416346	.	+	0	ID=KKHCGOPH_00829;inference=ab initio prediction:Prodigal:002006;locus_tag=KKHCGOPH_00829;product=hypothetical protein
GNANN_N_2_L_456070	Prodigal:002006	CDS	416368	417312	.	+	0	ID=KKHCGOPH_00830;eC_number=2.5.1.39;Name=ubiA;db_xref=COG:COG0382;gene=ubiA;inference=ab initio prediction:Prodigal:002006,similar to AA sequence:UniProtKB:P0AGK1;locus_tag=KKHCGOPH_00830;product=4-hydroxybenzoate octaprenyltransferase
GNANN_N_2_L_456070	Prodigal:002006	CDS	417749	418240	.	-	0	ID=KKHCGOPH_00831;inference=ab initio prediction:Prodigal:002006;locus_tag=KKHCGOPH_00831;product=hypothetical protein
GNANN_N_2_L_456070	Prodigal:002006	CDS	418339	418527	.	+	0	ID=KKHCGOPH_00832;Name=rmf_1;gene=rmf_1;inference=ab initio prediction:Prodigal:002006,protein motif:HAMAP:MF_00919;locus_tag=KKHCGOPH_00832;product=Ribosome modulation factor
GNANN_N_2_L_456070	Prodigal:002006	CDS	418580	419134	.	+	0	ID=KKHCGOPH_00833;inference=ab initio prediction:Prodigal:002006;locus_tag=KKHCGOPH_00833;product=hypothetical protein
GNANN_N_2_L_456070	Prodigal:002006	CDS	419143	419634	.	-	0	ID=KKHCGOPH_00834;inference=ab initio prediction:Prodigal:002006;locus_tag=KKHCGOPH_00834;product=hypothetical protein
GNANN_N_2_L_456070	Prodigal:002006	CDS	419942	420793	.	+	0	ID=KKHCGOPH_00835;eC_number=3.1.3.7;Name=cysQ_2;gene=cysQ_2;inference=ab initio prediction:Prodigal:002006,protein motif:HAMAP:MF_02095;locus_tag=KKHCGOPH_00835;product=3'(2')%2C5'-bisphosphate nucleotidase CysQ
GNANN_N_2_L_456070	Prodigal:002006	CDS	420890	421114	.	-	0	ID=KKHCGOPH_00836;inference=ab initio prediction:Prodigal:002006;locus_tag=KKHCGOPH_00836;product=hypothetical protein
GNANN_N_2_L_456070	Prodigal:002006	CDS	421281	421490	.	-	0	ID=KKHCGOPH_00837;Name=cspA_1;db_xref=COG:COG1278;gene=cspA_1;inference=ab initio prediction:Prodigal:002006,similar to AA sequence:UniProtKB:Q9Z3S6;locus_tag=KKHCGOPH_00837;product=Cold shock protein CspA
GNANN_N_2_L_456070	Prodigal:002006	CDS	421847	422233	.	+	0	ID=KKHCGOPH_00838;inference=ab initio prediction:Prodigal:002006;locus_tag=KKHCGOPH_00838;product=hypothetical protein
GNANN_N_2_L_456070	Prodigal:002006	CDS	422243	422680	.	-	0	ID=KKHCGOPH_00839;inference=ab initio prediction:Prodigal:002006;locus_tag=KKHCGOPH_00839;product=hypothetical protein
GNANN_N_2_L_456070	Prodigal:002006	CDS	422886	423107	.	-	0	ID=KKHCGOPH_00840;inference=ab initio prediction:Prodigal:002006;locus_tag=KKHCGOPH_00840;product=hypothetical protein
GNANN_N_2_L_456070	Prodigal:002006	CDS	423260	423838	.	+	0	ID=KKHCGOPH_00841;eC_number=3.1.2.-;Name=yhbO;db_xref=COG:COG0693;gene=yhbO;inference=ab initio prediction:Prodigal:002006,similar to AA sequence:UniProtKB:P45470;locus_tag=KKHCGOPH_00841;product=Protein/nucleic acid deglycase 2
GNANN_N_2_L_456070	Prodigal:002006	CDS	423983	424273	.	-	0	ID=KKHCGOPH_00842;inference=ab initio prediction:Prodigal:002006;locus_tag=KKHCGOPH_00842;product=hypothetical protein
GNANN_N_2_L_456070	Prodigal:002006	CDS	424391	425416	.	-	0	ID=KKHCGOPH_00843;Name=alx;db_xref=COG:COG0861;gene=alx;inference=ab initio prediction:Prodigal:002006,similar to AA sequence:UniProtKB:P42601;locus_tag=KKHCGOPH_00843;product=Putative membrane-bound redox modulator Alx
GNANN_N_2_L_456070	Prodigal:002006	CDS	425706	426956	.	+	0	ID=KKHCGOPH_00844;eC_number=1.3.1.114;Name=baiN;db_xref=COG:COG2081;gene=baiN;inference=ab initio prediction:Prodigal:002006,similar to AA sequence:UniProtKB:B0NAQ4;locus_tag=KKHCGOPH_00844;product=3-dehydro-bile acid delta(4%2C6)-reductase
GNANN_N_2_L_456070	Prodigal:002006	CDS	427182	428507	.	-	0	ID=KKHCGOPH_00845;inference=ab initio prediction:Prodigal:002006;locus_tag=KKHCGOPH_00845;product=hypothetical protein
GNANN_N_2_L_456070	Prodigal:002006	CDS	428928	429818	.	-	0	ID=KKHCGOPH_00846;eC_number=2.1.1.297;Name=prmC_2;db_xref=COG:COG2890;gene=prmC_2;inference=ab initio prediction:Prodigal:002006,similar to AA sequence:UniProtKB:P0ACC1;locus_tag=KKHCGOPH_00846;product=Release factor glutamine methyltransferase
GNANN_N_2_L_456070	Prodigal:002006	CDS	429889	430974	.	-	0	ID=KKHCGOPH_00847;Name=prfA;db_xref=COG:COG0216;gene=prfA;inference=ab initio prediction:Prodigal:002006,similar to AA sequence:UniProtKB:P0A7I0;locus_tag=KKHCGOPH_00847;product=Peptide chain release factor RF1
GNANN_N_2_L_456070	Prodigal:002006	CDS	431301	433562	.	-	0	ID=KKHCGOPH_00848;eC_number=2.7.3.9;Name=ptsP;db_xref=COG:COG3605;gene=ptsP;inference=ab initio prediction:Prodigal:002006,similar to AA sequence:UniProtKB:P37177;locus_tag=KKHCGOPH_00848;product=Phosphoenolpyruvate-dependent phosphotransferase system
GNANN_N_2_L_456070	Prodigal:002006	CDS	433711	434946	.	-	0	ID=KKHCGOPH_00849;eC_number=2.7.2.4;db_xref=COG:COG0527;inference=ab initio prediction:Prodigal:002006,similar to AA sequence:UniProtKB:Q88EI9;locus_tag=KKHCGOPH_00849;product=Aspartate kinase
GNANN_N_2_L_456070	Prodigal:002006	CDS	435112	435849	.	+	0	ID=KKHCGOPH_00850;eC_number=2.1.1.222;Name=ubiG;db_xref=COG:COG2227;gene=ubiG;inference=ab initio prediction:Prodigal:002006,similar to AA sequence:UniProtKB:P17993;locus_tag=KKHCGOPH_00850;product=Ubiquinone biosynthesis O-methyltransferase
GNANN_N_2_L_456070	Prodigal:002006	CDS	435908	436480	.	+	0	ID=KKHCGOPH_00851;inference=ab initio prediction:Prodigal:002006,similar to AA sequence:UniProtKB:O84741;locus_tag=KKHCGOPH_00851;note=UPF0098 protein CT_736;product=hypothetical protein
GNANN_N_2_L_456070	Prodigal:002006	CDS	436563	437657	.	+	0	ID=KKHCGOPH_00852;eC_number=1.6.5.5;Name=qorA_1;db_xref=COG:COG0604;gene=qorA_1;inference=ab initio prediction:Prodigal:002006,similar to AA sequence:UniProtKB:P28304;locus_tag=KKHCGOPH_00852;product=Quinone oxidoreductase 1
GNANN_N_2_L_456070	Prodigal:002006	CDS	437768	438334	.	-	0	ID=KKHCGOPH_00853;eC_number=3.1.22.4;Name=ruvC;gene=ruvC;inference=ab initio prediction:Prodigal:002006,protein motif:HAMAP:MF_00034;locus_tag=KKHCGOPH_00853;product=Crossover junction endodeoxyribonuclease RuvC
GNANN_N_2_L_456070	Prodigal:002006	CDS	438580	439212	.	-	0	ID=KKHCGOPH_00854;Name=yceI;db_xref=COG:COG2353;gene=yceI;inference=ab initio prediction:Prodigal:002006,similar to AA sequence:UniProtKB:P0A8X2;locus_tag=KKHCGOPH_00854;product=Protein YceI
GNANN_N_2_L_456070	Prodigal:002006	CDS	439316	439933	.	+	0	ID=KKHCGOPH_00855;eC_number=3.6.4.12;Name=ruvA;db_xref=COG:COG0632;gene=ruvA;inference=ab initio prediction:Prodigal:002006,similar to AA sequence:UniProtKB:P0A809;locus_tag=KKHCGOPH_00855;product=Holliday junction ATP-dependent DNA helicase RuvA
GNANN_N_2_L_456070	Prodigal:002006	CDS	439969	440265	.	-	0	ID=KKHCGOPH_00856;inference=ab initio prediction:Prodigal:002006;locus_tag=KKHCGOPH_00856;product=hypothetical protein
GNANN_N_2_L_456070	Prodigal:002006	CDS	440307	440723	.	+	0	ID=KKHCGOPH_00857;Name=divK_1;gene=divK_1;inference=ab initio prediction:Prodigal:002006,similar to AA sequence:UniProtKB:Q7BBW0;locus_tag=KKHCGOPH_00857;product=Polar-differentiation response regulator DivK
GNANN_N_2_L_456070	Prodigal:002006	CDS	440772	442145	.	+	0	ID=KKHCGOPH_00858;Name=pleD;gene=pleD;inference=ab initio prediction:Prodigal:002006,similar to AA sequence:UniProtKB:B8GZM2;locus_tag=KKHCGOPH_00858;product=Response regulator PleD
GNANN_N_2_L_456070	Prodigal:002006	CDS	442283	442438	.	-	0	ID=KKHCGOPH_00859;inference=ab initio prediction:Prodigal:002006;locus_tag=KKHCGOPH_00859;product=hypothetical protein
GNANN_N_2_L_456070	Prodigal:002006	CDS	442476	442802	.	-	0	ID=KKHCGOPH_00860;inference=ab initio prediction:Prodigal:002006;locus_tag=KKHCGOPH_00860;product=hypothetical protein
GNANN_N_2_L_456070	Prodigal:002006	CDS	442795	443151	.	-	0	ID=KKHCGOPH_00861;inference=ab initio prediction:Prodigal:002006;locus_tag=KKHCGOPH_00861;product=hypothetical protein
GNANN_N_2_L_456070	Prodigal:002006	CDS	443268	444233	.	-	0	ID=KKHCGOPH_00862;eC_number=2.5.1.47;Name=cysK1;db_xref=COG:COG0031;gene=cysK1;inference=ab initio prediction:Prodigal:002006,similar to AA sequence:UniProtKB:P9WP55;locus_tag=KKHCGOPH_00862;product=O-acetylserine sulfhydrylase
GNANN_N_2_L_456070	Prodigal:002006	CDS	444475	444663	.	-	0	ID=KKHCGOPH_00863;inference=ab initio prediction:Prodigal:002006;locus_tag=KKHCGOPH_00863;product=hypothetical protein
GNANN_N_2_L_456070	Prodigal:002006	CDS	444801	445301	.	-	0	ID=KKHCGOPH_00864;inference=ab initio prediction:Prodigal:002006;locus_tag=KKHCGOPH_00864;product=hypothetical protein
GNANN_N_2_L_456070	Prodigal:002006	CDS	445692	446021	.	+	0	ID=KKHCGOPH_00865;inference=ab initio prediction:Prodigal:002006;locus_tag=KKHCGOPH_00865;product=hypothetical protein
GNANN_N_2_L_456070	Prodigal:002006	CDS	446146	447384	.	-	0	ID=KKHCGOPH_00866;eC_number=1.18.1.-;Name=thcD_1;gene=thcD_1;inference=ab initio prediction:Prodigal:002006,similar to AA sequence:UniProtKB:P43494;locus_tag=KKHCGOPH_00866;product=Rhodocoxin reductase
GNANN_N_2_L_456070	Prodigal:002006	CDS	447381	448388	.	-	0	ID=KKHCGOPH_00867;Name=cmpR;db_xref=COG:COG0583;gene=cmpR;inference=ab initio prediction:Prodigal:002006,similar to AA sequence:UniProtKB:Q9F1R2;locus_tag=KKHCGOPH_00867;product=HTH-type transcriptional activator CmpR
GNANN_N_2_L_456070	Prodigal:002006	CDS	448544	449593	.	+	0	ID=KKHCGOPH_00868;eC_number=3.1.3.11;Name=fbp;gene=fbp;inference=ab initio prediction:Prodigal:002006,protein motif:HAMAP:MF_01855;locus_tag=KKHCGOPH_00868;product=Fructose-1%2C6-bisphosphatase class 1
GNANN_N_2_L_456070	Prodigal:002006	CDS	449757	450617	.	+	0	ID=KKHCGOPH_00869;eC_number=2.7.1.19;Name=prkA;db_xref=COG:COG3954;gene=prkA;inference=ab initio prediction:Prodigal:002006,similar to AA sequence:UniProtKB:P12033;locus_tag=KKHCGOPH_00869;product=Phosphoribulokinase 1
GNANN_N_2_L_456070	Prodigal:002006	CDS	450580	450807	.	-	0	ID=KKHCGOPH_00870;inference=ab initio prediction:Prodigal:002006;locus_tag=KKHCGOPH_00870;product=hypothetical protein
GNANN_N_2_L_456070	Aragorn:001002	tRNA	451208	451283	.	-	.	ID=KKHCGOPH_00871;inference=COORDINATES:profile:Aragorn:001002;locus_tag=KKHCGOPH_00871;product=tRNA-Thr(tgt)
GNANN_N_2_L_456070	Prodigal:002006	CDS	451528	452049	.	+	0	ID=KKHCGOPH_00872;Name=ecfG_2;gene=ecfG_2;inference=ab initio prediction:Prodigal:002006,similar to AA sequence:UniProtKB:B3Q6P8;locus_tag=KKHCGOPH_00872;product=ECF RNA polymerase sigma factor EcfG
GNANN_N_2_L_456070	Prodigal:002006	CDS	452440	453072	.	+	0	ID=KKHCGOPH_00873;inference=ab initio prediction:Prodigal:002006;locus_tag=KKHCGOPH_00873;product=hypothetical protein
GNANN_N_2_L_456070	Prodigal:002006	CDS	453178	455283	.	-	0	ID=KKHCGOPH_00874;inference=ab initio prediction:Prodigal:002006;locus_tag=KKHCGOPH_00874;product=hypothetical protein
GNANN_N_3_L_362955	Prodigal:002006	CDS	275	1681	.	-	0	ID=KKHCGOPH_00875;eC_number=3.3.1.1;Name=ahcY;gene=ahcY;inference=ab initio prediction:Prodigal:002006,similar to AA sequence:UniProtKB:A0A087WNH6;locus_tag=KKHCGOPH_00875;product=Adenosylhomocysteinase
GNANN_N_3_L_362955	Prodigal:002006	CDS	1796	2887	.	-	0	ID=KKHCGOPH_00876;inference=ab initio prediction:Prodigal:002006;locus_tag=KKHCGOPH_00876;product=hypothetical protein
GNANN_N_3_L_362955	Prodigal:002006	CDS	2956	4584	.	-	0	ID=KKHCGOPH_00877;eC_number=6.2.1.1;Name=acsA_1;db_xref=COG:COG0365;gene=acsA_1;inference=ab initio prediction:Prodigal:002006,similar to AA sequence:UniProtKB:P39062;locus_tag=KKHCGOPH_00877;product=Acetyl-coenzyme A synthetase
GNANN_N_3_L_362955	Prodigal:002006	CDS	4701	5309	.	-	0	ID=KKHCGOPH_00878;eC_number=1.1.1.298;Name=rutE;gene=rutE;inference=ab initio prediction:Prodigal:002006,protein motif:HAMAP:MF_01204;locus_tag=KKHCGOPH_00878;product=malonic semialdehyde reductase RutE
GNANN_N_3_L_362955	Prodigal:002006	CDS	5398	5994	.	-	0	ID=KKHCGOPH_00879;Name=tetC;gene=tetC;inference=ab initio prediction:Prodigal:002006,similar to AA sequence:UniProtKB:P28815;locus_tag=KKHCGOPH_00879;product=Transposon Tn10 TetC protein
GNANN_N_3_L_362955	Prodigal:002006	CDS	6140	6538	.	+	0	ID=KKHCGOPH_00880;Name=yjgH;db_xref=COG:COG0251;gene=yjgH;inference=ab initio prediction:Prodigal:002006,similar to AA sequence:UniProtKB:P39332;locus_tag=KKHCGOPH_00880;product=RutC family protein YjgH
GNANN_N_3_L_362955	Prodigal:002006	CDS	6551	7330	.	-	0	ID=KKHCGOPH_00881;eC_number=2.1.1.163;Name=COQ5_2;gene=COQ5_2;inference=ab initio prediction:Prodigal:002006,protein motif:HAMAP:MF_01813;locus_tag=KKHCGOPH_00881;product=2-methoxy-6-polyprenyl-1%2C4-benzoquinol methylase%2C mitochondrial
GNANN_N_3_L_362955	Prodigal:002006	CDS	7376	7864	.	+	0	ID=KKHCGOPH_00882;inference=ab initio prediction:Prodigal:002006;locus_tag=KKHCGOPH_00882;product=hypothetical protein
GNANN_N_3_L_362955	Prodigal:002006	CDS	7897	8688	.	+	0	ID=KKHCGOPH_00883;eC_number=4.2.1.17;Name=paaF_1;db_xref=COG:COG1024;gene=paaF_1;inference=ab initio prediction:Prodigal:002006,similar to AA sequence:UniProtKB:P76082;locus_tag=KKHCGOPH_00883;product=2%2C3-dehydroadipyl-CoA hydratase
GNANN_N_3_L_362955	Prodigal:002006	CDS	8772	9545	.	+	0	ID=KKHCGOPH_00884;inference=ab initio prediction:Prodigal:002006;locus_tag=KKHCGOPH_00884;product=hypothetical protein
GNANN_N_3_L_362955	Prodigal:002006	CDS	9436	10872	.	-	0	ID=KKHCGOPH_00885;eC_number=2.7.8.-;Name=clsA;db_xref=COG:COG1502;gene=clsA;inference=ab initio prediction:Prodigal:002006,similar to AA sequence:UniProtKB:P71040;locus_tag=KKHCGOPH_00885;product=Major cardiolipin synthase ClsA
GNANN_N_3_L_362955	Prodigal:002006	CDS	11025	12749	.	-	0	ID=KKHCGOPH_00886;Name=nanT_1;gene=nanT_1;inference=ab initio prediction:Prodigal:002006,protein motif:HAMAP:MF_01238;locus_tag=KKHCGOPH_00886;product=Sialic acid transporter NanT
GNANN_N_3_L_362955	Prodigal:002006	CDS	13053	13982	.	-	0	ID=KKHCGOPH_00887;eC_number=3.6.1.22;Name=nudC;gene=nudC;inference=ab initio prediction:Prodigal:002006,protein motif:HAMAP:MF_00297;locus_tag=KKHCGOPH_00887;product=NADH pyrophosphatase
GNANN_N_3_L_362955	Prodigal:002006	CDS	13982	14398	.	-	0	ID=KKHCGOPH_00888;inference=ab initio prediction:Prodigal:002006;locus_tag=KKHCGOPH_00888;product=hypothetical protein
GNANN_N_3_L_362955	Prodigal:002006	CDS	14489	15688	.	+	0	ID=KKHCGOPH_00889;inference=ab initio prediction:Prodigal:002006;locus_tag=KKHCGOPH_00889;product=hypothetical protein
GNANN_N_3_L_362955	Prodigal:002006	CDS	15752	16453	.	+	0	ID=KKHCGOPH_00890;eC_number=1.-.-.-;inference=ab initio prediction:Prodigal:002006,similar to AA sequence:UniProtKB:Q7A3L9;locus_tag=KKHCGOPH_00890;product=putative oxidoreductase
GNANN_N_3_L_362955	Prodigal:002006	CDS	16626	17039	.	-	0	ID=KKHCGOPH_00891;inference=ab initio prediction:Prodigal:002006;locus_tag=KKHCGOPH_00891;product=hypothetical protein
GNANN_N_3_L_362955	Prodigal:002006	CDS	17116	18375	.	-	0	ID=KKHCGOPH_00892;Name=soxC_1;gene=soxC_1;inference=ab initio prediction:Prodigal:002006,similar to AA sequence:UniProtKB:P54998;locus_tag=KKHCGOPH_00892;product=Dibenzothiophene desulfurization enzyme C
GNANN_N_3_L_362955	Prodigal:002006	CDS	18560	19660	.	-	0	ID=KKHCGOPH_00893;eC_number=1.14.14.35;Name=sfnG;gene=sfnG;inference=ab initio prediction:Prodigal:002006,similar to AA sequence:UniProtKB:Q3KC85;locus_tag=KKHCGOPH_00893;product=FMNH(2)-dependent dimethylsulfone monooxygenase
GNANN_N_3_L_362955	Prodigal:002006	CDS	19929	22004	.	-	0	ID=KKHCGOPH_00894;eC_number=2.2.1.1;Name=tkt;gene=tkt;inference=ab initio prediction:Prodigal:002006,similar to AA sequence:UniProtKB:A0A0I9QGZ2;locus_tag=KKHCGOPH_00894;product=Transketolase
GNANN_N_3_L_362955	Prodigal:002006	CDS	22054	23913	.	-	0	ID=KKHCGOPH_00895;eC_number=3.2.1.28;db_xref=COG:COG3387;inference=ab initio prediction:Prodigal:002006,similar to AA sequence:UniProtKB:P71741;locus_tag=KKHCGOPH_00895;product=Trehalase
GNANN_N_3_L_362955	Prodigal:002006	CDS	24121	24717	.	-	0	ID=KKHCGOPH_00896;inference=ab initio prediction:Prodigal:002006;locus_tag=KKHCGOPH_00896;product=hypothetical protein
GNANN_N_3_L_362955	Prodigal:002006	CDS	24882	25469	.	+	0	ID=KKHCGOPH_00897;Name=pdtaR_1;db_xref=COG:COG3707;gene=pdtaR_1;inference=ab initio prediction:Prodigal:002006,similar to AA sequence:UniProtKB:P9WGM3;locus_tag=KKHCGOPH_00897;product=putative transcriptional regulatory protein pdtaR
GNANN_N_3_L_362955	Prodigal:002006	CDS	25466	26479	.	+	0	ID=KKHCGOPH_00898;Name=nrtA_1;db_xref=COG:COG0715;gene=nrtA_1;inference=ab initio prediction:Prodigal:002006,similar to AA sequence:UniProtKB:P38043;locus_tag=KKHCGOPH_00898;product=Nitrate/nitrite binding protein NrtA
GNANN_N_3_L_362955	Prodigal:002006	CDS	26924	28213	.	+	0	ID=KKHCGOPH_00899;Name=nrtA_2;gene=nrtA_2;inference=ab initio prediction:Prodigal:002006,similar to AA sequence:UniProtKB:P73452;locus_tag=KKHCGOPH_00899;product=Nitrate/nitrite binding protein NrtA
GNANN_N_3_L_362955	Prodigal:002006	CDS	28213	29076	.	+	0	ID=KKHCGOPH_00900;Name=cmpB;gene=cmpB;inference=ab initio prediction:Prodigal:002006,similar to AA sequence:UniProtKB:Q55461;locus_tag=KKHCGOPH_00900;product=Bicarbonate transport system permease protein CmpB
GNANN_N_3_L_362955	Prodigal:002006	CDS	29088	29882	.	+	0	ID=KKHCGOPH_00901;eC_number=7.3.2.4;Name=nrtD_1;db_xref=COG:COG1116;gene=nrtD_1;inference=ab initio prediction:Prodigal:002006,similar to AA sequence:UniProtKB:P38046;locus_tag=KKHCGOPH_00901;product=Nitrate import ATP-binding protein NrtD
GNANN_N_3_L_362955	Prodigal:002006	CDS	30048	31283	.	+	0	ID=KKHCGOPH_00902;eC_number=1.7.1.4;Name=nasD;db_xref=COG:COG1251;gene=nasD;inference=ab initio prediction:Prodigal:002006,similar to AA sequence:UniProtKB:P42435;locus_tag=KKHCGOPH_00902;product=Nitrite reductase [NAD(P)H]
GNANN_N_3_L_362955	Prodigal:002006	CDS	31295	33085	.	+	0	ID=KKHCGOPH_00903;eC_number=1.8.7.1;Name=sir;db_xref=COG:COG0155;gene=sir;inference=ab initio prediction:Prodigal:002006,similar to AA sequence:UniProtKB:P9WJ03;locus_tag=KKHCGOPH_00903;product=Sulfite reductase [ferredoxin]
GNANN_N_3_L_362955	Prodigal:002006	CDS	33223	34827	.	+	0	ID=KKHCGOPH_00904;eC_number=1.8.1.2;Name=cysJ_1;db_xref=COG:COG0369;gene=cysJ_1;inference=ab initio prediction:Prodigal:002006,similar to AA sequence:UniProtKB:P38038;locus_tag=KKHCGOPH_00904;product=Sulfite reductase [NADPH] flavoprotein alpha-component
GNANN_N_3_L_362955	Prodigal:002006	CDS	34840	34986	.	-	0	ID=KKHCGOPH_00905;inference=ab initio prediction:Prodigal:002006;locus_tag=KKHCGOPH_00905;product=hypothetical protein
GNANN_N_3_L_362955	Prodigal:002006	CDS	35262	35477	.	+	0	ID=KKHCGOPH_00906;inference=ab initio prediction:Prodigal:002006;locus_tag=KKHCGOPH_00906;product=hypothetical protein
GNANN_N_3_L_362955	Prodigal:002006	CDS	35535	35846	.	+	0	ID=KKHCGOPH_00907;inference=ab initio prediction:Prodigal:002006;locus_tag=KKHCGOPH_00907;product=hypothetical protein
GNANN_N_3_L_362955	Prodigal:002006	CDS	35853	36080	.	-	0	ID=KKHCGOPH_00908;inference=ab initio prediction:Prodigal:002006;locus_tag=KKHCGOPH_00908;product=hypothetical protein
GNANN_N_3_L_362955	Prodigal:002006	CDS	36157	36465	.	-	0	ID=KKHCGOPH_00909;inference=ab initio prediction:Prodigal:002006;locus_tag=KKHCGOPH_00909;product=hypothetical protein
GNANN_N_3_L_362955	Prodigal:002006	CDS	36476	36946	.	-	0	ID=KKHCGOPH_00910;Name=mntR;db_xref=COG:COG1321;gene=mntR;inference=ab initio prediction:Prodigal:002006,similar to AA sequence:UniProtKB:P0A9F1;locus_tag=KKHCGOPH_00910;product=Transcriptional regulator MntR
GNANN_N_3_L_362955	Prodigal:002006	CDS	37243	38595	.	+	0	ID=KKHCGOPH_00911;Name=mntH;gene=mntH;inference=ab initio prediction:Prodigal:002006,similar to AA sequence:UniProtKB:Q99UZ7;locus_tag=KKHCGOPH_00911;product=Divalent metal cation transporter MntH
GNANN_N_3_L_362955	Prodigal:002006	CDS	38632	39231	.	-	0	ID=KKHCGOPH_00912;inference=ab initio prediction:Prodigal:002006;locus_tag=KKHCGOPH_00912;product=hypothetical protein
GNANN_N_3_L_362955	Prodigal:002006	CDS	39371	40264	.	-	0	ID=KKHCGOPH_00913;Name=cysL;db_xref=COG:COG0583;gene=cysL;inference=ab initio prediction:Prodigal:002006,similar to AA sequence:UniProtKB:P39647;locus_tag=KKHCGOPH_00913;product=HTH-type transcriptional regulator CysL
GNANN_N_3_L_362955	Prodigal:002006	CDS	40585	41907	.	+	0	ID=KKHCGOPH_00914;inference=ab initio prediction:Prodigal:002006;locus_tag=KKHCGOPH_00914;product=hypothetical protein
GNANN_N_3_L_362955	Prodigal:002006	CDS	42053	42454	.	+	0	ID=KKHCGOPH_00915;Name=sdhC;db_xref=COG:COG2009;gene=sdhC;inference=ab initio prediction:Prodigal:002006,similar to AA sequence:UniProtKB:P69054;locus_tag=KKHCGOPH_00915;product=Succinate dehydrogenase cytochrome b556 subunit
GNANN_N_3_L_362955	Prodigal:002006	CDS	42466	42882	.	+	0	ID=KKHCGOPH_00916;inference=ab initio prediction:Prodigal:002006;locus_tag=KKHCGOPH_00916;product=hypothetical protein
GNANN_N_3_L_362955	Prodigal:002006	CDS	42914	44734	.	+	0	ID=KKHCGOPH_00917;eC_number=1.3.5.1;Name=sdhA_1;gene=sdhA_1;inference=ab initio prediction:Prodigal:002006,similar to AA sequence:UniProtKB:G4V4G6;locus_tag=KKHCGOPH_00917;product=Succinate dehydrogenase flavoprotein subunit
GNANN_N_3_L_362955	Prodigal:002006	CDS	44752	45564	.	+	0	ID=KKHCGOPH_00918;inference=ab initio prediction:Prodigal:002006;locus_tag=KKHCGOPH_00918;product=hypothetical protein
GNANN_N_3_L_362955	Prodigal:002006	CDS	45588	46412	.	+	0	ID=KKHCGOPH_00919;eC_number=1.3.5.1;Name=sdhB;db_xref=COG:COG0479;gene=sdhB;inference=ab initio prediction:Prodigal:002006,similar to AA sequence:UniProtKB:P07014;locus_tag=KKHCGOPH_00919;product=Succinate dehydrogenase iron-sulfur subunit
GNANN_N_3_L_362955	Aragorn:001002	tRNA	46485	46561	.	+	.	ID=KKHCGOPH_00920;inference=COORDINATES:profile:Aragorn:001002;locus_tag=KKHCGOPH_00920;product=tRNA-Arg(cct)
GNANN_N_3_L_362955	Prodigal:002006	CDS	46651	46998	.	+	0	ID=KKHCGOPH_00921;inference=ab initio prediction:Prodigal:002006;locus_tag=KKHCGOPH_00921;product=hypothetical protein
GNANN_N_3_L_362955	Prodigal:002006	CDS	47116	47523	.	+	0	ID=KKHCGOPH_00922;inference=ab initio prediction:Prodigal:002006;locus_tag=KKHCGOPH_00922;product=hypothetical protein
GNANN_N_3_L_362955	Prodigal:002006	CDS	47668	48843	.	+	0	ID=KKHCGOPH_00923;eC_number=2.5.1.6;Name=metK;db_xref=COG:COG0192;gene=metK;inference=ab initio prediction:Prodigal:002006,similar to AA sequence:UniProtKB:P0A817;locus_tag=KKHCGOPH_00923;product=S-adenosylmethionine synthase
GNANN_N_3_L_362955	Prodigal:002006	CDS	48856	49581	.	+	0	ID=KKHCGOPH_00924;eC_number=2.1.1.33;Name=trmB;db_xref=COG:COG0220;gene=trmB;inference=ab initio prediction:Prodigal:002006,similar to AA sequence:UniProtKB:P0A8I5;locus_tag=KKHCGOPH_00924;product=tRNA (guanine-N(7)-)-methyltransferase
GNANN_N_3_L_362955	Prodigal:002006	CDS	49753	52575	.	+	0	ID=KKHCGOPH_00925;eC_number=2.2.1.2;Name=tal;gene=tal;inference=ab initio prediction:Prodigal:002006,protein motif:HAMAP:MF_00493;locus_tag=KKHCGOPH_00925;product=Transaldolase
GNANN_N_3_L_362955	Prodigal:002006	CDS	52804	53451	.	-	0	ID=KKHCGOPH_00926;db_xref=COG:COG0586;inference=ab initio prediction:Prodigal:002006,similar to AA sequence:UniProtKB:P9WP07;locus_tag=KKHCGOPH_00926;product=putative membrane protein
GNANN_N_3_L_362955	Prodigal:002006	CDS	53534	53731	.	-	0	ID=KKHCGOPH_00927;inference=ab initio prediction:Prodigal:002006;locus_tag=KKHCGOPH_00927;product=hypothetical protein
GNANN_N_3_L_362955	Prodigal:002006	CDS	54059	54511	.	+	0	ID=KKHCGOPH_00928;inference=ab initio prediction:Prodigal:002006;locus_tag=KKHCGOPH_00928;product=hypothetical protein
GNANN_N_3_L_362955	Prodigal:002006	CDS	54616	56076	.	-	0	ID=KKHCGOPH_00929;Name=bdlA_2;db_xref=COG:COG0840;gene=bdlA_2;inference=ab initio prediction:Prodigal:002006,similar to AA sequence:UniProtKB:Q9I3S1;locus_tag=KKHCGOPH_00929;product=Biofilm dispersion protein BdlA
GNANN_N_3_L_362955	Prodigal:002006	CDS	56577	57452	.	-	0	ID=KKHCGOPH_00930;inference=ab initio prediction:Prodigal:002006;locus_tag=KKHCGOPH_00930;product=hypothetical protein
GNANN_N_3_L_362955	Prodigal:002006	CDS	57633	60827	.	-	0	ID=KKHCGOPH_00931;Name=oqxB28;gene=oqxB28;inference=ab initio prediction:Prodigal:002006,similar to AA sequence:BARRGD:NG_050447.1;locus_tag=KKHCGOPH_00931;product=multidrug efflux RND transporter permease subunit OqxB28
GNANN_N_3_L_362955	Prodigal:002006	CDS	60967	62106	.	-	0	ID=KKHCGOPH_00932;Name=bepF_1;gene=bepF_1;inference=ab initio prediction:Prodigal:002006,similar to AA sequence:UniProtKB:Q8FWV8;locus_tag=KKHCGOPH_00932;product=Efflux pump periplasmic linker BepF
GNANN_N_3_L_362955	Prodigal:002006	CDS	62330	62653	.	-	0	ID=KKHCGOPH_00933;inference=ab initio prediction:Prodigal:002006;locus_tag=KKHCGOPH_00933;product=hypothetical protein
GNANN_N_3_L_362955	Prodigal:002006	CDS	63169	63618	.	+	0	ID=KKHCGOPH_00934;inference=ab initio prediction:Prodigal:002006;locus_tag=KKHCGOPH_00934;product=hypothetical protein
GNANN_N_3_L_362955	Prodigal:002006	CDS	63831	64169	.	-	0	ID=KKHCGOPH_00935;inference=ab initio prediction:Prodigal:002006;locus_tag=KKHCGOPH_00935;product=hypothetical protein
GNANN_N_3_L_362955	Prodigal:002006	CDS	64402	65715	.	-	0	ID=KKHCGOPH_00936;eC_number=2.4.1.250;Name=mshA_2;gene=mshA_2;inference=ab initio prediction:Prodigal:002006,protein motif:HAMAP:MF_01695;locus_tag=KKHCGOPH_00936;product=D-inositol-3-phosphate glycosyltransferase
GNANN_N_3_L_362955	Prodigal:002006	CDS	66006	66608	.	-	0	ID=KKHCGOPH_00937;inference=ab initio prediction:Prodigal:002006;locus_tag=KKHCGOPH_00937;product=hypothetical protein
GNANN_N_3_L_362955	Prodigal:002006	CDS	66718	67353	.	-	0	ID=KKHCGOPH_00938;eC_number=2.3.1.229;Name=rpaI;db_xref=COG:COG3916;gene=rpaI;inference=ab initio prediction:Prodigal:002006,similar to AA sequence:UniProtKB:Q6NCZ6;locus_tag=KKHCGOPH_00938;product=4-coumaroyl-homoserine lactone synthase
GNANN_N_3_L_362955	Prodigal:002006	CDS	68031	69116	.	+	0	ID=KKHCGOPH_00939;Name=mdtE_1;gene=mdtE_1;inference=ab initio prediction:Prodigal:002006,similar to AA sequence:UniProtKB:P37636;locus_tag=KKHCGOPH_00939;product=Multidrug resistance protein MdtE
GNANN_N_3_L_362955	Prodigal:002006	CDS	69113	72220	.	+	0	ID=KKHCGOPH_00940;Name=czcA_3;gene=czcA_3;inference=ab initio prediction:Prodigal:002006,similar to AA sequence:UniProtKB:P13511;locus_tag=KKHCGOPH_00940;product=Cobalt-zinc-cadmium resistance protein CzcA
GNANN_N_3_L_362955	Prodigal:002006	CDS	72515	73057	.	+	0	ID=KKHCGOPH_00941;inference=ab initio prediction:Prodigal:002006;locus_tag=KKHCGOPH_00941;product=hypothetical protein
GNANN_N_3_L_362955	Prodigal:002006	CDS	73272	74333	.	+	0	ID=KKHCGOPH_00942;eC_number=4.2.99.-;Name=vgb_1;gene=vgb_1;inference=ab initio prediction:Prodigal:002006,protein motif:HAMAP:MF_01282;locus_tag=KKHCGOPH_00942;product=Virginiamycin B lyase
GNANN_N_3_L_362955	Prodigal:002006	CDS	74511	76007	.	+	0	ID=KKHCGOPH_00943;inference=ab initio prediction:Prodigal:002006;locus_tag=KKHCGOPH_00943;product=hypothetical protein
GNANN_N_3_L_362955	Prodigal:002006	CDS	76301	76687	.	-	0	ID=KKHCGOPH_00944;inference=ab initio prediction:Prodigal:002006;locus_tag=KKHCGOPH_00944;product=hypothetical protein
GNANN_N_3_L_362955	Prodigal:002006	CDS	76693	78099	.	-	0	ID=KKHCGOPH_00945;eC_number=3.5.1.131;Name=atzE;gene=atzE;inference=ab initio prediction:Prodigal:002006,similar to AA sequence:UniProtKB:Q936X3;locus_tag=KKHCGOPH_00945;product=1-carboxybiuret hydrolase subunit AtzE
GNANN_N_3_L_362955	Prodigal:002006	CDS	78105	78305	.	-	0	ID=KKHCGOPH_00946;inference=ab initio prediction:Prodigal:002006;locus_tag=KKHCGOPH_00946;product=hypothetical protein
GNANN_N_3_L_362955	Prodigal:002006	CDS	78333	79934	.	-	0	ID=KKHCGOPH_00947;inference=ab initio prediction:Prodigal:002006;locus_tag=KKHCGOPH_00947;product=hypothetical protein
GNANN_N_3_L_362955	Prodigal:002006	CDS	79981	80649	.	-	0	ID=KKHCGOPH_00948;eC_number=3.5.1.110;Name=rutB_1;db_xref=COG:COG1335;gene=rutB_1;inference=ab initio prediction:Prodigal:002006,similar to AA sequence:UniProtKB:P75897;locus_tag=KKHCGOPH_00948;product=Peroxyureidoacrylate/ureidoacrylate amidohydrolase RutB
GNANN_N_3_L_362955	Prodigal:002006	CDS	80841	81581	.	-	0	ID=KKHCGOPH_00949;Name=lldR;db_xref=COG:COG2186;gene=lldR;inference=ab initio prediction:Prodigal:002006,similar to AA sequence:UniProtKB:P0ACL7;locus_tag=KKHCGOPH_00949;product=Putative L-lactate dehydrogenase operon regulatory protein
GNANN_N_3_L_362955	Prodigal:002006	CDS	82077	83105	.	+	0	ID=KKHCGOPH_00950;inference=ab initio prediction:Prodigal:002006;locus_tag=KKHCGOPH_00950;product=hypothetical protein
GNANN_N_3_L_362955	Prodigal:002006	CDS	83108	84688	.	+	0	ID=KKHCGOPH_00951;eC_number=7.5.2.10;Name=xylG;db_xref=COG:COG1129;gene=xylG;inference=ab initio prediction:Prodigal:002006,similar to AA sequence:UniProtKB:P37388;locus_tag=KKHCGOPH_00951;product=Xylose import ATP-binding protein XylG
GNANN_N_3_L_362955	Prodigal:002006	CDS	84678	85766	.	+	0	ID=KKHCGOPH_00952;inference=ab initio prediction:Prodigal:002006;locus_tag=KKHCGOPH_00952;product=hypothetical protein
GNANN_N_3_L_362955	Prodigal:002006	CDS	85775	86701	.	+	0	ID=KKHCGOPH_00953;Name=rfuD_1;db_xref=COG:COG1079;gene=rfuD_1;inference=ab initio prediction:Prodigal:002006,similar to AA sequence:UniProtKB:O83324;locus_tag=KKHCGOPH_00953;product=putative riboflavin import permease protein RfuD
GNANN_N_3_L_362955	Prodigal:002006	CDS	86931	88037	.	+	0	ID=KKHCGOPH_00954;inference=ab initio prediction:Prodigal:002006,similar to AA sequence:UniProtKB:Q2YKI6;locus_tag=KKHCGOPH_00954;product=Purine-binding protein
GNANN_N_3_L_362955	Prodigal:002006	CDS	88098	89243	.	+	0	ID=KKHCGOPH_00955;inference=ab initio prediction:Prodigal:002006;locus_tag=KKHCGOPH_00955;product=hypothetical protein
GNANN_N_3_L_362955	Prodigal:002006	CDS	89240	90160	.	+	0	ID=KKHCGOPH_00956;Name=rfuD_2;db_xref=COG:COG1079;gene=rfuD_2;inference=ab initio prediction:Prodigal:002006,similar to AA sequence:UniProtKB:O83324;locus_tag=KKHCGOPH_00956;product=putative riboflavin import permease protein RfuD
GNANN_N_3_L_362955	Prodigal:002006	CDS	90171	91190	.	+	0	ID=KKHCGOPH_00957;eC_number=3.5.1.49;Name=amiF;db_xref=COG:COG0388;gene=amiF;inference=ab initio prediction:Prodigal:002006,similar to AA sequence:UniProtKB:P59701;locus_tag=KKHCGOPH_00957;product=Formamidase
GNANN_N_3_L_362955	Prodigal:002006	CDS	91199	91498	.	-	0	ID=KKHCGOPH_00958;inference=ab initio prediction:Prodigal:002006;locus_tag=KKHCGOPH_00958;product=hypothetical protein
GNANN_N_3_L_362955	Prodigal:002006	CDS	91488	91799	.	-	0	ID=KKHCGOPH_00959;inference=ab initio prediction:Prodigal:002006;locus_tag=KKHCGOPH_00959;product=hypothetical protein
GNANN_N_3_L_362955	Prodigal:002006	CDS	91851	92570	.	+	0	ID=KKHCGOPH_00960;eC_number=3.5.1.110;Name=rutB_2;db_xref=COG:COG1335;gene=rutB_2;inference=ab initio prediction:Prodigal:002006,similar to AA sequence:UniProtKB:P75897;locus_tag=KKHCGOPH_00960;product=Peroxyureidoacrylate/ureidoacrylate amidohydrolase RutB
GNANN_N_3_L_362955	Prodigal:002006	CDS	92576	94132	.	+	0	ID=KKHCGOPH_00961;eC_number=7.5.2.7;Name=rbsA;db_xref=COG:COG1129;gene=rbsA;inference=ab initio prediction:Prodigal:002006,similar to AA sequence:UniProtKB:P04983;locus_tag=KKHCGOPH_00961;product=Ribose import ATP-binding protein RbsA
GNANN_N_3_L_362955	Prodigal:002006	CDS	94232	95305	.	+	0	ID=KKHCGOPH_00962;inference=ab initio prediction:Prodigal:002006,similar to AA sequence:UniProtKB:Q2YKI6;locus_tag=KKHCGOPH_00962;product=Purine-binding protein
GNANN_N_3_L_362955	Prodigal:002006	CDS	95381	95650	.	-	0	ID=KKHCGOPH_00963;inference=ab initio prediction:Prodigal:002006;locus_tag=KKHCGOPH_00963;product=hypothetical protein
GNANN_N_3_L_362955	Prodigal:002006	CDS	95691	95897	.	-	0	ID=KKHCGOPH_00964;inference=ab initio prediction:Prodigal:002006;locus_tag=KKHCGOPH_00964;product=hypothetical protein
GNANN_N_3_L_362955	Prodigal:002006	CDS	96013	96897	.	-	0	ID=KKHCGOPH_00965;inference=ab initio prediction:Prodigal:002006;locus_tag=KKHCGOPH_00965;product=hypothetical protein
GNANN_N_3_L_362955	Prodigal:002006	CDS	97086	98480	.	+	0	ID=KKHCGOPH_00966;Name=uacT_1;db_xref=COG:COG2233;gene=uacT_1;inference=ab initio prediction:Prodigal:002006,similar to AA sequence:UniProtKB:Q46821;locus_tag=KKHCGOPH_00966;product=Uric acid transporter UacT
GNANN_N_3_L_362955	Prodigal:002006	CDS	98506	99345	.	+	0	ID=KKHCGOPH_00967;eC_number=1.7.3.3;Name=uox;gene=uox;inference=ab initio prediction:Prodigal:002006,similar to AA sequence:UniProtKB:D0VWQ1;locus_tag=KKHCGOPH_00967;product=Uricase
GNANN_N_3_L_362955	Prodigal:002006	CDS	99680	99913	.	+	0	ID=KKHCGOPH_00968;inference=ab initio prediction:Prodigal:002006;locus_tag=KKHCGOPH_00968;product=hypothetical protein
GNANN_N_3_L_362955	Prodigal:002006	CDS	100147	100404	.	+	0	ID=KKHCGOPH_00969;inference=ab initio prediction:Prodigal:002006;locus_tag=KKHCGOPH_00969;product=hypothetical protein
GNANN_N_3_L_362955	Prodigal:002006	CDS	100555	101478	.	+	0	ID=KKHCGOPH_00970;Name=yhaJ;gene=yhaJ;inference=ab initio prediction:Prodigal:002006,similar to AA sequence:UniProtKB:P67661;locus_tag=KKHCGOPH_00970;product=HTH-type transcriptional regulator YhaJ
GNANN_N_3_L_362955	Prodigal:002006	CDS	101487	103295	.	-	0	ID=KKHCGOPH_00971;eC_number=3.5.4.2;Name=adeC;gene=adeC;inference=ab initio prediction:Prodigal:002006,similar to AA sequence:UniProtKB:P39761;locus_tag=KKHCGOPH_00971;product=Adenine deaminase
GNANN_N_3_L_362955	Prodigal:002006	CDS	103450	104892	.	+	0	ID=KKHCGOPH_00972;inference=ab initio prediction:Prodigal:002006;locus_tag=KKHCGOPH_00972;product=hypothetical protein
GNANN_N_3_L_362955	Prodigal:002006	CDS	104909	106267	.	-	0	ID=KKHCGOPH_00973;eC_number=3.5.4.3;Name=guaD_1;db_xref=COG:COG0402;gene=guaD_1;inference=ab initio prediction:Prodigal:002006,similar to AA sequence:UniProtKB:P76641;locus_tag=KKHCGOPH_00973;product=Guanine deaminase
GNANN_N_3_L_362955	Prodigal:002006	CDS	106273	107637	.	-	0	ID=KKHCGOPH_00974;Name=adeP;db_xref=COG:COG2252;gene=adeP;inference=ab initio prediction:Prodigal:002006,similar to AA sequence:UniProtKB:P31466;locus_tag=KKHCGOPH_00974;product=Adenine permease AdeP
GNANN_N_3_L_362955	Prodigal:002006	CDS	107655	110429	.	-	0	ID=KKHCGOPH_00975;eC_number=1.17.1.4;Name=xdhA;db_xref=COG:COG1529;gene=xdhA;inference=ab initio prediction:Prodigal:002006,similar to AA sequence:UniProtKB:Q46799;locus_tag=KKHCGOPH_00975;product=Putative xanthine dehydrogenase molybdenum-binding subunit XdhA
GNANN_N_3_L_362955	Prodigal:002006	CDS	110426	111235	.	-	0	ID=KKHCGOPH_00976;inference=ab initio prediction:Prodigal:002006;locus_tag=KKHCGOPH_00976;product=hypothetical protein
GNANN_N_3_L_362955	Prodigal:002006	CDS	112378	113385	.	+	0	ID=KKHCGOPH_00977;inference=ab initio prediction:Prodigal:002006;locus_tag=KKHCGOPH_00977;product=hypothetical protein
GNANN_N_3_L_362955	Prodigal:002006	CDS	113396	114469	.	+	0	ID=KKHCGOPH_00978;inference=ab initio prediction:Prodigal:002006;locus_tag=KKHCGOPH_00978;product=hypothetical protein
GNANN_N_3_L_362955	Prodigal:002006	CDS	114466	115401	.	+	0	ID=KKHCGOPH_00979;eC_number=7.6.2.8;Name=btuD_2;gene=btuD_2;inference=ab initio prediction:Prodigal:002006,protein motif:HAMAP:MF_01005;locus_tag=KKHCGOPH_00979;product=Vitamin B12 import ATP-binding protein BtuD
GNANN_N_3_L_362955	Prodigal:002006	CDS	115398	116186	.	+	0	ID=KKHCGOPH_00980;eC_number=3.5.2.10;Name=crnA_1;gene=crnA_1;inference=ab initio prediction:Prodigal:002006,similar to AA sequence:UniProtKB:P83772;locus_tag=KKHCGOPH_00980;product=Creatinine amidohydrolase
GNANN_N_3_L_362955	Prodigal:002006	CDS	116190	117563	.	+	0	ID=KKHCGOPH_00981;eC_number=6.3.4.12;inference=ab initio prediction:Prodigal:002006,similar to AA sequence:UniProtKB:A9ZPH9;locus_tag=KKHCGOPH_00981;product=Glutamate--methylamine ligase
GNANN_N_3_L_362955	Prodigal:002006	CDS	117576	117938	.	+	0	ID=KKHCGOPH_00982;inference=ab initio prediction:Prodigal:002006;locus_tag=KKHCGOPH_00982;product=hypothetical protein
GNANN_N_3_L_362955	Prodigal:002006	CDS	118178	118987	.	+	0	ID=KKHCGOPH_00983;inference=ab initio prediction:Prodigal:002006;locus_tag=KKHCGOPH_00983;product=hypothetical protein
GNANN_N_3_L_362955	Prodigal:002006	CDS	119002	119619	.	+	0	ID=KKHCGOPH_00984;inference=ab initio prediction:Prodigal:002006;locus_tag=KKHCGOPH_00984;product=hypothetical protein
GNANN_N_3_L_362955	Prodigal:002006	CDS	119625	123266	.	+	0	ID=KKHCGOPH_00985;Name=carB_1;gene=carB_1;inference=ab initio prediction:Prodigal:002006,protein motif:HAMAP:MF_01210_B;locus_tag=KKHCGOPH_00985;product=Carbamoyl-phosphate synthase large chain
GNANN_N_3_L_362955	Prodigal:002006	CDS	123335	123466	.	+	0	ID=KKHCGOPH_00986;inference=ab initio prediction:Prodigal:002006;locus_tag=KKHCGOPH_00986;product=hypothetical protein
GNANN_N_3_L_362955	Prodigal:002006	CDS	123442	125238	.	-	0	ID=KKHCGOPH_00987;eC_number=3.5.1.54;Name=atzF;gene=atzF;inference=ab initio prediction:Prodigal:002006,similar to AA sequence:UniProtKB:Q936X2;locus_tag=KKHCGOPH_00987;product=Allophanate hydrolase
GNANN_N_3_L_362955	Prodigal:002006	CDS	125599	127077	.	-	0	ID=KKHCGOPH_00988;Name=oprB_3;db_xref=COG:COG3659;gene=oprB_3;inference=ab initio prediction:Prodigal:002006,similar to AA sequence:UniProtKB:Q51485;locus_tag=KKHCGOPH_00988;product=Porin B
GNANN_N_3_L_362955	Prodigal:002006	CDS	127626	128936	.	+	0	ID=KKHCGOPH_00989;Name=amiC_2;gene=amiC_2;inference=ab initio prediction:Prodigal:002006,similar to AA sequence:UniProtKB:P27017;locus_tag=KKHCGOPH_00989;product=Aliphatic amidase expression-regulating protein
GNANN_N_3_L_362955	Prodigal:002006	CDS	128999	129883	.	+	0	ID=KKHCGOPH_00990;Name=livH_1;db_xref=COG:COG0559;gene=livH_1;inference=ab initio prediction:Prodigal:002006,similar to AA sequence:UniProtKB:P0AEX7;locus_tag=KKHCGOPH_00990;product=High-affinity branched-chain amino acid transport system permease protein LivH
GNANN_N_3_L_362955	Prodigal:002006	CDS	129966	131078	.	+	0	ID=KKHCGOPH_00991;inference=ab initio prediction:Prodigal:002006;locus_tag=KKHCGOPH_00991;product=hypothetical protein
GNANN_N_3_L_362955	Prodigal:002006	CDS	131090	131830	.	+	0	ID=KKHCGOPH_00992;eC_number=3.6.3.-;Name=lptB_1;db_xref=COG:COG1137;gene=lptB_1;inference=ab initio prediction:Prodigal:002006,similar to AA sequence:UniProtKB:P45073;locus_tag=KKHCGOPH_00992;product=Lipopolysaccharide export system ATP-binding protein LptB
GNANN_N_3_L_362955	Prodigal:002006	CDS	131834	132532	.	+	0	ID=KKHCGOPH_00993;Name=livF_1;db_xref=COG:COG0410;gene=livF_1;inference=ab initio prediction:Prodigal:002006,similar to AA sequence:UniProtKB:P22731;locus_tag=KKHCGOPH_00993;product=High-affinity branched-chain amino acid transport ATP-binding protein LivF
GNANN_N_3_L_362955	Prodigal:002006	CDS	132830	133270	.	+	0	ID=KKHCGOPH_00994;inference=ab initio prediction:Prodigal:002006;locus_tag=KKHCGOPH_00994;product=hypothetical protein
GNANN_N_3_L_362955	Prodigal:002006	CDS	133396	135828	.	+	0	ID=KKHCGOPH_00995;eC_number=3.5.1.56;Name=dmfA2;gene=dmfA2;inference=ab initio prediction:Prodigal:002006,similar to AA sequence:UniProtKB:C9DQ21;locus_tag=KKHCGOPH_00995;product=N%2CN-dimethylformamidase beta subunit
GNANN_N_3_L_362955	Prodigal:002006	CDS	135959	137062	.	+	0	ID=KKHCGOPH_00996;inference=ab initio prediction:Prodigal:002006;locus_tag=KKHCGOPH_00996;product=hypothetical protein
GNANN_N_3_L_362955	Prodigal:002006	CDS	137080	137769	.	+	0	ID=KKHCGOPH_00997;Name=esiB;gene=esiB;inference=ab initio prediction:Prodigal:002006,similar to AA sequence:UniProtKB:A0A0H2VDN9;locus_tag=KKHCGOPH_00997;product=Secretory immunoglobulin A-binding protein EsiB
GNANN_N_3_L_362955	Prodigal:002006	CDS	137783	138067	.	+	0	ID=KKHCGOPH_00998;inference=ab initio prediction:Prodigal:002006;locus_tag=KKHCGOPH_00998;product=hypothetical protein
GNANN_N_3_L_362955	Prodigal:002006	CDS	138240	139178	.	-	0	ID=KKHCGOPH_00999;eC_number=2.7.1.89;Name=thiK;gene=thiK;inference=ab initio prediction:Prodigal:002006,protein motif:HAMAP:MF_01604;locus_tag=KKHCGOPH_00999;product=Thiamine kinase
GNANN_N_3_L_362955	Prodigal:002006	CDS	139186	140139	.	-	0	ID=KKHCGOPH_01000;inference=ab initio prediction:Prodigal:002006;locus_tag=KKHCGOPH_01000;product=hypothetical protein
GNANN_N_3_L_362955	Prodigal:002006	CDS	140136	141419	.	-	0	ID=KKHCGOPH_01001;eC_number=3.5.-.-;db_xref=COG:COG0624;inference=ab initio prediction:Prodigal:002006,similar to AA sequence:UniProtKB:A0QZE3;locus_tag=KKHCGOPH_01001;product=Putative hydrolase/MSMEI_3903
GNANN_N_3_L_362955	Prodigal:002006	CDS	141394	142146	.	-	0	ID=KKHCGOPH_01002;Name=glpR;db_xref=COG:COG1349;gene=glpR;inference=ab initio prediction:Prodigal:002006,similar to AA sequence:UniProtKB:P0ACL0;locus_tag=KKHCGOPH_01002;product=Glycerol-3-phosphate regulon repressor
GNANN_N_3_L_362955	Prodigal:002006	CDS	142298	143887	.	-	0	ID=KKHCGOPH_01003;eC_number=6.3.5.7;Name=gatA_1;db_xref=COG:COG0154;gene=gatA_1;inference=ab initio prediction:Prodigal:002006,similar to AA sequence:UniProtKB:Q72DX1;locus_tag=KKHCGOPH_01003;product=Glutamyl-tRNA(Gln) amidotransferase subunit A
GNANN_N_3_L_362955	Prodigal:002006	CDS	144159	144632	.	+	0	ID=KKHCGOPH_01004;Name=ureE_1;gene=ureE_1;inference=ab initio prediction:Prodigal:002006,similar to AA sequence:UniProtKB:Q7A429;locus_tag=KKHCGOPH_01004;product=Urease accessory protein UreE
GNANN_N_3_L_362955	Prodigal:002006	CDS	144592	145359	.	+	0	ID=KKHCGOPH_01005;Name=ureF_1;gene=ureF_1;inference=ab initio prediction:Prodigal:002006,protein motif:HAMAP:MF_01385;locus_tag=KKHCGOPH_01005;product=Urease accessory protein UreF
GNANN_N_3_L_362955	Prodigal:002006	CDS	145373	146068	.	+	0	ID=KKHCGOPH_01006;eC_number=3.5.1.5;Name=ureA_1;db_xref=COG:COG0831;gene=ureA_1;inference=ab initio prediction:Prodigal:002006,similar to AA sequence:UniProtKB:P14916;locus_tag=KKHCGOPH_01006;product=Urease subunit alpha
GNANN_N_3_L_362955	Prodigal:002006	CDS	146286	147998	.	+	0	ID=KKHCGOPH_01007;eC_number=3.5.1.5;Name=ureC;gene=ureC;inference=ab initio prediction:Prodigal:002006,similar to AA sequence:UniProtKB:Q07397;locus_tag=KKHCGOPH_01007;product=Urease subunit alpha
GNANN_N_3_L_362955	Prodigal:002006	CDS	147995	148636	.	+	0	ID=KKHCGOPH_01008;Name=ureG_1;db_xref=COG:COG0378;gene=ureG_1;inference=ab initio prediction:Prodigal:002006,similar to AA sequence:UniProtKB:Q09066;locus_tag=KKHCGOPH_01008;product=Urease accessory protein UreG
GNANN_N_3_L_362955	Prodigal:002006	CDS	148642	149505	.	+	0	ID=KKHCGOPH_01009;Name=ureD_1;gene=ureD_1;inference=ab initio prediction:Prodigal:002006,protein motif:HAMAP:MF_01384;locus_tag=KKHCGOPH_01009;product=Urease accessory protein UreD
GNANN_N_3_L_362955	Prodigal:002006	CDS	149685	149915	.	+	0	ID=KKHCGOPH_01010;inference=ab initio prediction:Prodigal:002006;locus_tag=KKHCGOPH_01010;product=hypothetical protein
GNANN_N_3_L_362955	Prodigal:002006	CDS	150149	150337	.	+	0	ID=KKHCGOPH_01011;inference=ab initio prediction:Prodigal:002006;locus_tag=KKHCGOPH_01011;product=hypothetical protein
GNANN_N_3_L_362955	Prodigal:002006	CDS	150365	150589	.	+	0	ID=KKHCGOPH_01012;inference=ab initio prediction:Prodigal:002006;locus_tag=KKHCGOPH_01012;product=hypothetical protein
GNANN_N_3_L_362955	Prodigal:002006	CDS	151857	152039	.	+	0	ID=KKHCGOPH_01013;inference=ab initio prediction:Prodigal:002006;locus_tag=KKHCGOPH_01013;product=hypothetical protein
GNANN_N_3_L_362955	Prodigal:002006	CDS	152078	152248	.	-	0	ID=KKHCGOPH_01014;inference=ab initio prediction:Prodigal:002006;locus_tag=KKHCGOPH_01014;product=hypothetical protein
GNANN_N_3_L_362955	Aragorn:001002	tRNA	152656	152745	.	-	.	ID=KKHCGOPH_01015;inference=COORDINATES:profile:Aragorn:001002;locus_tag=KKHCGOPH_01015;product=tRNA-Ser(tga)
GNANN_N_3_L_362955	Prodigal:002006	CDS	152864	155038	.	-	0	ID=KKHCGOPH_01016;eC_number=2.4.1.-;Name=mdoH_1;db_xref=COG:COG2943;gene=mdoH_1;inference=ab initio prediction:Prodigal:002006,similar to AA sequence:UniProtKB:P62517;locus_tag=KKHCGOPH_01016;product=Glucans biosynthesis glucosyltransferase H
GNANN_N_3_L_362955	Prodigal:002006	CDS	155152	156774	.	-	0	ID=KKHCGOPH_01017;Name=mdoG_1;db_xref=COG:COG3131;gene=mdoG_1;inference=ab initio prediction:Prodigal:002006,similar to AA sequence:UniProtKB:P33136;locus_tag=KKHCGOPH_01017;product=Glucans biosynthesis protein G
GNANN_N_3_L_362955	Prodigal:002006	CDS	157115	158272	.	+	0	ID=KKHCGOPH_01018;inference=ab initio prediction:Prodigal:002006;locus_tag=KKHCGOPH_01018;product=hypothetical protein
GNANN_N_3_L_362955	Prodigal:002006	CDS	158496	158720	.	-	0	ID=KKHCGOPH_01019;inference=ab initio prediction:Prodigal:002006;locus_tag=KKHCGOPH_01019;product=hypothetical protein
GNANN_N_3_L_362955	Prodigal:002006	CDS	159215	160237	.	+	0	ID=KKHCGOPH_01020;inference=ab initio prediction:Prodigal:002006;locus_tag=KKHCGOPH_01020;product=hypothetical protein
GNANN_N_3_L_362955	Prodigal:002006	CDS	160251	160475	.	-	0	ID=KKHCGOPH_01021;inference=ab initio prediction:Prodigal:002006;locus_tag=KKHCGOPH_01021;product=hypothetical protein
GNANN_N_3_L_362955	Prodigal:002006	CDS	160889	161920	.	+	0	ID=KKHCGOPH_01022;eC_number=1.1.-.-;Name=yajO_2;db_xref=COG:COG0667;gene=yajO_2;inference=ab initio prediction:Prodigal:002006,similar to AA sequence:UniProtKB:P77735;locus_tag=KKHCGOPH_01022;product=1-deoxyxylulose-5-phosphate synthase YajO
GNANN_N_3_L_362955	Prodigal:002006	CDS	161955	162818	.	+	0	ID=KKHCGOPH_01023;eC_number=3.3.2.10;Name=ephA;gene=ephA;inference=ab initio prediction:Prodigal:002006,similar to AA sequence:UniProtKB:I6YGS0;locus_tag=KKHCGOPH_01023;product=Epoxide hydrolase A
GNANN_N_3_L_362955	Prodigal:002006	CDS	162835	164334	.	-	0	ID=KKHCGOPH_01024;eC_number=1.1.1.49;Name=zwf_1;db_xref=COG:COG0364;gene=zwf_1;inference=ab initio prediction:Prodigal:002006,similar to AA sequence:UniProtKB:P54547;locus_tag=KKHCGOPH_01024;product=Glucose-6-phosphate 1-dehydrogenase
GNANN_N_3_L_362955	Prodigal:002006	CDS	164412	166070	.	-	0	ID=KKHCGOPH_01025;Name=oprM;db_xref=COG:COG1538;gene=oprM;inference=ab initio prediction:Prodigal:002006,similar to AA sequence:UniProtKB:Q51487;locus_tag=KKHCGOPH_01025;product=Outer membrane protein OprM
GNANN_N_3_L_362955	Prodigal:002006	CDS	166070	169393	.	-	0	ID=KKHCGOPH_01026;Name=mdtB_1;db_xref=COG:COG0841;gene=mdtB_1;inference=ab initio prediction:Prodigal:002006,similar to AA sequence:UniProtKB:P76398;locus_tag=KKHCGOPH_01026;product=Multidrug resistance protein MdtB
GNANN_N_3_L_362955	Prodigal:002006	CDS	169650	172790	.	-	0	ID=KKHCGOPH_01027;Name=mdtB_2;gene=mdtB_2;inference=ab initio prediction:Prodigal:002006,similar to AA sequence:UniProtKB:B6HYS0;locus_tag=KKHCGOPH_01027;product=Multidrug resistance protein MdtB
GNANN_N_3_L_362955	Prodigal:002006	CDS	173068	174483	.	-	0	ID=KKHCGOPH_01028;Name=mdtA_2;gene=mdtA_2;inference=ab initio prediction:Prodigal:002006,protein motif:HAMAP:MF_01422;locus_tag=KKHCGOPH_01028;product=Multidrug resistance protein MdtA
GNANN_N_3_L_362955	Prodigal:002006	CDS	174674	174847	.	-	0	ID=KKHCGOPH_01029;inference=ab initio prediction:Prodigal:002006;locus_tag=KKHCGOPH_01029;product=hypothetical protein
GNANN_N_3_L_362955	Prodigal:002006	CDS	175349	176509	.	+	0	ID=KKHCGOPH_01030;eC_number=2.6.1.88;Name=ybdL;db_xref=COG:COG0436;gene=ybdL;inference=ab initio prediction:Prodigal:002006,similar to AA sequence:UniProtKB:P77806;locus_tag=KKHCGOPH_01030;product=Methionine aminotransferase
GNANN_N_3_L_362955	Prodigal:002006	CDS	177402	177866	.	+	0	ID=KKHCGOPH_01031;inference=ab initio prediction:Prodigal:002006;locus_tag=KKHCGOPH_01031;product=hypothetical protein
GNANN_N_3_L_362955	Prodigal:002006	CDS	177904	179106	.	+	0	ID=KKHCGOPH_01032;Name=yejE;db_xref=COG:COG4239;gene=yejE;inference=ab initio prediction:Prodigal:002006,similar to AA sequence:UniProtKB:P33915;locus_tag=KKHCGOPH_01032;product=Inner membrane ABC transporter permease protein YejE
GNANN_N_3_L_362955	Prodigal:002006	CDS	179277	181574	.	-	0	ID=KKHCGOPH_01033;eC_number=3.2.1.-;inference=ab initio prediction:Prodigal:002006,similar to AA sequence:UniProtKB:T2KMH0;locus_tag=KKHCGOPH_01033;product=Beta-xylosidase
GNANN_N_3_L_362955	Prodigal:002006	CDS	181659	182819	.	-	0	ID=KKHCGOPH_01034;inference=ab initio prediction:Prodigal:002006;locus_tag=KKHCGOPH_01034;product=hypothetical protein
GNANN_N_3_L_362955	Prodigal:002006	CDS	182923	183900	.	-	0	ID=KKHCGOPH_01035;Name=xerD_1;gene=xerD_1;inference=ab initio prediction:Prodigal:002006,similar to AA sequence:UniProtKB:Q2YR40;locus_tag=KKHCGOPH_01035;product=Tyrosine recombinase XerD
GNANN_N_3_L_362955	Prodigal:002006	CDS	183897	184049	.	-	0	ID=KKHCGOPH_01036;inference=ab initio prediction:Prodigal:002006;locus_tag=KKHCGOPH_01036;product=hypothetical protein
GNANN_N_3_L_362955	Prodigal:002006	CDS	184193	184972	.	-	0	ID=KKHCGOPH_01037;eC_number=3.1.2.6;Name=gloB_1;db_xref=COG:COG0491;gene=gloB_1;inference=ab initio prediction:Prodigal:002006,similar to AA sequence:UniProtKB:P0AC84;locus_tag=KKHCGOPH_01037;product=Hydroxyacylglutathione hydrolase GloB
GNANN_N_3_L_362955	Prodigal:002006	CDS	185203	185955	.	+	0	ID=KKHCGOPH_01038;inference=ab initio prediction:Prodigal:002006;locus_tag=KKHCGOPH_01038;product=hypothetical protein
GNANN_N_3_L_362955	Prodigal:002006	CDS	185965	186672	.	+	0	ID=KKHCGOPH_01039;inference=ab initio prediction:Prodigal:002006,similar to AA sequence:UniProtKB:P0AEY1;locus_tag=KKHCGOPH_01039;note=UPF0056 inner membrane protein MarC;product=hypothetical protein
GNANN_N_3_L_362955	Prodigal:002006	CDS	186819	187616	.	+	0	ID=KKHCGOPH_01040;eC_number=1.17.1.8;Name=dapB;db_xref=COG:COG0289;gene=dapB;inference=ab initio prediction:Prodigal:002006,similar to AA sequence:UniProtKB:Q6G2G3;locus_tag=KKHCGOPH_01040;product=4-hydroxy-tetrahydrodipicolinate reductase
GNANN_N_3_L_362955	Prodigal:002006	CDS	187764	188402	.	+	0	ID=KKHCGOPH_01041;eC_number=5.4.2.11;Name=gpmA_2;gene=gpmA_2;inference=ab initio prediction:Prodigal:002006,similar to AA sequence:UniProtKB:B4RIY7;locus_tag=KKHCGOPH_01041;product=2%2C3-bisphosphoglycerate-dependent phosphoglycerate mutase
GNANN_N_3_L_362955	Prodigal:002006	CDS	188518	189528	.	-	0	ID=KKHCGOPH_01042;eC_number=6.6.1.1;Name=bchI;db_xref=COG:COG1239;gene=bchI;inference=ab initio prediction:Prodigal:002006,similar to AA sequence:UniProtKB:P26239;locus_tag=KKHCGOPH_01042;product=Magnesium-chelatase 38 kDa subunit
GNANN_N_3_L_362955	Prodigal:002006	CDS	189663	189992	.	-	0	ID=KKHCGOPH_01043;inference=ab initio prediction:Prodigal:002006;locus_tag=KKHCGOPH_01043;product=hypothetical protein
GNANN_N_3_L_362955	Prodigal:002006	CDS	190008	190475	.	-	0	ID=KKHCGOPH_01044;Name=ptsN_1;db_xref=COG:COG1762;gene=ptsN_1;inference=ab initio prediction:Prodigal:002006,similar to AA sequence:UniProtKB:P69829;locus_tag=KKHCGOPH_01044;product=Nitrogen regulatory protein
GNANN_N_3_L_362955	Prodigal:002006	CDS	190593	191192	.	-	0	ID=KKHCGOPH_01045;Name=yvyD;db_xref=COG:COG1544;gene=yvyD;inference=ab initio prediction:Prodigal:002006,similar to AA sequence:UniProtKB:P28368;locus_tag=KKHCGOPH_01045;product=Ribosome hibernation promotion factor
GNANN_N_3_L_362955	Prodigal:002006	CDS	191473	193014	.	-	0	ID=KKHCGOPH_01046;Name=rpoN2;db_xref=COG:COG1508;gene=rpoN2;inference=ab initio prediction:Prodigal:002006,similar to AA sequence:UniProtKB:P30333;locus_tag=KKHCGOPH_01046;product=RNA polymerase sigma-54 factor 2
GNANN_N_3_L_362955	Prodigal:002006	CDS	193404	193691	.	-	0	ID=KKHCGOPH_01047;inference=ab initio prediction:Prodigal:002006;locus_tag=KKHCGOPH_01047;product=hypothetical protein
GNANN_N_3_L_362955	Prodigal:002006	CDS	193810	194676	.	-	0	ID=KKHCGOPH_01048;eC_number=3.6.3.-;Name=lptB_2;db_xref=COG:COG1137;gene=lptB_2;inference=ab initio prediction:Prodigal:002006,similar to AA sequence:UniProtKB:P45073;locus_tag=KKHCGOPH_01048;product=Lipopolysaccharide export system ATP-binding protein LptB
GNANN_N_3_L_362955	Prodigal:002006	CDS	194694	195431	.	-	0	ID=KKHCGOPH_01049;Name=lptA;gene=lptA;inference=ab initio prediction:Prodigal:002006,protein motif:HAMAP:MF_01914;locus_tag=KKHCGOPH_01049;product=Lipopolysaccharide export system protein LptA
GNANN_N_3_L_362955	Prodigal:002006	CDS	195428	196168	.	-	0	ID=KKHCGOPH_01050;inference=ab initio prediction:Prodigal:002006;locus_tag=KKHCGOPH_01050;product=hypothetical protein
GNANN_N_3_L_362955	Prodigal:002006	CDS	196399	197025	.	-	0	ID=KKHCGOPH_01051;eC_number=3.1.13.5;Name=rnd_1;gene=rnd_1;inference=ab initio prediction:Prodigal:002006,protein motif:HAMAP:MF_01899;locus_tag=KKHCGOPH_01051;product=Ribonuclease D
GNANN_N_3_L_362955	Prodigal:002006	CDS	197108	197482	.	-	0	ID=KKHCGOPH_01052;inference=ab initio prediction:Prodigal:002006;locus_tag=KKHCGOPH_01052;product=hypothetical protein
GNANN_N_3_L_362955	Prodigal:002006	CDS	197751	198107	.	+	0	ID=KKHCGOPH_01053;inference=ab initio prediction:Prodigal:002006;locus_tag=KKHCGOPH_01053;product=hypothetical protein
GNANN_N_3_L_362955	Prodigal:002006	CDS	198165	199685	.	-	0	ID=KKHCGOPH_01054;inference=ab initio prediction:Prodigal:002006;locus_tag=KKHCGOPH_01054;product=hypothetical protein
GNANN_N_3_L_362955	Prodigal:002006	CDS	199984	201297	.	+	0	ID=KKHCGOPH_01055;inference=ab initio prediction:Prodigal:002006,similar to AA sequence:UniProtKB:P9WJX1;locus_tag=KKHCGOPH_01055;product=putative MFS-type transporter
GNANN_N_3_L_362955	Prodigal:002006	CDS	201388	201819	.	-	0	ID=KKHCGOPH_01056;inference=ab initio prediction:Prodigal:002006;locus_tag=KKHCGOPH_01056;product=hypothetical protein
GNANN_N_3_L_362955	Prodigal:002006	CDS	201864	202427	.	+	0	ID=KKHCGOPH_01057;inference=ab initio prediction:Prodigal:002006;locus_tag=KKHCGOPH_01057;product=hypothetical protein
GNANN_N_3_L_362955	Prodigal:002006	CDS	202526	203992	.	+	0	ID=KKHCGOPH_01058;inference=ab initio prediction:Prodigal:002006;locus_tag=KKHCGOPH_01058;product=hypothetical protein
GNANN_N_3_L_362955	Prodigal:002006	CDS	204052	204477	.	-	0	ID=KKHCGOPH_01059;Name=ohrB;db_xref=COG:COG1764;gene=ohrB;inference=ab initio prediction:Prodigal:002006,similar to AA sequence:UniProtKB:P80242;locus_tag=KKHCGOPH_01059;product=Organic hydroperoxide resistance protein OhrB
GNANN_N_3_L_362955	Prodigal:002006	CDS	204600	205862	.	-	0	ID=KKHCGOPH_01060;Name=yhjE_1;gene=yhjE_1;inference=ab initio prediction:Prodigal:002006,similar to AA sequence:UniProtKB:P37643;locus_tag=KKHCGOPH_01060;product=Inner membrane metabolite transport protein YhjE
GNANN_N_3_L_362955	Prodigal:002006	CDS	206174	206491	.	+	0	ID=KKHCGOPH_01061;inference=ab initio prediction:Prodigal:002006;locus_tag=KKHCGOPH_01061;product=hypothetical protein
GNANN_N_3_L_362955	Prodigal:002006	CDS	206820	207524	.	+	0	ID=KKHCGOPH_01062;eC_number=4.2.1.1;Name=cynT_2;db_xref=COG:COG0288;gene=cynT_2;inference=ab initio prediction:Prodigal:002006,similar to AA sequence:UniProtKB:P0ABE9;locus_tag=KKHCGOPH_01062;product=Carbonic anhydrase 1
GNANN_N_3_L_362955	Prodigal:002006	CDS	207536	209098	.	+	0	ID=KKHCGOPH_01063;inference=ab initio prediction:Prodigal:002006;locus_tag=KKHCGOPH_01063;product=hypothetical protein
GNANN_N_3_L_362955	Prodigal:002006	CDS	209202	210602	.	-	0	ID=KKHCGOPH_01064;Name=hflX;db_xref=COG:COG2262;gene=hflX;inference=ab initio prediction:Prodigal:002006,similar to AA sequence:UniProtKB:P25519;locus_tag=KKHCGOPH_01064;product=GTPase HflX
GNANN_N_3_L_362955	Prodigal:002006	CDS	210877	211131	.	-	0	ID=KKHCGOPH_01065;Name=hfq;db_xref=COG:COG1923;gene=hfq;inference=ab initio prediction:Prodigal:002006,similar to AA sequence:UniProtKB:Q9A7H8;locus_tag=KKHCGOPH_01065;product=RNA-binding protein Hfq
GNANN_N_3_L_362955	Prodigal:002006	CDS	211319	212689	.	-	0	ID=KKHCGOPH_01066;Name=glnG;db_xref=COG:COG2204;gene=glnG;inference=ab initio prediction:Prodigal:002006,similar to AA sequence:UniProtKB:P41789;locus_tag=KKHCGOPH_01066;product=DNA-binding transcriptional regulator NtrC
GNANN_N_3_L_362955	Prodigal:002006	CDS	212686	215058	.	-	0	ID=KKHCGOPH_01067;eC_number=2.7.-.-;Name=sasA_2;gene=sasA_2;inference=ab initio prediction:Prodigal:002006,protein motif:HAMAP:MF_01837;locus_tag=KKHCGOPH_01067;product=Adaptive-response sensory-kinase SasA
GNANN_N_3_L_362955	Prodigal:002006	CDS	215177	216814	.	-	0	ID=KKHCGOPH_01068;Name=uvrB_1;gene=uvrB_1;inference=ab initio prediction:Prodigal:002006,protein motif:HAMAP:MF_00204;locus_tag=KKHCGOPH_01068;product=UvrABC system protein B
GNANN_N_3_L_362955	Prodigal:002006	CDS	216870	217478	.	-	0	ID=KKHCGOPH_01069;inference=ab initio prediction:Prodigal:002006;locus_tag=KKHCGOPH_01069;product=hypothetical protein
GNANN_N_3_L_362955	Prodigal:002006	CDS	217656	219767	.	-	0	ID=KKHCGOPH_01070;eC_number=1.8.1.8;Name=dsbD_1;gene=dsbD_1;inference=ab initio prediction:Prodigal:002006,protein motif:HAMAP:MF_00399;locus_tag=KKHCGOPH_01070;product=Thiol:disulfide interchange protein DsbD
GNANN_N_3_L_362955	Prodigal:002006	CDS	219933	220241	.	+	0	ID=KKHCGOPH_01071;inference=ab initio prediction:Prodigal:002006;locus_tag=KKHCGOPH_01071;product=hypothetical protein
GNANN_N_3_L_362955	Prodigal:002006	CDS	220299	222140	.	-	0	ID=KKHCGOPH_01072;eC_number=3.2.1.28;db_xref=COG:COG3387;inference=ab initio prediction:Prodigal:002006,similar to AA sequence:UniProtKB:A0R0W9;locus_tag=KKHCGOPH_01072;product=Trehalase
GNANN_N_3_L_362955	Prodigal:002006	CDS	222225	222464	.	-	0	ID=KKHCGOPH_01073;inference=ab initio prediction:Prodigal:002006;locus_tag=KKHCGOPH_01073;product=hypothetical protein
GNANN_N_3_L_362955	Prodigal:002006	CDS	222537	223697	.	-	0	ID=KKHCGOPH_01074;eC_number=3.5.1.-;Name=agaAII;db_xref=COG:COG1820;gene=agaAII;inference=ab initio prediction:Prodigal:002006,similar to AA sequence:UniProtKB:A0KYQ5;locus_tag=KKHCGOPH_01074;product=N-acetylgalactosamine-6-phosphate deacetylase
GNANN_N_3_L_362955	Prodigal:002006	CDS	223694	224704	.	-	0	ID=KKHCGOPH_01075;eC_number=2.6.1.16;Name=glmS;db_xref=COG:COG0449;gene=glmS;inference=ab initio prediction:Prodigal:002006,similar to AA sequence:UniProtKB:P17169;locus_tag=KKHCGOPH_01075;product=Glutamine--fructose-6-phosphate aminotransferase [isomerizing]
GNANN_N_3_L_362955	Prodigal:002006	CDS	224701	225588	.	-	0	ID=KKHCGOPH_01076;eC_number=4.2.1.126;Name=murQ;db_xref=COG:COG2103;gene=murQ;inference=ab initio prediction:Prodigal:002006,similar to AA sequence:UniProtKB:P44862;locus_tag=KKHCGOPH_01076;product=N-acetylmuramic acid 6-phosphate etherase
GNANN_N_3_L_362955	Prodigal:002006	CDS	225761	226567	.	+	0	ID=KKHCGOPH_01077;inference=ab initio prediction:Prodigal:002006;locus_tag=KKHCGOPH_01077;product=hypothetical protein
GNANN_N_3_L_362955	Prodigal:002006	CDS	226745	227800	.	+	0	ID=KKHCGOPH_01078;eC_number=3.5.1.1;Name=ansA;db_xref=COG:COG0252;gene=ansA;inference=ab initio prediction:Prodigal:002006,similar to AA sequence:UniProtKB:Q9ZLB9;locus_tag=KKHCGOPH_01078;product=putative L-asparaginase
GNANN_N_3_L_362955	Prodigal:002006	CDS	227835	228449	.	+	0	ID=KKHCGOPH_01079;inference=ab initio prediction:Prodigal:002006;locus_tag=KKHCGOPH_01079;product=hypothetical protein
GNANN_N_3_L_362955	Prodigal:002006	CDS	228669	230246	.	-	0	ID=KKHCGOPH_01080;eC_number=2.7.8.-;Name=clsB;gene=clsB;inference=ab initio prediction:Prodigal:002006,protein motif:HAMAP:MF_01917;locus_tag=KKHCGOPH_01080;product=Cardiolipin synthase B
GNANN_N_3_L_362955	Prodigal:002006	CDS	230243	230953	.	-	0	ID=KKHCGOPH_01081;inference=ab initio prediction:Prodigal:002006;locus_tag=KKHCGOPH_01081;product=hypothetical protein
GNANN_N_3_L_362955	Prodigal:002006	CDS	231030	231443	.	-	0	ID=KKHCGOPH_01082;inference=ab initio prediction:Prodigal:002006;locus_tag=KKHCGOPH_01082;product=hypothetical protein
GNANN_N_3_L_362955	Prodigal:002006	CDS	231694	232419	.	-	0	ID=KKHCGOPH_01083;inference=ab initio prediction:Prodigal:002006;locus_tag=KKHCGOPH_01083;product=hypothetical protein
GNANN_N_3_L_362955	Prodigal:002006	CDS	232430	232831	.	-	0	ID=KKHCGOPH_01084;Name=cyoD;db_xref=COG:COG3125;gene=cyoD;inference=ab initio prediction:Prodigal:002006,similar to AA sequence:UniProtKB:P0ABJ6;locus_tag=KKHCGOPH_01084;product=Cytochrome bo(3) ubiquinol oxidase subunit 4
GNANN_N_3_L_362955	Prodigal:002006	CDS	232828	233475	.	-	0	ID=KKHCGOPH_01085;Name=cyoC_1;db_xref=COG:COG1845;gene=cyoC_1;inference=ab initio prediction:Prodigal:002006,similar to AA sequence:UniProtKB:P0ABJ3;locus_tag=KKHCGOPH_01085;product=Cytochrome bo(3) ubiquinol oxidase subunit 3
GNANN_N_3_L_362955	Prodigal:002006	CDS	233481	235490	.	-	0	ID=KKHCGOPH_01086;eC_number=7.1.1.3;Name=cyoB_1;db_xref=COG:COG0843;gene=cyoB_1;inference=ab initio prediction:Prodigal:002006,similar to AA sequence:UniProtKB:P0ABI8;locus_tag=KKHCGOPH_01086;product=Cytochrome bo(3) ubiquinol oxidase subunit 1
GNANN_N_3_L_362955	Prodigal:002006	CDS	235527	236708	.	-	0	ID=KKHCGOPH_01087;inference=ab initio prediction:Prodigal:002006;locus_tag=KKHCGOPH_01087;product=hypothetical protein
GNANN_N_3_L_362955	Prodigal:002006	CDS	236815	238149	.	-	0	ID=KKHCGOPH_01088;Name=yhjE_2;gene=yhjE_2;inference=ab initio prediction:Prodigal:002006,similar to AA sequence:UniProtKB:P37643;locus_tag=KKHCGOPH_01088;product=Inner membrane metabolite transport protein YhjE
GNANN_N_3_L_362955	Prodigal:002006	CDS	238493	242302	.	-	0	ID=KKHCGOPH_01089;inference=ab initio prediction:Prodigal:002006;locus_tag=KKHCGOPH_01089;product=hypothetical protein
GNANN_N_3_L_362955	Prodigal:002006	CDS	243135	246188	.	-	0	ID=KKHCGOPH_01090;Name=acrF;db_xref=COG:COG0841;gene=acrF;inference=ab initio prediction:Prodigal:002006,similar to AA sequence:UniProtKB:P24181;locus_tag=KKHCGOPH_01090;product=Multidrug export protein AcrF
GNANN_N_3_L_362955	Prodigal:002006	CDS	246211	247494	.	-	0	ID=KKHCGOPH_01091;Name=bepF_2;gene=bepF_2;inference=ab initio prediction:Prodigal:002006,similar to AA sequence:UniProtKB:Q8FWV8;locus_tag=KKHCGOPH_01091;product=Efflux pump periplasmic linker BepF
GNANN_N_3_L_362955	Prodigal:002006	CDS	247491	248618	.	-	0	ID=KKHCGOPH_01092;Name=mdtA_3;gene=mdtA_3;inference=ab initio prediction:Prodigal:002006,protein motif:HAMAP:MF_01422;locus_tag=KKHCGOPH_01092;product=Multidrug resistance protein MdtA
GNANN_N_3_L_362955	Prodigal:002006	CDS	248752	249330	.	+	0	ID=KKHCGOPH_01093;inference=ab initio prediction:Prodigal:002006;locus_tag=KKHCGOPH_01093;product=hypothetical protein
GNANN_N_3_L_362955	Prodigal:002006	CDS	249507	249725	.	+	0	ID=KKHCGOPH_01094;inference=ab initio prediction:Prodigal:002006;locus_tag=KKHCGOPH_01094;product=hypothetical protein
GNANN_N_3_L_362955	Prodigal:002006	CDS	249848	250078	.	-	0	ID=KKHCGOPH_01095;inference=ab initio prediction:Prodigal:002006;locus_tag=KKHCGOPH_01095;product=hypothetical protein
GNANN_N_3_L_362955	Prodigal:002006	CDS	250252	251112	.	-	0	ID=KKHCGOPH_01096;Name=glnQ;gene=glnQ;inference=ab initio prediction:Prodigal:002006,similar to AA sequence:UniProtKB:P27675;locus_tag=KKHCGOPH_01096;product=Glutamine transport ATP-binding protein GlnQ
GNANN_N_3_L_362955	Prodigal:002006	CDS	251127	251819	.	-	0	ID=KKHCGOPH_01097;Name=gltK;db_xref=COG:COG0765;gene=gltK;inference=ab initio prediction:Prodigal:002006,similar to AA sequence:UniProtKB:P0AER5;locus_tag=KKHCGOPH_01097;product=Glutamate/aspartate import permease protein GltK
GNANN_N_3_L_362955	Prodigal:002006	CDS	251820	252542	.	-	0	ID=KKHCGOPH_01098;Name=gltJ;db_xref=COG:COG0765;gene=gltJ;inference=ab initio prediction:Prodigal:002006,similar to AA sequence:UniProtKB:P0AER3;locus_tag=KKHCGOPH_01098;product=Glutamate/aspartate import permease protein GltJ
GNANN_N_3_L_362955	Prodigal:002006	CDS	252569	253480	.	-	0	ID=KKHCGOPH_01099;Name=gltI_1;db_xref=COG:COG0834;gene=gltI_1;inference=ab initio prediction:Prodigal:002006,similar to AA sequence:UniProtKB:P37902;locus_tag=KKHCGOPH_01099;product=Glutamate/aspartate import solute-binding protein
GNANN_N_3_L_362955	Prodigal:002006	CDS	253763	255418	.	-	0	ID=KKHCGOPH_01100;inference=ab initio prediction:Prodigal:002006;locus_tag=KKHCGOPH_01100;product=hypothetical protein
GNANN_N_3_L_362955	Prodigal:002006	CDS	255818	256498	.	-	0	ID=KKHCGOPH_01101;Name=rspR_1;db_xref=COG:COG1802;gene=rspR_1;inference=ab initio prediction:Prodigal:002006,similar to AA sequence:UniProtKB:P0ACM2;locus_tag=KKHCGOPH_01101;product=HTH-type transcriptional repressor RspR
GNANN_N_3_L_362955	Prodigal:002006	CDS	256664	258310	.	+	0	ID=KKHCGOPH_01102;eC_number=2.3.1.187;Name=madA;gene=madA;inference=ab initio prediction:Prodigal:002006,similar to AA sequence:UniProtKB:O06924;locus_tag=KKHCGOPH_01102;product=Acetyl-S-ACP:malonate ACP transferase
GNANN_N_3_L_362955	Prodigal:002006	CDS	258490	258798	.	+	0	ID=KKHCGOPH_01103;Name=mdcC;gene=mdcC;inference=ab initio prediction:Prodigal:002006,similar to AA sequence:UniProtKB:O06925;locus_tag=KKHCGOPH_01103;product=Malonate decarboxylase acyl carrier protein
GNANN_N_3_L_362955	Prodigal:002006	CDS	258800	259714	.	+	0	ID=KKHCGOPH_01104;eC_number=2.1.3.10;Name=madC;gene=madC;inference=ab initio prediction:Prodigal:002006,similar to AA sequence:UniProtKB:O06926;locus_tag=KKHCGOPH_01104;product=Malonyl-S-ACP:biotin-protein carboxyltransferase MADC
GNANN_N_3_L_362955	Prodigal:002006	CDS	259704	260432	.	+	0	ID=KKHCGOPH_01105;inference=ab initio prediction:Prodigal:002006;locus_tag=KKHCGOPH_01105;product=hypothetical protein
GNANN_N_3_L_362955	Prodigal:002006	CDS	260680	261444	.	+	0	ID=KKHCGOPH_01106;eC_number=2.7.7.66;Name=mdcG;gene=mdcG;inference=ab initio prediction:Prodigal:002006,protein motif:HAMAP:MF_00650;locus_tag=KKHCGOPH_01106;product=Phosphoribosyl-dephospho-CoA transferase
GNANN_N_3_L_362955	Prodigal:002006	CDS	261441	262295	.	+	0	ID=KKHCGOPH_01107;eC_number=2.4.2.52;Name=citG;db_xref=COG:COG1767;gene=citG;inference=ab initio prediction:Prodigal:002006,similar to AA sequence:UniProtKB:P77231;locus_tag=KKHCGOPH_01107;product=2-(5''-triphosphoribosyl)-3'-dephosphocoenzyme-A synthase
GNANN_N_3_L_362955	Prodigal:002006	CDS	262292	263212	.	+	0	ID=KKHCGOPH_01108;eC_number=2.3.1.39;Name=fabD_1;db_xref=COG:COG0331;gene=fabD_1;inference=ab initio prediction:Prodigal:002006,similar to AA sequence:UniProtKB:O85140;locus_tag=KKHCGOPH_01108;product=Malonyl CoA-acyl carrier protein transacylase
GNANN_N_3_L_362955	Prodigal:002006	CDS	263312	265852	.	-	0	ID=KKHCGOPH_01109;inference=ab initio prediction:Prodigal:002006;locus_tag=KKHCGOPH_01109;product=hypothetical protein
GNANN_N_3_L_362955	Prodigal:002006	CDS	265992	267290	.	-	0	ID=KKHCGOPH_01110;Name=ttuB;gene=ttuB;inference=ab initio prediction:Prodigal:002006,similar to AA sequence:UniProtKB:Q44470;locus_tag=KKHCGOPH_01110;product=Putative tartrate transporter
GNANN_N_3_L_362955	Prodigal:002006	CDS	267287	267775	.	-	0	ID=KKHCGOPH_01111;inference=ab initio prediction:Prodigal:002006;locus_tag=KKHCGOPH_01111;product=hypothetical protein
GNANN_N_3_L_362955	Prodigal:002006	CDS	268049	269509	.	-	0	ID=KKHCGOPH_01112;inference=ab initio prediction:Prodigal:002006;locus_tag=KKHCGOPH_01112;product=hypothetical protein
GNANN_N_3_L_362955	Prodigal:002006	CDS	270308	270847	.	+	0	ID=KKHCGOPH_01113;inference=ab initio prediction:Prodigal:002006;locus_tag=KKHCGOPH_01113;product=hypothetical protein
GNANN_N_3_L_362955	Prodigal:002006	CDS	271072	271614	.	+	0	ID=KKHCGOPH_01114;inference=ab initio prediction:Prodigal:002006;locus_tag=KKHCGOPH_01114;product=hypothetical protein
GNANN_N_3_L_362955	Prodigal:002006	CDS	271641	272114	.	+	0	ID=KKHCGOPH_01115;eC_number=2.3.1.189;Name=mshD_2;gene=mshD_2;inference=ab initio prediction:Prodigal:002006,protein motif:HAMAP:MF_01698;locus_tag=KKHCGOPH_01115;product=Mycothiol acetyltransferase
GNANN_N_3_L_362955	Prodigal:002006	CDS	272124	272891	.	-	0	ID=KKHCGOPH_01116;Name=rcsB;gene=rcsB;inference=ab initio prediction:Prodigal:002006,protein motif:HAMAP:MF_00981;locus_tag=KKHCGOPH_01116;product=Transcriptional regulatory protein RcsB
GNANN_N_3_L_362955	Prodigal:002006	CDS	272990	273487	.	-	0	ID=KKHCGOPH_01117;inference=ab initio prediction:Prodigal:002006;locus_tag=KKHCGOPH_01117;product=hypothetical protein
GNANN_N_3_L_362955	Prodigal:002006	CDS	273484	274431	.	-	0	ID=KKHCGOPH_01118;eC_number=4.2.99.-;Name=vgb_2;gene=vgb_2;inference=ab initio prediction:Prodigal:002006,protein motif:HAMAP:MF_01282;locus_tag=KKHCGOPH_01118;product=Virginiamycin B lyase
GNANN_N_3_L_362955	Prodigal:002006	CDS	274428	274967	.	-	0	ID=KKHCGOPH_01119;inference=ab initio prediction:Prodigal:002006;locus_tag=KKHCGOPH_01119;product=hypothetical protein
GNANN_N_3_L_362955	Prodigal:002006	CDS	274971	275960	.	-	0	ID=KKHCGOPH_01120;inference=ab initio prediction:Prodigal:002006;locus_tag=KKHCGOPH_01120;product=hypothetical protein
GNANN_N_3_L_362955	Prodigal:002006	CDS	275957	276583	.	-	0	ID=KKHCGOPH_01121;inference=ab initio prediction:Prodigal:002006;locus_tag=KKHCGOPH_01121;product=hypothetical protein
GNANN_N_3_L_362955	Prodigal:002006	CDS	276855	277922	.	-	0	ID=KKHCGOPH_01122;inference=ab initio prediction:Prodigal:002006;locus_tag=KKHCGOPH_01122;product=hypothetical protein
GNANN_N_3_L_362955	Prodigal:002006	CDS	277923	278948	.	-	0	ID=KKHCGOPH_01123;inference=ab initio prediction:Prodigal:002006;locus_tag=KKHCGOPH_01123;product=hypothetical protein
GNANN_N_3_L_362955	Prodigal:002006	CDS	279098	279955	.	-	0	ID=KKHCGOPH_01124;inference=ab initio prediction:Prodigal:002006;locus_tag=KKHCGOPH_01124;product=hypothetical protein
GNANN_N_3_L_362955	Prodigal:002006	CDS	279952	280983	.	-	0	ID=KKHCGOPH_01125;inference=ab initio prediction:Prodigal:002006;locus_tag=KKHCGOPH_01125;product=hypothetical protein
GNANN_N_3_L_362955	Prodigal:002006	CDS	281183	281476	.	-	0	ID=KKHCGOPH_01126;eC_number=1.1.2.7;Name=moxI;gene=moxI;inference=ab initio prediction:Prodigal:002006,similar to AA sequence:UniProtKB:P14775;locus_tag=KKHCGOPH_01126;product=Methanol dehydrogenase [cytochrome c] subunit 2
GNANN_N_3_L_362955	Prodigal:002006	CDS	281568	282164	.	-	0	ID=KKHCGOPH_01127;Name=moxG;gene=moxG;inference=ab initio prediction:Prodigal:002006,similar to AA sequence:UniProtKB:P14774;locus_tag=KKHCGOPH_01127;product=Cytochrome c-L
GNANN_N_3_L_362955	Prodigal:002006	CDS	282312	283190	.	-	0	ID=KKHCGOPH_01128;inference=ab initio prediction:Prodigal:002006;locus_tag=KKHCGOPH_01128;product=hypothetical protein
GNANN_N_3_L_362955	Prodigal:002006	CDS	283401	285281	.	-	0	ID=KKHCGOPH_01129;eC_number=1.1.2.7;Name=moxF_1;db_xref=COG:COG4993;gene=moxF_1;inference=ab initio prediction:Prodigal:002006,similar to AA sequence:UniProtKB:P16027;locus_tag=KKHCGOPH_01129;product=Methanol dehydrogenase [cytochrome c] subunit 1
GNANN_N_3_L_362955	Prodigal:002006	CDS	285666	286526	.	+	0	ID=KKHCGOPH_01130;inference=ab initio prediction:Prodigal:002006;locus_tag=KKHCGOPH_01130;product=hypothetical protein
GNANN_N_3_L_362955	Prodigal:002006	CDS	286530	287312	.	-	0	ID=KKHCGOPH_01131;eC_number=4.3.2.10;Name=hisF;db_xref=COG:COG0107;gene=hisF;inference=ab initio prediction:Prodigal:002006,similar to AA sequence:UniProtKB:P9WMM3;locus_tag=KKHCGOPH_01131;product=Imidazole glycerol phosphate synthase subunit HisF
GNANN_N_3_L_362955	Prodigal:002006	CDS	287318	287800	.	-	0	ID=KKHCGOPH_01132;inference=ab initio prediction:Prodigal:002006;locus_tag=KKHCGOPH_01132;product=hypothetical protein
GNANN_N_3_L_362955	Prodigal:002006	CDS	287824	288570	.	-	0	ID=KKHCGOPH_01133;eC_number=5.3.1.16;Name=hisA;db_xref=COG:COG0106;gene=hisA;inference=ab initio prediction:Prodigal:002006,similar to AA sequence:UniProtKB:A1R562;locus_tag=KKHCGOPH_01133;product=1-(5-phosphoribosyl)-5-[(5-phosphoribosylamino)methylideneamino] imidazole-4-carboxamide isomerase
GNANN_N_3_L_362955	Prodigal:002006	CDS	288700	289362	.	-	0	ID=KKHCGOPH_01134;eC_number=4.3.2.10;Name=hisH;db_xref=COG:COG0118;gene=hisH;inference=ab initio prediction:Prodigal:002006,similar to AA sequence:UniProtKB:Q9KSX0;locus_tag=KKHCGOPH_01134;product=Imidazole glycerol phosphate synthase subunit HisH
GNANN_N_3_L_362955	Prodigal:002006	CDS	289359	289841	.	-	0	ID=KKHCGOPH_01135;inference=ab initio prediction:Prodigal:002006;locus_tag=KKHCGOPH_01135;product=hypothetical protein
GNANN_N_3_L_362955	Prodigal:002006	CDS	289854	290441	.	-	0	ID=KKHCGOPH_01136;eC_number=4.2.1.19;Name=hisB;db_xref=COG:COG0131;gene=hisB;inference=ab initio prediction:Prodigal:002006,similar to AA sequence:UniProtKB:A0QX83;locus_tag=KKHCGOPH_01136;product=Imidazoleglycerol-phosphate dehydratase
GNANN_N_3_L_362955	Prodigal:002006	CDS	290614	291519	.	+	0	ID=KKHCGOPH_01137;eC_number=3.1.4.53;Name=cpdA_1;gene=cpdA_1;inference=ab initio prediction:Prodigal:002006,protein motif:HAMAP:MF_00905;locus_tag=KKHCGOPH_01137;product=3'%2C5'-cyclic adenosine monophosphate phosphodiesterase CpdA
GNANN_N_3_L_362955	Prodigal:002006	CDS	291543	291806	.	+	0	ID=KKHCGOPH_01138;inference=ab initio prediction:Prodigal:002006;locus_tag=KKHCGOPH_01138;product=hypothetical protein
GNANN_N_3_L_362955	Prodigal:002006	CDS	292029	292352	.	+	0	ID=KKHCGOPH_01139;eC_number=3.6.1.31;Name=hisE;db_xref=COG:COG0140;gene=hisE;inference=ab initio prediction:Prodigal:002006,similar to AA sequence:UniProtKB:Q81G00;locus_tag=KKHCGOPH_01139;product=Phosphoribosyl-ATP pyrophosphatase
GNANN_N_3_L_362955	Prodigal:002006	CDS	292349	293362	.	+	0	ID=KKHCGOPH_01140;eC_number=2.7.1.33;Name=coaA;gene=coaA;inference=ab initio prediction:Prodigal:002006,similar to AA sequence:UniProtKB:B5XYG3;locus_tag=KKHCGOPH_01140;product=Pantothenate kinase
GNANN_N_3_L_362955	Prodigal:002006	CDS	293449	294138	.	+	0	ID=KKHCGOPH_01141;inference=ab initio prediction:Prodigal:002006;locus_tag=KKHCGOPH_01141;product=hypothetical protein
GNANN_N_3_L_362955	Prodigal:002006	CDS	294366	295175	.	-	0	ID=KKHCGOPH_01142;db_xref=COG:COG2199;inference=ab initio prediction:Prodigal:002006,similar to AA sequence:UniProtKB:Q9ABX9;locus_tag=KKHCGOPH_01142;product=putative signaling protein
GNANN_N_3_L_362955	Prodigal:002006	CDS	296101	296379	.	-	0	ID=KKHCGOPH_01143;inference=ab initio prediction:Prodigal:002006;locus_tag=KKHCGOPH_01143;product=hypothetical protein
GNANN_N_3_L_362955	Prodigal:002006	CDS	296406	296660	.	-	0	ID=KKHCGOPH_01144;inference=ab initio prediction:Prodigal:002006;locus_tag=KKHCGOPH_01144;product=hypothetical protein
GNANN_N_3_L_362955	Prodigal:002006	CDS	297354	299822	.	-	0	ID=KKHCGOPH_01145;inference=ab initio prediction:Prodigal:002006;locus_tag=KKHCGOPH_01145;product=hypothetical protein
GNANN_N_3_L_362955	Prodigal:002006	CDS	300044	301120	.	+	0	ID=KKHCGOPH_01146;inference=ab initio prediction:Prodigal:002006;locus_tag=KKHCGOPH_01146;product=hypothetical protein
GNANN_N_3_L_362955	Prodigal:002006	CDS	301254	301901	.	+	0	ID=KKHCGOPH_01147;inference=ab initio prediction:Prodigal:002006;locus_tag=KKHCGOPH_01147;product=hypothetical protein
GNANN_N_3_L_362955	Prodigal:002006	CDS	301901	302137	.	+	0	ID=KKHCGOPH_01148;inference=ab initio prediction:Prodigal:002006;locus_tag=KKHCGOPH_01148;product=hypothetical protein
GNANN_N_3_L_362955	Prodigal:002006	CDS	302246	304393	.	+	0	ID=KKHCGOPH_01149;eC_number=3.6.4.13;Name=deaD_1;gene=deaD_1;inference=ab initio prediction:Prodigal:002006,protein motif:HAMAP:MF_00964;locus_tag=KKHCGOPH_01149;product=ATP-dependent RNA helicase DeaD
GNANN_N_3_L_362955	Prodigal:002006	CDS	305797	306015	.	+	0	ID=KKHCGOPH_01150;inference=ab initio prediction:Prodigal:002006;locus_tag=KKHCGOPH_01150;product=hypothetical protein
GNANN_N_3_L_362955	Prodigal:002006	CDS	306484	307473	.	-	0	ID=KKHCGOPH_01151;Name=hoxN;gene=hoxN;inference=ab initio prediction:Prodigal:002006,similar to AA sequence:UniProtKB:P23516;locus_tag=KKHCGOPH_01151;product=High-affinity nickel transport protein
GNANN_N_3_L_362955	Prodigal:002006	CDS	307613	307936	.	-	0	ID=KKHCGOPH_01152;inference=ab initio prediction:Prodigal:002006;locus_tag=KKHCGOPH_01152;product=hypothetical protein
GNANN_N_3_L_362955	Prodigal:002006	CDS	307944	308567	.	-	0	ID=KKHCGOPH_01153;eC_number=4.2.1.84;inference=ab initio prediction:Prodigal:002006,similar to AA sequence:UniProtKB:Q7SID2;locus_tag=KKHCGOPH_01153;product=Cobalt-containing nitrile hydratase subunit alpha
GNANN_N_3_L_362955	Prodigal:002006	CDS	308579	309313	.	-	0	ID=KKHCGOPH_01154;eC_number=4.2.1.84;Name=nthB;gene=nthB;inference=ab initio prediction:Prodigal:002006,similar to AA sequence:UniProtKB:Q53117;locus_tag=KKHCGOPH_01154;product=Nitrile hydratase subunit beta
GNANN_N_3_L_362955	Prodigal:002006	CDS	309326	309835	.	-	0	ID=KKHCGOPH_01155;inference=ab initio prediction:Prodigal:002006;locus_tag=KKHCGOPH_01155;product=hypothetical protein
GNANN_N_3_L_362955	Prodigal:002006	CDS	309870	310880	.	-	0	ID=KKHCGOPH_01156;Name=yciC_2;db_xref=COG:COG0523;gene=yciC_2;inference=ab initio prediction:Prodigal:002006,similar to AA sequence:UniProtKB:P94400;locus_tag=KKHCGOPH_01156;product=Putative metal chaperone YciC
GNANN_N_3_L_362955	Prodigal:002006	CDS	311015	312064	.	-	0	ID=KKHCGOPH_01157;Name=rhaR_1;gene=rhaR_1;inference=ab initio prediction:Prodigal:002006,protein motif:HAMAP:MF_01533;locus_tag=KKHCGOPH_01157;product=HTH-type transcriptional activator RhaR
GNANN_N_3_L_362955	Prodigal:002006	CDS	312169	313788	.	-	0	ID=KKHCGOPH_01158;Name=nanT_2;gene=nanT_2;inference=ab initio prediction:Prodigal:002006,protein motif:HAMAP:MF_01238;locus_tag=KKHCGOPH_01158;product=Sialic acid transporter NanT
GNANN_N_3_L_362955	Prodigal:002006	CDS	313958	314737	.	-	0	ID=KKHCGOPH_01159;eC_number=3.-.-.-;Name=ydjP;db_xref=COG:COG0596;gene=ydjP;inference=ab initio prediction:Prodigal:002006,similar to AA sequence:UniProtKB:O34592;locus_tag=KKHCGOPH_01159;product=AB hydrolase superfamily protein YdjP
GNANN_N_3_L_362955	Prodigal:002006	CDS	314948	316282	.	+	0	ID=KKHCGOPH_01160;Name=acoR;db_xref=COG:COG3284;gene=acoR;inference=ab initio prediction:Prodigal:002006,similar to AA sequence:UniProtKB:P28614;locus_tag=KKHCGOPH_01160;product=Acetoin catabolism regulatory protein
GNANN_N_3_L_362955	Prodigal:002006	CDS	316856	317749	.	-	0	ID=KKHCGOPH_01161;inference=ab initio prediction:Prodigal:002006,similar to AA sequence:ISfinder:ISMdi2;locus_tag=KKHCGOPH_01161;product=ISL3 family transposase ISMdi2
GNANN_N_3_L_362955	Prodigal:002006	CDS	318267	318773	.	+	0	ID=KKHCGOPH_01162;Name=fecI_1;db_xref=COG:COG1595;gene=fecI_1;inference=ab initio prediction:Prodigal:002006,similar to AA sequence:UniProtKB:P23484;locus_tag=KKHCGOPH_01162;product=putative RNA polymerase sigma factor FecI
GNANN_N_3_L_362955	Prodigal:002006	CDS	318792	319760	.	+	0	ID=KKHCGOPH_01163;Name=fecR;db_xref=COG:COG3712;gene=fecR;inference=ab initio prediction:Prodigal:002006,similar to AA sequence:UniProtKB:P23485;locus_tag=KKHCGOPH_01163;product=Protein FecR
GNANN_N_3_L_362955	Prodigal:002006	CDS	319886	320311	.	+	0	ID=KKHCGOPH_01164;inference=ab initio prediction:Prodigal:002006;locus_tag=KKHCGOPH_01164;product=hypothetical protein
GNANN_N_3_L_362955	Prodigal:002006	CDS	320308	321456	.	+	0	ID=KKHCGOPH_01165;inference=ab initio prediction:Prodigal:002006;locus_tag=KKHCGOPH_01165;product=hypothetical protein
GNANN_N_3_L_362955	Prodigal:002006	CDS	321453	322388	.	+	0	ID=KKHCGOPH_01166;eC_number=3.5.3.1;Name=arcA;gene=arcA;inference=ab initio prediction:Prodigal:002006,similar to AA sequence:UniProtKB:P14012;locus_tag=KKHCGOPH_01166;product=Arginase
GNANN_N_3_L_362955	Prodigal:002006	CDS	322401	323459	.	-	0	ID=KKHCGOPH_01167;eC_number=4.1.2.48;Name=ltaE_1;gene=ltaE_1;inference=ab initio prediction:Prodigal:002006,similar to AA sequence:UniProtKB:O50584;locus_tag=KKHCGOPH_01167;product=Low specificity L-threonine aldolase
GNANN_N_3_L_362955	Prodigal:002006	CDS	323585	324196	.	-	0	ID=KKHCGOPH_01168;Name=rhtB;db_xref=COG:COG1280;gene=rhtB;inference=ab initio prediction:Prodigal:002006,similar to AA sequence:UniProtKB:P0AG34;locus_tag=KKHCGOPH_01168;product=Homoserine/homoserine lactone efflux protein
GNANN_N_3_L_362955	Prodigal:002006	CDS	324323	325432	.	-	0	ID=KKHCGOPH_01169;Name=resA;gene=resA;inference=ab initio prediction:Prodigal:002006,protein motif:HAMAP:MF_01319;locus_tag=KKHCGOPH_01169;product=Thiol-disulfide oxidoreductase ResA
GNANN_N_3_L_362955	Prodigal:002006	CDS	325511	326788	.	-	0	ID=KKHCGOPH_01170;inference=ab initio prediction:Prodigal:002006;locus_tag=KKHCGOPH_01170;product=hypothetical protein
GNANN_N_3_L_362955	Prodigal:002006	CDS	326808	328136	.	-	0	ID=KKHCGOPH_01171;eC_number=3.4.24.-;db_xref=COG:COG0612;inference=ab initio prediction:Prodigal:002006,similar to AA sequence:UniProtKB:P9WHT5;locus_tag=KKHCGOPH_01171;product=putative zinc protease
GNANN_N_3_L_362955	Prodigal:002006	CDS	328236	330341	.	-	0	ID=KKHCGOPH_01172;eC_number=7.6.2.8;Name=btuD_3;gene=btuD_3;inference=ab initio prediction:Prodigal:002006,protein motif:HAMAP:MF_01005;locus_tag=KKHCGOPH_01172;product=Vitamin B12 import ATP-binding protein BtuD
GNANN_N_3_L_362955	Prodigal:002006	CDS	330630	333026	.	-	0	ID=KKHCGOPH_01173;Name=fhuA_2;db_xref=COG:COG1629;gene=fhuA_2;inference=ab initio prediction:Prodigal:002006,similar to AA sequence:UniProtKB:P06971;locus_tag=KKHCGOPH_01173;product=Ferrichrome outer membrane transporter/phage receptor
GNANN_N_3_L_362955	Prodigal:002006	CDS	333564	334442	.	-	0	ID=KKHCGOPH_01174;inference=ab initio prediction:Prodigal:002006;locus_tag=KKHCGOPH_01174;product=hypothetical protein
GNANN_N_3_L_362955	Prodigal:002006	CDS	334439	334876	.	-	0	ID=KKHCGOPH_01175;Name=exbD_2;db_xref=COG:COG0848;gene=exbD_2;inference=ab initio prediction:Prodigal:002006,similar to AA sequence:UniProtKB:P0ABV2;locus_tag=KKHCGOPH_01175;product=Biopolymer transport protein ExbD
GNANN_N_3_L_362955	Prodigal:002006	CDS	334881	335807	.	-	0	ID=KKHCGOPH_01176;Name=tolQ_2;gene=tolQ_2;inference=ab initio prediction:Prodigal:002006,protein motif:HAMAP:MF_02202;locus_tag=KKHCGOPH_01176;product=Tol-Pal system protein TolQ
GNANN_N_3_L_362955	Prodigal:002006	CDS	336092	336574	.	-	0	ID=KKHCGOPH_01177;inference=ab initio prediction:Prodigal:002006,similar to AA sequence:ISfinder:ISMtsp13;locus_tag=KKHCGOPH_01177;product=IS256 family transposase ISMtsp13
GNANN_N_3_L_362955	Prodigal:002006	CDS	336574	336840	.	-	0	ID=KKHCGOPH_01178;inference=ab initio prediction:Prodigal:002006,similar to AA sequence:ISfinder:ISRhru4;locus_tag=KKHCGOPH_01178;product=IS256 family transposase ISRhru4
GNANN_N_3_L_362955	Prodigal:002006	CDS	337424	337627	.	-	0	ID=KKHCGOPH_01179;inference=ab initio prediction:Prodigal:002006,similar to AA sequence:ISfinder:ISMdi16;locus_tag=KKHCGOPH_01179;product=IS3 family transposase ISMdi16
GNANN_N_3_L_362955	Prodigal:002006	CDS	338001	338279	.	-	0	ID=KKHCGOPH_01180;inference=ab initio prediction:Prodigal:002006,similar to AA sequence:ISfinder:ISMdi16;locus_tag=KKHCGOPH_01180;product=IS3 family transposase ISMdi16
GNANN_N_3_L_362955	Prodigal:002006	CDS	338418	339515	.	-	0	ID=KKHCGOPH_01181;eC_number=3.5.5.7;Name=nitA_1;gene=nitA_1;inference=ab initio prediction:Prodigal:002006,similar to AA sequence:UniProtKB:Q03217;locus_tag=KKHCGOPH_01181;product=Aliphatic nitrilase
GNANN_N_3_L_362955	Prodigal:002006	CDS	339751	340707	.	-	0	ID=KKHCGOPH_01182;Name=hdfR_1;gene=hdfR_1;inference=ab initio prediction:Prodigal:002006,protein motif:HAMAP:MF_01233;locus_tag=KKHCGOPH_01182;product=HTH-type transcriptional regulator HdfR
GNANN_N_3_L_362955	Prodigal:002006	CDS	340938	342104	.	+	0	ID=KKHCGOPH_01183;Name=braC_1;db_xref=COG:COG0683;gene=braC_1;inference=ab initio prediction:Prodigal:002006,similar to AA sequence:UniProtKB:P21175;locus_tag=KKHCGOPH_01183;product=Leucine-%2C isoleucine-%2C valine-%2C threonine-%2C and alanine-binding protein
GNANN_N_3_L_362955	Prodigal:002006	CDS	342162	343079	.	+	0	ID=KKHCGOPH_01184;Name=livH_2;db_xref=COG:COG0559;gene=livH_2;inference=ab initio prediction:Prodigal:002006,similar to AA sequence:UniProtKB:P0AEX7;locus_tag=KKHCGOPH_01184;product=High-affinity branched-chain amino acid transport system permease protein LivH
GNANN_N_3_L_362955	Prodigal:002006	CDS	343082	344272	.	+	0	ID=KKHCGOPH_01185;inference=ab initio prediction:Prodigal:002006;locus_tag=KKHCGOPH_01185;product=hypothetical protein
GNANN_N_3_L_362955	Prodigal:002006	CDS	344277	345053	.	+	0	ID=KKHCGOPH_01186;Name=livF_2;db_xref=COG:COG0410;gene=livF_2;inference=ab initio prediction:Prodigal:002006,similar to AA sequence:UniProtKB:P22731;locus_tag=KKHCGOPH_01186;product=High-affinity branched-chain amino acid transport ATP-binding protein LivF
GNANN_N_3_L_362955	Prodigal:002006	CDS	345050	345790	.	+	0	ID=KKHCGOPH_01187;Name=livF_3;db_xref=COG:COG0410;gene=livF_3;inference=ab initio prediction:Prodigal:002006,similar to AA sequence:UniProtKB:P22731;locus_tag=KKHCGOPH_01187;product=High-affinity branched-chain amino acid transport ATP-binding protein LivF
GNANN_N_3_L_362955	Prodigal:002006	CDS	345912	346184	.	+	0	ID=KKHCGOPH_01188;inference=ab initio prediction:Prodigal:002006;locus_tag=KKHCGOPH_01188;product=hypothetical protein
GNANN_N_3_L_362955	Prodigal:002006	CDS	346342	347466	.	+	0	ID=KKHCGOPH_01189;inference=ab initio prediction:Prodigal:002006;locus_tag=KKHCGOPH_01189;product=hypothetical protein
GNANN_N_3_L_362955	Prodigal:002006	CDS	348201	348329	.	-	0	ID=KKHCGOPH_01190;inference=ab initio prediction:Prodigal:002006;locus_tag=KKHCGOPH_01190;product=hypothetical protein
GNANN_N_3_L_362955	Prodigal:002006	CDS	348863	349216	.	+	0	ID=KKHCGOPH_01191;inference=ab initio prediction:Prodigal:002006;locus_tag=KKHCGOPH_01191;product=hypothetical protein
GNANN_N_3_L_362955	Prodigal:002006	CDS	349213	350082	.	+	0	ID=KKHCGOPH_01192;inference=ab initio prediction:Prodigal:002006,similar to AA sequence:ISfinder:ISMex13;locus_tag=KKHCGOPH_01192;product=IS21 family transposase ISMex13
GNANN_N_3_L_362955	Prodigal:002006	CDS	350379	351398	.	+	0	ID=KKHCGOPH_01193;inference=ab initio prediction:Prodigal:002006;locus_tag=KKHCGOPH_01193;product=hypothetical protein
GNANN_N_3_L_362955	Prodigal:002006	CDS	351883	352467	.	+	0	ID=KKHCGOPH_01194;Name=hin_1;db_xref=COG:COG1961;gene=hin_1;inference=ab initio prediction:Prodigal:002006,similar to AA sequence:UniProtKB:P03013;locus_tag=KKHCGOPH_01194;product=DNA-invertase hin
GNANN_N_3_L_362955	Prodigal:002006	CDS	352472	352924	.	+	0	ID=KKHCGOPH_01195;inference=ab initio prediction:Prodigal:002006;locus_tag=KKHCGOPH_01195;product=hypothetical protein
GNANN_N_3_L_362955	Prodigal:002006	CDS	353079	353963	.	+	0	ID=KKHCGOPH_01196;inference=ab initio prediction:Prodigal:002006;locus_tag=KKHCGOPH_01196;product=hypothetical protein
GNANN_N_3_L_362955	Prodigal:002006	CDS	354071	354814	.	+	0	ID=KKHCGOPH_01197;inference=ab initio prediction:Prodigal:002006;locus_tag=KKHCGOPH_01197;product=hypothetical protein
GNANN_N_3_L_362955	Prodigal:002006	CDS	354807	355742	.	+	0	ID=KKHCGOPH_01198;inference=ab initio prediction:Prodigal:002006;locus_tag=KKHCGOPH_01198;product=hypothetical protein
GNANN_N_3_L_362955	Prodigal:002006	CDS	356053	357783	.	+	0	ID=KKHCGOPH_01199;inference=ab initio prediction:Prodigal:002006;locus_tag=KKHCGOPH_01199;product=hypothetical protein
GNANN_N_3_L_362955	Prodigal:002006	CDS	358047	358397	.	-	0	ID=KKHCGOPH_01200;inference=ab initio prediction:Prodigal:002006;locus_tag=KKHCGOPH_01200;product=hypothetical protein
GNANN_N_3_L_362955	Prodigal:002006	CDS	358394	358630	.	-	0	ID=KKHCGOPH_01201;inference=ab initio prediction:Prodigal:002006;locus_tag=KKHCGOPH_01201;product=hypothetical protein
GNANN_N_3_L_362955	Prodigal:002006	CDS	358809	359636	.	-	0	ID=KKHCGOPH_01202;inference=ab initio prediction:Prodigal:002006;locus_tag=KKHCGOPH_01202;product=hypothetical protein
GNANN_N_3_L_362955	Prodigal:002006	CDS	359765	360031	.	+	0	ID=KKHCGOPH_01203;Name=sutR;db_xref=COG:COG1396;gene=sutR;inference=ab initio prediction:Prodigal:002006,similar to AA sequence:UniProtKB:P77626;locus_tag=KKHCGOPH_01203;product=HTH-type transcriptional regulator SutR
GNANN_N_3_L_362955	Prodigal:002006	CDS	360126	360494	.	-	0	ID=KKHCGOPH_01204;inference=ab initio prediction:Prodigal:002006;locus_tag=KKHCGOPH_01204;product=hypothetical protein
GNANN_N_3_L_362955	Prodigal:002006	CDS	360496	360831	.	-	0	ID=KKHCGOPH_01205;inference=ab initio prediction:Prodigal:002006;locus_tag=KKHCGOPH_01205;product=hypothetical protein
GNANN_N_3_L_362955	Prodigal:002006	CDS	360941	361594	.	-	0	ID=KKHCGOPH_01206;inference=ab initio prediction:Prodigal:002006;locus_tag=KKHCGOPH_01206;product=hypothetical protein
GNANN_N_3_L_362955	Prodigal:002006	CDS	362041	362277	.	+	0	ID=KKHCGOPH_01207;inference=ab initio prediction:Prodigal:002006;locus_tag=KKHCGOPH_01207;product=hypothetical protein
GNANN_N_4_L_340442	Prodigal:002006	CDS	321	1256	.	+	0	ID=KKHCGOPH_01208;eC_number=2.1.1.163;Name=COQ5_3;gene=COQ5_3;inference=ab initio prediction:Prodigal:002006,protein motif:HAMAP:MF_01813;locus_tag=KKHCGOPH_01208;product=2-methoxy-6-polyprenyl-1%2C4-benzoquinol methylase%2C mitochondrial
GNANN_N_4_L_340442	Prodigal:002006	CDS	1366	3531	.	-	0	ID=KKHCGOPH_01209;inference=ab initio prediction:Prodigal:002006;locus_tag=KKHCGOPH_01209;product=hypothetical protein
GNANN_N_4_L_340442	Prodigal:002006	CDS	3534	4580	.	-	0	ID=KKHCGOPH_01210;inference=ab initio prediction:Prodigal:002006;locus_tag=KKHCGOPH_01210;product=hypothetical protein
GNANN_N_4_L_340442	Aragorn:001002	tRNA	4789	4863	.	+	.	ID=KKHCGOPH_01211;inference=COORDINATES:profile:Aragorn:001002;locus_tag=KKHCGOPH_01211;product=tRNA-Val(gac)
GNANN_N_4_L_340442	Prodigal:002006	CDS	5118	6422	.	+	0	ID=KKHCGOPH_01212;Name=amtB_1;gene=amtB_1;inference=ab initio prediction:Prodigal:002006,similar to AA sequence:UniProtKB:P69681;locus_tag=KKHCGOPH_01212;product=Ammonia channel
GNANN_N_4_L_340442	Prodigal:002006	CDS	6406	7509	.	-	0	ID=KKHCGOPH_01213;Name=ada;db_xref=COG:COG0350;gene=ada;inference=ab initio prediction:Prodigal:002006,similar to AA sequence:UniProtKB:P06134;locus_tag=KKHCGOPH_01213;product=Bifunctional transcriptional activator/DNA repair enzyme Ada
GNANN_N_4_L_340442	Prodigal:002006	CDS	7869	8027	.	+	0	ID=KKHCGOPH_01214;inference=ab initio prediction:Prodigal:002006;locus_tag=KKHCGOPH_01214;product=hypothetical protein
GNANN_N_4_L_340442	Prodigal:002006	CDS	8097	9398	.	-	0	ID=KKHCGOPH_01215;Name=oxlT_1;gene=oxlT_1;inference=ab initio prediction:Prodigal:002006,similar to AA sequence:UniProtKB:Q51330;locus_tag=KKHCGOPH_01215;product=Oxalate:formate antiporter
GNANN_N_4_L_340442	Prodigal:002006	CDS	10357	10818	.	+	0	ID=KKHCGOPH_01216;Name=rplM;db_xref=COG:COG0102;gene=rplM;inference=ab initio prediction:Prodigal:002006,similar to AA sequence:UniProtKB:Q6N651;locus_tag=KKHCGOPH_01216;product=50S ribosomal protein L13
GNANN_N_4_L_340442	Prodigal:002006	CDS	10821	11306	.	+	0	ID=KKHCGOPH_01217;Name=rpsI;db_xref=COG:COG0103;gene=rpsI;inference=ab initio prediction:Prodigal:002006,similar to AA sequence:UniProtKB:Q6N650;locus_tag=KKHCGOPH_01217;product=30S ribosomal protein S9
GNANN_N_4_L_340442	Prodigal:002006	CDS	11400	11753	.	+	0	ID=KKHCGOPH_01218;inference=ab initio prediction:Prodigal:002006;locus_tag=KKHCGOPH_01218;product=hypothetical protein
GNANN_N_4_L_340442	Prodigal:002006	CDS	11838	12047	.	+	0	ID=KKHCGOPH_01219;Name=mopII;gene=mopII;inference=ab initio prediction:Prodigal:002006,similar to AA sequence:UniProtKB:P08854;locus_tag=KKHCGOPH_01219;product=Molybdenum-pterin-binding protein 2
GNANN_N_4_L_340442	Prodigal:002006	CDS	12051	12929	.	-	0	ID=KKHCGOPH_01220;Name=lacX;gene=lacX;inference=ab initio prediction:Prodigal:002006,similar to AA sequence:UniProtKB:P23496;locus_tag=KKHCGOPH_01220;product=Protein LacX%2C plasmid
GNANN_N_4_L_340442	Prodigal:002006	CDS	12981	14735	.	-	0	ID=KKHCGOPH_01221;eC_number=7.5.2.5;Name=pglK;db_xref=COG:COG1132;gene=pglK;inference=ab initio prediction:Prodigal:002006,similar to AA sequence:UniProtKB:Q0P9C4;locus_tag=KKHCGOPH_01221;product=Protein glycosylation K
GNANN_N_4_L_340442	Prodigal:002006	CDS	14981	16459	.	+	0	ID=KKHCGOPH_01222;eC_number=2.7.7.-;Name=selO;db_xref=COG:COG0397;gene=selO;inference=ab initio prediction:Prodigal:002006,similar to AA sequence:UniProtKB:P77649;locus_tag=KKHCGOPH_01222;product=Protein adenylyltransferase SelO
GNANN_N_4_L_340442	Prodigal:002006	CDS	16570	17652	.	+	0	ID=KKHCGOPH_01223;Name=soxC_2;gene=soxC_2;inference=ab initio prediction:Prodigal:002006,similar to AA sequence:UniProtKB:P54998;locus_tag=KKHCGOPH_01223;product=Dibenzothiophene desulfurization enzyme C
GNANN_N_4_L_340442	Prodigal:002006	CDS	17656	18255	.	+	0	ID=KKHCGOPH_01224;eC_number=2.1.1.222;Name=COQ3_2;gene=COQ3_2;inference=ab initio prediction:Prodigal:002006,protein motif:HAMAP:MF_00472;locus_tag=KKHCGOPH_01224;product=Ubiquinone biosynthesis O-methyltransferase%2C mitochondrial
GNANN_N_4_L_340442	Prodigal:002006	CDS	18242	18928	.	+	0	ID=KKHCGOPH_01225;Name=yedZ1_2;db_xref=COG:COG4117;gene=yedZ1_2;inference=ab initio prediction:Prodigal:002006,similar to AA sequence:UniProtKB:G8QM62;locus_tag=KKHCGOPH_01225;product=Putative protein-methionine-sulfoxide reductase subunit YedZ1
GNANN_N_4_L_340442	Prodigal:002006	CDS	18928	19671	.	+	0	ID=KKHCGOPH_01226;Name=yedY1_2;db_xref=COG:COG2041;gene=yedY1_2;inference=ab initio prediction:Prodigal:002006,similar to AA sequence:UniProtKB:G8QM63;locus_tag=KKHCGOPH_01226;product=Putative protein-methionine-sulfoxide reductase subunit YedZ1
GNANN_N_4_L_340442	Aragorn:001002	tRNA	19829	19904	.	+	.	ID=KKHCGOPH_01227;inference=COORDINATES:profile:Aragorn:001002;locus_tag=KKHCGOPH_01227;product=tRNA-Ala(ggc)
GNANN_N_4_L_340442	Prodigal:002006	CDS	20350	22605	.	-	0	ID=KKHCGOPH_01228;inference=ab initio prediction:Prodigal:002006;locus_tag=KKHCGOPH_01228;product=hypothetical protein
GNANN_N_4_L_340442	Prodigal:002006	CDS	23137	23322	.	-	0	ID=KKHCGOPH_01229;inference=ab initio prediction:Prodigal:002006;locus_tag=KKHCGOPH_01229;product=hypothetical protein
GNANN_N_4_L_340442	Prodigal:002006	CDS	23600	24223	.	+	0	ID=KKHCGOPH_01230;inference=ab initio prediction:Prodigal:002006;locus_tag=KKHCGOPH_01230;product=hypothetical protein
GNANN_N_4_L_340442	Prodigal:002006	CDS	24272	25162	.	-	0	ID=KKHCGOPH_01231;eC_number=2.7.7.24;Name=rffH;db_xref=COG:COG1209;gene=rffH;inference=ab initio prediction:Prodigal:002006,similar to AA sequence:UniProtKB:P61887;locus_tag=KKHCGOPH_01231;product=Glucose-1-phosphate thymidylyltransferase 2
GNANN_N_4_L_340442	Prodigal:002006	CDS	25179	26063	.	-	0	ID=KKHCGOPH_01232;eC_number=1.1.1.133;Name=rmlD;gene=rmlD;inference=ab initio prediction:Prodigal:002006,similar to AA sequence:UniProtKB:O66251;locus_tag=KKHCGOPH_01232;product=dTDP-4-dehydrorhamnose reductase
GNANN_N_4_L_340442	Prodigal:002006	CDS	26072	27121	.	-	0	ID=KKHCGOPH_01233;eC_number=4.2.1.46;Name=rffG;db_xref=COG:COG1088;gene=rffG;inference=ab initio prediction:Prodigal:002006,similar to AA sequence:UniProtKB:P27830;locus_tag=KKHCGOPH_01233;product=dTDP-glucose 4%2C6-dehydratase 2
GNANN_N_4_L_340442	Prodigal:002006	CDS	27164	27715	.	-	0	ID=KKHCGOPH_01234;eC_number=5.1.3.13;Name=rfbC_1;db_xref=COG:COG1898;gene=rfbC_1;inference=ab initio prediction:Prodigal:002006,similar to AA sequence:UniProtKB:P26394;locus_tag=KKHCGOPH_01234;product=dTDP-4-dehydrorhamnose 3%2C5-epimerase
GNANN_N_4_L_340442	Prodigal:002006	CDS	27906	28343	.	+	0	ID=KKHCGOPH_01235;inference=ab initio prediction:Prodigal:002006;locus_tag=KKHCGOPH_01235;product=hypothetical protein
GNANN_N_4_L_340442	Prodigal:002006	CDS	28552	29565	.	-	0	ID=KKHCGOPH_01236;Name=pal_3;gene=pal_3;inference=ab initio prediction:Prodigal:002006,protein motif:HAMAP:MF_02204;locus_tag=KKHCGOPH_01236;product=Peptidoglycan-associated lipoprotein
GNANN_N_4_L_340442	Prodigal:002006	CDS	29565	30551	.	-	0	ID=KKHCGOPH_01237;inference=ab initio prediction:Prodigal:002006;locus_tag=KKHCGOPH_01237;product=hypothetical protein
GNANN_N_4_L_340442	Prodigal:002006	CDS	30635	30739	.	-	0	ID=KKHCGOPH_01238;inference=ab initio prediction:Prodigal:002006;locus_tag=KKHCGOPH_01238;product=hypothetical protein
GNANN_N_4_L_340442	Prodigal:002006	CDS	30761	31429	.	-	0	ID=KKHCGOPH_01239;Name=ccmB;db_xref=COG:COG2386;gene=ccmB;inference=ab initio prediction:Prodigal:002006,similar to AA sequence:UniProtKB:P0ABL8;locus_tag=KKHCGOPH_01239;product=Heme exporter protein B
GNANN_N_4_L_340442	Prodigal:002006	CDS	31426	32070	.	-	0	ID=KKHCGOPH_01240;eC_number=7.6.2.5;Name=ccmA;db_xref=COG:COG4133;gene=ccmA;inference=ab initio prediction:Prodigal:002006,similar to AA sequence:UniProtKB:P33931;locus_tag=KKHCGOPH_01240;product=Cytochrome c biogenesis ATP-binding export protein CcmA
GNANN_N_4_L_340442	Prodigal:002006	CDS	32381	32557	.	+	0	ID=KKHCGOPH_01241;inference=ab initio prediction:Prodigal:002006;locus_tag=KKHCGOPH_01241;product=hypothetical protein
GNANN_N_4_L_340442	Prodigal:002006	CDS	32802	35537	.	+	0	ID=KKHCGOPH_01242;eC_number=4.2.1.3;Name=acnA;db_xref=COG:COG1048;gene=acnA;inference=ab initio prediction:Prodigal:002006,similar to AA sequence:UniProtKB:P70920;locus_tag=KKHCGOPH_01242;product=Aconitate hydratase A
GNANN_N_4_L_340442	Prodigal:002006	CDS	35553	35738	.	+	0	ID=KKHCGOPH_01243;inference=ab initio prediction:Prodigal:002006;locus_tag=KKHCGOPH_01243;product=hypothetical protein
GNANN_N_4_L_340442	Prodigal:002006	CDS	35847	36146	.	+	0	ID=KKHCGOPH_01244;inference=ab initio prediction:Prodigal:002006;locus_tag=KKHCGOPH_01244;product=hypothetical protein
GNANN_N_4_L_340442	Prodigal:002006	CDS	36170	36817	.	+	0	ID=KKHCGOPH_01245;eC_number=5.2.1.4;Name=nagL_1;gene=nagL_1;inference=ab initio prediction:Prodigal:002006,similar to AA sequence:UniProtKB:O86043;locus_tag=KKHCGOPH_01245;product=Maleylpyruvate isomerase
GNANN_N_4_L_340442	Prodigal:002006	CDS	36941	38272	.	+	0	ID=KKHCGOPH_01246;eC_number=1.6.99.3;Name=ndh;db_xref=COG:COG1252;gene=ndh;inference=ab initio prediction:Prodigal:002006,similar to AA sequence:UniProtKB:P00393;locus_tag=KKHCGOPH_01246;product=NADH dehydrogenase
GNANN_N_4_L_340442	Prodigal:002006	CDS	38536	38847	.	+	0	ID=KKHCGOPH_01247;inference=ab initio prediction:Prodigal:002006;locus_tag=KKHCGOPH_01247;product=hypothetical protein
GNANN_N_4_L_340442	Prodigal:002006	CDS	38907	39218	.	+	0	ID=KKHCGOPH_01248;inference=ab initio prediction:Prodigal:002006;locus_tag=KKHCGOPH_01248;product=hypothetical protein
GNANN_N_4_L_340442	Prodigal:002006	CDS	39240	40613	.	-	0	ID=KKHCGOPH_01249;Name=smc_1;gene=smc_1;inference=ab initio prediction:Prodigal:002006,protein motif:HAMAP:MF_01894;locus_tag=KKHCGOPH_01249;product=Chromosome partition protein Smc
GNANN_N_4_L_340442	Prodigal:002006	CDS	40971	42053	.	+	0	ID=KKHCGOPH_01250;eC_number=2.5.1.72;Name=nadA;db_xref=COG:COG0379;gene=nadA;inference=ab initio prediction:Prodigal:002006,similar to AA sequence:UniProtKB:P9WJK1;locus_tag=KKHCGOPH_01250;product=Quinolinate synthase A
GNANN_N_4_L_340442	Prodigal:002006	CDS	42053	43576	.	+	0	ID=KKHCGOPH_01251;eC_number=1.4.3.16;Name=nadB;db_xref=COG:COG0029;gene=nadB;inference=ab initio prediction:Prodigal:002006,similar to AA sequence:UniProtKB:P9WJJ9;locus_tag=KKHCGOPH_01251;product=L-aspartate oxidase
GNANN_N_4_L_340442	Prodigal:002006	CDS	43569	44441	.	+	0	ID=KKHCGOPH_01252;eC_number=2.4.2.19;Name=nadC;db_xref=COG:COG0157;gene=nadC;inference=ab initio prediction:Prodigal:002006,similar to AA sequence:UniProtKB:P39666;locus_tag=KKHCGOPH_01252;product=putative nicotinate-nucleotide pyrophosphorylase [carboxylating]
GNANN_N_4_L_340442	Prodigal:002006	CDS	44993	45655	.	+	0	ID=KKHCGOPH_01253;inference=ab initio prediction:Prodigal:002006;locus_tag=KKHCGOPH_01253;product=hypothetical protein
GNANN_N_4_L_340442	Prodigal:002006	CDS	45727	46335	.	-	0	ID=KKHCGOPH_01254;inference=ab initio prediction:Prodigal:002006;locus_tag=KKHCGOPH_01254;product=hypothetical protein
GNANN_N_4_L_340442	Prodigal:002006	CDS	46449	46691	.	+	0	ID=KKHCGOPH_01255;inference=ab initio prediction:Prodigal:002006;locus_tag=KKHCGOPH_01255;product=hypothetical protein
GNANN_N_4_L_340442	Prodigal:002006	CDS	46729	47157	.	-	0	ID=KKHCGOPH_01256;inference=ab initio prediction:Prodigal:002006;locus_tag=KKHCGOPH_01256;product=hypothetical protein
GNANN_N_4_L_340442	Prodigal:002006	CDS	47232	48323	.	+	0	ID=KKHCGOPH_01257;Name=moaA_1;gene=moaA_1;inference=ab initio prediction:Prodigal:002006,protein motif:HAMAP:MF_01225_B;locus_tag=KKHCGOPH_01257;product=GTP 3'%2C8-cyclase
GNANN_N_4_L_340442	Prodigal:002006	CDS	48340	49107	.	-	0	ID=KKHCGOPH_01258;inference=ab initio prediction:Prodigal:002006;locus_tag=KKHCGOPH_01258;product=hypothetical protein
GNANN_N_4_L_340442	Prodigal:002006	CDS	49158	50360	.	-	0	ID=KKHCGOPH_01259;inference=ab initio prediction:Prodigal:002006;locus_tag=KKHCGOPH_01259;product=hypothetical protein
GNANN_N_4_L_340442	Prodigal:002006	CDS	50422	52230	.	-	0	ID=KKHCGOPH_01260;inference=ab initio prediction:Prodigal:002006;locus_tag=KKHCGOPH_01260;product=hypothetical protein
GNANN_N_4_L_340442	Prodigal:002006	CDS	52897	54174	.	+	0	ID=KKHCGOPH_01261;eC_number=1.14.13.9;Name=kmo_1;gene=kmo_1;inference=ab initio prediction:Prodigal:002006,protein motif:HAMAP:MF_01971;locus_tag=KKHCGOPH_01261;product=Kynurenine 3-monooxygenase
GNANN_N_4_L_340442	Prodigal:002006	CDS	54357	55148	.	-	0	ID=KKHCGOPH_01262;inference=ab initio prediction:Prodigal:002006;locus_tag=KKHCGOPH_01262;product=hypothetical protein
GNANN_N_4_L_340442	Prodigal:002006	CDS	55364	55882	.	+	0	ID=KKHCGOPH_01263;Name=fecI_2;db_xref=COG:COG1595;gene=fecI_2;inference=ab initio prediction:Prodigal:002006,similar to AA sequence:UniProtKB:P23484;locus_tag=KKHCGOPH_01263;product=putative RNA polymerase sigma factor FecI
GNANN_N_4_L_340442	Prodigal:002006	CDS	55966	57615	.	-	0	ID=KKHCGOPH_01264;Name=yojI;db_xref=COG:COG4615;gene=yojI;inference=ab initio prediction:Prodigal:002006,similar to AA sequence:UniProtKB:P33941;locus_tag=KKHCGOPH_01264;product=ABC transporter ATP-binding/permease protein YojI
GNANN_N_4_L_340442	Prodigal:002006	CDS	57827	59698	.	+	0	ID=KKHCGOPH_01265;Name=lgrD_1;gene=lgrD_1;inference=ab initio prediction:Prodigal:002006,similar to AA sequence:UniProtKB:Q70LM4;locus_tag=KKHCGOPH_01265;product=Linear gramicidin synthase subunit D
GNANN_N_4_L_340442	Prodigal:002006	CDS	59701	67860	.	+	0	ID=KKHCGOPH_01266;eC_number=6.2.1.54;Name=dltA_1;gene=dltA_1;inference=ab initio prediction:Prodigal:002006,protein motif:HAMAP:MF_00593;locus_tag=KKHCGOPH_01266;product=D-alanine--D-alanyl carrier protein ligase
GNANN_N_4_L_340442	Prodigal:002006	CDS	67860	72509	.	+	0	ID=KKHCGOPH_01267;Name=lgrD_2;gene=lgrD_2;inference=ab initio prediction:Prodigal:002006,similar to AA sequence:UniProtKB:Q70LM4;locus_tag=KKHCGOPH_01267;product=Linear gramicidin synthase subunit D
GNANN_N_4_L_340442	Prodigal:002006	CDS	72578	73879	.	+	0	ID=KKHCGOPH_01268;eC_number=1.14.13.195;Name=pvdA;db_xref=COG:COG3486;gene=pvdA;inference=ab initio prediction:Prodigal:002006,similar to AA sequence:UniProtKB:Q51548;locus_tag=KKHCGOPH_01268;product=L-ornithine N(5)-monooxygenase
GNANN_N_4_L_340442	Prodigal:002006	CDS	74148	76466	.	+	0	ID=KKHCGOPH_01269;Name=fhuA_3;db_xref=COG:COG1629;gene=fhuA_3;inference=ab initio prediction:Prodigal:002006,similar to AA sequence:UniProtKB:P06971;locus_tag=KKHCGOPH_01269;product=Ferrichrome outer membrane transporter/phage receptor
GNANN_N_4_L_340442	Prodigal:002006	CDS	76460	77506	.	+	0	ID=KKHCGOPH_01270;eC_number=2.3.1.102;Name=iucB;gene=iucB;inference=ab initio prediction:Prodigal:002006,similar to AA sequence:UniProtKB:Q47317;locus_tag=KKHCGOPH_01270;product=N(6)-hydroxylysine O-acetyltransferase
GNANN_N_4_L_340442	Prodigal:002006	CDS	77673	78662	.	+	0	ID=KKHCGOPH_01271;inference=ab initio prediction:Prodigal:002006,similar to AA sequence:UniProtKB:B3EWP1;locus_tag=KKHCGOPH_01271;note=UPF0065 protein in clcB-clcD intergenic region;product=hypothetical protein
GNANN_N_4_L_340442	Prodigal:002006	CDS	78816	79481	.	+	0	ID=KKHCGOPH_01272;inference=ab initio prediction:Prodigal:002006;locus_tag=KKHCGOPH_01272;product=hypothetical protein
GNANN_N_4_L_340442	Prodigal:002006	CDS	79500	81005	.	+	0	ID=KKHCGOPH_01273;inference=ab initio prediction:Prodigal:002006;locus_tag=KKHCGOPH_01273;product=hypothetical protein
GNANN_N_4_L_340442	Prodigal:002006	CDS	81132	82103	.	+	0	ID=KKHCGOPH_01274;inference=ab initio prediction:Prodigal:002006,similar to AA sequence:UniProtKB:B3EWP1;locus_tag=KKHCGOPH_01274;note=UPF0065 protein in clcB-clcD intergenic region;product=hypothetical protein
GNANN_N_4_L_340442	Prodigal:002006	CDS	82309	82572	.	-	0	ID=KKHCGOPH_01275;inference=ab initio prediction:Prodigal:002006;locus_tag=KKHCGOPH_01275;product=hypothetical protein
GNANN_N_4_L_340442	Prodigal:002006	CDS	82835	84952	.	+	0	ID=KKHCGOPH_01276;eC_number=2.7.13.3;Name=rcsC_9;gene=rcsC_9;inference=ab initio prediction:Prodigal:002006,protein motif:HAMAP:MF_00979;locus_tag=KKHCGOPH_01276;product=Sensor histidine kinase RcsC
GNANN_N_4_L_340442	Prodigal:002006	CDS	84959	85942	.	-	0	ID=KKHCGOPH_01277;eC_number=2.7.1.180;Name=apbE;db_xref=COG:COG1477;gene=apbE;inference=ab initio prediction:Prodigal:002006,similar to AA sequence:UniProtKB:O83774;locus_tag=KKHCGOPH_01277;product=FAD:protein FMN transferase
GNANN_N_4_L_340442	Prodigal:002006	CDS	85939	88014	.	-	0	ID=KKHCGOPH_01278;inference=ab initio prediction:Prodigal:002006;locus_tag=KKHCGOPH_01278;product=hypothetical protein
GNANN_N_4_L_340442	Prodigal:002006	CDS	88209	89222	.	-	0	ID=KKHCGOPH_01279;eC_number=4.2.99.-;Name=vgb_3;gene=vgb_3;inference=ab initio prediction:Prodigal:002006,protein motif:HAMAP:MF_01282;locus_tag=KKHCGOPH_01279;product=Virginiamycin B lyase
GNANN_N_4_L_340442	Prodigal:002006	CDS	89219	90466	.	-	0	ID=KKHCGOPH_01280;inference=ab initio prediction:Prodigal:002006;locus_tag=KKHCGOPH_01280;product=hypothetical protein
GNANN_N_4_L_340442	Prodigal:002006	CDS	90700	91221	.	+	0	ID=KKHCGOPH_01281;inference=ab initio prediction:Prodigal:002006;locus_tag=KKHCGOPH_01281;product=hypothetical protein
GNANN_N_4_L_340442	Prodigal:002006	CDS	91224	92081	.	+	0	ID=KKHCGOPH_01282;inference=ab initio prediction:Prodigal:002006;locus_tag=KKHCGOPH_01282;product=hypothetical protein
GNANN_N_4_L_340442	Prodigal:002006	CDS	92452	94239	.	+	0	ID=KKHCGOPH_01283;eC_number=1.1.2.8;Name=exaA_1;db_xref=COG:COG4993;gene=exaA_1;inference=ab initio prediction:Prodigal:002006,similar to AA sequence:UniProtKB:Q9Z4J7;locus_tag=KKHCGOPH_01283;product=Quinoprotein alcohol dehydrogenase (cytochrome c)
GNANN_N_4_L_340442	Prodigal:002006	CDS	94348	97509	.	-	0	ID=KKHCGOPH_01284;eC_number=2.7.7.7;Name=dnaE2;gene=dnaE2;inference=ab initio prediction:Prodigal:002006,similar to AA sequence:UniProtKB:B8H427;locus_tag=KKHCGOPH_01284;product=Error-prone DNA polymerase
GNANN_N_4_L_340442	Prodigal:002006	CDS	97691	99100	.	-	0	ID=KKHCGOPH_01285;Name=imuB;gene=imuB;inference=ab initio prediction:Prodigal:002006,similar to AA sequence:UniProtKB:B8H428;locus_tag=KKHCGOPH_01285;product=Protein ImuB
GNANN_N_4_L_340442	Prodigal:002006	CDS	99114	99785	.	-	0	ID=KKHCGOPH_01286;Name=imuA;gene=imuA;inference=ab initio prediction:Prodigal:002006,similar to AA sequence:UniProtKB:B8H429;locus_tag=KKHCGOPH_01286;product=Protein ImuA
GNANN_N_4_L_340442	Prodigal:002006	CDS	100411	100818	.	+	0	ID=KKHCGOPH_01287;Name=cckA_1;gene=cckA_1;inference=ab initio prediction:Prodigal:002006,similar to AA sequence:UniProtKB:P0DOA0;locus_tag=KKHCGOPH_01287;product=Sensor kinase CckA
GNANN_N_4_L_340442	Prodigal:002006	CDS	100831	102129	.	-	0	ID=KKHCGOPH_01288;eC_number=6.3.4.21;Name=pncB;db_xref=COG:COG1488;gene=pncB;inference=ab initio prediction:Prodigal:002006,similar to AA sequence:UniProtKB:Q8UIS9;locus_tag=KKHCGOPH_01288;product=Nicotinate phosphoribosyltransferase
GNANN_N_4_L_340442	Prodigal:002006	CDS	102440	102943	.	-	0	ID=KKHCGOPH_01289;eC_number=1.4.3.5;Name=pdxH_1;gene=pdxH_1;inference=ab initio prediction:Prodigal:002006,protein motif:HAMAP:MF_01629;locus_tag=KKHCGOPH_01289;product=Pyridoxine/pyridoxamine 5'-phosphate oxidase
GNANN_N_4_L_340442	Prodigal:002006	CDS	103041	103340	.	+	0	ID=KKHCGOPH_01290;inference=ab initio prediction:Prodigal:002006;locus_tag=KKHCGOPH_01290;product=hypothetical protein
GNANN_N_4_L_340442	Prodigal:002006	CDS	103423	104541	.	+	0	ID=KKHCGOPH_01291;inference=ab initio prediction:Prodigal:002006,protein motif:HAMAP:MF_02040;locus_tag=KKHCGOPH_01291;product=Iron-sulfur cluster carrier protein
GNANN_N_4_L_340442	Prodigal:002006	CDS	104538	105164	.	+	0	ID=KKHCGOPH_01292;eC_number=2.7.7.77;Name=mobA;db_xref=COG:COG0746;gene=mobA;inference=ab initio prediction:Prodigal:002006,similar to AA sequence:UniProtKB:P32173;locus_tag=KKHCGOPH_01292;product=Molybdenum cofactor guanylyltransferase
GNANN_N_4_L_340442	Prodigal:002006	CDS	105499	108222	.	+	0	ID=KKHCGOPH_01293;eC_number=5.6.2.2;Name=gyrA;db_xref=COG:COG0188;gene=gyrA;inference=ab initio prediction:Prodigal:002006,similar to AA sequence:UniProtKB:P37411;locus_tag=KKHCGOPH_01293;product=DNA gyrase subunit A
GNANN_N_4_L_340442	Prodigal:002006	CDS	108346	108651	.	+	0	ID=KKHCGOPH_01294;inference=ab initio prediction:Prodigal:002006;locus_tag=KKHCGOPH_01294;product=hypothetical protein
GNANN_N_4_L_340442	Prodigal:002006	CDS	108862	109365	.	+	0	ID=KKHCGOPH_01295;eC_number=2.7.7.3;Name=coaD;db_xref=COG:COG0669;gene=coaD;inference=ab initio prediction:Prodigal:002006,similar to AA sequence:UniProtKB:Q9I6D1;locus_tag=KKHCGOPH_01295;product=Phosphopantetheine adenylyltransferase
GNANN_N_4_L_340442	Prodigal:002006	CDS	109387	109923	.	+	0	ID=KKHCGOPH_01296;eC_number=5.2.1.8;Name=ppiA;db_xref=COG:COG0652;gene=ppiA;inference=ab initio prediction:Prodigal:002006,similar to AA sequence:UniProtKB:P0AFL3;locus_tag=KKHCGOPH_01296;product=Peptidyl-prolyl cis-trans isomerase A
GNANN_N_4_L_340442	Prodigal:002006	CDS	110075	110428	.	+	0	ID=KKHCGOPH_01297;inference=ab initio prediction:Prodigal:002006;locus_tag=KKHCGOPH_01297;product=hypothetical protein
GNANN_N_4_L_340442	Prodigal:002006	CDS	110432	110893	.	+	0	ID=KKHCGOPH_01298;eC_number=5.2.1.8;Name=ppiB;db_xref=COG:COG0652;gene=ppiB;inference=ab initio prediction:Prodigal:002006,similar to AA sequence:UniProtKB:O66105;locus_tag=KKHCGOPH_01298;product=putative peptidyl-prolyl cis-trans isomerase
GNANN_N_4_L_340442	Prodigal:002006	CDS	110952	112337	.	-	0	ID=KKHCGOPH_01299;inference=ab initio prediction:Prodigal:002006;locus_tag=KKHCGOPH_01299;product=hypothetical protein
GNANN_N_4_L_340442	Prodigal:002006	CDS	112403	113998	.	-	0	ID=KKHCGOPH_01300;Name=rsr;gene=rsr;inference=ab initio prediction:Prodigal:002006,similar to AA sequence:UniProtKB:Q9RUW8;locus_tag=KKHCGOPH_01300;product=60 kDa SS-A/Ro ribonucleoprotein 
GNANN_N_4_L_340442	Prodigal:002006	CDS	115175	115507	.	+	0	ID=KKHCGOPH_01301;inference=ab initio prediction:Prodigal:002006;locus_tag=KKHCGOPH_01301;product=hypothetical protein
GNANN_N_4_L_340442	Prodigal:002006	CDS	115504	116271	.	+	0	ID=KKHCGOPH_01302;eC_number=3.5.2.9;Name=pxpA;db_xref=COG:COG1540;gene=pxpA;inference=ab initio prediction:Prodigal:002006,similar to AA sequence:UniProtKB:P42963;locus_tag=KKHCGOPH_01302;product=5-oxoprolinase subunit A
GNANN_N_4_L_340442	Prodigal:002006	CDS	116632	118704	.	+	0	ID=KKHCGOPH_01303;inference=ab initio prediction:Prodigal:002006;locus_tag=KKHCGOPH_01303;product=hypothetical protein
GNANN_N_4_L_340442	Prodigal:002006	CDS	118719	121853	.	-	0	ID=KKHCGOPH_01304;inference=ab initio prediction:Prodigal:002006;locus_tag=KKHCGOPH_01304;product=hypothetical protein
GNANN_N_4_L_340442	Prodigal:002006	CDS	121850	122599	.	-	0	ID=KKHCGOPH_01305;inference=ab initio prediction:Prodigal:002006;locus_tag=KKHCGOPH_01305;product=hypothetical protein
GNANN_N_4_L_340442	Prodigal:002006	CDS	122596	123603	.	-	0	ID=KKHCGOPH_01306;inference=ab initio prediction:Prodigal:002006;locus_tag=KKHCGOPH_01306;product=hypothetical protein
GNANN_N_4_L_340442	Prodigal:002006	CDS	123809	124600	.	+	0	ID=KKHCGOPH_01307;eC_number=3.1.3.15;Name=hisN;db_xref=COG:COG0483;gene=hisN;inference=ab initio prediction:Prodigal:002006,similar to AA sequence:UniProtKB:P95189;locus_tag=KKHCGOPH_01307;product=Histidinol-phosphatase
GNANN_N_4_L_340442	Prodigal:002006	CDS	124590	125579	.	-	0	ID=KKHCGOPH_01308;eC_number=3.1.1.5;Name=pldB;db_xref=COG:COG2267;gene=pldB;inference=ab initio prediction:Prodigal:002006,similar to AA sequence:UniProtKB:P07000;locus_tag=KKHCGOPH_01308;product=Lysophospholipase L2
GNANN_N_4_L_340442	Prodigal:002006	CDS	125750	126217	.	+	0	ID=KKHCGOPH_01309;Name=ibpA_1;db_xref=COG:COG0071;gene=ibpA_1;inference=ab initio prediction:Prodigal:002006,similar to AA sequence:UniProtKB:P0C054;locus_tag=KKHCGOPH_01309;product=Small heat shock protein IbpA
GNANN_N_4_L_340442	Prodigal:002006	CDS	126226	126450	.	-	0	ID=KKHCGOPH_01310;inference=ab initio prediction:Prodigal:002006;locus_tag=KKHCGOPH_01310;product=hypothetical protein
GNANN_N_4_L_340442	Prodigal:002006	CDS	126778	129024	.	-	0	ID=KKHCGOPH_01311;eC_number=6.1.1.14;Name=glyS;db_xref=COG:COG0751;gene=glyS;inference=ab initio prediction:Prodigal:002006,similar to AA sequence:UniProtKB:P00961;locus_tag=KKHCGOPH_01311;product=Glycine--tRNA ligase beta subunit
GNANN_N_4_L_340442	Prodigal:002006	CDS	129213	131096	.	-	0	ID=KKHCGOPH_01312;inference=ab initio prediction:Prodigal:002006;locus_tag=KKHCGOPH_01312;product=hypothetical protein
GNANN_N_4_L_340442	Prodigal:002006	CDS	131183	132118	.	-	0	ID=KKHCGOPH_01313;eC_number=6.1.1.14;Name=glyQ;db_xref=COG:COG0752;gene=glyQ;inference=ab initio prediction:Prodigal:002006,similar to AA sequence:UniProtKB:P00960;locus_tag=KKHCGOPH_01313;product=Glycine--tRNA ligase alpha subunit
GNANN_N_4_L_340442	Prodigal:002006	CDS	132353	132586	.	+	0	ID=KKHCGOPH_01314;inference=ab initio prediction:Prodigal:002006;locus_tag=KKHCGOPH_01314;product=hypothetical protein
GNANN_N_4_L_340442	Prodigal:002006	CDS	132556	133140	.	-	0	ID=KKHCGOPH_01315;Name=yxaF;gene=yxaF;inference=ab initio prediction:Prodigal:002006,similar to AA sequence:UniProtKB:P42105;locus_tag=KKHCGOPH_01315;product=putative HTH-type transcriptional regulator YxaF
GNANN_N_4_L_340442	Prodigal:002006	CDS	133142	133606	.	-	0	ID=KKHCGOPH_01316;inference=ab initio prediction:Prodigal:002006;locus_tag=KKHCGOPH_01316;product=hypothetical protein
GNANN_N_4_L_340442	Prodigal:002006	CDS	133830	134117	.	+	0	ID=KKHCGOPH_01317;eC_number=1.-.-.-;db_xref=COG:COG1359;inference=ab initio prediction:Prodigal:002006,similar to AA sequence:UniProtKB:O86332;locus_tag=KKHCGOPH_01317;product=Putative monooxygenase
GNANN_N_4_L_340442	Prodigal:002006	CDS	134139	134579	.	+	0	ID=KKHCGOPH_01318;inference=ab initio prediction:Prodigal:002006;locus_tag=KKHCGOPH_01318;product=hypothetical protein
GNANN_N_4_L_340442	Prodigal:002006	CDS	134618	135478	.	-	0	ID=KKHCGOPH_01319;inference=ab initio prediction:Prodigal:002006;locus_tag=KKHCGOPH_01319;product=hypothetical protein
GNANN_N_4_L_340442	Prodigal:002006	CDS	135728	136069	.	+	0	ID=KKHCGOPH_01320;inference=ab initio prediction:Prodigal:002006;locus_tag=KKHCGOPH_01320;product=hypothetical protein
GNANN_N_4_L_340442	Prodigal:002006	CDS	136108	136854	.	-	0	ID=KKHCGOPH_01321;eC_number=2.1.1.223;Name=yfiC;gene=yfiC;inference=ab initio prediction:Prodigal:002006,protein motif:HAMAP:MF_01872;locus_tag=KKHCGOPH_01321;product=tRNA1(Val) (adenine(37)-N6)-methyltransferase
GNANN_N_4_L_340442	Prodigal:002006	CDS	136838	137071	.	-	0	ID=KKHCGOPH_01322;inference=ab initio prediction:Prodigal:002006;locus_tag=KKHCGOPH_01322;product=hypothetical protein
GNANN_N_4_L_340442	Prodigal:002006	CDS	137301	138323	.	+	0	ID=KKHCGOPH_01323;eC_number=2.5.1.90;Name=ispB;db_xref=COG:COG0142;gene=ispB;inference=ab initio prediction:Prodigal:002006,similar to AA sequence:UniProtKB:P44916;locus_tag=KKHCGOPH_01323;product=Octaprenyl diphosphate synthase
GNANN_N_4_L_340442	Prodigal:002006	CDS	138337	139266	.	+	0	ID=KKHCGOPH_01324;inference=ab initio prediction:Prodigal:002006;locus_tag=KKHCGOPH_01324;product=hypothetical protein
GNANN_N_4_L_340442	Prodigal:002006	CDS	139278	140051	.	-	0	ID=KKHCGOPH_01325;Name=flgH_2;gene=flgH_2;inference=ab initio prediction:Prodigal:002006,protein motif:HAMAP:MF_00415;locus_tag=KKHCGOPH_01325;product=Flagellar L-ring protein
GNANN_N_4_L_340442	Prodigal:002006	CDS	140051	141112	.	-	0	ID=KKHCGOPH_01326;inference=ab initio prediction:Prodigal:002006;locus_tag=KKHCGOPH_01326;product=hypothetical protein
GNANN_N_4_L_340442	Prodigal:002006	CDS	141124	141915	.	-	0	ID=KKHCGOPH_01327;Name=flgG_2;db_xref=COG:COG4786;gene=flgG_2;inference=ab initio prediction:Prodigal:002006,similar to AA sequence:UniProtKB:P0A1J3;locus_tag=KKHCGOPH_01327;product=Flagellar basal-body rod protein FlgG
GNANN_N_4_L_340442	Prodigal:002006	CDS	141931	142671	.	-	0	ID=KKHCGOPH_01328;Name=flgG_3;db_xref=COG:COG4786;gene=flgG_3;inference=ab initio prediction:Prodigal:002006,similar to AA sequence:UniProtKB:P0A1J3;locus_tag=KKHCGOPH_01328;product=Flagellar basal-body rod protein FlgG
GNANN_N_4_L_340442	Prodigal:002006	CDS	142932	143441	.	+	0	ID=KKHCGOPH_01329;inference=ab initio prediction:Prodigal:002006;locus_tag=KKHCGOPH_01329;product=hypothetical protein
GNANN_N_4_L_340442	Prodigal:002006	CDS	143438	144652	.	+	0	ID=KKHCGOPH_01330;inference=ab initio prediction:Prodigal:002006;locus_tag=KKHCGOPH_01330;product=hypothetical protein
GNANN_N_4_L_340442	Prodigal:002006	CDS	144668	145144	.	+	0	ID=KKHCGOPH_01331;inference=ab initio prediction:Prodigal:002006;locus_tag=KKHCGOPH_01331;product=hypothetical protein
GNANN_N_4_L_340442	Prodigal:002006	CDS	145141	145929	.	+	0	ID=KKHCGOPH_01332;inference=ab initio prediction:Prodigal:002006;locus_tag=KKHCGOPH_01332;product=hypothetical protein
GNANN_N_4_L_340442	Prodigal:002006	CDS	145944	146435	.	-	0	ID=KKHCGOPH_01333;Name=bsaA;gene=bsaA;inference=ab initio prediction:Prodigal:002006,similar to AA sequence:UniProtKB:P99097;locus_tag=KKHCGOPH_01333;product=Glutathione peroxidase BsaA
GNANN_N_4_L_340442	Prodigal:002006	CDS	146608	147357	.	+	0	ID=KKHCGOPH_01334;inference=ab initio prediction:Prodigal:002006;locus_tag=KKHCGOPH_01334;product=hypothetical protein
GNANN_N_4_L_340442	Prodigal:002006	CDS	147425	148660	.	+	0	ID=KKHCGOPH_01335;inference=ab initio prediction:Prodigal:002006,similar to AA sequence:ISfinder:TnXax1;locus_tag=KKHCGOPH_01335;product=Tn3 family transposase TnXax1
GNANN_N_4_L_340442	Prodigal:002006	CDS	148771	148866	.	-	0	ID=KKHCGOPH_01336;inference=ab initio prediction:Prodigal:002006;locus_tag=KKHCGOPH_01336;product=hypothetical protein
GNANN_N_4_L_340442	Prodigal:002006	CDS	149034	149618	.	+	0	ID=KKHCGOPH_01337;eC_number=1.7.1.17;Name=azoR;gene=azoR;inference=ab initio prediction:Prodigal:002006,protein motif:HAMAP:MF_01216;locus_tag=KKHCGOPH_01337;product=FMN-dependent NADH-azoreductase
GNANN_N_4_L_340442	Prodigal:002006	CDS	149625	150017	.	-	0	ID=KKHCGOPH_01338;eC_number=4.4.1.22;inference=ab initio prediction:Prodigal:002006,protein motif:HAMAP:MF_00723;locus_tag=KKHCGOPH_01338;product=Putative glutathione-dependent formaldehyde-activating enzyme
GNANN_N_4_L_340442	Prodigal:002006	CDS	150160	151506	.	-	0	ID=KKHCGOPH_01339;Name=dctA_1;gene=dctA_1;inference=ab initio prediction:Prodigal:002006,similar to AA sequence:UniProtKB:P20672;locus_tag=KKHCGOPH_01339;product=C4-dicarboxylate transport protein
GNANN_N_4_L_340442	Prodigal:002006	CDS	151812	153656	.	+	0	ID=KKHCGOPH_01340;eC_number=2.7.13.3;Name=dctB;gene=dctB;inference=ab initio prediction:Prodigal:002006,similar to AA sequence:UniProtKB:P13633;locus_tag=KKHCGOPH_01340;product=C4-dicarboxylate transport sensor protein DctB
GNANN_N_4_L_340442	Prodigal:002006	CDS	153653	155011	.	+	0	ID=KKHCGOPH_01341;Name=dctD;gene=dctD;inference=ab initio prediction:Prodigal:002006,similar to AA sequence:UniProtKB:P13632;locus_tag=KKHCGOPH_01341;product=C4-dicarboxylate transport transcriptional regulatory protein DctD
GNANN_N_4_L_340442	Prodigal:002006	CDS	155016	158024	.	-	0	ID=KKHCGOPH_01342;inference=ab initio prediction:Prodigal:002006;locus_tag=KKHCGOPH_01342;product=hypothetical protein
GNANN_N_4_L_340442	Prodigal:002006	CDS	158214	159686	.	-	0	ID=KKHCGOPH_01343;eC_number=6.3.5.-;Name=gatB;db_xref=COG:COG0064;gene=gatB;inference=ab initio prediction:Prodigal:002006,similar to AA sequence:UniProtKB:Q9HVT7;locus_tag=KKHCGOPH_01343;product=Aspartyl/glutamyl-tRNA(Asn/Gln) amidotransferase subunit B
GNANN_N_4_L_340442	Prodigal:002006	CDS	159768	160547	.	-	0	ID=KKHCGOPH_01344;eC_number=2.5.1.-;Name=cmoB_1;gene=cmoB_1;inference=ab initio prediction:Prodigal:002006,protein motif:HAMAP:MF_01590;locus_tag=KKHCGOPH_01344;product=tRNA U34 carboxymethyltransferase
GNANN_N_4_L_340442	Prodigal:002006	CDS	160801	161688	.	-	0	ID=KKHCGOPH_01345;Name=fieF;db_xref=COG:COG0053;gene=fieF;inference=ab initio prediction:Prodigal:002006,similar to AA sequence:UniProtKB:P69380;locus_tag=KKHCGOPH_01345;product=Ferrous-iron efflux pump FieF
GNANN_N_4_L_340442	Prodigal:002006	CDS	161942	162154	.	-	0	ID=KKHCGOPH_01346;inference=ab initio prediction:Prodigal:002006;locus_tag=KKHCGOPH_01346;product=hypothetical protein
GNANN_N_4_L_340442	Prodigal:002006	CDS	162165	162422	.	-	0	ID=KKHCGOPH_01347;inference=ab initio prediction:Prodigal:002006;locus_tag=KKHCGOPH_01347;product=hypothetical protein
GNANN_N_4_L_340442	Prodigal:002006	CDS	162489	163952	.	-	0	ID=KKHCGOPH_01348;eC_number=1.14.13.232;Name=oxyL;gene=oxyL;inference=ab initio prediction:Prodigal:002006,similar to AA sequence:UniProtKB:Q3S8Q4;locus_tag=KKHCGOPH_01348;product=6-methylpretetramide 4-monooxygenase
GNANN_N_4_L_340442	Prodigal:002006	CDS	164061	165161	.	+	0	ID=KKHCGOPH_01349;eC_number=2.4.99.17;Name=queA;db_xref=COG:COG0809;gene=queA;inference=ab initio prediction:Prodigal:002006,similar to AA sequence:UniProtKB:O32054;locus_tag=KKHCGOPH_01349;product=S-adenosylmethionine:tRNA ribosyltransferase-isomerase
GNANN_N_4_L_340442	Prodigal:002006	CDS	165176	166327	.	+	0	ID=KKHCGOPH_01350;eC_number=2.4.2.29;Name=tgt;gene=tgt;inference=ab initio prediction:Prodigal:002006,similar to AA sequence:UniProtKB:P28720;locus_tag=KKHCGOPH_01350;product=Queuine tRNA-ribosyltransferase
GNANN_N_4_L_340442	Prodigal:002006	CDS	166332	166589	.	-	0	ID=KKHCGOPH_01351;inference=ab initio prediction:Prodigal:002006;locus_tag=KKHCGOPH_01351;product=hypothetical protein
GNANN_N_4_L_340442	Aragorn:001002	tRNA	166873	166948	.	+	.	ID=KKHCGOPH_01352;inference=COORDINATES:profile:Aragorn:001002;locus_tag=KKHCGOPH_01352;product=tRNA-Lys(ttt)
GNANN_N_4_L_340442	Aragorn:001002	tRNA	167662	167738	.	-	.	ID=KKHCGOPH_01353;inference=COORDINATES:profile:Aragorn:001002;locus_tag=KKHCGOPH_01353;product=tRNA-His(gtg)
GNANN_N_4_L_340442	Prodigal:002006	CDS	167883	169718	.	+	0	ID=KKHCGOPH_01354;Name=clcB;gene=clcB;inference=ab initio prediction:Prodigal:002006,protein motif:HAMAP:MF_01203;locus_tag=KKHCGOPH_01354;product=Voltage-gated ClC-type chloride channel ClcB
GNANN_N_4_L_340442	Prodigal:002006	CDS	169761	170279	.	+	0	ID=KKHCGOPH_01355;inference=ab initio prediction:Prodigal:002006;locus_tag=KKHCGOPH_01355;product=hypothetical protein
GNANN_N_4_L_340442	Prodigal:002006	CDS	170289	171152	.	+	0	ID=KKHCGOPH_01356;eC_number=2.5.1.55;Name=kdsA;db_xref=COG:COG2877;gene=kdsA;inference=ab initio prediction:Prodigal:002006,similar to AA sequence:UniProtKB:Q8YHF1;locus_tag=KKHCGOPH_01356;product=2-dehydro-3-deoxyphosphooctonate aldolase
GNANN_N_4_L_340442	Prodigal:002006	CDS	171347	171682	.	+	0	ID=KKHCGOPH_01357;inference=ab initio prediction:Prodigal:002006;locus_tag=KKHCGOPH_01357;product=hypothetical protein
GNANN_N_4_L_340442	Prodigal:002006	CDS	171766	172227	.	-	0	ID=KKHCGOPH_01358;eC_number=1.7.1.13;Name=queF;gene=queF;inference=ab initio prediction:Prodigal:002006,protein motif:HAMAP:MF_00818;locus_tag=KKHCGOPH_01358;product=NADPH-dependent 7-cyano-7-deazaguanine reductase
GNANN_N_4_L_340442	Prodigal:002006	CDS	172565	173854	.	+	0	ID=KKHCGOPH_01359;eC_number=4.2.1.11;Name=eno;gene=eno;inference=ab initio prediction:Prodigal:002006,similar to AA sequence:UniProtKB:P33675;locus_tag=KKHCGOPH_01359;product=Enolase
GNANN_N_4_L_340442	Prodigal:002006	CDS	173933	174568	.	-	0	ID=KKHCGOPH_01360;inference=ab initio prediction:Prodigal:002006;locus_tag=KKHCGOPH_01360;product=hypothetical protein
GNANN_N_4_L_340442	Prodigal:002006	CDS	174565	174966	.	-	0	ID=KKHCGOPH_01361;inference=ab initio prediction:Prodigal:002006;locus_tag=KKHCGOPH_01361;product=hypothetical protein
GNANN_N_4_L_340442	Prodigal:002006	CDS	175337	175648	.	+	0	ID=KKHCGOPH_01362;inference=ab initio prediction:Prodigal:002006;locus_tag=KKHCGOPH_01362;product=hypothetical protein
GNANN_N_4_L_340442	Prodigal:002006	CDS	175837	176886	.	+	0	ID=KKHCGOPH_01363;eC_number=1.1.1.-;Name=acoA;db_xref=COG:COG1071;gene=acoA;inference=ab initio prediction:Prodigal:002006,similar to AA sequence:UniProtKB:O31404;locus_tag=KKHCGOPH_01363;product=Acetoin:2%2C6-dichlorophenolindophenol oxidoreductase subunit alpha
GNANN_N_4_L_340442	Prodigal:002006	CDS	177018	178466	.	+	0	ID=KKHCGOPH_01364;eC_number=2.2.1.7;Name=dxs_1;gene=dxs_1;inference=ab initio prediction:Prodigal:002006,protein motif:HAMAP:MF_00315;locus_tag=KKHCGOPH_01364;product=1-deoxy-D-xylulose-5-phosphate synthase
GNANN_N_4_L_340442	Prodigal:002006	CDS	178467	178745	.	+	0	ID=KKHCGOPH_01365;inference=ab initio prediction:Prodigal:002006;locus_tag=KKHCGOPH_01365;product=hypothetical protein
GNANN_N_4_L_340442	Prodigal:002006	CDS	178829	179404	.	+	0	ID=KKHCGOPH_01366;inference=ab initio prediction:Prodigal:002006;locus_tag=KKHCGOPH_01366;product=hypothetical protein
GNANN_N_4_L_340442	Prodigal:002006	CDS	179408	180811	.	+	0	ID=KKHCGOPH_01367;eC_number=2.3.1.12;Name=pdhC;gene=pdhC;inference=ab initio prediction:Prodigal:002006,similar to AA sequence:UniProtKB:P65636;locus_tag=KKHCGOPH_01367;product=Dihydrolipoyllysine-residue acetyltransferase component of pyruvate dehydrogenase complex
GNANN_N_4_L_340442	Prodigal:002006	CDS	180875	181426	.	+	0	ID=KKHCGOPH_01368;inference=ab initio prediction:Prodigal:002006;locus_tag=KKHCGOPH_01368;product=hypothetical protein
GNANN_N_4_L_340442	Prodigal:002006	CDS	181427	182866	.	+	0	ID=KKHCGOPH_01369;eC_number=1.8.1.4;Name=lpd;db_xref=COG:COG1249;gene=lpd;inference=ab initio prediction:Prodigal:002006,similar to AA sequence:UniProtKB:Q8NTE1;locus_tag=KKHCGOPH_01369;product=Dihydrolipoyl dehydrogenase
GNANN_N_4_L_340442	Prodigal:002006	CDS	182904	183341	.	-	0	ID=KKHCGOPH_01370;inference=ab initio prediction:Prodigal:002006;locus_tag=KKHCGOPH_01370;product=hypothetical protein
GNANN_N_4_L_340442	Prodigal:002006	CDS	183493	184035	.	+	0	ID=KKHCGOPH_01371;inference=ab initio prediction:Prodigal:002006;locus_tag=KKHCGOPH_01371;product=hypothetical protein
GNANN_N_4_L_340442	Prodigal:002006	CDS	184136	184402	.	+	0	ID=KKHCGOPH_01372;inference=ab initio prediction:Prodigal:002006;locus_tag=KKHCGOPH_01372;product=hypothetical protein
GNANN_N_4_L_340442	Prodigal:002006	CDS	184503	185135	.	+	0	ID=KKHCGOPH_01373;inference=ab initio prediction:Prodigal:002006;locus_tag=KKHCGOPH_01373;product=hypothetical protein
GNANN_N_4_L_340442	Prodigal:002006	CDS	185291	186637	.	-	0	ID=KKHCGOPH_01374;inference=ab initio prediction:Prodigal:002006;locus_tag=KKHCGOPH_01374;product=hypothetical protein
GNANN_N_4_L_340442	Prodigal:002006	CDS	186648	186866	.	-	0	ID=KKHCGOPH_01375;inference=ab initio prediction:Prodigal:002006;locus_tag=KKHCGOPH_01375;product=hypothetical protein
GNANN_N_4_L_340442	Prodigal:002006	CDS	187096	187818	.	+	0	ID=KKHCGOPH_01376;inference=ab initio prediction:Prodigal:002006;locus_tag=KKHCGOPH_01376;product=hypothetical protein
GNANN_N_4_L_340442	Prodigal:002006	CDS	188050	189048	.	+	0	ID=KKHCGOPH_01377;eC_number=2.8.1.8;Name=lipA;db_xref=COG:COG0320;gene=lipA;inference=ab initio prediction:Prodigal:002006,similar to AA sequence:UniProtKB:O32129;locus_tag=KKHCGOPH_01377;product=Lipoyl synthase
GNANN_N_4_L_340442	Prodigal:002006	CDS	189055	189513	.	+	0	ID=KKHCGOPH_01378;Name=pasT;db_xref=COG:COG2867;gene=pasT;inference=ab initio prediction:Prodigal:002006,similar to AA sequence:UniProtKB:Q8FEY4;locus_tag=KKHCGOPH_01378;product=Persistence and stress-resistance toxin PasT
GNANN_N_4_L_340442	Prodigal:002006	CDS	189688	190368	.	-	0	ID=KKHCGOPH_01379;inference=ab initio prediction:Prodigal:002006;locus_tag=KKHCGOPH_01379;product=hypothetical protein
GNANN_N_4_L_340442	Prodigal:002006	CDS	190386	191018	.	-	0	ID=KKHCGOPH_01380;inference=ab initio prediction:Prodigal:002006;locus_tag=KKHCGOPH_01380;product=hypothetical protein
GNANN_N_4_L_340442	Prodigal:002006	CDS	191402	191707	.	+	0	ID=KKHCGOPH_01381;inference=ab initio prediction:Prodigal:002006;locus_tag=KKHCGOPH_01381;product=hypothetical protein
GNANN_N_4_L_340442	Prodigal:002006	CDS	192255	194060	.	-	0	ID=KKHCGOPH_01382;eC_number=1.1.2.7;inference=ab initio prediction:Prodigal:002006,similar to AA sequence:UniProtKB:P38539;locus_tag=KKHCGOPH_01382;product=Methanol dehydrogenase [cytochrome c] subunit 1
GNANN_N_4_L_340442	Prodigal:002006	CDS	195065	195271	.	+	0	ID=KKHCGOPH_01383;inference=ab initio prediction:Prodigal:002006;locus_tag=KKHCGOPH_01383;product=hypothetical protein
GNANN_N_4_L_340442	Prodigal:002006	CDS	195437	195859	.	+	0	ID=KKHCGOPH_01384;inference=ab initio prediction:Prodigal:002006;locus_tag=KKHCGOPH_01384;product=hypothetical protein
GNANN_N_4_L_340442	Prodigal:002006	CDS	195953	196645	.	+	0	ID=KKHCGOPH_01385;inference=ab initio prediction:Prodigal:002006;locus_tag=KKHCGOPH_01385;product=hypothetical protein
GNANN_N_4_L_340442	Prodigal:002006	CDS	196720	197385	.	-	0	ID=KKHCGOPH_01386;inference=ab initio prediction:Prodigal:002006;locus_tag=KKHCGOPH_01386;product=hypothetical protein
GNANN_N_4_L_340442	Prodigal:002006	CDS	197517	198563	.	-	0	ID=KKHCGOPH_01387;inference=ab initio prediction:Prodigal:002006;locus_tag=KKHCGOPH_01387;product=hypothetical protein
GNANN_N_4_L_340442	Prodigal:002006	CDS	198738	199937	.	+	0	ID=KKHCGOPH_01388;inference=ab initio prediction:Prodigal:002006;locus_tag=KKHCGOPH_01388;product=hypothetical protein
GNANN_N_4_L_340442	Prodigal:002006	CDS	199996	201402	.	-	0	ID=KKHCGOPH_01389;eC_number=2.7.7.4;Name=cysN;db_xref=COG:COG2895;gene=cysN;inference=ab initio prediction:Prodigal:002006,similar to AA sequence:UniProtKB:P23845;locus_tag=KKHCGOPH_01389;product=Sulfate adenylyltransferase subunit 1
GNANN_N_4_L_340442	Prodigal:002006	CDS	201402	202331	.	-	0	ID=KKHCGOPH_01390;eC_number=2.7.7.4;Name=cysD;db_xref=COG:COG0175;gene=cysD;inference=ab initio prediction:Prodigal:002006,similar to AA sequence:UniProtKB:Q87WW0;locus_tag=KKHCGOPH_01390;product=Sulfate adenylyltransferase subunit 2
GNANN_N_4_L_340442	Prodigal:002006	CDS	202331	203140	.	-	0	ID=KKHCGOPH_01391;eC_number=1.8.4.8;Name=cysH;gene=cysH;inference=ab initio prediction:Prodigal:002006,protein motif:HAMAP:MF_00063;locus_tag=KKHCGOPH_01391;product=Phosphoadenosine phosphosulfate reductase
GNANN_N_4_L_340442	Prodigal:002006	CDS	203379	203882	.	+	0	ID=KKHCGOPH_01392;Name=decR;db_xref=COG:COG1522;gene=decR;inference=ab initio prediction:Prodigal:002006,similar to AA sequence:UniProtKB:P0ACJ5;locus_tag=KKHCGOPH_01392;product=DNA-binding transcriptional activator DecR
GNANN_N_4_L_340442	Prodigal:002006	CDS	203983	205773	.	+	0	ID=KKHCGOPH_01393;eC_number=1.8.1.2;Name=cysJ_2;db_xref=COG:COG0369;gene=cysJ_2;inference=ab initio prediction:Prodigal:002006,similar to AA sequence:UniProtKB:O32214;locus_tag=KKHCGOPH_01393;product=Sulfite reductase [NADPH] flavoprotein alpha-component
GNANN_N_4_L_340442	Prodigal:002006	CDS	205996	207828	.	+	0	ID=KKHCGOPH_01394;eC_number=1.8.1.2;Name=cysI;db_xref=COG:COG0155;gene=cysI;inference=ab initio prediction:Prodigal:002006,similar to AA sequence:UniProtKB:O32213;locus_tag=KKHCGOPH_01394;product=Sulfite reductase [NADPH] hemoprotein beta-component
GNANN_N_4_L_340442	Prodigal:002006	CDS	207842	208216	.	-	0	ID=KKHCGOPH_01395;inference=ab initio prediction:Prodigal:002006;locus_tag=KKHCGOPH_01395;product=hypothetical protein
GNANN_N_4_L_340442	Prodigal:002006	CDS	208387	208632	.	+	0	ID=KKHCGOPH_01396;inference=ab initio prediction:Prodigal:002006;locus_tag=KKHCGOPH_01396;product=hypothetical protein
GNANN_N_4_L_340442	Prodigal:002006	CDS	208646	208780	.	-	0	ID=KKHCGOPH_01397;inference=ab initio prediction:Prodigal:002006;locus_tag=KKHCGOPH_01397;product=hypothetical protein
GNANN_N_4_L_340442	Prodigal:002006	CDS	208982	209296	.	-	0	ID=KKHCGOPH_01398;inference=ab initio prediction:Prodigal:002006;locus_tag=KKHCGOPH_01398;product=hypothetical protein
GNANN_N_4_L_340442	Prodigal:002006	CDS	209411	209980	.	-	0	ID=KKHCGOPH_01399;inference=ab initio prediction:Prodigal:002006;locus_tag=KKHCGOPH_01399;product=hypothetical protein
GNANN_N_4_L_340442	Prodigal:002006	CDS	210096	211232	.	-	0	ID=KKHCGOPH_01400;inference=ab initio prediction:Prodigal:002006;locus_tag=KKHCGOPH_01400;product=hypothetical protein
GNANN_N_4_L_340442	Prodigal:002006	CDS	211237	211716	.	-	0	ID=KKHCGOPH_01401;Name=exbD_3;db_xref=COG:COG0848;gene=exbD_3;inference=ab initio prediction:Prodigal:002006,similar to AA sequence:UniProtKB:P0ABV2;locus_tag=KKHCGOPH_01401;product=Biopolymer transport protein ExbD
GNANN_N_4_L_340442	Prodigal:002006	CDS	211895	212599	.	-	0	ID=KKHCGOPH_01402;Name=tolQ_3;gene=tolQ_3;inference=ab initio prediction:Prodigal:002006,protein motif:HAMAP:MF_02202;locus_tag=KKHCGOPH_01402;product=Tol-Pal system protein TolQ
GNANN_N_4_L_340442	Prodigal:002006	CDS	212670	213119	.	-	0	ID=KKHCGOPH_01403;inference=ab initio prediction:Prodigal:002006;locus_tag=KKHCGOPH_01403;product=hypothetical protein
GNANN_N_4_L_340442	Prodigal:002006	CDS	213634	214065	.	+	0	ID=KKHCGOPH_01404;Name=ibpA_2;db_xref=COG:COG0071;gene=ibpA_2;inference=ab initio prediction:Prodigal:002006,similar to AA sequence:UniProtKB:P0C054;locus_tag=KKHCGOPH_01404;product=Small heat shock protein IbpA
GNANN_N_4_L_340442	Prodigal:002006	CDS	214209	214478	.	+	0	ID=KKHCGOPH_01405;inference=ab initio prediction:Prodigal:002006;locus_tag=KKHCGOPH_01405;product=hypothetical protein
GNANN_N_4_L_340442	Prodigal:002006	CDS	214558	215352	.	-	0	ID=KKHCGOPH_01406;eC_number=4.2.99.20;Name=menH_2;gene=menH_2;inference=ab initio prediction:Prodigal:002006,protein motif:HAMAP:MF_01660;locus_tag=KKHCGOPH_01406;product=2-succinyl-6-hydroxy-2%2C4-cyclohexadiene-1-carboxylate synthase
GNANN_N_4_L_340442	Prodigal:002006	CDS	215481	216707	.	+	0	ID=KKHCGOPH_01407;eC_number=2.4.1.250;Name=mshA_3;gene=mshA_3;inference=ab initio prediction:Prodigal:002006,protein motif:HAMAP:MF_01695;locus_tag=KKHCGOPH_01407;product=D-inositol-3-phosphate glycosyltransferase
GNANN_N_4_L_340442	Prodigal:002006	CDS	216884	217405	.	+	0	ID=KKHCGOPH_01408;Name=infC;gene=infC;inference=ab initio prediction:Prodigal:002006,similar to AA sequence:UniProtKB:P03000;locus_tag=KKHCGOPH_01408;product=Translation initiation factor IF-3
GNANN_N_4_L_340442	Prodigal:002006	CDS	217654	219990	.	-	0	ID=KKHCGOPH_01409;inference=ab initio prediction:Prodigal:002006;locus_tag=KKHCGOPH_01409;product=hypothetical protein
GNANN_N_4_L_340442	Prodigal:002006	CDS	220173	221306	.	-	0	ID=KKHCGOPH_01410;eC_number=2.4.1.250;Name=mshA_4;gene=mshA_4;inference=ab initio prediction:Prodigal:002006,protein motif:HAMAP:MF_01695;locus_tag=KKHCGOPH_01410;product=D-inositol-3-phosphate glycosyltransferase
GNANN_N_4_L_340442	Prodigal:002006	CDS	221577	221861	.	+	0	ID=KKHCGOPH_01411;inference=ab initio prediction:Prodigal:002006;locus_tag=KKHCGOPH_01411;product=hypothetical protein
GNANN_N_4_L_340442	Prodigal:002006	CDS	222033	222236	.	+	0	ID=KKHCGOPH_01412;Name=rpmI;db_xref=COG:COG0291;gene=rpmI;inference=ab initio prediction:Prodigal:002006,similar to AA sequence:UniProtKB:Q6NDR5;locus_tag=KKHCGOPH_01412;product=50S ribosomal protein L35
GNANN_N_4_L_340442	Prodigal:002006	CDS	222287	222652	.	+	0	ID=KKHCGOPH_01413;Name=rplT;db_xref=COG:COG0292;gene=rplT;inference=ab initio prediction:Prodigal:002006,similar to AA sequence:UniProtKB:Q6NDR6;locus_tag=KKHCGOPH_01413;product=50S ribosomal protein L20
GNANN_N_4_L_340442	Prodigal:002006	CDS	222846	223925	.	+	0	ID=KKHCGOPH_01414;eC_number=6.1.1.20;Name=pheS;db_xref=COG:COG0016;gene=pheS;inference=ab initio prediction:Prodigal:002006,similar to AA sequence:UniProtKB:Q9I0A3;locus_tag=KKHCGOPH_01414;product=Phenylalanine--tRNA ligase alpha subunit
GNANN_N_4_L_340442	Prodigal:002006	CDS	223946	224245	.	+	0	ID=KKHCGOPH_01415;inference=ab initio prediction:Prodigal:002006;locus_tag=KKHCGOPH_01415;product=hypothetical protein
GNANN_N_4_L_340442	Prodigal:002006	CDS	224245	224730	.	+	0	ID=KKHCGOPH_01416;inference=ab initio prediction:Prodigal:002006;locus_tag=KKHCGOPH_01416;product=hypothetical protein
GNANN_N_4_L_340442	Prodigal:002006	CDS	224745	227168	.	+	0	ID=KKHCGOPH_01417;eC_number=6.1.1.20;Name=pheT;db_xref=COG:COG0072;gene=pheT;inference=ab initio prediction:Prodigal:002006,similar to AA sequence:UniProtKB:P07395;locus_tag=KKHCGOPH_01417;product=Phenylalanine--tRNA ligase beta subunit
GNANN_N_4_L_340442	Prodigal:002006	CDS	227191	228066	.	+	0	ID=KKHCGOPH_01418;inference=ab initio prediction:Prodigal:002006;locus_tag=KKHCGOPH_01418;product=hypothetical protein
GNANN_N_4_L_340442	Prodigal:002006	CDS	228011	228841	.	-	0	ID=KKHCGOPH_01419;Name=moeZ;db_xref=COG:COG0476;gene=moeZ;inference=ab initio prediction:Prodigal:002006,similar to AA sequence:UniProtKB:P9WMN7;locus_tag=KKHCGOPH_01419;product=putative adenylyltransferase/sulfurtransferase MoeZ
GNANN_N_4_L_340442	Prodigal:002006	CDS	229060	230265	.	+	0	ID=KKHCGOPH_01420;eC_number=3.5.1.18;Name=dapE_1;db_xref=COG:COG0624;gene=dapE_1;inference=ab initio prediction:Prodigal:002006,similar to AA sequence:UniProtKB:P0AED7;locus_tag=KKHCGOPH_01420;product=Succinyl-diaminopimelate desuccinylase
GNANN_N_4_L_340442	Prodigal:002006	CDS	230250	231008	.	-	0	ID=KKHCGOPH_01421;eC_number=5.4.99.12;Name=truA;db_xref=COG:COG0101;gene=truA;inference=ab initio prediction:Prodigal:002006,similar to AA sequence:UniProtKB:P07649;locus_tag=KKHCGOPH_01421;product=tRNA pseudouridine synthase A
GNANN_N_4_L_340442	Prodigal:002006	CDS	231264	232196	.	-	0	ID=KKHCGOPH_01422;eC_number=2.1.2.9;Name=fmt_1;db_xref=COG:COG0223;gene=fmt_1;inference=ab initio prediction:Prodigal:002006,similar to AA sequence:UniProtKB:Q83AA8;locus_tag=KKHCGOPH_01422;product=Methionyl-tRNA formyltransferase
GNANN_N_4_L_340442	Prodigal:002006	CDS	232207	232722	.	-	0	ID=KKHCGOPH_01423;eC_number=3.5.1.88;Name=def1_1;gene=def1_1;inference=ab initio prediction:Prodigal:002006,similar to AA sequence:UniProtKB:A0A0H3KB98;locus_tag=KKHCGOPH_01423;product=Peptide deformylase 1
GNANN_N_4_L_340442	Prodigal:002006	CDS	233004	233609	.	-	0	ID=KKHCGOPH_01424;Name=recR;db_xref=COG:COG0353;gene=recR;inference=ab initio prediction:Prodigal:002006,similar to AA sequence:UniProtKB:Q8RDI4;locus_tag=KKHCGOPH_01424;product=Recombination protein RecR
GNANN_N_4_L_340442	Prodigal:002006	CDS	233922	235541	.	+	0	ID=KKHCGOPH_01425;eC_number=4.1.1.49;Name=pckA;db_xref=COG:COG1866;gene=pckA;inference=ab initio prediction:Prodigal:002006,similar to AA sequence:UniProtKB:Q9ZNH4;locus_tag=KKHCGOPH_01425;product=Phosphoenolpyruvate carboxykinase (ATP)
GNANN_N_4_L_340442	Prodigal:002006	CDS	235636	236166	.	-	0	ID=KKHCGOPH_01426;inference=ab initio prediction:Prodigal:002006;locus_tag=KKHCGOPH_01426;product=hypothetical protein
GNANN_N_4_L_340442	Prodigal:002006	CDS	236400	238667	.	-	0	ID=KKHCGOPH_01427;Name=fhuA_4;db_xref=COG:COG1629;gene=fhuA_4;inference=ab initio prediction:Prodigal:002006,similar to AA sequence:UniProtKB:P06971;locus_tag=KKHCGOPH_01427;product=Ferrichrome outer membrane transporter/phage receptor
GNANN_N_4_L_340442	Prodigal:002006	CDS	239351	239503	.	+	0	ID=KKHCGOPH_01428;inference=ab initio prediction:Prodigal:002006;locus_tag=KKHCGOPH_01428;product=hypothetical protein
GNANN_N_4_L_340442	Prodigal:002006	CDS	239589	240017	.	+	0	ID=KKHCGOPH_01429;inference=ab initio prediction:Prodigal:002006;locus_tag=KKHCGOPH_01429;product=hypothetical protein
GNANN_N_4_L_340442	Prodigal:002006	CDS	240094	240366	.	+	0	ID=KKHCGOPH_01430;inference=ab initio prediction:Prodigal:002006;locus_tag=KKHCGOPH_01430;product=hypothetical protein
GNANN_N_4_L_340442	Prodigal:002006	CDS	240430	241251	.	-	0	ID=KKHCGOPH_01431;eC_number=3.1.4.16;Name=ymdB;db_xref=COG:COG1692;gene=ymdB;inference=ab initio prediction:Prodigal:002006,similar to AA sequence:UniProtKB:O31775;locus_tag=KKHCGOPH_01431;product=2'%2C3'-cyclic-nucleotide 2'-phosphodiesterase
GNANN_N_4_L_340442	Prodigal:002006	CDS	241256	241864	.	-	0	ID=KKHCGOPH_01432;eC_number=6.3.3.2;Name=ygfA;db_xref=COG:COG0212;gene=ygfA;inference=ab initio prediction:Prodigal:002006,similar to AA sequence:UniProtKB:P0AC28;locus_tag=KKHCGOPH_01432;product=5-formyltetrahydrofolate cyclo-ligase
GNANN_N_4_L_340442	Prodigal:002006	CDS	242168	242347	.	+	0	ID=KKHCGOPH_01433;inference=ab initio prediction:Prodigal:002006;locus_tag=KKHCGOPH_01433;product=hypothetical protein
GNANN_N_4_L_340442	Prodigal:002006	CDS	242384	242791	.	+	0	ID=KKHCGOPH_01434;inference=ab initio prediction:Prodigal:002006;locus_tag=KKHCGOPH_01434;product=hypothetical protein
GNANN_N_4_L_340442	Prodigal:002006	CDS	242803	243138	.	-	0	ID=KKHCGOPH_01435;inference=ab initio prediction:Prodigal:002006;locus_tag=KKHCGOPH_01435;product=hypothetical protein
GNANN_N_4_L_340442	Prodigal:002006	CDS	243158	243460	.	-	0	ID=KKHCGOPH_01436;inference=ab initio prediction:Prodigal:002006;locus_tag=KKHCGOPH_01436;product=hypothetical protein
GNANN_N_4_L_340442	Prodigal:002006	CDS	243918	244925	.	+	0	ID=KKHCGOPH_01437;eC_number=1.2.1.12;Name=gap1;db_xref=COG:COG0057;gene=gap1;inference=ab initio prediction:Prodigal:002006,similar to AA sequence:UniProtKB:Q4MQ58;locus_tag=KKHCGOPH_01437;product=Glyceraldehyde-3-phosphate dehydrogenase 1
GNANN_N_4_L_340442	Prodigal:002006	CDS	244977	245519	.	+	0	ID=KKHCGOPH_01438;inference=ab initio prediction:Prodigal:002006;locus_tag=KKHCGOPH_01438;product=hypothetical protein
GNANN_N_4_L_340442	Prodigal:002006	CDS	245527	246729	.	+	0	ID=KKHCGOPH_01439;eC_number=2.7.2.3;Name=pgk;gene=pgk;inference=ab initio prediction:Prodigal:002006,similar to AA sequence:UniProtKB:P18912;locus_tag=KKHCGOPH_01439;product=Phosphoglycerate kinase
GNANN_N_4_L_340442	Prodigal:002006	CDS	246759	247307	.	+	0	ID=KKHCGOPH_01440;inference=ab initio prediction:Prodigal:002006;locus_tag=KKHCGOPH_01440;product=hypothetical protein
GNANN_N_4_L_340442	Prodigal:002006	CDS	247410	248477	.	+	0	ID=KKHCGOPH_01441;eC_number=4.1.2.13;Name=fbaA;gene=fbaA;inference=ab initio prediction:Prodigal:002006,similar to AA sequence:UniProtKB:Q55664;locus_tag=KKHCGOPH_01441;product=Fructose-bisphosphate aldolase class 2
GNANN_N_4_L_340442	Prodigal:002006	CDS	248488	249156	.	+	0	ID=KKHCGOPH_01442;eC_number=2.5.1.3;Name=thiE_1;gene=thiE_1;inference=ab initio prediction:Prodigal:002006,protein motif:HAMAP:MF_00097;locus_tag=KKHCGOPH_01442;product=Thiamine-phosphate synthase
GNANN_N_4_L_340442	Prodigal:002006	CDS	249153	250247	.	+	0	ID=KKHCGOPH_01443;inference=ab initio prediction:Prodigal:002006;locus_tag=KKHCGOPH_01443;product=hypothetical protein
GNANN_N_4_L_340442	Prodigal:002006	CDS	250440	250895	.	-	0	ID=KKHCGOPH_01444;inference=ab initio prediction:Prodigal:002006;locus_tag=KKHCGOPH_01444;product=hypothetical protein
GNANN_N_4_L_340442	Prodigal:002006	CDS	251038	251433	.	-	0	ID=KKHCGOPH_01445;inference=ab initio prediction:Prodigal:002006;locus_tag=KKHCGOPH_01445;product=hypothetical protein
GNANN_N_4_L_340442	Prodigal:002006	CDS	251570	253390	.	-	0	ID=KKHCGOPH_01446;eC_number=5.4.99.2;Name=mutA;db_xref=COG:COG1884;gene=mutA;inference=ab initio prediction:Prodigal:002006,similar to AA sequence:UniProtKB:P11652;locus_tag=KKHCGOPH_01446;product=Methylmalonyl-CoA mutase small subunit
GNANN_N_4_L_340442	Prodigal:002006	CDS	253534	254385	.	-	0	ID=KKHCGOPH_01447;eC_number=3.6.1.27;Name=uppP;db_xref=COG:COG1968;gene=uppP;inference=ab initio prediction:Prodigal:002006,similar to AA sequence:UniProtKB:P60932;locus_tag=KKHCGOPH_01447;product=Undecaprenyl-diphosphatase
GNANN_N_4_L_340442	Prodigal:002006	CDS	254624	255316	.	+	0	ID=KKHCGOPH_01448;Name=fzlA;gene=fzlA;inference=ab initio prediction:Prodigal:002006,similar to AA sequence:UniProtKB:A0A0H3CDY2;locus_tag=KKHCGOPH_01448;product=FtsZ-localized protein A
GNANN_N_4_L_340442	Prodigal:002006	CDS	255397	256641	.	+	0	ID=KKHCGOPH_01449;eC_number=1.17.99.6;Name=queG;gene=queG;inference=ab initio prediction:Prodigal:002006,protein motif:HAMAP:MF_00916;locus_tag=KKHCGOPH_01449;product=Epoxyqueuosine reductase
GNANN_N_4_L_340442	Prodigal:002006	CDS	256638	257522	.	+	0	ID=KKHCGOPH_01450;Name=yeeZ;db_xref=COG:COG0451;gene=yeeZ;inference=ab initio prediction:Prodigal:002006,similar to AA sequence:UniProtKB:P0AD12;locus_tag=KKHCGOPH_01450;product=Protein YeeZ
GNANN_N_4_L_340442	Prodigal:002006	CDS	257527	259479	.	-	0	ID=KKHCGOPH_01451;inference=ab initio prediction:Prodigal:002006;locus_tag=KKHCGOPH_01451;product=hypothetical protein
GNANN_N_4_L_340442	Prodigal:002006	CDS	259621	260379	.	-	0	ID=KKHCGOPH_01452;inference=ab initio prediction:Prodigal:002006;locus_tag=KKHCGOPH_01452;product=hypothetical protein
GNANN_N_4_L_340442	Prodigal:002006	CDS	260330	260815	.	-	0	ID=KKHCGOPH_01453;inference=ab initio prediction:Prodigal:002006;locus_tag=KKHCGOPH_01453;product=hypothetical protein
GNANN_N_4_L_340442	Prodigal:002006	CDS	260839	263202	.	-	0	ID=KKHCGOPH_01454;eC_number=3.1.13.1;Name=rnr;db_xref=COG:COG0557;gene=rnr;inference=ab initio prediction:Prodigal:002006,similar to AA sequence:UniProtKB:P21499;locus_tag=KKHCGOPH_01454;product=Ribonuclease R
GNANN_N_4_L_340442	Prodigal:002006	CDS	263564	264007	.	-	0	ID=KKHCGOPH_01455;db_xref=COG:COG0346;inference=ab initio prediction:Prodigal:002006,similar to AA sequence:UniProtKB:Q8ZM36;locus_tag=KKHCGOPH_01455;product=Virulence protein
GNANN_N_4_L_340442	Prodigal:002006	CDS	264188	264856	.	+	0	ID=KKHCGOPH_01456;inference=ab initio prediction:Prodigal:002006;locus_tag=KKHCGOPH_01456;product=hypothetical protein
GNANN_N_4_L_340442	Prodigal:002006	CDS	266149	268815	.	+	0	ID=KKHCGOPH_01457;eC_number=2.7.9.1;Name=ppdK;db_xref=COG:COG0574;gene=ppdK;inference=ab initio prediction:Prodigal:002006,similar to AA sequence:UniProtKB:P22983;locus_tag=KKHCGOPH_01457;product=Pyruvate%2C phosphate dikinase
GNANN_N_4_L_340442	Prodigal:002006	CDS	269116	270315	.	+	0	ID=KKHCGOPH_01458;inference=ab initio prediction:Prodigal:002006;locus_tag=KKHCGOPH_01458;product=hypothetical protein
GNANN_N_4_L_340442	Prodigal:002006	CDS	270388	271290	.	+	0	ID=KKHCGOPH_01459;eC_number=2.7.4.1;db_xref=COG:COG2326;inference=ab initio prediction:Prodigal:002006,similar to AA sequence:UniProtKB:Q9I154;locus_tag=KKHCGOPH_01459;product=Polyphosphate:ADP phosphotransferase
GNANN_N_4_L_340442	Prodigal:002006	CDS	271370	271816	.	-	0	ID=KKHCGOPH_01460;db_xref=COG:COG0664;inference=ab initio prediction:Prodigal:002006,similar to AA sequence:UniProtKB:P9WIY7;locus_tag=KKHCGOPH_01460;product=putative NTE family protein
GNANN_N_4_L_340442	Prodigal:002006	CDS	271910	272137	.	-	0	ID=KKHCGOPH_01461;inference=ab initio prediction:Prodigal:002006;locus_tag=KKHCGOPH_01461;product=hypothetical protein
GNANN_N_4_L_340442	Prodigal:002006	CDS	272373	272519	.	+	0	ID=KKHCGOPH_01462;inference=ab initio prediction:Prodigal:002006;locus_tag=KKHCGOPH_01462;product=hypothetical protein
GNANN_N_4_L_340442	Prodigal:002006	CDS	272587	273099	.	-	0	ID=KKHCGOPH_01463;inference=ab initio prediction:Prodigal:002006;locus_tag=KKHCGOPH_01463;product=hypothetical protein
GNANN_N_4_L_340442	Prodigal:002006	CDS	273387	274166	.	+	0	ID=KKHCGOPH_01464;inference=ab initio prediction:Prodigal:002006;locus_tag=KKHCGOPH_01464;product=hypothetical protein
GNANN_N_4_L_340442	Prodigal:002006	CDS	274184	275125	.	-	0	ID=KKHCGOPH_01465;eC_number=3.1.2.6;Name=gloB_2;gene=gloB_2;inference=ab initio prediction:Prodigal:002006,protein motif:HAMAP:MF_01374;locus_tag=KKHCGOPH_01465;product=Hydroxyacylglutathione hydrolase
GNANN_N_4_L_340442	Prodigal:002006	CDS	275208	276260	.	-	0	ID=KKHCGOPH_01466;inference=ab initio prediction:Prodigal:002006;locus_tag=KKHCGOPH_01466;product=hypothetical protein
GNANN_N_4_L_340442	Prodigal:002006	CDS	276568	276711	.	-	0	ID=KKHCGOPH_01467;inference=ab initio prediction:Prodigal:002006;locus_tag=KKHCGOPH_01467;product=hypothetical protein
GNANN_N_4_L_340442	Prodigal:002006	CDS	276953	277129	.	+	0	ID=KKHCGOPH_01468;inference=ab initio prediction:Prodigal:002006;locus_tag=KKHCGOPH_01468;product=hypothetical protein
GNANN_N_4_L_340442	Prodigal:002006	CDS	277255	277692	.	-	0	ID=KKHCGOPH_01469;inference=ab initio prediction:Prodigal:002006;locus_tag=KKHCGOPH_01469;product=hypothetical protein
GNANN_N_4_L_340442	Prodigal:002006	CDS	278051	279376	.	+	0	ID=KKHCGOPH_01470;Name=clcA;db_xref=COG:COG0038;gene=clcA;inference=ab initio prediction:Prodigal:002006,similar to AA sequence:UniProtKB:Q8ZRP8;locus_tag=KKHCGOPH_01470;product=H(+)/Cl(-) exchange transporter ClcA
GNANN_N_4_L_340442	Prodigal:002006	CDS	279458	279637	.	+	0	ID=KKHCGOPH_01471;inference=ab initio prediction:Prodigal:002006;locus_tag=KKHCGOPH_01471;product=hypothetical protein
GNANN_N_4_L_340442	Prodigal:002006	CDS	279643	280494	.	+	0	ID=KKHCGOPH_01472;eC_number=1.1.1.100;Name=fabG_1;gene=fabG_1;inference=ab initio prediction:Prodigal:002006,similar to AA sequence:UniProtKB:O67610;locus_tag=KKHCGOPH_01472;product=3-oxoacyl-[acyl-carrier-protein] reductase FabG
GNANN_N_4_L_340442	Prodigal:002006	CDS	280641	281618	.	-	0	ID=KKHCGOPH_01473;eC_number=2.7.4.16;Name=thiL_1;db_xref=COG:COG0611;gene=thiL_1;inference=ab initio prediction:Prodigal:002006,similar to AA sequence:UniProtKB:P0AGG0;locus_tag=KKHCGOPH_01473;product=Thiamine-monophosphate kinase
GNANN_N_4_L_340442	Prodigal:002006	CDS	281625	282158	.	-	0	ID=KKHCGOPH_01474;Name=nusB;gene=nusB;inference=ab initio prediction:Prodigal:002006,protein motif:HAMAP:MF_00073;locus_tag=KKHCGOPH_01474;product=Transcription antitermination protein NusB
GNANN_N_4_L_340442	Prodigal:002006	CDS	282155	282664	.	-	0	ID=KKHCGOPH_01475;eC_number=2.5.1.78;Name=ribH1;db_xref=COG:COG0054;gene=ribH1;inference=ab initio prediction:Prodigal:002006,similar to AA sequence:UniProtKB:Q8YGH2;locus_tag=KKHCGOPH_01475;product=6%2C7-dimethyl-8-ribityllumazine synthase 1
GNANN_N_4_L_340442	Prodigal:002006	CDS	282830	283126	.	+	0	ID=KKHCGOPH_01476;inference=ab initio prediction:Prodigal:002006;locus_tag=KKHCGOPH_01476;product=hypothetical protein
GNANN_N_4_L_340442	Prodigal:002006	CDS	283498	285018	.	+	0	ID=KKHCGOPH_01477;eC_number=2.5.1.39;Name=COQ2;gene=COQ2;inference=ab initio prediction:Prodigal:002006,protein motif:HAMAP:MF_01635;locus_tag=KKHCGOPH_01477;product=4-hydroxybenzoate polyprenyltransferase%2C mitochondrial
GNANN_N_4_L_340442	Prodigal:002006	CDS	285018	285452	.	+	0	ID=KKHCGOPH_01478;inference=ab initio prediction:Prodigal:002006;locus_tag=KKHCGOPH_01478;product=hypothetical protein
GNANN_N_4_L_340442	Prodigal:002006	CDS	285440	286669	.	-	0	ID=KKHCGOPH_01479;inference=ab initio prediction:Prodigal:002006;locus_tag=KKHCGOPH_01479;product=hypothetical protein
GNANN_N_4_L_340442	Prodigal:002006	CDS	286858	287664	.	-	0	ID=KKHCGOPH_01480;inference=ab initio prediction:Prodigal:002006;locus_tag=KKHCGOPH_01480;product=hypothetical protein
GNANN_N_4_L_340442	Prodigal:002006	CDS	287913	289280	.	-	0	ID=KKHCGOPH_01481;eC_number=6.3.4.12;inference=ab initio prediction:Prodigal:002006,similar to AA sequence:UniProtKB:A9ZPH9;locus_tag=KKHCGOPH_01481;product=Glutamate--methylamine ligase
GNANN_N_4_L_340442	Prodigal:002006	CDS	289339	289932	.	-	0	ID=KKHCGOPH_01482;inference=ab initio prediction:Prodigal:002006;locus_tag=KKHCGOPH_01482;product=hypothetical protein
GNANN_N_4_L_340442	Prodigal:002006	CDS	290185	290604	.	+	0	ID=KKHCGOPH_01483;inference=ab initio prediction:Prodigal:002006;locus_tag=KKHCGOPH_01483;product=hypothetical protein
GNANN_N_4_L_340442	Prodigal:002006	CDS	290917	292242	.	+	0	ID=KKHCGOPH_01484;Name=ttgA;gene=ttgA;inference=ab initio prediction:Prodigal:002006,similar to AA sequence:UniProtKB:Q9WWZ9;locus_tag=KKHCGOPH_01484;product=Toluene efflux pump periplasmic linker protein TtgA
GNANN_N_4_L_340442	Prodigal:002006	CDS	292496	295669	.	+	0	ID=KKHCGOPH_01485;Name=mexB;db_xref=COG:COG0841;gene=mexB;inference=ab initio prediction:Prodigal:002006,similar to AA sequence:UniProtKB:P52002;locus_tag=KKHCGOPH_01485;product=Multidrug resistance protein MexB
GNANN_N_4_L_340442	Prodigal:002006	CDS	295967	298411	.	+	0	ID=KKHCGOPH_01486;eC_number=6.5.1.2;Name=ligA;gene=ligA;inference=ab initio prediction:Prodigal:002006,protein motif:HAMAP:MF_01588;locus_tag=KKHCGOPH_01486;product=DNA ligase
GNANN_N_4_L_340442	Prodigal:002006	CDS	299283	300320	.	+	0	ID=KKHCGOPH_01487;eC_number=2.1.1.199;Name=rsmH;db_xref=COG:COG0275;gene=rsmH;inference=ab initio prediction:Prodigal:002006,similar to AA sequence:UniProtKB:Q5SJD8;locus_tag=KKHCGOPH_01487;product=Ribosomal RNA small subunit methyltransferase H
GNANN_N_4_L_340442	Prodigal:002006	CDS	300317	300760	.	+	0	ID=KKHCGOPH_01488;inference=ab initio prediction:Prodigal:002006;locus_tag=KKHCGOPH_01488;product=hypothetical protein
GNANN_N_4_L_340442	Prodigal:002006	CDS	300769	302628	.	+	0	ID=KKHCGOPH_01489;eC_number=3.4.16.4;Name=ftsI;gene=ftsI;inference=ab initio prediction:Prodigal:002006,protein motif:HAMAP:MF_02080;locus_tag=KKHCGOPH_01489;product=Peptidoglycan D%2CD-transpeptidase FtsI
GNANN_N_4_L_340442	Prodigal:002006	CDS	302799	304262	.	+	0	ID=KKHCGOPH_01490;eC_number=6.3.2.13;Name=murE;db_xref=COG:COG0769;gene=murE;inference=ab initio prediction:Prodigal:002006,similar to AA sequence:UniProtKB:Q819Q0;locus_tag=KKHCGOPH_01490;product=UDP-N-acetylmuramoyl-L-alanyl-D-glutamate--2%2C6-diaminopimelate ligase
GNANN_N_4_L_340442	Prodigal:002006	CDS	304552	306009	.	+	0	ID=KKHCGOPH_01491;eC_number=6.3.2.10;Name=murF;db_xref=COG:COG0770;gene=murF;inference=ab initio prediction:Prodigal:002006,similar to AA sequence:UniProtKB:P11880;locus_tag=KKHCGOPH_01491;product=UDP-N-acetylmuramoyl-tripeptide--D-alanyl-D-alanine ligase
GNANN_N_4_L_340442	Prodigal:002006	CDS	306118	307200	.	+	0	ID=KKHCGOPH_01492;eC_number=2.7.8.13;Name=mraY;db_xref=COG:COG0472;gene=mraY;inference=ab initio prediction:Prodigal:002006,similar to AA sequence:UniProtKB:P0A6W3;locus_tag=KKHCGOPH_01492;product=Phospho-N-acetylmuramoyl-pentapeptide-transferase
GNANN_N_4_L_340442	Prodigal:002006	CDS	307353	308717	.	+	0	ID=KKHCGOPH_01493;eC_number=6.3.2.9;Name=murD;db_xref=COG:COG0771;gene=murD;inference=ab initio prediction:Prodigal:002006,similar to AA sequence:UniProtKB:P14900;locus_tag=KKHCGOPH_01493;product=UDP-N-acetylmuramoylalanine--D-glutamate ligase
GNANN_N_4_L_340442	Prodigal:002006	CDS	309064	309702	.	-	0	ID=KKHCGOPH_01494;eC_number=2.7.4.25;Name=cmk;db_xref=COG:COG0283;gene=cmk;inference=ab initio prediction:Prodigal:002006,similar to AA sequence:UniProtKB:P9WPA9;locus_tag=KKHCGOPH_01494;product=Cytidylate kinase
GNANN_N_4_L_340442	Prodigal:002006	CDS	309699	311063	.	-	0	ID=KKHCGOPH_01495;eC_number=2.5.1.19;Name=aroA;gene=aroA;inference=ab initio prediction:Prodigal:002006,similar to AA sequence:UniProtKB:P0A2Y4;locus_tag=KKHCGOPH_01495;product=3-phosphoshikimate 1-carboxyvinyltransferase
GNANN_N_4_L_340442	Prodigal:002006	CDS	311405	311719	.	+	0	ID=KKHCGOPH_01496;inference=ab initio prediction:Prodigal:002006;locus_tag=KKHCGOPH_01496;product=hypothetical protein
GNANN_N_4_L_340442	Prodigal:002006	CDS	311978	312352	.	+	0	ID=KKHCGOPH_01497;inference=ab initio prediction:Prodigal:002006;locus_tag=KKHCGOPH_01497;product=hypothetical protein
GNANN_N_4_L_340442	Prodigal:002006	CDS	312764	314083	.	+	0	ID=KKHCGOPH_01498;eC_number=1.1.1.3;Name=hom;db_xref=COG:COG0460;gene=hom;inference=ab initio prediction:Prodigal:002006,similar to AA sequence:UniProtKB:P19582;locus_tag=KKHCGOPH_01498;product=Homoserine dehydrogenase
GNANN_N_4_L_340442	Prodigal:002006	CDS	314275	315276	.	+	0	ID=KKHCGOPH_01499;eC_number=3.1.3.11;Name=glpX;db_xref=COG:COG1494;gene=glpX;inference=ab initio prediction:Prodigal:002006,similar to AA sequence:UniProtKB:Q03224;locus_tag=KKHCGOPH_01499;product=Fructose-1%2C6-bisphosphatase class 2
GNANN_N_4_L_340442	Prodigal:002006	CDS	315315	315692	.	-	0	ID=KKHCGOPH_01500;inference=ab initio prediction:Prodigal:002006;locus_tag=KKHCGOPH_01500;product=hypothetical protein
GNANN_N_4_L_340442	Prodigal:002006	CDS	315842	316708	.	-	0	ID=KKHCGOPH_01501;Name=ycf3;gene=ycf3;inference=ab initio prediction:Prodigal:002006,protein motif:HAMAP:MF_00439;locus_tag=KKHCGOPH_01501;product=Photosystem I assembly protein Ycf3
GNANN_N_4_L_340442	Prodigal:002006	CDS	317069	318187	.	-	0	ID=KKHCGOPH_01502;eC_number=6.3.4.18;Name=purK;gene=purK;inference=ab initio prediction:Prodigal:002006,similar to AA sequence:UniProtKB:Q7A695;locus_tag=KKHCGOPH_01502;product=N5-carboxyaminoimidazole ribonucleotide synthase
GNANN_N_4_L_340442	Prodigal:002006	CDS	318222	318719	.	-	0	ID=KKHCGOPH_01503;eC_number=5.4.99.18;Name=purE;db_xref=COG:COG0041;gene=purE;inference=ab initio prediction:Prodigal:002006,similar to AA sequence:UniProtKB:P0AG18;locus_tag=KKHCGOPH_01503;product=N5-carboxyaminoimidazole ribonucleotide mutase
GNANN_N_4_L_340442	Prodigal:002006	CDS	318939	319115	.	+	0	ID=KKHCGOPH_01504;inference=ab initio prediction:Prodigal:002006;locus_tag=KKHCGOPH_01504;product=hypothetical protein
GNANN_N_4_L_340442	Prodigal:002006	CDS	319140	319358	.	-	0	ID=KKHCGOPH_01505;inference=ab initio prediction:Prodigal:002006;locus_tag=KKHCGOPH_01505;product=hypothetical protein
GNANN_N_4_L_340442	Prodigal:002006	CDS	319609	319788	.	+	0	ID=KKHCGOPH_01506;inference=ab initio prediction:Prodigal:002006;locus_tag=KKHCGOPH_01506;product=hypothetical protein
GNANN_N_4_L_340442	Prodigal:002006	CDS	319973	321889	.	+	0	ID=KKHCGOPH_01507;eC_number=6.2.1.1;Name=acsA_2;db_xref=COG:COG0365;gene=acsA_2;inference=ab initio prediction:Prodigal:002006,similar to AA sequence:UniProtKB:Q89WV5;locus_tag=KKHCGOPH_01507;product=Acetyl-coenzyme A synthetase
GNANN_N_4_L_340442	Prodigal:002006	CDS	321948	322184	.	+	0	ID=KKHCGOPH_01508;inference=ab initio prediction:Prodigal:002006;locus_tag=KKHCGOPH_01508;product=hypothetical protein
GNANN_N_4_L_340442	Prodigal:002006	CDS	322184	322468	.	+	0	ID=KKHCGOPH_01509;Name=relE2;db_xref=COG:COG3668;gene=relE2;inference=ab initio prediction:Prodigal:002006,similar to AA sequence:UniProtKB:Q9A5D7;locus_tag=KKHCGOPH_01509;product=Toxin RelE2
GNANN_N_4_L_340442	Prodigal:002006	CDS	322534	323511	.	-	0	ID=KKHCGOPH_01510;inference=ab initio prediction:Prodigal:002006;locus_tag=KKHCGOPH_01510;product=hypothetical protein
GNANN_N_4_L_340442	Prodigal:002006	CDS	323725	324762	.	+	0	ID=KKHCGOPH_01511;inference=ab initio prediction:Prodigal:002006;locus_tag=KKHCGOPH_01511;product=hypothetical protein
GNANN_N_4_L_340442	Prodigal:002006	CDS	324780	326030	.	-	0	ID=KKHCGOPH_01512;Name=nupX;db_xref=COG:COG1972;gene=nupX;inference=ab initio prediction:Prodigal:002006,similar to AA sequence:UniProtKB:P33021;locus_tag=KKHCGOPH_01512;product=Putative nucleoside permease NupX
GNANN_N_4_L_340442	Prodigal:002006	CDS	326115	327326	.	-	0	ID=KKHCGOPH_01513;inference=ab initio prediction:Prodigal:002006;locus_tag=KKHCGOPH_01513;product=hypothetical protein
GNANN_N_4_L_340442	Prodigal:002006	CDS	327323	328912	.	-	0	ID=KKHCGOPH_01514;inference=ab initio prediction:Prodigal:002006;locus_tag=KKHCGOPH_01514;product=hypothetical protein
GNANN_N_4_L_340442	Prodigal:002006	CDS	329013	332048	.	-	0	ID=KKHCGOPH_01515;eC_number=3.1.26.12;Name=rne_2;gene=rne_2;inference=ab initio prediction:Prodigal:002006,protein motif:HAMAP:MF_00970;locus_tag=KKHCGOPH_01515;product=Ribonuclease E
GNANN_N_4_L_340442	Prodigal:002006	CDS	332163	332831	.	-	0	ID=KKHCGOPH_01516;inference=ab initio prediction:Prodigal:002006;locus_tag=KKHCGOPH_01516;product=hypothetical protein
GNANN_N_4_L_340442	Prodigal:002006	CDS	332828	333982	.	-	0	ID=KKHCGOPH_01517;eC_number=2.4.1.290;Name=pglA;gene=pglA;inference=ab initio prediction:Prodigal:002006,similar to AA sequence:UniProtKB:Q0P9C9;locus_tag=KKHCGOPH_01517;product=N%2CN'-diacetylbacillosaminyl-diphospho-undecaprenol alpha-1%2C3-N-acetylgalactosaminyltransferase
GNANN_N_4_L_340442	Prodigal:002006	CDS	334078	335232	.	+	0	ID=KKHCGOPH_01518;inference=ab initio prediction:Prodigal:002006;locus_tag=KKHCGOPH_01518;product=hypothetical protein
GNANN_N_4_L_340442	Prodigal:002006	CDS	335258	336325	.	-	0	ID=KKHCGOPH_01519;inference=ab initio prediction:Prodigal:002006;locus_tag=KKHCGOPH_01519;product=hypothetical protein
GNANN_N_4_L_340442	Prodigal:002006	CDS	336452	337117	.	-	0	ID=KKHCGOPH_01520;inference=ab initio prediction:Prodigal:002006;locus_tag=KKHCGOPH_01520;product=hypothetical protein
GNANN_N_4_L_340442	Prodigal:002006	CDS	337336	338232	.	-	0	ID=KKHCGOPH_01521;eC_number=3.5.1.44;Name=cheB_3;gene=cheB_3;inference=ab initio prediction:Prodigal:002006,protein motif:HAMAP:MF_00099;locus_tag=KKHCGOPH_01521;product=Protein-glutamate methylesterase/protein-glutamine glutaminase
GNANN_N_4_L_340442	Prodigal:002006	CDS	338377	338865	.	-	0	ID=KKHCGOPH_01522;inference=ab initio prediction:Prodigal:002006;locus_tag=KKHCGOPH_01522;product=hypothetical protein
GNANN_N_4_L_340442	Prodigal:002006	CDS	339005	339286	.	-	0	ID=KKHCGOPH_01523;inference=ab initio prediction:Prodigal:002006;locus_tag=KKHCGOPH_01523;product=hypothetical protein
GNANN_N_5_L_308044	Prodigal:002006	CDS	131	1525	.	-	0	ID=KKHCGOPH_01524;Name=norG;db_xref=COG:COG1167;gene=norG;inference=ab initio prediction:Prodigal:002006,similar to AA sequence:UniProtKB:Q2G1P1;locus_tag=KKHCGOPH_01524;product=HTH-type transcriptional regulator NorG
GNANN_N_5_L_308044	Prodigal:002006	CDS	1658	1789	.	+	0	ID=KKHCGOPH_01525;inference=ab initio prediction:Prodigal:002006;locus_tag=KKHCGOPH_01525;product=hypothetical protein
GNANN_N_5_L_308044	Prodigal:002006	CDS	1846	1971	.	+	0	ID=KKHCGOPH_01526;inference=ab initio prediction:Prodigal:002006;locus_tag=KKHCGOPH_01526;product=hypothetical protein
GNANN_N_5_L_308044	Prodigal:002006	CDS	1968	2873	.	+	0	ID=KKHCGOPH_01527;inference=ab initio prediction:Prodigal:002006;locus_tag=KKHCGOPH_01527;product=hypothetical protein
GNANN_N_5_L_308044	Prodigal:002006	CDS	2883	3269	.	-	0	ID=KKHCGOPH_01528;inference=ab initio prediction:Prodigal:002006;locus_tag=KKHCGOPH_01528;product=hypothetical protein
GNANN_N_5_L_308044	Prodigal:002006	CDS	3271	4170	.	-	0	ID=KKHCGOPH_01529;inference=ab initio prediction:Prodigal:002006;locus_tag=KKHCGOPH_01529;product=hypothetical protein
GNANN_N_5_L_308044	Prodigal:002006	CDS	4277	4864	.	+	0	ID=KKHCGOPH_01530;eC_number=1.-.-.-;Name=ydjA;db_xref=COG:COG0778;gene=ydjA;inference=ab initio prediction:Prodigal:002006,similar to AA sequence:UniProtKB:P0ACY1;locus_tag=KKHCGOPH_01530;product=Putative NAD(P)H nitroreductase YdjA
GNANN_N_5_L_308044	Prodigal:002006	CDS	4875	5486	.	+	0	ID=KKHCGOPH_01531;inference=ab initio prediction:Prodigal:002006;locus_tag=KKHCGOPH_01531;product=hypothetical protein
GNANN_N_5_L_308044	Prodigal:002006	CDS	5732	5956	.	-	0	ID=KKHCGOPH_01532;inference=ab initio prediction:Prodigal:002006;locus_tag=KKHCGOPH_01532;product=hypothetical protein
GNANN_N_5_L_308044	Prodigal:002006	CDS	6163	6750	.	-	0	ID=KKHCGOPH_01533;Name=ligF;gene=ligF;inference=ab initio prediction:Prodigal:002006,similar to AA sequence:UniProtKB:P30347;locus_tag=KKHCGOPH_01533;product=Protein LigF
GNANN_N_5_L_308044	Prodigal:002006	CDS	7053	7664	.	-	0	ID=KKHCGOPH_01534;inference=ab initio prediction:Prodigal:002006;locus_tag=KKHCGOPH_01534;product=hypothetical protein
GNANN_N_5_L_308044	Prodigal:002006	CDS	7739	8863	.	+	0	ID=KKHCGOPH_01535;inference=ab initio prediction:Prodigal:002006;locus_tag=KKHCGOPH_01535;product=hypothetical protein
GNANN_N_5_L_308044	Prodigal:002006	CDS	8860	10545	.	+	0	ID=KKHCGOPH_01536;inference=ab initio prediction:Prodigal:002006;locus_tag=KKHCGOPH_01536;product=hypothetical protein
GNANN_N_5_L_308044	Prodigal:002006	CDS	10639	12231	.	-	0	ID=KKHCGOPH_01537;inference=ab initio prediction:Prodigal:002006;locus_tag=KKHCGOPH_01537;product=hypothetical protein
GNANN_N_5_L_308044	Prodigal:002006	CDS	12231	13442	.	-	0	ID=KKHCGOPH_01538;inference=ab initio prediction:Prodigal:002006;locus_tag=KKHCGOPH_01538;product=hypothetical protein
GNANN_N_5_L_308044	Prodigal:002006	CDS	13543	13974	.	-	0	ID=KKHCGOPH_01539;eC_number=1.11.1.15;Name=osmC;db_xref=COG:COG1764;gene=osmC;inference=ab initio prediction:Prodigal:002006,similar to AA sequence:UniProtKB:P0C0L2;locus_tag=KKHCGOPH_01539;product=Peroxiredoxin OsmC
GNANN_N_5_L_308044	Prodigal:002006	CDS	14057	14662	.	-	0	ID=KKHCGOPH_01540;Name=recX;gene=recX;inference=ab initio prediction:Prodigal:002006,protein motif:HAMAP:MF_01114;locus_tag=KKHCGOPH_01540;product=Regulatory protein RecX
GNANN_N_5_L_308044	Prodigal:002006	CDS	14723	16174	.	+	0	ID=KKHCGOPH_01541;inference=ab initio prediction:Prodigal:002006;locus_tag=KKHCGOPH_01541;product=hypothetical protein
GNANN_N_5_L_308044	Prodigal:002006	CDS	16549	17667	.	-	0	ID=KKHCGOPH_01542;eC_number=2.7.-.-;Name=sasA_3;gene=sasA_3;inference=ab initio prediction:Prodigal:002006,protein motif:HAMAP:MF_01837;locus_tag=KKHCGOPH_01542;product=Adaptive-response sensory-kinase SasA
GNANN_N_5_L_308044	Prodigal:002006	CDS	17678	18466	.	-	0	ID=KKHCGOPH_01543;Name=rsbQ;gene=rsbQ;inference=ab initio prediction:Prodigal:002006,similar to AA sequence:UniProtKB:O07015;locus_tag=KKHCGOPH_01543;product=Sigma factor SigB regulation protein RsbQ
GNANN_N_5_L_308044	Prodigal:002006	CDS	18674	20059	.	-	0	ID=KKHCGOPH_01544;eC_number=1.8.1.16;Name=garB;gene=garB;inference=ab initio prediction:Prodigal:002006,similar to AA sequence:UniProtKB:D0VWY5;locus_tag=KKHCGOPH_01544;product=Glutathione amide reductase
GNANN_N_5_L_308044	Prodigal:002006	CDS	20067	21284	.	-	0	ID=KKHCGOPH_01545;inference=ab initio prediction:Prodigal:002006;locus_tag=KKHCGOPH_01545;product=hypothetical protein
GNANN_N_5_L_308044	Prodigal:002006	CDS	21281	21859	.	-	0	ID=KKHCGOPH_01546;inference=ab initio prediction:Prodigal:002006;locus_tag=KKHCGOPH_01546;product=hypothetical protein
GNANN_N_5_L_308044	Prodigal:002006	CDS	21919	22632	.	-	0	ID=KKHCGOPH_01547;eC_number=5.3.1.6;Name=rpiA;db_xref=COG:COG0120;gene=rpiA;inference=ab initio prediction:Prodigal:002006,similar to AA sequence:UniProtKB:Q6G3V6;locus_tag=KKHCGOPH_01547;product=Ribose-5-phosphate isomerase A
GNANN_N_5_L_308044	Prodigal:002006	CDS	22783	23388	.	-	0	ID=KKHCGOPH_01548;inference=ab initio prediction:Prodigal:002006;locus_tag=KKHCGOPH_01548;product=hypothetical protein
GNANN_N_5_L_308044	Prodigal:002006	CDS	23533	24243	.	+	0	ID=KKHCGOPH_01549;eC_number=3.1.3.18;Name=gph;db_xref=COG:COG0546;gene=gph;inference=ab initio prediction:Prodigal:002006,similar to AA sequence:UniProtKB:O67359;locus_tag=KKHCGOPH_01549;product=Phosphoglycolate phosphatase
GNANN_N_5_L_308044	Prodigal:002006	CDS	24474	25049	.	+	0	ID=KKHCGOPH_01550;inference=ab initio prediction:Prodigal:002006;locus_tag=KKHCGOPH_01550;product=hypothetical protein
GNANN_N_5_L_308044	Prodigal:002006	CDS	25229	26470	.	-	0	ID=KKHCGOPH_01551;eC_number=6.3.4.5;Name=argG;db_xref=COG:COG0137;gene=argG;inference=ab initio prediction:Prodigal:002006,similar to AA sequence:UniProtKB:Q9PHK7;locus_tag=KKHCGOPH_01551;product=Argininosuccinate synthase
GNANN_N_5_L_308044	Prodigal:002006	CDS	26675	27301	.	+	0	ID=KKHCGOPH_01552;eC_number=5.99.1.4;Name=nsaD;gene=nsaD;inference=ab initio prediction:Prodigal:002006,similar to AA sequence:UniProtKB:Q9X9Q7;locus_tag=KKHCGOPH_01552;product=2-hydroxychromene-2-carboxylate isomerase
GNANN_N_5_L_308044	Prodigal:002006	CDS	27411	28286	.	+	0	ID=KKHCGOPH_01553;inference=ab initio prediction:Prodigal:002006;locus_tag=KKHCGOPH_01553;product=hypothetical protein
GNANN_N_5_L_308044	Prodigal:002006	CDS	28473	29750	.	-	0	ID=KKHCGOPH_01554;inference=ab initio prediction:Prodigal:002006,similar to AA sequence:UniProtKB:A0LNN5;locus_tag=KKHCGOPH_01554;product=L-lactate transporter
GNANN_N_5_L_308044	Prodigal:002006	CDS	29977	30357	.	-	0	ID=KKHCGOPH_01555;inference=ab initio prediction:Prodigal:002006,similar to AA sequence:UniProtKB:O86237;locus_tag=KKHCGOPH_01555;product=putative protein.1
GNANN_N_5_L_308044	Prodigal:002006	CDS	30375	30791	.	-	0	ID=KKHCGOPH_01556;Name=slyA_1;gene=slyA_1;inference=ab initio prediction:Prodigal:002006,protein motif:HAMAP:MF_01819;locus_tag=KKHCGOPH_01556;product=Transcriptional regulator SlyA
GNANN_N_5_L_308044	Prodigal:002006	CDS	31069	33501	.	+	0	ID=KKHCGOPH_01557;inference=ab initio prediction:Prodigal:002006;locus_tag=KKHCGOPH_01557;product=hypothetical protein
GNANN_N_5_L_308044	Prodigal:002006	CDS	33563	34060	.	+	0	ID=KKHCGOPH_01558;eC_number=2.1.1.177;Name=rlmH;db_xref=COG:COG1576;gene=rlmH;inference=ab initio prediction:Prodigal:002006,similar to AA sequence:UniProtKB:P0C1V0;locus_tag=KKHCGOPH_01558;product=Ribosomal RNA large subunit methyltransferase H
GNANN_N_5_L_308044	Prodigal:002006	CDS	34057	35400	.	+	0	ID=KKHCGOPH_01559;inference=ab initio prediction:Prodigal:002006;locus_tag=KKHCGOPH_01559;product=hypothetical protein
GNANN_N_5_L_308044	Prodigal:002006	CDS	35400	36722	.	+	0	ID=KKHCGOPH_01560;eC_number=3.4.21.102;Name=ctpB;db_xref=COG:COG0793;gene=ctpB;inference=ab initio prediction:Prodigal:002006,similar to AA sequence:UniProtKB:O35002;locus_tag=KKHCGOPH_01560;product=Carboxy-terminal processing protease CtpB
GNANN_N_5_L_308044	Prodigal:002006	CDS	37000	38217	.	+	0	ID=KKHCGOPH_01561;inference=ab initio prediction:Prodigal:002006;locus_tag=KKHCGOPH_01561;product=hypothetical protein
GNANN_N_5_L_308044	Prodigal:002006	CDS	38402	40090	.	+	0	ID=KKHCGOPH_01562;inference=ab initio prediction:Prodigal:002006;locus_tag=KKHCGOPH_01562;product=hypothetical protein
GNANN_N_5_L_308044	Prodigal:002006	CDS	40234	40833	.	+	0	ID=KKHCGOPH_01563;eC_number=3.6.1.-;Name=rppH_2;db_xref=COG:COG0494;gene=rppH_2;inference=ab initio prediction:Prodigal:002006,similar to AA sequence:UniProtKB:P35640;locus_tag=KKHCGOPH_01563;product=RNA pyrophosphohydrolase
GNANN_N_5_L_308044	Prodigal:002006	CDS	40912	41562	.	+	0	ID=KKHCGOPH_01564;inference=ab initio prediction:Prodigal:002006;locus_tag=KKHCGOPH_01564;product=hypothetical protein
GNANN_N_5_L_308044	Prodigal:002006	CDS	41665	43611	.	+	0	ID=KKHCGOPH_01565;Name=kup_2;gene=kup_2;inference=ab initio prediction:Prodigal:002006,protein motif:HAMAP:MF_01522;locus_tag=KKHCGOPH_01565;product=Low affinity potassium transport system protein kup
GNANN_N_5_L_308044	Prodigal:002006	CDS	43771	44073	.	-	0	ID=KKHCGOPH_01566;inference=ab initio prediction:Prodigal:002006;locus_tag=KKHCGOPH_01566;product=hypothetical protein
GNANN_N_5_L_308044	Prodigal:002006	CDS	44343	45266	.	-	0	ID=KKHCGOPH_01567;eC_number=2.7.1.4;Name=mak;db_xref=COG:COG1940;gene=mak;inference=ab initio prediction:Prodigal:002006,similar to AA sequence:UniProtKB:P23917;locus_tag=KKHCGOPH_01567;product=Fructokinase
GNANN_N_5_L_308044	Prodigal:002006	CDS	45271	46665	.	-	0	ID=KKHCGOPH_01568;Name=dctA1;gene=dctA1;inference=ab initio prediction:Prodigal:002006,similar to AA sequence:UniProtKB:P31601;locus_tag=KKHCGOPH_01568;product=C4-dicarboxylate transport protein
GNANN_N_5_L_308044	Prodigal:002006	CDS	46900	47322	.	+	0	ID=KKHCGOPH_01569;inference=ab initio prediction:Prodigal:002006;locus_tag=KKHCGOPH_01569;product=hypothetical protein
GNANN_N_5_L_308044	Prodigal:002006	CDS	47731	50760	.	+	0	ID=KKHCGOPH_01570;eC_number=6.1.1.5;Name=ileS;db_xref=COG:COG0060;gene=ileS;inference=ab initio prediction:Prodigal:002006,similar to AA sequence:UniProtKB:Q72AR5;locus_tag=KKHCGOPH_01570;product=Isoleucine--tRNA ligase
GNANN_N_5_L_308044	Prodigal:002006	CDS	50957	51436	.	+	0	ID=KKHCGOPH_01571;eC_number=3.4.23.36;Name=lspA_1;db_xref=COG:COG0597;gene=lspA_1;inference=ab initio prediction:Prodigal:002006,similar to AA sequence:UniProtKB:Q9HVM5;locus_tag=KKHCGOPH_01571;product=Lipoprotein signal peptidase
GNANN_N_5_L_308044	Prodigal:002006	CDS	51630	52328	.	+	0	ID=KKHCGOPH_01572;inference=ab initio prediction:Prodigal:002006;locus_tag=KKHCGOPH_01572;product=hypothetical protein
GNANN_N_5_L_308044	Prodigal:002006	CDS	52560	53942	.	+	0	ID=KKHCGOPH_01573;eC_number=3.4.24.-;db_xref=COG:COG0612;inference=ab initio prediction:Prodigal:002006,similar to AA sequence:UniProtKB:P9WHT5;locus_tag=KKHCGOPH_01573;product=putative zinc protease
GNANN_N_5_L_308044	Prodigal:002006	CDS	54019	55302	.	+	0	ID=KKHCGOPH_01574;inference=ab initio prediction:Prodigal:002006;locus_tag=KKHCGOPH_01574;product=hypothetical protein
GNANN_N_5_L_308044	Prodigal:002006	CDS	55676	55894	.	+	0	ID=KKHCGOPH_01575;inference=ab initio prediction:Prodigal:002006;locus_tag=KKHCGOPH_01575;product=hypothetical protein
GNANN_N_5_L_308044	Prodigal:002006	CDS	56002	56517	.	-	0	ID=KKHCGOPH_01576;Name=proX;db_xref=COG:COG3760;gene=proX;inference=ab initio prediction:Prodigal:002006,similar to AA sequence:UniProtKB:Q9L4Q7;locus_tag=KKHCGOPH_01576;product=Prolyl-tRNA editing protein ProX
GNANN_N_5_L_308044	Prodigal:002006	CDS	56529	57308	.	-	0	ID=KKHCGOPH_01577;inference=ab initio prediction:Prodigal:002006;locus_tag=KKHCGOPH_01577;product=hypothetical protein
GNANN_N_5_L_308044	Prodigal:002006	CDS	57305	58516	.	-	0	ID=KKHCGOPH_01578;Name=fixB;gene=fixB;inference=ab initio prediction:Prodigal:002006,protein motif:HAMAP:MF_01056;locus_tag=KKHCGOPH_01578;product=Protein FixB
GNANN_N_5_L_308044	Prodigal:002006	CDS	58513	60411	.	-	0	ID=KKHCGOPH_01579;eC_number=1.-.-.-;Name=fadF;db_xref=COG:COG0247;gene=fadF;inference=ab initio prediction:Prodigal:002006,similar to AA sequence:UniProtKB:P45866;locus_tag=KKHCGOPH_01579;product=putative iron-sulfur-binding oxidoreductase FadF
GNANN_N_5_L_308044	Prodigal:002006	CDS	60624	62666	.	-	0	ID=KKHCGOPH_01580;eC_number=1.-.-.-;Name=stcD;gene=stcD;inference=ab initio prediction:Prodigal:002006,similar to AA sequence:UniProtKB:O87278;locus_tag=KKHCGOPH_01580;product=putative N-methylproline demethylase
GNANN_N_5_L_308044	Prodigal:002006	CDS	62728	63852	.	-	0	ID=KKHCGOPH_01581;eC_number=1.-.-.-;Name=hcr;db_xref=COG:COG1018;gene=hcr;inference=ab initio prediction:Prodigal:002006,similar to AA sequence:UniProtKB:P75824;locus_tag=KKHCGOPH_01581;product=NADH oxidoreductase HCR
GNANN_N_5_L_308044	Prodigal:002006	CDS	63857	65116	.	-	0	ID=KKHCGOPH_01582;eC_number=1.14.13.239;inference=ab initio prediction:Prodigal:002006,protein motif:HAMAP:MF_02097;locus_tag=KKHCGOPH_01582;product=Carnitine monooxygenase oxygenase subunit
GNANN_N_5_L_308044	Prodigal:002006	CDS	65539	67014	.	+	0	ID=KKHCGOPH_01583;Name=bdlA_3;db_xref=COG:COG0840;gene=bdlA_3;inference=ab initio prediction:Prodigal:002006,similar to AA sequence:UniProtKB:Q9I3S1;locus_tag=KKHCGOPH_01583;product=Biofilm dispersion protein BdlA
GNANN_N_5_L_308044	Prodigal:002006	CDS	67128	68162	.	-	0	ID=KKHCGOPH_01584;eC_number=2.3.1.234;Name=tsaD;db_xref=COG:COG0533;gene=tsaD;inference=ab initio prediction:Prodigal:002006,similar to AA sequence:UniProtKB:P40731;locus_tag=KKHCGOPH_01584;product=tRNA N6-adenosine threonylcarbamoyltransferase
GNANN_N_5_L_308044	Prodigal:002006	CDS	68371	69108	.	+	0	ID=KKHCGOPH_01585;inference=ab initio prediction:Prodigal:002006;locus_tag=KKHCGOPH_01585;product=hypothetical protein
GNANN_N_5_L_308044	Prodigal:002006	CDS	69208	71556	.	+	0	ID=KKHCGOPH_01586;inference=ab initio prediction:Prodigal:002006;locus_tag=KKHCGOPH_01586;product=hypothetical protein
GNANN_N_5_L_308044	Prodigal:002006	CDS	71680	71895	.	+	0	ID=KKHCGOPH_01587;inference=ab initio prediction:Prodigal:002006;locus_tag=KKHCGOPH_01587;product=hypothetical protein
GNANN_N_5_L_308044	Prodigal:002006	CDS	71991	73592	.	+	0	ID=KKHCGOPH_01588;Name=lapB;gene=lapB;inference=ab initio prediction:Prodigal:002006,protein motif:HAMAP:MF_00994;locus_tag=KKHCGOPH_01588;product=Lipopolysaccharide assembly protein B
GNANN_N_5_L_308044	Aragorn:001002	tRNA	73759	73848	.	+	.	ID=KKHCGOPH_01589;inference=COORDINATES:profile:Aragorn:001002;locus_tag=KKHCGOPH_01589;product=tRNA-Ser(gga)
GNANN_N_5_L_308044	Prodigal:002006	CDS	74196	74972	.	-	0	ID=KKHCGOPH_01590;inference=ab initio prediction:Prodigal:002006;locus_tag=KKHCGOPH_01590;product=hypothetical protein
GNANN_N_5_L_308044	Prodigal:002006	CDS	75092	75886	.	+	0	ID=KKHCGOPH_01591;inference=ab initio prediction:Prodigal:002006;locus_tag=KKHCGOPH_01591;product=hypothetical protein
GNANN_N_5_L_308044	Prodigal:002006	CDS	76138	78762	.	+	0	ID=KKHCGOPH_01592;Name=clpB_1;gene=clpB_1;inference=ab initio prediction:Prodigal:002006,similar to AA sequence:UniProtKB:Q7CEG6;locus_tag=KKHCGOPH_01592;product=Chaperone protein ClpB
GNANN_N_5_L_308044	Prodigal:002006	CDS	78873	79277	.	-	0	ID=KKHCGOPH_01593;inference=ab initio prediction:Prodigal:002006;locus_tag=KKHCGOPH_01593;product=hypothetical protein
GNANN_N_5_L_308044	Prodigal:002006	CDS	79487	80161	.	+	0	ID=KKHCGOPH_01594;eC_number=3.6.1.17;Name=prpE;db_xref=COG:COG0639;gene=prpE;inference=ab initio prediction:Prodigal:002006,similar to AA sequence:UniProtKB:O31614;locus_tag=KKHCGOPH_01594;product=Bis(5'-nucleosyl)-tetraphosphatase PrpE [asymmetrical]
GNANN_N_5_L_308044	Prodigal:002006	CDS	80253	81680	.	+	0	ID=KKHCGOPH_01595;Name=atoE;db_xref=COG:COG2031;gene=atoE;inference=ab initio prediction:Prodigal:002006,similar to AA sequence:UniProtKB:P76460;locus_tag=KKHCGOPH_01595;product=Putative short-chain fatty acid transporter
GNANN_N_5_L_308044	Prodigal:002006	CDS	81804	82166	.	-	0	ID=KKHCGOPH_01596;inference=ab initio prediction:Prodigal:002006;locus_tag=KKHCGOPH_01596;product=hypothetical protein
GNANN_N_5_L_308044	Prodigal:002006	CDS	82163	82819	.	-	0	ID=KKHCGOPH_01597;Name=engB;db_xref=COG:COG0218;gene=engB;inference=ab initio prediction:Prodigal:002006,similar to AA sequence:UniProtKB:Q9X1H7;locus_tag=KKHCGOPH_01597;product=putative GTP-binding protein EngB
GNANN_N_5_L_308044	Prodigal:002006	CDS	82958	84808	.	-	0	ID=KKHCGOPH_01598;Name=yidC;gene=yidC;inference=ab initio prediction:Prodigal:002006,similar to AA sequence:UniProtKB:Q1R4M9;locus_tag=KKHCGOPH_01598;product=Membrane protein insertase YidC
GNANN_N_5_L_308044	Prodigal:002006	CDS	84801	85322	.	-	0	ID=KKHCGOPH_01599;eC_number=3.1.26.5;Name=rnpA;gene=rnpA;inference=ab initio prediction:Prodigal:002006,protein motif:HAMAP:MF_00227;locus_tag=KKHCGOPH_01599;product=Ribonuclease P protein component
GNANN_N_5_L_308044	Prodigal:002006	CDS	85374	85508	.	-	0	ID=KKHCGOPH_01600;Name=rpmH;gene=rpmH;inference=ab initio prediction:Prodigal:002006,similar to AA sequence:UniProtKB:P23376;locus_tag=KKHCGOPH_01600;product=50S ribosomal protein L34
GNANN_N_5_L_308044	Prodigal:002006	CDS	86163	86696	.	+	0	ID=KKHCGOPH_01601;inference=ab initio prediction:Prodigal:002006;locus_tag=KKHCGOPH_01601;product=hypothetical protein
GNANN_N_5_L_308044	Prodigal:002006	CDS	86784	87038	.	-	0	ID=KKHCGOPH_01602;Name=rpmE;db_xref=COG:COG0254;gene=rpmE;inference=ab initio prediction:Prodigal:002006,similar to AA sequence:UniProtKB:Q6NBB0;locus_tag=KKHCGOPH_01602;product=50S ribosomal protein L31
GNANN_N_5_L_308044	Prodigal:002006	CDS	87373	89220	.	+	0	ID=KKHCGOPH_01603;db_xref=COG:COG1132;inference=ab initio prediction:Prodigal:002006,similar to AA sequence:UniProtKB:Q9WYC4;locus_tag=KKHCGOPH_01603;product=putative ABC transporter ATP-binding protein
GNANN_N_5_L_308044	Prodigal:002006	CDS	89237	90253	.	+	0	ID=KKHCGOPH_01604;eC_number=4.4.1.15;Name=dcyD;db_xref=COG:COG2515;gene=dcyD;inference=ab initio prediction:Prodigal:002006,similar to AA sequence:UniProtKB:P76316;locus_tag=KKHCGOPH_01604;product=D-cysteine desulfhydrase
GNANN_N_5_L_308044	Prodigal:002006	CDS	90337	90726	.	-	0	ID=KKHCGOPH_01605;inference=ab initio prediction:Prodigal:002006;locus_tag=KKHCGOPH_01605;product=hypothetical protein
GNANN_N_5_L_308044	Prodigal:002006	CDS	90915	94097	.	-	0	ID=KKHCGOPH_01606;eC_number=2.7.7.7;Name=polA;db_xref=COG:COG0258;gene=polA;inference=ab initio prediction:Prodigal:002006,similar to AA sequence:UniProtKB:P00582;locus_tag=KKHCGOPH_01606;product=DNA polymerase I
GNANN_N_5_L_308044	Prodigal:002006	CDS	94495	94920	.	+	0	ID=KKHCGOPH_01607;inference=ab initio prediction:Prodigal:002006;locus_tag=KKHCGOPH_01607;product=hypothetical protein
GNANN_N_5_L_308044	Prodigal:002006	CDS	95067	95558	.	+	0	ID=KKHCGOPH_01608;inference=ab initio prediction:Prodigal:002006;locus_tag=KKHCGOPH_01608;product=hypothetical protein
GNANN_N_5_L_308044	Prodigal:002006	CDS	95562	96722	.	-	0	ID=KKHCGOPH_01609;inference=ab initio prediction:Prodigal:002006;locus_tag=KKHCGOPH_01609;product=hypothetical protein
GNANN_N_5_L_308044	Prodigal:002006	CDS	97001	97720	.	+	0	ID=KKHCGOPH_01610;inference=ab initio prediction:Prodigal:002006;locus_tag=KKHCGOPH_01610;product=hypothetical protein
GNANN_N_5_L_308044	Prodigal:002006	CDS	98023	98691	.	+	0	ID=KKHCGOPH_01611;inference=ab initio prediction:Prodigal:002006;locus_tag=KKHCGOPH_01611;product=hypothetical protein
GNANN_N_5_L_308044	Prodigal:002006	CDS	98840	99940	.	+	0	ID=KKHCGOPH_01612;Name=recA;gene=recA;inference=ab initio prediction:Prodigal:002006,similar to AA sequence:UniProtKB:Q2YRU7;locus_tag=KKHCGOPH_01612;product=Protein RecA
GNANN_N_5_L_308044	Prodigal:002006	CDS	100308	100526	.	+	0	ID=KKHCGOPH_01613;inference=ab initio prediction:Prodigal:002006;locus_tag=KKHCGOPH_01613;product=hypothetical protein
GNANN_N_5_L_308044	Prodigal:002006	CDS	100536	101135	.	-	0	ID=KKHCGOPH_01614;inference=ab initio prediction:Prodigal:002006;locus_tag=KKHCGOPH_01614;product=hypothetical protein
GNANN_N_5_L_308044	Prodigal:002006	CDS	101210	101929	.	+	0	ID=KKHCGOPH_01615;inference=ab initio prediction:Prodigal:002006;locus_tag=KKHCGOPH_01615;product=hypothetical protein
GNANN_N_5_L_308044	Prodigal:002006	CDS	102020	104698	.	+	0	ID=KKHCGOPH_01616;eC_number=6.1.1.7;Name=alaS;db_xref=COG:COG0013;gene=alaS;inference=ab initio prediction:Prodigal:002006,similar to AA sequence:UniProtKB:P00957;locus_tag=KKHCGOPH_01616;product=Alanine--tRNA ligase
GNANN_N_5_L_308044	Prodigal:002006	CDS	104882	105946	.	+	0	ID=KKHCGOPH_01617;db_xref=COG:COG4307;inference=ab initio prediction:Prodigal:002006,similar to AA sequence:UniProtKB:P9WL95;locus_tag=KKHCGOPH_01617;product=putative protein
GNANN_N_5_L_308044	Prodigal:002006	CDS	106228	106701	.	-	0	ID=KKHCGOPH_01618;inference=ab initio prediction:Prodigal:002006,similar to AA sequence:ISfinder:ISRsp20;locus_tag=KKHCGOPH_01618;product=IS1182 family transposase ISRsp20
GNANN_N_5_L_308044	Prodigal:002006	CDS	106704	107690	.	-	0	ID=KKHCGOPH_01619;inference=ab initio prediction:Prodigal:002006;locus_tag=KKHCGOPH_01619;product=hypothetical protein
GNANN_N_5_L_308044	Prodigal:002006	CDS	107829	108761	.	+	0	ID=KKHCGOPH_01620;eC_number=1.13.11.-;Name=mhqA;db_xref=COG:COG0346;gene=mhqA;inference=ab initio prediction:Prodigal:002006,similar to AA sequence:UniProtKB:O34689;locus_tag=KKHCGOPH_01620;product=Putative ring-cleaving dioxygenase MhqA
GNANN_N_5_L_308044	Prodigal:002006	CDS	108779	109240	.	+	0	ID=KKHCGOPH_01621;inference=ab initio prediction:Prodigal:002006;locus_tag=KKHCGOPH_01621;product=hypothetical protein
GNANN_N_5_L_308044	Prodigal:002006	CDS	109419	110192	.	+	0	ID=KKHCGOPH_01622;eC_number=1.18.1.2;Name=fpr;db_xref=COG:COG1018;gene=fpr;inference=ab initio prediction:Prodigal:002006,similar to AA sequence:UniProtKB:Q44532;locus_tag=KKHCGOPH_01622;product=Ferredoxin--NADP reductase
GNANN_N_5_L_308044	Prodigal:002006	CDS	110401	111072	.	+	0	ID=KKHCGOPH_01623;eC_number=6.3.3.3;Name=bioD;db_xref=COG:COG0132;gene=bioD;inference=ab initio prediction:Prodigal:002006,similar to AA sequence:UniProtKB:Q5NGB5;locus_tag=KKHCGOPH_01623;product=ATP-dependent dethiobiotin synthetase BioD
GNANN_N_5_L_308044	Prodigal:002006	CDS	111082	111438	.	-	0	ID=KKHCGOPH_01624;inference=ab initio prediction:Prodigal:002006;locus_tag=KKHCGOPH_01624;product=hypothetical protein
GNANN_N_5_L_308044	Prodigal:002006	CDS	111474	111893	.	-	0	ID=KKHCGOPH_01625;eC_number=2.7.13.3;Name=rcsC_10;gene=rcsC_10;inference=ab initio prediction:Prodigal:002006,protein motif:HAMAP:MF_00979;locus_tag=KKHCGOPH_01625;product=Sensor histidine kinase RcsC
GNANN_N_5_L_308044	Prodigal:002006	CDS	112059	112739	.	+	0	ID=KKHCGOPH_01626;inference=ab initio prediction:Prodigal:002006;locus_tag=KKHCGOPH_01626;product=hypothetical protein
GNANN_N_5_L_308044	Prodigal:002006	CDS	112756	113757	.	+	0	ID=KKHCGOPH_01627;inference=ab initio prediction:Prodigal:002006;locus_tag=KKHCGOPH_01627;product=hypothetical protein
GNANN_N_5_L_308044	Prodigal:002006	CDS	113764	114030	.	+	0	ID=KKHCGOPH_01628;inference=ab initio prediction:Prodigal:002006;locus_tag=KKHCGOPH_01628;product=hypothetical protein
GNANN_N_5_L_308044	Prodigal:002006	CDS	114265	114795	.	+	0	ID=KKHCGOPH_01629;inference=ab initio prediction:Prodigal:002006;locus_tag=KKHCGOPH_01629;product=hypothetical protein
GNANN_N_5_L_308044	Prodigal:002006	CDS	114921	116153	.	+	0	ID=KKHCGOPH_01630;inference=ab initio prediction:Prodigal:002006;locus_tag=KKHCGOPH_01630;product=hypothetical protein
GNANN_N_5_L_308044	Prodigal:002006	CDS	116157	116585	.	-	0	ID=KKHCGOPH_01631;inference=ab initio prediction:Prodigal:002006;locus_tag=KKHCGOPH_01631;product=hypothetical protein
GNANN_N_5_L_308044	Prodigal:002006	CDS	116582	117322	.	-	0	ID=KKHCGOPH_01632;inference=ab initio prediction:Prodigal:002006;locus_tag=KKHCGOPH_01632;product=hypothetical protein
GNANN_N_5_L_308044	Prodigal:002006	CDS	117429	118325	.	-	0	ID=KKHCGOPH_01633;eC_number=2.7.2.8;Name=argB;db_xref=COG:COG0548;gene=argB;inference=ab initio prediction:Prodigal:002006,similar to AA sequence:UniProtKB:Q9HTN2;locus_tag=KKHCGOPH_01633;product=Acetylglutamate kinase
GNANN_N_5_L_308044	Prodigal:002006	CDS	118566	118793	.	+	0	ID=KKHCGOPH_01634;inference=ab initio prediction:Prodigal:002006;locus_tag=KKHCGOPH_01634;product=hypothetical protein
GNANN_N_5_L_308044	Prodigal:002006	CDS	119385	119714	.	-	0	ID=KKHCGOPH_01635;inference=ab initio prediction:Prodigal:002006;locus_tag=KKHCGOPH_01635;product=hypothetical protein
GNANN_N_5_L_308044	Prodigal:002006	CDS	119931	120866	.	+	0	ID=KKHCGOPH_01636;eC_number=2.3.1.39;Name=fabD_2;db_xref=COG:COG0331;gene=fabD_2;inference=ab initio prediction:Prodigal:002006,similar to AA sequence:UniProtKB:P0AAI9;locus_tag=KKHCGOPH_01636;product=Malonyl CoA-acyl carrier protein transacylase
GNANN_N_5_L_308044	Prodigal:002006	CDS	120882	121622	.	+	0	ID=KKHCGOPH_01637;eC_number=1.1.1.100;Name=fabG_2;gene=fabG_2;inference=ab initio prediction:Prodigal:002006,similar to AA sequence:UniProtKB:Q9KQH7;locus_tag=KKHCGOPH_01637;product=3-oxoacyl-[acyl-carrier-protein] reductase FabG
GNANN_N_5_L_308044	Prodigal:002006	CDS	121882	122118	.	+	0	ID=KKHCGOPH_01638;Name=acpP_1;db_xref=COG:COG0236;gene=acpP_1;inference=ab initio prediction:Prodigal:002006,similar to AA sequence:UniProtKB:P19372;locus_tag=KKHCGOPH_01638;product=Acyl carrier protein AcpP
GNANN_N_5_L_308044	Prodigal:002006	CDS	122231	123493	.	+	0	ID=KKHCGOPH_01639;eC_number=2.3.1.179;Name=fabF_1;db_xref=COG:COG0304;gene=fabF_1;inference=ab initio prediction:Prodigal:002006,similar to AA sequence:UniProtKB:O34340;locus_tag=KKHCGOPH_01639;product=3-oxoacyl-[acyl-carrier-protein] synthase 2
GNANN_N_5_L_308044	Prodigal:002006	CDS	123641	125044	.	+	0	ID=KKHCGOPH_01640;eC_number=4.2.2.-;Name=mltG;gene=mltG;inference=ab initio prediction:Prodigal:002006,protein motif:HAMAP:MF_02065;locus_tag=KKHCGOPH_01640;product=Endolytic murein transglycosylase
GNANN_N_5_L_308044	Prodigal:002006	CDS	125144	126220	.	+	0	ID=KKHCGOPH_01641;inference=ab initio prediction:Prodigal:002006;locus_tag=KKHCGOPH_01641;product=hypothetical protein
GNANN_N_5_L_308044	Prodigal:002006	CDS	126237	127082	.	-	0	ID=KKHCGOPH_01642;eC_number=2.7.1.23;Name=nadK_2;db_xref=COG:COG0061;gene=nadK_2;inference=ab initio prediction:Prodigal:002006,similar to AA sequence:UniProtKB:P65779;locus_tag=KKHCGOPH_01642;product=NAD kinase
GNANN_N_5_L_308044	Prodigal:002006	CDS	127086	127412	.	+	0	ID=KKHCGOPH_01643;Name=cutA;db_xref=COG:COG1324;gene=cutA;inference=ab initio prediction:Prodigal:002006,similar to AA sequence:UniProtKB:Q7CPA2;locus_tag=KKHCGOPH_01643;product=Divalent-cation tolerance protein CutA
GNANN_N_5_L_308044	Prodigal:002006	CDS	127471	127629	.	-	0	ID=KKHCGOPH_01644;inference=ab initio prediction:Prodigal:002006;locus_tag=KKHCGOPH_01644;product=hypothetical protein
GNANN_N_5_L_308044	Prodigal:002006	CDS	127922	128350	.	+	0	ID=KKHCGOPH_01645;inference=ab initio prediction:Prodigal:002006;locus_tag=KKHCGOPH_01645;product=hypothetical protein
GNANN_N_5_L_308044	Prodigal:002006	CDS	128751	133175	.	+	0	ID=KKHCGOPH_01646;eC_number=2.4.1.250;Name=mshA_5;gene=mshA_5;inference=ab initio prediction:Prodigal:002006,protein motif:HAMAP:MF_01695;locus_tag=KKHCGOPH_01646;product=D-inositol-3-phosphate glycosyltransferase
GNANN_N_5_L_308044	Prodigal:002006	CDS	133359	134837	.	+	0	ID=KKHCGOPH_01647;eC_number=1.1.1.49;Name=zwf_2;db_xref=COG:COG0364;gene=zwf_2;inference=ab initio prediction:Prodigal:002006,similar to AA sequence:UniProtKB:A0QP90;locus_tag=KKHCGOPH_01647;product=Glucose-6-phosphate 1-dehydrogenase
GNANN_N_5_L_308044	Prodigal:002006	CDS	134937	135182	.	+	0	ID=KKHCGOPH_01648;inference=ab initio prediction:Prodigal:002006;locus_tag=KKHCGOPH_01648;product=hypothetical protein
GNANN_N_5_L_308044	Prodigal:002006	CDS	135620	138052	.	-	0	ID=KKHCGOPH_01649;eC_number=2.7.13.3;Name=rcsC_11;gene=rcsC_11;inference=ab initio prediction:Prodigal:002006,protein motif:HAMAP:MF_00979;locus_tag=KKHCGOPH_01649;product=Sensor histidine kinase RcsC
GNANN_N_5_L_308044	Prodigal:002006	CDS	138246	140882	.	-	0	ID=KKHCGOPH_01650;eC_number=3.4.11.2;Name=pepN;db_xref=COG:COG0308;gene=pepN;inference=ab initio prediction:Prodigal:002006,similar to AA sequence:UniProtKB:P04825;locus_tag=KKHCGOPH_01650;product=Aminopeptidase N
GNANN_N_5_L_308044	Prodigal:002006	CDS	140989	141876	.	-	0	ID=KKHCGOPH_01651;inference=ab initio prediction:Prodigal:002006;locus_tag=KKHCGOPH_01651;product=hypothetical protein
GNANN_N_5_L_308044	Prodigal:002006	CDS	142134	142742	.	-	0	ID=KKHCGOPH_01652;inference=ab initio prediction:Prodigal:002006;locus_tag=KKHCGOPH_01652;product=hypothetical protein
GNANN_N_5_L_308044	Prodigal:002006	CDS	142851	143072	.	+	0	ID=KKHCGOPH_01653;inference=ab initio prediction:Prodigal:002006;locus_tag=KKHCGOPH_01653;product=hypothetical protein
GNANN_N_5_L_308044	Prodigal:002006	CDS	143090	143530	.	+	0	ID=KKHCGOPH_01654;eC_number=4.4.1.5;Name=gloA_1;db_xref=COG:COG0346;gene=gloA_1;inference=ab initio prediction:Prodigal:002006,similar to AA sequence:UniProtKB:P44638;locus_tag=KKHCGOPH_01654;product=Lactoylglutathione lyase
GNANN_N_5_L_308044	Prodigal:002006	CDS	143756	143920	.	-	0	ID=KKHCGOPH_01655;inference=ab initio prediction:Prodigal:002006;locus_tag=KKHCGOPH_01655;product=hypothetical protein
GNANN_N_5_L_308044	Prodigal:002006	CDS	144009	144575	.	-	0	ID=KKHCGOPH_01656;inference=ab initio prediction:Prodigal:002006;locus_tag=KKHCGOPH_01656;product=hypothetical protein
GNANN_N_5_L_308044	Prodigal:002006	CDS	145180	148854	.	+	0	ID=KKHCGOPH_01657;eC_number=2.7.13.3;Name=rcsC_12;gene=rcsC_12;inference=ab initio prediction:Prodigal:002006,protein motif:HAMAP:MF_00979;locus_tag=KKHCGOPH_01657;product=Sensor histidine kinase RcsC
GNANN_N_5_L_308044	Prodigal:002006	CDS	149016	150071	.	+	0	ID=KKHCGOPH_01658;eC_number=2.7.13.3;db_xref=COG:COG3920;inference=ab initio prediction:Prodigal:002006,similar to AA sequence:UniProtKB:Q2NB77;locus_tag=KKHCGOPH_01658;product=Blue-light-activated histidine kinase 2
GNANN_N_5_L_308044	Prodigal:002006	CDS	150137	150562	.	+	0	ID=KKHCGOPH_01659;Name=sufE;db_xref=COG:COG2166;gene=sufE;inference=ab initio prediction:Prodigal:002006,similar to AA sequence:UniProtKB:Q9EXP1;locus_tag=KKHCGOPH_01659;product=Cysteine desulfuration protein SufE
GNANN_N_5_L_308044	Prodigal:002006	CDS	150732	151580	.	-	0	ID=KKHCGOPH_01660;inference=ab initio prediction:Prodigal:002006;locus_tag=KKHCGOPH_01660;product=hypothetical protein
GNANN_N_5_L_308044	Prodigal:002006	CDS	151967	152404	.	-	0	ID=KKHCGOPH_01661;Name=ros_3;db_xref=COG:COG4957;gene=ros_3;inference=ab initio prediction:Prodigal:002006,similar to AA sequence:UniProtKB:Q04152;locus_tag=KKHCGOPH_01661;product=Transcriptional regulatory protein ros
GNANN_N_5_L_308044	Prodigal:002006	CDS	152830	154977	.	+	0	ID=KKHCGOPH_01662;eC_number=3.4.14.-;Name=dapb1;gene=dapb1;inference=ab initio prediction:Prodigal:002006,similar to AA sequence:UniProtKB:O07834;locus_tag=KKHCGOPH_01662;product=Dipeptidyl aminopeptidase BI
GNANN_N_5_L_308044	Prodigal:002006	CDS	155342	155749	.	+	0	ID=KKHCGOPH_01663;inference=ab initio prediction:Prodigal:002006;locus_tag=KKHCGOPH_01663;product=hypothetical protein
GNANN_N_5_L_308044	Prodigal:002006	CDS	156015	159374	.	+	0	ID=KKHCGOPH_01664;inference=ab initio prediction:Prodigal:002006;locus_tag=KKHCGOPH_01664;product=hypothetical protein
GNANN_N_5_L_308044	Prodigal:002006	CDS	159522	159923	.	-	0	ID=KKHCGOPH_01665;inference=ab initio prediction:Prodigal:002006;locus_tag=KKHCGOPH_01665;product=hypothetical protein
GNANN_N_5_L_308044	Prodigal:002006	CDS	159952	160692	.	-	0	ID=KKHCGOPH_01666;Name=fliP_2;db_xref=COG:COG1338;gene=fliP_2;inference=ab initio prediction:Prodigal:002006,similar to AA sequence:UniProtKB:P54700;locus_tag=KKHCGOPH_01666;product=Flagellar biosynthetic protein FliP
GNANN_N_5_L_308044	Prodigal:002006	CDS	160741	161577	.	-	0	ID=KKHCGOPH_01667;eC_number=1.3.1.9;Name=fabI_1;db_xref=COG:COG0623;gene=fabI_1;inference=ab initio prediction:Prodigal:002006,similar to AA sequence:UniProtKB:P16657;locus_tag=KKHCGOPH_01667;product=Enoyl-[acyl-carrier-protein] reductase [NADH] FabI
GNANN_N_5_L_308044	Prodigal:002006	CDS	161728	161847	.	-	0	ID=KKHCGOPH_01668;inference=ab initio prediction:Prodigal:002006;locus_tag=KKHCGOPH_01668;product=hypothetical protein
GNANN_N_5_L_308044	Prodigal:002006	CDS	161993	163219	.	-	0	ID=KKHCGOPH_01669;eC_number=2.3.1.41;Name=fabB;gene=fabB;inference=ab initio prediction:Prodigal:002006,similar to AA sequence:UniProtKB:Q02K94;locus_tag=KKHCGOPH_01669;product=3-oxoacyl-[acyl-carrier-protein] synthase 1
GNANN_N_5_L_308044	Prodigal:002006	CDS	163474	164013	.	-	0	ID=KKHCGOPH_01670;eC_number=4.2.1.59;Name=fabA;db_xref=COG:COG0764;gene=fabA;inference=ab initio prediction:Prodigal:002006,similar to AA sequence:UniProtKB:O33877;locus_tag=KKHCGOPH_01670;product=3-hydroxydecanoyl-[acyl-carrier-protein] dehydratase
GNANN_N_5_L_308044	Prodigal:002006	CDS	164273	164776	.	+	0	ID=KKHCGOPH_01671;inference=ab initio prediction:Prodigal:002006;locus_tag=KKHCGOPH_01671;product=hypothetical protein
GNANN_N_5_L_308044	Prodigal:002006	CDS	164834	165433	.	-	0	ID=KKHCGOPH_01672;inference=ab initio prediction:Prodigal:002006;locus_tag=KKHCGOPH_01672;product=hypothetical protein
GNANN_N_5_L_308044	Prodigal:002006	CDS	165658	166662	.	+	0	ID=KKHCGOPH_01673;eC_number=1.1.1.79;Name=ghrB;db_xref=COG:COG1052;gene=ghrB;inference=ab initio prediction:Prodigal:002006,similar to AA sequence:UniProtKB:P37666;locus_tag=KKHCGOPH_01673;product=Glyoxylate/hydroxypyruvate reductase B
GNANN_N_5_L_308044	Prodigal:002006	CDS	166764	167780	.	-	0	ID=KKHCGOPH_01674;Name=ribF;db_xref=COG:COG0196;gene=ribF;inference=ab initio prediction:Prodigal:002006,similar to AA sequence:UniProtKB:P0AG40;locus_tag=KKHCGOPH_01674;product=Bifunctional riboflavin kinase/FMN adenylyltransferase
GNANN_N_5_L_308044	Prodigal:002006	CDS	168101	168484	.	+	0	ID=KKHCGOPH_01675;Name=cheY_3;db_xref=COG:COG0784;gene=cheY_3;inference=ab initio prediction:Prodigal:002006,similar to AA sequence:UniProtKB:P0AE67;locus_tag=KKHCGOPH_01675;product=Chemotaxis protein CheY
GNANN_N_5_L_308044	Prodigal:002006	CDS	168594	169130	.	+	0	ID=KKHCGOPH_01676;inference=ab initio prediction:Prodigal:002006;locus_tag=KKHCGOPH_01676;product=hypothetical protein
GNANN_N_5_L_308044	Prodigal:002006	CDS	169247	169507	.	+	0	ID=KKHCGOPH_01677;inference=ab initio prediction:Prodigal:002006;locus_tag=KKHCGOPH_01677;product=hypothetical protein
GNANN_N_5_L_308044	Prodigal:002006	CDS	169508	171001	.	-	0	ID=KKHCGOPH_01678;inference=ab initio prediction:Prodigal:002006;locus_tag=KKHCGOPH_01678;product=hypothetical protein
GNANN_N_5_L_308044	Prodigal:002006	CDS	171327	171548	.	+	0	ID=KKHCGOPH_01679;inference=ab initio prediction:Prodigal:002006;locus_tag=KKHCGOPH_01679;product=hypothetical protein
GNANN_N_5_L_308044	Prodigal:002006	CDS	171554	172876	.	+	0	ID=KKHCGOPH_01680;eC_number=2.6.1.18;Name=bauA;db_xref=COG:COG0161;gene=bauA;inference=ab initio prediction:Prodigal:002006,similar to AA sequence:UniProtKB:Q9I700;locus_tag=KKHCGOPH_01680;product=Beta-alanine--pyruvate aminotransferase
GNANN_N_5_L_308044	Prodigal:002006	CDS	173056	174729	.	+	0	ID=KKHCGOPH_01681;eC_number=6.3.4.3;Name=fhs;db_xref=COG:COG2759;gene=fhs;inference=ab initio prediction:Prodigal:002006,similar to AA sequence:UniProtKB:Q83WS0;locus_tag=KKHCGOPH_01681;product=Formate--tetrahydrofolate ligase
GNANN_N_5_L_308044	Prodigal:002006	CDS	174726	175520	.	-	0	ID=KKHCGOPH_01682;inference=ab initio prediction:Prodigal:002006,similar to AA sequence:ISfinder:ISAzs15;locus_tag=KKHCGOPH_01682;product=ISAs1 family transposase ISAzs15
GNANN_N_5_L_308044	Prodigal:002006	CDS	175633	176385	.	+	0	ID=KKHCGOPH_01683;eC_number=3.4.11.18;Name=mapB;db_xref=COG:COG0024;gene=mapB;inference=ab initio prediction:Prodigal:002006,similar to AA sequence:UniProtKB:O34484;locus_tag=KKHCGOPH_01683;product=Methionine aminopeptidase 2
GNANN_N_5_L_308044	Prodigal:002006	CDS	176502	177380	.	+	0	ID=KKHCGOPH_01684;inference=ab initio prediction:Prodigal:002006;locus_tag=KKHCGOPH_01684;product=hypothetical protein
GNANN_N_5_L_308044	Prodigal:002006	CDS	177879	179480	.	+	0	ID=KKHCGOPH_01685;Name=vnfA;db_xref=COG:COG3604;gene=vnfA;inference=ab initio prediction:Prodigal:002006,similar to AA sequence:UniProtKB:P12627;locus_tag=KKHCGOPH_01685;product=Nitrogen fixation protein VnfA
GNANN_N_5_L_308044	Prodigal:002006	CDS	179691	180242	.	+	0	ID=KKHCGOPH_01686;inference=ab initio prediction:Prodigal:002006;locus_tag=KKHCGOPH_01686;product=hypothetical protein
GNANN_N_5_L_308044	Prodigal:002006	CDS	180300	181478	.	+	0	ID=KKHCGOPH_01687;inference=ab initio prediction:Prodigal:002006;locus_tag=KKHCGOPH_01687;product=hypothetical protein
GNANN_N_5_L_308044	Prodigal:002006	CDS	181475	182809	.	+	0	ID=KKHCGOPH_01688;eC_number=1.18.1.-;Name=norW;gene=norW;inference=ab initio prediction:Prodigal:002006,protein motif:HAMAP:MF_01313;locus_tag=KKHCGOPH_01688;product=Nitric oxide reductase FlRd-NAD(+) reductase
GNANN_N_5_L_308044	Prodigal:002006	CDS	182996	184357	.	+	0	ID=KKHCGOPH_01689;inference=ab initio prediction:Prodigal:002006;locus_tag=KKHCGOPH_01689;product=hypothetical protein
GNANN_N_5_L_308044	Prodigal:002006	CDS	184362	185201	.	+	0	ID=KKHCGOPH_01690;Name=nrtB;db_xref=COG:COG0600;gene=nrtB;inference=ab initio prediction:Prodigal:002006,similar to AA sequence:UniProtKB:P38044;locus_tag=KKHCGOPH_01690;product=Nitrate import permease protein NrtB
GNANN_N_5_L_308044	Prodigal:002006	CDS	185210	186190	.	+	0	ID=KKHCGOPH_01691;eC_number=7.6.2.8;Name=btuD_4;gene=btuD_4;inference=ab initio prediction:Prodigal:002006,protein motif:HAMAP:MF_01005;locus_tag=KKHCGOPH_01691;product=Vitamin B12 import ATP-binding protein BtuD
GNANN_N_5_L_308044	Prodigal:002006	CDS	186281	186769	.	+	0	ID=KKHCGOPH_01692;eC_number=4.2.1.104;Name=cynS_2;db_xref=COG:COG1513;gene=cynS_2;inference=ab initio prediction:Prodigal:002006,similar to AA sequence:UniProtKB:A8GBZ7;locus_tag=KKHCGOPH_01692;product=Cyanate hydratase
GNANN_N_5_L_308044	Prodigal:002006	CDS	187285	188262	.	-	0	ID=KKHCGOPH_01693;inference=ab initio prediction:Prodigal:002006;locus_tag=KKHCGOPH_01693;product=hypothetical protein
GNANN_N_5_L_308044	Prodigal:002006	CDS	188425	188673	.	+	0	ID=KKHCGOPH_01694;Name=acpP_2;gene=acpP_2;inference=ab initio prediction:Prodigal:002006,protein motif:HAMAP:MF_01217;locus_tag=KKHCGOPH_01694;product=Acyl carrier protein
GNANN_N_5_L_308044	Prodigal:002006	CDS	188682	190214	.	+	0	ID=KKHCGOPH_01695;eC_number=6.2.1.3;Name=lcfB_1;db_xref=COG:COG0318;gene=lcfB_1;inference=ab initio prediction:Prodigal:002006,similar to AA sequence:UniProtKB:O07610;locus_tag=KKHCGOPH_01695;product=Long-chain-fatty-acid--CoA ligase
GNANN_N_5_L_308044	Prodigal:002006	CDS	190425	191714	.	+	0	ID=KKHCGOPH_01696;eC_number=4.1.1.95;Name=btrK;gene=btrK;inference=ab initio prediction:Prodigal:002006,similar to AA sequence:UniProtKB:Q2L4H3;locus_tag=KKHCGOPH_01696;product=L-glutamyl-[BtrI acyl-carrier protein] decarboxylase
GNANN_N_5_L_308044	Prodigal:002006	CDS	191817	192638	.	+	0	ID=KKHCGOPH_01697;inference=ab initio prediction:Prodigal:002006;locus_tag=KKHCGOPH_01697;product=hypothetical protein
GNANN_N_5_L_308044	Prodigal:002006	CDS	193217	194740	.	-	0	ID=KKHCGOPH_01698;eC_number=1.2.1.3;Name=adh;db_xref=COG:COG1012;gene=adh;inference=ab initio prediction:Prodigal:002006,similar to AA sequence:UniProtKB:A1B4L2;locus_tag=KKHCGOPH_01698;product=Aldehyde dehydrogenase
GNANN_N_5_L_308044	Prodigal:002006	CDS	194935	196707	.	-	0	ID=KKHCGOPH_01699;eC_number=3.4.11.19;Name=dap;gene=dap;inference=ab initio prediction:Prodigal:002006,protein motif:HAMAP:MF_01960;locus_tag=KKHCGOPH_01699;product=D-aminopeptidase
GNANN_N_5_L_308044	Prodigal:002006	CDS	197074	197889	.	-	0	ID=KKHCGOPH_01700;eC_number=1.3.1.87;Name=hcaB_2;gene=hcaB_2;inference=ab initio prediction:Prodigal:002006,protein motif:HAMAP:MF_01647;locus_tag=KKHCGOPH_01700;product=3-phenylpropionate-dihydrodiol/cinnamic acid-dihydrodiol dehydrogenase
GNANN_N_5_L_308044	Prodigal:002006	CDS	198779	199597	.	+	0	ID=KKHCGOPH_01701;inference=ab initio prediction:Prodigal:002006;locus_tag=KKHCGOPH_01701;product=hypothetical protein
GNANN_N_5_L_308044	Prodigal:002006	CDS	199819	200046	.	+	0	ID=KKHCGOPH_01702;inference=ab initio prediction:Prodigal:002006;locus_tag=KKHCGOPH_01702;product=hypothetical protein
GNANN_N_5_L_308044	Prodigal:002006	CDS	200096	200368	.	-	0	ID=KKHCGOPH_01703;inference=ab initio prediction:Prodigal:002006;locus_tag=KKHCGOPH_01703;product=hypothetical protein
GNANN_N_5_L_308044	Prodigal:002006	CDS	200524	200718	.	+	0	ID=KKHCGOPH_01704;inference=ab initio prediction:Prodigal:002006;locus_tag=KKHCGOPH_01704;product=hypothetical protein
GNANN_N_5_L_308044	Prodigal:002006	CDS	201000	201107	.	+	0	ID=KKHCGOPH_01705;inference=ab initio prediction:Prodigal:002006;locus_tag=KKHCGOPH_01705;product=hypothetical protein
GNANN_N_5_L_308044	Prodigal:002006	CDS	201603	202322	.	-	0	ID=KKHCGOPH_01706;eC_number=1.14.12.17;Name=hmp;gene=hmp;inference=ab initio prediction:Prodigal:002006,protein motif:HAMAP:MF_01252;locus_tag=KKHCGOPH_01706;product=Flavohemoprotein
GNANN_N_5_L_308044	Prodigal:002006	CDS	202330	202935	.	-	0	ID=KKHCGOPH_01707;Name=yedY1_3;db_xref=COG:COG2041;gene=yedY1_3;inference=ab initio prediction:Prodigal:002006,similar to AA sequence:UniProtKB:G8QM63;locus_tag=KKHCGOPH_01707;product=Putative protein-methionine-sulfoxide reductase subunit YedZ1
GNANN_N_5_L_308044	Prodigal:002006	CDS	203349	204170	.	+	0	ID=KKHCGOPH_01708;eC_number=3.4.11.18;Name=map;db_xref=COG:COG0024;gene=map;inference=ab initio prediction:Prodigal:002006,similar to AA sequence:UniProtKB:Q9ZCD3;locus_tag=KKHCGOPH_01708;product=Methionine aminopeptidase
GNANN_N_5_L_308044	Prodigal:002006	CDS	204198	204935	.	+	0	ID=KKHCGOPH_01709;inference=ab initio prediction:Prodigal:002006,similar to AA sequence:UniProtKB:P72255;locus_tag=KKHCGOPH_01709;note=UPF0758 protein;product=hypothetical protein
GNANN_N_5_L_308044	Prodigal:002006	CDS	205056	205607	.	-	0	ID=KKHCGOPH_01710;eC_number=2.3.1.79;Name=maa;db_xref=COG:COG0110;gene=maa;inference=ab initio prediction:Prodigal:002006,similar to AA sequence:UniProtKB:P77791;locus_tag=KKHCGOPH_01710;product=Maltose O-acetyltransferase
GNANN_N_5_L_308044	Prodigal:002006	CDS	205700	206245	.	+	0	ID=KKHCGOPH_01711;Name=rcdA;db_xref=COG:COG3226;gene=rcdA;inference=ab initio prediction:Prodigal:002006,similar to AA sequence:UniProtKB:P75811;locus_tag=KKHCGOPH_01711;product=HTH-type transcriptional regulator RcdA
GNANN_N_5_L_308044	Prodigal:002006	CDS	206412	207161	.	-	0	ID=KKHCGOPH_01712;inference=ab initio prediction:Prodigal:002006;locus_tag=KKHCGOPH_01712;product=hypothetical protein
GNANN_N_5_L_308044	Prodigal:002006	CDS	207250	208173	.	-	0	ID=KKHCGOPH_01713;inference=ab initio prediction:Prodigal:002006;locus_tag=KKHCGOPH_01713;product=hypothetical protein
GNANN_N_5_L_308044	Prodigal:002006	CDS	208291	209199	.	-	0	ID=KKHCGOPH_01714;db_xref=COG:COG1305;inference=ab initio prediction:Prodigal:002006,similar to AA sequence:UniProtKB:P9WL93;locus_tag=KKHCGOPH_01714;product=putative protein
GNANN_N_5_L_308044	Prodigal:002006	CDS	209309	210787	.	-	0	ID=KKHCGOPH_01715;Name=proP;gene=proP;inference=ab initio prediction:Prodigal:002006,similar to AA sequence:UniProtKB:P0C0L7;locus_tag=KKHCGOPH_01715;product=Proline/betaine transporter
GNANN_N_5_L_308044	Prodigal:002006	CDS	211201	212145	.	-	0	ID=KKHCGOPH_01716;inference=ab initio prediction:Prodigal:002006;locus_tag=KKHCGOPH_01716;product=hypothetical protein
GNANN_N_5_L_308044	Prodigal:002006	CDS	212253	213692	.	-	0	ID=KKHCGOPH_01717;db_xref=COG:COG2308;inference=ab initio prediction:Prodigal:002006,similar to AA sequence:UniProtKB:P9WLA9;locus_tag=KKHCGOPH_01717;product=putative protein
GNANN_N_5_L_308044	Prodigal:002006	CDS	213918	214643	.	-	0	ID=KKHCGOPH_01718;eC_number=2.3.1.286;Name=cobB_1;db_xref=COG:COG0846;gene=cobB_1;inference=ab initio prediction:Prodigal:002006,similar to AA sequence:UniProtKB:P75960;locus_tag=KKHCGOPH_01718;product=NAD-dependent protein deacylase
GNANN_N_5_L_308044	Prodigal:002006	CDS	214769	215191	.	-	0	ID=KKHCGOPH_01719;inference=ab initio prediction:Prodigal:002006;locus_tag=KKHCGOPH_01719;product=hypothetical protein
GNANN_N_5_L_308044	Prodigal:002006	CDS	215360	216715	.	-	0	ID=KKHCGOPH_01720;inference=ab initio prediction:Prodigal:002006,similar to AA sequence:UniProtKB:P0AE45;locus_tag=KKHCGOPH_01720;note=UPF0053 inner membrane protein YtfL;product=hypothetical protein
GNANN_N_5_L_308044	Prodigal:002006	CDS	216817	216909	.	+	0	ID=KKHCGOPH_01721;inference=ab initio prediction:Prodigal:002006;locus_tag=KKHCGOPH_01721;product=hypothetical protein
GNANN_N_5_L_308044	Prodigal:002006	CDS	216906	219914	.	+	0	ID=KKHCGOPH_01722;inference=ab initio prediction:Prodigal:002006;locus_tag=KKHCGOPH_01722;product=hypothetical protein
GNANN_N_5_L_308044	Prodigal:002006	CDS	220298	220525	.	+	0	ID=KKHCGOPH_01723;inference=ab initio prediction:Prodigal:002006;locus_tag=KKHCGOPH_01723;product=hypothetical protein
GNANN_N_5_L_308044	Prodigal:002006	CDS	220668	220904	.	-	0	ID=KKHCGOPH_01724;inference=ab initio prediction:Prodigal:002006;locus_tag=KKHCGOPH_01724;product=hypothetical protein
GNANN_N_5_L_308044	Prodigal:002006	CDS	221197	222225	.	-	0	ID=KKHCGOPH_01725;inference=ab initio prediction:Prodigal:002006;locus_tag=KKHCGOPH_01725;product=hypothetical protein
GNANN_N_5_L_308044	Prodigal:002006	CDS	222236	223696	.	-	0	ID=KKHCGOPH_01726;eC_number=3.4.21.107;Name=degP_2;db_xref=COG:COG0265;gene=degP_2;inference=ab initio prediction:Prodigal:002006,similar to AA sequence:UniProtKB:P0C0V0;locus_tag=KKHCGOPH_01726;product=Periplasmic serine endoprotease DegP
GNANN_N_5_L_308044	Prodigal:002006	CDS	223855	224562	.	-	0	ID=KKHCGOPH_01727;Name=arlR;db_xref=COG:COG0745;gene=arlR;inference=ab initio prediction:Prodigal:002006,similar to AA sequence:UniProtKB:Q9KJN4;locus_tag=KKHCGOPH_01727;product=Response regulator ArlR
GNANN_N_5_L_308044	Prodigal:002006	CDS	224559	226208	.	-	0	ID=KKHCGOPH_01728;eC_number=2.7.-.-;Name=sasA_4;gene=sasA_4;inference=ab initio prediction:Prodigal:002006,protein motif:HAMAP:MF_01837;locus_tag=KKHCGOPH_01728;product=Adaptive-response sensory-kinase SasA
GNANN_N_5_L_308044	Prodigal:002006	CDS	226284	226490	.	-	0	ID=KKHCGOPH_01729;inference=ab initio prediction:Prodigal:002006;locus_tag=KKHCGOPH_01729;product=hypothetical protein
GNANN_N_5_L_308044	Prodigal:002006	CDS	226633	227082	.	-	0	ID=KKHCGOPH_01730;inference=ab initio prediction:Prodigal:002006;locus_tag=KKHCGOPH_01730;product=hypothetical protein
GNANN_N_5_L_308044	Prodigal:002006	CDS	227079	227369	.	-	0	ID=KKHCGOPH_01731;inference=ab initio prediction:Prodigal:002006;locus_tag=KKHCGOPH_01731;product=hypothetical protein
GNANN_N_5_L_308044	Prodigal:002006	CDS	227414	228211	.	-	0	ID=KKHCGOPH_01732;Name=fhcC;db_xref=COG:COG2218;gene=fhcC;inference=ab initio prediction:Prodigal:002006,similar to AA sequence:UniProtKB:C5B135;locus_tag=KKHCGOPH_01732;product=Formyltransferase/hydrolase complex Fhc subunit C
GNANN_N_5_L_308044	Prodigal:002006	CDS	228208	229143	.	-	0	ID=KKHCGOPH_01733;eC_number=2.3.1.101;Name=fhcD;db_xref=COG:COG2037;gene=fhcD;inference=ab initio prediction:Prodigal:002006,similar to AA sequence:UniProtKB:Q49118;locus_tag=KKHCGOPH_01733;product=Formyltransferase/hydrolase complex subunit D
GNANN_N_5_L_308044	Prodigal:002006	CDS	229156	230802	.	-	0	ID=KKHCGOPH_01734;eC_number=3.5.1.-;Name=fhcA;db_xref=COG:COG1229;gene=fhcA;inference=ab initio prediction:Prodigal:002006,similar to AA sequence:UniProtKB:C5B137;locus_tag=KKHCGOPH_01734;product=Formyltransferase/hydrolase complex Fhc subunit A
GNANN_N_5_L_308044	Prodigal:002006	CDS	230796	231872	.	-	0	ID=KKHCGOPH_01735;Name=fhcB;db_xref=COG:COG1029;gene=fhcB;inference=ab initio prediction:Prodigal:002006,similar to AA sequence:UniProtKB:C5B138;locus_tag=KKHCGOPH_01735;product=Formyltransferase/hydrolase complex Fhc subunit B
GNANN_N_5_L_308044	Prodigal:002006	CDS	232458	233453	.	+	0	ID=KKHCGOPH_01736;inference=ab initio prediction:Prodigal:002006;locus_tag=KKHCGOPH_01736;product=hypothetical protein
GNANN_N_5_L_308044	Prodigal:002006	CDS	233565	234458	.	+	0	ID=KKHCGOPH_01737;eC_number=1.5.1.-;Name=mtdB;gene=mtdB;inference=ab initio prediction:Prodigal:002006,similar to AA sequence:UniProtKB:O85012;locus_tag=KKHCGOPH_01737;product=NAD(P)-dependent methylenetetrahydromethanopterin dehydrogenase
GNANN_N_5_L_308044	Prodigal:002006	CDS	234428	234862	.	-	0	ID=KKHCGOPH_01738;inference=ab initio prediction:Prodigal:002006;locus_tag=KKHCGOPH_01738;product=hypothetical protein
GNANN_N_5_L_308044	Prodigal:002006	CDS	235782	236753	.	+	0	ID=KKHCGOPH_01739;eC_number=3.5.4.27;Name=mch_1;db_xref=COG:COG3252;gene=mch_1;inference=ab initio prediction:Prodigal:002006,similar to AA sequence:UniProtKB:O85014;locus_tag=KKHCGOPH_01739;product=Methenyltetrahydromethanopterin cyclohydrolase
GNANN_N_5_L_308044	Prodigal:002006	CDS	237013	237927	.	+	0	ID=KKHCGOPH_01740;eC_number=6.3.2.3;Name=gshB_1;gene=gshB_1;inference=ab initio prediction:Prodigal:002006,protein motif:HAMAP:MF_00162;locus_tag=KKHCGOPH_01740;product=Glutathione synthetase
GNANN_N_5_L_308044	Prodigal:002006	CDS	237924	238775	.	+	0	ID=KKHCGOPH_01741;eC_number=2.4.2.52;Name=mdcB;gene=mdcB;inference=ab initio prediction:Prodigal:002006,protein motif:HAMAP:MF_01883;locus_tag=KKHCGOPH_01741;product=2-(5''-triphosphoribosyl)-3'-dephosphocoenzyme-A synthase
GNANN_N_5_L_308044	Prodigal:002006	CDS	239011	239523	.	+	0	ID=KKHCGOPH_01742;eC_number=4.2.1.147;Name=fae_2;db_xref=COG:COG1795;gene=fae_2;inference=ab initio prediction:Prodigal:002006,similar to AA sequence:UniProtKB:Q9FA38;locus_tag=KKHCGOPH_01742;product=5%2C6%2C7%2C8-tetrahydromethanopterin hydro-lyase
GNANN_N_5_L_308044	Prodigal:002006	CDS	239952	241046	.	+	0	ID=KKHCGOPH_01743;inference=ab initio prediction:Prodigal:002006;locus_tag=KKHCGOPH_01743;product=hypothetical protein
GNANN_N_5_L_308044	Prodigal:002006	CDS	241128	241829	.	-	0	ID=KKHCGOPH_01744;inference=ab initio prediction:Prodigal:002006;locus_tag=KKHCGOPH_01744;product=hypothetical protein
GNANN_N_5_L_308044	Prodigal:002006	CDS	241833	242867	.	+	0	ID=KKHCGOPH_01745;inference=ab initio prediction:Prodigal:002006;locus_tag=KKHCGOPH_01745;product=hypothetical protein
GNANN_N_5_L_308044	Prodigal:002006	CDS	242924	243124	.	+	0	ID=KKHCGOPH_01746;inference=ab initio prediction:Prodigal:002006;locus_tag=KKHCGOPH_01746;product=hypothetical protein
GNANN_N_5_L_308044	Prodigal:002006	CDS	243128	244063	.	-	0	ID=KKHCGOPH_01747;eC_number=4.2.99.-;Name=vgb_4;gene=vgb_4;inference=ab initio prediction:Prodigal:002006,protein motif:HAMAP:MF_01282;locus_tag=KKHCGOPH_01747;product=Virginiamycin B lyase
GNANN_N_5_L_308044	Prodigal:002006	CDS	244346	244876	.	-	0	ID=KKHCGOPH_01748;inference=ab initio prediction:Prodigal:002006;locus_tag=KKHCGOPH_01748;product=hypothetical protein
GNANN_N_5_L_308044	Prodigal:002006	CDS	245043	245627	.	-	0	ID=KKHCGOPH_01749;inference=ab initio prediction:Prodigal:002006;locus_tag=KKHCGOPH_01749;product=hypothetical protein
GNANN_N_5_L_308044	Prodigal:002006	CDS	245632	247209	.	-	0	ID=KKHCGOPH_01750;inference=ab initio prediction:Prodigal:002006;locus_tag=KKHCGOPH_01750;product=hypothetical protein
GNANN_N_5_L_308044	Prodigal:002006	CDS	247206	247754	.	-	0	ID=KKHCGOPH_01751;inference=ab initio prediction:Prodigal:002006;locus_tag=KKHCGOPH_01751;product=hypothetical protein
GNANN_N_5_L_308044	Prodigal:002006	CDS	247940	248641	.	-	0	ID=KKHCGOPH_01752;inference=ab initio prediction:Prodigal:002006;locus_tag=KKHCGOPH_01752;product=hypothetical protein
GNANN_N_5_L_308044	Prodigal:002006	CDS	248715	249251	.	-	0	ID=KKHCGOPH_01753;inference=ab initio prediction:Prodigal:002006;locus_tag=KKHCGOPH_01753;product=hypothetical protein
GNANN_N_5_L_308044	Prodigal:002006	CDS	249448	250680	.	+	0	ID=KKHCGOPH_01754;inference=ab initio prediction:Prodigal:002006;locus_tag=KKHCGOPH_01754;product=hypothetical protein
GNANN_N_5_L_308044	Prodigal:002006	CDS	250750	250989	.	+	0	ID=KKHCGOPH_01755;inference=ab initio prediction:Prodigal:002006;locus_tag=KKHCGOPH_01755;product=hypothetical protein
[truncated: 6,216,579 more chars]
