# Supplementary material for: Comprehensive Comparative Genomics and Phenotyping of Methylobacterium Species
Source: Front Microbiol. 2021 Oct 6;12:740610. doi: 10.3389/fmicb.2021.740610 (PMC8561711; doi:10.3389/fmicb.2021.740610)
Supplement: Supplementary file 12 [file Data_Sheet_6.ZIP › Mic_tunisiensis.gff]

##gff-version 3
##sequence-region VOSK01000999.1 1 544
##sequence-region VOSK01001000.1 1 544
##sequence-region VOSK01001001.1 1 543
##sequence-region VOSK01001002.1 1 542
##sequence-region VOSK01001003.1 1 538
##sequence-region VOSK01001004.1 1 534
##sequence-region VOSK01001005.1 1 533
##sequence-region VOSK01001006.1 1 532
##sequence-region VOSK01001007.1 1 531
##sequence-region VOSK01001008.1 1 530
##sequence-region VOSK01000100.1 1 21231
##sequence-region VOSK01001009.1 1 528
##sequence-region VOSK01001010.1 1 523
##sequence-region VOSK01001011.1 1 522
##sequence-region VOSK01001012.1 1 522
##sequence-region VOSK01001013.1 1 521
##sequence-region VOSK01001014.1 1 517
##sequence-region VOSK01001015.1 1 516
##sequence-region VOSK01001016.1 1 516
##sequence-region VOSK01001017.1 1 516
##sequence-region VOSK01001018.1 1 513
##sequence-region VOSK01000101.1 1 21207
##sequence-region VOSK01001019.1 1 511
##sequence-region VOSK01001020.1 1 509
##sequence-region VOSK01001021.1 1 508
##sequence-region VOSK01001022.1 1 502
##sequence-region VOSK01000102.1 1 20994
##sequence-region VOSK01000103.1 1 20975
##sequence-region VOSK01000104.1 1 20940
##sequence-region VOSK01000105.1 1 20572
##sequence-region VOSK01000106.1 1 20543
##sequence-region VOSK01000107.1 1 20462
##sequence-region VOSK01000108.1 1 20406
##sequence-region VOSK01000109.1 1 20339
##sequence-region VOSK01000010.1 1 74168
##sequence-region VOSK01000110.1 1 20300
##sequence-region VOSK01000111.1 1 20252
##sequence-region VOSK01000112.1 1 20029
##sequence-region VOSK01000113.1 1 19956
##sequence-region VOSK01000114.1 1 19908
##sequence-region VOSK01000115.1 1 19902
##sequence-region VOSK01000116.1 1 19785
##sequence-region VOSK01000117.1 1 19763
##sequence-region VOSK01000118.1 1 19717
##sequence-region VOSK01000119.1 1 19693
##sequence-region VOSK01000011.1 1 67306
##sequence-region VOSK01000120.1 1 19538
##sequence-region VOSK01000121.1 1 19472
##sequence-region VOSK01000122.1 1 19452
##sequence-region VOSK01000123.1 1 19425
##sequence-region VOSK01000124.1 1 19173
##sequence-region VOSK01000125.1 1 19110
##sequence-region VOSK01000126.1 1 18918
##sequence-region VOSK01000127.1 1 18860
##sequence-region VOSK01000128.1 1 18383
##sequence-region VOSK01000129.1 1 17991
##sequence-region VOSK01000012.1 1 66239
##sequence-region VOSK01000130.1 1 17862
##sequence-region VOSK01000131.1 1 17743
##sequence-region VOSK01000132.1 1 17665
##sequence-region VOSK01000133.1 1 17563
##sequence-region VOSK01000134.1 1 17366
##sequence-region VOSK01000135.1 1 17357
##sequence-region VOSK01000136.1 1 17280
##sequence-region VOSK01000137.1 1 17219
##sequence-region VOSK01000138.1 1 17195
##sequence-region VOSK01000139.1 1 16973
##sequence-region VOSK01000013.1 1 64150
##sequence-region VOSK01000140.1 1 16936
##sequence-region VOSK01000141.1 1 16758
##sequence-region VOSK01000142.1 1 16745
##sequence-region VOSK01000143.1 1 16347
##sequence-region VOSK01000144.1 1 16308
##sequence-region VOSK01000145.1 1 16201
##sequence-region VOSK01000146.1 1 16120
##sequence-region VOSK01000147.1 1 16073
##sequence-region VOSK01000148.1 1 16049
##sequence-region VOSK01000149.1 1 15948
##sequence-region VOSK01000014.1 1 62304
##sequence-region VOSK01000150.1 1 15773
##sequence-region VOSK01000151.1 1 15747
##sequence-region VOSK01000152.1 1 15535
##sequence-region VOSK01000153.1 1 15515
##sequence-region VOSK01000154.1 1 15511
##sequence-region VOSK01000155.1 1 15300
##sequence-region VOSK01000156.1 1 15255
##sequence-region VOSK01000157.1 1 15233
##sequence-region VOSK01000158.1 1 15151
##sequence-region VOSK01000159.1 1 15058
##sequence-region VOSK01000015.1 1 59477
##sequence-region VOSK01000160.1 1 15032
##sequence-region VOSK01000161.1 1 15010
##sequence-region VOSK01000162.1 1 14948
##sequence-region VOSK01000163.1 1 14884
##sequence-region VOSK01000164.1 1 14707
##sequence-region VOSK01000165.1 1 14613
##sequence-region VOSK01000166.1 1 14452
##sequence-region VOSK01000167.1 1 14131
##sequence-region VOSK01000168.1 1 14028
##sequence-region VOSK01000169.1 1 13941
##sequence-region VOSK01000016.1 1 57985
##sequence-region VOSK01000170.1 1 13907
##sequence-region VOSK01000171.1 1 13866
##sequence-region VOSK01000172.1 1 13839
##sequence-region VOSK01000173.1 1 13769
##sequence-region VOSK01000174.1 1 13741
##sequence-region VOSK01000175.1 1 13687
##sequence-region VOSK01000176.1 1 13649
##sequence-region VOSK01000177.1 1 13441
##sequence-region VOSK01000178.1 1 13368
##sequence-region VOSK01000179.1 1 13353
##sequence-region VOSK01000017.1 1 54824
##sequence-region VOSK01000180.1 1 13338
##sequence-region VOSK01000181.1 1 13333
##sequence-region VOSK01000182.1 1 13243
##sequence-region VOSK01000183.1 1 13184
##sequence-region VOSK01000184.1 1 13152
##sequence-region VOSK01000185.1 1 13073
##sequence-region VOSK01000186.1 1 13067
##sequence-region VOSK01000187.1 1 13050
##sequence-region VOSK01000188.1 1 13022
##sequence-region VOSK01000189.1 1 13000
##sequence-region VOSK01000018.1 1 54751
##sequence-region VOSK01000190.1 1 12985
##sequence-region VOSK01000191.1 1 12862
##sequence-region VOSK01000192.1 1 12841
##sequence-region VOSK01000193.1 1 12755
##sequence-region VOSK01000194.1 1 12754
##sequence-region VOSK01000195.1 1 12655
##sequence-region VOSK01000196.1 1 12569
##sequence-region VOSK01000197.1 1 12483
##sequence-region VOSK01000198.1 1 12283
##sequence-region VOSK01000199.1 1 12199
##sequence-region VOSK01000019.1 1 54620
##sequence-region VOSK01000001.1 1 281640
##sequence-region VOSK01000200.1 1 12163
##sequence-region VOSK01000201.1 1 12071
##sequence-region VOSK01000202.1 1 12059
##sequence-region VOSK01000203.1 1 11833
##sequence-region VOSK01000204.1 1 11761
##sequence-region VOSK01000205.1 1 11699
##sequence-region VOSK01000206.1 1 11650
##sequence-region VOSK01000207.1 1 11528
##sequence-region VOSK01000208.1 1 11503
##sequence-region VOSK01000209.1 1 11471
##sequence-region VOSK01000020.1 1 53824
##sequence-region VOSK01000210.1 1 11466
##sequence-region VOSK01000211.1 1 11449
##sequence-region VOSK01000212.1 1 11409
##sequence-region VOSK01000213.1 1 11396
##sequence-region VOSK01000214.1 1 11304
##sequence-region VOSK01000215.1 1 11094
##sequence-region VOSK01000216.1 1 11058
##sequence-region VOSK01000217.1 1 11015
##sequence-region VOSK01000218.1 1 11000
##sequence-region VOSK01000219.1 1 10969
##sequence-region VOSK01000021.1 1 53506
##sequence-region VOSK01000220.1 1 10864
##sequence-region VOSK01000221.1 1 10830
##sequence-region VOSK01000222.1 1 10781
##sequence-region VOSK01000223.1 1 10627
##sequence-region VOSK01000224.1 1 10610
##sequence-region VOSK01000225.1 1 10576
##sequence-region VOSK01000226.1 1 10436
##sequence-region VOSK01000227.1 1 10365
##sequence-region VOSK01000228.1 1 10364
##sequence-region VOSK01000229.1 1 10352
##sequence-region VOSK01000022.1 1 51581
##sequence-region VOSK01000230.1 1 10268
##sequence-region VOSK01000231.1 1 10255
##sequence-region VOSK01000232.1 1 10135
##sequence-region VOSK01000233.1 1 10133
##sequence-region VOSK01000234.1 1 10076
##sequence-region VOSK01000235.1 1 10022
##sequence-region VOSK01000236.1 1 9999
##sequence-region VOSK01000237.1 1 9974
##sequence-region VOSK01000238.1 1 9949
##sequence-region VOSK01000239.1 1 9743
##sequence-region VOSK01000023.1 1 51568
##sequence-region VOSK01000240.1 1 9736
##sequence-region VOSK01000241.1 1 9725
##sequence-region VOSK01000242.1 1 9671
##sequence-region VOSK01000243.1 1 9645
##sequence-region VOSK01000244.1 1 9641
##sequence-region VOSK01000245.1 1 9606
##sequence-region VOSK01000246.1 1 9512
##sequence-region VOSK01000247.1 1 9503
##sequence-region VOSK01000248.1 1 9492
##sequence-region VOSK01000249.1 1 9457
##sequence-region VOSK01000024.1 1 51201
##sequence-region VOSK01000250.1 1 9424
##sequence-region VOSK01000251.1 1 9311
##sequence-region VOSK01000252.1 1 9306
##sequence-region VOSK01000253.1 1 9243
##sequence-region VOSK01000254.1 1 9238
##sequence-region VOSK01000255.1 1 9208
##sequence-region VOSK01000256.1 1 9164
##sequence-region VOSK01000257.1 1 9158
##sequence-region VOSK01000258.1 1 9110
##sequence-region VOSK01000259.1 1 9047
##sequence-region VOSK01000025.1 1 50242
##sequence-region VOSK01000260.1 1 9028
##sequence-region VOSK01000261.1 1 8832
##sequence-region VOSK01000262.1 1 8753
##sequence-region VOSK01000263.1 1 8745
##sequence-region VOSK01000264.1 1 8728
##sequence-region VOSK01000265.1 1 8670
##sequence-region VOSK01000266.1 1 8647
##sequence-region VOSK01000267.1 1 8605
##sequence-region VOSK01000268.1 1 8501
##sequence-region VOSK01000269.1 1 8495
##sequence-region VOSK01000026.1 1 48017
##sequence-region VOSK01000270.1 1 8433
##sequence-region VOSK01000271.1 1 8429
##sequence-region VOSK01000272.1 1 8384
##sequence-region VOSK01000273.1 1 8325
##sequence-region VOSK01000274.1 1 8295
##sequence-region VOSK01000275.1 1 8287
##sequence-region VOSK01000276.1 1 8274
##sequence-region VOSK01000277.1 1 8264
##sequence-region VOSK01000278.1 1 8230
##sequence-region VOSK01000279.1 1 8149
##sequence-region VOSK01000027.1 1 47263
##sequence-region VOSK01000280.1 1 8099
##sequence-region VOSK01000281.1 1 8041
##sequence-region VOSK01000282.1 1 8039
##sequence-region VOSK01000283.1 1 8000
##sequence-region VOSK01000284.1 1 7947
##sequence-region VOSK01000285.1 1 7919
##sequence-region VOSK01000286.1 1 7915
##sequence-region VOSK01000287.1 1 7906
##sequence-region VOSK01000288.1 1 7903
##sequence-region VOSK01000289.1 1 7903
##sequence-region VOSK01000028.1 1 47148
##sequence-region VOSK01000290.1 1 7696
##sequence-region VOSK01000291.1 1 7672
##sequence-region VOSK01000292.1 1 7651
##sequence-region VOSK01000293.1 1 7650
##sequence-region VOSK01000294.1 1 7626
##sequence-region VOSK01000295.1 1 7619
##sequence-region VOSK01000296.1 1 7601
##sequence-region VOSK01000297.1 1 7576
##sequence-region VOSK01000298.1 1 7575
##sequence-region VOSK01000299.1 1 7551
##sequence-region VOSK01000029.1 1 45794
##sequence-region VOSK01000002.1 1 166240
##sequence-region VOSK01000300.1 1 7465
##sequence-region VOSK01000301.1 1 7454
##sequence-region VOSK01000302.1 1 7285
##sequence-region VOSK01000303.1 1 7284
##sequence-region VOSK01000304.1 1 7162
##sequence-region VOSK01000305.1 1 7138
##sequence-region VOSK01000306.1 1 7123
##sequence-region VOSK01000307.1 1 7106
##sequence-region VOSK01000308.1 1 7068
##sequence-region VOSK01000309.1 1 7025
##sequence-region VOSK01000030.1 1 45659
##sequence-region VOSK01000310.1 1 6948
##sequence-region VOSK01000311.1 1 6920
##sequence-region VOSK01000312.1 1 6901
##sequence-region VOSK01000313.1 1 6899
##sequence-region VOSK01000314.1 1 6886
##sequence-region VOSK01000315.1 1 6867
##sequence-region VOSK01000316.1 1 6822
##sequence-region VOSK01000317.1 1 6795
##sequence-region VOSK01000318.1 1 6783
##sequence-region VOSK01000319.1 1 6779
##sequence-region VOSK01000031.1 1 44717
##sequence-region VOSK01000320.1 1 6773
##sequence-region VOSK01000321.1 1 6772
##sequence-region VOSK01000322.1 1 6753
##sequence-region VOSK01000323.1 1 6707
##sequence-region VOSK01000324.1 1 6693
##sequence-region VOSK01000325.1 1 6683
##sequence-region VOSK01000326.1 1 6675
##sequence-region VOSK01000327.1 1 6660
##sequence-region VOSK01000328.1 1 6638
##sequence-region VOSK01000329.1 1 6633
##sequence-region VOSK01000032.1 1 44706
##sequence-region VOSK01000330.1 1 6533
##sequence-region VOSK01000331.1 1 6521
##sequence-region VOSK01000332.1 1 6516
##sequence-region VOSK01000333.1 1 6450
##sequence-region VOSK01000334.1 1 6448
##sequence-region VOSK01000335.1 1 6429
##sequence-region VOSK01000336.1 1 6408
##sequence-region VOSK01000337.1 1 6394
##sequence-region VOSK01000338.1 1 6387
##sequence-region VOSK01000339.1 1 6384
##sequence-region VOSK01000033.1 1 44690
##sequence-region VOSK01000340.1 1 6363
##sequence-region VOSK01000341.1 1 6346
##sequence-region VOSK01000342.1 1 6193
##sequence-region VOSK01000343.1 1 6181
##sequence-region VOSK01000344.1 1 6131
##sequence-region VOSK01000345.1 1 6120
##sequence-region VOSK01000346.1 1 6073
##sequence-region VOSK01000347.1 1 6071
##sequence-region VOSK01000348.1 1 6043
##sequence-region VOSK01000349.1 1 6041
##sequence-region VOSK01000034.1 1 44394
##sequence-region VOSK01000350.1 1 5971
##sequence-region VOSK01000351.1 1 5954
##sequence-region VOSK01000352.1 1 5937
##sequence-region VOSK01000353.1 1 5910
##sequence-region VOSK01000354.1 1 5862
##sequence-region VOSK01000355.1 1 5826
##sequence-region VOSK01000356.1 1 5760
##sequence-region VOSK01000357.1 1 5702
##sequence-region VOSK01000358.1 1 5690
##sequence-region VOSK01000359.1 1 5684
##sequence-region VOSK01000035.1 1 43876
##sequence-region VOSK01000360.1 1 5635
##sequence-region VOSK01000361.1 1 5608
##sequence-region VOSK01000362.1 1 5590
##sequence-region VOSK01000363.1 1 5583
##sequence-region VOSK01000364.1 1 5556
##sequence-region VOSK01000365.1 1 5540
##sequence-region VOSK01000366.1 1 5533
##sequence-region VOSK01000367.1 1 5528
##sequence-region VOSK01000368.1 1 5518
##sequence-region VOSK01000369.1 1 5516
##sequence-region VOSK01000036.1 1 43322
##sequence-region VOSK01000370.1 1 5499
##sequence-region VOSK01000371.1 1 5474
##sequence-region VOSK01000372.1 1 5467
##sequence-region VOSK01000373.1 1 5459
##sequence-region VOSK01000374.1 1 5445
##sequence-region VOSK01000375.1 1 5441
##sequence-region VOSK01000376.1 1 5423
##sequence-region VOSK01000377.1 1 5406
##sequence-region VOSK01000378.1 1 5400
##sequence-region VOSK01000037.1 1 42044
##sequence-region VOSK01000379.1 1 5393
##sequence-region VOSK01000380.1 1 5381
##sequence-region VOSK01000381.1 1 5376
##sequence-region VOSK01000382.1 1 5344
##sequence-region VOSK01000383.1 1 5335
##sequence-region VOSK01000384.1 1 5316
##sequence-region VOSK01000385.1 1 5305
##sequence-region VOSK01000386.1 1 5299
##sequence-region VOSK01000387.1 1 5278
##sequence-region VOSK01000388.1 1 5265
##sequence-region VOSK01000038.1 1 41958
##sequence-region VOSK01000389.1 1 5204
##sequence-region VOSK01000390.1 1 5161
##sequence-region VOSK01000391.1 1 5159
##sequence-region VOSK01000392.1 1 5125
##sequence-region VOSK01000393.1 1 5068
##sequence-region VOSK01000394.1 1 5051
##sequence-region VOSK01000395.1 1 5043
##sequence-region VOSK01000396.1 1 5026
##sequence-region VOSK01000397.1 1 5025
##sequence-region VOSK01000398.1 1 5020
##sequence-region VOSK01000039.1 1 41472
##sequence-region VOSK01000003.1 1 131712
##sequence-region VOSK01000399.1 1 4998
##sequence-region VOSK01000400.1 1 4989
##sequence-region VOSK01000401.1 1 4962
##sequence-region VOSK01000402.1 1 4955
##sequence-region VOSK01000403.1 1 4948
##sequence-region VOSK01000404.1 1 4926
##sequence-region VOSK01000405.1 1 4915
##sequence-region VOSK01000406.1 1 4892
##sequence-region VOSK01000407.1 1 4886
##sequence-region VOSK01000408.1 1 4878
##sequence-region VOSK01000040.1 1 41429
##sequence-region VOSK01000409.1 1 4876
##sequence-region VOSK01000410.1 1 4874
##sequence-region VOSK01000411.1 1 4863
##sequence-region VOSK01000412.1 1 4834
##sequence-region VOSK01000413.1 1 4829
##sequence-region VOSK01000414.1 1 4797
##sequence-region VOSK01000415.1 1 4791
##sequence-region VOSK01000416.1 1 4744
##sequence-region VOSK01000417.1 1 4740
##sequence-region VOSK01000418.1 1 4733
##sequence-region VOSK01000041.1 1 40547
##sequence-region VOSK01000419.1 1 4727
##sequence-region VOSK01000420.1 1 4727
##sequence-region VOSK01000421.1 1 4702
##sequence-region VOSK01000422.1 1 4647
##sequence-region VOSK01000423.1 1 4647
##sequence-region VOSK01000424.1 1 4638
##sequence-region VOSK01000425.1 1 4631
##sequence-region VOSK01000426.1 1 4617
##sequence-region VOSK01000427.1 1 4616
##sequence-region VOSK01000428.1 1 4609
##sequence-region VOSK01000042.1 1 40407
##sequence-region VOSK01000429.1 1 4605
##sequence-region VOSK01000430.1 1 4593
##sequence-region VOSK01000431.1 1 4586
##sequence-region VOSK01000432.1 1 4554
##sequence-region VOSK01000433.1 1 4531
##sequence-region VOSK01000434.1 1 4511
##sequence-region VOSK01000435.1 1 4487
##sequence-region VOSK01000436.1 1 4485
##sequence-region VOSK01000437.1 1 4437
##sequence-region VOSK01000438.1 1 4435
##sequence-region VOSK01000043.1 1 39091
##sequence-region VOSK01000439.1 1 4429
##sequence-region VOSK01000440.1 1 4409
##sequence-region VOSK01000441.1 1 4403
##sequence-region VOSK01000442.1 1 4402
##sequence-region VOSK01000443.1 1 4398
##sequence-region VOSK01000444.1 1 4391
##sequence-region VOSK01000445.1 1 4391
##sequence-region VOSK01000446.1 1 4388
##sequence-region VOSK01000447.1 1 4383
##sequence-region VOSK01000448.1 1 4340
##sequence-region VOSK01000044.1 1 37048
##sequence-region VOSK01000449.1 1 4337
##sequence-region VOSK01000450.1 1 4302
##sequence-region VOSK01000451.1 1 4295
##sequence-region VOSK01000452.1 1 4291
##sequence-region VOSK01000453.1 1 4275
##sequence-region VOSK01000454.1 1 4274
##sequence-region VOSK01000455.1 1 4263
##sequence-region VOSK01000456.1 1 4217
##sequence-region VOSK01000457.1 1 4211
##sequence-region VOSK01000458.1 1 4208
##sequence-region VOSK01000045.1 1 36400
##sequence-region VOSK01000459.1 1 4197
##sequence-region VOSK01000460.1 1 4195
##sequence-region VOSK01000461.1 1 4183
##sequence-region VOSK01000462.1 1 4179
##sequence-region VOSK01000463.1 1 4163
##sequence-region VOSK01000464.1 1 4151
##sequence-region VOSK01000465.1 1 4138
##sequence-region VOSK01000466.1 1 4138
##sequence-region VOSK01000467.1 1 4110
##sequence-region VOSK01000468.1 1 4104
##sequence-region VOSK01000046.1 1 35776
##sequence-region VOSK01000469.1 1 4090
##sequence-region VOSK01000470.1 1 4082
##sequence-region VOSK01000471.1 1 4072
##sequence-region VOSK01000472.1 1 4069
##sequence-region VOSK01000473.1 1 4067
##sequence-region VOSK01000474.1 1 4066
##sequence-region VOSK01000475.1 1 4051
##sequence-region VOSK01000476.1 1 4049
##sequence-region VOSK01000477.1 1 4013
##sequence-region VOSK01000478.1 1 4010
##sequence-region VOSK01000047.1 1 35078
##sequence-region VOSK01000479.1 1 3958
##sequence-region VOSK01000480.1 1 3957
##sequence-region VOSK01000481.1 1 3850
##sequence-region VOSK01000482.1 1 3830
##sequence-region VOSK01000483.1 1 3825
##sequence-region VOSK01000484.1 1 3815
##sequence-region VOSK01000485.1 1 3810
##sequence-region VOSK01000486.1 1 3790
##sequence-region VOSK01000487.1 1 3780
##sequence-region VOSK01000488.1 1 3777
##sequence-region VOSK01000048.1 1 33155
##sequence-region VOSK01000489.1 1 3775
##sequence-region VOSK01000490.1 1 3764
##sequence-region VOSK01000491.1 1 3745
##sequence-region VOSK01000492.1 1 3709
##sequence-region VOSK01000493.1 1 3702
##sequence-region VOSK01000494.1 1 3666
##sequence-region VOSK01000495.1 1 3645
##sequence-region VOSK01000496.1 1 3631
##sequence-region VOSK01000497.1 1 3630
##sequence-region VOSK01000498.1 1 3629
##sequence-region VOSK01000049.1 1 33019
##sequence-region VOSK01000004.1 1 119701
##sequence-region VOSK01000499.1 1 3627
##sequence-region VOSK01000500.1 1 3599
##sequence-region VOSK01000501.1 1 3590
##sequence-region VOSK01000502.1 1 3564
##sequence-region VOSK01000503.1 1 3532
##sequence-region VOSK01000504.1 1 3514
##sequence-region VOSK01000505.1 1 3505
##sequence-region VOSK01000506.1 1 3496
##sequence-region VOSK01000507.1 1 3464
##sequence-region VOSK01000508.1 1 3463
##sequence-region VOSK01000050.1 1 33004
##sequence-region VOSK01000509.1 1 3457
##sequence-region VOSK01000510.1 1 3456
##sequence-region VOSK01000511.1 1 3448
##sequence-region VOSK01000512.1 1 3397
##sequence-region VOSK01000513.1 1 3380
##sequence-region VOSK01000514.1 1 3354
##sequence-region VOSK01000515.1 1 3301
##sequence-region VOSK01000516.1 1 3277
##sequence-region VOSK01000517.1 1 3275
##sequence-region VOSK01000518.1 1 3274
##sequence-region VOSK01000051.1 1 32192
##sequence-region VOSK01000519.1 1 3272
##sequence-region VOSK01000520.1 1 3263
##sequence-region VOSK01000521.1 1 3243
##sequence-region VOSK01000522.1 1 3204
##sequence-region VOSK01000523.1 1 3178
##sequence-region VOSK01000524.1 1 3172
##sequence-region VOSK01000525.1 1 3161
##sequence-region VOSK01000526.1 1 3158
##sequence-region VOSK01000527.1 1 3156
##sequence-region VOSK01000528.1 1 3150
##sequence-region VOSK01000052.1 1 31726
##sequence-region VOSK01000529.1 1 3150
##sequence-region VOSK01000530.1 1 3150
##sequence-region VOSK01000531.1 1 3144
##sequence-region VOSK01000532.1 1 3117
##sequence-region VOSK01000533.1 1 3116
##sequence-region VOSK01000534.1 1 3071
##sequence-region VOSK01000535.1 1 3062
##sequence-region VOSK01000536.1 1 3060
##sequence-region VOSK01000537.1 1 3035
##sequence-region VOSK01000538.1 1 3019
##sequence-region VOSK01000053.1 1 31657
##sequence-region VOSK01000539.1 1 3003
##sequence-region VOSK01000540.1 1 2990
##sequence-region VOSK01000541.1 1 2986
##sequence-region VOSK01000542.1 1 2961
##sequence-region VOSK01000543.1 1 2958
##sequence-region VOSK01000544.1 1 2956
##sequence-region VOSK01000545.1 1 2949
##sequence-region VOSK01000546.1 1 2947
##sequence-region VOSK01000547.1 1 2929
##sequence-region VOSK01000548.1 1 2922
##sequence-region VOSK01000054.1 1 31608
##sequence-region VOSK01000549.1 1 2920
##sequence-region VOSK01000550.1 1 2917
##sequence-region VOSK01000551.1 1 2915
##sequence-region VOSK01000552.1 1 2891
##sequence-region VOSK01000553.1 1 2890
##sequence-region VOSK01000554.1 1 2881
##sequence-region VOSK01000555.1 1 2866
##sequence-region VOSK01000556.1 1 2839
##sequence-region VOSK01000557.1 1 2836
##sequence-region VOSK01000558.1 1 2834
##sequence-region VOSK01000055.1 1 31130
##sequence-region VOSK01000559.1 1 2832
##sequence-region VOSK01000560.1 1 2825
##sequence-region VOSK01000561.1 1 2809
##sequence-region VOSK01000562.1 1 2790
##sequence-region VOSK01000563.1 1 2779
##sequence-region VOSK01000564.1 1 2771
##sequence-region VOSK01000565.1 1 2745
##sequence-region VOSK01000566.1 1 2745
##sequence-region VOSK01000567.1 1 2741
##sequence-region VOSK01000568.1 1 2740
##sequence-region VOSK01000056.1 1 30468
##sequence-region VOSK01000569.1 1 2738
##sequence-region VOSK01000570.1 1 2696
##sequence-region VOSK01000571.1 1 2672
##sequence-region VOSK01000572.1 1 2668
##sequence-region VOSK01000573.1 1 2653
##sequence-region VOSK01000574.1 1 2649
##sequence-region VOSK01000575.1 1 2646
##sequence-region VOSK01000576.1 1 2643
##sequence-region VOSK01000577.1 1 2642
##sequence-region VOSK01000578.1 1 2611
##sequence-region VOSK01000057.1 1 30251
##sequence-region VOSK01000579.1 1 2608
##sequence-region VOSK01000580.1 1 2594
##sequence-region VOSK01000581.1 1 2590
##sequence-region VOSK01000582.1 1 2589
##sequence-region VOSK01000583.1 1 2582
##sequence-region VOSK01000584.1 1 2579
##sequence-region VOSK01000585.1 1 2570
##sequence-region VOSK01000586.1 1 2557
##sequence-region VOSK01000587.1 1 2550
##sequence-region VOSK01000588.1 1 2499
##sequence-region VOSK01000058.1 1 30223
##sequence-region VOSK01000589.1 1 2487
##sequence-region VOSK01000590.1 1 2479
##sequence-region VOSK01000591.1 1 2477
##sequence-region VOSK01000592.1 1 2471
##sequence-region VOSK01000593.1 1 2442
##sequence-region VOSK01000594.1 1 2441
##sequence-region VOSK01000595.1 1 2439
##sequence-region VOSK01000596.1 1 2439
##sequence-region VOSK01000597.1 1 2439
##sequence-region VOSK01000598.1 1 2438
##sequence-region VOSK01000059.1 1 29973
##sequence-region VOSK01000005.1 1 111202
##sequence-region VOSK01000599.1 1 2430
##sequence-region VOSK01000600.1 1 2390
##sequence-region VOSK01000601.1 1 2388
##sequence-region VOSK01000602.1 1 2388
##sequence-region VOSK01000603.1 1 2380
##sequence-region VOSK01000604.1 1 2357
##sequence-region VOSK01000605.1 1 2341
##sequence-region VOSK01000606.1 1 2325
##sequence-region VOSK01000607.1 1 2319
##sequence-region VOSK01000608.1 1 2305
##sequence-region VOSK01000060.1 1 29840
##sequence-region VOSK01000609.1 1 2294
##sequence-region VOSK01000610.1 1 2275
##sequence-region VOSK01000611.1 1 2267
##sequence-region VOSK01000612.1 1 2263
##sequence-region VOSK01000613.1 1 2218
##sequence-region VOSK01000614.1 1 2216
##sequence-region VOSK01000615.1 1 2215
##sequence-region VOSK01000616.1 1 2191
##sequence-region VOSK01000617.1 1 2176
##sequence-region VOSK01000618.1 1 2172
##sequence-region VOSK01000061.1 1 29478
##sequence-region VOSK01000619.1 1 2155
##sequence-region VOSK01000620.1 1 2151
##sequence-region VOSK01000621.1 1 2151
##sequence-region VOSK01000622.1 1 2147
##sequence-region VOSK01000623.1 1 2139
##sequence-region VOSK01000624.1 1 2131
##sequence-region VOSK01000625.1 1 2127
##sequence-region VOSK01000626.1 1 2119
##sequence-region VOSK01000627.1 1 2106
##sequence-region VOSK01000628.1 1 2093
##sequence-region VOSK01000062.1 1 29229
##sequence-region VOSK01000629.1 1 2079
##sequence-region VOSK01000630.1 1 2078
##sequence-region VOSK01000631.1 1 2068
##sequence-region VOSK01000632.1 1 2060
##sequence-region VOSK01000633.1 1 2056
##sequence-region VOSK01000634.1 1 2052
##sequence-region VOSK01000635.1 1 2049
##sequence-region VOSK01000636.1 1 2035
##sequence-region VOSK01000637.1 1 2027
##sequence-region VOSK01000638.1 1 2026
##sequence-region VOSK01000063.1 1 28904
##sequence-region VOSK01000639.1 1 1995
##sequence-region VOSK01000640.1 1 1984
##sequence-region VOSK01000641.1 1 1983
##sequence-region VOSK01000642.1 1 1979
##sequence-region VOSK01000643.1 1 1974
##sequence-region VOSK01000644.1 1 1963
##sequence-region VOSK01000645.1 1 1956
##sequence-region VOSK01000646.1 1 1953
##sequence-region VOSK01000647.1 1 1953
##sequence-region VOSK01000648.1 1 1951
##sequence-region VOSK01000064.1 1 28614
##sequence-region VOSK01000649.1 1 1950
##sequence-region VOSK01000650.1 1 1947
##sequence-region VOSK01000651.1 1 1941
##sequence-region VOSK01000652.1 1 1940
##sequence-region VOSK01000653.1 1 1910
##sequence-region VOSK01000654.1 1 1899
##sequence-region VOSK01000655.1 1 1642
##sequence-region VOSK01000656.1 1 1896
##sequence-region VOSK01000657.1 1 1893
##sequence-region VOSK01000658.1 1 1885
##sequence-region VOSK01000065.1 1 28144
##sequence-region VOSK01000659.1 1 1884
##sequence-region VOSK01000660.1 1 1882
##sequence-region VOSK01000661.1 1 1877
##sequence-region VOSK01000662.1 1 1875
##sequence-region VOSK01000663.1 1 1855
##sequence-region VOSK01000664.1 1 1855
##sequence-region VOSK01000665.1 1 1840
##sequence-region VOSK01000666.1 1 1839
##sequence-region VOSK01000667.1 1 1833
##sequence-region VOSK01000668.1 1 1832
##sequence-region VOSK01000066.1 1 28023
##sequence-region VOSK01000669.1 1 1829
##sequence-region VOSK01000670.1 1 1809
##sequence-region VOSK01000671.1 1 1807
##sequence-region VOSK01000672.1 1 1805
##sequence-region VOSK01000673.1 1 1805
##sequence-region VOSK01000674.1 1 1793
##sequence-region VOSK01000675.1 1 1791
##sequence-region VOSK01000676.1 1 1773
##sequence-region VOSK01000677.1 1 1768
##sequence-region VOSK01000678.1 1 1758
##sequence-region VOSK01000067.1 1 27687
##sequence-region VOSK01000679.1 1 1757
##sequence-region VOSK01000680.1 1 1752
##sequence-region VOSK01000681.1 1 1737
##sequence-region VOSK01000682.1 1 1735
##sequence-region VOSK01000683.1 1 1726
##sequence-region VOSK01000684.1 1 1723
##sequence-region VOSK01000685.1 1 1719
##sequence-region VOSK01000686.1 1 1704
##sequence-region VOSK01000687.1 1 1703
##sequence-region VOSK01000688.1 1 1699
##sequence-region VOSK01000068.1 1 27386
##sequence-region VOSK01000689.1 1 1694
##sequence-region VOSK01000690.1 1 1690
##sequence-region VOSK01000691.1 1 1684
##sequence-region VOSK01000692.1 1 1677
##sequence-region VOSK01000693.1 1 1673
##sequence-region VOSK01000694.1 1 1672
##sequence-region VOSK01000695.1 1 1671
##sequence-region VOSK01000696.1 1 1670
##sequence-region VOSK01000697.1 1 1667
##sequence-region VOSK01000698.1 1 1650
##sequence-region VOSK01000069.1 1 27368
##sequence-region VOSK01000006.1 1 110573
##sequence-region VOSK01000699.1 1 1648
##sequence-region VOSK01000700.1 1 1644
##sequence-region VOSK01000701.1 1 1640
##sequence-region VOSK01000702.1 1 1640
##sequence-region VOSK01000703.1 1 1639
##sequence-region VOSK01000704.1 1 1632
##sequence-region VOSK01000705.1 1 1631
##sequence-region VOSK01000706.1 1 1630
##sequence-region VOSK01000707.1 1 1628
##sequence-region VOSK01000708.1 1 1623
##sequence-region VOSK01000070.1 1 26736
##sequence-region VOSK01000709.1 1 1618
##sequence-region VOSK01000710.1 1 1606
##sequence-region VOSK01000711.1 1 1606
##sequence-region VOSK01000712.1 1 1601
##sequence-region VOSK01000713.1 1 1594
##sequence-region VOSK01000714.1 1 1588
##sequence-region VOSK01000715.1 1 1579
##sequence-region VOSK01000716.1 1 1577
##sequence-region VOSK01000717.1 1 1575
##sequence-region VOSK01000718.1 1 1568
##sequence-region VOSK01000071.1 1 26635
##sequence-region VOSK01000719.1 1 1563
##sequence-region VOSK01000720.1 1 1562
##sequence-region VOSK01000721.1 1 1557
##sequence-region VOSK01000722.1 1 1557
##sequence-region VOSK01000723.1 1 1553
##sequence-region VOSK01000724.1 1 1546
##sequence-region VOSK01000725.1 1 1545
##sequence-region VOSK01000726.1 1 1544
##sequence-region VOSK01000727.1 1 1524
##sequence-region VOSK01000728.1 1 1512
##sequence-region VOSK01000072.1 1 26591
##sequence-region VOSK01000729.1 1 1512
##sequence-region VOSK01000730.1 1 1509
##sequence-region VOSK01000731.1 1 1503
##sequence-region VOSK01000732.1 1 1503
##sequence-region VOSK01000733.1 1 1494
##sequence-region VOSK01000734.1 1 1493
##sequence-region VOSK01000735.1 1 1490
##sequence-region VOSK01000736.1 1 1490
##sequence-region VOSK01000737.1 1 1489
##sequence-region VOSK01000738.1 1 1487
##sequence-region VOSK01000073.1 1 26051
##sequence-region VOSK01000739.1 1 1482
##sequence-region VOSK01000740.1 1 1481
##sequence-region VOSK01000741.1 1 1480
##sequence-region VOSK01000742.1 1 1469
##sequence-region VOSK01000743.1 1 1463
##sequence-region VOSK01000744.1 1 1449
##sequence-region VOSK01000745.1 1 1434
##sequence-region VOSK01000746.1 1 1433
##sequence-region VOSK01000747.1 1 1416
##sequence-region VOSK01000748.1 1 1415
##sequence-region VOSK01000074.1 1 26024
##sequence-region VOSK01000749.1 1 1410
##sequence-region VOSK01000750.1 1 1409
##sequence-region VOSK01000751.1 1 1389
##sequence-region VOSK01000752.1 1 1385
##sequence-region VOSK01000753.1 1 1382
##sequence-region VOSK01000754.1 1 1373
##sequence-region VOSK01000755.1 1 1372
##sequence-region VOSK01000756.1 1 1364
##sequence-region VOSK01000757.1 1 1357
##sequence-region VOSK01000758.1 1 1356
##sequence-region VOSK01000075.1 1 25650
##sequence-region VOSK01000759.1 1 1341
##sequence-region VOSK01000760.1 1 1336
##sequence-region VOSK01000761.1 1 1333
##sequence-region VOSK01000762.1 1 1332
##sequence-region VOSK01000763.1 1 1331
##sequence-region VOSK01000764.1 1 1328
##sequence-region VOSK01000765.1 1 1317
##sequence-region VOSK01000766.1 1 1315
##sequence-region VOSK01000767.1 1 1301
##sequence-region VOSK01000768.1 1 1298
##sequence-region VOSK01000076.1 1 25519
##sequence-region VOSK01000769.1 1 1293
##sequence-region VOSK01000770.1 1 1292
##sequence-region VOSK01000771.1 1 1287
##sequence-region VOSK01000772.1 1 1282
##sequence-region VOSK01000773.1 1 1282
##sequence-region VOSK01000774.1 1 1279
##sequence-region VOSK01000775.1 1 1277
##sequence-region VOSK01000776.1 1 1276
##sequence-region VOSK01000777.1 1 1274
##sequence-region VOSK01000778.1 1 1272
##sequence-region VOSK01000077.1 1 25293
##sequence-region VOSK01000779.1 1 1271
##sequence-region VOSK01000780.1 1 1265
##sequence-region VOSK01000781.1 1 1264
##sequence-region VOSK01000782.1 1 1264
##sequence-region VOSK01000783.1 1 1256
##sequence-region VOSK01000784.1 1 1253
##sequence-region VOSK01000785.1 1 1250
##sequence-region VOSK01000786.1 1 1247
##sequence-region VOSK01000787.1 1 1246
##sequence-region VOSK01000788.1 1 1236
##sequence-region VOSK01000078.1 1 24268
##sequence-region VOSK01000789.1 1 1234
##sequence-region VOSK01000790.1 1 1226
##sequence-region VOSK01000791.1 1 1221
##sequence-region VOSK01000792.1 1 1215
##sequence-region VOSK01000793.1 1 1205
##sequence-region VOSK01000794.1 1 1202
##sequence-region VOSK01000795.1 1 1198
##sequence-region VOSK01000796.1 1 1192
##sequence-region VOSK01000797.1 1 1185
##sequence-region VOSK01000798.1 1 1184
##sequence-region VOSK01000079.1 1 24126
##sequence-region VOSK01000007.1 1 91364
##sequence-region VOSK01000799.1 1 1181
##sequence-region VOSK01000800.1 1 1181
##sequence-region VOSK01000801.1 1 1180
##sequence-region VOSK01000802.1 1 1165
##sequence-region VOSK01000803.1 1 1157
##sequence-region VOSK01000804.1 1 1157
##sequence-region VOSK01000805.1 1 1152
##sequence-region VOSK01000806.1 1 1148
##sequence-region VOSK01000807.1 1 1143
##sequence-region VOSK01000808.1 1 1142
##sequence-region VOSK01000080.1 1 24090
##sequence-region VOSK01000809.1 1 1142
##sequence-region VOSK01000810.1 1 1141
##sequence-region VOSK01000811.1 1 1138
##sequence-region VOSK01000812.1 1 1138
##sequence-region VOSK01000813.1 1 1137
##sequence-region VOSK01000814.1 1 1136
##sequence-region VOSK01000815.1 1 1127
##sequence-region VOSK01000816.1 1 1127
##sequence-region VOSK01000817.1 1 1127
##sequence-region VOSK01000818.1 1 1125
##sequence-region VOSK01000081.1 1 23923
##sequence-region VOSK01000819.1 1 1122
##sequence-region VOSK01000820.1 1 1117
##sequence-region VOSK01000821.1 1 1112
##sequence-region VOSK01000822.1 1 1110
##sequence-region VOSK01000823.1 1 1108
##sequence-region VOSK01000824.1 1 1106
##sequence-region VOSK01000825.1 1 1103
##sequence-region VOSK01000826.1 1 1103
##sequence-region VOSK01000827.1 1 1097
##sequence-region VOSK01000828.1 1 1097
##sequence-region VOSK01000082.1 1 23650
##sequence-region VOSK01000829.1 1 1093
##sequence-region VOSK01000830.1 1 1093
##sequence-region VOSK01000831.1 1 1086
##sequence-region VOSK01000832.1 1 1083
##sequence-region VOSK01000833.1 1 1074
##sequence-region VOSK01000834.1 1 1073
##sequence-region VOSK01000835.1 1 1072
##sequence-region VOSK01000836.1 1 1069
##sequence-region VOSK01000837.1 1 1068
##sequence-region VOSK01000838.1 1 1067
##sequence-region VOSK01000083.1 1 23423
##sequence-region VOSK01000839.1 1 1052
##sequence-region VOSK01000840.1 1 1051
##sequence-region VOSK01000841.1 1 1047
##sequence-region VOSK01000842.1 1 1040
##sequence-region VOSK01000843.1 1 1027
##sequence-region VOSK01000844.1 1 1024
##sequence-region VOSK01000845.1 1 1024
##sequence-region VOSK01000846.1 1 1018
##sequence-region VOSK01000847.1 1 1015
##sequence-region VOSK01000848.1 1 1015
##sequence-region VOSK01000084.1 1 23414
##sequence-region VOSK01000849.1 1 1010
##sequence-region VOSK01000850.1 1 1007
##sequence-region VOSK01000851.1 1 990
##sequence-region VOSK01000852.1 1 989
##sequence-region VOSK01000853.1 1 989
##sequence-region VOSK01000854.1 1 979
##sequence-region VOSK01000855.1 1 978
##sequence-region VOSK01000856.1 1 973
##sequence-region VOSK01000857.1 1 970
##sequence-region VOSK01000858.1 1 968
##sequence-region VOSK01000085.1 1 23209
##sequence-region VOSK01000859.1 1 966
##sequence-region VOSK01000860.1 1 966
##sequence-region VOSK01000861.1 1 962
##sequence-region VOSK01000862.1 1 954
##sequence-region VOSK01000863.1 1 948
##sequence-region VOSK01000864.1 1 942
##sequence-region VOSK01000865.1 1 938
##sequence-region VOSK01000866.1 1 936
##sequence-region VOSK01000867.1 1 935
##sequence-region VOSK01000868.1 1 931
##sequence-region VOSK01000086.1 1 23189
##sequence-region VOSK01000869.1 1 928
##sequence-region VOSK01000870.1 1 922
##sequence-region VOSK01000871.1 1 915
##sequence-region VOSK01000872.1 1 907
##sequence-region VOSK01000873.1 1 907
##sequence-region VOSK01000874.1 1 903
##sequence-region VOSK01000875.1 1 901
##sequence-region VOSK01000876.1 1 901
##sequence-region VOSK01000877.1 1 897
##sequence-region VOSK01000878.1 1 897
##sequence-region VOSK01000087.1 1 22823
##sequence-region VOSK01000879.1 1 888
##sequence-region VOSK01000880.1 1 887
##sequence-region VOSK01000881.1 1 884
##sequence-region VOSK01000882.1 1 879
##sequence-region VOSK01000883.1 1 877
##sequence-region VOSK01000884.1 1 870
##sequence-region VOSK01000885.1 1 867
##sequence-region VOSK01000886.1 1 864
##sequence-region VOSK01000887.1 1 864
##sequence-region VOSK01000888.1 1 862
##sequence-region VOSK01000088.1 1 22597
##sequence-region VOSK01000889.1 1 857
##sequence-region VOSK01000890.1 1 852
##sequence-region VOSK01000891.1 1 849
##sequence-region VOSK01000892.1 1 846
##sequence-region VOSK01000893.1 1 845
##sequence-region VOSK01000894.1 1 841
##sequence-region VOSK01000895.1 1 837
##sequence-region VOSK01000896.1 1 836
##sequence-region VOSK01000897.1 1 835
##sequence-region VOSK01000898.1 1 834
##sequence-region VOSK01000089.1 1 22414
##sequence-region VOSK01000008.1 1 87880
##sequence-region VOSK01000899.1 1 833
##sequence-region VOSK01000900.1 1 826
##sequence-region VOSK01000901.1 1 819
##sequence-region VOSK01000902.1 1 814
##sequence-region VOSK01000903.1 1 807
##sequence-region VOSK01000904.1 1 804
##sequence-region VOSK01000905.1 1 802
##sequence-region VOSK01000906.1 1 800
##sequence-region VOSK01000907.1 1 795
##sequence-region VOSK01000908.1 1 791
##sequence-region VOSK01000090.1 1 22388
##sequence-region VOSK01000909.1 1 788
##sequence-region VOSK01000910.1 1 785
##sequence-region VOSK01000911.1 1 774
##sequence-region VOSK01000912.1 1 757
##sequence-region VOSK01000913.1 1 756
##sequence-region VOSK01000914.1 1 750
##sequence-region VOSK01000915.1 1 745
##sequence-region VOSK01000916.1 1 740
##sequence-region VOSK01000917.1 1 739
##sequence-region VOSK01000918.1 1 736
##sequence-region VOSK01000091.1 1 22299
##sequence-region VOSK01000919.1 1 734
##sequence-region VOSK01000920.1 1 734
##sequence-region VOSK01000921.1 1 728
##sequence-region VOSK01000922.1 1 725
##sequence-region VOSK01000923.1 1 724
##sequence-region VOSK01000924.1 1 723
##sequence-region VOSK01000925.1 1 722
##sequence-region VOSK01000926.1 1 719
##sequence-region VOSK01000927.1 1 718
##sequence-region VOSK01000928.1 1 716
##sequence-region VOSK01000092.1 1 21985
##sequence-region VOSK01000929.1 1 714
##sequence-region VOSK01000930.1 1 712
##sequence-region VOSK01000931.1 1 711
##sequence-region VOSK01000932.1 1 707
##sequence-region VOSK01000933.1 1 706
##sequence-region VOSK01000934.1 1 703
##sequence-region VOSK01000935.1 1 699
##sequence-region VOSK01000936.1 1 690
##sequence-region VOSK01000937.1 1 690
##sequence-region VOSK01000938.1 1 687
##sequence-region VOSK01000093.1 1 21819
##sequence-region VOSK01000939.1 1 686
##sequence-region VOSK01000940.1 1 675
##sequence-region VOSK01000941.1 1 670
##sequence-region VOSK01000942.1 1 666
##sequence-region VOSK01000943.1 1 663
##sequence-region VOSK01000944.1 1 663
##sequence-region VOSK01000945.1 1 659
##sequence-region VOSK01000946.1 1 652
##sequence-region VOSK01000947.1 1 649
##sequence-region VOSK01000948.1 1 648
##sequence-region VOSK01000094.1 1 21791
##sequence-region VOSK01000949.1 1 648
##sequence-region VOSK01000950.1 1 641
##sequence-region VOSK01000951.1 1 641
##sequence-region VOSK01000952.1 1 636
##sequence-region VOSK01000953.1 1 636
##sequence-region VOSK01000954.1 1 634
##sequence-region VOSK01000955.1 1 632
##sequence-region VOSK01000956.1 1 630
##sequence-region VOSK01000957.1 1 630
##sequence-region VOSK01000958.1 1 628
##sequence-region VOSK01000095.1 1 21637
##sequence-region VOSK01000959.1 1 628
##sequence-region VOSK01000960.1 1 626
##sequence-region VOSK01000961.1 1 624
##sequence-region VOSK01000962.1 1 621
##sequence-region VOSK01000963.1 1 618
##sequence-region VOSK01000964.1 1 616
##sequence-region VOSK01000965.1 1 615
##sequence-region VOSK01000966.1 1 612
##sequence-region VOSK01000967.1 1 612
##sequence-region VOSK01000968.1 1 612
##sequence-region VOSK01000096.1 1 21465
##sequence-region VOSK01000969.1 1 611
##sequence-region VOSK01000970.1 1 609
##sequence-region VOSK01000971.1 1 604
##sequence-region VOSK01000972.1 1 604
##sequence-region VOSK01000973.1 1 604
##sequence-region VOSK01000974.1 1 601
##sequence-region VOSK01000975.1 1 597
##sequence-region VOSK01000976.1 1 596
##sequence-region VOSK01000977.1 1 592
##sequence-region VOSK01000978.1 1 590
##sequence-region VOSK01000097.1 1 21428
##sequence-region VOSK01000979.1 1 590
##sequence-region VOSK01000980.1 1 588
##sequence-region VOSK01000981.1 1 586
##sequence-region VOSK01000982.1 1 584
##sequence-region VOSK01000983.1 1 579
##sequence-region VOSK01000984.1 1 579
##sequence-region VOSK01000985.1 1 577
##sequence-region VOSK01000986.1 1 576
##sequence-region VOSK01000987.1 1 574
##sequence-region VOSK01000988.1 1 574
##sequence-region VOSK01000098.1 1 21390
##sequence-region VOSK01000989.1 1 566
##sequence-region VOSK01000990.1 1 565
##sequence-region VOSK01000991.1 1 562
##sequence-region VOSK01000992.1 1 560
##sequence-region VOSK01000993.1 1 558
##sequence-region VOSK01000994.1 1 556
##sequence-region VOSK01000995.1 1 555
##sequence-region VOSK01000996.1 1 555
##sequence-region VOSK01000997.1 1 554
##sequence-region VOSK01000998.1 1 553
##sequence-region VOSK01000099.1 1 21267
##sequence-region VOSK01000009.1 1 78111
VOSK01000999.1	Prodigal:002006	CDS	122	271	.	-	0	ID=GOFFCCIL_00001;inference=ab initio prediction:Prodigal:002006;locus_tag=GOFFCCIL_00001;product=hypothetical protein
VOSK01001000.1	Prodigal:002006	CDS	63	413	.	-	0	ID=GOFFCCIL_00002;inference=ab initio prediction:Prodigal:002006;locus_tag=GOFFCCIL_00002;product=hypothetical protein
VOSK01001002.1	Prodigal:002006	CDS	72	380	.	+	0	ID=GOFFCCIL_00003;db_xref=COG:COG3039;inference=ab initio prediction:Prodigal:002006,similar to AA sequence:ISfinder:ISAzs16;locus_tag=GOFFCCIL_00003;product=IS5 family transposase ISAzs16
VOSK01001006.1	Prodigal:002006	CDS	264	515	.	+	0	ID=GOFFCCIL_00004;inference=ab initio prediction:Prodigal:002006;locus_tag=GOFFCCIL_00004;product=hypothetical protein
VOSK01001007.1	Prodigal:002006	CDS	252	437	.	+	0	ID=GOFFCCIL_00005;inference=ab initio prediction:Prodigal:002006;locus_tag=GOFFCCIL_00005;product=hypothetical protein
VOSK01000100.1	Prodigal:002006	CDS	281	2455	.	-	0	ID=GOFFCCIL_00006;eC_number=2.7.7.8;Name=pnp;db_xref=COG:COG1185;gene=pnp;inference=ab initio prediction:Prodigal:002006,similar to AA sequence:UniProtKB:Q9AC32;locus_tag=GOFFCCIL_00006;product=Polyribonucleotide nucleotidyltransferase
VOSK01000100.1	Prodigal:002006	CDS	2769	3038	.	-	0	ID=GOFFCCIL_00007;Name=rpsO;db_xref=COG:COG0184;gene=rpsO;inference=ab initio prediction:Prodigal:002006,similar to AA sequence:UniProtKB:Q6NCN7;locus_tag=GOFFCCIL_00007;product=30S ribosomal protein S15
VOSK01000100.1	Prodigal:002006	CDS	3336	3872	.	+	0	ID=GOFFCCIL_00008;Name=yciE;db_xref=COG:COG3685;gene=yciE;inference=ab initio prediction:Prodigal:002006,similar to AA sequence:UniProtKB:P21363;locus_tag=GOFFCCIL_00008;product=Protein YciE
VOSK01000100.1	Prodigal:002006	CDS	4009	4929	.	-	0	ID=GOFFCCIL_00009;eC_number=5.4.99.25;Name=truB;db_xref=COG:COG0130;gene=truB;inference=ab initio prediction:Prodigal:002006,similar to AA sequence:UniProtKB:P60340;locus_tag=GOFFCCIL_00009;product=tRNA pseudouridine synthase B
VOSK01000100.1	Prodigal:002006	CDS	4936	5361	.	-	0	ID=GOFFCCIL_00010;Name=rbfA;db_xref=COG:COG0858;gene=rbfA;inference=ab initio prediction:Prodigal:002006,similar to AA sequence:UniProtKB:P0A7G2;locus_tag=GOFFCCIL_00010;product=30S ribosome-binding factor
VOSK01000100.1	Prodigal:002006	CDS	5468	8368	.	-	0	ID=GOFFCCIL_00011;Name=infB;gene=infB;inference=ab initio prediction:Prodigal:002006,protein motif:HAMAP:MF_00100_B;locus_tag=GOFFCCIL_00011;product=Translation initiation factor IF-2
VOSK01000100.1	Prodigal:002006	CDS	8365	9036	.	-	0	ID=GOFFCCIL_00012;inference=ab initio prediction:Prodigal:002006;locus_tag=GOFFCCIL_00012;product=hypothetical protein
VOSK01000100.1	Prodigal:002006	CDS	9068	10687	.	-	0	ID=GOFFCCIL_00013;Name=nusA;db_xref=COG:COG0195;gene=nusA;inference=ab initio prediction:Prodigal:002006,similar to AA sequence:UniProtKB:Q83BS0;locus_tag=GOFFCCIL_00013;product=Transcription termination/antitermination protein NusA
VOSK01000100.1	Prodigal:002006	CDS	10700	11326	.	-	0	ID=GOFFCCIL_00014;Name=rimP;gene=rimP;inference=ab initio prediction:Prodigal:002006,protein motif:HAMAP:MF_01077;locus_tag=GOFFCCIL_00014;product=Ribosome maturation factor RimP
VOSK01000100.1	Prodigal:002006	CDS	11480	12163	.	-	0	ID=GOFFCCIL_00015;eC_number=2.1.1.33;Name=trmB;db_xref=COG:COG0220;gene=trmB;inference=ab initio prediction:Prodigal:002006,similar to AA sequence:UniProtKB:P0A8I5;locus_tag=GOFFCCIL_00015;product=tRNA (guanine-N(7)-)-methyltransferase
VOSK01000100.1	Prodigal:002006	CDS	12227	13405	.	-	0	ID=GOFFCCIL_00016;eC_number=2.5.1.6;Name=metK;db_xref=COG:COG0192;gene=metK;inference=ab initio prediction:Prodigal:002006,similar to AA sequence:UniProtKB:P0A817;locus_tag=GOFFCCIL_00016;product=S-adenosylmethionine synthase
VOSK01000100.1	Prodigal:002006	CDS	13509	13922	.	-	0	ID=GOFFCCIL_00017;inference=ab initio prediction:Prodigal:002006;locus_tag=GOFFCCIL_00017;product=hypothetical protein
VOSK01000100.1	Prodigal:002006	CDS	13973	15628	.	-	0	ID=GOFFCCIL_00018;eC_number=2.3.1.269;Name=lnt;db_xref=COG:COG0815;gene=lnt;inference=ab initio prediction:Prodigal:002006,similar to AA sequence:UniProtKB:P23930;locus_tag=GOFFCCIL_00018;product=Apolipoprotein N-acyltransferase
VOSK01000100.1	Prodigal:002006	CDS	15679	16710	.	-	0	ID=GOFFCCIL_00019;inference=ab initio prediction:Prodigal:002006;locus_tag=GOFFCCIL_00019;product=hypothetical protein
VOSK01000100.1	Prodigal:002006	CDS	16731	17207	.	-	0	ID=GOFFCCIL_00020;eC_number=3.1.-.-;Name=ybeY;db_xref=COG:COG0319;gene=ybeY;inference=ab initio prediction:Prodigal:002006,similar to AA sequence:UniProtKB:P71335;locus_tag=GOFFCCIL_00020;product=Endoribonuclease YbeY
VOSK01000100.1	Prodigal:002006	CDS	17204	18304	.	-	0	ID=GOFFCCIL_00021;db_xref=COG:COG1702;inference=ab initio prediction:Prodigal:002006,similar to AA sequence:UniProtKB:P9WIA3;locus_tag=GOFFCCIL_00021;product=PhoH-like protein
VOSK01000100.1	Prodigal:002006	CDS	18374	19732	.	-	0	ID=GOFFCCIL_00022;eC_number=2.8.4.3;Name=miaB;db_xref=COG:COG0621;gene=miaB;inference=ab initio prediction:Prodigal:002006,similar to AA sequence:UniProtKB:P0AEI1;locus_tag=GOFFCCIL_00022;product=tRNA-2-methylthio-N(6)-dimethylallyladenosine synthase
VOSK01000100.1	Prodigal:002006	CDS	19960	20643	.	-	0	ID=GOFFCCIL_00023;inference=ab initio prediction:Prodigal:002006;locus_tag=GOFFCCIL_00023;product=hypothetical protein
VOSK01000100.1	Prodigal:002006	CDS	20662	20901	.	-	0	ID=GOFFCCIL_00024;inference=ab initio prediction:Prodigal:002006;locus_tag=GOFFCCIL_00024;product=hypothetical protein
VOSK01000100.1	Prodigal:002006	CDS	20843	21229	.	-	0	ID=GOFFCCIL_00025;inference=ab initio prediction:Prodigal:002006;locus_tag=GOFFCCIL_00025;product=hypothetical protein
VOSK01001009.1	Prodigal:002006	CDS	201	428	.	+	0	ID=GOFFCCIL_00026;inference=ab initio prediction:Prodigal:002006;locus_tag=GOFFCCIL_00026;product=hypothetical protein
VOSK01001010.1	Prodigal:002006	CDS	256	411	.	+	0	ID=GOFFCCIL_00027;inference=ab initio prediction:Prodigal:002006;locus_tag=GOFFCCIL_00027;product=hypothetical protein
VOSK01001012.1	Prodigal:002006	CDS	269	385	.	-	0	ID=GOFFCCIL_00028;inference=ab initio prediction:Prodigal:002006;locus_tag=GOFFCCIL_00028;product=hypothetical protein
VOSK01001013.1	Prodigal:002006	CDS	380	490	.	-	0	ID=GOFFCCIL_00029;inference=ab initio prediction:Prodigal:002006;locus_tag=GOFFCCIL_00029;product=hypothetical protein
VOSK01001016.1	Prodigal:002006	CDS	188	418	.	-	0	ID=GOFFCCIL_00030;inference=ab initio prediction:Prodigal:002006;locus_tag=GOFFCCIL_00030;product=hypothetical protein
VOSK01001018.1	Prodigal:002006	CDS	54	314	.	+	0	ID=GOFFCCIL_00031;inference=ab initio prediction:Prodigal:002006;locus_tag=GOFFCCIL_00031;product=hypothetical protein
VOSK01000101.1	Prodigal:002006	CDS	128	481	.	+	0	ID=GOFFCCIL_00032;Name=hisQ;db_xref=COG:COG4215;gene=hisQ;inference=ab initio prediction:Prodigal:002006,similar to AA sequence:UniProtKB:P0A2I9;locus_tag=GOFFCCIL_00032;product=Histidine transport system permease protein HisQ
VOSK01000101.1	Prodigal:002006	CDS	495	1178	.	+	0	ID=GOFFCCIL_00033;Name=occM_1;gene=occM_1;inference=ab initio prediction:Prodigal:002006,similar to AA sequence:UniProtKB:P35114;locus_tag=GOFFCCIL_00033;product=Octopine transport system permease protein OccM
VOSK01000101.1	Prodigal:002006	CDS	1457	2581	.	+	0	ID=GOFFCCIL_00034;eC_number=1.4.99.-;Name=dadA_1;gene=dadA_1;inference=ab initio prediction:Prodigal:002006,protein motif:HAMAP:MF_01202;locus_tag=GOFFCCIL_00034;product=D-amino acid dehydrogenase
VOSK01000101.1	Prodigal:002006	CDS	3160	3408	.	+	0	ID=GOFFCCIL_00035;inference=ab initio prediction:Prodigal:002006;locus_tag=GOFFCCIL_00035;product=hypothetical protein
VOSK01000101.1	Prodigal:002006	CDS	3757	4086	.	+	0	ID=GOFFCCIL_00036;inference=ab initio prediction:Prodigal:002006;locus_tag=GOFFCCIL_00036;product=hypothetical protein
VOSK01000101.1	Prodigal:002006	CDS	4171	4569	.	+	0	ID=GOFFCCIL_00037;Name=cpdR_1;gene=cpdR_1;inference=ab initio prediction:Prodigal:002006,similar to AA sequence:UniProtKB:Q2YIF7;locus_tag=GOFFCCIL_00037;product=Response regulator receiver protein CpdR
VOSK01000101.1	Prodigal:002006	CDS	4594	4863	.	-	0	ID=GOFFCCIL_00038;inference=ab initio prediction:Prodigal:002006;locus_tag=GOFFCCIL_00038;product=hypothetical protein
VOSK01000101.1	Prodigal:002006	CDS	4978	5220	.	-	0	ID=GOFFCCIL_00039;inference=ab initio prediction:Prodigal:002006;locus_tag=GOFFCCIL_00039;product=hypothetical protein
VOSK01000101.1	Prodigal:002006	CDS	5351	5602	.	+	0	ID=GOFFCCIL_00040;inference=ab initio prediction:Prodigal:002006;locus_tag=GOFFCCIL_00040;product=hypothetical protein
VOSK01000101.1	Prodigal:002006	CDS	5702	6325	.	+	0	ID=GOFFCCIL_00041;inference=ab initio prediction:Prodigal:002006;locus_tag=GOFFCCIL_00041;product=hypothetical protein
VOSK01000101.1	Prodigal:002006	CDS	6339	7604	.	-	0	ID=GOFFCCIL_00042;inference=ab initio prediction:Prodigal:002006,similar to AA sequence:ISfinder:ISMex3;locus_tag=GOFFCCIL_00042;product=IS256 family transposase ISMex3
VOSK01000101.1	Prodigal:002006	CDS	8258	8890	.	+	0	ID=GOFFCCIL_00043;inference=ab initio prediction:Prodigal:002006;locus_tag=GOFFCCIL_00043;product=hypothetical protein
VOSK01000101.1	Prodigal:002006	CDS	8947	11943	.	-	0	ID=GOFFCCIL_00044;inference=ab initio prediction:Prodigal:002006;locus_tag=GOFFCCIL_00044;product=hypothetical protein
VOSK01000101.1	Prodigal:002006	CDS	12677	13003	.	-	0	ID=GOFFCCIL_00045;inference=ab initio prediction:Prodigal:002006;locus_tag=GOFFCCIL_00045;product=hypothetical protein
VOSK01000101.1	Prodigal:002006	CDS	13077	13394	.	-	0	ID=GOFFCCIL_00046;inference=ab initio prediction:Prodigal:002006;locus_tag=GOFFCCIL_00046;product=hypothetical protein
VOSK01000101.1	Prodigal:002006	CDS	13731	14075	.	-	0	ID=GOFFCCIL_00047;inference=ab initio prediction:Prodigal:002006;locus_tag=GOFFCCIL_00047;product=hypothetical protein
VOSK01000101.1	Prodigal:002006	CDS	14347	14529	.	+	0	ID=GOFFCCIL_00048;inference=ab initio prediction:Prodigal:002006;locus_tag=GOFFCCIL_00048;product=hypothetical protein
VOSK01000101.1	Prodigal:002006	CDS	14625	15608	.	-	0	ID=GOFFCCIL_00049;inference=ab initio prediction:Prodigal:002006;locus_tag=GOFFCCIL_00049;product=hypothetical protein
VOSK01000101.1	Prodigal:002006	CDS	16001	18304	.	-	0	ID=GOFFCCIL_00050;inference=ab initio prediction:Prodigal:002006;locus_tag=GOFFCCIL_00050;product=hypothetical protein
VOSK01000101.1	Prodigal:002006	CDS	18616	18957	.	+	0	ID=GOFFCCIL_00051;inference=ab initio prediction:Prodigal:002006;locus_tag=GOFFCCIL_00051;product=hypothetical protein
VOSK01000101.1	Prodigal:002006	CDS	19105	19377	.	-	0	ID=GOFFCCIL_00052;inference=ab initio prediction:Prodigal:002006,similar to AA sequence:UniProtKB:B8H4R9;locus_tag=GOFFCCIL_00052;note=UPF0335 protein CCNA_03428;product=hypothetical protein
VOSK01000101.1	Prodigal:002006	CDS	19620	20015	.	-	0	ID=GOFFCCIL_00053;eC_number=1.11.1.15;Name=ahpD;gene=ahpD;inference=ab initio prediction:Prodigal:002006,protein motif:HAMAP:MF_01676;locus_tag=GOFFCCIL_00053;product=Alkyl hydroperoxide reductase AhpD
VOSK01000101.1	Prodigal:002006	CDS	20156	20989	.	+	0	ID=GOFFCCIL_00054;eC_number=3.5.1.9;Name=kynB;gene=kynB;inference=ab initio prediction:Prodigal:002006,protein motif:HAMAP:MF_01969;locus_tag=GOFFCCIL_00054;product=Kynurenine formamidase
VOSK01001019.1	Prodigal:002006	CDS	65	280	.	+	0	ID=GOFFCCIL_00055;inference=ab initio prediction:Prodigal:002006;locus_tag=GOFFCCIL_00055;product=hypothetical protein
VOSK01001019.1	Prodigal:002006	CDS	277	420	.	+	0	ID=GOFFCCIL_00056;inference=ab initio prediction:Prodigal:002006;locus_tag=GOFFCCIL_00056;product=hypothetical protein
VOSK01001022.1	Prodigal:002006	CDS	171	380	.	+	0	ID=GOFFCCIL_00057;inference=ab initio prediction:Prodigal:002006;locus_tag=GOFFCCIL_00057;product=hypothetical protein
VOSK01000102.1	Prodigal:002006	CDS	301	1284	.	-	0	ID=GOFFCCIL_00058;eC_number=3.6.-.-;db_xref=COG:COG1703;inference=ab initio prediction:Prodigal:002006,similar to AA sequence:UniProtKB:P9WPZ1;locus_tag=GOFFCCIL_00058;product=putative GTPase
VOSK01000102.1	Prodigal:002006	CDS	1316	2074	.	-	0	ID=GOFFCCIL_00059;inference=ab initio prediction:Prodigal:002006;locus_tag=GOFFCCIL_00059;product=hypothetical protein
VOSK01000102.1	Prodigal:002006	CDS	2249	3220	.	+	0	ID=GOFFCCIL_00060;inference=ab initio prediction:Prodigal:002006;locus_tag=GOFFCCIL_00060;product=hypothetical protein
VOSK01000102.1	Prodigal:002006	CDS	3422	5584	.	-	0	ID=GOFFCCIL_00061;eC_number=5.4.99.2;Name=mutB;db_xref=COG:COG1884;gene=mutB;inference=ab initio prediction:Prodigal:002006,similar to AA sequence:UniProtKB:P9WJK5;locus_tag=GOFFCCIL_00061;product=putative methylmalonyl-CoA mutase large subunit
VOSK01000102.1	Prodigal:002006	CDS	5811	6179	.	-	0	ID=GOFFCCIL_00062;inference=ab initio prediction:Prodigal:002006;locus_tag=GOFFCCIL_00062;product=hypothetical protein
VOSK01000102.1	Prodigal:002006	CDS	6356	8371	.	-	0	ID=GOFFCCIL_00063;eC_number=5.4.99.13;Name=icmF;gene=icmF;inference=ab initio prediction:Prodigal:002006,protein motif:HAMAP:MF_02050;locus_tag=GOFFCCIL_00063;product=Fused isobutyryl-CoA mutase
VOSK01000102.1	Prodigal:002006	CDS	8783	9163	.	-	0	ID=GOFFCCIL_00064;inference=ab initio prediction:Prodigal:002006;locus_tag=GOFFCCIL_00064;product=hypothetical protein
VOSK01000102.1	Prodigal:002006	CDS	9395	10933	.	+	0	ID=GOFFCCIL_00065;inference=ab initio prediction:Prodigal:002006;locus_tag=GOFFCCIL_00065;product=hypothetical protein
VOSK01000102.1	Prodigal:002006	CDS	11055	11840	.	+	0	ID=GOFFCCIL_00066;inference=ab initio prediction:Prodigal:002006;locus_tag=GOFFCCIL_00066;product=hypothetical protein
VOSK01000102.1	Prodigal:002006	CDS	11896	13278	.	+	0	ID=GOFFCCIL_00067;eC_number=3.5.1.18;Name=dapE_1;gene=dapE_1;inference=ab initio prediction:Prodigal:002006,protein motif:HAMAP:MF_01690;locus_tag=GOFFCCIL_00067;product=Succinyl-diaminopimelate desuccinylase
VOSK01000102.1	Prodigal:002006	CDS	13401	14078	.	-	0	ID=GOFFCCIL_00068;eC_number=3.8.1.2;Name=hdl IVa;gene=hdl IVa;inference=ab initio prediction:Prodigal:002006,similar to AA sequence:UniProtKB:Q51645;locus_tag=GOFFCCIL_00068;product=(S)-2-haloacid dehalogenase 4A
VOSK01000102.1	Prodigal:002006	CDS	14248	15123	.	+	0	ID=GOFFCCIL_00069;eC_number=2.6.1.42;Name=ilvE_1;db_xref=COG:COG0115;gene=ilvE_1;inference=ab initio prediction:Prodigal:002006,similar to AA sequence:UniProtKB:P0AB80;locus_tag=GOFFCCIL_00069;product=Branched-chain-amino-acid aminotransferase
VOSK01000102.1	Prodigal:002006	CDS	15225	17138	.	-	0	ID=GOFFCCIL_00070;inference=ab initio prediction:Prodigal:002006;locus_tag=GOFFCCIL_00070;product=hypothetical protein
VOSK01000102.1	Prodigal:002006	CDS	17135	17260	.	-	0	ID=GOFFCCIL_00071;inference=ab initio prediction:Prodigal:002006;locus_tag=GOFFCCIL_00071;product=hypothetical protein
VOSK01000102.1	Prodigal:002006	CDS	17399	18112	.	+	0	ID=GOFFCCIL_00072;inference=ab initio prediction:Prodigal:002006;locus_tag=GOFFCCIL_00072;product=hypothetical protein
VOSK01000102.1	Prodigal:002006	CDS	18184	19353	.	+	0	ID=GOFFCCIL_00073;inference=ab initio prediction:Prodigal:002006;locus_tag=GOFFCCIL_00073;product=hypothetical protein
VOSK01000102.1	Prodigal:002006	CDS	19342	20055	.	-	0	ID=GOFFCCIL_00074;inference=ab initio prediction:Prodigal:002006;locus_tag=GOFFCCIL_00074;product=hypothetical protein
VOSK01000102.1	Prodigal:002006	CDS	20126	20641	.	-	0	ID=GOFFCCIL_00075;Name=petE_1;gene=petE_1;inference=ab initio prediction:Prodigal:002006,protein motif:HAMAP:MF_00566;locus_tag=GOFFCCIL_00075;product=Plastocyanin
VOSK01000102.1	Prodigal:002006	CDS	20638	20823	.	-	0	ID=GOFFCCIL_00076;inference=ab initio prediction:Prodigal:002006;locus_tag=GOFFCCIL_00076;product=hypothetical protein
VOSK01000103.1	Aragorn:001002	tRNA	47	123	.	+	.	ID=GOFFCCIL_00077;inference=COORDINATES:profile:Aragorn:001002;locus_tag=GOFFCCIL_00077;product=tRNA-Met(cat)
VOSK01000103.1	Prodigal:002006	CDS	357	773	.	-	0	ID=GOFFCCIL_00078;inference=ab initio prediction:Prodigal:002006;locus_tag=GOFFCCIL_00078;product=hypothetical protein
VOSK01000103.1	Prodigal:002006	CDS	1424	2797	.	+	0	ID=GOFFCCIL_00079;inference=ab initio prediction:Prodigal:002006;locus_tag=GOFFCCIL_00079;product=hypothetical protein
VOSK01000103.1	Prodigal:002006	CDS	3015	3968	.	+	0	ID=GOFFCCIL_00080;eC_number=1.1.-.-;Name=yajO_1;db_xref=COG:COG0667;gene=yajO_1;inference=ab initio prediction:Prodigal:002006,similar to AA sequence:UniProtKB:P77735;locus_tag=GOFFCCIL_00080;product=1-deoxyxylulose-5-phosphate synthase YajO
VOSK01000103.1	Prodigal:002006	CDS	4096	5187	.	+	0	ID=GOFFCCIL_00081;eC_number=1.3.1.-;Name=nemA;db_xref=COG:COG1902;gene=nemA;inference=ab initio prediction:Prodigal:002006,similar to AA sequence:UniProtKB:P77258;locus_tag=GOFFCCIL_00081;product=N-ethylmaleimide reductase
VOSK01000103.1	Prodigal:002006	CDS	5762	6325	.	-	0	ID=GOFFCCIL_00082;inference=ab initio prediction:Prodigal:002006;locus_tag=GOFFCCIL_00082;product=hypothetical protein
VOSK01000103.1	Prodigal:002006	CDS	6312	7004	.	-	0	ID=GOFFCCIL_00083;inference=ab initio prediction:Prodigal:002006;locus_tag=GOFFCCIL_00083;product=hypothetical protein
VOSK01000103.1	Prodigal:002006	CDS	7064	7885	.	+	0	ID=GOFFCCIL_00084;eC_number=3.1.11.2;Name=xthA_1;db_xref=COG:COG0708;gene=xthA_1;inference=ab initio prediction:Prodigal:002006,similar to AA sequence:UniProtKB:P09030;locus_tag=GOFFCCIL_00084;product=Exodeoxyribonuclease III
VOSK01000103.1	Prodigal:002006	CDS	7918	8805	.	-	0	ID=GOFFCCIL_00085;inference=ab initio prediction:Prodigal:002006;locus_tag=GOFFCCIL_00085;product=hypothetical protein
VOSK01000103.1	Prodigal:002006	CDS	8747	10477	.	-	0	ID=GOFFCCIL_00086;eC_number=4.2.1.9;Name=ilvD_1;db_xref=COG:COG0129;gene=ilvD_1;inference=ab initio prediction:Prodigal:002006,similar to AA sequence:UniProtKB:P9WKJ5;locus_tag=GOFFCCIL_00086;product=Dihydroxy-acid dehydratase
VOSK01000103.1	Prodigal:002006	CDS	10835	11665	.	-	0	ID=GOFFCCIL_00087;eC_number=2.1.1.77;Name=pcm_1;db_xref=COG:COG2518;gene=pcm_1;inference=ab initio prediction:Prodigal:002006,similar to AA sequence:UniProtKB:Q56308;locus_tag=GOFFCCIL_00087;product=Protein-L-isoaspartate O-methyltransferase
VOSK01000103.1	Prodigal:002006	CDS	11721	13328	.	-	0	ID=GOFFCCIL_00088;eC_number=2.1.3.1;db_xref=COG:COG4799;inference=ab initio prediction:Prodigal:002006,similar to AA sequence:UniProtKB:Q8GBW6;locus_tag=GOFFCCIL_00088;product=Methylmalonyl-CoA carboxyltransferase 12S subunit
VOSK01000103.1	Prodigal:002006	CDS	13559	13936	.	-	0	ID=GOFFCCIL_00089;inference=ab initio prediction:Prodigal:002006;locus_tag=GOFFCCIL_00089;product=hypothetical protein
VOSK01000103.1	Prodigal:002006	CDS	14026	14760	.	-	0	ID=GOFFCCIL_00090;eC_number=2.3.1.181;Name=lipB;gene=lipB;inference=ab initio prediction:Prodigal:002006,protein motif:HAMAP:MF_00013;locus_tag=GOFFCCIL_00090;product=Octanoyltransferase
VOSK01000103.1	Aragorn:001002	tRNA	15014	15098	.	+	.	ID=GOFFCCIL_00091;inference=COORDINATES:profile:Aragorn:001002;locus_tag=GOFFCCIL_00091;product=tRNA-Leu(gag)
VOSK01000103.1	Prodigal:002006	CDS	15321	16745	.	+	0	ID=GOFFCCIL_00092;Name=mgtE;db_xref=COG:COG2239;gene=mgtE;inference=ab initio prediction:Prodigal:002006,similar to AA sequence:UniProtKB:Q830V1;locus_tag=GOFFCCIL_00092;product=Magnesium transporter MgtE
VOSK01000103.1	Prodigal:002006	CDS	16836	17732	.	+	0	ID=GOFFCCIL_00093;inference=ab initio prediction:Prodigal:002006;locus_tag=GOFFCCIL_00093;product=hypothetical protein
VOSK01000103.1	Prodigal:002006	CDS	17953	19125	.	+	0	ID=GOFFCCIL_00094;eC_number=1.3.99.-;Name=acdA_1;db_xref=COG:COG1960;gene=acdA_1;inference=ab initio prediction:Prodigal:002006,similar to AA sequence:UniProtKB:P45867;locus_tag=GOFFCCIL_00094;product=Acyl-CoA dehydrogenase
VOSK01000103.1	Prodigal:002006	CDS	19250	19903	.	+	0	ID=GOFFCCIL_00095;Name=sspA;db_xref=COG:COG0625;gene=sspA;inference=ab initio prediction:Prodigal:002006,similar to AA sequence:UniProtKB:Q83AY0;locus_tag=GOFFCCIL_00095;product=Stringent starvation protein A 
VOSK01000103.1	Prodigal:002006	CDS	19998	20702	.	+	0	ID=GOFFCCIL_00096;eC_number=4.1.3.17;Name=ligK_1;db_xref=COG:COG0684;gene=ligK_1;inference=ab initio prediction:Prodigal:002006,similar to AA sequence:UniProtKB:G2IQQ8;locus_tag=GOFFCCIL_00096;product=4-carboxy-4-hydroxy-2-oxoadipate aldolase
VOSK01000104.1	Prodigal:002006	CDS	141	362	.	-	0	ID=GOFFCCIL_00097;inference=ab initio prediction:Prodigal:002006;locus_tag=GOFFCCIL_00097;product=hypothetical protein
VOSK01000104.1	Prodigal:002006	CDS	397	594	.	-	0	ID=GOFFCCIL_00098;inference=ab initio prediction:Prodigal:002006;locus_tag=GOFFCCIL_00098;product=hypothetical protein
VOSK01000104.1	Prodigal:002006	CDS	898	1125	.	+	0	ID=GOFFCCIL_00099;inference=ab initio prediction:Prodigal:002006;locus_tag=GOFFCCIL_00099;product=hypothetical protein
VOSK01000104.1	Prodigal:002006	CDS	1276	1572	.	-	0	ID=GOFFCCIL_00100;inference=ab initio prediction:Prodigal:002006;locus_tag=GOFFCCIL_00100;product=hypothetical protein
VOSK01000104.1	Prodigal:002006	CDS	2045	2245	.	+	0	ID=GOFFCCIL_00101;inference=ab initio prediction:Prodigal:002006;locus_tag=GOFFCCIL_00101;product=hypothetical protein
VOSK01000104.1	Prodigal:002006	CDS	2167	2337	.	-	0	ID=GOFFCCIL_00102;inference=ab initio prediction:Prodigal:002006;locus_tag=GOFFCCIL_00102;product=hypothetical protein
VOSK01000104.1	Prodigal:002006	CDS	2395	2793	.	-	0	ID=GOFFCCIL_00103;inference=ab initio prediction:Prodigal:002006;locus_tag=GOFFCCIL_00103;product=hypothetical protein
VOSK01000104.1	Prodigal:002006	CDS	2915	4189	.	+	0	ID=GOFFCCIL_00104;inference=ab initio prediction:Prodigal:002006;locus_tag=GOFFCCIL_00104;product=hypothetical protein
VOSK01000104.1	Prodigal:002006	CDS	4501	5490	.	-	0	ID=GOFFCCIL_00105;inference=ab initio prediction:Prodigal:002006;locus_tag=GOFFCCIL_00105;product=hypothetical protein
VOSK01000104.1	Prodigal:002006	CDS	5895	6161	.	+	0	ID=GOFFCCIL_00106;inference=ab initio prediction:Prodigal:002006;locus_tag=GOFFCCIL_00106;product=hypothetical protein
VOSK01000104.1	Prodigal:002006	CDS	6311	6496	.	+	0	ID=GOFFCCIL_00107;inference=ab initio prediction:Prodigal:002006;locus_tag=GOFFCCIL_00107;product=hypothetical protein
VOSK01000104.1	Prodigal:002006	CDS	6946	7815	.	+	0	ID=GOFFCCIL_00108;inference=ab initio prediction:Prodigal:002006;locus_tag=GOFFCCIL_00108;product=hypothetical protein
VOSK01000104.1	Prodigal:002006	CDS	8214	8675	.	+	0	ID=GOFFCCIL_00109;Name=ibpA_1;db_xref=COG:COG0071;gene=ibpA_1;inference=ab initio prediction:Prodigal:002006,similar to AA sequence:UniProtKB:P0C054;locus_tag=GOFFCCIL_00109;product=Small heat shock protein IbpA
VOSK01000104.1	Prodigal:002006	CDS	8767	9288	.	+	0	ID=GOFFCCIL_00110;Name=hspA_1;db_xref=COG:COG0071;gene=hspA_1;inference=ab initio prediction:Prodigal:002006,similar to AA sequence:UniProtKB:Q06823;locus_tag=GOFFCCIL_00110;product=Spore protein SP21
VOSK01000104.1	Prodigal:002006	CDS	9364	9672	.	+	0	ID=GOFFCCIL_00111;inference=ab initio prediction:Prodigal:002006;locus_tag=GOFFCCIL_00111;product=hypothetical protein
VOSK01000104.1	Prodigal:002006	CDS	9687	10025	.	+	0	ID=GOFFCCIL_00112;inference=ab initio prediction:Prodigal:002006;locus_tag=GOFFCCIL_00112;product=hypothetical protein
VOSK01000104.1	Prodigal:002006	CDS	10071	10409	.	+	0	ID=GOFFCCIL_00113;inference=ab initio prediction:Prodigal:002006;locus_tag=GOFFCCIL_00113;product=hypothetical protein
VOSK01000104.1	Prodigal:002006	CDS	10670	10897	.	-	0	ID=GOFFCCIL_00114;inference=ab initio prediction:Prodigal:002006;locus_tag=GOFFCCIL_00114;product=hypothetical protein
VOSK01000104.1	Prodigal:002006	CDS	11171	11725	.	-	0	ID=GOFFCCIL_00115;Name=ecfG_1;gene=ecfG_1;inference=ab initio prediction:Prodigal:002006,similar to AA sequence:UniProtKB:B3Q6P8;locus_tag=GOFFCCIL_00115;product=ECF RNA polymerase sigma factor EcfG
VOSK01000104.1	Prodigal:002006	CDS	11838	12206	.	-	0	ID=GOFFCCIL_00116;inference=ab initio prediction:Prodigal:002006;locus_tag=GOFFCCIL_00116;product=hypothetical protein
VOSK01000104.1	Prodigal:002006	CDS	12374	12835	.	-	0	ID=GOFFCCIL_00117;Name=ibpA_2;db_xref=COG:COG0071;gene=ibpA_2;inference=ab initio prediction:Prodigal:002006,similar to AA sequence:UniProtKB:P0C054;locus_tag=GOFFCCIL_00117;product=Small heat shock protein IbpA
VOSK01000104.1	Prodigal:002006	CDS	13051	14898	.	-	0	ID=GOFFCCIL_00118;eC_number=3.4.24.-;Name=ftsH4;gene=ftsH4;inference=ab initio prediction:Prodigal:002006,similar to AA sequence:UniProtKB:P73437;locus_tag=GOFFCCIL_00118;product=ATP-dependent zinc metalloprotease FtsH 4
VOSK01000104.1	Prodigal:002006	CDS	15129	15860	.	-	0	ID=GOFFCCIL_00119;inference=ab initio prediction:Prodigal:002006;locus_tag=GOFFCCIL_00119;product=hypothetical protein
VOSK01000104.1	Prodigal:002006	CDS	15881	16264	.	-	0	ID=GOFFCCIL_00120;inference=ab initio prediction:Prodigal:002006;locus_tag=GOFFCCIL_00120;product=hypothetical protein
VOSK01000104.1	Prodigal:002006	CDS	16339	16854	.	-	0	ID=GOFFCCIL_00121;Name=hspA_2;db_xref=COG:COG0071;gene=hspA_2;inference=ab initio prediction:Prodigal:002006,similar to AA sequence:UniProtKB:Q06823;locus_tag=GOFFCCIL_00121;product=Spore protein SP21
VOSK01000104.1	Prodigal:002006	CDS	16944	17435	.	-	0	ID=GOFFCCIL_00122;Name=ibpA_3;db_xref=COG:COG0071;gene=ibpA_3;inference=ab initio prediction:Prodigal:002006,similar to AA sequence:UniProtKB:P0C054;locus_tag=GOFFCCIL_00122;product=Small heat shock protein IbpA
VOSK01000104.1	Prodigal:002006	CDS	17682	17924	.	+	0	ID=GOFFCCIL_00123;inference=ab initio prediction:Prodigal:002006;locus_tag=GOFFCCIL_00123;product=hypothetical protein
VOSK01000104.1	Prodigal:002006	CDS	18296	18574	.	-	0	ID=GOFFCCIL_00124;inference=ab initio prediction:Prodigal:002006;locus_tag=GOFFCCIL_00124;product=hypothetical protein
VOSK01000104.1	Prodigal:002006	CDS	18701	20347	.	-	0	ID=GOFFCCIL_00125;Name=groL5_1;gene=groL5_1;inference=ab initio prediction:Prodigal:002006,similar to AA sequence:UniProtKB:P35471;locus_tag=GOFFCCIL_00125;product=60 kDa chaperonin 5
VOSK01000104.1	Prodigal:002006	CDS	20414	20701	.	-	0	ID=GOFFCCIL_00126;Name=groS5;gene=groS5;inference=ab initio prediction:Prodigal:002006,similar to AA sequence:UniProtKB:P35474;locus_tag=GOFFCCIL_00126;product=10 kDa chaperonin 5
VOSK01000105.1	Prodigal:002006	CDS	175	678	.	-	0	ID=GOFFCCIL_00127;Name=ssb_1;gene=ssb_1;inference=ab initio prediction:Prodigal:002006,similar to AA sequence:UniProtKB:P25762;locus_tag=GOFFCCIL_00127;product=Single-stranded DNA-binding protein
VOSK01000105.1	Prodigal:002006	CDS	829	3033	.	-	0	ID=GOFFCCIL_00128;inference=ab initio prediction:Prodigal:002006;locus_tag=GOFFCCIL_00128;product=hypothetical protein
VOSK01000105.1	Prodigal:002006	CDS	3045	4127	.	-	0	ID=GOFFCCIL_00129;inference=ab initio prediction:Prodigal:002006;locus_tag=GOFFCCIL_00129;product=hypothetical protein
VOSK01000105.1	Prodigal:002006	CDS	4205	6016	.	-	0	ID=GOFFCCIL_00130;inference=ab initio prediction:Prodigal:002006;locus_tag=GOFFCCIL_00130;product=hypothetical protein
VOSK01000105.1	Prodigal:002006	CDS	6028	7473	.	-	0	ID=GOFFCCIL_00131;inference=ab initio prediction:Prodigal:002006;locus_tag=GOFFCCIL_00131;product=hypothetical protein
VOSK01000105.1	Prodigal:002006	CDS	7508	8389	.	-	0	ID=GOFFCCIL_00132;inference=ab initio prediction:Prodigal:002006;locus_tag=GOFFCCIL_00132;product=hypothetical protein
VOSK01000105.1	Prodigal:002006	CDS	8420	8593	.	-	0	ID=GOFFCCIL_00133;inference=ab initio prediction:Prodigal:002006;locus_tag=GOFFCCIL_00133;product=hypothetical protein
VOSK01000105.1	Prodigal:002006	CDS	8792	10993	.	-	0	ID=GOFFCCIL_00134;inference=ab initio prediction:Prodigal:002006;locus_tag=GOFFCCIL_00134;product=hypothetical protein
VOSK01000105.1	Prodigal:002006	CDS	11032	11997	.	-	0	ID=GOFFCCIL_00135;inference=ab initio prediction:Prodigal:002006;locus_tag=GOFFCCIL_00135;product=hypothetical protein
VOSK01000105.1	Prodigal:002006	CDS	12011	14452	.	-	0	ID=GOFFCCIL_00136;Name=virB4_1;db_xref=COG:COG3451;gene=virB4_1;inference=ab initio prediction:Prodigal:002006,similar to AA sequence:UniProtKB:Q9R2W4;locus_tag=GOFFCCIL_00136;product=Type IV secretion system protein virB4
VOSK01000105.1	Prodigal:002006	CDS	14464	14766	.	-	0	ID=GOFFCCIL_00137;inference=ab initio prediction:Prodigal:002006;locus_tag=GOFFCCIL_00137;product=hypothetical protein
VOSK01000105.1	Prodigal:002006	CDS	14847	15203	.	-	0	ID=GOFFCCIL_00138;inference=ab initio prediction:Prodigal:002006;locus_tag=GOFFCCIL_00138;product=hypothetical protein
VOSK01000105.1	Prodigal:002006	CDS	15316	16524	.	-	0	ID=GOFFCCIL_00139;Name=radA_1;gene=radA_1;inference=ab initio prediction:Prodigal:002006,protein motif:HAMAP:MF_01498;locus_tag=GOFFCCIL_00139;product=DNA repair protein RadA
VOSK01000105.1	Prodigal:002006	CDS	16521	16838	.	-	0	ID=GOFFCCIL_00140;inference=ab initio prediction:Prodigal:002006;locus_tag=GOFFCCIL_00140;product=hypothetical protein
VOSK01000105.1	Prodigal:002006	CDS	17124	17600	.	-	0	ID=GOFFCCIL_00141;inference=ab initio prediction:Prodigal:002006;locus_tag=GOFFCCIL_00141;product=hypothetical protein
VOSK01000105.1	Prodigal:002006	CDS	17696	18502	.	-	0	ID=GOFFCCIL_00142;inference=ab initio prediction:Prodigal:002006;locus_tag=GOFFCCIL_00142;product=hypothetical protein
VOSK01000105.1	Prodigal:002006	CDS	18694	20475	.	+	0	ID=GOFFCCIL_00143;eC_number=2.7.13.3;Name=rcsC_1;gene=rcsC_1;inference=ab initio prediction:Prodigal:002006,protein motif:HAMAP:MF_00979;locus_tag=GOFFCCIL_00143;product=Sensor histidine kinase RcsC
VOSK01000106.1	Prodigal:002006	CDS	201	1466	.	-	0	ID=GOFFCCIL_00144;eC_number=3.4.11.-;db_xref=COG:COG2309;inference=ab initio prediction:Prodigal:002006,similar to AA sequence:UniProtKB:P42778;locus_tag=GOFFCCIL_00144;product=Aminopeptidase T
VOSK01000106.1	Prodigal:002006	CDS	1550	2656	.	-	0	ID=GOFFCCIL_00145;eC_number=7.6.2.8;Name=btuD_1;gene=btuD_1;inference=ab initio prediction:Prodigal:002006,protein motif:HAMAP:MF_01005;locus_tag=GOFFCCIL_00145;product=Vitamin B12 import ATP-binding protein BtuD
VOSK01000106.1	Prodigal:002006	CDS	2656	3348	.	-	0	ID=GOFFCCIL_00146;Name=modB_1;db_xref=COG:COG4149;gene=modB_1;inference=ab initio prediction:Prodigal:002006,similar to AA sequence:UniProtKB:P0AF01;locus_tag=GOFFCCIL_00146;product=Molybdenum transport system permease protein ModB
VOSK01000106.1	Prodigal:002006	CDS	3348	4178	.	-	0	ID=GOFFCCIL_00147;Name=modA_1;db_xref=COG:COG0725;gene=modA_1;inference=ab initio prediction:Prodigal:002006,similar to AA sequence:UniProtKB:Q8PHA1;locus_tag=GOFFCCIL_00147;product=Molybdate-binding protein ModA
VOSK01000106.1	Prodigal:002006	CDS	4229	4873	.	-	0	ID=GOFFCCIL_00148;Name=msrQ;db_xref=COG:COG2717;gene=msrQ;inference=ab initio prediction:Prodigal:002006,similar to AA sequence:UniProtKB:P76343;locus_tag=GOFFCCIL_00148;product=Protein-methionine-sulfoxide reductase heme-binding subunit MsrQ
VOSK01000106.1	Prodigal:002006	CDS	4873	5817	.	-	0	ID=GOFFCCIL_00149;eC_number=1.8.5.-;Name=msrP_1;db_xref=COG:COG2041;gene=msrP_1;inference=ab initio prediction:Prodigal:002006,similar to AA sequence:UniProtKB:P76342;locus_tag=GOFFCCIL_00149;product=Protein-methionine-sulfoxide reductase catalytic subunit MsrP
VOSK01000106.1	Prodigal:002006	CDS	5922	6593	.	-	0	ID=GOFFCCIL_00150;eC_number=5.1.3.9;Name=nanE;gene=nanE;inference=ab initio prediction:Prodigal:002006,similar to AA sequence:UniProtKB:Q8XNZ3;locus_tag=GOFFCCIL_00150;product=Putative N-acetylmannosamine-6-phosphate 2-epimerase
VOSK01000106.1	Prodigal:002006	CDS	6603	7457	.	-	0	ID=GOFFCCIL_00151;Name=ngcG_1;db_xref=COG:COG0395;gene=ngcG_1;inference=ab initio prediction:Prodigal:002006,similar to AA sequence:UniProtKB:O50501;locus_tag=GOFFCCIL_00151;product=Diacetylchitobiose uptake system permease protein NgcG
VOSK01000106.1	Prodigal:002006	CDS	7454	8386	.	-	0	ID=GOFFCCIL_00152;Name=ngcF;db_xref=COG:COG1175;gene=ngcF;inference=ab initio prediction:Prodigal:002006,similar to AA sequence:UniProtKB:O50500;locus_tag=GOFFCCIL_00152;product=Diacetylchitobiose uptake system permease protein NgcF
VOSK01000106.1	Prodigal:002006	CDS	8449	9696	.	-	0	ID=GOFFCCIL_00153;Name=msmE;db_xref=COG:COG1653;gene=msmE;inference=ab initio prediction:Prodigal:002006,similar to AA sequence:UniProtKB:Q00749;locus_tag=GOFFCCIL_00153;product=Multiple sugar-binding protein
VOSK01000106.1	Prodigal:002006	CDS	9774	10646	.	-	0	ID=GOFFCCIL_00154;inference=ab initio prediction:Prodigal:002006;locus_tag=GOFFCCIL_00154;product=hypothetical protein
VOSK01000106.1	Prodigal:002006	CDS	10807	11124	.	+	0	ID=GOFFCCIL_00155;inference=ab initio prediction:Prodigal:002006;locus_tag=GOFFCCIL_00155;product=hypothetical protein
VOSK01000106.1	Prodigal:002006	CDS	11179	13029	.	+	0	ID=GOFFCCIL_00156;eC_number=3.6.4.13;Name=deaD_1;db_xref=COG:COG0513;gene=deaD_1;inference=ab initio prediction:Prodigal:002006,similar to AA sequence:UniProtKB:P0A9P6;locus_tag=GOFFCCIL_00156;product=ATP-dependent RNA helicase DeaD
VOSK01000106.1	Prodigal:002006	CDS	13076	13420	.	-	0	ID=GOFFCCIL_00157;inference=ab initio prediction:Prodigal:002006;locus_tag=GOFFCCIL_00157;product=hypothetical protein
VOSK01000106.1	Prodigal:002006	CDS	13564	14772	.	+	0	ID=GOFFCCIL_00158;inference=ab initio prediction:Prodigal:002006;locus_tag=GOFFCCIL_00158;product=hypothetical protein
VOSK01000106.1	Prodigal:002006	CDS	14850	15662	.	-	0	ID=GOFFCCIL_00159;inference=ab initio prediction:Prodigal:002006;locus_tag=GOFFCCIL_00159;product=hypothetical protein
VOSK01000106.1	Prodigal:002006	CDS	15954	16193	.	+	0	ID=GOFFCCIL_00160;inference=ab initio prediction:Prodigal:002006;locus_tag=GOFFCCIL_00160;product=hypothetical protein
VOSK01000106.1	Prodigal:002006	CDS	16233	16982	.	-	0	ID=GOFFCCIL_00161;inference=ab initio prediction:Prodigal:002006;locus_tag=GOFFCCIL_00161;product=hypothetical protein
VOSK01000106.1	Prodigal:002006	CDS	17184	17666	.	-	0	ID=GOFFCCIL_00162;Name=ihfA_1;gene=ihfA_1;inference=ab initio prediction:Prodigal:002006,protein motif:HAMAP:MF_00380;locus_tag=GOFFCCIL_00162;product=Integration host factor subunit alpha
VOSK01000106.1	Prodigal:002006	CDS	18111	18977	.	+	0	ID=GOFFCCIL_00163;eC_number=2.7.1.45;Name=kdgK_1;db_xref=COG:COG0524;gene=kdgK_1;inference=ab initio prediction:Prodigal:002006,similar to AA sequence:UniProtKB:P45416;locus_tag=GOFFCCIL_00163;product=2-dehydro-3-deoxygluconokinase
VOSK01000106.1	Prodigal:002006	CDS	19014	19679	.	+	0	ID=GOFFCCIL_00164;Name=eda;db_xref=COG:COG0800;gene=eda;inference=ab initio prediction:Prodigal:002006,similar to AA sequence:UniProtKB:P0A955;locus_tag=GOFFCCIL_00164;product=KHG/KDPG aldolase
VOSK01000106.1	Prodigal:002006	CDS	19778	20218	.	+	0	ID=GOFFCCIL_00165;eC_number=6.2.1.3;db_xref=COG:COG0318;inference=ab initio prediction:Prodigal:002006,similar to AA sequence:UniProtKB:Q5SKN9;locus_tag=GOFFCCIL_00165;product=Long-chain-fatty-acid--CoA ligase
VOSK01000107.1	Prodigal:002006	CDS	494	1591	.	-	0	ID=GOFFCCIL_00166;inference=ab initio prediction:Prodigal:002006;locus_tag=GOFFCCIL_00166;product=hypothetical protein
VOSK01000107.1	Prodigal:002006	CDS	1974	2822	.	-	0	ID=GOFFCCIL_00167;eC_number=2.1.1.297;Name=prmC_1;db_xref=COG:COG2890;gene=prmC_1;inference=ab initio prediction:Prodigal:002006,similar to AA sequence:UniProtKB:P0ACC1;locus_tag=GOFFCCIL_00167;product=Release factor glutamine methyltransferase
VOSK01000107.1	Prodigal:002006	CDS	2806	3246	.	-	0	ID=GOFFCCIL_00168;Name=fosX;db_xref=COG:COG0346;gene=fosX;inference=ab initio prediction:Prodigal:002006,similar to AA sequence:UniProtKB:Q8Y6I2;locus_tag=GOFFCCIL_00168;product=Fosfomycin resistance protein FosX
VOSK01000107.1	Prodigal:002006	CDS	3243	4331	.	-	0	ID=GOFFCCIL_00169;Name=prfA;db_xref=COG:COG0216;gene=prfA;inference=ab initio prediction:Prodigal:002006,similar to AA sequence:UniProtKB:P0A7I0;locus_tag=GOFFCCIL_00169;product=Peptide chain release factor RF1
VOSK01000107.1	Prodigal:002006	CDS	4331	6598	.	-	0	ID=GOFFCCIL_00170;eC_number=2.7.3.9;Name=ptsP;db_xref=COG:COG3605;gene=ptsP;inference=ab initio prediction:Prodigal:002006,similar to AA sequence:UniProtKB:P37177;locus_tag=GOFFCCIL_00170;product=Phosphoenolpyruvate-dependent phosphotransferase system
VOSK01000107.1	Prodigal:002006	CDS	6689	7927	.	-	0	ID=GOFFCCIL_00171;eC_number=2.7.2.4;Name=lysC;db_xref=COG:COG0527;gene=lysC;inference=ab initio prediction:Prodigal:002006,similar to AA sequence:UniProtKB:O69077;locus_tag=GOFFCCIL_00171;product=Aspartokinase
VOSK01000107.1	Prodigal:002006	CDS	8070	8813	.	+	0	ID=GOFFCCIL_00172;eC_number=2.1.1.222;Name=ubiG;db_xref=COG:COG2227;gene=ubiG;inference=ab initio prediction:Prodigal:002006,similar to AA sequence:UniProtKB:P17993;locus_tag=GOFFCCIL_00172;product=Ubiquinone biosynthesis O-methyltransferase
VOSK01000107.1	Prodigal:002006	CDS	8786	10000	.	-	0	ID=GOFFCCIL_00173;Name=nhaA;db_xref=COG:COG3004;gene=nhaA;inference=ab initio prediction:Prodigal:002006,similar to AA sequence:UniProtKB:Q56725;locus_tag=GOFFCCIL_00173;product=Na(+)/H(+) antiporter NhaA
VOSK01000107.1	Prodigal:002006	CDS	10098	11003	.	-	0	ID=GOFFCCIL_00174;Name=dmlR_1;gene=dmlR_1;inference=ab initio prediction:Prodigal:002006,similar to AA sequence:UniProtKB:P76250;locus_tag=GOFFCCIL_00174;product=HTH-type transcriptional regulator DmlR
VOSK01000107.1	Prodigal:002006	CDS	11102	12292	.	+	0	ID=GOFFCCIL_00175;Name=ydhP_1;db_xref=COG:COG2814;gene=ydhP_1;inference=ab initio prediction:Prodigal:002006,similar to AA sequence:UniProtKB:P77389;locus_tag=GOFFCCIL_00175;product=Inner membrane transport protein YdhP
VOSK01000107.1	Prodigal:002006	CDS	12302	12835	.	-	0	ID=GOFFCCIL_00176;inference=ab initio prediction:Prodigal:002006;locus_tag=GOFFCCIL_00176;product=hypothetical protein
VOSK01000107.1	Prodigal:002006	CDS	13118	13447	.	+	0	ID=GOFFCCIL_00177;inference=ab initio prediction:Prodigal:002006;locus_tag=GOFFCCIL_00177;product=hypothetical protein
VOSK01000107.1	Prodigal:002006	CDS	13489	13863	.	+	0	ID=GOFFCCIL_00178;inference=ab initio prediction:Prodigal:002006;locus_tag=GOFFCCIL_00178;product=hypothetical protein
VOSK01000107.1	Prodigal:002006	CDS	13954	14436	.	-	0	ID=GOFFCCIL_00179;inference=ab initio prediction:Prodigal:002006;locus_tag=GOFFCCIL_00179;product=hypothetical protein
VOSK01000107.1	Prodigal:002006	CDS	14483	14806	.	+	0	ID=GOFFCCIL_00180;inference=ab initio prediction:Prodigal:002006;locus_tag=GOFFCCIL_00180;product=hypothetical protein
VOSK01000107.1	Prodigal:002006	CDS	14813	15259	.	-	0	ID=GOFFCCIL_00181;inference=ab initio prediction:Prodigal:002006;locus_tag=GOFFCCIL_00181;product=hypothetical protein
VOSK01000107.1	Prodigal:002006	CDS	15304	16167	.	-	0	ID=GOFFCCIL_00182;eC_number=3.5.1.128;Name=nit1_1;gene=nit1_1;inference=ab initio prediction:Prodigal:002006,similar to AA sequence:UniProtKB:P0DP66;locus_tag=GOFFCCIL_00182;product=Deaminated glutathione amidase
VOSK01000107.1	Prodigal:002006	CDS	16183	16440	.	-	0	ID=GOFFCCIL_00183;Name=grxC;db_xref=COG:COG0695;gene=grxC;inference=ab initio prediction:Prodigal:002006,similar to AA sequence:UniProtKB:P0AC62;locus_tag=GOFFCCIL_00183;product=Glutaredoxin 3
VOSK01000107.1	Prodigal:002006	CDS	16492	17274	.	-	0	ID=GOFFCCIL_00184;Name=prs_1;gene=prs_1;inference=ab initio prediction:Prodigal:002006,protein motif:HAMAP:MF_00583_A;locus_tag=GOFFCCIL_00184;product=Putative ribose-phosphate pyrophosphokinase
VOSK01000107.1	Prodigal:002006	CDS	17291	18259	.	+	0	ID=GOFFCCIL_00185;inference=ab initio prediction:Prodigal:002006;locus_tag=GOFFCCIL_00185;product=hypothetical protein
VOSK01000107.1	Prodigal:002006	CDS	18335	18700	.	+	0	ID=GOFFCCIL_00186;inference=ab initio prediction:Prodigal:002006;locus_tag=GOFFCCIL_00186;product=hypothetical protein
VOSK01000107.1	Prodigal:002006	CDS	18883	20031	.	+	0	ID=GOFFCCIL_00187;eC_number=1.1.1.192;Name=adh1;db_xref=COG:COG1454;gene=adh1;inference=ab initio prediction:Prodigal:002006,similar to AA sequence:UniProtKB:A4IP64;locus_tag=GOFFCCIL_00187;product=Long-chain-alcohol dehydrogenase 1
VOSK01000107.1	Prodigal:002006	CDS	20209	20325	.	-	0	ID=GOFFCCIL_00188;inference=ab initio prediction:Prodigal:002006;locus_tag=GOFFCCIL_00188;product=hypothetical protein
VOSK01000108.1	Prodigal:002006	CDS	47	535	.	+	0	ID=GOFFCCIL_00189;inference=ab initio prediction:Prodigal:002006;locus_tag=GOFFCCIL_00189;product=hypothetical protein
VOSK01000108.1	Prodigal:002006	CDS	898	1128	.	-	0	ID=GOFFCCIL_00190;inference=ab initio prediction:Prodigal:002006;locus_tag=GOFFCCIL_00190;product=hypothetical protein
VOSK01000108.1	Prodigal:002006	CDS	1325	3580	.	-	0	ID=GOFFCCIL_00191;eC_number=3.2.1.-;inference=ab initio prediction:Prodigal:002006,similar to AA sequence:UniProtKB:T2KMH0;locus_tag=GOFFCCIL_00191;product=Beta-xylosidase
VOSK01000108.1	Prodigal:002006	CDS	3715	5235	.	+	0	ID=GOFFCCIL_00192;inference=ab initio prediction:Prodigal:002006,similar to AA sequence:UniProtKB:Q881J7;locus_tag=GOFFCCIL_00192;product=Blue-light-activated protein
VOSK01000108.1	Prodigal:002006	CDS	5349	6050	.	-	0	ID=GOFFCCIL_00193;eC_number=6.3.4.2;Name=pyrG_1;gene=pyrG_1;inference=ab initio prediction:Prodigal:002006,protein motif:HAMAP:MF_01227;locus_tag=GOFFCCIL_00193;product=CTP synthase
VOSK01000108.1	Prodigal:002006	CDS	6047	7024	.	-	0	ID=GOFFCCIL_00194;inference=ab initio prediction:Prodigal:002006;locus_tag=GOFFCCIL_00194;product=hypothetical protein
VOSK01000108.1	Prodigal:002006	CDS	7168	8589	.	+	0	ID=GOFFCCIL_00195;Name=mdtK;db_xref=COG:COG0534;gene=mdtK;inference=ab initio prediction:Prodigal:002006,similar to AA sequence:UniProtKB:P37340;locus_tag=GOFFCCIL_00195;product=Multidrug resistance protein MdtK
VOSK01000108.1	Prodigal:002006	CDS	8568	9536	.	-	0	ID=GOFFCCIL_00196;eC_number=1.17.7.4;Name=ispH_1;db_xref=COG:COG0761;gene=ispH_1;inference=ab initio prediction:Prodigal:002006,similar to AA sequence:UniProtKB:P62623;locus_tag=GOFFCCIL_00196;product=4-hydroxy-3-methylbut-2-enyl diphosphate reductase
VOSK01000108.1	Prodigal:002006	CDS	9533	10816	.	-	0	ID=GOFFCCIL_00197;eC_number=1.17.8.1;Name=hpnE;db_xref=COG:COG2907;gene=hpnE;inference=ab initio prediction:Prodigal:002006,similar to AA sequence:UniProtKB:Q5NP65;locus_tag=GOFFCCIL_00197;product=Hydroxysqualene dehydroxylase
VOSK01000108.1	Prodigal:002006	CDS	10813	12471	.	-	0	ID=GOFFCCIL_00198;inference=ab initio prediction:Prodigal:002006;locus_tag=GOFFCCIL_00198;product=hypothetical protein
VOSK01000108.1	Prodigal:002006	CDS	12468	13580	.	-	0	ID=GOFFCCIL_00199;eC_number=2.4.1.-;Name=crtQ;gene=crtQ;inference=ab initio prediction:Prodigal:002006,similar to AA sequence:UniProtKB:Q7A3E0;locus_tag=GOFFCCIL_00199;product=4%2C4'-diaponeurosporenoate glycosyltransferase
VOSK01000108.1	Prodigal:002006	CDS	13577	14416	.	-	0	ID=GOFFCCIL_00200;inference=ab initio prediction:Prodigal:002006;locus_tag=GOFFCCIL_00200;product=hypothetical protein
VOSK01000108.1	Prodigal:002006	CDS	14413	15948	.	-	0	ID=GOFFCCIL_00201;eC_number=1.14.99.44;Name=crtNb;gene=crtNb;inference=ab initio prediction:Prodigal:002006,similar to AA sequence:UniProtKB:Q4VKU9;locus_tag=GOFFCCIL_00201;product=4%2C4'-diapolycopene oxygenase
VOSK01000108.1	Prodigal:002006	CDS	16030	17079	.	-	0	ID=GOFFCCIL_00202;inference=ab initio prediction:Prodigal:002006;locus_tag=GOFFCCIL_00202;product=hypothetical protein
VOSK01000108.1	Prodigal:002006	CDS	17132	17536	.	-	0	ID=GOFFCCIL_00203;inference=ab initio prediction:Prodigal:002006;locus_tag=GOFFCCIL_00203;product=hypothetical protein
VOSK01000108.1	Prodigal:002006	CDS	17548	19098	.	-	0	ID=GOFFCCIL_00204;eC_number=1.3.8.2;Name=crtN;gene=crtN;inference=ab initio prediction:Prodigal:002006,similar to AA sequence:UniProtKB:Q4VKV1;locus_tag=GOFFCCIL_00204;product=4%2C4'-diapophytoene desaturase (4%2C4'-diapolycopene-forming)
VOSK01000108.1	Prodigal:002006	CDS	19389	19808	.	+	0	ID=GOFFCCIL_00205;eC_number=4.2.2.-;Name=rlpA_1;gene=rlpA_1;inference=ab initio prediction:Prodigal:002006,protein motif:HAMAP:MF_02071;locus_tag=GOFFCCIL_00205;product=Endolytic peptidoglycan transglycosylase RlpA
VOSK01000108.1	Prodigal:002006	CDS	19867	20355	.	+	0	ID=GOFFCCIL_00206;inference=ab initio prediction:Prodigal:002006;locus_tag=GOFFCCIL_00206;product=hypothetical protein
VOSK01000109.1	Prodigal:002006	CDS	405	653	.	+	0	ID=GOFFCCIL_00207;inference=ab initio prediction:Prodigal:002006;locus_tag=GOFFCCIL_00207;product=hypothetical protein
VOSK01000109.1	Prodigal:002006	CDS	884	1120	.	-	0	ID=GOFFCCIL_00208;inference=ab initio prediction:Prodigal:002006;locus_tag=GOFFCCIL_00208;product=hypothetical protein
VOSK01000109.1	Prodigal:002006	CDS	1262	1570	.	-	0	ID=GOFFCCIL_00209;inference=ab initio prediction:Prodigal:002006;locus_tag=GOFFCCIL_00209;product=hypothetical protein
VOSK01000109.1	Prodigal:002006	CDS	1783	2016	.	-	0	ID=GOFFCCIL_00210;inference=ab initio prediction:Prodigal:002006;locus_tag=GOFFCCIL_00210;product=hypothetical protein
VOSK01000109.1	Prodigal:002006	CDS	2047	2487	.	-	0	ID=GOFFCCIL_00211;inference=ab initio prediction:Prodigal:002006;locus_tag=GOFFCCIL_00211;product=hypothetical protein
VOSK01000109.1	Prodigal:002006	CDS	2968	3345	.	+	0	ID=GOFFCCIL_00212;inference=ab initio prediction:Prodigal:002006;locus_tag=GOFFCCIL_00212;product=hypothetical protein
VOSK01000109.1	Prodigal:002006	CDS	3402	4583	.	+	0	ID=GOFFCCIL_00213;inference=ab initio prediction:Prodigal:002006;locus_tag=GOFFCCIL_00213;product=hypothetical protein
VOSK01000109.1	Prodigal:002006	CDS	4706	4930	.	+	0	ID=GOFFCCIL_00214;inference=ab initio prediction:Prodigal:002006;locus_tag=GOFFCCIL_00214;product=hypothetical protein
VOSK01000109.1	Prodigal:002006	CDS	5346	6380	.	-	0	ID=GOFFCCIL_00215;eC_number=1.1.1.-;Name=yjmC_1;db_xref=COG:COG2055;gene=yjmC_1;inference=ab initio prediction:Prodigal:002006,similar to AA sequence:UniProtKB:O34736;locus_tag=GOFFCCIL_00215;product=putative oxidoreductase YjmC
VOSK01000109.1	Prodigal:002006	CDS	6556	7272	.	-	0	ID=GOFFCCIL_00216;Name=rspR_1;db_xref=COG:COG1802;gene=rspR_1;inference=ab initio prediction:Prodigal:002006,similar to AA sequence:UniProtKB:P0ACM2;locus_tag=GOFFCCIL_00216;product=HTH-type transcriptional repressor RspR
VOSK01000109.1	Prodigal:002006	CDS	7825	8625	.	+	0	ID=GOFFCCIL_00217;Name=lldR_1;db_xref=COG:COG2186;gene=lldR_1;inference=ab initio prediction:Prodigal:002006,similar to AA sequence:UniProtKB:P0ACL7;locus_tag=GOFFCCIL_00217;product=Putative L-lactate dehydrogenase operon regulatory protein
VOSK01000109.1	Prodigal:002006	CDS	8622	9614	.	+	0	ID=GOFFCCIL_00218;inference=ab initio prediction:Prodigal:002006;locus_tag=GOFFCCIL_00218;product=hypothetical protein
VOSK01000109.1	Prodigal:002006	CDS	9718	10290	.	+	0	ID=GOFFCCIL_00219;Name=siaT_1;db_xref=COG:COG1593;gene=siaT_1;inference=ab initio prediction:Prodigal:002006,similar to AA sequence:UniProtKB:P44543;locus_tag=GOFFCCIL_00219;product=Sialic acid TRAP transporter permease protein SiaT
VOSK01000109.1	Prodigal:002006	CDS	10336	11742	.	+	0	ID=GOFFCCIL_00220;Name=siaM_1;db_xref=COG:COG1593;gene=siaM_1;inference=ab initio prediction:Prodigal:002006,similar to AA sequence:UniProtKB:Q9KR66;locus_tag=GOFFCCIL_00220;product=Sialic acid TRAP transporter large permease protein SiaM
VOSK01000109.1	Prodigal:002006	CDS	11739	12788	.	+	0	ID=GOFFCCIL_00221;eC_number=1.1.1.264;Name=idnD;db_xref=COG:COG1063;gene=idnD;inference=ab initio prediction:Prodigal:002006,similar to AA sequence:UniProtKB:P39346;locus_tag=GOFFCCIL_00221;product=L-idonate 5-dehydrogenase (NAD(P)(+))
VOSK01000109.1	Prodigal:002006	CDS	12874	14412	.	+	0	ID=GOFFCCIL_00222;eC_number=4.2.1.42;Name=garD;db_xref=COG:COG2721;gene=garD;inference=ab initio prediction:Prodigal:002006,similar to AA sequence:UniProtKB:P39829;locus_tag=GOFFCCIL_00222;product=Galactarate dehydratase (L-threo-forming)
VOSK01000109.1	Prodigal:002006	CDS	14448	14732	.	+	0	ID=GOFFCCIL_00223;inference=ab initio prediction:Prodigal:002006;locus_tag=GOFFCCIL_00223;product=hypothetical protein
VOSK01000109.1	Prodigal:002006	CDS	14881	15087	.	-	0	ID=GOFFCCIL_00224;inference=ab initio prediction:Prodigal:002006;locus_tag=GOFFCCIL_00224;product=hypothetical protein
VOSK01000109.1	Prodigal:002006	CDS	15080	15532	.	-	0	ID=GOFFCCIL_00225;inference=ab initio prediction:Prodigal:002006,similar to AA sequence:ISfinder:ISStag1;locus_tag=GOFFCCIL_00225;product=IS6 family transposase ISStag1
VOSK01000109.1	Prodigal:002006	CDS	15641	16690	.	-	0	ID=GOFFCCIL_00226;inference=ab initio prediction:Prodigal:002006,similar to AA sequence:UniProtKB:P0A8K8;locus_tag=GOFFCCIL_00226;note=UPF0761 membrane protein YihY;product=hypothetical protein
VOSK01000109.1	Prodigal:002006	CDS	16816	18786	.	-	0	ID=GOFFCCIL_00227;inference=ab initio prediction:Prodigal:002006;locus_tag=GOFFCCIL_00227;product=hypothetical protein
VOSK01000109.1	Prodigal:002006	CDS	18789	18995	.	+	0	ID=GOFFCCIL_00228;inference=ab initio prediction:Prodigal:002006;locus_tag=GOFFCCIL_00228;product=hypothetical protein
VOSK01000109.1	Prodigal:002006	CDS	18992	20029	.	+	0	ID=GOFFCCIL_00229;eC_number=3.6.1.-;Name=rsgA;gene=rsgA;inference=ab initio prediction:Prodigal:002006,protein motif:HAMAP:MF_01820;locus_tag=GOFFCCIL_00229;product=Small ribosomal subunit biogenesis GTPase RsgA
VOSK01000010.1	Prodigal:002006	CDS	156	560	.	+	0	ID=GOFFCCIL_00230;inference=ab initio prediction:Prodigal:002006;locus_tag=GOFFCCIL_00230;product=hypothetical protein
VOSK01000010.1	Prodigal:002006	CDS	573	1013	.	+	0	ID=GOFFCCIL_00231;inference=ab initio prediction:Prodigal:002006;locus_tag=GOFFCCIL_00231;product=hypothetical protein
VOSK01000010.1	Prodigal:002006	CDS	1178	2980	.	-	0	ID=GOFFCCIL_00232;eC_number=3.6.4.12;Name=recQ;db_xref=COG:COG0514;gene=recQ;inference=ab initio prediction:Prodigal:002006,similar to AA sequence:UniProtKB:P15043;locus_tag=GOFFCCIL_00232;product=ATP-dependent DNA helicase RecQ
VOSK01000010.1	Prodigal:002006	CDS	2977	4260	.	-	0	ID=GOFFCCIL_00233;eC_number=1.3.1.114;Name=baiN;db_xref=COG:COG2081;gene=baiN;inference=ab initio prediction:Prodigal:002006,similar to AA sequence:UniProtKB:B0NAQ4;locus_tag=GOFFCCIL_00233;product=3-dehydro-bile acid delta(4%2C6)-reductase
VOSK01000010.1	Prodigal:002006	CDS	4386	4877	.	+	0	ID=GOFFCCIL_00234;inference=ab initio prediction:Prodigal:002006;locus_tag=GOFFCCIL_00234;product=hypothetical protein
VOSK01000010.1	Prodigal:002006	CDS	4939	6717	.	+	0	ID=GOFFCCIL_00235;inference=ab initio prediction:Prodigal:002006;locus_tag=GOFFCCIL_00235;product=hypothetical protein
VOSK01000010.1	Prodigal:002006	CDS	6724	6975	.	-	0	ID=GOFFCCIL_00236;inference=ab initio prediction:Prodigal:002006;locus_tag=GOFFCCIL_00236;product=hypothetical protein
VOSK01000010.1	Prodigal:002006	CDS	7193	8020	.	+	0	ID=GOFFCCIL_00237;inference=ab initio prediction:Prodigal:002006;locus_tag=GOFFCCIL_00237;product=hypothetical protein
VOSK01000010.1	Prodigal:002006	CDS	8038	8997	.	+	0	ID=GOFFCCIL_00238;Name=yedA_1;gene=yedA_1;inference=ab initio prediction:Prodigal:002006,similar to AA sequence:UniProtKB:P0AA70;locus_tag=GOFFCCIL_00238;product=putative inner membrane transporter YedA
VOSK01000010.1	Prodigal:002006	CDS	8966	9913	.	-	0	ID=GOFFCCIL_00239;inference=ab initio prediction:Prodigal:002006;locus_tag=GOFFCCIL_00239;product=hypothetical protein
VOSK01000010.1	Prodigal:002006	CDS	10171	11286	.	+	0	ID=GOFFCCIL_00240;eC_number=3.5.4.25;Name=ribA_1;gene=ribA_1;inference=ab initio prediction:Prodigal:002006,protein motif:HAMAP:MF_00179;locus_tag=GOFFCCIL_00240;product=GTP cyclohydrolase-2
VOSK01000010.1	Prodigal:002006	CDS	11434	13116	.	+	0	ID=GOFFCCIL_00241;Name=glcA;db_xref=COG:COG1620;gene=glcA;inference=ab initio prediction:Prodigal:002006,similar to AA sequence:UniProtKB:Q46839;locus_tag=GOFFCCIL_00241;product=Glycolate permease GlcA
VOSK01000010.1	Prodigal:002006	CDS	13183	14349	.	-	0	ID=GOFFCCIL_00242;eC_number=3.5.1.32;Name=hipO_1;db_xref=COG:COG1473;gene=hipO_1;inference=ab initio prediction:Prodigal:002006,similar to AA sequence:UniProtKB:P45493;locus_tag=GOFFCCIL_00242;product=Hippurate hydrolase
VOSK01000010.1	Prodigal:002006	CDS	14443	15654	.	-	0	ID=GOFFCCIL_00243;inference=ab initio prediction:Prodigal:002006;locus_tag=GOFFCCIL_00243;product=hypothetical protein
VOSK01000010.1	Prodigal:002006	CDS	15880	16770	.	-	0	ID=GOFFCCIL_00244;eC_number=1.1.1.31;Name=mmsB;db_xref=COG:COG2084;gene=mmsB;inference=ab initio prediction:Prodigal:002006,similar to AA sequence:UniProtKB:P9WNY5;locus_tag=GOFFCCIL_00244;product=putative 3-hydroxyisobutyrate dehydrogenase
VOSK01000010.1	Prodigal:002006	CDS	16767	17201	.	-	0	ID=GOFFCCIL_00245;inference=ab initio prediction:Prodigal:002006;locus_tag=GOFFCCIL_00245;product=hypothetical protein
VOSK01000010.1	Prodigal:002006	CDS	17198	17569	.	-	0	ID=GOFFCCIL_00246;inference=ab initio prediction:Prodigal:002006;locus_tag=GOFFCCIL_00246;product=hypothetical protein
VOSK01000010.1	Prodigal:002006	CDS	17566	18717	.	-	0	ID=GOFFCCIL_00247;eC_number=1.3.99.-;Name=acdA_2;db_xref=COG:COG1960;gene=acdA_2;inference=ab initio prediction:Prodigal:002006,similar to AA sequence:UniProtKB:P45867;locus_tag=GOFFCCIL_00247;product=Acyl-CoA dehydrogenase
VOSK01000010.1	Prodigal:002006	CDS	18866	20362	.	-	0	ID=GOFFCCIL_00248;eC_number=1.2.1.-;Name=bauC;db_xref=COG:COG1012;gene=bauC;inference=ab initio prediction:Prodigal:002006,similar to AA sequence:UniProtKB:Q9I702;locus_tag=GOFFCCIL_00248;product=Putative 3-oxopropanoate dehydrogenase
VOSK01000010.1	Prodigal:002006	CDS	20484	21374	.	+	0	ID=GOFFCCIL_00249;Name=hdfR_1;gene=hdfR_1;inference=ab initio prediction:Prodigal:002006,protein motif:HAMAP:MF_01233;locus_tag=GOFFCCIL_00249;product=HTH-type transcriptional regulator HdfR
VOSK01000010.1	Prodigal:002006	CDS	21445	22416	.	+	0	ID=GOFFCCIL_00250;eC_number=2.2.1.2;Name=talB;db_xref=COG:COG0176;gene=talB;inference=ab initio prediction:Prodigal:002006,similar to AA sequence:UniProtKB:P0A870;locus_tag=GOFFCCIL_00250;product=Transaldolase B
VOSK01000010.1	Prodigal:002006	CDS	22668	24347	.	-	0	ID=GOFFCCIL_00251;eC_number=2.2.1.6;Name=ilvG_1;gene=ilvG_1;inference=ab initio prediction:Prodigal:002006,similar to AA sequence:UniProtKB:P0DP90;locus_tag=GOFFCCIL_00251;product=Acetolactate synthase isozyme 2 large subunit
VOSK01000010.1	Prodigal:002006	CDS	24535	26085	.	-	0	ID=GOFFCCIL_00252;eC_number=1.2.1.79;Name=gabD;db_xref=COG:COG1012;gene=gabD;inference=ab initio prediction:Prodigal:002006,similar to AA sequence:UniProtKB:P25526;locus_tag=GOFFCCIL_00252;product=Succinate-semialdehyde dehydrogenase [NADP(+)] GabD
VOSK01000010.1	Prodigal:002006	CDS	26294	27427	.	-	0	ID=GOFFCCIL_00253;eC_number=1.4.1.18;Name=lysDH;gene=lysDH;inference=ab initio prediction:Prodigal:002006,similar to AA sequence:UniProtKB:Q9AJC6;locus_tag=GOFFCCIL_00253;product=Lysine 6-dehydrogenase
VOSK01000010.1	Prodigal:002006	CDS	27524	27934	.	-	0	ID=GOFFCCIL_00254;inference=ab initio prediction:Prodigal:002006;locus_tag=GOFFCCIL_00254;product=hypothetical protein
VOSK01000010.1	Prodigal:002006	CDS	27967	29175	.	+	0	ID=GOFFCCIL_00255;eC_number=1.5.3.19;Name=abo;gene=abo;inference=ab initio prediction:Prodigal:002006,similar to AA sequence:UniProtKB:Q8GAI3;locus_tag=GOFFCCIL_00255;product=4-methylaminobutanoate oxidase (formaldehyde-forming)
VOSK01000010.1	Prodigal:002006	CDS	29172	29894	.	-	0	ID=GOFFCCIL_00256;inference=ab initio prediction:Prodigal:002006;locus_tag=GOFFCCIL_00256;product=hypothetical protein
VOSK01000010.1	Prodigal:002006	CDS	30102	31412	.	+	0	ID=GOFFCCIL_00257;Name=ugpB_1;db_xref=COG:COG1653;gene=ugpB_1;inference=ab initio prediction:Prodigal:002006,similar to AA sequence:UniProtKB:P0AG80;locus_tag=GOFFCCIL_00257;product=sn-glycerol-3-phosphate-binding periplasmic protein UgpB
VOSK01000010.1	Prodigal:002006	CDS	31536	32417	.	+	0	ID=GOFFCCIL_00258;Name=ugpA_1;db_xref=COG:COG1175;gene=ugpA_1;inference=ab initio prediction:Prodigal:002006,similar to AA sequence:UniProtKB:P10905;locus_tag=GOFFCCIL_00258;product=sn-glycerol-3-phosphate transport system permease protein UgpA
VOSK01000010.1	Prodigal:002006	CDS	32417	33262	.	+	0	ID=GOFFCCIL_00259;Name=araQ_1;db_xref=COG:COG0395;gene=araQ_1;inference=ab initio prediction:Prodigal:002006,similar to AA sequence:UniProtKB:P94530;locus_tag=GOFFCCIL_00259;product=L-arabinose transport system permease protein AraQ
VOSK01000010.1	Prodigal:002006	CDS	33378	34454	.	+	0	ID=GOFFCCIL_00260;eC_number=7.6.2.10;Name=ugpC_1;db_xref=COG:COG3839;gene=ugpC_1;inference=ab initio prediction:Prodigal:002006,similar to AA sequence:UniProtKB:Q8ZLF4;locus_tag=GOFFCCIL_00260;product=sn-glycerol-3-phosphate import ATP-binding protein UgpC
VOSK01000010.1	Prodigal:002006	CDS	35455	37086	.	+	0	ID=GOFFCCIL_00261;eC_number=4.3.1.3;Name=hutH_1;db_xref=COG:COG2986;gene=hutH_1;inference=ab initio prediction:Prodigal:002006,similar to AA sequence:UniProtKB:P10944;locus_tag=GOFFCCIL_00261;product=Histidine ammonia-lyase
VOSK01000010.1	Prodigal:002006	CDS	37138	37443	.	-	0	ID=GOFFCCIL_00262;inference=ab initio prediction:Prodigal:002006;locus_tag=GOFFCCIL_00262;product=hypothetical protein
VOSK01000010.1	Prodigal:002006	CDS	37524	38039	.	+	0	ID=GOFFCCIL_00263;eC_number=2.3.1.267;Name=rimJ;db_xref=COG:COG1670;gene=rimJ;inference=ab initio prediction:Prodigal:002006,similar to AA sequence:UniProtKB:P0A948;locus_tag=GOFFCCIL_00263;product=[Ribosomal protein S5]-alanine N-acetyltransferase
VOSK01000010.1	Prodigal:002006	CDS	38046	38489	.	-	0	ID=GOFFCCIL_00264;inference=ab initio prediction:Prodigal:002006;locus_tag=GOFFCCIL_00264;product=hypothetical protein
VOSK01000010.1	Prodigal:002006	CDS	38497	39735	.	-	0	ID=GOFFCCIL_00265;eC_number=3.5.1.87;Name=amaB;gene=amaB;inference=ab initio prediction:Prodigal:002006,similar to AA sequence:UniProtKB:P37113;locus_tag=GOFFCCIL_00265;product=N-carbamoyl-L-amino acid hydrolase
VOSK01000010.1	Prodigal:002006	CDS	39809	40852	.	-	0	ID=GOFFCCIL_00266;eC_number=1.18.1.2;db_xref=COG:COG0492;inference=ab initio prediction:Prodigal:002006,similar to AA sequence:UniProtKB:Q6N2U4;locus_tag=GOFFCCIL_00266;product=Ferredoxin--NADP reductase
VOSK01000010.1	Prodigal:002006	CDS	41022	41402	.	-	0	ID=GOFFCCIL_00267;eC_number=1.14.13.-;Name=ligXc;gene=ligXc;inference=ab initio prediction:Prodigal:002006,similar to AA sequence:UniProtKB:G2IN77;locus_tag=GOFFCCIL_00267;product=5%2C5'-dehydrodivanillate O-demethylase ferredoxin subunit
VOSK01000010.1	Prodigal:002006	CDS	41441	42157	.	-	0	ID=GOFFCCIL_00268;Name=livF_1;db_xref=COG:COG0410;gene=livF_1;inference=ab initio prediction:Prodigal:002006,similar to AA sequence:UniProtKB:P22731;locus_tag=GOFFCCIL_00268;product=High-affinity branched-chain amino acid transport ATP-binding protein LivF
VOSK01000010.1	Prodigal:002006	CDS	42154	42930	.	-	0	ID=GOFFCCIL_00269;eC_number=3.6.3.-;Name=lptB_1;db_xref=COG:COG1137;gene=lptB_1;inference=ab initio prediction:Prodigal:002006,similar to AA sequence:UniProtKB:P45073;locus_tag=GOFFCCIL_00269;product=Lipopolysaccharide export system ATP-binding protein LptB
VOSK01000010.1	Prodigal:002006	CDS	42927	44783	.	-	0	ID=GOFFCCIL_00270;inference=ab initio prediction:Prodigal:002006;locus_tag=GOFFCCIL_00270;product=hypothetical protein
VOSK01000010.1	Prodigal:002006	CDS	44788	45993	.	-	0	ID=GOFFCCIL_00271;Name=livK;db_xref=COG:COG0683;gene=livK;inference=ab initio prediction:Prodigal:002006,similar to AA sequence:UniProtKB:P04816;locus_tag=GOFFCCIL_00271;product=Leucine-specific-binding protein
VOSK01000010.1	Prodigal:002006	CDS	46149	47342	.	+	0	ID=GOFFCCIL_00272;eC_number=3.5.99.5;Name=cnbH_1;gene=cnbH_1;inference=ab initio prediction:Prodigal:002006,similar to AA sequence:UniProtKB:Q38M35;locus_tag=GOFFCCIL_00272;product=2-amino-5-chloromuconic acid deaminase
VOSK01000010.1	Prodigal:002006	CDS	47526	48404	.	+	0	ID=GOFFCCIL_00273;eC_number=3.1.1.15;Name=araB_1;gene=araB_1;inference=ab initio prediction:Prodigal:002006,similar to AA sequence:UniProtKB:Q1JUP5;locus_tag=GOFFCCIL_00273;product=L-arabinolactonase
VOSK01000010.1	Prodigal:002006	CDS	48410	49411	.	+	0	ID=GOFFCCIL_00274;eC_number=5.1.3.3;Name=mro_1;db_xref=COG:COG2017;gene=mro_1;inference=ab initio prediction:Prodigal:002006,similar to AA sequence:UniProtKB:P05149;locus_tag=GOFFCCIL_00274;product=Aldose 1-epimerase
VOSK01000010.1	Prodigal:002006	CDS	49499	49675	.	+	0	ID=GOFFCCIL_00275;inference=ab initio prediction:Prodigal:002006;locus_tag=GOFFCCIL_00275;product=hypothetical protein
VOSK01000010.1	Prodigal:002006	CDS	49705	51783	.	-	0	ID=GOFFCCIL_00276;eC_number=3.4.15.5;Name=dcp;db_xref=COG:COG0339;gene=dcp;inference=ab initio prediction:Prodigal:002006,similar to AA sequence:UniProtKB:P24171;locus_tag=GOFFCCIL_00276;product=Dipeptidyl carboxypeptidase
VOSK01000010.1	Prodigal:002006	CDS	51827	52618	.	-	0	ID=GOFFCCIL_00277;inference=ab initio prediction:Prodigal:002006;locus_tag=GOFFCCIL_00277;product=hypothetical protein
VOSK01000010.1	Prodigal:002006	CDS	52813	54831	.	+	0	ID=GOFFCCIL_00278;inference=ab initio prediction:Prodigal:002006;locus_tag=GOFFCCIL_00278;product=hypothetical protein
VOSK01000010.1	Prodigal:002006	CDS	54838	55821	.	-	0	ID=GOFFCCIL_00279;Name=ddpF;db_xref=COG:COG1124;gene=ddpF;inference=ab initio prediction:Prodigal:002006,similar to AA sequence:UniProtKB:P77622;locus_tag=GOFFCCIL_00279;product=putative D%2CD-dipeptide transport ATP-binding protein DdpF
VOSK01000010.1	Prodigal:002006	CDS	55818	56834	.	-	0	ID=GOFFCCIL_00280;Name=dppD_1;db_xref=COG:COG0444;gene=dppD_1;inference=ab initio prediction:Prodigal:002006,similar to AA sequence:UniProtKB:P0AAG0;locus_tag=GOFFCCIL_00280;product=Dipeptide transport ATP-binding protein DppD
VOSK01000010.1	Prodigal:002006	CDS	56837	57748	.	-	0	ID=GOFFCCIL_00281;Name=dppC_1;db_xref=COG:COG1173;gene=dppC_1;inference=ab initio prediction:Prodigal:002006,similar to AA sequence:UniProtKB:P0AEG1;locus_tag=GOFFCCIL_00281;product=Dipeptide transport system permease protein DppC
VOSK01000010.1	Prodigal:002006	CDS	57745	58755	.	-	0	ID=GOFFCCIL_00282;Name=dppB_1;db_xref=COG:COG0601;gene=dppB_1;inference=ab initio prediction:Prodigal:002006,similar to AA sequence:UniProtKB:P0AEF8;locus_tag=GOFFCCIL_00282;product=Dipeptide transport system permease protein DppB
VOSK01000010.1	Prodigal:002006	CDS	58821	60422	.	-	0	ID=GOFFCCIL_00283;Name=dppA_1;db_xref=COG:COG0747;gene=dppA_1;inference=ab initio prediction:Prodigal:002006,similar to AA sequence:UniProtKB:P23847;locus_tag=GOFFCCIL_00283;product=Periplasmic dipeptide transport protein
VOSK01000010.1	Prodigal:002006	CDS	60666	62582	.	-	0	ID=GOFFCCIL_00284;eC_number=2.7.13.3;Name=rcsC_2;gene=rcsC_2;inference=ab initio prediction:Prodigal:002006,protein motif:HAMAP:MF_00979;locus_tag=GOFFCCIL_00284;product=Sensor histidine kinase RcsC
VOSK01000010.1	Prodigal:002006	CDS	62579	64303	.	-	0	ID=GOFFCCIL_00285;eC_number=2.7.13.3;Name=rcsC_3;gene=rcsC_3;inference=ab initio prediction:Prodigal:002006,protein motif:HAMAP:MF_00979;locus_tag=GOFFCCIL_00285;product=Sensor histidine kinase RcsC
VOSK01000010.1	Prodigal:002006	CDS	64300	65343	.	-	0	ID=GOFFCCIL_00286;eC_number=3.1.1.61;Name=cheB_1;db_xref=COG:COG2201;gene=cheB_1;inference=ab initio prediction:Prodigal:002006,similar to AA sequence:UniProtKB:P07330;locus_tag=GOFFCCIL_00286;product=Protein-glutamate methylesterase/protein-glutamine glutaminase
VOSK01000010.1	Prodigal:002006	CDS	65387	67588	.	-	0	ID=GOFFCCIL_00287;eC_number=2.7.13.3;Name=rcsC_4;gene=rcsC_4;inference=ab initio prediction:Prodigal:002006,protein motif:HAMAP:MF_00979;locus_tag=GOFFCCIL_00287;product=Sensor histidine kinase RcsC
VOSK01000010.1	Prodigal:002006	CDS	67615	69291	.	-	0	ID=GOFFCCIL_00288;inference=ab initio prediction:Prodigal:002006;locus_tag=GOFFCCIL_00288;product=hypothetical protein
VOSK01000010.1	Prodigal:002006	CDS	69293	69889	.	-	0	ID=GOFFCCIL_00289;inference=ab initio prediction:Prodigal:002006;locus_tag=GOFFCCIL_00289;product=hypothetical protein
VOSK01000010.1	Prodigal:002006	CDS	69892	71337	.	-	0	ID=GOFFCCIL_00290;inference=ab initio prediction:Prodigal:002006;locus_tag=GOFFCCIL_00290;product=hypothetical protein
VOSK01000010.1	Prodigal:002006	CDS	71337	71843	.	-	0	ID=GOFFCCIL_00291;inference=ab initio prediction:Prodigal:002006;locus_tag=GOFFCCIL_00291;product=hypothetical protein
VOSK01000010.1	Prodigal:002006	CDS	71938	73836	.	-	0	ID=GOFFCCIL_00292;inference=ab initio prediction:Prodigal:002006;locus_tag=GOFFCCIL_00292;product=hypothetical protein
VOSK01000110.1	Prodigal:002006	CDS	94	870	.	-	0	ID=GOFFCCIL_00293;Name=cntI_1;gene=cntI_1;inference=ab initio prediction:Prodigal:002006,similar to AA sequence:UniProtKB:Q9HUX6;locus_tag=GOFFCCIL_00293;product=Pseudopaline exporter CntI
VOSK01000110.1	Prodigal:002006	CDS	1131	2363	.	+	0	ID=GOFFCCIL_00294;Name=ynfM_1;gene=ynfM_1;inference=ab initio prediction:Prodigal:002006,similar to AA sequence:UniProtKB:P43531;locus_tag=GOFFCCIL_00294;product=Inner membrane transport protein YnfM
VOSK01000110.1	Prodigal:002006	CDS	2575	2964	.	+	0	ID=GOFFCCIL_00295;eC_number=4.2.2.-;Name=rlpA_2;gene=rlpA_2;inference=ab initio prediction:Prodigal:002006,protein motif:HAMAP:MF_02071;locus_tag=GOFFCCIL_00295;product=Endolytic peptidoglycan transglycosylase RlpA
VOSK01000110.1	Prodigal:002006	CDS	3133	3942	.	+	0	ID=GOFFCCIL_00296;inference=ab initio prediction:Prodigal:002006;locus_tag=GOFFCCIL_00296;product=hypothetical protein
VOSK01000110.1	Prodigal:002006	CDS	3935	5089	.	+	0	ID=GOFFCCIL_00297;inference=ab initio prediction:Prodigal:002006;locus_tag=GOFFCCIL_00297;product=hypothetical protein
VOSK01000110.1	Prodigal:002006	CDS	5145	5408	.	-	0	ID=GOFFCCIL_00298;Name=minE_1;db_xref=COG:COG0851;gene=minE_1;inference=ab initio prediction:Prodigal:002006,similar to AA sequence:UniProtKB:P0A734;locus_tag=GOFFCCIL_00298;product=Cell division topological specificity factor
VOSK01000110.1	Prodigal:002006	CDS	5405	6220	.	-	0	ID=GOFFCCIL_00299;Name=minD_1;db_xref=COG:COG2894;gene=minD_1;inference=ab initio prediction:Prodigal:002006,similar to AA sequence:UniProtKB:P0AEZ3;locus_tag=GOFFCCIL_00299;product=Septum site-determining protein MinD
VOSK01000110.1	Prodigal:002006	CDS	6238	6906	.	-	0	ID=GOFFCCIL_00300;Name=minC;db_xref=COG:COG0850;gene=minC;inference=ab initio prediction:Prodigal:002006,similar to AA sequence:UniProtKB:P65359;locus_tag=GOFFCCIL_00300;product=Septum site-determining protein MinC
VOSK01000110.1	Prodigal:002006	CDS	7359	8522	.	+	0	ID=GOFFCCIL_00301;inference=ab initio prediction:Prodigal:002006;locus_tag=GOFFCCIL_00301;product=hypothetical protein
VOSK01000110.1	Prodigal:002006	CDS	8591	10183	.	+	0	ID=GOFFCCIL_00302;inference=ab initio prediction:Prodigal:002006;locus_tag=GOFFCCIL_00302;product=hypothetical protein
VOSK01000110.1	Prodigal:002006	CDS	10207	10515	.	-	0	ID=GOFFCCIL_00303;inference=ab initio prediction:Prodigal:002006;locus_tag=GOFFCCIL_00303;product=hypothetical protein
VOSK01000110.1	Prodigal:002006	CDS	10646	11245	.	+	0	ID=GOFFCCIL_00304;Name=sutR_1;db_xref=COG:COG1396;gene=sutR_1;inference=ab initio prediction:Prodigal:002006,similar to AA sequence:UniProtKB:P77626;locus_tag=GOFFCCIL_00304;product=HTH-type transcriptional regulator SutR
VOSK01000110.1	Prodigal:002006	CDS	11255	11794	.	+	0	ID=GOFFCCIL_00305;eC_number=2.3.1.-;Name=ttr;gene=ttr;inference=ab initio prediction:Prodigal:002006,similar to AA sequence:UniProtKB:P16966;locus_tag=GOFFCCIL_00305;product=Acetyltransferase
VOSK01000110.1	Prodigal:002006	CDS	11925	12692	.	+	0	ID=GOFFCCIL_00306;Name=yfcA_1;db_xref=COG:COG0730;gene=yfcA_1;inference=ab initio prediction:Prodigal:002006,similar to AA sequence:UniProtKB:P0AD30;locus_tag=GOFFCCIL_00306;product=putative membrane transporter protein YfcA
VOSK01000110.1	Prodigal:002006	CDS	12821	13297	.	+	0	ID=GOFFCCIL_00307;inference=ab initio prediction:Prodigal:002006;locus_tag=GOFFCCIL_00307;product=hypothetical protein
VOSK01000110.1	Prodigal:002006	CDS	13496	14476	.	-	0	ID=GOFFCCIL_00308;inference=ab initio prediction:Prodigal:002006;locus_tag=GOFFCCIL_00308;product=hypothetical protein
VOSK01000110.1	Prodigal:002006	CDS	14785	16020	.	+	0	ID=GOFFCCIL_00309;inference=ab initio prediction:Prodigal:002006,similar to AA sequence:UniProtKB:P33015;locus_tag=GOFFCCIL_00309;note=UPF0394 inner membrane protein YeeE;product=hypothetical protein
VOSK01000110.1	Prodigal:002006	CDS	16058	16690	.	-	0	ID=GOFFCCIL_00310;inference=ab initio prediction:Prodigal:002006;locus_tag=GOFFCCIL_00310;product=hypothetical protein
VOSK01000110.1	Prodigal:002006	CDS	16724	17644	.	-	0	ID=GOFFCCIL_00311;Name=oxyR_1;gene=oxyR_1;inference=ab initio prediction:Prodigal:002006,similar to AA sequence:UniProtKB:P0ACQ4;locus_tag=GOFFCCIL_00311;product=Hydrogen peroxide-inducible genes activator
VOSK01000110.1	Prodigal:002006	CDS	17738	19204	.	+	0	ID=GOFFCCIL_00312;eC_number=1.11.1.6;Name=katA_1;gene=katA_1;inference=ab initio prediction:Prodigal:002006,similar to AA sequence:UniProtKB:P0A327;locus_tag=GOFFCCIL_00312;product=Catalase
VOSK01000110.1	Prodigal:002006	CDS	19382	20032	.	-	0	ID=GOFFCCIL_00313;eC_number=3.1.2.6;Name=gloC;db_xref=COG:COG0491;gene=gloC;inference=ab initio prediction:Prodigal:002006,similar to AA sequence:UniProtKB:P75849;locus_tag=GOFFCCIL_00313;product=Hydroxyacylglutathione hydrolase GloC
VOSK01000111.1	Prodigal:002006	CDS	227	631	.	-	0	ID=GOFFCCIL_00314;inference=ab initio prediction:Prodigal:002006;locus_tag=GOFFCCIL_00314;product=hypothetical protein
VOSK01000111.1	Prodigal:002006	CDS	848	1471	.	+	0	ID=GOFFCCIL_00315;Name=hin_1;db_xref=COG:COG1961;gene=hin_1;inference=ab initio prediction:Prodigal:002006,similar to AA sequence:UniProtKB:P03013;locus_tag=GOFFCCIL_00315;product=DNA-invertase hin
VOSK01000111.1	Prodigal:002006	CDS	1557	2597	.	+	0	ID=GOFFCCIL_00316;inference=ab initio prediction:Prodigal:002006;locus_tag=GOFFCCIL_00316;product=hypothetical protein
VOSK01000111.1	Prodigal:002006	CDS	2659	2949	.	-	0	ID=GOFFCCIL_00317;inference=ab initio prediction:Prodigal:002006;locus_tag=GOFFCCIL_00317;product=hypothetical protein
VOSK01000111.1	Prodigal:002006	CDS	3209	3871	.	+	0	ID=GOFFCCIL_00318;inference=ab initio prediction:Prodigal:002006;locus_tag=GOFFCCIL_00318;product=hypothetical protein
VOSK01000111.1	Prodigal:002006	CDS	3965	4330	.	+	0	ID=GOFFCCIL_00319;inference=ab initio prediction:Prodigal:002006;locus_tag=GOFFCCIL_00319;product=hypothetical protein
VOSK01000111.1	Prodigal:002006	CDS	4426	5913	.	+	0	ID=GOFFCCIL_00320;inference=ab initio prediction:Prodigal:002006;locus_tag=GOFFCCIL_00320;product=hypothetical protein
VOSK01000111.1	Prodigal:002006	CDS	5993	7228	.	-	0	ID=GOFFCCIL_00321;inference=ab initio prediction:Prodigal:002006;locus_tag=GOFFCCIL_00321;product=hypothetical protein
VOSK01000111.1	Aragorn:001002	tRNA	7913	7997	.	+	.	ID=GOFFCCIL_00322;inference=COORDINATES:profile:Aragorn:001002;locus_tag=GOFFCCIL_00322;product=tRNA-Leu(cag)
VOSK01000111.1	Prodigal:002006	CDS	8117	9169	.	-	0	ID=GOFFCCIL_00323;inference=ab initio prediction:Prodigal:002006;locus_tag=GOFFCCIL_00323;product=hypothetical protein
VOSK01000111.1	Prodigal:002006	CDS	9169	10131	.	-	0	ID=GOFFCCIL_00324;inference=ab initio prediction:Prodigal:002006;locus_tag=GOFFCCIL_00324;product=hypothetical protein
VOSK01000111.1	Prodigal:002006	CDS	10187	12892	.	-	0	ID=GOFFCCIL_00325;eC_number=4.2.1.-;Name=citB;db_xref=COG:COG1048;gene=citB;inference=ab initio prediction:Prodigal:002006,similar to AA sequence:UniProtKB:P09339;locus_tag=GOFFCCIL_00325;product=Aconitate/2-methylaconitate hydratase
VOSK01000111.1	Prodigal:002006	CDS	12923	13498	.	+	0	ID=GOFFCCIL_00326;inference=ab initio prediction:Prodigal:002006;locus_tag=GOFFCCIL_00326;product=hypothetical protein
VOSK01000111.1	Prodigal:002006	CDS	13394	14671	.	-	0	ID=GOFFCCIL_00327;inference=ab initio prediction:Prodigal:002006;locus_tag=GOFFCCIL_00327;product=hypothetical protein
VOSK01000111.1	Prodigal:002006	CDS	14690	15739	.	-	0	ID=GOFFCCIL_00328;eC_number=7.5.2.-;Name=msmX_1;db_xref=COG:COG3839;gene=msmX_1;inference=ab initio prediction:Prodigal:002006,similar to AA sequence:UniProtKB:P94360;locus_tag=GOFFCCIL_00328;product=Oligosaccharides import ATP-binding protein MsmX
VOSK01000111.1	Prodigal:002006	CDS	15751	16611	.	-	0	ID=GOFFCCIL_00329;inference=ab initio prediction:Prodigal:002006;locus_tag=GOFFCCIL_00329;product=hypothetical protein
VOSK01000111.1	Prodigal:002006	CDS	16608	17459	.	-	0	ID=GOFFCCIL_00330;Name=lacF_1;gene=lacF_1;inference=ab initio prediction:Prodigal:002006,similar to AA sequence:UniProtKB:P29823;locus_tag=GOFFCCIL_00330;product=Lactose transport system permease protein LacF
VOSK01000111.1	Prodigal:002006	CDS	17523	18806	.	-	0	ID=GOFFCCIL_00331;inference=ab initio prediction:Prodigal:002006;locus_tag=GOFFCCIL_00331;product=hypothetical protein
VOSK01000111.1	Prodigal:002006	CDS	18874	19995	.	-	0	ID=GOFFCCIL_00332;Name=rafR;gene=rafR;inference=ab initio prediction:Prodigal:002006,similar to AA sequence:UniProtKB:P21867;locus_tag=GOFFCCIL_00332;product=HTH-type transcriptional regulator RafR
VOSK01000112.1	Prodigal:002006	CDS	285	1241	.	+	0	ID=GOFFCCIL_00333;inference=ab initio prediction:Prodigal:002006,similar to AA sequence:ISfinder:ISMex6;locus_tag=GOFFCCIL_00333;product=ISNCY family transposase ISMex6
VOSK01000112.1	Aragorn:001002	tRNA	1887	1971	.	+	.	ID=GOFFCCIL_00334;inference=COORDINATES:profile:Aragorn:001002;locus_tag=GOFFCCIL_00334;product=tRNA-Asn(gtt)
VOSK01000112.1	Prodigal:002006	CDS	2114	3169	.	-	0	ID=GOFFCCIL_00335;eC_number=3.5.1.-;Name=aphA_1;db_xref=COG:COG0123;gene=aphA_1;inference=ab initio prediction:Prodigal:002006,similar to AA sequence:UniProtKB:Q9I3T5;locus_tag=GOFFCCIL_00335;product=Acetylpolyamine amidohydrolase 1
VOSK01000112.1	Prodigal:002006	CDS	3195	3608	.	-	0	ID=GOFFCCIL_00336;Name=yhfA_1;db_xref=COG:COG1765;gene=yhfA_1;inference=ab initio prediction:Prodigal:002006,similar to AA sequence:UniProtKB:P0ADX1;locus_tag=GOFFCCIL_00336;product=Protein YhfA
VOSK01000112.1	Prodigal:002006	CDS	3772	4617	.	+	0	ID=GOFFCCIL_00337;eC_number=3.6.1.8;Name=mazG;db_xref=COG:COG1694;gene=mazG;inference=ab initio prediction:Prodigal:002006,similar to AA sequence:UniProtKB:P0AEY3;locus_tag=GOFFCCIL_00337;product=Nucleoside triphosphate pyrophosphohydrolase
VOSK01000112.1	Prodigal:002006	CDS	4612	6006	.	-	0	ID=GOFFCCIL_00338;Name=hflX;db_xref=COG:COG2262;gene=hflX;inference=ab initio prediction:Prodigal:002006,similar to AA sequence:UniProtKB:P25519;locus_tag=GOFFCCIL_00338;product=GTPase HflX
VOSK01000112.1	Prodigal:002006	CDS	6008	6262	.	-	0	ID=GOFFCCIL_00339;Name=hfq_1;db_xref=COG:COG1923;gene=hfq_1;inference=ab initio prediction:Prodigal:002006,similar to AA sequence:UniProtKB:Q9A7H8;locus_tag=GOFFCCIL_00339;product=RNA-binding protein Hfq
VOSK01000112.1	Prodigal:002006	CDS	6497	7867	.	-	0	ID=GOFFCCIL_00340;Name=glnG;db_xref=COG:COG2204;gene=glnG;inference=ab initio prediction:Prodigal:002006,similar to AA sequence:UniProtKB:P41789;locus_tag=GOFFCCIL_00340;product=DNA-binding transcriptional regulator NtrC
VOSK01000112.1	Prodigal:002006	CDS	7864	10113	.	-	0	ID=GOFFCCIL_00341;eC_number=2.7.-.-;Name=sasA_1;gene=sasA_1;inference=ab initio prediction:Prodigal:002006,protein motif:HAMAP:MF_01837;locus_tag=GOFFCCIL_00341;product=Adaptive-response sensory-kinase SasA
VOSK01000112.1	Prodigal:002006	CDS	10213	11679	.	-	0	ID=GOFFCCIL_00342;Name=ntrC;db_xref=COG:COG2204;gene=ntrC;inference=ab initio prediction:Prodigal:002006,similar to AA sequence:UniProtKB:P10577;locus_tag=GOFFCCIL_00342;product=DNA-binding transcriptional regulator NtrC
VOSK01000112.1	Prodigal:002006	CDS	11689	12786	.	-	0	ID=GOFFCCIL_00343;eC_number=2.7.13.3;Name=glnL;db_xref=COG:COG3852;gene=glnL;inference=ab initio prediction:Prodigal:002006,similar to AA sequence:UniProtKB:P0AFB5;locus_tag=GOFFCCIL_00343;product=Sensory histidine kinase/phosphatase NtrB
VOSK01000112.1	Prodigal:002006	CDS	12789	13808	.	-	0	ID=GOFFCCIL_00344;eC_number=1.3.1.-;Name=dusB;db_xref=COG:COG0042;gene=dusB;inference=ab initio prediction:Prodigal:002006,similar to AA sequence:UniProtKB:P0ABT5;locus_tag=GOFFCCIL_00344;product=tRNA-dihydrouridine synthase B
VOSK01000112.1	Prodigal:002006	CDS	13918	15111	.	+	0	ID=GOFFCCIL_00345;eC_number=4.6.1.12;Name=ispDF;gene=ispDF;inference=ab initio prediction:Prodigal:002006,protein motif:HAMAP:MF_01520;locus_tag=GOFFCCIL_00345;product=Bifunctional enzyme IspD/IspF
VOSK01000112.1	Prodigal:002006	CDS	15108	15596	.	+	0	ID=GOFFCCIL_00346;eC_number=3.5.1.42;Name=pncC_1;db_xref=COG:COG1546;gene=pncC_1;inference=ab initio prediction:Prodigal:002006,similar to AA sequence:UniProtKB:P0A6G3;locus_tag=GOFFCCIL_00346;product=Nicotinamide-nucleotide amidohydrolase PncC
VOSK01000112.1	Prodigal:002006	CDS	15597	16079	.	-	0	ID=GOFFCCIL_00347;Name=ratA;db_xref=COG:COG2867;gene=ratA;inference=ab initio prediction:Prodigal:002006,similar to AA sequence:UniProtKB:P0AGL5;locus_tag=GOFFCCIL_00347;product=Ribosome association toxin RatA
VOSK01000112.1	Prodigal:002006	CDS	16082	16606	.	-	0	ID=GOFFCCIL_00348;eC_number=2.7.1.71;Name=aroK_1;gene=aroK_1;inference=ab initio prediction:Prodigal:002006,protein motif:HAMAP:MF_00109;locus_tag=GOFFCCIL_00348;product=Shikimate kinase
VOSK01000112.1	Prodigal:002006	CDS	16635	17594	.	-	0	ID=GOFFCCIL_00349;eC_number=2.8.1.8;Name=lipA;db_xref=COG:COG0320;gene=lipA;inference=ab initio prediction:Prodigal:002006,similar to AA sequence:UniProtKB:P60716;locus_tag=GOFFCCIL_00349;product=Lipoyl synthase
VOSK01000112.1	Prodigal:002006	CDS	17857	19314	.	-	0	ID=GOFFCCIL_00350;inference=ab initio prediction:Prodigal:002006;locus_tag=GOFFCCIL_00350;product=hypothetical protein
VOSK01000113.1	Prodigal:002006	CDS	102	245	.	-	0	ID=GOFFCCIL_00351;inference=ab initio prediction:Prodigal:002006;locus_tag=GOFFCCIL_00351;product=hypothetical protein
VOSK01000113.1	Prodigal:002006	CDS	703	1707	.	-	0	ID=GOFFCCIL_00352;Name=xerD_1;gene=xerD_1;inference=ab initio prediction:Prodigal:002006,similar to AA sequence:UniProtKB:P0A0P0;locus_tag=GOFFCCIL_00352;product=Tyrosine recombinase XerD
VOSK01000113.1	Prodigal:002006	CDS	1704	2648	.	-	0	ID=GOFFCCIL_00353;Name=xerC_1;gene=xerC_1;inference=ab initio prediction:Prodigal:002006,protein motif:HAMAP:MF_01808;locus_tag=GOFFCCIL_00353;product=Tyrosine recombinase XerC
VOSK01000113.1	Prodigal:002006	CDS	2596	3804	.	-	0	ID=GOFFCCIL_00354;Name=xerC_2;gene=xerC_2;inference=ab initio prediction:Prodigal:002006,protein motif:HAMAP:MF_01808;locus_tag=GOFFCCIL_00354;product=Tyrosine recombinase XerC
VOSK01000113.1	Prodigal:002006	CDS	4309	4608	.	+	0	ID=GOFFCCIL_00355;inference=ab initio prediction:Prodigal:002006;locus_tag=GOFFCCIL_00355;product=hypothetical protein
VOSK01000113.1	Prodigal:002006	CDS	5001	5444	.	+	0	ID=GOFFCCIL_00356;inference=ab initio prediction:Prodigal:002006;locus_tag=GOFFCCIL_00356;product=hypothetical protein
VOSK01000113.1	Prodigal:002006	CDS	6263	7144	.	+	0	ID=GOFFCCIL_00357;eC_number=2.7.7.-;Name=traC;gene=traC;inference=ab initio prediction:Prodigal:002006,similar to AA sequence:UniProtKB:P27189;locus_tag=GOFFCCIL_00357;product=DNA primase TraC
VOSK01000113.1	Prodigal:002006	CDS	7160	7495	.	+	0	ID=GOFFCCIL_00358;inference=ab initio prediction:Prodigal:002006;locus_tag=GOFFCCIL_00358;product=hypothetical protein
VOSK01000113.1	Prodigal:002006	CDS	7571	7831	.	-	0	ID=GOFFCCIL_00359;inference=ab initio prediction:Prodigal:002006;locus_tag=GOFFCCIL_00359;product=hypothetical protein
VOSK01000113.1	Prodigal:002006	CDS	8173	8421	.	+	0	ID=GOFFCCIL_00360;inference=ab initio prediction:Prodigal:002006;locus_tag=GOFFCCIL_00360;product=hypothetical protein
VOSK01000113.1	Prodigal:002006	CDS	8421	8810	.	+	0	ID=GOFFCCIL_00361;eC_number=3.1.-.-;db_xref=COG:COG3742;inference=ab initio prediction:Prodigal:002006,similar to AA sequence:UniProtKB:P9WF57;locus_tag=GOFFCCIL_00361;product=Ribonuclease VapC42
VOSK01000113.1	Prodigal:002006	CDS	8908	9129	.	-	0	ID=GOFFCCIL_00362;inference=ab initio prediction:Prodigal:002006;locus_tag=GOFFCCIL_00362;product=hypothetical protein
VOSK01000113.1	Prodigal:002006	CDS	9175	9615	.	-	0	ID=GOFFCCIL_00363;inference=ab initio prediction:Prodigal:002006;locus_tag=GOFFCCIL_00363;product=hypothetical protein
VOSK01000113.1	Prodigal:002006	CDS	9557	10276	.	-	0	ID=GOFFCCIL_00364;inference=ab initio prediction:Prodigal:002006;locus_tag=GOFFCCIL_00364;product=hypothetical protein
VOSK01000113.1	Prodigal:002006	CDS	10467	11030	.	+	0	ID=GOFFCCIL_00365;inference=ab initio prediction:Prodigal:002006;locus_tag=GOFFCCIL_00365;product=hypothetical protein
VOSK01000113.1	Prodigal:002006	CDS	11027	11326	.	+	0	ID=GOFFCCIL_00366;inference=ab initio prediction:Prodigal:002006;locus_tag=GOFFCCIL_00366;product=hypothetical protein
VOSK01000113.1	Prodigal:002006	CDS	11323	14403	.	+	0	ID=GOFFCCIL_00367;inference=ab initio prediction:Prodigal:002006;locus_tag=GOFFCCIL_00367;product=hypothetical protein
VOSK01000113.1	Prodigal:002006	CDS	14439	14648	.	+	0	ID=GOFFCCIL_00368;inference=ab initio prediction:Prodigal:002006;locus_tag=GOFFCCIL_00368;product=hypothetical protein
VOSK01000113.1	Prodigal:002006	CDS	14665	14964	.	-	0	ID=GOFFCCIL_00369;inference=ab initio prediction:Prodigal:002006;locus_tag=GOFFCCIL_00369;product=hypothetical protein
VOSK01000113.1	Prodigal:002006	CDS	15009	15254	.	-	0	ID=GOFFCCIL_00370;inference=ab initio prediction:Prodigal:002006;locus_tag=GOFFCCIL_00370;product=hypothetical protein
VOSK01000113.1	Prodigal:002006	CDS	15368	15652	.	-	0	ID=GOFFCCIL_00371;inference=ab initio prediction:Prodigal:002006;locus_tag=GOFFCCIL_00371;product=hypothetical protein
VOSK01000113.1	Prodigal:002006	CDS	15851	17878	.	-	0	ID=GOFFCCIL_00372;Name=recF_1;gene=recF_1;inference=ab initio prediction:Prodigal:002006,protein motif:HAMAP:MF_00365;locus_tag=GOFFCCIL_00372;product=DNA replication and repair protein RecF
VOSK01000113.1	Prodigal:002006	CDS	17875	18411	.	-	0	ID=GOFFCCIL_00373;inference=ab initio prediction:Prodigal:002006;locus_tag=GOFFCCIL_00373;product=hypothetical protein
VOSK01000113.1	Prodigal:002006	CDS	18408	19736	.	-	0	ID=GOFFCCIL_00374;inference=ab initio prediction:Prodigal:002006;locus_tag=GOFFCCIL_00374;product=hypothetical protein
VOSK01000114.1	Prodigal:002006	CDS	187	558	.	+	0	ID=GOFFCCIL_00375;inference=ab initio prediction:Prodigal:002006;locus_tag=GOFFCCIL_00375;product=hypothetical protein
VOSK01000114.1	Prodigal:002006	CDS	609	1274	.	+	0	ID=GOFFCCIL_00376;inference=ab initio prediction:Prodigal:002006;locus_tag=GOFFCCIL_00376;product=hypothetical protein
VOSK01000114.1	Prodigal:002006	CDS	1289	1897	.	+	0	ID=GOFFCCIL_00377;inference=ab initio prediction:Prodigal:002006;locus_tag=GOFFCCIL_00377;product=hypothetical protein
VOSK01000114.1	Prodigal:002006	CDS	2262	3083	.	-	0	ID=GOFFCCIL_00378;inference=ab initio prediction:Prodigal:002006;locus_tag=GOFFCCIL_00378;product=hypothetical protein
VOSK01000114.1	Prodigal:002006	CDS	3175	4044	.	-	0	ID=GOFFCCIL_00379;inference=ab initio prediction:Prodigal:002006;locus_tag=GOFFCCIL_00379;product=hypothetical protein
VOSK01000114.1	Prodigal:002006	CDS	4143	5309	.	-	0	ID=GOFFCCIL_00380;inference=ab initio prediction:Prodigal:002006;locus_tag=GOFFCCIL_00380;product=hypothetical protein
VOSK01000114.1	Prodigal:002006	CDS	5655	7595	.	+	0	ID=GOFFCCIL_00381;inference=ab initio prediction:Prodigal:002006;locus_tag=GOFFCCIL_00381;product=hypothetical protein
VOSK01000114.1	Prodigal:002006	CDS	7711	8001	.	-	0	ID=GOFFCCIL_00382;inference=ab initio prediction:Prodigal:002006;locus_tag=GOFFCCIL_00382;product=hypothetical protein
VOSK01000114.1	Prodigal:002006	CDS	8355	9653	.	-	0	ID=GOFFCCIL_00383;Name=yesO_1;db_xref=COG:COG1653;gene=yesO_1;inference=ab initio prediction:Prodigal:002006,similar to AA sequence:UniProtKB:O31518;locus_tag=GOFFCCIL_00383;product=Putative ABC transporter substrate-binding protein YesO
VOSK01000114.1	Prodigal:002006	CDS	9726	10535	.	-	0	ID=GOFFCCIL_00384;eC_number=4.2.1.118;Name=asbF;gene=asbF;inference=ab initio prediction:Prodigal:002006,similar to AA sequence:UniProtKB:Q81RQ4;locus_tag=GOFFCCIL_00384;product=3-dehydroshikimate dehydratase
VOSK01000114.1	Prodigal:002006	CDS	10532	11545	.	-	0	ID=GOFFCCIL_00385;eC_number=1.17.1.9;inference=ab initio prediction:Prodigal:002006,protein motif:HAMAP:MF_03210;locus_tag=GOFFCCIL_00385;product=Formate dehydrogenase%2C mitochondrial
VOSK01000114.1	Prodigal:002006	CDS	11542	13407	.	-	0	ID=GOFFCCIL_00386;inference=ab initio prediction:Prodigal:002006;locus_tag=GOFFCCIL_00386;product=hypothetical protein
VOSK01000114.1	Prodigal:002006	CDS	13404	14456	.	-	0	ID=GOFFCCIL_00387;Name=rbsR_1;db_xref=COG:COG1609;gene=rbsR_1;inference=ab initio prediction:Prodigal:002006,similar to AA sequence:UniProtKB:P0ACQ0;locus_tag=GOFFCCIL_00387;product=Ribose operon repressor
VOSK01000114.1	Prodigal:002006	CDS	14623	15606	.	-	0	ID=GOFFCCIL_00388;inference=ab initio prediction:Prodigal:002006;locus_tag=GOFFCCIL_00388;product=hypothetical protein
VOSK01000114.1	Prodigal:002006	CDS	15647	15910	.	-	0	ID=GOFFCCIL_00389;inference=ab initio prediction:Prodigal:002006;locus_tag=GOFFCCIL_00389;product=hypothetical protein
VOSK01000114.1	Prodigal:002006	CDS	16766	17254	.	-	0	ID=GOFFCCIL_00390;inference=ab initio prediction:Prodigal:002006;locus_tag=GOFFCCIL_00390;product=hypothetical protein
VOSK01000114.1	Prodigal:002006	CDS	17311	18051	.	+	0	ID=GOFFCCIL_00391;inference=ab initio prediction:Prodigal:002006;locus_tag=GOFFCCIL_00391;product=hypothetical protein
VOSK01000114.1	Prodigal:002006	CDS	18126	19694	.	+	0	ID=GOFFCCIL_00392;inference=ab initio prediction:Prodigal:002006;locus_tag=GOFFCCIL_00392;product=hypothetical protein
VOSK01000115.1	Prodigal:002006	CDS	311	820	.	+	0	ID=GOFFCCIL_00393;eC_number=3.7.1.14;Name=mhpC;gene=mhpC;inference=ab initio prediction:Prodigal:002006,protein motif:HAMAP:MF_01654;locus_tag=GOFFCCIL_00393;product=2-hydroxy-6-oxononadienedioate/2-hydroxy-6-oxononatrienedioate hydrolase
VOSK01000115.1	Prodigal:002006	CDS	885	1634	.	+	0	ID=GOFFCCIL_00394;inference=ab initio prediction:Prodigal:002006;locus_tag=GOFFCCIL_00394;product=hypothetical protein
VOSK01000115.1	Prodigal:002006	CDS	1766	2146	.	+	0	ID=GOFFCCIL_00395;eC_number=2.8.1.1;Name=glpE_1;gene=glpE_1;inference=ab initio prediction:Prodigal:002006,protein motif:HAMAP:MF_01009;locus_tag=GOFFCCIL_00395;product=Thiosulfate sulfurtransferase GlpE
VOSK01000115.1	Prodigal:002006	CDS	2224	2913	.	+	0	ID=GOFFCCIL_00396;inference=ab initio prediction:Prodigal:002006;locus_tag=GOFFCCIL_00396;product=hypothetical protein
VOSK01000115.1	Prodigal:002006	CDS	3010	3321	.	+	0	ID=GOFFCCIL_00397;inference=ab initio prediction:Prodigal:002006;locus_tag=GOFFCCIL_00397;product=hypothetical protein
VOSK01000115.1	Prodigal:002006	CDS	3419	4207	.	-	0	ID=GOFFCCIL_00398;inference=ab initio prediction:Prodigal:002006;locus_tag=GOFFCCIL_00398;product=hypothetical protein
VOSK01000115.1	Prodigal:002006	CDS	4690	4980	.	+	0	ID=GOFFCCIL_00399;inference=ab initio prediction:Prodigal:002006;locus_tag=GOFFCCIL_00399;product=hypothetical protein
VOSK01000115.1	Prodigal:002006	CDS	5267	5548	.	+	0	ID=GOFFCCIL_00400;inference=ab initio prediction:Prodigal:002006;locus_tag=GOFFCCIL_00400;product=hypothetical protein
VOSK01000115.1	Prodigal:002006	CDS	5625	5891	.	+	0	ID=GOFFCCIL_00401;inference=ab initio prediction:Prodigal:002006;locus_tag=GOFFCCIL_00401;product=hypothetical protein
VOSK01000115.1	Prodigal:002006	CDS	6046	6174	.	+	0	ID=GOFFCCIL_00402;inference=ab initio prediction:Prodigal:002006;locus_tag=GOFFCCIL_00402;product=hypothetical protein
VOSK01000115.1	Prodigal:002006	CDS	6215	6364	.	-	0	ID=GOFFCCIL_00403;inference=ab initio prediction:Prodigal:002006;locus_tag=GOFFCCIL_00403;product=hypothetical protein
VOSK01000115.1	Prodigal:002006	CDS	6514	6897	.	-	0	ID=GOFFCCIL_00404;inference=ab initio prediction:Prodigal:002006;locus_tag=GOFFCCIL_00404;product=hypothetical protein
VOSK01000115.1	Prodigal:002006	CDS	7000	8154	.	-	0	ID=GOFFCCIL_00405;inference=ab initio prediction:Prodigal:002006;locus_tag=GOFFCCIL_00405;product=hypothetical protein
VOSK01000115.1	Prodigal:002006	CDS	8238	8714	.	-	0	ID=GOFFCCIL_00406;inference=ab initio prediction:Prodigal:002006;locus_tag=GOFFCCIL_00406;product=hypothetical protein
VOSK01000115.1	Prodigal:002006	CDS	8812	9135	.	-	0	ID=GOFFCCIL_00407;inference=ab initio prediction:Prodigal:002006;locus_tag=GOFFCCIL_00407;product=hypothetical protein
VOSK01000115.1	Prodigal:002006	CDS	9470	9634	.	+	0	ID=GOFFCCIL_00408;inference=ab initio prediction:Prodigal:002006;locus_tag=GOFFCCIL_00408;product=hypothetical protein
VOSK01000115.1	Prodigal:002006	CDS	9868	11637	.	+	0	ID=GOFFCCIL_00409;inference=ab initio prediction:Prodigal:002006;locus_tag=GOFFCCIL_00409;product=hypothetical protein
VOSK01000115.1	Prodigal:002006	CDS	11724	12452	.	-	0	ID=GOFFCCIL_00410;eC_number=3.2.2.9;Name=mtnN_1;db_xref=COG:COG0775;gene=mtnN_1;inference=ab initio prediction:Prodigal:002006,similar to AA sequence:UniProtKB:P9WJM3;locus_tag=GOFFCCIL_00410;product=5'-methylthioadenosine/S-adenosylhomocysteine nucleosidase
VOSK01000115.1	Prodigal:002006	CDS	12481	12747	.	-	0	ID=GOFFCCIL_00411;inference=ab initio prediction:Prodigal:002006;locus_tag=GOFFCCIL_00411;product=hypothetical protein
VOSK01000115.1	Prodigal:002006	CDS	12846	13319	.	+	0	ID=GOFFCCIL_00412;inference=ab initio prediction:Prodigal:002006;locus_tag=GOFFCCIL_00412;product=hypothetical protein
VOSK01000115.1	Prodigal:002006	CDS	13434	13832	.	+	0	ID=GOFFCCIL_00413;eC_number=2.5.1.-;Name=fosB_1;gene=fosB_1;inference=ab initio prediction:Prodigal:002006,protein motif:HAMAP:MF_01512;locus_tag=GOFFCCIL_00413;product=Metallothiol transferase FosB
VOSK01000115.1	Prodigal:002006	CDS	13965	14240	.	+	0	ID=GOFFCCIL_00414;inference=ab initio prediction:Prodigal:002006;locus_tag=GOFFCCIL_00414;product=hypothetical protein
VOSK01000115.1	Prodigal:002006	CDS	14412	15122	.	+	0	ID=GOFFCCIL_00415;Name=degU_1;db_xref=COG:COG2197;gene=degU_1;inference=ab initio prediction:Prodigal:002006,similar to AA sequence:UniProtKB:P13800;locus_tag=GOFFCCIL_00415;product=Transcriptional regulatory protein DegU
VOSK01000115.1	Prodigal:002006	CDS	15137	15484	.	-	0	ID=GOFFCCIL_00416;inference=ab initio prediction:Prodigal:002006;locus_tag=GOFFCCIL_00416;product=hypothetical protein
VOSK01000115.1	Prodigal:002006	CDS	15727	18297	.	+	0	ID=GOFFCCIL_00417;inference=ab initio prediction:Prodigal:002006;locus_tag=GOFFCCIL_00417;product=hypothetical protein
VOSK01000115.1	Prodigal:002006	CDS	18484	19632	.	-	0	ID=GOFFCCIL_00418;inference=ab initio prediction:Prodigal:002006;locus_tag=GOFFCCIL_00418;product=hypothetical protein
VOSK01000116.1	Prodigal:002006	CDS	163	591	.	+	0	ID=GOFFCCIL_00419;Name=lrp_1;db_xref=COG:COG1522;gene=lrp_1;inference=ab initio prediction:Prodigal:002006,similar to AA sequence:UniProtKB:P0ACJ0;locus_tag=GOFFCCIL_00419;product=Leucine-responsive regulatory protein
VOSK01000116.1	Prodigal:002006	CDS	709	3741	.	+	0	ID=GOFFCCIL_00420;eC_number=2.6.1.17;Name=argD;gene=argD;inference=ab initio prediction:Prodigal:002006,protein motif:HAMAP:MF_01107;locus_tag=GOFFCCIL_00420;product=Acetylornithine/succinyldiaminopimelate aminotransferase
VOSK01000116.1	Prodigal:002006	CDS	3873	5168	.	+	0	ID=GOFFCCIL_00421;eC_number=1.4.3.-;Name=puuB_1;gene=puuB_1;inference=ab initio prediction:Prodigal:002006,similar to AA sequence:UniProtKB:P37906;locus_tag=GOFFCCIL_00421;product=Gamma-glutamylputrescine oxidoreductase
VOSK01000116.1	Prodigal:002006	CDS	5286	6398	.	-	0	ID=GOFFCCIL_00422;Name=yhdY_1;db_xref=COG:COG0765;gene=yhdY_1;inference=ab initio prediction:Prodigal:002006,similar to AA sequence:UniProtKB:P45768;locus_tag=GOFFCCIL_00422;product=Inner membrane amino-acid ABC transporter permease protein YhdY
VOSK01000116.1	Prodigal:002006	CDS	6402	7574	.	-	0	ID=GOFFCCIL_00423;inference=ab initio prediction:Prodigal:002006;locus_tag=GOFFCCIL_00423;product=hypothetical protein
VOSK01000116.1	Prodigal:002006	CDS	7641	8678	.	-	0	ID=GOFFCCIL_00424;Name=yhdW_1;gene=yhdW_1;inference=ab initio prediction:Prodigal:002006,similar to AA sequence:UniProtKB:P45766;locus_tag=GOFFCCIL_00424;product=Putative amino-acid ABC transporter-binding protein YhdW
VOSK01000116.1	Prodigal:002006	CDS	8873	10234	.	+	0	ID=GOFFCCIL_00425;eC_number=3.5.1.91;Name=nfdA_1;gene=nfdA_1;inference=ab initio prediction:Prodigal:002006,similar to AA sequence:UniProtKB:Q68AP4;locus_tag=GOFFCCIL_00425;product=N-substituted formamide deformylase
VOSK01000116.1	Prodigal:002006	CDS	10231	10509	.	+	0	ID=GOFFCCIL_00426;inference=ab initio prediction:Prodigal:002006;locus_tag=GOFFCCIL_00426;product=hypothetical protein
VOSK01000116.1	Prodigal:002006	CDS	10594	11370	.	-	0	ID=GOFFCCIL_00427;Name=glnQ_1;gene=glnQ_1;inference=ab initio prediction:Prodigal:002006,similar to AA sequence:UniProtKB:P27675;locus_tag=GOFFCCIL_00427;product=Glutamine transport ATP-binding protein GlnQ
VOSK01000116.1	Prodigal:002006	CDS	11385	12836	.	-	0	ID=GOFFCCIL_00428;eC_number=3.5.4.32;db_xref=COG:COG0402;inference=ab initio prediction:Prodigal:002006,similar to AA sequence:UniProtKB:Q9I6Z0;locus_tag=GOFFCCIL_00428;product=8-oxoguanine deaminase
VOSK01000116.1	Prodigal:002006	CDS	12888	13559	.	-	0	ID=GOFFCCIL_00429;eC_number=5.1.99.5;Name=hyuA_1;db_xref=COG:COG4126;gene=hyuA_1;inference=ab initio prediction:Prodigal:002006,similar to AA sequence:UniProtKB:Q6TMG4;locus_tag=GOFFCCIL_00429;product=Hydantoin racemase
VOSK01000116.1	Prodigal:002006	CDS	13567	15015	.	-	0	ID=GOFFCCIL_00430;eC_number=3.5.4.31;Name=dadD_1;gene=dadD_1;inference=ab initio prediction:Prodigal:002006,protein motif:HAMAP:MF_01281;locus_tag=GOFFCCIL_00430;product=5'-deoxyadenosine deaminase
VOSK01000116.1	Prodigal:002006	CDS	15088	16551	.	-	0	ID=GOFFCCIL_00431;eC_number=3.5.2.-;Name=hyuA_2;gene=hyuA_2;inference=ab initio prediction:Prodigal:002006,similar to AA sequence:UniProtKB:Q8VTT5;locus_tag=GOFFCCIL_00431;product=D-hydantoinase
VOSK01000116.1	Prodigal:002006	CDS	16677	17051	.	+	0	ID=GOFFCCIL_00432;inference=ab initio prediction:Prodigal:002006;locus_tag=GOFFCCIL_00432;product=hypothetical protein
VOSK01000116.1	Prodigal:002006	CDS	16958	17659	.	-	0	ID=GOFFCCIL_00433;inference=ab initio prediction:Prodigal:002006;locus_tag=GOFFCCIL_00433;product=hypothetical protein
VOSK01000116.1	Prodigal:002006	CDS	17822	18826	.	+	0	ID=GOFFCCIL_00434;eC_number=1.3.1.-;Name=dusA;db_xref=COG:COG0042;gene=dusA;inference=ab initio prediction:Prodigal:002006,similar to AA sequence:UniProtKB:P32695;locus_tag=GOFFCCIL_00434;product=tRNA-dihydrouridine(20/20a) synthase
VOSK01000117.1	Prodigal:002006	CDS	283	849	.	+	0	ID=GOFFCCIL_00435;inference=ab initio prediction:Prodigal:002006;locus_tag=GOFFCCIL_00435;product=hypothetical protein
VOSK01000117.1	Prodigal:002006	CDS	1106	1891	.	-	0	ID=GOFFCCIL_00436;eC_number=7.5.2.-;Name=frcA_1;db_xref=COG:COG1129;gene=frcA_1;inference=ab initio prediction:Prodigal:002006,similar to AA sequence:UniProtKB:Q9F9B0;locus_tag=GOFFCCIL_00436;product=Fructose import ATP-binding protein FrcA
VOSK01000117.1	Prodigal:002006	CDS	1891	3033	.	-	0	ID=GOFFCCIL_00437;Name=xylH_1;db_xref=COG:COG4214;gene=xylH_1;inference=ab initio prediction:Prodigal:002006,similar to AA sequence:UniProtKB:P0AGI4;locus_tag=GOFFCCIL_00437;product=Xylose transport system permease protein XylH
VOSK01000117.1	Prodigal:002006	CDS	3104	4045	.	-	0	ID=GOFFCCIL_00438;inference=ab initio prediction:Prodigal:002006;locus_tag=GOFFCCIL_00438;product=hypothetical protein
VOSK01000117.1	Prodigal:002006	CDS	4307	5170	.	+	0	ID=GOFFCCIL_00439;Name=ybbH;db_xref=COG:COG1737;gene=ybbH;inference=ab initio prediction:Prodigal:002006,similar to AA sequence:UniProtKB:Q45581;locus_tag=GOFFCCIL_00439;product=putative HTH-type transcriptional regulator YbbH
VOSK01000117.1	Prodigal:002006	CDS	5377	6366	.	-	0	ID=GOFFCCIL_00440;eC_number=1.1.1.18;Name=idhA_1;gene=idhA_1;inference=ab initio prediction:Prodigal:002006,similar to AA sequence:UniProtKB:O68965;locus_tag=GOFFCCIL_00440;product=Inositol 2-dehydrogenase
VOSK01000117.1	Prodigal:002006	CDS	6512	8425	.	+	0	ID=GOFFCCIL_00441;eC_number=2.7.1.92;Name=iolC;gene=iolC;inference=ab initio prediction:Prodigal:002006,protein motif:HAMAP:MF_01668;locus_tag=GOFFCCIL_00441;product=5-dehydro-2-deoxygluconokinase
VOSK01000117.1	Prodigal:002006	CDS	8529	10376	.	+	0	ID=GOFFCCIL_00442;eC_number=3.7.1.22;Name=iolD_1;db_xref=COG:COG3962;gene=iolD_1;inference=ab initio prediction:Prodigal:002006,similar to AA sequence:UniProtKB:P42415;locus_tag=GOFFCCIL_00442;product=3D-(3%2C5/4)-trihydroxycyclohexane-1%2C2-dione hydrolase
VOSK01000117.1	Prodigal:002006	CDS	10571	11455	.	+	0	ID=GOFFCCIL_00443;eC_number=4.2.1.44;Name=iolE_1;db_xref=COG:COG1082;gene=iolE_1;inference=ab initio prediction:Prodigal:002006,similar to AA sequence:UniProtKB:P42416;locus_tag=GOFFCCIL_00443;product=Inosose dehydratase
VOSK01000117.1	Prodigal:002006	CDS	11468	12271	.	+	0	ID=GOFFCCIL_00444;eC_number=5.3.1.30;Name=iolB;db_xref=COG:COG3718;gene=iolB;inference=ab initio prediction:Prodigal:002006,similar to AA sequence:UniProtKB:P42413;locus_tag=GOFFCCIL_00444;product=5-deoxy-glucuronate isomerase
VOSK01000117.1	Prodigal:002006	CDS	12324	12521	.	+	0	ID=GOFFCCIL_00445;inference=ab initio prediction:Prodigal:002006;locus_tag=GOFFCCIL_00445;product=hypothetical protein
VOSK01000117.1	Prodigal:002006	CDS	12698	12865	.	+	0	ID=GOFFCCIL_00446;inference=ab initio prediction:Prodigal:002006;locus_tag=GOFFCCIL_00446;product=hypothetical protein
VOSK01000117.1	Prodigal:002006	CDS	12979	13335	.	-	0	ID=GOFFCCIL_00447;inference=ab initio prediction:Prodigal:002006;locus_tag=GOFFCCIL_00447;product=hypothetical protein
VOSK01000117.1	Aragorn:001002	tRNA	13785	13861	.	-	.	ID=GOFFCCIL_00448;inference=COORDINATES:profile:Aragorn:001002;locus_tag=GOFFCCIL_00448;product=tRNA-Arg(ccg)
VOSK01000117.1	Prodigal:002006	CDS	14149	14829	.	-	0	ID=GOFFCCIL_00449;inference=ab initio prediction:Prodigal:002006;locus_tag=GOFFCCIL_00449;product=hypothetical protein
VOSK01000117.1	Prodigal:002006	CDS	15020	15376	.	-	0	ID=GOFFCCIL_00450;inference=ab initio prediction:Prodigal:002006;locus_tag=GOFFCCIL_00450;product=hypothetical protein
VOSK01000117.1	Prodigal:002006	CDS	15599	16018	.	+	0	ID=GOFFCCIL_00451;inference=ab initio prediction:Prodigal:002006;locus_tag=GOFFCCIL_00451;product=hypothetical protein
VOSK01000117.1	Prodigal:002006	CDS	16067	16816	.	-	0	ID=GOFFCCIL_00452;eC_number=5.4.99.19;Name=rsuA;db_xref=COG:COG1187;gene=rsuA;inference=ab initio prediction:Prodigal:002006,similar to AA sequence:UniProtKB:P0AA43;locus_tag=GOFFCCIL_00452;product=Ribosomal small subunit pseudouridine synthase A
VOSK01000117.1	Prodigal:002006	CDS	16813	17727	.	-	0	ID=GOFFCCIL_00453;eC_number=2.1.1.172;Name=rsmC_1;db_xref=COG:COG2813;gene=rsmC_1;inference=ab initio prediction:Prodigal:002006,similar to AA sequence:UniProtKB:P39406;locus_tag=GOFFCCIL_00453;product=Ribosomal RNA small subunit methyltransferase C
VOSK01000117.1	Prodigal:002006	CDS	17789	18007	.	-	0	ID=GOFFCCIL_00454;inference=ab initio prediction:Prodigal:002006;locus_tag=GOFFCCIL_00454;product=hypothetical protein
VOSK01000117.1	Prodigal:002006	CDS	18100	18309	.	-	0	ID=GOFFCCIL_00455;Name=cspA_1;db_xref=COG:COG1278;gene=cspA_1;inference=ab initio prediction:Prodigal:002006,similar to AA sequence:UniProtKB:Q9Z3S6;locus_tag=GOFFCCIL_00455;product=Cold shock protein CspA
VOSK01000117.1	Prodigal:002006	CDS	18580	18903	.	-	0	ID=GOFFCCIL_00456;inference=ab initio prediction:Prodigal:002006;locus_tag=GOFFCCIL_00456;product=hypothetical protein
VOSK01000117.1	Prodigal:002006	CDS	19156	19440	.	+	0	ID=GOFFCCIL_00457;inference=ab initio prediction:Prodigal:002006;locus_tag=GOFFCCIL_00457;product=hypothetical protein
VOSK01000118.1	Prodigal:002006	CDS	72	380	.	+	0	ID=GOFFCCIL_00458;db_xref=COG:COG3039;inference=ab initio prediction:Prodigal:002006,similar to AA sequence:ISfinder:ISAzs16;locus_tag=GOFFCCIL_00458;product=IS5 family transposase ISAzs16
VOSK01000118.1	Prodigal:002006	CDS	385	2133	.	-	0	ID=GOFFCCIL_00459;eC_number=6.3.2.29;Name=cphA_1;gene=cphA_1;inference=ab initio prediction:Prodigal:002006,similar to AA sequence:UniProtKB:P56947;locus_tag=GOFFCCIL_00459;product=Cyanophycin synthetase
VOSK01000118.1	Prodigal:002006	CDS	2121	2558	.	-	0	ID=GOFFCCIL_00460;eC_number=6.3.2.29;Name=cphA_2;gene=cphA_2;inference=ab initio prediction:Prodigal:002006,similar to AA sequence:UniProtKB:P56947;locus_tag=GOFFCCIL_00460;product=Cyanophycin synthetase
VOSK01000118.1	Prodigal:002006	CDS	3082	4713	.	+	0	ID=GOFFCCIL_00461;eC_number=5.4.2.2;Name=pgm;db_xref=COG:COG0033;gene=pgm;inference=ab initio prediction:Prodigal:002006,similar to AA sequence:UniProtKB:P39671;locus_tag=GOFFCCIL_00461;product=Phosphoglucomutase
VOSK01000118.1	Prodigal:002006	CDS	4720	5145	.	-	0	ID=GOFFCCIL_00462;eC_number=2.5.1.-;Name=fosB_2;gene=fosB_2;inference=ab initio prediction:Prodigal:002006,similar to AA sequence:UniProtKB:P60864;locus_tag=GOFFCCIL_00462;product=Metallothiol transferase FosB
VOSK01000118.1	Prodigal:002006	CDS	5484	5864	.	+	0	ID=GOFFCCIL_00463;inference=ab initio prediction:Prodigal:002006;locus_tag=GOFFCCIL_00463;product=hypothetical protein
VOSK01000118.1	Prodigal:002006	CDS	5871	6929	.	-	0	ID=GOFFCCIL_00464;Name=cytR;db_xref=COG:COG1609;gene=cytR;inference=ab initio prediction:Prodigal:002006,similar to AA sequence:UniProtKB:P0ACN7;locus_tag=GOFFCCIL_00464;product=HTH-type transcriptional repressor CytR
VOSK01000118.1	Prodigal:002006	CDS	7182	8702	.	+	0	ID=GOFFCCIL_00465;eC_number=7.5.2.10;Name=xylG_1;db_xref=COG:COG1129;gene=xylG_1;inference=ab initio prediction:Prodigal:002006,similar to AA sequence:UniProtKB:P37388;locus_tag=GOFFCCIL_00465;product=Xylose import ATP-binding protein XylG
VOSK01000118.1	Prodigal:002006	CDS	8699	9697	.	+	0	ID=GOFFCCIL_00466;Name=rbsC_1;db_xref=COG:COG1172;gene=rbsC_1;inference=ab initio prediction:Prodigal:002006,similar to AA sequence:UniProtKB:P0AGI1;locus_tag=GOFFCCIL_00466;product=Ribose import permease protein RbsC
VOSK01000118.1	Prodigal:002006	CDS	9762	10712	.	+	0	ID=GOFFCCIL_00467;Name=rbsB_1;db_xref=COG:COG1879;gene=rbsB_1;inference=ab initio prediction:Prodigal:002006,similar to AA sequence:UniProtKB:P02925;locus_tag=GOFFCCIL_00467;product=Ribose import binding protein RbsB
VOSK01000118.1	Prodigal:002006	CDS	10832	11893	.	+	0	ID=GOFFCCIL_00468;eC_number=4.2.1.44;Name=iolE_2;gene=iolE_2;inference=ab initio prediction:Prodigal:002006,protein motif:HAMAP:MF_01672;locus_tag=GOFFCCIL_00468;product=Inosose dehydratase
VOSK01000118.1	Prodigal:002006	CDS	11913	13088	.	+	0	ID=GOFFCCIL_00469;eC_number=1.1.1.369;Name=iolG_1;gene=iolG_1;inference=ab initio prediction:Prodigal:002006,protein motif:HAMAP:MF_01671;locus_tag=GOFFCCIL_00469;product=Inositol 2-dehydrogenase/D-chiro-inositol 3-dehydrogenase
VOSK01000118.1	Prodigal:002006	CDS	13193	13603	.	+	0	ID=GOFFCCIL_00470;Name=zur_1;db_xref=COG:COG0735;gene=zur_1;inference=ab initio prediction:Prodigal:002006,similar to AA sequence:UniProtKB:P0AC51;locus_tag=GOFFCCIL_00470;product=Zinc uptake regulation protein
VOSK01000118.1	Prodigal:002006	CDS	13806	14258	.	+	0	ID=GOFFCCIL_00471;Name=zur_2;db_xref=COG:COG0735;gene=zur_2;inference=ab initio prediction:Prodigal:002006,similar to AA sequence:UniProtKB:P0AC51;locus_tag=GOFFCCIL_00471;product=Zinc uptake regulation protein
VOSK01000118.1	Prodigal:002006	CDS	14344	17427	.	-	0	ID=GOFFCCIL_00472;Name=bepE_1;gene=bepE_1;inference=ab initio prediction:Prodigal:002006,similar to AA sequence:UniProtKB:Q8G2M6;locus_tag=GOFFCCIL_00472;product=Efflux pump membrane transporter BepE
VOSK01000118.1	Prodigal:002006	CDS	17437	18570	.	-	0	ID=GOFFCCIL_00473;Name=ttgA;gene=ttgA;inference=ab initio prediction:Prodigal:002006,similar to AA sequence:UniProtKB:Q9WWZ9;locus_tag=GOFFCCIL_00473;product=Toluene efflux pump periplasmic linker protein TtgA
VOSK01000118.1	Prodigal:002006	CDS	18714	19286	.	+	0	ID=GOFFCCIL_00474;Name=rutR_1;db_xref=COG:COG1309;gene=rutR_1;inference=ab initio prediction:Prodigal:002006,similar to AA sequence:UniProtKB:P0ACU2;locus_tag=GOFFCCIL_00474;product=HTH-type transcriptional regulator RutR
VOSK01000118.1	Prodigal:002006	CDS	19377	19655	.	-	0	ID=GOFFCCIL_00475;inference=ab initio prediction:Prodigal:002006;locus_tag=GOFFCCIL_00475;product=hypothetical protein
VOSK01000119.1	Prodigal:002006	CDS	495	596	.	+	0	ID=GOFFCCIL_00476;inference=ab initio prediction:Prodigal:002006;locus_tag=GOFFCCIL_00476;product=hypothetical protein
VOSK01000119.1	Prodigal:002006	CDS	760	1011	.	-	0	ID=GOFFCCIL_00477;inference=ab initio prediction:Prodigal:002006;locus_tag=GOFFCCIL_00477;product=hypothetical protein
VOSK01000119.1	Prodigal:002006	CDS	1160	2716	.	-	0	ID=GOFFCCIL_00478;inference=ab initio prediction:Prodigal:002006,similar to AA sequence:ISfinder:ISMex26;locus_tag=GOFFCCIL_00478;product=ISL3 family transposase ISMex26
VOSK01000119.1	Prodigal:002006	CDS	3061	4434	.	+	0	ID=GOFFCCIL_00479;inference=ab initio prediction:Prodigal:002006,similar to AA sequence:ISfinder:ISWpi13;locus_tag=GOFFCCIL_00479;product=IS110 family transposase ISWpi13
VOSK01000119.1	Prodigal:002006	CDS	4862	5374	.	+	0	ID=GOFFCCIL_00480;inference=ab initio prediction:Prodigal:002006;locus_tag=GOFFCCIL_00480;product=hypothetical protein
VOSK01000119.1	Prodigal:002006	CDS	5618	6112	.	+	0	ID=GOFFCCIL_00481;inference=ab initio prediction:Prodigal:002006;locus_tag=GOFFCCIL_00481;product=hypothetical protein
VOSK01000119.1	Prodigal:002006	CDS	6300	6422	.	-	0	ID=GOFFCCIL_00482;inference=ab initio prediction:Prodigal:002006;locus_tag=GOFFCCIL_00482;product=hypothetical protein
VOSK01000119.1	Prodigal:002006	CDS	7205	9052	.	+	0	ID=GOFFCCIL_00483;inference=ab initio prediction:Prodigal:002006;locus_tag=GOFFCCIL_00483;product=hypothetical protein
VOSK01000119.1	Prodigal:002006	CDS	9280	10086	.	-	0	ID=GOFFCCIL_00484;inference=ab initio prediction:Prodigal:002006;locus_tag=GOFFCCIL_00484;product=hypothetical protein
VOSK01000119.1	Prodigal:002006	CDS	10424	11326	.	-	0	ID=GOFFCCIL_00485;eC_number=4.3.3.7;Name=dapA_1;db_xref=COG:COG0329;gene=dapA_1;inference=ab initio prediction:Prodigal:002006,similar to AA sequence:UniProtKB:Q04796;locus_tag=GOFFCCIL_00485;product=4-hydroxy-tetrahydrodipicolinate synthase
VOSK01000119.1	Prodigal:002006	CDS	11729	11866	.	+	0	ID=GOFFCCIL_00486;inference=ab initio prediction:Prodigal:002006;locus_tag=GOFFCCIL_00486;product=hypothetical protein
VOSK01000119.1	Prodigal:002006	CDS	12066	12365	.	+	0	ID=GOFFCCIL_00487;inference=ab initio prediction:Prodigal:002006;locus_tag=GOFFCCIL_00487;product=hypothetical protein
VOSK01000119.1	Prodigal:002006	CDS	12398	12646	.	-	0	ID=GOFFCCIL_00488;inference=ab initio prediction:Prodigal:002006;locus_tag=GOFFCCIL_00488;product=hypothetical protein
VOSK01000119.1	Prodigal:002006	CDS	12879	15155	.	-	0	ID=GOFFCCIL_00489;inference=ab initio prediction:Prodigal:002006;locus_tag=GOFFCCIL_00489;product=hypothetical protein
VOSK01000119.1	Prodigal:002006	CDS	15540	16181	.	+	0	ID=GOFFCCIL_00490;eC_number=2.3.1.189;Name=mshD_1;gene=mshD_1;inference=ab initio prediction:Prodigal:002006,protein motif:HAMAP:MF_01698;locus_tag=GOFFCCIL_00490;product=Mycothiol acetyltransferase
VOSK01000119.1	Prodigal:002006	CDS	16478	17353	.	-	0	ID=GOFFCCIL_00491;inference=ab initio prediction:Prodigal:002006;locus_tag=GOFFCCIL_00491;product=hypothetical protein
VOSK01000119.1	Prodigal:002006	CDS	17679	17885	.	+	0	ID=GOFFCCIL_00492;inference=ab initio prediction:Prodigal:002006;locus_tag=GOFFCCIL_00492;product=hypothetical protein
VOSK01000119.1	Prodigal:002006	CDS	18143	18391	.	-	0	ID=GOFFCCIL_00493;inference=ab initio prediction:Prodigal:002006;locus_tag=GOFFCCIL_00493;product=hypothetical protein
VOSK01000119.1	Prodigal:002006	CDS	18806	19288	.	+	0	ID=GOFFCCIL_00494;inference=ab initio prediction:Prodigal:002006;locus_tag=GOFFCCIL_00494;product=hypothetical protein
VOSK01000119.1	Prodigal:002006	CDS	19346	19675	.	-	0	ID=GOFFCCIL_00495;inference=ab initio prediction:Prodigal:002006;locus_tag=GOFFCCIL_00495;product=hypothetical protein
VOSK01000011.1	Prodigal:002006	CDS	123	404	.	-	0	ID=GOFFCCIL_00496;inference=ab initio prediction:Prodigal:002006;locus_tag=GOFFCCIL_00496;product=hypothetical protein
VOSK01000011.1	Prodigal:002006	CDS	605	1405	.	-	0	ID=GOFFCCIL_00497;eC_number=3.1.26.11;Name=rbn_1;gene=rbn_1;inference=ab initio prediction:Prodigal:002006,protein motif:HAMAP:MF_01818;locus_tag=GOFFCCIL_00497;product=Ribonuclease BN
VOSK01000011.1	Prodigal:002006	CDS	1402	2211	.	-	0	ID=GOFFCCIL_00498;eC_number=3.1.-.-;Name=ycfH;db_xref=COG:COG0084;gene=ycfH;inference=ab initio prediction:Prodigal:002006,similar to AA sequence:UniProtKB:P0AFQ7;locus_tag=GOFFCCIL_00498;product=putative metal-dependent hydrolase YcfH
VOSK01000011.1	Prodigal:002006	CDS	2270	3601	.	-	0	ID=GOFFCCIL_00499;eC_number=3.2.1.85;Name=lacG_1;gene=lacG_1;inference=ab initio prediction:Prodigal:002006,protein motif:HAMAP:MF_01574;locus_tag=GOFFCCIL_00499;product=6-phospho-beta-galactosidase
VOSK01000011.1	Prodigal:002006	CDS	3650	5200	.	-	0	ID=GOFFCCIL_00500;eC_number=6.1.1.10;Name=metG;gene=metG;inference=ab initio prediction:Prodigal:002006,similar to AA sequence:UniProtKB:P59078;locus_tag=GOFFCCIL_00500;product=Methionine--tRNA ligase
VOSK01000011.1	Prodigal:002006	CDS	5245	6309	.	-	0	ID=GOFFCCIL_00501;inference=ab initio prediction:Prodigal:002006;locus_tag=GOFFCCIL_00501;product=hypothetical protein
VOSK01000011.1	Prodigal:002006	CDS	6299	6973	.	-	0	ID=GOFFCCIL_00502;eC_number=2.7.4.9;Name=tmk;db_xref=COG:COG0125;gene=tmk;inference=ab initio prediction:Prodigal:002006,similar to AA sequence:UniProtKB:Q9HZN8;locus_tag=GOFFCCIL_00502;product=Thymidylate kinase
VOSK01000011.1	Prodigal:002006	CDS	6973	8190	.	-	0	ID=GOFFCCIL_00503;eC_number=3.4.16.4;Name=dacC;db_xref=COG:COG1686;gene=dacC;inference=ab initio prediction:Prodigal:002006,similar to AA sequence:UniProtKB:P08506;locus_tag=GOFFCCIL_00503;product=D-alanyl-D-alanine carboxypeptidase DacC
VOSK01000011.1	Prodigal:002006	CDS	8318	9331	.	-	0	ID=GOFFCCIL_00504;eC_number=4.2.2.-;Name=rlpA_3;gene=rlpA_3;inference=ab initio prediction:Prodigal:002006,protein motif:HAMAP:MF_02071;locus_tag=GOFFCCIL_00504;product=Endolytic peptidoglycan transglycosylase RlpA
VOSK01000011.1	Aragorn:001002	tRNA	9803	9892	.	-	.	ID=GOFFCCIL_00505;inference=COORDINATES:profile:Aragorn:001002;locus_tag=GOFFCCIL_00505;product=tRNA-Ser(tga)
VOSK01000011.1	Prodigal:002006	CDS	10007	18502	.	-	0	ID=GOFFCCIL_00506;inference=ab initio prediction:Prodigal:002006;locus_tag=GOFFCCIL_00506;product=hypothetical protein
VOSK01000011.1	Prodigal:002006	CDS	18511	19959	.	-	0	ID=GOFFCCIL_00507;Name=hlyD_1;gene=hlyD_1;inference=ab initio prediction:Prodigal:002006,similar to AA sequence:UniProtKB:P09986;locus_tag=GOFFCCIL_00507;product=Hemolysin secretion protein D%2C chromosomal
VOSK01000011.1	Prodigal:002006	CDS	19956	22142	.	-	0	ID=GOFFCCIL_00508;eC_number=7.6.2.8;Name=btuD_2;gene=btuD_2;inference=ab initio prediction:Prodigal:002006,protein motif:HAMAP:MF_01005;locus_tag=GOFFCCIL_00508;product=Vitamin B12 import ATP-binding protein BtuD
VOSK01000011.1	Prodigal:002006	CDS	22139	23803	.	-	0	ID=GOFFCCIL_00509;Name=hlyB_1;db_xref=COG:COG2274;gene=hlyB_1;inference=ab initio prediction:Prodigal:002006,similar to AA sequence:UniProtKB:P08716;locus_tag=GOFFCCIL_00509;product=Alpha-hemolysin translocation ATP-binding protein HlyB
VOSK01000011.1	Prodigal:002006	CDS	24259	25224	.	-	0	ID=GOFFCCIL_00510;eC_number=1.13.11.39;Name=bphC;gene=bphC;inference=ab initio prediction:Prodigal:002006,similar to AA sequence:UniProtKB:Q8GR45;locus_tag=GOFFCCIL_00510;product=Manganese-dependent 2%2C3-dihydroxybiphenyl 1%2C2-dioxygenase
VOSK01000011.1	Prodigal:002006	CDS	25287	26420	.	-	0	ID=GOFFCCIL_00511;eC_number=2.1.1.14;Name=metE;db_xref=COG:COG0620;gene=metE;inference=ab initio prediction:Prodigal:002006,similar to AA sequence:UniProtKB:P80877;locus_tag=GOFFCCIL_00511;product=5-methyltetrahydropteroyltriglutamate--homocysteine methyltransferase
VOSK01000011.1	Prodigal:002006	CDS	26445	27179	.	-	0	ID=GOFFCCIL_00512;Name=livF_2;db_xref=COG:COG0410;gene=livF_2;inference=ab initio prediction:Prodigal:002006,similar to AA sequence:UniProtKB:P22731;locus_tag=GOFFCCIL_00512;product=High-affinity branched-chain amino acid transport ATP-binding protein LivF
VOSK01000011.1	Prodigal:002006	CDS	27172	27924	.	-	0	ID=GOFFCCIL_00513;eC_number=3.6.3.-;Name=lptB_2;db_xref=COG:COG1137;gene=lptB_2;inference=ab initio prediction:Prodigal:002006,similar to AA sequence:UniProtKB:P45073;locus_tag=GOFFCCIL_00513;product=Lipopolysaccharide export system ATP-binding protein LptB
VOSK01000011.1	Prodigal:002006	CDS	27926	28963	.	-	0	ID=GOFFCCIL_00514;inference=ab initio prediction:Prodigal:002006;locus_tag=GOFFCCIL_00514;product=hypothetical protein
VOSK01000011.1	Prodigal:002006	CDS	28983	29837	.	-	0	ID=GOFFCCIL_00515;Name=livH_1;db_xref=COG:COG0559;gene=livH_1;inference=ab initio prediction:Prodigal:002006,similar to AA sequence:UniProtKB:P0AEX7;locus_tag=GOFFCCIL_00515;product=High-affinity branched-chain amino acid transport system permease protein LivH
VOSK01000011.1	Prodigal:002006	CDS	29898	31061	.	-	0	ID=GOFFCCIL_00516;Name=braC_1;db_xref=COG:COG0683;gene=braC_1;inference=ab initio prediction:Prodigal:002006,similar to AA sequence:UniProtKB:P21175;locus_tag=GOFFCCIL_00516;product=Leucine-%2C isoleucine-%2C valine-%2C threonine-%2C and alanine-binding protein
VOSK01000011.1	Prodigal:002006	CDS	31100	31855	.	-	0	ID=GOFFCCIL_00517;Name=rspR_2;db_xref=COG:COG1802;gene=rspR_2;inference=ab initio prediction:Prodigal:002006,similar to AA sequence:UniProtKB:P0ACM2;locus_tag=GOFFCCIL_00517;product=HTH-type transcriptional repressor RspR
VOSK01000011.1	Prodigal:002006	CDS	31855	32829	.	-	0	ID=GOFFCCIL_00518;eC_number=1.14.13.239;Name=cntB;db_xref=COG:COG1018;gene=cntB;inference=ab initio prediction:Prodigal:002006,similar to AA sequence:UniProtKB:D0C9N8;locus_tag=GOFFCCIL_00518;product=Carnitine monooxygenase reductase subunit
VOSK01000011.1	Prodigal:002006	CDS	32838	33920	.	-	0	ID=GOFFCCIL_00519;eC_number=1.14.14.-;Name=tsaM1;gene=tsaM1;inference=ab initio prediction:Prodigal:002006,similar to AA sequence:UniProtKB:P94679;locus_tag=GOFFCCIL_00519;product=Toluene-4-sulfonate monooxygenase system iron-sulfur subunit TsaM1
VOSK01000011.1	Prodigal:002006	CDS	34085	35263	.	-	0	ID=GOFFCCIL_00520;inference=ab initio prediction:Prodigal:002006;locus_tag=GOFFCCIL_00520;product=hypothetical protein
VOSK01000011.1	Prodigal:002006	CDS	35366	36382	.	-	0	ID=GOFFCCIL_00521;inference=ab initio prediction:Prodigal:002006,similar to AA sequence:UniProtKB:B3EWP1;locus_tag=GOFFCCIL_00521;note=UPF0065 protein in clcB-clcD intergenic region;product=hypothetical protein
VOSK01000011.1	Prodigal:002006	CDS	36403	36777	.	-	0	ID=GOFFCCIL_00522;inference=ab initio prediction:Prodigal:002006;locus_tag=GOFFCCIL_00522;product=hypothetical protein
VOSK01000011.1	Prodigal:002006	CDS	36782	37648	.	-	0	ID=GOFFCCIL_00523;eC_number=1.13.11.8;Name=ligB;gene=ligB;inference=ab initio prediction:Prodigal:002006,similar to AA sequence:UniProtKB:P22636;locus_tag=GOFFCCIL_00523;product=Protocatechuate 4%2C5-dioxygenase beta chain
VOSK01000011.1	Prodigal:002006	CDS	37651	38751	.	-	0	ID=GOFFCCIL_00524;eC_number=3.5.1.-;Name=rutD_1;gene=rutD_1;inference=ab initio prediction:Prodigal:002006,protein motif:HAMAP:MF_00832;locus_tag=GOFFCCIL_00524;product=Putative aminoacrylate hydrolase RutD
VOSK01000011.1	Prodigal:002006	CDS	38859	39842	.	-	0	ID=GOFFCCIL_00525;inference=ab initio prediction:Prodigal:002006,similar to AA sequence:UniProtKB:B3EWP1;locus_tag=GOFFCCIL_00525;note=UPF0065 protein in clcB-clcD intergenic region;product=hypothetical protein
VOSK01000011.1	Prodigal:002006	CDS	39910	40857	.	-	0	ID=GOFFCCIL_00526;eC_number=3.1.1.57;Name=pmdD;db_xref=COG:COG3618;gene=pmdD;inference=ab initio prediction:Prodigal:002006,similar to AA sequence:UniProtKB:Q93PS7;locus_tag=GOFFCCIL_00526;product=2-pyrone-4%2C6-dicarbaxylate hydrolase
VOSK01000011.1	Prodigal:002006	CDS	40942	41904	.	+	0	ID=GOFFCCIL_00527;Name=oxyR_2;gene=oxyR_2;inference=ab initio prediction:Prodigal:002006,similar to AA sequence:UniProtKB:P0ACQ4;locus_tag=GOFFCCIL_00527;product=Hydrogen peroxide-inducible genes activator
VOSK01000011.1	Prodigal:002006	CDS	42001	43089	.	+	0	ID=GOFFCCIL_00528;eC_number=5.3.3.-;Name=ligU;gene=ligU;inference=ab initio prediction:Prodigal:002006,similar to AA sequence:UniProtKB:Q0KJL4;locus_tag=GOFFCCIL_00528;product=(4E)-oxalomesaconate Delta-isomerase
VOSK01000011.1	Prodigal:002006	CDS	43120	43842	.	+	0	ID=GOFFCCIL_00529;eC_number=4.2.1.83;Name=galB;db_xref=COG:COG2120;gene=galB;inference=ab initio prediction:Prodigal:002006,similar to AA sequence:UniProtKB:Q88JX8;locus_tag=GOFFCCIL_00529;product=4-oxalmesaconate hydratase
VOSK01000011.1	Prodigal:002006	CDS	43839	44531	.	+	0	ID=GOFFCCIL_00530;eC_number=4.1.3.16;Name=proA_1;gene=proA_1;inference=ab initio prediction:Prodigal:002006,similar to AA sequence:UniProtKB:Q9AQI0;locus_tag=GOFFCCIL_00530;product=4-hydroxy-4-methyl-2-oxoglutarate aldolase/4-carboxy-4-hydroxy-2-oxoadipate aldolase
VOSK01000011.1	Prodigal:002006	CDS	44568	45386	.	+	0	ID=GOFFCCIL_00531;eC_number=1.2.1.70;Name=hemA_1;gene=hemA_1;inference=ab initio prediction:Prodigal:002006,protein motif:HAMAP:MF_00087;locus_tag=GOFFCCIL_00531;product=Glutamyl-tRNA reductase
VOSK01000011.1	Prodigal:002006	CDS	45571	46740	.	-	0	ID=GOFFCCIL_00532;eC_number=1.14.13.2;Name=pobA;db_xref=COG:COG0654;gene=pobA;inference=ab initio prediction:Prodigal:002006,similar to AA sequence:UniProtKB:P20586;locus_tag=GOFFCCIL_00532;product=p-hydroxybenzoate hydroxylase
VOSK01000011.1	Prodigal:002006	CDS	46886	47779	.	+	0	ID=GOFFCCIL_00533;Name=rhaS_1;gene=rhaS_1;inference=ab initio prediction:Prodigal:002006,protein motif:HAMAP:MF_01534;locus_tag=GOFFCCIL_00533;product=HTH-type transcriptional activator RhaS
VOSK01000011.1	Prodigal:002006	CDS	47899	48066	.	+	0	ID=GOFFCCIL_00534;Name=dnaJ_1;gene=dnaJ_1;inference=ab initio prediction:Prodigal:002006,protein motif:HAMAP:MF_01152;locus_tag=GOFFCCIL_00534;product=Chaperone protein DnaJ
VOSK01000011.1	Prodigal:002006	CDS	48073	49140	.	-	0	ID=GOFFCCIL_00535;eC_number=5.5.1.2;Name=pcaB;db_xref=COG:COG0015;gene=pcaB;inference=ab initio prediction:Prodigal:002006,similar to AA sequence:UniProtKB:Q59092;locus_tag=GOFFCCIL_00535;product=3-carboxy-cis%2Ccis-muconate cycloisomerase
VOSK01000011.1	Prodigal:002006	CDS	49154	50359	.	-	0	ID=GOFFCCIL_00536;eC_number=2.3.1.174;Name=paaJ;db_xref=COG:COG0183;gene=paaJ;inference=ab initio prediction:Prodigal:002006,similar to AA sequence:UniProtKB:P0C7L2;locus_tag=GOFFCCIL_00536;product=3-oxoadipyl-CoA/3-oxo-5%2C6-dehydrosuberyl-CoA thiolase
VOSK01000011.1	Prodigal:002006	CDS	50361	51149	.	-	0	ID=GOFFCCIL_00537;eC_number=2.8.3.6;Name=catJ;gene=catJ;inference=ab initio prediction:Prodigal:002006,similar to AA sequence:UniProtKB:Q8VPF2;locus_tag=GOFFCCIL_00537;product=3-oxoadipate CoA-transferase subunit B
VOSK01000011.1	Prodigal:002006	CDS	51152	51997	.	-	0	ID=GOFFCCIL_00538;eC_number=2.8.3.6;Name=catI;gene=catI;inference=ab initio prediction:Prodigal:002006,similar to AA sequence:UniProtKB:Q8VPF3;locus_tag=GOFFCCIL_00538;product=3-oxoadipate CoA-transferase subunit A
VOSK01000011.1	Prodigal:002006	CDS	52019	52645	.	-	0	ID=GOFFCCIL_00539;eC_number=1.13.11.3;Name=pcaG;db_xref=COG:COG3485;gene=pcaG;inference=ab initio prediction:Prodigal:002006,similar to AA sequence:UniProtKB:P20371;locus_tag=GOFFCCIL_00539;product=Protocatechuate 3%2C4-dioxygenase alpha chain
VOSK01000011.1	Prodigal:002006	CDS	52645	53370	.	-	0	ID=GOFFCCIL_00540;eC_number=1.13.11.3;Name=pcaH_1;db_xref=COG:COG3485;gene=pcaH_1;inference=ab initio prediction:Prodigal:002006,similar to AA sequence:UniProtKB:P00437;locus_tag=GOFFCCIL_00540;product=Protocatechuate 3%2C4-dioxygenase beta chain
VOSK01000011.1	Prodigal:002006	CDS	53424	53831	.	-	0	ID=GOFFCCIL_00541;inference=ab initio prediction:Prodigal:002006;locus_tag=GOFFCCIL_00541;product=hypothetical protein
VOSK01000011.1	Prodigal:002006	CDS	53824	54618	.	-	0	ID=GOFFCCIL_00542;eC_number=3.1.1.24;Name=catD_1;db_xref=COG:COG0596;gene=catD_1;inference=ab initio prediction:Prodigal:002006,similar to AA sequence:UniProtKB:P00632;locus_tag=GOFFCCIL_00542;product=3-oxoadipate enol-lactonase 2
VOSK01000011.1	Prodigal:002006	CDS	54627	55343	.	-	0	ID=GOFFCCIL_00543;Name=livF_3;db_xref=COG:COG0410;gene=livF_3;inference=ab initio prediction:Prodigal:002006,similar to AA sequence:UniProtKB:P22731;locus_tag=GOFFCCIL_00543;product=High-affinity branched-chain amino acid transport ATP-binding protein LivF
VOSK01000011.1	Prodigal:002006	CDS	55324	56088	.	-	0	ID=GOFFCCIL_00544;eC_number=3.6.3.-;Name=lptB_3;db_xref=COG:COG1137;gene=lptB_3;inference=ab initio prediction:Prodigal:002006,similar to AA sequence:UniProtKB:P45073;locus_tag=GOFFCCIL_00544;product=Lipopolysaccharide export system ATP-binding protein LptB
VOSK01000011.1	Prodigal:002006	CDS	56085	57098	.	-	0	ID=GOFFCCIL_00545;inference=ab initio prediction:Prodigal:002006;locus_tag=GOFFCCIL_00545;product=hypothetical protein
VOSK01000011.1	Prodigal:002006	CDS	57100	57963	.	-	0	ID=GOFFCCIL_00546;Name=livH_2;db_xref=COG:COG0559;gene=livH_2;inference=ab initio prediction:Prodigal:002006,similar to AA sequence:UniProtKB:P0AEX7;locus_tag=GOFFCCIL_00546;product=High-affinity branched-chain amino acid transport system permease protein LivH
VOSK01000011.1	Prodigal:002006	CDS	58051	59232	.	-	0	ID=GOFFCCIL_00547;Name=braC_2;db_xref=COG:COG0683;gene=braC_2;inference=ab initio prediction:Prodigal:002006,similar to AA sequence:UniProtKB:P21175;locus_tag=GOFFCCIL_00547;product=Leucine-%2C isoleucine-%2C valine-%2C threonine-%2C and alanine-binding protein
VOSK01000011.1	Prodigal:002006	CDS	59409	60188	.	+	0	ID=GOFFCCIL_00548;Name=pcaR;db_xref=COG:COG1414;gene=pcaR;inference=ab initio prediction:Prodigal:002006,similar to AA sequence:UniProtKB:Q52154;locus_tag=GOFFCCIL_00548;product=Pca regulon regulatory protein
VOSK01000011.1	Prodigal:002006	CDS	60565	60903	.	-	0	ID=GOFFCCIL_00549;inference=ab initio prediction:Prodigal:002006;locus_tag=GOFFCCIL_00549;product=hypothetical protein
VOSK01000011.1	Prodigal:002006	CDS	60903	61109	.	-	0	ID=GOFFCCIL_00550;inference=ab initio prediction:Prodigal:002006;locus_tag=GOFFCCIL_00550;product=hypothetical protein
VOSK01000011.1	Prodigal:002006	CDS	61508	62902	.	+	0	ID=GOFFCCIL_00551;eC_number=1.8.3.4;Name=mtoX_1;gene=mtoX_1;inference=ab initio prediction:Prodigal:002006,similar to AA sequence:UniProtKB:A0A291P0C1;locus_tag=GOFFCCIL_00551;product=Methanethiol oxidase
VOSK01000011.1	Prodigal:002006	CDS	62928	63572	.	+	0	ID=GOFFCCIL_00552;inference=ab initio prediction:Prodigal:002006;locus_tag=GOFFCCIL_00552;product=hypothetical protein
VOSK01000011.1	Prodigal:002006	CDS	64148	64357	.	+	0	ID=GOFFCCIL_00553;Name=cspA_2;db_xref=COG:COG1278;gene=cspA_2;inference=ab initio prediction:Prodigal:002006,similar to AA sequence:UniProtKB:Q9Z3S6;locus_tag=GOFFCCIL_00553;product=Cold shock protein CspA
VOSK01000011.1	Prodigal:002006	CDS	64508	64717	.	+	0	ID=GOFFCCIL_00554;inference=ab initio prediction:Prodigal:002006;locus_tag=GOFFCCIL_00554;product=hypothetical protein
VOSK01000011.1	Prodigal:002006	CDS	64714	65007	.	+	0	ID=GOFFCCIL_00555;inference=ab initio prediction:Prodigal:002006;locus_tag=GOFFCCIL_00555;product=hypothetical protein
VOSK01000011.1	Prodigal:002006	CDS	65058	65363	.	+	0	ID=GOFFCCIL_00556;inference=ab initio prediction:Prodigal:002006;locus_tag=GOFFCCIL_00556;product=hypothetical protein
VOSK01000011.1	Prodigal:002006	CDS	65406	65546	.	+	0	ID=GOFFCCIL_00557;inference=ab initio prediction:Prodigal:002006;locus_tag=GOFFCCIL_00557;product=hypothetical protein
VOSK01000011.1	Prodigal:002006	CDS	65732	66436	.	+	0	ID=GOFFCCIL_00558;eC_number=2.5.1.16;Name=speE_1;gene=speE_1;inference=ab initio prediction:Prodigal:002006,protein motif:HAMAP:MF_00198;locus_tag=GOFFCCIL_00558;product=Polyamine aminopropyltransferase
VOSK01000011.1	Prodigal:002006	CDS	66475	66678	.	-	0	ID=GOFFCCIL_00559;inference=ab initio prediction:Prodigal:002006;locus_tag=GOFFCCIL_00559;product=hypothetical protein
VOSK01000011.1	Prodigal:002006	CDS	66881	67198	.	+	0	ID=GOFFCCIL_00560;inference=ab initio prediction:Prodigal:002006;locus_tag=GOFFCCIL_00560;product=hypothetical protein
VOSK01000120.1	Aragorn:001002	tRNA	636	710	.	-	.	ID=GOFFCCIL_00561;inference=COORDINATES:profile:Aragorn:001002;locus_tag=GOFFCCIL_00561;product=tRNA-Gly(gcc)
VOSK01000120.1	Aragorn:001002	tRNA	746	821	.	-	.	ID=GOFFCCIL_00562;inference=COORDINATES:profile:Aragorn:001002;locus_tag=GOFFCCIL_00562;product=tRNA-Ala(ggc)
VOSK01000120.1	Aragorn:001002	tRNA	863	938	.	-	.	ID=GOFFCCIL_00563;inference=COORDINATES:profile:Aragorn:001002;locus_tag=GOFFCCIL_00563;product=tRNA-Thr(cgt)
VOSK01000120.1	Prodigal:002006	CDS	1019	2617	.	-	0	ID=GOFFCCIL_00564;Name=lapB_1;gene=lapB_1;inference=ab initio prediction:Prodigal:002006,protein motif:HAMAP:MF_00994;locus_tag=GOFFCCIL_00564;product=Lipopolysaccharide assembly protein B
VOSK01000120.1	Prodigal:002006	CDS	2633	4288	.	-	0	ID=GOFFCCIL_00565;inference=ab initio prediction:Prodigal:002006;locus_tag=GOFFCCIL_00565;product=hypothetical protein
VOSK01000120.1	Prodigal:002006	CDS	4501	5196	.	-	0	ID=GOFFCCIL_00566;inference=ab initio prediction:Prodigal:002006;locus_tag=GOFFCCIL_00566;product=hypothetical protein
VOSK01000120.1	Prodigal:002006	CDS	5196	6122	.	-	0	ID=GOFFCCIL_00567;eC_number=2.5.1.61;Name=hemC;db_xref=COG:COG0181;gene=hemC;inference=ab initio prediction:Prodigal:002006,similar to AA sequence:UniProtKB:P06983;locus_tag=GOFFCCIL_00567;product=Porphobilinogen deaminase
VOSK01000120.1	Prodigal:002006	CDS	6470	7525	.	+	0	ID=GOFFCCIL_00568;eC_number=2.3.1.234;Name=tsaD;db_xref=COG:COG0533;gene=tsaD;inference=ab initio prediction:Prodigal:002006,similar to AA sequence:UniProtKB:O05518;locus_tag=GOFFCCIL_00568;product=tRNA N6-adenosine threonylcarbamoyltransferase
VOSK01000120.1	Prodigal:002006	CDS	7619	8614	.	+	0	ID=GOFFCCIL_00569;eC_number=1.1.1.94;Name=gpsA;db_xref=COG:COG0240;gene=gpsA;inference=ab initio prediction:Prodigal:002006,similar to AA sequence:UniProtKB:P9WN77;locus_tag=GOFFCCIL_00569;product=Glycerol-3-phosphate dehydrogenase [NAD(P)+]
VOSK01000120.1	Prodigal:002006	CDS	8684	9097	.	+	0	ID=GOFFCCIL_00570;inference=ab initio prediction:Prodigal:002006;locus_tag=GOFFCCIL_00570;product=hypothetical protein
VOSK01000120.1	Prodigal:002006	CDS	9114	10382	.	-	0	ID=GOFFCCIL_00571;eC_number=2.3.1.179;Name=fabF_1;db_xref=COG:COG0304;gene=fabF_1;inference=ab initio prediction:Prodigal:002006,similar to AA sequence:UniProtKB:O34340;locus_tag=GOFFCCIL_00571;product=3-oxoacyl-[acyl-carrier-protein] synthase 2
VOSK01000120.1	Prodigal:002006	CDS	10522	10989	.	+	0	ID=GOFFCCIL_00572;inference=ab initio prediction:Prodigal:002006;locus_tag=GOFFCCIL_00572;product=hypothetical protein
VOSK01000120.1	Prodigal:002006	CDS	11087	13045	.	+	0	ID=GOFFCCIL_00573;eC_number=6.2.1.1;Name=acsA_1;db_xref=COG:COG0365;gene=acsA_1;inference=ab initio prediction:Prodigal:002006,similar to AA sequence:UniProtKB:Q89WV5;locus_tag=GOFFCCIL_00573;product=Acetyl-coenzyme A synthetase
VOSK01000120.1	Prodigal:002006	CDS	13262	13525	.	+	0	ID=GOFFCCIL_00574;inference=ab initio prediction:Prodigal:002006;locus_tag=GOFFCCIL_00574;product=hypothetical protein
VOSK01000120.1	Prodigal:002006	CDS	13609	14115	.	+	0	ID=GOFFCCIL_00575;inference=ab initio prediction:Prodigal:002006;locus_tag=GOFFCCIL_00575;product=hypothetical protein
VOSK01000120.1	Prodigal:002006	CDS	14639	16081	.	+	0	ID=GOFFCCIL_00576;inference=ab initio prediction:Prodigal:002006;locus_tag=GOFFCCIL_00576;product=hypothetical protein
VOSK01000120.1	Prodigal:002006	CDS	16391	17704	.	-	0	ID=GOFFCCIL_00577;eC_number=2.1.1.222;Name=COQ3_1;gene=COQ3_1;inference=ab initio prediction:Prodigal:002006,protein motif:HAMAP:MF_00472;locus_tag=GOFFCCIL_00577;product=Ubiquinone biosynthesis O-methyltransferase%2C mitochondrial
VOSK01000120.1	Prodigal:002006	CDS	17786	18664	.	-	0	ID=GOFFCCIL_00578;Name=sigJ;gene=sigJ;inference=ab initio prediction:Prodigal:002006,similar to AA sequence:UniProtKB:L0TCG5;locus_tag=GOFFCCIL_00578;product=ECF RNA polymerase sigma factor SigJ
VOSK01000120.1	Prodigal:002006	CDS	18651	19112	.	-	0	ID=GOFFCCIL_00579;inference=ab initio prediction:Prodigal:002006;locus_tag=GOFFCCIL_00579;product=hypothetical protein
VOSK01000120.1	Prodigal:002006	CDS	19195	19536	.	-	0	ID=GOFFCCIL_00580;inference=ab initio prediction:Prodigal:002006;locus_tag=GOFFCCIL_00580;product=hypothetical protein
VOSK01000121.1	Prodigal:002006	CDS	217	666	.	+	0	ID=GOFFCCIL_00581;inference=ab initio prediction:Prodigal:002006;locus_tag=GOFFCCIL_00581;product=hypothetical protein
VOSK01000121.1	Prodigal:002006	CDS	627	1994	.	+	0	ID=GOFFCCIL_00582;inference=ab initio prediction:Prodigal:002006;locus_tag=GOFFCCIL_00582;product=hypothetical protein
VOSK01000121.1	Prodigal:002006	CDS	2044	3237	.	+	0	ID=GOFFCCIL_00583;inference=ab initio prediction:Prodigal:002006;locus_tag=GOFFCCIL_00583;product=hypothetical protein
VOSK01000121.1	Prodigal:002006	CDS	3264	3743	.	+	0	ID=GOFFCCIL_00584;inference=ab initio prediction:Prodigal:002006;locus_tag=GOFFCCIL_00584;product=hypothetical protein
VOSK01000121.1	Prodigal:002006	CDS	3764	4093	.	+	0	ID=GOFFCCIL_00585;inference=ab initio prediction:Prodigal:002006;locus_tag=GOFFCCIL_00585;product=hypothetical protein
VOSK01000121.1	Prodigal:002006	CDS	4056	4370	.	+	0	ID=GOFFCCIL_00586;inference=ab initio prediction:Prodigal:002006;locus_tag=GOFFCCIL_00586;product=hypothetical protein
VOSK01000121.1	Prodigal:002006	CDS	4421	4918	.	+	0	ID=GOFFCCIL_00587;inference=ab initio prediction:Prodigal:002006;locus_tag=GOFFCCIL_00587;product=hypothetical protein
VOSK01000121.1	Prodigal:002006	CDS	5003	5851	.	+	0	ID=GOFFCCIL_00588;inference=ab initio prediction:Prodigal:002006;locus_tag=GOFFCCIL_00588;product=hypothetical protein
VOSK01000121.1	Prodigal:002006	CDS	6042	7184	.	+	0	ID=GOFFCCIL_00589;inference=ab initio prediction:Prodigal:002006;locus_tag=GOFFCCIL_00589;product=hypothetical protein
VOSK01000121.1	Prodigal:002006	CDS	7233	7655	.	+	0	ID=GOFFCCIL_00590;inference=ab initio prediction:Prodigal:002006;locus_tag=GOFFCCIL_00590;product=hypothetical protein
VOSK01000121.1	Prodigal:002006	CDS	7495	8340	.	-	0	ID=GOFFCCIL_00591;inference=ab initio prediction:Prodigal:002006;locus_tag=GOFFCCIL_00591;product=hypothetical protein
VOSK01000121.1	Prodigal:002006	CDS	9128	10255	.	+	0	ID=GOFFCCIL_00592;inference=ab initio prediction:Prodigal:002006;locus_tag=GOFFCCIL_00592;product=hypothetical protein
VOSK01000121.1	Prodigal:002006	CDS	10725	11591	.	+	0	ID=GOFFCCIL_00593;eC_number=2.1.1.77;Name=pcm_2;gene=pcm_2;inference=ab initio prediction:Prodigal:002006,protein motif:HAMAP:MF_00090;locus_tag=GOFFCCIL_00593;product=Protein-L-isoaspartate O-methyltransferase
VOSK01000121.1	Prodigal:002006	CDS	11932	12549	.	+	0	ID=GOFFCCIL_00594;inference=ab initio prediction:Prodigal:002006;locus_tag=GOFFCCIL_00594;product=hypothetical protein
VOSK01000121.1	Prodigal:002006	CDS	12806	13192	.	+	0	ID=GOFFCCIL_00595;inference=ab initio prediction:Prodigal:002006;locus_tag=GOFFCCIL_00595;product=hypothetical protein
VOSK01000121.1	Prodigal:002006	CDS	13229	13675	.	+	0	ID=GOFFCCIL_00596;inference=ab initio prediction:Prodigal:002006;locus_tag=GOFFCCIL_00596;product=hypothetical protein
VOSK01000121.1	Prodigal:002006	CDS	13708	13929	.	+	0	ID=GOFFCCIL_00597;inference=ab initio prediction:Prodigal:002006;locus_tag=GOFFCCIL_00597;product=hypothetical protein
VOSK01000121.1	Prodigal:002006	CDS	14223	16199	.	+	0	ID=GOFFCCIL_00598;eC_number=3.1.6.-;Name=yjcS_1;db_xref=COG:COG2015;gene=yjcS_1;inference=ab initio prediction:Prodigal:002006,similar to AA sequence:UniProtKB:P32717;locus_tag=GOFFCCIL_00598;product=Putative alkyl/aryl-sulfatase YjcS
VOSK01000121.1	Prodigal:002006	CDS	16386	16703	.	-	0	ID=GOFFCCIL_00599;inference=ab initio prediction:Prodigal:002006;locus_tag=GOFFCCIL_00599;product=hypothetical protein
VOSK01000121.1	Prodigal:002006	CDS	17080	17409	.	+	0	ID=GOFFCCIL_00600;inference=ab initio prediction:Prodigal:002006;locus_tag=GOFFCCIL_00600;product=hypothetical protein
VOSK01000121.1	Prodigal:002006	CDS	17406	17612	.	+	0	ID=GOFFCCIL_00601;inference=ab initio prediction:Prodigal:002006;locus_tag=GOFFCCIL_00601;product=hypothetical protein
VOSK01000121.1	Prodigal:002006	CDS	17678	18127	.	+	0	ID=GOFFCCIL_00602;inference=ab initio prediction:Prodigal:002006;locus_tag=GOFFCCIL_00602;product=hypothetical protein
VOSK01000121.1	Prodigal:002006	CDS	18285	19034	.	+	0	ID=GOFFCCIL_00603;inference=ab initio prediction:Prodigal:002006;locus_tag=GOFFCCIL_00603;product=hypothetical protein
VOSK01000121.1	Prodigal:002006	CDS	19103	19345	.	+	0	ID=GOFFCCIL_00604;inference=ab initio prediction:Prodigal:002006;locus_tag=GOFFCCIL_00604;product=hypothetical protein
VOSK01000122.1	Prodigal:002006	CDS	81	458	.	+	0	ID=GOFFCCIL_00605;inference=ab initio prediction:Prodigal:002006,similar to AA sequence:ISfinder:ISAzo9;locus_tag=GOFFCCIL_00605;product=IS630 family transposase ISAzo9
VOSK01000122.1	Prodigal:002006	CDS	758	982	.	-	0	ID=GOFFCCIL_00606;inference=ab initio prediction:Prodigal:002006;locus_tag=GOFFCCIL_00606;product=hypothetical protein
VOSK01000122.1	Prodigal:002006	CDS	1312	1731	.	+	0	ID=GOFFCCIL_00607;inference=ab initio prediction:Prodigal:002006;locus_tag=GOFFCCIL_00607;product=hypothetical protein
VOSK01000122.1	Prodigal:002006	CDS	1816	2046	.	-	0	ID=GOFFCCIL_00608;inference=ab initio prediction:Prodigal:002006;locus_tag=GOFFCCIL_00608;product=hypothetical protein
VOSK01000122.1	Prodigal:002006	CDS	3075	3866	.	-	0	ID=GOFFCCIL_00609;eC_number=3.6.3.-;Name=ssuB_1;db_xref=COG:COG1116;gene=ssuB_1;inference=ab initio prediction:Prodigal:002006,similar to AA sequence:UniProtKB:P97027;locus_tag=GOFFCCIL_00609;product=Aliphatic sulfonates import ATP-binding protein SsuB
VOSK01000122.1	Prodigal:002006	CDS	3863	4639	.	-	0	ID=GOFFCCIL_00610;Name=ssuC_1;db_xref=COG:COG0600;gene=ssuC_1;inference=ab initio prediction:Prodigal:002006,similar to AA sequence:UniProtKB:P40401;locus_tag=GOFFCCIL_00610;product=Putative aliphatic sulfonates transport permease protein SsuC
VOSK01000122.1	Prodigal:002006	CDS	4748	5689	.	-	0	ID=GOFFCCIL_00611;Name=ssuA_1;db_xref=COG:COG0715;gene=ssuA_1;inference=ab initio prediction:Prodigal:002006,similar to AA sequence:UniProtKB:P40400;locus_tag=GOFFCCIL_00611;product=Putative aliphatic sulfonates-binding protein
VOSK01000122.1	Prodigal:002006	CDS	5878	6459	.	-	0	ID=GOFFCCIL_00612;Name=ves;db_xref=COG:COG3758;gene=ves;inference=ab initio prediction:Prodigal:002006,similar to AA sequence:UniProtKB:P76214;locus_tag=GOFFCCIL_00612;product=Protein Ves
VOSK01000122.1	Prodigal:002006	CDS	6459	8123	.	-	0	ID=GOFFCCIL_00613;eC_number=4.2.1.49;Name=hutU;db_xref=COG:COG2987;gene=hutU;inference=ab initio prediction:Prodigal:002006,similar to AA sequence:UniProtKB:Q9HU83;locus_tag=GOFFCCIL_00613;product=Urocanate hydratase
VOSK01000122.1	Prodigal:002006	CDS	8140	8970	.	-	0	ID=GOFFCCIL_00614;inference=ab initio prediction:Prodigal:002006;locus_tag=GOFFCCIL_00614;product=hypothetical protein
VOSK01000122.1	Prodigal:002006	CDS	8967	10517	.	-	0	ID=GOFFCCIL_00615;eC_number=4.3.1.3;Name=hutH_2;gene=hutH_2;inference=ab initio prediction:Prodigal:002006,similar to AA sequence:UniProtKB:O31197;locus_tag=GOFFCCIL_00615;product=Histidine ammonia-lyase
VOSK01000122.1	Prodigal:002006	CDS	10514	11716	.	-	0	ID=GOFFCCIL_00616;eC_number=3.5.2.7;Name=hutI_1;db_xref=COG:COG1228;gene=hutI_1;inference=ab initio prediction:Prodigal:002006,similar to AA sequence:UniProtKB:Q8U8Z6;locus_tag=GOFFCCIL_00616;product=Imidazolonepropionase
VOSK01000122.1	Prodigal:002006	CDS	11816	13225	.	+	0	ID=GOFFCCIL_00617;eC_number=3.5.4.31;Name=dadD_2;gene=dadD_2;inference=ab initio prediction:Prodigal:002006,protein motif:HAMAP:MF_01281;locus_tag=GOFFCCIL_00617;product=5'-deoxyadenosine deaminase
VOSK01000122.1	Prodigal:002006	CDS	13244	13948	.	+	0	ID=GOFFCCIL_00618;Name=nagR_1;db_xref=COG:COG2188;gene=nagR_1;inference=ab initio prediction:Prodigal:002006,similar to AA sequence:UniProtKB:O34817;locus_tag=GOFFCCIL_00618;product=HTH-type transcriptional repressor NagR
VOSK01000122.1	Prodigal:002006	CDS	13989	14279	.	+	0	ID=GOFFCCIL_00619;inference=ab initio prediction:Prodigal:002006;locus_tag=GOFFCCIL_00619;product=hypothetical protein
VOSK01000122.1	Prodigal:002006	CDS	14292	15452	.	-	0	ID=GOFFCCIL_00620;eC_number=4.4.1.13;Name=metC_1;db_xref=COG:COG0626;gene=metC_1;inference=ab initio prediction:Prodigal:002006,similar to AA sequence:UniProtKB:Q83A83;locus_tag=GOFFCCIL_00620;product=Cystathionine beta-lyase
VOSK01000122.1	Prodigal:002006	CDS	15449	16825	.	-	0	ID=GOFFCCIL_00621;eC_number=4.2.1.22;Name=cbs;db_xref=COG:COG0031;gene=cbs;inference=ab initio prediction:Prodigal:002006,similar to AA sequence:UniProtKB:P9WP51;locus_tag=GOFFCCIL_00621;product=Putative cystathionine beta-synthase
VOSK01000122.1	Prodigal:002006	CDS	17062	17277	.	-	0	ID=GOFFCCIL_00622;inference=ab initio prediction:Prodigal:002006;locus_tag=GOFFCCIL_00622;product=hypothetical protein
VOSK01000122.1	Prodigal:002006	CDS	17367	17951	.	+	0	ID=GOFFCCIL_00623;eC_number=1.5.1.42;Name=sfnF;db_xref=COG:COG0431;gene=sfnF;inference=ab initio prediction:Prodigal:002006,similar to AA sequence:UniProtKB:Q3K9A2;locus_tag=GOFFCCIL_00623;product=NADH-dependent FMN reductase SfnF
VOSK01000122.1	Prodigal:002006	CDS	18077	19273	.	-	0	ID=GOFFCCIL_00624;inference=ab initio prediction:Prodigal:002006;locus_tag=GOFFCCIL_00624;product=hypothetical protein
VOSK01000123.1	Prodigal:002006	CDS	48	254	.	+	0	ID=GOFFCCIL_00625;eC_number=1.1.1.100;Name=fabG_1;gene=fabG_1;inference=ab initio prediction:Prodigal:002006,similar to AA sequence:UniProtKB:P0AEK2;locus_tag=GOFFCCIL_00625;product=3-oxoacyl-[acyl-carrier-protein] reductase FabG
VOSK01000123.1	Prodigal:002006	CDS	343	1089	.	+	0	ID=GOFFCCIL_00626;eC_number=1.1.1.401;Name=LRA5;gene=LRA5;inference=ab initio prediction:Prodigal:002006,similar to AA sequence:UniProtKB:Q1NEI6;locus_tag=GOFFCCIL_00626;product=2-dehydro-3-deoxy-L-rhamnonate dehydrogenase (NAD(+))
VOSK01000123.1	Prodigal:002006	CDS	1152	2027	.	+	0	ID=GOFFCCIL_00627;Name=yddG;db_xref=COG:COG0697;gene=yddG;inference=ab initio prediction:Prodigal:002006,similar to AA sequence:UniProtKB:P46136;locus_tag=GOFFCCIL_00627;product=Aromatic amino acid exporter YddG
VOSK01000123.1	Prodigal:002006	CDS	1999	2763	.	-	0	ID=GOFFCCIL_00628;inference=ab initio prediction:Prodigal:002006;locus_tag=GOFFCCIL_00628;product=hypothetical protein
VOSK01000123.1	Prodigal:002006	CDS	2798	3565	.	-	0	ID=GOFFCCIL_00629;eC_number=3.1.2.6;Name=gloB_1;db_xref=COG:COG0491;gene=gloB_1;inference=ab initio prediction:Prodigal:002006,similar to AA sequence:UniProtKB:P0AC84;locus_tag=GOFFCCIL_00629;product=Hydroxyacylglutathione hydrolase GloB
VOSK01000123.1	Prodigal:002006	CDS	3683	4477	.	+	0	ID=GOFFCCIL_00630;inference=ab initio prediction:Prodigal:002006;locus_tag=GOFFCCIL_00630;product=hypothetical protein
VOSK01000123.1	Prodigal:002006	CDS	4560	5513	.	+	0	ID=GOFFCCIL_00631;eC_number=2.1.3.15;Name=accA;db_xref=COG:COG0825;gene=accA;inference=ab initio prediction:Prodigal:002006,similar to AA sequence:UniProtKB:Q9HXZ2;locus_tag=GOFFCCIL_00631;product=Acetyl-coenzyme A carboxylase carboxyl transferase subunit alpha
VOSK01000123.1	Prodigal:002006	CDS	5776	7062	.	+	0	ID=GOFFCCIL_00632;inference=ab initio prediction:Prodigal:002006;locus_tag=GOFFCCIL_00632;product=hypothetical protein
VOSK01000123.1	Prodigal:002006	CDS	7395	7916	.	+	0	ID=GOFFCCIL_00633;inference=ab initio prediction:Prodigal:002006;locus_tag=GOFFCCIL_00633;product=hypothetical protein
VOSK01000123.1	Prodigal:002006	CDS	7989	8696	.	-	0	ID=GOFFCCIL_00634;inference=ab initio prediction:Prodigal:002006;locus_tag=GOFFCCIL_00634;product=hypothetical protein
VOSK01000123.1	Prodigal:002006	CDS	8702	9085	.	-	0	ID=GOFFCCIL_00635;Name=cheY_1;db_xref=COG:COG0784;gene=cheY_1;inference=ab initio prediction:Prodigal:002006,similar to AA sequence:UniProtKB:P0AE67;locus_tag=GOFFCCIL_00635;product=Chemotaxis protein CheY
VOSK01000123.1	Prodigal:002006	CDS	9269	10990	.	-	0	ID=GOFFCCIL_00636;Name=yheS_1;db_xref=COG:COG0488;gene=yheS_1;inference=ab initio prediction:Prodigal:002006,similar to AA sequence:UniProtKB:P63389;locus_tag=GOFFCCIL_00636;product=putative ABC transporter ATP-binding protein YheS
VOSK01000123.1	Prodigal:002006	CDS	11078	11527	.	+	0	ID=GOFFCCIL_00637;inference=ab initio prediction:Prodigal:002006,similar to AA sequence:UniProtKB:P00140;locus_tag=GOFFCCIL_00637;product=Cytochrome c-556
VOSK01000123.1	Prodigal:002006	CDS	11714	12556	.	+	0	ID=GOFFCCIL_00638;inference=ab initio prediction:Prodigal:002006;locus_tag=GOFFCCIL_00638;product=hypothetical protein
VOSK01000123.1	Prodigal:002006	CDS	12576	12851	.	+	0	ID=GOFFCCIL_00639;inference=ab initio prediction:Prodigal:002006;locus_tag=GOFFCCIL_00639;product=hypothetical protein
VOSK01000123.1	Prodigal:002006	CDS	12755	13177	.	-	0	ID=GOFFCCIL_00640;eC_number=4.4.1.22;inference=ab initio prediction:Prodigal:002006,protein motif:HAMAP:MF_00723;locus_tag=GOFFCCIL_00640;product=Putative glutathione-dependent formaldehyde-activating enzyme
VOSK01000123.1	Prodigal:002006	CDS	13392	16205	.	-	0	ID=GOFFCCIL_00641;Name=secA;db_xref=COG:COG0653;gene=secA;inference=ab initio prediction:Prodigal:002006,similar to AA sequence:UniProtKB:P52966;locus_tag=GOFFCCIL_00641;product=Protein translocase subunit SecA
VOSK01000123.1	Prodigal:002006	CDS	16455	17348	.	+	0	ID=GOFFCCIL_00642;eC_number=5.2.1.8;db_xref=COG:COG0760;inference=ab initio prediction:Prodigal:002006,similar to AA sequence:UniProtKB:P40415;locus_tag=GOFFCCIL_00642;product=putative parvulin-type peptidyl-prolyl cis-trans isomerase
VOSK01000123.1	Prodigal:002006	CDS	17532	17744	.	-	0	ID=GOFFCCIL_00643;inference=ab initio prediction:Prodigal:002006;locus_tag=GOFFCCIL_00643;product=hypothetical protein
VOSK01000123.1	Prodigal:002006	CDS	17909	19150	.	+	0	ID=GOFFCCIL_00644;eC_number=2.3.1.35;Name=oat2;db_xref=COG:COG1364;gene=oat2;inference=ab initio prediction:Prodigal:002006,similar to AA sequence:UniProtKB:P0DJQ5;locus_tag=GOFFCCIL_00644;product=Glutamate N-acetyltransferase 2
VOSK01000124.1	Prodigal:002006	CDS	237	827	.	+	0	ID=GOFFCCIL_00645;inference=ab initio prediction:Prodigal:002006;locus_tag=GOFFCCIL_00645;product=hypothetical protein
VOSK01000124.1	Prodigal:002006	CDS	914	1228	.	+	0	ID=GOFFCCIL_00646;inference=ab initio prediction:Prodigal:002006;locus_tag=GOFFCCIL_00646;product=hypothetical protein
VOSK01000124.1	Prodigal:002006	CDS	1621	2703	.	+	0	ID=GOFFCCIL_00647;inference=ab initio prediction:Prodigal:002006;locus_tag=GOFFCCIL_00647;product=hypothetical protein
VOSK01000124.1	Prodigal:002006	CDS	2985	3332	.	+	0	ID=GOFFCCIL_00648;inference=ab initio prediction:Prodigal:002006;locus_tag=GOFFCCIL_00648;product=hypothetical protein
VOSK01000124.1	Prodigal:002006	CDS	3375	3596	.	-	0	ID=GOFFCCIL_00649;inference=ab initio prediction:Prodigal:002006;locus_tag=GOFFCCIL_00649;product=hypothetical protein
VOSK01000124.1	Prodigal:002006	CDS	3620	5011	.	-	0	ID=GOFFCCIL_00650;eC_number=3.4.24.40;inference=ab initio prediction:Prodigal:002006,similar to AA sequence:UniProtKB:P07268;locus_tag=GOFFCCIL_00650;product=Serralysin
VOSK01000124.1	Prodigal:002006	CDS	5548	6051	.	-	0	ID=GOFFCCIL_00651;inference=ab initio prediction:Prodigal:002006;locus_tag=GOFFCCIL_00651;product=hypothetical protein
VOSK01000124.1	Prodigal:002006	CDS	6381	8591	.	+	0	ID=GOFFCCIL_00652;eC_number=2.4.1.129;Name=mtgA_1;gene=mtgA_1;inference=ab initio prediction:Prodigal:002006,protein motif:HAMAP:MF_00766;locus_tag=GOFFCCIL_00652;product=Biosynthetic peptidoglycan transglycosylase
VOSK01000124.1	Prodigal:002006	CDS	8594	9262	.	+	0	ID=GOFFCCIL_00653;inference=ab initio prediction:Prodigal:002006;locus_tag=GOFFCCIL_00653;product=hypothetical protein
VOSK01000124.1	Prodigal:002006	CDS	9259	9822	.	+	0	ID=GOFFCCIL_00654;inference=ab initio prediction:Prodigal:002006;locus_tag=GOFFCCIL_00654;product=hypothetical protein
VOSK01000124.1	Prodigal:002006	CDS	9828	10337	.	+	0	ID=GOFFCCIL_00655;inference=ab initio prediction:Prodigal:002006;locus_tag=GOFFCCIL_00655;product=hypothetical protein
VOSK01000124.1	Prodigal:002006	CDS	10370	10573	.	-	0	ID=GOFFCCIL_00656;inference=ab initio prediction:Prodigal:002006;locus_tag=GOFFCCIL_00656;product=hypothetical protein
VOSK01000124.1	Prodigal:002006	CDS	10822	11841	.	+	0	ID=GOFFCCIL_00657;inference=ab initio prediction:Prodigal:002006;locus_tag=GOFFCCIL_00657;product=hypothetical protein
VOSK01000124.1	Prodigal:002006	CDS	11955	12539	.	+	0	ID=GOFFCCIL_00658;inference=ab initio prediction:Prodigal:002006;locus_tag=GOFFCCIL_00658;product=hypothetical protein
VOSK01000124.1	Prodigal:002006	CDS	12714	13289	.	+	0	ID=GOFFCCIL_00659;inference=ab initio prediction:Prodigal:002006;locus_tag=GOFFCCIL_00659;product=hypothetical protein
VOSK01000124.1	Prodigal:002006	CDS	13337	14572	.	+	0	ID=GOFFCCIL_00660;Name=ydhC_1;gene=ydhC_1;inference=ab initio prediction:Prodigal:002006,similar to AA sequence:UniProtKB:P37597;locus_tag=GOFFCCIL_00660;product=Inner membrane transport protein YdhC
VOSK01000124.1	Prodigal:002006	CDS	14576	15622	.	+	0	ID=GOFFCCIL_00661;eC_number=1.1.-.-;Name=yajO_2;db_xref=COG:COG0667;gene=yajO_2;inference=ab initio prediction:Prodigal:002006,similar to AA sequence:UniProtKB:P77735;locus_tag=GOFFCCIL_00661;product=1-deoxyxylulose-5-phosphate synthase YajO
VOSK01000124.1	Prodigal:002006	CDS	15619	15960	.	-	0	ID=GOFFCCIL_00662;inference=ab initio prediction:Prodigal:002006;locus_tag=GOFFCCIL_00662;product=hypothetical protein
VOSK01000124.1	Prodigal:002006	CDS	15960	16817	.	-	0	ID=GOFFCCIL_00663;inference=ab initio prediction:Prodigal:002006;locus_tag=GOFFCCIL_00663;product=hypothetical protein
VOSK01000124.1	Prodigal:002006	CDS	17037	17495	.	+	0	ID=GOFFCCIL_00664;inference=ab initio prediction:Prodigal:002006;locus_tag=GOFFCCIL_00664;product=hypothetical protein
VOSK01000124.1	Prodigal:002006	CDS	17519	17992	.	+	0	ID=GOFFCCIL_00665;Name=sufE;db_xref=COG:COG2166;gene=sufE;inference=ab initio prediction:Prodigal:002006,similar to AA sequence:UniProtKB:Q9EXP1;locus_tag=GOFFCCIL_00665;product=Cysteine desulfuration protein SufE
VOSK01000124.1	Prodigal:002006	CDS	17989	18957	.	-	0	ID=GOFFCCIL_00666;inference=ab initio prediction:Prodigal:002006;locus_tag=GOFFCCIL_00666;product=hypothetical protein
VOSK01000125.1	Prodigal:002006	CDS	218	1216	.	-	0	ID=GOFFCCIL_00667;eC_number=3.1.3.11;Name=glpX;db_xref=COG:COG1494;gene=glpX;inference=ab initio prediction:Prodigal:002006,similar to AA sequence:UniProtKB:Q03224;locus_tag=GOFFCCIL_00667;product=Fructose-1%2C6-bisphosphatase class 2
VOSK01000125.1	Prodigal:002006	CDS	1274	2596	.	-	0	ID=GOFFCCIL_00668;eC_number=1.1.1.3;Name=hom;db_xref=COG:COG0460;gene=hom;inference=ab initio prediction:Prodigal:002006,similar to AA sequence:UniProtKB:P19582;locus_tag=GOFFCCIL_00668;product=Homoserine dehydrogenase
VOSK01000125.1	Prodigal:002006	CDS	2701	3921	.	-	0	ID=GOFFCCIL_00669;eC_number=2.6.1.2;Name=alaC_1;db_xref=COG:COG0436;gene=alaC_1;inference=ab initio prediction:Prodigal:002006,similar to AA sequence:UniProtKB:P77434;locus_tag=GOFFCCIL_00669;product=Glutamate-pyruvate aminotransferase AlaC
VOSK01000125.1	Prodigal:002006	CDS	3965	4402	.	-	0	ID=GOFFCCIL_00670;inference=ab initio prediction:Prodigal:002006;locus_tag=GOFFCCIL_00670;product=hypothetical protein
VOSK01000125.1	Prodigal:002006	CDS	4490	6289	.	+	0	ID=GOFFCCIL_00671;eC_number=2.3.1.-;Name=phaC_1;db_xref=COG:COG3243;gene=phaC_1;inference=ab initio prediction:Prodigal:002006,similar to AA sequence:UniProtKB:P23608;locus_tag=GOFFCCIL_00671;product=Poly(3-hydroxyalkanoate) polymerase subunit PhaC
VOSK01000125.1	Prodigal:002006	CDS	6564	7895	.	-	0	ID=GOFFCCIL_00672;db_xref=COG:COG2067;inference=ab initio prediction:Prodigal:002006,similar to AA sequence:UniProtKB:P80603;locus_tag=GOFFCCIL_00672;product=47 kDa outer membrane protein
VOSK01000125.1	Prodigal:002006	CDS	8281	9165	.	+	0	ID=GOFFCCIL_00673;eC_number=4.3.2.3;inference=ab initio prediction:Prodigal:002006,similar to AA sequence:UniProtKB:Q39BA7;locus_tag=GOFFCCIL_00673;product=Ureidoglycolate lyase
VOSK01000125.1	Prodigal:002006	CDS	9320	10288	.	-	0	ID=GOFFCCIL_00674;eC_number=1.2.1.38;Name=argC;db_xref=COG:COG0002;gene=argC;inference=ab initio prediction:Prodigal:002006,similar to AA sequence:UniProtKB:Q8ZKL8;locus_tag=GOFFCCIL_00674;product=N-acetyl-gamma-glutamyl-phosphate reductase
VOSK01000125.1	Prodigal:002006	CDS	10618	11094	.	-	0	ID=GOFFCCIL_00675;Name=rpsI;db_xref=COG:COG0103;gene=rpsI;inference=ab initio prediction:Prodigal:002006,similar to AA sequence:UniProtKB:Q6N650;locus_tag=GOFFCCIL_00675;product=30S ribosomal protein S9
VOSK01000125.1	Prodigal:002006	CDS	11097	11561	.	-	0	ID=GOFFCCIL_00676;Name=rplM;db_xref=COG:COG0102;gene=rplM;inference=ab initio prediction:Prodigal:002006,similar to AA sequence:UniProtKB:Q6N651;locus_tag=GOFFCCIL_00676;product=50S ribosomal protein L13
VOSK01000125.1	Prodigal:002006	CDS	11851	12471	.	+	0	ID=GOFFCCIL_00677;eC_number=2.5.1.18;Name=gstB_1;db_xref=COG:COG0625;gene=gstB_1;inference=ab initio prediction:Prodigal:002006,similar to AA sequence:UniProtKB:P15214;locus_tag=GOFFCCIL_00677;product=Glutathione S-transferase GST-6.0
VOSK01000125.1	Prodigal:002006	CDS	12484	12921	.	-	0	ID=GOFFCCIL_00678;inference=ab initio prediction:Prodigal:002006;locus_tag=GOFFCCIL_00678;product=hypothetical protein
VOSK01000125.1	Prodigal:002006	CDS	12931	13497	.	+	0	ID=GOFFCCIL_00679;inference=ab initio prediction:Prodigal:002006;locus_tag=GOFFCCIL_00679;product=hypothetical protein
VOSK01000125.1	Prodigal:002006	CDS	14272	15555	.	+	0	ID=GOFFCCIL_00680;eC_number=2.5.1.-;db_xref=COG:COG2873;inference=ab initio prediction:Prodigal:002006,similar to AA sequence:UniProtKB:Q9WZY4;locus_tag=GOFFCCIL_00680;product=O-acetyl-L-homoserine sulfhydrylase
VOSK01000125.1	Prodigal:002006	CDS	15589	15813	.	+	0	ID=GOFFCCIL_00681;inference=ab initio prediction:Prodigal:002006;locus_tag=GOFFCCIL_00681;product=hypothetical protein
VOSK01000125.1	Prodigal:002006	CDS	15780	16454	.	-	0	ID=GOFFCCIL_00682;inference=ab initio prediction:Prodigal:002006;locus_tag=GOFFCCIL_00682;product=hypothetical protein
VOSK01000125.1	Prodigal:002006	CDS	16922	17329	.	+	0	ID=GOFFCCIL_00683;inference=ab initio prediction:Prodigal:002006;locus_tag=GOFFCCIL_00683;product=hypothetical protein
VOSK01000125.1	Prodigal:002006	CDS	17382	18452	.	-	0	ID=GOFFCCIL_00684;eC_number=1.3.-.-;Name=ctaA;db_xref=COG:COG1612;gene=ctaA;inference=ab initio prediction:Prodigal:002006,similar to AA sequence:UniProtKB:Q3IXW9;locus_tag=GOFFCCIL_00684;product=Heme A synthase
VOSK01000125.1	Prodigal:002006	CDS	18584	18793	.	+	0	ID=GOFFCCIL_00685;inference=ab initio prediction:Prodigal:002006;locus_tag=GOFFCCIL_00685;product=hypothetical protein
VOSK01000126.1	Prodigal:002006	CDS	161	595	.	-	0	ID=GOFFCCIL_00686;inference=ab initio prediction:Prodigal:002006;locus_tag=GOFFCCIL_00686;product=hypothetical protein
VOSK01000126.1	Prodigal:002006	CDS	641	1867	.	-	0	ID=GOFFCCIL_00687;inference=ab initio prediction:Prodigal:002006;locus_tag=GOFFCCIL_00687;product=hypothetical protein
VOSK01000126.1	Prodigal:002006	CDS	2070	2423	.	+	0	ID=GOFFCCIL_00688;eC_number=3.5.2.17;Name=pucM;db_xref=COG:COG2351;gene=pucM;inference=ab initio prediction:Prodigal:002006,similar to AA sequence:UniProtKB:O32142;locus_tag=GOFFCCIL_00688;product=5-hydroxyisourate hydrolase
VOSK01000126.1	Prodigal:002006	CDS	2426	3868	.	+	0	ID=GOFFCCIL_00689;inference=ab initio prediction:Prodigal:002006;locus_tag=GOFFCCIL_00689;product=hypothetical protein
VOSK01000126.1	Prodigal:002006	CDS	3941	4387	.	+	0	ID=GOFFCCIL_00690;Name=kbp;db_xref=COG:COG1652;gene=kbp;inference=ab initio prediction:Prodigal:002006,similar to AA sequence:UniProtKB:P0ADE6;locus_tag=GOFFCCIL_00690;product=Potassium binding protein Kbp
VOSK01000126.1	Prodigal:002006	CDS	4455	4772	.	+	0	ID=GOFFCCIL_00691;eC_number=2.8.1.-;db_xref=COG:COG0607;inference=ab initio prediction:Prodigal:002006,similar to AA sequence:UniProtKB:D3RPB9;locus_tag=GOFFCCIL_00691;product=Sulfurtransferase
VOSK01000126.1	Prodigal:002006	CDS	4721	4870	.	-	0	ID=GOFFCCIL_00692;inference=ab initio prediction:Prodigal:002006;locus_tag=GOFFCCIL_00692;product=hypothetical protein
VOSK01000126.1	Prodigal:002006	CDS	4909	5346	.	+	0	ID=GOFFCCIL_00693;Name=cycA_1;db_xref=COG:COG3909;gene=cycA_1;inference=ab initio prediction:Prodigal:002006,similar to AA sequence:UniProtKB:P00149;locus_tag=GOFFCCIL_00693;product=Cytochrome c'
VOSK01000126.1	Prodigal:002006	CDS	5407	6354	.	+	0	ID=GOFFCCIL_00694;Name=fdhC;gene=fdhC;inference=ab initio prediction:Prodigal:002006,similar to AA sequence:UniProtKB:M1V1V5;locus_tag=GOFFCCIL_00694;product=Fructose dehydrogenase cytochrome subunit
VOSK01000126.1	Prodigal:002006	CDS	6567	7184	.	-	0	ID=GOFFCCIL_00695;Name=sutR_2;db_xref=COG:COG1396;gene=sutR_2;inference=ab initio prediction:Prodigal:002006,similar to AA sequence:UniProtKB:P77626;locus_tag=GOFFCCIL_00695;product=HTH-type transcriptional regulator SutR
VOSK01000126.1	Prodigal:002006	CDS	7290	8222	.	-	0	ID=GOFFCCIL_00696;Name=cntI_2;gene=cntI_2;inference=ab initio prediction:Prodigal:002006,similar to AA sequence:UniProtKB:Q9HUX6;locus_tag=GOFFCCIL_00696;product=Pseudopaline exporter CntI
VOSK01000126.1	Prodigal:002006	CDS	8333	8590	.	-	0	ID=GOFFCCIL_00697;inference=ab initio prediction:Prodigal:002006;locus_tag=GOFFCCIL_00697;product=hypothetical protein
VOSK01000126.1	Prodigal:002006	CDS	9318	10130	.	+	0	ID=GOFFCCIL_00698;eC_number=3.6.1.54;Name=lpxH;gene=lpxH;inference=ab initio prediction:Prodigal:002006,protein motif:HAMAP:MF_00575;locus_tag=GOFFCCIL_00698;product=UDP-2%2C3-diacylglucosamine hydrolase
VOSK01000126.1	Prodigal:002006	CDS	10130	11137	.	+	0	ID=GOFFCCIL_00699;eC_number=2.4.1.-;Name=mgtA;db_xref=COG:COG0438;gene=mgtA;inference=ab initio prediction:Prodigal:002006,similar to AA sequence:UniProtKB:P9WMY5;locus_tag=GOFFCCIL_00699;product=GDP-mannose-dependent alpha-mannosyltransferase
VOSK01000126.1	Prodigal:002006	CDS	11145	11660	.	-	0	ID=GOFFCCIL_00700;inference=ab initio prediction:Prodigal:002006;locus_tag=GOFFCCIL_00700;product=hypothetical protein
VOSK01000126.1	Prodigal:002006	CDS	11804	12985	.	+	0	ID=GOFFCCIL_00701;Name=hcaT;gene=hcaT;inference=ab initio prediction:Prodigal:002006,similar to AA sequence:UniProtKB:Q47142;locus_tag=GOFFCCIL_00701;product=putative 3-phenylpropionic acid transporter
VOSK01000126.1	Prodigal:002006	CDS	12955	13542	.	-	0	ID=GOFFCCIL_00702;eC_number=5.1.1.20;Name=ycjG_1;db_xref=COG:COG4948;gene=ycjG_1;inference=ab initio prediction:Prodigal:002006,similar to AA sequence:UniProtKB:P51981;locus_tag=GOFFCCIL_00702;product=L-Ala-D/L-Glu epimerase
VOSK01000126.1	Prodigal:002006	CDS	13494	13937	.	-	0	ID=GOFFCCIL_00703;eC_number=5.1.1.20;Name=ycjG_2;db_xref=COG:COG4948;gene=ycjG_2;inference=ab initio prediction:Prodigal:002006,similar to AA sequence:UniProtKB:P51981;locus_tag=GOFFCCIL_00703;product=L-Ala-D/L-Glu epimerase
VOSK01000126.1	Prodigal:002006	CDS	14019	15167	.	+	0	ID=GOFFCCIL_00704;inference=ab initio prediction:Prodigal:002006;locus_tag=GOFFCCIL_00704;product=hypothetical protein
VOSK01000126.1	Prodigal:002006	CDS	15169	15978	.	+	0	ID=GOFFCCIL_00705;Name=mkl;db_xref=COG:COG1127;gene=mkl;inference=ab initio prediction:Prodigal:002006,similar to AA sequence:UniProtKB:P9WQL5;locus_tag=GOFFCCIL_00705;product=putative ribonucleotide transport ATP-binding protein mkl
VOSK01000126.1	Prodigal:002006	CDS	15981	17558	.	+	0	ID=GOFFCCIL_00706;Name=smc_1;gene=smc_1;inference=ab initio prediction:Prodigal:002006,protein motif:HAMAP:MF_01894;locus_tag=GOFFCCIL_00706;product=Chromosome partition protein Smc
VOSK01000126.1	Prodigal:002006	CDS	17568	18257	.	+	0	ID=GOFFCCIL_00707;inference=ab initio prediction:Prodigal:002006;locus_tag=GOFFCCIL_00707;product=hypothetical protein
VOSK01000126.1	Prodigal:002006	CDS	18362	18637	.	-	0	ID=GOFFCCIL_00708;inference=ab initio prediction:Prodigal:002006;locus_tag=GOFFCCIL_00708;product=hypothetical protein
VOSK01000127.1	Prodigal:002006	CDS	250	1845	.	+	0	ID=GOFFCCIL_00709;Name=dppA_2;db_xref=COG:COG0747;gene=dppA_2;inference=ab initio prediction:Prodigal:002006,similar to AA sequence:UniProtKB:P23847;locus_tag=GOFFCCIL_00709;product=Periplasmic dipeptide transport protein
VOSK01000127.1	Prodigal:002006	CDS	1950	2930	.	+	0	ID=GOFFCCIL_00710;Name=gsiC_1;db_xref=COG:COG0601;gene=gsiC_1;inference=ab initio prediction:Prodigal:002006,similar to AA sequence:UniProtKB:P75798;locus_tag=GOFFCCIL_00710;product=Glutathione transport system permease protein GsiC
VOSK01000127.1	Prodigal:002006	CDS	2941	3897	.	+	0	ID=GOFFCCIL_00711;Name=dppC_2;db_xref=COG:COG1173;gene=dppC_2;inference=ab initio prediction:Prodigal:002006,similar to AA sequence:UniProtKB:P0AEG1;locus_tag=GOFFCCIL_00711;product=Dipeptide transport system permease protein DppC
VOSK01000127.1	Prodigal:002006	CDS	3912	4904	.	+	0	ID=GOFFCCIL_00712;Name=oppD_1;db_xref=COG:COG0444;gene=oppD_1;inference=ab initio prediction:Prodigal:002006,similar to AA sequence:UniProtKB:P24136;locus_tag=GOFFCCIL_00712;product=Oligopeptide transport ATP-binding protein OppD
VOSK01000127.1	Prodigal:002006	CDS	4901	5905	.	+	0	ID=GOFFCCIL_00713;eC_number=7.6.2.8;Name=btuD_3;gene=btuD_3;inference=ab initio prediction:Prodigal:002006,protein motif:HAMAP:MF_01005;locus_tag=GOFFCCIL_00713;product=Vitamin B12 import ATP-binding protein BtuD
VOSK01000127.1	Prodigal:002006	CDS	5985	6923	.	+	0	ID=GOFFCCIL_00714;eC_number=2.3.1.210;Name=wecD;gene=wecD;inference=ab initio prediction:Prodigal:002006,protein motif:HAMAP:MF_02027;locus_tag=GOFFCCIL_00714;product=dTDP-fucosamine acetyltransferase
VOSK01000127.1	Prodigal:002006	CDS	6920	7807	.	+	0	ID=GOFFCCIL_00715;inference=ab initio prediction:Prodigal:002006;locus_tag=GOFFCCIL_00715;product=hypothetical protein
VOSK01000127.1	Prodigal:002006	CDS	8135	8569	.	+	0	ID=GOFFCCIL_00716;inference=ab initio prediction:Prodigal:002006;locus_tag=GOFFCCIL_00716;product=hypothetical protein
VOSK01000127.1	Prodigal:002006	CDS	8694	10970	.	-	0	ID=GOFFCCIL_00717;eC_number=3.4.24.-;Name=ftsH_1;gene=ftsH_1;inference=ab initio prediction:Prodigal:002006,protein motif:HAMAP:MF_01458;locus_tag=GOFFCCIL_00717;product=ATP-dependent zinc metalloprotease FtsH
VOSK01000127.1	Prodigal:002006	CDS	11161	11688	.	-	0	ID=GOFFCCIL_00718;inference=ab initio prediction:Prodigal:002006;locus_tag=GOFFCCIL_00718;product=hypothetical protein
VOSK01000127.1	Prodigal:002006	CDS	11820	12560	.	+	0	ID=GOFFCCIL_00719;inference=ab initio prediction:Prodigal:002006;locus_tag=GOFFCCIL_00719;product=hypothetical protein
VOSK01000127.1	Prodigal:002006	CDS	12626	13612	.	+	0	ID=GOFFCCIL_00720;inference=ab initio prediction:Prodigal:002006;locus_tag=GOFFCCIL_00720;product=hypothetical protein
VOSK01000127.1	Prodigal:002006	CDS	13634	13909	.	-	0	ID=GOFFCCIL_00721;inference=ab initio prediction:Prodigal:002006;locus_tag=GOFFCCIL_00721;product=hypothetical protein
VOSK01000127.1	Prodigal:002006	CDS	14130	14543	.	-	0	ID=GOFFCCIL_00722;inference=ab initio prediction:Prodigal:002006;locus_tag=GOFFCCIL_00722;product=hypothetical protein
VOSK01000127.1	Prodigal:002006	CDS	14958	15362	.	+	0	ID=GOFFCCIL_00723;inference=ab initio prediction:Prodigal:002006;locus_tag=GOFFCCIL_00723;product=hypothetical protein
VOSK01000127.1	Prodigal:002006	CDS	15359	17503	.	+	0	ID=GOFFCCIL_00724;eC_number=2.7.-.-;Name=sasA_2;gene=sasA_2;inference=ab initio prediction:Prodigal:002006,protein motif:HAMAP:MF_01837;locus_tag=GOFFCCIL_00724;product=Adaptive-response sensory-kinase SasA
VOSK01000127.1	Prodigal:002006	CDS	17517	18533	.	+	0	ID=GOFFCCIL_00725;eC_number=2.7.13.3;Name=rcsC_5;gene=rcsC_5;inference=ab initio prediction:Prodigal:002006,protein motif:HAMAP:MF_00979;locus_tag=GOFFCCIL_00725;product=Sensor histidine kinase RcsC
VOSK01000127.1	Prodigal:002006	CDS	18599	18748	.	-	0	ID=GOFFCCIL_00726;inference=ab initio prediction:Prodigal:002006;locus_tag=GOFFCCIL_00726;product=hypothetical protein
VOSK01000128.1	Prodigal:002006	CDS	188	526	.	-	0	ID=GOFFCCIL_00727;inference=ab initio prediction:Prodigal:002006;locus_tag=GOFFCCIL_00727;product=hypothetical protein
VOSK01000128.1	Prodigal:002006	CDS	558	779	.	-	0	ID=GOFFCCIL_00728;inference=ab initio prediction:Prodigal:002006;locus_tag=GOFFCCIL_00728;product=hypothetical protein
VOSK01000128.1	Prodigal:002006	CDS	850	1068	.	-	0	ID=GOFFCCIL_00729;inference=ab initio prediction:Prodigal:002006;locus_tag=GOFFCCIL_00729;product=hypothetical protein
VOSK01000128.1	Prodigal:002006	CDS	1231	1485	.	-	0	ID=GOFFCCIL_00730;inference=ab initio prediction:Prodigal:002006;locus_tag=GOFFCCIL_00730;product=hypothetical protein
VOSK01000128.1	Prodigal:002006	CDS	1495	1839	.	-	0	ID=GOFFCCIL_00731;inference=ab initio prediction:Prodigal:002006;locus_tag=GOFFCCIL_00731;product=hypothetical protein
VOSK01000128.1	Prodigal:002006	CDS	2092	2631	.	+	0	ID=GOFFCCIL_00732;inference=ab initio prediction:Prodigal:002006;locus_tag=GOFFCCIL_00732;product=hypothetical protein
VOSK01000128.1	Prodigal:002006	CDS	2582	2719	.	+	0	ID=GOFFCCIL_00733;inference=ab initio prediction:Prodigal:002006;locus_tag=GOFFCCIL_00733;product=hypothetical protein
VOSK01000128.1	Prodigal:002006	CDS	2794	3048	.	-	0	ID=GOFFCCIL_00734;inference=ab initio prediction:Prodigal:002006;locus_tag=GOFFCCIL_00734;product=hypothetical protein
VOSK01000128.1	Prodigal:002006	CDS	3230	3532	.	-	0	ID=GOFFCCIL_00735;inference=ab initio prediction:Prodigal:002006;locus_tag=GOFFCCIL_00735;product=hypothetical protein
VOSK01000128.1	Prodigal:002006	CDS	4082	4618	.	-	0	ID=GOFFCCIL_00736;inference=ab initio prediction:Prodigal:002006;locus_tag=GOFFCCIL_00736;product=hypothetical protein
VOSK01000128.1	Prodigal:002006	CDS	4706	4945	.	-	0	ID=GOFFCCIL_00737;inference=ab initio prediction:Prodigal:002006;locus_tag=GOFFCCIL_00737;product=hypothetical protein
VOSK01000128.1	Prodigal:002006	CDS	5140	5373	.	-	0	ID=GOFFCCIL_00738;inference=ab initio prediction:Prodigal:002006;locus_tag=GOFFCCIL_00738;product=hypothetical protein
VOSK01000128.1	Prodigal:002006	CDS	5862	6905	.	+	0	ID=GOFFCCIL_00739;Name=recA_1;gene=recA_1;inference=ab initio prediction:Prodigal:002006,similar to AA sequence:UniProtKB:Q2YRU7;locus_tag=GOFFCCIL_00739;product=Protein RecA
VOSK01000128.1	Prodigal:002006	CDS	7403	7855	.	+	0	ID=GOFFCCIL_00740;inference=ab initio prediction:Prodigal:002006,similar to AA sequence:ISfinder:ISStag1;locus_tag=GOFFCCIL_00740;product=IS6 family transposase ISStag1
VOSK01000128.1	Prodigal:002006	CDS	8155	10107	.	-	0	ID=GOFFCCIL_00741;eC_number=7.6.2.8;Name=btuD_4;gene=btuD_4;inference=ab initio prediction:Prodigal:002006,protein motif:HAMAP:MF_01005;locus_tag=GOFFCCIL_00741;product=Vitamin B12 import ATP-binding protein BtuD
VOSK01000128.1	Prodigal:002006	CDS	10506	11141	.	+	0	ID=GOFFCCIL_00742;inference=ab initio prediction:Prodigal:002006;locus_tag=GOFFCCIL_00742;product=hypothetical protein
VOSK01000128.1	Prodigal:002006	CDS	11768	12409	.	-	0	ID=GOFFCCIL_00743;inference=ab initio prediction:Prodigal:002006;locus_tag=GOFFCCIL_00743;product=hypothetical protein
VOSK01000128.1	Prodigal:002006	CDS	12439	13536	.	-	0	ID=GOFFCCIL_00744;eC_number=1.1.1.369;Name=iolG_2;gene=iolG_2;inference=ab initio prediction:Prodigal:002006,protein motif:HAMAP:MF_01671;locus_tag=GOFFCCIL_00744;product=Inositol 2-dehydrogenase/D-chiro-inositol 3-dehydrogenase
VOSK01000128.1	Prodigal:002006	CDS	13567	14814	.	-	0	ID=GOFFCCIL_00745;Name=nagC_1;db_xref=COG:COG1940;gene=nagC_1;inference=ab initio prediction:Prodigal:002006,similar to AA sequence:UniProtKB:P0AF20;locus_tag=GOFFCCIL_00745;product=N-acetylglucosamine repressor
VOSK01000128.1	Prodigal:002006	CDS	15012	16283	.	+	0	ID=GOFFCCIL_00746;inference=ab initio prediction:Prodigal:002006;locus_tag=GOFFCCIL_00746;product=hypothetical protein
VOSK01000128.1	Prodigal:002006	CDS	16349	17287	.	+	0	ID=GOFFCCIL_00747;Name=melD_1;db_xref=COG:COG1175;gene=melD_1;inference=ab initio prediction:Prodigal:002006,similar to AA sequence:UniProtKB:O34706;locus_tag=GOFFCCIL_00747;product=Melibiose/raffinose/stachyose import permease protein MelD
VOSK01000128.1	Prodigal:002006	CDS	17280	18131	.	+	0	ID=GOFFCCIL_00748;Name=ngcG_2;db_xref=COG:COG0395;gene=ngcG_2;inference=ab initio prediction:Prodigal:002006,similar to AA sequence:UniProtKB:O50501;locus_tag=GOFFCCIL_00748;product=Diacetylchitobiose uptake system permease protein NgcG
VOSK01000129.1	Prodigal:002006	CDS	278	994	.	+	0	ID=GOFFCCIL_00749;Name=rspR_3;db_xref=COG:COG1802;gene=rspR_3;inference=ab initio prediction:Prodigal:002006,similar to AA sequence:UniProtKB:P0ACM2;locus_tag=GOFFCCIL_00749;product=HTH-type transcriptional repressor RspR
VOSK01000129.1	Prodigal:002006	CDS	1159	1821	.	+	0	ID=GOFFCCIL_00750;eC_number=1.11.1.15;db_xref=COG:COG0450;inference=ab initio prediction:Prodigal:002006,similar to AA sequence:UniProtKB:O67024;locus_tag=GOFFCCIL_00750;product=Peroxiredoxin
VOSK01000129.1	Prodigal:002006	CDS	1948	2868	.	+	0	ID=GOFFCCIL_00751;eC_number=3.-.-.-;Name=blh;db_xref=COG:COG0491;gene=blh;inference=ab initio prediction:Prodigal:002006,similar to AA sequence:UniProtKB:Q9PFB0;locus_tag=GOFFCCIL_00751;product=Beta-lactamase hydrolase-like protein
VOSK01000129.1	Prodigal:002006	CDS	2920	3951	.	+	0	ID=GOFFCCIL_00752;eC_number=2.5.1.47;Name=cysK_1;gene=cysK_1;inference=ab initio prediction:Prodigal:002006,similar to AA sequence:UniProtKB:P63871;locus_tag=GOFFCCIL_00752;product=Cysteine synthase
VOSK01000129.1	Prodigal:002006	CDS	4111	4836	.	+	0	ID=GOFFCCIL_00753;inference=ab initio prediction:Prodigal:002006;locus_tag=GOFFCCIL_00753;product=hypothetical protein
VOSK01000129.1	Prodigal:002006	CDS	4938	5771	.	+	0	ID=GOFFCCIL_00754;inference=ab initio prediction:Prodigal:002006;locus_tag=GOFFCCIL_00754;product=hypothetical protein
VOSK01000129.1	Prodigal:002006	CDS	5837	6214	.	+	0	ID=GOFFCCIL_00755;inference=ab initio prediction:Prodigal:002006;locus_tag=GOFFCCIL_00755;product=hypothetical protein
VOSK01000129.1	Prodigal:002006	CDS	6337	6627	.	+	0	ID=GOFFCCIL_00756;inference=ab initio prediction:Prodigal:002006;locus_tag=GOFFCCIL_00756;product=hypothetical protein
VOSK01000129.1	Prodigal:002006	CDS	6761	7993	.	+	0	ID=GOFFCCIL_00757;eC_number=1.2.4.4;Name=bkdA1;db_xref=COG:COG1071;gene=bkdA1;inference=ab initio prediction:Prodigal:002006,similar to AA sequence:UniProtKB:P09060;locus_tag=GOFFCCIL_00757;product=2-oxoisovalerate dehydrogenase subunit alpha
VOSK01000129.1	Prodigal:002006	CDS	7997	9010	.	+	0	ID=GOFFCCIL_00758;eC_number=1.2.4.4;Name=bkdA2;db_xref=COG:COG0022;gene=bkdA2;inference=ab initio prediction:Prodigal:002006,similar to AA sequence:UniProtKB:P09061;locus_tag=GOFFCCIL_00758;product=2-oxoisovalerate dehydrogenase subunit beta
VOSK01000129.1	Prodigal:002006	CDS	9012	10337	.	+	0	ID=GOFFCCIL_00759;eC_number=2.3.1.168;Name=bkdB;db_xref=COG:COG0508;gene=bkdB;inference=ab initio prediction:Prodigal:002006,similar to AA sequence:UniProtKB:Q9I1M0;locus_tag=GOFFCCIL_00759;product=Lipoamide acyltransferase component of branched-chain alpha-keto acid dehydrogenase complex
VOSK01000129.1	Prodigal:002006	CDS	10343	11740	.	+	0	ID=GOFFCCIL_00760;eC_number=1.8.1.4;Name=lpdV;db_xref=COG:COG1249;gene=lpdV;inference=ab initio prediction:Prodigal:002006,similar to AA sequence:UniProtKB:Q9I1L9;locus_tag=GOFFCCIL_00760;product=Dihydrolipoyl dehydrogenase
VOSK01000129.1	Prodigal:002006	CDS	12299	13615	.	+	0	ID=GOFFCCIL_00761;inference=ab initio prediction:Prodigal:002006;locus_tag=GOFFCCIL_00761;product=hypothetical protein
VOSK01000129.1	Prodigal:002006	CDS	13683	14606	.	+	0	ID=GOFFCCIL_00762;Name=melD_2;db_xref=COG:COG1175;gene=melD_2;inference=ab initio prediction:Prodigal:002006,similar to AA sequence:UniProtKB:O34706;locus_tag=GOFFCCIL_00762;product=Melibiose/raffinose/stachyose import permease protein MelD
VOSK01000129.1	Prodigal:002006	CDS	14616	15437	.	+	0	ID=GOFFCCIL_00763;Name=dasC_1;db_xref=COG:COG0395;gene=dasC_1;inference=ab initio prediction:Prodigal:002006,similar to AA sequence:UniProtKB:Q9K489;locus_tag=GOFFCCIL_00763;product=Diacetylchitobiose uptake system permease protein DasC
VOSK01000129.1	Prodigal:002006	CDS	15452	16585	.	+	0	ID=GOFFCCIL_00764;eC_number=7.5.2.1;Name=malK_1;db_xref=COG:COG3839;gene=malK_1;inference=ab initio prediction:Prodigal:002006,similar to AA sequence:UniProtKB:P19566;locus_tag=GOFFCCIL_00764;product=Maltose/maltodextrin import ATP-binding protein MalK
VOSK01000129.1	Prodigal:002006	CDS	16744	17889	.	+	0	ID=GOFFCCIL_00765;eC_number=1.1.99.-;Name=alkJ_1;gene=alkJ_1;inference=ab initio prediction:Prodigal:002006,similar to AA sequence:UniProtKB:Q00593;locus_tag=GOFFCCIL_00765;product=Alcohol dehydrogenase [acceptor]
VOSK01000012.1	Prodigal:002006	CDS	301	2400	.	+	0	ID=GOFFCCIL_00766;inference=ab initio prediction:Prodigal:002006;locus_tag=GOFFCCIL_00766;product=hypothetical protein
VOSK01000012.1	Prodigal:002006	CDS	2497	3372	.	+	0	ID=GOFFCCIL_00767;Name=lacX;gene=lacX;inference=ab initio prediction:Prodigal:002006,similar to AA sequence:UniProtKB:P23496;locus_tag=GOFFCCIL_00767;product=Protein LacX%2C plasmid
VOSK01000012.1	Prodigal:002006	CDS	3432	3818	.	-	0	ID=GOFFCCIL_00768;Name=cckA_1;gene=cckA_1;inference=ab initio prediction:Prodigal:002006,similar to AA sequence:UniProtKB:P0DOA0;locus_tag=GOFFCCIL_00768;product=Sensor kinase CckA
VOSK01000012.1	Prodigal:002006	CDS	3889	4125	.	+	0	ID=GOFFCCIL_00769;inference=ab initio prediction:Prodigal:002006;locus_tag=GOFFCCIL_00769;product=hypothetical protein
VOSK01000012.1	Prodigal:002006	CDS	4219	4428	.	-	0	ID=GOFFCCIL_00770;inference=ab initio prediction:Prodigal:002006;locus_tag=GOFFCCIL_00770;product=hypothetical protein
VOSK01000012.1	Prodigal:002006	CDS	4679	5869	.	+	0	ID=GOFFCCIL_00771;inference=ab initio prediction:Prodigal:002006;locus_tag=GOFFCCIL_00771;product=hypothetical protein
VOSK01000012.1	Prodigal:002006	CDS	6060	7094	.	-	0	ID=GOFFCCIL_00772;eC_number=5.1.3.2;Name=galE1;db_xref=COG:COG1088;gene=galE1;inference=ab initio prediction:Prodigal:002006,similar to AA sequence:UniProtKB:P9WN67;locus_tag=GOFFCCIL_00772;product=UDP-glucose 4-epimerase
VOSK01000012.1	Prodigal:002006	CDS	7205	8314	.	-	0	ID=GOFFCCIL_00773;inference=ab initio prediction:Prodigal:002006;locus_tag=GOFFCCIL_00773;product=hypothetical protein
VOSK01000012.1	Prodigal:002006	CDS	8311	9405	.	-	0	ID=GOFFCCIL_00774;inference=ab initio prediction:Prodigal:002006;locus_tag=GOFFCCIL_00774;product=hypothetical protein
VOSK01000012.1	Prodigal:002006	CDS	9402	10514	.	-	0	ID=GOFFCCIL_00775;inference=ab initio prediction:Prodigal:002006;locus_tag=GOFFCCIL_00775;product=hypothetical protein
VOSK01000012.1	Prodigal:002006	CDS	10511	11644	.	-	0	ID=GOFFCCIL_00776;inference=ab initio prediction:Prodigal:002006;locus_tag=GOFFCCIL_00776;product=hypothetical protein
VOSK01000012.1	Prodigal:002006	CDS	11687	12805	.	-	0	ID=GOFFCCIL_00777;eC_number=5.1.3.10;Name=rfbE;db_xref=COG:COG0451;gene=rfbE;inference=ab initio prediction:Prodigal:002006,similar to AA sequence:UniProtKB:P14169;locus_tag=GOFFCCIL_00777;product=CDP-paratose 2-epimerase
VOSK01000012.1	Prodigal:002006	CDS	12802	14202	.	-	0	ID=GOFFCCIL_00778;eC_number=5.1.3.20;Name=hldD_1;gene=hldD_1;inference=ab initio prediction:Prodigal:002006,protein motif:HAMAP:MF_01601;locus_tag=GOFFCCIL_00778;product=ADP-L-glycero-D-manno-heptose-6-epimerase
VOSK01000012.1	Prodigal:002006	CDS	14327	15409	.	+	0	ID=GOFFCCIL_00779;eC_number=5.5.1.4;Name=ino1_1;db_xref=COG:COG1260;gene=ino1_1;inference=ab initio prediction:Prodigal:002006,similar to AA sequence:UniProtKB:A0R7G6;locus_tag=GOFFCCIL_00779;product=Inositol-3-phosphate synthase
VOSK01000012.1	Prodigal:002006	CDS	15427	16026	.	+	0	ID=GOFFCCIL_00780;eC_number=3.1.3.3;Name=pspB;db_xref=COG:COG0406;gene=pspB;inference=ab initio prediction:Prodigal:002006,similar to AA sequence:UniProtKB:D3DFP8;locus_tag=GOFFCCIL_00780;product=Putative phosphoserine phosphatase 2
VOSK01000012.1	Prodigal:002006	CDS	16023	17132	.	+	0	ID=GOFFCCIL_00781;inference=ab initio prediction:Prodigal:002006;locus_tag=GOFFCCIL_00781;product=hypothetical protein
VOSK01000012.1	Prodigal:002006	CDS	17135	17947	.	+	0	ID=GOFFCCIL_00782;eC_number=2.7.7.24;Name=rffH_1;db_xref=COG:COG1209;gene=rffH_1;inference=ab initio prediction:Prodigal:002006,similar to AA sequence:UniProtKB:P61887;locus_tag=GOFFCCIL_00782;product=Glucose-1-phosphate thymidylyltransferase 2
VOSK01000012.1	Prodigal:002006	CDS	17956	18729	.	+	0	ID=GOFFCCIL_00783;eC_number=2.5.1.-;Name=cmoB;gene=cmoB;inference=ab initio prediction:Prodigal:002006,protein motif:HAMAP:MF_01590;locus_tag=GOFFCCIL_00783;product=tRNA U34 carboxymethyltransferase
VOSK01000012.1	Prodigal:002006	CDS	18726	19655	.	+	0	ID=GOFFCCIL_00784;inference=ab initio prediction:Prodigal:002006;locus_tag=GOFFCCIL_00784;product=hypothetical protein
VOSK01000012.1	Prodigal:002006	CDS	19742	20674	.	-	0	ID=GOFFCCIL_00785;eC_number=1.1.1.369;Name=iolG_3;gene=iolG_3;inference=ab initio prediction:Prodigal:002006,protein motif:HAMAP:MF_01671;locus_tag=GOFFCCIL_00785;product=Inositol 2-dehydrogenase/D-chiro-inositol 3-dehydrogenase
VOSK01000012.1	Prodigal:002006	CDS	20770	21807	.	-	0	ID=GOFFCCIL_00786;eC_number=1.1.1.-;Name=gutB;db_xref=COG:COG1063;gene=gutB;inference=ab initio prediction:Prodigal:002006,similar to AA sequence:UniProtKB:Q06004;locus_tag=GOFFCCIL_00786;product=Sorbitol dehydrogenase
VOSK01000012.1	Prodigal:002006	CDS	21915	22205	.	-	0	ID=GOFFCCIL_00787;inference=ab initio prediction:Prodigal:002006;locus_tag=GOFFCCIL_00787;product=hypothetical protein
VOSK01000012.1	Prodigal:002006	CDS	22271	22732	.	-	0	ID=GOFFCCIL_00788;inference=ab initio prediction:Prodigal:002006;locus_tag=GOFFCCIL_00788;product=hypothetical protein
VOSK01000012.1	Prodigal:002006	CDS	22947	24491	.	-	0	ID=GOFFCCIL_00789;inference=ab initio prediction:Prodigal:002006;locus_tag=GOFFCCIL_00789;product=hypothetical protein
VOSK01000012.1	Prodigal:002006	CDS	24488	25792	.	-	0	ID=GOFFCCIL_00790;inference=ab initio prediction:Prodigal:002006,similar to AA sequence:UniProtKB:P45742;locus_tag=GOFFCCIL_00790;note=Stress response UPF0229 protein YhbH;product=hypothetical protein
VOSK01000012.1	Prodigal:002006	CDS	25822	27768	.	-	0	ID=GOFFCCIL_00791;inference=ab initio prediction:Prodigal:002006;locus_tag=GOFFCCIL_00791;product=hypothetical protein
VOSK01000012.1	Prodigal:002006	CDS	28278	29417	.	+	0	ID=GOFFCCIL_00792;eC_number=1.1.1.2;Name=yahK;db_xref=COG:COG1064;gene=yahK;inference=ab initio prediction:Prodigal:002006,similar to AA sequence:UniProtKB:P75691;locus_tag=GOFFCCIL_00792;product=Aldehyde reductase YahK
VOSK01000012.1	Prodigal:002006	CDS	29437	31179	.	+	0	ID=GOFFCCIL_00793;inference=ab initio prediction:Prodigal:002006;locus_tag=GOFFCCIL_00793;product=hypothetical protein
VOSK01000012.1	Prodigal:002006	CDS	31401	32303	.	+	0	ID=GOFFCCIL_00794;inference=ab initio prediction:Prodigal:002006;locus_tag=GOFFCCIL_00794;product=hypothetical protein
VOSK01000012.1	Prodigal:002006	CDS	32319	34034	.	-	0	ID=GOFFCCIL_00795;eC_number=1.11.1.6;Name=katA_2;db_xref=COG:COG0753;gene=katA_2;inference=ab initio prediction:Prodigal:002006,similar to AA sequence:UniProtKB:Q59337;locus_tag=GOFFCCIL_00795;product=Catalase
VOSK01000012.1	Prodigal:002006	CDS	34332	34631	.	-	0	ID=GOFFCCIL_00796;inference=ab initio prediction:Prodigal:002006;locus_tag=GOFFCCIL_00796;product=hypothetical protein
VOSK01000012.1	Prodigal:002006	CDS	34822	35175	.	+	0	ID=GOFFCCIL_00797;inference=ab initio prediction:Prodigal:002006;locus_tag=GOFFCCIL_00797;product=hypothetical protein
VOSK01000012.1	Prodigal:002006	CDS	35182	35649	.	+	0	ID=GOFFCCIL_00798;inference=ab initio prediction:Prodigal:002006;locus_tag=GOFFCCIL_00798;product=hypothetical protein
VOSK01000012.1	Prodigal:002006	CDS	35704	36543	.	+	0	ID=GOFFCCIL_00799;eC_number=4.2.2.-;Name=mltF_1;gene=mltF_1;inference=ab initio prediction:Prodigal:002006,protein motif:HAMAP:MF_02016;locus_tag=GOFFCCIL_00799;product=Membrane-bound lytic murein transglycosylase F
VOSK01000012.1	Prodigal:002006	CDS	36605	37393	.	-	0	ID=GOFFCCIL_00800;inference=ab initio prediction:Prodigal:002006;locus_tag=GOFFCCIL_00800;product=hypothetical protein
VOSK01000012.1	Prodigal:002006	CDS	37811	39286	.	-	0	ID=GOFFCCIL_00801;eC_number=1.2.1.5;Name=aldHT;gene=aldHT;inference=ab initio prediction:Prodigal:002006,similar to AA sequence:UniProtKB:P42329;locus_tag=GOFFCCIL_00801;product=Aldehyde dehydrogenase%2C thermostable
VOSK01000012.1	Prodigal:002006	CDS	39289	40485	.	-	0	ID=GOFFCCIL_00802;inference=ab initio prediction:Prodigal:002006;locus_tag=GOFFCCIL_00802;product=hypothetical protein
VOSK01000012.1	Prodigal:002006	CDS	40867	41655	.	+	0	ID=GOFFCCIL_00803;inference=ab initio prediction:Prodigal:002006;locus_tag=GOFFCCIL_00803;product=hypothetical protein
VOSK01000012.1	Prodigal:002006	CDS	41790	42620	.	+	0	ID=GOFFCCIL_00804;eC_number=2.8.1.1;Name=glpE_2;gene=glpE_2;inference=ab initio prediction:Prodigal:002006,protein motif:HAMAP:MF_01009;locus_tag=GOFFCCIL_00804;product=Thiosulfate sulfurtransferase GlpE
VOSK01000012.1	Prodigal:002006	CDS	42617	44014	.	+	0	ID=GOFFCCIL_00805;Name=srpC;db_xref=COG:COG2059;gene=srpC;inference=ab initio prediction:Prodigal:002006,similar to AA sequence:UniProtKB:Q55027;locus_tag=GOFFCCIL_00805;product=putative chromate transport protein
VOSK01000012.1	Prodigal:002006	CDS	44059	44838	.	-	0	ID=GOFFCCIL_00806;eC_number=1.1.1.100;Name=fabG_2;gene=fabG_2;inference=ab initio prediction:Prodigal:002006,similar to AA sequence:UniProtKB:Q9KQH7;locus_tag=GOFFCCIL_00806;product=3-oxoacyl-[acyl-carrier-protein] reductase FabG
VOSK01000012.1	Prodigal:002006	CDS	44861	45772	.	-	0	ID=GOFFCCIL_00807;eC_number=4.2.1.43;Name=araD_1;gene=araD_1;inference=ab initio prediction:Prodigal:002006,similar to AA sequence:UniProtKB:Q1JUQ0;locus_tag=GOFFCCIL_00807;product=L-2-keto-3-deoxyarabonate dehydratase
VOSK01000012.1	Prodigal:002006	CDS	45871	46044	.	-	0	ID=GOFFCCIL_00808;inference=ab initio prediction:Prodigal:002006;locus_tag=GOFFCCIL_00808;product=hypothetical protein
VOSK01000012.1	Prodigal:002006	CDS	46131	48917	.	-	0	ID=GOFFCCIL_00809;eC_number=4.1.1.31;Name=ppc;db_xref=COG:COG2352;gene=ppc;inference=ab initio prediction:Prodigal:002006,similar to AA sequence:UniProtKB:A0QWX4;locus_tag=GOFFCCIL_00809;product=Phosphoenolpyruvate carboxylase
VOSK01000012.1	Prodigal:002006	CDS	49009	50319	.	-	0	ID=GOFFCCIL_00810;Name=dnaK_1;db_xref=COG:COG0443;gene=dnaK_1;inference=ab initio prediction:Prodigal:002006,similar to AA sequence:UniProtKB:Q9RY23;locus_tag=GOFFCCIL_00810;product=Chaperone protein DnaK
VOSK01000012.1	Prodigal:002006	CDS	50504	52849	.	+	0	ID=GOFFCCIL_00811;Name=yhgF;db_xref=COG:COG2183;gene=yhgF;inference=ab initio prediction:Prodigal:002006,similar to AA sequence:UniProtKB:P46837;locus_tag=GOFFCCIL_00811;product=Protein YhgF
VOSK01000012.1	Prodigal:002006	CDS	53072	54076	.	+	0	ID=GOFFCCIL_00812;Name=thiB;db_xref=COG:COG4143;gene=thiB;inference=ab initio prediction:Prodigal:002006,similar to AA sequence:UniProtKB:P31550;locus_tag=GOFFCCIL_00812;product=Thiamine-binding periplasmic protein
VOSK01000012.1	Prodigal:002006	CDS	54086	55660	.	+	0	ID=GOFFCCIL_00813;inference=ab initio prediction:Prodigal:002006;locus_tag=GOFFCCIL_00813;product=hypothetical protein
VOSK01000012.1	Prodigal:002006	CDS	55647	56348	.	+	0	ID=GOFFCCIL_00814;eC_number=3.6.3.-;Name=thiQ;db_xref=COG:COG3840;gene=thiQ;inference=ab initio prediction:Prodigal:002006,similar to AA sequence:UniProtKB:P31548;locus_tag=GOFFCCIL_00814;product=Thiamine import ATP-binding protein ThiQ
VOSK01000012.1	Prodigal:002006	CDS	56467	57558	.	-	0	ID=GOFFCCIL_00815;eC_number=7.5.2.1;Name=malK_2;db_xref=COG:COG3839;gene=malK_2;inference=ab initio prediction:Prodigal:002006,similar to AA sequence:UniProtKB:P19566;locus_tag=GOFFCCIL_00815;product=Maltose/maltodextrin import ATP-binding protein MalK
VOSK01000012.1	Prodigal:002006	CDS	57584	58411	.	-	0	ID=GOFFCCIL_00816;Name=ngcG_3;db_xref=COG:COG0395;gene=ngcG_3;inference=ab initio prediction:Prodigal:002006,similar to AA sequence:UniProtKB:O50501;locus_tag=GOFFCCIL_00816;product=Diacetylchitobiose uptake system permease protein NgcG
VOSK01000012.1	Prodigal:002006	CDS	58425	59387	.	-	0	ID=GOFFCCIL_00817;Name=lacF_2;gene=lacF_2;inference=ab initio prediction:Prodigal:002006,similar to AA sequence:UniProtKB:P29823;locus_tag=GOFFCCIL_00817;product=Lactose transport system permease protein LacF
VOSK01000012.1	Prodigal:002006	CDS	59460	60749	.	-	0	ID=GOFFCCIL_00818;inference=ab initio prediction:Prodigal:002006;locus_tag=GOFFCCIL_00818;product=hypothetical protein
VOSK01000012.1	Prodigal:002006	CDS	61115	61996	.	+	0	ID=GOFFCCIL_00819;eC_number=2.7.1.8;Name=gspK;db_xref=COG:COG2971;gene=gspK;inference=ab initio prediction:Prodigal:002006,similar to AA sequence:UniProtKB:Q9KUA9;locus_tag=GOFFCCIL_00819;product=Glucosamine kinase GspK
VOSK01000012.1	Prodigal:002006	CDS	61993	62778	.	+	0	ID=GOFFCCIL_00820;Name=nagR_2;db_xref=COG:COG2188;gene=nagR_2;inference=ab initio prediction:Prodigal:002006,similar to AA sequence:UniProtKB:O34817;locus_tag=GOFFCCIL_00820;product=HTH-type transcriptional repressor NagR
VOSK01000012.1	Prodigal:002006	CDS	62765	63817	.	+	0	ID=GOFFCCIL_00821;eC_number=2.6.1.16;Name=glmS;db_xref=COG:COG0449;gene=glmS;inference=ab initio prediction:Prodigal:002006,similar to AA sequence:UniProtKB:P9WN49;locus_tag=GOFFCCIL_00821;product=Glutamine--fructose-6-phosphate aminotransferase [isomerizing]
VOSK01000012.1	Prodigal:002006	CDS	63817	64950	.	+	0	ID=GOFFCCIL_00822;eC_number=3.5.1.25;Name=nagA;db_xref=COG:COG1820;gene=nagA;inference=ab initio prediction:Prodigal:002006,similar to AA sequence:UniProtKB:P0AF18;locus_tag=GOFFCCIL_00822;product=N-acetylglucosamine-6-phosphate deacetylase
VOSK01000012.1	Prodigal:002006	CDS	64965	66032	.	+	0	ID=GOFFCCIL_00823;eC_number=1.1.1.369;Name=iolG_4;gene=iolG_4;inference=ab initio prediction:Prodigal:002006,protein motif:HAMAP:MF_01671;locus_tag=GOFFCCIL_00823;product=Inositol 2-dehydrogenase/D-chiro-inositol 3-dehydrogenase
VOSK01000130.1	Prodigal:002006	CDS	18	737	.	+	0	ID=GOFFCCIL_00824;inference=ab initio prediction:Prodigal:002006;locus_tag=GOFFCCIL_00824;product=hypothetical protein
VOSK01000130.1	Prodigal:002006	CDS	1386	2489	.	+	0	ID=GOFFCCIL_00825;Name=chaA_1;db_xref=COG:COG0387;gene=chaA_1;inference=ab initio prediction:Prodigal:002006,similar to AA sequence:UniProtKB:P31801;locus_tag=GOFFCCIL_00825;product=Sodium-potassium/proton antiporter ChaA
VOSK01000130.1	Prodigal:002006	CDS	2583	3611	.	+	0	ID=GOFFCCIL_00826;inference=ab initio prediction:Prodigal:002006;locus_tag=GOFFCCIL_00826;product=hypothetical protein
VOSK01000130.1	Prodigal:002006	CDS	3765	4871	.	+	0	ID=GOFFCCIL_00827;Name=mdtA_1;gene=mdtA_1;inference=ab initio prediction:Prodigal:002006,similar to AA sequence:UniProtKB:P76397;locus_tag=GOFFCCIL_00827;product=Multidrug resistance protein MdtA
VOSK01000130.1	Prodigal:002006	CDS	4868	7966	.	+	0	ID=GOFFCCIL_00828;Name=czcA_1;gene=czcA_1;inference=ab initio prediction:Prodigal:002006,similar to AA sequence:UniProtKB:P13511;locus_tag=GOFFCCIL_00828;product=Cobalt-zinc-cadmium resistance protein CzcA
VOSK01000130.1	Prodigal:002006	CDS	8010	8717	.	+	0	ID=GOFFCCIL_00829;eC_number=4.2.1.1;Name=mtcA2_1;db_xref=COG:COG0288;gene=mtcA2_1;inference=ab initio prediction:Prodigal:002006,similar to AA sequence:UniProtKB:P9WPJ9;locus_tag=GOFFCCIL_00829;product=Carbonic anhydrase 2
VOSK01000130.1	Prodigal:002006	CDS	9018	10745	.	-	0	ID=GOFFCCIL_00830;eC_number=3.1.1.102;inference=ab initio prediction:Prodigal:002006,similar to AA sequence:UniProtKB:A0A0K8P8E7;locus_tag=GOFFCCIL_00830;product=Mono(2-hydroxyethyl) terephthalate hydrolase
VOSK01000130.1	Prodigal:002006	CDS	11091	11897	.	-	0	ID=GOFFCCIL_00831;inference=ab initio prediction:Prodigal:002006;locus_tag=GOFFCCIL_00831;product=hypothetical protein
VOSK01000130.1	Prodigal:002006	CDS	12155	13783	.	-	0	ID=GOFFCCIL_00832;Name=rssB_1;gene=rssB_1;inference=ab initio prediction:Prodigal:002006,protein motif:HAMAP:MF_00958;locus_tag=GOFFCCIL_00832;product=Regulator of RpoS
VOSK01000130.1	Prodigal:002006	CDS	13780	14154	.	-	0	ID=GOFFCCIL_00833;Name=divK_1;gene=divK_1;inference=ab initio prediction:Prodigal:002006,similar to AA sequence:UniProtKB:Q7BBW0;locus_tag=GOFFCCIL_00833;product=Polar-differentiation response regulator DivK
VOSK01000130.1	Prodigal:002006	CDS	14191	16575	.	-	0	ID=GOFFCCIL_00834;eC_number=2.7.13.3;Name=rcsC_6;gene=rcsC_6;inference=ab initio prediction:Prodigal:002006,protein motif:HAMAP:MF_00979;locus_tag=GOFFCCIL_00834;product=Sensor histidine kinase RcsC
VOSK01000130.1	Prodigal:002006	CDS	16848	17582	.	+	0	ID=GOFFCCIL_00835;inference=ab initio prediction:Prodigal:002006;locus_tag=GOFFCCIL_00835;product=hypothetical protein
VOSK01000131.1	Prodigal:002006	CDS	246	1265	.	+	0	ID=GOFFCCIL_00836;Name=siaP_1;db_xref=COG:COG1638;gene=siaP_1;inference=ab initio prediction:Prodigal:002006,similar to AA sequence:UniProtKB:P44542;locus_tag=GOFFCCIL_00836;product=Sialic acid-binding periplasmic protein SiaP
VOSK01000131.1	Prodigal:002006	CDS	1381	3255	.	+	0	ID=GOFFCCIL_00837;Name=siaT_2;db_xref=COG:COG1593;gene=siaT_2;inference=ab initio prediction:Prodigal:002006,similar to AA sequence:UniProtKB:P44543;locus_tag=GOFFCCIL_00837;product=Sialic acid TRAP transporter permease protein SiaT
VOSK01000131.1	Prodigal:002006	CDS	3357	4994	.	+	0	ID=GOFFCCIL_00838;eC_number=6.2.1.3;db_xref=COG:COG0318;inference=ab initio prediction:Prodigal:002006,similar to AA sequence:UniProtKB:P9WQ37;locus_tag=GOFFCCIL_00838;product=Long-chain-fatty-acid--CoA ligase FadD13
VOSK01000131.1	Prodigal:002006	CDS	5049	5855	.	+	0	ID=GOFFCCIL_00839;eC_number=1.1.1.385;Name=bacC_1;gene=bacC_1;inference=ab initio prediction:Prodigal:002006,similar to AA sequence:UniProtKB:P39640;locus_tag=GOFFCCIL_00839;product=Dihydroanticapsin 7-dehydrogenase
VOSK01000131.1	Prodigal:002006	CDS	5863	6666	.	+	0	ID=GOFFCCIL_00840;eC_number=1.1.1.-;Name=linX;gene=linX;inference=ab initio prediction:Prodigal:002006,similar to AA sequence:UniProtKB:D4Z260;locus_tag=GOFFCCIL_00840;product=2%2C5-dichloro-2%2C5-cyclohexadiene-1%2C4-diol dehydrogenase LinX
VOSK01000131.1	Prodigal:002006	CDS	6751	7614	.	+	0	ID=GOFFCCIL_00841;inference=ab initio prediction:Prodigal:002006;locus_tag=GOFFCCIL_00841;product=hypothetical protein
VOSK01000131.1	Prodigal:002006	CDS	7627	8190	.	-	0	ID=GOFFCCIL_00842;inference=ab initio prediction:Prodigal:002006;locus_tag=GOFFCCIL_00842;product=hypothetical protein
VOSK01000131.1	Prodigal:002006	CDS	8661	10055	.	-	0	ID=GOFFCCIL_00843;inference=ab initio prediction:Prodigal:002006;locus_tag=GOFFCCIL_00843;product=hypothetical protein
VOSK01000131.1	Prodigal:002006	CDS	10134	11399	.	-	0	ID=GOFFCCIL_00844;eC_number=2.7.1.217;Name=otnK;gene=otnK;inference=ab initio prediction:Prodigal:002006,similar to AA sequence:UniProtKB:A0A0H3KP73;locus_tag=GOFFCCIL_00844;product=3-oxo-tetronate kinase
VOSK01000131.1	Prodigal:002006	CDS	11396	12205	.	-	0	ID=GOFFCCIL_00845;eC_number=5.3.1.35;Name=otnI_1;db_xref=COG:COG3622;gene=otnI_1;inference=ab initio prediction:Prodigal:002006,similar to AA sequence:UniProtKB:Q6CZ23;locus_tag=GOFFCCIL_00845;product=2-oxo-tetronate isomerase
VOSK01000131.1	Prodigal:002006	CDS	12210	12929	.	-	0	ID=GOFFCCIL_00846;eC_number=4.1.1.104;Name=otnC;db_xref=COG:COG0235;gene=otnC;inference=ab initio prediction:Prodigal:002006,similar to AA sequence:UniProtKB:Q57199;locus_tag=GOFFCCIL_00846;product=3-oxo-tetronate 4-phosphate decarboxylase
VOSK01000131.1	Prodigal:002006	CDS	12985	13674	.	-	0	ID=GOFFCCIL_00847;Name=gntR;gene=gntR;inference=ab initio prediction:Prodigal:002006,similar to AA sequence:UniProtKB:Q8GAL4;locus_tag=GOFFCCIL_00847;product=putative D-xylose utilization operon transcriptional repressor
VOSK01000131.1	Prodigal:002006	CDS	13838	14911	.	+	0	ID=GOFFCCIL_00848;eC_number=1.1.1.408;Name=pdxA2_1;db_xref=COG:COG1995;gene=pdxA2_1;inference=ab initio prediction:Prodigal:002006,similar to AA sequence:UniProtKB:P58718;locus_tag=GOFFCCIL_00848;product=D-threonate 4-phosphate dehydrogenase
VOSK01000131.1	Prodigal:002006	CDS	15116	15964	.	+	0	ID=GOFFCCIL_00849;inference=ab initio prediction:Prodigal:002006;locus_tag=GOFFCCIL_00849;product=hypothetical protein
VOSK01000131.1	Prodigal:002006	CDS	16046	16525	.	+	0	ID=GOFFCCIL_00850;inference=ab initio prediction:Prodigal:002006;locus_tag=GOFFCCIL_00850;product=hypothetical protein
VOSK01000131.1	Prodigal:002006	CDS	16551	17645	.	+	0	ID=GOFFCCIL_00851;inference=ab initio prediction:Prodigal:002006;locus_tag=GOFFCCIL_00851;product=hypothetical protein
VOSK01000132.1	Prodigal:002006	CDS	638	850	.	+	0	ID=GOFFCCIL_00852;inference=ab initio prediction:Prodigal:002006;locus_tag=GOFFCCIL_00852;product=hypothetical protein
VOSK01000132.1	Prodigal:002006	CDS	1050	1226	.	+	0	ID=GOFFCCIL_00853;inference=ab initio prediction:Prodigal:002006;locus_tag=GOFFCCIL_00853;product=hypothetical protein
VOSK01000132.1	Prodigal:002006	CDS	1523	2374	.	+	0	ID=GOFFCCIL_00854;eC_number=3.1.1.24;Name=catD_2;db_xref=COG:COG0596;gene=catD_2;inference=ab initio prediction:Prodigal:002006,similar to AA sequence:UniProtKB:P00632;locus_tag=GOFFCCIL_00854;product=3-oxoadipate enol-lactonase 2
VOSK01000132.1	Prodigal:002006	CDS	2335	2478	.	-	0	ID=GOFFCCIL_00855;inference=ab initio prediction:Prodigal:002006;locus_tag=GOFFCCIL_00855;product=hypothetical protein
VOSK01000132.1	Prodigal:002006	CDS	2937	3566	.	-	0	ID=GOFFCCIL_00856;eC_number=2.7.4.25;Name=cmk_1;gene=cmk_1;inference=ab initio prediction:Prodigal:002006,protein motif:HAMAP:MF_00239;locus_tag=GOFFCCIL_00856;product=Cytidylate kinase
VOSK01000132.1	Prodigal:002006	CDS	3701	3895	.	+	0	ID=GOFFCCIL_00857;inference=ab initio prediction:Prodigal:002006;locus_tag=GOFFCCIL_00857;product=hypothetical protein
VOSK01000132.1	Prodigal:002006	CDS	4204	5562	.	+	0	ID=GOFFCCIL_00858;inference=ab initio prediction:Prodigal:002006;locus_tag=GOFFCCIL_00858;product=hypothetical protein
VOSK01000132.1	Prodigal:002006	CDS	5642	5836	.	-	0	ID=GOFFCCIL_00859;inference=ab initio prediction:Prodigal:002006;locus_tag=GOFFCCIL_00859;product=hypothetical protein
VOSK01000132.1	Prodigal:002006	CDS	5995	6273	.	+	0	ID=GOFFCCIL_00860;inference=ab initio prediction:Prodigal:002006;locus_tag=GOFFCCIL_00860;product=hypothetical protein
VOSK01000132.1	Prodigal:002006	CDS	6410	6634	.	+	0	ID=GOFFCCIL_00861;inference=ab initio prediction:Prodigal:002006;locus_tag=GOFFCCIL_00861;product=hypothetical protein
VOSK01000132.1	Prodigal:002006	CDS	6651	7187	.	-	0	ID=GOFFCCIL_00862;inference=ab initio prediction:Prodigal:002006;locus_tag=GOFFCCIL_00862;product=hypothetical protein
VOSK01000132.1	Prodigal:002006	CDS	7358	8353	.	-	0	ID=GOFFCCIL_00863;inference=ab initio prediction:Prodigal:002006;locus_tag=GOFFCCIL_00863;product=hypothetical protein
VOSK01000132.1	Prodigal:002006	CDS	8683	8976	.	-	0	ID=GOFFCCIL_00864;inference=ab initio prediction:Prodigal:002006,similar to AA sequence:ISfinder:ISNov1;locus_tag=GOFFCCIL_00864;product=ISKra4 family transposase ISNov1
VOSK01000132.1	Prodigal:002006	CDS	9718	9867	.	+	0	ID=GOFFCCIL_00865;inference=ab initio prediction:Prodigal:002006;locus_tag=GOFFCCIL_00865;product=hypothetical protein
VOSK01000132.1	Prodigal:002006	CDS	10297	10581	.	-	0	ID=GOFFCCIL_00866;inference=ab initio prediction:Prodigal:002006;locus_tag=GOFFCCIL_00866;product=hypothetical protein
VOSK01000132.1	Prodigal:002006	CDS	10803	11144	.	-	0	ID=GOFFCCIL_00867;inference=ab initio prediction:Prodigal:002006;locus_tag=GOFFCCIL_00867;product=hypothetical protein
VOSK01000132.1	Prodigal:002006	CDS	12487	12825	.	-	0	ID=GOFFCCIL_00868;inference=ab initio prediction:Prodigal:002006;locus_tag=GOFFCCIL_00868;product=hypothetical protein
VOSK01000132.1	Prodigal:002006	CDS	13227	13661	.	+	0	ID=GOFFCCIL_00869;inference=ab initio prediction:Prodigal:002006;locus_tag=GOFFCCIL_00869;product=hypothetical protein
VOSK01000132.1	Prodigal:002006	CDS	13573	14019	.	-	0	ID=GOFFCCIL_00870;eC_number=2.1.1.77;Name=pcm_3;gene=pcm_3;inference=ab initio prediction:Prodigal:002006,protein motif:HAMAP:MF_00090;locus_tag=GOFFCCIL_00870;product=Protein-L-isoaspartate O-methyltransferase
VOSK01000132.1	Prodigal:002006	CDS	14296	14649	.	-	0	ID=GOFFCCIL_00871;inference=ab initio prediction:Prodigal:002006;locus_tag=GOFFCCIL_00871;product=hypothetical protein
VOSK01000132.1	Prodigal:002006	CDS	15090	15689	.	+	0	ID=GOFFCCIL_00872;inference=ab initio prediction:Prodigal:002006;locus_tag=GOFFCCIL_00872;product=hypothetical protein
VOSK01000132.1	Prodigal:002006	CDS	15893	16615	.	-	0	ID=GOFFCCIL_00873;Name=dasR;db_xref=COG:COG2188;gene=dasR;inference=ab initio prediction:Prodigal:002006,similar to AA sequence:UniProtKB:Q9K492;locus_tag=GOFFCCIL_00873;product=HTH-type transcriptional repressor DasR
VOSK01000132.1	Prodigal:002006	CDS	16716	17168	.	+	0	ID=GOFFCCIL_00874;eC_number=2.7.8.37;Name=phnG;db_xref=COG:COG3624;gene=phnG;inference=ab initio prediction:Prodigal:002006,similar to AA sequence:UniProtKB:P16685;locus_tag=GOFFCCIL_00874;product=Alpha-D-ribose 1-methylphosphonate 5-triphosphate synthase subunit PhnG
VOSK01000133.1	Prodigal:002006	CDS	236	973	.	-	0	ID=GOFFCCIL_00875;inference=ab initio prediction:Prodigal:002006;locus_tag=GOFFCCIL_00875;product=hypothetical protein
VOSK01000133.1	Prodigal:002006	CDS	1030	3090	.	-	0	ID=GOFFCCIL_00876;eC_number=3.4.24.-;Name=ftsH_2;gene=ftsH_2;inference=ab initio prediction:Prodigal:002006,protein motif:HAMAP:MF_01458;locus_tag=GOFFCCIL_00876;product=ATP-dependent zinc metalloprotease FtsH
VOSK01000133.1	Prodigal:002006	CDS	3114	3791	.	-	0	ID=GOFFCCIL_00877;inference=ab initio prediction:Prodigal:002006;locus_tag=GOFFCCIL_00877;product=hypothetical protein
VOSK01000133.1	Prodigal:002006	CDS	3836	4774	.	-	0	ID=GOFFCCIL_00878;inference=ab initio prediction:Prodigal:002006;locus_tag=GOFFCCIL_00878;product=hypothetical protein
VOSK01000133.1	Prodigal:002006	CDS	4855	5109	.	-	0	ID=GOFFCCIL_00879;inference=ab initio prediction:Prodigal:002006;locus_tag=GOFFCCIL_00879;product=hypothetical protein
VOSK01000133.1	Prodigal:002006	CDS	6056	7204	.	-	0	ID=GOFFCCIL_00880;inference=ab initio prediction:Prodigal:002006;locus_tag=GOFFCCIL_00880;product=hypothetical protein
VOSK01000133.1	Prodigal:002006	CDS	7507	8175	.	-	0	ID=GOFFCCIL_00881;inference=ab initio prediction:Prodigal:002006;locus_tag=GOFFCCIL_00881;product=hypothetical protein
VOSK01000133.1	Prodigal:002006	CDS	8484	8846	.	+	0	ID=GOFFCCIL_00882;inference=ab initio prediction:Prodigal:002006;locus_tag=GOFFCCIL_00882;product=hypothetical protein
VOSK01000133.1	Prodigal:002006	CDS	8846	9139	.	+	0	ID=GOFFCCIL_00883;inference=ab initio prediction:Prodigal:002006;locus_tag=GOFFCCIL_00883;product=hypothetical protein
VOSK01000133.1	Prodigal:002006	CDS	9222	10760	.	-	0	ID=GOFFCCIL_00884;inference=ab initio prediction:Prodigal:002006;locus_tag=GOFFCCIL_00884;product=hypothetical protein
VOSK01000133.1	Prodigal:002006	CDS	11312	11689	.	+	0	ID=GOFFCCIL_00885;inference=ab initio prediction:Prodigal:002006;locus_tag=GOFFCCIL_00885;product=hypothetical protein
VOSK01000133.1	Prodigal:002006	CDS	11626	12204	.	-	0	ID=GOFFCCIL_00886;inference=ab initio prediction:Prodigal:002006;locus_tag=GOFFCCIL_00886;product=hypothetical protein
VOSK01000133.1	Prodigal:002006	CDS	12201	12488	.	-	0	ID=GOFFCCIL_00887;inference=ab initio prediction:Prodigal:002006;locus_tag=GOFFCCIL_00887;product=hypothetical protein
VOSK01000133.1	Prodigal:002006	CDS	12665	13141	.	-	0	ID=GOFFCCIL_00888;inference=ab initio prediction:Prodigal:002006;locus_tag=GOFFCCIL_00888;product=hypothetical protein
VOSK01000133.1	Prodigal:002006	CDS	13260	13637	.	+	0	ID=GOFFCCIL_00889;inference=ab initio prediction:Prodigal:002006;locus_tag=GOFFCCIL_00889;product=hypothetical protein
VOSK01000133.1	Prodigal:002006	CDS	13707	14663	.	+	0	ID=GOFFCCIL_00890;Name=xerD_2;gene=xerD_2;inference=ab initio prediction:Prodigal:002006,similar to AA sequence:UniProtKB:P0A0P0;locus_tag=GOFFCCIL_00890;product=Tyrosine recombinase XerD
VOSK01000133.1	Prodigal:002006	CDS	14740	15174	.	-	0	ID=GOFFCCIL_00891;inference=ab initio prediction:Prodigal:002006;locus_tag=GOFFCCIL_00891;product=hypothetical protein
VOSK01000133.1	Prodigal:002006	CDS	15593	15811	.	-	0	ID=GOFFCCIL_00892;inference=ab initio prediction:Prodigal:002006;locus_tag=GOFFCCIL_00892;product=hypothetical protein
VOSK01000133.1	Prodigal:002006	CDS	15880	16281	.	-	0	ID=GOFFCCIL_00893;inference=ab initio prediction:Prodigal:002006;locus_tag=GOFFCCIL_00893;product=hypothetical protein
VOSK01000133.1	Prodigal:002006	CDS	16326	16919	.	+	0	ID=GOFFCCIL_00894;inference=ab initio prediction:Prodigal:002006;locus_tag=GOFFCCIL_00894;product=hypothetical protein
VOSK01000133.1	Prodigal:002006	CDS	16916	17107	.	-	0	ID=GOFFCCIL_00895;inference=ab initio prediction:Prodigal:002006;locus_tag=GOFFCCIL_00895;product=hypothetical protein
VOSK01000134.1	Prodigal:002006	CDS	166	996	.	+	0	ID=GOFFCCIL_00896;inference=ab initio prediction:Prodigal:002006;locus_tag=GOFFCCIL_00896;product=hypothetical protein
VOSK01000134.1	Prodigal:002006	CDS	960	1238	.	-	0	ID=GOFFCCIL_00897;inference=ab initio prediction:Prodigal:002006;locus_tag=GOFFCCIL_00897;product=hypothetical protein
VOSK01000134.1	Prodigal:002006	CDS	1231	1923	.	-	0	ID=GOFFCCIL_00898;inference=ab initio prediction:Prodigal:002006;locus_tag=GOFFCCIL_00898;product=hypothetical protein
VOSK01000134.1	Prodigal:002006	CDS	2404	2697	.	-	0	ID=GOFFCCIL_00899;eC_number=3.6.1.7;Name=yccX;gene=yccX;inference=ab initio prediction:Prodigal:002006,protein motif:HAMAP:MF_01450;locus_tag=GOFFCCIL_00899;product=Acylphosphatase
VOSK01000134.1	Prodigal:002006	CDS	2848	3354	.	-	0	ID=GOFFCCIL_00900;inference=ab initio prediction:Prodigal:002006;locus_tag=GOFFCCIL_00900;product=hypothetical protein
VOSK01000134.1	Prodigal:002006	CDS	3627	5627	.	-	0	ID=GOFFCCIL_00901;Name=carB_1;gene=carB_1;inference=ab initio prediction:Prodigal:002006,protein motif:HAMAP:MF_01210_B;locus_tag=GOFFCCIL_00901;product=Carbamoyl-phosphate synthase large chain
VOSK01000134.1	Prodigal:002006	CDS	5741	6154	.	-	0	ID=GOFFCCIL_00902;inference=ab initio prediction:Prodigal:002006;locus_tag=GOFFCCIL_00902;product=hypothetical protein
VOSK01000134.1	Prodigal:002006	CDS	6474	7403	.	+	0	ID=GOFFCCIL_00903;eC_number=1.13.11.-;Name=mhqO_1;db_xref=COG:COG0346;gene=mhqO_1;inference=ab initio prediction:Prodigal:002006,similar to AA sequence:UniProtKB:P96693;locus_tag=GOFFCCIL_00903;product=Putative ring-cleaving dioxygenase MhqO
VOSK01000134.1	Prodigal:002006	CDS	7694	8311	.	+	0	ID=GOFFCCIL_00904;eC_number=3.1.-.-;Name=mhqD_1;db_xref=COG:COG0400;gene=mhqD_1;inference=ab initio prediction:Prodigal:002006,similar to AA sequence:UniProtKB:O34842;locus_tag=GOFFCCIL_00904;product=Putative hydrolase MhqD
VOSK01000134.1	Prodigal:002006	CDS	8547	9626	.	-	0	ID=GOFFCCIL_00905;eC_number=2.5.1.47;Name=cysK_2;gene=cysK_2;inference=ab initio prediction:Prodigal:002006,similar to AA sequence:UniProtKB:Q5XAQ3;locus_tag=GOFFCCIL_00905;product=Cysteine synthase
VOSK01000134.1	Prodigal:002006	CDS	9785	9967	.	+	0	ID=GOFFCCIL_00906;inference=ab initio prediction:Prodigal:002006;locus_tag=GOFFCCIL_00906;product=hypothetical protein
VOSK01000134.1	Prodigal:002006	CDS	10318	10740	.	-	0	ID=GOFFCCIL_00907;inference=ab initio prediction:Prodigal:002006;locus_tag=GOFFCCIL_00907;product=hypothetical protein
VOSK01000134.1	Prodigal:002006	CDS	10733	11953	.	-	0	ID=GOFFCCIL_00908;inference=ab initio prediction:Prodigal:002006;locus_tag=GOFFCCIL_00908;product=hypothetical protein
VOSK01000134.1	Prodigal:002006	CDS	12073	13107	.	-	0	ID=GOFFCCIL_00909;inference=ab initio prediction:Prodigal:002006,similar to AA sequence:ISfinder:ISCARN25;locus_tag=GOFFCCIL_00909;product=IS630 family transposase ISCARN25
VOSK01000134.1	Prodigal:002006	CDS	13104	13925	.	-	0	ID=GOFFCCIL_00910;inference=ab initio prediction:Prodigal:002006;locus_tag=GOFFCCIL_00910;product=hypothetical protein
VOSK01000134.1	Prodigal:002006	CDS	13934	15493	.	-	0	ID=GOFFCCIL_00911;inference=ab initio prediction:Prodigal:002006;locus_tag=GOFFCCIL_00911;product=hypothetical protein
VOSK01000134.1	Prodigal:002006	CDS	15496	16773	.	-	0	ID=GOFFCCIL_00912;Name=xerC_3;gene=xerC_3;inference=ab initio prediction:Prodigal:002006,protein motif:HAMAP:MF_01808;locus_tag=GOFFCCIL_00912;product=Tyrosine recombinase XerC
VOSK01000134.1	Prodigal:002006	CDS	16875	17237	.	+	0	ID=GOFFCCIL_00913;eC_number=3.2.1.8;Name=xynZ;db_xref=COG:COG2382;gene=xynZ;inference=ab initio prediction:Prodigal:002006,similar to AA sequence:UniProtKB:P10478;locus_tag=GOFFCCIL_00913;product=Endo-1%2C4-beta-xylanase Z
VOSK01000135.1	Prodigal:002006	CDS	237	1703	.	-	0	ID=GOFFCCIL_00914;eC_number=1.-.-.-;Name=rutC_1;gene=rutC_1;inference=ab initio prediction:Prodigal:002006,protein motif:HAMAP:MF_00831;locus_tag=GOFFCCIL_00914;product=Putative aminoacrylate peracid reductase RutC
VOSK01000135.1	Prodigal:002006	CDS	1772	3043	.	-	0	ID=GOFFCCIL_00915;db_xref=COG:COG0683;inference=ab initio prediction:Prodigal:002006,similar to AA sequence:UniProtKB:Q8YEE8;locus_tag=GOFFCCIL_00915;product=Leu/Ile/Val-binding protein 
VOSK01000135.1	Prodigal:002006	CDS	3167	3601	.	-	0	ID=GOFFCCIL_00916;inference=ab initio prediction:Prodigal:002006;locus_tag=GOFFCCIL_00916;product=hypothetical protein
VOSK01000135.1	Prodigal:002006	CDS	3607	4656	.	-	0	ID=GOFFCCIL_00917;eC_number=1.1.1.-;Name=yhdN;db_xref=COG:COG0667;gene=yhdN;inference=ab initio prediction:Prodigal:002006,similar to AA sequence:UniProtKB:P80874;locus_tag=GOFFCCIL_00917;product=Aldo-keto reductase YhdN
VOSK01000135.1	Prodigal:002006	CDS	4653	5003	.	-	0	ID=GOFFCCIL_00918;inference=ab initio prediction:Prodigal:002006;locus_tag=GOFFCCIL_00918;product=hypothetical protein
VOSK01000135.1	Prodigal:002006	CDS	5098	5856	.	+	0	ID=GOFFCCIL_00919;eC_number=3.6.3.-;Name=lptB_4;db_xref=COG:COG1137;gene=lptB_4;inference=ab initio prediction:Prodigal:002006,similar to AA sequence:UniProtKB:P45073;locus_tag=GOFFCCIL_00919;product=Lipopolysaccharide export system ATP-binding protein LptB
VOSK01000135.1	Prodigal:002006	CDS	5853	6575	.	+	0	ID=GOFFCCIL_00920;Name=livF_4;db_xref=COG:COG0410;gene=livF_4;inference=ab initio prediction:Prodigal:002006,similar to AA sequence:UniProtKB:P22731;locus_tag=GOFFCCIL_00920;product=High-affinity branched-chain amino acid transport ATP-binding protein LivF
VOSK01000135.1	Prodigal:002006	CDS	6575	7492	.	+	0	ID=GOFFCCIL_00921;Name=livH_3;db_xref=COG:COG0559;gene=livH_3;inference=ab initio prediction:Prodigal:002006,similar to AA sequence:UniProtKB:P0AEX7;locus_tag=GOFFCCIL_00921;product=High-affinity branched-chain amino acid transport system permease protein LivH
VOSK01000135.1	Prodigal:002006	CDS	7492	8472	.	+	0	ID=GOFFCCIL_00922;Name=livH_4;db_xref=COG:COG0559;gene=livH_4;inference=ab initio prediction:Prodigal:002006,similar to AA sequence:UniProtKB:P0AEX7;locus_tag=GOFFCCIL_00922;product=High-affinity branched-chain amino acid transport system permease protein LivH
VOSK01000135.1	Prodigal:002006	CDS	9161	9784	.	-	0	ID=GOFFCCIL_00923;db_xref=COG:COG3039;inference=ab initio prediction:Prodigal:002006,similar to AA sequence:ISfinder:ISAli17;locus_tag=GOFFCCIL_00923;product=IS5 family transposase ISAli17
VOSK01000135.1	Prodigal:002006	CDS	9807	10841	.	+	0	ID=GOFFCCIL_00924;eC_number=2.7.13.3;Name=rcsC_7;gene=rcsC_7;inference=ab initio prediction:Prodigal:002006,protein motif:HAMAP:MF_00979;locus_tag=GOFFCCIL_00924;product=Sensor histidine kinase RcsC
VOSK01000135.1	Prodigal:002006	CDS	11451	11732	.	+	0	ID=GOFFCCIL_00925;inference=ab initio prediction:Prodigal:002006;locus_tag=GOFFCCIL_00925;product=hypothetical protein
VOSK01000135.1	Prodigal:002006	CDS	12017	14785	.	-	0	ID=GOFFCCIL_00926;inference=ab initio prediction:Prodigal:002006;locus_tag=GOFFCCIL_00926;product=hypothetical protein
VOSK01000135.1	Prodigal:002006	CDS	15460	15753	.	+	0	ID=GOFFCCIL_00927;inference=ab initio prediction:Prodigal:002006;locus_tag=GOFFCCIL_00927;product=hypothetical protein
VOSK01000135.1	Prodigal:002006	CDS	15763	16161	.	+	0	ID=GOFFCCIL_00928;inference=ab initio prediction:Prodigal:002006,similar to AA sequence:ISfinder:ISRH1;locus_tag=GOFFCCIL_00928;product=IS6 family transposase ISRH1
VOSK01000135.1	Prodigal:002006	CDS	16322	16627	.	+	0	ID=GOFFCCIL_00929;inference=ab initio prediction:Prodigal:002006;locus_tag=GOFFCCIL_00929;product=hypothetical protein
VOSK01000136.1	Prodigal:002006	CDS	20	352	.	-	0	ID=GOFFCCIL_00930;inference=ab initio prediction:Prodigal:002006;locus_tag=GOFFCCIL_00930;product=hypothetical protein
VOSK01000136.1	Prodigal:002006	CDS	395	967	.	-	0	ID=GOFFCCIL_00931;inference=ab initio prediction:Prodigal:002006;locus_tag=GOFFCCIL_00931;product=hypothetical protein
VOSK01000136.1	Prodigal:002006	CDS	1075	1581	.	-	0	ID=GOFFCCIL_00932;inference=ab initio prediction:Prodigal:002006;locus_tag=GOFFCCIL_00932;product=hypothetical protein
VOSK01000136.1	Prodigal:002006	CDS	1687	2646	.	-	0	ID=GOFFCCIL_00933;Name=ssuA_2;gene=ssuA_2;inference=ab initio prediction:Prodigal:002006,similar to AA sequence:UniProtKB:P75853;locus_tag=GOFFCCIL_00933;product=Putative aliphatic sulfonates-binding protein
VOSK01000136.1	Prodigal:002006	CDS	2659	3540	.	-	0	ID=GOFFCCIL_00934;eC_number=1.14.14.5;Name=ssuD;db_xref=COG:COG2141;gene=ssuD;inference=ab initio prediction:Prodigal:002006,similar to AA sequence:UniProtKB:P40402;locus_tag=GOFFCCIL_00934;product=Alkanesulfonate monooxygenase
VOSK01000136.1	Prodigal:002006	CDS	3846	5222	.	+	0	ID=GOFFCCIL_00935;eC_number=4.2.1.33;Name=leuC_1;gene=leuC_1;inference=ab initio prediction:Prodigal:002006,protein motif:HAMAP:MF_01027;locus_tag=GOFFCCIL_00935;product=3-isopropylmalate dehydratase large subunit
VOSK01000136.1	Prodigal:002006	CDS	5219	6379	.	+	0	ID=GOFFCCIL_00936;eC_number=1.3.99.-;Name=mmgC_1;db_xref=COG:COG1960;gene=mmgC_1;inference=ab initio prediction:Prodigal:002006,similar to AA sequence:UniProtKB:P45857;locus_tag=GOFFCCIL_00936;product=Acyl-CoA dehydrogenase
VOSK01000136.1	Prodigal:002006	CDS	6379	7986	.	+	0	ID=GOFFCCIL_00937;eC_number=2.1.3.1;db_xref=COG:COG4799;inference=ab initio prediction:Prodigal:002006,similar to AA sequence:UniProtKB:Q8GBW6;locus_tag=GOFFCCIL_00937;product=Methylmalonyl-CoA carboxyltransferase 12S subunit
VOSK01000136.1	Prodigal:002006	CDS	8001	8798	.	+	0	ID=GOFFCCIL_00938;eC_number=4.2.1.150;db_xref=COG:COG1024;inference=ab initio prediction:Prodigal:002006,similar to AA sequence:UniProtKB:Q0AVM1;locus_tag=GOFFCCIL_00938;product=Crotonyl-CoA hydratase
VOSK01000136.1	Prodigal:002006	CDS	8821	10857	.	+	0	ID=GOFFCCIL_00939;Name=accA1_1;db_xref=COG:COG4770;gene=accA1_1;inference=ab initio prediction:Prodigal:002006,similar to AA sequence:UniProtKB:P9WPQ3;locus_tag=GOFFCCIL_00939;product=Acetyl-/propionyl-coenzyme A carboxylase alpha chain
VOSK01000136.1	Prodigal:002006	CDS	11803	12552	.	+	0	ID=GOFFCCIL_00940;Name=etfB_1;gene=etfB_1;inference=ab initio prediction:Prodigal:002006,similar to AA sequence:UniProtKB:P38975;locus_tag=GOFFCCIL_00940;product=Electron transfer flavoprotein subunit beta
VOSK01000136.1	Prodigal:002006	CDS	12568	13509	.	+	0	ID=GOFFCCIL_00941;Name=etfA_1;db_xref=COG:COG2025;gene=etfA_1;inference=ab initio prediction:Prodigal:002006,similar to AA sequence:UniProtKB:P38974;locus_tag=GOFFCCIL_00941;product=Electron transfer flavoprotein subunit alpha
VOSK01000136.1	Prodigal:002006	CDS	13619	14287	.	+	0	ID=GOFFCCIL_00942;inference=ab initio prediction:Prodigal:002006;locus_tag=GOFFCCIL_00942;product=hypothetical protein
VOSK01000136.1	Prodigal:002006	CDS	14287	15792	.	+	0	ID=GOFFCCIL_00943;inference=ab initio prediction:Prodigal:002006;locus_tag=GOFFCCIL_00943;product=hypothetical protein
VOSK01000136.1	Prodigal:002006	CDS	15921	16502	.	+	0	ID=GOFFCCIL_00944;Name=bioY_1;db_xref=COG:COG1268;gene=bioY_1;inference=ab initio prediction:Prodigal:002006,similar to AA sequence:UniProtKB:Q9WZQ6;locus_tag=GOFFCCIL_00944;product=Biotin transporter BioY
VOSK01000136.1	Prodigal:002006	CDS	16844	16948	.	-	0	ID=GOFFCCIL_00945;inference=ab initio prediction:Prodigal:002006;locus_tag=GOFFCCIL_00945;product=hypothetical protein
VOSK01000137.1	Prodigal:002006	CDS	42	518	.	+	0	ID=GOFFCCIL_00946;Name=rpoD_1;db_xref=COG:COG0568;gene=rpoD_1;inference=ab initio prediction:Prodigal:002006,similar to AA sequence:UniProtKB:Q2K619;locus_tag=GOFFCCIL_00946;product=RNA polymerase sigma factor RpoD
VOSK01000137.1	Prodigal:002006	CDS	775	1095	.	-	0	ID=GOFFCCIL_00947;inference=ab initio prediction:Prodigal:002006;locus_tag=GOFFCCIL_00947;product=hypothetical protein
VOSK01000137.1	Prodigal:002006	CDS	1216	1419	.	-	0	ID=GOFFCCIL_00948;inference=ab initio prediction:Prodigal:002006;locus_tag=GOFFCCIL_00948;product=hypothetical protein
VOSK01000137.1	Prodigal:002006	CDS	1439	2335	.	-	0	ID=GOFFCCIL_00949;inference=ab initio prediction:Prodigal:002006;locus_tag=GOFFCCIL_00949;product=hypothetical protein
VOSK01000137.1	Prodigal:002006	CDS	2511	2723	.	-	0	ID=GOFFCCIL_00950;inference=ab initio prediction:Prodigal:002006;locus_tag=GOFFCCIL_00950;product=hypothetical protein
VOSK01000137.1	Prodigal:002006	CDS	3382	4629	.	+	0	ID=GOFFCCIL_00951;Name=yhaO;db_xref=COG:COG0420;gene=yhaO;inference=ab initio prediction:Prodigal:002006,similar to AA sequence:UniProtKB:O07522;locus_tag=GOFFCCIL_00951;product=putative metallophosphoesterase YhaO
VOSK01000137.1	Prodigal:002006	CDS	4626	8207	.	+	0	ID=GOFFCCIL_00952;Name=smc_2;gene=smc_2;inference=ab initio prediction:Prodigal:002006,protein motif:HAMAP:MF_01894;locus_tag=GOFFCCIL_00952;product=Chromosome partition protein Smc
VOSK01000137.1	Prodigal:002006	CDS	8242	8427	.	+	0	ID=GOFFCCIL_00953;inference=ab initio prediction:Prodigal:002006;locus_tag=GOFFCCIL_00953;product=hypothetical protein
VOSK01000137.1	Prodigal:002006	CDS	8639	14509	.	+	0	ID=GOFFCCIL_00954;inference=ab initio prediction:Prodigal:002006;locus_tag=GOFFCCIL_00954;product=hypothetical protein
VOSK01000137.1	Prodigal:002006	CDS	14770	14901	.	-	0	ID=GOFFCCIL_00955;inference=ab initio prediction:Prodigal:002006;locus_tag=GOFFCCIL_00955;product=hypothetical protein
VOSK01000137.1	Prodigal:002006	CDS	15023	15319	.	-	0	ID=GOFFCCIL_00956;inference=ab initio prediction:Prodigal:002006;locus_tag=GOFFCCIL_00956;product=hypothetical protein
VOSK01000137.1	Prodigal:002006	CDS	15395	15595	.	-	0	ID=GOFFCCIL_00957;inference=ab initio prediction:Prodigal:002006;locus_tag=GOFFCCIL_00957;product=hypothetical protein
VOSK01000137.1	Prodigal:002006	CDS	15770	16360	.	-	0	ID=GOFFCCIL_00958;inference=ab initio prediction:Prodigal:002006;locus_tag=GOFFCCIL_00958;product=hypothetical protein
VOSK01000137.1	Prodigal:002006	CDS	16437	16817	.	-	0	ID=GOFFCCIL_00959;inference=ab initio prediction:Prodigal:002006;locus_tag=GOFFCCIL_00959;product=hypothetical protein
VOSK01000138.1	Prodigal:002006	CDS	267	1517	.	-	0	ID=GOFFCCIL_00960;eC_number=2.1.1.190;Name=rlmD;db_xref=COG:COG2265;gene=rlmD;inference=ab initio prediction:Prodigal:002006,similar to AA sequence:UniProtKB:P55135;locus_tag=GOFFCCIL_00960;product=23S rRNA (uracil(1939)-C(5))-methyltransferase RlmD
VOSK01000138.1	Prodigal:002006	CDS	1510	2238	.	-	0	ID=GOFFCCIL_00961;eC_number=2.1.1.226;Name=tlyA;db_xref=COG:COG1189;gene=tlyA;inference=ab initio prediction:Prodigal:002006,similar to AA sequence:UniProtKB:P9WJ63;locus_tag=GOFFCCIL_00961;product=16S/23S rRNA (cytidine-2'-O)-methyltransferase TlyA
VOSK01000138.1	Prodigal:002006	CDS	2342	3055	.	+	0	ID=GOFFCCIL_00962;eC_number=1.15.1.1;Name=sodA2;gene=sodA2;inference=ab initio prediction:Prodigal:002006,similar to AA sequence:UniProtKB:P50059;locus_tag=GOFFCCIL_00962;product=Superoxide dismutase [Mn] 2
VOSK01000138.1	Prodigal:002006	CDS	3249	5156	.	-	0	ID=GOFFCCIL_00963;eC_number=2.2.1.7;Name=dxs_1;db_xref=COG:COG1154;gene=dxs_1;inference=ab initio prediction:Prodigal:002006,similar to AA sequence:UniProtKB:Q9KGU7;locus_tag=GOFFCCIL_00963;product=1-deoxy-D-xylulose-5-phosphate synthase
VOSK01000138.1	Prodigal:002006	CDS	5258	5506	.	-	0	ID=GOFFCCIL_00964;eC_number=3.1.11.6;Name=xseB;gene=xseB;inference=ab initio prediction:Prodigal:002006,protein motif:HAMAP:MF_00337;locus_tag=GOFFCCIL_00964;product=Exodeoxyribonuclease 7 small subunit
VOSK01000138.1	Prodigal:002006	CDS	5542	8211	.	-	0	ID=GOFFCCIL_00965;inference=ab initio prediction:Prodigal:002006;locus_tag=GOFFCCIL_00965;product=hypothetical protein
VOSK01000138.1	Prodigal:002006	CDS	8268	8786	.	-	0	ID=GOFFCCIL_00966;inference=ab initio prediction:Prodigal:002006;locus_tag=GOFFCCIL_00966;product=hypothetical protein
VOSK01000138.1	Prodigal:002006	CDS	8980	9573	.	-	0	ID=GOFFCCIL_00967;inference=ab initio prediction:Prodigal:002006;locus_tag=GOFFCCIL_00967;product=hypothetical protein
VOSK01000138.1	Prodigal:002006	CDS	9573	10343	.	-	0	ID=GOFFCCIL_00968;inference=ab initio prediction:Prodigal:002006;locus_tag=GOFFCCIL_00968;product=hypothetical protein
VOSK01000138.1	Prodigal:002006	CDS	10448	10939	.	-	0	ID=GOFFCCIL_00969;eC_number=2.3.1.82;inference=ab initio prediction:Prodigal:002006,similar to AA sequence:UniProtKB:Q9R381;locus_tag=GOFFCCIL_00969;product=Aminoglycoside N(6')-acetyltransferase type 1
VOSK01000138.1	Prodigal:002006	CDS	10911	11558	.	-	0	ID=GOFFCCIL_00970;Name=paiB;db_xref=COG:COG2808;gene=paiB;inference=ab initio prediction:Prodigal:002006,similar to AA sequence:UniProtKB:P21341;locus_tag=GOFFCCIL_00970;product=Protease synthase and sporulation protein PAI 2
VOSK01000138.1	Prodigal:002006	CDS	11657	13603	.	-	0	ID=GOFFCCIL_00971;eC_number=2.7.13.3;Name=rcsC_8;gene=rcsC_8;inference=ab initio prediction:Prodigal:002006,protein motif:HAMAP:MF_00979;locus_tag=GOFFCCIL_00971;product=Sensor histidine kinase RcsC
VOSK01000138.1	Prodigal:002006	CDS	13712	14590	.	-	0	ID=GOFFCCIL_00972;Name=ygfZ;gene=ygfZ;inference=ab initio prediction:Prodigal:002006,protein motif:HAMAP:MF_01175;locus_tag=GOFFCCIL_00972;product=tRNA-modifying protein YgfZ
VOSK01000138.1	Prodigal:002006	CDS	14664	15998	.	+	0	ID=GOFFCCIL_00973;eC_number=3.5.2.-;Name=lhyD;gene=lhyD;inference=ab initio prediction:Prodigal:002006,similar to AA sequence:UniProtKB:P81006;locus_tag=GOFFCCIL_00973;product=L-hydantoinase
VOSK01000138.1	Prodigal:002006	CDS	16338	16655	.	-	0	ID=GOFFCCIL_00974;inference=ab initio prediction:Prodigal:002006;locus_tag=GOFFCCIL_00974;product=hypothetical protein
VOSK01000138.1	Prodigal:002006	CDS	16789	17181	.	-	0	ID=GOFFCCIL_00975;inference=ab initio prediction:Prodigal:002006;locus_tag=GOFFCCIL_00975;product=hypothetical protein
VOSK01000139.1	Prodigal:002006	CDS	152	562	.	-	0	ID=GOFFCCIL_00976;inference=ab initio prediction:Prodigal:002006;locus_tag=GOFFCCIL_00976;product=hypothetical protein
VOSK01000139.1	Prodigal:002006	CDS	609	1364	.	-	0	ID=GOFFCCIL_00977;inference=ab initio prediction:Prodigal:002006;locus_tag=GOFFCCIL_00977;product=hypothetical protein
VOSK01000139.1	Prodigal:002006	CDS	1373	1696	.	-	0	ID=GOFFCCIL_00978;inference=ab initio prediction:Prodigal:002006;locus_tag=GOFFCCIL_00978;product=hypothetical protein
VOSK01000139.1	Prodigal:002006	CDS	1875	2408	.	+	0	ID=GOFFCCIL_00979;inference=ab initio prediction:Prodigal:002006;locus_tag=GOFFCCIL_00979;product=hypothetical protein
VOSK01000139.1	Prodigal:002006	CDS	2412	3440	.	-	0	ID=GOFFCCIL_00980;inference=ab initio prediction:Prodigal:002006;locus_tag=GOFFCCIL_00980;product=hypothetical protein
VOSK01000139.1	Prodigal:002006	CDS	3557	4090	.	-	0	ID=GOFFCCIL_00981;inference=ab initio prediction:Prodigal:002006;locus_tag=GOFFCCIL_00981;product=hypothetical protein
VOSK01000139.1	Prodigal:002006	CDS	4228	5130	.	-	0	ID=GOFFCCIL_00982;db_xref=COG:COG1073;inference=ab initio prediction:Prodigal:002006,similar to AA sequence:UniProtKB:P9WLC7;locus_tag=GOFFCCIL_00982;product=putative protein
VOSK01000139.1	Prodigal:002006	CDS	5148	5450	.	-	0	ID=GOFFCCIL_00983;inference=ab initio prediction:Prodigal:002006;locus_tag=GOFFCCIL_00983;product=hypothetical protein
VOSK01000139.1	Prodigal:002006	CDS	5525	5755	.	-	0	ID=GOFFCCIL_00984;inference=ab initio prediction:Prodigal:002006;locus_tag=GOFFCCIL_00984;product=hypothetical protein
VOSK01000139.1	Prodigal:002006	CDS	5757	6086	.	-	0	ID=GOFFCCIL_00985;inference=ab initio prediction:Prodigal:002006;locus_tag=GOFFCCIL_00985;product=hypothetical protein
VOSK01000139.1	Prodigal:002006	CDS	6197	6847	.	-	0	ID=GOFFCCIL_00986;inference=ab initio prediction:Prodigal:002006;locus_tag=GOFFCCIL_00986;product=hypothetical protein
VOSK01000139.1	Prodigal:002006	CDS	7071	8378	.	+	0	ID=GOFFCCIL_00987;inference=ab initio prediction:Prodigal:002006;locus_tag=GOFFCCIL_00987;product=hypothetical protein
VOSK01000139.1	Prodigal:002006	CDS	8394	8957	.	+	0	ID=GOFFCCIL_00988;inference=ab initio prediction:Prodigal:002006;locus_tag=GOFFCCIL_00988;product=hypothetical protein
VOSK01000139.1	Prodigal:002006	CDS	8985	9740	.	-	0	ID=GOFFCCIL_00989;inference=ab initio prediction:Prodigal:002006;locus_tag=GOFFCCIL_00989;product=hypothetical protein
VOSK01000139.1	Prodigal:002006	CDS	9773	10381	.	-	0	ID=GOFFCCIL_00990;inference=ab initio prediction:Prodigal:002006;locus_tag=GOFFCCIL_00990;product=hypothetical protein
VOSK01000139.1	Prodigal:002006	CDS	10439	10603	.	-	0	ID=GOFFCCIL_00991;inference=ab initio prediction:Prodigal:002006;locus_tag=GOFFCCIL_00991;product=hypothetical protein
VOSK01000139.1	Prodigal:002006	CDS	10600	10986	.	-	0	ID=GOFFCCIL_00992;inference=ab initio prediction:Prodigal:002006;locus_tag=GOFFCCIL_00992;product=hypothetical protein
VOSK01000139.1	Prodigal:002006	CDS	11075	11755	.	-	0	ID=GOFFCCIL_00993;inference=ab initio prediction:Prodigal:002006;locus_tag=GOFFCCIL_00993;product=hypothetical protein
VOSK01000139.1	Prodigal:002006	CDS	11758	12147	.	-	0	ID=GOFFCCIL_00994;inference=ab initio prediction:Prodigal:002006;locus_tag=GOFFCCIL_00994;product=hypothetical protein
VOSK01000139.1	Prodigal:002006	CDS	12184	12438	.	+	0	ID=GOFFCCIL_00995;inference=ab initio prediction:Prodigal:002006;locus_tag=GOFFCCIL_00995;product=hypothetical protein
VOSK01000139.1	Prodigal:002006	CDS	12426	12818	.	-	0	ID=GOFFCCIL_00996;inference=ab initio prediction:Prodigal:002006;locus_tag=GOFFCCIL_00996;product=hypothetical protein
VOSK01000139.1	Prodigal:002006	CDS	12865	13449	.	-	0	ID=GOFFCCIL_00997;inference=ab initio prediction:Prodigal:002006;locus_tag=GOFFCCIL_00997;product=hypothetical protein
VOSK01000139.1	Prodigal:002006	CDS	13446	14033	.	-	0	ID=GOFFCCIL_00998;inference=ab initio prediction:Prodigal:002006;locus_tag=GOFFCCIL_00998;product=hypothetical protein
VOSK01000139.1	Prodigal:002006	CDS	14091	14396	.	-	0	ID=GOFFCCIL_00999;inference=ab initio prediction:Prodigal:002006;locus_tag=GOFFCCIL_00999;product=hypothetical protein
VOSK01000139.1	Prodigal:002006	CDS	14396	14695	.	-	0	ID=GOFFCCIL_01000;inference=ab initio prediction:Prodigal:002006;locus_tag=GOFFCCIL_01000;product=hypothetical protein
VOSK01000139.1	Prodigal:002006	CDS	14655	15029	.	-	0	ID=GOFFCCIL_01001;inference=ab initio prediction:Prodigal:002006;locus_tag=GOFFCCIL_01001;product=hypothetical protein
VOSK01000139.1	Prodigal:002006	CDS	15104	15562	.	-	0	ID=GOFFCCIL_01002;inference=ab initio prediction:Prodigal:002006;locus_tag=GOFFCCIL_01002;product=hypothetical protein
VOSK01000139.1	Prodigal:002006	CDS	15729	16109	.	+	0	ID=GOFFCCIL_01003;inference=ab initio prediction:Prodigal:002006;locus_tag=GOFFCCIL_01003;product=hypothetical protein
VOSK01000139.1	Prodigal:002006	CDS	16129	16818	.	+	0	ID=GOFFCCIL_01004;inference=ab initio prediction:Prodigal:002006;locus_tag=GOFFCCIL_01004;product=hypothetical protein
VOSK01000013.1	Prodigal:002006	CDS	262	609	.	-	0	ID=GOFFCCIL_01005;inference=ab initio prediction:Prodigal:002006,similar to AA sequence:ISfinder:ISSpo6;locus_tag=GOFFCCIL_01005;product=IS630 family transposase ISSpo6
VOSK01000013.1	Prodigal:002006	CDS	606	812	.	-	0	ID=GOFFCCIL_01006;inference=ab initio prediction:Prodigal:002006;locus_tag=GOFFCCIL_01006;product=hypothetical protein
VOSK01000013.1	Prodigal:002006	CDS	1091	1615	.	+	0	ID=GOFFCCIL_01007;inference=ab initio prediction:Prodigal:002006;locus_tag=GOFFCCIL_01007;product=hypothetical protein
VOSK01000013.1	Prodigal:002006	CDS	2135	2905	.	+	0	ID=GOFFCCIL_01008;Name=narL_1;db_xref=COG:COG2197;gene=narL_1;inference=ab initio prediction:Prodigal:002006,similar to AA sequence:UniProtKB:P0AF28;locus_tag=GOFFCCIL_01008;product=Nitrate/nitrite response regulator protein NarL
VOSK01000013.1	Prodigal:002006	CDS	3104	3292	.	-	0	ID=GOFFCCIL_01009;inference=ab initio prediction:Prodigal:002006;locus_tag=GOFFCCIL_01009;product=hypothetical protein
VOSK01000013.1	Prodigal:002006	CDS	3480	4301	.	+	0	ID=GOFFCCIL_01010;inference=ab initio prediction:Prodigal:002006;locus_tag=GOFFCCIL_01010;product=hypothetical protein
VOSK01000013.1	Prodigal:002006	CDS	4356	6026	.	-	0	ID=GOFFCCIL_01011;eC_number=1.1.99.-;Name=alkJ_2;gene=alkJ_2;inference=ab initio prediction:Prodigal:002006,similar to AA sequence:UniProtKB:Q00593;locus_tag=GOFFCCIL_01011;product=Alcohol dehydrogenase [acceptor]
VOSK01000013.1	Prodigal:002006	CDS	6096	7070	.	-	0	ID=GOFFCCIL_01012;inference=ab initio prediction:Prodigal:002006;locus_tag=GOFFCCIL_01012;product=hypothetical protein
VOSK01000013.1	Prodigal:002006	CDS	7075	7962	.	-	0	ID=GOFFCCIL_01013;Name=livH_5;db_xref=COG:COG0559;gene=livH_5;inference=ab initio prediction:Prodigal:002006,similar to AA sequence:UniProtKB:P0AEX7;locus_tag=GOFFCCIL_01013;product=High-affinity branched-chain amino acid transport system permease protein LivH
VOSK01000013.1	Prodigal:002006	CDS	7969	8676	.	-	0	ID=GOFFCCIL_01014;Name=livF_5;db_xref=COG:COG0410;gene=livF_5;inference=ab initio prediction:Prodigal:002006,similar to AA sequence:UniProtKB:P22731;locus_tag=GOFFCCIL_01014;product=High-affinity branched-chain amino acid transport ATP-binding protein LivF
VOSK01000013.1	Prodigal:002006	CDS	8669	9427	.	-	0	ID=GOFFCCIL_01015;Name=proV;db_xref=COG:COG4175;gene=proV;inference=ab initio prediction:Prodigal:002006,similar to AA sequence:UniProtKB:P17328;locus_tag=GOFFCCIL_01015;product=Glycine betaine/proline betaine transport system ATP-binding protein ProV
VOSK01000013.1	Prodigal:002006	CDS	9552	10760	.	-	0	ID=GOFFCCIL_01016;inference=ab initio prediction:Prodigal:002006;locus_tag=GOFFCCIL_01016;product=hypothetical protein
VOSK01000013.1	Prodigal:002006	CDS	11122	12567	.	+	0	ID=GOFFCCIL_01017;eC_number=1.2.1.-;Name=davD_1;db_xref=COG:COG1012;gene=davD_1;inference=ab initio prediction:Prodigal:002006,similar to AA sequence:UniProtKB:Q9I6M5;locus_tag=GOFFCCIL_01017;product=Glutarate-semialdehyde dehydrogenase
VOSK01000013.1	Prodigal:002006	CDS	12637	13437	.	-	0	ID=GOFFCCIL_01018;eC_number=3.1.3.70;Name=mngB;gene=mngB;inference=ab initio prediction:Prodigal:002006,protein motif:HAMAP:MF_00617;locus_tag=GOFFCCIL_01018;product=Mannosyl-3-phosphoglycerate phosphatase
VOSK01000013.1	Prodigal:002006	CDS	13658	14914	.	+	0	ID=GOFFCCIL_01019;eC_number=1.1.1.81;Name=ttuD;gene=ttuD;inference=ab initio prediction:Prodigal:002006,similar to AA sequence:UniProtKB:Q44472;locus_tag=GOFFCCIL_01019;product=Putative hydroxypyruvate reductase
VOSK01000013.1	Prodigal:002006	CDS	14933	15622	.	-	0	ID=GOFFCCIL_01020;eC_number=2.7.13.3;Name=senX3;gene=senX3;inference=ab initio prediction:Prodigal:002006,similar to AA sequence:UniProtKB:A0QR01;locus_tag=GOFFCCIL_01020;product=Signal-transduction histidine kinase senX3
VOSK01000013.1	Prodigal:002006	CDS	16080	16256	.	+	0	ID=GOFFCCIL_01021;inference=ab initio prediction:Prodigal:002006,similar to AA sequence:UniProtKB:P68206;locus_tag=GOFFCCIL_01021;note=UPF0337 protein YjbJ;product=hypothetical protein
VOSK01000013.1	Prodigal:002006	CDS	16309	16539	.	-	0	ID=GOFFCCIL_01022;Name=tusA;db_xref=COG:COG0425;gene=tusA;inference=ab initio prediction:Prodigal:002006,similar to AA sequence:UniProtKB:D3RPC0;locus_tag=GOFFCCIL_01022;product=Sulfur carrier protein TusA
VOSK01000013.1	Prodigal:002006	CDS	16536	17159	.	-	0	ID=GOFFCCIL_01023;eC_number=2.7.7.77;Name=mobA;db_xref=COG:COG0746;gene=mobA;inference=ab initio prediction:Prodigal:002006,similar to AA sequence:UniProtKB:P32173;locus_tag=GOFFCCIL_01023;product=Molybdenum cofactor guanylyltransferase
VOSK01000013.1	Prodigal:002006	CDS	17174	18301	.	-	0	ID=GOFFCCIL_01024;inference=ab initio prediction:Prodigal:002006,protein motif:HAMAP:MF_02040;locus_tag=GOFFCCIL_01024;product=Iron-sulfur cluster carrier protein
VOSK01000013.1	Prodigal:002006	CDS	18522	19025	.	+	0	ID=GOFFCCIL_01025;eC_number=1.4.3.5;Name=pdxH_1;gene=pdxH_1;inference=ab initio prediction:Prodigal:002006,protein motif:HAMAP:MF_01629;locus_tag=GOFFCCIL_01025;product=Pyridoxine/pyridoxamine 5'-phosphate oxidase
VOSK01000013.1	Prodigal:002006	CDS	19201	20466	.	+	0	ID=GOFFCCIL_01026;inference=ab initio prediction:Prodigal:002006;locus_tag=GOFFCCIL_01026;product=hypothetical protein
VOSK01000013.1	Prodigal:002006	CDS	20524	20853	.	+	0	ID=GOFFCCIL_01027;inference=ab initio prediction:Prodigal:002006;locus_tag=GOFFCCIL_01027;product=hypothetical protein
VOSK01000013.1	Prodigal:002006	CDS	20946	22238	.	+	0	ID=GOFFCCIL_01028;eC_number=6.3.4.21;Name=pncB;db_xref=COG:COG1488;gene=pncB;inference=ab initio prediction:Prodigal:002006,similar to AA sequence:UniProtKB:Q8UIS9;locus_tag=GOFFCCIL_01028;product=Nicotinate phosphoribosyltransferase
VOSK01000013.1	Prodigal:002006	CDS	22244	23014	.	+	0	ID=GOFFCCIL_01029;eC_number=3.5.2.9;Name=pxpA;db_xref=COG:COG1540;gene=pxpA;inference=ab initio prediction:Prodigal:002006,similar to AA sequence:UniProtKB:P42963;locus_tag=GOFFCCIL_01029;product=5-oxoprolinase subunit A
VOSK01000013.1	Prodigal:002006	CDS	23015	23887	.	-	0	ID=GOFFCCIL_01030;eC_number=3.8.1.3;db_xref=COG:COG0596;inference=ab initio prediction:Prodigal:002006,similar to AA sequence:UniProtKB:Q6NAM1;locus_tag=GOFFCCIL_01030;product=Fluoroacetate dehalogenase
VOSK01000013.1	Prodigal:002006	CDS	23995	24492	.	-	0	ID=GOFFCCIL_01031;inference=ab initio prediction:Prodigal:002006;locus_tag=GOFFCCIL_01031;product=hypothetical protein
VOSK01000013.1	Prodigal:002006	CDS	24873	25310	.	+	0	ID=GOFFCCIL_01032;inference=ab initio prediction:Prodigal:002006;locus_tag=GOFFCCIL_01032;product=hypothetical protein
VOSK01000013.1	Prodigal:002006	CDS	25311	25697	.	+	0	ID=GOFFCCIL_01033;inference=ab initio prediction:Prodigal:002006;locus_tag=GOFFCCIL_01033;product=hypothetical protein
VOSK01000013.1	Prodigal:002006	CDS	25745	26554	.	-	0	ID=GOFFCCIL_01034;Name=occP;gene=occP;inference=ab initio prediction:Prodigal:002006,similar to AA sequence:UniProtKB:P0A2V2;locus_tag=GOFFCCIL_01034;product=Octopine permease ATP-binding protein P
VOSK01000013.1	Prodigal:002006	CDS	26547	27272	.	-	0	ID=GOFFCCIL_01035;Name=occM_2;gene=occM_2;inference=ab initio prediction:Prodigal:002006,similar to AA sequence:UniProtKB:P35114;locus_tag=GOFFCCIL_01035;product=Octopine transport system permease protein OccM
VOSK01000013.1	Prodigal:002006	CDS	27272	27994	.	-	0	ID=GOFFCCIL_01036;Name=occQ;gene=occQ;inference=ab initio prediction:Prodigal:002006,similar to AA sequence:UniProtKB:P0A4N5;locus_tag=GOFFCCIL_01036;product=Octopine transport system permease protein OccQ
VOSK01000013.1	Prodigal:002006	CDS	28130	28975	.	-	0	ID=GOFFCCIL_01037;Name=occT_1;gene=occT_1;inference=ab initio prediction:Prodigal:002006,similar to AA sequence:UniProtKB:P0A4F8;locus_tag=GOFFCCIL_01037;product=Octopine-binding periplasmic protein
VOSK01000013.1	Prodigal:002006	CDS	29195	30040	.	-	0	ID=GOFFCCIL_01038;Name=occT_2;gene=occT_2;inference=ab initio prediction:Prodigal:002006,similar to AA sequence:UniProtKB:P0A4F8;locus_tag=GOFFCCIL_01038;product=Octopine-binding periplasmic protein
VOSK01000013.1	Prodigal:002006	CDS	30168	30866	.	-	0	ID=GOFFCCIL_01039;eC_number=3.7.1.20;Name=nagK;gene=nagK;inference=ab initio prediction:Prodigal:002006,similar to AA sequence:UniProtKB:O86042;locus_tag=GOFFCCIL_01039;product=Fumarylpyruvate hydrolase
VOSK01000013.1	Prodigal:002006	CDS	31048	31869	.	-	0	ID=GOFFCCIL_01040;inference=ab initio prediction:Prodigal:002006;locus_tag=GOFFCCIL_01040;product=hypothetical protein
VOSK01000013.1	Prodigal:002006	CDS	32152	33066	.	-	0	ID=GOFFCCIL_01041;eC_number=3.1.4.53;Name=cpdA_1;gene=cpdA_1;inference=ab initio prediction:Prodigal:002006,protein motif:HAMAP:MF_00905;locus_tag=GOFFCCIL_01041;product=3'%2C5'-cyclic adenosine monophosphate phosphodiesterase CpdA
VOSK01000013.1	Prodigal:002006	CDS	33121	34092	.	-	0	ID=GOFFCCIL_01042;inference=ab initio prediction:Prodigal:002006;locus_tag=GOFFCCIL_01042;product=hypothetical protein
VOSK01000013.1	Prodigal:002006	CDS	34178	34297	.	-	0	ID=GOFFCCIL_01043;inference=ab initio prediction:Prodigal:002006;locus_tag=GOFFCCIL_01043;product=hypothetical protein
VOSK01000013.1	Prodigal:002006	CDS	34431	34913	.	+	0	ID=GOFFCCIL_01044;eC_number=3.6.1.-;Name=rppH_1;gene=rppH_1;inference=ab initio prediction:Prodigal:002006,protein motif:HAMAP:MF_00298;locus_tag=GOFFCCIL_01044;product=RNA pyrophosphohydrolase
VOSK01000013.1	Prodigal:002006	CDS	35069	35578	.	+	0	ID=GOFFCCIL_01045;eC_number=2.3.1.-;Name=eis_1;gene=eis_1;inference=ab initio prediction:Prodigal:002006,protein motif:HAMAP:MF_01812;locus_tag=GOFFCCIL_01045;product=N-acetyltransferase Eis
VOSK01000013.1	Prodigal:002006	CDS	35579	37651	.	-	0	ID=GOFFCCIL_01046;inference=ab initio prediction:Prodigal:002006;locus_tag=GOFFCCIL_01046;product=hypothetical protein
VOSK01000013.1	Prodigal:002006	CDS	37665	40469	.	-	0	ID=GOFFCCIL_01047;inference=ab initio prediction:Prodigal:002006;locus_tag=GOFFCCIL_01047;product=hypothetical protein
VOSK01000013.1	Prodigal:002006	CDS	40473	41399	.	-	0	ID=GOFFCCIL_01048;inference=ab initio prediction:Prodigal:002006;locus_tag=GOFFCCIL_01048;product=hypothetical protein
VOSK01000013.1	Prodigal:002006	CDS	41410	42426	.	-	0	ID=GOFFCCIL_01049;eC_number=3.6.3.-;Name=ravA;db_xref=COG:COG0714;gene=ravA;inference=ab initio prediction:Prodigal:002006,similar to AA sequence:UniProtKB:P31473;locus_tag=GOFFCCIL_01049;product=ATPase RavA
VOSK01000013.1	Prodigal:002006	CDS	42627	43226	.	+	0	ID=GOFFCCIL_01050;inference=ab initio prediction:Prodigal:002006;locus_tag=GOFFCCIL_01050;product=hypothetical protein
VOSK01000013.1	Prodigal:002006	CDS	43226	43864	.	+	0	ID=GOFFCCIL_01051;eC_number=3.6.1.-;Name=nudL;gene=nudL;inference=ab initio prediction:Prodigal:002006,protein motif:HAMAP:MF_01592;locus_tag=GOFFCCIL_01051;product=putative Nudix hydrolase NudL
VOSK01000013.1	Prodigal:002006	CDS	43861	44118	.	+	0	ID=GOFFCCIL_01052;inference=ab initio prediction:Prodigal:002006;locus_tag=GOFFCCIL_01052;product=hypothetical protein
VOSK01000013.1	Prodigal:002006	CDS	44118	45362	.	+	0	ID=GOFFCCIL_01053;eC_number=2.7.7.72;Name=cca;gene=cca;inference=ab initio prediction:Prodigal:002006,similar to AA sequence:UniProtKB:Q7SIB1;locus_tag=GOFFCCIL_01053;product=CCA-adding enzyme
VOSK01000013.1	Prodigal:002006	CDS	45549	46466	.	-	0	ID=GOFFCCIL_01054;eC_number=1.3.3.3;Name=hemF;db_xref=COG:COG0408;gene=hemF;inference=ab initio prediction:Prodigal:002006,similar to AA sequence:UniProtKB:P36553;locus_tag=GOFFCCIL_01054;product=Oxygen-dependent coproporphyrinogen-III oxidase
VOSK01000013.1	Prodigal:002006	CDS	46592	47071	.	-	0	ID=GOFFCCIL_01055;eC_number=2.1.1.207;Name=trmL;db_xref=COG:COG0219;gene=trmL;inference=ab initio prediction:Prodigal:002006,similar to AA sequence:UniProtKB:P0AGJ7;locus_tag=GOFFCCIL_01055;product=tRNA (cytidine(34)-2'-O)-methyltransferase
VOSK01000013.1	Prodigal:002006	CDS	47350	47898	.	+	0	ID=GOFFCCIL_01056;eC_number=7.1.1.8;Name=petA;db_xref=COG:COG0723;gene=petA;inference=ab initio prediction:Prodigal:002006,similar to AA sequence:UniProtKB:P51130;locus_tag=GOFFCCIL_01056;product=Ubiquinol-cytochrome c reductase iron-sulfur subunit
VOSK01000013.1	Prodigal:002006	CDS	47925	49205	.	+	0	ID=GOFFCCIL_01057;Name=fbcH_1;db_xref=COG:COG1290;gene=fbcH_1;inference=ab initio prediction:Prodigal:002006,similar to AA sequence:UniProtKB:P51131;locus_tag=GOFFCCIL_01057;product=Cytochrome b/c1
VOSK01000013.1	Prodigal:002006	CDS	49231	50115	.	+	0	ID=GOFFCCIL_01058;Name=fbcH_2;db_xref=COG:COG1290;gene=fbcH_2;inference=ab initio prediction:Prodigal:002006,similar to AA sequence:UniProtKB:P51131;locus_tag=GOFFCCIL_01058;product=Cytochrome b/c1
VOSK01000013.1	Prodigal:002006	CDS	50294	51001	.	+	0	ID=GOFFCCIL_01059;inference=ab initio prediction:Prodigal:002006;locus_tag=GOFFCCIL_01059;product=hypothetical protein
VOSK01000013.1	Prodigal:002006	CDS	51068	51952	.	+	0	ID=GOFFCCIL_01060;eC_number=2.4.2.28;Name=mtnP;db_xref=COG:COG0005;gene=mtnP;inference=ab initio prediction:Prodigal:002006,similar to AA sequence:UniProtKB:Q2RXH9;locus_tag=GOFFCCIL_01060;product=S-methyl-5'-thioadenosine phosphorylase
VOSK01000013.1	Prodigal:002006	CDS	52022	52567	.	+	0	ID=GOFFCCIL_01061;eC_number=2.4.2.7;Name=apt;gene=apt;inference=ab initio prediction:Prodigal:002006,similar to AA sequence:UniProtKB:Q66DQ2;locus_tag=GOFFCCIL_01061;product=Adenine phosphoribosyltransferase
VOSK01000013.1	Prodigal:002006	CDS	52741	53751	.	-	0	ID=GOFFCCIL_01062;inference=ab initio prediction:Prodigal:002006;locus_tag=GOFFCCIL_01062;product=hypothetical protein
VOSK01000013.1	Prodigal:002006	CDS	53915	54583	.	-	0	ID=GOFFCCIL_01063;eC_number=3.1.21.7;Name=nfi;db_xref=COG:COG1515;gene=nfi;inference=ab initio prediction:Prodigal:002006,similar to AA sequence:UniProtKB:Q9X2H9;locus_tag=GOFFCCIL_01063;product=Endonuclease V
VOSK01000013.1	Prodigal:002006	CDS	54856	55281	.	+	0	ID=GOFFCCIL_01064;inference=ab initio prediction:Prodigal:002006;locus_tag=GOFFCCIL_01064;product=hypothetical protein
VOSK01000013.1	Prodigal:002006	CDS	55670	56212	.	+	0	ID=GOFFCCIL_01065;inference=ab initio prediction:Prodigal:002006;locus_tag=GOFFCCIL_01065;product=hypothetical protein
VOSK01000013.1	Prodigal:002006	CDS	56294	56446	.	-	0	ID=GOFFCCIL_01066;inference=ab initio prediction:Prodigal:002006;locus_tag=GOFFCCIL_01066;product=hypothetical protein
VOSK01000013.1	Prodigal:002006	CDS	56696	57793	.	-	0	ID=GOFFCCIL_01067;Name=ychF;db_xref=COG:COG0012;gene=ychF;inference=ab initio prediction:Prodigal:002006,similar to AA sequence:UniProtKB:P44681;locus_tag=GOFFCCIL_01067;product=Ribosome-binding ATPase YchF
VOSK01000013.1	Prodigal:002006	CDS	57798	58421	.	-	0	ID=GOFFCCIL_01068;eC_number=3.1.1.29;Name=pth;gene=pth;inference=ab initio prediction:Prodigal:002006,protein motif:HAMAP:MF_00083;locus_tag=GOFFCCIL_01068;product=Peptidyl-tRNA hydrolase
VOSK01000013.1	Prodigal:002006	CDS	58508	59125	.	-	0	ID=GOFFCCIL_01069;Name=rplY;db_xref=COG:COG1825;gene=rplY;inference=ab initio prediction:Prodigal:002006,similar to AA sequence:UniProtKB:Q6N1P8;locus_tag=GOFFCCIL_01069;product=50S ribosomal protein L25
VOSK01000013.1	Prodigal:002006	CDS	59313	59852	.	-	0	ID=GOFFCCIL_01070;inference=ab initio prediction:Prodigal:002006;locus_tag=GOFFCCIL_01070;product=hypothetical protein
VOSK01000013.1	Prodigal:002006	CDS	59958	60860	.	+	0	ID=GOFFCCIL_01071;inference=ab initio prediction:Prodigal:002006;locus_tag=GOFFCCIL_01071;product=hypothetical protein
VOSK01000013.1	Prodigal:002006	CDS	60905	61837	.	-	0	ID=GOFFCCIL_01072;eC_number=2.7.6.1;Name=prs_2;db_xref=COG:COG0462;gene=prs_2;inference=ab initio prediction:Prodigal:002006,similar to AA sequence:UniProtKB:Q63XL8;locus_tag=GOFFCCIL_01072;product=Ribose-phosphate pyrophosphokinase
VOSK01000013.1	Prodigal:002006	CDS	61991	62527	.	-	0	ID=GOFFCCIL_01073;inference=ab initio prediction:Prodigal:002006;locus_tag=GOFFCCIL_01073;product=hypothetical protein
VOSK01000013.1	Prodigal:002006	CDS	62590	62784	.	-	0	ID=GOFFCCIL_01074;inference=ab initio prediction:Prodigal:002006;locus_tag=GOFFCCIL_01074;product=hypothetical protein
VOSK01000013.1	Prodigal:002006	CDS	62880	63770	.	-	0	ID=GOFFCCIL_01075;Name=ydcO;db_xref=COG:COG3135;gene=ydcO;inference=ab initio prediction:Prodigal:002006,similar to AA sequence:UniProtKB:P76103;locus_tag=GOFFCCIL_01075;product=Inner membrane protein YdcO
VOSK01000140.1	Prodigal:002006	CDS	412	1410	.	+	0	ID=GOFFCCIL_01076;eC_number=4.2.2.-;Name=mltF_2;gene=mltF_2;inference=ab initio prediction:Prodigal:002006,protein motif:HAMAP:MF_02016;locus_tag=GOFFCCIL_01076;product=Membrane-bound lytic murein transglycosylase F
VOSK01000140.1	Prodigal:002006	CDS	1718	2041	.	+	0	ID=GOFFCCIL_01077;inference=ab initio prediction:Prodigal:002006;locus_tag=GOFFCCIL_01077;product=hypothetical protein
VOSK01000140.1	Prodigal:002006	CDS	2182	2397	.	+	0	ID=GOFFCCIL_01078;inference=ab initio prediction:Prodigal:002006;locus_tag=GOFFCCIL_01078;product=hypothetical protein
VOSK01000140.1	Prodigal:002006	CDS	2390	4738	.	+	0	ID=GOFFCCIL_01079;Name=virB4_2;db_xref=COG:COG3451;gene=virB4_2;inference=ab initio prediction:Prodigal:002006,similar to AA sequence:UniProtKB:Q9R2W4;locus_tag=GOFFCCIL_01079;product=Type IV secretion system protein virB4
VOSK01000140.1	Prodigal:002006	CDS	4735	4872	.	+	0	ID=GOFFCCIL_01080;inference=ab initio prediction:Prodigal:002006;locus_tag=GOFFCCIL_01080;product=hypothetical protein
VOSK01000140.1	Prodigal:002006	CDS	4869	5510	.	+	0	ID=GOFFCCIL_01081;inference=ab initio prediction:Prodigal:002006;locus_tag=GOFFCCIL_01081;product=hypothetical protein
VOSK01000140.1	Prodigal:002006	CDS	5516	6616	.	+	0	ID=GOFFCCIL_01082;inference=ab initio prediction:Prodigal:002006;locus_tag=GOFFCCIL_01082;product=hypothetical protein
VOSK01000140.1	Prodigal:002006	CDS	6743	7417	.	+	0	ID=GOFFCCIL_01083;Name=ptlE;db_xref=COG:COG3736;gene=ptlE;inference=ab initio prediction:Prodigal:002006,similar to AA sequence:UniProtKB:Q7VSX6;locus_tag=GOFFCCIL_01083;product=Type IV secretion system protein PtlE
VOSK01000140.1	Prodigal:002006	CDS	7433	8188	.	+	0	ID=GOFFCCIL_01084;Name=virB9_1;db_xref=COG:COG3504;gene=virB9_1;inference=ab initio prediction:Prodigal:002006,similar to AA sequence:UniProtKB:Q6G2B3;locus_tag=GOFFCCIL_01084;product=Type IV secretion system protein virB9
VOSK01000140.1	Prodigal:002006	CDS	8348	9535	.	+	0	ID=GOFFCCIL_01085;inference=ab initio prediction:Prodigal:002006;locus_tag=GOFFCCIL_01085;product=hypothetical protein
VOSK01000140.1	Prodigal:002006	CDS	9532	10533	.	+	0	ID=GOFFCCIL_01086;db_xref=COG:COG0630;inference=ab initio prediction:Prodigal:002006,similar to AA sequence:UniProtKB:Q9RNC7;locus_tag=GOFFCCIL_01086;product=Type IV secretion system protein VirB11
VOSK01000140.1	Prodigal:002006	CDS	10626	11645	.	+	0	ID=GOFFCCIL_01087;inference=ab initio prediction:Prodigal:002006,similar to AA sequence:ISfinder:ISCARN25;locus_tag=GOFFCCIL_01087;product=IS630 family transposase ISCARN25
VOSK01000140.1	Prodigal:002006	CDS	11720	12124	.	-	0	ID=GOFFCCIL_01088;inference=ab initio prediction:Prodigal:002006;locus_tag=GOFFCCIL_01088;product=hypothetical protein
VOSK01000140.1	Prodigal:002006	CDS	12226	12414	.	+	0	ID=GOFFCCIL_01089;inference=ab initio prediction:Prodigal:002006;locus_tag=GOFFCCIL_01089;product=hypothetical protein
VOSK01000140.1	Prodigal:002006	CDS	12513	14213	.	-	0	ID=GOFFCCIL_01090;inference=ab initio prediction:Prodigal:002006;locus_tag=GOFFCCIL_01090;product=hypothetical protein
VOSK01000140.1	Prodigal:002006	CDS	14325	15809	.	-	0	ID=GOFFCCIL_01091;Name=virE2;gene=virE2;inference=ab initio prediction:Prodigal:002006,similar to AA sequence:UniProtKB:P08062;locus_tag=GOFFCCIL_01091;product=Single-strand DNA-binding protein
VOSK01000140.1	Prodigal:002006	CDS	15852	16043	.	-	0	ID=GOFFCCIL_01092;inference=ab initio prediction:Prodigal:002006;locus_tag=GOFFCCIL_01092;product=hypothetical protein
VOSK01000140.1	Prodigal:002006	CDS	16580	16819	.	-	0	ID=GOFFCCIL_01093;inference=ab initio prediction:Prodigal:002006;locus_tag=GOFFCCIL_01093;product=hypothetical protein
VOSK01000141.1	Prodigal:002006	CDS	408	764	.	+	0	ID=GOFFCCIL_01094;inference=ab initio prediction:Prodigal:002006;locus_tag=GOFFCCIL_01094;product=hypothetical protein
VOSK01000141.1	Prodigal:002006	CDS	842	1249	.	+	0	ID=GOFFCCIL_01095;inference=ab initio prediction:Prodigal:002006;locus_tag=GOFFCCIL_01095;product=hypothetical protein
VOSK01000141.1	Prodigal:002006	CDS	1291	1539	.	+	0	ID=GOFFCCIL_01096;inference=ab initio prediction:Prodigal:002006;locus_tag=GOFFCCIL_01096;product=hypothetical protein
VOSK01000141.1	Prodigal:002006	CDS	1853	2056	.	+	0	ID=GOFFCCIL_01097;inference=ab initio prediction:Prodigal:002006;locus_tag=GOFFCCIL_01097;product=hypothetical protein
VOSK01000141.1	Prodigal:002006	CDS	2360	2929	.	+	0	ID=GOFFCCIL_01098;inference=ab initio prediction:Prodigal:002006;locus_tag=GOFFCCIL_01098;product=hypothetical protein
VOSK01000141.1	Prodigal:002006	CDS	3213	3956	.	+	0	ID=GOFFCCIL_01099;Name=anr_1;gene=anr_1;inference=ab initio prediction:Prodigal:002006,similar to AA sequence:UniProtKB:O85222;locus_tag=GOFFCCIL_01099;product=Transcriptional activator protein Anr
VOSK01000141.1	Prodigal:002006	CDS	4274	4429	.	+	0	ID=GOFFCCIL_01100;inference=ab initio prediction:Prodigal:002006;locus_tag=GOFFCCIL_01100;product=hypothetical protein
VOSK01000141.1	Prodigal:002006	CDS	4487	4636	.	+	0	ID=GOFFCCIL_01101;inference=ab initio prediction:Prodigal:002006;locus_tag=GOFFCCIL_01101;product=hypothetical protein
VOSK01000141.1	Prodigal:002006	CDS	4612	4800	.	+	0	ID=GOFFCCIL_01102;inference=ab initio prediction:Prodigal:002006;locus_tag=GOFFCCIL_01102;product=hypothetical protein
VOSK01000141.1	Prodigal:002006	CDS	5508	6773	.	+	0	ID=GOFFCCIL_01103;inference=ab initio prediction:Prodigal:002006;locus_tag=GOFFCCIL_01103;product=hypothetical protein
VOSK01000141.1	Prodigal:002006	CDS	6826	7131	.	-	0	ID=GOFFCCIL_01104;inference=ab initio prediction:Prodigal:002006;locus_tag=GOFFCCIL_01104;product=hypothetical protein
VOSK01000141.1	Prodigal:002006	CDS	7853	8803	.	+	0	ID=GOFFCCIL_01105;inference=ab initio prediction:Prodigal:002006;locus_tag=GOFFCCIL_01105;product=hypothetical protein
VOSK01000141.1	Prodigal:002006	CDS	8975	9445	.	+	0	ID=GOFFCCIL_01106;inference=ab initio prediction:Prodigal:002006;locus_tag=GOFFCCIL_01106;product=hypothetical protein
VOSK01000141.1	Prodigal:002006	CDS	9512	9835	.	+	0	ID=GOFFCCIL_01107;inference=ab initio prediction:Prodigal:002006;locus_tag=GOFFCCIL_01107;product=hypothetical protein
VOSK01000141.1	Prodigal:002006	CDS	9832	10014	.	+	0	ID=GOFFCCIL_01108;inference=ab initio prediction:Prodigal:002006;locus_tag=GOFFCCIL_01108;product=hypothetical protein
VOSK01000141.1	Prodigal:002006	CDS	10230	11375	.	+	0	ID=GOFFCCIL_01109;eC_number=1.1.-.-;Name=lldD;db_xref=COG:COG1304;gene=lldD;inference=ab initio prediction:Prodigal:002006,similar to AA sequence:UniProtKB:P9WND5;locus_tag=GOFFCCIL_01109;product=Putative L-lactate dehydrogenase
VOSK01000141.1	Prodigal:002006	CDS	11861	12181	.	-	0	ID=GOFFCCIL_01110;inference=ab initio prediction:Prodigal:002006;locus_tag=GOFFCCIL_01110;product=hypothetical protein
VOSK01000141.1	Prodigal:002006	CDS	12275	13054	.	-	0	ID=GOFFCCIL_01111;inference=ab initio prediction:Prodigal:002006;locus_tag=GOFFCCIL_01111;product=hypothetical protein
VOSK01000141.1	Prodigal:002006	CDS	13076	13537	.	-	0	ID=GOFFCCIL_01112;inference=ab initio prediction:Prodigal:002006,similar to AA sequence:UniProtKB:O84741;locus_tag=GOFFCCIL_01112;note=UPF0098 protein CT_736;product=hypothetical protein
VOSK01000141.1	Prodigal:002006	CDS	13575	14654	.	-	0	ID=GOFFCCIL_01113;inference=ab initio prediction:Prodigal:002006,similar to AA sequence:ISfinder:ISAzs31;locus_tag=GOFFCCIL_01113;product=IS630 family transposase ISAzs31
VOSK01000141.1	Prodigal:002006	CDS	14711	15205	.	-	0	ID=GOFFCCIL_01114;Name=yciF_1;db_xref=COG:COG3685;gene=yciF_1;inference=ab initio prediction:Prodigal:002006,similar to AA sequence:UniProtKB:P21362;locus_tag=GOFFCCIL_01114;product=Protein YciF
VOSK01000141.1	Prodigal:002006	CDS	15202	15879	.	-	0	ID=GOFFCCIL_01115;db_xref=COG:COG1926;inference=ab initio prediction:Prodigal:002006,similar to AA sequence:UniProtKB:P9WLM1;locus_tag=GOFFCCIL_01115;product=putative protein
VOSK01000141.1	Prodigal:002006	CDS	15866	16540	.	-	0	ID=GOFFCCIL_01116;db_xref=COG:COG1926;inference=ab initio prediction:Prodigal:002006,similar to AA sequence:UniProtKB:P9WHK1;locus_tag=GOFFCCIL_01116;product=Putative phosphoribosyl transferase
VOSK01000141.1	Prodigal:002006	CDS	16581	16757	.	-	0	ID=GOFFCCIL_01117;inference=ab initio prediction:Prodigal:002006;locus_tag=GOFFCCIL_01117;product=hypothetical protein
VOSK01000142.1	Prodigal:002006	CDS	138	254	.	+	0	ID=GOFFCCIL_01118;inference=ab initio prediction:Prodigal:002006;locus_tag=GOFFCCIL_01118;product=hypothetical protein
VOSK01000142.1	Prodigal:002006	CDS	275	1378	.	+	0	ID=GOFFCCIL_01119;Name=yhhT;db_xref=COG:COG0628;gene=yhhT;inference=ab initio prediction:Prodigal:002006,similar to AA sequence:UniProtKB:P0AGM0;locus_tag=GOFFCCIL_01119;product=Putative transport protein YhhT
VOSK01000142.1	Prodigal:002006	CDS	1272	3131	.	-	0	ID=GOFFCCIL_01120;eC_number=3.1.4.53;Name=cpdA_2;gene=cpdA_2;inference=ab initio prediction:Prodigal:002006,protein motif:HAMAP:MF_00905;locus_tag=GOFFCCIL_01120;product=3'%2C5'-cyclic adenosine monophosphate phosphodiesterase CpdA
VOSK01000142.1	Prodigal:002006	CDS	3196	4530	.	-	0	ID=GOFFCCIL_01121;eC_number=3.5.1.-;Name=rutD_2;gene=rutD_2;inference=ab initio prediction:Prodigal:002006,protein motif:HAMAP:MF_00832;locus_tag=GOFFCCIL_01121;product=Putative aminoacrylate hydrolase RutD
VOSK01000142.1	Prodigal:002006	CDS	4772	5965	.	-	0	ID=GOFFCCIL_01122;inference=ab initio prediction:Prodigal:002006;locus_tag=GOFFCCIL_01122;product=hypothetical protein
VOSK01000142.1	Prodigal:002006	CDS	5981	6805	.	-	0	ID=GOFFCCIL_01123;eC_number=1.13.11.11;Name=kynA;db_xref=COG:COG3483;gene=kynA;inference=ab initio prediction:Prodigal:002006,similar to AA sequence:UniProtKB:Q1LK00;locus_tag=GOFFCCIL_01123;product=Tryptophan 2%2C3-dioxygenase
VOSK01000142.1	Prodigal:002006	CDS	6981	7223	.	+	0	ID=GOFFCCIL_01124;inference=ab initio prediction:Prodigal:002006;locus_tag=GOFFCCIL_01124;product=hypothetical protein
VOSK01000142.1	Prodigal:002006	CDS	7334	7627	.	+	0	ID=GOFFCCIL_01125;inference=ab initio prediction:Prodigal:002006;locus_tag=GOFFCCIL_01125;product=hypothetical protein
VOSK01000142.1	Prodigal:002006	CDS	7699	9102	.	-	0	ID=GOFFCCIL_01126;inference=ab initio prediction:Prodigal:002006;locus_tag=GOFFCCIL_01126;product=hypothetical protein
VOSK01000142.1	Prodigal:002006	CDS	9099	11759	.	-	0	ID=GOFFCCIL_01127;inference=ab initio prediction:Prodigal:002006;locus_tag=GOFFCCIL_01127;product=hypothetical protein
VOSK01000142.1	Prodigal:002006	CDS	11902	12258	.	-	0	ID=GOFFCCIL_01128;inference=ab initio prediction:Prodigal:002006;locus_tag=GOFFCCIL_01128;product=hypothetical protein
VOSK01000142.1	Prodigal:002006	CDS	12703	12969	.	-	0	ID=GOFFCCIL_01129;inference=ab initio prediction:Prodigal:002006;locus_tag=GOFFCCIL_01129;product=hypothetical protein
VOSK01000142.1	Prodigal:002006	CDS	13090	13503	.	-	0	ID=GOFFCCIL_01130;Name=rssB_2;gene=rssB_2;inference=ab initio prediction:Prodigal:002006,protein motif:HAMAP:MF_00958;locus_tag=GOFFCCIL_01130;product=Regulator of RpoS
VOSK01000142.1	Prodigal:002006	CDS	13721	14044	.	+	0	ID=GOFFCCIL_01131;inference=ab initio prediction:Prodigal:002006;locus_tag=GOFFCCIL_01131;product=hypothetical protein
VOSK01000142.1	Prodigal:002006	CDS	14159	15412	.	-	0	ID=GOFFCCIL_01132;eC_number=3.5.2.6;Name=ampC;db_xref=COG:COG1680;gene=ampC;inference=ab initio prediction:Prodigal:002006,similar to AA sequence:UniProtKB:P24735;locus_tag=GOFFCCIL_01132;product=Beta-lactamase
VOSK01000142.1	Prodigal:002006	CDS	15647	15943	.	+	0	ID=GOFFCCIL_01133;inference=ab initio prediction:Prodigal:002006;locus_tag=GOFFCCIL_01133;product=hypothetical protein
VOSK01000142.1	Prodigal:002006	CDS	16492	16608	.	-	0	ID=GOFFCCIL_01134;inference=ab initio prediction:Prodigal:002006;locus_tag=GOFFCCIL_01134;product=hypothetical protein
VOSK01000143.1	Prodigal:002006	CDS	295	2103	.	-	0	ID=GOFFCCIL_01135;inference=ab initio prediction:Prodigal:002006;locus_tag=GOFFCCIL_01135;product=hypothetical protein
VOSK01000143.1	Prodigal:002006	CDS	2100	3083	.	-	0	ID=GOFFCCIL_01136;db_xref=COG:COG1840;inference=ab initio prediction:Prodigal:002006,similar to AA sequence:UniProtKB:P43951;locus_tag=GOFFCCIL_01136;product=putative protein
VOSK01000143.1	Prodigal:002006	CDS	3224	4420	.	-	0	ID=GOFFCCIL_01137;inference=ab initio prediction:Prodigal:002006;locus_tag=GOFFCCIL_01137;product=hypothetical protein
VOSK01000143.1	Prodigal:002006	CDS	4580	5218	.	-	0	ID=GOFFCCIL_01138;eC_number=3.1.26.4;Name=rnhB;db_xref=COG:COG0164;gene=rnhB;inference=ab initio prediction:Prodigal:002006,similar to AA sequence:UniProtKB:O31744;locus_tag=GOFFCCIL_01138;product=Ribonuclease HII
VOSK01000143.1	Prodigal:002006	CDS	5230	5637	.	-	0	ID=GOFFCCIL_01139;inference=ab initio prediction:Prodigal:002006;locus_tag=GOFFCCIL_01139;product=hypothetical protein
VOSK01000143.1	Prodigal:002006	CDS	5884	7065	.	-	0	ID=GOFFCCIL_01140;inference=ab initio prediction:Prodigal:002006;locus_tag=GOFFCCIL_01140;product=hypothetical protein
VOSK01000143.1	Prodigal:002006	CDS	7189	7680	.	+	0	ID=GOFFCCIL_01141;inference=ab initio prediction:Prodigal:002006;locus_tag=GOFFCCIL_01141;product=hypothetical protein
VOSK01000143.1	Prodigal:002006	CDS	7687	8241	.	-	0	ID=GOFFCCIL_01142;Name=moaB;db_xref=COG:COG0521;gene=moaB;inference=ab initio prediction:Prodigal:002006,similar to AA sequence:UniProtKB:P0AEZ9;locus_tag=GOFFCCIL_01142;product=Molybdenum cofactor biosynthesis protein B
VOSK01000143.1	Prodigal:002006	CDS	8501	9370	.	-	0	ID=GOFFCCIL_01143;inference=ab initio prediction:Prodigal:002006;locus_tag=GOFFCCIL_01143;product=hypothetical protein
VOSK01000143.1	Prodigal:002006	CDS	9460	10296	.	-	0	ID=GOFFCCIL_01144;inference=ab initio prediction:Prodigal:002006;locus_tag=GOFFCCIL_01144;product=hypothetical protein
VOSK01000143.1	Prodigal:002006	CDS	10438	11118	.	-	0	ID=GOFFCCIL_01145;eC_number=2.1.1.63;Name=ogt;gene=ogt;inference=ab initio prediction:Prodigal:002006,protein motif:HAMAP:MF_00772;locus_tag=GOFFCCIL_01145;product=Methylated-DNA--protein-cysteine methyltransferase
VOSK01000143.1	Prodigal:002006	CDS	11279	12943	.	+	0	ID=GOFFCCIL_01146;eC_number=1.5.5.1;db_xref=COG:COG0644;inference=ab initio prediction:Prodigal:002006,similar to AA sequence:UniProtKB:Q9HZP5;locus_tag=GOFFCCIL_01146;product=Electron transfer flavoprotein-ubiquinone oxidoreductase
VOSK01000143.1	Prodigal:002006	CDS	13237	15027	.	+	0	ID=GOFFCCIL_01147;eC_number=3.4.-.-;Name=bepA_1;gene=bepA_1;inference=ab initio prediction:Prodigal:002006,protein motif:HAMAP:MF_00997;locus_tag=GOFFCCIL_01147;product=Beta-barrel assembly-enhancing protease
VOSK01000143.1	Prodigal:002006	CDS	15208	16071	.	+	0	ID=GOFFCCIL_01148;eC_number=2.7.1.148;Name=ispE;db_xref=COG:COG1947;gene=ispE;inference=ab initio prediction:Prodigal:002006,similar to AA sequence:UniProtKB:P83700;locus_tag=GOFFCCIL_01148;product=4-diphosphocytidyl-2-C-methyl-D-erythritol kinase
VOSK01000144.1	Prodigal:002006	CDS	126	647	.	-	0	ID=GOFFCCIL_01149;eC_number=5.3.1.27;Name=rmpB;gene=rmpB;inference=ab initio prediction:Prodigal:002006,similar to AA sequence:UniProtKB:Q9LBW5;locus_tag=GOFFCCIL_01149;product=3-hexulose-6-phosphate isomerase
VOSK01000144.1	Prodigal:002006	CDS	922	1053	.	+	0	ID=GOFFCCIL_01150;inference=ab initio prediction:Prodigal:002006;locus_tag=GOFFCCIL_01150;product=hypothetical protein
VOSK01000144.1	Prodigal:002006	CDS	1345	2085	.	+	0	ID=GOFFCCIL_01151;Name=degU_2;db_xref=COG:COG2197;gene=degU_2;inference=ab initio prediction:Prodigal:002006,similar to AA sequence:UniProtKB:P13800;locus_tag=GOFFCCIL_01151;product=Transcriptional regulatory protein DegU
VOSK01000144.1	Prodigal:002006	CDS	2228	2860	.	+	0	ID=GOFFCCIL_01152;inference=ab initio prediction:Prodigal:002006;locus_tag=GOFFCCIL_01152;product=hypothetical protein
VOSK01000144.1	Prodigal:002006	CDS	2900	3085	.	+	0	ID=GOFFCCIL_01153;inference=ab initio prediction:Prodigal:002006;locus_tag=GOFFCCIL_01153;product=hypothetical protein
VOSK01000144.1	Prodigal:002006	CDS	3308	4054	.	+	0	ID=GOFFCCIL_01154;inference=ab initio prediction:Prodigal:002006;locus_tag=GOFFCCIL_01154;product=hypothetical protein
VOSK01000144.1	Prodigal:002006	CDS	4289	5059	.	+	0	ID=GOFFCCIL_01155;inference=ab initio prediction:Prodigal:002006;locus_tag=GOFFCCIL_01155;product=hypothetical protein
VOSK01000144.1	Prodigal:002006	CDS	5131	7062	.	+	0	ID=GOFFCCIL_01156;db_xref=COG:COG1132;inference=ab initio prediction:Prodigal:002006,similar to AA sequence:UniProtKB:Q9WYC4;locus_tag=GOFFCCIL_01156;product=putative ABC transporter ATP-binding protein
VOSK01000144.1	Prodigal:002006	CDS	7096	8340	.	+	0	ID=GOFFCCIL_01157;inference=ab initio prediction:Prodigal:002006;locus_tag=GOFFCCIL_01157;product=hypothetical protein
VOSK01000144.1	Prodigal:002006	CDS	9043	10800	.	+	0	ID=GOFFCCIL_01158;Name=bacA;db_xref=COG:COG4178;gene=bacA;inference=ab initio prediction:Prodigal:002006,similar to AA sequence:UniProtKB:P9WQI9;locus_tag=GOFFCCIL_01158;product=Vitamin B12 transport ATP-binding protein BacA
VOSK01000144.1	Prodigal:002006	CDS	10928	12070	.	+	0	ID=GOFFCCIL_01159;eC_number=3.2.1.21;Name=bglA_1;db_xref=COG:COG2723;gene=bglA_1;inference=ab initio prediction:Prodigal:002006,similar to AA sequence:UniProtKB:P26208;locus_tag=GOFFCCIL_01159;product=Beta-glucosidase A
VOSK01000144.1	Prodigal:002006	CDS	12071	12391	.	+	0	ID=GOFFCCIL_01160;eC_number=3.2.1.74;Name=gghA;db_xref=COG:COG2723;gene=gghA;inference=ab initio prediction:Prodigal:002006,similar to AA sequence:UniProtKB:B9K7M5;locus_tag=GOFFCCIL_01160;product=1%2C4-beta-D-glucan glucohydrolase
VOSK01000144.1	Prodigal:002006	CDS	12663	12914	.	+	0	ID=GOFFCCIL_01161;inference=ab initio prediction:Prodigal:002006;locus_tag=GOFFCCIL_01161;product=hypothetical protein
VOSK01000144.1	Prodigal:002006	CDS	13939	14715	.	+	0	ID=GOFFCCIL_01162;inference=ab initio prediction:Prodigal:002006;locus_tag=GOFFCCIL_01162;product=hypothetical protein
VOSK01000144.1	Prodigal:002006	CDS	15083	16072	.	-	0	ID=GOFFCCIL_01163;inference=ab initio prediction:Prodigal:002006,similar to AA sequence:ISfinder:ISBxe4;locus_tag=GOFFCCIL_01163;product=IS481 family transposase ISBxe4
VOSK01000145.1	Prodigal:002006	CDS	116	475	.	-	0	ID=GOFFCCIL_01164;inference=ab initio prediction:Prodigal:002006;locus_tag=GOFFCCIL_01164;product=hypothetical protein
VOSK01000145.1	Prodigal:002006	CDS	1384	1596	.	+	0	ID=GOFFCCIL_01165;inference=ab initio prediction:Prodigal:002006;locus_tag=GOFFCCIL_01165;product=hypothetical protein
VOSK01000145.1	Prodigal:002006	CDS	2203	2388	.	+	0	ID=GOFFCCIL_01166;inference=ab initio prediction:Prodigal:002006;locus_tag=GOFFCCIL_01166;product=hypothetical protein
VOSK01000145.1	Prodigal:002006	CDS	2401	3102	.	+	0	ID=GOFFCCIL_01167;inference=ab initio prediction:Prodigal:002006;locus_tag=GOFFCCIL_01167;product=hypothetical protein
VOSK01000145.1	Prodigal:002006	CDS	3757	3939	.	-	0	ID=GOFFCCIL_01168;inference=ab initio prediction:Prodigal:002006;locus_tag=GOFFCCIL_01168;product=hypothetical protein
VOSK01000145.1	Prodigal:002006	CDS	5273	6511	.	-	0	ID=GOFFCCIL_01169;Name=cysG_1;db_xref=COG:COG0007;gene=cysG_1;inference=ab initio prediction:Prodigal:002006,similar to AA sequence:UniProtKB:P25924;locus_tag=GOFFCCIL_01169;product=Siroheme synthase
VOSK01000145.1	Prodigal:002006	CDS	6527	6784	.	+	0	ID=GOFFCCIL_01170;inference=ab initio prediction:Prodigal:002006;locus_tag=GOFFCCIL_01170;product=hypothetical protein
VOSK01000145.1	Prodigal:002006	CDS	6720	8462	.	-	0	ID=GOFFCCIL_01171;eC_number=1.8.1.2;Name=cysI_1;db_xref=COG:COG0155;gene=cysI_1;inference=ab initio prediction:Prodigal:002006,similar to AA sequence:UniProtKB:O32213;locus_tag=GOFFCCIL_01171;product=Sulfite reductase [NADPH] hemoprotein beta-component
VOSK01000145.1	Prodigal:002006	CDS	8475	10226	.	-	0	ID=GOFFCCIL_01172;eC_number=1.8.1.2;Name=cysJ_1;db_xref=COG:COG0369;gene=cysJ_1;inference=ab initio prediction:Prodigal:002006,similar to AA sequence:UniProtKB:O32214;locus_tag=GOFFCCIL_01172;product=Sulfite reductase [NADPH] flavoprotein alpha-component
VOSK01000145.1	Prodigal:002006	CDS	10381	10842	.	-	0	ID=GOFFCCIL_01173;Name=decR_1;db_xref=COG:COG1522;gene=decR_1;inference=ab initio prediction:Prodigal:002006,similar to AA sequence:UniProtKB:P0ACJ5;locus_tag=GOFFCCIL_01173;product=DNA-binding transcriptional activator DecR
VOSK01000145.1	Prodigal:002006	CDS	11027	11791	.	+	0	ID=GOFFCCIL_01174;eC_number=1.8.4.10;Name=cysH_1;gene=cysH_1;inference=ab initio prediction:Prodigal:002006,similar to AA sequence:UniProtKB:Q9RFS6;locus_tag=GOFFCCIL_01174;product=Thioredoxin-dependent 5'-adenylylsulfate reductase
VOSK01000145.1	Prodigal:002006	CDS	11775	12761	.	+	0	ID=GOFFCCIL_01175;eC_number=2.7.7.4;Name=cysD_1;db_xref=COG:COG0175;gene=cysD_1;inference=ab initio prediction:Prodigal:002006,similar to AA sequence:UniProtKB:P21156;locus_tag=GOFFCCIL_01175;product=Sulfate adenylyltransferase subunit 2
VOSK01000145.1	Prodigal:002006	CDS	12761	14377	.	+	0	ID=GOFFCCIL_01176;eC_number=2.7.7.4;Name=cysN_1;gene=cysN_1;inference=ab initio prediction:Prodigal:002006,protein motif:HAMAP:MF_00062;locus_tag=GOFFCCIL_01176;product=Sulfate adenylyltransferase subunit 1
VOSK01000145.1	Prodigal:002006	CDS	14471	15667	.	+	0	ID=GOFFCCIL_01177;eC_number=2.5.1.-;Name=metZ_1;db_xref=COG:COG0626;gene=metZ_1;inference=ab initio prediction:Prodigal:002006,similar to AA sequence:UniProtKB:P9WGB5;locus_tag=GOFFCCIL_01177;product=O-succinylhomoserine sulfhydrylase
VOSK01000145.1	Prodigal:002006	CDS	15822	16130	.	-	0	ID=GOFFCCIL_01178;db_xref=COG:COG3039;inference=ab initio prediction:Prodigal:002006,similar to AA sequence:ISfinder:ISAzs16;locus_tag=GOFFCCIL_01178;product=IS5 family transposase ISAzs16
VOSK01000146.1	Prodigal:002006	CDS	165	722	.	-	0	ID=GOFFCCIL_01179;Name=regA;db_xref=COG:COG4567;gene=regA;inference=ab initio prediction:Prodigal:002006,similar to AA sequence:UniProtKB:Q53228;locus_tag=GOFFCCIL_01179;product=Photosynthetic apparatus regulatory protein RegA
VOSK01000146.1	Prodigal:002006	CDS	805	2196	.	-	0	ID=GOFFCCIL_01180;eC_number=2.7.13.3;Name=regB;gene=regB;inference=ab initio prediction:Prodigal:002006,similar to AA sequence:UniProtKB:Q3J6C1;locus_tag=GOFFCCIL_01180;product=Sensor histidine kinase RegB
VOSK01000146.1	Prodigal:002006	CDS	2389	3651	.	+	0	ID=GOFFCCIL_01181;inference=ab initio prediction:Prodigal:002006;locus_tag=GOFFCCIL_01181;product=hypothetical protein
VOSK01000146.1	Prodigal:002006	CDS	3728	4471	.	+	0	ID=GOFFCCIL_01182;inference=ab initio prediction:Prodigal:002006;locus_tag=GOFFCCIL_01182;product=hypothetical protein
VOSK01000146.1	Prodigal:002006	CDS	4949	6634	.	+	0	ID=GOFFCCIL_01183;inference=ab initio prediction:Prodigal:002006;locus_tag=GOFFCCIL_01183;product=hypothetical protein
VOSK01000146.1	Prodigal:002006	CDS	6707	7906	.	+	0	ID=GOFFCCIL_01184;Name=bcr_1;gene=bcr_1;inference=ab initio prediction:Prodigal:002006,similar to AA sequence:UniProtKB:P28246;locus_tag=GOFFCCIL_01184;product=Bicyclomycin resistance protein
VOSK01000146.1	Prodigal:002006	CDS	7914	8258	.	-	0	ID=GOFFCCIL_01185;inference=ab initio prediction:Prodigal:002006;locus_tag=GOFFCCIL_01185;product=hypothetical protein
VOSK01000146.1	Prodigal:002006	CDS	8409	10442	.	-	0	ID=GOFFCCIL_01186;Name=pbpG_1;db_xref=COG:COG0744;gene=pbpG_1;inference=ab initio prediction:Prodigal:002006,similar to AA sequence:UniProtKB:P70997;locus_tag=GOFFCCIL_01186;product=Penicillin-binding protein 2D
VOSK01000146.1	Prodigal:002006	CDS	10695	11942	.	+	0	ID=GOFFCCIL_01187;Name=nhaP2_1;gene=nhaP2_1;inference=ab initio prediction:Prodigal:002006,protein motif:HAMAP:MF_01075;locus_tag=GOFFCCIL_01187;product=K(+)/H(+) antiporter NhaP2
VOSK01000146.1	Prodigal:002006	CDS	12063	12809	.	+	0	ID=GOFFCCIL_01188;Name=anr_2;gene=anr_2;inference=ab initio prediction:Prodigal:002006,similar to AA sequence:UniProtKB:O85222;locus_tag=GOFFCCIL_01188;product=Transcriptional activator protein Anr
VOSK01000146.1	Prodigal:002006	CDS	13076	14518	.	-	0	ID=GOFFCCIL_01189;inference=ab initio prediction:Prodigal:002006;locus_tag=GOFFCCIL_01189;product=hypothetical protein
VOSK01000146.1	Prodigal:002006	CDS	14748	15962	.	-	0	ID=GOFFCCIL_01190;inference=ab initio prediction:Prodigal:002006;locus_tag=GOFFCCIL_01190;product=hypothetical protein
VOSK01000147.1	Prodigal:002006	CDS	102	773	.	-	0	ID=GOFFCCIL_01191;inference=ab initio prediction:Prodigal:002006;locus_tag=GOFFCCIL_01191;product=hypothetical protein
VOSK01000147.1	Prodigal:002006	CDS	1042	1980	.	-	0	ID=GOFFCCIL_01192;eC_number=4.2.1.43;Name=araD_2;gene=araD_2;inference=ab initio prediction:Prodigal:002006,similar to AA sequence:UniProtKB:Q1JUQ0;locus_tag=GOFFCCIL_01192;product=L-2-keto-3-deoxyarabonate dehydratase
VOSK01000147.1	Prodigal:002006	CDS	2013	3746	.	-	0	ID=GOFFCCIL_01193;eC_number=4.2.1.25;Name=araC_1;gene=araC_1;inference=ab initio prediction:Prodigal:002006,similar to AA sequence:UniProtKB:Q1JUQ1;locus_tag=GOFFCCIL_01193;product=L-arabonate dehydratase
VOSK01000147.1	Prodigal:002006	CDS	3910	4872	.	+	0	ID=GOFFCCIL_01194;Name=ytfQ_1;gene=ytfQ_1;inference=ab initio prediction:Prodigal:002006,similar to AA sequence:UniProtKB:P39325;locus_tag=GOFFCCIL_01194;product=ABC transporter periplasmic-binding protein YtfQ
VOSK01000147.1	Prodigal:002006	CDS	4936	6447	.	+	0	ID=GOFFCCIL_01195;eC_number=7.5.2.-;Name=fruK_1;db_xref=COG:COG1129;gene=fruK_1;inference=ab initio prediction:Prodigal:002006,similar to AA sequence:UniProtKB:Q8G847;locus_tag=GOFFCCIL_01195;product=Fructose import ATP-binding protein FruK
VOSK01000147.1	Prodigal:002006	CDS	6448	7452	.	+	0	ID=GOFFCCIL_01196;Name=ytfT;gene=ytfT;inference=ab initio prediction:Prodigal:002006,similar to AA sequence:UniProtKB:P39328;locus_tag=GOFFCCIL_01196;product=Inner membrane ABC transporter permease protein YtfT
VOSK01000147.1	Prodigal:002006	CDS	7449	8408	.	+	0	ID=GOFFCCIL_01197;Name=yjfF;gene=yjfF;inference=ab initio prediction:Prodigal:002006,similar to AA sequence:UniProtKB:P37772;locus_tag=GOFFCCIL_01197;product=Inner membrane ABC transporter permease protein YjfF
VOSK01000147.1	Prodigal:002006	CDS	8429	9199	.	+	0	ID=GOFFCCIL_01198;Name=nanR_1;gene=nanR_1;inference=ab initio prediction:Prodigal:002006,protein motif:HAMAP:MF_01236;locus_tag=GOFFCCIL_01198;product=HTH-type transcriptional repressor NanR
VOSK01000147.1	Prodigal:002006	CDS	9301	10560	.	+	0	ID=GOFFCCIL_01199;Name=sbpA;gene=sbpA;inference=ab initio prediction:Prodigal:002006,similar to AA sequence:UniProtKB:P54083;locus_tag=GOFFCCIL_01199;product=Multiple sugar-binding periplasmic protein SbpA
VOSK01000147.1	Prodigal:002006	CDS	10645	12174	.	+	0	ID=GOFFCCIL_01200;eC_number=7.5.2.10;Name=xylG_2;db_xref=COG:COG1129;gene=xylG_2;inference=ab initio prediction:Prodigal:002006,similar to AA sequence:UniProtKB:P37388;locus_tag=GOFFCCIL_01200;product=Xylose import ATP-binding protein XylG
VOSK01000147.1	Prodigal:002006	CDS	12176	13375	.	+	0	ID=GOFFCCIL_01201;Name=xylH_2;db_xref=COG:COG4214;gene=xylH_2;inference=ab initio prediction:Prodigal:002006,similar to AA sequence:UniProtKB:P0AGI4;locus_tag=GOFFCCIL_01201;product=Xylose transport system permease protein XylH
VOSK01000147.1	Prodigal:002006	CDS	13462	13776	.	-	0	ID=GOFFCCIL_01202;inference=ab initio prediction:Prodigal:002006;locus_tag=GOFFCCIL_01202;product=hypothetical protein
VOSK01000147.1	Prodigal:002006	CDS	13959	14132	.	-	0	ID=GOFFCCIL_01203;inference=ab initio prediction:Prodigal:002006;locus_tag=GOFFCCIL_01203;product=hypothetical protein
VOSK01000147.1	Prodigal:002006	CDS	14363	14587	.	+	0	ID=GOFFCCIL_01204;inference=ab initio prediction:Prodigal:002006;locus_tag=GOFFCCIL_01204;product=hypothetical protein
VOSK01000147.1	Prodigal:002006	CDS	14664	15365	.	-	0	ID=GOFFCCIL_01205;inference=ab initio prediction:Prodigal:002006;locus_tag=GOFFCCIL_01205;product=hypothetical protein
VOSK01000147.1	Prodigal:002006	CDS	15662	15964	.	-	0	ID=GOFFCCIL_01206;inference=ab initio prediction:Prodigal:002006;locus_tag=GOFFCCIL_01206;product=hypothetical protein
VOSK01000148.1	Prodigal:002006	CDS	257	679	.	+	0	ID=GOFFCCIL_01207;inference=ab initio prediction:Prodigal:002006;locus_tag=GOFFCCIL_01207;product=hypothetical protein
VOSK01000148.1	Prodigal:002006	CDS	729	1004	.	+	0	ID=GOFFCCIL_01208;inference=ab initio prediction:Prodigal:002006;locus_tag=GOFFCCIL_01208;product=hypothetical protein
VOSK01000148.1	Prodigal:002006	CDS	1039	1980	.	+	0	ID=GOFFCCIL_01209;inference=ab initio prediction:Prodigal:002006;locus_tag=GOFFCCIL_01209;product=hypothetical protein
VOSK01000148.1	Prodigal:002006	CDS	2705	3223	.	+	0	ID=GOFFCCIL_01210;Name=rplJ;db_xref=COG:COG0244;gene=rplJ;inference=ab initio prediction:Prodigal:002006,similar to AA sequence:UniProtKB:Q6N4R7;locus_tag=GOFFCCIL_01210;product=50S ribosomal protein L10
VOSK01000148.1	Prodigal:002006	CDS	3276	3653	.	+	0	ID=GOFFCCIL_01211;Name=rplL;db_xref=COG:COG0222;gene=rplL;inference=ab initio prediction:Prodigal:002006,similar to AA sequence:UniProtKB:Q6N4R8;locus_tag=GOFFCCIL_01211;product=50S ribosomal protein L7/L12
VOSK01000148.1	Prodigal:002006	CDS	3910	8040	.	+	0	ID=GOFFCCIL_01212;eC_number=2.7.7.6;Name=rpoB;gene=rpoB;inference=ab initio prediction:Prodigal:002006,similar to AA sequence:UniProtKB:B2SQQ1;locus_tag=GOFFCCIL_01212;product=DNA-directed RNA polymerase subunit beta
VOSK01000148.1	Prodigal:002006	CDS	8150	12325	.	+	0	ID=GOFFCCIL_01213;eC_number=2.7.7.6;Name=rpoC;gene=rpoC;inference=ab initio prediction:Prodigal:002006,similar to AA sequence:UniProtKB:Q8KTH8;locus_tag=GOFFCCIL_01213;product=DNA-directed RNA polymerase subunit beta'
VOSK01000148.1	Prodigal:002006	CDS	12905	13276	.	+	0	ID=GOFFCCIL_01214;Name=rpsL;db_xref=COG:COG0048;gene=rpsL;inference=ab initio prediction:Prodigal:002006,similar to AA sequence:UniProtKB:Q6N4T2;locus_tag=GOFFCCIL_01214;product=30S ribosomal protein S12
VOSK01000148.1	Prodigal:002006	CDS	13310	13780	.	+	0	ID=GOFFCCIL_01215;Name=rpsG;db_xref=COG:COG0049;gene=rpsG;inference=ab initio prediction:Prodigal:002006,similar to AA sequence:UniProtKB:Q6N4T3;locus_tag=GOFFCCIL_01215;product=30S ribosomal protein S7
VOSK01000148.1	Prodigal:002006	CDS	13802	15877	.	+	0	ID=GOFFCCIL_01216;Name=fusA_1;db_xref=COG:COG0480;gene=fusA_1;inference=ab initio prediction:Prodigal:002006,similar to AA sequence:UniProtKB:P41084;locus_tag=GOFFCCIL_01216;product=Elongation factor G
VOSK01000149.1	Prodigal:002006	CDS	187	2112	.	+	0	ID=GOFFCCIL_01217;inference=ab initio prediction:Prodigal:002006;locus_tag=GOFFCCIL_01217;product=hypothetical protein
VOSK01000149.1	Prodigal:002006	CDS	2090	2794	.	-	0	ID=GOFFCCIL_01218;eC_number=3.4.21.88;Name=lexA_1;db_xref=COG:COG1974;gene=lexA_1;inference=ab initio prediction:Prodigal:002006,similar to AA sequence:UniProtKB:Q9ZFA4;locus_tag=GOFFCCIL_01218;product=LexA repressor
VOSK01000149.1	Prodigal:002006	CDS	2946	4202	.	-	0	ID=GOFFCCIL_01219;eC_number=2.10.1.1;Name=moeA;db_xref=COG:COG0303;gene=moeA;inference=ab initio prediction:Prodigal:002006,similar to AA sequence:UniProtKB:P12281;locus_tag=GOFFCCIL_01219;product=Molybdopterin molybdenumtransferase
VOSK01000149.1	Prodigal:002006	CDS	4199	4675	.	-	0	ID=GOFFCCIL_01220;eC_number=4.6.1.17;Name=moaC;db_xref=COG:COG0315;gene=moaC;inference=ab initio prediction:Prodigal:002006,similar to AA sequence:UniProtKB:P0A738;locus_tag=GOFFCCIL_01220;product=Cyclic pyranopterin monophosphate synthase
VOSK01000149.1	Prodigal:002006	CDS	4672	5472	.	-	0	ID=GOFFCCIL_01221;eC_number=4.1.1.48;Name=trpC;gene=trpC;inference=ab initio prediction:Prodigal:002006,similar to AA sequence:UniProtKB:Q2YRR4;locus_tag=GOFFCCIL_01221;product=Indole-3-glycerol phosphate synthase
VOSK01000149.1	Prodigal:002006	CDS	5484	6497	.	-	0	ID=GOFFCCIL_01222;eC_number=2.4.2.18;Name=trpD_1;db_xref=COG:COG0547;gene=trpD_1;inference=ab initio prediction:Prodigal:002006,similar to AA sequence:UniProtKB:P00500;locus_tag=GOFFCCIL_01222;product=Anthranilate phosphoribosyltransferase
VOSK01000149.1	Prodigal:002006	CDS	6503	7219	.	-	0	ID=GOFFCCIL_01223;eC_number=6.3.5.5;Name=carA_1;gene=carA_1;inference=ab initio prediction:Prodigal:002006,protein motif:HAMAP:MF_01209;locus_tag=GOFFCCIL_01223;product=Carbamoyl-phosphate synthase small chain
VOSK01000149.1	Prodigal:002006	CDS	7191	8711	.	-	0	ID=GOFFCCIL_01224;eC_number=4.1.3.27;Name=trpE;db_xref=COG:COG0147;gene=trpE;inference=ab initio prediction:Prodigal:002006,similar to AA sequence:UniProtKB:P20580;locus_tag=GOFFCCIL_01224;product=Anthranilate synthase component 1
VOSK01000149.1	Prodigal:002006	CDS	8716	10611	.	-	0	ID=GOFFCCIL_01225;eC_number=5.2.1.8;Name=ppiD;db_xref=COG:COG0760;gene=ppiD;inference=ab initio prediction:Prodigal:002006,similar to AA sequence:UniProtKB:P0ADY1;locus_tag=GOFFCCIL_01225;product=Peptidyl-prolyl cis-trans isomerase D
VOSK01000149.1	Prodigal:002006	CDS	10747	11514	.	+	0	ID=GOFFCCIL_01226;eC_number=5.3.1.1;Name=tpiA;db_xref=COG:COG0149;gene=tpiA;inference=ab initio prediction:Prodigal:002006,similar to AA sequence:UniProtKB:Q8L1Z5;locus_tag=GOFFCCIL_01226;product=Triosephosphate isomerase
VOSK01000149.1	Prodigal:002006	CDS	11635	12042	.	+	0	ID=GOFFCCIL_01227;inference=ab initio prediction:Prodigal:002006;locus_tag=GOFFCCIL_01227;product=hypothetical protein
VOSK01000149.1	Prodigal:002006	CDS	12148	13776	.	+	0	ID=GOFFCCIL_01228;eC_number=6.3.4.2;Name=pyrG_2;db_xref=COG:COG0504;gene=pyrG_2;inference=ab initio prediction:Prodigal:002006,similar to AA sequence:UniProtKB:P0A7E5;locus_tag=GOFFCCIL_01228;product=CTP synthase
VOSK01000149.1	Prodigal:002006	CDS	13992	14855	.	+	0	ID=GOFFCCIL_01229;inference=ab initio prediction:Prodigal:002006;locus_tag=GOFFCCIL_01229;product=hypothetical protein
VOSK01000149.1	Prodigal:002006	CDS	14988	15425	.	+	0	ID=GOFFCCIL_01230;inference=ab initio prediction:Prodigal:002006,similar to AA sequence:UniProtKB:P0AF80;locus_tag=GOFFCCIL_01230;note=UPF0719 inner membrane protein YjfL;product=hypothetical protein
VOSK01000149.1	Prodigal:002006	CDS	15466	15735	.	-	0	ID=GOFFCCIL_01231;inference=ab initio prediction:Prodigal:002006;locus_tag=GOFFCCIL_01231;product=hypothetical protein
VOSK01000014.1	Prodigal:002006	CDS	205	981	.	+	0	ID=GOFFCCIL_01232;db_xref=COG:COG1073;inference=ab initio prediction:Prodigal:002006,similar to AA sequence:UniProtKB:P9WLC7;locus_tag=GOFFCCIL_01232;product=putative protein
VOSK01000014.1	Prodigal:002006	CDS	986	1537	.	-	0	ID=GOFFCCIL_01233;eC_number=3.5.4.2;Name=ade_1;db_xref=COG:COG1001;gene=ade_1;inference=ab initio prediction:Prodigal:002006,similar to AA sequence:UniProtKB:Q72EX7;locus_tag=GOFFCCIL_01233;product=Adenine deaminase
VOSK01000014.1	Prodigal:002006	CDS	1573	2826	.	-	0	ID=GOFFCCIL_01234;eC_number=3.5.4.2;Name=ade_2;gene=ade_2;inference=ab initio prediction:Prodigal:002006,protein motif:HAMAP:MF_01518;locus_tag=GOFFCCIL_01234;product=Adenine deaminase
VOSK01000014.1	Prodigal:002006	CDS	3353	3736	.	-	0	ID=GOFFCCIL_01235;Name=divK_2;gene=divK_2;inference=ab initio prediction:Prodigal:002006,similar to AA sequence:UniProtKB:Q7BBW0;locus_tag=GOFFCCIL_01235;product=Polar-differentiation response regulator DivK
VOSK01000014.1	Prodigal:002006	CDS	3837	4127	.	+	0	ID=GOFFCCIL_01236;inference=ab initio prediction:Prodigal:002006;locus_tag=GOFFCCIL_01236;product=hypothetical protein
VOSK01000014.1	Prodigal:002006	CDS	4139	5407	.	+	0	ID=GOFFCCIL_01237;eC_number=2.7.7.7;Name=dinB_1;gene=dinB_1;inference=ab initio prediction:Prodigal:002006,protein motif:HAMAP:MF_01113;locus_tag=GOFFCCIL_01237;product=DNA polymerase IV
VOSK01000014.1	Prodigal:002006	CDS	5418	6257	.	-	0	ID=GOFFCCIL_01238;inference=ab initio prediction:Prodigal:002006;locus_tag=GOFFCCIL_01238;product=hypothetical protein
VOSK01000014.1	Prodigal:002006	CDS	6383	6853	.	+	0	ID=GOFFCCIL_01239;inference=ab initio prediction:Prodigal:002006;locus_tag=GOFFCCIL_01239;product=hypothetical protein
VOSK01000014.1	Prodigal:002006	CDS	6850	7602	.	+	0	ID=GOFFCCIL_01240;inference=ab initio prediction:Prodigal:002006;locus_tag=GOFFCCIL_01240;product=hypothetical protein
VOSK01000014.1	Prodigal:002006	CDS	7754	8956	.	+	0	ID=GOFFCCIL_01241;inference=ab initio prediction:Prodigal:002006;locus_tag=GOFFCCIL_01241;product=hypothetical protein
VOSK01000014.1	Prodigal:002006	CDS	8953	9528	.	-	0	ID=GOFFCCIL_01242;eC_number=1.-.-.-;db_xref=COG:COG0431;inference=ab initio prediction:Prodigal:002006,similar to AA sequence:UniProtKB:Q9I4D4;locus_tag=GOFFCCIL_01242;product=NAD(P)H-dependent FMN reductase
VOSK01000014.1	Prodigal:002006	CDS	9785	11746	.	+	0	ID=GOFFCCIL_01243;inference=ab initio prediction:Prodigal:002006;locus_tag=GOFFCCIL_01243;product=hypothetical protein
VOSK01000014.1	Prodigal:002006	CDS	11823	12074	.	-	0	ID=GOFFCCIL_01244;inference=ab initio prediction:Prodigal:002006;locus_tag=GOFFCCIL_01244;product=hypothetical protein
VOSK01000014.1	Prodigal:002006	CDS	12071	14536	.	-	0	ID=GOFFCCIL_01245;Name=clpA;db_xref=COG:COG0542;gene=clpA;inference=ab initio prediction:Prodigal:002006,similar to AA sequence:UniProtKB:P0ABH9;locus_tag=GOFFCCIL_01245;product=ATP-dependent Clp protease ATP-binding subunit ClpA
VOSK01000014.1	Prodigal:002006	CDS	14567	14959	.	-	0	ID=GOFFCCIL_01246;Name=clpS;db_xref=COG:COG2127;gene=clpS;inference=ab initio prediction:Prodigal:002006,similar to AA sequence:UniProtKB:Q9A5I0;locus_tag=GOFFCCIL_01246;product=ATP-dependent Clp protease adapter protein ClpS
VOSK01000014.1	Prodigal:002006	CDS	15225	15560	.	-	0	ID=GOFFCCIL_01247;inference=ab initio prediction:Prodigal:002006;locus_tag=GOFFCCIL_01247;product=hypothetical protein
VOSK01000014.1	Prodigal:002006	CDS	15816	17402	.	+	0	ID=GOFFCCIL_01248;inference=ab initio prediction:Prodigal:002006;locus_tag=GOFFCCIL_01248;product=hypothetical protein
VOSK01000014.1	Prodigal:002006	CDS	17481	18191	.	-	0	ID=GOFFCCIL_01249;Name=djlA_1;gene=djlA_1;inference=ab initio prediction:Prodigal:002006,protein motif:HAMAP:MF_01153;locus_tag=GOFFCCIL_01249;product=Co-chaperone protein DjlA
VOSK01000014.1	Prodigal:002006	CDS	18276	18983	.	-	0	ID=GOFFCCIL_01250;eC_number=1.8.4.-;Name=yfcG_1;db_xref=COG:COG0625;gene=yfcG_1;inference=ab initio prediction:Prodigal:002006,similar to AA sequence:UniProtKB:P77526;locus_tag=GOFFCCIL_01250;product=Disulfide-bond oxidoreductase YfcG
VOSK01000014.1	Prodigal:002006	CDS	19079	19435	.	-	0	ID=GOFFCCIL_01251;inference=ab initio prediction:Prodigal:002006;locus_tag=GOFFCCIL_01251;product=hypothetical protein
VOSK01000014.1	Prodigal:002006	CDS	19516	19776	.	-	0	ID=GOFFCCIL_01252;inference=ab initio prediction:Prodigal:002006;locus_tag=GOFFCCIL_01252;product=hypothetical protein
VOSK01000014.1	Prodigal:002006	CDS	19804	20277	.	-	0	ID=GOFFCCIL_01253;inference=ab initio prediction:Prodigal:002006;locus_tag=GOFFCCIL_01253;product=hypothetical protein
VOSK01000014.1	Prodigal:002006	CDS	20296	22272	.	-	0	ID=GOFFCCIL_01254;Name=accA1_2;db_xref=COG:COG4770;gene=accA1_2;inference=ab initio prediction:Prodigal:002006,similar to AA sequence:UniProtKB:P9WPQ3;locus_tag=GOFFCCIL_01254;product=Acetyl-/propionyl-coenzyme A carboxylase alpha chain
VOSK01000014.1	Prodigal:002006	CDS	22501	23847	.	+	0	ID=GOFFCCIL_01255;Name=mntH_1;gene=mntH_1;inference=ab initio prediction:Prodigal:002006,similar to AA sequence:UniProtKB:Q99UZ7;locus_tag=GOFFCCIL_01255;product=Divalent metal cation transporter MntH
VOSK01000014.1	Prodigal:002006	CDS	23768	24574	.	-	0	ID=GOFFCCIL_01256;inference=ab initio prediction:Prodigal:002006;locus_tag=GOFFCCIL_01256;product=hypothetical protein
VOSK01000014.1	Prodigal:002006	CDS	24571	27282	.	-	0	ID=GOFFCCIL_01257;eC_number=6.1.1.9;Name=valS;db_xref=COG:COG0525;gene=valS;inference=ab initio prediction:Prodigal:002006,similar to AA sequence:UniProtKB:Q9HXH0;locus_tag=GOFFCCIL_01257;product=Valine--tRNA ligase
VOSK01000014.1	Prodigal:002006	CDS	27433	28014	.	-	0	ID=GOFFCCIL_01258;inference=ab initio prediction:Prodigal:002006;locus_tag=GOFFCCIL_01258;product=hypothetical protein
VOSK01000014.1	Prodigal:002006	CDS	28135	29604	.	-	0	ID=GOFFCCIL_01259;Name=bepC;gene=bepC;inference=ab initio prediction:Prodigal:002006,similar to AA sequence:UniProtKB:Q8G0Y6;locus_tag=GOFFCCIL_01259;product=Outer membrane efflux protein BepC
VOSK01000014.1	Aragorn:001002	tRNA	30423	30496	.	-	.	ID=GOFFCCIL_01260;inference=COORDINATES:profile:Aragorn:001002;locus_tag=GOFFCCIL_01260;product=tRNA-Cys(gca)
VOSK01000014.1	Aragorn:001002	tRNA	30707	30781	.	+	.	ID=GOFFCCIL_01261;inference=COORDINATES:profile:Aragorn:001002;locus_tag=GOFFCCIL_01261;product=tRNA-Asn(gtt)
VOSK01000014.1	Prodigal:002006	CDS	30878	32356	.	+	0	ID=GOFFCCIL_01262;eC_number=4.1.99.3;Name=phrA;db_xref=COG:COG0415;gene=phrA;inference=ab initio prediction:Prodigal:002006,similar to AA sequence:UniProtKB:A9CJC9;locus_tag=GOFFCCIL_01262;product=Deoxyribodipyrimidine photo-lyase
VOSK01000014.1	Prodigal:002006	CDS	32461	33183	.	+	0	ID=GOFFCCIL_01263;eC_number=6.1.1.7;Name=alaS_1;db_xref=COG:COG0013;gene=alaS_1;inference=ab initio prediction:Prodigal:002006,similar to AA sequence:UniProtKB:P00957;locus_tag=GOFFCCIL_01263;product=Alanine--tRNA ligase
VOSK01000014.1	Prodigal:002006	CDS	33243	34157	.	+	0	ID=GOFFCCIL_01264;eC_number=2.8.1.2;Name=sseA;db_xref=COG:COG2897;gene=sseA;inference=ab initio prediction:Prodigal:002006,similar to AA sequence:UniProtKB:P31142;locus_tag=GOFFCCIL_01264;product=3-mercaptopyruvate sulfurtransferase
VOSK01000014.1	Prodigal:002006	CDS	34222	35010	.	-	0	ID=GOFFCCIL_01265;Name=glnQ_2;gene=glnQ_2;inference=ab initio prediction:Prodigal:002006,similar to AA sequence:UniProtKB:P27675;locus_tag=GOFFCCIL_01265;product=Glutamine transport ATP-binding protein GlnQ
VOSK01000014.1	Prodigal:002006	CDS	35017	36336	.	-	0	ID=GOFFCCIL_01266;Name=yhdY_2;db_xref=COG:COG0765;gene=yhdY_2;inference=ab initio prediction:Prodigal:002006,similar to AA sequence:UniProtKB:P45768;locus_tag=GOFFCCIL_01266;product=Inner membrane amino-acid ABC transporter permease protein YhdY
VOSK01000014.1	Prodigal:002006	CDS	36345	37547	.	-	0	ID=GOFFCCIL_01267;inference=ab initio prediction:Prodigal:002006;locus_tag=GOFFCCIL_01267;product=hypothetical protein
VOSK01000014.1	Prodigal:002006	CDS	37691	38710	.	-	0	ID=GOFFCCIL_01268;Name=yhdW_2;gene=yhdW_2;inference=ab initio prediction:Prodigal:002006,similar to AA sequence:UniProtKB:P45766;locus_tag=GOFFCCIL_01268;product=Putative amino-acid ABC transporter-binding protein YhdW
VOSK01000014.1	Prodigal:002006	CDS	38941	40137	.	+	0	ID=GOFFCCIL_01269;eC_number=4.4.1.13;Name=metC_2;db_xref=COG:COG0626;gene=metC_2;inference=ab initio prediction:Prodigal:002006,similar to AA sequence:UniProtKB:P06721;locus_tag=GOFFCCIL_01269;product=Cystathionine beta-lyase MetC
VOSK01000014.1	Prodigal:002006	CDS	40160	40525	.	-	0	ID=GOFFCCIL_01270;inference=ab initio prediction:Prodigal:002006;locus_tag=GOFFCCIL_01270;product=hypothetical protein
VOSK01000014.1	Prodigal:002006	CDS	40525	41259	.	-	0	ID=GOFFCCIL_01271;eC_number=2.4.1.-;Name=rgtE;db_xref=COG:COG0463;gene=rgtE;inference=ab initio prediction:Prodigal:002006,similar to AA sequence:UniProtKB:Q1MJ95;locus_tag=GOFFCCIL_01271;product=Dodecaprenyl-phosphate galacturonate synthase
VOSK01000014.1	Prodigal:002006	CDS	41421	43130	.	-	0	ID=GOFFCCIL_01272;eC_number=2.4.2.43;Name=arnT;gene=arnT;inference=ab initio prediction:Prodigal:002006,protein motif:HAMAP:MF_01165;locus_tag=GOFFCCIL_01272;product=Undecaprenyl phosphate-alpha-4-amino-4-deoxy-L-arabinose arabinosyl transferase
VOSK01000014.1	Prodigal:002006	CDS	43362	43652	.	+	0	ID=GOFFCCIL_01273;inference=ab initio prediction:Prodigal:002006;locus_tag=GOFFCCIL_01273;product=hypothetical protein
VOSK01000014.1	Prodigal:002006	CDS	43669	44838	.	+	0	ID=GOFFCCIL_01274;eC_number=6.5.1.-;Name=rtcB;db_xref=COG:COG1690;gene=rtcB;inference=ab initio prediction:Prodigal:002006,similar to AA sequence:UniProtKB:P46850;locus_tag=GOFFCCIL_01274;product=RNA-splicing ligase RtcB
VOSK01000014.1	Prodigal:002006	CDS	44863	45294	.	-	0	ID=GOFFCCIL_01275;inference=ab initio prediction:Prodigal:002006;locus_tag=GOFFCCIL_01275;product=hypothetical protein
VOSK01000014.1	Prodigal:002006	CDS	45411	46178	.	-	0	ID=GOFFCCIL_01276;Name=tauE;gene=tauE;inference=ab initio prediction:Prodigal:002006,similar to AA sequence:UniProtKB:Q0K020;locus_tag=GOFFCCIL_01276;product=putative sulfite/organosulfonate exporter TauE
VOSK01000014.1	Prodigal:002006	CDS	46352	47068	.	-	0	ID=GOFFCCIL_01277;inference=ab initio prediction:Prodigal:002006;locus_tag=GOFFCCIL_01277;product=hypothetical protein
VOSK01000014.1	Prodigal:002006	CDS	47251	48720	.	+	0	ID=GOFFCCIL_01278;eC_number=2.7.1.17;Name=xylB_1;db_xref=COG:COG1070;gene=xylB_1;inference=ab initio prediction:Prodigal:002006,similar to AA sequence:UniProtKB:P09099;locus_tag=GOFFCCIL_01278;product=Xylulose kinase
VOSK01000014.1	Prodigal:002006	CDS	48986	50515	.	+	0	ID=GOFFCCIL_01279;eC_number=7.5.2.7;Name=rbsA_1;db_xref=COG:COG1129;gene=rbsA_1;inference=ab initio prediction:Prodigal:002006,similar to AA sequence:UniProtKB:P04983;locus_tag=GOFFCCIL_01279;product=Ribose import ATP-binding protein RbsA
VOSK01000014.1	Prodigal:002006	CDS	50512	51543	.	+	0	ID=GOFFCCIL_01280;Name=rbsC_2;db_xref=COG:COG1172;gene=rbsC_2;inference=ab initio prediction:Prodigal:002006,similar to AA sequence:UniProtKB:P0AGI1;locus_tag=GOFFCCIL_01280;product=Ribose import permease protein RbsC
VOSK01000014.1	Prodigal:002006	CDS	51662	52597	.	+	0	ID=GOFFCCIL_01281;Name=thpA;db_xref=COG:COG1879;gene=thpA;inference=ab initio prediction:Prodigal:002006,similar to AA sequence:UniProtKB:A0QYB5;locus_tag=GOFFCCIL_01281;product=D-threitol-binding protein
VOSK01000014.1	Prodigal:002006	CDS	52675	53370	.	+	0	ID=GOFFCCIL_01282;eC_number=5.1.3.4;Name=ulaF;db_xref=COG:COG0235;gene=ulaF;inference=ab initio prediction:Prodigal:002006,similar to AA sequence:UniProtKB:P39306;locus_tag=GOFFCCIL_01282;product=L-ribulose-5-phosphate 4-epimerase UlaF
VOSK01000014.1	Prodigal:002006	CDS	53419	55020	.	+	0	ID=GOFFCCIL_01283;eC_number=2.7.1.16;Name=araB_2;db_xref=COG:COG1069;gene=araB_2;inference=ab initio prediction:Prodigal:002006,similar to AA sequence:UniProtKB:P08204;locus_tag=GOFFCCIL_01283;product=Ribulokinase
VOSK01000014.1	Prodigal:002006	CDS	55085	56035	.	+	0	ID=GOFFCCIL_01284;eC_number=2.7.1.4;Name=scrK;db_xref=COG:COG0524;gene=scrK;inference=ab initio prediction:Prodigal:002006,similar to AA sequence:UniProtKB:P26420;locus_tag=GOFFCCIL_01284;product=Fructokinase
VOSK01000014.1	Prodigal:002006	CDS	56053	57309	.	+	0	ID=GOFFCCIL_01285;eC_number=5.3.1.31;Name=yihS;db_xref=COG:COG2942;gene=yihS;inference=ab initio prediction:Prodigal:002006,similar to AA sequence:UniProtKB:Q8ZKT7;locus_tag=GOFFCCIL_01285;product=Sulfoquinovose isomerase
VOSK01000014.1	Prodigal:002006	CDS	57300	58235	.	-	0	ID=GOFFCCIL_01286;Name=rbsK/rbiA;gene=rbsK/rbiA;inference=ab initio prediction:Prodigal:002006,similar to AA sequence:UniProtKB:P83534;locus_tag=GOFFCCIL_01286;product=Bifunctional ribokinase/ribose-5-phosphate isomerase A
VOSK01000014.1	Prodigal:002006	CDS	58656	59390	.	+	0	ID=GOFFCCIL_01287;Name=phoH;db_xref=COG:COG1702;gene=phoH;inference=ab initio prediction:Prodigal:002006,similar to AA sequence:UniProtKB:P0A9K1;locus_tag=GOFFCCIL_01287;product=Protein PhoH
VOSK01000014.1	Prodigal:002006	CDS	59542	60237	.	-	0	ID=GOFFCCIL_01288;inference=ab initio prediction:Prodigal:002006;locus_tag=GOFFCCIL_01288;product=hypothetical protein
VOSK01000014.1	Prodigal:002006	CDS	60360	61169	.	-	0	ID=GOFFCCIL_01289;db_xref=COG:COG4307;inference=ab initio prediction:Prodigal:002006,similar to AA sequence:UniProtKB:P9WL95;locus_tag=GOFFCCIL_01289;product=putative protein
VOSK01000014.1	Prodigal:002006	CDS	61334	61588	.	+	0	ID=GOFFCCIL_01290;inference=ab initio prediction:Prodigal:002006;locus_tag=GOFFCCIL_01290;product=hypothetical protein
VOSK01000014.1	Prodigal:002006	CDS	61905	62219	.	-	0	ID=GOFFCCIL_01291;inference=ab initio prediction:Prodigal:002006;locus_tag=GOFFCCIL_01291;product=hypothetical protein
VOSK01000150.1	Prodigal:002006	CDS	255	1613	.	-	0	ID=GOFFCCIL_01292;Name=norG_1;db_xref=COG:COG1167;gene=norG_1;inference=ab initio prediction:Prodigal:002006,similar to AA sequence:UniProtKB:Q2G1P1;locus_tag=GOFFCCIL_01292;product=HTH-type transcriptional regulator NorG
VOSK01000150.1	Prodigal:002006	CDS	1768	2685	.	+	0	ID=GOFFCCIL_01293;inference=ab initio prediction:Prodigal:002006;locus_tag=GOFFCCIL_01293;product=hypothetical protein
VOSK01000150.1	Prodigal:002006	CDS	2695	3810	.	-	0	ID=GOFFCCIL_01294;Name=dctA_1;db_xref=COG:COG1301;gene=dctA_1;inference=ab initio prediction:Prodigal:002006,similar to AA sequence:UniProtKB:P0A830;locus_tag=GOFFCCIL_01294;product=Aerobic C4-dicarboxylate transport protein
VOSK01000150.1	Prodigal:002006	CDS	4222	5199	.	-	0	ID=GOFFCCIL_01295;inference=ab initio prediction:Prodigal:002006;locus_tag=GOFFCCIL_01295;product=hypothetical protein
VOSK01000150.1	Prodigal:002006	CDS	5618	7057	.	-	0	ID=GOFFCCIL_01296;eC_number=1.8.1.4;Name=lpd;db_xref=COG:COG1249;gene=lpd;inference=ab initio prediction:Prodigal:002006,similar to AA sequence:UniProtKB:Q8NTE1;locus_tag=GOFFCCIL_01296;product=Dihydrolipoyl dehydrogenase
VOSK01000150.1	Prodigal:002006	CDS	7062	7451	.	-	0	ID=GOFFCCIL_01297;inference=ab initio prediction:Prodigal:002006;locus_tag=GOFFCCIL_01297;product=hypothetical protein
VOSK01000150.1	Prodigal:002006	CDS	7509	8930	.	-	0	ID=GOFFCCIL_01298;eC_number=2.3.1.12;Name=pdhC;db_xref=COG:COG0508;gene=pdhC;inference=ab initio prediction:Prodigal:002006,similar to AA sequence:UniProtKB:P21883;locus_tag=GOFFCCIL_01298;product=Dihydrolipoyllysine-residue acetyltransferase component of pyruvate dehydrogenase complex
VOSK01000150.1	Prodigal:002006	CDS	8957	9253	.	-	0	ID=GOFFCCIL_01299;inference=ab initio prediction:Prodigal:002006;locus_tag=GOFFCCIL_01299;product=hypothetical protein
VOSK01000150.1	Prodigal:002006	CDS	9258	10709	.	-	0	ID=GOFFCCIL_01300;eC_number=2.2.1.7;Name=dxs_2;gene=dxs_2;inference=ab initio prediction:Prodigal:002006,protein motif:HAMAP:MF_00315;locus_tag=GOFFCCIL_01300;product=1-deoxy-D-xylulose-5-phosphate synthase
VOSK01000150.1	Prodigal:002006	CDS	10773	11834	.	-	0	ID=GOFFCCIL_01301;eC_number=1.1.1.-;Name=acoA;db_xref=COG:COG1071;gene=acoA;inference=ab initio prediction:Prodigal:002006,similar to AA sequence:UniProtKB:O31404;locus_tag=GOFFCCIL_01301;product=Acetoin:2%2C6-dichlorophenolindophenol oxidoreductase subunit alpha
VOSK01000150.1	Prodigal:002006	CDS	12007	12321	.	-	0	ID=GOFFCCIL_01302;inference=ab initio prediction:Prodigal:002006;locus_tag=GOFFCCIL_01302;product=hypothetical protein
VOSK01000150.1	Prodigal:002006	CDS	12517	13800	.	-	0	ID=GOFFCCIL_01303;eC_number=4.2.1.11;Name=eno;gene=eno;inference=ab initio prediction:Prodigal:002006,similar to AA sequence:UniProtKB:P33675;locus_tag=GOFFCCIL_01303;product=Enolase
VOSK01000150.1	Prodigal:002006	CDS	13948	14397	.	+	0	ID=GOFFCCIL_01304;eC_number=1.7.1.13;Name=queF;gene=queF;inference=ab initio prediction:Prodigal:002006,protein motif:HAMAP:MF_00818;locus_tag=GOFFCCIL_01304;product=NADPH-dependent 7-cyano-7-deazaguanine reductase
VOSK01000150.1	Prodigal:002006	CDS	14382	14762	.	-	0	ID=GOFFCCIL_01305;inference=ab initio prediction:Prodigal:002006;locus_tag=GOFFCCIL_01305;product=hypothetical protein
VOSK01000150.1	Prodigal:002006	CDS	14827	15534	.	-	0	ID=GOFFCCIL_01306;Name=nepI_1;gene=nepI_1;inference=ab initio prediction:Prodigal:002006,protein motif:HAMAP:MF_01189;locus_tag=GOFFCCIL_01306;product=Purine ribonucleoside efflux pump NepI
VOSK01000151.1	Prodigal:002006	CDS	214	1329	.	-	0	ID=GOFFCCIL_01307;eC_number=1.1.5.-;Name=yliI_1;db_xref=COG:COG2133;gene=yliI_1;inference=ab initio prediction:Prodigal:002006,similar to AA sequence:UniProtKB:P75804;locus_tag=GOFFCCIL_01307;product=Aldose sugar dehydrogenase YliI
VOSK01000151.1	Prodigal:002006	CDS	1424	3577	.	-	0	ID=GOFFCCIL_01308;inference=ab initio prediction:Prodigal:002006;locus_tag=GOFFCCIL_01308;product=hypothetical protein
VOSK01000151.1	Prodigal:002006	CDS	3762	4691	.	-	0	ID=GOFFCCIL_01309;inference=ab initio prediction:Prodigal:002006;locus_tag=GOFFCCIL_01309;product=hypothetical protein
VOSK01000151.1	Prodigal:002006	CDS	4920	5201	.	+	0	ID=GOFFCCIL_01310;inference=ab initio prediction:Prodigal:002006;locus_tag=GOFFCCIL_01310;product=hypothetical protein
VOSK01000151.1	Prodigal:002006	CDS	5312	6802	.	-	0	ID=GOFFCCIL_01311;Name=trkI_1;db_xref=COG:COG0168;gene=trkI_1;inference=ab initio prediction:Prodigal:002006,similar to AA sequence:UniProtKB:E1V6K4;locus_tag=GOFFCCIL_01311;product=Trk system potassium uptake protein TrkI
VOSK01000151.1	Prodigal:002006	CDS	6812	8197	.	-	0	ID=GOFFCCIL_01312;Name=trkA_1;db_xref=COG:COG0569;gene=trkA_1;inference=ab initio prediction:Prodigal:002006,similar to AA sequence:UniProtKB:P0AGI8;locus_tag=GOFFCCIL_01312;product=Trk system potassium uptake protein TrkA
VOSK01000151.1	Prodigal:002006	CDS	8751	9815	.	+	0	ID=GOFFCCIL_01313;inference=ab initio prediction:Prodigal:002006;locus_tag=GOFFCCIL_01313;product=hypothetical protein
VOSK01000151.1	Prodigal:002006	CDS	10135	10839	.	-	0	ID=GOFFCCIL_01314;inference=ab initio prediction:Prodigal:002006;locus_tag=GOFFCCIL_01314;product=hypothetical protein
VOSK01000151.1	Prodigal:002006	CDS	10839	11771	.	-	0	ID=GOFFCCIL_01315;eC_number=1.1.1.-;Name=ydjG;db_xref=COG:COG0667;gene=ydjG;inference=ab initio prediction:Prodigal:002006,similar to AA sequence:UniProtKB:P77256;locus_tag=GOFFCCIL_01315;product=NADH-specific methylglyoxal reductase
VOSK01000151.1	Prodigal:002006	CDS	11849	13075	.	-	0	ID=GOFFCCIL_01316;Name=bcr_2;gene=bcr_2;inference=ab initio prediction:Prodigal:002006,similar to AA sequence:UniProtKB:P28246;locus_tag=GOFFCCIL_01316;product=Bicyclomycin resistance protein
VOSK01000151.1	Prodigal:002006	CDS	13189	13326	.	-	0	ID=GOFFCCIL_01317;inference=ab initio prediction:Prodigal:002006;locus_tag=GOFFCCIL_01317;product=hypothetical protein
VOSK01000151.1	Prodigal:002006	CDS	13368	13838	.	-	0	ID=GOFFCCIL_01318;eC_number=2.3.1.60;Name=aacC1;gene=aacC1;inference=ab initio prediction:Prodigal:002006,similar to AA sequence:UniProtKB:P23181;locus_tag=GOFFCCIL_01318;product=Gentamicin 3-N-acetyltransferase
VOSK01000151.1	Prodigal:002006	CDS	13865	14056	.	-	0	ID=GOFFCCIL_01319;inference=ab initio prediction:Prodigal:002006;locus_tag=GOFFCCIL_01319;product=hypothetical protein
VOSK01000151.1	Prodigal:002006	CDS	14124	15029	.	-	0	ID=GOFFCCIL_01320;inference=ab initio prediction:Prodigal:002006;locus_tag=GOFFCCIL_01320;product=hypothetical protein
VOSK01000151.1	Prodigal:002006	CDS	15061	15717	.	-	0	ID=GOFFCCIL_01321;inference=ab initio prediction:Prodigal:002006;locus_tag=GOFFCCIL_01321;product=hypothetical protein
VOSK01000152.1	Prodigal:002006	CDS	151	300	.	+	0	ID=GOFFCCIL_01322;inference=ab initio prediction:Prodigal:002006;locus_tag=GOFFCCIL_01322;product=hypothetical protein
VOSK01000152.1	Prodigal:002006	CDS	336	1412	.	+	0	ID=GOFFCCIL_01323;inference=ab initio prediction:Prodigal:002006;locus_tag=GOFFCCIL_01323;product=hypothetical protein
VOSK01000152.1	Prodigal:002006	CDS	1437	2081	.	+	0	ID=GOFFCCIL_01324;inference=ab initio prediction:Prodigal:002006;locus_tag=GOFFCCIL_01324;product=hypothetical protein
VOSK01000152.1	Prodigal:002006	CDS	2195	3256	.	-	0	ID=GOFFCCIL_01325;inference=ab initio prediction:Prodigal:002006;locus_tag=GOFFCCIL_01325;product=hypothetical protein
VOSK01000152.1	Prodigal:002006	CDS	3297	4595	.	-	0	ID=GOFFCCIL_01326;inference=ab initio prediction:Prodigal:002006;locus_tag=GOFFCCIL_01326;product=hypothetical protein
VOSK01000152.1	Prodigal:002006	CDS	5055	11105	.	+	0	ID=GOFFCCIL_01327;inference=ab initio prediction:Prodigal:002006;locus_tag=GOFFCCIL_01327;product=hypothetical protein
VOSK01000152.1	Prodigal:002006	CDS	11230	12513	.	+	0	ID=GOFFCCIL_01328;inference=ab initio prediction:Prodigal:002006,similar to AA sequence:ISfinder:ISMno4;locus_tag=GOFFCCIL_01328;product=IS66 family transposase ISMno4
VOSK01000152.1	Prodigal:002006	CDS	12734	15157	.	+	0	ID=GOFFCCIL_01329;inference=ab initio prediction:Prodigal:002006;locus_tag=GOFFCCIL_01329;product=hypothetical protein
VOSK01000153.1	Prodigal:002006	CDS	443	1606	.	+	0	ID=GOFFCCIL_01330;inference=ab initio prediction:Prodigal:002006;locus_tag=GOFFCCIL_01330;product=hypothetical protein
VOSK01000153.1	Prodigal:002006	CDS	1654	2070	.	+	0	ID=GOFFCCIL_01331;inference=ab initio prediction:Prodigal:002006;locus_tag=GOFFCCIL_01331;product=hypothetical protein
VOSK01000153.1	Prodigal:002006	CDS	2142	2366	.	+	0	ID=GOFFCCIL_01332;inference=ab initio prediction:Prodigal:002006;locus_tag=GOFFCCIL_01332;product=hypothetical protein
VOSK01000153.1	Prodigal:002006	CDS	2373	4919	.	-	0	ID=GOFFCCIL_01333;Name=uvrA_1;db_xref=COG:COG0178;gene=uvrA_1;inference=ab initio prediction:Prodigal:002006,similar to AA sequence:UniProtKB:P9WQK7;locus_tag=GOFFCCIL_01333;product=UvrABC system protein A
VOSK01000153.1	Prodigal:002006	CDS	5386	6183	.	-	0	ID=GOFFCCIL_01334;inference=ab initio prediction:Prodigal:002006;locus_tag=GOFFCCIL_01334;product=hypothetical protein
VOSK01000153.1	Prodigal:002006	CDS	6168	6599	.	-	0	ID=GOFFCCIL_01335;inference=ab initio prediction:Prodigal:002006;locus_tag=GOFFCCIL_01335;product=hypothetical protein
VOSK01000153.1	Prodigal:002006	CDS	6745	7674	.	+	0	ID=GOFFCCIL_01336;inference=ab initio prediction:Prodigal:002006;locus_tag=GOFFCCIL_01336;product=hypothetical protein
VOSK01000153.1	Prodigal:002006	CDS	7890	9332	.	-	0	ID=GOFFCCIL_01337;inference=ab initio prediction:Prodigal:002006;locus_tag=GOFFCCIL_01337;product=hypothetical protein
VOSK01000153.1	Prodigal:002006	CDS	9793	10581	.	-	0	ID=GOFFCCIL_01338;inference=ab initio prediction:Prodigal:002006;locus_tag=GOFFCCIL_01338;product=hypothetical protein
VOSK01000153.1	Prodigal:002006	CDS	11275	11526	.	+	0	ID=GOFFCCIL_01339;inference=ab initio prediction:Prodigal:002006;locus_tag=GOFFCCIL_01339;product=hypothetical protein
VOSK01000153.1	Prodigal:002006	CDS	11532	12338	.	+	0	ID=GOFFCCIL_01340;inference=ab initio prediction:Prodigal:002006;locus_tag=GOFFCCIL_01340;product=hypothetical protein
VOSK01000153.1	Prodigal:002006	CDS	12450	14936	.	-	0	ID=GOFFCCIL_01341;eC_number=2.7.13.3;Name=rcsC_9;gene=rcsC_9;inference=ab initio prediction:Prodigal:002006,protein motif:HAMAP:MF_00979;locus_tag=GOFFCCIL_01341;product=Sensor histidine kinase RcsC
VOSK01000153.1	Prodigal:002006	CDS	14918	15280	.	-	0	ID=GOFFCCIL_01342;inference=ab initio prediction:Prodigal:002006;locus_tag=GOFFCCIL_01342;product=hypothetical protein
VOSK01000154.1	Prodigal:002006	CDS	577	1446	.	-	0	ID=GOFFCCIL_01343;Name=occT_3;gene=occT_3;inference=ab initio prediction:Prodigal:002006,similar to AA sequence:UniProtKB:P0A4F8;locus_tag=GOFFCCIL_01343;product=Octopine-binding periplasmic protein
VOSK01000154.1	Prodigal:002006	CDS	1505	2935	.	-	0	ID=GOFFCCIL_01344;inference=ab initio prediction:Prodigal:002006;locus_tag=GOFFCCIL_01344;product=hypothetical protein
VOSK01000154.1	Prodigal:002006	CDS	3397	4515	.	-	0	ID=GOFFCCIL_01345;inference=ab initio prediction:Prodigal:002006,similar to AA sequence:ISfinder:ISPye17;locus_tag=GOFFCCIL_01345;product=IS110 family transposase ISPye17
VOSK01000154.1	Prodigal:002006	CDS	4788	6329	.	-	0	ID=GOFFCCIL_01346;eC_number=3.5.1.-;Name=abgB_1;db_xref=COG:COG1473;gene=abgB_1;inference=ab initio prediction:Prodigal:002006,similar to AA sequence:UniProtKB:P76052;locus_tag=GOFFCCIL_01346;product=p-aminobenzoyl-glutamate hydrolase subunit B
VOSK01000154.1	Prodigal:002006	CDS	6474	7100	.	+	0	ID=GOFFCCIL_01347;inference=ab initio prediction:Prodigal:002006;locus_tag=GOFFCCIL_01347;product=hypothetical protein
VOSK01000154.1	Prodigal:002006	CDS	7112	7219	.	-	0	ID=GOFFCCIL_01348;inference=ab initio prediction:Prodigal:002006;locus_tag=GOFFCCIL_01348;product=hypothetical protein
VOSK01000154.1	Prodigal:002006	CDS	7504	9441	.	-	0	ID=GOFFCCIL_01349;eC_number=3.1.1.84;Name=cocE;gene=cocE;inference=ab initio prediction:Prodigal:002006,similar to AA sequence:UniProtKB:Q9L9D7;locus_tag=GOFFCCIL_01349;product=Cocaine esterase
VOSK01000154.1	Prodigal:002006	CDS	9438	11024	.	-	0	ID=GOFFCCIL_01350;Name=gsiB_1;db_xref=COG:COG0747;gene=gsiB_1;inference=ab initio prediction:Prodigal:002006,similar to AA sequence:UniProtKB:P75797;locus_tag=GOFFCCIL_01350;product=Glutathione-binding protein GsiB
VOSK01000154.1	Prodigal:002006	CDS	11043	12074	.	-	0	ID=GOFFCCIL_01351;Name=oppF_1;db_xref=COG:COG4608;gene=oppF_1;inference=ab initio prediction:Prodigal:002006,similar to AA sequence:UniProtKB:P24137;locus_tag=GOFFCCIL_01351;product=Oligopeptide transport ATP-binding protein OppF
VOSK01000154.1	Prodigal:002006	CDS	12071	13045	.	-	0	ID=GOFFCCIL_01352;Name=oppD_2;db_xref=COG:COG0444;gene=oppD_2;inference=ab initio prediction:Prodigal:002006,similar to AA sequence:UniProtKB:P24136;locus_tag=GOFFCCIL_01352;product=Oligopeptide transport ATP-binding protein OppD
VOSK01000154.1	Prodigal:002006	CDS	13057	13959	.	-	0	ID=GOFFCCIL_01353;Name=ddpC_1;db_xref=COG:COG1173;gene=ddpC_1;inference=ab initio prediction:Prodigal:002006,similar to AA sequence:UniProtKB:P77463;locus_tag=GOFFCCIL_01353;product=putative D%2CD-dipeptide transport system permease protein DdpC
VOSK01000154.1	Prodigal:002006	CDS	13956	14930	.	-	0	ID=GOFFCCIL_01354;Name=dppB_2;db_xref=COG:COG0601;gene=dppB_2;inference=ab initio prediction:Prodigal:002006,similar to AA sequence:UniProtKB:P0AEF8;locus_tag=GOFFCCIL_01354;product=Dipeptide transport system permease protein DppB
VOSK01000154.1	Prodigal:002006	CDS	15139	15324	.	+	0	ID=GOFFCCIL_01355;Name=argP;gene=argP;inference=ab initio prediction:Prodigal:002006,protein motif:HAMAP:MF_00513;locus_tag=GOFFCCIL_01355;product=HTH-type transcriptional regulator ArgP
VOSK01000155.1	Prodigal:002006	CDS	392	781	.	+	0	ID=GOFFCCIL_01356;inference=ab initio prediction:Prodigal:002006;locus_tag=GOFFCCIL_01356;product=hypothetical protein
VOSK01000155.1	Prodigal:002006	CDS	1302	1622	.	+	0	ID=GOFFCCIL_01357;inference=ab initio prediction:Prodigal:002006;locus_tag=GOFFCCIL_01357;product=hypothetical protein
VOSK01000155.1	Prodigal:002006	CDS	2486	3031	.	+	0	ID=GOFFCCIL_01358;eC_number=2.3.1.-;db_xref=COG:COG1670;inference=ab initio prediction:Prodigal:002006,similar to AA sequence:UniProtKB:Q9HX72;locus_tag=GOFFCCIL_01358;product=Acetyltransferase
VOSK01000155.1	Prodigal:002006	CDS	3220	3459	.	+	0	ID=GOFFCCIL_01359;inference=ab initio prediction:Prodigal:002006;locus_tag=GOFFCCIL_01359;product=hypothetical protein
VOSK01000155.1	Prodigal:002006	CDS	3633	4613	.	-	0	ID=GOFFCCIL_01360;inference=ab initio prediction:Prodigal:002006;locus_tag=GOFFCCIL_01360;product=hypothetical protein
VOSK01000155.1	Prodigal:002006	CDS	4824	5192	.	-	0	ID=GOFFCCIL_01361;inference=ab initio prediction:Prodigal:002006;locus_tag=GOFFCCIL_01361;product=hypothetical protein
VOSK01000155.1	Prodigal:002006	CDS	5494	5892	.	+	0	ID=GOFFCCIL_01362;inference=ab initio prediction:Prodigal:002006;locus_tag=GOFFCCIL_01362;product=hypothetical protein
VOSK01000155.1	Prodigal:002006	CDS	5980	6462	.	+	0	ID=GOFFCCIL_01363;inference=ab initio prediction:Prodigal:002006;locus_tag=GOFFCCIL_01363;product=hypothetical protein
VOSK01000155.1	Prodigal:002006	CDS	6580	6744	.	-	0	ID=GOFFCCIL_01364;inference=ab initio prediction:Prodigal:002006;locus_tag=GOFFCCIL_01364;product=hypothetical protein
VOSK01000155.1	Prodigal:002006	CDS	7507	8097	.	-	0	ID=GOFFCCIL_01365;inference=ab initio prediction:Prodigal:002006;locus_tag=GOFFCCIL_01365;product=hypothetical protein
VOSK01000155.1	Prodigal:002006	CDS	8119	8535	.	-	0	ID=GOFFCCIL_01366;eC_number=2.7.13.3;Name=rcsC_10;gene=rcsC_10;inference=ab initio prediction:Prodigal:002006,protein motif:HAMAP:MF_00979;locus_tag=GOFFCCIL_01366;product=Sensor histidine kinase RcsC
VOSK01000155.1	Prodigal:002006	CDS	8913	9710	.	+	0	ID=GOFFCCIL_01367;inference=ab initio prediction:Prodigal:002006;locus_tag=GOFFCCIL_01367;product=hypothetical protein
VOSK01000155.1	Prodigal:002006	CDS	9707	10492	.	+	0	ID=GOFFCCIL_01368;inference=ab initio prediction:Prodigal:002006;locus_tag=GOFFCCIL_01368;product=hypothetical protein
VOSK01000155.1	Prodigal:002006	CDS	10627	11061	.	-	0	ID=GOFFCCIL_01369;Name=yqjF;db_xref=COG:COG2259;gene=yqjF;inference=ab initio prediction:Prodigal:002006,similar to AA sequence:UniProtKB:P42619;locus_tag=GOFFCCIL_01369;product=Inner membrane protein YqjF
VOSK01000155.1	Prodigal:002006	CDS	11126	11590	.	-	0	ID=GOFFCCIL_01370;inference=ab initio prediction:Prodigal:002006;locus_tag=GOFFCCIL_01370;product=hypothetical protein
VOSK01000155.1	Prodigal:002006	CDS	11612	12583	.	-	0	ID=GOFFCCIL_01371;eC_number=3.1.26.11;Name=rbn_2;gene=rbn_2;inference=ab initio prediction:Prodigal:002006,protein motif:HAMAP:MF_01818;locus_tag=GOFFCCIL_01371;product=Ribonuclease BN
VOSK01000155.1	Prodigal:002006	CDS	13009	13590	.	+	0	ID=GOFFCCIL_01372;inference=ab initio prediction:Prodigal:002006;locus_tag=GOFFCCIL_01372;product=hypothetical protein
VOSK01000155.1	Prodigal:002006	CDS	13638	14042	.	+	0	ID=GOFFCCIL_01373;inference=ab initio prediction:Prodigal:002006;locus_tag=GOFFCCIL_01373;product=hypothetical protein
VOSK01000155.1	Prodigal:002006	CDS	14699	15298	.	-	0	ID=GOFFCCIL_01374;inference=ab initio prediction:Prodigal:002006;locus_tag=GOFFCCIL_01374;product=hypothetical protein
VOSK01000156.1	Prodigal:002006	CDS	269	586	.	+	0	ID=GOFFCCIL_01375;inference=ab initio prediction:Prodigal:002006;locus_tag=GOFFCCIL_01375;product=hypothetical protein
VOSK01000156.1	Prodigal:002006	CDS	694	1341	.	-	0	ID=GOFFCCIL_01376;Name=tlpA;db_xref=COG:COG0526;gene=tlpA;inference=ab initio prediction:Prodigal:002006,similar to AA sequence:UniProtKB:P43221;locus_tag=GOFFCCIL_01376;product=Thiol:disulfide interchange protein TlpA
VOSK01000156.1	Prodigal:002006	CDS	1510	1758	.	+	0	ID=GOFFCCIL_01377;inference=ab initio prediction:Prodigal:002006;locus_tag=GOFFCCIL_01377;product=hypothetical protein
VOSK01000156.1	Prodigal:002006	CDS	1768	3036	.	+	0	ID=GOFFCCIL_01378;eC_number=4.1.1.20;Name=lysA;db_xref=COG:COG0019;gene=lysA;inference=ab initio prediction:Prodigal:002006,similar to AA sequence:UniProtKB:Q9KVL7;locus_tag=GOFFCCIL_01378;product=Diaminopimelate decarboxylase
VOSK01000156.1	Prodigal:002006	CDS	3339	5942	.	+	0	ID=GOFFCCIL_01379;inference=ab initio prediction:Prodigal:002006;locus_tag=GOFFCCIL_01379;product=hypothetical protein
VOSK01000156.1	Prodigal:002006	CDS	6018	6209	.	+	0	ID=GOFFCCIL_01380;inference=ab initio prediction:Prodigal:002006;locus_tag=GOFFCCIL_01380;product=hypothetical protein
VOSK01000156.1	Prodigal:002006	CDS	6365	6961	.	+	0	ID=GOFFCCIL_01381;inference=ab initio prediction:Prodigal:002006;locus_tag=GOFFCCIL_01381;product=hypothetical protein
VOSK01000156.1	Prodigal:002006	CDS	6987	7562	.	+	0	ID=GOFFCCIL_01382;eC_number=2.5.1.17;db_xref=COG:COG2096;inference=ab initio prediction:Prodigal:002006,similar to AA sequence:UniProtKB:P9WP99;locus_tag=GOFFCCIL_01382;product=Corrinoid adenosyltransferase
VOSK01000156.1	Prodigal:002006	CDS	7572	8279	.	+	0	ID=GOFFCCIL_01383;inference=ab initio prediction:Prodigal:002006;locus_tag=GOFFCCIL_01383;product=hypothetical protein
VOSK01000156.1	Prodigal:002006	CDS	8432	9181	.	+	0	ID=GOFFCCIL_01384;Name=etfB_2;gene=etfB_2;inference=ab initio prediction:Prodigal:002006,similar to AA sequence:UniProtKB:P38975;locus_tag=GOFFCCIL_01384;product=Electron transfer flavoprotein subunit beta
VOSK01000156.1	Prodigal:002006	CDS	9198	10142	.	+	0	ID=GOFFCCIL_01385;Name=etfA_2;db_xref=COG:COG2025;gene=etfA_2;inference=ab initio prediction:Prodigal:002006,similar to AA sequence:UniProtKB:P38974;locus_tag=GOFFCCIL_01385;product=Electron transfer flavoprotein subunit alpha
VOSK01000156.1	Prodigal:002006	CDS	10154	11101	.	+	0	ID=GOFFCCIL_01386;eC_number=1.1.1.157;Name=mmgB_1;db_xref=COG:COG1250;gene=mmgB_1;inference=ab initio prediction:Prodigal:002006,similar to AA sequence:UniProtKB:P45856;locus_tag=GOFFCCIL_01386;product=putative 3-hydroxybutyryl-CoA dehydrogenase
VOSK01000156.1	Prodigal:002006	CDS	11127	11645	.	-	0	ID=GOFFCCIL_01387;inference=ab initio prediction:Prodigal:002006;locus_tag=GOFFCCIL_01387;product=hypothetical protein
VOSK01000156.1	Prodigal:002006	CDS	11990	12559	.	+	0	ID=GOFFCCIL_01388;inference=ab initio prediction:Prodigal:002006;locus_tag=GOFFCCIL_01388;product=hypothetical protein
VOSK01000156.1	Prodigal:002006	CDS	12621	13703	.	-	0	ID=GOFFCCIL_01389;eC_number=4.1.2.42;inference=ab initio prediction:Prodigal:002006,similar to AA sequence:UniProtKB:O82872;locus_tag=GOFFCCIL_01389;product=D-threonine aldolase
VOSK01000156.1	Prodigal:002006	CDS	13764	14264	.	-	0	ID=GOFFCCIL_01390;Name=dsbB;gene=dsbB;inference=ab initio prediction:Prodigal:002006,protein motif:HAMAP:MF_00286;locus_tag=GOFFCCIL_01390;product=Disulfide bond formation protein B
VOSK01000156.1	Prodigal:002006	CDS	14278	14859	.	-	0	ID=GOFFCCIL_01391;inference=ab initio prediction:Prodigal:002006;locus_tag=GOFFCCIL_01391;product=hypothetical protein
VOSK01000156.1	Aragorn:001002	tRNA	15014	15098	.	+	.	ID=GOFFCCIL_01392;inference=COORDINATES:profile:Aragorn:001002;locus_tag=GOFFCCIL_01392;product=tRNA-Leu(caa)
VOSK01000157.1	Prodigal:002006	CDS	771	1202	.	-	0	ID=GOFFCCIL_01393;inference=ab initio prediction:Prodigal:002006;locus_tag=GOFFCCIL_01393;product=hypothetical protein
VOSK01000157.1	Prodigal:002006	CDS	1226	2320	.	-	0	ID=GOFFCCIL_01394;inference=ab initio prediction:Prodigal:002006,similar to AA sequence:UniProtKB:Q75XW3;locus_tag=GOFFCCIL_01394;product=Ca(2+)/H(+) antiporter
VOSK01000157.1	Prodigal:002006	CDS	2323	2922	.	+	0	ID=GOFFCCIL_01395;inference=ab initio prediction:Prodigal:002006;locus_tag=GOFFCCIL_01395;product=hypothetical protein
VOSK01000157.1	Prodigal:002006	CDS	3119	3355	.	-	0	ID=GOFFCCIL_01396;inference=ab initio prediction:Prodigal:002006;locus_tag=GOFFCCIL_01396;product=hypothetical protein
VOSK01000157.1	Prodigal:002006	CDS	3445	3843	.	-	0	ID=GOFFCCIL_01397;inference=ab initio prediction:Prodigal:002006;locus_tag=GOFFCCIL_01397;product=hypothetical protein
VOSK01000157.1	Prodigal:002006	CDS	4043	4774	.	-	0	ID=GOFFCCIL_01398;inference=ab initio prediction:Prodigal:002006;locus_tag=GOFFCCIL_01398;product=hypothetical protein
VOSK01000157.1	Prodigal:002006	CDS	4991	5548	.	-	0	ID=GOFFCCIL_01399;inference=ab initio prediction:Prodigal:002006;locus_tag=GOFFCCIL_01399;product=hypothetical protein
VOSK01000157.1	Prodigal:002006	CDS	5903	6142	.	+	0	ID=GOFFCCIL_01400;inference=ab initio prediction:Prodigal:002006;locus_tag=GOFFCCIL_01400;product=hypothetical protein
VOSK01000157.1	Prodigal:002006	CDS	6164	7033	.	+	0	ID=GOFFCCIL_01401;inference=ab initio prediction:Prodigal:002006;locus_tag=GOFFCCIL_01401;product=hypothetical protein
VOSK01000157.1	Prodigal:002006	CDS	7475	7843	.	-	0	ID=GOFFCCIL_01402;inference=ab initio prediction:Prodigal:002006;locus_tag=GOFFCCIL_01402;product=hypothetical protein
VOSK01000157.1	Prodigal:002006	CDS	8253	9512	.	-	0	ID=GOFFCCIL_01403;inference=ab initio prediction:Prodigal:002006;locus_tag=GOFFCCIL_01403;product=hypothetical protein
VOSK01000157.1	Prodigal:002006	CDS	9926	10174	.	+	0	ID=GOFFCCIL_01404;inference=ab initio prediction:Prodigal:002006;locus_tag=GOFFCCIL_01404;product=hypothetical protein
VOSK01000157.1	Prodigal:002006	CDS	10199	10834	.	+	0	ID=GOFFCCIL_01405;Name=tmoT_1;gene=tmoT_1;inference=ab initio prediction:Prodigal:002006,similar to AA sequence:UniProtKB:Q8KR08;locus_tag=GOFFCCIL_01405;product=Response regulator protein TmoT
VOSK01000157.1	Prodigal:002006	CDS	11012	11392	.	+	0	ID=GOFFCCIL_01406;Name=todT_1;gene=todT_1;inference=ab initio prediction:Prodigal:002006,similar to AA sequence:UniProtKB:I7CA98;locus_tag=GOFFCCIL_01406;product=Response regulator protein TodT
VOSK01000157.1	Prodigal:002006	CDS	11901	13778	.	-	0	ID=GOFFCCIL_01407;eC_number=2.7.-.-;Name=sasA_3;gene=sasA_3;inference=ab initio prediction:Prodigal:002006,protein motif:HAMAP:MF_01837;locus_tag=GOFFCCIL_01407;product=Adaptive-response sensory-kinase SasA
VOSK01000157.1	Prodigal:002006	CDS	14397	14939	.	+	0	ID=GOFFCCIL_01408;inference=ab initio prediction:Prodigal:002006;locus_tag=GOFFCCIL_01408;product=hypothetical protein
VOSK01000157.1	Prodigal:002006	CDS	14983	15195	.	-	0	ID=GOFFCCIL_01409;inference=ab initio prediction:Prodigal:002006;locus_tag=GOFFCCIL_01409;product=hypothetical protein
VOSK01000158.1	Prodigal:002006	CDS	184	357	.	-	0	ID=GOFFCCIL_01410;inference=ab initio prediction:Prodigal:002006;locus_tag=GOFFCCIL_01410;product=hypothetical protein
VOSK01000158.1	Prodigal:002006	CDS	311	1201	.	-	0	ID=GOFFCCIL_01411;eC_number=1.1.1.103;Name=tdh_1;gene=tdh_1;inference=ab initio prediction:Prodigal:002006,protein motif:HAMAP:MF_00627;locus_tag=GOFFCCIL_01411;product=L-threonine 3-dehydrogenase
VOSK01000158.1	Prodigal:002006	CDS	1297	1638	.	+	0	ID=GOFFCCIL_01412;Name=yybR_1;db_xref=COG:COG1733;gene=yybR_1;inference=ab initio prediction:Prodigal:002006,similar to AA sequence:UniProtKB:P37486;locus_tag=GOFFCCIL_01412;product=putative HTH-type transcriptional regulator YybR
VOSK01000158.1	Prodigal:002006	CDS	1756	6579	.	+	0	ID=GOFFCCIL_01413;eC_number=1.4.1.2;Name=gdh_1;db_xref=COG:COG2902;gene=gdh_1;inference=ab initio prediction:Prodigal:002006,similar to AA sequence:UniProtKB:E1V4J5;locus_tag=GOFFCCIL_01413;product=NAD-specific glutamate dehydrogenase
VOSK01000158.1	Prodigal:002006	CDS	6784	8202	.	+	0	ID=GOFFCCIL_01414;inference=ab initio prediction:Prodigal:002006;locus_tag=GOFFCCIL_01414;product=hypothetical protein
VOSK01000158.1	Prodigal:002006	CDS	8354	8674	.	-	0	ID=GOFFCCIL_01415;inference=ab initio prediction:Prodigal:002006,similar to AA sequence:UniProtKB:P0A8C1;locus_tag=GOFFCCIL_01415;note=UPF0145 protein YbjQ;product=hypothetical protein
VOSK01000158.1	Prodigal:002006	CDS	8876	10468	.	-	0	ID=GOFFCCIL_01416;Name=purH;db_xref=COG:COG0138;gene=purH;inference=ab initio prediction:Prodigal:002006,similar to AA sequence:UniProtKB:P15639;locus_tag=GOFFCCIL_01416;product=Bifunctional purine biosynthesis protein PurH
VOSK01000158.1	Prodigal:002006	CDS	10561	12327	.	-	0	ID=GOFFCCIL_01417;Name=fzlC;gene=fzlC;inference=ab initio prediction:Prodigal:002006,similar to AA sequence:UniProtKB:A0A0H3C3S1;locus_tag=GOFFCCIL_01417;product=FtsZ-localized protein C
VOSK01000158.1	Prodigal:002006	CDS	12423	13685	.	-	0	ID=GOFFCCIL_01418;eC_number=2.1.1.176;Name=rsmB_1;db_xref=COG:COG0144;gene=rsmB_1;inference=ab initio prediction:Prodigal:002006,similar to AA sequence:UniProtKB:P36929;locus_tag=GOFFCCIL_01418;product=Ribosomal RNA small subunit methyltransferase B
VOSK01000158.1	Prodigal:002006	CDS	13741	14691	.	-	0	ID=GOFFCCIL_01419;eC_number=3.4.24.-;Name=htpX;db_xref=COG:COG0501;gene=htpX;inference=ab initio prediction:Prodigal:002006,similar to AA sequence:UniProtKB:P9WHS5;locus_tag=GOFFCCIL_01419;product=Protease HtpX 
VOSK01000158.1	Prodigal:002006	CDS	14797	15027	.	+	0	ID=GOFFCCIL_01420;inference=ab initio prediction:Prodigal:002006;locus_tag=GOFFCCIL_01420;product=hypothetical protein
VOSK01000159.1	Prodigal:002006	CDS	126	422	.	-	0	ID=GOFFCCIL_01421;inference=ab initio prediction:Prodigal:002006;locus_tag=GOFFCCIL_01421;product=hypothetical protein
VOSK01000159.1	Prodigal:002006	CDS	523	1374	.	-	0	ID=GOFFCCIL_01422;inference=ab initio prediction:Prodigal:002006;locus_tag=GOFFCCIL_01422;product=hypothetical protein
VOSK01000159.1	Prodigal:002006	CDS	1755	2441	.	-	0	ID=GOFFCCIL_01423;inference=ab initio prediction:Prodigal:002006;locus_tag=GOFFCCIL_01423;product=hypothetical protein
VOSK01000159.1	Prodigal:002006	CDS	2523	3647	.	+	0	ID=GOFFCCIL_01424;inference=ab initio prediction:Prodigal:002006;locus_tag=GOFFCCIL_01424;product=hypothetical protein
VOSK01000159.1	Prodigal:002006	CDS	3683	4393	.	-	0	ID=GOFFCCIL_01425;inference=ab initio prediction:Prodigal:002006;locus_tag=GOFFCCIL_01425;product=hypothetical protein
VOSK01000159.1	Prodigal:002006	CDS	4510	5793	.	+	0	ID=GOFFCCIL_01426;inference=ab initio prediction:Prodigal:002006,similar to AA sequence:ISfinder:ISMno4;locus_tag=GOFFCCIL_01426;product=IS66 family transposase ISMno4
VOSK01000159.1	Prodigal:002006	CDS	5797	6087	.	-	0	ID=GOFFCCIL_01427;inference=ab initio prediction:Prodigal:002006;locus_tag=GOFFCCIL_01427;product=hypothetical protein
VOSK01000159.1	Prodigal:002006	CDS	6146	6757	.	-	0	ID=GOFFCCIL_01428;inference=ab initio prediction:Prodigal:002006;locus_tag=GOFFCCIL_01428;product=hypothetical protein
VOSK01000159.1	Prodigal:002006	CDS	6757	7581	.	-	0	ID=GOFFCCIL_01429;inference=ab initio prediction:Prodigal:002006;locus_tag=GOFFCCIL_01429;product=hypothetical protein
VOSK01000159.1	Prodigal:002006	CDS	7598	8695	.	-	0	ID=GOFFCCIL_01430;inference=ab initio prediction:Prodigal:002006;locus_tag=GOFFCCIL_01430;product=hypothetical protein
VOSK01000159.1	Prodigal:002006	CDS	9154	10188	.	+	0	ID=GOFFCCIL_01431;inference=ab initio prediction:Prodigal:002006,similar to AA sequence:ISfinder:ISCARN25;locus_tag=GOFFCCIL_01431;product=IS630 family transposase ISCARN25
VOSK01000159.1	Prodigal:002006	CDS	10176	10754	.	-	0	ID=GOFFCCIL_01432;inference=ab initio prediction:Prodigal:002006;locus_tag=GOFFCCIL_01432;product=hypothetical protein
VOSK01000159.1	Prodigal:002006	CDS	10792	11193	.	-	0	ID=GOFFCCIL_01433;inference=ab initio prediction:Prodigal:002006;locus_tag=GOFFCCIL_01433;product=hypothetical protein
VOSK01000159.1	Prodigal:002006	CDS	11205	12032	.	-	0	ID=GOFFCCIL_01434;inference=ab initio prediction:Prodigal:002006;locus_tag=GOFFCCIL_01434;product=hypothetical protein
VOSK01000159.1	Prodigal:002006	CDS	12065	14227	.	-	0	ID=GOFFCCIL_01435;inference=ab initio prediction:Prodigal:002006;locus_tag=GOFFCCIL_01435;product=hypothetical protein
VOSK01000159.1	Prodigal:002006	CDS	14360	14737	.	-	0	ID=GOFFCCIL_01436;inference=ab initio prediction:Prodigal:002006;locus_tag=GOFFCCIL_01436;product=hypothetical protein
VOSK01000015.1	Prodigal:002006	CDS	684	5402	.	+	0	ID=GOFFCCIL_01437;eC_number=1.4.7.1;Name=gltB;gene=gltB;inference=ab initio prediction:Prodigal:002006,similar to AA sequence:UniProtKB:P55037;locus_tag=GOFFCCIL_01437;product=Ferredoxin-dependent glutamate synthase 1
VOSK01000015.1	Prodigal:002006	CDS	5422	6843	.	+	0	ID=GOFFCCIL_01438;eC_number=1.4.1.13;Name=gltD;db_xref=COG:COG0493;gene=gltD;inference=ab initio prediction:Prodigal:002006,similar to AA sequence:UniProtKB:P9WN19;locus_tag=GOFFCCIL_01438;product=Glutamate synthase [NADPH] small chain
VOSK01000015.1	Prodigal:002006	CDS	6920	8161	.	-	0	ID=GOFFCCIL_01439;inference=ab initio prediction:Prodigal:002006;locus_tag=GOFFCCIL_01439;product=hypothetical protein
VOSK01000015.1	Prodigal:002006	CDS	8219	9445	.	-	0	ID=GOFFCCIL_01440;inference=ab initio prediction:Prodigal:002006,similar to AA sequence:ISfinder:TnXax1;locus_tag=GOFFCCIL_01440;product=Tn3 family transposase TnXax1
VOSK01000015.1	Prodigal:002006	CDS	9779	10645	.	+	0	ID=GOFFCCIL_01441;eC_number=2.7.7.9;Name=gtaB;db_xref=COG:COG1210;gene=gtaB;inference=ab initio prediction:Prodigal:002006,similar to AA sequence:UniProtKB:Q05852;locus_tag=GOFFCCIL_01441;product=UTP--glucose-1-phosphate uridylyltransferase
VOSK01000015.1	Prodigal:002006	CDS	10710	11705	.	+	0	ID=GOFFCCIL_01442;eC_number=5.3.1.13;Name=kdsD;db_xref=COG:COG0517;gene=kdsD;inference=ab initio prediction:Prodigal:002006,similar to AA sequence:UniProtKB:Q9HVW0;locus_tag=GOFFCCIL_01442;product=Arabinose 5-phosphate isomerase KdsD
VOSK01000015.1	Prodigal:002006	CDS	11766	12215	.	-	0	ID=GOFFCCIL_01443;Name=ybbJ;db_xref=COG:COG1585;gene=ybbJ;inference=ab initio prediction:Prodigal:002006,similar to AA sequence:UniProtKB:P0AAS3;locus_tag=GOFFCCIL_01443;product=Inner membrane protein YbbJ
VOSK01000015.1	Prodigal:002006	CDS	12212	13198	.	-	0	ID=GOFFCCIL_01444;Name=qmcA;db_xref=COG:COG0330;gene=qmcA;inference=ab initio prediction:Prodigal:002006,similar to AA sequence:UniProtKB:P0AA53;locus_tag=GOFFCCIL_01444;product=Protein QmcA
VOSK01000015.1	Prodigal:002006	CDS	13258	14319	.	-	0	ID=GOFFCCIL_01445;eC_number=4.99.1.1;Name=hemH;db_xref=COG:COG0276;gene=hemH;inference=ab initio prediction:Prodigal:002006,similar to AA sequence:UniProtKB:P23871;locus_tag=GOFFCCIL_01445;product=Ferrochelatase
VOSK01000015.1	Prodigal:002006	CDS	14461	16656	.	-	0	ID=GOFFCCIL_01446;inference=ab initio prediction:Prodigal:002006;locus_tag=GOFFCCIL_01446;product=hypothetical protein
VOSK01000015.1	Prodigal:002006	CDS	16903	18414	.	-	0	ID=GOFFCCIL_01447;Name=yfkN_1;db_xref=COG:COG0737;gene=yfkN_1;inference=ab initio prediction:Prodigal:002006,similar to AA sequence:UniProtKB:O34313;locus_tag=GOFFCCIL_01447;product=Trifunctional nucleotide phosphoesterase protein YfkN
VOSK01000015.1	Prodigal:002006	CDS	18720	19427	.	+	0	ID=GOFFCCIL_01448;eC_number=3.2.2.27;Name=ung;db_xref=COG:COG0692;gene=ung;inference=ab initio prediction:Prodigal:002006,similar to AA sequence:UniProtKB:Q83CW4;locus_tag=GOFFCCIL_01448;product=Uracil-DNA glycosylase
VOSK01000015.1	Prodigal:002006	CDS	19531	20736	.	+	0	ID=GOFFCCIL_01449;eC_number=2.6.1.57;Name=tyrB;db_xref=COG:COG1448;gene=tyrB;inference=ab initio prediction:Prodigal:002006,similar to AA sequence:UniProtKB:P04693;locus_tag=GOFFCCIL_01449;product=Aromatic-amino-acid aminotransferase
VOSK01000015.1	Prodigal:002006	CDS	20861	24361	.	-	0	ID=GOFFCCIL_01450;inference=ab initio prediction:Prodigal:002006;locus_tag=GOFFCCIL_01450;product=hypothetical protein
VOSK01000015.1	Prodigal:002006	CDS	24572	25222	.	+	0	ID=GOFFCCIL_01451;inference=ab initio prediction:Prodigal:002006;locus_tag=GOFFCCIL_01451;product=hypothetical protein
VOSK01000015.1	Prodigal:002006	CDS	25213	26229	.	+	0	ID=GOFFCCIL_01452;inference=ab initio prediction:Prodigal:002006;locus_tag=GOFFCCIL_01452;product=hypothetical protein
VOSK01000015.1	Prodigal:002006	CDS	26226	27824	.	-	0	ID=GOFFCCIL_01453;eC_number=3.5.1.126;Name=hpxW;db_xref=COG:COG0405;gene=hpxW;inference=ab initio prediction:Prodigal:002006,similar to AA sequence:UniProtKB:A6T9C8;locus_tag=GOFFCCIL_01453;product=Oxamate amidohydrolase proenzyme
VOSK01000015.1	Prodigal:002006	CDS	28060	28302	.	+	0	ID=GOFFCCIL_01454;inference=ab initio prediction:Prodigal:002006;locus_tag=GOFFCCIL_01454;product=hypothetical protein
VOSK01000015.1	Prodigal:002006	CDS	28299	28667	.	-	0	ID=GOFFCCIL_01455;inference=ab initio prediction:Prodigal:002006;locus_tag=GOFFCCIL_01455;product=hypothetical protein
VOSK01000015.1	Prodigal:002006	CDS	28664	30958	.	-	0	ID=GOFFCCIL_01456;inference=ab initio prediction:Prodigal:002006;locus_tag=GOFFCCIL_01456;product=hypothetical protein
VOSK01000015.1	Prodigal:002006	CDS	31052	32020	.	-	0	ID=GOFFCCIL_01457;inference=ab initio prediction:Prodigal:002006;locus_tag=GOFFCCIL_01457;product=hypothetical protein
VOSK01000015.1	Prodigal:002006	CDS	32176	33753	.	+	0	ID=GOFFCCIL_01458;Name=mdoD_1;db_xref=COG:COG3131;gene=mdoD_1;inference=ab initio prediction:Prodigal:002006,similar to AA sequence:UniProtKB:P40120;locus_tag=GOFFCCIL_01458;product=Glucans biosynthesis protein D
VOSK01000015.1	Prodigal:002006	CDS	33846	34007	.	+	0	ID=GOFFCCIL_01459;inference=ab initio prediction:Prodigal:002006;locus_tag=GOFFCCIL_01459;product=hypothetical protein
VOSK01000015.1	Prodigal:002006	CDS	34011	34757	.	+	0	ID=GOFFCCIL_01460;Name=mntB_1;db_xref=COG:COG1121;gene=mntB_1;inference=ab initio prediction:Prodigal:002006,similar to AA sequence:UniProtKB:O34338;locus_tag=GOFFCCIL_01460;product=Manganese transport system ATP-binding protein MntB
VOSK01000015.1	Prodigal:002006	CDS	34770	35636	.	+	0	ID=GOFFCCIL_01461;Name=mntB_2;gene=mntB_2;inference=ab initio prediction:Prodigal:002006,similar to AA sequence:UniProtKB:Q55282;locus_tag=GOFFCCIL_01461;product=Manganese transport system membrane protein MntB
VOSK01000015.1	Prodigal:002006	CDS	35660	36589	.	+	0	ID=GOFFCCIL_01462;Name=mntA_1;db_xref=COG:COG0803;gene=mntA_1;inference=ab initio prediction:Prodigal:002006,similar to AA sequence:UniProtKB:Q8Y653;locus_tag=GOFFCCIL_01462;product=Manganese-binding lipoprotein MntA
VOSK01000015.1	Prodigal:002006	CDS	36742	37704	.	+	0	ID=GOFFCCIL_01463;eC_number=3.6.-.-;Name=yjiA_1;db_xref=COG:COG0523;gene=yjiA_1;inference=ab initio prediction:Prodigal:002006,similar to AA sequence:UniProtKB:P24203;locus_tag=GOFFCCIL_01463;product=P-loop guanosine triphosphatase YjiA
VOSK01000015.1	Prodigal:002006	CDS	37673	37981	.	-	0	ID=GOFFCCIL_01464;inference=ab initio prediction:Prodigal:002006;locus_tag=GOFFCCIL_01464;product=hypothetical protein
VOSK01000015.1	Prodigal:002006	CDS	38268	39275	.	+	0	ID=GOFFCCIL_01465;inference=ab initio prediction:Prodigal:002006;locus_tag=GOFFCCIL_01465;product=hypothetical protein
VOSK01000015.1	Prodigal:002006	CDS	39284	39562	.	+	0	ID=GOFFCCIL_01466;inference=ab initio prediction:Prodigal:002006;locus_tag=GOFFCCIL_01466;product=hypothetical protein
VOSK01000015.1	Prodigal:002006	CDS	39575	39955	.	+	0	ID=GOFFCCIL_01467;inference=ab initio prediction:Prodigal:002006;locus_tag=GOFFCCIL_01467;product=hypothetical protein
VOSK01000015.1	Prodigal:002006	CDS	40240	40578	.	-	0	ID=GOFFCCIL_01468;inference=ab initio prediction:Prodigal:002006;locus_tag=GOFFCCIL_01468;product=hypothetical protein
VOSK01000015.1	Prodigal:002006	CDS	40637	42064	.	-	0	ID=GOFFCCIL_01469;eC_number=2.5.1.44;Name=hss;gene=hss;inference=ab initio prediction:Prodigal:002006,similar to AA sequence:UniProtKB:O32323;locus_tag=GOFFCCIL_01469;product=Homospermidine synthase
VOSK01000015.1	Prodigal:002006	CDS	42314	43543	.	+	0	ID=GOFFCCIL_01470;inference=ab initio prediction:Prodigal:002006;locus_tag=GOFFCCIL_01470;product=hypothetical protein
VOSK01000015.1	Prodigal:002006	CDS	43550	43789	.	-	0	ID=GOFFCCIL_01471;inference=ab initio prediction:Prodigal:002006;locus_tag=GOFFCCIL_01471;product=hypothetical protein
VOSK01000015.1	Prodigal:002006	CDS	43803	44153	.	+	0	ID=GOFFCCIL_01472;inference=ab initio prediction:Prodigal:002006;locus_tag=GOFFCCIL_01472;product=hypothetical protein
VOSK01000015.1	Prodigal:002006	CDS	44307	45461	.	-	0	ID=GOFFCCIL_01473;eC_number=4.1.1.17;Name=ldc;gene=ldc;inference=ab initio prediction:Prodigal:002006,similar to AA sequence:UniProtKB:O50657;locus_tag=GOFFCCIL_01473;product=Lysine/ornithine decarboxylase
VOSK01000015.1	Prodigal:002006	CDS	46106	47677	.	+	0	ID=GOFFCCIL_01474;Name=mdoG;db_xref=COG:COG3131;gene=mdoG;inference=ab initio prediction:Prodigal:002006,similar to AA sequence:UniProtKB:P33136;locus_tag=GOFFCCIL_01474;product=Glucans biosynthesis protein G
VOSK01000015.1	Prodigal:002006	CDS	48272	49276	.	+	0	ID=GOFFCCIL_01475;Name=ribY_1;db_xref=COG:COG0715;gene=ribY_1;inference=ab initio prediction:Prodigal:002006,similar to AA sequence:UniProtKB:A9WGD2;locus_tag=GOFFCCIL_01475;product=Riboflavin-binding protein RibY
VOSK01000015.1	Prodigal:002006	CDS	49313	50092	.	+	0	ID=GOFFCCIL_01476;eC_number=7.6.2.8;Name=btuD_5;gene=btuD_5;inference=ab initio prediction:Prodigal:002006,protein motif:HAMAP:MF_01005;locus_tag=GOFFCCIL_01476;product=Vitamin B12 import ATP-binding protein BtuD
VOSK01000015.1	Prodigal:002006	CDS	50092	50934	.	+	0	ID=GOFFCCIL_01477;Name=ribX_1;gene=ribX_1;inference=ab initio prediction:Prodigal:002006,similar to AA sequence:UniProtKB:A9WGD1;locus_tag=GOFFCCIL_01477;product=Riboflavin transport system permease protein RibX
VOSK01000015.1	Prodigal:002006	CDS	51039	51569	.	+	0	ID=GOFFCCIL_01478;Name=slyA_1;gene=slyA_1;inference=ab initio prediction:Prodigal:002006,protein motif:HAMAP:MF_01819;locus_tag=GOFFCCIL_01478;product=Transcriptional regulator SlyA
VOSK01000015.1	Prodigal:002006	CDS	51652	52575	.	+	0	ID=GOFFCCIL_01479;inference=ab initio prediction:Prodigal:002006;locus_tag=GOFFCCIL_01479;product=hypothetical protein
VOSK01000015.1	Prodigal:002006	CDS	52572	52874	.	+	0	ID=GOFFCCIL_01480;inference=ab initio prediction:Prodigal:002006;locus_tag=GOFFCCIL_01480;product=hypothetical protein
VOSK01000015.1	Prodigal:002006	CDS	52899	53864	.	+	0	ID=GOFFCCIL_01481;eC_number=1.1.1.215;db_xref=COG:COG1052;inference=ab initio prediction:Prodigal:002006,similar to AA sequence:UniProtKB:Q5FTU6;locus_tag=GOFFCCIL_01481;product=2-ketogluconate reductase
VOSK01000015.1	Prodigal:002006	CDS	53908	54933	.	-	0	ID=GOFFCCIL_01482;Name=rhaS_2;gene=rhaS_2;inference=ab initio prediction:Prodigal:002006,protein motif:HAMAP:MF_01534;locus_tag=GOFFCCIL_01482;product=HTH-type transcriptional activator RhaS
VOSK01000015.1	Prodigal:002006	CDS	55310	56377	.	-	0	ID=GOFFCCIL_01483;Name=rhaR_1;gene=rhaR_1;inference=ab initio prediction:Prodigal:002006,protein motif:HAMAP:MF_01533;locus_tag=GOFFCCIL_01483;product=HTH-type transcriptional activator RhaR
VOSK01000015.1	Prodigal:002006	CDS	56917	57981	.	-	0	ID=GOFFCCIL_01484;Name=rhaS_3;gene=rhaS_3;inference=ab initio prediction:Prodigal:002006,protein motif:HAMAP:MF_01534;locus_tag=GOFFCCIL_01484;product=HTH-type transcriptional activator RhaS
VOSK01000015.1	Prodigal:002006	CDS	58218	58508	.	+	0	ID=GOFFCCIL_01485;inference=ab initio prediction:Prodigal:002006;locus_tag=GOFFCCIL_01485;product=hypothetical protein
VOSK01000015.1	Prodigal:002006	CDS	58542	59225	.	-	0	ID=GOFFCCIL_01486;inference=ab initio prediction:Prodigal:002006;locus_tag=GOFFCCIL_01486;product=hypothetical protein
VOSK01000160.1	Prodigal:002006	CDS	126	968	.	-	0	ID=GOFFCCIL_01487;inference=ab initio prediction:Prodigal:002006;locus_tag=GOFFCCIL_01487;product=hypothetical protein
VOSK01000160.1	Prodigal:002006	CDS	1167	3746	.	-	0	ID=GOFFCCIL_01488;Name=ligD_1;db_xref=COG:COG1793;gene=ligD_1;inference=ab initio prediction:Prodigal:002006,similar to AA sequence:UniProtKB:Q9I1X7;locus_tag=GOFFCCIL_01488;product=Multifunctional non-homologous end joining protein LigD
VOSK01000160.1	Prodigal:002006	CDS	3781	4662	.	-	0	ID=GOFFCCIL_01489;Name=ku;db_xref=COG:COG1273;gene=ku;inference=ab initio prediction:Prodigal:002006,similar to AA sequence:UniProtKB:Q9I1W5;locus_tag=GOFFCCIL_01489;product=Non-homologous end joining protein Ku
VOSK01000160.1	Prodigal:002006	CDS	4862	5050	.	+	0	ID=GOFFCCIL_01490;inference=ab initio prediction:Prodigal:002006;locus_tag=GOFFCCIL_01490;product=hypothetical protein
VOSK01000160.1	Prodigal:002006	CDS	5019	5816	.	+	0	ID=GOFFCCIL_01491;inference=ab initio prediction:Prodigal:002006;locus_tag=GOFFCCIL_01491;product=hypothetical protein
VOSK01000160.1	Prodigal:002006	CDS	5951	6376	.	+	0	ID=GOFFCCIL_01492;inference=ab initio prediction:Prodigal:002006;locus_tag=GOFFCCIL_01492;product=hypothetical protein
VOSK01000160.1	Prodigal:002006	CDS	6954	7460	.	+	0	ID=GOFFCCIL_01493;inference=ab initio prediction:Prodigal:002006;locus_tag=GOFFCCIL_01493;product=hypothetical protein
VOSK01000160.1	Prodigal:002006	CDS	7486	8004	.	-	0	ID=GOFFCCIL_01494;inference=ab initio prediction:Prodigal:002006;locus_tag=GOFFCCIL_01494;product=hypothetical protein
VOSK01000160.1	Prodigal:002006	CDS	8064	8249	.	-	0	ID=GOFFCCIL_01495;inference=ab initio prediction:Prodigal:002006;locus_tag=GOFFCCIL_01495;product=hypothetical protein
VOSK01000160.1	Prodigal:002006	CDS	8418	11063	.	-	0	ID=GOFFCCIL_01496;inference=ab initio prediction:Prodigal:002006;locus_tag=GOFFCCIL_01496;product=hypothetical protein
VOSK01000160.1	Prodigal:002006	CDS	11279	11491	.	-	0	ID=GOFFCCIL_01497;inference=ab initio prediction:Prodigal:002006;locus_tag=GOFFCCIL_01497;product=hypothetical protein
VOSK01000160.1	Prodigal:002006	CDS	12077	14158	.	+	0	ID=GOFFCCIL_01498;eC_number=3.6.4.12;Name=uvrD_1;db_xref=COG:COG0210;gene=uvrD_1;inference=ab initio prediction:Prodigal:002006,similar to AA sequence:UniProtKB:P03018;locus_tag=GOFFCCIL_01498;product=DNA helicase II
VOSK01000160.1	Prodigal:002006	CDS	14315	14659	.	+	0	ID=GOFFCCIL_01499;inference=ab initio prediction:Prodigal:002006;locus_tag=GOFFCCIL_01499;product=hypothetical protein
VOSK01000160.1	Prodigal:002006	CDS	14672	14998	.	+	0	ID=GOFFCCIL_01500;inference=ab initio prediction:Prodigal:002006,similar to AA sequence:ISfinder:ISAzs24;locus_tag=GOFFCCIL_01500;product=IS3 family transposase ISAzs24
VOSK01000161.1	Prodigal:002006	CDS	134	982	.	+	0	ID=GOFFCCIL_01501;eC_number=3.1.2.12;Name=fghA;db_xref=COG:COG0627;gene=fghA;inference=ab initio prediction:Prodigal:002006,similar to AA sequence:UniProtKB:A1AXZ2;locus_tag=GOFFCCIL_01501;product=S-formylglutathione hydrolase
VOSK01000161.1	Prodigal:002006	CDS	1158	1733	.	-	0	ID=GOFFCCIL_01502;eC_number=3.6.1.-;Name=nudK_1;gene=nudK_1;inference=ab initio prediction:Prodigal:002006,similar to AA sequence:UniProtKB:P37128;locus_tag=GOFFCCIL_01502;product=GDP-mannose pyrophosphatase NudK
VOSK01000161.1	Prodigal:002006	CDS	1952	2776	.	+	0	ID=GOFFCCIL_01503;inference=ab initio prediction:Prodigal:002006;locus_tag=GOFFCCIL_01503;product=hypothetical protein
VOSK01000161.1	Prodigal:002006	CDS	2837	4162	.	+	0	ID=GOFFCCIL_01504;Name=ampG_1;db_xref=COG:COG0477;gene=ampG_1;inference=ab initio prediction:Prodigal:002006,similar to AA sequence:UniProtKB:P0AE16;locus_tag=GOFFCCIL_01504;product=Anhydromuropeptide permease
VOSK01000161.1	Prodigal:002006	CDS	4195	4305	.	+	0	ID=GOFFCCIL_01505;inference=ab initio prediction:Prodigal:002006;locus_tag=GOFFCCIL_01505;product=hypothetical protein
VOSK01000161.1	Prodigal:002006	CDS	4367	5119	.	-	0	ID=GOFFCCIL_01506;eC_number=1.1.1.390;inference=ab initio prediction:Prodigal:002006,similar to AA sequence:UniProtKB:P0DOV5;locus_tag=GOFFCCIL_01506;product=Sulfoquinovose 1-dehydrogenase
VOSK01000161.1	Prodigal:002006	CDS	5391	6179	.	-	0	ID=GOFFCCIL_01507;eC_number=7.5.2.-;Name=frcA_2;db_xref=COG:COG1129;gene=frcA_2;inference=ab initio prediction:Prodigal:002006,similar to AA sequence:UniProtKB:Q9F9B0;locus_tag=GOFFCCIL_01507;product=Fructose import ATP-binding protein FrcA
VOSK01000161.1	Prodigal:002006	CDS	6192	7490	.	-	0	ID=GOFFCCIL_01508;Name=xylH_3;db_xref=COG:COG4214;gene=xylH_3;inference=ab initio prediction:Prodigal:002006,similar to AA sequence:UniProtKB:P0AGI4;locus_tag=GOFFCCIL_01508;product=Xylose transport system permease protein XylH
VOSK01000161.1	Prodigal:002006	CDS	7665	8708	.	-	0	ID=GOFFCCIL_01509;Name=xylF_1;db_xref=COG:COG4213;gene=xylF_1;inference=ab initio prediction:Prodigal:002006,similar to AA sequence:UniProtKB:P37387;locus_tag=GOFFCCIL_01509;product=D-xylose-binding periplasmic protein
VOSK01000161.1	Prodigal:002006	CDS	9009	10142	.	+	0	ID=GOFFCCIL_01510;Name=nagC_2;db_xref=COG:COG1940;gene=nagC_2;inference=ab initio prediction:Prodigal:002006,similar to AA sequence:UniProtKB:P0AF20;locus_tag=GOFFCCIL_01510;product=N-acetylglucosamine repressor
VOSK01000161.1	Prodigal:002006	CDS	10156	10779	.	-	0	ID=GOFFCCIL_01511;inference=ab initio prediction:Prodigal:002006;locus_tag=GOFFCCIL_01511;product=hypothetical protein
VOSK01000161.1	Prodigal:002006	CDS	10839	11417	.	+	0	ID=GOFFCCIL_01512;eC_number=3.-.-.-;Name=yecD;db_xref=COG:COG1335;gene=yecD;inference=ab initio prediction:Prodigal:002006,similar to AA sequence:UniProtKB:P0ADI7;locus_tag=GOFFCCIL_01512;product=Isochorismatase family protein YecD
VOSK01000161.1	Prodigal:002006	CDS	11475	14534	.	+	0	ID=GOFFCCIL_01513;eC_number=3.1.-.-;Name=xni;gene=xni;inference=ab initio prediction:Prodigal:002006,protein motif:HAMAP:MF_01192;locus_tag=GOFFCCIL_01513;product=Flap endonuclease Xni
VOSK01000161.1	Prodigal:002006	CDS	14537	14857	.	+	0	ID=GOFFCCIL_01514;inference=ab initio prediction:Prodigal:002006;locus_tag=GOFFCCIL_01514;product=hypothetical protein
VOSK01000162.1	Prodigal:002006	CDS	149	430	.	+	0	ID=GOFFCCIL_01515;inference=ab initio prediction:Prodigal:002006;locus_tag=GOFFCCIL_01515;product=hypothetical protein
VOSK01000162.1	Prodigal:002006	CDS	486	1277	.	+	0	ID=GOFFCCIL_01516;Name=modA_2;db_xref=COG:COG0725;gene=modA_2;inference=ab initio prediction:Prodigal:002006,similar to AA sequence:UniProtKB:P37329;locus_tag=GOFFCCIL_01516;product=Molybdate-binding protein ModA
VOSK01000162.1	Prodigal:002006	CDS	1282	1947	.	+	0	ID=GOFFCCIL_01517;Name=modB_2;db_xref=COG:COG4149;gene=modB_2;inference=ab initio prediction:Prodigal:002006,similar to AA sequence:UniProtKB:P0AF01;locus_tag=GOFFCCIL_01517;product=Molybdenum transport system permease protein ModB
VOSK01000162.1	Prodigal:002006	CDS	1940	2677	.	+	0	ID=GOFFCCIL_01518;eC_number=7.3.2.3;Name=cysA_1;db_xref=COG:COG1118;gene=cysA_1;inference=ab initio prediction:Prodigal:002006,similar to AA sequence:UniProtKB:P9WQM1;locus_tag=GOFFCCIL_01518;product=Sulfate/thiosulfate import ATP-binding protein CysA
VOSK01000162.1	Prodigal:002006	CDS	2674	3483	.	+	0	ID=GOFFCCIL_01519;inference=ab initio prediction:Prodigal:002006;locus_tag=GOFFCCIL_01519;product=hypothetical protein
VOSK01000162.1	Prodigal:002006	CDS	3576	5357	.	-	0	ID=GOFFCCIL_01520;inference=ab initio prediction:Prodigal:002006;locus_tag=GOFFCCIL_01520;product=hypothetical protein
VOSK01000162.1	Prodigal:002006	CDS	5421	6098	.	-	0	ID=GOFFCCIL_01521;inference=ab initio prediction:Prodigal:002006;locus_tag=GOFFCCIL_01521;product=hypothetical protein
VOSK01000162.1	Prodigal:002006	CDS	6095	8695	.	-	0	ID=GOFFCCIL_01522;inference=ab initio prediction:Prodigal:002006;locus_tag=GOFFCCIL_01522;product=hypothetical protein
VOSK01000162.1	Prodigal:002006	CDS	8712	10097	.	-	0	ID=GOFFCCIL_01523;inference=ab initio prediction:Prodigal:002006;locus_tag=GOFFCCIL_01523;product=hypothetical protein
VOSK01000162.1	Prodigal:002006	CDS	10097	12301	.	-	0	ID=GOFFCCIL_01524;eC_number=3.6.4.12;Name=recD2_1;db_xref=COG:COG0507;gene=recD2_1;inference=ab initio prediction:Prodigal:002006,similar to AA sequence:UniProtKB:Q9RT63;locus_tag=GOFFCCIL_01524;product=ATP-dependent RecD-like DNA helicase
VOSK01000162.1	Prodigal:002006	CDS	12298	12636	.	-	0	ID=GOFFCCIL_01525;inference=ab initio prediction:Prodigal:002006;locus_tag=GOFFCCIL_01525;product=hypothetical protein
VOSK01000162.1	Prodigal:002006	CDS	12901	13320	.	-	0	ID=GOFFCCIL_01526;inference=ab initio prediction:Prodigal:002006;locus_tag=GOFFCCIL_01526;product=hypothetical protein
VOSK01000162.1	Prodigal:002006	CDS	13656	13919	.	+	0	ID=GOFFCCIL_01527;inference=ab initio prediction:Prodigal:002006;locus_tag=GOFFCCIL_01527;product=hypothetical protein
VOSK01000162.1	Prodigal:002006	CDS	14095	14712	.	+	0	ID=GOFFCCIL_01528;inference=ab initio prediction:Prodigal:002006;locus_tag=GOFFCCIL_01528;product=hypothetical protein
VOSK01000163.1	Prodigal:002006	CDS	113	451	.	+	0	ID=GOFFCCIL_01529;inference=ab initio prediction:Prodigal:002006;locus_tag=GOFFCCIL_01529;product=hypothetical protein
VOSK01000163.1	Prodigal:002006	CDS	463	996	.	-	0	ID=GOFFCCIL_01530;Name=ltrA_1;db_xref=COG:COG3344;gene=ltrA_1;inference=ab initio prediction:Prodigal:002006,similar to AA sequence:UniProtKB:P0A3U1;locus_tag=GOFFCCIL_01530;product=Group II intron-encoded protein LtrA
VOSK01000163.1	Prodigal:002006	CDS	1670	2533	.	+	0	ID=GOFFCCIL_01531;eC_number=4.2.2.-;Name=mltF_3;gene=mltF_3;inference=ab initio prediction:Prodigal:002006,protein motif:HAMAP:MF_02016;locus_tag=GOFFCCIL_01531;product=Membrane-bound lytic murein transglycosylase F
VOSK01000163.1	Prodigal:002006	CDS	2576	3340	.	+	0	ID=GOFFCCIL_01532;Name=yecS;db_xref=COG:COG0765;gene=yecS;inference=ab initio prediction:Prodigal:002006,similar to AA sequence:UniProtKB:P0AFT2;locus_tag=GOFFCCIL_01532;product=L-cystine transport system permease protein YecS
VOSK01000163.1	Prodigal:002006	CDS	3337	4173	.	+	0	ID=GOFFCCIL_01533;inference=ab initio prediction:Prodigal:002006;locus_tag=GOFFCCIL_01533;product=hypothetical protein
VOSK01000163.1	Prodigal:002006	CDS	4157	4942	.	+	0	ID=GOFFCCIL_01534;Name=glnQ_3;gene=glnQ_3;inference=ab initio prediction:Prodigal:002006,similar to AA sequence:UniProtKB:P27675;locus_tag=GOFFCCIL_01534;product=Glutamine transport ATP-binding protein GlnQ
VOSK01000163.1	Prodigal:002006	CDS	5054	7099	.	+	0	ID=GOFFCCIL_01535;eC_number=1.-.-.-;Name=stcD;gene=stcD;inference=ab initio prediction:Prodigal:002006,similar to AA sequence:UniProtKB:O87278;locus_tag=GOFFCCIL_01535;product=putative N-methylproline demethylase
VOSK01000163.1	Prodigal:002006	CDS	7129	7863	.	+	0	ID=GOFFCCIL_01536;eC_number=3.8.1.2;inference=ab initio prediction:Prodigal:002006,similar to AA sequence:UniProtKB:Q53464;locus_tag=GOFFCCIL_01536;product=(S)-2-haloacid dehalogenase
VOSK01000163.1	Prodigal:002006	CDS	7881	8585	.	+	0	ID=GOFFCCIL_01537;eC_number=1.4.3.-;Name=puuB_2;gene=puuB_2;inference=ab initio prediction:Prodigal:002006,similar to AA sequence:UniProtKB:P37906;locus_tag=GOFFCCIL_01537;product=Gamma-glutamylputrescine oxidoreductase
VOSK01000163.1	Prodigal:002006	CDS	8999	11359	.	+	0	ID=GOFFCCIL_01538;inference=ab initio prediction:Prodigal:002006;locus_tag=GOFFCCIL_01538;product=hypothetical protein
VOSK01000163.1	Prodigal:002006	CDS	11621	12043	.	+	0	ID=GOFFCCIL_01539;inference=ab initio prediction:Prodigal:002006;locus_tag=GOFFCCIL_01539;product=hypothetical protein
VOSK01000163.1	Prodigal:002006	CDS	12040	12582	.	+	0	ID=GOFFCCIL_01540;inference=ab initio prediction:Prodigal:002006,similar to AA sequence:ISfinder:ISRm10-1;locus_tag=GOFFCCIL_01540;product=IS630 family transposase ISRm10-1
VOSK01000163.1	Prodigal:002006	CDS	12633	13028	.	+	0	ID=GOFFCCIL_01541;inference=ab initio prediction:Prodigal:002006;locus_tag=GOFFCCIL_01541;product=hypothetical protein
VOSK01000163.1	Prodigal:002006	CDS	13462	13761	.	+	0	ID=GOFFCCIL_01542;inference=ab initio prediction:Prodigal:002006;locus_tag=GOFFCCIL_01542;product=hypothetical protein
VOSK01000163.1	Prodigal:002006	CDS	13767	14012	.	+	0	ID=GOFFCCIL_01543;inference=ab initio prediction:Prodigal:002006;locus_tag=GOFFCCIL_01543;product=hypothetical protein
VOSK01000163.1	Prodigal:002006	CDS	14281	14697	.	+	0	ID=GOFFCCIL_01544;inference=ab initio prediction:Prodigal:002006;locus_tag=GOFFCCIL_01544;product=hypothetical protein
VOSK01000164.1	Prodigal:002006	CDS	257	1852	.	-	0	ID=GOFFCCIL_01545;inference=ab initio prediction:Prodigal:002006;locus_tag=GOFFCCIL_01545;product=hypothetical protein
VOSK01000164.1	Prodigal:002006	CDS	2012	2662	.	-	0	ID=GOFFCCIL_01546;inference=ab initio prediction:Prodigal:002006;locus_tag=GOFFCCIL_01546;product=hypothetical protein
VOSK01000164.1	Prodigal:002006	CDS	2795	3169	.	-	0	ID=GOFFCCIL_01547;inference=ab initio prediction:Prodigal:002006;locus_tag=GOFFCCIL_01547;product=hypothetical protein
VOSK01000164.1	Prodigal:002006	CDS	3294	5057	.	-	0	ID=GOFFCCIL_01548;inference=ab initio prediction:Prodigal:002006;locus_tag=GOFFCCIL_01548;product=hypothetical protein
VOSK01000164.1	Prodigal:002006	CDS	5047	6054	.	-	0	ID=GOFFCCIL_01549;eC_number=1.8.3.7;db_xref=COG:COG1262;inference=ab initio prediction:Prodigal:002006,similar to AA sequence:UniProtKB:I6Y8I5;locus_tag=GOFFCCIL_01549;product=Formylglycine-generating enzyme
VOSK01000164.1	Prodigal:002006	CDS	6493	8229	.	+	0	ID=GOFFCCIL_01550;inference=ab initio prediction:Prodigal:002006;locus_tag=GOFFCCIL_01550;product=hypothetical protein
VOSK01000164.1	Prodigal:002006	CDS	8363	8995	.	+	0	ID=GOFFCCIL_01551;Name=nreC_1;db_xref=COG:COG2197;gene=nreC_1;inference=ab initio prediction:Prodigal:002006,similar to AA sequence:UniProtKB:Q7WZY4;locus_tag=GOFFCCIL_01551;product=Oxygen regulatory protein NreC
VOSK01000164.1	Prodigal:002006	CDS	8998	9114	.	+	0	ID=GOFFCCIL_01552;inference=ab initio prediction:Prodigal:002006;locus_tag=GOFFCCIL_01552;product=hypothetical protein
VOSK01000164.1	Prodigal:002006	CDS	9111	10298	.	+	0	ID=GOFFCCIL_01553;Name=virS_1;gene=virS_1;inference=ab initio prediction:Prodigal:002006,similar to AA sequence:UniProtKB:P9WMJ3;locus_tag=GOFFCCIL_01553;product=HTH-type transcriptional regulator VirS
VOSK01000164.1	Prodigal:002006	CDS	10427	11464	.	-	0	ID=GOFFCCIL_01554;inference=ab initio prediction:Prodigal:002006;locus_tag=GOFFCCIL_01554;product=hypothetical protein
VOSK01000164.1	Prodigal:002006	CDS	11534	11767	.	-	0	ID=GOFFCCIL_01555;inference=ab initio prediction:Prodigal:002006;locus_tag=GOFFCCIL_01555;product=hypothetical protein
VOSK01000164.1	Prodigal:002006	CDS	11899	12618	.	-	0	ID=GOFFCCIL_01556;inference=ab initio prediction:Prodigal:002006;locus_tag=GOFFCCIL_01556;product=hypothetical protein
VOSK01000164.1	Prodigal:002006	CDS	12960	13415	.	-	0	ID=GOFFCCIL_01557;Name=rhaS_4;gene=rhaS_4;inference=ab initio prediction:Prodigal:002006,protein motif:HAMAP:MF_01534;locus_tag=GOFFCCIL_01557;product=HTH-type transcriptional activator RhaS
VOSK01000164.1	Prodigal:002006	CDS	13823	14164	.	+	0	ID=GOFFCCIL_01558;inference=ab initio prediction:Prodigal:002006;locus_tag=GOFFCCIL_01558;product=hypothetical protein
VOSK01000165.1	Prodigal:002006	CDS	212	1078	.	+	0	ID=GOFFCCIL_01559;inference=ab initio prediction:Prodigal:002006;locus_tag=GOFFCCIL_01559;product=hypothetical protein
VOSK01000165.1	Prodigal:002006	CDS	1172	3934	.	-	0	ID=GOFFCCIL_01560;eC_number=2.7.13.3;Name=rcsC_11;gene=rcsC_11;inference=ab initio prediction:Prodigal:002006,protein motif:HAMAP:MF_00979;locus_tag=GOFFCCIL_01560;product=Sensor histidine kinase RcsC
VOSK01000165.1	Prodigal:002006	CDS	3976	4611	.	-	0	ID=GOFFCCIL_01561;inference=ab initio prediction:Prodigal:002006;locus_tag=GOFFCCIL_01561;product=hypothetical protein
VOSK01000165.1	Prodigal:002006	CDS	4617	5000	.	-	0	ID=GOFFCCIL_01562;eC_number=2.7.13.3;Name=rcsC_12;gene=rcsC_12;inference=ab initio prediction:Prodigal:002006,similar to AA sequence:UniProtKB:P0DMC5;locus_tag=GOFFCCIL_01562;product=Sensor histidine kinase RcsC
VOSK01000165.1	Prodigal:002006	CDS	5119	5376	.	-	0	ID=GOFFCCIL_01563;inference=ab initio prediction:Prodigal:002006;locus_tag=GOFFCCIL_01563;product=hypothetical protein
VOSK01000165.1	Prodigal:002006	CDS	5373	7364	.	-	0	ID=GOFFCCIL_01564;eC_number=2.7.13.3;Name=cheA;db_xref=COG:COG0643;gene=cheA;inference=ab initio prediction:Prodigal:002006,similar to AA sequence:UniProtKB:P07363;locus_tag=GOFFCCIL_01564;product=Chemotaxis protein CheA
VOSK01000165.1	Prodigal:002006	CDS	7364	8248	.	-	0	ID=GOFFCCIL_01565;eC_number=2.1.1.80;Name=cheR;gene=cheR;inference=ab initio prediction:Prodigal:002006,similar to AA sequence:UniProtKB:P07801;locus_tag=GOFFCCIL_01565;product=Chemotaxis protein methyltransferase
VOSK01000165.1	Prodigal:002006	CDS	8245	9348	.	-	0	ID=GOFFCCIL_01566;eC_number=3.1.1.61;Name=cheB_2;db_xref=COG:COG2201;gene=cheB_2;inference=ab initio prediction:Prodigal:002006,similar to AA sequence:UniProtKB:Q9WYN9;locus_tag=GOFFCCIL_01566;product=Protein-glutamate methylesterase/protein-glutamine glutaminase
VOSK01000165.1	Prodigal:002006	CDS	9345	10790	.	-	0	ID=GOFFCCIL_01567;inference=ab initio prediction:Prodigal:002006;locus_tag=GOFFCCIL_01567;product=hypothetical protein
VOSK01000165.1	Prodigal:002006	CDS	10795	12741	.	-	0	ID=GOFFCCIL_01568;inference=ab initio prediction:Prodigal:002006;locus_tag=GOFFCCIL_01568;product=hypothetical protein
VOSK01000165.1	Prodigal:002006	CDS	13287	14081	.	+	0	ID=GOFFCCIL_01569;eC_number=2.4.2.59;Name=thi4;gene=thi4;inference=ab initio prediction:Prodigal:002006,protein motif:HAMAP:MF_00304;locus_tag=GOFFCCIL_01569;product=Thiamine thiazole synthase
VOSK01000165.1	Prodigal:002006	CDS	13996	14409	.	-	0	ID=GOFFCCIL_01570;inference=ab initio prediction:Prodigal:002006;locus_tag=GOFFCCIL_01570;product=hypothetical protein
VOSK01000166.1	Prodigal:002006	CDS	249	1550	.	-	0	ID=GOFFCCIL_01571;inference=ab initio prediction:Prodigal:002006;locus_tag=GOFFCCIL_01571;product=hypothetical protein
VOSK01000166.1	Prodigal:002006	CDS	1754	3205	.	-	0	ID=GOFFCCIL_01572;inference=ab initio prediction:Prodigal:002006;locus_tag=GOFFCCIL_01572;product=hypothetical protein
VOSK01000166.1	Prodigal:002006	CDS	3422	5089	.	-	0	ID=GOFFCCIL_01573;inference=ab initio prediction:Prodigal:002006;locus_tag=GOFFCCIL_01573;product=hypothetical protein
VOSK01000166.1	Prodigal:002006	CDS	5092	7104	.	-	0	ID=GOFFCCIL_01574;eC_number=2.4.1.250;Name=mshA_1;gene=mshA_1;inference=ab initio prediction:Prodigal:002006,protein motif:HAMAP:MF_01695;locus_tag=GOFFCCIL_01574;product=D-inositol-3-phosphate glycosyltransferase
VOSK01000166.1	Prodigal:002006	CDS	7101	8504	.	-	0	ID=GOFFCCIL_01575;inference=ab initio prediction:Prodigal:002006;locus_tag=GOFFCCIL_01575;product=hypothetical protein
VOSK01000166.1	Prodigal:002006	CDS	8665	9762	.	-	0	ID=GOFFCCIL_01576;eC_number=2.4.1.250;Name=mshA_2;gene=mshA_2;inference=ab initio prediction:Prodigal:002006,protein motif:HAMAP:MF_01695;locus_tag=GOFFCCIL_01576;product=D-inositol-3-phosphate glycosyltransferase
VOSK01000166.1	Prodigal:002006	CDS	10466	11179	.	-	0	ID=GOFFCCIL_01577;eC_number=2.7.8.31;Name=gumD;db_xref=COG:COG2148;gene=gumD;inference=ab initio prediction:Prodigal:002006,similar to AA sequence:UniProtKB:Q56770;locus_tag=GOFFCCIL_01577;product=UDP-glucose:undecaprenyl-phosphate glucose-1-phosphate transferase
VOSK01000166.1	Prodigal:002006	CDS	11911	12411	.	-	0	ID=GOFFCCIL_01578;inference=ab initio prediction:Prodigal:002006;locus_tag=GOFFCCIL_01578;product=hypothetical protein
VOSK01000166.1	Prodigal:002006	CDS	12465	13019	.	+	0	ID=GOFFCCIL_01579;inference=ab initio prediction:Prodigal:002006,similar to AA sequence:ISfinder:ISMno21;locus_tag=GOFFCCIL_01579;product=IS630 family transposase ISMno21
VOSK01000166.1	Prodigal:002006	CDS	13692	14363	.	+	0	ID=GOFFCCIL_01580;inference=ab initio prediction:Prodigal:002006;locus_tag=GOFFCCIL_01580;product=hypothetical protein
VOSK01000167.1	Prodigal:002006	CDS	469	1995	.	-	0	ID=GOFFCCIL_01581;Name=murJ_1;db_xref=COG:COG0728;gene=murJ_1;inference=ab initio prediction:Prodigal:002006,similar to AA sequence:UniProtKB:P37169;locus_tag=GOFFCCIL_01581;product=putative lipid II flippase MurJ
VOSK01000167.1	Prodigal:002006	CDS	2001	2987	.	-	0	ID=GOFFCCIL_01582;eC_number=2.4.-.-;inference=ab initio prediction:Prodigal:002006,similar to AA sequence:UniProtKB:Q55487;locus_tag=GOFFCCIL_01582;product=putative glycosyltransferase
VOSK01000167.1	Prodigal:002006	CDS	3084	3935	.	+	0	ID=GOFFCCIL_01583;eC_number=3.5.1.105;Name=chbG;db_xref=COG:COG3394;gene=chbG;inference=ab initio prediction:Prodigal:002006,similar to AA sequence:UniProtKB:P37794;locus_tag=GOFFCCIL_01583;product=Chitooligosaccharide deacetylase ChbG
VOSK01000167.1	Prodigal:002006	CDS	3940	4419	.	-	0	ID=GOFFCCIL_01584;inference=ab initio prediction:Prodigal:002006;locus_tag=GOFFCCIL_01584;product=hypothetical protein
VOSK01000167.1	Prodigal:002006	CDS	4490	5089	.	-	0	ID=GOFFCCIL_01585;eC_number=1.15.1.1;Name=sodB;db_xref=COG:COG0605;gene=sodB;inference=ab initio prediction:Prodigal:002006,similar to AA sequence:UniProtKB:Q9XD74;locus_tag=GOFFCCIL_01585;product=Superoxide dismutase [Mn]
VOSK01000167.1	Prodigal:002006	CDS	5375	6325	.	+	0	ID=GOFFCCIL_01586;inference=ab initio prediction:Prodigal:002006;locus_tag=GOFFCCIL_01586;product=hypothetical protein
VOSK01000167.1	Prodigal:002006	CDS	6318	6872	.	-	0	ID=GOFFCCIL_01587;eC_number=4.-.-.-;Name=ycaC;db_xref=COG:COG1335;gene=ycaC;inference=ab initio prediction:Prodigal:002006,similar to AA sequence:UniProtKB:P21367;locus_tag=GOFFCCIL_01587;product=putative hydrolase YcaC
VOSK01000167.1	Prodigal:002006	CDS	6879	8822	.	-	0	ID=GOFFCCIL_01588;inference=ab initio prediction:Prodigal:002006;locus_tag=GOFFCCIL_01588;product=hypothetical protein
VOSK01000167.1	Prodigal:002006	CDS	8912	9247	.	+	0	ID=GOFFCCIL_01589;inference=ab initio prediction:Prodigal:002006;locus_tag=GOFFCCIL_01589;product=hypothetical protein
VOSK01000167.1	Prodigal:002006	CDS	9353	11464	.	-	0	ID=GOFFCCIL_01590;eC_number=3.4.14.-;Name=dapb1;gene=dapb1;inference=ab initio prediction:Prodigal:002006,similar to AA sequence:UniProtKB:O07834;locus_tag=GOFFCCIL_01590;product=Dipeptidyl aminopeptidase BI
VOSK01000167.1	Prodigal:002006	CDS	11887	12321	.	+	0	ID=GOFFCCIL_01591;Name=ros_1;db_xref=COG:COG4957;gene=ros_1;inference=ab initio prediction:Prodigal:002006,similar to AA sequence:UniProtKB:Q04152;locus_tag=GOFFCCIL_01591;product=Transcriptional regulatory protein ros
VOSK01000167.1	Prodigal:002006	CDS	12343	13362	.	-	0	ID=GOFFCCIL_01592;Name=cdhR;db_xref=COG:COG4977;gene=cdhR;inference=ab initio prediction:Prodigal:002006,similar to AA sequence:UniProtKB:Q9HTH5;locus_tag=GOFFCCIL_01592;product=HTH-type transcriptional regulator CdhR
VOSK01000167.1	Prodigal:002006	CDS	13451	13885	.	+	0	ID=GOFFCCIL_01593;inference=ab initio prediction:Prodigal:002006;locus_tag=GOFFCCIL_01593;product=hypothetical protein
VOSK01000168.1	Prodigal:002006	CDS	649	1818	.	+	0	ID=GOFFCCIL_01594;Name=yhhS;gene=yhhS;inference=ab initio prediction:Prodigal:002006,protein motif:HAMAP:MF_01118;locus_tag=GOFFCCIL_01594;product=putative MFS-type transporter YhhS
VOSK01000168.1	Prodigal:002006	CDS	2212	2919	.	+	0	ID=GOFFCCIL_01595;eC_number=1.1.1.369;Name=iolG_5;gene=iolG_5;inference=ab initio prediction:Prodigal:002006,protein motif:HAMAP:MF_01671;locus_tag=GOFFCCIL_01595;product=Inositol 2-dehydrogenase/D-chiro-inositol 3-dehydrogenase
VOSK01000168.1	Prodigal:002006	CDS	3045	3233	.	-	0	ID=GOFFCCIL_01596;inference=ab initio prediction:Prodigal:002006;locus_tag=GOFFCCIL_01596;product=hypothetical protein
VOSK01000168.1	Prodigal:002006	CDS	3697	4506	.	-	0	ID=GOFFCCIL_01597;eC_number=1.1.1.127;Name=kduD_1;gene=kduD_1;inference=ab initio prediction:Prodigal:002006,similar to AA sequence:UniProtKB:T2KLZ8;locus_tag=GOFFCCIL_01597;product=2-dehydro-3-deoxy-D-gluconate 5-dehydrogenase
VOSK01000168.1	Prodigal:002006	CDS	4503	5417	.	-	0	ID=GOFFCCIL_01598;eC_number=4.2.1.44;Name=iolE_3;db_xref=COG:COG1082;gene=iolE_3;inference=ab initio prediction:Prodigal:002006,similar to AA sequence:UniProtKB:Q88S37;locus_tag=GOFFCCIL_01598;product=Inosose dehydratase
VOSK01000168.1	Prodigal:002006	CDS	5464	7305	.	-	0	ID=GOFFCCIL_01599;eC_number=3.7.1.22;Name=iolD_2;db_xref=COG:COG3962;gene=iolD_2;inference=ab initio prediction:Prodigal:002006,similar to AA sequence:UniProtKB:P42415;locus_tag=GOFFCCIL_01599;product=3D-(3%2C5/4)-trihydroxycyclohexane-1%2C2-dione hydrolase
VOSK01000168.1	Prodigal:002006	CDS	7422	8369	.	-	0	ID=GOFFCCIL_01600;Name=murR;gene=murR;inference=ab initio prediction:Prodigal:002006,protein motif:HAMAP:MF_02108;locus_tag=GOFFCCIL_01600;product=HTH-type transcriptional regulator MurR
VOSK01000168.1	Prodigal:002006	CDS	8822	10258	.	+	0	ID=GOFFCCIL_01601;eC_number=1.2.1.-;Name=davD_2;db_xref=COG:COG1012;gene=davD_2;inference=ab initio prediction:Prodigal:002006,similar to AA sequence:UniProtKB:Q9I6M5;locus_tag=GOFFCCIL_01601;product=Glutarate-semialdehyde dehydrogenase
VOSK01000168.1	Prodigal:002006	CDS	10273	11091	.	+	0	ID=GOFFCCIL_01602;eC_number=4.1.2.20;Name=garL_1;db_xref=COG:COG3836;gene=garL_1;inference=ab initio prediction:Prodigal:002006,similar to AA sequence:UniProtKB:P23522;locus_tag=GOFFCCIL_01602;product=5-keto-4-deoxy-D-glucarate aldolase
VOSK01000168.1	Prodigal:002006	CDS	11093	12082	.	+	0	ID=GOFFCCIL_01603;eC_number=1.1.1.81;db_xref=COG:COG0111;inference=ab initio prediction:Prodigal:002006,similar to AA sequence:UniProtKB:Q9X1C1;locus_tag=GOFFCCIL_01603;product=Hydroxypyruvate reductase
VOSK01000168.1	Prodigal:002006	CDS	12129	13121	.	+	0	ID=GOFFCCIL_01604;eC_number=1.1.1.18;Name=idhA_2;gene=idhA_2;inference=ab initio prediction:Prodigal:002006,similar to AA sequence:UniProtKB:O68965;locus_tag=GOFFCCIL_01604;product=Inositol 2-dehydrogenase
VOSK01000169.1	Prodigal:002006	CDS	675	1109	.	-	0	ID=GOFFCCIL_01605;inference=ab initio prediction:Prodigal:002006;locus_tag=GOFFCCIL_01605;product=hypothetical protein
VOSK01000169.1	Prodigal:002006	CDS	1240	1740	.	-	0	ID=GOFFCCIL_01606;Name=yciF_2;db_xref=COG:COG3685;gene=yciF_2;inference=ab initio prediction:Prodigal:002006,similar to AA sequence:UniProtKB:P21362;locus_tag=GOFFCCIL_01606;product=Protein YciF
VOSK01000169.1	Prodigal:002006	CDS	1748	2152	.	-	0	ID=GOFFCCIL_01607;inference=ab initio prediction:Prodigal:002006;locus_tag=GOFFCCIL_01607;product=hypothetical protein
VOSK01000169.1	Prodigal:002006	CDS	2211	3104	.	-	0	ID=GOFFCCIL_01608;inference=ab initio prediction:Prodigal:002006;locus_tag=GOFFCCIL_01608;product=hypothetical protein
VOSK01000169.1	Prodigal:002006	CDS	3321	4229	.	-	0	ID=GOFFCCIL_01609;Name=hdfR_2;gene=hdfR_2;inference=ab initio prediction:Prodigal:002006,protein motif:HAMAP:MF_01233;locus_tag=GOFFCCIL_01609;product=HTH-type transcriptional regulator HdfR
VOSK01000169.1	Prodigal:002006	CDS	4325	4873	.	+	0	ID=GOFFCCIL_01610;inference=ab initio prediction:Prodigal:002006;locus_tag=GOFFCCIL_01610;product=hypothetical protein
VOSK01000169.1	Prodigal:002006	CDS	4978	5127	.	-	0	ID=GOFFCCIL_01611;inference=ab initio prediction:Prodigal:002006;locus_tag=GOFFCCIL_01611;product=hypothetical protein
VOSK01000169.1	Prodigal:002006	CDS	5183	5386	.	+	0	ID=GOFFCCIL_01612;inference=ab initio prediction:Prodigal:002006;locus_tag=GOFFCCIL_01612;product=hypothetical protein
VOSK01000169.1	Prodigal:002006	CDS	5405	6583	.	-	0	ID=GOFFCCIL_01613;inference=ab initio prediction:Prodigal:002006;locus_tag=GOFFCCIL_01613;product=hypothetical protein
VOSK01000169.1	Prodigal:002006	CDS	6952	8928	.	+	0	ID=GOFFCCIL_01614;inference=ab initio prediction:Prodigal:002006;locus_tag=GOFFCCIL_01614;product=hypothetical protein
VOSK01000169.1	Prodigal:002006	CDS	9098	9808	.	+	0	ID=GOFFCCIL_01615;inference=ab initio prediction:Prodigal:002006;locus_tag=GOFFCCIL_01615;product=hypothetical protein
VOSK01000169.1	Prodigal:002006	CDS	9982	10323	.	+	0	ID=GOFFCCIL_01616;Name=cpdR_2;gene=cpdR_2;inference=ab initio prediction:Prodigal:002006,similar to AA sequence:UniProtKB:Q2YIF7;locus_tag=GOFFCCIL_01616;product=Response regulator receiver protein CpdR
VOSK01000169.1	Prodigal:002006	CDS	10415	11095	.	-	0	ID=GOFFCCIL_01617;Name=fnr_1;db_xref=COG:COG0664;gene=fnr_1;inference=ab initio prediction:Prodigal:002006,similar to AA sequence:UniProtKB:P0A9E5;locus_tag=GOFFCCIL_01617;product=Fumarate and nitrate reduction regulatory protein
VOSK01000169.1	Prodigal:002006	CDS	11441	11683	.	+	0	ID=GOFFCCIL_01618;inference=ab initio prediction:Prodigal:002006;locus_tag=GOFFCCIL_01618;product=hypothetical protein
VOSK01000169.1	Prodigal:002006	CDS	11786	12019	.	-	0	ID=GOFFCCIL_01619;inference=ab initio prediction:Prodigal:002006;locus_tag=GOFFCCIL_01619;product=hypothetical protein
VOSK01000169.1	Prodigal:002006	CDS	12157	12396	.	-	0	ID=GOFFCCIL_01620;inference=ab initio prediction:Prodigal:002006;locus_tag=GOFFCCIL_01620;product=hypothetical protein
VOSK01000169.1	Prodigal:002006	CDS	12638	12886	.	-	0	ID=GOFFCCIL_01621;inference=ab initio prediction:Prodigal:002006;locus_tag=GOFFCCIL_01621;product=hypothetical protein
VOSK01000169.1	Prodigal:002006	CDS	13071	13682	.	+	0	ID=GOFFCCIL_01622;inference=ab initio prediction:Prodigal:002006;locus_tag=GOFFCCIL_01622;product=hypothetical protein
VOSK01000169.1	Prodigal:002006	CDS	13698	13934	.	-	0	ID=GOFFCCIL_01623;inference=ab initio prediction:Prodigal:002006;locus_tag=GOFFCCIL_01623;product=hypothetical protein
VOSK01000016.1	Prodigal:002006	CDS	147	1409	.	-	0	ID=GOFFCCIL_01624;eC_number=2.3.1.179;Name=fabF_2;db_xref=COG:COG0304;gene=fabF_2;inference=ab initio prediction:Prodigal:002006,similar to AA sequence:UniProtKB:Q9KQH9;locus_tag=GOFFCCIL_01624;product=3-oxoacyl-[acyl-carrier-protein] synthase 2
VOSK01000016.1	Prodigal:002006	CDS	1478	1714	.	-	0	ID=GOFFCCIL_01625;Name=acpP_1;db_xref=COG:COG0236;gene=acpP_1;inference=ab initio prediction:Prodigal:002006,similar to AA sequence:UniProtKB:P19372;locus_tag=GOFFCCIL_01625;product=Acyl carrier protein AcpP
VOSK01000016.1	Prodigal:002006	CDS	1949	2686	.	-	0	ID=GOFFCCIL_01626;eC_number=1.1.1.100;Name=fabG_3;gene=fabG_3;inference=ab initio prediction:Prodigal:002006,similar to AA sequence:UniProtKB:P50941;locus_tag=GOFFCCIL_01626;product=3-oxoacyl-[acyl-carrier-protein] reductase FabG
VOSK01000016.1	Prodigal:002006	CDS	2699	3646	.	-	0	ID=GOFFCCIL_01627;eC_number=2.3.1.39;Name=fabD;db_xref=COG:COG0331;gene=fabD;inference=ab initio prediction:Prodigal:002006,similar to AA sequence:UniProtKB:P0AAI9;locus_tag=GOFFCCIL_01627;product=Malonyl CoA-acyl carrier protein transacylase
VOSK01000016.1	Prodigal:002006	CDS	4054	4461	.	+	0	ID=GOFFCCIL_01628;eC_number=2.7.7.6;Name=rpoZ;gene=rpoZ;inference=ab initio prediction:Prodigal:002006,protein motif:HAMAP:MF_00366;locus_tag=GOFFCCIL_01628;product=DNA-directed RNA polymerase subunit omega
VOSK01000016.1	Prodigal:002006	CDS	4645	6816	.	+	0	ID=GOFFCCIL_01629;eC_number=2.7.6.5;Name=rsh;gene=rsh;inference=ab initio prediction:Prodigal:002006,similar to AA sequence:UniProtKB:Q57E90;locus_tag=GOFFCCIL_01629;product=GTP pyrophosphokinase rsh
VOSK01000016.1	Prodigal:002006	CDS	6825	7526	.	+	0	ID=GOFFCCIL_01630;eC_number=3.5.1.94;Name=puuD;db_xref=COG:COG2071;gene=puuD;inference=ab initio prediction:Prodigal:002006,similar to AA sequence:UniProtKB:P76038;locus_tag=GOFFCCIL_01630;product=Gamma-glutamyl-gamma-aminobutyrate hydrolase PuuD
VOSK01000016.1	Prodigal:002006	CDS	7551	8258	.	+	0	ID=GOFFCCIL_01631;eC_number=3.1.3.18;Name=gph;gene=gph;inference=ab initio prediction:Prodigal:002006,protein motif:HAMAP:MF_00495;locus_tag=GOFFCCIL_01631;product=Phosphoglycolate phosphatase
VOSK01000016.1	Prodigal:002006	CDS	8329	8913	.	+	0	ID=GOFFCCIL_01632;eC_number=2.4.2.10;Name=pyrE;db_xref=COG:COG0461;gene=pyrE;inference=ab initio prediction:Prodigal:002006,similar to AA sequence:UniProtKB:P61498;locus_tag=GOFFCCIL_01632;product=Orotate phosphoribosyltransferase
VOSK01000016.1	Prodigal:002006	CDS	9156	9803	.	+	0	ID=GOFFCCIL_01633;inference=ab initio prediction:Prodigal:002006;locus_tag=GOFFCCIL_01633;product=hypothetical protein
VOSK01000016.1	Prodigal:002006	CDS	9861	10391	.	-	0	ID=GOFFCCIL_01634;inference=ab initio prediction:Prodigal:002006;locus_tag=GOFFCCIL_01634;product=hypothetical protein
VOSK01000016.1	Prodigal:002006	CDS	10442	10915	.	-	0	ID=GOFFCCIL_01635;Name=smpB;gene=smpB;inference=ab initio prediction:Prodigal:002006,similar to AA sequence:UniProtKB:B8H482;locus_tag=GOFFCCIL_01635;product=SsrA-binding protein
VOSK01000016.1	Prodigal:002006	CDS	10922	11806	.	-	0	ID=GOFFCCIL_01636;eC_number=4.3.3.7;Name=dapA_2;gene=dapA_2;inference=ab initio prediction:Prodigal:002006,similar to AA sequence:UniProtKB:Q07607;locus_tag=GOFFCCIL_01636;product=4-hydroxy-tetrahydrodipicolinate synthase
VOSK01000016.1	Prodigal:002006	CDS	11986	14040	.	+	0	ID=GOFFCCIL_01637;eC_number=4.2.2.-;Name=mltF_4;gene=mltF_4;inference=ab initio prediction:Prodigal:002006,protein motif:HAMAP:MF_02016;locus_tag=GOFFCCIL_01637;product=Membrane-bound lytic murein transglycosylase F
VOSK01000016.1	Prodigal:002006	CDS	14087	14968	.	+	0	ID=GOFFCCIL_01638;eC_number=4.2.99.20;Name=menH_1;gene=menH_1;inference=ab initio prediction:Prodigal:002006,protein motif:HAMAP:MF_01660;locus_tag=GOFFCCIL_01638;product=2-succinyl-6-hydroxy-2%2C4-cyclohexadiene-1-carboxylate synthase
VOSK01000016.1	Prodigal:002006	CDS	15209	16510	.	-	0	ID=GOFFCCIL_01639;Name=omp2b_1;gene=omp2b_1;inference=ab initio prediction:Prodigal:002006,similar to AA sequence:UniProtKB:P0DI96;locus_tag=GOFFCCIL_01639;product=Porin Omp2b
VOSK01000016.1	Prodigal:002006	CDS	17012	18127	.	-	0	ID=GOFFCCIL_01640;eC_number=1.13.11.27;Name=hpd;gene=hpd;inference=ab initio prediction:Prodigal:002006,similar to AA sequence:UniProtKB:P80064;locus_tag=GOFFCCIL_01640;product=4-hydroxyphenylpyruvate dioxygenase
VOSK01000016.1	Prodigal:002006	CDS	18215	18841	.	-	0	ID=GOFFCCIL_01641;eC_number=5.2.1.4;Name=nagL_1;gene=nagL_1;inference=ab initio prediction:Prodigal:002006,similar to AA sequence:UniProtKB:O86043;locus_tag=GOFFCCIL_01641;product=Maleylpyruvate isomerase
VOSK01000016.1	Prodigal:002006	CDS	18838	19341	.	-	0	ID=GOFFCCIL_01642;Name=slyA_2;gene=slyA_2;inference=ab initio prediction:Prodigal:002006,protein motif:HAMAP:MF_01819;locus_tag=GOFFCCIL_01642;product=Transcriptional regulator SlyA
VOSK01000016.1	Prodigal:002006	CDS	19543	20640	.	-	0	ID=GOFFCCIL_01643;Name=takP_1;db_xref=COG:COG4663;gene=takP_1;inference=ab initio prediction:Prodigal:002006,similar to AA sequence:UniProtKB:Q3J1R2;locus_tag=GOFFCCIL_01643;product=Alpha-keto acid-binding periplasmic protein TakP
VOSK01000016.1	Prodigal:002006	CDS	20705	21721	.	+	0	ID=GOFFCCIL_01644;inference=ab initio prediction:Prodigal:002006;locus_tag=GOFFCCIL_01644;product=hypothetical protein
VOSK01000016.1	Prodigal:002006	CDS	21802	22332	.	-	0	ID=GOFFCCIL_01645;inference=ab initio prediction:Prodigal:002006;locus_tag=GOFFCCIL_01645;product=hypothetical protein
VOSK01000016.1	Prodigal:002006	CDS	22528	22743	.	+	0	ID=GOFFCCIL_01646;db_xref=COG:COG3360;inference=ab initio prediction:Prodigal:002006,similar to AA sequence:UniProtKB:A1WUH0;locus_tag=GOFFCCIL_01646;product=Dodecin
VOSK01000016.1	Prodigal:002006	CDS	23146	24111	.	-	0	ID=GOFFCCIL_01647;inference=ab initio prediction:Prodigal:002006;locus_tag=GOFFCCIL_01647;product=hypothetical protein
VOSK01000016.1	Prodigal:002006	CDS	24751	26562	.	-	0	ID=GOFFCCIL_01648;Name=uup;db_xref=COG:COG0488;gene=uup;inference=ab initio prediction:Prodigal:002006,similar to AA sequence:UniProtKB:P43672;locus_tag=GOFFCCIL_01648;product=ABC transporter ATP-binding protein uup
VOSK01000016.1	Prodigal:002006	CDS	26721	28829	.	+	0	ID=GOFFCCIL_01649;inference=ab initio prediction:Prodigal:002006;locus_tag=GOFFCCIL_01649;product=hypothetical protein
VOSK01000016.1	Prodigal:002006	CDS	28902	30329	.	-	0	ID=GOFFCCIL_01650;eC_number=1.2.1.68;Name=calB;gene=calB;inference=ab initio prediction:Prodigal:002006,similar to AA sequence:UniProtKB:O86447;locus_tag=GOFFCCIL_01650;product=Coniferyl aldehyde dehydrogenase
[truncated: 10,595,408 more chars]
