# Supplementary material for: Comprehensive Comparative Genomics and Phenotyping of Methylobacterium Species
Source: Front Microbiol. 2021 Oct 6;12:740610. doi: 10.3389/fmicb.2021.740610 (PMC8561711; doi:10.3389/fmicb.2021.740610)
Supplement: Supplementary file 12 [file Data_Sheet_6.ZIP › Mr_rhodesianum.gff]

##gff-version 3
##sequence-region GNANU_N_1_L_561883 1 561883
##sequence-region GNANU_N_2_L_468701 1 468701
##sequence-region GNANU_N_3_L_446336 1 446336
##sequence-region GNANU_N_4_L_363969 1 363969
##sequence-region GNANU_N_5_L_321012 1 321012
##sequence-region GNANU_N_6_L_305824 1 305824
##sequence-region GNANU_N_7_L_300857 1 300857
##sequence-region GNANU_N_8_L_290901 1 290901
##sequence-region GNANU_N_9_L_262635_cov_93.317719 1 262635
##sequence-region GNANU_N_10_L_231026 1 231026
##sequence-region GNANU_N_11_L_225508 1 225508
##sequence-region GNANU_N_12_L_218815 1 218815
##sequence-region GNANU_N_13_L_175542 1 175542
##sequence-region GNANU_N_14_L_156466 1 156466
##sequence-region GNANU_N_15_L_151294 1 151294
##sequence-region GNANU_N_16_L_147189 1 147189
##sequence-region GNANU_N_17_L_130855 1 130855
##sequence-region GNANU_N_18_L_127867 1 127867
##sequence-region GNANU_N_19_L_121762 1 121762
##sequence-region GNANU_N_20_L_110346 1 110346
##sequence-region GNANU_N_21_L_107068 1 107068
##sequence-region GNANU_N_22_L_81768 1 81768
##sequence-region GNANU_N_23_L_72625 1 72625
##sequence-region GNANU_N_24_L_71688 1 71688
##sequence-region GNANU_N_25_L_69408 1 69408
##sequence-region GNANU_N_26_L_59571 1 59571
##sequence-region GNANU_N_27_L_50938 1 50938
##sequence-region GNANU_N_28_L_42590 1 42590
##sequence-region GNANU_N_29_L_31740 1 31740
##sequence-region GNANU_N_30_L_24107 1 24107
##sequence-region GNANU_N_31_L_18366 1 18366
##sequence-region GNANU_N_32_L_17687 1 17687
##sequence-region GNANU_N_33_L_17115 1 17115
##sequence-region GNANU_N_34_L_14796 1 14796
##sequence-region GNANU_N_35_L_13918 1 13918
##sequence-region GNANU_N_36_L_12816 1 12816
##sequence-region GNANU_N_37_L_7305 1 7305
##sequence-region GNANU_N_38_L_6907 1 6907
##sequence-region GNANU_N_39_L_6001 1 6001
##sequence-region GNANU_N_40_L_5856 1 5856
##sequence-region GNANU_N_41_L_5364 1 5364
##sequence-region GNANU_N_42_L_3180 1 3180
##sequence-region GNANU_N_43_L_2532 1 2532
##sequence-region GNANU_N_44_L_1934 1 1934
##sequence-region GNANU_N_45_L_1399 1 1399
##sequence-region GNANU_N_46_L_1390 1 1390
##sequence-region GNANU_N_47_L_1381 1 1381
##sequence-region GNANU_N_48_L_1330 1 1330
##sequence-region GNANU_N_49_L_1200 1 1200
##sequence-region GNANU_N_50_L_1098 1 1098
##sequence-region GNANU_N_51_L_1097 1 1097
##sequence-region GNANU_N_52_L_1022 1 1022
GNANU_N_1_L_561883	Aragorn:001002	tRNA	121	197	.	+	.	ID=GKNEFIPN_00001;inference=COORDINATES:profile:Aragorn:001002;locus_tag=GKNEFIPN_00001;product=tRNA-Met(cat)
GNANU_N_1_L_561883	Prodigal:002006	CDS	398	1492	.	-	0	ID=GKNEFIPN_00002;eC_number=7.6.2.8;Name=btuD_1;gene=btuD_1;inference=ab initio prediction:Prodigal:002006,protein motif:HAMAP:MF_01005;locus_tag=GKNEFIPN_00002;product=Vitamin B12 import ATP-binding protein BtuD
GNANU_N_1_L_561883	Prodigal:002006	CDS	1461	2360	.	-	0	ID=GKNEFIPN_00003;Name=cysW;db_xref=COG:COG4208;gene=cysW;inference=ab initio prediction:Prodigal:002006,similar to AA sequence:UniProtKB:P0AEB0;locus_tag=GKNEFIPN_00003;product=Sulfate transport system permease protein CysW
GNANU_N_1_L_561883	Prodigal:002006	CDS	2353	3207	.	-	0	ID=GKNEFIPN_00004;Name=cysT;db_xref=COG:COG0555;gene=cysT;inference=ab initio prediction:Prodigal:002006,similar to AA sequence:UniProtKB:P27367;locus_tag=GKNEFIPN_00004;product=Sulfate transport system permease protein CysT
GNANU_N_1_L_561883	Prodigal:002006	CDS	3212	4192	.	-	0	ID=GKNEFIPN_00005;Name=sbp;db_xref=COG:COG1613;gene=sbp;inference=ab initio prediction:Prodigal:002006,similar to AA sequence:UniProtKB:P0AG78;locus_tag=GKNEFIPN_00005;product=Sulfate-binding protein
GNANU_N_1_L_561883	Prodigal:002006	CDS	4510	4656	.	-	0	ID=GKNEFIPN_00006;inference=ab initio prediction:Prodigal:002006;locus_tag=GKNEFIPN_00006;product=hypothetical protein
GNANU_N_1_L_561883	Prodigal:002006	CDS	4932	5231	.	+	0	ID=GKNEFIPN_00007;inference=ab initio prediction:Prodigal:002006;locus_tag=GKNEFIPN_00007;product=hypothetical protein
GNANU_N_1_L_561883	Prodigal:002006	CDS	5309	5422	.	+	0	ID=GKNEFIPN_00008;inference=ab initio prediction:Prodigal:002006;locus_tag=GKNEFIPN_00008;product=hypothetical protein
GNANU_N_1_L_561883	Prodigal:002006	CDS	5450	5656	.	-	0	ID=GKNEFIPN_00009;inference=ab initio prediction:Prodigal:002006;locus_tag=GKNEFIPN_00009;product=hypothetical protein
GNANU_N_1_L_561883	Prodigal:002006	CDS	5808	6227	.	+	0	ID=GKNEFIPN_00010;inference=ab initio prediction:Prodigal:002006;locus_tag=GKNEFIPN_00010;product=hypothetical protein
GNANU_N_1_L_561883	Prodigal:002006	CDS	6231	6869	.	-	0	ID=GKNEFIPN_00011;inference=ab initio prediction:Prodigal:002006;locus_tag=GKNEFIPN_00011;product=hypothetical protein
GNANU_N_1_L_561883	Prodigal:002006	CDS	6993	8339	.	-	0	ID=GKNEFIPN_00012;eC_number=1.4.3.24;Name=pao_1;gene=pao_1;inference=ab initio prediction:Prodigal:002006,similar to AA sequence:UniProtKB:H8ZPX1;locus_tag=GKNEFIPN_00012;product=Pseudooxynicotine oxidase
GNANU_N_1_L_561883	Prodigal:002006	CDS	8426	9379	.	-	0	ID=GKNEFIPN_00013;eC_number=5.1.3.24;Name=nanM;gene=nanM;inference=ab initio prediction:Prodigal:002006,protein motif:HAMAP:MF_01195;locus_tag=GKNEFIPN_00013;product=N-acetylneuraminate epimerase
GNANU_N_1_L_561883	Prodigal:002006	CDS	9543	10268	.	+	0	ID=GKNEFIPN_00014;inference=ab initio prediction:Prodigal:002006;locus_tag=GKNEFIPN_00014;product=hypothetical protein
GNANU_N_1_L_561883	Prodigal:002006	CDS	10543	10797	.	+	0	ID=GKNEFIPN_00015;inference=ab initio prediction:Prodigal:002006;locus_tag=GKNEFIPN_00015;product=hypothetical protein
GNANU_N_1_L_561883	Prodigal:002006	CDS	11120	11221	.	+	0	ID=GKNEFIPN_00016;inference=ab initio prediction:Prodigal:002006;locus_tag=GKNEFIPN_00016;product=hypothetical protein
GNANU_N_1_L_561883	Prodigal:002006	CDS	11229	12881	.	-	0	ID=GKNEFIPN_00017;inference=ab initio prediction:Prodigal:002006;locus_tag=GKNEFIPN_00017;product=hypothetical protein
GNANU_N_1_L_561883	Prodigal:002006	CDS	12959	13984	.	-	0	ID=GKNEFIPN_00018;Name=futA1;gene=futA1;inference=ab initio prediction:Prodigal:002006,similar to AA sequence:UniProtKB:P72827;locus_tag=GKNEFIPN_00018;product=Iron uptake protein A1
GNANU_N_1_L_561883	Prodigal:002006	CDS	14083	15189	.	-	0	ID=GKNEFIPN_00019;eC_number=7.2.2.7;Name=fbpC2;db_xref=COG:COG3842;gene=fbpC2;inference=ab initio prediction:Prodigal:002006,similar to AA sequence:UniProtKB:P44513;locus_tag=GKNEFIPN_00019;product=Fe(3+) ions import ATP-binding protein FbpC 2
GNANU_N_1_L_561883	Aragorn:001002	tRNA	15398	15471	.	+	.	ID=GKNEFIPN_00020;inference=COORDINATES:profile:Aragorn:001002;locus_tag=GKNEFIPN_00020;product=tRNA-Gly(tcc)
GNANU_N_1_L_561883	Prodigal:002006	CDS	15535	16665	.	-	0	ID=GKNEFIPN_00021;eC_number=1.14.13.182;Name=pqsH;gene=pqsH;inference=ab initio prediction:Prodigal:002006,similar to AA sequence:UniProtKB:Q02N79;locus_tag=GKNEFIPN_00021;product=2-heptyl-3-hydroxy-4(1H)-quinolone synthase
GNANU_N_1_L_561883	Prodigal:002006	CDS	16795	19218	.	-	0	ID=GKNEFIPN_00022;eC_number=4.1.2.9;Name=xpkA_1;gene=xpkA_1;inference=ab initio prediction:Prodigal:002006,similar to AA sequence:UniProtKB:Q937F6;locus_tag=GKNEFIPN_00022;product=Xylulose-5-phosphate phosphoketolase
GNANU_N_1_L_561883	Prodigal:002006	CDS	19300	20481	.	-	0	ID=GKNEFIPN_00023;Name=yhhJ;db_xref=COG:COG0842;gene=yhhJ;inference=ab initio prediction:Prodigal:002006,similar to AA sequence:UniProtKB:P0AGH1;locus_tag=GKNEFIPN_00023;product=Inner membrane transport permease YhhJ
GNANU_N_1_L_561883	Prodigal:002006	CDS	20483	23254	.	-	0	ID=GKNEFIPN_00024;Name=rbbA;db_xref=COG:COG0842;gene=rbbA;inference=ab initio prediction:Prodigal:002006,similar to AA sequence:UniProtKB:P37624;locus_tag=GKNEFIPN_00024;product=Ribosome-associated ATPase
GNANU_N_1_L_561883	Prodigal:002006	CDS	23262	24287	.	-	0	ID=GKNEFIPN_00025;inference=ab initio prediction:Prodigal:002006;locus_tag=GKNEFIPN_00025;product=hypothetical protein
GNANU_N_1_L_561883	Prodigal:002006	CDS	24284	25486	.	-	0	ID=GKNEFIPN_00026;eC_number=2.7.2.1;Name=ackA_1;db_xref=COG:COG0282;gene=ackA_1;inference=ab initio prediction:Prodigal:002006,similar to AA sequence:UniProtKB:P37877;locus_tag=GKNEFIPN_00026;product=Acetate kinase
GNANU_N_1_L_561883	Prodigal:002006	CDS	26078	28474	.	+	0	ID=GKNEFIPN_00027;eC_number=2.4.1.64;Name=treP_1;gene=treP_1;inference=ab initio prediction:Prodigal:002006,similar to AA sequence:UniProtKB:Q8L164;locus_tag=GKNEFIPN_00027;product=Alpha%2Calpha-trehalose phosphorylase
GNANU_N_1_L_561883	Prodigal:002006	CDS	28636	28911	.	+	0	ID=GKNEFIPN_00028;inference=ab initio prediction:Prodigal:002006;locus_tag=GKNEFIPN_00028;product=hypothetical protein
GNANU_N_1_L_561883	Prodigal:002006	CDS	28908	29201	.	+	0	ID=GKNEFIPN_00029;eC_number=3.1.3.22;Name=hxpA;db_xref=COG:COG0637;gene=hxpA;inference=ab initio prediction:Prodigal:002006,similar to AA sequence:UniProtKB:P77625;locus_tag=GKNEFIPN_00029;product=Hexitol phosphatase A
GNANU_N_1_L_561883	Prodigal:002006	CDS	29262	30659	.	-	0	ID=GKNEFIPN_00030;eC_number=4.2.2.-;Name=mltG;gene=mltG;inference=ab initio prediction:Prodigal:002006,protein motif:HAMAP:MF_02065;locus_tag=GKNEFIPN_00030;product=Endolytic murein transglycosylase
GNANU_N_1_L_561883	Prodigal:002006	CDS	30881	32143	.	-	0	ID=GKNEFIPN_00031;eC_number=2.3.1.179;Name=fabF_1;db_xref=COG:COG0304;gene=fabF_1;inference=ab initio prediction:Prodigal:002006,similar to AA sequence:UniProtKB:Q9KQH9;locus_tag=GKNEFIPN_00031;product=3-oxoacyl-[acyl-carrier-protein] synthase 2
GNANU_N_1_L_561883	Prodigal:002006	CDS	32262	32498	.	-	0	ID=GKNEFIPN_00032;Name=acpP_1;db_xref=COG:COG0236;gene=acpP_1;inference=ab initio prediction:Prodigal:002006,similar to AA sequence:UniProtKB:P19372;locus_tag=GKNEFIPN_00032;product=Acyl carrier protein AcpP
GNANU_N_1_L_561883	Prodigal:002006	CDS	32760	33500	.	-	0	ID=GKNEFIPN_00033;eC_number=1.1.1.100;Name=fabG_1;gene=fabG_1;inference=ab initio prediction:Prodigal:002006,similar to AA sequence:UniProtKB:Q9KQH7;locus_tag=GKNEFIPN_00033;product=3-oxoacyl-[acyl-carrier-protein] reductase FabG
GNANU_N_1_L_561883	Prodigal:002006	CDS	33530	34462	.	-	0	ID=GKNEFIPN_00034;eC_number=2.3.1.39;Name=fabD_1;db_xref=COG:COG0331;gene=fabD_1;inference=ab initio prediction:Prodigal:002006,similar to AA sequence:UniProtKB:P0AAI9;locus_tag=GKNEFIPN_00034;product=Malonyl CoA-acyl carrier protein transacylase
GNANU_N_1_L_561883	Prodigal:002006	CDS	34751	35080	.	+	0	ID=GKNEFIPN_00035;inference=ab initio prediction:Prodigal:002006;locus_tag=GKNEFIPN_00035;product=hypothetical protein
GNANU_N_1_L_561883	Prodigal:002006	CDS	35150	36346	.	-	0	ID=GKNEFIPN_00036;eC_number=2.3.1.47;Name=bioF_1;gene=bioF_1;inference=ab initio prediction:Prodigal:002006,protein motif:HAMAP:MF_01693;locus_tag=GKNEFIPN_00036;product=8-amino-7-oxononanoate synthase
GNANU_N_1_L_561883	Prodigal:002006	CDS	36715	37788	.	-	0	ID=GKNEFIPN_00037;inference=ab initio prediction:Prodigal:002006;locus_tag=GKNEFIPN_00037;product=hypothetical protein
GNANU_N_1_L_561883	Prodigal:002006	CDS	38095	38259	.	+	0	ID=GKNEFIPN_00038;inference=ab initio prediction:Prodigal:002006;locus_tag=GKNEFIPN_00038;product=hypothetical protein
GNANU_N_1_L_561883	Prodigal:002006	CDS	38331	39695	.	-	0	ID=GKNEFIPN_00039;eC_number=2.1.1.176;Name=rsmB_1;gene=rsmB_1;inference=ab initio prediction:Prodigal:002006,protein motif:HAMAP:MF_01856;locus_tag=GKNEFIPN_00039;product=Ribosomal RNA small subunit methyltransferase B
GNANU_N_1_L_561883	Prodigal:002006	CDS	39800	40024	.	+	0	ID=GKNEFIPN_00040;inference=ab initio prediction:Prodigal:002006;locus_tag=GKNEFIPN_00040;product=hypothetical protein
GNANU_N_1_L_561883	Prodigal:002006	CDS	40101	40871	.	-	0	ID=GKNEFIPN_00041;eC_number=2.7.1.23;Name=nadK_1;db_xref=COG:COG0061;gene=nadK_1;inference=ab initio prediction:Prodigal:002006,similar to AA sequence:UniProtKB:P65779;locus_tag=GKNEFIPN_00041;product=NAD kinase
GNANU_N_1_L_561883	Prodigal:002006	CDS	40975	41301	.	+	0	ID=GKNEFIPN_00042;Name=cutA;db_xref=COG:COG1324;gene=cutA;inference=ab initio prediction:Prodigal:002006,similar to AA sequence:UniProtKB:Q74XD3;locus_tag=GKNEFIPN_00042;product=Divalent-cation tolerance protein CutA
GNANU_N_1_L_561883	Prodigal:002006	CDS	41367	41528	.	-	0	ID=GKNEFIPN_00043;inference=ab initio prediction:Prodigal:002006;locus_tag=GKNEFIPN_00043;product=hypothetical protein
GNANU_N_1_L_561883	Prodigal:002006	CDS	42084	42377	.	+	0	ID=GKNEFIPN_00044;inference=ab initio prediction:Prodigal:002006;locus_tag=GKNEFIPN_00044;product=hypothetical protein
GNANU_N_1_L_561883	Prodigal:002006	CDS	42617	44095	.	+	0	ID=GKNEFIPN_00045;eC_number=1.1.1.49;Name=zwf_1;db_xref=COG:COG0364;gene=zwf_1;inference=ab initio prediction:Prodigal:002006,similar to AA sequence:UniProtKB:A0QP90;locus_tag=GKNEFIPN_00045;product=Glucose-6-phosphate 1-dehydrogenase
GNANU_N_1_L_561883	Prodigal:002006	CDS	44102	45028	.	-	0	ID=GKNEFIPN_00046;eC_number=3.5.3.1;Name=arcA_1;gene=arcA_1;inference=ab initio prediction:Prodigal:002006,similar to AA sequence:UniProtKB:P14012;locus_tag=GKNEFIPN_00046;product=Arginase
GNANU_N_1_L_561883	Prodigal:002006	CDS	45633	47993	.	-	0	ID=GKNEFIPN_00047;eC_number=2.7.13.3;Name=rcsC_1;gene=rcsC_1;inference=ab initio prediction:Prodigal:002006,protein motif:HAMAP:MF_00979;locus_tag=GKNEFIPN_00047;product=Sensor histidine kinase RcsC
GNANU_N_1_L_561883	Prodigal:002006	CDS	48191	50821	.	-	0	ID=GKNEFIPN_00048;eC_number=3.4.11.2;Name=pepN;db_xref=COG:COG0308;gene=pepN;inference=ab initio prediction:Prodigal:002006,similar to AA sequence:UniProtKB:P04825;locus_tag=GKNEFIPN_00048;product=Aminopeptidase N
GNANU_N_1_L_561883	Prodigal:002006	CDS	50901	51809	.	-	0	ID=GKNEFIPN_00049;inference=ab initio prediction:Prodigal:002006;locus_tag=GKNEFIPN_00049;product=hypothetical protein
GNANU_N_1_L_561883	Prodigal:002006	CDS	52243	52683	.	+	0	ID=GKNEFIPN_00050;eC_number=4.4.1.5;Name=gloA_1;db_xref=COG:COG0346;gene=gloA_1;inference=ab initio prediction:Prodigal:002006,similar to AA sequence:UniProtKB:P44638;locus_tag=GKNEFIPN_00050;product=Lactoylglutathione lyase
GNANU_N_1_L_561883	Prodigal:002006	CDS	52735	52899	.	-	0	ID=GKNEFIPN_00051;inference=ab initio prediction:Prodigal:002006;locus_tag=GKNEFIPN_00051;product=hypothetical protein
GNANU_N_1_L_561883	Prodigal:002006	CDS	53000	53509	.	-	0	ID=GKNEFIPN_00052;inference=ab initio prediction:Prodigal:002006;locus_tag=GKNEFIPN_00052;product=hypothetical protein
GNANU_N_1_L_561883	Prodigal:002006	CDS	54186	57875	.	+	0	ID=GKNEFIPN_00053;eC_number=2.7.13.3;Name=rcsC_2;gene=rcsC_2;inference=ab initio prediction:Prodigal:002006,protein motif:HAMAP:MF_00979;locus_tag=GKNEFIPN_00053;product=Sensor histidine kinase RcsC
GNANU_N_1_L_561883	Prodigal:002006	CDS	58028	59107	.	+	0	ID=GKNEFIPN_00054;inference=ab initio prediction:Prodigal:002006;locus_tag=GKNEFIPN_00054;product=hypothetical protein
GNANU_N_1_L_561883	Prodigal:002006	CDS	59233	59724	.	+	0	ID=GKNEFIPN_00055;Name=sufE;db_xref=COG:COG2166;gene=sufE;inference=ab initio prediction:Prodigal:002006,similar to AA sequence:UniProtKB:Q9EXP1;locus_tag=GKNEFIPN_00055;product=Cysteine desulfuration protein SufE
GNANU_N_1_L_561883	Prodigal:002006	CDS	59788	60630	.	-	0	ID=GKNEFIPN_00056;inference=ab initio prediction:Prodigal:002006;locus_tag=GKNEFIPN_00056;product=hypothetical protein
GNANU_N_1_L_561883	Prodigal:002006	CDS	60748	60960	.	-	0	ID=GKNEFIPN_00057;inference=ab initio prediction:Prodigal:002006;locus_tag=GKNEFIPN_00057;product=hypothetical protein
GNANU_N_1_L_561883	Prodigal:002006	CDS	61104	61568	.	-	0	ID=GKNEFIPN_00058;Name=ros_1;db_xref=COG:COG4957;gene=ros_1;inference=ab initio prediction:Prodigal:002006,similar to AA sequence:UniProtKB:Q04152;locus_tag=GKNEFIPN_00058;product=Transcriptional regulatory protein ros
GNANU_N_1_L_561883	Prodigal:002006	CDS	61957	64104	.	+	0	ID=GKNEFIPN_00059;eC_number=3.4.14.-;Name=dapb1;gene=dapb1;inference=ab initio prediction:Prodigal:002006,similar to AA sequence:UniProtKB:O07834;locus_tag=GKNEFIPN_00059;product=Dipeptidyl aminopeptidase BI
GNANU_N_1_L_561883	Prodigal:002006	CDS	64268	64720	.	+	0	ID=GKNEFIPN_00060;inference=ab initio prediction:Prodigal:002006;locus_tag=GKNEFIPN_00060;product=hypothetical protein
GNANU_N_1_L_561883	Prodigal:002006	CDS	64840	68184	.	+	0	ID=GKNEFIPN_00061;inference=ab initio prediction:Prodigal:002006;locus_tag=GKNEFIPN_00061;product=hypothetical protein
GNANU_N_1_L_561883	Prodigal:002006	CDS	68188	68589	.	-	0	ID=GKNEFIPN_00062;inference=ab initio prediction:Prodigal:002006;locus_tag=GKNEFIPN_00062;product=hypothetical protein
GNANU_N_1_L_561883	Prodigal:002006	CDS	68647	69408	.	-	0	ID=GKNEFIPN_00063;Name=fliP_1;db_xref=COG:COG1338;gene=fliP_1;inference=ab initio prediction:Prodigal:002006,similar to AA sequence:UniProtKB:P54700;locus_tag=GKNEFIPN_00063;product=Flagellar biosynthetic protein FliP
GNANU_N_1_L_561883	Prodigal:002006	CDS	69476	70309	.	-	0	ID=GKNEFIPN_00064;eC_number=1.3.1.9;Name=fabI_1;db_xref=COG:COG0623;gene=fabI_1;inference=ab initio prediction:Prodigal:002006,similar to AA sequence:UniProtKB:P16657;locus_tag=GKNEFIPN_00064;product=Enoyl-[acyl-carrier-protein] reductase [NADH] FabI
GNANU_N_1_L_561883	Prodigal:002006	CDS	70503	70622	.	-	0	ID=GKNEFIPN_00065;inference=ab initio prediction:Prodigal:002006;locus_tag=GKNEFIPN_00065;product=hypothetical protein
GNANU_N_1_L_561883	Prodigal:002006	CDS	70771	71997	.	-	0	ID=GKNEFIPN_00066;eC_number=2.3.1.41;Name=fabB;gene=fabB;inference=ab initio prediction:Prodigal:002006,similar to AA sequence:UniProtKB:Q02K94;locus_tag=GKNEFIPN_00066;product=3-oxoacyl-[acyl-carrier-protein] synthase 1
GNANU_N_1_L_561883	Prodigal:002006	CDS	72155	72694	.	-	0	ID=GKNEFIPN_00067;eC_number=4.2.1.59;Name=fabA;db_xref=COG:COG0764;gene=fabA;inference=ab initio prediction:Prodigal:002006,similar to AA sequence:UniProtKB:O33877;locus_tag=GKNEFIPN_00067;product=3-hydroxydecanoyl-[acyl-carrier-protein] dehydratase
GNANU_N_1_L_561883	Prodigal:002006	CDS	73017	73517	.	+	0	ID=GKNEFIPN_00068;inference=ab initio prediction:Prodigal:002006;locus_tag=GKNEFIPN_00068;product=hypothetical protein
GNANU_N_1_L_561883	Prodigal:002006	CDS	73591	74190	.	-	0	ID=GKNEFIPN_00069;inference=ab initio prediction:Prodigal:002006;locus_tag=GKNEFIPN_00069;product=hypothetical protein
GNANU_N_1_L_561883	Prodigal:002006	CDS	74502	75506	.	+	0	ID=GKNEFIPN_00070;eC_number=1.1.1.79;Name=ghrB;db_xref=COG:COG1052;gene=ghrB;inference=ab initio prediction:Prodigal:002006,similar to AA sequence:UniProtKB:P37666;locus_tag=GKNEFIPN_00070;product=Glyoxylate/hydroxypyruvate reductase B
GNANU_N_1_L_561883	Prodigal:002006	CDS	75588	76595	.	-	0	ID=GKNEFIPN_00071;Name=ribF;db_xref=COG:COG0196;gene=ribF;inference=ab initio prediction:Prodigal:002006,similar to AA sequence:UniProtKB:P0AG40;locus_tag=GKNEFIPN_00071;product=Bifunctional riboflavin kinase/FMN adenylyltransferase
GNANU_N_1_L_561883	Prodigal:002006	CDS	76901	77284	.	+	0	ID=GKNEFIPN_00072;Name=cheY_1;db_xref=COG:COG0784;gene=cheY_1;inference=ab initio prediction:Prodigal:002006,similar to AA sequence:UniProtKB:P0AE67;locus_tag=GKNEFIPN_00072;product=Chemotaxis protein CheY
GNANU_N_1_L_561883	Prodigal:002006	CDS	77416	77952	.	+	0	ID=GKNEFIPN_00073;inference=ab initio prediction:Prodigal:002006;locus_tag=GKNEFIPN_00073;product=hypothetical protein
GNANU_N_1_L_561883	Prodigal:002006	CDS	78154	78381	.	+	0	ID=GKNEFIPN_00074;inference=ab initio prediction:Prodigal:002006;locus_tag=GKNEFIPN_00074;product=hypothetical protein
GNANU_N_1_L_561883	Prodigal:002006	CDS	78443	79915	.	-	0	ID=GKNEFIPN_00075;inference=ab initio prediction:Prodigal:002006;locus_tag=GKNEFIPN_00075;product=hypothetical protein
GNANU_N_1_L_561883	Prodigal:002006	CDS	80200	80421	.	+	0	ID=GKNEFIPN_00076;inference=ab initio prediction:Prodigal:002006;locus_tag=GKNEFIPN_00076;product=hypothetical protein
GNANU_N_1_L_561883	Prodigal:002006	CDS	80637	82310	.	+	0	ID=GKNEFIPN_00077;eC_number=6.3.4.3;Name=fhs;db_xref=COG:COG2759;gene=fhs;inference=ab initio prediction:Prodigal:002006,similar to AA sequence:UniProtKB:Q83WS0;locus_tag=GKNEFIPN_00077;product=Formate--tetrahydrofolate ligase
GNANU_N_1_L_561883	Prodigal:002006	CDS	82489	84588	.	-	0	ID=GKNEFIPN_00078;eC_number=3.4.15.5;Name=dcp;db_xref=COG:COG0339;gene=dcp;inference=ab initio prediction:Prodigal:002006,similar to AA sequence:UniProtKB:P27236;locus_tag=GKNEFIPN_00078;product=Dipeptidyl carboxypeptidase
GNANU_N_1_L_561883	Prodigal:002006	CDS	84795	85721	.	+	0	ID=GKNEFIPN_00079;inference=ab initio prediction:Prodigal:002006;locus_tag=GKNEFIPN_00079;product=hypothetical protein
GNANU_N_1_L_561883	Prodigal:002006	CDS	85827	86897	.	+	0	ID=GKNEFIPN_00080;inference=ab initio prediction:Prodigal:002006;locus_tag=GKNEFIPN_00080;product=hypothetical protein
GNANU_N_1_L_561883	Prodigal:002006	CDS	86904	87638	.	-	0	ID=GKNEFIPN_00081;Name=yehW;db_xref=COG:COG1174;gene=yehW;inference=ab initio prediction:Prodigal:002006,similar to AA sequence:UniProtKB:P33359;locus_tag=GKNEFIPN_00081;product=Glycine betaine uptake system permease protein YehW
GNANU_N_1_L_561883	Prodigal:002006	CDS	87635	88777	.	-	0	ID=GKNEFIPN_00082;Name=yehY;db_xref=COG:COG1174;gene=yehY;inference=ab initio prediction:Prodigal:002006,similar to AA sequence:UniProtKB:P33361;locus_tag=GKNEFIPN_00082;product=Glycine betaine uptake system permease protein YehY
GNANU_N_1_L_561883	Prodigal:002006	CDS	88774	89763	.	-	0	ID=GKNEFIPN_00083;Name=yehZ;db_xref=COG:COG1732;gene=yehZ;inference=ab initio prediction:Prodigal:002006,similar to AA sequence:UniProtKB:P33362;locus_tag=GKNEFIPN_00083;product=Glycine betaine-binding protein YehZ
GNANU_N_1_L_561883	Prodigal:002006	CDS	89976	90365	.	+	0	ID=GKNEFIPN_00084;Name=pdtaR_1;db_xref=COG:COG3707;gene=pdtaR_1;inference=ab initio prediction:Prodigal:002006,similar to AA sequence:UniProtKB:P9WGM3;locus_tag=GKNEFIPN_00084;product=putative transcriptional regulatory protein pdtaR
GNANU_N_1_L_561883	Prodigal:002006	CDS	90387	90773	.	-	0	ID=GKNEFIPN_00085;inference=ab initio prediction:Prodigal:002006,similar to AA sequence:UniProtKB:Q6NCZ4;locus_tag=GKNEFIPN_00085;note=UPF0102 protein RPA0323;product=hypothetical protein
GNANU_N_1_L_561883	Prodigal:002006	CDS	90757	91707	.	-	0	ID=GKNEFIPN_00086;eC_number=2.1.1.198;Name=rsmI;gene=rsmI;inference=ab initio prediction:Prodigal:002006,protein motif:HAMAP:MF_01877;locus_tag=GKNEFIPN_00086;product=Ribosomal RNA small subunit methyltransferase I
GNANU_N_1_L_561883	Prodigal:002006	CDS	91829	93043	.	+	0	ID=GKNEFIPN_00087;Name=lpoA;gene=lpoA;inference=ab initio prediction:Prodigal:002006,protein motif:HAMAP:MF_01890;locus_tag=GKNEFIPN_00087;product=Penicillin-binding protein activator LpoA
GNANU_N_1_L_561883	Prodigal:002006	CDS	93099	94277	.	-	0	ID=GKNEFIPN_00088;Name=hemW;db_xref=COG:COG0635;gene=hemW;inference=ab initio prediction:Prodigal:002006,similar to AA sequence:UniProtKB:P52062;locus_tag=GKNEFIPN_00088;product=Heme chaperone HemW
GNANU_N_1_L_561883	Prodigal:002006	CDS	94407	95042	.	-	0	ID=GKNEFIPN_00089;eC_number=3.6.1.66;db_xref=COG:COG0127;inference=ab initio prediction:Prodigal:002006,similar to AA sequence:UniProtKB:P44598;locus_tag=GKNEFIPN_00089;product=dITP/XTP pyrophosphatase
GNANU_N_1_L_561883	Prodigal:002006	CDS	95039	95752	.	-	0	ID=GKNEFIPN_00090;eC_number=2.7.7.56;Name=rph;db_xref=COG:COG0689;gene=rph;inference=ab initio prediction:Prodigal:002006,similar to AA sequence:UniProtKB:P50597;locus_tag=GKNEFIPN_00090;product=Ribonuclease PH
GNANU_N_1_L_561883	Prodigal:002006	CDS	95938	96201	.	-	0	ID=GKNEFIPN_00091;inference=ab initio prediction:Prodigal:002006;locus_tag=GKNEFIPN_00091;product=hypothetical protein
GNANU_N_1_L_561883	Prodigal:002006	CDS	96432	97529	.	+	0	ID=GKNEFIPN_00092;Name=hrcA;db_xref=COG:COG1420;gene=hrcA;inference=ab initio prediction:Prodigal:002006,similar to AA sequence:UniProtKB:P30727;locus_tag=GKNEFIPN_00092;product=Heat-inducible transcription repressor HrcA
GNANU_N_1_L_561883	Prodigal:002006	CDS	97655	98614	.	+	0	ID=GKNEFIPN_00093;Name=yijE_1;gene=yijE_1;inference=ab initio prediction:Prodigal:002006,similar to AA sequence:UniProtKB:P0ABT8;locus_tag=GKNEFIPN_00093;product=putative cystine transporter YijE
GNANU_N_1_L_561883	Prodigal:002006	CDS	98784	101879	.	-	0	ID=GKNEFIPN_00094;Name=mdtB_1;gene=mdtB_1;inference=ab initio prediction:Prodigal:002006,similar to AA sequence:UniProtKB:B7LV39;locus_tag=GKNEFIPN_00094;product=Multidrug resistance protein MdtB
GNANU_N_1_L_561883	Prodigal:002006	CDS	101930	103210	.	-	0	ID=GKNEFIPN_00095;Name=mdtA_1;gene=mdtA_1;inference=ab initio prediction:Prodigal:002006,protein motif:HAMAP:MF_01422;locus_tag=GKNEFIPN_00095;product=Multidrug resistance protein MdtA
GNANU_N_1_L_561883	Prodigal:002006	CDS	103207	103842	.	-	0	ID=GKNEFIPN_00096;Name=betI_1;gene=betI_1;inference=ab initio prediction:Prodigal:002006,protein motif:HAMAP:MF_00768;locus_tag=GKNEFIPN_00096;product=HTH-type transcriptional regulator BetI
GNANU_N_1_L_561883	Prodigal:002006	CDS	103839	104159	.	-	0	ID=GKNEFIPN_00097;inference=ab initio prediction:Prodigal:002006;locus_tag=GKNEFIPN_00097;product=hypothetical protein
GNANU_N_1_L_561883	Prodigal:002006	CDS	104477	105070	.	+	0	ID=GKNEFIPN_00098;inference=ab initio prediction:Prodigal:002006;locus_tag=GKNEFIPN_00098;product=hypothetical protein
GNANU_N_1_L_561883	Prodigal:002006	CDS	105099	105704	.	-	0	ID=GKNEFIPN_00099;inference=ab initio prediction:Prodigal:002006;locus_tag=GKNEFIPN_00099;product=hypothetical protein
GNANU_N_1_L_561883	Prodigal:002006	CDS	105748	105993	.	-	0	ID=GKNEFIPN_00100;inference=ab initio prediction:Prodigal:002006;locus_tag=GKNEFIPN_00100;product=hypothetical protein
GNANU_N_1_L_561883	Prodigal:002006	CDS	106084	107121	.	-	0	ID=GKNEFIPN_00101;inference=ab initio prediction:Prodigal:002006;locus_tag=GKNEFIPN_00101;product=hypothetical protein
GNANU_N_1_L_561883	Prodigal:002006	CDS	107190	107786	.	-	0	ID=GKNEFIPN_00102;Name=fdhB1;db_xref=COG:COG0437;gene=fdhB1;inference=ab initio prediction:Prodigal:002006,similar to AA sequence:UniProtKB:P27273;locus_tag=GKNEFIPN_00102;product=Formate dehydrogenase iron-sulfur subunit
GNANU_N_1_L_561883	Prodigal:002006	CDS	107804	110746	.	-	0	ID=GKNEFIPN_00103;eC_number=1.9.6.1;Name=napA;gene=napA;inference=ab initio prediction:Prodigal:002006,protein motif:HAMAP:MF_01630;locus_tag=GKNEFIPN_00103;product=Periplasmic nitrate reductase
GNANU_N_1_L_561883	Prodigal:002006	CDS	110754	110999	.	-	0	ID=GKNEFIPN_00104;inference=ab initio prediction:Prodigal:002006;locus_tag=GKNEFIPN_00104;product=hypothetical protein
GNANU_N_1_L_561883	Prodigal:002006	CDS	111076	111711	.	-	0	ID=GKNEFIPN_00105;Name=torD;gene=torD;inference=ab initio prediction:Prodigal:002006,protein motif:HAMAP:MF_01150;locus_tag=GKNEFIPN_00105;product=Chaperone protein TorD
GNANU_N_1_L_561883	Prodigal:002006	CDS	111799	112479	.	-	0	ID=GKNEFIPN_00106;inference=ab initio prediction:Prodigal:002006;locus_tag=GKNEFIPN_00106;product=hypothetical protein
GNANU_N_1_L_561883	Prodigal:002006	CDS	112476	113018	.	-	0	ID=GKNEFIPN_00107;inference=ab initio prediction:Prodigal:002006;locus_tag=GKNEFIPN_00107;product=hypothetical protein
GNANU_N_1_L_561883	Prodigal:002006	CDS	113027	114037	.	-	0	ID=GKNEFIPN_00108;inference=ab initio prediction:Prodigal:002006;locus_tag=GKNEFIPN_00108;product=hypothetical protein
GNANU_N_1_L_561883	Prodigal:002006	CDS	114034	114612	.	-	0	ID=GKNEFIPN_00109;inference=ab initio prediction:Prodigal:002006;locus_tag=GKNEFIPN_00109;product=hypothetical protein
GNANU_N_1_L_561883	Prodigal:002006	CDS	114609	115373	.	-	0	ID=GKNEFIPN_00110;inference=ab initio prediction:Prodigal:002006;locus_tag=GKNEFIPN_00110;product=hypothetical protein
GNANU_N_1_L_561883	Prodigal:002006	CDS	115537	117534	.	+	0	ID=GKNEFIPN_00111;eC_number=7.-.-.-;Name=rsxB_1;gene=rsxB_1;inference=ab initio prediction:Prodigal:002006,protein motif:HAMAP:MF_00463;locus_tag=GKNEFIPN_00111;product=Ion-translocating oxidoreductase complex subunit B
GNANU_N_1_L_561883	Prodigal:002006	CDS	117752	118678	.	+	0	ID=GKNEFIPN_00112;Name=yadG;db_xref=COG:COG1131;gene=yadG;inference=ab initio prediction:Prodigal:002006,similar to AA sequence:UniProtKB:P36879;locus_tag=GKNEFIPN_00112;product=putative ABC transporter ATP-binding protein YadG
GNANU_N_1_L_561883	Prodigal:002006	CDS	118690	119454	.	+	0	ID=GKNEFIPN_00113;Name=yadH;db_xref=COG:COG0842;gene=yadH;inference=ab initio prediction:Prodigal:002006,similar to AA sequence:UniProtKB:P0AFN6;locus_tag=GKNEFIPN_00113;product=Inner membrane transport permease YadH
GNANU_N_1_L_561883	Prodigal:002006	CDS	119474	120487	.	+	0	ID=GKNEFIPN_00114;inference=ab initio prediction:Prodigal:002006;locus_tag=GKNEFIPN_00114;product=hypothetical protein
GNANU_N_1_L_561883	Prodigal:002006	CDS	120505	120969	.	-	0	ID=GKNEFIPN_00115;inference=ab initio prediction:Prodigal:002006;locus_tag=GKNEFIPN_00115;product=hypothetical protein
GNANU_N_1_L_561883	Prodigal:002006	CDS	121106	121879	.	-	0	ID=GKNEFIPN_00116;eC_number=4.2.99.20;Name=menH_1;gene=menH_1;inference=ab initio prediction:Prodigal:002006,protein motif:HAMAP:MF_01660;locus_tag=GKNEFIPN_00116;product=2-succinyl-6-hydroxy-2%2C4-cyclohexadiene-1-carboxylate synthase
GNANU_N_1_L_561883	Prodigal:002006	CDS	122046	122873	.	+	0	ID=GKNEFIPN_00117;inference=ab initio prediction:Prodigal:002006;locus_tag=GKNEFIPN_00117;product=hypothetical protein
GNANU_N_1_L_561883	Prodigal:002006	CDS	123430	124236	.	-	0	ID=GKNEFIPN_00118;Name=sfsA;db_xref=COG:COG1489;gene=sfsA;inference=ab initio prediction:Prodigal:002006,similar to AA sequence:UniProtKB:P0A823;locus_tag=GKNEFIPN_00118;product=Sugar fermentation stimulation protein A
GNANU_N_1_L_561883	Prodigal:002006	CDS	124279	125031	.	+	0	ID=GKNEFIPN_00119;Name=cinA_1;gene=cinA_1;inference=ab initio prediction:Prodigal:002006,protein motif:HAMAP:MF_00226_A;locus_tag=GKNEFIPN_00119;product=Putative competence-damage inducible protein
GNANU_N_1_L_561883	Prodigal:002006	CDS	125096	126943	.	-	0	ID=GKNEFIPN_00120;Name=tolB_1;gene=tolB_1;inference=ab initio prediction:Prodigal:002006,protein motif:HAMAP:MF_00671;locus_tag=GKNEFIPN_00120;product=Tol-Pal system protein TolB
GNANU_N_1_L_561883	Prodigal:002006	CDS	127027	128850	.	-	0	ID=GKNEFIPN_00121;Name=tolB_2;gene=tolB_2;inference=ab initio prediction:Prodigal:002006,protein motif:HAMAP:MF_00671;locus_tag=GKNEFIPN_00121;product=Tol-Pal system protein TolB
GNANU_N_1_L_561883	Prodigal:002006	CDS	128934	130754	.	-	0	ID=GKNEFIPN_00122;Name=tolB_3;gene=tolB_3;inference=ab initio prediction:Prodigal:002006,protein motif:HAMAP:MF_00671;locus_tag=GKNEFIPN_00122;product=Tol-Pal system protein TolB
GNANU_N_1_L_561883	Prodigal:002006	CDS	130837	132654	.	-	0	ID=GKNEFIPN_00123;Name=tolB_4;gene=tolB_4;inference=ab initio prediction:Prodigal:002006,protein motif:HAMAP:MF_00671;locus_tag=GKNEFIPN_00123;product=Tol-Pal system protein TolB
GNANU_N_1_L_561883	Prodigal:002006	CDS	133022	134140	.	+	0	ID=GKNEFIPN_00124;inference=ab initio prediction:Prodigal:002006;locus_tag=GKNEFIPN_00124;product=hypothetical protein
GNANU_N_1_L_561883	Prodigal:002006	CDS	134225	135106	.	+	0	ID=GKNEFIPN_00125;Name=yfdC;db_xref=COG:COG2116;gene=yfdC;inference=ab initio prediction:Prodigal:002006,similar to AA sequence:UniProtKB:P37327;locus_tag=GKNEFIPN_00125;product=Inner membrane protein YfdC
GNANU_N_1_L_561883	Prodigal:002006	CDS	135175	135639	.	-	0	ID=GKNEFIPN_00126;Name=lrp;db_xref=COG:COG1522;gene=lrp;inference=ab initio prediction:Prodigal:002006,similar to AA sequence:UniProtKB:P0ACJ0;locus_tag=GKNEFIPN_00126;product=Leucine-responsive regulatory protein
GNANU_N_1_L_561883	Prodigal:002006	CDS	135765	136496	.	+	0	ID=GKNEFIPN_00127;inference=ab initio prediction:Prodigal:002006;locus_tag=GKNEFIPN_00127;product=hypothetical protein
GNANU_N_1_L_561883	Prodigal:002006	CDS	136493	136792	.	+	0	ID=GKNEFIPN_00128;inference=ab initio prediction:Prodigal:002006;locus_tag=GKNEFIPN_00128;product=hypothetical protein
GNANU_N_1_L_561883	Prodigal:002006	CDS	136886	137806	.	-	0	ID=GKNEFIPN_00129;inference=ab initio prediction:Prodigal:002006;locus_tag=GKNEFIPN_00129;product=hypothetical protein
GNANU_N_1_L_561883	Prodigal:002006	CDS	137817	138992	.	-	0	ID=GKNEFIPN_00130;eC_number=3.5.1.16;Name=argE;gene=argE;inference=ab initio prediction:Prodigal:002006,similar to AA sequence:UniProtKB:Q9K4Z2;locus_tag=GKNEFIPN_00130;product=Acetylornithine deacetylase
GNANU_N_1_L_561883	Prodigal:002006	CDS	138989	139381	.	-	0	ID=GKNEFIPN_00131;Name=apaG;db_xref=COG:COG2967;gene=apaG;inference=ab initio prediction:Prodigal:002006,similar to AA sequence:UniProtKB:Q7VU61;locus_tag=GKNEFIPN_00131;product=Protein ApaG
GNANU_N_1_L_561883	Prodigal:002006	CDS	139507	140031	.	+	0	ID=GKNEFIPN_00132;inference=ab initio prediction:Prodigal:002006;locus_tag=GKNEFIPN_00132;product=hypothetical protein
GNANU_N_1_L_561883	Prodigal:002006	CDS	140028	141149	.	+	0	ID=GKNEFIPN_00133;eC_number=3.5.4.13;Name=dcd;gene=dcd;inference=ab initio prediction:Prodigal:002006,protein motif:HAMAP:MF_00146;locus_tag=GKNEFIPN_00133;product=dCTP deaminase%2C dUMP-forming
GNANU_N_1_L_561883	Prodigal:002006	CDS	141251	142603	.	+	0	ID=GKNEFIPN_00134;eC_number=1.3.98.3;Name=hemN;gene=hemN;inference=ab initio prediction:Prodigal:002006,similar to AA sequence:UniProtKB:P74132;locus_tag=GKNEFIPN_00134;product=Oxygen-independent coproporphyrinogen III oxidase
GNANU_N_1_L_561883	Prodigal:002006	CDS	143368	143856	.	-	0	ID=GKNEFIPN_00135;inference=ab initio prediction:Prodigal:002006,similar to AA sequence:ISfinder:ISMex21;locus_tag=GKNEFIPN_00135;product=IS630 family transposase ISMex21
GNANU_N_1_L_561883	Prodigal:002006	CDS	143946	144329	.	-	0	ID=GKNEFIPN_00136;inference=ab initio prediction:Prodigal:002006,similar to AA sequence:ISfinder:ISMex21;locus_tag=GKNEFIPN_00136;product=IS630 family transposase ISMex21
GNANU_N_1_L_561883	Prodigal:002006	CDS	144342	145013	.	-	0	ID=GKNEFIPN_00137;eC_number=3.1.-.-;Name=dinG_1;gene=dinG_1;inference=ab initio prediction:Prodigal:002006,protein motif:HAMAP:MF_02206;locus_tag=GKNEFIPN_00137;product=3'-5' exonuclease DinG
GNANU_N_1_L_561883	Prodigal:002006	CDS	145247	145447	.	+	0	ID=GKNEFIPN_00138;inference=ab initio prediction:Prodigal:002006;locus_tag=GKNEFIPN_00138;product=hypothetical protein
GNANU_N_1_L_561883	Prodigal:002006	CDS	145741	145914	.	+	0	ID=GKNEFIPN_00139;inference=ab initio prediction:Prodigal:002006;locus_tag=GKNEFIPN_00139;product=hypothetical protein
GNANU_N_1_L_561883	Prodigal:002006	CDS	147457	148764	.	-	0	ID=GKNEFIPN_00140;Name=proP_1;gene=proP_1;inference=ab initio prediction:Prodigal:002006,similar to AA sequence:UniProtKB:P0C0L7;locus_tag=GKNEFIPN_00140;product=Proline/betaine transporter
GNANU_N_1_L_561883	Prodigal:002006	CDS	149044	149859	.	+	0	ID=GKNEFIPN_00141;Name=kdgR_1;db_xref=COG:COG1414;gene=kdgR_1;inference=ab initio prediction:Prodigal:002006,similar to AA sequence:UniProtKB:P76268;locus_tag=GKNEFIPN_00141;product=Transcriptional regulator KdgR
GNANU_N_1_L_561883	Prodigal:002006	CDS	149876	151039	.	+	0	ID=GKNEFIPN_00142;eC_number=2.8.3.19;Name=yfdE;db_xref=COG:COG1804;gene=yfdE;inference=ab initio prediction:Prodigal:002006,similar to AA sequence:UniProtKB:P76518;locus_tag=GKNEFIPN_00142;product=Acetyl-CoA:oxalate CoA-transferase
GNANU_N_1_L_561883	Prodigal:002006	CDS	151052	151795	.	+	0	ID=GKNEFIPN_00143;eC_number=4.1.3.36;Name=menB;gene=menB;inference=ab initio prediction:Prodigal:002006,protein motif:HAMAP:MF_01934;locus_tag=GKNEFIPN_00143;product=1%2C4-dihydroxy-2-naphthoyl-CoA synthase
GNANU_N_1_L_561883	Prodigal:002006	CDS	151792	152619	.	+	0	ID=GKNEFIPN_00144;eC_number=2.8.3.12;Name=gctA;db_xref=COG:COG1788;gene=gctA;inference=ab initio prediction:Prodigal:002006,similar to AA sequence:UniProtKB:Q59111;locus_tag=GKNEFIPN_00144;product=Glutaconate CoA-transferase subunit A
GNANU_N_1_L_561883	Prodigal:002006	CDS	152612	153343	.	+	0	ID=GKNEFIPN_00145;eC_number=2.8.3.6;Name=catJ;gene=catJ;inference=ab initio prediction:Prodigal:002006,similar to AA sequence:UniProtKB:Q8VPF2;locus_tag=GKNEFIPN_00145;product=3-oxoadipate CoA-transferase subunit B
GNANU_N_1_L_561883	Prodigal:002006	CDS	153373	154848	.	+	0	ID=GKNEFIPN_00146;eC_number=6.2.1.3;Name=lcfB_1;db_xref=COG:COG0318;gene=lcfB_1;inference=ab initio prediction:Prodigal:002006,similar to AA sequence:UniProtKB:O07610;locus_tag=GKNEFIPN_00146;product=Long-chain-fatty-acid--CoA ligase
GNANU_N_1_L_561883	Prodigal:002006	CDS	155635	155907	.	-	0	ID=GKNEFIPN_00147;inference=ab initio prediction:Prodigal:002006;locus_tag=GKNEFIPN_00147;product=hypothetical protein
GNANU_N_1_L_561883	Prodigal:002006	CDS	156349	156675	.	-	0	ID=GKNEFIPN_00148;inference=ab initio prediction:Prodigal:002006;locus_tag=GKNEFIPN_00148;product=hypothetical protein
GNANU_N_1_L_561883	Prodigal:002006	CDS	157020	157241	.	-	0	ID=GKNEFIPN_00149;inference=ab initio prediction:Prodigal:002006;locus_tag=GKNEFIPN_00149;product=hypothetical protein
GNANU_N_1_L_561883	Prodigal:002006	CDS	157440	157655	.	-	0	ID=GKNEFIPN_00150;inference=ab initio prediction:Prodigal:002006;locus_tag=GKNEFIPN_00150;product=hypothetical protein
GNANU_N_1_L_561883	Prodigal:002006	CDS	157743	158075	.	-	0	ID=GKNEFIPN_00151;inference=ab initio prediction:Prodigal:002006;locus_tag=GKNEFIPN_00151;product=hypothetical protein
GNANU_N_1_L_561883	Prodigal:002006	CDS	158085	158822	.	-	0	ID=GKNEFIPN_00152;eC_number=1.9.3.1;Name=ctaE_1;gene=ctaE_1;inference=ab initio prediction:Prodigal:002006,similar to AA sequence:UniProtKB:Q03439;locus_tag=GKNEFIPN_00152;product=Cytochrome c oxidase subunit 3
GNANU_N_1_L_561883	Prodigal:002006	CDS	158842	159540	.	-	0	ID=GKNEFIPN_00153;inference=ab initio prediction:Prodigal:002006;locus_tag=GKNEFIPN_00153;product=hypothetical protein
GNANU_N_1_L_561883	Prodigal:002006	CDS	159537	161303	.	-	0	ID=GKNEFIPN_00154;eC_number=1.9.3.1;Name=coxN;db_xref=COG:COG0843;gene=coxN;inference=ab initio prediction:Prodigal:002006,similar to AA sequence:UniProtKB:P98000;locus_tag=GKNEFIPN_00154;product=Alternative cytochrome c oxidase subunit 1
GNANU_N_1_L_561883	Prodigal:002006	CDS	161309	162148	.	-	0	ID=GKNEFIPN_00155;eC_number=1.9.3.1;Name=coxM;db_xref=COG:COG1622;gene=coxM;inference=ab initio prediction:Prodigal:002006,similar to AA sequence:UniProtKB:P98053;locus_tag=GKNEFIPN_00155;product=Alternative cytochrome c oxidase subunit 2
GNANU_N_1_L_561883	Prodigal:002006	CDS	162212	163051	.	-	0	ID=GKNEFIPN_00156;inference=ab initio prediction:Prodigal:002006;locus_tag=GKNEFIPN_00156;product=hypothetical protein
GNANU_N_1_L_561883	Prodigal:002006	CDS	163312	163629	.	+	0	ID=GKNEFIPN_00157;inference=ab initio prediction:Prodigal:002006;locus_tag=GKNEFIPN_00157;product=hypothetical protein
GNANU_N_1_L_561883	Prodigal:002006	CDS	164047	164142	.	-	0	ID=GKNEFIPN_00158;inference=ab initio prediction:Prodigal:002006;locus_tag=GKNEFIPN_00158;product=hypothetical protein
GNANU_N_1_L_561883	Aragorn:001002	tRNA	164871	164963	.	-	.	ID=GKNEFIPN_00159;inference=COORDINATES:profile:Aragorn:001002;locus_tag=GKNEFIPN_00159;product=tRNA-Ser(gct)
GNANU_N_1_L_561883	Prodigal:002006	CDS	164999	165781	.	-	0	ID=GKNEFIPN_00160;inference=ab initio prediction:Prodigal:002006;locus_tag=GKNEFIPN_00160;product=hypothetical protein
GNANU_N_1_L_561883	Prodigal:002006	CDS	165842	167380	.	-	0	ID=GKNEFIPN_00161;eC_number=6.2.1.3;Name=lcfB_2;db_xref=COG:COG0318;gene=lcfB_2;inference=ab initio prediction:Prodigal:002006,similar to AA sequence:UniProtKB:O07610;locus_tag=GKNEFIPN_00161;product=Long-chain-fatty-acid--CoA ligase
GNANU_N_1_L_561883	Prodigal:002006	CDS	167452	167973	.	-	0	ID=GKNEFIPN_00162;eC_number=2.3.1.-;Name=eis;gene=eis;inference=ab initio prediction:Prodigal:002006,protein motif:HAMAP:MF_01812;locus_tag=GKNEFIPN_00162;product=N-acetyltransferase Eis
GNANU_N_1_L_561883	Prodigal:002006	CDS	168045	169148	.	-	0	ID=GKNEFIPN_00163;Name=yejB;db_xref=COG:COG4174;gene=yejB;inference=ab initio prediction:Prodigal:002006,similar to AA sequence:UniProtKB:P0AFU0;locus_tag=GKNEFIPN_00163;product=Inner membrane ABC transporter permease protein YejB
GNANU_N_1_L_561883	Prodigal:002006	CDS	169158	171020	.	-	0	ID=GKNEFIPN_00164;inference=ab initio prediction:Prodigal:002006;locus_tag=GKNEFIPN_00164;product=hypothetical protein
GNANU_N_1_L_561883	Prodigal:002006	CDS	171017	172930	.	-	0	ID=GKNEFIPN_00165;inference=ab initio prediction:Prodigal:002006;locus_tag=GKNEFIPN_00165;product=hypothetical protein
GNANU_N_1_L_561883	Prodigal:002006	CDS	173104	174015	.	-	0	ID=GKNEFIPN_00166;inference=ab initio prediction:Prodigal:002006;locus_tag=GKNEFIPN_00166;product=hypothetical protein
GNANU_N_1_L_561883	Prodigal:002006	CDS	174312	175055	.	+	0	ID=GKNEFIPN_00167;eC_number=2.7.7.38;Name=kdsB;db_xref=COG:COG1212;gene=kdsB;inference=ab initio prediction:Prodigal:002006,similar to AA sequence:UniProtKB:P04951;locus_tag=GKNEFIPN_00167;product=3-deoxy-manno-octulosonate cytidylyltransferase
GNANU_N_1_L_561883	Prodigal:002006	CDS	175070	175927	.	+	0	ID=GKNEFIPN_00168;Name=pheA;db_xref=COG:COG0077;gene=pheA;inference=ab initio prediction:Prodigal:002006,similar to AA sequence:UniProtKB:P0A9J8;locus_tag=GKNEFIPN_00168;product=Bifunctional chorismate mutase/prephenate dehydratase
GNANU_N_1_L_561883	Prodigal:002006	CDS	176000	176608	.	-	0	ID=GKNEFIPN_00169;Name=grpE;gene=grpE;inference=ab initio prediction:Prodigal:002006,protein motif:HAMAP:MF_01151;locus_tag=GKNEFIPN_00169;product=Protein GrpE
GNANU_N_1_L_561883	Prodigal:002006	CDS	176701	179487	.	-	0	ID=GKNEFIPN_00170;Name=glnD;db_xref=COG:COG2844;gene=glnD;inference=ab initio prediction:Prodigal:002006,similar to AA sequence:UniProtKB:Q9RAE4;locus_tag=GKNEFIPN_00170;product=Bifunctional uridylyltransferase/uridylyl-removing enzyme
GNANU_N_1_L_561883	Prodigal:002006	CDS	179648	180622	.	+	0	ID=GKNEFIPN_00171;inference=ab initio prediction:Prodigal:002006;locus_tag=GKNEFIPN_00171;product=hypothetical protein
GNANU_N_1_L_561883	Prodigal:002006	CDS	180631	181263	.	+	0	ID=GKNEFIPN_00172;Name=rhtB;db_xref=COG:COG1280;gene=rhtB;inference=ab initio prediction:Prodigal:002006,similar to AA sequence:UniProtKB:P0AG34;locus_tag=GKNEFIPN_00172;product=Homoserine/homoserine lactone efflux protein
GNANU_N_1_L_561883	Prodigal:002006	CDS	181324	182163	.	+	0	ID=GKNEFIPN_00173;Name=ssuC_1;db_xref=COG:COG0600;gene=ssuC_1;inference=ab initio prediction:Prodigal:002006,similar to AA sequence:UniProtKB:P40401;locus_tag=GKNEFIPN_00173;product=Putative aliphatic sulfonates transport permease protein SsuC
GNANU_N_1_L_561883	Prodigal:002006	CDS	182210	182509	.	+	0	ID=GKNEFIPN_00174;inference=ab initio prediction:Prodigal:002006;locus_tag=GKNEFIPN_00174;product=hypothetical protein
GNANU_N_1_L_561883	Prodigal:002006	CDS	182509	182859	.	+	0	ID=GKNEFIPN_00175;inference=ab initio prediction:Prodigal:002006;locus_tag=GKNEFIPN_00175;product=hypothetical protein
GNANU_N_1_L_561883	Prodigal:002006	CDS	182888	183667	.	+	0	ID=GKNEFIPN_00176;eC_number=7.6.2.8;Name=btuD_2;gene=btuD_2;inference=ab initio prediction:Prodigal:002006,protein motif:HAMAP:MF_01005;locus_tag=GKNEFIPN_00176;product=Vitamin B12 import ATP-binding protein BtuD
GNANU_N_1_L_561883	Prodigal:002006	CDS	183740	184249	.	+	0	ID=GKNEFIPN_00177;inference=ab initio prediction:Prodigal:002006;locus_tag=GKNEFIPN_00177;product=hypothetical protein
GNANU_N_1_L_561883	Prodigal:002006	CDS	184276	184965	.	+	0	ID=GKNEFIPN_00178;Name=cusR;db_xref=COG:COG0745;gene=cusR;inference=ab initio prediction:Prodigal:002006,similar to AA sequence:UniProtKB:P0ACZ8;locus_tag=GKNEFIPN_00178;product=Transcriptional regulatory protein CusR
GNANU_N_1_L_561883	Prodigal:002006	CDS	184971	186398	.	+	0	ID=GKNEFIPN_00179;eC_number=2.7.-.-;Name=sasA_1;gene=sasA_1;inference=ab initio prediction:Prodigal:002006,protein motif:HAMAP:MF_01837;locus_tag=GKNEFIPN_00179;product=Adaptive-response sensory-kinase SasA
GNANU_N_1_L_561883	Prodigal:002006	CDS	186488	186703	.	-	0	ID=GKNEFIPN_00180;inference=ab initio prediction:Prodigal:002006;locus_tag=GKNEFIPN_00180;product=hypothetical protein
GNANU_N_1_L_561883	Prodigal:002006	CDS	187028	189985	.	+	0	ID=GKNEFIPN_00181;Name=glnE;db_xref=COG:COG1391;gene=glnE;inference=ab initio prediction:Prodigal:002006,similar to AA sequence:UniProtKB:P30870;locus_tag=GKNEFIPN_00181;product=Bifunctional glutamine synthetase adenylyltransferase/adenylyl-removing enzyme
GNANU_N_1_L_561883	Prodigal:002006	CDS	189991	191205	.	-	0	ID=GKNEFIPN_00182;eC_number=4.1.1.2;Name=oxdC;db_xref=COG:COG2140;gene=oxdC;inference=ab initio prediction:Prodigal:002006,similar to AA sequence:UniProtKB:O34714;locus_tag=GKNEFIPN_00182;product=Oxalate decarboxylase OxdC
GNANU_N_1_L_561883	Prodigal:002006	CDS	191356	192249	.	+	0	ID=GKNEFIPN_00183;eC_number=3.1.-.-;Name=dinG_2;gene=dinG_2;inference=ab initio prediction:Prodigal:002006,protein motif:HAMAP:MF_02206;locus_tag=GKNEFIPN_00183;product=3'-5' exonuclease DinG
GNANU_N_1_L_561883	Prodigal:002006	CDS	192574	193314	.	+	0	ID=GKNEFIPN_00184;Name=aqpZ;db_xref=COG:COG0580;gene=aqpZ;inference=ab initio prediction:Prodigal:002006,similar to AA sequence:UniProtKB:P60844;locus_tag=GKNEFIPN_00184;product=Aquaporin Z
GNANU_N_1_L_561883	Prodigal:002006	CDS	193384	194100	.	-	0	ID=GKNEFIPN_00185;Name=phoH;db_xref=COG:COG1702;gene=phoH;inference=ab initio prediction:Prodigal:002006,similar to AA sequence:UniProtKB:P0A9K1;locus_tag=GKNEFIPN_00185;product=Protein PhoH
GNANU_N_1_L_561883	Prodigal:002006	CDS	194481	196865	.	-	0	ID=GKNEFIPN_00186;eC_number=3.6.4.12;Name=uvrD;db_xref=COG:COG0210;gene=uvrD;inference=ab initio prediction:Prodigal:002006,similar to AA sequence:UniProtKB:P03018;locus_tag=GKNEFIPN_00186;product=DNA helicase II
GNANU_N_1_L_561883	Prodigal:002006	CDS	196981	197232	.	+	0	ID=GKNEFIPN_00187;inference=ab initio prediction:Prodigal:002006;locus_tag=GKNEFIPN_00187;product=hypothetical protein
GNANU_N_1_L_561883	Prodigal:002006	CDS	197388	200921	.	+	0	ID=GKNEFIPN_00188;inference=ab initio prediction:Prodigal:002006;locus_tag=GKNEFIPN_00188;product=hypothetical protein
GNANU_N_1_L_561883	Prodigal:002006	CDS	201029	204136	.	+	0	ID=GKNEFIPN_00189;Name=putA;db_xref=COG:COG0506;gene=putA;inference=ab initio prediction:Prodigal:002006,similar to AA sequence:UniProtKB:P09546;locus_tag=GKNEFIPN_00189;product=Bifunctional protein PutA
GNANU_N_1_L_561883	Prodigal:002006	CDS	204234	204476	.	-	0	ID=GKNEFIPN_00190;inference=ab initio prediction:Prodigal:002006;locus_tag=GKNEFIPN_00190;product=hypothetical protein
GNANU_N_1_L_561883	Prodigal:002006	CDS	204567	204794	.	-	0	ID=GKNEFIPN_00191;inference=ab initio prediction:Prodigal:002006;locus_tag=GKNEFIPN_00191;product=hypothetical protein
GNANU_N_1_L_561883	Prodigal:002006	CDS	205143	205709	.	-	0	ID=GKNEFIPN_00192;eC_number=1.11.1.15;Name=btuE;gene=btuE;inference=ab initio prediction:Prodigal:002006,protein motif:HAMAP:MF_02061;locus_tag=GKNEFIPN_00192;product=Thioredoxin/glutathione peroxidase BtuE
GNANU_N_1_L_561883	Prodigal:002006	CDS	205797	206267	.	-	0	ID=GKNEFIPN_00193;inference=ab initio prediction:Prodigal:002006;locus_tag=GKNEFIPN_00193;product=hypothetical protein
GNANU_N_1_L_561883	Prodigal:002006	CDS	206677	207921	.	+	0	ID=GKNEFIPN_00194;Name=argJ;gene=argJ;inference=ab initio prediction:Prodigal:002006,similar to AA sequence:UniProtKB:Q07908;locus_tag=GKNEFIPN_00194;product=Arginine biosynthesis bifunctional protein ArgJ
GNANU_N_1_L_561883	Prodigal:002006	CDS	207918	208640	.	+	0	ID=GKNEFIPN_00195;db_xref=COG:COG2968;inference=ab initio prediction:Prodigal:002006,similar to AA sequence:UniProtKB:Q44642;locus_tag=GKNEFIPN_00195;product=26 kDa periplasmic immunogenic protein
GNANU_N_1_L_561883	Prodigal:002006	CDS	208637	209053	.	+	0	ID=GKNEFIPN_00196;eC_number=3.6.1.65;Name=nudG;db_xref=COG:COG0494;gene=nudG;inference=ab initio prediction:Prodigal:002006,similar to AA sequence:UniProtKB:P77788;locus_tag=GKNEFIPN_00196;product=CTP pyrophosphohydrolase
GNANU_N_1_L_561883	Prodigal:002006	CDS	209085	210629	.	+	0	ID=GKNEFIPN_00197;inference=ab initio prediction:Prodigal:002006;locus_tag=GKNEFIPN_00197;product=hypothetical protein
GNANU_N_1_L_561883	Prodigal:002006	CDS	210639	210995	.	-	0	ID=GKNEFIPN_00198;inference=ab initio prediction:Prodigal:002006;locus_tag=GKNEFIPN_00198;product=hypothetical protein
GNANU_N_1_L_561883	Prodigal:002006	CDS	210992	211885	.	-	0	ID=GKNEFIPN_00199;inference=ab initio prediction:Prodigal:002006;locus_tag=GKNEFIPN_00199;product=hypothetical protein
GNANU_N_1_L_561883	Prodigal:002006	CDS	212082	212309	.	+	0	ID=GKNEFIPN_00200;inference=ab initio prediction:Prodigal:002006;locus_tag=GKNEFIPN_00200;product=hypothetical protein
GNANU_N_1_L_561883	Prodigal:002006	CDS	212339	213106	.	+	0	ID=GKNEFIPN_00201;Name=prs_1;gene=prs_1;inference=ab initio prediction:Prodigal:002006,protein motif:HAMAP:MF_00583_A;locus_tag=GKNEFIPN_00201;product=Putative ribose-phosphate pyrophosphokinase
GNANU_N_1_L_561883	Prodigal:002006	CDS	213198	214457	.	-	0	ID=GKNEFIPN_00202;Name=nasA_1;gene=nasA_1;inference=ab initio prediction:Prodigal:002006,similar to AA sequence:UniProtKB:P42432;locus_tag=GKNEFIPN_00202;product=Nitrate transporter
GNANU_N_1_L_561883	Prodigal:002006	CDS	214723	218469	.	-	0	ID=GKNEFIPN_00203;inference=ab initio prediction:Prodigal:002006;locus_tag=GKNEFIPN_00203;product=hypothetical protein
GNANU_N_1_L_561883	Prodigal:002006	CDS	218480	219727	.	-	0	ID=GKNEFIPN_00204;Name=sbcD;db_xref=COG:COG0420;gene=sbcD;inference=ab initio prediction:Prodigal:002006,similar to AA sequence:UniProtKB:P0AG76;locus_tag=GKNEFIPN_00204;product=Nuclease SbcCD subunit D
GNANU_N_1_L_561883	Prodigal:002006	CDS	219859	220131	.	-	0	ID=GKNEFIPN_00205;inference=ab initio prediction:Prodigal:002006;locus_tag=GKNEFIPN_00205;product=hypothetical protein
GNANU_N_1_L_561883	Prodigal:002006	CDS	220473	221393	.	+	0	ID=GKNEFIPN_00206;inference=ab initio prediction:Prodigal:002006;locus_tag=GKNEFIPN_00206;product=hypothetical protein
GNANU_N_1_L_561883	Prodigal:002006	CDS	221465	223345	.	+	0	ID=GKNEFIPN_00207;eC_number=3.4.14.-;Name=dapb3;gene=dapb3;inference=ab initio prediction:Prodigal:002006,similar to AA sequence:UniProtKB:V5YMB3;locus_tag=GKNEFIPN_00207;product=Dipeptidyl aminopeptidase BIII
GNANU_N_1_L_561883	Prodigal:002006	CDS	223456	223803	.	-	0	ID=GKNEFIPN_00208;inference=ab initio prediction:Prodigal:002006;locus_tag=GKNEFIPN_00208;product=hypothetical protein
GNANU_N_1_L_561883	Prodigal:002006	CDS	223942	224976	.	-	0	ID=GKNEFIPN_00209;inference=ab initio prediction:Prodigal:002006;locus_tag=GKNEFIPN_00209;product=hypothetical protein
GNANU_N_1_L_561883	Prodigal:002006	CDS	225123	226112	.	+	0	ID=GKNEFIPN_00210;eC_number=3.6.-.-;db_xref=COG:COG1703;inference=ab initio prediction:Prodigal:002006,similar to AA sequence:UniProtKB:P9WPZ1;locus_tag=GKNEFIPN_00210;product=putative GTPase
GNANU_N_1_L_561883	Prodigal:002006	CDS	226109	226756	.	+	0	ID=GKNEFIPN_00211;eC_number=3.4.19.3;Name=pcp;gene=pcp;inference=ab initio prediction:Prodigal:002006,protein motif:HAMAP:MF_00417;locus_tag=GKNEFIPN_00211;product=Pyrrolidone-carboxylate peptidase
GNANU_N_1_L_561883	Prodigal:002006	CDS	226738	227343	.	-	0	ID=GKNEFIPN_00212;eC_number=4.2.1.33;Name=leuD1;db_xref=COG:COG0066;gene=leuD1;inference=ab initio prediction:Prodigal:002006,similar to AA sequence:UniProtKB:P04787;locus_tag=GKNEFIPN_00212;product=3-isopropylmalate dehydratase small subunit 1
GNANU_N_1_L_561883	Prodigal:002006	CDS	227500	227673	.	+	0	ID=GKNEFIPN_00213;inference=ab initio prediction:Prodigal:002006;locus_tag=GKNEFIPN_00213;product=hypothetical protein
GNANU_N_1_L_561883	Prodigal:002006	CDS	227686	228747	.	-	0	ID=GKNEFIPN_00214;eC_number=6.1.1.2;Name=trpS;db_xref=COG:COG0180;gene=trpS;inference=ab initio prediction:Prodigal:002006,similar to AA sequence:UniProtKB:Q9KNV7;locus_tag=GKNEFIPN_00214;product=Tryptophan--tRNA ligase
GNANU_N_1_L_561883	Prodigal:002006	CDS	228989	229318	.	-	0	ID=GKNEFIPN_00215;inference=ab initio prediction:Prodigal:002006;locus_tag=GKNEFIPN_00215;product=hypothetical protein
GNANU_N_1_L_561883	Prodigal:002006	CDS	229427	230173	.	+	0	ID=GKNEFIPN_00216;eC_number=1.1.1.100;Name=fabG_2;gene=fabG_2;inference=ab initio prediction:Prodigal:002006,similar to AA sequence:UniProtKB:P99093;locus_tag=GKNEFIPN_00216;product=3-oxoacyl-[acyl-carrier-protein] reductase FabG
GNANU_N_1_L_561883	Prodigal:002006	CDS	230336	232405	.	-	0	ID=GKNEFIPN_00217;eC_number=5.4.99.63;Name=ecm;db_xref=COG:COG1884;gene=ecm;inference=ab initio prediction:Prodigal:002006,similar to AA sequence:UniProtKB:Q49115;locus_tag=GKNEFIPN_00217;product=Ethylmalonyl-CoA mutase
GNANU_N_1_L_561883	Prodigal:002006	CDS	232570	234504	.	-	0	ID=GKNEFIPN_00218;inference=ab initio prediction:Prodigal:002006;locus_tag=GKNEFIPN_00218;product=hypothetical protein
GNANU_N_1_L_561883	Prodigal:002006	CDS	234817	236289	.	+	0	ID=GKNEFIPN_00219;eC_number=1.11.1.6;Name=katA_1;gene=katA_1;inference=ab initio prediction:Prodigal:002006,similar to AA sequence:UniProtKB:P0A327;locus_tag=GKNEFIPN_00219;product=Catalase
GNANU_N_1_L_561883	Prodigal:002006	CDS	236469	237767	.	+	0	ID=GKNEFIPN_00220;eC_number=1.3.1.85;Name=ccr;db_xref=COG:COG0604;gene=ccr;inference=ab initio prediction:Prodigal:002006,similar to AA sequence:UniProtKB:Q3IZ91;locus_tag=GKNEFIPN_00220;product=Crotonyl-CoA carboxylase/reductase
GNANU_N_1_L_561883	Prodigal:002006	CDS	238128	238781	.	-	0	ID=GKNEFIPN_00221;inference=ab initio prediction:Prodigal:002006;locus_tag=GKNEFIPN_00221;product=hypothetical protein
GNANU_N_1_L_561883	Prodigal:002006	CDS	238947	239966	.	-	0	ID=GKNEFIPN_00222;eC_number=1.1.1.86;Name=ilvC;db_xref=COG:COG0059;gene=ilvC;inference=ab initio prediction:Prodigal:002006,similar to AA sequence:UniProtKB:Q9HVA2;locus_tag=GKNEFIPN_00222;product=Ketol-acid reductoisomerase (NADP(+))
GNANU_N_1_L_561883	Prodigal:002006	CDS	240000	240647	.	-	0	ID=GKNEFIPN_00223;inference=ab initio prediction:Prodigal:002006;locus_tag=GKNEFIPN_00223;product=hypothetical protein
GNANU_N_1_L_561883	Aragorn:001002	tRNA	240874	240948	.	+	.	ID=GKNEFIPN_00224;inference=COORDINATES:profile:Aragorn:001002;locus_tag=GKNEFIPN_00224;product=tRNA-Val(cac)
GNANU_N_1_L_561883	Prodigal:002006	CDS	241100	241654	.	+	0	ID=GKNEFIPN_00225;inference=ab initio prediction:Prodigal:002006;locus_tag=GKNEFIPN_00225;product=hypothetical protein
GNANU_N_1_L_561883	Prodigal:002006	CDS	241663	241977	.	+	0	ID=GKNEFIPN_00226;inference=ab initio prediction:Prodigal:002006;locus_tag=GKNEFIPN_00226;product=hypothetical protein
GNANU_N_1_L_561883	Prodigal:002006	CDS	242044	243576	.	-	0	ID=GKNEFIPN_00227;eC_number=6.4.1.3;Name=pccB;db_xref=COG:COG4799;gene=pccB;inference=ab initio prediction:Prodigal:002006,similar to AA sequence:UniProtKB:Q3J4E3;locus_tag=GKNEFIPN_00227;product=Propionyl-CoA carboxylase beta chain
GNANU_N_1_L_561883	Prodigal:002006	CDS	244116	244919	.	-	0	ID=GKNEFIPN_00228;inference=ab initio prediction:Prodigal:002006;locus_tag=GKNEFIPN_00228;product=hypothetical protein
GNANU_N_1_L_561883	Prodigal:002006	CDS	244996	245697	.	-	0	ID=GKNEFIPN_00229;eC_number=3.6.1.1;Name=ppaX;db_xref=COG:COG0546;gene=ppaX;inference=ab initio prediction:Prodigal:002006,similar to AA sequence:UniProtKB:Q9JMQ2;locus_tag=GKNEFIPN_00229;product=Pyrophosphatase PpaX
GNANU_N_1_L_561883	Prodigal:002006	CDS	245718	246095	.	-	0	ID=GKNEFIPN_00230;inference=ab initio prediction:Prodigal:002006;locus_tag=GKNEFIPN_00230;product=hypothetical protein
GNANU_N_1_L_561883	Prodigal:002006	CDS	246339	247292	.	-	0	ID=GKNEFIPN_00231;eC_number=5.4.99.24;Name=rluC;db_xref=COG:COG0564;gene=rluC;inference=ab initio prediction:Prodigal:002006,similar to AA sequence:UniProtKB:P0AA39;locus_tag=GKNEFIPN_00231;product=Ribosomal large subunit pseudouridine synthase C
GNANU_N_1_L_561883	Prodigal:002006	CDS	247797	248111	.	-	0	ID=GKNEFIPN_00232;inference=ab initio prediction:Prodigal:002006;locus_tag=GKNEFIPN_00232;product=hypothetical protein
GNANU_N_1_L_561883	Prodigal:002006	CDS	248205	249452	.	-	0	ID=GKNEFIPN_00233;Name=dnaK_1;db_xref=COG:COG0443;gene=dnaK_1;inference=ab initio prediction:Prodigal:002006,similar to AA sequence:UniProtKB:O87777;locus_tag=GKNEFIPN_00233;product=Chaperone protein DnaK
GNANU_N_1_L_561883	Prodigal:002006	CDS	249552	251048	.	-	0	ID=GKNEFIPN_00234;eC_number=3.4.17.19;db_xref=COG:COG2317;inference=ab initio prediction:Prodigal:002006,similar to AA sequence:UniProtKB:Q5SLM3;locus_tag=GKNEFIPN_00234;product=Thermostable carboxypeptidase 1
GNANU_N_1_L_561883	Prodigal:002006	CDS	251085	252428	.	-	0	ID=GKNEFIPN_00235;Name=rarA;db_xref=COG:COG2256;gene=rarA;inference=ab initio prediction:Prodigal:002006,similar to AA sequence:UniProtKB:P0AAZ4;locus_tag=GKNEFIPN_00235;product=Replication-associated recombination protein A
GNANU_N_1_L_561883	Aragorn:001002	tRNA	252530	252619	.	+	.	ID=GKNEFIPN_00236;inference=COORDINATES:profile:Aragorn:001002;locus_tag=GKNEFIPN_00236;product=tRNA-Ser(cga)
GNANU_N_1_L_561883	Prodigal:002006	CDS	253016	253540	.	+	0	ID=GKNEFIPN_00237;eC_number=2.7.13.3;Name=rcsC_3;gene=rcsC_3;inference=ab initio prediction:Prodigal:002006,protein motif:HAMAP:MF_00979;locus_tag=GKNEFIPN_00237;product=Sensor histidine kinase RcsC
GNANU_N_1_L_561883	Prodigal:002006	CDS	253898	254167	.	+	0	ID=GKNEFIPN_00238;inference=ab initio prediction:Prodigal:002006;locus_tag=GKNEFIPN_00238;product=hypothetical protein
GNANU_N_1_L_561883	Prodigal:002006	CDS	254373	254792	.	+	0	ID=GKNEFIPN_00239;eC_number=2.7.13.3;Name=rcsC_4;gene=rcsC_4;inference=ab initio prediction:Prodigal:002006,protein motif:HAMAP:MF_00979;locus_tag=GKNEFIPN_00239;product=Sensor histidine kinase RcsC
GNANU_N_1_L_561883	Prodigal:002006	CDS	254819	255061	.	-	0	ID=GKNEFIPN_00240;inference=ab initio prediction:Prodigal:002006;locus_tag=GKNEFIPN_00240;product=hypothetical protein
GNANU_N_1_L_561883	Prodigal:002006	CDS	255320	255568	.	-	0	ID=GKNEFIPN_00241;eC_number=3.1.22.-;Name=pinR;db_xref=COG:COG1961;gene=pinR;inference=ab initio prediction:Prodigal:002006,similar to AA sequence:UniProtKB:P0ADI0;locus_tag=GKNEFIPN_00241;product=Serine recombinase PinR
GNANU_N_1_L_561883	Prodigal:002006	CDS	256425	262238	.	+	0	ID=GKNEFIPN_00242;eC_number=2.7.13.3;Name=rcsC_5;gene=rcsC_5;inference=ab initio prediction:Prodigal:002006,protein motif:HAMAP:MF_00979;locus_tag=GKNEFIPN_00242;product=Sensor histidine kinase RcsC
GNANU_N_1_L_561883	Prodigal:002006	CDS	262235	264322	.	+	0	ID=GKNEFIPN_00243;eC_number=2.7.13.3;Name=rcsC_6;gene=rcsC_6;inference=ab initio prediction:Prodigal:002006,protein motif:HAMAP:MF_00979;locus_tag=GKNEFIPN_00243;product=Sensor histidine kinase RcsC
GNANU_N_1_L_561883	Prodigal:002006	CDS	264446	264712	.	+	0	ID=GKNEFIPN_00244;inference=ab initio prediction:Prodigal:002006,similar to AA sequence:ISfinder:ISMex1;locus_tag=GKNEFIPN_00244;product=IS3 family transposase ISMex1
GNANU_N_1_L_561883	Prodigal:002006	CDS	265336	281748	.	-	0	ID=GKNEFIPN_00245;inference=ab initio prediction:Prodigal:002006;locus_tag=GKNEFIPN_00245;product=hypothetical protein
GNANU_N_1_L_561883	Prodigal:002006	CDS	281907	283790	.	-	0	ID=GKNEFIPN_00246;Name=aaeA_1;gene=aaeA_1;inference=ab initio prediction:Prodigal:002006,protein motif:HAMAP:MF_01544;locus_tag=GKNEFIPN_00246;product=p-hydroxybenzoic acid efflux pump subunit AaeA
GNANU_N_1_L_561883	Prodigal:002006	CDS	283822	285606	.	-	0	ID=GKNEFIPN_00247;Name=prsD_1;gene=prsD_1;inference=ab initio prediction:Prodigal:002006,similar to AA sequence:UniProtKB:Q7ANN4;locus_tag=GKNEFIPN_00247;product=Type I secretion system ATP-binding protein PrsD
GNANU_N_1_L_561883	Prodigal:002006	CDS	286064	286390	.	-	0	ID=GKNEFIPN_00248;inference=ab initio prediction:Prodigal:002006;locus_tag=GKNEFIPN_00248;product=hypothetical protein
GNANU_N_1_L_561883	Prodigal:002006	CDS	288255	288923	.	-	0	ID=GKNEFIPN_00249;Name=nreC_1;db_xref=COG:COG2197;gene=nreC_1;inference=ab initio prediction:Prodigal:002006,similar to AA sequence:UniProtKB:Q7WZY4;locus_tag=GKNEFIPN_00249;product=Oxygen regulatory protein NreC
GNANU_N_1_L_561883	Prodigal:002006	CDS	288913	290037	.	-	0	ID=GKNEFIPN_00250;inference=ab initio prediction:Prodigal:002006;locus_tag=GKNEFIPN_00250;product=hypothetical protein
GNANU_N_1_L_561883	Prodigal:002006	CDS	290087	290626	.	-	0	ID=GKNEFIPN_00251;inference=ab initio prediction:Prodigal:002006;locus_tag=GKNEFIPN_00251;product=hypothetical protein
GNANU_N_1_L_561883	Prodigal:002006	CDS	290798	292144	.	-	0	ID=GKNEFIPN_00252;Name=prsE_1;gene=prsE_1;inference=ab initio prediction:Prodigal:002006,similar to AA sequence:UniProtKB:Q7ANN5;locus_tag=GKNEFIPN_00252;product=Type I secretion system membrane fusion protein PrsE
GNANU_N_1_L_561883	Prodigal:002006	CDS	292166	294358	.	-	0	ID=GKNEFIPN_00253;inference=ab initio prediction:Prodigal:002006;locus_tag=GKNEFIPN_00253;product=hypothetical protein
GNANU_N_1_L_561883	Prodigal:002006	CDS	294355	296133	.	-	0	ID=GKNEFIPN_00254;Name=prsD_2;gene=prsD_2;inference=ab initio prediction:Prodigal:002006,similar to AA sequence:UniProtKB:Q7ANN4;locus_tag=GKNEFIPN_00254;product=Type I secretion system ATP-binding protein PrsD
GNANU_N_1_L_561883	Prodigal:002006	CDS	296194	306927	.	-	0	ID=GKNEFIPN_00255;inference=ab initio prediction:Prodigal:002006;locus_tag=GKNEFIPN_00255;product=hypothetical protein
GNANU_N_1_L_561883	Prodigal:002006	CDS	307725	309215	.	+	0	ID=GKNEFIPN_00256;eC_number=1.14.13.232;Name=oxyL;gene=oxyL;inference=ab initio prediction:Prodigal:002006,similar to AA sequence:UniProtKB:Q3S8Q4;locus_tag=GKNEFIPN_00256;product=6-methylpretetramide 4-monooxygenase
GNANU_N_1_L_561883	Prodigal:002006	CDS	309392	309715	.	+	0	ID=GKNEFIPN_00257;Name=hlyU_1;db_xref=COG:COG0640;gene=hlyU_1;inference=ab initio prediction:Prodigal:002006,similar to AA sequence:UniProtKB:P52695;locus_tag=GKNEFIPN_00257;product=Transcriptional activator HlyU
GNANU_N_1_L_561883	Prodigal:002006	CDS	309959	310384	.	+	0	ID=GKNEFIPN_00258;inference=ab initio prediction:Prodigal:002006,similar to AA sequence:UniProtKB:Q9PFB2;locus_tag=GKNEFIPN_00258;note=UPF0394 membrane protein XF_0766;product=hypothetical protein
GNANU_N_1_L_561883	Prodigal:002006	CDS	310388	310837	.	+	0	ID=GKNEFIPN_00259;inference=ab initio prediction:Prodigal:002006,similar to AA sequence:UniProtKB:Q9PFB3;locus_tag=GKNEFIPN_00259;note=UPF0394 membrane protein XF_0765;product=hypothetical protein
GNANU_N_1_L_561883	Prodigal:002006	CDS	310971	311642	.	-	0	ID=GKNEFIPN_00260;inference=ab initio prediction:Prodigal:002006;locus_tag=GKNEFIPN_00260;product=hypothetical protein
GNANU_N_1_L_561883	Prodigal:002006	CDS	311940	312644	.	-	0	ID=GKNEFIPN_00261;inference=ab initio prediction:Prodigal:002006;locus_tag=GKNEFIPN_00261;product=hypothetical protein
GNANU_N_1_L_561883	Prodigal:002006	CDS	312650	313294	.	-	0	ID=GKNEFIPN_00262;inference=ab initio prediction:Prodigal:002006;locus_tag=GKNEFIPN_00262;product=hypothetical protein
GNANU_N_1_L_561883	Prodigal:002006	CDS	313522	314196	.	+	0	ID=GKNEFIPN_00263;Name=tctD;db_xref=COG:COG0745;gene=tctD;inference=ab initio prediction:Prodigal:002006,similar to AA sequence:UniProtKB:P0CL17;locus_tag=GKNEFIPN_00263;product=Transcriptional regulatory protein tctD
GNANU_N_1_L_561883	Prodigal:002006	CDS	314193	315566	.	+	0	ID=GKNEFIPN_00264;eC_number=2.7.-.-;Name=sasA_2;gene=sasA_2;inference=ab initio prediction:Prodigal:002006,protein motif:HAMAP:MF_01837;locus_tag=GKNEFIPN_00264;product=Adaptive-response sensory-kinase SasA
GNANU_N_1_L_561883	Prodigal:002006	CDS	315722	316918	.	-	0	ID=GKNEFIPN_00265;eC_number=2.7.2.1;Name=ackA_2;db_xref=COG:COG0282;gene=ackA_2;inference=ab initio prediction:Prodigal:002006,similar to AA sequence:UniProtKB:Q9WYB1;locus_tag=GKNEFIPN_00265;product=Acetate kinase
GNANU_N_1_L_561883	Prodigal:002006	CDS	316955	317731	.	-	0	ID=GKNEFIPN_00266;Name=iclR;db_xref=COG:COG1414;gene=iclR;inference=ab initio prediction:Prodigal:002006,similar to AA sequence:UniProtKB:P16528;locus_tag=GKNEFIPN_00266;product=Transcriptional repressor IclR
GNANU_N_1_L_561883	Prodigal:002006	CDS	317953	319728	.	+	0	ID=GKNEFIPN_00267;eC_number=2.3.3.15;Name=xsc;db_xref=COG:COG0028;gene=xsc;inference=ab initio prediction:Prodigal:002006,similar to AA sequence:UniProtKB:A3SR25;locus_tag=GKNEFIPN_00267;product=Sulfoacetaldehyde acetyltransferase
GNANU_N_1_L_561883	Prodigal:002006	CDS	319793	320329	.	-	0	ID=GKNEFIPN_00268;inference=ab initio prediction:Prodigal:002006;locus_tag=GKNEFIPN_00268;product=hypothetical protein
GNANU_N_1_L_561883	Prodigal:002006	CDS	320316	321605	.	-	0	ID=GKNEFIPN_00269;eC_number=1.8.5.-;Name=msrP_1;gene=msrP_1;inference=ab initio prediction:Prodigal:002006,protein motif:HAMAP:MF_01206;locus_tag=GKNEFIPN_00269;product=Protein-methionine-sulfoxide reductase catalytic subunit MsrP
GNANU_N_1_L_561883	Prodigal:002006	CDS	321708	322055	.	-	0	ID=GKNEFIPN_00270;inference=ab initio prediction:Prodigal:002006;locus_tag=GKNEFIPN_00270;product=hypothetical protein
GNANU_N_1_L_561883	Prodigal:002006	CDS	322067	323272	.	-	0	ID=GKNEFIPN_00271;eC_number=1.8.5.-;Name=msrP_2;gene=msrP_2;inference=ab initio prediction:Prodigal:002006,protein motif:HAMAP:MF_01206;locus_tag=GKNEFIPN_00271;product=Protein-methionine-sulfoxide reductase catalytic subunit MsrP
GNANU_N_1_L_561883	Prodigal:002006	CDS	323379	324452	.	-	0	ID=GKNEFIPN_00272;inference=ab initio prediction:Prodigal:002006,similar to AA sequence:UniProtKB:P62723;locus_tag=GKNEFIPN_00272;note=UPF0324 inner membrane protein YeiH;product=hypothetical protein
GNANU_N_1_L_561883	Prodigal:002006	CDS	324545	325927	.	-	0	ID=GKNEFIPN_00273;Name=abaF;gene=abaF;inference=ab initio prediction:Prodigal:002006,similar to AA sequence:UniProtKB:P0DPR5;locus_tag=GKNEFIPN_00273;product=Fosfomycin resistance protein AbaF
GNANU_N_1_L_561883	Prodigal:002006	CDS	325924	327612	.	-	0	ID=GKNEFIPN_00274;eC_number=1.1.99.-;Name=alkJ;gene=alkJ;inference=ab initio prediction:Prodigal:002006,similar to AA sequence:UniProtKB:Q00593;locus_tag=GKNEFIPN_00274;product=Alcohol dehydrogenase [acceptor]
GNANU_N_1_L_561883	Prodigal:002006	CDS	328011	328334	.	-	0	ID=GKNEFIPN_00275;inference=ab initio prediction:Prodigal:002006;locus_tag=GKNEFIPN_00275;product=hypothetical protein
GNANU_N_1_L_561883	Prodigal:002006	CDS	328353	329216	.	-	0	ID=GKNEFIPN_00276;Name=gltC_1;gene=gltC_1;inference=ab initio prediction:Prodigal:002006,similar to AA sequence:UniProtKB:P20668;locus_tag=GKNEFIPN_00276;product=HTH-type transcriptional regulator GltC
GNANU_N_1_L_561883	Prodigal:002006	CDS	329453	330760	.	+	0	ID=GKNEFIPN_00277;Name=sauU_1;gene=sauU_1;inference=ab initio prediction:Prodigal:002006,similar to AA sequence:UniProtKB:Q0K843;locus_tag=GKNEFIPN_00277;product=putative sulfoacetate transporter SauU
GNANU_N_1_L_561883	Prodigal:002006	CDS	330820	332316	.	+	0	ID=GKNEFIPN_00278;eC_number=1.2.1.81;Name=sauS;db_xref=COG:COG1012;gene=sauS;inference=ab initio prediction:Prodigal:002006,similar to AA sequence:UniProtKB:Q0K845;locus_tag=GKNEFIPN_00278;product=Sulfoacetaldehyde dehydrogenase (acylating)
GNANU_N_1_L_561883	Prodigal:002006	CDS	332313	333491	.	+	0	ID=GKNEFIPN_00279;eC_number=6.2.1.4;Name=sucC_1;db_xref=COG:COG0045;gene=sucC_1;inference=ab initio prediction:Prodigal:002006,similar to AA sequence:UniProtKB:P25126;locus_tag=GKNEFIPN_00279;product=Succinate--CoA ligase [GDP-forming] subunit beta
GNANU_N_1_L_561883	Prodigal:002006	CDS	333488	334399	.	+	0	ID=GKNEFIPN_00280;eC_number=6.2.1.5;Name=sucD_1;db_xref=COG:COG0074;gene=sucD_1;inference=ab initio prediction:Prodigal:002006,similar to AA sequence:UniProtKB:P80865;locus_tag=GKNEFIPN_00280;product=Succinate--CoA ligase [ADP-forming] subunit alpha
GNANU_N_1_L_561883	Prodigal:002006	CDS	334534	334761	.	-	0	ID=GKNEFIPN_00281;inference=ab initio prediction:Prodigal:002006;locus_tag=GKNEFIPN_00281;product=hypothetical protein
GNANU_N_1_L_561883	Prodigal:002006	CDS	335230	335772	.	+	0	ID=GKNEFIPN_00282;Name=yrdA;db_xref=COG:COG0663;gene=yrdA;inference=ab initio prediction:Prodigal:002006,similar to AA sequence:UniProtKB:P0A9W9;locus_tag=GKNEFIPN_00282;product=Protein YrdA
GNANU_N_1_L_561883	Prodigal:002006	CDS	335861	338086	.	-	0	ID=GKNEFIPN_00283;eC_number=1.17.2.1;Name=nicB;db_xref=COG:COG1529;gene=nicB;inference=ab initio prediction:Prodigal:002006,similar to AA sequence:UniProtKB:Q88FX8;locus_tag=GKNEFIPN_00283;product=Nicotinate dehydrogenase subunit B
GNANU_N_1_L_561883	Prodigal:002006	CDS	338101	338571	.	-	0	ID=GKNEFIPN_00284;eC_number=1.17.2.1;Name=nicA;db_xref=COG:COG2080;gene=nicA;inference=ab initio prediction:Prodigal:002006,similar to AA sequence:UniProtKB:Q88FX9;locus_tag=GKNEFIPN_00284;product=Nicotinate dehydrogenase subunit A
GNANU_N_1_L_561883	Prodigal:002006	CDS	338707	339303	.	+	0	ID=GKNEFIPN_00285;inference=ab initio prediction:Prodigal:002006;locus_tag=GKNEFIPN_00285;product=hypothetical protein
GNANU_N_1_L_561883	Prodigal:002006	CDS	339805	342021	.	+	0	ID=GKNEFIPN_00286;Name=cntO_1;db_xref=COG:COG1629;gene=cntO_1;inference=ab initio prediction:Prodigal:002006,similar to AA sequence:UniProtKB:Q9HUX3;locus_tag=GKNEFIPN_00286;product=Metal-pseudopaline receptor CntO
GNANU_N_1_L_561883	Prodigal:002006	CDS	342080	342883	.	-	0	ID=GKNEFIPN_00287;inference=ab initio prediction:Prodigal:002006;locus_tag=GKNEFIPN_00287;product=hypothetical protein
GNANU_N_1_L_561883	Prodigal:002006	CDS	342998	344041	.	+	0	ID=GKNEFIPN_00288;inference=ab initio prediction:Prodigal:002006;locus_tag=GKNEFIPN_00288;product=hypothetical protein
GNANU_N_1_L_561883	Prodigal:002006	CDS	344203	347802	.	-	0	ID=GKNEFIPN_00289;eC_number=2.7.13.3;Name=rcsC_7;gene=rcsC_7;inference=ab initio prediction:Prodigal:002006,protein motif:HAMAP:MF_00979;locus_tag=GKNEFIPN_00289;product=Sensor histidine kinase RcsC
GNANU_N_1_L_561883	Prodigal:002006	CDS	348079	348972	.	-	0	ID=GKNEFIPN_00290;inference=ab initio prediction:Prodigal:002006;locus_tag=GKNEFIPN_00290;product=hypothetical protein
GNANU_N_1_L_561883	Prodigal:002006	CDS	349223	350656	.	-	0	ID=GKNEFIPN_00291;eC_number=2.6.1.9;Name=hisC_1;gene=hisC_1;inference=ab initio prediction:Prodigal:002006,protein motif:HAMAP:MF_01023;locus_tag=GKNEFIPN_00291;product=Histidinol-phosphate aminotransferase
GNANU_N_1_L_561883	Prodigal:002006	CDS	351014	351496	.	+	0	ID=GKNEFIPN_00292;inference=ab initio prediction:Prodigal:002006;locus_tag=GKNEFIPN_00292;product=hypothetical protein
GNANU_N_1_L_561883	Prodigal:002006	CDS	351559	352632	.	+	0	ID=GKNEFIPN_00293;eC_number=3.5.5.7;Name=nitA;gene=nitA;inference=ab initio prediction:Prodigal:002006,similar to AA sequence:UniProtKB:Q03217;locus_tag=GKNEFIPN_00293;product=Aliphatic nitrilase
GNANU_N_1_L_561883	Prodigal:002006	CDS	352586	353689	.	+	0	ID=GKNEFIPN_00294;inference=ab initio prediction:Prodigal:002006;locus_tag=GKNEFIPN_00294;product=hypothetical protein
GNANU_N_1_L_561883	Prodigal:002006	CDS	353686	354231	.	+	0	ID=GKNEFIPN_00295;inference=ab initio prediction:Prodigal:002006;locus_tag=GKNEFIPN_00295;product=hypothetical protein
GNANU_N_1_L_561883	Prodigal:002006	CDS	354231	355229	.	+	0	ID=GKNEFIPN_00296;eC_number=2.7.4.16;Name=thiL_1;gene=thiL_1;inference=ab initio prediction:Prodigal:002006,protein motif:HAMAP:MF_02128;locus_tag=GKNEFIPN_00296;product=Thiamine-monophosphate kinase
GNANU_N_1_L_561883	Prodigal:002006	CDS	355226	356401	.	+	0	ID=GKNEFIPN_00297;eC_number=2.4.1.250;Name=mshA_1;gene=mshA_1;inference=ab initio prediction:Prodigal:002006,protein motif:HAMAP:MF_01695;locus_tag=GKNEFIPN_00297;product=D-inositol-3-phosphate glycosyltransferase
GNANU_N_1_L_561883	Prodigal:002006	CDS	356394	356675	.	+	0	ID=GKNEFIPN_00298;inference=ab initio prediction:Prodigal:002006;locus_tag=GKNEFIPN_00298;product=hypothetical protein
GNANU_N_1_L_561883	Prodigal:002006	CDS	356739	358007	.	+	0	ID=GKNEFIPN_00299;eC_number=1.-.-.-;Name=czcO;db_xref=COG:COG2072;gene=czcO;inference=ab initio prediction:Prodigal:002006,similar to AA sequence:UniProtKB:O07085;locus_tag=GKNEFIPN_00299;product=putative oxidoreductase CzcO
GNANU_N_1_L_561883	Prodigal:002006	CDS	358323	359261	.	+	0	ID=GKNEFIPN_00300;inference=ab initio prediction:Prodigal:002006;locus_tag=GKNEFIPN_00300;product=hypothetical protein
GNANU_N_1_L_561883	Prodigal:002006	CDS	359368	361134	.	+	0	ID=GKNEFIPN_00301;Name=kefC_1;db_xref=COG:COG0475;gene=kefC_1;inference=ab initio prediction:Prodigal:002006,similar to AA sequence:UniProtKB:P03819;locus_tag=GKNEFIPN_00301;product=Glutathione-regulated potassium-efflux system protein KefC
GNANU_N_1_L_561883	Prodigal:002006	CDS	361180	361899	.	+	0	ID=GKNEFIPN_00302;Name=dipZ;db_xref=COG:COG0785;gene=dipZ;inference=ab initio prediction:Prodigal:002006,similar to AA sequence:UniProtKB:P9WG63;locus_tag=GKNEFIPN_00302;product=Protein DipZ
GNANU_N_1_L_561883	Prodigal:002006	CDS	361944	362213	.	-	0	ID=GKNEFIPN_00303;inference=ab initio prediction:Prodigal:002006;locus_tag=GKNEFIPN_00303;product=hypothetical protein
GNANU_N_1_L_561883	Prodigal:002006	CDS	362197	362871	.	-	0	ID=GKNEFIPN_00304;inference=ab initio prediction:Prodigal:002006;locus_tag=GKNEFIPN_00304;product=hypothetical protein
GNANU_N_1_L_561883	Prodigal:002006	CDS	362881	364335	.	-	0	ID=GKNEFIPN_00305;inference=ab initio prediction:Prodigal:002006;locus_tag=GKNEFIPN_00305;product=hypothetical protein
GNANU_N_1_L_561883	Prodigal:002006	CDS	364335	364505	.	-	0	ID=GKNEFIPN_00306;inference=ab initio prediction:Prodigal:002006;locus_tag=GKNEFIPN_00306;product=hypothetical protein
GNANU_N_1_L_561883	Prodigal:002006	CDS	364589	364984	.	-	0	ID=GKNEFIPN_00307;inference=ab initio prediction:Prodigal:002006;locus_tag=GKNEFIPN_00307;product=hypothetical protein
GNANU_N_1_L_561883	Prodigal:002006	CDS	364986	365279	.	-	0	ID=GKNEFIPN_00308;inference=ab initio prediction:Prodigal:002006;locus_tag=GKNEFIPN_00308;product=hypothetical protein
GNANU_N_1_L_561883	Prodigal:002006	CDS	365515	366129	.	+	0	ID=GKNEFIPN_00309;inference=ab initio prediction:Prodigal:002006;locus_tag=GKNEFIPN_00309;product=hypothetical protein
GNANU_N_1_L_561883	Prodigal:002006	CDS	366135	366392	.	-	0	ID=GKNEFIPN_00310;inference=ab initio prediction:Prodigal:002006;locus_tag=GKNEFIPN_00310;product=hypothetical protein
GNANU_N_1_L_561883	Prodigal:002006	CDS	366710	366928	.	+	0	ID=GKNEFIPN_00311;inference=ab initio prediction:Prodigal:002006;locus_tag=GKNEFIPN_00311;product=hypothetical protein
GNANU_N_1_L_561883	Prodigal:002006	CDS	367008	368705	.	-	0	ID=GKNEFIPN_00312;inference=ab initio prediction:Prodigal:002006;locus_tag=GKNEFIPN_00312;product=hypothetical protein
GNANU_N_1_L_561883	Prodigal:002006	CDS	369083	370705	.	+	0	ID=GKNEFIPN_00313;Name=yheS_1;db_xref=COG:COG0488;gene=yheS_1;inference=ab initio prediction:Prodigal:002006,similar to AA sequence:UniProtKB:P63389;locus_tag=GKNEFIPN_00313;product=putative ABC transporter ATP-binding protein YheS
GNANU_N_1_L_561883	Prodigal:002006	CDS	370713	371069	.	-	0	ID=GKNEFIPN_00314;inference=ab initio prediction:Prodigal:002006;locus_tag=GKNEFIPN_00314;product=hypothetical protein
GNANU_N_1_L_561883	Prodigal:002006	CDS	371079	371318	.	-	0	ID=GKNEFIPN_00315;inference=ab initio prediction:Prodigal:002006;locus_tag=GKNEFIPN_00315;product=hypothetical protein
GNANU_N_1_L_561883	Prodigal:002006	CDS	371520	380165	.	-	0	ID=GKNEFIPN_00316;inference=ab initio prediction:Prodigal:002006;locus_tag=GKNEFIPN_00316;product=hypothetical protein
GNANU_N_1_L_561883	Prodigal:002006	CDS	380309	381916	.	+	0	ID=GKNEFIPN_00317;Name=vnfA;db_xref=COG:COG3604;gene=vnfA;inference=ab initio prediction:Prodigal:002006,similar to AA sequence:UniProtKB:P12627;locus_tag=GKNEFIPN_00317;product=Nitrogen fixation protein VnfA
GNANU_N_1_L_561883	Prodigal:002006	CDS	382130	382681	.	+	0	ID=GKNEFIPN_00318;inference=ab initio prediction:Prodigal:002006;locus_tag=GKNEFIPN_00318;product=hypothetical protein
GNANU_N_1_L_561883	Prodigal:002006	CDS	382842	384047	.	+	0	ID=GKNEFIPN_00319;inference=ab initio prediction:Prodigal:002006;locus_tag=GKNEFIPN_00319;product=hypothetical protein
GNANU_N_1_L_561883	Prodigal:002006	CDS	384044	385378	.	+	0	ID=GKNEFIPN_00320;eC_number=1.18.1.-;Name=norW;gene=norW;inference=ab initio prediction:Prodigal:002006,protein motif:HAMAP:MF_01313;locus_tag=GKNEFIPN_00320;product=Nitric oxide reductase FlRd-NAD(+) reductase
GNANU_N_1_L_561883	Prodigal:002006	CDS	385390	386340	.	+	0	ID=GKNEFIPN_00321;eC_number=3.-.-.-;inference=ab initio prediction:Prodigal:002006,similar to AA sequence:UniProtKB:Q3JRV4;locus_tag=GKNEFIPN_00321;product=putative metallo-hydrolase
GNANU_N_1_L_561883	Prodigal:002006	CDS	386345	387109	.	+	0	ID=GKNEFIPN_00322;db_xref=COG:COG0730;inference=ab initio prediction:Prodigal:002006,similar to AA sequence:UniProtKB:Q9PFB4;locus_tag=GKNEFIPN_00322;product=putative membrane transporter protein
GNANU_N_1_L_561883	Prodigal:002006	CDS	387281	388642	.	+	0	ID=GKNEFIPN_00323;inference=ab initio prediction:Prodigal:002006;locus_tag=GKNEFIPN_00323;product=hypothetical protein
GNANU_N_1_L_561883	Prodigal:002006	CDS	388648	389487	.	+	0	ID=GKNEFIPN_00324;Name=nrtB;db_xref=COG:COG0600;gene=nrtB;inference=ab initio prediction:Prodigal:002006,similar to AA sequence:UniProtKB:P38044;locus_tag=GKNEFIPN_00324;product=Nitrate import permease protein NrtB
GNANU_N_1_L_561883	Prodigal:002006	CDS	389499	390479	.	+	0	ID=GKNEFIPN_00325;eC_number=7.6.2.8;Name=btuD_3;gene=btuD_3;inference=ab initio prediction:Prodigal:002006,protein motif:HAMAP:MF_01005;locus_tag=GKNEFIPN_00325;product=Vitamin B12 import ATP-binding protein BtuD
GNANU_N_1_L_561883	Prodigal:002006	CDS	390621	392903	.	+	0	ID=GKNEFIPN_00326;eC_number=2.7.13.3;Name=cph1_1;gene=cph1_1;inference=ab initio prediction:Prodigal:002006,similar to AA sequence:UniProtKB:Q55168;locus_tag=GKNEFIPN_00326;product=Phytochrome-like protein cph1
GNANU_N_1_L_561883	Prodigal:002006	CDS	392905	393366	.	+	0	ID=GKNEFIPN_00327;Name=rcp1_1;gene=rcp1_1;inference=ab initio prediction:Prodigal:002006,similar to AA sequence:UniProtKB:Q55169;locus_tag=GKNEFIPN_00327;product=Response regulator rcp1
GNANU_N_1_L_561883	Prodigal:002006	CDS	393495	395087	.	+	0	ID=GKNEFIPN_00328;eC_number=2.7.13.3;Name=rcsC_8;gene=rcsC_8;inference=ab initio prediction:Prodigal:002006,protein motif:HAMAP:MF_00979;locus_tag=GKNEFIPN_00328;product=Sensor histidine kinase RcsC
GNANU_N_1_L_561883	Prodigal:002006	CDS	395561	397063	.	+	0	ID=GKNEFIPN_00329;eC_number=3.4.21.107;Name=degQ_1;db_xref=COG:COG0265;gene=degQ_1;inference=ab initio prediction:Prodigal:002006,similar to AA sequence:UniProtKB:P39099;locus_tag=GKNEFIPN_00329;product=Periplasmic pH-dependent serine endoprotease DegQ
GNANU_N_1_L_561883	Prodigal:002006	CDS	397213	398451	.	-	0	ID=GKNEFIPN_00330;Name=amt;gene=amt;inference=ab initio prediction:Prodigal:002006,similar to AA sequence:UniProtKB:O66515;locus_tag=GKNEFIPN_00330;product=Ammonia channel
GNANU_N_1_L_561883	Prodigal:002006	CDS	398611	399627	.	-	0	ID=GKNEFIPN_00331;db_xref=COG:COG4413;inference=ab initio prediction:Prodigal:002006,similar to AA sequence:UniProtKB:Q72CX3;locus_tag=GKNEFIPN_00331;product=Urea transporter
GNANU_N_1_L_561883	Prodigal:002006	CDS	399643	400578	.	-	0	ID=GKNEFIPN_00332;Name=ureD_1;gene=ureD_1;inference=ab initio prediction:Prodigal:002006,protein motif:HAMAP:MF_01384;locus_tag=GKNEFIPN_00332;product=Urease accessory protein UreD
GNANU_N_1_L_561883	Prodigal:002006	CDS	400582	401229	.	-	0	ID=GKNEFIPN_00333;Name=ureG_1;db_xref=COG:COG0378;gene=ureG_1;inference=ab initio prediction:Prodigal:002006,similar to AA sequence:UniProtKB:Q09066;locus_tag=GKNEFIPN_00333;product=Urease accessory protein UreG
GNANU_N_1_L_561883	Prodigal:002006	CDS	401250	401972	.	-	0	ID=GKNEFIPN_00334;Name=ureF_1;db_xref=COG:COG0830;gene=ureF_1;inference=ab initio prediction:Prodigal:002006,similar to AA sequence:UniProtKB:Q79VJ2;locus_tag=GKNEFIPN_00334;product=Urease accessory protein UreF
GNANU_N_1_L_561883	Prodigal:002006	CDS	401972	402676	.	-	0	ID=GKNEFIPN_00335;Name=ureE_1;gene=ureE_1;inference=ab initio prediction:Prodigal:002006,protein motif:HAMAP:MF_00822;locus_tag=GKNEFIPN_00335;product=Urease accessory protein UreE
GNANU_N_1_L_561883	Prodigal:002006	CDS	402700	403083	.	-	0	ID=GKNEFIPN_00336;Name=crcB_1;gene=crcB_1;inference=ab initio prediction:Prodigal:002006,protein motif:HAMAP:MF_00454;locus_tag=GKNEFIPN_00336;product=Putative fluoride ion transporter CrcB
GNANU_N_1_L_561883	Prodigal:002006	CDS	403093	403506	.	-	0	ID=GKNEFIPN_00337;Name=crcB_2;db_xref=COG:COG0239;gene=crcB_2;inference=ab initio prediction:Prodigal:002006,similar to AA sequence:UniProtKB:P37002;locus_tag=GKNEFIPN_00337;product=Putative fluoride ion transporter CrcB
GNANU_N_1_L_561883	Prodigal:002006	CDS	403538	405256	.	-	0	ID=GKNEFIPN_00338;eC_number=3.5.1.5;Name=ureC_1;db_xref=COG:COG0804;gene=ureC_1;inference=ab initio prediction:Prodigal:002006,similar to AA sequence:UniProtKB:P17086;locus_tag=GKNEFIPN_00338;product=Urease subunit alpha
GNANU_N_1_L_561883	Prodigal:002006	CDS	405292	405702	.	-	0	ID=GKNEFIPN_00339;eC_number=3.5.1.5;Name=ureB;db_xref=COG:COG0832;gene=ureB;inference=ab initio prediction:Prodigal:002006,similar to AA sequence:UniProtKB:P31495;locus_tag=GKNEFIPN_00339;product=Urease subunit beta
GNANU_N_1_L_561883	Prodigal:002006	CDS	405727	406029	.	-	0	ID=GKNEFIPN_00340;eC_number=3.5.1.5;Name=ureA2;gene=ureA2;inference=ab initio prediction:Prodigal:002006,similar to AA sequence:UniProtKB:Q2YQE0;locus_tag=GKNEFIPN_00340;product=Urease subunit gamma 2
GNANU_N_1_L_561883	Prodigal:002006	CDS	406672	408786	.	+	0	ID=GKNEFIPN_00341;Name=btuB_1;gene=btuB_1;inference=ab initio prediction:Prodigal:002006,protein motif:HAMAP:MF_01531;locus_tag=GKNEFIPN_00341;product=Vitamin B12 transporter BtuB
GNANU_N_1_L_561883	Prodigal:002006	CDS	408783	409514	.	+	0	ID=GKNEFIPN_00342;inference=ab initio prediction:Prodigal:002006;locus_tag=GKNEFIPN_00342;product=hypothetical protein
GNANU_N_1_L_561883	Prodigal:002006	CDS	410310	410669	.	+	0	ID=GKNEFIPN_00343;Name=hdeA;gene=hdeA;inference=ab initio prediction:Prodigal:002006,protein motif:HAMAP:MF_00946;locus_tag=GKNEFIPN_00343;product=Acid stress chaperone HdeA
GNANU_N_1_L_561883	Prodigal:002006	CDS	410892	411194	.	+	0	ID=GKNEFIPN_00344;inference=ab initio prediction:Prodigal:002006;locus_tag=GKNEFIPN_00344;product=hypothetical protein
GNANU_N_1_L_561883	Prodigal:002006	CDS	411260	411625	.	-	0	ID=GKNEFIPN_00345;inference=ab initio prediction:Prodigal:002006;locus_tag=GKNEFIPN_00345;product=hypothetical protein
GNANU_N_1_L_561883	Aragorn:001002	tRNA	411915	411989	.	-	.	ID=GKNEFIPN_00346;inference=COORDINATES:profile:Aragorn:001002;locus_tag=GKNEFIPN_00346;product=tRNA-Glu(ttc)
GNANU_N_1_L_561883	Prodigal:002006	CDS	412137	412946	.	+	0	ID=GKNEFIPN_00347;eC_number=2.1.1.-;db_xref=COG:COG0566;inference=ab initio prediction:Prodigal:002006,similar to AA sequence:UniProtKB:P9WFY5;locus_tag=GKNEFIPN_00347;product=putative tRNA/rRNA methyltransferase
GNANU_N_1_L_561883	Prodigal:002006	CDS	413283	414992	.	+	0	ID=GKNEFIPN_00348;Name=rpsA;db_xref=COG:COG0539;gene=rpsA;inference=ab initio prediction:Prodigal:002006,similar to AA sequence:UniProtKB:Q6NDP1;locus_tag=GKNEFIPN_00348;product=30S ribosomal protein S1
GNANU_N_1_L_561883	Prodigal:002006	CDS	415088	416413	.	+	0	ID=GKNEFIPN_00349;inference=ab initio prediction:Prodigal:002006;locus_tag=GKNEFIPN_00349;product=hypothetical protein
GNANU_N_1_L_561883	Prodigal:002006	CDS	416745	417713	.	+	0	ID=GKNEFIPN_00350;inference=ab initio prediction:Prodigal:002006;locus_tag=GKNEFIPN_00350;product=hypothetical protein
GNANU_N_1_L_561883	Prodigal:002006	CDS	417770	418078	.	+	0	ID=GKNEFIPN_00351;Name=ihfB;db_xref=COG:COG0776;gene=ihfB;inference=ab initio prediction:Prodigal:002006,similar to AA sequence:UniProtKB:Q06607;locus_tag=GKNEFIPN_00351;product=Integration host factor subunit beta
GNANU_N_1_L_561883	Prodigal:002006	CDS	418292	418657	.	+	0	ID=GKNEFIPN_00352;inference=ab initio prediction:Prodigal:002006;locus_tag=GKNEFIPN_00352;product=hypothetical protein
GNANU_N_1_L_561883	Prodigal:002006	CDS	418678	419325	.	+	0	ID=GKNEFIPN_00353;eC_number=5.3.1.24;Name=trpF;db_xref=COG:COG0135;gene=trpF;inference=ab initio prediction:Prodigal:002006,similar to AA sequence:UniProtKB:Q56320;locus_tag=GKNEFIPN_00353;product=N-(5'-phosphoribosyl)anthranilate isomerase
GNANU_N_1_L_561883	Prodigal:002006	CDS	419467	420708	.	+	0	ID=GKNEFIPN_00354;eC_number=4.2.1.20;Name=trpB;db_xref=COG:COG0133;gene=trpB;inference=ab initio prediction:Prodigal:002006,similar to AA sequence:UniProtKB:Q2KE82;locus_tag=GKNEFIPN_00354;product=Tryptophan synthase beta chain
GNANU_N_1_L_561883	Aragorn:001002	tRNA	420812	420888	.	+	.	ID=GKNEFIPN_00355;inference=COORDINATES:profile:Aragorn:001002;locus_tag=GKNEFIPN_00355;product=tRNA-Met(cat)
GNANU_N_1_L_561883	Prodigal:002006	CDS	421055	421918	.	-	0	ID=GKNEFIPN_00356;eC_number=3.8.1.5;Name=dhaA;gene=dhaA;inference=ab initio prediction:Prodigal:002006,similar to AA sequence:UniProtKB:P0A3G3;locus_tag=GKNEFIPN_00356;product=Haloalkane dehalogenase
GNANU_N_1_L_561883	Prodigal:002006	CDS	422261	422464	.	-	0	ID=GKNEFIPN_00357;inference=ab initio prediction:Prodigal:002006;locus_tag=GKNEFIPN_00357;product=hypothetical protein
GNANU_N_1_L_561883	Prodigal:002006	CDS	422833	423897	.	+	0	ID=GKNEFIPN_00358;inference=ab initio prediction:Prodigal:002006;locus_tag=GKNEFIPN_00358;product=hypothetical protein
GNANU_N_1_L_561883	Prodigal:002006	CDS	423943	425058	.	+	0	ID=GKNEFIPN_00359;inference=ab initio prediction:Prodigal:002006;locus_tag=GKNEFIPN_00359;product=hypothetical protein
GNANU_N_1_L_561883	Prodigal:002006	CDS	425582	427042	.	+	0	ID=GKNEFIPN_00360;Name=malT;gene=malT;inference=ab initio prediction:Prodigal:002006,protein motif:HAMAP:MF_01247;locus_tag=GKNEFIPN_00360;product=HTH-type transcriptional regulator MalT
GNANU_N_1_L_561883	Prodigal:002006	CDS	427361	427702	.	+	0	ID=GKNEFIPN_00361;inference=ab initio prediction:Prodigal:002006;locus_tag=GKNEFIPN_00361;product=hypothetical protein
GNANU_N_1_L_561883	Prodigal:002006	CDS	427744	428655	.	+	0	ID=GKNEFIPN_00362;inference=ab initio prediction:Prodigal:002006;locus_tag=GKNEFIPN_00362;product=hypothetical protein
GNANU_N_1_L_561883	Prodigal:002006	CDS	428743	428946	.	+	0	ID=GKNEFIPN_00363;inference=ab initio prediction:Prodigal:002006;locus_tag=GKNEFIPN_00363;product=hypothetical protein
GNANU_N_1_L_561883	Prodigal:002006	CDS	429015	429398	.	+	0	ID=GKNEFIPN_00364;inference=ab initio prediction:Prodigal:002006;locus_tag=GKNEFIPN_00364;product=hypothetical protein
GNANU_N_1_L_561883	Prodigal:002006	CDS	429423	429527	.	+	0	ID=GKNEFIPN_00365;inference=ab initio prediction:Prodigal:002006;locus_tag=GKNEFIPN_00365;product=hypothetical protein
GNANU_N_1_L_561883	Prodigal:002006	CDS	429569	430051	.	+	0	ID=GKNEFIPN_00366;inference=ab initio prediction:Prodigal:002006;locus_tag=GKNEFIPN_00366;product=hypothetical protein
GNANU_N_1_L_561883	Prodigal:002006	CDS	430121	430549	.	+	0	ID=GKNEFIPN_00367;inference=ab initio prediction:Prodigal:002006;locus_tag=GKNEFIPN_00367;product=hypothetical protein
GNANU_N_1_L_561883	Prodigal:002006	CDS	430813	431424	.	+	0	ID=GKNEFIPN_00368;inference=ab initio prediction:Prodigal:002006;locus_tag=GKNEFIPN_00368;product=hypothetical protein
GNANU_N_1_L_561883	Prodigal:002006	CDS	431589	432512	.	-	0	ID=GKNEFIPN_00369;eC_number=2.3.1.39;Name=fabD_2;db_xref=COG:COG0331;gene=fabD_2;inference=ab initio prediction:Prodigal:002006,similar to AA sequence:UniProtKB:P0AAI9;locus_tag=GKNEFIPN_00369;product=Malonyl CoA-acyl carrier protein transacylase
GNANU_N_1_L_561883	Prodigal:002006	CDS	432509	433372	.	-	0	ID=GKNEFIPN_00370;eC_number=2.4.2.52;Name=citG;db_xref=COG:COG1767;gene=citG;inference=ab initio prediction:Prodigal:002006,similar to AA sequence:UniProtKB:P77231;locus_tag=GKNEFIPN_00370;product=2-(5''-triphosphoribosyl)-3'-dephosphocoenzyme-A synthase
GNANU_N_1_L_561883	Prodigal:002006	CDS	433369	434049	.	-	0	ID=GKNEFIPN_00371;eC_number=2.7.7.66;Name=mdcG;gene=mdcG;inference=ab initio prediction:Prodigal:002006,protein motif:HAMAP:MF_00650;locus_tag=GKNEFIPN_00371;product=Phosphoribosyl-dephospho-CoA transferase
GNANU_N_1_L_561883	Prodigal:002006	CDS	434042	434758	.	-	0	ID=GKNEFIPN_00372;inference=ab initio prediction:Prodigal:002006;locus_tag=GKNEFIPN_00372;product=hypothetical protein
GNANU_N_1_L_561883	Prodigal:002006	CDS	434745	435689	.	-	0	ID=GKNEFIPN_00373;eC_number=2.1.3.10;Name=madC;gene=madC;inference=ab initio prediction:Prodigal:002006,similar to AA sequence:UniProtKB:O06926;locus_tag=GKNEFIPN_00373;product=Malonyl-S-ACP:biotin-protein carboxyltransferase MADC
GNANU_N_1_L_561883	Prodigal:002006	CDS	435692	436000	.	-	0	ID=GKNEFIPN_00374;Name=mdcC;gene=mdcC;inference=ab initio prediction:Prodigal:002006,similar to AA sequence:UniProtKB:O06925;locus_tag=GKNEFIPN_00374;product=Malonate decarboxylase acyl carrier protein
GNANU_N_1_L_561883	Prodigal:002006	CDS	436008	437654	.	-	0	ID=GKNEFIPN_00375;eC_number=2.3.1.187;Name=madA;gene=madA;inference=ab initio prediction:Prodigal:002006,similar to AA sequence:UniProtKB:O06924;locus_tag=GKNEFIPN_00375;product=Acetyl-S-ACP:malonate ACP transferase
GNANU_N_1_L_561883	Prodigal:002006	CDS	438271	438957	.	+	0	ID=GKNEFIPN_00376;Name=rspR_1;db_xref=COG:COG1802;gene=rspR_1;inference=ab initio prediction:Prodigal:002006,similar to AA sequence:UniProtKB:P0ACM2;locus_tag=GKNEFIPN_00376;product=HTH-type transcriptional repressor RspR
GNANU_N_1_L_561883	Prodigal:002006	CDS	439199	440197	.	+	0	ID=GKNEFIPN_00377;eC_number=1.3.1.87;Name=hcaB_1;gene=hcaB_1;inference=ab initio prediction:Prodigal:002006,protein motif:HAMAP:MF_01647;locus_tag=GKNEFIPN_00377;product=3-phenylpropionate-dihydrodiol/cinnamic acid-dihydrodiol dehydrogenase
GNANU_N_1_L_561883	Prodigal:002006	CDS	440220	441419	.	-	0	ID=GKNEFIPN_00378;inference=ab initio prediction:Prodigal:002006;locus_tag=GKNEFIPN_00378;product=hypothetical protein
GNANU_N_1_L_561883	Prodigal:002006	CDS	441946	444363	.	+	0	ID=GKNEFIPN_00379;eC_number=2.7.13.3;Name=rcsC_9;gene=rcsC_9;inference=ab initio prediction:Prodigal:002006,protein motif:HAMAP:MF_00979;locus_tag=GKNEFIPN_00379;product=Sensor histidine kinase RcsC
GNANU_N_1_L_561883	Prodigal:002006	CDS	444593	446056	.	+	0	ID=GKNEFIPN_00380;eC_number=2.7.11.1;Name=kaiC_1;db_xref=COG:COG0467;gene=kaiC_1;inference=ab initio prediction:Prodigal:002006,similar to AA sequence:UniProtKB:Q79PF4;locus_tag=GKNEFIPN_00380;product=Circadian clock protein kinase KaiC
GNANU_N_1_L_561883	Prodigal:002006	CDS	446053	448101	.	+	0	ID=GKNEFIPN_00381;eC_number=2.7.13.3;Name=rcsC_10;gene=rcsC_10;inference=ab initio prediction:Prodigal:002006,protein motif:HAMAP:MF_00979;locus_tag=GKNEFIPN_00381;product=Sensor histidine kinase RcsC
GNANU_N_1_L_561883	Prodigal:002006	CDS	448211	448552	.	-	0	ID=GKNEFIPN_00382;inference=ab initio prediction:Prodigal:002006;locus_tag=GKNEFIPN_00382;product=hypothetical protein
GNANU_N_1_L_561883	Prodigal:002006	CDS	448601	449218	.	-	0	ID=GKNEFIPN_00383;inference=ab initio prediction:Prodigal:002006;locus_tag=GKNEFIPN_00383;product=hypothetical protein
GNANU_N_1_L_561883	Prodigal:002006	CDS	449560	450051	.	-	0	ID=GKNEFIPN_00384;inference=ab initio prediction:Prodigal:002006;locus_tag=GKNEFIPN_00384;product=hypothetical protein
GNANU_N_1_L_561883	Prodigal:002006	CDS	450820	451953	.	+	0	ID=GKNEFIPN_00385;inference=ab initio prediction:Prodigal:002006;locus_tag=GKNEFIPN_00385;product=hypothetical protein
GNANU_N_1_L_561883	Prodigal:002006	CDS	452175	452507	.	+	0	ID=GKNEFIPN_00386;inference=ab initio prediction:Prodigal:002006;locus_tag=GKNEFIPN_00386;product=hypothetical protein
GNANU_N_1_L_561883	Prodigal:002006	CDS	452811	453443	.	+	0	ID=GKNEFIPN_00387;inference=ab initio prediction:Prodigal:002006;locus_tag=GKNEFIPN_00387;product=hypothetical protein
GNANU_N_1_L_561883	Prodigal:002006	CDS	453483	453926	.	+	0	ID=GKNEFIPN_00388;inference=ab initio prediction:Prodigal:002006;locus_tag=GKNEFIPN_00388;product=hypothetical protein
GNANU_N_1_L_561883	Prodigal:002006	CDS	454060	454983	.	+	0	ID=GKNEFIPN_00389;Name=csgG;db_xref=COG:COG1462;gene=csgG;inference=ab initio prediction:Prodigal:002006,similar to AA sequence:UniProtKB:P0AEA2;locus_tag=GKNEFIPN_00389;product=Curli production assembly/transport component CsgG
GNANU_N_1_L_561883	Prodigal:002006	CDS	455009	455863	.	+	0	ID=GKNEFIPN_00390;inference=ab initio prediction:Prodigal:002006;locus_tag=GKNEFIPN_00390;product=hypothetical protein
GNANU_N_1_L_561883	Prodigal:002006	CDS	456139	456495	.	-	0	ID=GKNEFIPN_00391;inference=ab initio prediction:Prodigal:002006;locus_tag=GKNEFIPN_00391;product=hypothetical protein
GNANU_N_1_L_561883	Prodigal:002006	CDS	456883	457185	.	-	0	ID=GKNEFIPN_00392;inference=ab initio prediction:Prodigal:002006;locus_tag=GKNEFIPN_00392;product=hypothetical protein
GNANU_N_1_L_561883	Prodigal:002006	CDS	457182	457871	.	-	0	ID=GKNEFIPN_00393;eC_number=1.9.3.1;Name=ctaE_2;gene=ctaE_2;inference=ab initio prediction:Prodigal:002006,similar to AA sequence:UniProtKB:Q03439;locus_tag=GKNEFIPN_00393;product=Cytochrome c oxidase subunit 3
GNANU_N_1_L_561883	Prodigal:002006	CDS	457868	459559	.	-	0	ID=GKNEFIPN_00394;eC_number=1.9.3.1;Name=ctaDII;db_xref=COG:COG0843;gene=ctaDII;inference=ab initio prediction:Prodigal:002006,similar to AA sequence:UniProtKB:P98002;locus_tag=GKNEFIPN_00394;product=Cytochrome c oxidase subunit 1-beta
GNANU_N_1_L_561883	Prodigal:002006	CDS	459594	460682	.	-	0	ID=GKNEFIPN_00395;inference=ab initio prediction:Prodigal:002006;locus_tag=GKNEFIPN_00395;product=hypothetical protein
GNANU_N_1_L_561883	Prodigal:002006	CDS	460682	461170	.	-	0	ID=GKNEFIPN_00396;inference=ab initio prediction:Prodigal:002006;locus_tag=GKNEFIPN_00396;product=hypothetical protein
GNANU_N_1_L_561883	Prodigal:002006	CDS	461163	462119	.	-	0	ID=GKNEFIPN_00397;inference=ab initio prediction:Prodigal:002006;locus_tag=GKNEFIPN_00397;product=hypothetical protein
GNANU_N_1_L_561883	Prodigal:002006	CDS	462116	462643	.	-	0	ID=GKNEFIPN_00398;inference=ab initio prediction:Prodigal:002006;locus_tag=GKNEFIPN_00398;product=hypothetical protein
GNANU_N_1_L_561883	Prodigal:002006	CDS	462640	463158	.	-	0	ID=GKNEFIPN_00399;inference=ab initio prediction:Prodigal:002006;locus_tag=GKNEFIPN_00399;product=hypothetical protein
GNANU_N_1_L_561883	Prodigal:002006	CDS	463155	464525	.	-	0	ID=GKNEFIPN_00400;inference=ab initio prediction:Prodigal:002006;locus_tag=GKNEFIPN_00400;product=hypothetical protein
GNANU_N_1_L_561883	Prodigal:002006	CDS	464522	467332	.	-	0	ID=GKNEFIPN_00401;eC_number=7.-.-.-;Name=rsxB_2;gene=rsxB_2;inference=ab initio prediction:Prodigal:002006,protein motif:HAMAP:MF_00463;locus_tag=GKNEFIPN_00401;product=Ion-translocating oxidoreductase complex subunit B
GNANU_N_1_L_561883	Prodigal:002006	CDS	467320	467979	.	-	0	ID=GKNEFIPN_00402;inference=ab initio prediction:Prodigal:002006;locus_tag=GKNEFIPN_00402;product=hypothetical protein
GNANU_N_1_L_561883	Prodigal:002006	CDS	468825	469655	.	+	0	ID=GKNEFIPN_00403;inference=ab initio prediction:Prodigal:002006;locus_tag=GKNEFIPN_00403;product=hypothetical protein
GNANU_N_1_L_561883	Prodigal:002006	CDS	469679	469894	.	-	0	ID=GKNEFIPN_00404;inference=ab initio prediction:Prodigal:002006;locus_tag=GKNEFIPN_00404;product=hypothetical protein
GNANU_N_1_L_561883	Prodigal:002006	CDS	470080	470964	.	-	0	ID=GKNEFIPN_00405;eC_number=3.1.1.99;inference=ab initio prediction:Prodigal:002006,similar to AA sequence:UniProtKB:P0DOV6;locus_tag=GKNEFIPN_00405;product=6-deoxy-6-sulfogluconolactonase
GNANU_N_1_L_561883	Prodigal:002006	CDS	471075	471977	.	-	0	ID=GKNEFIPN_00406;eC_number=1.8.1.9;Name=trxB_1;db_xref=COG:COG0492;gene=trxB_1;inference=ab initio prediction:Prodigal:002006,similar to AA sequence:UniProtKB:P9WHH1;locus_tag=GKNEFIPN_00406;product=Thioredoxin reductase
GNANU_N_1_L_561883	Prodigal:002006	CDS	472050	472385	.	-	0	ID=GKNEFIPN_00407;Name=grxD;db_xref=COG:COG0278;gene=grxD;inference=ab initio prediction:Prodigal:002006,similar to AA sequence:UniProtKB:P0AC69;locus_tag=GKNEFIPN_00407;product=Glutaredoxin 4
GNANU_N_1_L_561883	Prodigal:002006	CDS	472458	472694	.	-	0	ID=GKNEFIPN_00408;db_xref=COG:COG0271;inference=ab initio prediction:Prodigal:002006,similar to AA sequence:UniProtKB:Q9ZCE4;locus_tag=GKNEFIPN_00408;product=putative protein RP812
GNANU_N_1_L_561883	Prodigal:002006	CDS	472722	474947	.	-	0	ID=GKNEFIPN_00409;eC_number=6.3.5.3;Name=purL;db_xref=COG:COG0046;gene=purL;inference=ab initio prediction:Prodigal:002006,similar to AA sequence:UniProtKB:P12042;locus_tag=GKNEFIPN_00409;product=Phosphoribosylformylglycinamidine synthase subunit PurL
GNANU_N_1_L_561883	Prodigal:002006	CDS	475137	476321	.	-	0	ID=GKNEFIPN_00410;inference=ab initio prediction:Prodigal:002006;locus_tag=GKNEFIPN_00410;product=hypothetical protein
GNANU_N_1_L_561883	Prodigal:002006	CDS	476468	478669	.	-	0	ID=GKNEFIPN_00411;eC_number=3.6.4.12;Name=recD2_1;db_xref=COG:COG0507;gene=recD2_1;inference=ab initio prediction:Prodigal:002006,similar to AA sequence:UniProtKB:Q9RT63;locus_tag=GKNEFIPN_00411;product=ATP-dependent RecD-like DNA helicase
GNANU_N_1_L_561883	Prodigal:002006	CDS	478790	479476	.	-	0	ID=GKNEFIPN_00412;inference=ab initio prediction:Prodigal:002006;locus_tag=GKNEFIPN_00412;product=hypothetical protein
GNANU_N_1_L_561883	Prodigal:002006	CDS	479683	481530	.	-	0	ID=GKNEFIPN_00413;eC_number=3.6.4.12;Name=recQ;db_xref=COG:COG0514;gene=recQ;inference=ab initio prediction:Prodigal:002006,similar to AA sequence:UniProtKB:P15043;locus_tag=GKNEFIPN_00413;product=ATP-dependent DNA helicase RecQ
GNANU_N_1_L_561883	Prodigal:002006	CDS	481631	481870	.	+	0	ID=GKNEFIPN_00414;inference=ab initio prediction:Prodigal:002006;locus_tag=GKNEFIPN_00414;product=hypothetical protein
GNANU_N_1_L_561883	Prodigal:002006	CDS	481870	482274	.	+	0	ID=GKNEFIPN_00415;eC_number=3.1.-.-;db_xref=COG:COG3742;inference=ab initio prediction:Prodigal:002006,similar to AA sequence:UniProtKB:P9WF57;locus_tag=GKNEFIPN_00415;product=Ribonuclease VapC42
GNANU_N_1_L_561883	Prodigal:002006	CDS	482278	483432	.	-	0	ID=GKNEFIPN_00416;Name=recF;db_xref=COG:COG1195;gene=recF;inference=ab initio prediction:Prodigal:002006,similar to AA sequence:UniProtKB:P0A7H0;locus_tag=GKNEFIPN_00416;product=DNA replication and repair protein RecF
GNANU_N_1_L_561883	Prodigal:002006	CDS	483473	484594	.	-	0	ID=GKNEFIPN_00417;Name=dnaN;gene=dnaN;inference=ab initio prediction:Prodigal:002006,similar to AA sequence:UniProtKB:B8GXP6;locus_tag=GKNEFIPN_00417;product=Beta sliding clamp
GNANU_N_1_L_561883	Prodigal:002006	CDS	484935	486440	.	-	0	ID=GKNEFIPN_00418;Name=dnaA_1;gene=dnaA_1;inference=ab initio prediction:Prodigal:002006,similar to AA sequence:UniProtKB:P68866;locus_tag=GKNEFIPN_00418;product=Chromosomal replication initiator protein DnaA
GNANU_N_1_L_561883	Prodigal:002006	CDS	487116	487382	.	-	0	ID=GKNEFIPN_00419;Name=rpsT;db_xref=COG:COG0268;gene=rpsT;inference=ab initio prediction:Prodigal:002006,similar to AA sequence:UniProtKB:Q6N0C7;locus_tag=GKNEFIPN_00419;product=30S ribosomal protein S20
GNANU_N_1_L_561883	Aragorn:001002	tRNA	487667	487741	.	+	.	ID=GKNEFIPN_00420;inference=COORDINATES:profile:Aragorn:001002;locus_tag=GKNEFIPN_00420;product=tRNA-Thr(ggt)
GNANU_N_1_L_561883	Prodigal:002006	CDS	488580	489431	.	+	0	ID=GKNEFIPN_00421;inference=ab initio prediction:Prodigal:002006;locus_tag=GKNEFIPN_00421;product=hypothetical protein
GNANU_N_1_L_561883	Prodigal:002006	CDS	489544	490440	.	-	0	ID=GKNEFIPN_00422;inference=ab initio prediction:Prodigal:002006;locus_tag=GKNEFIPN_00422;product=hypothetical protein
GNANU_N_1_L_561883	Prodigal:002006	CDS	490781	492724	.	+	0	ID=GKNEFIPN_00423;eC_number=2.7.-.-;Name=sasA_3;gene=sasA_3;inference=ab initio prediction:Prodigal:002006,protein motif:HAMAP:MF_01837;locus_tag=GKNEFIPN_00423;product=Adaptive-response sensory-kinase SasA
GNANU_N_1_L_561883	Prodigal:002006	CDS	492678	493124	.	+	0	ID=GKNEFIPN_00424;Name=rcp1_2;gene=rcp1_2;inference=ab initio prediction:Prodigal:002006,similar to AA sequence:UniProtKB:Q55169;locus_tag=GKNEFIPN_00424;product=Response regulator rcp1
GNANU_N_1_L_561883	Prodigal:002006	CDS	493121	494167	.	+	0	ID=GKNEFIPN_00425;eC_number=3.5.1.44;Name=cheB_1;gene=cheB_1;inference=ab initio prediction:Prodigal:002006,protein motif:HAMAP:MF_00099;locus_tag=GKNEFIPN_00425;product=Protein-glutamate methylesterase/protein-glutamine glutaminase
GNANU_N_1_L_561883	Prodigal:002006	CDS	494504	494770	.	-	0	ID=GKNEFIPN_00426;inference=ab initio prediction:Prodigal:002006;locus_tag=GKNEFIPN_00426;product=hypothetical protein
GNANU_N_1_L_561883	Prodigal:002006	CDS	494902	496863	.	-	0	ID=GKNEFIPN_00427;inference=ab initio prediction:Prodigal:002006;locus_tag=GKNEFIPN_00427;product=hypothetical protein
GNANU_N_1_L_561883	Prodigal:002006	CDS	497149	497895	.	+	0	ID=GKNEFIPN_00428;inference=ab initio prediction:Prodigal:002006;locus_tag=GKNEFIPN_00428;product=hypothetical protein
GNANU_N_1_L_561883	Prodigal:002006	CDS	497943	498782	.	-	0	ID=GKNEFIPN_00429;eC_number=3.5.1.118;Name=egtC_1;db_xref=COG:COG0121;gene=egtC_1;inference=ab initio prediction:Prodigal:002006,similar to AA sequence:UniProtKB:A0R5M9;locus_tag=GKNEFIPN_00429;product=Gamma-glutamyl-hercynylcysteine sulfoxide hydrolase
GNANU_N_1_L_561883	Prodigal:002006	CDS	498916	500685	.	-	0	ID=GKNEFIPN_00430;eC_number=6.3.5.4;Name=asnB;db_xref=COG:COG0367;gene=asnB;inference=ab initio prediction:Prodigal:002006,similar to AA sequence:UniProtKB:P54420;locus_tag=GKNEFIPN_00430;product=Asparagine synthetase [glutamine-hydrolyzing] 1
GNANU_N_1_L_561883	Prodigal:002006	CDS	500900	501544	.	-	0	ID=GKNEFIPN_00431;eC_number=2.5.1.18;Name=gstB_1;db_xref=COG:COG0625;gene=gstB_1;inference=ab initio prediction:Prodigal:002006,similar to AA sequence:UniProtKB:P15214;locus_tag=GKNEFIPN_00431;product=Glutathione S-transferase GST-6.0
GNANU_N_1_L_561883	Prodigal:002006	CDS	501608	502150	.	-	0	ID=GKNEFIPN_00432;eC_number=2.2.1.6;Name=ilvH;db_xref=COG:COG0440;gene=ilvH;inference=ab initio prediction:Prodigal:002006,similar to AA sequence:UniProtKB:P00894;locus_tag=GKNEFIPN_00432;product=Acetolactate synthase isozyme 3 small subunit
GNANU_N_1_L_561883	Prodigal:002006	CDS	502257	503162	.	+	0	ID=GKNEFIPN_00433;inference=ab initio prediction:Prodigal:002006;locus_tag=GKNEFIPN_00433;product=hypothetical protein
GNANU_N_1_L_561883	Prodigal:002006	CDS	503229	505004	.	-	0	ID=GKNEFIPN_00434;eC_number=2.2.1.6;Name=ilvI;db_xref=COG:COG0028;gene=ilvI;inference=ab initio prediction:Prodigal:002006,similar to AA sequence:UniProtKB:P00893;locus_tag=GKNEFIPN_00434;product=Acetolactate synthase isozyme 3 large subunit
GNANU_N_1_L_561883	Prodigal:002006	CDS	505340	506995	.	-	0	ID=GKNEFIPN_00435;inference=ab initio prediction:Prodigal:002006;locus_tag=GKNEFIPN_00435;product=hypothetical protein
GNANU_N_1_L_561883	Prodigal:002006	CDS	507176	508672	.	-	0	ID=GKNEFIPN_00436;eC_number=2.7.7.-;Name=selO_1;db_xref=COG:COG0397;gene=selO_1;inference=ab initio prediction:Prodigal:002006,similar to AA sequence:UniProtKB:Q87VB1;locus_tag=GKNEFIPN_00436;product=Protein adenylyltransferase SelO
GNANU_N_1_L_561883	Prodigal:002006	CDS	509040	509543	.	-	0	ID=GKNEFIPN_00437;Name=yciF_1;db_xref=COG:COG3685;gene=yciF_1;inference=ab initio prediction:Prodigal:002006,similar to AA sequence:UniProtKB:P21362;locus_tag=GKNEFIPN_00437;product=Protein YciF
GNANU_N_1_L_561883	Prodigal:002006	CDS	509869	511161	.	+	0	ID=GKNEFIPN_00438;Name=ttuB;gene=ttuB;inference=ab initio prediction:Prodigal:002006,similar to AA sequence:UniProtKB:Q44470;locus_tag=GKNEFIPN_00438;product=Putative tartrate transporter
GNANU_N_1_L_561883	Prodigal:002006	CDS	511388	511807	.	-	0	ID=GKNEFIPN_00439;inference=ab initio prediction:Prodigal:002006;locus_tag=GKNEFIPN_00439;product=hypothetical protein
GNANU_N_1_L_561883	Prodigal:002006	CDS	511865	512533	.	+	0	ID=GKNEFIPN_00440;inference=ab initio prediction:Prodigal:002006;locus_tag=GKNEFIPN_00440;product=hypothetical protein
GNANU_N_1_L_561883	Prodigal:002006	CDS	512567	513016	.	+	0	ID=GKNEFIPN_00441;inference=ab initio prediction:Prodigal:002006;locus_tag=GKNEFIPN_00441;product=hypothetical protein
GNANU_N_1_L_561883	Prodigal:002006	CDS	513236	513634	.	+	0	ID=GKNEFIPN_00442;inference=ab initio prediction:Prodigal:002006;locus_tag=GKNEFIPN_00442;product=hypothetical protein
GNANU_N_1_L_561883	Prodigal:002006	CDS	513717	515444	.	+	0	ID=GKNEFIPN_00443;Name=mdtA_2;gene=mdtA_2;inference=ab initio prediction:Prodigal:002006,protein motif:HAMAP:MF_01422;locus_tag=GKNEFIPN_00443;product=Multidrug resistance protein MdtA
GNANU_N_1_L_561883	Prodigal:002006	CDS	515457	518675	.	+	0	ID=GKNEFIPN_00444;Name=czcA_1;gene=czcA_1;inference=ab initio prediction:Prodigal:002006,similar to AA sequence:UniProtKB:P13511;locus_tag=GKNEFIPN_00444;product=Cobalt-zinc-cadmium resistance protein CzcA
GNANU_N_1_L_561883	Prodigal:002006	CDS	519202	520698	.	+	0	ID=GKNEFIPN_00445;inference=ab initio prediction:Prodigal:002006;locus_tag=GKNEFIPN_00445;product=hypothetical protein
GNANU_N_1_L_561883	Prodigal:002006	CDS	520931	521473	.	+	0	ID=GKNEFIPN_00446;inference=ab initio prediction:Prodigal:002006;locus_tag=GKNEFIPN_00446;product=hypothetical protein
GNANU_N_1_L_561883	Prodigal:002006	CDS	521470	522036	.	-	0	ID=GKNEFIPN_00447;inference=ab initio prediction:Prodigal:002006;locus_tag=GKNEFIPN_00447;product=hypothetical protein
GNANU_N_1_L_561883	Prodigal:002006	CDS	522125	522400	.	-	0	ID=GKNEFIPN_00448;inference=ab initio prediction:Prodigal:002006;locus_tag=GKNEFIPN_00448;product=hypothetical protein
GNANU_N_1_L_561883	Prodigal:002006	CDS	522397	522906	.	-	0	ID=GKNEFIPN_00449;inference=ab initio prediction:Prodigal:002006;locus_tag=GKNEFIPN_00449;product=hypothetical protein
GNANU_N_1_L_561883	Prodigal:002006	CDS	522909	523034	.	-	0	ID=GKNEFIPN_00450;inference=ab initio prediction:Prodigal:002006;locus_tag=GKNEFIPN_00450;product=hypothetical protein
GNANU_N_1_L_561883	Prodigal:002006	CDS	523412	523624	.	-	0	ID=GKNEFIPN_00451;inference=ab initio prediction:Prodigal:002006;locus_tag=GKNEFIPN_00451;product=hypothetical protein
GNANU_N_1_L_561883	Prodigal:002006	CDS	523621	523812	.	-	0	ID=GKNEFIPN_00452;inference=ab initio prediction:Prodigal:002006;locus_tag=GKNEFIPN_00452;product=hypothetical protein
GNANU_N_1_L_561883	Prodigal:002006	CDS	523809	524213	.	-	0	ID=GKNEFIPN_00453;inference=ab initio prediction:Prodigal:002006;locus_tag=GKNEFIPN_00453;product=hypothetical protein
GNANU_N_1_L_561883	Prodigal:002006	CDS	524471	525352	.	+	0	ID=GKNEFIPN_00454;inference=ab initio prediction:Prodigal:002006;locus_tag=GKNEFIPN_00454;product=hypothetical protein
GNANU_N_1_L_561883	Prodigal:002006	CDS	525411	526004	.	+	0	ID=GKNEFIPN_00455;inference=ab initio prediction:Prodigal:002006;locus_tag=GKNEFIPN_00455;product=hypothetical protein
GNANU_N_1_L_561883	Prodigal:002006	CDS	526178	526459	.	-	0	ID=GKNEFIPN_00456;inference=ab initio prediction:Prodigal:002006;locus_tag=GKNEFIPN_00456;product=hypothetical protein
GNANU_N_1_L_561883	Prodigal:002006	CDS	526793	527611	.	-	0	ID=GKNEFIPN_00457;inference=ab initio prediction:Prodigal:002006;locus_tag=GKNEFIPN_00457;product=hypothetical protein
GNANU_N_1_L_561883	Prodigal:002006	CDS	527683	528672	.	-	0	ID=GKNEFIPN_00458;eC_number=2.7.1.2;Name=glk_1;db_xref=COG:COG0837;gene=glk_1;inference=ab initio prediction:Prodigal:002006,similar to AA sequence:UniProtKB:P0A6V8;locus_tag=GKNEFIPN_00458;product=Glucokinase
GNANU_N_1_L_561883	Prodigal:002006	CDS	528704	528952	.	-	0	ID=GKNEFIPN_00459;inference=ab initio prediction:Prodigal:002006;locus_tag=GKNEFIPN_00459;product=hypothetical protein
GNANU_N_1_L_561883	Prodigal:002006	CDS	528994	529338	.	-	0	ID=GKNEFIPN_00460;inference=ab initio prediction:Prodigal:002006;locus_tag=GKNEFIPN_00460;product=hypothetical protein
GNANU_N_1_L_561883	Prodigal:002006	CDS	529335	529709	.	-	0	ID=GKNEFIPN_00461;inference=ab initio prediction:Prodigal:002006;locus_tag=GKNEFIPN_00461;product=hypothetical protein
GNANU_N_1_L_561883	Prodigal:002006	CDS	529781	530020	.	-	0	ID=GKNEFIPN_00462;inference=ab initio prediction:Prodigal:002006;locus_tag=GKNEFIPN_00462;product=hypothetical protein
GNANU_N_1_L_561883	Prodigal:002006	CDS	530205	530723	.	+	0	ID=GKNEFIPN_00463;inference=ab initio prediction:Prodigal:002006;locus_tag=GKNEFIPN_00463;product=hypothetical protein
GNANU_N_1_L_561883	Prodigal:002006	CDS	530807	531022	.	+	0	ID=GKNEFIPN_00464;inference=ab initio prediction:Prodigal:002006;locus_tag=GKNEFIPN_00464;product=hypothetical protein
GNANU_N_1_L_561883	Prodigal:002006	CDS	531033	531290	.	+	0	ID=GKNEFIPN_00465;inference=ab initio prediction:Prodigal:002006;locus_tag=GKNEFIPN_00465;product=hypothetical protein
GNANU_N_1_L_561883	Prodigal:002006	CDS	531287	532615	.	+	0	ID=GKNEFIPN_00466;Name=mntH_1;db_xref=COG:COG1914;gene=mntH_1;inference=ab initio prediction:Prodigal:002006,similar to AA sequence:UniProtKB:Q9RTP8;locus_tag=GKNEFIPN_00466;product=Divalent metal cation transporter MntH
GNANU_N_1_L_561883	Prodigal:002006	CDS	532686	533141	.	+	0	ID=GKNEFIPN_00467;inference=ab initio prediction:Prodigal:002006;locus_tag=GKNEFIPN_00467;product=hypothetical protein
GNANU_N_1_L_561883	Prodigal:002006	CDS	533190	533837	.	+	0	ID=GKNEFIPN_00468;inference=ab initio prediction:Prodigal:002006;locus_tag=GKNEFIPN_00468;product=hypothetical protein
GNANU_N_1_L_561883	Prodigal:002006	CDS	533920	534732	.	+	0	ID=GKNEFIPN_00469;inference=ab initio prediction:Prodigal:002006;locus_tag=GKNEFIPN_00469;product=hypothetical protein
GNANU_N_1_L_561883	Prodigal:002006	CDS	535069	535929	.	-	0	ID=GKNEFIPN_00470;inference=ab initio prediction:Prodigal:002006;locus_tag=GKNEFIPN_00470;product=hypothetical protein
GNANU_N_1_L_561883	Prodigal:002006	CDS	535945	536277	.	-	0	ID=GKNEFIPN_00471;Name=petJ_1;gene=petJ_1;inference=ab initio prediction:Prodigal:002006,protein motif:HAMAP:MF_00594;locus_tag=GKNEFIPN_00471;product=Cytochrome c6
GNANU_N_1_L_561883	Prodigal:002006	CDS	536277	537092	.	-	0	ID=GKNEFIPN_00472;inference=ab initio prediction:Prodigal:002006;locus_tag=GKNEFIPN_00472;product=hypothetical protein
GNANU_N_1_L_561883	Prodigal:002006	CDS	537170	537448	.	-	0	ID=GKNEFIPN_00473;inference=ab initio prediction:Prodigal:002006;locus_tag=GKNEFIPN_00473;product=hypothetical protein
GNANU_N_1_L_561883	Prodigal:002006	CDS	537618	537839	.	+	0	ID=GKNEFIPN_00474;inference=ab initio prediction:Prodigal:002006;locus_tag=GKNEFIPN_00474;product=hypothetical protein
GNANU_N_1_L_561883	Prodigal:002006	CDS	537836	538000	.	+	0	ID=GKNEFIPN_00475;inference=ab initio prediction:Prodigal:002006;locus_tag=GKNEFIPN_00475;product=hypothetical protein
GNANU_N_1_L_561883	Prodigal:002006	CDS	538036	538566	.	+	0	ID=GKNEFIPN_00476;inference=ab initio prediction:Prodigal:002006;locus_tag=GKNEFIPN_00476;product=hypothetical protein
GNANU_N_1_L_561883	Prodigal:002006	CDS	538793	539512	.	-	0	ID=GKNEFIPN_00477;inference=ab initio prediction:Prodigal:002006;locus_tag=GKNEFIPN_00477;product=hypothetical protein
GNANU_N_1_L_561883	Prodigal:002006	CDS	539722	540456	.	-	0	ID=GKNEFIPN_00478;eC_number=1.1.1.1;Name=adhA;db_xref=COG:COG1064;gene=adhA;inference=ab initio prediction:Prodigal:002006,similar to AA sequence:UniProtKB:P9WQC1;locus_tag=GKNEFIPN_00478;product=putative alcohol dehydrogenase AdhA
GNANU_N_1_L_561883	Prodigal:002006	CDS	540486	540707	.	-	0	ID=GKNEFIPN_00479;inference=ab initio prediction:Prodigal:002006;locus_tag=GKNEFIPN_00479;product=hypothetical protein
GNANU_N_1_L_561883	Prodigal:002006	CDS	540717	541364	.	-	0	ID=GKNEFIPN_00480;inference=ab initio prediction:Prodigal:002006;locus_tag=GKNEFIPN_00480;product=hypothetical protein
GNANU_N_1_L_561883	Prodigal:002006	CDS	541393	541593	.	-	0	ID=GKNEFIPN_00481;inference=ab initio prediction:Prodigal:002006;locus_tag=GKNEFIPN_00481;product=hypothetical protein
GNANU_N_1_L_561883	Prodigal:002006	CDS	541725	544277	.	+	0	ID=GKNEFIPN_00482;eC_number=4.1.2.9;Name=xpkA_2;gene=xpkA_2;inference=ab initio prediction:Prodigal:002006,similar to AA sequence:UniProtKB:Q937F6;locus_tag=GKNEFIPN_00482;product=Xylulose-5-phosphate phosphoketolase
GNANU_N_1_L_561883	Prodigal:002006	CDS	544287	545435	.	+	0	ID=GKNEFIPN_00483;eC_number=2.7.2.1;Name=ackA_3;db_xref=COG:COG0282;gene=ackA_3;inference=ab initio prediction:Prodigal:002006,similar to AA sequence:UniProtKB:P37877;locus_tag=GKNEFIPN_00483;product=Acetate kinase
GNANU_N_1_L_561883	Prodigal:002006	CDS	545851	546045	.	-	0	ID=GKNEFIPN_00484;inference=ab initio prediction:Prodigal:002006;locus_tag=GKNEFIPN_00484;product=hypothetical protein
GNANU_N_1_L_561883	Prodigal:002006	CDS	546042	546518	.	-	0	ID=GKNEFIPN_00485;inference=ab initio prediction:Prodigal:002006;locus_tag=GKNEFIPN_00485;product=hypothetical protein
GNANU_N_1_L_561883	Prodigal:002006	CDS	546530	547180	.	-	0	ID=GKNEFIPN_00486;inference=ab initio prediction:Prodigal:002006;locus_tag=GKNEFIPN_00486;product=hypothetical protein
GNANU_N_1_L_561883	Prodigal:002006	CDS	547232	547636	.	-	0	ID=GKNEFIPN_00487;inference=ab initio prediction:Prodigal:002006;locus_tag=GKNEFIPN_00487;product=hypothetical protein
GNANU_N_1_L_561883	Prodigal:002006	CDS	547960	548940	.	-	0	ID=GKNEFIPN_00488;inference=ab initio prediction:Prodigal:002006,similar to AA sequence:ISfinder:ISMno31;locus_tag=GKNEFIPN_00488;product=IS3 family transposase ISMno31
GNANU_N_1_L_561883	Prodigal:002006	CDS	548937	549311	.	-	0	ID=GKNEFIPN_00489;inference=ab initio prediction:Prodigal:002006,similar to AA sequence:ISfinder:ISMno31;locus_tag=GKNEFIPN_00489;product=IS3 family transposase ISMno31
GNANU_N_1_L_561883	Prodigal:002006	CDS	549445	549663	.	+	0	ID=GKNEFIPN_00490;inference=ab initio prediction:Prodigal:002006;locus_tag=GKNEFIPN_00490;product=hypothetical protein
GNANU_N_1_L_561883	Prodigal:002006	CDS	549727	549942	.	-	0	ID=GKNEFIPN_00491;inference=ab initio prediction:Prodigal:002006;locus_tag=GKNEFIPN_00491;product=hypothetical protein
GNANU_N_1_L_561883	Prodigal:002006	CDS	550061	553201	.	-	0	ID=GKNEFIPN_00492;Name=czcA_2;gene=czcA_2;inference=ab initio prediction:Prodigal:002006,similar to AA sequence:UniProtKB:P13511;locus_tag=GKNEFIPN_00492;product=Cobalt-zinc-cadmium resistance protein CzcA
GNANU_N_1_L_561883	Prodigal:002006	CDS	553209	554447	.	-	0	ID=GKNEFIPN_00493;Name=czcB_1;gene=czcB_1;inference=ab initio prediction:Prodigal:002006,similar to AA sequence:UniProtKB:P13510;locus_tag=GKNEFIPN_00493;product=Cobalt-zinc-cadmium resistance protein CzcB
GNANU_N_1_L_561883	Prodigal:002006	CDS	554767	555444	.	+	0	ID=GKNEFIPN_00494;Name=mprA_1;db_xref=COG:COG0745;gene=mprA_1;inference=ab initio prediction:Prodigal:002006,similar to AA sequence:UniProtKB:P9WGM9;locus_tag=GKNEFIPN_00494;product=Response regulator MprA
GNANU_N_1_L_561883	Prodigal:002006	CDS	555437	556819	.	+	0	ID=GKNEFIPN_00495;eC_number=2.7.-.-;Name=sasA_4;gene=sasA_4;inference=ab initio prediction:Prodigal:002006,protein motif:HAMAP:MF_01837;locus_tag=GKNEFIPN_00495;product=Adaptive-response sensory-kinase SasA
GNANU_N_1_L_561883	Prodigal:002006	CDS	557446	557853	.	+	0	ID=GKNEFIPN_00496;eC_number=1.11.1.21;Name=katG2;db_xref=COG:COG0376;gene=katG2;inference=ab initio prediction:Prodigal:002006,similar to AA sequence:UniProtKB:A0QXX7;locus_tag=GKNEFIPN_00496;product=Catalase-peroxidase 2
GNANU_N_1_L_561883	Prodigal:002006	CDS	557875	558078	.	+	0	ID=GKNEFIPN_00497;eC_number=1.11.1.21;Name=katG;db_xref=COG:COG0376;gene=katG;inference=ab initio prediction:Prodigal:002006,similar to AA sequence:UniProtKB:Q939D2;locus_tag=GKNEFIPN_00497;product=Catalase-peroxidase
GNANU_N_1_L_561883	Prodigal:002006	CDS	558185	558535	.	+	0	ID=GKNEFIPN_00498;inference=ab initio prediction:Prodigal:002006;locus_tag=GKNEFIPN_00498;product=hypothetical protein
GNANU_N_1_L_561883	Prodigal:002006	CDS	558535	559332	.	+	0	ID=GKNEFIPN_00499;inference=ab initio prediction:Prodigal:002006,similar to AA sequence:ISfinder:ISMco1;locus_tag=GKNEFIPN_00499;product=IS3 family transposase ISMco1
GNANU_N_1_L_561883	Prodigal:002006	CDS	559539	560342	.	+	0	ID=GKNEFIPN_00500;eC_number=1.16.-.-;Name=dps_1;gene=dps_1;inference=ab initio prediction:Prodigal:002006,protein motif:HAMAP:MF_01441;locus_tag=GKNEFIPN_00500;product=DNA protection during starvation protein
GNANU_N_1_L_561883	Prodigal:002006	CDS	560374	560961	.	+	0	ID=GKNEFIPN_00501;inference=ab initio prediction:Prodigal:002006;locus_tag=GKNEFIPN_00501;product=hypothetical protein
GNANU_N_1_L_561883	Prodigal:002006	CDS	560967	561662	.	+	0	ID=GKNEFIPN_00502;inference=ab initio prediction:Prodigal:002006;locus_tag=GKNEFIPN_00502;product=hypothetical protein
GNANU_N_2_L_468701	Prodigal:002006	CDS	652	900	.	+	0	ID=GKNEFIPN_00503;inference=ab initio prediction:Prodigal:002006;locus_tag=GKNEFIPN_00503;product=hypothetical protein
GNANU_N_2_L_468701	Prodigal:002006	CDS	1016	1534	.	-	0	ID=GKNEFIPN_00504;eC_number=1.5.1.42;Name=rutF_1;db_xref=COG:COG1853;gene=rutF_1;inference=ab initio prediction:Prodigal:002006,similar to AA sequence:UniProtKB:P75893;locus_tag=GKNEFIPN_00504;product=FMN reductase (NADH) RutF
GNANU_N_2_L_468701	Prodigal:002006	CDS	1772	2662	.	+	0	ID=GKNEFIPN_00505;Name=ureD_2;gene=ureD_2;inference=ab initio prediction:Prodigal:002006,similar to AA sequence:UniProtKB:Q03285;locus_tag=GKNEFIPN_00505;product=Urease accessory protein UreD
GNANU_N_2_L_468701	Prodigal:002006	CDS	2757	3377	.	+	0	ID=GKNEFIPN_00506;eC_number=3.5.1.5;Name=ureA_1;db_xref=COG:COG0831;gene=ureA_1;inference=ab initio prediction:Prodigal:002006,similar to AA sequence:UniProtKB:P14916;locus_tag=GKNEFIPN_00506;product=Urease subunit alpha
GNANU_N_2_L_468701	Prodigal:002006	CDS	3602	4495	.	+	0	ID=GKNEFIPN_00507;inference=ab initio prediction:Prodigal:002006;locus_tag=GKNEFIPN_00507;product=hypothetical protein
GNANU_N_2_L_468701	Prodigal:002006	CDS	4569	6281	.	+	0	ID=GKNEFIPN_00508;eC_number=3.5.1.5;Name=ureC1;gene=ureC1;inference=ab initio prediction:Prodigal:002006,similar to AA sequence:UniProtKB:Q8G2P8;locus_tag=GKNEFIPN_00508;product=Urease subunit alpha 1
GNANU_N_2_L_468701	Prodigal:002006	CDS	6314	6472	.	+	0	ID=GKNEFIPN_00509;inference=ab initio prediction:Prodigal:002006;locus_tag=GKNEFIPN_00509;product=hypothetical protein
GNANU_N_2_L_468701	Prodigal:002006	CDS	6802	7311	.	+	0	ID=GKNEFIPN_00510;Name=ureE1;gene=ureE1;inference=ab initio prediction:Prodigal:002006,similar to AA sequence:UniProtKB:P0C145;locus_tag=GKNEFIPN_00510;product=Urease accessory protein UreE 1
GNANU_N_2_L_468701	Prodigal:002006	CDS	7304	7978	.	+	0	ID=GKNEFIPN_00511;Name=ureF_2;db_xref=COG:COG0830;gene=ureF_2;inference=ab initio prediction:Prodigal:002006,similar to AA sequence:UniProtKB:P17091;locus_tag=GKNEFIPN_00511;product=Urease accessory protein UreF
GNANU_N_2_L_468701	Prodigal:002006	CDS	7996	8610	.	+	0	ID=GKNEFIPN_00512;Name=ureG_2;db_xref=COG:COG0378;gene=ureG_2;inference=ab initio prediction:Prodigal:002006,similar to AA sequence:UniProtKB:Q06206;locus_tag=GKNEFIPN_00512;product=Urease accessory protein UreG
GNANU_N_2_L_468701	Prodigal:002006	CDS	8692	9765	.	-	0	ID=GKNEFIPN_00513;inference=ab initio prediction:Prodigal:002006;locus_tag=GKNEFIPN_00513;product=hypothetical protein
GNANU_N_2_L_468701	Prodigal:002006	CDS	9746	11272	.	-	0	ID=GKNEFIPN_00514;eC_number=1.3.99.28;Name=crtI;db_xref=COG:COG1233;gene=crtI;inference=ab initio prediction:Prodigal:002006,similar to AA sequence:UniProtKB:P17054;locus_tag=GKNEFIPN_00514;product=Phytoene desaturase (neurosporene-forming)
GNANU_N_2_L_468701	Prodigal:002006	CDS	11317	12228	.	-	0	ID=GKNEFIPN_00515;eC_number=3.1.1.10;inference=ab initio prediction:Prodigal:002006,similar to AA sequence:UniProtKB:P07383;locus_tag=GKNEFIPN_00515;product=Tropinesterase
GNANU_N_2_L_468701	Prodigal:002006	CDS	12236	14002	.	-	0	ID=GKNEFIPN_00516;eC_number=6.6.1.1;Name=bchD;db_xref=COG:COG1240;gene=bchD;inference=ab initio prediction:Prodigal:002006,similar to AA sequence:UniProtKB:P26175;locus_tag=GKNEFIPN_00516;product=Magnesium-chelatase 60 kDa subunit
GNANU_N_2_L_468701	Prodigal:002006	CDS	14011	14520	.	-	0	ID=GKNEFIPN_00517;inference=ab initio prediction:Prodigal:002006;locus_tag=GKNEFIPN_00517;product=hypothetical protein
GNANU_N_2_L_468701	Prodigal:002006	CDS	14517	15086	.	-	0	ID=GKNEFIPN_00518;inference=ab initio prediction:Prodigal:002006;locus_tag=GKNEFIPN_00518;product=hypothetical protein
GNANU_N_2_L_468701	Prodigal:002006	CDS	15498	16484	.	+	0	ID=GKNEFIPN_00519;inference=ab initio prediction:Prodigal:002006;locus_tag=GKNEFIPN_00519;product=hypothetical protein
GNANU_N_2_L_468701	Prodigal:002006	CDS	16674	17339	.	+	0	ID=GKNEFIPN_00520;inference=ab initio prediction:Prodigal:002006;locus_tag=GKNEFIPN_00520;product=hypothetical protein
GNANU_N_2_L_468701	Prodigal:002006	CDS	17498	18064	.	-	0	ID=GKNEFIPN_00521;Name=efp;db_xref=COG:COG0231;gene=efp;inference=ab initio prediction:Prodigal:002006,similar to AA sequence:UniProtKB:P9WNM3;locus_tag=GKNEFIPN_00521;product=Elongation factor P
GNANU_N_2_L_468701	Prodigal:002006	CDS	18188	19246	.	+	0	ID=GKNEFIPN_00522;eC_number=6.3.1.-;Name=epmA;db_xref=COG:COG2269;gene=epmA;inference=ab initio prediction:Prodigal:002006,similar to AA sequence:UniProtKB:Q9ZJ12;locus_tag=GKNEFIPN_00522;product=Elongation factor P--(R)-beta-lysine ligase
GNANU_N_2_L_468701	Prodigal:002006	CDS	19258	20319	.	+	0	ID=GKNEFIPN_00523;eC_number=5.4.3.2;Name=kamA;gene=kamA;inference=ab initio prediction:Prodigal:002006,similar to AA sequence:UniProtKB:Q9XBQ8;locus_tag=GKNEFIPN_00523;product=L-lysine 2%2C3-aminomutase
GNANU_N_2_L_468701	Prodigal:002006	CDS	20316	20939	.	+	0	ID=GKNEFIPN_00524;eC_number=2.5.1.18;Name=gstB_2;db_xref=COG:COG0625;gene=gstB_2;inference=ab initio prediction:Prodigal:002006,similar to AA sequence:UniProtKB:P0ACA7;locus_tag=GKNEFIPN_00524;product=Glutathione S-transferase GstB
GNANU_N_2_L_468701	Prodigal:002006	CDS	20963	21799	.	+	0	ID=GKNEFIPN_00525;inference=ab initio prediction:Prodigal:002006;locus_tag=GKNEFIPN_00525;product=hypothetical protein
GNANU_N_2_L_468701	Prodigal:002006	CDS	21807	22070	.	-	0	ID=GKNEFIPN_00526;inference=ab initio prediction:Prodigal:002006;locus_tag=GKNEFIPN_00526;product=hypothetical protein
GNANU_N_2_L_468701	Prodigal:002006	CDS	22060	22773	.	-	0	ID=GKNEFIPN_00527;inference=ab initio prediction:Prodigal:002006;locus_tag=GKNEFIPN_00527;product=hypothetical protein
GNANU_N_2_L_468701	Prodigal:002006	CDS	22875	23159	.	-	0	ID=GKNEFIPN_00528;eC_number=3.6.1.7;Name=acyP;db_xref=COG:COG1254;gene=acyP;inference=ab initio prediction:Prodigal:002006,similar to AA sequence:UniProtKB:Q5SKS6;locus_tag=GKNEFIPN_00528;product=Acylphosphatase
GNANU_N_2_L_468701	Prodigal:002006	CDS	23211	23459	.	-	0	ID=GKNEFIPN_00529;Name=focA_1;db_xref=COG:COG2116;gene=focA_1;inference=ab initio prediction:Prodigal:002006,similar to AA sequence:UniProtKB:P0AC23;locus_tag=GKNEFIPN_00529;product=putative formate transporter 1
GNANU_N_2_L_468701	Prodigal:002006	CDS	23466	24053	.	-	0	ID=GKNEFIPN_00530;Name=focA_2;db_xref=COG:COG2116;gene=focA_2;inference=ab initio prediction:Prodigal:002006,similar to AA sequence:UniProtKB:P0AC23;locus_tag=GKNEFIPN_00530;product=putative formate transporter 1
GNANU_N_2_L_468701	Prodigal:002006	CDS	24146	24577	.	-	0	ID=GKNEFIPN_00531;inference=ab initio prediction:Prodigal:002006;locus_tag=GKNEFIPN_00531;product=hypothetical protein
GNANU_N_2_L_468701	Prodigal:002006	CDS	24731	26734	.	-	0	ID=GKNEFIPN_00532;Name=accA1;db_xref=COG:COG4770;gene=accA1;inference=ab initio prediction:Prodigal:002006,similar to AA sequence:UniProtKB:P9WPQ3;locus_tag=GKNEFIPN_00532;product=Acetyl-/propionyl-coenzyme A carboxylase alpha chain
GNANU_N_2_L_468701	Prodigal:002006	CDS	26962	27405	.	-	0	ID=GKNEFIPN_00533;inference=ab initio prediction:Prodigal:002006;locus_tag=GKNEFIPN_00533;product=hypothetical protein
GNANU_N_2_L_468701	Prodigal:002006	CDS	27578	28243	.	-	0	ID=GKNEFIPN_00534;inference=ab initio prediction:Prodigal:002006;locus_tag=GKNEFIPN_00534;product=hypothetical protein
GNANU_N_2_L_468701	Prodigal:002006	CDS	28660	29511	.	+	0	ID=GKNEFIPN_00535;eC_number=3.5.1.-;db_xref=COG:COG0123;inference=ab initio prediction:Prodigal:002006,similar to AA sequence:UniProtKB:Q9HXM1;locus_tag=GKNEFIPN_00535;product=Histone deacetylase-like amidohydrolase
GNANU_N_2_L_468701	Prodigal:002006	CDS	29637	29870	.	-	0	ID=GKNEFIPN_00536;inference=ab initio prediction:Prodigal:002006;locus_tag=GKNEFIPN_00536;product=hypothetical protein
GNANU_N_2_L_468701	Prodigal:002006	CDS	29970	31046	.	-	0	ID=GKNEFIPN_00537;Name=ribBA;db_xref=COG:COG0108;gene=ribBA;inference=ab initio prediction:Prodigal:002006,similar to AA sequence:UniProtKB:P9WHF1;locus_tag=GKNEFIPN_00537;product=Riboflavin biosynthesis protein RibBA
GNANU_N_2_L_468701	Prodigal:002006	CDS	31082	32182	.	-	0	ID=GKNEFIPN_00538;eC_number=4.2.3.5;Name=aroC;db_xref=COG:COG0082;gene=aroC;inference=ab initio prediction:Prodigal:002006,similar to AA sequence:UniProtKB:P12008;locus_tag=GKNEFIPN_00538;product=Chorismate synthase
GNANU_N_2_L_468701	Prodigal:002006	CDS	32248	32841	.	-	0	ID=GKNEFIPN_00539;inference=ab initio prediction:Prodigal:002006;locus_tag=GKNEFIPN_00539;product=hypothetical protein
GNANU_N_2_L_468701	Prodigal:002006	CDS	32838	33971	.	-	0	ID=GKNEFIPN_00540;eC_number=2.7.1.170;Name=anmK;db_xref=COG:COG2377;gene=anmK;inference=ab initio prediction:Prodigal:002006,similar to AA sequence:UniProtKB:Q9I5Q5;locus_tag=GKNEFIPN_00540;product=Anhydro-N-acetylmuramic acid kinase
GNANU_N_2_L_468701	Prodigal:002006	CDS	34099	35370	.	+	0	ID=GKNEFIPN_00541;eC_number=6.1.1.1;Name=tyrS;db_xref=COG:COG0162;gene=tyrS;inference=ab initio prediction:Prodigal:002006,similar to AA sequence:UniProtKB:P0AGJ9;locus_tag=GKNEFIPN_00541;product=Tyrosine--tRNA ligase
GNANU_N_2_L_468701	Prodigal:002006	CDS	35939	38026	.	+	0	ID=GKNEFIPN_00542;inference=ab initio prediction:Prodigal:002006;locus_tag=GKNEFIPN_00542;product=hypothetical protein
GNANU_N_2_L_468701	Prodigal:002006	CDS	38137	41577	.	-	0	ID=GKNEFIPN_00543;inference=ab initio prediction:Prodigal:002006;locus_tag=GKNEFIPN_00543;product=hypothetical protein
GNANU_N_2_L_468701	Prodigal:002006	CDS	41728	42195	.	+	0	ID=GKNEFIPN_00544;eC_number=1.11.1.15;Name=bcp;db_xref=COG:COG1225;gene=bcp;inference=ab initio prediction:Prodigal:002006,similar to AA sequence:UniProtKB:Q83CY8;locus_tag=GKNEFIPN_00544;product=Putative peroxiredoxin bcp
GNANU_N_2_L_468701	Prodigal:002006	CDS	42372	43547	.	+	0	ID=GKNEFIPN_00545;inference=ab initio prediction:Prodigal:002006;locus_tag=GKNEFIPN_00545;product=hypothetical protein
GNANU_N_2_L_468701	Prodigal:002006	CDS	43635	44600	.	-	0	ID=GKNEFIPN_00546;Name=prfB;db_xref=COG:COG1186;gene=prfB;inference=ab initio prediction:Prodigal:002006,similar to AA sequence:UniProtKB:P07012;locus_tag=GKNEFIPN_00546;product=Peptide chain release factor RF2
GNANU_N_2_L_468701	Prodigal:002006	CDS	44840	45334	.	+	0	ID=GKNEFIPN_00547;inference=ab initio prediction:Prodigal:002006;locus_tag=GKNEFIPN_00547;product=hypothetical protein
GNANU_N_2_L_468701	Prodigal:002006	CDS	45389	46003	.	-	0	ID=GKNEFIPN_00548;inference=ab initio prediction:Prodigal:002006;locus_tag=GKNEFIPN_00548;product=hypothetical protein
GNANU_N_2_L_468701	Prodigal:002006	CDS	46039	47742	.	-	0	ID=GKNEFIPN_00549;eC_number=6.1.1.6;Name=lysS;db_xref=COG:COG1384;gene=lysS;inference=ab initio prediction:Prodigal:002006,similar to AA sequence:UniProtKB:O51603;locus_tag=GKNEFIPN_00549;product=Lysine--tRNA ligase
GNANU_N_2_L_468701	Prodigal:002006	CDS	47853	48782	.	-	0	ID=GKNEFIPN_00550;inference=ab initio prediction:Prodigal:002006;locus_tag=GKNEFIPN_00550;product=hypothetical protein
GNANU_N_2_L_468701	Prodigal:002006	CDS	48912	49217	.	-	0	ID=GKNEFIPN_00551;Name=rpmB;db_xref=COG:COG0227;gene=rpmB;inference=ab initio prediction:Prodigal:002006,similar to AA sequence:UniProtKB:Q6NCH9;locus_tag=GKNEFIPN_00551;product=50S ribosomal protein L28
GNANU_N_2_L_468701	Prodigal:002006	CDS	49418	50266	.	-	0	ID=GKNEFIPN_00552;eC_number=3.4.-.-;Name=bepA_1;gene=bepA_1;inference=ab initio prediction:Prodigal:002006,protein motif:HAMAP:MF_00997;locus_tag=GKNEFIPN_00552;product=Beta-barrel assembly-enhancing protease
GNANU_N_2_L_468701	Prodigal:002006	CDS	50363	51772	.	+	0	ID=GKNEFIPN_00553;eC_number=3.4.11.10;Name=pepA_1;gene=pepA_1;inference=ab initio prediction:Prodigal:002006,protein motif:HAMAP:MF_00181;locus_tag=GKNEFIPN_00553;product=cytosol aminopeptidase
GNANU_N_2_L_468701	Prodigal:002006	CDS	51800	52045	.	-	0	ID=GKNEFIPN_00554;inference=ab initio prediction:Prodigal:002006;locus_tag=GKNEFIPN_00554;product=hypothetical protein
GNANU_N_2_L_468701	Prodigal:002006	CDS	52155	52958	.	-	0	ID=GKNEFIPN_00555;inference=ab initio prediction:Prodigal:002006;locus_tag=GKNEFIPN_00555;product=hypothetical protein
GNANU_N_2_L_468701	Prodigal:002006	CDS	53340	53816	.	+	0	ID=GKNEFIPN_00556;Name=rssB_1;gene=rssB_1;inference=ab initio prediction:Prodigal:002006,protein motif:HAMAP:MF_00958;locus_tag=GKNEFIPN_00556;product=Regulator of RpoS
GNANU_N_2_L_468701	Prodigal:002006	CDS	53839	54786	.	-	0	ID=GKNEFIPN_00557;eC_number=3.1.4.53;Name=cpdA_1;gene=cpdA_1;inference=ab initio prediction:Prodigal:002006,protein motif:HAMAP:MF_00905;locus_tag=GKNEFIPN_00557;product=3'%2C5'-cyclic adenosine monophosphate phosphodiesterase CpdA
GNANU_N_2_L_468701	Prodigal:002006	CDS	55014	55763	.	+	0	ID=GKNEFIPN_00558;inference=ab initio prediction:Prodigal:002006;locus_tag=GKNEFIPN_00558;product=hypothetical protein
GNANU_N_2_L_468701	Prodigal:002006	CDS	55760	57064	.	+	0	ID=GKNEFIPN_00559;eC_number=2.4.99.12;Name=waaA;db_xref=COG:COG1519;gene=waaA;inference=ab initio prediction:Prodigal:002006,similar to AA sequence:UniProtKB:P0AC75;locus_tag=GKNEFIPN_00559;product=3-deoxy-D-manno-octulosonic acid transferase
GNANU_N_2_L_468701	Prodigal:002006	CDS	57072	58055	.	+	0	ID=GKNEFIPN_00560;eC_number=2.7.1.130;Name=lpxK;db_xref=COG:COG1663;gene=lpxK;inference=ab initio prediction:Prodigal:002006,similar to AA sequence:UniProtKB:P27300;locus_tag=GKNEFIPN_00560;product=Tetraacyldisaccharide 4'-kinase
GNANU_N_2_L_468701	Prodigal:002006	CDS	58104	58328	.	-	0	ID=GKNEFIPN_00561;inference=ab initio prediction:Prodigal:002006;locus_tag=GKNEFIPN_00561;product=hypothetical protein
GNANU_N_2_L_468701	Prodigal:002006	CDS	58471	58884	.	+	0	ID=GKNEFIPN_00562;eC_number=3.5.4.5;Name=cdd;db_xref=COG:COG0295;gene=cdd;inference=ab initio prediction:Prodigal:002006,similar to AA sequence:UniProtKB:P19079;locus_tag=GKNEFIPN_00562;product=Cytidine deaminase
GNANU_N_2_L_468701	Prodigal:002006	CDS	58874	59701	.	+	0	ID=GKNEFIPN_00563;eC_number=2.4.2.1;Name=xapA;db_xref=COG:COG0005;gene=xapA;inference=ab initio prediction:Prodigal:002006,similar to AA sequence:UniProtKB:P45563;locus_tag=GKNEFIPN_00563;product=Purine nucleoside phosphorylase 2
GNANU_N_2_L_468701	Prodigal:002006	CDS	59711	60469	.	+	0	ID=GKNEFIPN_00564;eC_number=4.1.2.4;Name=deoC;db_xref=COG:COG0274;gene=deoC;inference=ab initio prediction:Prodigal:002006,similar to AA sequence:UniProtKB:B0TQ91;locus_tag=GKNEFIPN_00564;product=Deoxyribose-phosphate aldolase
GNANU_N_2_L_468701	Prodigal:002006	CDS	60466	61773	.	+	0	ID=GKNEFIPN_00565;eC_number=2.4.2.4;Name=deoA;db_xref=COG:COG0213;gene=deoA;inference=ab initio prediction:Prodigal:002006,similar to AA sequence:UniProtKB:Q7CP66;locus_tag=GKNEFIPN_00565;product=Thymidine phosphorylase
GNANU_N_2_L_468701	Prodigal:002006	CDS	61913	62230	.	+	0	ID=GKNEFIPN_00566;inference=ab initio prediction:Prodigal:002006;locus_tag=GKNEFIPN_00566;product=hypothetical protein
GNANU_N_2_L_468701	Prodigal:002006	CDS	62501	63157	.	-	0	ID=GKNEFIPN_00567;eC_number=2.1.1.182;Name=rsmA_1;gene=rsmA_1;inference=ab initio prediction:Prodigal:002006,protein motif:HAMAP:MF_00607;locus_tag=GKNEFIPN_00567;product=Ribosomal RNA small subunit methyltransferase A
GNANU_N_2_L_468701	Prodigal:002006	CDS	63317	64468	.	-	0	ID=GKNEFIPN_00568;Name=dnaJ_1;db_xref=COG:COG0484;gene=dnaJ_1;inference=ab initio prediction:Prodigal:002006,similar to AA sequence:UniProtKB:P50018;locus_tag=GKNEFIPN_00568;product=Chaperone protein DnaJ
GNANU_N_2_L_468701	Prodigal:002006	CDS	64703	66622	.	-	0	ID=GKNEFIPN_00569;Name=dnaK_2;gene=dnaK_2;inference=ab initio prediction:Prodigal:002006,similar to AA sequence:UniProtKB:Q05981;locus_tag=GKNEFIPN_00569;product=Chaperone protein DnaK
GNANU_N_2_L_468701	Prodigal:002006	CDS	67002	68045	.	+	0	ID=GKNEFIPN_00570;inference=ab initio prediction:Prodigal:002006;locus_tag=GKNEFIPN_00570;product=hypothetical protein
GNANU_N_2_L_468701	Prodigal:002006	CDS	68156	70471	.	+	0	ID=GKNEFIPN_00571;Name=ydeP_1;db_xref=COG:COG0243;gene=ydeP_1;inference=ab initio prediction:Prodigal:002006,similar to AA sequence:UniProtKB:P77561;locus_tag=GKNEFIPN_00571;product=Protein YdeP
GNANU_N_2_L_468701	Prodigal:002006	CDS	70616	71308	.	+	0	ID=GKNEFIPN_00572;inference=ab initio prediction:Prodigal:002006;locus_tag=GKNEFIPN_00572;product=hypothetical protein
GNANU_N_2_L_468701	Prodigal:002006	CDS	71345	71617	.	+	0	ID=GKNEFIPN_00573;inference=ab initio prediction:Prodigal:002006;locus_tag=GKNEFIPN_00573;product=hypothetical protein
GNANU_N_2_L_468701	Prodigal:002006	CDS	71764	71970	.	+	0	ID=GKNEFIPN_00574;inference=ab initio prediction:Prodigal:002006;locus_tag=GKNEFIPN_00574;product=hypothetical protein
GNANU_N_2_L_468701	Prodigal:002006	CDS	73143	74843	.	-	0	ID=GKNEFIPN_00575;Name=recN;db_xref=COG:COG0497;gene=recN;inference=ab initio prediction:Prodigal:002006,similar to AA sequence:UniProtKB:P05824;locus_tag=GKNEFIPN_00575;product=DNA repair protein RecN
GNANU_N_2_L_468701	Prodigal:002006	CDS	75008	75994	.	+	0	ID=GKNEFIPN_00576;inference=ab initio prediction:Prodigal:002006;locus_tag=GKNEFIPN_00576;product=hypothetical protein
GNANU_N_2_L_468701	Prodigal:002006	CDS	76270	77145	.	-	0	ID=GKNEFIPN_00577;Name=bamD;db_xref=COG:COG4105;gene=bamD;inference=ab initio prediction:Prodigal:002006,similar to AA sequence:UniProtKB:Q9K0B1;locus_tag=GKNEFIPN_00577;product=Outer membrane protein assembly factor BamD
GNANU_N_2_L_468701	Prodigal:002006	CDS	77310	78251	.	-	0	ID=GKNEFIPN_00578;eC_number=3.5.1.108;Name=lpxC;db_xref=COG:COG0774;gene=lpxC;inference=ab initio prediction:Prodigal:002006,similar to AA sequence:UniProtKB:P0A725;locus_tag=GKNEFIPN_00578;product=UDP-3-O-acyl-N-acetylglucosamine deacetylase
GNANU_N_2_L_468701	Prodigal:002006	CDS	78615	80375	.	-	0	ID=GKNEFIPN_00579;Name=ftsZ;gene=ftsZ;inference=ab initio prediction:Prodigal:002006,protein motif:HAMAP:MF_00909;locus_tag=GKNEFIPN_00579;product=Cell division protein FtsZ
GNANU_N_2_L_468701	Prodigal:002006	CDS	80479	81801	.	-	0	ID=GKNEFIPN_00580;Name=ftsA;db_xref=COG:COG0849;gene=ftsA;inference=ab initio prediction:Prodigal:002006,similar to AA sequence:UniProtKB:Q9K0X8;locus_tag=GKNEFIPN_00580;product=Cell division protein FtsA
GNANU_N_2_L_468701	Prodigal:002006	CDS	81864	82802	.	-	0	ID=GKNEFIPN_00581;Name=ftsQ;gene=ftsQ;inference=ab initio prediction:Prodigal:002006,protein motif:HAMAP:MF_00911;locus_tag=GKNEFIPN_00581;product=Cell division protein FtsQ
GNANU_N_2_L_468701	Prodigal:002006	CDS	82769	83692	.	-	0	ID=GKNEFIPN_00582;eC_number=6.3.2.4;Name=ddlB;db_xref=COG:COG1181;gene=ddlB;inference=ab initio prediction:Prodigal:002006,similar to AA sequence:UniProtKB:P07862;locus_tag=GKNEFIPN_00582;product=D-alanine--D-alanine ligase B
GNANU_N_2_L_468701	Prodigal:002006	CDS	83757	84647	.	-	0	ID=GKNEFIPN_00583;inference=ab initio prediction:Prodigal:002006;locus_tag=GKNEFIPN_00583;product=hypothetical protein
GNANU_N_2_L_468701	Prodigal:002006	CDS	84685	85617	.	-	0	ID=GKNEFIPN_00584;eC_number=1.3.1.98;Name=murB;db_xref=COG:COG0812;gene=murB;inference=ab initio prediction:Prodigal:002006,similar to AA sequence:UniProtKB:Q65JX9;locus_tag=GKNEFIPN_00584;product=UDP-N-acetylenolpyruvoylglucosamine reductase
GNANU_N_2_L_468701	Prodigal:002006	CDS	85614	86213	.	-	0	ID=GKNEFIPN_00585;inference=ab initio prediction:Prodigal:002006;locus_tag=GKNEFIPN_00585;product=hypothetical protein
GNANU_N_2_L_468701	Prodigal:002006	CDS	86217	87623	.	-	0	ID=GKNEFIPN_00586;eC_number=6.3.2.8;Name=murC;db_xref=COG:COG0773;gene=murC;inference=ab initio prediction:Prodigal:002006,similar to AA sequence:UniProtKB:Q9HW02;locus_tag=GKNEFIPN_00586;product=UDP-N-acetylmuramate--L-alanine ligase
GNANU_N_2_L_468701	Prodigal:002006	CDS	87770	88882	.	-	0	ID=GKNEFIPN_00587;eC_number=2.4.1.227;Name=murG_1;db_xref=COG:COG0707;gene=murG_1;inference=ab initio prediction:Prodigal:002006,similar to AA sequence:UniProtKB:Q9HW01;locus_tag=GKNEFIPN_00587;product=UDP-N-acetylglucosamine--N-acetylmuramyl-(pentapeptide) pyrophosphoryl-undecaprenol N-acetylglucosamine transferase
GNANU_N_2_L_468701	Prodigal:002006	CDS	88998	90164	.	-	0	ID=GKNEFIPN_00588;eC_number=2.4.1.129;Name=ftsW;gene=ftsW;inference=ab initio prediction:Prodigal:002006,similar to AA sequence:UniProtKB:B8H092;locus_tag=GKNEFIPN_00588;product=putative peptidoglycan glycosyltransferase FtsW
GNANU_N_2_L_468701	Prodigal:002006	CDS	90429	91922	.	+	0	ID=GKNEFIPN_00589;eC_number=1.1.1.205;Name=guaB;db_xref=COG:COG0516;gene=guaB;inference=ab initio prediction:Prodigal:002006,similar to AA sequence:UniProtKB:P21879;locus_tag=GKNEFIPN_00589;product=Inosine-5'-monophosphate dehydrogenase
GNANU_N_2_L_468701	Prodigal:002006	CDS	91966	92085	.	-	0	ID=GKNEFIPN_00590;inference=ab initio prediction:Prodigal:002006;locus_tag=GKNEFIPN_00590;product=hypothetical protein
GNANU_N_2_L_468701	Prodigal:002006	CDS	92479	93324	.	-	0	ID=GKNEFIPN_00591;inference=ab initio prediction:Prodigal:002006;locus_tag=GKNEFIPN_00591;product=hypothetical protein
GNANU_N_2_L_468701	Prodigal:002006	CDS	93659	94564	.	-	0	ID=GKNEFIPN_00592;inference=ab initio prediction:Prodigal:002006;locus_tag=GKNEFIPN_00592;product=hypothetical protein
GNANU_N_2_L_468701	Prodigal:002006	CDS	94774	95712	.	+	0	ID=GKNEFIPN_00593;eC_number=1.1.1.169;Name=panE;db_xref=COG:COG1893;gene=panE;inference=ab initio prediction:Prodigal:002006,similar to AA sequence:UniProtKB:Q9HW09;locus_tag=GKNEFIPN_00593;product=2-dehydropantoate 2-reductase
GNANU_N_2_L_468701	Prodigal:002006	CDS	95735	95911	.	-	0	ID=GKNEFIPN_00594;inference=ab initio prediction:Prodigal:002006;locus_tag=GKNEFIPN_00594;product=hypothetical protein
GNANU_N_2_L_468701	Prodigal:002006	CDS	95932	97359	.	+	0	ID=GKNEFIPN_00595;eC_number=2.1.1.176;Name=rsmB_2;db_xref=COG:COG0144;gene=rsmB_2;inference=ab initio prediction:Prodigal:002006,similar to AA sequence:UniProtKB:P36929;locus_tag=GKNEFIPN_00595;product=Ribosomal RNA small subunit methyltransferase B
GNANU_N_2_L_468701	Prodigal:002006	CDS	97495	98526	.	+	0	ID=GKNEFIPN_00596;inference=ab initio prediction:Prodigal:002006;locus_tag=GKNEFIPN_00596;product=hypothetical protein
GNANU_N_2_L_468701	Prodigal:002006	CDS	98580	98807	.	-	0	ID=GKNEFIPN_00597;inference=ab initio prediction:Prodigal:002006;locus_tag=GKNEFIPN_00597;product=hypothetical protein
GNANU_N_2_L_468701	Prodigal:002006	CDS	98976	100541	.	+	0	ID=GKNEFIPN_00598;eC_number=6.3.5.2;Name=guaA;db_xref=COG:COG0518;gene=guaA;inference=ab initio prediction:Prodigal:002006,similar to AA sequence:UniProtKB:P04079;locus_tag=GKNEFIPN_00598;product=GMP synthase [glutamine-hydrolyzing]
GNANU_N_2_L_468701	Prodigal:002006	CDS	100588	100836	.	-	0	ID=GKNEFIPN_00599;inference=ab initio prediction:Prodigal:002006;locus_tag=GKNEFIPN_00599;product=hypothetical protein
GNANU_N_2_L_468701	Prodigal:002006	CDS	101014	101256	.	-	0	ID=GKNEFIPN_00600;inference=ab initio prediction:Prodigal:002006;locus_tag=GKNEFIPN_00600;product=hypothetical protein
GNANU_N_2_L_468701	Prodigal:002006	CDS	101410	102357	.	+	0	ID=GKNEFIPN_00601;inference=ab initio prediction:Prodigal:002006;locus_tag=GKNEFIPN_00601;product=hypothetical protein
GNANU_N_2_L_468701	Prodigal:002006	CDS	102435	104786	.	-	0	ID=GKNEFIPN_00602;Name=btuB_2;gene=btuB_2;inference=ab initio prediction:Prodigal:002006,protein motif:HAMAP:MF_01531;locus_tag=GKNEFIPN_00602;product=Vitamin B12 transporter BtuB
GNANU_N_2_L_468701	Prodigal:002006	CDS	104826	105191	.	-	0	ID=GKNEFIPN_00603;inference=ab initio prediction:Prodigal:002006;locus_tag=GKNEFIPN_00603;product=hypothetical protein
GNANU_N_2_L_468701	Prodigal:002006	CDS	105303	105710	.	-	0	ID=GKNEFIPN_00604;inference=ab initio prediction:Prodigal:002006;locus_tag=GKNEFIPN_00604;product=hypothetical protein
GNANU_N_2_L_468701	Prodigal:002006	CDS	105758	105871	.	-	0	ID=GKNEFIPN_00605;inference=ab initio prediction:Prodigal:002006;locus_tag=GKNEFIPN_00605;product=hypothetical protein
GNANU_N_2_L_468701	Prodigal:002006	CDS	105886	106545	.	-	0	ID=GKNEFIPN_00606;eC_number=2.8.3.5;Name=scoB;db_xref=COG:COG2057;gene=scoB;inference=ab initio prediction:Prodigal:002006,similar to AA sequence:UniProtKB:P42316;locus_tag=GKNEFIPN_00606;product=putative succinyl-CoA:3-ketoacid coenzyme A transferase subunit B
GNANU_N_2_L_468701	Prodigal:002006	CDS	106569	107306	.	-	0	ID=GKNEFIPN_00607;eC_number=2.8.3.5;Name=scoA;db_xref=COG:COG1788;gene=scoA;inference=ab initio prediction:Prodigal:002006,similar to AA sequence:UniProtKB:P42315;locus_tag=GKNEFIPN_00607;product=putative succinyl-CoA:3-ketoacid coenzyme A transferase subunit A
GNANU_N_2_L_468701	Prodigal:002006	CDS	107675	109579	.	+	0	ID=GKNEFIPN_00608;inference=ab initio prediction:Prodigal:002006;locus_tag=GKNEFIPN_00608;product=hypothetical protein
GNANU_N_2_L_468701	Prodigal:002006	CDS	109860	111116	.	-	0	ID=GKNEFIPN_00609;eC_number=3.4.16.4;Name=dacC;db_xref=COG:COG1686;gene=dacC;inference=ab initio prediction:Prodigal:002006,similar to AA sequence:UniProtKB:P08506;locus_tag=GKNEFIPN_00609;product=D-alanyl-D-alanine carboxypeptidase DacC
GNANU_N_2_L_468701	Prodigal:002006	CDS	111285	111686	.	+	0	ID=GKNEFIPN_00610;inference=ab initio prediction:Prodigal:002006;locus_tag=GKNEFIPN_00610;product=hypothetical protein
GNANU_N_2_L_468701	Prodigal:002006	CDS	111781	112935	.	+	0	ID=GKNEFIPN_00611;eC_number=3.1.13.5;Name=rnd_1;db_xref=COG:COG0349;gene=rnd_1;inference=ab initio prediction:Prodigal:002006,similar to AA sequence:UniProtKB:P09155;locus_tag=GKNEFIPN_00611;product=Ribonuclease D
GNANU_N_2_L_468701	Prodigal:002006	CDS	113377	113664	.	+	0	ID=GKNEFIPN_00612;inference=ab initio prediction:Prodigal:002006;locus_tag=GKNEFIPN_00612;product=hypothetical protein
GNANU_N_2_L_468701	Prodigal:002006	CDS	113715	114641	.	+	0	ID=GKNEFIPN_00613;Name=alkA;db_xref=COG:COG0122;gene=alkA;inference=ab initio prediction:Prodigal:002006,similar to AA sequence:UniProtKB:P9WJW3;locus_tag=GKNEFIPN_00613;product=putative bifunctional transcriptional activator/DNA repair enzyme AlkA
GNANU_N_2_L_468701	Prodigal:002006	CDS	114638	115075	.	+	0	ID=GKNEFIPN_00614;inference=ab initio prediction:Prodigal:002006;locus_tag=GKNEFIPN_00614;product=hypothetical protein
GNANU_N_2_L_468701	Prodigal:002006	CDS	115132	115350	.	+	0	ID=GKNEFIPN_00615;inference=ab initio prediction:Prodigal:002006;locus_tag=GKNEFIPN_00615;product=hypothetical protein
GNANU_N_2_L_468701	Prodigal:002006	CDS	115365	116279	.	-	0	ID=GKNEFIPN_00616;Name=ypbG;db_xref=COG:COG1408;gene=ypbG;inference=ab initio prediction:Prodigal:002006,similar to AA sequence:UniProtKB:P50733;locus_tag=GKNEFIPN_00616;product=putative protein YpbG
GNANU_N_2_L_468701	Prodigal:002006	CDS	116313	116528	.	-	0	ID=GKNEFIPN_00617;inference=ab initio prediction:Prodigal:002006;locus_tag=GKNEFIPN_00617;product=hypothetical protein
GNANU_N_2_L_468701	Prodigal:002006	CDS	116860	118251	.	-	0	ID=GKNEFIPN_00618;eC_number=2.6.1.113;Name=spuC;db_xref=COG:COG0161;gene=spuC;inference=ab initio prediction:Prodigal:002006,similar to AA sequence:UniProtKB:Q9I6J2;locus_tag=GKNEFIPN_00618;product=Putrescine--pyruvate aminotransferase
GNANU_N_2_L_468701	Prodigal:002006	CDS	118618	118911	.	+	0	ID=GKNEFIPN_00619;inference=ab initio prediction:Prodigal:002006;locus_tag=GKNEFIPN_00619;product=hypothetical protein
GNANU_N_2_L_468701	Prodigal:002006	CDS	118934	119296	.	-	0	ID=GKNEFIPN_00620;inference=ab initio prediction:Prodigal:002006;locus_tag=GKNEFIPN_00620;product=hypothetical protein
GNANU_N_2_L_468701	Prodigal:002006	CDS	119928	120731	.	-	0	ID=GKNEFIPN_00621;Name=phyR;gene=phyR;inference=ab initio prediction:Prodigal:002006,similar to AA sequence:UniProtKB:Q0PEV3;locus_tag=GKNEFIPN_00621;product=Phyllosphere-induced regulator PhyR
GNANU_N_2_L_468701	Prodigal:002006	CDS	120925	121131	.	+	0	ID=GKNEFIPN_00622;inference=ab initio prediction:Prodigal:002006;locus_tag=GKNEFIPN_00622;product=hypothetical protein
GNANU_N_2_L_468701	Prodigal:002006	CDS	121220	121396	.	-	0	ID=GKNEFIPN_00623;inference=ab initio prediction:Prodigal:002006;locus_tag=GKNEFIPN_00623;product=hypothetical protein
GNANU_N_2_L_468701	Prodigal:002006	CDS	122514	123167	.	+	0	ID=GKNEFIPN_00624;inference=ab initio prediction:Prodigal:002006;locus_tag=GKNEFIPN_00624;product=hypothetical protein
GNANU_N_2_L_468701	Prodigal:002006	CDS	123255	124187	.	+	0	ID=GKNEFIPN_00625;eC_number=3.1.2.6;Name=gloB_1;gene=gloB_1;inference=ab initio prediction:Prodigal:002006,protein motif:HAMAP:MF_01374;locus_tag=GKNEFIPN_00625;product=Hydroxyacylglutathione hydrolase
GNANU_N_2_L_468701	Prodigal:002006	CDS	124216	124995	.	-	0	ID=GKNEFIPN_00626;inference=ab initio prediction:Prodigal:002006;locus_tag=GKNEFIPN_00626;product=hypothetical protein
GNANU_N_2_L_468701	Prodigal:002006	CDS	125118	125591	.	+	0	ID=GKNEFIPN_00627;db_xref=COG:COG1846;inference=ab initio prediction:Prodigal:002006,similar to AA sequence:UniProtKB:Q81RU6;locus_tag=GKNEFIPN_00627;product=putative HTH-type transcriptional regulator/GBAA_1941/BAS1801
GNANU_N_2_L_468701	Prodigal:002006	CDS	125709	125855	.	-	0	ID=GKNEFIPN_00628;inference=ab initio prediction:Prodigal:002006;locus_tag=GKNEFIPN_00628;product=hypothetical protein
GNANU_N_2_L_468701	Prodigal:002006	CDS	126089	126325	.	+	0	ID=GKNEFIPN_00629;inference=ab initio prediction:Prodigal:002006;locus_tag=GKNEFIPN_00629;product=hypothetical protein
GNANU_N_2_L_468701	Prodigal:002006	CDS	126523	126972	.	+	0	ID=GKNEFIPN_00630;Name=crp_1;db_xref=COG:COG0664;gene=crp_1;inference=ab initio prediction:Prodigal:002006,similar to AA sequence:UniProtKB:P9WMH3;locus_tag=GKNEFIPN_00630;product=CRP-like cAMP-activated global transcriptional regulator
GNANU_N_2_L_468701	Prodigal:002006	CDS	127326	127769	.	-	0	ID=GKNEFIPN_00631;db_xref=COG:COG0346;inference=ab initio prediction:Prodigal:002006,similar to AA sequence:UniProtKB:Q8ZM36;locus_tag=GKNEFIPN_00631;product=Virulence protein
GNANU_N_2_L_468701	Prodigal:002006	CDS	127959	128651	.	+	0	ID=GKNEFIPN_00632;inference=ab initio prediction:Prodigal:002006;locus_tag=GKNEFIPN_00632;product=hypothetical protein
GNANU_N_2_L_468701	Prodigal:002006	CDS	128743	128895	.	+	0	ID=GKNEFIPN_00633;inference=ab initio prediction:Prodigal:002006;locus_tag=GKNEFIPN_00633;product=hypothetical protein
GNANU_N_2_L_468701	Prodigal:002006	CDS	129172	131838	.	+	0	ID=GKNEFIPN_00634;eC_number=2.7.9.1;Name=ppdK;db_xref=COG:COG0574;gene=ppdK;inference=ab initio prediction:Prodigal:002006,similar to AA sequence:UniProtKB:P22983;locus_tag=GKNEFIPN_00634;product=Pyruvate%2C phosphate dikinase
GNANU_N_2_L_468701	Prodigal:002006	CDS	132024	132281	.	+	0	ID=GKNEFIPN_00635;inference=ab initio prediction:Prodigal:002006;locus_tag=GKNEFIPN_00635;product=hypothetical protein
GNANU_N_2_L_468701	Prodigal:002006	CDS	132389	133294	.	+	0	ID=GKNEFIPN_00636;inference=ab initio prediction:Prodigal:002006;locus_tag=GKNEFIPN_00636;product=hypothetical protein
GNANU_N_2_L_468701	Prodigal:002006	CDS	133331	134611	.	-	0	ID=GKNEFIPN_00637;inference=ab initio prediction:Prodigal:002006;locus_tag=GKNEFIPN_00637;product=hypothetical protein
GNANU_N_2_L_468701	Prodigal:002006	CDS	134608	136239	.	-	0	ID=GKNEFIPN_00638;eC_number=5.4.2.2;Name=pgm;db_xref=COG:COG0033;gene=pgm;inference=ab initio prediction:Prodigal:002006,similar to AA sequence:UniProtKB:P39671;locus_tag=GKNEFIPN_00638;product=Phosphoglucomutase
GNANU_N_2_L_468701	Prodigal:002006	CDS	136343	137023	.	-	0	ID=GKNEFIPN_00639;Name=sapB_1;db_xref=COG:COG1285;gene=sapB_1;inference=ab initio prediction:Prodigal:002006,similar to AA sequence:UniProtKB:Q45514;locus_tag=GKNEFIPN_00639;product=Protein SapB
GNANU_N_2_L_468701	Prodigal:002006	CDS	137176	138066	.	+	0	ID=GKNEFIPN_00640;eC_number=2.5.1.145;Name=lgt;db_xref=COG:COG0682;gene=lgt;inference=ab initio prediction:Prodigal:002006,similar to AA sequence:UniProtKB:P60959;locus_tag=GKNEFIPN_00640;product=Phosphatidylglycerol--prolipoprotein diacylglyceryl transferase
GNANU_N_2_L_468701	Prodigal:002006	CDS	138069	139160	.	+	0	ID=GKNEFIPN_00641;inference=ab initio prediction:Prodigal:002006;locus_tag=GKNEFIPN_00641;product=hypothetical protein
GNANU_N_2_L_468701	Prodigal:002006	CDS	139188	139955	.	+	0	ID=GKNEFIPN_00642;eC_number=1.10.3.-;db_xref=COG:COG1496;inference=ab initio prediction:Prodigal:002006,similar to AA sequence:UniProtKB:Q89ZI8;locus_tag=GKNEFIPN_00642;product=Polyphenol oxidase
GNANU_N_2_L_468701	Prodigal:002006	CDS	140352	141245	.	+	0	ID=GKNEFIPN_00643;inference=ab initio prediction:Prodigal:002006;locus_tag=GKNEFIPN_00643;product=hypothetical protein
GNANU_N_2_L_468701	Prodigal:002006	CDS	141487	142227	.	+	0	ID=GKNEFIPN_00644;inference=ab initio prediction:Prodigal:002006;locus_tag=GKNEFIPN_00644;product=hypothetical protein
GNANU_N_2_L_468701	Prodigal:002006	CDS	142303	143019	.	-	0	ID=GKNEFIPN_00645;inference=ab initio prediction:Prodigal:002006;locus_tag=GKNEFIPN_00645;product=hypothetical protein
GNANU_N_2_L_468701	Prodigal:002006	CDS	143248	143973	.	+	0	ID=GKNEFIPN_00646;inference=ab initio prediction:Prodigal:002006;locus_tag=GKNEFIPN_00646;product=hypothetical protein
GNANU_N_2_L_468701	Prodigal:002006	CDS	144029	146086	.	+	0	ID=GKNEFIPN_00647;Name=uvrC;db_xref=COG:COG0322;gene=uvrC;inference=ab initio prediction:Prodigal:002006,similar to AA sequence:UniProtKB:P0A8G0;locus_tag=GKNEFIPN_00647;product=UvrABC system protein C
GNANU_N_2_L_468701	Prodigal:002006	CDS	146096	146770	.	+	0	ID=GKNEFIPN_00648;eC_number=2.7.8.5;Name=pgsA;db_xref=COG:COG0558;gene=pgsA;inference=ab initio prediction:Prodigal:002006,similar to AA sequence:UniProtKB:P0ABF8;locus_tag=GKNEFIPN_00648;product=CDP-diacylglycerol--glycerol-3-phosphate 3-phosphatidyltransferase
GNANU_N_2_L_468701	Prodigal:002006	CDS	146829	147080	.	+	0	ID=GKNEFIPN_00649;inference=ab initio prediction:Prodigal:002006;locus_tag=GKNEFIPN_00649;product=hypothetical protein
GNANU_N_2_L_468701	Prodigal:002006	CDS	147085	148011	.	-	0	ID=GKNEFIPN_00650;Name=mntA;db_xref=COG:COG0803;gene=mntA;inference=ab initio prediction:Prodigal:002006,similar to AA sequence:UniProtKB:Q8Y653;locus_tag=GKNEFIPN_00650;product=Manganese-binding lipoprotein MntA
GNANU_N_2_L_468701	Prodigal:002006	CDS	148197	148754	.	+	0	ID=GKNEFIPN_00651;inference=ab initio prediction:Prodigal:002006;locus_tag=GKNEFIPN_00651;product=hypothetical protein
GNANU_N_2_L_468701	Prodigal:002006	CDS	148847	150637	.	+	0	ID=GKNEFIPN_00652;eC_number=7.5.2.6;Name=msbA;db_xref=COG:COG1132;gene=msbA;inference=ab initio prediction:Prodigal:002006,similar to AA sequence:UniProtKB:Q9KQW9;locus_tag=GKNEFIPN_00652;product=Lipid A export ATP-binding/permease protein MsbA
GNANU_N_2_L_468701	Prodigal:002006	CDS	150722	151759	.	+	0	ID=GKNEFIPN_00653;eC_number=5.1.3.3;Name=mro;db_xref=COG:COG2017;gene=mro;inference=ab initio prediction:Prodigal:002006,similar to AA sequence:UniProtKB:P05149;locus_tag=GKNEFIPN_00653;product=Aldose 1-epimerase
GNANU_N_2_L_468701	Prodigal:002006	CDS	151815	152375	.	+	0	ID=GKNEFIPN_00654;inference=ab initio prediction:Prodigal:002006;locus_tag=GKNEFIPN_00654;product=hypothetical protein
GNANU_N_2_L_468701	Prodigal:002006	CDS	152428	153186	.	+	0	ID=GKNEFIPN_00655;inference=ab initio prediction:Prodigal:002006;locus_tag=GKNEFIPN_00655;product=hypothetical protein
GNANU_N_2_L_468701	Prodigal:002006	CDS	153126	153428	.	-	0	ID=GKNEFIPN_00656;Name=rsfS;gene=rsfS;inference=ab initio prediction:Prodigal:002006,similar to AA sequence:UniProtKB:Q5NLX3;locus_tag=GKNEFIPN_00656;product=Ribosomal silencing factor RsfS
GNANU_N_2_L_468701	Prodigal:002006	CDS	153615	154010	.	-	0	ID=GKNEFIPN_00657;eC_number=2.7.7.18;Name=nadD;gene=nadD;inference=ab initio prediction:Prodigal:002006,protein motif:HAMAP:MF_00244;locus_tag=GKNEFIPN_00657;product=nicotinate-nucleotide adenylyltransferase
GNANU_N_2_L_468701	Prodigal:002006	CDS	154231	155529	.	-	0	ID=GKNEFIPN_00658;eC_number=1.2.1.41;Name=proA;gene=proA;inference=ab initio prediction:Prodigal:002006,similar to AA sequence:UniProtKB:Q2SZ88;locus_tag=GKNEFIPN_00658;product=Gamma-glutamyl phosphate reductase
GNANU_N_2_L_468701	Prodigal:002006	CDS	155670	156803	.	-	0	ID=GKNEFIPN_00659;eC_number=2.7.2.11;Name=proB;gene=proB;inference=ab initio prediction:Prodigal:002006,similar to AA sequence:UniProtKB:Q2SZF9;locus_tag=GKNEFIPN_00659;product=Glutamate 5-kinase
GNANU_N_2_L_468701	Prodigal:002006	CDS	157207	157581	.	+	0	ID=GKNEFIPN_00660;inference=ab initio prediction:Prodigal:002006;locus_tag=GKNEFIPN_00660;product=hypothetical protein
GNANU_N_2_L_468701	Prodigal:002006	CDS	157617	158321	.	-	0	ID=GKNEFIPN_00661;inference=ab initio prediction:Prodigal:002006;locus_tag=GKNEFIPN_00661;product=hypothetical protein
GNANU_N_2_L_468701	Prodigal:002006	CDS	158560	159540	.	-	0	ID=GKNEFIPN_00662;inference=ab initio prediction:Prodigal:002006;locus_tag=GKNEFIPN_00662;product=hypothetical protein
GNANU_N_2_L_468701	Prodigal:002006	CDS	159537	160250	.	-	0	ID=GKNEFIPN_00663;Name=ftsE;db_xref=COG:COG2884;gene=ftsE;inference=ab initio prediction:Prodigal:002006,similar to AA sequence:UniProtKB:P0A9R7;locus_tag=GKNEFIPN_00663;product=Cell division ATP-binding protein FtsE
GNANU_N_2_L_468701	Prodigal:002006	CDS	160403	161158	.	+	0	ID=GKNEFIPN_00664;inference=ab initio prediction:Prodigal:002006;locus_tag=GKNEFIPN_00664;product=hypothetical protein
GNANU_N_2_L_468701	Prodigal:002006	CDS	161368	161937	.	+	0	ID=GKNEFIPN_00665;eC_number=2.4.2.8;Name=hpt;db_xref=COG:COG0634;gene=hpt;inference=ab initio prediction:Prodigal:002006,similar to AA sequence:UniProtKB:P0A9M2;locus_tag=GKNEFIPN_00665;product=Hypoxanthine phosphoribosyltransferase
GNANU_N_2_L_468701	Prodigal:002006	CDS	162099	162464	.	+	0	ID=GKNEFIPN_00666;Name=cpdR_1;gene=cpdR_1;inference=ab initio prediction:Prodigal:002006,similar to AA sequence:UniProtKB:Q2YIF7;locus_tag=GKNEFIPN_00666;product=Response regulator receiver protein CpdR
GNANU_N_2_L_468701	Prodigal:002006	CDS	162759	164009	.	+	0	ID=GKNEFIPN_00667;eC_number=1.1.1.95;Name=serA_1;db_xref=COG:COG0111;gene=serA_1;inference=ab initio prediction:Prodigal:002006,similar to AA sequence:UniProtKB:P0A9T0;locus_tag=GKNEFIPN_00667;product=D-3-phosphoglycerate dehydrogenase
GNANU_N_2_L_468701	Prodigal:002006	CDS	164099	165496	.	+	0	ID=GKNEFIPN_00668;eC_number=1.-.-.-;db_xref=COG:COG0277;inference=ab initio prediction:Prodigal:002006,similar to AA sequence:UniProtKB:P9WIT1;locus_tag=GKNEFIPN_00668;product=putative FAD-linked oxidoreductase
GNANU_N_2_L_468701	Prodigal:002006	CDS	165596	166111	.	-	0	ID=GKNEFIPN_00669;inference=ab initio prediction:Prodigal:002006;locus_tag=GKNEFIPN_00669;product=hypothetical protein
GNANU_N_2_L_468701	Prodigal:002006	CDS	166207	167424	.	+	0	ID=GKNEFIPN_00670;eC_number=2.5.1.48;Name=metB;db_xref=COG:COG0626;gene=metB;inference=ab initio prediction:Prodigal:002006,similar to AA sequence:UniProtKB:P9WGB7;locus_tag=GKNEFIPN_00670;product=Cystathionine gamma-synthase
GNANU_N_2_L_468701	Prodigal:002006	CDS	167529	167990	.	+	0	ID=GKNEFIPN_00671;inference=ab initio prediction:Prodigal:002006;locus_tag=GKNEFIPN_00671;product=hypothetical protein
GNANU_N_2_L_468701	Prodigal:002006	CDS	168040	169971	.	-	0	ID=GKNEFIPN_00672;eC_number=2.4.1.-;Name=opgH;db_xref=COG:COG2943;gene=opgH;inference=ab initio prediction:Prodigal:002006,similar to AA sequence:UniProtKB:P20401;locus_tag=GKNEFIPN_00672;product=Glucans biosynthesis glucosyltransferase H
GNANU_N_2_L_468701	Prodigal:002006	CDS	170006	171685	.	+	0	ID=GKNEFIPN_00673;Name=mdoG_1;db_xref=COG:COG3131;gene=mdoG_1;inference=ab initio prediction:Prodigal:002006,similar to AA sequence:UniProtKB:P33136;locus_tag=GKNEFIPN_00673;product=Glucans biosynthesis protein G
GNANU_N_2_L_468701	Prodigal:002006	CDS	171754	172398	.	+	0	ID=GKNEFIPN_00674;inference=ab initio prediction:Prodigal:002006;locus_tag=GKNEFIPN_00674;product=hypothetical protein
GNANU_N_2_L_468701	Prodigal:002006	CDS	172442	172678	.	+	0	ID=GKNEFIPN_00675;inference=ab initio prediction:Prodigal:002006;locus_tag=GKNEFIPN_00675;product=hypothetical protein
GNANU_N_2_L_468701	Prodigal:002006	CDS	172782	173609	.	-	0	ID=GKNEFIPN_00676;Name=tupA;gene=tupA;inference=ab initio prediction:Prodigal:002006,similar to AA sequence:UniProtKB:Q93KD6;locus_tag=GKNEFIPN_00676;product=Tungstate-binding protein TupA
GNANU_N_2_L_468701	Prodigal:002006	CDS	173582	174298	.	-	0	ID=GKNEFIPN_00677;eC_number=7.3.2.1;Name=pstB2;db_xref=COG:COG1117;gene=pstB2;inference=ab initio prediction:Prodigal:002006,similar to AA sequence:UniProtKB:P9WQK9;locus_tag=GKNEFIPN_00677;product=Phosphate import ATP-binding protein PstB 2
GNANU_N_2_L_468701	Prodigal:002006	CDS	174295	174990	.	-	0	ID=GKNEFIPN_00678;Name=tupB;db_xref=COG:COG4662;gene=tupB;inference=ab initio prediction:Prodigal:002006,similar to AA sequence:UniProtKB:Q0P886;locus_tag=GKNEFIPN_00678;product=Tungstate uptake system permease protein TupB
GNANU_N_2_L_468701	Prodigal:002006	CDS	175070	176116	.	+	0	ID=GKNEFIPN_00679;inference=ab initio prediction:Prodigal:002006;locus_tag=GKNEFIPN_00679;product=hypothetical protein
GNANU_N_2_L_468701	Prodigal:002006	CDS	176414	177664	.	-	0	ID=GKNEFIPN_00680;eC_number=2.10.1.1;Name=moeA_1;db_xref=COG:COG0303;gene=moeA_1;inference=ab initio prediction:Prodigal:002006,similar to AA sequence:UniProtKB:P12281;locus_tag=GKNEFIPN_00680;product=Molybdopterin molybdenumtransferase
GNANU_N_2_L_468701	Prodigal:002006	CDS	177682	178218	.	-	0	ID=GKNEFIPN_00681;Name=mobB;db_xref=COG:COG1763;gene=mobB;inference=ab initio prediction:Prodigal:002006,similar to AA sequence:UniProtKB:P32125;locus_tag=GKNEFIPN_00681;product=Molybdopterin-guanine dinucleotide biosynthesis adapter protein
GNANU_N_2_L_468701	Prodigal:002006	CDS	178215	180173	.	-	0	ID=GKNEFIPN_00682;Name=cinA_2;gene=cinA_2;inference=ab initio prediction:Prodigal:002006,protein motif:HAMAP:MF_00226_B;locus_tag=GKNEFIPN_00682;product=Putative competence-damage inducible protein
GNANU_N_2_L_468701	Prodigal:002006	CDS	180188	181255	.	-	0	ID=GKNEFIPN_00683;inference=ab initio prediction:Prodigal:002006;locus_tag=GKNEFIPN_00683;product=hypothetical protein
GNANU_N_2_L_468701	Prodigal:002006	CDS	181505	182815	.	+	0	ID=GKNEFIPN_00684;inference=ab initio prediction:Prodigal:002006;locus_tag=GKNEFIPN_00684;product=hypothetical protein
GNANU_N_2_L_468701	Prodigal:002006	CDS	182842	183015	.	-	0	ID=GKNEFIPN_00685;Name=smtA;gene=smtA;inference=ab initio prediction:Prodigal:002006,similar to AA sequence:UniProtKB:P30331;locus_tag=GKNEFIPN_00685;product=Metallothionein
GNANU_N_2_L_468701	Prodigal:002006	CDS	183241	185109	.	-	0	ID=GKNEFIPN_00686;eC_number=2.7.13.3;Name=rcsC_11;gene=rcsC_11;inference=ab initio prediction:Prodigal:002006,protein motif:HAMAP:MF_00979;locus_tag=GKNEFIPN_00686;product=Sensor histidine kinase RcsC
GNANU_N_2_L_468701	Prodigal:002006	CDS	185106	186842	.	-	0	ID=GKNEFIPN_00687;eC_number=2.7.13.3;Name=rcsC_12;gene=rcsC_12;inference=ab initio prediction:Prodigal:002006,protein motif:HAMAP:MF_00979;locus_tag=GKNEFIPN_00687;product=Sensor histidine kinase RcsC
GNANU_N_2_L_468701	Prodigal:002006	CDS	186839	187897	.	-	0	ID=GKNEFIPN_00688;eC_number=3.1.1.61;Name=cheB2;db_xref=COG:COG2201;gene=cheB2;inference=ab initio prediction:Prodigal:002006,similar to AA sequence:UniProtKB:Q9I6V9;locus_tag=GKNEFIPN_00688;product=Protein-glutamate methylesterase/protein-glutamine glutaminase 2
GNANU_N_2_L_468701	Prodigal:002006	CDS	187921	190167	.	-	0	ID=GKNEFIPN_00689;eC_number=2.7.13.3;Name=rcsC_13;gene=rcsC_13;inference=ab initio prediction:Prodigal:002006,protein motif:HAMAP:MF_00979;locus_tag=GKNEFIPN_00689;product=Sensor histidine kinase RcsC
GNANU_N_2_L_468701	Prodigal:002006	CDS	190192	191880	.	-	0	ID=GKNEFIPN_00690;inference=ab initio prediction:Prodigal:002006;locus_tag=GKNEFIPN_00690;product=hypothetical protein
GNANU_N_2_L_468701	Prodigal:002006	CDS	191923	192504	.	-	0	ID=GKNEFIPN_00691;inference=ab initio prediction:Prodigal:002006;locus_tag=GKNEFIPN_00691;product=hypothetical protein
GNANU_N_2_L_468701	Prodigal:002006	CDS	192501	193994	.	-	0	ID=GKNEFIPN_00692;inference=ab initio prediction:Prodigal:002006;locus_tag=GKNEFIPN_00692;product=hypothetical protein
GNANU_N_2_L_468701	Prodigal:002006	CDS	194006	194503	.	-	0	ID=GKNEFIPN_00693;inference=ab initio prediction:Prodigal:002006;locus_tag=GKNEFIPN_00693;product=hypothetical protein
GNANU_N_2_L_468701	Prodigal:002006	CDS	194643	195125	.	-	0	ID=GKNEFIPN_00694;Name=ros_2;db_xref=COG:COG4957;gene=ros_2;inference=ab initio prediction:Prodigal:002006,similar to AA sequence:UniProtKB:Q04152;locus_tag=GKNEFIPN_00694;product=Transcriptional regulatory protein ros
GNANU_N_2_L_468701	Prodigal:002006	CDS	196212	196607	.	+	0	ID=GKNEFIPN_00695;inference=ab initio prediction:Prodigal:002006;locus_tag=GKNEFIPN_00695;product=hypothetical protein
GNANU_N_2_L_468701	Prodigal:002006	CDS	196636	197034	.	+	0	ID=GKNEFIPN_00696;inference=ab initio prediction:Prodigal:002006;locus_tag=GKNEFIPN_00696;product=hypothetical protein
GNANU_N_2_L_468701	Prodigal:002006	CDS	197864	198175	.	+	0	ID=GKNEFIPN_00697;inference=ab initio prediction:Prodigal:002006;locus_tag=GKNEFIPN_00697;product=hypothetical protein
GNANU_N_2_L_468701	Prodigal:002006	CDS	198473	199180	.	+	0	ID=GKNEFIPN_00698;eC_number=4.2.1.1;Name=cynT_1;db_xref=COG:COG0288;gene=cynT_1;inference=ab initio prediction:Prodigal:002006,similar to AA sequence:UniProtKB:P0ABE9;locus_tag=GKNEFIPN_00698;product=Carbonic anhydrase 1
GNANU_N_2_L_468701	Prodigal:002006	CDS	199191	200759	.	+	0	ID=GKNEFIPN_00699;inference=ab initio prediction:Prodigal:002006;locus_tag=GKNEFIPN_00699;product=hypothetical protein
GNANU_N_2_L_468701	Prodigal:002006	CDS	200896	202311	.	-	0	ID=GKNEFIPN_00700;Name=hflX;db_xref=COG:COG2262;gene=hflX;inference=ab initio prediction:Prodigal:002006,similar to AA sequence:UniProtKB:P25519;locus_tag=GKNEFIPN_00700;product=GTPase HflX
GNANU_N_2_L_468701	Prodigal:002006	CDS	202465	202719	.	-	0	ID=GKNEFIPN_00701;Name=hfq;db_xref=COG:COG1923;gene=hfq;inference=ab initio prediction:Prodigal:002006,similar to AA sequence:UniProtKB:Q9A7H8;locus_tag=GKNEFIPN_00701;product=RNA-binding protein Hfq
GNANU_N_2_L_468701	Prodigal:002006	CDS	202947	204317	.	-	0	ID=GKNEFIPN_00702;Name=glnG;db_xref=COG:COG2204;gene=glnG;inference=ab initio prediction:Prodigal:002006,similar to AA sequence:UniProtKB:P41789;locus_tag=GKNEFIPN_00702;product=DNA-binding transcriptional regulator NtrC
GNANU_N_2_L_468701	Prodigal:002006	CDS	204314	206713	.	-	0	ID=GKNEFIPN_00703;eC_number=2.7.-.-;Name=sasA_5;gene=sasA_5;inference=ab initio prediction:Prodigal:002006,protein motif:HAMAP:MF_01837;locus_tag=GKNEFIPN_00703;product=Adaptive-response sensory-kinase SasA
GNANU_N_2_L_468701	Prodigal:002006	CDS	206776	208413	.	-	0	ID=GKNEFIPN_00704;eC_number=3.6.4.13;Name=srmB_1;gene=srmB_1;inference=ab initio prediction:Prodigal:002006,protein motif:HAMAP:MF_00967;locus_tag=GKNEFIPN_00704;product=ATP-dependent RNA helicase SrmB
GNANU_N_2_L_468701	Prodigal:002006	CDS	208685	210157	.	-	0	ID=GKNEFIPN_00705;Name=ntrC;db_xref=COG:COG2204;gene=ntrC;inference=ab initio prediction:Prodigal:002006,similar to AA sequence:UniProtKB:P10577;locus_tag=GKNEFIPN_00705;product=DNA-binding transcriptional regulator NtrC
GNANU_N_2_L_468701	Prodigal:002006	CDS	210168	211301	.	-	0	ID=GKNEFIPN_00706;eC_number=2.7.13.3;Name=glnL;db_xref=COG:COG3852;gene=glnL;inference=ab initio prediction:Prodigal:002006,similar to AA sequence:UniProtKB:P0AFB5;locus_tag=GKNEFIPN_00706;product=Sensory histidine kinase/phosphatase NtrB
GNANU_N_2_L_468701	Prodigal:002006	CDS	211301	212329	.	-	0	ID=GKNEFIPN_00707;eC_number=1.3.1.-;Name=dusB;db_xref=COG:COG0042;gene=dusB;inference=ab initio prediction:Prodigal:002006,similar to AA sequence:UniProtKB:P0ABT5;locus_tag=GKNEFIPN_00707;product=tRNA-dihydrouridine synthase B
GNANU_N_2_L_468701	Prodigal:002006	CDS	212458	213783	.	+	0	ID=GKNEFIPN_00708;Name=ispDF;db_xref=COG:COG0245;gene=ispDF;inference=ab initio prediction:Prodigal:002006,similar to AA sequence:UniProtKB:Q9PM68;locus_tag=GKNEFIPN_00708;product=Bifunctional enzyme IspD/IspF
GNANU_N_2_L_468701	Prodigal:002006	CDS	213780	214331	.	+	0	ID=GKNEFIPN_00709;eC_number=3.5.1.42;Name=pncC;db_xref=COG:COG1546;gene=pncC;inference=ab initio prediction:Prodigal:002006,similar to AA sequence:UniProtKB:P0A6G3;locus_tag=GKNEFIPN_00709;product=Nicotinamide-nucleotide amidohydrolase PncC
GNANU_N_2_L_468701	Prodigal:002006	CDS	214394	216637	.	-	0	ID=GKNEFIPN_00710;eC_number=1.2.99.6;Name=paoC_1;db_xref=COG:COG1529;gene=paoC_1;inference=ab initio prediction:Prodigal:002006,similar to AA sequence:UniProtKB:P77489;locus_tag=GKNEFIPN_00710;product=Aldehyde oxidoreductase molybdenum-binding subunit PaoC
GNANU_N_2_L_468701	Prodigal:002006	CDS	216630	217679	.	-	0	ID=GKNEFIPN_00711;eC_number=1.2.99.6;Name=paoB_1;db_xref=COG:COG1319;gene=paoB_1;inference=ab initio prediction:Prodigal:002006,similar to AA sequence:UniProtKB:P77324;locus_tag=GKNEFIPN_00711;product=Aldehyde oxidoreductase FAD-binding subunit PaoB
GNANU_N_2_L_468701	Prodigal:002006	CDS	217676	218173	.	-	0	ID=GKNEFIPN_00712;eC_number=1.2.99.6;Name=paoA_1;db_xref=COG:COG2080;gene=paoA_1;inference=ab initio prediction:Prodigal:002006,similar to AA sequence:UniProtKB:P77165;locus_tag=GKNEFIPN_00712;product=Aldehyde oxidoreductase iron-sulfur-binding subunit PaoA
GNANU_N_2_L_468701	Prodigal:002006	CDS	218656	220443	.	+	0	ID=GKNEFIPN_00713;eC_number=3.6.3.-;db_xref=COG:COG1132;inference=ab initio prediction:Prodigal:002006,similar to AA sequence:UniProtKB:Q99T13;locus_tag=GKNEFIPN_00713;product=Putative multidrug export ATP-binding/permease protein
GNANU_N_2_L_468701	Prodigal:002006	CDS	220440	220799	.	+	0	ID=GKNEFIPN_00714;inference=ab initio prediction:Prodigal:002006;locus_tag=GKNEFIPN_00714;product=hypothetical protein
GNANU_N_2_L_468701	Prodigal:002006	CDS	220775	221806	.	-	0	ID=GKNEFIPN_00715;eC_number=4.3.1.12;Name=ocd;db_xref=COG:COG2423;gene=ocd;inference=ab initio prediction:Prodigal:002006,similar to AA sequence:UniProtKB:Q88H32;locus_tag=GKNEFIPN_00715;product=Ornithine cyclodeaminase
GNANU_N_2_L_468701	Prodigal:002006	CDS	221936	222361	.	+	0	ID=GKNEFIPN_00716;Name=decR_1;db_xref=COG:COG1522;gene=decR_1;inference=ab initio prediction:Prodigal:002006,similar to AA sequence:UniProtKB:P0ACJ5;locus_tag=GKNEFIPN_00716;product=DNA-binding transcriptional activator DecR
GNANU_N_2_L_468701	Prodigal:002006	CDS	222364	222822	.	-	0	ID=GKNEFIPN_00717;Name=pasT;db_xref=COG:COG2867;gene=pasT;inference=ab initio prediction:Prodigal:002006,similar to AA sequence:UniProtKB:Q8FEY4;locus_tag=GKNEFIPN_00717;product=Persistence and stress-resistance toxin PasT
GNANU_N_2_L_468701	Prodigal:002006	CDS	222829	223833	.	-	0	ID=GKNEFIPN_00718;eC_number=2.8.1.8;Name=lipA;db_xref=COG:COG0320;gene=lipA;inference=ab initio prediction:Prodigal:002006,similar to AA sequence:UniProtKB:O32129;locus_tag=GKNEFIPN_00718;product=Lipoyl synthase
GNANU_N_2_L_468701	Prodigal:002006	CDS	223968	224705	.	-	0	ID=GKNEFIPN_00719;inference=ab initio prediction:Prodigal:002006;locus_tag=GKNEFIPN_00719;product=hypothetical protein
GNANU_N_2_L_468701	Prodigal:002006	CDS	224914	225129	.	+	0	ID=GKNEFIPN_00720;inference=ab initio prediction:Prodigal:002006;locus_tag=GKNEFIPN_00720;product=hypothetical protein
GNANU_N_2_L_468701	Prodigal:002006	CDS	225152	226498	.	+	0	ID=GKNEFIPN_00721;inference=ab initio prediction:Prodigal:002006;locus_tag=GKNEFIPN_00721;product=hypothetical protein
GNANU_N_2_L_468701	Prodigal:002006	CDS	226521	227156	.	-	0	ID=GKNEFIPN_00722;inference=ab initio prediction:Prodigal:002006;locus_tag=GKNEFIPN_00722;product=hypothetical protein
GNANU_N_2_L_468701	Prodigal:002006	CDS	227255	227515	.	-	0	ID=GKNEFIPN_00723;inference=ab initio prediction:Prodigal:002006;locus_tag=GKNEFIPN_00723;product=hypothetical protein
GNANU_N_2_L_468701	Prodigal:002006	CDS	227633	228133	.	-	0	ID=GKNEFIPN_00724;inference=ab initio prediction:Prodigal:002006;locus_tag=GKNEFIPN_00724;product=hypothetical protein
GNANU_N_2_L_468701	Prodigal:002006	CDS	228435	229142	.	+	0	ID=GKNEFIPN_00725;inference=ab initio prediction:Prodigal:002006;locus_tag=GKNEFIPN_00725;product=hypothetical protein
GNANU_N_2_L_468701	Prodigal:002006	CDS	229259	229411	.	-	0	ID=GKNEFIPN_00726;inference=ab initio prediction:Prodigal:002006;locus_tag=GKNEFIPN_00726;product=hypothetical protein
GNANU_N_2_L_468701	Prodigal:002006	CDS	229652	231091	.	-	0	ID=GKNEFIPN_00727;eC_number=1.8.1.4;Name=lpd;db_xref=COG:COG1249;gene=lpd;inference=ab initio prediction:Prodigal:002006,similar to AA sequence:UniProtKB:Q8NTE1;locus_tag=GKNEFIPN_00727;product=Dihydrolipoyl dehydrogenase
GNANU_N_2_L_468701	Prodigal:002006	CDS	231225	232664	.	-	0	ID=GKNEFIPN_00728;eC_number=2.3.1.12;Name=pdhC;gene=pdhC;inference=ab initio prediction:Prodigal:002006,similar to AA sequence:UniProtKB:P65636;locus_tag=GKNEFIPN_00728;product=Dihydrolipoyllysine-residue acetyltransferase component of pyruvate dehydrogenase complex
GNANU_N_2_L_468701	Prodigal:002006	CDS	232698	232976	.	-	0	ID=GKNEFIPN_00729;inference=ab initio prediction:Prodigal:002006;locus_tag=GKNEFIPN_00729;product=hypothetical protein
GNANU_N_2_L_468701	Prodigal:002006	CDS	232987	234435	.	-	0	ID=GKNEFIPN_00730;eC_number=2.2.1.7;Name=dxs;gene=dxs;inference=ab initio prediction:Prodigal:002006,protein motif:HAMAP:MF_00315;locus_tag=GKNEFIPN_00730;product=1-deoxy-D-xylulose-5-phosphate synthase
GNANU_N_2_L_468701	Prodigal:002006	CDS	234557	235606	.	-	0	ID=GKNEFIPN_00731;eC_number=1.1.1.-;Name=acoA;db_xref=COG:COG1071;gene=acoA;inference=ab initio prediction:Prodigal:002006,similar to AA sequence:UniProtKB:O31404;locus_tag=GKNEFIPN_00731;product=Acetoin:2%2C6-dichlorophenolindophenol oxidoreductase subunit alpha
GNANU_N_2_L_468701	Prodigal:002006	CDS	235780	236091	.	-	0	ID=GKNEFIPN_00732;inference=ab initio prediction:Prodigal:002006;locus_tag=GKNEFIPN_00732;product=hypothetical protein
GNANU_N_2_L_468701	Prodigal:002006	CDS	236233	237522	.	-	0	ID=GKNEFIPN_00733;eC_number=4.2.1.11;Name=eno;gene=eno;inference=ab initio prediction:Prodigal:002006,similar to AA sequence:UniProtKB:P33675;locus_tag=GKNEFIPN_00733;product=Enolase
GNANU_N_2_L_468701	Prodigal:002006	CDS	237785	238246	.	+	0	ID=GKNEFIPN_00734;eC_number=1.7.1.13;Name=queF;gene=queF;inference=ab initio prediction:Prodigal:002006,protein motif:HAMAP:MF_00818;locus_tag=GKNEFIPN_00734;product=NADPH-dependent 7-cyano-7-deazaguanine reductase
GNANU_N_2_L_468701	Prodigal:002006	CDS	238262	238516	.	-	0	ID=GKNEFIPN_00735;inference=ab initio prediction:Prodigal:002006;locus_tag=GKNEFIPN_00735;product=hypothetical protein
GNANU_N_2_L_468701	Prodigal:002006	CDS	238661	238822	.	-	0	ID=GKNEFIPN_00736;inference=ab initio prediction:Prodigal:002006;locus_tag=GKNEFIPN_00736;product=hypothetical protein
GNANU_N_2_L_468701	Prodigal:002006	CDS	238952	239251	.	-	0	ID=GKNEFIPN_00737;inference=ab initio prediction:Prodigal:002006;locus_tag=GKNEFIPN_00737;product=hypothetical protein
GNANU_N_2_L_468701	Prodigal:002006	CDS	239454	240302	.	-	0	ID=GKNEFIPN_00738;eC_number=2.5.1.55;Name=kdsA;db_xref=COG:COG2877;gene=kdsA;inference=ab initio prediction:Prodigal:002006,similar to AA sequence:UniProtKB:Q8YHF1;locus_tag=GKNEFIPN_00738;product=2-dehydro-3-deoxyphosphooctonate aldolase
GNANU_N_2_L_468701	Prodigal:002006	CDS	240313	240813	.	-	0	ID=GKNEFIPN_00739;inference=ab initio prediction:Prodigal:002006;locus_tag=GKNEFIPN_00739;product=hypothetical protein
GNANU_N_2_L_468701	Prodigal:002006	CDS	240830	242674	.	-	0	ID=GKNEFIPN_00740;Name=clcB;gene=clcB;inference=ab initio prediction:Prodigal:002006,protein motif:HAMAP:MF_01203;locus_tag=GKNEFIPN_00740;product=Voltage-gated ClC-type chloride channel ClcB
GNANU_N_2_L_468701	Aragorn:001002	tRNA	242822	242898	.	+	.	ID=GKNEFIPN_00741;inference=COORDINATES:profile:Aragorn:001002;locus_tag=GKNEFIPN_00741;product=tRNA-His(gtg)
GNANU_N_2_L_468701	Prodigal:002006	CDS	243475	243726	.	-	0	ID=GKNEFIPN_00742;inference=ab initio prediction:Prodigal:002006;locus_tag=GKNEFIPN_00742;product=hypothetical protein
GNANU_N_2_L_468701	Prodigal:002006	CDS	243814	244485	.	+	0	ID=GKNEFIPN_00743;eC_number=2.5.1.16;Name=speE_1;gene=speE_1;inference=ab initio prediction:Prodigal:002006,protein motif:HAMAP:MF_00198;locus_tag=GKNEFIPN_00743;product=Polyamine aminopropyltransferase
GNANU_N_2_L_468701	Prodigal:002006	CDS	244610	245119	.	-	0	ID=GKNEFIPN_00744;Name=yciE_1;db_xref=COG:COG3685;gene=yciE_1;inference=ab initio prediction:Prodigal:002006,similar to AA sequence:UniProtKB:P21363;locus_tag=GKNEFIPN_00744;product=Protein YciE
GNANU_N_2_L_468701	Prodigal:002006	CDS	245198	246055	.	-	0	ID=GKNEFIPN_00745;eC_number=1.11.1.6;Name=ydbD;db_xref=COG:COG3546;gene=ydbD;inference=ab initio prediction:Prodigal:002006,similar to AA sequence:UniProtKB:P80878;locus_tag=GKNEFIPN_00745;product=putative manganese catalase
GNANU_N_2_L_468701	Prodigal:002006	CDS	246309	249161	.	-	0	ID=GKNEFIPN_00746;inference=ab initio prediction:Prodigal:002006;locus_tag=GKNEFIPN_00746;product=hypothetical protein
GNANU_N_2_L_468701	Prodigal:002006	CDS	249347	249718	.	+	0	ID=GKNEFIPN_00747;inference=ab initio prediction:Prodigal:002006;locus_tag=GKNEFIPN_00747;product=hypothetical protein
GNANU_N_2_L_468701	Prodigal:002006	CDS	249887	250945	.	+	0	ID=GKNEFIPN_00748;inference=ab initio prediction:Prodigal:002006;locus_tag=GKNEFIPN_00748;product=hypothetical protein
GNANU_N_2_L_468701	Prodigal:002006	CDS	250977	252278	.	-	0	ID=GKNEFIPN_00749;Name=oprB_1;db_xref=COG:COG3659;gene=oprB_1;inference=ab initio prediction:Prodigal:002006,similar to AA sequence:UniProtKB:Q51485;locus_tag=GKNEFIPN_00749;product=Porin B
GNANU_N_2_L_468701	Prodigal:002006	CDS	252648	254471	.	-	0	ID=GKNEFIPN_00750;Name=norR;gene=norR;inference=ab initio prediction:Prodigal:002006,protein motif:HAMAP:MF_01314;locus_tag=GKNEFIPN_00750;product=Anaerobic nitric oxide reductase transcription regulator NorR
GNANU_N_2_L_468701	Prodigal:002006	CDS	254826	255314	.	+	0	ID=GKNEFIPN_00751;eC_number=4.2.1.104;Name=cynS;db_xref=COG:COG1513;gene=cynS;inference=ab initio prediction:Prodigal:002006,similar to AA sequence:UniProtKB:A8GBZ7;locus_tag=GKNEFIPN_00751;product=Cyanate hydratase
GNANU_N_2_L_468701	Prodigal:002006	CDS	255546	255950	.	+	0	ID=GKNEFIPN_00752;inference=ab initio prediction:Prodigal:002006;locus_tag=GKNEFIPN_00752;product=hypothetical protein
GNANU_N_2_L_468701	Prodigal:002006	CDS	256088	260479	.	-	0	ID=GKNEFIPN_00753;inference=ab initio prediction:Prodigal:002006;locus_tag=GKNEFIPN_00753;product=hypothetical protein
GNANU_N_2_L_468701	Prodigal:002006	CDS	260480	262465	.	-	0	ID=GKNEFIPN_00754;Name=bamA_1;gene=bamA_1;inference=ab initio prediction:Prodigal:002006,protein motif:HAMAP:MF_01430;locus_tag=GKNEFIPN_00754;product=Outer membrane protein assembly factor BamA
GNANU_N_2_L_468701	Prodigal:002006	CDS	262676	263380	.	-	0	ID=GKNEFIPN_00755;eC_number=2.7.13.3;db_xref=COG:COG2202;inference=ab initio prediction:Prodigal:002006,similar to AA sequence:UniProtKB:Q2NCA3;locus_tag=GKNEFIPN_00755;product=Blue-light-activated histidine kinase 1
GNANU_N_2_L_468701	Prodigal:002006	CDS	263432	264166	.	-	0	ID=GKNEFIPN_00756;Name=fnr;db_xref=COG:COG0664;gene=fnr;inference=ab initio prediction:Prodigal:002006,similar to AA sequence:UniProtKB:Q9EXQ1;locus_tag=GKNEFIPN_00756;product=Anaerobic regulatory protein
GNANU_N_2_L_468701	Aragorn:001002	tRNA	264458	264541	.	-	.	ID=GKNEFIPN_00757;inference=COORDINATES:profile:Aragorn:001002;locus_tag=GKNEFIPN_00757;product=tRNA-Tyr(gta)
GNANU_N_2_L_468701	Prodigal:002006	CDS	264631	266454	.	-	0	ID=GKNEFIPN_00758;eC_number=3.1.-.-;Name=recJ;db_xref=COG:COG0608;gene=recJ;inference=ab initio prediction:Prodigal:002006,similar to AA sequence:UniProtKB:P21893;locus_tag=GKNEFIPN_00758;product=Single-stranded-DNA-specific exonuclease RecJ
GNANU_N_2_L_468701	Prodigal:002006	CDS	266569	267969	.	-	0	ID=GKNEFIPN_00759;eC_number=7.1.1.1;Name=pntB;db_xref=COG:COG1282;gene=pntB;inference=ab initio prediction:Prodigal:002006,similar to AA sequence:UniProtKB:P0C188;locus_tag=GKNEFIPN_00759;product=NAD(P) transhydrogenase subunit beta
GNANU_N_2_L_468701	Prodigal:002006	CDS	267974	268426	.	-	0	ID=GKNEFIPN_00760;inference=ab initio prediction:Prodigal:002006;locus_tag=GKNEFIPN_00760;product=hypothetical protein
GNANU_N_2_L_468701	Prodigal:002006	CDS	268448	269587	.	-	0	ID=GKNEFIPN_00761;eC_number=7.1.1.1;Name=pntAA;db_xref=COG:COG3288;gene=pntAA;inference=ab initio prediction:Prodigal:002006,similar to AA sequence:UniProtKB:Q2RSB2;locus_tag=GKNEFIPN_00761;product=NAD(P) transhydrogenase subunit alpha part 1
GNANU_N_2_L_468701	Prodigal:002006	CDS	269699	269992	.	-	0	ID=GKNEFIPN_00762;inference=ab initio prediction:Prodigal:002006;locus_tag=GKNEFIPN_00762;product=hypothetical protein
GNANU_N_2_L_468701	Prodigal:002006	CDS	270106	271476	.	-	0	ID=GKNEFIPN_00763;eC_number=2.7.-.-;Name=ubiB_1;gene=ubiB_1;inference=ab initio prediction:Prodigal:002006,protein motif:HAMAP:MF_00414;locus_tag=GKNEFIPN_00763;product=protein kinase UbiB
GNANU_N_2_L_468701	Prodigal:002006	CDS	271700	273580	.	-	0	ID=GKNEFIPN_00764;eC_number=3.4.24.-;Name=pepF1;gene=pepF1;inference=ab initio prediction:Prodigal:002006,similar to AA sequence:UniProtKB:P54124;locus_tag=GKNEFIPN_00764;product=Oligoendopeptidase F%2C plasmid
GNANU_N_2_L_468701	Prodigal:002006	CDS	273897	275387	.	+	0	ID=GKNEFIPN_00765;Name=atoC_1;db_xref=COG:COG2204;gene=atoC_1;inference=ab initio prediction:Prodigal:002006,similar to AA sequence:UniProtKB:Q06065;locus_tag=GKNEFIPN_00765;product=Regulatory protein AtoC
GNANU_N_2_L_468701	Prodigal:002006	CDS	275495	277501	.	+	0	ID=GKNEFIPN_00766;inference=ab initio prediction:Prodigal:002006;locus_tag=GKNEFIPN_00766;product=hypothetical protein
GNANU_N_2_L_468701	Prodigal:002006	CDS	277726	279213	.	+	0	ID=GKNEFIPN_00767;inference=ab initio prediction:Prodigal:002006;locus_tag=GKNEFIPN_00767;product=hypothetical protein
GNANU_N_2_L_468701	Prodigal:002006	CDS	279427	279693	.	-	0	ID=GKNEFIPN_00768;inference=ab initio prediction:Prodigal:002006,similar to AA sequence:UniProtKB:B8H4R9;locus_tag=GKNEFIPN_00768;note=UPF0335 protein CCNA_03428;product=hypothetical protein
GNANU_N_2_L_468701	Prodigal:002006	CDS	279800	280120	.	-	0	ID=GKNEFIPN_00769;inference=ab initio prediction:Prodigal:002006;locus_tag=GKNEFIPN_00769;product=hypothetical protein
GNANU_N_2_L_468701	Prodigal:002006	CDS	280178	280951	.	-	0	ID=GKNEFIPN_00770;inference=ab initio prediction:Prodigal:002006;locus_tag=GKNEFIPN_00770;product=hypothetical protein
GNANU_N_2_L_468701	Prodigal:002006	CDS	281146	282459	.	+	0	ID=GKNEFIPN_00771;eC_number=1.1.1.81;Name=ttuD;gene=ttuD;inference=ab initio prediction:Prodigal:002006,similar to AA sequence:UniProtKB:Q44472;locus_tag=GKNEFIPN_00771;product=Putative hydroxypyruvate reductase
GNANU_N_2_L_468701	Prodigal:002006	CDS	282491	282913	.	+	0	ID=GKNEFIPN_00772;inference=ab initio prediction:Prodigal:002006;locus_tag=GKNEFIPN_00772;product=hypothetical protein
GNANU_N_2_L_468701	Prodigal:002006	CDS	283209	284066	.	-	0	ID=GKNEFIPN_00773;inference=ab initio prediction:Prodigal:002006;locus_tag=GKNEFIPN_00773;product=hypothetical protein
GNANU_N_2_L_468701	Prodigal:002006	CDS	284441	285877	.	+	0	ID=GKNEFIPN_00774;eC_number=2.7.1.40;Name=ttuE;gene=ttuE;inference=ab initio prediction:Prodigal:002006,similar to AA sequence:UniProtKB:Q44473;locus_tag=GKNEFIPN_00774;product=Pyruvate kinase
GNANU_N_2_L_468701	Prodigal:002006	CDS	285874	286869	.	-	0	ID=GKNEFIPN_00775;eC_number=3.8.1.5;Name=dhmA2;gene=dhmA2;inference=ab initio prediction:Prodigal:002006,similar to AA sequence:UniProtKB:P9WMS1;locus_tag=GKNEFIPN_00775;product=Haloalkane dehalogenase 2
GNANU_N_2_L_468701	Prodigal:002006	CDS	286880	287482	.	-	0	ID=GKNEFIPN_00776;inference=ab initio prediction:Prodigal:002006;locus_tag=GKNEFIPN_00776;product=hypothetical protein
GNANU_N_2_L_468701	Prodigal:002006	CDS	287558	287683	.	-	0	ID=GKNEFIPN_00777;Name=rpmJ;db_xref=COG:COG0257;gene=rpmJ;inference=ab initio prediction:Prodigal:002006,similar to AA sequence:UniProtKB:Q6N253;locus_tag=GKNEFIPN_00777;product=50S ribosomal protein L36
GNANU_N_2_L_468701	Prodigal:002006	CDS	287837	289198	.	-	0	ID=GKNEFIPN_00778;Name=prsE_2;gene=prsE_2;inference=ab initio prediction:Prodigal:002006,similar to AA sequence:UniProtKB:Q7ANN5;locus_tag=GKNEFIPN_00778;product=Type I secretion system membrane fusion protein PrsE
GNANU_N_2_L_468701	Prodigal:002006	CDS	289198	290958	.	-	0	ID=GKNEFIPN_00779;Name=prsD_3;gene=prsD_3;inference=ab initio prediction:Prodigal:002006,similar to AA sequence:UniProtKB:Q7ANN4;locus_tag=GKNEFIPN_00779;product=Type I secretion system ATP-binding protein PrsD
GNANU_N_2_L_468701	Prodigal:002006	CDS	291399	292499	.	-	0	ID=GKNEFIPN_00780;Name=pufC;gene=pufC;inference=ab initio prediction:Prodigal:002006,similar to AA sequence:UniProtKB:D2Z0P5;locus_tag=GKNEFIPN_00780;product=Photosynthetic reaction center cytochrome c subunit
GNANU_N_2_L_468701	Prodigal:002006	CDS	292496	293482	.	-	0	ID=GKNEFIPN_00781;Name=pufM;gene=pufM;inference=ab initio prediction:Prodigal:002006,similar to AA sequence:UniProtKB:P10718;locus_tag=GKNEFIPN_00781;product=Reaction center protein M chain
GNANU_N_2_L_468701	Prodigal:002006	CDS	293608	294432	.	-	0	ID=GKNEFIPN_00782;Name=pufL;gene=pufL;inference=ab initio prediction:Prodigal:002006,similar to AA sequence:UniProtKB:P10717;locus_tag=GKNEFIPN_00782;product=Reaction center protein L chain
GNANU_N_2_L_468701	Prodigal:002006	CDS	294509	294697	.	-	0	ID=GKNEFIPN_00783;inference=ab initio prediction:Prodigal:002006,similar to AA sequence:UniProtKB:P80259;locus_tag=GKNEFIPN_00783;product=Light-harvesting protein B-880 alpha chain
GNANU_N_2_L_468701	Prodigal:002006	CDS	294709	294939	.	-	0	ID=GKNEFIPN_00784;inference=ab initio prediction:Prodigal:002006;locus_tag=GKNEFIPN_00784;product=hypothetical protein
GNANU_N_2_L_468701	Prodigal:002006	CDS	295057	295362	.	-	0	ID=GKNEFIPN_00785;inference=ab initio prediction:Prodigal:002006;locus_tag=GKNEFIPN_00785;product=hypothetical protein
GNANU_N_2_L_468701	Prodigal:002006	CDS	295359	296825	.	-	0	ID=GKNEFIPN_00786;eC_number=1.3.7.15;Name=bchZ;db_xref=COG:COG2710;gene=bchZ;inference=ab initio prediction:Prodigal:002006,similar to AA sequence:UniProtKB:P26179;locus_tag=GKNEFIPN_00786;product=Chlorophyllide reductase subunit Z
GNANU_N_2_L_468701	Prodigal:002006	CDS	296825	298351	.	-	0	ID=GKNEFIPN_00787;eC_number=1.3.7.15;Name=bchY;gene=bchY;inference=ab initio prediction:Prodigal:002006,similar to AA sequence:UniProtKB:P26178;locus_tag=GKNEFIPN_00787;product=Chlorophyllide reductase 52.5 kDa chain
GNANU_N_2_L_468701	Prodigal:002006	CDS	298355	299356	.	-	0	ID=GKNEFIPN_00788;eC_number=1.3.7.15;Name=bchX;db_xref=COG:COG1348;gene=bchX;inference=ab initio prediction:Prodigal:002006,similar to AA sequence:UniProtKB:P26177;locus_tag=GKNEFIPN_00788;product=Chlorophyllide reductase 35.5 kDa chain
GNANU_N_2_L_468701	Prodigal:002006	CDS	299353	300291	.	-	0	ID=GKNEFIPN_00789;eC_number=1.1.1.414;Name=lgoD;db_xref=COG:COG1063;gene=lgoD;inference=ab initio prediction:Prodigal:002006,similar to AA sequence:UniProtKB:P39400;locus_tag=GKNEFIPN_00789;product=L-galactonate-5-dehydrogenase
GNANU_N_2_L_468701	Prodigal:002006	CDS	300396	301553	.	-	0	ID=GKNEFIPN_00790;eC_number=2.1.1.210;Name=crtF;gene=crtF;inference=ab initio prediction:Prodigal:002006,similar to AA sequence:UniProtKB:D5AP78;locus_tag=GKNEFIPN_00790;product=Demethylspheroidene O-methyltransferase
GNANU_N_2_L_468701	Prodigal:002006	CDS	301558	302424	.	-	0	ID=GKNEFIPN_00791;eC_number=2.5.1.10;inference=ab initio prediction:Prodigal:002006,similar to AA sequence:UniProtKB:Q08291;locus_tag=GKNEFIPN_00791;product=Farnesyl diphosphate synthase
GNANU_N_2_L_468701	Prodigal:002006	CDS	302533	304068	.	+	0	ID=GKNEFIPN_00792;eC_number=1.3.99.27;Name=crtD;gene=crtD;inference=ab initio prediction:Prodigal:002006,similar to AA sequence:UniProtKB:Q9JPB5;locus_tag=GKNEFIPN_00792;product=Hydroxyneurosporene desaturase
GNANU_N_2_L_468701	Prodigal:002006	CDS	304065	304925	.	+	0	ID=GKNEFIPN_00793;eC_number=4.2.1.131;Name=crtC;gene=crtC;inference=ab initio prediction:Prodigal:002006,similar to AA sequence:UniProtKB:Q7X3G5;locus_tag=GKNEFIPN_00793;product=Acyclic carotenoid 1%2C2-hydratase
GNANU_N_2_L_468701	Prodigal:002006	CDS	304932	305552	.	-	0	ID=GKNEFIPN_00794;Name=yciB;db_xref=COG:COG2917;gene=yciB;inference=ab initio prediction:Prodigal:002006,similar to AA sequence:UniProtKB:P95745;locus_tag=GKNEFIPN_00794;product=Intracellular septation protein
GNANU_N_2_L_468701	Prodigal:002006	CDS	305596	307053	.	-	0	ID=GKNEFIPN_00795;Name=ftsY;db_xref=COG:COG0552;gene=ftsY;inference=ab initio prediction:Prodigal:002006,similar to AA sequence:UniProtKB:P10121;locus_tag=GKNEFIPN_00795;product=Signal recognition particle receptor FtsY
GNANU_N_2_L_468701	Prodigal:002006	CDS	307110	307829	.	+	0	ID=GKNEFIPN_00796;eC_number=5.4.99.-;db_xref=COG:COG0564;inference=ab initio prediction:Prodigal:002006,similar to AA sequence:UniProtKB:P9WHQ3;locus_tag=GKNEFIPN_00796;product=putative RNA pseudouridine synthase
GNANU_N_2_L_468701	Prodigal:002006	CDS	307936	309168	.	-	0	ID=GKNEFIPN_00797;eC_number=2.8.4.5;Name=mtaB;db_xref=COG:COG0621;gene=mtaB;inference=ab initio prediction:Prodigal:002006,similar to AA sequence:UniProtKB:P54462;locus_tag=GKNEFIPN_00797;product=Threonylcarbamoyladenosine tRNA methylthiotransferase MtaB
GNANU_N_2_L_468701	Prodigal:002006	CDS	309165	310055	.	-	0	ID=GKNEFIPN_00798;eC_number=5.1.1.7;Name=dapF;db_xref=COG:COG0253;gene=dapF;inference=ab initio prediction:Prodigal:002006,similar to AA sequence:UniProtKB:P44859;locus_tag=GKNEFIPN_00798;product=Diaminopimelate epimerase
GNANU_N_2_L_468701	Prodigal:002006	CDS	310230	310979	.	+	0	ID=GKNEFIPN_00799;inference=ab initio prediction:Prodigal:002006;locus_tag=GKNEFIPN_00799;product=hypothetical protein
GNANU_N_2_L_468701	Prodigal:002006	CDS	311029	311805	.	+	0	ID=GKNEFIPN_00800;Name=pdg;gene=pdg;inference=ab initio prediction:Prodigal:002006,similar to AA sequence:UniProtKB:P46303;locus_tag=GKNEFIPN_00800;product=Ultraviolet N-glycosylase/AP lyase
GNANU_N_2_L_468701	Prodigal:002006	CDS	311802	312914	.	-	0	ID=GKNEFIPN_00801;eC_number=4.1.99.14;Name=splB;db_xref=COG:COG1533;gene=splB;inference=ab initio prediction:Prodigal:002006,similar to AA sequence:UniProtKB:P37956;locus_tag=GKNEFIPN_00801;product=Spore photoproduct lyase
GNANU_N_2_L_468701	Prodigal:002006	CDS	312999	313292	.	+	0	ID=GKNEFIPN_00802;inference=ab initio prediction:Prodigal:002006;locus_tag=GKNEFIPN_00802;product=hypothetical protein
GNANU_N_2_L_468701	Prodigal:002006	CDS	313360	313689	.	+	0	ID=GKNEFIPN_00803;inference=ab initio prediction:Prodigal:002006,similar to AA sequence:UniProtKB:P76169;locus_tag=GKNEFIPN_00803;note=UPF0060 membrane protein YnfA;product=hypothetical protein
GNANU_N_2_L_468701	Prodigal:002006	CDS	313712	316069	.	-	0	ID=GKNEFIPN_00804;eC_number=2.4.1.18;Name=glgB_1;db_xref=COG:COG0296;gene=glgB_1;inference=ab initio prediction:Prodigal:002006,similar to AA sequence:UniProtKB:P07762;locus_tag=GKNEFIPN_00804;product=1%2C4-alpha-glucan branching enzyme GlgB
GNANU_N_2_L_468701	Prodigal:002006	CDS	316140	319406	.	-	0	ID=GKNEFIPN_00805;eC_number=2.7.1.8;inference=ab initio prediction:Prodigal:002006,protein motif:HAMAP:MF_02218;locus_tag=GKNEFIPN_00805;product=Glucosamine kinase
GNANU_N_2_L_468701	Prodigal:002006	CDS	319576	322950	.	-	0	ID=GKNEFIPN_00806;eC_number=2.4.99.16;Name=glgE;gene=glgE;inference=ab initio prediction:Prodigal:002006,protein motif:HAMAP:MF_02124;locus_tag=GKNEFIPN_00806;product=Alpha-1%2C4-glucan:maltose-1-phosphate maltosyltransferase
GNANU_N_2_L_468701	Prodigal:002006	CDS	323090	328015	.	-	0	ID=GKNEFIPN_00807;eC_number=2.4.1.18;Name=glgB_2;gene=glgB_2;inference=ab initio prediction:Prodigal:002006,protein motif:HAMAP:MF_00685;locus_tag=GKNEFIPN_00807;product=1%2C4-alpha-glucan branching enzyme GlgB
GNANU_N_2_L_468701	Prodigal:002006	CDS	328027	329832	.	-	0	ID=GKNEFIPN_00808;eC_number=3.2.1.141;Name=treZ;db_xref=COG:COG0296;gene=treZ;inference=ab initio prediction:Prodigal:002006,similar to AA sequence:UniProtKB:Q9RX51;locus_tag=GKNEFIPN_00808;product=Malto-oligosyltrehalose trehalohydrolase
GNANU_N_2_L_468701	Prodigal:002006	CDS	330081	330560	.	-	0	ID=GKNEFIPN_00809;inference=ab initio prediction:Prodigal:002006;locus_tag=GKNEFIPN_00809;product=hypothetical protein
GNANU_N_2_L_468701	Prodigal:002006	CDS	330633	331259	.	-	0	ID=GKNEFIPN_00810;Name=slmA_1;gene=slmA_1;inference=ab initio prediction:Prodigal:002006,protein motif:HAMAP:MF_01839;locus_tag=GKNEFIPN_00810;product=Nucleoid occlusion factor SlmA
GNANU_N_2_L_468701	Prodigal:002006	CDS	331476	332696	.	+	0	ID=GKNEFIPN_00811;Name=yciC;db_xref=COG:COG0523;gene=yciC;inference=ab initio prediction:Prodigal:002006,similar to AA sequence:UniProtKB:P94400;locus_tag=GKNEFIPN_00811;product=Putative metal chaperone YciC
GNANU_N_2_L_468701	Prodigal:002006	CDS	332701	332994	.	+	0	ID=GKNEFIPN_00812;inference=ab initio prediction:Prodigal:002006;locus_tag=GKNEFIPN_00812;product=hypothetical protein
GNANU_N_2_L_468701	Prodigal:002006	CDS	333076	333624	.	+	0	ID=GKNEFIPN_00813;eC_number=2.3.1.57;Name=speG;db_xref=COG:COG1670;gene=speG;inference=ab initio prediction:Prodigal:002006,similar to AA sequence:UniProtKB:P0A951;locus_tag=GKNEFIPN_00813;product=Spermidine N(1)-acetyltransferase
GNANU_N_2_L_468701	Prodigal:002006	CDS	333688	334101	.	-	0	ID=GKNEFIPN_00814;inference=ab initio prediction:Prodigal:002006;locus_tag=GKNEFIPN_00814;product=hypothetical protein
GNANU_N_2_L_468701	Prodigal:002006	CDS	334215	335060	.	-	0	ID=GKNEFIPN_00815;inference=ab initio prediction:Prodigal:002006;locus_tag=GKNEFIPN_00815;product=hypothetical protein
GNANU_N_2_L_468701	Prodigal:002006	CDS	335430	336464	.	+	0	ID=GKNEFIPN_00816;eC_number=1.2.1.11;Name=asd2;db_xref=COG:COG0136;gene=asd2;inference=ab initio prediction:Prodigal:002006,similar to AA sequence:UniProtKB:P23247;locus_tag=GKNEFIPN_00816;product=Aspartate-semialdehyde dehydrogenase 2
GNANU_N_2_L_468701	Prodigal:002006	CDS	336911	337681	.	+	0	ID=GKNEFIPN_00817;inference=ab initio prediction:Prodigal:002006;locus_tag=GKNEFIPN_00817;product=hypothetical protein
GNANU_N_2_L_468701	Prodigal:002006	CDS	337975	338376	.	+	0	ID=GKNEFIPN_00818;inference=ab initio prediction:Prodigal:002006;locus_tag=GKNEFIPN_00818;product=hypothetical protein
GNANU_N_2_L_468701	Prodigal:002006	CDS	338624	339277	.	-	0	ID=GKNEFIPN_00819;eC_number=2.3.1.-;Name=vat;gene=vat;inference=ab initio prediction:Prodigal:002006,similar to AA sequence:UniProtKB:P26839;locus_tag=GKNEFIPN_00819;product=Virginiamycin A acetyltransferase
GNANU_N_2_L_468701	Prodigal:002006	CDS	339555	340310	.	+	0	ID=GKNEFIPN_00820;Name=rimP;gene=rimP;inference=ab initio prediction:Prodigal:002006,protein motif:HAMAP:MF_01077;locus_tag=GKNEFIPN_00820;product=Ribosome maturation factor RimP
GNANU_N_2_L_468701	Prodigal:002006	CDS	340422	342074	.	+	0	ID=GKNEFIPN_00821;Name=nusA;db_xref=COG:COG0195;gene=nusA;inference=ab initio prediction:Prodigal:002006,similar to AA sequence:UniProtKB:P0AFF6;locus_tag=GKNEFIPN_00821;product=Transcription termination/antitermination protein NusA
GNANU_N_2_L_468701	Prodigal:002006	CDS	342104	342835	.	+	0	ID=GKNEFIPN_00822;inference=ab initio prediction:Prodigal:002006;locus_tag=GKNEFIPN_00822;product=hypothetical protein
GNANU_N_2_L_468701	Prodigal:002006	CDS	342900	345881	.	+	0	ID=GKNEFIPN_00823;Name=infB;gene=infB;inference=ab initio prediction:Prodigal:002006,protein motif:HAMAP:MF_00100_B;locus_tag=GKNEFIPN_00823;product=Translation initiation factor IF-2
GNANU_N_2_L_468701	Prodigal:002006	CDS	345985	346425	.	+	0	ID=GKNEFIPN_00824;Name=rbfA;db_xref=COG:COG0858;gene=rbfA;inference=ab initio prediction:Prodigal:002006,similar to AA sequence:UniProtKB:P0A7G2;locus_tag=GKNEFIPN_00824;product=30S ribosome-binding factor
GNANU_N_2_L_468701	Prodigal:002006	CDS	346546	347571	.	+	0	ID=GKNEFIPN_00825;eC_number=5.4.99.25;Name=truB;db_xref=COG:COG0130;gene=truB;inference=ab initio prediction:Prodigal:002006,similar to AA sequence:UniProtKB:P60340;locus_tag=GKNEFIPN_00825;product=tRNA pseudouridine synthase B
GNANU_N_2_L_468701	Prodigal:002006	CDS	347734	349413	.	+	0	ID=GKNEFIPN_00826;inference=ab initio prediction:Prodigal:002006;locus_tag=GKNEFIPN_00826;product=hypothetical protein
GNANU_N_2_L_468701	Prodigal:002006	CDS	350106	351278	.	-	0	ID=GKNEFIPN_00827;eC_number=3.5.1.32;Name=hipO_1;db_xref=COG:COG1473;gene=hipO_1;inference=ab initio prediction:Prodigal:002006,similar to AA sequence:UniProtKB:P45493;locus_tag=GKNEFIPN_00827;product=Hippurate hydrolase
GNANU_N_2_L_468701	Prodigal:002006	CDS	351410	351826	.	-	0	ID=GKNEFIPN_00828;Name=hmrR_1;gene=hmrR_1;inference=ab initio prediction:Prodigal:002006,similar to AA sequence:UniProtKB:Q9X5X4;locus_tag=GKNEFIPN_00828;product=HTH-type transcriptional regulator HmrR
GNANU_N_2_L_468701	Prodigal:002006	CDS	351823	354315	.	-	0	ID=GKNEFIPN_00829;eC_number=7.2.2.9;Name=actP_1;gene=actP_1;inference=ab initio prediction:Prodigal:002006,similar to AA sequence:UniProtKB:Q9X5X3;locus_tag=GKNEFIPN_00829;product=Copper-transporting P-type ATPase
GNANU_N_2_L_468701	Prodigal:002006	CDS	354368	354700	.	-	0	ID=GKNEFIPN_00830;Name=yhjQ_1;db_xref=COG:COG1145;gene=yhjQ_1;inference=ab initio prediction:Prodigal:002006,similar to AA sequence:UniProtKB:O07571;locus_tag=GKNEFIPN_00830;product=putative cysteine-rich protein YhjQ
GNANU_N_2_L_468701	Prodigal:002006	CDS	354796	356088	.	-	0	ID=GKNEFIPN_00831;eC_number=2.7.-.-;Name=sasA_6;gene=sasA_6;inference=ab initio prediction:Prodigal:002006,protein motif:HAMAP:MF_01837;locus_tag=GKNEFIPN_00831;product=Adaptive-response sensory-kinase SasA
GNANU_N_2_L_468701	Prodigal:002006	CDS	356112	357167	.	-	0	ID=GKNEFIPN_00832;Name=ybhN;db_xref=COG:COG0392;gene=ybhN;inference=ab initio prediction:Prodigal:002006,similar to AA sequence:UniProtKB:P75770;locus_tag=GKNEFIPN_00832;product=Inner membrane protein YbhN
GNANU_N_2_L_468701	Prodigal:002006	CDS	357355	357981	.	-	0	ID=GKNEFIPN_00833;inference=ab initio prediction:Prodigal:002006;locus_tag=GKNEFIPN_00833;product=hypothetical protein
GNANU_N_2_L_468701	Prodigal:002006	CDS	357965	358726	.	-	0	ID=GKNEFIPN_00834;inference=ab initio prediction:Prodigal:002006;locus_tag=GKNEFIPN_00834;product=hypothetical protein
GNANU_N_2_L_468701	Prodigal:002006	CDS	358723	359961	.	-	0	ID=GKNEFIPN_00835;eC_number=2.4.1.11;db_xref=COG:COG0438;inference=ab initio prediction:Prodigal:002006,similar to AA sequence:UniProtKB:P9WMY9;locus_tag=GKNEFIPN_00835;product=Glycogen synthase
GNANU_N_2_L_468701	Prodigal:002006	CDS	359958	360851	.	-	0	ID=GKNEFIPN_00836;eC_number=5.1.3.22;Name=ulaE;db_xref=COG:COG3623;gene=ulaE;inference=ab initio prediction:Prodigal:002006,similar to AA sequence:UniProtKB:P39305;locus_tag=GKNEFIPN_00836;product=L-ribulose-5-phosphate 3-epimerase UlaE
GNANU_N_2_L_468701	Prodigal:002006	CDS	360848	362467	.	-	0	ID=GKNEFIPN_00837;inference=ab initio prediction:Prodigal:002006;locus_tag=GKNEFIPN_00837;product=hypothetical protein
GNANU_N_2_L_468701	Prodigal:002006	CDS	362655	363683	.	-	0	ID=GKNEFIPN_00838;eC_number=1.1.1.292;Name=afr;gene=afr;inference=ab initio prediction:Prodigal:002006,similar to AA sequence:UniProtKB:Q92KZ3;locus_tag=GKNEFIPN_00838;product=1%2C5-anhydro-D-fructose reductase
GNANU_N_2_L_468701	Prodigal:002006	CDS	363683	364864	.	-	0	ID=GKNEFIPN_00839;inference=ab initio prediction:Prodigal:002006;locus_tag=GKNEFIPN_00839;product=hypothetical protein
GNANU_N_2_L_468701	Prodigal:002006	CDS	364896	365816	.	-	0	ID=GKNEFIPN_00840;inference=ab initio prediction:Prodigal:002006;locus_tag=GKNEFIPN_00840;product=hypothetical protein
GNANU_N_2_L_468701	Prodigal:002006	CDS	365828	367021	.	-	0	ID=GKNEFIPN_00841;inference=ab initio prediction:Prodigal:002006;locus_tag=GKNEFIPN_00841;product=hypothetical protein
GNANU_N_2_L_468701	Prodigal:002006	CDS	367338	368456	.	+	0	ID=GKNEFIPN_00842;inference=ab initio prediction:Prodigal:002006;locus_tag=GKNEFIPN_00842;product=hypothetical protein
GNANU_N_2_L_468701	Prodigal:002006	CDS	368473	369453	.	-	0	ID=GKNEFIPN_00843;eC_number=5.1.1.20;Name=ycjG;db_xref=COG:COG4948;gene=ycjG;inference=ab initio prediction:Prodigal:002006,similar to AA sequence:UniProtKB:P51981;locus_tag=GKNEFIPN_00843;product=L-Ala-D/L-Glu epimerase
GNANU_N_2_L_468701	Prodigal:002006	CDS	369467	370477	.	-	0	ID=GKNEFIPN_00844;inference=ab initio prediction:Prodigal:002006;locus_tag=GKNEFIPN_00844;product=hypothetical protein
GNANU_N_2_L_468701	Prodigal:002006	CDS	370662	372497	.	-	0	ID=GKNEFIPN_00845;eC_number=4.2.1.9;Name=ilvD_1;db_xref=COG:COG0129;gene=ilvD_1;inference=ab initio prediction:Prodigal:002006,similar to AA sequence:UniProtKB:P55186;locus_tag=GKNEFIPN_00845;product=Dihydroxy-acid dehydratase
GNANU_N_2_L_468701	Prodigal:002006	CDS	372690	374252	.	-	0	ID=GKNEFIPN_00846;eC_number=2.3.3.13;Name=leuA;db_xref=COG:COG0119;gene=leuA;inference=ab initio prediction:Prodigal:002006,similar to AA sequence:UniProtKB:Q9JZG1;locus_tag=GKNEFIPN_00846;product=2-isopropylmalate synthase
GNANU_N_2_L_468701	Prodigal:002006	CDS	374718	375050	.	+	0	ID=GKNEFIPN_00847;inference=ab initio prediction:Prodigal:002006;locus_tag=GKNEFIPN_00847;product=hypothetical protein
GNANU_N_2_L_468701	Prodigal:002006	CDS	375069	375800	.	-	0	ID=GKNEFIPN_00848;inference=ab initio prediction:Prodigal:002006;locus_tag=GKNEFIPN_00848;product=hypothetical protein
GNANU_N_2_L_468701	Prodigal:002006	CDS	375790	376719	.	-	0	ID=GKNEFIPN_00849;eC_number=5.3.3.17;Name=phzF;gene=phzF;inference=ab initio prediction:Prodigal:002006,similar to AA sequence:UniProtKB:Q51792;locus_tag=GKNEFIPN_00849;product=Trans-2%2C3-dihydro-3-hydroxyanthranilate isomerase
GNANU_N_2_L_468701	Prodigal:002006	CDS	376740	377591	.	-	0	ID=GKNEFIPN_00850;eC_number=2.7.1.35;Name=pdxY;db_xref=COG:COG2240;gene=pdxY;inference=ab initio prediction:Prodigal:002006,similar to AA sequence:UniProtKB:Q7CIR8;locus_tag=GKNEFIPN_00850;product=Pyridoxal kinase PdxY
GNANU_N_2_L_468701	Prodigal:002006	CDS	377707	378228	.	+	0	ID=GKNEFIPN_00851;Name=yabI_1;db_xref=COG:COG0586;gene=yabI_1;inference=ab initio prediction:Prodigal:002006,similar to AA sequence:UniProtKB:P30149;locus_tag=GKNEFIPN_00851;product=Inner membrane protein YabI
GNANU_N_2_L_468701	Prodigal:002006	CDS	378236	379015	.	+	0	ID=GKNEFIPN_00852;Name=btuF_1;gene=btuF_1;inference=ab initio prediction:Prodigal:002006,protein motif:HAMAP:MF_01000;locus_tag=GKNEFIPN_00852;product=Vitamin B12-binding protein
GNANU_N_2_L_468701	Prodigal:002006	CDS	379100	379585	.	+	0	ID=GKNEFIPN_00853;inference=ab initio prediction:Prodigal:002006;locus_tag=GKNEFIPN_00853;product=hypothetical protein
GNANU_N_2_L_468701	Prodigal:002006	CDS	379508	379819	.	-	0	ID=GKNEFIPN_00854;inference=ab initio prediction:Prodigal:002006;locus_tag=GKNEFIPN_00854;product=hypothetical protein
GNANU_N_2_L_468701	Prodigal:002006	CDS	379816	380004	.	-	0	ID=GKNEFIPN_00855;inference=ab initio prediction:Prodigal:002006;locus_tag=GKNEFIPN_00855;product=hypothetical protein
GNANU_N_2_L_468701	Prodigal:002006	CDS	380065	381483	.	-	0	ID=GKNEFIPN_00856;eC_number=4.2.1.2;Name=fumC_1;db_xref=COG:COG0114;gene=fumC_1;inference=ab initio prediction:Prodigal:002006,similar to AA sequence:UniProtKB:Q92PB6;locus_tag=GKNEFIPN_00856;product=Fumarate hydratase class II
GNANU_N_2_L_468701	Prodigal:002006	CDS	381608	383011	.	+	0	ID=GKNEFIPN_00857;eC_number=1.14.-.-;inference=ab initio prediction:Prodigal:002006,similar to AA sequence:UniProtKB:P9WPN3;locus_tag=GKNEFIPN_00857;product=Putative cytochrome P450 132
GNANU_N_2_L_468701	Prodigal:002006	CDS	383058	383711	.	-	0	ID=GKNEFIPN_00858;inference=ab initio prediction:Prodigal:002006;locus_tag=GKNEFIPN_00858;product=hypothetical protein
GNANU_N_2_L_468701	Aragorn:001002	tmRNA	383762	384114	.	-	.	ID=GKNEFIPN_00859;Name=ssrA;gene=ssrA;inference=COORDINATES:profile:Aragorn:001002;locus_tag=GKNEFIPN_00859;product=transfer-messenger RNA%2C SsrA
GNANU_N_2_L_468701	Prodigal:002006	CDS	384136	385014	.	+	0	ID=GKNEFIPN_00860;inference=ab initio prediction:Prodigal:002006;locus_tag=GKNEFIPN_00860;product=hypothetical protein
GNANU_N_2_L_468701	Prodigal:002006	CDS	385109	385903	.	+	0	ID=GKNEFIPN_00861;eC_number=2.1.1.45;Name=thyA;db_xref=COG:COG0207;gene=thyA;inference=ab initio prediction:Prodigal:002006,similar to AA sequence:UniProtKB:P67042;locus_tag=GKNEFIPN_00861;product=Thymidylate synthase
GNANU_N_2_L_468701	Prodigal:002006	CDS	385903	386403	.	+	0	ID=GKNEFIPN_00862;inference=ab initio prediction:Prodigal:002006,similar to AA sequence:ISfinder:ISSsu9;locus_tag=GKNEFIPN_00862;product=IS1595 family transposase ISSsu9
GNANU_N_2_L_468701	Prodigal:002006	CDS	386685	387827	.	+	0	ID=GKNEFIPN_00863;Name=hflK;db_xref=COG:COG0330;gene=hflK;inference=ab initio prediction:Prodigal:002006,similar to AA sequence:UniProtKB:P0ABC7;locus_tag=GKNEFIPN_00863;product=Modulator of FtsH protease HflK
GNANU_N_2_L_468701	Prodigal:002006	CDS	387824	388789	.	+	0	ID=GKNEFIPN_00864;Name=hflC;db_xref=COG:COG0330;gene=hflC;inference=ab initio prediction:Prodigal:002006,similar to AA sequence:UniProtKB:P0ABC3;locus_tag=GKNEFIPN_00864;product=Modulator of FtsH protease HflC
GNANU_N_2_L_468701	Prodigal:002006	CDS	388903	390438	.	+	0	ID=GKNEFIPN_00865;eC_number=3.4.21.107;Name=degP_1;db_xref=COG:COG0265;gene=degP_1;inference=ab initio prediction:Prodigal:002006,similar to AA sequence:UniProtKB:P0C0V0;locus_tag=GKNEFIPN_00865;product=Periplasmic serine endoprotease DegP
GNANU_N_2_L_468701	Prodigal:002006	CDS	390546	391442	.	-	0	ID=GKNEFIPN_00866;inference=ab initio prediction:Prodigal:002006;locus_tag=GKNEFIPN_00866;product=hypothetical protein
GNANU_N_2_L_468701	Prodigal:002006	CDS	391478	392407	.	+	0	ID=GKNEFIPN_00867;eC_number=2.5.1.75;Name=miaA;db_xref=COG:COG0324;gene=miaA;inference=ab initio prediction:Prodigal:002006,similar to AA sequence:UniProtKB:P16384;locus_tag=GKNEFIPN_00867;product=tRNA dimethylallyltransferase
GNANU_N_2_L_468701	Prodigal:002006	CDS	392385	393251	.	-	0	ID=GKNEFIPN_00868;eC_number=1.1.1.60;Name=garR_1;db_xref=COG:COG2084;gene=garR_1;inference=ab initio prediction:Prodigal:002006,similar to AA sequence:UniProtKB:P0ABQ2;locus_tag=GKNEFIPN_00868;product=2-hydroxy-3-oxopropionate reductase
GNANU_N_2_L_468701	Prodigal:002006	CDS	393389	394585	.	+	0	ID=GKNEFIPN_00869;inference=ab initio prediction:Prodigal:002006;locus_tag=GKNEFIPN_00869;product=hypothetical protein
GNANU_N_2_L_468701	Prodigal:002006	CDS	394639	395406	.	+	0	ID=GKNEFIPN_00870;inference=ab initio prediction:Prodigal:002006;locus_tag=GKNEFIPN_00870;product=hypothetical protein
GNANU_N_2_L_468701	Prodigal:002006	CDS	395413	396552	.	-	0	ID=GKNEFIPN_00871;Name=moaA_1;gene=moaA_1;inference=ab initio prediction:Prodigal:002006,protein motif:HAMAP:MF_01225_B;locus_tag=GKNEFIPN_00871;product=GTP 3'%2C8-cyclase
GNANU_N_2_L_468701	Prodigal:002006	CDS	396591	397019	.	+	0	ID=GKNEFIPN_00872;inference=ab initio prediction:Prodigal:002006;locus_tag=GKNEFIPN_00872;product=hypothetical protein
GNANU_N_2_L_468701	Prodigal:002006	CDS	397339	397581	.	-	0	ID=GKNEFIPN_00873;inference=ab initio prediction:Prodigal:002006;locus_tag=GKNEFIPN_00873;product=hypothetical protein
GNANU_N_2_L_468701	Prodigal:002006	CDS	397745	397882	.	+	0	ID=GKNEFIPN_00874;inference=ab initio prediction:Prodigal:002006;locus_tag=GKNEFIPN_00874;product=hypothetical protein
GNANU_N_2_L_468701	Prodigal:002006	CDS	397964	398641	.	-	0	ID=GKNEFIPN_00875;eC_number=2.-.-.-;Name=erfK;db_xref=COG:COG1376;gene=erfK;inference=ab initio prediction:Prodigal:002006,similar to AA sequence:UniProtKB:P39176;locus_tag=GKNEFIPN_00875;product=putative L%2CD-transpeptidase ErfK/SrfK
GNANU_N_2_L_468701	Prodigal:002006	CDS	398844	399341	.	+	0	ID=GKNEFIPN_00876;eC_number=2.3.1.-;Name=yafP;db_xref=COG:COG0454;gene=yafP;inference=ab initio prediction:Prodigal:002006,similar to AA sequence:UniProtKB:Q47158;locus_tag=GKNEFIPN_00876;product=putative N-acetyltransferase YafP
GNANU_N_2_L_468701	Prodigal:002006	CDS	399348	400208	.	-	0	ID=GKNEFIPN_00877;eC_number=2.4.2.19;Name=nadC;db_xref=COG:COG0157;gene=nadC;inference=ab initio prediction:Prodigal:002006,similar to AA sequence:UniProtKB:P39666;locus_tag=GKNEFIPN_00877;product=putative nicotinate-nucleotide pyrophosphorylase [carboxylating]
GNANU_N_2_L_468701	Prodigal:002006	CDS	400201	401727	.	-	0	ID=GKNEFIPN_00878;eC_number=1.4.3.16;Name=nadB;db_xref=COG:COG0029;gene=nadB;inference=ab initio prediction:Prodigal:002006,similar to AA sequence:UniProtKB:P9WJJ9;locus_tag=GKNEFIPN_00878;product=L-aspartate oxidase
GNANU_N_2_L_468701	Prodigal:002006	CDS	401727	402770	.	-	0	ID=GKNEFIPN_00879;eC_number=2.5.1.72;Name=nadA;db_xref=COG:COG0379;gene=nadA;inference=ab initio prediction:Prodigal:002006,similar to AA sequence:UniProtKB:P9WJK1;locus_tag=GKNEFIPN_00879;product=Quinolinate synthase A
GNANU_N_2_L_468701	Prodigal:002006	CDS	403175	404548	.	+	0	ID=GKNEFIPN_00880;inference=ab initio prediction:Prodigal:002006;locus_tag=GKNEFIPN_00880;product=hypothetical protein
GNANU_N_2_L_468701	Prodigal:002006	CDS	404621	404929	.	-	0	ID=GKNEFIPN_00881;inference=ab initio prediction:Prodigal:002006;locus_tag=GKNEFIPN_00881;product=hypothetical protein
GNANU_N_2_L_468701	Prodigal:002006	CDS	404929	405255	.	-	0	ID=GKNEFIPN_00882;inference=ab initio prediction:Prodigal:002006;locus_tag=GKNEFIPN_00882;product=hypothetical protein
GNANU_N_2_L_468701	Prodigal:002006	CDS	405340	406671	.	-	0	ID=GKNEFIPN_00883;eC_number=1.6.99.3;Name=ndh;db_xref=COG:COG1252;gene=ndh;inference=ab initio prediction:Prodigal:002006,similar to AA sequence:UniProtKB:P00393;locus_tag=GKNEFIPN_00883;product=NADH dehydrogenase
GNANU_N_2_L_468701	Prodigal:002006	CDS	406832	407479	.	-	0	ID=GKNEFIPN_00884;eC_number=5.2.1.4;Name=nagL_1;gene=nagL_1;inference=ab initio prediction:Prodigal:002006,similar to AA sequence:UniProtKB:O86043;locus_tag=GKNEFIPN_00884;product=Maleylpyruvate isomerase
GNANU_N_2_L_468701	Prodigal:002006	CDS	407507	407806	.	-	0	ID=GKNEFIPN_00885;inference=ab initio prediction:Prodigal:002006;locus_tag=GKNEFIPN_00885;product=hypothetical protein
GNANU_N_2_L_468701	Prodigal:002006	CDS	408169	410868	.	-	0	ID=GKNEFIPN_00886;eC_number=4.2.1.3;Name=acnA;db_xref=COG:COG1048;gene=acnA;inference=ab initio prediction:Prodigal:002006,similar to AA sequence:UniProtKB:P70920;locus_tag=GKNEFIPN_00886;product=Aconitate hydratase A
GNANU_N_2_L_468701	Prodigal:002006	CDS	411645	412199	.	+	0	ID=GKNEFIPN_00887;eC_number=7.6.2.5;Name=ccmA;db_xref=COG:COG4133;gene=ccmA;inference=ab initio prediction:Prodigal:002006,similar to AA sequence:UniProtKB:P52218;locus_tag=GKNEFIPN_00887;product=Cytochrome c biogenesis ATP-binding export protein CcmA
GNANU_N_2_L_468701	Prodigal:002006	CDS	412196	412864	.	+	0	ID=GKNEFIPN_00888;Name=ccmB;db_xref=COG:COG2386;gene=ccmB;inference=ab initio prediction:Prodigal:002006,similar to AA sequence:UniProtKB:P0ABL8;locus_tag=GKNEFIPN_00888;product=Heme exporter protein B
GNANU_N_2_L_468701	Prodigal:002006	CDS	412919	413182	.	-	0	ID=GKNEFIPN_00889;inference=ab initio prediction:Prodigal:002006;locus_tag=GKNEFIPN_00889;product=hypothetical protein
GNANU_N_2_L_468701	Prodigal:002006	CDS	413313	413732	.	-	0	ID=GKNEFIPN_00890;inference=ab initio prediction:Prodigal:002006;locus_tag=GKNEFIPN_00890;product=hypothetical protein
GNANU_N_2_L_468701	Prodigal:002006	CDS	414520	414810	.	+	0	ID=GKNEFIPN_00891;inference=ab initio prediction:Prodigal:002006;locus_tag=GKNEFIPN_00891;product=hypothetical protein
GNANU_N_2_L_468701	Aragorn:001002	tRNA	415163	415238	.	-	.	ID=GKNEFIPN_00892;inference=COORDINATES:profile:Aragorn:001002;locus_tag=GKNEFIPN_00892;product=tRNA-Thr(cgt)
GNANU_N_2_L_468701	Prodigal:002006	CDS	415380	416051	.	+	0	ID=GKNEFIPN_00893;eC_number=3.6.1.9;Name=yhdE;db_xref=COG:COG0424;gene=yhdE;inference=ab initio prediction:Prodigal:002006,similar to AA sequence:UniProtKB:P25536;locus_tag=GKNEFIPN_00893;product=dTTP/UTP pyrophosphatase
GNANU_N_2_L_468701	Aragorn:001002	tRNA	416367	416442	.	+	.	ID=GKNEFIPN_00894;inference=COORDINATES:profile:Aragorn:001002;locus_tag=GKNEFIPN_00894;product=tRNA-Phe(gaa)
GNANU_N_2_L_468701	Prodigal:002006	CDS	417078	417176	.	-	0	ID=GKNEFIPN_00895;inference=ab initio prediction:Prodigal:002006;locus_tag=GKNEFIPN_00895;product=hypothetical protein
GNANU_N_2_L_468701	Prodigal:002006	CDS	418217	419977	.	+	0	ID=GKNEFIPN_00896;eC_number=7.5.2.5;Name=pglK;db_xref=COG:COG1132;gene=pglK;inference=ab initio prediction:Prodigal:002006,similar to AA sequence:UniProtKB:Q0P9C4;locus_tag=GKNEFIPN_00896;product=Protein glycosylation K
GNANU_N_2_L_468701	Prodigal:002006	CDS	420091	420969	.	+	0	ID=GKNEFIPN_00897;Name=lacX;gene=lacX;inference=ab initio prediction:Prodigal:002006,similar to AA sequence:UniProtKB:P23496;locus_tag=GKNEFIPN_00897;product=Protein LacX%2C plasmid
GNANU_N_2_L_468701	Prodigal:002006	CDS	420979	421188	.	-	0	ID=GKNEFIPN_00898;Name=mopII_1;gene=mopII_1;inference=ab initio prediction:Prodigal:002006,similar to AA sequence:UniProtKB:P08854;locus_tag=GKNEFIPN_00898;product=Molybdenum-pterin-binding protein 2
GNANU_N_2_L_468701	Prodigal:002006	CDS	421270	421650	.	-	0	ID=GKNEFIPN_00899;inference=ab initio prediction:Prodigal:002006;locus_tag=GKNEFIPN_00899;product=hypothetical protein
GNANU_N_2_L_468701	Prodigal:002006	CDS	421734	422219	.	-	0	ID=GKNEFIPN_00900;Name=rpsI;db_xref=COG:COG0103;gene=rpsI;inference=ab initio prediction:Prodigal:002006,similar to AA sequence:UniProtKB:Q6N650;locus_tag=GKNEFIPN_00900;product=30S ribosomal protein S9
GNANU_N_2_L_468701	Prodigal:002006	CDS	422222	422683	.	-	0	ID=GKNEFIPN_00901;Name=rplM;db_xref=COG:COG0102;gene=rplM;inference=ab initio prediction:Prodigal:002006,similar to AA sequence:UniProtKB:Q6N651;locus_tag=GKNEFIPN_00901;product=50S ribosomal protein L13
GNANU_N_2_L_468701	Prodigal:002006	CDS	423084	423944	.	-	0	ID=GKNEFIPN_00902;inference=ab initio prediction:Prodigal:002006;locus_tag=GKNEFIPN_00902;product=hypothetical protein
GNANU_N_2_L_468701	Prodigal:002006	CDS	424033	424638	.	-	0	ID=GKNEFIPN_00903;inference=ab initio prediction:Prodigal:002006;locus_tag=GKNEFIPN_00903;product=hypothetical protein
GNANU_N_2_L_468701	Prodigal:002006	CDS	424635	426209	.	-	0	ID=GKNEFIPN_00904;Name=lutB;db_xref=COG:COG1139;gene=lutB;inference=ab initio prediction:Prodigal:002006,similar to AA sequence:UniProtKB:O07021;locus_tag=GKNEFIPN_00904;product=Lactate utilization protein B
GNANU_N_2_L_468701	Prodigal:002006	CDS	426206	426949	.	-	0	ID=GKNEFIPN_00905;Name=lutA_1;db_xref=COG:COG0247;gene=lutA_1;inference=ab initio prediction:Prodigal:002006,similar to AA sequence:UniProtKB:O07020;locus_tag=GKNEFIPN_00905;product=Lactate utilization protein A
GNANU_N_2_L_468701	Prodigal:002006	CDS	427072	427689	.	-	0	ID=GKNEFIPN_00906;Name=cycY;db_xref=COG:COG0526;gene=cycY;inference=ab initio prediction:Prodigal:002006,similar to AA sequence:UniProtKB:P30960;locus_tag=GKNEFIPN_00906;product=Thiol:disulfide interchange protein CycY
GNANU_N_2_L_468701	Prodigal:002006	CDS	427686	427838	.	-	0	ID=GKNEFIPN_00907;inference=ab initio prediction:Prodigal:002006;locus_tag=GKNEFIPN_00907;product=hypothetical protein
GNANU_N_2_L_468701	Prodigal:002006	CDS	427847	428653	.	-	0	ID=GKNEFIPN_00908;Name=ccmC;db_xref=COG:COG0755;gene=ccmC;inference=ab initio prediction:Prodigal:002006,similar to AA sequence:UniProtKB:P0ABM1;locus_tag=GKNEFIPN_00908;product=Heme exporter protein C
GNANU_N_2_L_468701	Prodigal:002006	CDS	428862	429701	.	+	0	ID=GKNEFIPN_00909;inference=ab initio prediction:Prodigal:002006;locus_tag=GKNEFIPN_00909;product=hypothetical protein
GNANU_N_2_L_468701	Prodigal:002006	CDS	429807	430901	.	-	0	ID=GKNEFIPN_00910;eC_number=1.1.5.-;Name=lhgD;gene=lhgD;inference=ab initio prediction:Prodigal:002006,protein motif:HAMAP:MF_00990;locus_tag=GKNEFIPN_00910;product=L-2-hydroxyglutarate dehydrogenase
GNANU_N_2_L_468701	Prodigal:002006	CDS	431095	432414	.	-	0	ID=GKNEFIPN_00911;inference=ab initio prediction:Prodigal:002006;locus_tag=GKNEFIPN_00911;product=hypothetical protein
GNANU_N_2_L_468701	Prodigal:002006	CDS	432749	433165	.	+	0	ID=GKNEFIPN_00912;inference=ab initio prediction:Prodigal:002006;locus_tag=GKNEFIPN_00912;product=hypothetical protein
GNANU_N_2_L_468701	Prodigal:002006	CDS	433187	433597	.	+	0	ID=GKNEFIPN_00913;Name=flgC_1;db_xref=COG:COG1558;gene=flgC_1;inference=ab initio prediction:Prodigal:002006,similar to AA sequence:UniProtKB:P0A1I7;locus_tag=GKNEFIPN_00913;product=Flagellar basal-body rod protein FlgC
GNANU_N_2_L_468701	Prodigal:002006	CDS	433603	433926	.	+	0	ID=GKNEFIPN_00914;Name=fliE_1;gene=fliE_1;inference=ab initio prediction:Prodigal:002006,protein motif:HAMAP:MF_00724;locus_tag=GKNEFIPN_00914;product=Flagellar hook-basal body complex protein FliE
GNANU_N_2_L_468701	Prodigal:002006	CDS	434011	434277	.	+	0	ID=GKNEFIPN_00915;inference=ab initio prediction:Prodigal:002006;locus_tag=GKNEFIPN_00915;product=hypothetical protein
GNANU_N_2_L_468701	Prodigal:002006	CDS	434323	435099	.	+	0	ID=GKNEFIPN_00916;Name=fliR;db_xref=COG:COG1684;gene=fliR;inference=ab initio prediction:Prodigal:002006,similar to AA sequence:UniProtKB:P54702;locus_tag=GKNEFIPN_00916;product=Flagellar biosynthetic protein FliR
GNANU_N_2_L_468701	Prodigal:002006	CDS	435154	436221	.	+	0	ID=GKNEFIPN_00917;Name=flhB_1;db_xref=COG:COG1377;gene=flhB_1;inference=ab initio prediction:Prodigal:002006,similar to AA sequence:UniProtKB:P40727;locus_tag=GKNEFIPN_00917;product=Flagellar biosynthetic protein FlhB
GNANU_N_2_L_468701	Prodigal:002006	CDS	436372	439110	.	+	0	ID=GKNEFIPN_00918;Name=cckA_1;gene=cckA_1;inference=ab initio prediction:Prodigal:002006,similar to AA sequence:UniProtKB:P0DOA0;locus_tag=GKNEFIPN_00918;product=Sensor kinase CckA
GNANU_N_2_L_468701	Prodigal:002006	CDS	439415	439615	.	-	0	ID=GKNEFIPN_00919;inference=ab initio prediction:Prodigal:002006;locus_tag=GKNEFIPN_00919;product=hypothetical protein
GNANU_N_2_L_468701	Prodigal:002006	CDS	440183	441283	.	+	0	ID=GKNEFIPN_00920;Name=recA;gene=recA;inference=ab initio prediction:Prodigal:002006,similar to AA sequence:UniProtKB:Q2YRU7;locus_tag=GKNEFIPN_00920;product=Protein RecA
GNANU_N_2_L_468701	Prodigal:002006	CDS	441462	441980	.	-	0	ID=GKNEFIPN_00921;inference=ab initio prediction:Prodigal:002006;locus_tag=GKNEFIPN_00921;product=hypothetical protein
GNANU_N_2_L_468701	Prodigal:002006	CDS	442055	442783	.	+	0	ID=GKNEFIPN_00922;inference=ab initio prediction:Prodigal:002006;locus_tag=GKNEFIPN_00922;product=hypothetical protein
GNANU_N_2_L_468701	Prodigal:002006	CDS	442877	445552	.	+	0	ID=GKNEFIPN_00923;eC_number=6.1.1.7;Name=alaS;db_xref=COG:COG0013;gene=alaS;inference=ab initio prediction:Prodigal:002006,similar to AA sequence:UniProtKB:P00957;locus_tag=GKNEFIPN_00923;product=Alanine--tRNA ligase
GNANU_N_2_L_468701	Prodigal:002006	CDS	445736	446800	.	+	0	ID=GKNEFIPN_00924;db_xref=COG:COG4307;inference=ab initio prediction:Prodigal:002006,similar to AA sequence:UniProtKB:P9WL95;locus_tag=GKNEFIPN_00924;product=putative protein
GNANU_N_2_L_468701	Prodigal:002006	CDS	446840	447448	.	-	0	ID=GKNEFIPN_00925;inference=ab initio prediction:Prodigal:002006,similar to AA sequence:UniProtKB:Q9KUP8;locus_tag=GKNEFIPN_00925;note=UPF0301 protein VC_0467;product=hypothetical protein
GNANU_N_2_L_468701	Prodigal:002006	CDS	447574	448056	.	+	0	ID=GKNEFIPN_00926;eC_number=1.11.1.15;Name=PGdx;db_xref=COG:COG0678;gene=PGdx;inference=ab initio prediction:Prodigal:002006,similar to AA sequence:UniProtKB:P44758;locus_tag=GKNEFIPN_00926;product=Hybrid peroxiredoxin hyPrx5
GNANU_N_2_L_468701	Prodigal:002006	CDS	448103	449068	.	-	0	ID=GKNEFIPN_00927;eC_number=2.7.1.39;Name=thrB;db_xref=COG:COG2334;gene=thrB;inference=ab initio prediction:Prodigal:002006,similar to AA sequence:UniProtKB:Q8UHA8;locus_tag=GKNEFIPN_00927;product=Homoserine kinase
GNANU_N_2_L_468701	Prodigal:002006	CDS	449161	450183	.	-	0	ID=GKNEFIPN_00928;eC_number=1.17.7.4;Name=ispH;db_xref=COG:COG0761;gene=ispH;inference=ab initio prediction:Prodigal:002006,similar to AA sequence:UniProtKB:P62623;locus_tag=GKNEFIPN_00928;product=4-hydroxy-3-methylbut-2-enyl diphosphate reductase
GNANU_N_2_L_468701	Prodigal:002006	CDS	450493	452391	.	+	0	ID=GKNEFIPN_00929;Name=kefC_2;db_xref=COG:COG0475;gene=kefC_2;inference=ab initio prediction:Prodigal:002006,similar to AA sequence:UniProtKB:P03819;locus_tag=GKNEFIPN_00929;product=Glutathione-regulated potassium-efflux system protein KefC
GNANU_N_2_L_468701	Prodigal:002006	CDS	452384	453835	.	+	0	ID=GKNEFIPN_00930;inference=ab initio prediction:Prodigal:002006;locus_tag=GKNEFIPN_00930;product=hypothetical protein
GNANU_N_2_L_468701	Prodigal:002006	CDS	454100	454891	.	+	0	ID=GKNEFIPN_00931;inference=ab initio prediction:Prodigal:002006;locus_tag=GKNEFIPN_00931;product=hypothetical protein
GNANU_N_2_L_468701	Prodigal:002006	CDS	454993	455211	.	-	0	ID=GKNEFIPN_00932;inference=ab initio prediction:Prodigal:002006;locus_tag=GKNEFIPN_00932;product=hypothetical protein
GNANU_N_2_L_468701	Prodigal:002006	CDS	455496	455768	.	-	0	ID=GKNEFIPN_00933;inference=ab initio prediction:Prodigal:002006;locus_tag=GKNEFIPN_00933;product=hypothetical protein
GNANU_N_2_L_468701	Prodigal:002006	CDS	455843	456730	.	-	0	ID=GKNEFIPN_00934;eC_number=2.6.1.42;Name=ilvE_1;db_xref=COG:COG0115;gene=ilvE_1;inference=ab initio prediction:Prodigal:002006,similar to AA sequence:UniProtKB:O86428;locus_tag=GKNEFIPN_00934;product=Branched-chain-amino-acid aminotransferase
GNANU_N_2_L_468701	Prodigal:002006	CDS	456938	457513	.	+	0	ID=GKNEFIPN_00935;inference=ab initio prediction:Prodigal:002006;locus_tag=GKNEFIPN_00935;product=hypothetical protein
GNANU_N_2_L_468701	Prodigal:002006	CDS	457513	458238	.	+	0	ID=GKNEFIPN_00936;Name=ompR_1;gene=ompR_1;inference=ab initio prediction:Prodigal:002006,similar to AA sequence:UniProtKB:P0AA16;locus_tag=GKNEFIPN_00936;product=Transcriptional regulatory protein OmpR
GNANU_N_2_L_468701	Prodigal:002006	CDS	458246	459652	.	+	0	ID=GKNEFIPN_00937;eC_number=2.7.-.-;Name=sasA_7;gene=sasA_7;inference=ab initio prediction:Prodigal:002006,protein motif:HAMAP:MF_01837;locus_tag=GKNEFIPN_00937;product=Adaptive-response sensory-kinase SasA
GNANU_N_2_L_468701	Prodigal:002006	CDS	459813	460004	.	+	0	ID=GKNEFIPN_00938;inference=ab initio prediction:Prodigal:002006;locus_tag=GKNEFIPN_00938;product=hypothetical protein
GNANU_N_2_L_468701	Prodigal:002006	CDS	460044	461225	.	+	0	ID=GKNEFIPN_00939;eC_number=2.6.1.1;Name=aspC_1;gene=aspC_1;inference=ab initio prediction:Prodigal:002006,similar to AA sequence:UniProtKB:Q55128;locus_tag=GKNEFIPN_00939;product=Aspartate aminotransferase
GNANU_N_2_L_468701	Prodigal:002006	CDS	461411	461824	.	+	0	ID=GKNEFIPN_00940;inference=ab initio prediction:Prodigal:002006;locus_tag=GKNEFIPN_00940;product=hypothetical protein
GNANU_N_2_L_468701	Prodigal:002006	CDS	462092	462382	.	+	0	ID=GKNEFIPN_00941;inference=ab initio prediction:Prodigal:002006;locus_tag=GKNEFIPN_00941;product=hypothetical protein
GNANU_N_2_L_468701	Prodigal:002006	CDS	462386	462811	.	-	0	ID=GKNEFIPN_00942;Name=mscL;db_xref=COG:COG1970;gene=mscL;inference=ab initio prediction:Prodigal:002006,similar to AA sequence:UniProtKB:P0A742;locus_tag=GKNEFIPN_00942;product=Large-conductance mechanosensitive channel
GNANU_N_2_L_468701	Prodigal:002006	CDS	463230	463934	.	+	0	ID=GKNEFIPN_00943;inference=ab initio prediction:Prodigal:002006;locus_tag=GKNEFIPN_00943;product=hypothetical protein
GNANU_N_2_L_468701	Prodigal:002006	CDS	464011	464775	.	-	0	ID=GKNEFIPN_00944;inference=ab initio prediction:Prodigal:002006;locus_tag=GKNEFIPN_00944;product=hypothetical protein
GNANU_N_2_L_468701	Prodigal:002006	CDS	465084	466496	.	+	0	ID=GKNEFIPN_00945;inference=ab initio prediction:Prodigal:002006;locus_tag=GKNEFIPN_00945;product=hypothetical protein
GNANU_N_2_L_468701	Prodigal:002006	CDS	466503	467747	.	-	0	ID=GKNEFIPN_00946;inference=ab initio prediction:Prodigal:002006;locus_tag=GKNEFIPN_00946;product=hypothetical protein
GNANU_N_2_L_468701	Prodigal:002006	CDS	468594	468683	.	-	0	ID=GKNEFIPN_00947;inference=ab initio prediction:Prodigal:002006;locus_tag=GKNEFIPN_00947;product=hypothetical protein
GNANU_N_3_L_446336	Prodigal:002006	CDS	358	1029	.	+	0	ID=GKNEFIPN_00948;inference=ab initio prediction:Prodigal:002006;locus_tag=GKNEFIPN_00948;product=hypothetical protein
GNANU_N_3_L_446336	Prodigal:002006	CDS	2184	3281	.	+	0	ID=GKNEFIPN_00949;inference=ab initio prediction:Prodigal:002006;locus_tag=GKNEFIPN_00949;product=hypothetical protein
GNANU_N_3_L_446336	Prodigal:002006	CDS	3360	4226	.	-	0	ID=GKNEFIPN_00950;eC_number=3.3.2.10;Name=ephA;gene=ephA;inference=ab initio prediction:Prodigal:002006,similar to AA sequence:UniProtKB:I6YGS0;locus_tag=GKNEFIPN_00950;product=Epoxide hydrolase A
GNANU_N_3_L_446336	Prodigal:002006	CDS	4353	5417	.	+	0	ID=GKNEFIPN_00951;db_xref=COG:COG0614;inference=ab initio prediction:Prodigal:002006,similar to AA sequence:UniProtKB:P44206;locus_tag=GKNEFIPN_00951;product=putative protein
GNANU_N_3_L_446336	Prodigal:002006	CDS	5414	6475	.	+	0	ID=GKNEFIPN_00952;db_xref=COG:COG0609;inference=ab initio prediction:Prodigal:002006,similar to AA sequence:UniProtKB:Q57130;locus_tag=GKNEFIPN_00952;product=putative ABC transporter permease protein
GNANU_N_3_L_446336	Prodigal:002006	CDS	6472	7245	.	+	0	ID=GKNEFIPN_00953;db_xref=COG:COG1120;inference=ab initio prediction:Prodigal:002006,similar to AA sequence:UniProtKB:Q57399;locus_tag=GKNEFIPN_00953;product=putative ABC transporter ATP-binding protein
GNANU_N_3_L_446336	Prodigal:002006	CDS	7252	8007	.	-	0	ID=GKNEFIPN_00954;Name=yedY1_1;db_xref=COG:COG2041;gene=yedY1_1;inference=ab initio prediction:Prodigal:002006,similar to AA sequence:UniProtKB:G8QM63;locus_tag=GKNEFIPN_00954;product=Putative protein-methionine-sulfoxide reductase subunit YedZ1
GNANU_N_3_L_446336	Prodigal:002006	CDS	8004	8804	.	-	0	ID=GKNEFIPN_00955;inference=ab initio prediction:Prodigal:002006;locus_tag=GKNEFIPN_00955;product=hypothetical protein
GNANU_N_3_L_446336	Prodigal:002006	CDS	8801	9397	.	-	0	ID=GKNEFIPN_00956;eC_number=2.1.1.222;Name=COQ3_1;gene=COQ3_1;inference=ab initio prediction:Prodigal:002006,protein motif:HAMAP:MF_00472;locus_tag=GKNEFIPN_00956;product=Ubiquinone biosynthesis O-methyltransferase%2C mitochondrial
GNANU_N_3_L_446336	Prodigal:002006	CDS	9394	10572	.	-	0	ID=GKNEFIPN_00957;eC_number=1.14.14.-;Name=sfnC;gene=sfnC;inference=ab initio prediction:Prodigal:002006,similar to AA sequence:UniProtKB:Q845S8;locus_tag=GKNEFIPN_00957;product=putative FMNH2-dependent monooxygenase SfnC
GNANU_N_3_L_446336	Prodigal:002006	CDS	10878	11165	.	+	0	ID=GKNEFIPN_00958;inference=ab initio prediction:Prodigal:002006;locus_tag=GKNEFIPN_00958;product=hypothetical protein
GNANU_N_3_L_446336	Prodigal:002006	CDS	11184	11420	.	+	0	ID=GKNEFIPN_00959;inference=ab initio prediction:Prodigal:002006;locus_tag=GKNEFIPN_00959;product=hypothetical protein
GNANU_N_3_L_446336	Prodigal:002006	CDS	11424	11642	.	+	0	ID=GKNEFIPN_00960;inference=ab initio prediction:Prodigal:002006;locus_tag=GKNEFIPN_00960;product=hypothetical protein
GNANU_N_3_L_446336	Prodigal:002006	CDS	11722	12756	.	-	0	ID=GKNEFIPN_00961;eC_number=1.1.-.-;Name=yajO_1;db_xref=COG:COG0667;gene=yajO_1;inference=ab initio prediction:Prodigal:002006,similar to AA sequence:UniProtKB:P77735;locus_tag=GKNEFIPN_00961;product=1-deoxyxylulose-5-phosphate synthase YajO
GNANU_N_3_L_446336	Prodigal:002006	CDS	13060	13296	.	+	0	ID=GKNEFIPN_00962;inference=ab initio prediction:Prodigal:002006;locus_tag=GKNEFIPN_00962;product=hypothetical protein
GNANU_N_3_L_446336	Prodigal:002006	CDS	13319	13930	.	-	0	ID=GKNEFIPN_00963;eC_number=3.5.2.19;Name=sttH;gene=sttH;inference=ab initio prediction:Prodigal:002006,similar to AA sequence:UniProtKB:Q1MW86;locus_tag=GKNEFIPN_00963;product=Streptothricin hydrolase
GNANU_N_3_L_446336	Prodigal:002006	CDS	14161	15447	.	-	0	ID=GKNEFIPN_00964;Name=mdtA_3;gene=mdtA_3;inference=ab initio prediction:Prodigal:002006,protein motif:HAMAP:MF_01422;locus_tag=GKNEFIPN_00964;product=Multidrug resistance protein MdtA
GNANU_N_3_L_446336	Prodigal:002006	CDS	15491	18724	.	-	0	ID=GKNEFIPN_00965;Name=mdtB_2;db_xref=COG:COG0841;gene=mdtB_2;inference=ab initio prediction:Prodigal:002006,similar to AA sequence:UniProtKB:Q0TG15;locus_tag=GKNEFIPN_00965;product=Multidrug resistance protein MdtB
GNANU_N_3_L_446336	Prodigal:002006	CDS	19021	20412	.	-	0	ID=GKNEFIPN_00966;inference=ab initio prediction:Prodigal:002006;locus_tag=GKNEFIPN_00966;product=hypothetical protein
GNANU_N_3_L_446336	Prodigal:002006	CDS	20409	21146	.	-	0	ID=GKNEFIPN_00967;inference=ab initio prediction:Prodigal:002006;locus_tag=GKNEFIPN_00967;product=hypothetical protein
GNANU_N_3_L_446336	Prodigal:002006	CDS	21136	22068	.	-	0	ID=GKNEFIPN_00968;inference=ab initio prediction:Prodigal:002006;locus_tag=GKNEFIPN_00968;product=hypothetical protein
GNANU_N_3_L_446336	Prodigal:002006	CDS	22141	22695	.	-	0	ID=GKNEFIPN_00969;eC_number=2.1.1.171;Name=rsmD;db_xref=COG:COG0742;gene=rsmD;inference=ab initio prediction:Prodigal:002006,similar to AA sequence:UniProtKB:P0ADX9;locus_tag=GKNEFIPN_00969;product=Ribosomal RNA small subunit methyltransferase D
GNANU_N_3_L_446336	Prodigal:002006	CDS	22706	24523	.	-	0	ID=GKNEFIPN_00970;inference=ab initio prediction:Prodigal:002006;locus_tag=GKNEFIPN_00970;product=hypothetical protein
GNANU_N_3_L_446336	Prodigal:002006	CDS	24619	24795	.	-	0	ID=GKNEFIPN_00971;inference=ab initio prediction:Prodigal:002006;locus_tag=GKNEFIPN_00971;product=hypothetical protein
GNANU_N_3_L_446336	Prodigal:002006	CDS	25032	27131	.	-	0	ID=GKNEFIPN_00972;inference=ab initio prediction:Prodigal:002006;locus_tag=GKNEFIPN_00972;product=hypothetical protein
GNANU_N_3_L_446336	Prodigal:002006	CDS	27432	28349	.	+	0	ID=GKNEFIPN_00973;eC_number=3.8.1.3;db_xref=COG:COG0596;inference=ab initio prediction:Prodigal:002006,similar to AA sequence:UniProtKB:Q6NAM1;locus_tag=GKNEFIPN_00973;product=Fluoroacetate dehalogenase
GNANU_N_3_L_446336	Prodigal:002006	CDS	28534	29235	.	-	0	ID=GKNEFIPN_00974;eC_number=1.-.-.-;inference=ab initio prediction:Prodigal:002006,similar to AA sequence:UniProtKB:Q7A3L9;locus_tag=GKNEFIPN_00974;product=putative oxidoreductase
GNANU_N_3_L_446336	Prodigal:002006	CDS	29340	29780	.	-	0	ID=GKNEFIPN_00975;eC_number=3.5.4.33;Name=tadA;db_xref=COG:COG0590;gene=tadA;inference=ab initio prediction:Prodigal:002006,similar to AA sequence:UniProtKB:A9CK16;locus_tag=GKNEFIPN_00975;product=tRNA-specific adenosine deaminase
GNANU_N_3_L_446336	Prodigal:002006	CDS	29780	31087	.	-	0	ID=GKNEFIPN_00976;eC_number=6.3.4.13;Name=purD;db_xref=COG:COG0151;gene=purD;inference=ab initio prediction:Prodigal:002006,similar to AA sequence:UniProtKB:P15640;locus_tag=GKNEFIPN_00976;product=Phosphoribosylamine--glycine ligase
GNANU_N_3_L_446336	Prodigal:002006	CDS	31170	31916	.	+	0	ID=GKNEFIPN_00977;inference=ab initio prediction:Prodigal:002006;locus_tag=GKNEFIPN_00977;product=hypothetical protein
GNANU_N_3_L_446336	Prodigal:002006	CDS	32005	32229	.	+	0	ID=GKNEFIPN_00978;inference=ab initio prediction:Prodigal:002006;locus_tag=GKNEFIPN_00978;product=hypothetical protein
GNANU_N_3_L_446336	Prodigal:002006	CDS	32913	34490	.	+	0	ID=GKNEFIPN_00979;eC_number=3.1.11.6;Name=xseA_1;db_xref=COG:COG1570;gene=xseA_1;inference=ab initio prediction:Prodigal:002006,similar to AA sequence:UniProtKB:P04994;locus_tag=GKNEFIPN_00979;product=Exodeoxyribonuclease 7 large subunit
GNANU_N_3_L_446336	Prodigal:002006	CDS	34644	34871	.	+	0	ID=GKNEFIPN_00980;inference=ab initio prediction:Prodigal:002006;locus_tag=GKNEFIPN_00980;product=hypothetical protein
GNANU_N_3_L_446336	Prodigal:002006	CDS	35024	35968	.	+	0	ID=GKNEFIPN_00981;eC_number=2.7.6.1;Name=prs_2;db_xref=COG:COG0462;gene=prs_2;inference=ab initio prediction:Prodigal:002006,similar to AA sequence:UniProtKB:Q63XL8;locus_tag=GKNEFIPN_00981;product=Ribose-phosphate pyrophosphokinase
GNANU_N_3_L_446336	Prodigal:002006	CDS	36096	36560	.	-	0	ID=GKNEFIPN_00982;Name=greB;gene=greB;inference=ab initio prediction:Prodigal:002006,protein motif:HAMAP:MF_00930;locus_tag=GKNEFIPN_00982;product=Transcription elongation factor GreB
GNANU_N_3_L_446336	Prodigal:002006	CDS	36609	37595	.	-	0	ID=GKNEFIPN_00983;eC_number=1.3.1.84;Name=acuI;db_xref=COG:COG0604;gene=acuI;inference=ab initio prediction:Prodigal:002006,similar to AA sequence:UniProtKB:Q3J6K9;locus_tag=GKNEFIPN_00983;product=Acrylyl-CoA reductase AcuI
GNANU_N_3_L_446336	Prodigal:002006	CDS	37686	38300	.	-	0	ID=GKNEFIPN_00984;inference=ab initio prediction:Prodigal:002006;locus_tag=GKNEFIPN_00984;product=hypothetical protein
GNANU_N_3_L_446336	Prodigal:002006	CDS	38775	39113	.	+	0	ID=GKNEFIPN_00985;Name=fdxA;db_xref=COG:COG1146;gene=fdxA;inference=ab initio prediction:Prodigal:002006,similar to AA sequence:UniProtKB:D5AP15;locus_tag=GKNEFIPN_00985;product=Ferredoxin-2
GNANU_N_3_L_446336	Prodigal:002006	CDS	39617	40213	.	+	0	ID=GKNEFIPN_00986;inference=ab initio prediction:Prodigal:002006;locus_tag=GKNEFIPN_00986;product=hypothetical protein
GNANU_N_3_L_446336	Prodigal:002006	CDS	40493	41365	.	+	0	ID=GKNEFIPN_00987;Name=rpoH_1;db_xref=COG:COG0568;gene=rpoH_1;inference=ab initio prediction:Prodigal:002006,similar to AA sequence:UniProtKB:P0CAW9;locus_tag=GKNEFIPN_00987;product=RNA polymerase sigma factor RpoH
GNANU_N_3_L_446336	Prodigal:002006	CDS	41451	42287	.	-	0	ID=GKNEFIPN_00988;Name=dmlR_1;gene=dmlR_1;inference=ab initio prediction:Prodigal:002006,similar to AA sequence:UniProtKB:P76250;locus_tag=GKNEFIPN_00988;product=HTH-type transcriptional regulator DmlR
GNANU_N_3_L_446336	Aragorn:001002	tRNA	43056	43132	.	+	.	ID=GKNEFIPN_00989;inference=COORDINATES:profile:Aragorn:001002;locus_tag=GKNEFIPN_00989;product=tRNA-Pro(cgg)
GNANU_N_3_L_446336	Aragorn:001002	tRNA	43179	43255	.	+	.	ID=GKNEFIPN_00990;inference=COORDINATES:profile:Aragorn:001002;locus_tag=GKNEFIPN_00990;product=tRNA-Arg(acg)
GNANU_N_3_L_446336	Prodigal:002006	CDS	44001	44759	.	-	0	ID=GKNEFIPN_00991;inference=ab initio prediction:Prodigal:002006;locus_tag=GKNEFIPN_00991;product=hypothetical protein
GNANU_N_3_L_446336	Prodigal:002006	CDS	45225	46877	.	-	0	ID=GKNEFIPN_00992;inference=ab initio prediction:Prodigal:002006;locus_tag=GKNEFIPN_00992;product=hypothetical protein
GNANU_N_3_L_446336	Prodigal:002006	CDS	46870	47856	.	-	0	ID=GKNEFIPN_00993;inference=ab initio prediction:Prodigal:002006;locus_tag=GKNEFIPN_00993;product=hypothetical protein
GNANU_N_3_L_446336	Prodigal:002006	CDS	47856	49151	.	-	0	ID=GKNEFIPN_00994;inference=ab initio prediction:Prodigal:002006;locus_tag=GKNEFIPN_00994;product=hypothetical protein
GNANU_N_3_L_446336	Prodigal:002006	CDS	50305	51009	.	+	0	ID=GKNEFIPN_00995;inference=ab initio prediction:Prodigal:002006;locus_tag=GKNEFIPN_00995;product=hypothetical protein
GNANU_N_3_L_446336	Prodigal:002006	CDS	51738	53951	.	-	0	ID=GKNEFIPN_00996;inference=ab initio prediction:Prodigal:002006;locus_tag=GKNEFIPN_00996;product=hypothetical protein
GNANU_N_3_L_446336	Prodigal:002006	CDS	54043	54309	.	+	0	ID=GKNEFIPN_00997;inference=ab initio prediction:Prodigal:002006,similar to AA sequence:ISfinder:ISMex11;locus_tag=GKNEFIPN_00997;product=IS3 family transposase ISMex11
GNANU_N_3_L_446336	Prodigal:002006	CDS	54360	55142	.	+	0	ID=GKNEFIPN_00998;inference=ab initio prediction:Prodigal:002006,similar to AA sequence:ISfinder:ISMex11;locus_tag=GKNEFIPN_00998;product=IS3 family transposase ISMex11
GNANU_N_3_L_446336	Prodigal:002006	CDS	55239	55859	.	-	0	ID=GKNEFIPN_00999;inference=ab initio prediction:Prodigal:002006;locus_tag=GKNEFIPN_00999;product=hypothetical protein
GNANU_N_3_L_446336	Prodigal:002006	CDS	55958	56656	.	-	0	ID=GKNEFIPN_01000;inference=ab initio prediction:Prodigal:002006;locus_tag=GKNEFIPN_01000;product=hypothetical protein
GNANU_N_3_L_446336	Prodigal:002006	CDS	56835	57068	.	-	0	ID=GKNEFIPN_01001;inference=ab initio prediction:Prodigal:002006;locus_tag=GKNEFIPN_01001;product=hypothetical protein
GNANU_N_3_L_446336	Prodigal:002006	CDS	57215	58423	.	-	0	ID=GKNEFIPN_01002;Name=intA;db_xref=COG:COG0582;gene=intA;inference=ab initio prediction:Prodigal:002006,similar to AA sequence:UniProtKB:P32053;locus_tag=GKNEFIPN_01002;product=Prophage integrase IntA
GNANU_N_3_L_446336	Prodigal:002006	CDS	58973	59257	.	+	0	ID=GKNEFIPN_01003;inference=ab initio prediction:Prodigal:002006;locus_tag=GKNEFIPN_01003;product=hypothetical protein
GNANU_N_3_L_446336	Prodigal:002006	CDS	59656	59847	.	+	0	ID=GKNEFIPN_01004;inference=ab initio prediction:Prodigal:002006;locus_tag=GKNEFIPN_01004;product=hypothetical protein
GNANU_N_3_L_446336	Prodigal:002006	CDS	60238	61662	.	-	0	ID=GKNEFIPN_01005;eC_number=2.1.1.74;Name=trmFO;db_xref=COG:COG1206;gene=trmFO;inference=ab initio prediction:Prodigal:002006,similar to AA sequence:UniProtKB:P39815;locus_tag=GKNEFIPN_01005;product=Methylenetetrahydrofolate--tRNA-(uracil-5-)-methyltransferase TrmFO
GNANU_N_3_L_446336	Prodigal:002006	CDS	61747	63897	.	-	0	ID=GKNEFIPN_01006;inference=ab initio prediction:Prodigal:002006;locus_tag=GKNEFIPN_01006;product=hypothetical protein
GNANU_N_3_L_446336	Prodigal:002006	CDS	64369	65982	.	+	0	ID=GKNEFIPN_01007;inference=ab initio prediction:Prodigal:002006;locus_tag=GKNEFIPN_01007;product=hypothetical protein
GNANU_N_3_L_446336	Prodigal:002006	CDS	66011	66985	.	-	0	ID=GKNEFIPN_01008;inference=ab initio prediction:Prodigal:002006;locus_tag=GKNEFIPN_01008;product=hypothetical protein
GNANU_N_3_L_446336	Prodigal:002006	CDS	67364	68305	.	-	0	ID=GKNEFIPN_01009;inference=ab initio prediction:Prodigal:002006;locus_tag=GKNEFIPN_01009;product=hypothetical protein
GNANU_N_3_L_446336	Prodigal:002006	CDS	68843	71968	.	-	0	ID=GKNEFIPN_01010;Name=uvrA;db_xref=COG:COG0178;gene=uvrA;inference=ab initio prediction:Prodigal:002006,similar to AA sequence:UniProtKB:P0A698;locus_tag=GKNEFIPN_01010;product=UvrABC system protein A
GNANU_N_3_L_446336	Prodigal:002006	CDS	72143	72712	.	-	0	ID=GKNEFIPN_01011;inference=ab initio prediction:Prodigal:002006;locus_tag=GKNEFIPN_01011;product=hypothetical protein
GNANU_N_3_L_446336	Prodigal:002006	CDS	72822	74891	.	+	0	ID=GKNEFIPN_01012;inference=ab initio prediction:Prodigal:002006;locus_tag=GKNEFIPN_01012;product=hypothetical protein
GNANU_N_3_L_446336	Prodigal:002006	CDS	74946	75767	.	-	0	ID=GKNEFIPN_01013;inference=ab initio prediction:Prodigal:002006;locus_tag=GKNEFIPN_01013;product=hypothetical protein
GNANU_N_3_L_446336	Prodigal:002006	CDS	76044	77252	.	-	0	ID=GKNEFIPN_01014;Name=mdtA_4;gene=mdtA_4;inference=ab initio prediction:Prodigal:002006,similar to AA sequence:UniProtKB:P76397;locus_tag=GKNEFIPN_01014;product=Multidrug resistance protein MdtA
GNANU_N_3_L_446336	Prodigal:002006	CDS	77394	80567	.	+	0	ID=GKNEFIPN_01015;Name=bepE;gene=bepE;inference=ab initio prediction:Prodigal:002006,similar to AA sequence:UniProtKB:Q8G2M6;locus_tag=GKNEFIPN_01015;product=Efflux pump membrane transporter BepE
GNANU_N_3_L_446336	Prodigal:002006	CDS	80986	81657	.	+	0	ID=GKNEFIPN_01016;inference=ab initio prediction:Prodigal:002006;locus_tag=GKNEFIPN_01016;product=hypothetical protein
GNANU_N_3_L_446336	Prodigal:002006	CDS	81512	81928	.	-	0	ID=GKNEFIPN_01017;inference=ab initio prediction:Prodigal:002006;locus_tag=GKNEFIPN_01017;product=hypothetical protein
GNANU_N_3_L_446336	Prodigal:002006	CDS	82036	84840	.	-	0	ID=GKNEFIPN_01018;inference=ab initio prediction:Prodigal:002006;locus_tag=GKNEFIPN_01018;product=hypothetical protein
GNANU_N_3_L_446336	Prodigal:002006	CDS	85060	85821	.	-	0	ID=GKNEFIPN_01019;inference=ab initio prediction:Prodigal:002006;locus_tag=GKNEFIPN_01019;product=hypothetical protein
GNANU_N_3_L_446336	Prodigal:002006	CDS	86159	87010	.	-	0	ID=GKNEFIPN_01020;inference=ab initio prediction:Prodigal:002006;locus_tag=GKNEFIPN_01020;product=hypothetical protein
GNANU_N_3_L_446336	Prodigal:002006	CDS	87208	87660	.	+	0	ID=GKNEFIPN_01021;inference=ab initio prediction:Prodigal:002006;locus_tag=GKNEFIPN_01021;product=hypothetical protein
GNANU_N_3_L_446336	Prodigal:002006	CDS	87715	88941	.	-	0	ID=GKNEFIPN_01022;eC_number=1.14.13.-;Name=ubiL_1;db_xref=COG:COG0654;gene=ubiL_1;inference=ab initio prediction:Prodigal:002006,similar to AA sequence:UniProtKB:Q2RMZ4;locus_tag=GKNEFIPN_01022;product=Ubiquinone hydroxylase UbiL
GNANU_N_3_L_446336	Prodigal:002006	CDS	89352	89552	.	+	0	ID=GKNEFIPN_01023;inference=ab initio prediction:Prodigal:002006;locus_tag=GKNEFIPN_01023;product=hypothetical protein
GNANU_N_3_L_446336	Prodigal:002006	CDS	89549	89776	.	+	0	ID=GKNEFIPN_01024;inference=ab initio prediction:Prodigal:002006;locus_tag=GKNEFIPN_01024;product=hypothetical protein
GNANU_N_3_L_446336	Prodigal:002006	CDS	90041	91012	.	+	0	ID=GKNEFIPN_01025;eC_number=1.6.5.5;Name=qorA_1;db_xref=COG:COG0604;gene=qorA_1;inference=ab initio prediction:Prodigal:002006,similar to AA sequence:UniProtKB:P28304;locus_tag=GKNEFIPN_01025;product=Quinone oxidoreductase 1
GNANU_N_3_L_446336	Prodigal:002006	CDS	91096	91731	.	+	0	ID=GKNEFIPN_01026;eC_number=3.5.1.19;Name=pncA;db_xref=COG:COG1335;gene=pncA;inference=ab initio prediction:Prodigal:002006,similar to AA sequence:UniProtKB:P21369;locus_tag=GKNEFIPN_01026;product=Nicotinamidase
GNANU_N_3_L_446336	Prodigal:002006	CDS	91757	92614	.	-	0	ID=GKNEFIPN_01027;eC_number=4.1.3.38;Name=pabC;db_xref=COG:COG0115;gene=pabC;inference=ab initio prediction:Prodigal:002006,similar to AA sequence:UniProtKB:P28305;locus_tag=GKNEFIPN_01027;product=Aminodeoxychorismate lyase
GNANU_N_3_L_446336	Prodigal:002006	CDS	92601	93230	.	-	0	ID=GKNEFIPN_01028;eC_number=2.6.1.85;Name=pabA;db_xref=COG:COG0512;gene=pabA;inference=ab initio prediction:Prodigal:002006,similar to AA sequence:UniProtKB:P00903;locus_tag=GKNEFIPN_01028;product=Aminodeoxychorismate synthase component 2
GNANU_N_3_L_446336	Prodigal:002006	CDS	93227	94627	.	-	0	ID=GKNEFIPN_01029;eC_number=2.6.1.85;Name=pabB;db_xref=COG:COG0147;gene=pabB;inference=ab initio prediction:Prodigal:002006,similar to AA sequence:UniProtKB:P05041;locus_tag=GKNEFIPN_01029;product=Aminodeoxychorismate synthase component 1
GNANU_N_3_L_446336	Prodigal:002006	CDS	95063	95200	.	-	0	ID=GKNEFIPN_01030;inference=ab initio prediction:Prodigal:002006;locus_tag=GKNEFIPN_01030;product=hypothetical protein
GNANU_N_3_L_446336	Prodigal:002006	CDS	95330	96676	.	+	0	ID=GKNEFIPN_01031;eC_number=2.8.4.4;Name=rimO;db_xref=COG:COG0621;gene=rimO;inference=ab initio prediction:Prodigal:002006,similar to AA sequence:UniProtKB:P0AEI4;locus_tag=GKNEFIPN_01031;product=Ribosomal protein S12 methylthiotransferase RimO
GNANU_N_3_L_446336	Prodigal:002006	CDS	96745	96930	.	+	0	ID=GKNEFIPN_01032;inference=ab initio prediction:Prodigal:002006;locus_tag=GKNEFIPN_01032;product=hypothetical protein
GNANU_N_3_L_446336	Prodigal:002006	CDS	96942	97364	.	+	0	ID=GKNEFIPN_01033;inference=ab initio prediction:Prodigal:002006;locus_tag=GKNEFIPN_01033;product=hypothetical protein
GNANU_N_3_L_446336	Prodigal:002006	CDS	97477	97644	.	+	0	ID=GKNEFIPN_01034;inference=ab initio prediction:Prodigal:002006;locus_tag=GKNEFIPN_01034;product=hypothetical protein
GNANU_N_3_L_446336	Prodigal:002006	CDS	97778	98632	.	-	0	ID=GKNEFIPN_01035;eC_number=3.6.1.8;Name=mazG;db_xref=COG:COG1694;gene=mazG;inference=ab initio prediction:Prodigal:002006,similar to AA sequence:UniProtKB:P0AEY3;locus_tag=GKNEFIPN_01035;product=Nucleoside triphosphate pyrophosphohydrolase
GNANU_N_3_L_446336	Prodigal:002006	CDS	99421	100518	.	+	0	ID=GKNEFIPN_01036;inference=ab initio prediction:Prodigal:002006;locus_tag=GKNEFIPN_01036;product=hypothetical protein
GNANU_N_3_L_446336	Prodigal:002006	CDS	100802	101377	.	+	0	ID=GKNEFIPN_01037;inference=ab initio prediction:Prodigal:002006;locus_tag=GKNEFIPN_01037;product=hypothetical protein
GNANU_N_3_L_446336	Prodigal:002006	CDS	101481	102788	.	-	0	ID=GKNEFIPN_01038;inference=ab initio prediction:Prodigal:002006;locus_tag=GKNEFIPN_01038;product=hypothetical protein
GNANU_N_3_L_446336	Prodigal:002006	CDS	103313	104362	.	+	0	ID=GKNEFIPN_01039;eC_number=4.1.3.24;Name=mcl;db_xref=COG:COG2301;gene=mcl;inference=ab initio prediction:Prodigal:002006,similar to AA sequence:UniProtKB:S5N020;locus_tag=GKNEFIPN_01039;product=Malyl-CoA/beta-methylmalyl-CoA/citramalyl-CoA lyase
GNANU_N_3_L_446336	Prodigal:002006	CDS	104386	104760	.	+	0	ID=GKNEFIPN_01040;Name=hspQ;gene=hspQ;inference=ab initio prediction:Prodigal:002006,protein motif:HAMAP:MF_01194;locus_tag=GKNEFIPN_01040;product=Heat shock protein HspQ
GNANU_N_3_L_446336	Prodigal:002006	CDS	104905	106158	.	+	0	ID=GKNEFIPN_01041;inference=ab initio prediction:Prodigal:002006;locus_tag=GKNEFIPN_01041;product=hypothetical protein
GNANU_N_3_L_446336	Prodigal:002006	CDS	106306	106488	.	-	0	ID=GKNEFIPN_01042;inference=ab initio prediction:Prodigal:002006;locus_tag=GKNEFIPN_01042;product=hypothetical protein
GNANU_N_3_L_446336	Prodigal:002006	CDS	106770	107993	.	+	0	ID=GKNEFIPN_01043;Name=mdtA_5;gene=mdtA_5;inference=ab initio prediction:Prodigal:002006,similar to AA sequence:UniProtKB:P76397;locus_tag=GKNEFIPN_01043;product=Multidrug resistance protein MdtA
GNANU_N_3_L_446336	Prodigal:002006	CDS	108017	111169	.	+	0	ID=GKNEFIPN_01044;Name=mdtB_3;gene=mdtB_3;inference=ab initio prediction:Prodigal:002006,similar to AA sequence:UniProtKB:B7LV39;locus_tag=GKNEFIPN_01044;product=Multidrug resistance protein MdtB
GNANU_N_3_L_446336	Prodigal:002006	CDS	111515	112720	.	+	0	ID=GKNEFIPN_01045;eC_number=3.1.-.-;Name=rny;gene=rny;inference=ab initio prediction:Prodigal:002006,protein motif:HAMAP:MF_00335;locus_tag=GKNEFIPN_01045;product=Ribonuclease Y
GNANU_N_3_L_446336	Prodigal:002006	CDS	112770	113792	.	-	0	ID=GKNEFIPN_01046;eC_number=3.5.3.17;Name=gpuA;db_xref=COG:COG0010;gene=gpuA;inference=ab initio prediction:Prodigal:002006,similar to AA sequence:UniProtKB:Q9I6K2;locus_tag=GKNEFIPN_01046;product=Guanidinopropionase
GNANU_N_3_L_446336	Prodigal:002006	CDS	114163	115167	.	+	0	ID=GKNEFIPN_01047;inference=ab initio prediction:Prodigal:002006;locus_tag=GKNEFIPN_01047;product=hypothetical protein
GNANU_N_3_L_446336	Prodigal:002006	CDS	115239	115550	.	-	0	ID=GKNEFIPN_01048;inference=ab initio prediction:Prodigal:002006;locus_tag=GKNEFIPN_01048;product=hypothetical protein
GNANU_N_3_L_446336	Prodigal:002006	CDS	115752	117044	.	-	0	ID=GKNEFIPN_01049;Name=coaBC;db_xref=COG:COG0452;gene=coaBC;inference=ab initio prediction:Prodigal:002006,similar to AA sequence:UniProtKB:P0ABQ0;locus_tag=GKNEFIPN_01049;product=Coenzyme A biosynthesis bifunctional protein CoaBC
GNANU_N_3_L_446336	Prodigal:002006	CDS	117096	118658	.	-	0	ID=GKNEFIPN_01050;eC_number=2.7.-.-;Name=ubiB_2;gene=ubiB_2;inference=ab initio prediction:Prodigal:002006,protein motif:HAMAP:MF_00414;locus_tag=GKNEFIPN_01050;product=protein kinase UbiB
GNANU_N_3_L_446336	Prodigal:002006	CDS	118804	119583	.	-	0	ID=GKNEFIPN_01051;eC_number=2.1.1.163;Name=ubiE;db_xref=COG:COG2226;gene=ubiE;inference=ab initio prediction:Prodigal:002006,similar to AA sequence:UniProtKB:P0A887;locus_tag=GKNEFIPN_01051;product=Ubiquinone/menaquinone biosynthesis C-methyltransferase UbiE
GNANU_N_3_L_446336	Prodigal:002006	CDS	119728	121092	.	-	0	ID=GKNEFIPN_01052;inference=ab initio prediction:Prodigal:002006;locus_tag=GKNEFIPN_01052;product=hypothetical protein
GNANU_N_3_L_446336	Prodigal:002006	CDS	121141	121551	.	-	0	ID=GKNEFIPN_01053;eC_number=1.5.1.47;Name=dmrA;gene=dmrA;inference=ab initio prediction:Prodigal:002006,similar to AA sequence:UniProtKB:C5B2R8;locus_tag=GKNEFIPN_01053;product=Dihydromethanopterin reductase
GNANU_N_3_L_446336	Prodigal:002006	CDS	121627	122370	.	-	0	ID=GKNEFIPN_01054;eC_number=1.-.-.-;Name=yciK;db_xref=COG:COG1028;gene=yciK;inference=ab initio prediction:Prodigal:002006,similar to AA sequence:UniProtKB:P31808;locus_tag=GKNEFIPN_01054;product=putative oxidoreductase YciK
GNANU_N_3_L_446336	Prodigal:002006	CDS	122391	123866	.	-	0	ID=GKNEFIPN_01055;eC_number=2.4.2.14;Name=purF_1;db_xref=COG:COG0034;gene=purF_1;inference=ab initio prediction:Prodigal:002006,similar to AA sequence:UniProtKB:P00497;locus_tag=GKNEFIPN_01055;product=Amidophosphoribosyltransferase
GNANU_N_3_L_446336	Prodigal:002006	CDS	124201	124797	.	-	0	ID=GKNEFIPN_01056;inference=ab initio prediction:Prodigal:002006;locus_tag=GKNEFIPN_01056;product=hypothetical protein
GNANU_N_3_L_446336	Prodigal:002006	CDS	125233	126351	.	+	0	ID=GKNEFIPN_01057;eC_number=3.1.26.11;Name=rbn_1;gene=rbn_1;inference=ab initio prediction:Prodigal:002006,protein motif:HAMAP:MF_01818;locus_tag=GKNEFIPN_01057;product=Ribonuclease BN
GNANU_N_3_L_446336	Prodigal:002006	CDS	126455	126964	.	+	0	ID=GKNEFIPN_01058;inference=ab initio prediction:Prodigal:002006;locus_tag=GKNEFIPN_01058;product=hypothetical protein
GNANU_N_3_L_446336	Prodigal:002006	CDS	126971	128401	.	-	0	ID=GKNEFIPN_01059;eC_number=3.6.4.-;Name=radA;db_xref=COG:COG1066;gene=radA;inference=ab initio prediction:Prodigal:002006,similar to AA sequence:UniProtKB:P37572;locus_tag=GKNEFIPN_01059;product=DNA repair protein RadA
GNANU_N_3_L_446336	Prodigal:002006	CDS	128448	129419	.	-	0	ID=GKNEFIPN_01060;eC_number=5.1.1.1;Name=alr;db_xref=COG:COG0787;gene=alr;inference=ab initio prediction:Prodigal:002006,similar to AA sequence:UniProtKB:Q9HUN4;locus_tag=GKNEFIPN_01060;product=Alanine racemase%2C biosynthetic
GNANU_N_3_L_446336	Prodigal:002006	CDS	129628	131115	.	-	0	ID=GKNEFIPN_01061;eC_number=3.6.4.12;Name=dnaC_1;db_xref=COG:COG0305;gene=dnaC_1;inference=ab initio prediction:Prodigal:002006,similar to AA sequence:UniProtKB:P37469;locus_tag=GKNEFIPN_01061;product=Replicative DNA helicase
GNANU_N_3_L_446336	Prodigal:002006	CDS	131497	132069	.	-	0	ID=GKNEFIPN_01062;Name=rplI;db_xref=COG:COG0359;gene=rplI;inference=ab initio prediction:Prodigal:002006,similar to AA sequence:UniProtKB:Q6N5A1;locus_tag=GKNEFIPN_01062;product=50S ribosomal protein L9
GNANU_N_3_L_446336	Prodigal:002006	CDS	132104	133171	.	-	0	ID=GKNEFIPN_01063;inference=ab initio prediction:Prodigal:002006;locus_tag=GKNEFIPN_01063;product=hypothetical protein
GNANU_N_3_L_446336	Prodigal:002006	CDS	133302	133556	.	-	0	ID=GKNEFIPN_01064;Name=rpsR;db_xref=COG:COG0238;gene=rpsR;inference=ab initio prediction:Prodigal:002006,similar to AA sequence:UniProtKB:Q6N5A3;locus_tag=GKNEFIPN_01064;product=30S ribosomal protein S18
GNANU_N_3_L_446336	Prodigal:002006	CDS	133559	134002	.	-	0	ID=GKNEFIPN_01065;Name=rpsF;db_xref=COG:COG0360;gene=rpsF;inference=ab initio prediction:Prodigal:002006,similar to AA sequence:UniProtKB:Q6N5A4;locus_tag=GKNEFIPN_01065;product=30S ribosomal protein S6
GNANU_N_3_L_446336	Prodigal:002006	CDS	134286	134777	.	-	0	ID=GKNEFIPN_01066;eC_number=2.3.1.60;Name=aacC1;gene=aacC1;inference=ab initio prediction:Prodigal:002006,similar to AA sequence:UniProtKB:P23181;locus_tag=GKNEFIPN_01066;product=Gentamicin 3-N-acetyltransferase
GNANU_N_3_L_446336	Prodigal:002006	CDS	134789	135163	.	-	0	ID=GKNEFIPN_01067;inference=ab initio prediction:Prodigal:002006;locus_tag=GKNEFIPN_01067;product=hypothetical protein
GNANU_N_3_L_446336	Prodigal:002006	CDS	135256	135654	.	-	0	ID=GKNEFIPN_01068;inference=ab initio prediction:Prodigal:002006;locus_tag=GKNEFIPN_01068;product=hypothetical protein
GNANU_N_3_L_446336	Prodigal:002006	CDS	135960	136340	.	-	0	ID=GKNEFIPN_01069;inference=ab initio prediction:Prodigal:002006;locus_tag=GKNEFIPN_01069;product=hypothetical protein
GNANU_N_3_L_446336	Prodigal:002006	CDS	136561	136770	.	-	0	ID=GKNEFIPN_01070;Name=cspA_1;db_xref=COG:COG1278;gene=cspA_1;inference=ab initio prediction:Prodigal:002006,similar to AA sequence:UniProtKB:Q9Z3S6;locus_tag=GKNEFIPN_01070;product=Cold shock protein CspA
GNANU_N_3_L_446336	Prodigal:002006	CDS	137295	137555	.	-	0	ID=GKNEFIPN_01071;inference=ab initio prediction:Prodigal:002006;locus_tag=GKNEFIPN_01071;product=hypothetical protein
GNANU_N_3_L_446336	Prodigal:002006	CDS	137841	138428	.	+	0	ID=GKNEFIPN_01072;eC_number=3.5.1.88;Name=def;db_xref=COG:COG0242;gene=def;inference=ab initio prediction:Prodigal:002006,similar to AA sequence:UniProtKB:Q9I7A8;locus_tag=GKNEFIPN_01072;product=Peptide deformylase
GNANU_N_3_L_446336	Prodigal:002006	CDS	138489	138941	.	+	0	ID=GKNEFIPN_01073;inference=ab initio prediction:Prodigal:002006;locus_tag=GKNEFIPN_01073;product=hypothetical protein
GNANU_N_3_L_446336	Prodigal:002006	CDS	138986	141145	.	-	0	ID=GKNEFIPN_01074;db_xref=COG:COG1629;inference=ab initio prediction:Prodigal:002006,similar to AA sequence:UniProtKB:Q9JZN9;locus_tag=GKNEFIPN_01074;product=putative TonB-dependent receptor
GNANU_N_3_L_446336	Prodigal:002006	CDS	141413	142270	.	+	0	ID=GKNEFIPN_01075;inference=ab initio prediction:Prodigal:002006;locus_tag=GKNEFIPN_01075;product=hypothetical protein
GNANU_N_3_L_446336	Prodigal:002006	CDS	142289	142789	.	-	0	ID=GKNEFIPN_01076;inference=ab initio prediction:Prodigal:002006;locus_tag=GKNEFIPN_01076;product=hypothetical protein
GNANU_N_3_L_446336	Prodigal:002006	CDS	143087	143578	.	+	0	ID=GKNEFIPN_01077;inference=ab initio prediction:Prodigal:002006;locus_tag=GKNEFIPN_01077;product=hypothetical protein
GNANU_N_3_L_446336	Prodigal:002006	CDS	143658	145049	.	+	0	ID=GKNEFIPN_01078;inference=ab initio prediction:Prodigal:002006;locus_tag=GKNEFIPN_01078;product=hypothetical protein
GNANU_N_3_L_446336	Prodigal:002006	CDS	145059	145436	.	-	0	ID=GKNEFIPN_01079;Name=yybR_1;db_xref=COG:COG1733;gene=yybR_1;inference=ab initio prediction:Prodigal:002006,similar to AA sequence:UniProtKB:P37486;locus_tag=GKNEFIPN_01079;product=putative HTH-type transcriptional regulator YybR
GNANU_N_3_L_446336	Prodigal:002006	CDS	145545	146606	.	+	0	ID=GKNEFIPN_01080;inference=ab initio prediction:Prodigal:002006;locus_tag=GKNEFIPN_01080;product=hypothetical protein
GNANU_N_3_L_446336	Prodigal:002006	CDS	146620	148215	.	-	0	ID=GKNEFIPN_01081;eC_number=4.3.1.1;Name=aspA;db_xref=COG:COG1027;gene=aspA;inference=ab initio prediction:Prodigal:002006,similar to AA sequence:UniProtKB:P0AC38;locus_tag=GKNEFIPN_01081;product=Aspartate ammonia-lyase
GNANU_N_3_L_446336	Prodigal:002006	CDS	148798	150303	.	-	0	ID=GKNEFIPN_01082;inference=ab initio prediction:Prodigal:002006;locus_tag=GKNEFIPN_01082;product=hypothetical protein
GNANU_N_3_L_446336	Prodigal:002006	CDS	151003	152667	.	+	0	ID=GKNEFIPN_01083;inference=ab initio prediction:Prodigal:002006;locus_tag=GKNEFIPN_01083;product=hypothetical protein
GNANU_N_3_L_446336	Prodigal:002006	CDS	152907	153818	.	+	0	ID=GKNEFIPN_01084;Name=gltI;db_xref=COG:COG0834;gene=gltI;inference=ab initio prediction:Prodigal:002006,similar to AA sequence:UniProtKB:P37902;locus_tag=GKNEFIPN_01084;product=Glutamate/aspartate import solute-binding protein
GNANU_N_3_L_446336	Prodigal:002006	CDS	153841	154563	.	+	0	ID=GKNEFIPN_01085;Name=gltJ;db_xref=COG:COG0765;gene=gltJ;inference=ab initio prediction:Prodigal:002006,similar to AA sequence:UniProtKB:P0AER3;locus_tag=GKNEFIPN_01085;product=Glutamate/aspartate import permease protein GltJ
GNANU_N_3_L_446336	Prodigal:002006	CDS	154564	155256	.	+	0	ID=GKNEFIPN_01086;Name=gltK;db_xref=COG:COG0765;gene=gltK;inference=ab initio prediction:Prodigal:002006,similar to AA sequence:UniProtKB:P0AER5;locus_tag=GKNEFIPN_01086;product=Glutamate/aspartate import permease protein GltK
GNANU_N_3_L_446336	Prodigal:002006	CDS	155283	156095	.	+	0	ID=GKNEFIPN_01087;eC_number=3.6.3.-;Name=glnQ;db_xref=COG:COG1126;gene=glnQ;inference=ab initio prediction:Prodigal:002006,similar to AA sequence:UniProtKB:O34677;locus_tag=GKNEFIPN_01087;product=Glutamine transport ATP-binding protein GlnQ
GNANU_N_3_L_446336	Prodigal:002006	CDS	156342	156572	.	+	0	ID=GKNEFIPN_01088;inference=ab initio prediction:Prodigal:002006;locus_tag=GKNEFIPN_01088;product=hypothetical protein
GNANU_N_3_L_446336	Prodigal:002006	CDS	156647	156883	.	-	0	ID=GKNEFIPN_01089;inference=ab initio prediction:Prodigal:002006;locus_tag=GKNEFIPN_01089;product=hypothetical protein
GNANU_N_3_L_446336	Prodigal:002006	CDS	157454	158413	.	-	0	ID=GKNEFIPN_01090;inference=ab initio prediction:Prodigal:002006;locus_tag=GKNEFIPN_01090;product=hypothetical protein
GNANU_N_3_L_446336	Prodigal:002006	CDS	158448	159716	.	-	0	ID=GKNEFIPN_01091;Name=arsB;db_xref=COG:COG1055;gene=arsB;inference=ab initio prediction:Prodigal:002006,similar to AA sequence:UniProtKB:P0AB93;locus_tag=GKNEFIPN_01091;product=Arsenical pump membrane protein
GNANU_N_3_L_446336	Prodigal:002006	CDS	160136	160402	.	+	0	ID=GKNEFIPN_01092;inference=ab initio prediction:Prodigal:002006;locus_tag=GKNEFIPN_01092;product=hypothetical protein
GNANU_N_3_L_446336	Prodigal:002006	CDS	160720	161352	.	-	0	ID=GKNEFIPN_01093;inference=ab initio prediction:Prodigal:002006;locus_tag=GKNEFIPN_01093;product=hypothetical protein
GNANU_N_3_L_446336	Prodigal:002006	CDS	161592	162350	.	+	0	ID=GKNEFIPN_01094;inference=ab initio prediction:Prodigal:002006;locus_tag=GKNEFIPN_01094;product=hypothetical protein
GNANU_N_3_L_446336	Prodigal:002006	CDS	162397	163377	.	+	0	ID=GKNEFIPN_01095;inference=ab initio prediction:Prodigal:002006;locus_tag=GKNEFIPN_01095;product=hypothetical protein
GNANU_N_3_L_446336	Prodigal:002006	CDS	163389	164282	.	+	0	ID=GKNEFIPN_01096;eC_number=2.7.1.23;Name=nadK_2;gene=nadK_2;inference=ab initio prediction:Prodigal:002006,protein motif:HAMAP:MF_00361;locus_tag=GKNEFIPN_01096;product=NAD kinase
GNANU_N_3_L_446336	Prodigal:002006	CDS	164518	168600	.	+	0	ID=GKNEFIPN_01097;eC_number=6.2.1.54;Name=dltA;gene=dltA;inference=ab initio prediction:Prodigal:002006,protein motif:HAMAP:MF_00593;locus_tag=GKNEFIPN_01097;product=D-alanine--D-alanyl carrier protein ligase
GNANU_N_3_L_446336	Prodigal:002006	CDS	168994	169281	.	+	0	ID=GKNEFIPN_01098;inference=ab initio prediction:Prodigal:002006;locus_tag=GKNEFIPN_01098;product=hypothetical protein
GNANU_N_3_L_446336	Prodigal:002006	CDS	169319	169975	.	-	0	ID=GKNEFIPN_01099;inference=ab initio prediction:Prodigal:002006;locus_tag=GKNEFIPN_01099;product=hypothetical protein
GNANU_N_3_L_446336	Prodigal:002006	CDS	170235	171407	.	+	0	ID=GKNEFIPN_01100;eC_number=2.8.1.7;Name=nifS;db_xref=COG:COG1104;gene=nifS;inference=ab initio prediction:Prodigal:002006,similar to AA sequence:UniProtKB:P05341;locus_tag=GKNEFIPN_01100;product=Cysteine desulfurase NifS
GNANU_N_3_L_446336	Prodigal:002006	CDS	171502	172971	.	+	0	ID=GKNEFIPN_01101;Name=sufB;db_xref=COG:COG0719;gene=sufB;inference=ab initio prediction:Prodigal:002006,similar to AA sequence:UniProtKB:P77522;locus_tag=GKNEFIPN_01101;product=FeS cluster assembly protein SufB
GNANU_N_3_L_446336	Prodigal:002006	CDS	173244	173996	.	+	0	ID=GKNEFIPN_01102;Name=sufC;db_xref=COG:COG0396;gene=sufC;inference=ab initio prediction:Prodigal:002006,similar to AA sequence:UniProtKB:P77499;locus_tag=GKNEFIPN_01102;product=putative ATP-dependent transporter SufC
GNANU_N_3_L_446336	Prodigal:002006	CDS	173996	175318	.	+	0	ID=GKNEFIPN_01103;Name=sufD;db_xref=COG:COG0719;gene=sufD;inference=ab initio prediction:Prodigal:002006,similar to AA sequence:UniProtKB:P77689;locus_tag=GKNEFIPN_01103;product=FeS cluster assembly protein SufD
GNANU_N_3_L_446336	Prodigal:002006	CDS	175390	176670	.	+	0	ID=GKNEFIPN_01104;eC_number=2.8.1.7;Name=sufS;db_xref=COG:COG0520;gene=sufS;inference=ab initio prediction:Prodigal:002006,similar to AA sequence:UniProtKB:O32164;locus_tag=GKNEFIPN_01104;product=Cysteine desulfurase SufS
GNANU_N_3_L_446336	Prodigal:002006	CDS	176726	177109	.	+	0	ID=GKNEFIPN_01105;inference=ab initio prediction:Prodigal:002006;locus_tag=GKNEFIPN_01105;product=hypothetical protein
GNANU_N_3_L_446336	Prodigal:002006	CDS	177323	177928	.	-	0	ID=GKNEFIPN_01106;inference=ab initio prediction:Prodigal:002006;locus_tag=GKNEFIPN_01106;product=hypothetical protein
GNANU_N_3_L_446336	Prodigal:002006	CDS	178085	178465	.	+	0	ID=GKNEFIPN_01107;Name=iscA;db_xref=COG:COG0316;gene=iscA;inference=ab initio prediction:Prodigal:002006,similar to AA sequence:UniProtKB:P0AAC8;locus_tag=GKNEFIPN_01107;product=Iron-binding protein IscA
GNANU_N_3_L_446336	Prodigal:002006	CDS	178496	179560	.	-	0	ID=GKNEFIPN_01108;eC_number=2.7.7.65;Name=vdcA_1;gene=vdcA_1;inference=ab initio prediction:Prodigal:002006,similar to AA sequence:UniProtKB:Q9KKZ4;locus_tag=GKNEFIPN_01108;product=Diguanylate cyclase VdcA
GNANU_N_3_L_446336	Prodigal:002006	CDS	179770	181275	.	-	0	ID=GKNEFIPN_01109;eC_number=3.6.4.13;Name=rhlE_1;gene=rhlE_1;inference=ab initio prediction:Prodigal:002006,protein motif:HAMAP:MF_00968;locus_tag=GKNEFIPN_01109;product=ATP-dependent RNA helicase RhlE
GNANU_N_3_L_446336	Prodigal:002006	CDS	181583	181798	.	-	0	ID=GKNEFIPN_01110;inference=ab initio prediction:Prodigal:002006;locus_tag=GKNEFIPN_01110;product=hypothetical protein
GNANU_N_3_L_446336	Prodigal:002006	CDS	182148	183014	.	+	0	ID=GKNEFIPN_01111;inference=ab initio prediction:Prodigal:002006;locus_tag=GKNEFIPN_01111;product=hypothetical protein
GNANU_N_3_L_446336	Prodigal:002006	CDS	183284	183676	.	+	0	ID=GKNEFIPN_01112;inference=ab initio prediction:Prodigal:002006;locus_tag=GKNEFIPN_01112;product=hypothetical protein
GNANU_N_3_L_446336	Prodigal:002006	CDS	183673	184077	.	+	0	ID=GKNEFIPN_01113;inference=ab initio prediction:Prodigal:002006;locus_tag=GKNEFIPN_01113;product=hypothetical protein
GNANU_N_3_L_446336	Prodigal:002006	CDS	184261	184533	.	+	0	ID=GKNEFIPN_01114;inference=ab initio prediction:Prodigal:002006;locus_tag=GKNEFIPN_01114;product=hypothetical protein
GNANU_N_3_L_446336	Prodigal:002006	CDS	184596	184997	.	+	0	ID=GKNEFIPN_01115;inference=ab initio prediction:Prodigal:002006;locus_tag=GKNEFIPN_01115;product=hypothetical protein
GNANU_N_3_L_446336	Prodigal:002006	CDS	185218	185505	.	+	0	ID=GKNEFIPN_01116;inference=ab initio prediction:Prodigal:002006;locus_tag=GKNEFIPN_01116;product=hypothetical protein
GNANU_N_3_L_446336	Prodigal:002006	CDS	185518	186189	.	+	0	ID=GKNEFIPN_01117;eC_number=3.1.3.-;db_xref=COG:COG0637;inference=ab initio prediction:Prodigal:002006,similar to AA sequence:UniProtKB:Q9X0Y1;locus_tag=GKNEFIPN_01117;product=Phosphorylated carbohydrates phosphatase
GNANU_N_3_L_446336	Prodigal:002006	CDS	186348	186545	.	+	0	ID=GKNEFIPN_01118;inference=ab initio prediction:Prodigal:002006;locus_tag=GKNEFIPN_01118;product=hypothetical protein
GNANU_N_3_L_446336	Prodigal:002006	CDS	186746	187429	.	-	0	ID=GKNEFIPN_01119;db_xref=COG:COG1136;inference=ab initio prediction:Prodigal:002006,similar to AA sequence:UniProtKB:P9WQK1;locus_tag=GKNEFIPN_01119;product=putative ABC transporter ATP-binding protein
GNANU_N_3_L_446336	Prodigal:002006	CDS	187499	188281	.	+	0	ID=GKNEFIPN_01120;inference=ab initio prediction:Prodigal:002006;locus_tag=GKNEFIPN_01120;product=hypothetical protein
GNANU_N_3_L_446336	Prodigal:002006	CDS	188284	188859	.	+	0	ID=GKNEFIPN_01121;eC_number=3.1.4.58;Name=thpR;gene=thpR;inference=ab initio prediction:Prodigal:002006,protein motif:HAMAP:MF_01940;locus_tag=GKNEFIPN_01121;product=RNA 2'%2C3'-cyclic phosphodiesterase
GNANU_N_3_L_446336	Aragorn:001002	tRNA	188940	189016	.	+	.	ID=GKNEFIPN_01122;inference=COORDINATES:profile:Aragorn:001002;locus_tag=GKNEFIPN_01122;product=tRNA-Trp(cca)
GNANU_N_3_L_446336	Prodigal:002006	CDS	189190	189492	.	+	0	ID=GKNEFIPN_01123;Name=secE;gene=secE;inference=ab initio prediction:Prodigal:002006,protein motif:HAMAP:MF_00422;locus_tag=GKNEFIPN_01123;product=Protein translocase subunit SecE
GNANU_N_3_L_446336	Prodigal:002006	CDS	189538	190071	.	+	0	ID=GKNEFIPN_01124;Name=nusG;db_xref=COG:COG0250;gene=nusG;inference=ab initio prediction:Prodigal:002006,similar to AA sequence:UniProtKB:P0AFG0;locus_tag=GKNEFIPN_01124;product=Transcription termination/antitermination protein NusG
GNANU_N_3_L_446336	Prodigal:002006	CDS	190304	190753	.	+	0	ID=GKNEFIPN_01125;Name=rplK;db_xref=COG:COG0080;gene=rplK;inference=ab initio prediction:Prodigal:002006,similar to AA sequence:UniProtKB:P62441;locus_tag=GKNEFIPN_01125;product=50S ribosomal protein L11
GNANU_N_3_L_446336	Prodigal:002006	CDS	190765	191463	.	+	0	ID=GKNEFIPN_01126;Name=rplA;db_xref=COG:COG0081;gene=rplA;inference=ab initio prediction:Prodigal:002006,similar to AA sequence:UniProtKB:Q6N4R5;locus_tag=GKNEFIPN_01126;product=50S ribosomal protein L1
GNANU_N_3_L_446336	Prodigal:002006	CDS	191955	192341	.	-	0	ID=GKNEFIPN_01127;inference=ab initio prediction:Prodigal:002006;locus_tag=GKNEFIPN_01127;product=hypothetical protein
GNANU_N_3_L_446336	Prodigal:002006	CDS	192584	193822	.	-	0	ID=GKNEFIPN_01128;eC_number=1.14.-.-;db_xref=COG:COG2124;inference=ab initio prediction:Prodigal:002006,similar to AA sequence:UniProtKB:P33271;locus_tag=GKNEFIPN_01128;product=Cytochrome P450 107B1
GNANU_N_3_L_446336	Prodigal:002006	CDS	193827	195089	.	-	0	ID=GKNEFIPN_01129;eC_number=1.18.1.-;Name=thcD_1;gene=thcD_1;inference=ab initio prediction:Prodigal:002006,similar to AA sequence:UniProtKB:P43494;locus_tag=GKNEFIPN_01129;product=Rhodocoxin reductase
GNANU_N_3_L_446336	Prodigal:002006	CDS	195086	195301	.	-	0	ID=GKNEFIPN_01130;inference=ab initio prediction:Prodigal:002006;locus_tag=GKNEFIPN_01130;product=hypothetical protein
GNANU_N_3_L_446336	Prodigal:002006	CDS	195646	196728	.	-	0	ID=GKNEFIPN_01131;inference=ab initio prediction:Prodigal:002006;locus_tag=GKNEFIPN_01131;product=hypothetical protein
GNANU_N_3_L_446336	Prodigal:002006	CDS	196725	197600	.	-	0	ID=GKNEFIPN_01132;inference=ab initio prediction:Prodigal:002006;locus_tag=GKNEFIPN_01132;product=hypothetical protein
GNANU_N_3_L_446336	Prodigal:002006	CDS	197758	199572	.	-	0	ID=GKNEFIPN_01133;eC_number=6.1.1.23;Name=aspS;db_xref=COG:COG0173;gene=aspS;inference=ab initio prediction:Prodigal:002006,similar to AA sequence:UniProtKB:Q51422;locus_tag=GKNEFIPN_01133;product=Aspartate--tRNA(Asp/Asn) ligase
GNANU_N_3_L_446336	Prodigal:002006	CDS	199655	200668	.	-	0	ID=GKNEFIPN_01134;eC_number=2.8.1.6;Name=bioB;db_xref=COG:COG0502;gene=bioB;inference=ab initio prediction:Prodigal:002006,similar to AA sequence:UniProtKB:P12996;locus_tag=GKNEFIPN_01134;product=Biotin synthase
GNANU_N_3_L_446336	Prodigal:002006	CDS	200711	201925	.	-	0	ID=GKNEFIPN_01135;inference=ab initio prediction:Prodigal:002006;locus_tag=GKNEFIPN_01135;product=hypothetical protein
GNANU_N_3_L_446336	Prodigal:002006	CDS	201935	202705	.	-	0	ID=GKNEFIPN_01136;inference=ab initio prediction:Prodigal:002006;locus_tag=GKNEFIPN_01136;product=hypothetical protein
GNANU_N_3_L_446336	Prodigal:002006	CDS	202723	203607	.	-	0	ID=GKNEFIPN_01137;eC_number=4.3.2.3;inference=ab initio prediction:Prodigal:002006,similar to AA sequence:UniProtKB:Q39BA7;locus_tag=GKNEFIPN_01137;product=Ureidoglycolate lyase
GNANU_N_3_L_446336	Prodigal:002006	CDS	203906	205231	.	+	0	ID=GKNEFIPN_01138;db_xref=COG:COG2067;inference=ab initio prediction:Prodigal:002006,similar to AA sequence:UniProtKB:P80603;locus_tag=GKNEFIPN_01138;product=47 kDa outer membrane protein
GNANU_N_3_L_446336	Prodigal:002006	CDS	205308	206138	.	-	0	ID=GKNEFIPN_01139;inference=ab initio prediction:Prodigal:002006;locus_tag=GKNEFIPN_01139;product=hypothetical protein
GNANU_N_3_L_446336	Prodigal:002006	CDS	206644	209124	.	+	0	ID=GKNEFIPN_01140;db_xref=COG:COG2199;inference=ab initio prediction:Prodigal:002006,similar to AA sequence:UniProtKB:Q9ABX9;locus_tag=GKNEFIPN_01140;product=putative signaling protein
GNANU_N_3_L_446336	Prodigal:002006	CDS	209201	210844	.	-	0	ID=GKNEFIPN_01141;eC_number=2.1.1.-;Name=hpnP;gene=hpnP;inference=ab initio prediction:Prodigal:002006,similar to AA sequence:UniProtKB:B3QHD1;locus_tag=GKNEFIPN_01141;product=Hopanoid C-2 methylase
GNANU_N_3_L_446336	Prodigal:002006	CDS	211616	213160	.	+	0	ID=GKNEFIPN_01142;inference=ab initio prediction:Prodigal:002006;locus_tag=GKNEFIPN_01142;product=hypothetical protein
GNANU_N_3_L_446336	Prodigal:002006	CDS	213218	213367	.	-	0	ID=GKNEFIPN_01143;inference=ab initio prediction:Prodigal:002006;locus_tag=GKNEFIPN_01143;product=hypothetical protein
GNANU_N_3_L_446336	Prodigal:002006	CDS	214145	214663	.	+	0	ID=GKNEFIPN_01144;Name=rplJ;db_xref=COG:COG0244;gene=rplJ;inference=ab initio prediction:Prodigal:002006,similar to AA sequence:UniProtKB:Q6N4R7;locus_tag=GKNEFIPN_01144;product=50S ribosomal protein L10
GNANU_N_3_L_446336	Prodigal:002006	CDS	214721	215101	.	+	0	ID=GKNEFIPN_01145;Name=rplL;db_xref=COG:COG0222;gene=rplL;inference=ab initio prediction:Prodigal:002006,similar to AA sequence:UniProtKB:Q6N4R8;locus_tag=GKNEFIPN_01145;product=50S ribosomal protein L7/L12
GNANU_N_3_L_446336	Prodigal:002006	CDS	215366	219496	.	+	0	ID=GKNEFIPN_01146;eC_number=2.7.7.6;Name=rpoB;gene=rpoB;inference=ab initio prediction:Prodigal:002006,similar to AA sequence:UniProtKB:B2SQQ1;locus_tag=GKNEFIPN_01146;product=DNA-directed RNA polymerase subunit beta
GNANU_N_3_L_446336	Prodigal:002006	CDS	219675	223886	.	+	0	ID=GKNEFIPN_01147;eC_number=2.7.7.6;Name=rpoC;gene=rpoC;inference=ab initio prediction:Prodigal:002006,similar to AA sequence:UniProtKB:Q8KTH8;locus_tag=GKNEFIPN_01147;product=DNA-directed RNA polymerase subunit beta'
GNANU_N_3_L_446336	Prodigal:002006	CDS	224413	227541	.	+	0	ID=GKNEFIPN_01148;inference=ab initio prediction:Prodigal:002006;locus_tag=GKNEFIPN_01148;product=hypothetical protein
GNANU_N_3_L_446336	Prodigal:002006	CDS	227755	228858	.	-	0	ID=GKNEFIPN_01149;Name=spuD;db_xref=COG:COG0687;gene=spuD;inference=ab initio prediction:Prodigal:002006,similar to AA sequence:UniProtKB:Q9I6J1;locus_tag=GKNEFIPN_01149;product=Putrescine-binding periplasmic protein SpuD
GNANU_N_3_L_446336	Prodigal:002006	CDS	228855	229214	.	-	0	ID=GKNEFIPN_01150;eC_number=3.5.99.10;Name=ridA;db_xref=COG:COG0251;gene=ridA;inference=ab initio prediction:Prodigal:002006,similar to AA sequence:UniProtKB:Q7CP78;locus_tag=GKNEFIPN_01150;product=2-iminobutanoate/2-iminopropanoate deaminase
GNANU_N_3_L_446336	Prodigal:002006	CDS	229475	229741	.	+	0	ID=GKNEFIPN_01151;inference=ab initio prediction:Prodigal:002006;locus_tag=GKNEFIPN_01151;product=hypothetical protein
GNANU_N_3_L_446336	Prodigal:002006	CDS	229868	230101	.	-	0	ID=GKNEFIPN_01152;inference=ab initio prediction:Prodigal:002006;locus_tag=GKNEFIPN_01152;product=hypothetical protein
GNANU_N_3_L_446336	Prodigal:002006	CDS	230174	230815	.	-	0	ID=GKNEFIPN_01153;inference=ab initio prediction:Prodigal:002006;locus_tag=GKNEFIPN_01153;product=hypothetical protein
GNANU_N_3_L_446336	Prodigal:002006	CDS	231506	233743	.	-	0	ID=GKNEFIPN_01154;eC_number=2.7.7.8;Name=pnp;db_xref=COG:COG1185;gene=pnp;inference=ab initio prediction:Prodigal:002006,similar to AA sequence:UniProtKB:Q9AC32;locus_tag=GKNEFIPN_01154;product=Polyribonucleotide nucleotidyltransferase
GNANU_N_3_L_446336	Prodigal:002006	CDS	234011	234280	.	-	0	ID=GKNEFIPN_01155;Name=rpsO;db_xref=COG:COG0184;gene=rpsO;inference=ab initio prediction:Prodigal:002006,similar to AA sequence:UniProtKB:Q6NCN7;locus_tag=GKNEFIPN_01155;product=30S ribosomal protein S15
GNANU_N_3_L_446336	Prodigal:002006	CDS	234561	236027	.	+	0	ID=GKNEFIPN_01156;Name=yhdG_1;db_xref=COG:COG0531;gene=yhdG_1;inference=ab initio prediction:Prodigal:002006,similar to AA sequence:UniProtKB:O07576;locus_tag=GKNEFIPN_01156;product=putative amino acid permease YhdG
GNANU_N_3_L_446336	Prodigal:002006	CDS	236080	236193	.	-	0	ID=GKNEFIPN_01157;inference=ab initio prediction:Prodigal:002006;locus_tag=GKNEFIPN_01157;product=hypothetical protein
GNANU_N_3_L_446336	Prodigal:002006	CDS	236262	237071	.	-	0	ID=GKNEFIPN_01158;eC_number=3.1.11.2;Name=xthA_1;db_xref=COG:COG0708;gene=xthA_1;inference=ab initio prediction:Prodigal:002006,similar to AA sequence:UniProtKB:P09030;locus_tag=GKNEFIPN_01158;product=Exodeoxyribonuclease III
GNANU_N_3_L_446336	Prodigal:002006	CDS	237141	237611	.	-	0	ID=GKNEFIPN_01159;inference=ab initio prediction:Prodigal:002006;locus_tag=GKNEFIPN_01159;product=hypothetical protein
GNANU_N_3_L_446336	Prodigal:002006	CDS	237626	239362	.	-	0	ID=GKNEFIPN_01160;inference=ab initio prediction:Prodigal:002006;locus_tag=GKNEFIPN_01160;product=hypothetical protein
GNANU_N_3_L_446336	Prodigal:002006	CDS	239519	240481	.	-	0	ID=GKNEFIPN_01161;Name=lolA;gene=lolA;inference=ab initio prediction:Prodigal:002006,protein motif:HAMAP:MF_00240;locus_tag=GKNEFIPN_01161;product=Outer-membrane lipoprotein carrier protein
GNANU_N_3_L_446336	Prodigal:002006	CDS	240642	244052	.	-	0	ID=GKNEFIPN_01162;inference=ab initio prediction:Prodigal:002006;locus_tag=GKNEFIPN_01162;product=hypothetical protein
GNANU_N_3_L_446336	Prodigal:002006	CDS	244347	246413	.	+	0	ID=GKNEFIPN_01163;eC_number=6.3.5.1;Name=nadE;db_xref=COG:COG0171;gene=nadE;inference=ab initio prediction:Prodigal:002006,similar to AA sequence:UniProtKB:P9WJJ3;locus_tag=GKNEFIPN_01163;product=Glutamine-dependent NAD(+) synthetase
GNANU_N_3_L_446336	Prodigal:002006	CDS	246437	246916	.	-	0	ID=GKNEFIPN_01164;inference=ab initio prediction:Prodigal:002006;locus_tag=GKNEFIPN_01164;product=hypothetical protein
GNANU_N_3_L_446336	Prodigal:002006	CDS	247050	248150	.	-	0	ID=GKNEFIPN_01165;eC_number=2.7.13.3;Name=lov;gene=lov;inference=ab initio prediction:Prodigal:002006,similar to AA sequence:UniProtKB:Q1M667;locus_tag=GKNEFIPN_01165;product=Blue-light-activated histidine kinase
GNANU_N_3_L_446336	Prodigal:002006	CDS	248553	250022	.	+	0	ID=GKNEFIPN_01166;Name=ampG_1;db_xref=COG:COG0477;gene=ampG_1;inference=ab initio prediction:Prodigal:002006,similar to AA sequence:UniProtKB:P0AE16;locus_tag=GKNEFIPN_01166;product=Anhydromuropeptide permease
GNANU_N_3_L_446336	Prodigal:002006	CDS	250019	250945	.	+	0	ID=GKNEFIPN_01167;inference=ab initio prediction:Prodigal:002006;locus_tag=GKNEFIPN_01167;product=hypothetical protein
GNANU_N_3_L_446336	Prodigal:002006	CDS	250959	252143	.	-	0	ID=GKNEFIPN_01168;inference=ab initio prediction:Prodigal:002006;locus_tag=GKNEFIPN_01168;product=hypothetical protein
GNANU_N_3_L_446336	Prodigal:002006	CDS	252223	252828	.	+	0	ID=GKNEFIPN_01169;inference=ab initio prediction:Prodigal:002006;locus_tag=GKNEFIPN_01169;product=hypothetical protein
GNANU_N_3_L_446336	Prodigal:002006	CDS	253123	253836	.	+	0	ID=GKNEFIPN_01170;inference=ab initio prediction:Prodigal:002006;locus_tag=GKNEFIPN_01170;product=hypothetical protein
GNANU_N_3_L_446336	Prodigal:002006	CDS	253923	255263	.	+	0	ID=GKNEFIPN_01171;Name=der;db_xref=COG:COG1160;gene=der;inference=ab initio prediction:Prodigal:002006,similar to AA sequence:UniProtKB:P50743;locus_tag=GKNEFIPN_01171;product=GTPase Der
GNANU_N_3_L_446336	Prodigal:002006	CDS	255411	256916	.	+	0	ID=GKNEFIPN_01172;inference=ab initio prediction:Prodigal:002006;locus_tag=GKNEFIPN_01172;product=hypothetical protein
GNANU_N_3_L_446336	Prodigal:002006	CDS	257071	257982	.	+	0	ID=GKNEFIPN_01173;inference=ab initio prediction:Prodigal:002006;locus_tag=GKNEFIPN_01173;product=hypothetical protein
GNANU_N_3_L_446336	Prodigal:002006	CDS	258009	259133	.	-	0	ID=GKNEFIPN_01174;eC_number=6.3.2.2;db_xref=COG:COG2170;inference=ab initio prediction:Prodigal:002006,similar to AA sequence:UniProtKB:P9WPK9;locus_tag=GKNEFIPN_01174;product=Putative glutamate--cysteine ligase 2
GNANU_N_3_L_446336	Prodigal:002006	CDS	259282	260262	.	+	0	ID=GKNEFIPN_01175;eC_number=3.2.2.23;Name=mutM;db_xref=COG:COG0266;gene=mutM;inference=ab initio prediction:Prodigal:002006,similar to AA sequence:UniProtKB:P05523;locus_tag=GKNEFIPN_01175;product=Formamidopyrimidine-DNA glycosylase
GNANU_N_3_L_446336	Prodigal:002006	CDS	260500	260712	.	+	0	ID=GKNEFIPN_01176;inference=ab initio prediction:Prodigal:002006;locus_tag=GKNEFIPN_01176;product=hypothetical protein
GNANU_N_3_L_446336	Prodigal:002006	CDS	260863	261327	.	+	0	ID=GKNEFIPN_01177;Name=ywnA;db_xref=COG:COG1959;gene=ywnA;inference=ab initio prediction:Prodigal:002006,similar to AA sequence:UniProtKB:P71036;locus_tag=GKNEFIPN_01177;product=Putative HTH-type transcriptional regulator YwnA
GNANU_N_3_L_446336	Prodigal:002006	CDS	261317	262225	.	+	0	ID=GKNEFIPN_01178;eC_number=1.8.1.9;Name=trxB_2;db_xref=COG:COG0492;gene=trxB_2;inference=ab initio prediction:Prodigal:002006,similar to AA sequence:UniProtKB:P56431;locus_tag=GKNEFIPN_01178;product=Thioredoxin reductase
GNANU_N_3_L_446336	Prodigal:002006	CDS	262470	263933	.	-	0	ID=GKNEFIPN_01179;inference=ab initio prediction:Prodigal:002006;locus_tag=GKNEFIPN_01179;product=hypothetical protein
GNANU_N_3_L_446336	Prodigal:002006	CDS	264234	266597	.	-	0	ID=GKNEFIPN_01180;eC_number=2.7.13.3;Name=rcsC_14;gene=rcsC_14;inference=ab initio prediction:Prodigal:002006,protein motif:HAMAP:MF_00979;locus_tag=GKNEFIPN_01180;product=Sensor histidine kinase RcsC
GNANU_N_3_L_446336	Prodigal:002006	CDS	266699	267427	.	-	0	ID=GKNEFIPN_01181;inference=ab initio prediction:Prodigal:002006;locus_tag=GKNEFIPN_01181;product=hypothetical protein
GNANU_N_3_L_446336	Prodigal:002006	CDS	267453	268121	.	-	0	ID=GKNEFIPN_01182;inference=ab initio prediction:Prodigal:002006;locus_tag=GKNEFIPN_01182;product=hypothetical protein
GNANU_N_3_L_446336	Prodigal:002006	CDS	268300	268614	.	-	0	ID=GKNEFIPN_01183;inference=ab initio prediction:Prodigal:002006;locus_tag=GKNEFIPN_01183;product=hypothetical protein
GNANU_N_3_L_446336	Prodigal:002006	CDS	268770	271529	.	-	0	ID=GKNEFIPN_01184;Name=uvrB;gene=uvrB;inference=ab initio prediction:Prodigal:002006,protein motif:HAMAP:MF_00204;locus_tag=GKNEFIPN_01184;product=UvrABC system protein B
GNANU_N_3_L_446336	Prodigal:002006	CDS	271633	272565	.	-	0	ID=GKNEFIPN_01185;Name=dmlR_2;gene=dmlR_2;inference=ab initio prediction:Prodigal:002006,similar to AA sequence:UniProtKB:P76250;locus_tag=GKNEFIPN_01185;product=HTH-type transcriptional regulator DmlR
GNANU_N_3_L_446336	Prodigal:002006	CDS	272701	273126	.	+	0	ID=GKNEFIPN_01186;inference=ab initio prediction:Prodigal:002006;locus_tag=GKNEFIPN_01186;product=hypothetical protein
GNANU_N_3_L_446336	Prodigal:002006	CDS	273150	273632	.	+	0	ID=GKNEFIPN_01187;eC_number=1.13.11.2;Name=catE;db_xref=COG:COG2514;gene=catE;inference=ab initio prediction:Prodigal:002006,similar to AA sequence:UniProtKB:P54721;locus_tag=GKNEFIPN_01187;product=Catechol-2%2C3-dioxygenase
GNANU_N_3_L_446336	Prodigal:002006	CDS	273711	274364	.	+	0	ID=GKNEFIPN_01188;inference=ab initio prediction:Prodigal:002006;locus_tag=GKNEFIPN_01188;product=hypothetical protein
GNANU_N_3_L_446336	Prodigal:002006	CDS	274351	274773	.	+	0	ID=GKNEFIPN_01189;inference=ab initio prediction:Prodigal:002006;locus_tag=GKNEFIPN_01189;product=hypothetical protein
GNANU_N_3_L_446336	Prodigal:002006	CDS	274838	275548	.	+	0	ID=GKNEFIPN_01190;eC_number=2.5.1.31;Name=uppS_1;db_xref=COG:COG0020;gene=uppS_1;inference=ab initio prediction:Prodigal:002006,similar to AA sequence:UniProtKB:Q88VJ8;locus_tag=GKNEFIPN_01190;product=Ditrans%2Cpolycis-undecaprenyl-diphosphate synthase ((2E%2C6E)-farnesyl-diphosphate specific)
GNANU_N_3_L_446336	Prodigal:002006	CDS	275637	275768	.	-	0	ID=GKNEFIPN_01191;inference=ab initio prediction:Prodigal:002006;locus_tag=GKNEFIPN_01191;product=hypothetical protein
GNANU_N_3_L_446336	Prodigal:002006	CDS	275922	276440	.	+	0	ID=GKNEFIPN_01192;inference=ab initio prediction:Prodigal:002006;locus_tag=GKNEFIPN_01192;product=hypothetical protein
GNANU_N_3_L_446336	Prodigal:002006	CDS	276533	278038	.	+	0	ID=GKNEFIPN_01193;eC_number=2.7.1.30;Name=glpK;db_xref=COG:COG0554;gene=glpK;inference=ab initio prediction:Prodigal:002006,similar to AA sequence:UniProtKB:P9WPK1;locus_tag=GKNEFIPN_01193;product=Glycerol kinase
GNANU_N_3_L_446336	Prodigal:002006	CDS	278038	279210	.	+	0	ID=GKNEFIPN_01194;eC_number=2.3.1.46;Name=metXA_1;gene=metXA_1;inference=ab initio prediction:Prodigal:002006,protein motif:HAMAP:MF_00296;locus_tag=GKNEFIPN_01194;product=Homoserine O-acetyltransferase
GNANU_N_3_L_446336	Prodigal:002006	CDS	279376	281061	.	+	0	ID=GKNEFIPN_01195;inference=ab initio prediction:Prodigal:002006;locus_tag=GKNEFIPN_01195;product=hypothetical protein
GNANU_N_3_L_446336	Prodigal:002006	CDS	281117	281878	.	-	0	ID=GKNEFIPN_01196;inference=ab initio prediction:Prodigal:002006;locus_tag=GKNEFIPN_01196;product=hypothetical protein
GNANU_N_3_L_446336	Prodigal:002006	CDS	281875	282348	.	-	0	ID=GKNEFIPN_01197;inference=ab initio prediction:Prodigal:002006;locus_tag=GKNEFIPN_01197;product=hypothetical protein
GNANU_N_3_L_446336	Prodigal:002006	CDS	282428	284599	.	-	0	ID=GKNEFIPN_01198;Name=apxIB;db_xref=COG:COG2274;gene=apxIB;inference=ab initio prediction:Prodigal:002006,similar to AA sequence:UniProtKB:P26760;locus_tag=GKNEFIPN_01198;product=Toxin RTX-I translocation ATP-binding protein
GNANU_N_3_L_446336	Prodigal:002006	CDS	284596	285903	.	-	0	ID=GKNEFIPN_01199;Name=cvaA;db_xref=COG:COG0845;gene=cvaA;inference=ab initio prediction:Prodigal:002006,similar to AA sequence:UniProtKB:P22519;locus_tag=GKNEFIPN_01199;product=Colicin V secretion protein CvaA
GNANU_N_3_L_446336	Prodigal:002006	CDS	286380	286598	.	+	0	ID=GKNEFIPN_01200;inference=ab initio prediction:Prodigal:002006;locus_tag=GKNEFIPN_01200;product=hypothetical protein
GNANU_N_3_L_446336	Prodigal:002006	CDS	286978	287919	.	+	0	ID=GKNEFIPN_01201;Name=rhaR;gene=rhaR;inference=ab initio prediction:Prodigal:002006,protein motif:HAMAP:MF_01533;locus_tag=GKNEFIPN_01201;product=HTH-type transcriptional activator RhaR
GNANU_N_3_L_446336	Prodigal:002006	CDS	288096	289286	.	+	0	ID=GKNEFIPN_01202;eC_number=2.6.1.11;Name=aruC;db_xref=COG:COG4992;gene=aruC;inference=ab initio prediction:Prodigal:002006,similar to AA sequence:UniProtKB:O30508;locus_tag=GKNEFIPN_01202;product=Succinylornithine transaminase/acetylornithine aminotransferase
GNANU_N_3_L_446336	Prodigal:002006	CDS	289397	290347	.	+	0	ID=GKNEFIPN_01203;eC_number=2.1.3.3;Name=argF;db_xref=COG:COG0078;gene=argF;inference=ab initio prediction:Prodigal:002006,similar to AA sequence:UniProtKB:P11724;locus_tag=GKNEFIPN_01203;product=Ornithine carbamoyltransferase%2C anabolic
GNANU_N_3_L_446336	Prodigal:002006	CDS	290397	290867	.	-	0	ID=GKNEFIPN_01204;inference=ab initio prediction:Prodigal:002006;locus_tag=GKNEFIPN_01204;product=hypothetical protein
GNANU_N_3_L_446336	Prodigal:002006	CDS	290900	291055	.	-	0	ID=GKNEFIPN_01205;db_xref=COG:COG2764;inference=ab initio prediction:Prodigal:002006,similar to AA sequence:UniProtKB:P9WKQ3;locus_tag=GKNEFIPN_01205;product=putative protein
GNANU_N_3_L_446336	Prodigal:002006	CDS	291597	292403	.	+	0	ID=GKNEFIPN_01206;eC_number=1.1.1.100;Name=fabG_3;gene=fabG_3;inference=ab initio prediction:Prodigal:002006,similar to AA sequence:UniProtKB:P0A2C9;locus_tag=GKNEFIPN_01206;product=3-oxoacyl-[acyl-carrier-protein] reductase FabG
GNANU_N_3_L_446336	Prodigal:002006	CDS	292407	293783	.	+	0	ID=GKNEFIPN_01207;eC_number=1.16.1.1;Name=merA_1;db_xref=COG:COG1249;gene=merA_1;inference=ab initio prediction:Prodigal:002006,similar to AA sequence:UniProtKB:P17239;locus_tag=GKNEFIPN_01207;product=Mercuric reductase
GNANU_N_3_L_446336	Prodigal:002006	CDS	294012	296639	.	+	0	ID=GKNEFIPN_01208;eC_number=2.7.13.3;Name=cph1_2;gene=cph1_2;inference=ab initio prediction:Prodigal:002006,similar to AA sequence:UniProtKB:Q55168;locus_tag=GKNEFIPN_01208;product=Phytochrome-like protein cph1
GNANU_N_3_L_446336	Prodigal:002006	CDS	296647	297204	.	+	0	ID=GKNEFIPN_01209;inference=ab initio prediction:Prodigal:002006;locus_tag=GKNEFIPN_01209;product=hypothetical protein
GNANU_N_3_L_446336	Prodigal:002006	CDS	297312	298448	.	-	0	ID=GKNEFIPN_01210;inference=ab initio prediction:Prodigal:002006;locus_tag=GKNEFIPN_01210;product=hypothetical protein
GNANU_N_3_L_446336	Prodigal:002006	CDS	298441	298902	.	-	0	ID=GKNEFIPN_01211;inference=ab initio prediction:Prodigal:002006;locus_tag=GKNEFIPN_01211;product=hypothetical protein
GNANU_N_3_L_446336	Prodigal:002006	CDS	299171	300517	.	+	0	ID=GKNEFIPN_01212;inference=ab initio prediction:Prodigal:002006;locus_tag=GKNEFIPN_01212;product=hypothetical protein
GNANU_N_3_L_446336	Prodigal:002006	CDS	300636	300920	.	+	0	ID=GKNEFIPN_01213;inference=ab initio prediction:Prodigal:002006;locus_tag=GKNEFIPN_01213;product=hypothetical protein
GNANU_N_3_L_446336	Prodigal:002006	CDS	301198	302175	.	+	0	ID=GKNEFIPN_01214;inference=ab initio prediction:Prodigal:002006;locus_tag=GKNEFIPN_01214;product=hypothetical protein
GNANU_N_3_L_446336	Prodigal:002006	CDS	302211	303581	.	-	0	ID=GKNEFIPN_01215;Name=atoC_2;db_xref=COG:COG2204;gene=atoC_2;inference=ab initio prediction:Prodigal:002006,similar to AA sequence:UniProtKB:Q06065;locus_tag=GKNEFIPN_01215;product=Regulatory protein AtoC
GNANU_N_3_L_446336	Prodigal:002006	CDS	303732	304079	.	-	0	ID=GKNEFIPN_01216;inference=ab initio prediction:Prodigal:002006;locus_tag=GKNEFIPN_01216;product=hypothetical protein
GNANU_N_3_L_446336	Prodigal:002006	CDS	304085	304711	.	-	0	ID=GKNEFIPN_01217;inference=ab initio prediction:Prodigal:002006;locus_tag=GKNEFIPN_01217;product=hypothetical protein
GNANU_N_3_L_446336	Prodigal:002006	CDS	304708	305763	.	-	0	ID=GKNEFIPN_01218;Name=fliG_1;db_xref=COG:COG1536;gene=fliG_1;inference=ab initio prediction:Prodigal:002006,similar to AA sequence:UniProtKB:Q9WY63;locus_tag=GKNEFIPN_01218;product=Flagellar motor switch protein FliG
GNANU_N_3_L_446336	Prodigal:002006	CDS	305807	307429	.	-	0	ID=GKNEFIPN_01219;inference=ab initio prediction:Prodigal:002006;locus_tag=GKNEFIPN_01219;product=hypothetical protein
GNANU_N_3_L_446336	Prodigal:002006	CDS	307669	307944	.	-	0	ID=GKNEFIPN_01220;inference=ab initio prediction:Prodigal:002006;locus_tag=GKNEFIPN_01220;product=hypothetical protein
GNANU_N_3_L_446336	Aragorn:001002	tRNA	308089	308178	.	+	.	ID=GKNEFIPN_01221;inference=COORDINATES:profile:Aragorn:001002;locus_tag=GKNEFIPN_01221;product=tRNA-Ser(cga)
GNANU_N_3_L_446336	Prodigal:002006	CDS	308767	310146	.	-	0	ID=GKNEFIPN_01222;inference=ab initio prediction:Prodigal:002006;locus_tag=GKNEFIPN_01222;product=hypothetical protein
GNANU_N_3_L_446336	Prodigal:002006	CDS	310481	311638	.	+	0	ID=GKNEFIPN_01223;eC_number=2.8.1.13;Name=mnmA;gene=mnmA;inference=ab initio prediction:Prodigal:002006,similar to AA sequence:UniProtKB:Q99TM8;locus_tag=GKNEFIPN_01223;product=tRNA-specific 2-thiouridylase MnmA
GNANU_N_3_L_446336	Prodigal:002006	CDS	311749	312405	.	+	0	ID=GKNEFIPN_01224;eC_number=2.1.1.163;Name=COQ5_1;gene=COQ5_1;inference=ab initio prediction:Prodigal:002006,protein motif:HAMAP:MF_01813;locus_tag=GKNEFIPN_01224;product=2-methoxy-6-polyprenyl-1%2C4-benzoquinol methylase%2C mitochondrial
GNANU_N_3_L_446336	Prodigal:002006	CDS	312444	313283	.	+	0	ID=GKNEFIPN_01225;inference=ab initio prediction:Prodigal:002006;locus_tag=GKNEFIPN_01225;product=hypothetical protein
GNANU_N_3_L_446336	Prodigal:002006	CDS	313491	314963	.	+	0	ID=GKNEFIPN_01226;eC_number=2.7.-.-;Name=sasA_8;gene=sasA_8;inference=ab initio prediction:Prodigal:002006,protein motif:HAMAP:MF_01837;locus_tag=GKNEFIPN_01226;product=Adaptive-response sensory-kinase SasA
GNANU_N_3_L_446336	Prodigal:002006	CDS	315071	315358	.	+	0	ID=GKNEFIPN_01227;inference=ab initio prediction:Prodigal:002006;locus_tag=GKNEFIPN_01227;product=hypothetical protein
GNANU_N_3_L_446336	Prodigal:002006	CDS	315358	315657	.	+	0	ID=GKNEFIPN_01228;inference=ab initio prediction:Prodigal:002006;locus_tag=GKNEFIPN_01228;product=hypothetical protein
GNANU_N_3_L_446336	Prodigal:002006	CDS	315665	317242	.	-	0	ID=GKNEFIPN_01229;Name=emrB_1;gene=emrB_1;inference=ab initio prediction:Prodigal:002006,similar to AA sequence:UniProtKB:P0DPR7;locus_tag=GKNEFIPN_01229;product=Colistin resistance protein EmrB
GNANU_N_3_L_446336	Prodigal:002006	CDS	317449	318543	.	-	0	ID=GKNEFIPN_01230;Name=emrA_1;gene=emrA_1;inference=ab initio prediction:Prodigal:002006,similar to AA sequence:UniProtKB:P0DPR6;locus_tag=GKNEFIPN_01230;product=Colistin resistance protein EmrA
GNANU_N_3_L_446336	Prodigal:002006	CDS	318816	319490	.	+	0	ID=GKNEFIPN_01231;Name=betI_2;gene=betI_2;inference=ab initio prediction:Prodigal:002006,protein motif:HAMAP:MF_00768;locus_tag=GKNEFIPN_01231;product=HTH-type transcriptional regulator BetI
GNANU_N_3_L_446336	Prodigal:002006	CDS	319497	321260	.	-	0	ID=GKNEFIPN_01232;eC_number=1.3.8.-;Name=dmdC_1;db_xref=COG:COG1960;gene=dmdC_1;inference=ab initio prediction:Prodigal:002006,similar to AA sequence:UniProtKB:Q5LLW7;locus_tag=GKNEFIPN_01232;product=3-methylmercaptopropionyl-CoA dehydrogenase
GNANU_N_3_L_446336	Prodigal:002006	CDS	321369	322358	.	+	0	ID=GKNEFIPN_01233;eC_number=2.7.7.87;Name=ywlC;db_xref=COG:COG0009;gene=ywlC;inference=ab initio prediction:Prodigal:002006,similar to AA sequence:UniProtKB:P39153;locus_tag=GKNEFIPN_01233;product=Threonylcarbamoyl-AMP synthase
GNANU_N_3_L_446336	Prodigal:002006	CDS	322529	324286	.	-	0	ID=GKNEFIPN_01234;inference=ab initio prediction:Prodigal:002006,similar to AA sequence:UniProtKB:Q881J7;locus_tag=GKNEFIPN_01234;product=Blue-light-activated protein
GNANU_N_3_L_446336	Prodigal:002006	CDS	324276	324641	.	-	0	ID=GKNEFIPN_01235;Name=kaiB_1;gene=kaiB_1;inference=ab initio prediction:Prodigal:002006,protein motif:HAMAP:MF_01835;locus_tag=GKNEFIPN_01235;product=Circadian clock protein KaiB
GNANU_N_3_L_446336	Prodigal:002006	CDS	324638	324985	.	-	0	ID=GKNEFIPN_01236;Name=kaiB_2;gene=kaiB_2;inference=ab initio prediction:Prodigal:002006,protein motif:HAMAP:MF_01835;locus_tag=GKNEFIPN_01236;product=Circadian clock protein KaiB
GNANU_N_3_L_446336	Prodigal:002006	CDS	324982	326715	.	-	0	ID=GKNEFIPN_01237;eC_number=2.7.11.1;Name=kaiC_2;gene=kaiC_2;inference=ab initio prediction:Prodigal:002006,similar to AA sequence:UniProtKB:Q8GGL1;locus_tag=GKNEFIPN_01237;product=Circadian clock protein kinase KaiC
GNANU_N_3_L_446336	Prodigal:002006	CDS	327160	327546	.	+	0	ID=GKNEFIPN_01238;Name=cckA_2;gene=cckA_2;inference=ab initio prediction:Prodigal:002006,similar to AA sequence:UniProtKB:P0DOA0;locus_tag=GKNEFIPN_01238;product=Sensor kinase CckA
GNANU_N_3_L_446336	Prodigal:002006	CDS	327569	328927	.	-	0	ID=GKNEFIPN_01239;inference=ab initio prediction:Prodigal:002006;locus_tag=GKNEFIPN_01239;product=hypothetical protein
GNANU_N_3_L_446336	Prodigal:002006	CDS	328924	329598	.	-	0	ID=GKNEFIPN_01240;Name=phoP_1;gene=phoP_1;inference=ab initio prediction:Prodigal:002006,similar to AA sequence:UniProtKB:P0DM78;locus_tag=GKNEFIPN_01240;product=Virulence transcriptional regulatory protein PhoP
GNANU_N_3_L_446336	Prodigal:002006	CDS	329623	329940	.	-	0	ID=GKNEFIPN_01241;inference=ab initio prediction:Prodigal:002006;locus_tag=GKNEFIPN_01241;product=hypothetical protein
GNANU_N_3_L_446336	Prodigal:002006	CDS	330089	330715	.	+	0	ID=GKNEFIPN_01242;inference=ab initio prediction:Prodigal:002006;locus_tag=GKNEFIPN_01242;product=hypothetical protein
GNANU_N_3_L_446336	Prodigal:002006	CDS	330699	331013	.	-	0	ID=GKNEFIPN_01243;inference=ab initio prediction:Prodigal:002006;locus_tag=GKNEFIPN_01243;product=hypothetical protein
GNANU_N_3_L_446336	Prodigal:002006	CDS	331013	331363	.	-	0	ID=GKNEFIPN_01244;inference=ab initio prediction:Prodigal:002006;locus_tag=GKNEFIPN_01244;product=hypothetical protein
GNANU_N_3_L_446336	Prodigal:002006	CDS	331371	332984	.	-	0	ID=GKNEFIPN_01245;inference=ab initio prediction:Prodigal:002006;locus_tag=GKNEFIPN_01245;product=hypothetical protein
GNANU_N_3_L_446336	Prodigal:002006	CDS	332981	333283	.	-	0	ID=GKNEFIPN_01246;inference=ab initio prediction:Prodigal:002006;locus_tag=GKNEFIPN_01246;product=hypothetical protein
GNANU_N_3_L_446336	Prodigal:002006	CDS	333294	335636	.	-	0	ID=GKNEFIPN_01247;Name=fhuA_1;db_xref=COG:COG1629;gene=fhuA_1;inference=ab initio prediction:Prodigal:002006,similar to AA sequence:UniProtKB:P06971;locus_tag=GKNEFIPN_01247;product=Ferrichrome outer membrane transporter/phage receptor
GNANU_N_3_L_446336	Prodigal:002006	CDS	336015	336284	.	-	0	ID=GKNEFIPN_01248;inference=ab initio prediction:Prodigal:002006;locus_tag=GKNEFIPN_01248;product=hypothetical protein
GNANU_N_3_L_446336	Prodigal:002006	CDS	336616	336714	.	+	0	ID=GKNEFIPN_01249;inference=ab initio prediction:Prodigal:002006;locus_tag=GKNEFIPN_01249;product=hypothetical protein
GNANU_N_3_L_446336	Prodigal:002006	CDS	336839	337030	.	+	0	ID=GKNEFIPN_01250;inference=ab initio prediction:Prodigal:002006;locus_tag=GKNEFIPN_01250;product=hypothetical protein
GNANU_N_3_L_446336	Prodigal:002006	CDS	337068	337739	.	-	0	ID=GKNEFIPN_01251;eC_number=2.1.3.-;Name=cmoA;gene=cmoA;inference=ab initio prediction:Prodigal:002006,protein motif:HAMAP:MF_01589;locus_tag=GKNEFIPN_01251;product=Carboxy-S-adenosyl-L-methionine synthase
GNANU_N_3_L_446336	Prodigal:002006	CDS	337989	342731	.	+	0	ID=GKNEFIPN_01252;inference=ab initio prediction:Prodigal:002006;locus_tag=GKNEFIPN_01252;product=hypothetical protein
GNANU_N_3_L_446336	Prodigal:002006	CDS	342809	344332	.	+	0	ID=GKNEFIPN_01253;eC_number=5.4.2.2;Name=algC;db_xref=COG:COG1109;gene=algC;inference=ab initio prediction:Prodigal:002006,similar to AA sequence:UniProtKB:P26276;locus_tag=GKNEFIPN_01253;product=Phosphomannomutase/phosphoglucomutase
GNANU_N_3_L_446336	Prodigal:002006	CDS	344905	346371	.	+	0	ID=GKNEFIPN_01254;inference=ab initio prediction:Prodigal:002006;locus_tag=GKNEFIPN_01254;product=hypothetical protein
GNANU_N_3_L_446336	Prodigal:002006	CDS	346740	348170	.	+	0	ID=GKNEFIPN_01255;inference=ab initio prediction:Prodigal:002006;locus_tag=GKNEFIPN_01255;product=hypothetical protein
GNANU_N_3_L_446336	Prodigal:002006	CDS	348307	348627	.	-	0	ID=GKNEFIPN_01256;inference=ab initio prediction:Prodigal:002006;locus_tag=GKNEFIPN_01256;product=hypothetical protein
GNANU_N_3_L_446336	Prodigal:002006	CDS	348627	350855	.	-	0	ID=GKNEFIPN_01257;inference=ab initio prediction:Prodigal:002006;locus_tag=GKNEFIPN_01257;product=hypothetical protein
GNANU_N_3_L_446336	Prodigal:002006	CDS	350932	352467	.	-	0	ID=GKNEFIPN_01258;inference=ab initio prediction:Prodigal:002006;locus_tag=GKNEFIPN_01258;product=hypothetical protein
GNANU_N_3_L_446336	Prodigal:002006	CDS	352517	353560	.	-	0	ID=GKNEFIPN_01259;eC_number=1.1.1.271;Name=fcl_1;db_xref=COG:COG0451;gene=fcl_1;inference=ab initio prediction:Prodigal:002006,similar to AA sequence:UniProtKB:P32055;locus_tag=GKNEFIPN_01259;product=GDP-L-fucose synthase
GNANU_N_3_L_446336	Prodigal:002006	CDS	353708	354502	.	-	0	ID=GKNEFIPN_01260;eC_number=2.4.1.187;Name=tarA;gene=tarA;inference=ab initio prediction:Prodigal:002006,similar to AA sequence:UniProtKB:Q7A714;locus_tag=GKNEFIPN_01260;product=N-acetylglucosaminyldiphosphoundecaprenol N-acetyl-beta-D-mannosaminyltransferase
GNANU_N_3_L_446336	Prodigal:002006	CDS	354499	355500	.	-	0	ID=GKNEFIPN_01261;eC_number=5.1.3.2;Name=galE1;db_xref=COG:COG1088;gene=galE1;inference=ab initio prediction:Prodigal:002006,similar to AA sequence:UniProtKB:P9WN67;locus_tag=GKNEFIPN_01261;product=UDP-glucose 4-epimerase
GNANU_N_3_L_446336	Prodigal:002006	CDS	355899	357341	.	+	0	ID=GKNEFIPN_01262;inference=ab initio prediction:Prodigal:002006;locus_tag=GKNEFIPN_01262;product=hypothetical protein
GNANU_N_3_L_446336	Prodigal:002006	CDS	357401	358810	.	+	0	ID=GKNEFIPN_01263;Name=algA_1;db_xref=COG:COG0662;gene=algA_1;inference=ab initio prediction:Prodigal:002006,similar to AA sequence:UniProtKB:P07874;locus_tag=GKNEFIPN_01263;product=Alginate biosynthesis protein AlgA
GNANU_N_3_L_446336	Prodigal:002006	CDS	358822	359262	.	+	0	ID=GKNEFIPN_01264;inference=ab initio prediction:Prodigal:002006;locus_tag=GKNEFIPN_01264;product=hypothetical protein
GNANU_N_3_L_446336	Prodigal:002006	CDS	359296	359973	.	-	0	ID=GKNEFIPN_01265;Name=exaE_1;gene=exaE_1;inference=ab initio prediction:Prodigal:002006,similar to AA sequence:UniProtKB:A8R3S7;locus_tag=GKNEFIPN_01265;product=Transcriptional activator protein ExaE
GNANU_N_3_L_446336	Prodigal:002006	CDS	359970	360530	.	-	0	ID=GKNEFIPN_01266;inference=ab initio prediction:Prodigal:002006;locus_tag=GKNEFIPN_01266;product=hypothetical protein
GNANU_N_3_L_446336	Prodigal:002006	CDS	360527	361483	.	-	0	ID=GKNEFIPN_01267;eC_number=4.2.99.-;Name=vgb_1;gene=vgb_1;inference=ab initio prediction:Prodigal:002006,protein motif:HAMAP:MF_01282;locus_tag=GKNEFIPN_01267;product=Virginiamycin B lyase
GNANU_N_3_L_446336	Prodigal:002006	CDS	361480	362010	.	-	0	ID=GKNEFIPN_01268;inference=ab initio prediction:Prodigal:002006;locus_tag=GKNEFIPN_01268;product=hypothetical protein
GNANU_N_3_L_446336	Prodigal:002006	CDS	362010	362993	.	-	0	ID=GKNEFIPN_01269;inference=ab initio prediction:Prodigal:002006;locus_tag=GKNEFIPN_01269;product=hypothetical protein
GNANU_N_3_L_446336	Prodigal:002006	CDS	362990	363616	.	-	0	ID=GKNEFIPN_01270;inference=ab initio prediction:Prodigal:002006;locus_tag=GKNEFIPN_01270;product=hypothetical protein
GNANU_N_3_L_446336	Prodigal:002006	CDS	363613	364677	.	-	0	ID=GKNEFIPN_01271;inference=ab initio prediction:Prodigal:002006;locus_tag=GKNEFIPN_01271;product=hypothetical protein
GNANU_N_3_L_446336	Prodigal:002006	CDS	364682	365605	.	-	0	ID=GKNEFIPN_01272;inference=ab initio prediction:Prodigal:002006;locus_tag=GKNEFIPN_01272;product=hypothetical protein
GNANU_N_3_L_446336	Prodigal:002006	CDS	365611	366492	.	-	0	ID=GKNEFIPN_01273;inference=ab initio prediction:Prodigal:002006;locus_tag=GKNEFIPN_01273;product=hypothetical protein
GNANU_N_3_L_446336	Prodigal:002006	CDS	366489	367520	.	-	0	ID=GKNEFIPN_01274;inference=ab initio prediction:Prodigal:002006;locus_tag=GKNEFIPN_01274;product=hypothetical protein
GNANU_N_3_L_446336	Prodigal:002006	CDS	367614	367901	.	-	0	ID=GKNEFIPN_01275;eC_number=1.1.2.7;Name=moxI;gene=moxI;inference=ab initio prediction:Prodigal:002006,similar to AA sequence:UniProtKB:P14775;locus_tag=GKNEFIPN_01275;product=Methanol dehydrogenase [cytochrome c] subunit 2
GNANU_N_3_L_446336	Prodigal:002006	CDS	368063	368677	.	-	0	ID=GKNEFIPN_01276;Name=moxG;gene=moxG;inference=ab initio prediction:Prodigal:002006,similar to AA sequence:UniProtKB:P14774;locus_tag=GKNEFIPN_01276;product=Cytochrome c-L
GNANU_N_3_L_446336	Prodigal:002006	CDS	368701	369579	.	-	0	ID=GKNEFIPN_01277;inference=ab initio prediction:Prodigal:002006;locus_tag=GKNEFIPN_01277;product=hypothetical protein
GNANU_N_3_L_446336	Prodigal:002006	CDS	369853	371733	.	-	0	ID=GKNEFIPN_01278;eC_number=1.1.2.7;Name=moxF;db_xref=COG:COG4993;gene=moxF;inference=ab initio prediction:Prodigal:002006,similar to AA sequence:UniProtKB:P16027;locus_tag=GKNEFIPN_01278;product=Methanol dehydrogenase [cytochrome c] subunit 1
GNANU_N_3_L_446336	Prodigal:002006	CDS	372104	373009	.	+	0	ID=GKNEFIPN_01279;inference=ab initio prediction:Prodigal:002006;locus_tag=GKNEFIPN_01279;product=hypothetical protein
GNANU_N_3_L_446336	Prodigal:002006	CDS	373169	373366	.	+	0	ID=GKNEFIPN_01280;inference=ab initio prediction:Prodigal:002006;locus_tag=GKNEFIPN_01280;product=hypothetical protein
GNANU_N_3_L_446336	Prodigal:002006	CDS	373402	374139	.	-	0	ID=GKNEFIPN_01281;inference=ab initio prediction:Prodigal:002006;locus_tag=GKNEFIPN_01281;product=hypothetical protein
GNANU_N_3_L_446336	Prodigal:002006	CDS	374495	375394	.	+	0	ID=GKNEFIPN_01282;eC_number=3.1.2.6;Name=gloB_2;gene=gloB_2;inference=ab initio prediction:Prodigal:002006,protein motif:HAMAP:MF_01374;locus_tag=GKNEFIPN_01282;product=Hydroxyacylglutathione hydrolase
GNANU_N_3_L_446336	Prodigal:002006	CDS	375406	375939	.	+	0	ID=GKNEFIPN_01283;inference=ab initio prediction:Prodigal:002006;locus_tag=GKNEFIPN_01283;product=hypothetical protein
GNANU_N_3_L_446336	Prodigal:002006	CDS	375936	376133	.	+	0	ID=GKNEFIPN_01284;inference=ab initio prediction:Prodigal:002006;locus_tag=GKNEFIPN_01284;product=hypothetical protein
GNANU_N_3_L_446336	Prodigal:002006	CDS	376155	377072	.	-	0	ID=GKNEFIPN_01285;inference=ab initio prediction:Prodigal:002006;locus_tag=GKNEFIPN_01285;product=hypothetical protein
GNANU_N_3_L_446336	Prodigal:002006	CDS	377308	378708	.	+	0	ID=GKNEFIPN_01286;Name=glmU;gene=glmU;inference=ab initio prediction:Prodigal:002006,similar to AA sequence:UniProtKB:A4TSJ5;locus_tag=GKNEFIPN_01286;product=Bifunctional protein GlmU
GNANU_N_3_L_446336	Prodigal:002006	CDS	378891	380717	.	+	0	ID=GKNEFIPN_01287;eC_number=2.6.1.16;Name=nodM;gene=nodM;inference=ab initio prediction:Prodigal:002006,similar to AA sequence:UniProtKB:P25195;locus_tag=GKNEFIPN_01287;product=Glutamine--fructose-6-phosphate aminotransferase [isomerizing]
GNANU_N_3_L_446336	Prodigal:002006	CDS	380830	381264	.	-	0	ID=GKNEFIPN_01288;inference=ab initio prediction:Prodigal:002006;locus_tag=GKNEFIPN_01288;product=hypothetical protein
GNANU_N_3_L_446336	Prodigal:002006	CDS	381523	382326	.	+	0	ID=GKNEFIPN_01289;inference=ab initio prediction:Prodigal:002006;locus_tag=GKNEFIPN_01289;product=hypothetical protein
GNANU_N_3_L_446336	Prodigal:002006	CDS	382351	382677	.	-	0	ID=GKNEFIPN_01290;inference=ab initio prediction:Prodigal:002006;locus_tag=GKNEFIPN_01290;product=hypothetical protein
GNANU_N_3_L_446336	Prodigal:002006	CDS	382962	385151	.	-	0	ID=GKNEFIPN_01291;eC_number=3.6.4.12;Name=recG;db_xref=COG:COG1200;gene=recG;inference=ab initio prediction:Prodigal:002006,similar to AA sequence:UniProtKB:P24230;locus_tag=GKNEFIPN_01291;product=ATP-dependent DNA helicase RecG
GNANU_N_3_L_446336	Prodigal:002006	CDS	385244	386215	.	+	0	ID=GKNEFIPN_01292;eC_number=1.1.1.271;Name=fcl_2;gene=fcl_2;inference=ab initio prediction:Prodigal:002006,protein motif:HAMAP:MF_00956;locus_tag=GKNEFIPN_01292;product=GDP-L-fucose synthase
GNANU_N_3_L_446336	Prodigal:002006	CDS	386279	386575	.	+	0	ID=GKNEFIPN_01293;inference=ab initio prediction:Prodigal:002006;locus_tag=GKNEFIPN_01293;product=hypothetical protein
GNANU_N_3_L_446336	Prodigal:002006	CDS	386669	390265	.	+	0	ID=GKNEFIPN_01294;eC_number=3.6.4.-;Name=mfd_1;db_xref=COG:COG1197;gene=mfd_1;inference=ab initio prediction:Prodigal:002006,similar to AA sequence:UniProtKB:P30958;locus_tag=GKNEFIPN_01294;product=Transcription-repair-coupling factor
GNANU_N_3_L_446336	Prodigal:002006	CDS	390558	390767	.	+	0	ID=GKNEFIPN_01295;Name=cspA_2;db_xref=COG:COG1278;gene=cspA_2;inference=ab initio prediction:Prodigal:002006,similar to AA sequence:UniProtKB:Q9Z3S6;locus_tag=GKNEFIPN_01295;product=Cold shock protein CspA
GNANU_N_3_L_446336	Prodigal:002006	CDS	390874	391242	.	+	0	ID=GKNEFIPN_01296;inference=ab initio prediction:Prodigal:002006;locus_tag=GKNEFIPN_01296;product=hypothetical protein
GNANU_N_3_L_446336	Prodigal:002006	CDS	391417	391611	.	+	0	ID=GKNEFIPN_01297;inference=ab initio prediction:Prodigal:002006;locus_tag=GKNEFIPN_01297;product=hypothetical protein
GNANU_N_3_L_446336	Prodigal:002006	CDS	391681	392022	.	-	0	ID=GKNEFIPN_01298;inference=ab initio prediction:Prodigal:002006;locus_tag=GKNEFIPN_01298;product=hypothetical protein
GNANU_N_3_L_446336	Prodigal:002006	CDS	392282	393790	.	-	0	ID=GKNEFIPN_01299;inference=ab initio prediction:Prodigal:002006;locus_tag=GKNEFIPN_01299;product=hypothetical protein
GNANU_N_3_L_446336	Prodigal:002006	CDS	393985	394968	.	+	0	ID=GKNEFIPN_01300;eC_number=2.7.-.-;Name=sasA_9;gene=sasA_9;inference=ab initio prediction:Prodigal:002006,protein motif:HAMAP:MF_01837;locus_tag=GKNEFIPN_01300;product=Adaptive-response sensory-kinase SasA
GNANU_N_3_L_446336	Prodigal:002006	CDS	394965	395243	.	+	0	ID=GKNEFIPN_01301;inference=ab initio prediction:Prodigal:002006;locus_tag=GKNEFIPN_01301;product=hypothetical protein
GNANU_N_3_L_446336	Prodigal:002006	CDS	395382	395744	.	+	0	ID=GKNEFIPN_01302;Name=cpdR_2;gene=cpdR_2;inference=ab initio prediction:Prodigal:002006,similar to AA sequence:UniProtKB:Q2YIF7;locus_tag=GKNEFIPN_01302;product=Response regulator receiver protein CpdR
GNANU_N_3_L_446336	Prodigal:002006	CDS	395755	397386	.	-	0	ID=GKNEFIPN_01303;eC_number=6.2.1.3;db_xref=COG:COG0318;inference=ab initio prediction:Prodigal:002006,similar to AA sequence:UniProtKB:Q5SKN9;locus_tag=GKNEFIPN_01303;product=Long-chain-fatty-acid--CoA ligase
GNANU_N_3_L_446336	Prodigal:002006	CDS	397525	397719	.	-	0	ID=GKNEFIPN_01304;inference=ab initio prediction:Prodigal:002006;locus_tag=GKNEFIPN_01304;product=hypothetical protein
GNANU_N_3_L_446336	Prodigal:002006	CDS	398004	399764	.	+	0	ID=GKNEFIPN_01305;eC_number=2.4.2.43;Name=arnT;gene=arnT;inference=ab initio prediction:Prodigal:002006,protein motif:HAMAP:MF_01165;locus_tag=GKNEFIPN_01305;product=Undecaprenyl phosphate-alpha-4-amino-4-deoxy-L-arabinose arabinosyl transferase
GNANU_N_3_L_446336	Prodigal:002006	CDS	399761	400519	.	+	0	ID=GKNEFIPN_01306;eC_number=2.4.1.-;Name=rgtE;db_xref=COG:COG0463;gene=rgtE;inference=ab initio prediction:Prodigal:002006,similar to AA sequence:UniProtKB:Q1MJ95;locus_tag=GKNEFIPN_01306;product=Dodecaprenyl-phosphate galacturonate synthase
GNANU_N_3_L_446336	Prodigal:002006	CDS	400524	400853	.	+	0	ID=GKNEFIPN_01307;inference=ab initio prediction:Prodigal:002006;locus_tag=GKNEFIPN_01307;product=hypothetical protein
GNANU_N_3_L_446336	Prodigal:002006	CDS	400868	401335	.	+	0	ID=GKNEFIPN_01308;inference=ab initio prediction:Prodigal:002006;locus_tag=GKNEFIPN_01308;product=hypothetical protein
GNANU_N_3_L_446336	Prodigal:002006	CDS	401336	402847	.	-	0	ID=GKNEFIPN_01309;eC_number=1.14.13.-;db_xref=COG:COG2072;inference=ab initio prediction:Prodigal:002006,similar to AA sequence:UniProtKB:Q9RKB5;locus_tag=GKNEFIPN_01309;product=Baeyer-Villiger monooxygenase
GNANU_N_3_L_446336	Prodigal:002006	CDS	402844	403755	.	-	0	ID=GKNEFIPN_01310;eC_number=3.1.1.83;Name=mlhB_1;gene=mlhB_1;inference=ab initio prediction:Prodigal:002006,similar to AA sequence:UniProtKB:Q9EX73;locus_tag=GKNEFIPN_01310;product=Monoterpene epsilon-lactone hydrolase
GNANU_N_3_L_446336	Prodigal:002006	CDS	403772	404596	.	-	0	ID=GKNEFIPN_01311;eC_number=1.-.-.-;Name=sadH;gene=sadH;inference=ab initio prediction:Prodigal:002006,similar to AA sequence:UniProtKB:P9WGP9;locus_tag=GKNEFIPN_01311;product=Putative oxidoreductase SadH
GNANU_N_3_L_446336	Prodigal:002006	CDS	404601	405980	.	-	0	ID=GKNEFIPN_01312;eC_number=2.7.7.-;Name=selO_2;gene=selO_2;inference=ab initio prediction:Prodigal:002006,protein motif:HAMAP:MF_00692;locus_tag=GKNEFIPN_01312;product=Protein adenylyltransferase SelO
GNANU_N_3_L_446336	Prodigal:002006	CDS	406145	407176	.	+	0	ID=GKNEFIPN_01313;inference=ab initio prediction:Prodigal:002006;locus_tag=GKNEFIPN_01313;product=hypothetical protein
GNANU_N_3_L_446336	Prodigal:002006	CDS	407423	408406	.	+	0	ID=GKNEFIPN_01314;inference=ab initio prediction:Prodigal:002006;locus_tag=GKNEFIPN_01314;product=hypothetical protein
GNANU_N_3_L_446336	Prodigal:002006	CDS	408907	409737	.	+	0	ID=GKNEFIPN_01315;inference=ab initio prediction:Prodigal:002006;locus_tag=GKNEFIPN_01315;product=hypothetical protein
GNANU_N_3_L_446336	Prodigal:002006	CDS	409821	410213	.	+	0	ID=GKNEFIPN_01316;Name=ctb;db_xref=COG:COG2346;gene=ctb;inference=ab initio prediction:Prodigal:002006,similar to AA sequence:UniProtKB:Q0PB48;locus_tag=GKNEFIPN_01316;product=Group 3 truncated hemoglobin ctb
GNANU_N_3_L_446336	Prodigal:002006	CDS	410218	411054	.	-	0	ID=GKNEFIPN_01317;inference=ab initio prediction:Prodigal:002006;locus_tag=GKNEFIPN_01317;product=hypothetical protein
GNANU_N_3_L_446336	Prodigal:002006	CDS	411071	411868	.	-	0	ID=GKNEFIPN_01318;eC_number=3.1.-.-;Name=ycfH;db_xref=COG:COG0084;gene=ycfH;inference=ab initio prediction:Prodigal:002006,similar to AA sequence:UniProtKB:P0AFQ7;locus_tag=GKNEFIPN_01318;product=putative metal-dependent hydrolase YcfH
GNANU_N_3_L_446336	Prodigal:002006	CDS	411926	413494	.	-	0	ID=GKNEFIPN_01319;eC_number=6.1.1.10;Name=metG;gene=metG;inference=ab initio prediction:Prodigal:002006,similar to AA sequence:UniProtKB:P59078;locus_tag=GKNEFIPN_01319;product=Methionine--tRNA ligase
GNANU_N_3_L_446336	Prodigal:002006	CDS	413756	413968	.	-	0	ID=GKNEFIPN_01320;inference=ab initio prediction:Prodigal:002006;locus_tag=GKNEFIPN_01320;product=hypothetical protein
GNANU_N_3_L_446336	Prodigal:002006	CDS	414275	414475	.	+	0	ID=GKNEFIPN_01321;inference=ab initio prediction:Prodigal:002006;locus_tag=GKNEFIPN_01321;product=hypothetical protein
GNANU_N_3_L_446336	Prodigal:002006	CDS	414569	415111	.	-	0	ID=GKNEFIPN_01322;Name=yciF_2;db_xref=COG:COG3685;gene=yciF_2;inference=ab initio prediction:Prodigal:002006,similar to AA sequence:UniProtKB:P21362;locus_tag=GKNEFIPN_01322;product=Protein YciF
GNANU_N_3_L_446336	Prodigal:002006	CDS	415663	417306	.	+	0	ID=GKNEFIPN_01323;inference=ab initio prediction:Prodigal:002006;locus_tag=GKNEFIPN_01323;product=hypothetical protein
GNANU_N_3_L_446336	Prodigal:002006	CDS	417362	418447	.	-	0	ID=GKNEFIPN_01324;inference=ab initio prediction:Prodigal:002006;locus_tag=GKNEFIPN_01324;product=hypothetical protein
GNANU_N_3_L_446336	Prodigal:002006	CDS	418437	419138	.	-	0	ID=GKNEFIPN_01325;eC_number=2.7.4.9;Name=tmk;db_xref=COG:COG0125;gene=tmk;inference=ab initio prediction:Prodigal:002006,similar to AA sequence:UniProtKB:Q9HZN8;locus_tag=GKNEFIPN_01325;product=Thymidylate kinase
GNANU_N_3_L_446336	Prodigal:002006	CDS	419282	420058	.	-	0	ID=GKNEFIPN_01326;Name=ydcV;gene=ydcV;inference=ab initio prediction:Prodigal:002006,similar to AA sequence:UniProtKB:P0AFR9;locus_tag=GKNEFIPN_01326;product=Inner membrane ABC transporter permease protein YdcV
GNANU_N_3_L_446336	Prodigal:002006	CDS	420055	420990	.	-	0	ID=GKNEFIPN_01327;Name=potH;db_xref=COG:COG1176;gene=potH;inference=ab initio prediction:Prodigal:002006,similar to AA sequence:UniProtKB:P31135;locus_tag=GKNEFIPN_01327;product=Putrescine transport system permease protein PotH
GNANU_N_3_L_446336	Prodigal:002006	CDS	421002	422198	.	-	0	ID=GKNEFIPN_01328;eC_number=7.6.2.11;Name=potA;db_xref=COG:COG3842;gene=potA;inference=ab initio prediction:Prodigal:002006,similar to AA sequence:UniProtKB:P69874;locus_tag=GKNEFIPN_01328;product=Spermidine/putrescine import ATP-binding protein PotA
GNANU_N_3_L_446336	Prodigal:002006	CDS	422195	422887	.	-	0	ID=GKNEFIPN_01329;Name=crp_2;db_xref=COG:COG0664;gene=crp_2;inference=ab initio prediction:Prodigal:002006,similar to AA sequence:UniProtKB:P0A2T6;locus_tag=GKNEFIPN_01329;product=cAMP-activated global transcriptional regulator CRP
GNANU_N_3_L_446336	Prodigal:002006	CDS	423700	426423	.	+	0	ID=GKNEFIPN_01330;inference=ab initio prediction:Prodigal:002006;locus_tag=GKNEFIPN_01330;product=hypothetical protein
GNANU_N_3_L_446336	Prodigal:002006	CDS	426861	427346	.	+	0	ID=GKNEFIPN_01331;inference=ab initio prediction:Prodigal:002006;locus_tag=GKNEFIPN_01331;product=hypothetical protein
GNANU_N_3_L_446336	Prodigal:002006	CDS	427771	428160	.	+	0	ID=GKNEFIPN_01332;inference=ab initio prediction:Prodigal:002006;locus_tag=GKNEFIPN_01332;product=hypothetical protein
GNANU_N_3_L_446336	Prodigal:002006	CDS	428611	429912	.	-	0	ID=GKNEFIPN_01333;Name=sauU_2;gene=sauU_2;inference=ab initio prediction:Prodigal:002006,similar to AA sequence:UniProtKB:Q0K843;locus_tag=GKNEFIPN_01333;product=putative sulfoacetate transporter SauU
GNANU_N_3_L_446336	Prodigal:002006	CDS	430002	431177	.	-	0	ID=GKNEFIPN_01334;eC_number=2.6.1.45;Name=sgaA_1;db_xref=COG:COG0075;gene=sgaA_1;inference=ab initio prediction:Prodigal:002006,similar to AA sequence:UniProtKB:P55819;locus_tag=GKNEFIPN_01334;product=Serine--glyoxylate aminotransferase
GNANU_N_3_L_446336	Prodigal:002006	CDS	431276	432157	.	+	0	ID=GKNEFIPN_01335;inference=ab initio prediction:Prodigal:002006;locus_tag=GKNEFIPN_01335;product=hypothetical protein
GNANU_N_3_L_446336	Prodigal:002006	CDS	432213	432989	.	+	0	ID=GKNEFIPN_01336;eC_number=5.3.1.22;Name=hyi;db_xref=COG:COG3622;gene=hyi;inference=ab initio prediction:Prodigal:002006,similar to AA sequence:UniProtKB:P30147;locus_tag=GKNEFIPN_01336;product=Hydroxypyruvate isomerase
GNANU_N_3_L_446336	Prodigal:002006	CDS	433093	433965	.	-	0	ID=GKNEFIPN_01337;eC_number=1.-.-.-;Name=ydaD;gene=ydaD;inference=ab initio prediction:Prodigal:002006,similar to AA sequence:UniProtKB:P80873;locus_tag=GKNEFIPN_01337;product=General stress protein 39
GNANU_N_3_L_446336	Prodigal:002006	CDS	434042	437044	.	-	0	ID=GKNEFIPN_01338;db_xref=COG:COG0247;inference=ab initio prediction:Prodigal:002006,similar to AA sequence:UniProtKB:Q57252;locus_tag=GKNEFIPN_01338;product=putative protein
GNANU_N_3_L_446336	Prodigal:002006	CDS	437222	438613	.	-	0	ID=GKNEFIPN_01339;inference=ab initio prediction:Prodigal:002006;locus_tag=GKNEFIPN_01339;product=hypothetical protein
GNANU_N_3_L_446336	Prodigal:002006	CDS	439023	439205	.	+	0	ID=GKNEFIPN_01340;inference=ab initio prediction:Prodigal:002006;locus_tag=GKNEFIPN_01340;product=hypothetical protein
GNANU_N_3_L_446336	Prodigal:002006	CDS	439130	440563	.	-	0	ID=GKNEFIPN_01341;eC_number=1.2.1.26;Name=araE;gene=araE;inference=ab initio prediction:Prodigal:002006,similar to AA sequence:UniProtKB:Q1JUP4;locus_tag=GKNEFIPN_01341;product=Alpha-ketoglutaric semialdehyde dehydrogenase 1
GNANU_N_3_L_446336	Prodigal:002006	CDS	441020	441805	.	-	0	ID=GKNEFIPN_01342;inference=ab initio prediction:Prodigal:002006;locus_tag=GKNEFIPN_01342;product=hypothetical protein
GNANU_N_3_L_446336	Prodigal:002006	CDS	443776	444723	.	-	0	ID=GKNEFIPN_01343;inference=ab initio prediction:Prodigal:002006;locus_tag=GKNEFIPN_01343;product=hypothetical protein
GNANU_N_3_L_446336	Prodigal:002006	CDS	444932	446281	.	+	0	ID=GKNEFIPN_01344;inference=ab initio prediction:Prodigal:002006;locus_tag=GKNEFIPN_01344;product=hypothetical protein
GNANU_N_4_L_363969	Prodigal:002006	CDS	810	2177	.	-	0	ID=GKNEFIPN_01345;inference=ab initio prediction:Prodigal:002006;locus_tag=GKNEFIPN_01345;product=hypothetical protein
GNANU_N_4_L_363969	Prodigal:002006	CDS	2174	2644	.	-	0	ID=GKNEFIPN_01346;inference=ab initio prediction:Prodigal:002006;locus_tag=GKNEFIPN_01346;product=hypothetical protein
GNANU_N_4_L_363969	Prodigal:002006	CDS	2641	3078	.	-	0	ID=GKNEFIPN_01347;inference=ab initio prediction:Prodigal:002006;locus_tag=GKNEFIPN_01347;product=hypothetical protein
GNANU_N_4_L_363969	Prodigal:002006	CDS	3071	3787	.	-	0	ID=GKNEFIPN_01348;inference=ab initio prediction:Prodigal:002006;locus_tag=GKNEFIPN_01348;product=hypothetical protein
GNANU_N_4_L_363969	Prodigal:002006	CDS	3942	4331	.	+	0	ID=GKNEFIPN_01349;inference=ab initio prediction:Prodigal:002006;locus_tag=GKNEFIPN_01349;product=hypothetical protein
GNANU_N_4_L_363969	Prodigal:002006	CDS	4312	5034	.	+	0	ID=GKNEFIPN_01350;inference=ab initio prediction:Prodigal:002006;locus_tag=GKNEFIPN_01350;product=hypothetical protein
GNANU_N_4_L_363969	Prodigal:002006	CDS	5048	5392	.	-	0	ID=GKNEFIPN_01351;inference=ab initio prediction:Prodigal:002006;locus_tag=GKNEFIPN_01351;product=hypothetical protein
GNANU_N_4_L_363969	Prodigal:002006	CDS	5877	7736	.	-	0	ID=GKNEFIPN_01352;inference=ab initio prediction:Prodigal:002006;locus_tag=GKNEFIPN_01352;product=hypothetical protein
GNANU_N_4_L_363969	Prodigal:002006	CDS	7747	8868	.	-	0	ID=GKNEFIPN_01353;inference=ab initio prediction:Prodigal:002006;locus_tag=GKNEFIPN_01353;product=hypothetical protein
GNANU_N_4_L_363969	Prodigal:002006	CDS	8879	11131	.	-	0	ID=GKNEFIPN_01354;inference=ab initio prediction:Prodigal:002006;locus_tag=GKNEFIPN_01354;product=hypothetical protein
GNANU_N_4_L_363969	Prodigal:002006	CDS	11128	11340	.	-	0	ID=GKNEFIPN_01355;inference=ab initio prediction:Prodigal:002006;locus_tag=GKNEFIPN_01355;product=hypothetical protein
GNANU_N_4_L_363969	Prodigal:002006	CDS	11345	12031	.	-	0	ID=GKNEFIPN_01356;inference=ab initio prediction:Prodigal:002006;locus_tag=GKNEFIPN_01356;product=hypothetical protein
GNANU_N_4_L_363969	Prodigal:002006	CDS	12031	13194	.	-	0	ID=GKNEFIPN_01357;inference=ab initio prediction:Prodigal:002006;locus_tag=GKNEFIPN_01357;product=hypothetical protein
GNANU_N_4_L_363969	Prodigal:002006	CDS	13286	13438	.	-	0	ID=GKNEFIPN_01358;inference=ab initio prediction:Prodigal:002006;locus_tag=GKNEFIPN_01358;product=hypothetical protein
GNANU_N_4_L_363969	Prodigal:002006	CDS	13898	14395	.	-	0	ID=GKNEFIPN_01359;inference=ab initio prediction:Prodigal:002006;locus_tag=GKNEFIPN_01359;product=hypothetical protein
GNANU_N_4_L_363969	Prodigal:002006	CDS	14648	16024	.	-	0	ID=GKNEFIPN_01360;inference=ab initio prediction:Prodigal:002006;locus_tag=GKNEFIPN_01360;product=hypothetical protein
GNANU_N_4_L_363969	Prodigal:002006	CDS	16231	16629	.	-	0	ID=GKNEFIPN_01361;inference=ab initio prediction:Prodigal:002006;locus_tag=GKNEFIPN_01361;product=hypothetical protein
GNANU_N_4_L_363969	Prodigal:002006	CDS	16687	17523	.	-	0	ID=GKNEFIPN_01362;inference=ab initio prediction:Prodigal:002006;locus_tag=GKNEFIPN_01362;product=hypothetical protein
GNANU_N_4_L_363969	Prodigal:002006	CDS	17845	19119	.	-	0	ID=GKNEFIPN_01363;inference=ab initio prediction:Prodigal:002006;locus_tag=GKNEFIPN_01363;product=hypothetical protein
GNANU_N_4_L_363969	Prodigal:002006	CDS	19558	19794	.	-	0	ID=GKNEFIPN_01364;inference=ab initio prediction:Prodigal:002006;locus_tag=GKNEFIPN_01364;product=hypothetical protein
GNANU_N_4_L_363969	Prodigal:002006	CDS	20162	20884	.	-	0	ID=GKNEFIPN_01365;inference=ab initio prediction:Prodigal:002006;locus_tag=GKNEFIPN_01365;product=hypothetical protein
GNANU_N_4_L_363969	Prodigal:002006	CDS	21129	22421	.	+	0	ID=GKNEFIPN_01366;inference=ab initio prediction:Prodigal:002006;locus_tag=GKNEFIPN_01366;product=hypothetical protein
GNANU_N_4_L_363969	Prodigal:002006	CDS	22677	23948	.	+	0	ID=GKNEFIPN_01367;inference=ab initio prediction:Prodigal:002006;locus_tag=GKNEFIPN_01367;product=hypothetical protein
GNANU_N_4_L_363969	Prodigal:002006	CDS	24324	24491	.	+	0	ID=GKNEFIPN_01368;inference=ab initio prediction:Prodigal:002006;locus_tag=GKNEFIPN_01368;product=hypothetical protein
GNANU_N_4_L_363969	Prodigal:002006	CDS	24553	26847	.	+	0	ID=GKNEFIPN_01369;eC_number=2.1.1.222;Name=COQ3_2;gene=COQ3_2;inference=ab initio prediction:Prodigal:002006,protein motif:HAMAP:MF_00472;locus_tag=GKNEFIPN_01369;product=Ubiquinone biosynthesis O-methyltransferase%2C mitochondrial
GNANU_N_4_L_363969	Prodigal:002006	CDS	26867	27382	.	-	0	ID=GKNEFIPN_01370;Name=srpB;db_xref=COG:COG1285;gene=srpB;inference=ab initio prediction:Prodigal:002006,similar to AA sequence:UniProtKB:Q55026;locus_tag=GKNEFIPN_01370;product=Protein SrpB
GNANU_N_4_L_363969	Prodigal:002006	CDS	27512	28165	.	-	0	ID=GKNEFIPN_01371;inference=ab initio prediction:Prodigal:002006;locus_tag=GKNEFIPN_01371;product=hypothetical protein
GNANU_N_4_L_363969	Prodigal:002006	CDS	28165	29862	.	-	0	ID=GKNEFIPN_01372;Name=bepC_1;gene=bepC_1;inference=ab initio prediction:Prodigal:002006,similar to AA sequence:UniProtKB:Q8G0Y6;locus_tag=GKNEFIPN_01372;product=Outer membrane efflux protein BepC
GNANU_N_4_L_363969	Prodigal:002006	CDS	30004	30390	.	-	0	ID=GKNEFIPN_01373;inference=ab initio prediction:Prodigal:002006;locus_tag=GKNEFIPN_01373;product=hypothetical protein
GNANU_N_4_L_363969	Prodigal:002006	CDS	30553	31230	.	-	0	ID=GKNEFIPN_01374;inference=ab initio prediction:Prodigal:002006;locus_tag=GKNEFIPN_01374;product=hypothetical protein
GNANU_N_4_L_363969	Prodigal:002006	CDS	32115	32492	.	-	0	ID=GKNEFIPN_01375;inference=ab initio prediction:Prodigal:002006;locus_tag=GKNEFIPN_01375;product=hypothetical protein
GNANU_N_4_L_363969	Prodigal:002006	CDS	32657	33010	.	-	0	ID=GKNEFIPN_01376;inference=ab initio prediction:Prodigal:002006;locus_tag=GKNEFIPN_01376;product=hypothetical protein
GNANU_N_4_L_363969	Prodigal:002006	CDS	33083	33637	.	-	0	ID=GKNEFIPN_01377;inference=ab initio prediction:Prodigal:002006;locus_tag=GKNEFIPN_01377;product=hypothetical protein
GNANU_N_4_L_363969	Prodigal:002006	CDS	33702	36962	.	-	0	ID=GKNEFIPN_01378;Name=cnrA_1;gene=cnrA_1;inference=ab initio prediction:Prodigal:002006,similar to AA sequence:UniProtKB:P37972;locus_tag=GKNEFIPN_01378;product=Nickel and cobalt resistance protein CnrA
GNANU_N_4_L_363969	Prodigal:002006	CDS	36977	38326	.	-	0	ID=GKNEFIPN_01379;Name=mdtA_6;gene=mdtA_6;inference=ab initio prediction:Prodigal:002006,protein motif:HAMAP:MF_01422;locus_tag=GKNEFIPN_01379;product=Multidrug resistance protein MdtA
GNANU_N_4_L_363969	Prodigal:002006	CDS	38461	38835	.	-	0	ID=GKNEFIPN_01380;inference=ab initio prediction:Prodigal:002006;locus_tag=GKNEFIPN_01380;product=hypothetical protein
GNANU_N_4_L_363969	Prodigal:002006	CDS	38844	39086	.	-	0	ID=GKNEFIPN_01381;inference=ab initio prediction:Prodigal:002006;locus_tag=GKNEFIPN_01381;product=hypothetical protein
GNANU_N_4_L_363969	Prodigal:002006	CDS	39304	39777	.	-	0	ID=GKNEFIPN_01382;inference=ab initio prediction:Prodigal:002006;locus_tag=GKNEFIPN_01382;product=hypothetical protein
GNANU_N_4_L_363969	Prodigal:002006	CDS	39812	40819	.	+	0	ID=GKNEFIPN_01383;inference=ab initio prediction:Prodigal:002006;locus_tag=GKNEFIPN_01383;product=hypothetical protein
GNANU_N_4_L_363969	Prodigal:002006	CDS	41046	42380	.	+	0	ID=GKNEFIPN_01384;eC_number=3.1.4.53;Name=cpdA_2;gene=cpdA_2;inference=ab initio prediction:Prodigal:002006,protein motif:HAMAP:MF_00905;locus_tag=GKNEFIPN_01384;product=3'%2C5'-cyclic adenosine monophosphate phosphodiesterase CpdA
GNANU_N_4_L_363969	Prodigal:002006	CDS	42484	43839	.	+	0	ID=GKNEFIPN_01385;inference=ab initio prediction:Prodigal:002006;locus_tag=GKNEFIPN_01385;product=hypothetical protein
GNANU_N_4_L_363969	Prodigal:002006	CDS	43907	44392	.	+	0	ID=GKNEFIPN_01386;inference=ab initio prediction:Prodigal:002006;locus_tag=GKNEFIPN_01386;product=hypothetical protein
GNANU_N_4_L_363969	Prodigal:002006	CDS	44434	46545	.	+	0	ID=GKNEFIPN_01387;eC_number=3.4.24.-;Name=ftsH_1;gene=ftsH_1;inference=ab initio prediction:Prodigal:002006,protein motif:HAMAP:MF_01458;locus_tag=GKNEFIPN_01387;product=ATP-dependent zinc metalloprotease FtsH
GNANU_N_4_L_363969	Prodigal:002006	CDS	46588	47571	.	+	0	ID=GKNEFIPN_01388;inference=ab initio prediction:Prodigal:002006;locus_tag=GKNEFIPN_01388;product=hypothetical protein
GNANU_N_4_L_363969	Prodigal:002006	CDS	47881	49944	.	-	0	ID=GKNEFIPN_01389;Name=smc_1;gene=smc_1;inference=ab initio prediction:Prodigal:002006,protein motif:HAMAP:MF_01894;locus_tag=GKNEFIPN_01389;product=Chromosome partition protein Smc
GNANU_N_4_L_363969	Prodigal:002006	CDS	49941	50471	.	-	0	ID=GKNEFIPN_01390;inference=ab initio prediction:Prodigal:002006;locus_tag=GKNEFIPN_01390;product=hypothetical protein
GNANU_N_4_L_363969	Prodigal:002006	CDS	50471	51754	.	-	0	ID=GKNEFIPN_01391;inference=ab initio prediction:Prodigal:002006;locus_tag=GKNEFIPN_01391;product=hypothetical protein
GNANU_N_4_L_363969	Prodigal:002006	CDS	52065	52733	.	-	0	ID=GKNEFIPN_01392;inference=ab initio prediction:Prodigal:002006;locus_tag=GKNEFIPN_01392;product=hypothetical protein
GNANU_N_4_L_363969	Prodigal:002006	CDS	52730	53881	.	-	0	ID=GKNEFIPN_01393;inference=ab initio prediction:Prodigal:002006;locus_tag=GKNEFIPN_01393;product=hypothetical protein
GNANU_N_4_L_363969	Prodigal:002006	CDS	54083	54601	.	+	0	ID=GKNEFIPN_01394;inference=ab initio prediction:Prodigal:002006;locus_tag=GKNEFIPN_01394;product=hypothetical protein
GNANU_N_4_L_363969	Prodigal:002006	CDS	54609	55202	.	+	0	ID=GKNEFIPN_01395;inference=ab initio prediction:Prodigal:002006;locus_tag=GKNEFIPN_01395;product=hypothetical protein
GNANU_N_4_L_363969	Prodigal:002006	CDS	55797	58160	.	-	0	ID=GKNEFIPN_01396;eC_number=7.2.2.15;Name=silP_1;gene=silP_1;inference=ab initio prediction:Prodigal:002006,similar to AA sequence:UniProtKB:Q9ZHC7;locus_tag=GKNEFIPN_01396;product=Silver exporting P-type ATPase
GNANU_N_4_L_363969	Prodigal:002006	CDS	58447	58719	.	-	0	ID=GKNEFIPN_01397;inference=ab initio prediction:Prodigal:002006;locus_tag=GKNEFIPN_01397;product=hypothetical protein
GNANU_N_4_L_363969	Prodigal:002006	CDS	58738	59199	.	-	0	ID=GKNEFIPN_01398;inference=ab initio prediction:Prodigal:002006;locus_tag=GKNEFIPN_01398;product=hypothetical protein
GNANU_N_4_L_363969	Prodigal:002006	CDS	59229	59618	.	-	0	ID=GKNEFIPN_01399;inference=ab initio prediction:Prodigal:002006;locus_tag=GKNEFIPN_01399;product=hypothetical protein
GNANU_N_4_L_363969	Prodigal:002006	CDS	59908	60903	.	-	0	ID=GKNEFIPN_01400;eC_number=1.8.1.9;Name=trxB_3;db_xref=COG:COG0492;gene=trxB_3;inference=ab initio prediction:Prodigal:002006,similar to AA sequence:UniProtKB:P80880;locus_tag=GKNEFIPN_01400;product=Thioredoxin reductase
GNANU_N_4_L_363969	Prodigal:002006	CDS	60968	64165	.	-	0	ID=GKNEFIPN_01401;Name=cusA_1;db_xref=COG:COG3696;gene=cusA_1;inference=ab initio prediction:Prodigal:002006,similar to AA sequence:UniProtKB:P38054;locus_tag=GKNEFIPN_01401;product=Cation efflux system protein CusA
GNANU_N_4_L_363969	Prodigal:002006	CDS	64162	65670	.	-	0	ID=GKNEFIPN_01402;Name=mdtA_7;gene=mdtA_7;inference=ab initio prediction:Prodigal:002006,protein motif:HAMAP:MF_01422;locus_tag=GKNEFIPN_01402;product=Multidrug resistance protein MdtA
GNANU_N_4_L_363969	Prodigal:002006	CDS	65670	66242	.	-	0	ID=GKNEFIPN_01403;inference=ab initio prediction:Prodigal:002006;locus_tag=GKNEFIPN_01403;product=hypothetical protein
GNANU_N_4_L_363969	Prodigal:002006	CDS	66239	66637	.	-	0	ID=GKNEFIPN_01404;inference=ab initio prediction:Prodigal:002006;locus_tag=GKNEFIPN_01404;product=hypothetical protein
GNANU_N_4_L_363969	Prodigal:002006	CDS	67718	68614	.	-	0	ID=GKNEFIPN_01405;Name=rpoH_2;db_xref=COG:COG0568;gene=rpoH_2;inference=ab initio prediction:Prodigal:002006,similar to AA sequence:UniProtKB:P0CAW9;locus_tag=GKNEFIPN_01405;product=RNA polymerase sigma factor RpoH
GNANU_N_4_L_363969	Prodigal:002006	CDS	68668	68898	.	-	0	ID=GKNEFIPN_01406;inference=ab initio prediction:Prodigal:002006;locus_tag=GKNEFIPN_01406;product=hypothetical protein
GNANU_N_4_L_363969	Prodigal:002006	CDS	68969	69187	.	-	0	ID=GKNEFIPN_01407;inference=ab initio prediction:Prodigal:002006;locus_tag=GKNEFIPN_01407;product=hypothetical protein
GNANU_N_4_L_363969	Prodigal:002006	CDS	69376	69741	.	-	0	ID=GKNEFIPN_01408;inference=ab initio prediction:Prodigal:002006;locus_tag=GKNEFIPN_01408;product=hypothetical protein
GNANU_N_4_L_363969	Prodigal:002006	CDS	70055	70408	.	+	0	ID=GKNEFIPN_01409;inference=ab initio prediction:Prodigal:002006;locus_tag=GKNEFIPN_01409;product=hypothetical protein
GNANU_N_4_L_363969	Prodigal:002006	CDS	70734	71291	.	+	0	ID=GKNEFIPN_01410;Name=sigF_1;db_xref=COG:COG1595;gene=sigF_1;inference=ab initio prediction:Prodigal:002006,similar to AA sequence:UniProtKB:G8QM61;locus_tag=GKNEFIPN_01410;product=ECF RNA polymerase sigma factor SigF
GNANU_N_4_L_363969	Prodigal:002006	CDS	71288	71932	.	+	0	ID=GKNEFIPN_01411;Name=nrsF_1;gene=nrsF_1;inference=ab initio prediction:Prodigal:002006,similar to AA sequence:UniProtKB:A0A0H3CC47;locus_tag=GKNEFIPN_01411;product=Anti-sigma-F factor NrsF
GNANU_N_4_L_363969	Prodigal:002006	CDS	72188	72616	.	+	0	ID=GKNEFIPN_01412;inference=ab initio prediction:Prodigal:002006;locus_tag=GKNEFIPN_01412;product=hypothetical protein
GNANU_N_4_L_363969	Prodigal:002006	CDS	72930	73562	.	-	0	ID=GKNEFIPN_01413;Name=yceJ_1;db_xref=COG:COG3038;gene=yceJ_1;inference=ab initio prediction:Prodigal:002006,similar to AA sequence:UniProtKB:P75925;locus_tag=GKNEFIPN_01413;product=Cytochrome b561 
GNANU_N_4_L_363969	Prodigal:002006	CDS	73701	74024	.	-	0	ID=GKNEFIPN_01414;inference=ab initio prediction:Prodigal:002006;locus_tag=GKNEFIPN_01414;product=hypothetical protein
GNANU_N_4_L_363969	Prodigal:002006	CDS	74027	74308	.	-	0	ID=GKNEFIPN_01415;inference=ab initio prediction:Prodigal:002006;locus_tag=GKNEFIPN_01415;product=hypothetical protein
GNANU_N_4_L_363969	Prodigal:002006	CDS	74438	74815	.	-	0	ID=GKNEFIPN_01416;inference=ab initio prediction:Prodigal:002006;locus_tag=GKNEFIPN_01416;product=hypothetical protein
GNANU_N_4_L_363969	Prodigal:002006	CDS	75047	75586	.	+	0	ID=GKNEFIPN_01417;eC_number=2.7.7.75;Name=mog;db_xref=COG:COG0521;gene=mog;inference=ab initio prediction:Prodigal:002006,similar to AA sequence:UniProtKB:Q9ZL45;locus_tag=GKNEFIPN_01417;product=Molybdopterin adenylyltransferase
GNANU_N_4_L_363969	Prodigal:002006	CDS	75822	76592	.	+	0	ID=GKNEFIPN_01418;inference=ab initio prediction:Prodigal:002006;locus_tag=GKNEFIPN_01418;product=hypothetical protein
GNANU_N_4_L_363969	Prodigal:002006	CDS	76589	78028	.	-	0	ID=GKNEFIPN_01419;eC_number=1.16.1.1;Name=merA_2;gene=merA_2;inference=ab initio prediction:Prodigal:002006,similar to AA sequence:UniProtKB:P16171;locus_tag=GKNEFIPN_01419;product=Mercuric reductase
GNANU_N_4_L_363969	Prodigal:002006	CDS	78298	78636	.	-	0	ID=GKNEFIPN_01420;inference=ab initio prediction:Prodigal:002006;locus_tag=GKNEFIPN_01420;product=hypothetical protein
GNANU_N_4_L_363969	Prodigal:002006	CDS	78666	79589	.	-	0	ID=GKNEFIPN_01421;eC_number=3.5.4.19;Name=hisI_1;gene=hisI_1;inference=ab initio prediction:Prodigal:002006,protein motif:HAMAP:MF_01021;locus_tag=GKNEFIPN_01421;product=Phosphoribosyl-AMP cyclohydrolase
GNANU_N_4_L_363969	Prodigal:002006	CDS	79675	80760	.	-	0	ID=GKNEFIPN_01422;eC_number=4.2.99.-;Name=vgb_2;gene=vgb_2;inference=ab initio prediction:Prodigal:002006,similar to AA sequence:UniProtKB:P17978;locus_tag=GKNEFIPN_01422;product=Virginiamycin B lyase
GNANU_N_4_L_363969	Prodigal:002006	CDS	80824	81258	.	+	0	ID=GKNEFIPN_01423;Name=merR1;gene=merR1;inference=ab initio prediction:Prodigal:002006,similar to AA sequence:UniProtKB:P22853;locus_tag=GKNEFIPN_01423;product=Mercuric resistance operon regulatory protein
GNANU_N_4_L_363969	Prodigal:002006	CDS	81991	83349	.	+	0	ID=GKNEFIPN_01424;eC_number=1.8.1.16;Name=garB_1;gene=garB_1;inference=ab initio prediction:Prodigal:002006,similar to AA sequence:UniProtKB:D0VWY5;locus_tag=GKNEFIPN_01424;product=Glutathione amide reductase
GNANU_N_4_L_363969	Prodigal:002006	CDS	83404	84156	.	+	0	ID=GKNEFIPN_01425;inference=ab initio prediction:Prodigal:002006;locus_tag=GKNEFIPN_01425;product=hypothetical protein
GNANU_N_4_L_363969	Prodigal:002006	CDS	84116	85327	.	-	0	ID=GKNEFIPN_01426;Name=mdtD;gene=mdtD;inference=ab initio prediction:Prodigal:002006,protein motif:HAMAP:MF_01577;locus_tag=GKNEFIPN_01426;product=Putative multidrug resistance protein MdtD
GNANU_N_4_L_363969	Prodigal:002006	CDS	85324	85563	.	-	0	ID=GKNEFIPN_01427;inference=ab initio prediction:Prodigal:002006;locus_tag=GKNEFIPN_01427;product=hypothetical protein
GNANU_N_4_L_363969	Prodigal:002006	CDS	85578	86258	.	-	0	ID=GKNEFIPN_01428;inference=ab initio prediction:Prodigal:002006;locus_tag=GKNEFIPN_01428;product=hypothetical protein
GNANU_N_4_L_363969	Prodigal:002006	CDS	86255	86599	.	-	0	ID=GKNEFIPN_01429;inference=ab initio prediction:Prodigal:002006;locus_tag=GKNEFIPN_01429;product=hypothetical protein
GNANU_N_4_L_363969	Prodigal:002006	CDS	86596	89058	.	-	0	ID=GKNEFIPN_01430;eC_number=7.2.2.8;Name=copA;db_xref=COG:COG2217;gene=copA;inference=ab initio prediction:Prodigal:002006,similar to AA sequence:UniProtKB:O32220;locus_tag=GKNEFIPN_01430;product=Copper-exporting P-type ATPase
GNANU_N_4_L_363969	Prodigal:002006	CDS	89092	89313	.	-	0	ID=GKNEFIPN_01431;Name=copZ;gene=copZ;inference=ab initio prediction:Prodigal:002006,similar to AA sequence:UniProtKB:Q7A3E5;locus_tag=GKNEFIPN_01431;product=Copper chaperone CopZ
GNANU_N_4_L_363969	Prodigal:002006	CDS	89310	89777	.	-	0	ID=GKNEFIPN_01432;Name=merR;gene=merR;inference=ab initio prediction:Prodigal:002006,similar to AA sequence:UniProtKB:P0A183;locus_tag=GKNEFIPN_01432;product=Mercuric resistance operon regulatory protein
GNANU_N_4_L_363969	Prodigal:002006	CDS	89958	90467	.	-	0	ID=GKNEFIPN_01433;inference=ab initio prediction:Prodigal:002006;locus_tag=GKNEFIPN_01433;product=hypothetical protein
GNANU_N_4_L_363969	Prodigal:002006	CDS	90568	90810	.	-	0	ID=GKNEFIPN_01434;inference=ab initio prediction:Prodigal:002006;locus_tag=GKNEFIPN_01434;product=hypothetical protein
GNANU_N_4_L_363969	Prodigal:002006	CDS	91608	91886	.	+	0	ID=GKNEFIPN_01435;Name=frmR;db_xref=COG:COG1937;gene=frmR;inference=ab initio prediction:Prodigal:002006,similar to AA sequence:UniProtKB:P0AAP3;locus_tag=GKNEFIPN_01435;product=Transcriptional repressor FrmR
GNANU_N_4_L_363969	Prodigal:002006	CDS	91901	93019	.	+	0	ID=GKNEFIPN_01436;inference=ab initio prediction:Prodigal:002006;locus_tag=GKNEFIPN_01436;product=hypothetical protein
GNANU_N_4_L_363969	Prodigal:002006	CDS	93232	93435	.	+	0	ID=GKNEFIPN_01437;inference=ab initio prediction:Prodigal:002006;locus_tag=GKNEFIPN_01437;product=hypothetical protein
GNANU_N_4_L_363969	Prodigal:002006	CDS	93964	94440	.	+	0	ID=GKNEFIPN_01438;inference=ab initio prediction:Prodigal:002006;locus_tag=GKNEFIPN_01438;product=hypothetical protein
GNANU_N_4_L_363969	Prodigal:002006	CDS	94756	96261	.	+	0	ID=GKNEFIPN_01439;Name=mdtA_8;gene=mdtA_8;inference=ab initio prediction:Prodigal:002006,protein motif:HAMAP:MF_01422;locus_tag=GKNEFIPN_01439;product=Multidrug resistance protein MdtA
GNANU_N_4_L_363969	Prodigal:002006	CDS	96273	99422	.	+	0	ID=GKNEFIPN_01440;Name=czcA_3;gene=czcA_3;inference=ab initio prediction:Prodigal:002006,similar to AA sequence:UniProtKB:P13511;locus_tag=GKNEFIPN_01440;product=Cobalt-zinc-cadmium resistance protein CzcA
GNANU_N_4_L_363969	Prodigal:002006	CDS	99445	99810	.	+	0	ID=GKNEFIPN_01441;inference=ab initio prediction:Prodigal:002006;locus_tag=GKNEFIPN_01441;product=hypothetical protein
GNANU_N_4_L_363969	Prodigal:002006	CDS	99836	100234	.	+	0	ID=GKNEFIPN_01442;inference=ab initio prediction:Prodigal:002006;locus_tag=GKNEFIPN_01442;product=hypothetical protein
GNANU_N_4_L_363969	Prodigal:002006	CDS	100414	100746	.	+	0	ID=GKNEFIPN_01443;Name=yhjQ_2;db_xref=COG:COG1145;gene=yhjQ_2;inference=ab initio prediction:Prodigal:002006,similar to AA sequence:UniProtKB:O07571;locus_tag=GKNEFIPN_01443;product=putative cysteine-rich protein YhjQ
GNANU_N_4_L_363969	Prodigal:002006	CDS	100802	101281	.	+	0	ID=GKNEFIPN_01444;inference=ab initio prediction:Prodigal:002006;locus_tag=GKNEFIPN_01444;product=hypothetical protein
GNANU_N_4_L_363969	Prodigal:002006	CDS	101349	103769	.	+	0	ID=GKNEFIPN_01445;eC_number=7.2.2.15;Name=silP_2;gene=silP_2;inference=ab initio prediction:Prodigal:002006,similar to AA sequence:UniProtKB:Q9ZHC7;locus_tag=GKNEFIPN_01445;product=Silver exporting P-type ATPase
GNANU_N_4_L_363969	Prodigal:002006	CDS	104766	105185	.	-	0	ID=GKNEFIPN_01446;Name=hmrR_2;gene=hmrR_2;inference=ab initio prediction:Prodigal:002006,similar to AA sequence:UniProtKB:Q9X5X4;locus_tag=GKNEFIPN_01446;product=HTH-type transcriptional regulator HmrR
GNANU_N_4_L_363969	Prodigal:002006	CDS	105267	107465	.	+	0	ID=GKNEFIPN_01447;eC_number=3.6.3.3;Name=zntA_1;db_xref=COG:COG2217;gene=zntA_1;inference=ab initio prediction:Prodigal:002006,similar to AA sequence:UniProtKB:P37617;locus_tag=GKNEFIPN_01447;product=Zinc/cadmium/lead-transporting P-type ATPase
GNANU_N_4_L_363969	Prodigal:002006	CDS	107465	107977	.	+	0	ID=GKNEFIPN_01448;eC_number=3.4.23.36;Name=lspA_1;db_xref=COG:COG0597;gene=lspA_1;inference=ab initio prediction:Prodigal:002006,similar to AA sequence:UniProtKB:P00804;locus_tag=GKNEFIPN_01448;product=Lipoprotein signal peptidase
GNANU_N_4_L_363969	Prodigal:002006	CDS	108066	109136	.	+	0	ID=GKNEFIPN_01449;inference=ab initio prediction:Prodigal:002006;locus_tag=GKNEFIPN_01449;product=hypothetical protein
GNANU_N_4_L_363969	Prodigal:002006	CDS	109173	109895	.	+	0	ID=GKNEFIPN_01450;eC_number=1.8.1.8;Name=dsbD_1;gene=dsbD_1;inference=ab initio prediction:Prodigal:002006,protein motif:HAMAP:MF_00399;locus_tag=GKNEFIPN_01450;product=Thiol:disulfide interchange protein DsbD
GNANU_N_4_L_363969	Prodigal:002006	CDS	110041	110232	.	-	0	ID=GKNEFIPN_01451;inference=ab initio prediction:Prodigal:002006;locus_tag=GKNEFIPN_01451;product=hypothetical protein
GNANU_N_4_L_363969	Prodigal:002006	CDS	110677	112122	.	+	0	ID=GKNEFIPN_01452;eC_number=3.1.5.1;Name=dgt;db_xref=COG:COG0232;gene=dgt;inference=ab initio prediction:Prodigal:002006,similar to AA sequence:UniProtKB:P15723;locus_tag=GKNEFIPN_01452;product=Deoxyguanosinetriphosphate triphosphohydrolase
GNANU_N_4_L_363969	Prodigal:002006	CDS	112115	112915	.	+	0	ID=GKNEFIPN_01453;inference=ab initio prediction:Prodigal:002006;locus_tag=GKNEFIPN_01453;product=hypothetical protein
GNANU_N_4_L_363969	Prodigal:002006	CDS	112926	115502	.	+	0	ID=GKNEFIPN_01454;inference=ab initio prediction:Prodigal:002006;locus_tag=GKNEFIPN_01454;product=hypothetical protein
GNANU_N_4_L_363969	Prodigal:002006	CDS	115507	116832	.	+	0	ID=GKNEFIPN_01455;inference=ab initio prediction:Prodigal:002006;locus_tag=GKNEFIPN_01455;product=hypothetical protein
GNANU_N_4_L_363969	Prodigal:002006	CDS	116807	119074	.	+	0	ID=GKNEFIPN_01456;eC_number=3.6.4.13;Name=cshA;gene=cshA;inference=ab initio prediction:Prodigal:002006,protein motif:HAMAP:MF_01493;locus_tag=GKNEFIPN_01456;product=DEAD-box ATP-dependent RNA helicase CshA
GNANU_N_4_L_363969	Prodigal:002006	CDS	119319	121979	.	+	0	ID=GKNEFIPN_01457;inference=ab initio prediction:Prodigal:002006;locus_tag=GKNEFIPN_01457;product=hypothetical protein
GNANU_N_4_L_363969	Prodigal:002006	CDS	121979	125353	.	+	0	ID=GKNEFIPN_01458;eC_number=3.1.11.5;Name=recB_1;gene=recB_1;inference=ab initio prediction:Prodigal:002006,protein motif:HAMAP:MF_01485;locus_tag=GKNEFIPN_01458;product=RecBCD enzyme subunit RecB
GNANU_N_4_L_363969	Prodigal:002006	CDS	126131	126454	.	+	0	ID=GKNEFIPN_01459;Name=ygaV;db_xref=COG:COG0640;gene=ygaV;inference=ab initio prediction:Prodigal:002006,similar to AA sequence:UniProtKB:P77295;locus_tag=GKNEFIPN_01459;product=putative HTH-type transcriptional regulator YgaV
GNANU_N_4_L_363969	Prodigal:002006	CDS	127133	127558	.	+	0	ID=GKNEFIPN_01460;inference=ab initio prediction:Prodigal:002006,similar to AA sequence:UniProtKB:Q9PFB2;locus_tag=GKNEFIPN_01460;note=UPF0394 membrane protein XF_0766;product=hypothetical protein
GNANU_N_4_L_363969	Prodigal:002006	CDS	127561	128019	.	+	0	ID=GKNEFIPN_01461;inference=ab initio prediction:Prodigal:002006,similar to AA sequence:UniProtKB:Q9PFB3;locus_tag=GKNEFIPN_01461;note=UPF0394 membrane protein XF_0765;product=hypothetical protein
GNANU_N_4_L_363969	Prodigal:002006	CDS	128019	128822	.	+	0	ID=GKNEFIPN_01462;db_xref=COG:COG0730;inference=ab initio prediction:Prodigal:002006,similar to AA sequence:UniProtKB:Q9PFB4;locus_tag=GKNEFIPN_01462;product=putative membrane transporter protein
GNANU_N_4_L_363969	Prodigal:002006	CDS	128866	129690	.	+	0	ID=GKNEFIPN_01463;eC_number=3.1.2.6;Name=gloB_3;gene=gloB_3;inference=ab initio prediction:Prodigal:002006,protein motif:HAMAP:MF_01374;locus_tag=GKNEFIPN_01463;product=Hydroxyacylglutathione hydrolase
GNANU_N_4_L_363969	Prodigal:002006	CDS	129928	130167	.	-	0	ID=GKNEFIPN_01464;inference=ab initio prediction:Prodigal:002006;locus_tag=GKNEFIPN_01464;product=hypothetical protein
GNANU_N_4_L_363969	Prodigal:002006	CDS	130721	131839	.	+	0	ID=GKNEFIPN_01465;inference=ab initio prediction:Prodigal:002006;locus_tag=GKNEFIPN_01465;product=hypothetical protein
GNANU_N_4_L_363969	Prodigal:002006	CDS	132026	133546	.	+	0	ID=GKNEFIPN_01466;inference=ab initio prediction:Prodigal:002006;locus_tag=GKNEFIPN_01466;product=hypothetical protein
GNANU_N_4_L_363969	Prodigal:002006	CDS	134342	135415	.	+	0	ID=GKNEFIPN_01467;inference=ab initio prediction:Prodigal:002006;locus_tag=GKNEFIPN_01467;product=hypothetical protein
GNANU_N_4_L_363969	Prodigal:002006	CDS	135461	135931	.	+	0	ID=GKNEFIPN_01468;inference=ab initio prediction:Prodigal:002006;locus_tag=GKNEFIPN_01468;product=hypothetical protein
GNANU_N_4_L_363969	Prodigal:002006	CDS	136007	136780	.	+	0	ID=GKNEFIPN_01469;eC_number=3.1.4.53;Name=cpdA_3;gene=cpdA_3;inference=ab initio prediction:Prodigal:002006,protein motif:HAMAP:MF_00905;locus_tag=GKNEFIPN_01469;product=3'%2C5'-cyclic adenosine monophosphate phosphodiesterase CpdA
GNANU_N_4_L_363969	Prodigal:002006	CDS	136824	137111	.	+	0	ID=GKNEFIPN_01470;inference=ab initio prediction:Prodigal:002006;locus_tag=GKNEFIPN_01470;product=hypothetical protein
GNANU_N_4_L_363969	Prodigal:002006	CDS	137129	138934	.	+	0	ID=GKNEFIPN_01471;eC_number=3.4.21.53;Name=lon_1;gene=lon_1;inference=ab initio prediction:Prodigal:002006,protein motif:HAMAP:MF_01973;locus_tag=GKNEFIPN_01471;product=Lon protease
GNANU_N_4_L_363969	Prodigal:002006	CDS	139006	139992	.	+	0	ID=GKNEFIPN_01472;inference=ab initio prediction:Prodigal:002006;locus_tag=GKNEFIPN_01472;product=hypothetical protein
GNANU_N_4_L_363969	Prodigal:002006	CDS	140112	141089	.	+	0	ID=GKNEFIPN_01473;inference=ab initio prediction:Prodigal:002006;locus_tag=GKNEFIPN_01473;product=hypothetical protein
GNANU_N_4_L_363969	Prodigal:002006	CDS	141369	143432	.	-	0	ID=GKNEFIPN_01474;Name=smc_2;gene=smc_2;inference=ab initio prediction:Prodigal:002006,protein motif:HAMAP:MF_01894;locus_tag=GKNEFIPN_01474;product=Chromosome partition protein Smc
GNANU_N_4_L_363969	Prodigal:002006	CDS	143429	143959	.	-	0	ID=GKNEFIPN_01475;inference=ab initio prediction:Prodigal:002006;locus_tag=GKNEFIPN_01475;product=hypothetical protein
GNANU_N_4_L_363969	Prodigal:002006	CDS	143959	145197	.	-	0	ID=GKNEFIPN_01476;inference=ab initio prediction:Prodigal:002006;locus_tag=GKNEFIPN_01476;product=hypothetical protein
GNANU_N_4_L_363969	Prodigal:002006	CDS	145699	146223	.	-	0	ID=GKNEFIPN_01477;inference=ab initio prediction:Prodigal:002006;locus_tag=GKNEFIPN_01477;product=hypothetical protein
GNANU_N_4_L_363969	Prodigal:002006	CDS	146349	146729	.	-	0	ID=GKNEFIPN_01478;inference=ab initio prediction:Prodigal:002006;locus_tag=GKNEFIPN_01478;product=hypothetical protein
GNANU_N_4_L_363969	Prodigal:002006	CDS	146788	147873	.	-	0	ID=GKNEFIPN_01479;eC_number=2.4.1.291;Name=pglJ_1;db_xref=COG:COG0438;gene=pglJ_1;inference=ab initio prediction:Prodigal:002006,similar to AA sequence:UniProtKB:Q0P9C7;locus_tag=GKNEFIPN_01479;product=N-acetylgalactosamine-N%2CN'-diacetylbacillosaminyl-diphospho-undecaprenol 4-alpha-N-acetylgalactosaminyltransferase
GNANU_N_4_L_363969	Prodigal:002006	CDS	147969	148607	.	-	0	ID=GKNEFIPN_01480;inference=ab initio prediction:Prodigal:002006;locus_tag=GKNEFIPN_01480;product=hypothetical protein
GNANU_N_4_L_363969	Prodigal:002006	CDS	148711	149421	.	-	0	ID=GKNEFIPN_01481;inference=ab initio prediction:Prodigal:002006;locus_tag=GKNEFIPN_01481;product=hypothetical protein
GNANU_N_4_L_363969	Prodigal:002006	CDS	149493	149777	.	-	0	ID=GKNEFIPN_01482;inference=ab initio prediction:Prodigal:002006;locus_tag=GKNEFIPN_01482;product=hypothetical protein
GNANU_N_4_L_363969	Prodigal:002006	CDS	149948	151306	.	-	0	ID=GKNEFIPN_01483;Name=ftsP;gene=ftsP;inference=ab initio prediction:Prodigal:002006,protein motif:HAMAP:MF_00915;locus_tag=GKNEFIPN_01483;product=Cell division protein FtsP
GNANU_N_4_L_363969	Prodigal:002006	CDS	151403	153010	.	-	0	ID=GKNEFIPN_01484;inference=ab initio prediction:Prodigal:002006;locus_tag=GKNEFIPN_01484;product=hypothetical protein
GNANU_N_4_L_363969	Prodigal:002006	CDS	153010	153333	.	-	0	ID=GKNEFIPN_01485;inference=ab initio prediction:Prodigal:002006;locus_tag=GKNEFIPN_01485;product=hypothetical protein
GNANU_N_4_L_363969	Prodigal:002006	CDS	153516	153944	.	-	0	ID=GKNEFIPN_01486;inference=ab initio prediction:Prodigal:002006;locus_tag=GKNEFIPN_01486;product=hypothetical protein
GNANU_N_4_L_363969	Prodigal:002006	CDS	154427	154660	.	-	0	ID=GKNEFIPN_01487;inference=ab initio prediction:Prodigal:002006;locus_tag=GKNEFIPN_01487;product=hypothetical protein
GNANU_N_4_L_363969	Prodigal:002006	CDS	155460	155831	.	-	0	ID=GKNEFIPN_01488;inference=ab initio prediction:Prodigal:002006;locus_tag=GKNEFIPN_01488;product=hypothetical protein
GNANU_N_4_L_363969	Prodigal:002006	CDS	156108	156350	.	-	0	ID=GKNEFIPN_01489;inference=ab initio prediction:Prodigal:002006;locus_tag=GKNEFIPN_01489;product=hypothetical protein
GNANU_N_4_L_363969	Prodigal:002006	CDS	156784	157338	.	+	0	ID=GKNEFIPN_01490;Name=sigF_2;db_xref=COG:COG1595;gene=sigF_2;inference=ab initio prediction:Prodigal:002006,similar to AA sequence:UniProtKB:G8QM61;locus_tag=GKNEFIPN_01490;product=ECF RNA polymerase sigma factor SigF
GNANU_N_4_L_363969	Prodigal:002006	CDS	157335	157985	.	+	0	ID=GKNEFIPN_01491;Name=nrsF_2;gene=nrsF_2;inference=ab initio prediction:Prodigal:002006,similar to AA sequence:UniProtKB:A0A0H3CC47;locus_tag=GKNEFIPN_01491;product=Anti-sigma-F factor NrsF
GNANU_N_4_L_363969	Prodigal:002006	CDS	158051	158323	.	-	0	ID=GKNEFIPN_01492;inference=ab initio prediction:Prodigal:002006;locus_tag=GKNEFIPN_01492;product=hypothetical protein
GNANU_N_4_L_363969	Prodigal:002006	CDS	158943	159335	.	-	0	ID=GKNEFIPN_01493;inference=ab initio prediction:Prodigal:002006;locus_tag=GKNEFIPN_01493;product=hypothetical protein
GNANU_N_4_L_363969	Prodigal:002006	CDS	159522	160670	.	-	0	ID=GKNEFIPN_01494;inference=ab initio prediction:Prodigal:002006,similar to AA sequence:ISfinder:ISAba30;locus_tag=GKNEFIPN_01494;product=IS200/IS605 family transposase ISAba30
GNANU_N_4_L_363969	Prodigal:002006	CDS	160933	161217	.	+	0	ID=GKNEFIPN_01495;inference=ab initio prediction:Prodigal:002006;locus_tag=GKNEFIPN_01495;product=hypothetical protein
GNANU_N_4_L_363969	Prodigal:002006	CDS	161353	161751	.	+	0	ID=GKNEFIPN_01496;inference=ab initio prediction:Prodigal:002006;locus_tag=GKNEFIPN_01496;product=hypothetical protein
GNANU_N_4_L_363969	Prodigal:002006	CDS	161993	162541	.	+	0	ID=GKNEFIPN_01497;inference=ab initio prediction:Prodigal:002006;locus_tag=GKNEFIPN_01497;product=hypothetical protein
GNANU_N_4_L_363969	Prodigal:002006	CDS	162541	164067	.	+	0	ID=GKNEFIPN_01498;Name=mdtA_9;gene=mdtA_9;inference=ab initio prediction:Prodigal:002006,protein motif:HAMAP:MF_01422;locus_tag=GKNEFIPN_01498;product=Multidrug resistance protein MdtA
GNANU_N_4_L_363969	Prodigal:002006	CDS	164064	167228	.	+	0	ID=GKNEFIPN_01499;Name=cusA_2;db_xref=COG:COG3696;gene=cusA_2;inference=ab initio prediction:Prodigal:002006,similar to AA sequence:UniProtKB:P38054;locus_tag=GKNEFIPN_01499;product=Cation efflux system protein CusA
GNANU_N_4_L_363969	Prodigal:002006	CDS	167279	167749	.	+	0	ID=GKNEFIPN_01500;inference=ab initio prediction:Prodigal:002006;locus_tag=GKNEFIPN_01500;product=hypothetical protein
GNANU_N_4_L_363969	Prodigal:002006	CDS	167746	168045	.	-	0	ID=GKNEFIPN_01501;inference=ab initio prediction:Prodigal:002006;locus_tag=GKNEFIPN_01501;product=hypothetical protein
GNANU_N_4_L_363969	Prodigal:002006	CDS	168312	169871	.	-	0	ID=GKNEFIPN_01502;Name=dnaJ_2;gene=dnaJ_2;inference=ab initio prediction:Prodigal:002006,protein motif:HAMAP:MF_01152;locus_tag=GKNEFIPN_01502;product=Chaperone protein DnaJ
GNANU_N_4_L_363969	Prodigal:002006	CDS	170149	170454	.	-	0	ID=GKNEFIPN_01503;inference=ab initio prediction:Prodigal:002006;locus_tag=GKNEFIPN_01503;product=hypothetical protein
GNANU_N_4_L_363969	Prodigal:002006	CDS	170786	171637	.	+	0	ID=GKNEFIPN_01504;inference=ab initio prediction:Prodigal:002006;locus_tag=GKNEFIPN_01504;product=hypothetical protein
GNANU_N_4_L_363969	Prodigal:002006	CDS	171888	172325	.	+	0	ID=GKNEFIPN_01505;inference=ab initio prediction:Prodigal:002006;locus_tag=GKNEFIPN_01505;product=hypothetical protein
GNANU_N_4_L_363969	Prodigal:002006	CDS	172507	172815	.	+	0	ID=GKNEFIPN_01506;inference=ab initio prediction:Prodigal:002006;locus_tag=GKNEFIPN_01506;product=hypothetical protein
GNANU_N_4_L_363969	Prodigal:002006	CDS	172815	172958	.	+	0	ID=GKNEFIPN_01507;inference=ab initio prediction:Prodigal:002006;locus_tag=GKNEFIPN_01507;product=hypothetical protein
GNANU_N_4_L_363969	Prodigal:002006	CDS	172955	173737	.	+	0	ID=GKNEFIPN_01508;inference=ab initio prediction:Prodigal:002006;locus_tag=GKNEFIPN_01508;product=hypothetical protein
GNANU_N_4_L_363969	Prodigal:002006	CDS	173847	176207	.	+	0	ID=GKNEFIPN_01509;eC_number=7.2.2.15;Name=silP_3;gene=silP_3;inference=ab initio prediction:Prodigal:002006,similar to AA sequence:UniProtKB:Q9ZHC7;locus_tag=GKNEFIPN_01509;product=Silver exporting P-type ATPase
GNANU_N_4_L_363969	Prodigal:002006	CDS	176342	177157	.	+	0	ID=GKNEFIPN_01510;inference=ab initio prediction:Prodigal:002006;locus_tag=GKNEFIPN_01510;product=hypothetical protein
GNANU_N_4_L_363969	Prodigal:002006	CDS	177433	178722	.	+	0	ID=GKNEFIPN_01511;inference=ab initio prediction:Prodigal:002006;locus_tag=GKNEFIPN_01511;product=hypothetical protein
GNANU_N_4_L_363969	Prodigal:002006	CDS	178839	180293	.	-	0	ID=GKNEFIPN_01512;eC_number=7.1.1.-;Name=ndhB_1;db_xref=COG:COG1007;gene=ndhB_1;inference=ab initio prediction:Prodigal:002006,similar to AA sequence:UniProtKB:Q8DMR6;locus_tag=GKNEFIPN_01512;product=NAD(P)H-quinone oxidoreductase subunit 2
GNANU_N_4_L_363969	Prodigal:002006	CDS	180290	181768	.	-	0	ID=GKNEFIPN_01513;eC_number=7.1.1.-;Name=nuoM_1;db_xref=COG:COG1008;gene=nuoM_1;inference=ab initio prediction:Prodigal:002006,similar to AA sequence:UniProtKB:P0AFE8;locus_tag=GKNEFIPN_01513;product=NADH-quinone oxidoreductase subunit M
GNANU_N_4_L_363969	Prodigal:002006	CDS	181783	183630	.	-	0	ID=GKNEFIPN_01514;eC_number=7.1.1.-;Name=ndhB_2;gene=ndhB_2;inference=ab initio prediction:Prodigal:002006,protein motif:HAMAP:MF_00445;locus_tag=GKNEFIPN_01514;product=NAD(P)H-quinone oxidoreductase subunit 2%2C chloroplastic
GNANU_N_4_L_363969	Prodigal:002006	CDS	183627	183938	.	-	0	ID=GKNEFIPN_01515;eC_number=7.1.1.-;Name=nuoK_1;db_xref=COG:COG0713;gene=nuoK_1;inference=ab initio prediction:Prodigal:002006,similar to AA sequence:UniProtKB:A1B482;locus_tag=GKNEFIPN_01515;product=NADH-quinone oxidoreductase subunit K
GNANU_N_4_L_363969	Prodigal:002006	CDS	183935	184942	.	-	0	ID=GKNEFIPN_01516;inference=ab initio prediction:Prodigal:002006;locus_tag=GKNEFIPN_01516;product=hypothetical protein
GNANU_N_4_L_363969	Prodigal:002006	CDS	184939	185844	.	-	0	ID=GKNEFIPN_01517;eC_number=7.1.1.-;Name=nuoH_1;db_xref=COG:COG1005;gene=nuoH_1;inference=ab initio prediction:Prodigal:002006,similar to AA sequence:UniProtKB:P0AFD4;locus_tag=GKNEFIPN_01517;product=NADH-quinone oxidoreductase subunit H
GNANU_N_4_L_363969	Prodigal:002006	CDS	185835	186173	.	-	0	ID=GKNEFIPN_01518;eC_number=7.1.1.-;Name=ndhC_1;gene=ndhC_1;inference=ab initio prediction:Prodigal:002006,protein motif:HAMAP:MF_01394;locus_tag=GKNEFIPN_01518;product=NAD(P)H-quinone oxidoreductase subunit 3%2C chloroplastic
GNANU_N_4_L_363969	Prodigal:002006	CDS	186292	187605	.	-	0	ID=GKNEFIPN_01519;Name=prsE_3;gene=prsE_3;inference=ab initio prediction:Prodigal:002006,similar to AA sequence:UniProtKB:Q7ANN5;locus_tag=GKNEFIPN_01519;product=Type I secretion system membrane fusion protein PrsE
GNANU_N_4_L_363969	Prodigal:002006	CDS	187602	189446	.	-	0	ID=GKNEFIPN_01520;Name=prsD_4;gene=prsD_4;inference=ab initio prediction:Prodigal:002006,similar to AA sequence:UniProtKB:Q7ANN4;locus_tag=GKNEFIPN_01520;product=Type I secretion system ATP-binding protein PrsD
GNANU_N_4_L_363969	Prodigal:002006	CDS	189567	191024	.	-	0	ID=GKNEFIPN_01521;inference=ab initio prediction:Prodigal:002006;locus_tag=GKNEFIPN_01521;product=hypothetical protein
GNANU_N_4_L_363969	Prodigal:002006	CDS	191371	192663	.	-	0	ID=GKNEFIPN_01522;inference=ab initio prediction:Prodigal:002006;locus_tag=GKNEFIPN_01522;product=hypothetical protein
GNANU_N_4_L_363969	Prodigal:002006	CDS	193380	193646	.	-	0	ID=GKNEFIPN_01523;eC_number=7.2.2.9;Name=actP_2;gene=actP_2;inference=ab initio prediction:Prodigal:002006,similar to AA sequence:UniProtKB:Q9X5X3;locus_tag=GKNEFIPN_01523;product=Copper-transporting P-type ATPase
GNANU_N_4_L_363969	Prodigal:002006	CDS	193848	196364	.	+	0	ID=GKNEFIPN_01524;eC_number=7.2.2.9;Name=actP_3;gene=actP_3;inference=ab initio prediction:Prodigal:002006,similar to AA sequence:UniProtKB:Q9X5X3;locus_tag=GKNEFIPN_01524;product=Copper-transporting P-type ATPase
GNANU_N_4_L_363969	Prodigal:002006	CDS	196496	196939	.	+	0	ID=GKNEFIPN_01525;Name=hmrR_3;gene=hmrR_3;inference=ab initio prediction:Prodigal:002006,similar to AA sequence:UniProtKB:Q9X5X4;locus_tag=GKNEFIPN_01525;product=HTH-type transcriptional regulator HmrR
GNANU_N_4_L_363969	Prodigal:002006	CDS	197379	197711	.	-	0	ID=GKNEFIPN_01526;Name=yhjQ_3;db_xref=COG:COG1145;gene=yhjQ_3;inference=ab initio prediction:Prodigal:002006,similar to AA sequence:UniProtKB:O07571;locus_tag=GKNEFIPN_01526;product=putative cysteine-rich protein YhjQ
GNANU_N_4_L_363969	Prodigal:002006	CDS	197876	198178	.	+	0	ID=GKNEFIPN_01527;inference=ab initio prediction:Prodigal:002006;locus_tag=GKNEFIPN_01527;product=hypothetical protein
GNANU_N_4_L_363969	Prodigal:002006	CDS	198520	199887	.	+	0	ID=GKNEFIPN_01528;inference=ab initio prediction:Prodigal:002006;locus_tag=GKNEFIPN_01528;product=hypothetical protein
GNANU_N_4_L_363969	Prodigal:002006	CDS	199899	200732	.	+	0	ID=GKNEFIPN_01529;inference=ab initio prediction:Prodigal:002006;locus_tag=GKNEFIPN_01529;product=hypothetical protein
GNANU_N_4_L_363969	Prodigal:002006	CDS	201424	202284	.	+	0	ID=GKNEFIPN_01530;inference=ab initio prediction:Prodigal:002006;locus_tag=GKNEFIPN_01530;product=hypothetical protein
GNANU_N_4_L_363969	Prodigal:002006	CDS	202221	203438	.	-	0	ID=GKNEFIPN_01531;inference=ab initio prediction:Prodigal:002006;locus_tag=GKNEFIPN_01531;product=hypothetical protein
GNANU_N_4_L_363969	Prodigal:002006	CDS	203425	204618	.	-	0	ID=GKNEFIPN_01532;inference=ab initio prediction:Prodigal:002006;locus_tag=GKNEFIPN_01532;product=hypothetical protein
GNANU_N_4_L_363969	Prodigal:002006	CDS	204641	205987	.	-	0	ID=GKNEFIPN_01533;inference=ab initio prediction:Prodigal:002006;locus_tag=GKNEFIPN_01533;product=hypothetical protein
GNANU_N_4_L_363969	Prodigal:002006	CDS	206246	206572	.	-	0	ID=GKNEFIPN_01534;inference=ab initio prediction:Prodigal:002006;locus_tag=GKNEFIPN_01534;product=hypothetical protein
GNANU_N_4_L_363969	Prodigal:002006	CDS	206579	206794	.	-	0	ID=GKNEFIPN_01535;inference=ab initio prediction:Prodigal:002006;locus_tag=GKNEFIPN_01535;product=hypothetical protein
GNANU_N_4_L_363969	Prodigal:002006	CDS	206813	207823	.	+	0	ID=GKNEFIPN_01536;inference=ab initio prediction:Prodigal:002006,similar to AA sequence:ISfinder:IS1136;locus_tag=GKNEFIPN_01536;product=IS200/IS605 family transposase IS1136
GNANU_N_4_L_363969	Prodigal:002006	CDS	208145	208255	.	-	0	ID=GKNEFIPN_01537;inference=ab initio prediction:Prodigal:002006;locus_tag=GKNEFIPN_01537;product=hypothetical protein
GNANU_N_4_L_363969	Prodigal:002006	CDS	208552	209016	.	+	0	ID=GKNEFIPN_01538;inference=ab initio prediction:Prodigal:002006;locus_tag=GKNEFIPN_01538;product=hypothetical protein
GNANU_N_4_L_363969	Prodigal:002006	CDS	209590	209763	.	+	0	ID=GKNEFIPN_01539;inference=ab initio prediction:Prodigal:002006;locus_tag=GKNEFIPN_01539;product=hypothetical protein
GNANU_N_4_L_363969	Prodigal:002006	CDS	209865	210599	.	+	0	ID=GKNEFIPN_01540;inference=ab initio prediction:Prodigal:002006;locus_tag=GKNEFIPN_01540;product=hypothetical protein
GNANU_N_4_L_363969	Prodigal:002006	CDS	211798	213090	.	+	0	ID=GKNEFIPN_01541;inference=ab initio prediction:Prodigal:002006;locus_tag=GKNEFIPN_01541;product=hypothetical protein
GNANU_N_4_L_363969	Prodigal:002006	CDS	213610	213954	.	-	0	ID=GKNEFIPN_01542;inference=ab initio prediction:Prodigal:002006;locus_tag=GKNEFIPN_01542;product=hypothetical protein
GNANU_N_4_L_363969	Prodigal:002006	CDS	214006	214740	.	+	0	ID=GKNEFIPN_01543;eC_number=4.2.99.18;Name=ogg_1;gene=ogg_1;inference=ab initio prediction:Prodigal:002006,protein motif:HAMAP:MF_00241;locus_tag=GKNEFIPN_01543;product=N-glycosylase/DNA lyase
GNANU_N_4_L_363969	Prodigal:002006	CDS	214794	215204	.	+	0	ID=GKNEFIPN_01544;inference=ab initio prediction:Prodigal:002006;locus_tag=GKNEFIPN_01544;product=hypothetical protein
GNANU_N_4_L_363969	Prodigal:002006	CDS	215366	216388	.	+	0	ID=GKNEFIPN_01545;eC_number=2.7.1.92;Name=iolC;gene=iolC;inference=ab initio prediction:Prodigal:002006,protein motif:HAMAP:MF_01668;locus_tag=GKNEFIPN_01545;product=5-dehydro-2-deoxygluconokinase
GNANU_N_4_L_363969	Prodigal:002006	CDS	216385	217017	.	+	0	ID=GKNEFIPN_01546;eC_number=6.3.4.20;Name=queC_1;gene=queC_1;inference=ab initio prediction:Prodigal:002006,protein motif:HAMAP:MF_01633;locus_tag=GKNEFIPN_01546;product=7-cyano-7-deazaguanine synthase
GNANU_N_4_L_363969	Prodigal:002006	CDS	217021	217365	.	+	0	ID=GKNEFIPN_01547;inference=ab initio prediction:Prodigal:002006;locus_tag=GKNEFIPN_01547;product=hypothetical protein
GNANU_N_4_L_363969	Prodigal:002006	CDS	217362	218543	.	+	0	ID=GKNEFIPN_01548;inference=ab initio prediction:Prodigal:002006;locus_tag=GKNEFIPN_01548;product=hypothetical protein
GNANU_N_4_L_363969	Prodigal:002006	CDS	218562	219350	.	+	0	ID=GKNEFIPN_01549;inference=ab initio prediction:Prodigal:002006;locus_tag=GKNEFIPN_01549;product=hypothetical protein
GNANU_N_4_L_363969	Prodigal:002006	CDS	219360	219701	.	+	0	ID=GKNEFIPN_01550;inference=ab initio prediction:Prodigal:002006;locus_tag=GKNEFIPN_01550;product=hypothetical protein
GNANU_N_4_L_363969	Prodigal:002006	CDS	220438	222885	.	-	0	ID=GKNEFIPN_01551;eC_number=5.6.2.2;Name=gyrB;gene=gyrB;inference=ab initio prediction:Prodigal:002006,similar to AA sequence:UniProtKB:B8GXQ0;locus_tag=GKNEFIPN_01551;product=DNA gyrase subunit B
GNANU_N_4_L_363969	Prodigal:002006	CDS	223414	224058	.	-	0	ID=GKNEFIPN_01552;eC_number=3.1.2.6;Name=gloC;db_xref=COG:COG0491;gene=gloC;inference=ab initio prediction:Prodigal:002006,similar to AA sequence:UniProtKB:P75849;locus_tag=GKNEFIPN_01552;product=Hydroxyacylglutathione hydrolase GloC
GNANU_N_4_L_363969	Prodigal:002006	CDS	224133	224537	.	-	0	ID=GKNEFIPN_01553;eC_number=3.1.2.-;db_xref=COG:COG1607;inference=ab initio prediction:Prodigal:002006,similar to AA sequence:UniProtKB:P44886;locus_tag=GKNEFIPN_01553;product=putative acyl-CoA thioester hydrolase
GNANU_N_4_L_363969	Prodigal:002006	CDS	224626	224769	.	-	0	ID=GKNEFIPN_01554;inference=ab initio prediction:Prodigal:002006;locus_tag=GKNEFIPN_01554;product=hypothetical protein
GNANU_N_4_L_363969	Prodigal:002006	CDS	224979	225263	.	-	0	ID=GKNEFIPN_01555;inference=ab initio prediction:Prodigal:002006;locus_tag=GKNEFIPN_01555;product=hypothetical protein
GNANU_N_4_L_363969	Prodigal:002006	CDS	225413	225598	.	-	0	ID=GKNEFIPN_01556;inference=ab initio prediction:Prodigal:002006,similar to AA sequence:UniProtKB:Q7DDI1;locus_tag=GKNEFIPN_01556;note=UPF0339 protein NMB1088;product=hypothetical protein
GNANU_N_4_L_363969	Prodigal:002006	CDS	225693	227405	.	-	0	ID=GKNEFIPN_01557;eC_number=3.6.4.13;Name=rhlE_2;gene=rhlE_2;inference=ab initio prediction:Prodigal:002006,protein motif:HAMAP:MF_00968;locus_tag=GKNEFIPN_01557;product=ATP-dependent RNA helicase RhlE
GNANU_N_4_L_363969	Prodigal:002006	CDS	227797	228882	.	+	0	ID=GKNEFIPN_01558;inference=ab initio prediction:Prodigal:002006;locus_tag=GKNEFIPN_01558;product=hypothetical protein
GNANU_N_4_L_363969	Prodigal:002006	CDS	228991	229227	.	-	0	ID=GKNEFIPN_01559;inference=ab initio prediction:Prodigal:002006;locus_tag=GKNEFIPN_01559;product=hypothetical protein
GNANU_N_4_L_363969	Prodigal:002006	CDS	229427	230275	.	+	0	ID=GKNEFIPN_01560;eC_number=2.8.1.2;Name=sseA;db_xref=COG:COG2897;gene=sseA;inference=ab initio prediction:Prodigal:002006,similar to AA sequence:UniProtKB:P31142;locus_tag=GKNEFIPN_01560;product=3-mercaptopyruvate sulfurtransferase
GNANU_N_4_L_363969	Prodigal:002006	CDS	230464	232176	.	+	0	ID=GKNEFIPN_01561;Name=fzlC;gene=fzlC;inference=ab initio prediction:Prodigal:002006,similar to AA sequence:UniProtKB:A0A0H3C3S1;locus_tag=GKNEFIPN_01561;product=FtsZ-localized protein C
GNANU_N_4_L_363969	Prodigal:002006	CDS	232307	233905	.	+	0	ID=GKNEFIPN_01562;Name=purH;db_xref=COG:COG0138;gene=purH;inference=ab initio prediction:Prodigal:002006,similar to AA sequence:UniProtKB:P15639;locus_tag=GKNEFIPN_01562;product=Bifunctional purine biosynthesis protein PurH
GNANU_N_4_L_363969	Prodigal:002006	CDS	234017	235705	.	-	0	ID=GKNEFIPN_01563;Name=nanT_1;gene=nanT_1;inference=ab initio prediction:Prodigal:002006,protein motif:HAMAP:MF_01238;locus_tag=GKNEFIPN_01563;product=Sialic acid transporter NanT
GNANU_N_4_L_363969	Prodigal:002006	CDS	236000	237685	.	-	0	ID=GKNEFIPN_01564;Name=actP_4;db_xref=COG:COG4147;gene=actP_4;inference=ab initio prediction:Prodigal:002006,similar to AA sequence:UniProtKB:P32705;locus_tag=GKNEFIPN_01564;product=Cation/acetate symporter ActP
GNANU_N_4_L_363969	Prodigal:002006	CDS	237682	238062	.	-	0	ID=GKNEFIPN_01565;inference=ab initio prediction:Prodigal:002006;locus_tag=GKNEFIPN_01565;product=hypothetical protein
GNANU_N_4_L_363969	Prodigal:002006	CDS	238396	240345	.	-	0	ID=GKNEFIPN_01566;eC_number=6.2.1.1;Name=acsA_1;db_xref=COG:COG0365;gene=acsA_1;inference=ab initio prediction:Prodigal:002006,similar to AA sequence:UniProtKB:Q89WV5;locus_tag=GKNEFIPN_01566;product=Acetyl-coenzyme A synthetase
GNANU_N_4_L_363969	Prodigal:002006	CDS	240617	243205	.	-	0	ID=GKNEFIPN_01567;eC_number=2.7.-.-;Name=sasA_10;gene=sasA_10;inference=ab initio prediction:Prodigal:002006,protein motif:HAMAP:MF_01837;locus_tag=GKNEFIPN_01567;product=Adaptive-response sensory-kinase SasA
GNANU_N_4_L_363969	Prodigal:002006	CDS	243392	243865	.	+	0	ID=GKNEFIPN_01568;inference=ab initio prediction:Prodigal:002006;locus_tag=GKNEFIPN_01568;product=hypothetical protein
GNANU_N_4_L_363969	Prodigal:002006	CDS	244057	244374	.	+	0	ID=GKNEFIPN_01569;inference=ab initio prediction:Prodigal:002006;locus_tag=GKNEFIPN_01569;product=hypothetical protein
GNANU_N_4_L_363969	Prodigal:002006	CDS	244498	245172	.	-	0	ID=GKNEFIPN_01570;eC_number=2.-.-.-;Name=ybiS;db_xref=COG:COG1376;gene=ybiS;inference=ab initio prediction:Prodigal:002006,similar to AA sequence:UniProtKB:P0AAX8;locus_tag=GKNEFIPN_01570;product=putative L%2CD-transpeptidase YbiS
GNANU_N_4_L_363969	Prodigal:002006	CDS	246009	246530	.	-	0	ID=GKNEFIPN_01571;inference=ab initio prediction:Prodigal:002006;locus_tag=GKNEFIPN_01571;product=hypothetical protein
GNANU_N_4_L_363969	Prodigal:002006	CDS	246764	247897	.	-	0	ID=GKNEFIPN_01572;inference=ab initio prediction:Prodigal:002006;locus_tag=GKNEFIPN_01572;product=hypothetical protein
GNANU_N_4_L_363969	Prodigal:002006	CDS	248444	249457	.	-	0	ID=GKNEFIPN_01573;eC_number=2.7.1.33;Name=coaA;gene=coaA;inference=ab initio prediction:Prodigal:002006,similar to AA sequence:UniProtKB:B5XYG3;locus_tag=GKNEFIPN_01573;product=Pantothenate kinase
GNANU_N_4_L_363969	Prodigal:002006	CDS	249454	249804	.	-	0	ID=GKNEFIPN_01574;eC_number=3.6.1.31;Name=hisE;gene=hisE;inference=ab initio prediction:Prodigal:002006,protein motif:HAMAP:MF_01020;locus_tag=GKNEFIPN_01574;product=Phosphoribosyl-ATP pyrophosphatase
GNANU_N_4_L_363969	Prodigal:002006	CDS	249898	250674	.	-	0	ID=GKNEFIPN_01575;eC_number=4.3.2.10;Name=hisF;db_xref=COG:COG0107;gene=hisF;inference=ab initio prediction:Prodigal:002006,similar to AA sequence:UniProtKB:P9WMM3;locus_tag=GKNEFIPN_01575;product=Imidazole glycerol phosphate synthase subunit HisF
GNANU_N_4_L_363969	Prodigal:002006	CDS	250722	251465	.	-	0	ID=GKNEFIPN_01576;eC_number=5.3.1.16;Name=hisA_1;db_xref=COG:COG0106;gene=hisA_1;inference=ab initio prediction:Prodigal:002006,similar to AA sequence:UniProtKB:A1R562;locus_tag=GKNEFIPN_01576;product=1-(5-phosphoribosyl)-5-[(5-phosphoribosylamino)methylideneamino] imidazole-4-carboxamide isomerase
GNANU_N_4_L_363969	Prodigal:002006	CDS	251508	252170	.	-	0	ID=GKNEFIPN_01577;eC_number=4.3.2.10;Name=hisH;gene=hisH;inference=ab initio prediction:Prodigal:002006,similar to AA sequence:UniProtKB:P59957;locus_tag=GKNEFIPN_01577;product=Imidazole glycerol phosphate synthase subunit HisH
GNANU_N_4_L_363969	Prodigal:002006	CDS	252167	252670	.	-	0	ID=GKNEFIPN_01578;inference=ab initio prediction:Prodigal:002006;locus_tag=GKNEFIPN_01578;product=hypothetical protein
GNANU_N_4_L_363969	Prodigal:002006	CDS	252693	253280	.	-	0	ID=GKNEFIPN_01579;eC_number=4.2.1.19;Name=hisB;db_xref=COG:COG0131;gene=hisB;inference=ab initio prediction:Prodigal:002006,similar to AA sequence:UniProtKB:A0QX83;locus_tag=GKNEFIPN_01579;product=Imidazoleglycerol-phosphate dehydratase
GNANU_N_4_L_363969	Prodigal:002006	CDS	253469	254374	.	+	0	ID=GKNEFIPN_01580;eC_number=3.1.4.53;Name=cpdA_4;gene=cpdA_4;inference=ab initio prediction:Prodigal:002006,protein motif:HAMAP:MF_00905;locus_tag=GKNEFIPN_01580;product=3'%2C5'-cyclic adenosine monophosphate phosphodiesterase CpdA
GNANU_N_4_L_363969	Prodigal:002006	CDS	254410	254673	.	+	0	ID=GKNEFIPN_01581;inference=ab initio prediction:Prodigal:002006;locus_tag=GKNEFIPN_01581;product=hypothetical protein
GNANU_N_4_L_363969	Prodigal:002006	CDS	254775	255650	.	-	0	ID=GKNEFIPN_01582;eC_number=2.4.2.28;Name=mtnP;db_xref=COG:COG0005;gene=mtnP;inference=ab initio prediction:Prodigal:002006,similar to AA sequence:UniProtKB:Q2RXH9;locus_tag=GKNEFIPN_01582;product=S-methyl-5'-thioadenosine phosphorylase
GNANU_N_4_L_363969	Prodigal:002006	CDS	255856	256749	.	-	0	ID=GKNEFIPN_01583;Name=fbcH_1;db_xref=COG:COG1290;gene=fbcH_1;inference=ab initio prediction:Prodigal:002006,similar to AA sequence:UniProtKB:P51131;locus_tag=GKNEFIPN_01583;product=Cytochrome b/c1
GNANU_N_4_L_363969	Prodigal:002006	CDS	256772	258064	.	-	0	ID=GKNEFIPN_01584;Name=fbcH_2;db_xref=COG:COG1290;gene=fbcH_2;inference=ab initio prediction:Prodigal:002006,similar to AA sequence:UniProtKB:P51131;locus_tag=GKNEFIPN_01584;product=Cytochrome b/c1
GNANU_N_4_L_363969	Prodigal:002006	CDS	258102	258650	.	-	0	ID=GKNEFIPN_01585;eC_number=7.1.1.8;Name=petA;db_xref=COG:COG0723;gene=petA;inference=ab initio prediction:Prodigal:002006,similar to AA sequence:UniProtKB:P51130;locus_tag=GKNEFIPN_01585;product=Ubiquinol-cytochrome c reductase iron-sulfur subunit
GNANU_N_4_L_363969	Prodigal:002006	CDS	259067	260347	.	+	0	ID=GKNEFIPN_01586;eC_number=2.5.1.-;db_xref=COG:COG2873;inference=ab initio prediction:Prodigal:002006,similar to AA sequence:UniProtKB:Q9WZY4;locus_tag=GKNEFIPN_01586;product=O-acetyl-L-homoserine sulfhydrylase
GNANU_N_4_L_363969	Prodigal:002006	CDS	260352	261212	.	-	0	ID=GKNEFIPN_01587;eC_number=2.1.2.9;Name=fmt_1;gene=fmt_1;inference=ab initio prediction:Prodigal:002006,protein motif:HAMAP:MF_00182;locus_tag=GKNEFIPN_01587;product=Methionyl-tRNA formyltransferase
GNANU_N_4_L_363969	Prodigal:002006	CDS	261209	261976	.	-	0	ID=GKNEFIPN_01588;inference=ab initio prediction:Prodigal:002006;locus_tag=GKNEFIPN_01588;product=hypothetical protein
GNANU_N_4_L_363969	Prodigal:002006	CDS	262047	263354	.	-	0	ID=GKNEFIPN_01589;inference=ab initio prediction:Prodigal:002006;locus_tag=GKNEFIPN_01589;product=hypothetical protein
GNANU_N_4_L_363969	Prodigal:002006	CDS	263700	265652	.	+	0	ID=GKNEFIPN_01590;inference=ab initio prediction:Prodigal:002006;locus_tag=GKNEFIPN_01590;product=hypothetical protein
GNANU_N_4_L_363969	Prodigal:002006	CDS	265660	267156	.	+	0	ID=GKNEFIPN_01591;inference=ab initio prediction:Prodigal:002006;locus_tag=GKNEFIPN_01591;product=hypothetical protein
GNANU_N_4_L_363969	Prodigal:002006	CDS	267384	268511	.	+	0	ID=GKNEFIPN_01592;inference=ab initio prediction:Prodigal:002006;locus_tag=GKNEFIPN_01592;product=hypothetical protein
GNANU_N_4_L_363969	Prodigal:002006	CDS	268759	269880	.	+	0	ID=GKNEFIPN_01593;Name=livJ;db_xref=COG:COG0683;gene=livJ;inference=ab initio prediction:Prodigal:002006,similar to AA sequence:UniProtKB:P17215;locus_tag=GKNEFIPN_01593;product=Leu/Ile/Val/Thr-binding protein
GNANU_N_4_L_363969	Prodigal:002006	CDS	269966	270541	.	-	0	ID=GKNEFIPN_01594;inference=ab initio prediction:Prodigal:002006;locus_tag=GKNEFIPN_01594;product=hypothetical protein
GNANU_N_4_L_363969	Prodigal:002006	CDS	270677	271822	.	+	0	ID=GKNEFIPN_01595;Name=takP;db_xref=COG:COG4663;gene=takP;inference=ab initio prediction:Prodigal:002006,similar to AA sequence:UniProtKB:Q3J1R2;locus_tag=GKNEFIPN_01595;product=Alpha-keto acid-binding periplasmic protein TakP
GNANU_N_4_L_363969	Prodigal:002006	CDS	272357	273760	.	+	0	ID=GKNEFIPN_01596;inference=ab initio prediction:Prodigal:002006;locus_tag=GKNEFIPN_01596;product=hypothetical protein
GNANU_N_4_L_363969	Prodigal:002006	CDS	273764	274549	.	-	0	ID=GKNEFIPN_01597;eC_number=2.4.1.129;Name=mtgA_1;gene=mtgA_1;inference=ab initio prediction:Prodigal:002006,protein motif:HAMAP:MF_00766;locus_tag=GKNEFIPN_01597;product=Biosynthetic peptidoglycan transglycosylase
GNANU_N_4_L_363969	Prodigal:002006	CDS	274586	275548	.	+	0	ID=GKNEFIPN_01598;eC_number=2.5.1.10;inference=ab initio prediction:Prodigal:002006,similar to AA sequence:UniProtKB:Q08291;locus_tag=GKNEFIPN_01598;product=Farnesyl diphosphate synthase
GNANU_N_4_L_363969	Prodigal:002006	CDS	275621	276046	.	-	0	ID=GKNEFIPN_01599;inference=ab initio prediction:Prodigal:002006;locus_tag=GKNEFIPN_01599;product=hypothetical protein
GNANU_N_4_L_363969	Prodigal:002006	CDS	276054	277742	.	-	0	ID=GKNEFIPN_01600;eC_number=4.1.1.7;Name=mdlC;gene=mdlC;inference=ab initio prediction:Prodigal:002006,similar to AA sequence:UniProtKB:P20906;locus_tag=GKNEFIPN_01600;product=Benzoylformate decarboxylase
GNANU_N_4_L_363969	Prodigal:002006	CDS	277904	279394	.	-	0	ID=GKNEFIPN_01601;inference=ab initio prediction:Prodigal:002006;locus_tag=GKNEFIPN_01601;product=hypothetical protein
GNANU_N_4_L_363969	Prodigal:002006	CDS	279668	279985	.	+	0	ID=GKNEFIPN_01602;inference=ab initio prediction:Prodigal:002006;locus_tag=GKNEFIPN_01602;product=hypothetical protein
GNANU_N_4_L_363969	Prodigal:002006	CDS	280102	281211	.	+	0	ID=GKNEFIPN_01603;eC_number=1.1.1.85;Name=leuB;gene=leuB;inference=ab initio prediction:Prodigal:002006,similar to AA sequence:UniProtKB:Q2T7H6;locus_tag=GKNEFIPN_01603;product=3-isopropylmalate dehydrogenase
GNANU_N_4_L_363969	Prodigal:002006	CDS	281323	282831	.	-	0	ID=GKNEFIPN_01604;eC_number=1.1.1.49;Name=zwf_2;db_xref=COG:COG0364;gene=zwf_2;inference=ab initio prediction:Prodigal:002006,similar to AA sequence:UniProtKB:P54547;locus_tag=GKNEFIPN_01604;product=Glucose-6-phosphate 1-dehydrogenase
GNANU_N_4_L_363969	Prodigal:002006	CDS	282965	284512	.	-	0	ID=GKNEFIPN_01605;Name=oprM;db_xref=COG:COG1538;gene=oprM;inference=ab initio prediction:Prodigal:002006,similar to AA sequence:UniProtKB:Q51487;locus_tag=GKNEFIPN_01605;product=Outer membrane protein OprM
GNANU_N_4_L_363969	Prodigal:002006	CDS	284526	287837	.	-	0	ID=GKNEFIPN_01606;Name=mdtB_4;db_xref=COG:COG0841;gene=mdtB_4;inference=ab initio prediction:Prodigal:002006,similar to AA sequence:UniProtKB:P76398;locus_tag=GKNEFIPN_01606;product=Multidrug resistance protein MdtB
GNANU_N_4_L_363969	Prodigal:002006	CDS	287834	290971	.	-	0	ID=GKNEFIPN_01607;Name=mdtB_5;gene=mdtB_5;inference=ab initio prediction:Prodigal:002006,similar to AA sequence:UniProtKB:B6HYS0;locus_tag=GKNEFIPN_01607;product=Multidrug resistance protein MdtB
GNANU_N_4_L_363969	Prodigal:002006	CDS	290984	292366	.	-	0	ID=GKNEFIPN_01608;Name=mdtA_10;gene=mdtA_10;inference=ab initio prediction:Prodigal:002006,protein motif:HAMAP:MF_01422;locus_tag=GKNEFIPN_01608;product=Multidrug resistance protein MdtA
GNANU_N_4_L_363969	Prodigal:002006	CDS	292523	292696	.	-	0	ID=GKNEFIPN_01609;inference=ab initio prediction:Prodigal:002006;locus_tag=GKNEFIPN_01609;product=hypothetical protein
GNANU_N_4_L_363969	Prodigal:002006	CDS	293132	294316	.	+	0	ID=GKNEFIPN_01610;eC_number=2.6.1.88;Name=ybdL;db_xref=COG:COG0436;gene=ybdL;inference=ab initio prediction:Prodigal:002006,similar to AA sequence:UniProtKB:P77806;locus_tag=GKNEFIPN_01610;product=Methionine aminotransferase
GNANU_N_4_L_363969	Prodigal:002006	CDS	294367	294831	.	+	0	ID=GKNEFIPN_01611;inference=ab initio prediction:Prodigal:002006;locus_tag=GKNEFIPN_01611;product=hypothetical protein
GNANU_N_4_L_363969	Prodigal:002006	CDS	294869	296071	.	+	0	ID=GKNEFIPN_01612;Name=yejE;db_xref=COG:COG4239;gene=yejE;inference=ab initio prediction:Prodigal:002006,similar to AA sequence:UniProtKB:P33915;locus_tag=GKNEFIPN_01612;product=Inner membrane ABC transporter permease protein YejE
GNANU_N_4_L_363969	Prodigal:002006	CDS	296079	298307	.	-	0	ID=GKNEFIPN_01613;eC_number=3.2.1.-;inference=ab initio prediction:Prodigal:002006,similar to AA sequence:UniProtKB:T2KMH0;locus_tag=GKNEFIPN_01613;product=Beta-xylosidase
GNANU_N_4_L_363969	Prodigal:002006	CDS	298438	299652	.	-	0	ID=GKNEFIPN_01614;inference=ab initio prediction:Prodigal:002006;locus_tag=GKNEFIPN_01614;product=hypothetical protein
GNANU_N_4_L_363969	Prodigal:002006	CDS	299838	300809	.	-	0	ID=GKNEFIPN_01615;Name=xerD_1;gene=xerD_1;inference=ab initio prediction:Prodigal:002006,similar to AA sequence:UniProtKB:Q2YR40;locus_tag=GKNEFIPN_01615;product=Tyrosine recombinase XerD
GNANU_N_4_L_363969	Prodigal:002006	CDS	300806	301069	.	-	0	ID=GKNEFIPN_01616;inference=ab initio prediction:Prodigal:002006;locus_tag=GKNEFIPN_01616;product=hypothetical protein
GNANU_N_4_L_363969	Prodigal:002006	CDS	301126	301905	.	-	0	ID=GKNEFIPN_01617;eC_number=3.1.2.6;Name=gloB_4;db_xref=COG:COG0491;gene=gloB_4;inference=ab initio prediction:Prodigal:002006,similar to AA sequence:UniProtKB:Q8ZRM2;locus_tag=GKNEFIPN_01617;product=Hydroxyacylglutathione hydrolase
GNANU_N_4_L_363969	Prodigal:002006	CDS	302192	302944	.	+	0	ID=GKNEFIPN_01618;inference=ab initio prediction:Prodigal:002006;locus_tag=GKNEFIPN_01618;product=hypothetical protein
GNANU_N_4_L_363969	Prodigal:002006	CDS	302984	303673	.	+	0	ID=GKNEFIPN_01619;inference=ab initio prediction:Prodigal:002006,similar to AA sequence:UniProtKB:P0AEY1;locus_tag=GKNEFIPN_01619;note=UPF0056 inner membrane protein MarC;product=hypothetical protein
GNANU_N_4_L_363969	Prodigal:002006	CDS	303755	304558	.	+	0	ID=GKNEFIPN_01620;eC_number=1.17.1.8;Name=dapB;db_xref=COG:COG0289;gene=dapB;inference=ab initio prediction:Prodigal:002006,similar to AA sequence:UniProtKB:Q6G2G3;locus_tag=GKNEFIPN_01620;product=4-hydroxy-tetrahydrodipicolinate reductase
GNANU_N_4_L_363969	Prodigal:002006	CDS	304702	305340	.	+	0	ID=GKNEFIPN_01621;eC_number=5.4.2.11;Name=gpmA_1;gene=gpmA_1;inference=ab initio prediction:Prodigal:002006,similar to AA sequence:UniProtKB:B4RIY7;locus_tag=GKNEFIPN_01621;product=2%2C3-bisphosphoglycerate-dependent phosphoglycerate mutase
GNANU_N_4_L_363969	Prodigal:002006	CDS	305351	306388	.	-	0	ID=GKNEFIPN_01622;eC_number=6.6.1.1;Name=bchI;db_xref=COG:COG1239;gene=bchI;inference=ab initio prediction:Prodigal:002006,similar to AA sequence:UniProtKB:P26239;locus_tag=GKNEFIPN_01622;product=Magnesium-chelatase 38 kDa subunit
GNANU_N_4_L_363969	Prodigal:002006	CDS	306450	306689	.	+	0	ID=GKNEFIPN_01623;inference=ab initio prediction:Prodigal:002006;locus_tag=GKNEFIPN_01623;product=hypothetical protein
GNANU_N_4_L_363969	Prodigal:002006	CDS	306581	306910	.	-	0	ID=GKNEFIPN_01624;inference=ab initio prediction:Prodigal:002006;locus_tag=GKNEFIPN_01624;product=hypothetical protein
GNANU_N_4_L_363969	Prodigal:002006	CDS	306913	307380	.	-	0	ID=GKNEFIPN_01625;Name=ptsN_1;db_xref=COG:COG1762;gene=ptsN_1;inference=ab initio prediction:Prodigal:002006,similar to AA sequence:UniProtKB:P69829;locus_tag=GKNEFIPN_01625;product=Nitrogen regulatory protein
GNANU_N_4_L_363969	Prodigal:002006	CDS	307576	308178	.	-	0	ID=GKNEFIPN_01626;Name=hpf_1;db_xref=COG:COG1544;gene=hpf_1;inference=ab initio prediction:Prodigal:002006,similar to AA sequence:UniProtKB:A2RIX0;locus_tag=GKNEFIPN_01626;product=Ribosome hibernation promotion factor
GNANU_N_4_L_363969	Prodigal:002006	CDS	308292	309827	.	-	0	ID=GKNEFIPN_01627;Name=rpoN2;db_xref=COG:COG1508;gene=rpoN2;inference=ab initio prediction:Prodigal:002006,similar to AA sequence:UniProtKB:P30333;locus_tag=GKNEFIPN_01627;product=RNA polymerase sigma-54 factor 2
GNANU_N_4_L_363969	Prodigal:002006	CDS	310206	311075	.	-	0	ID=GKNEFIPN_01628;eC_number=3.6.3.-;Name=lptB_1;db_xref=COG:COG1137;gene=lptB_1;inference=ab initio prediction:Prodigal:002006,similar to AA sequence:UniProtKB:P45073;locus_tag=GKNEFIPN_01628;product=Lipopolysaccharide export system ATP-binding protein LptB
GNANU_N_4_L_363969	Prodigal:002006	CDS	311093	311860	.	-	0	ID=GKNEFIPN_01629;Name=lptA;gene=lptA;inference=ab initio prediction:Prodigal:002006,protein motif:HAMAP:MF_01914;locus_tag=GKNEFIPN_01629;product=Lipopolysaccharide export system protein LptA
GNANU_N_4_L_363969	Prodigal:002006	CDS	311857	312615	.	-	0	ID=GKNEFIPN_01630;inference=ab initio prediction:Prodigal:002006;locus_tag=GKNEFIPN_01630;product=hypothetical protein
GNANU_N_4_L_363969	Prodigal:002006	CDS	312886	313515	.	-	0	ID=GKNEFIPN_01631;eC_number=3.1.13.5;Name=rnd_2;gene=rnd_2;inference=ab initio prediction:Prodigal:002006,protein motif:HAMAP:MF_01899;locus_tag=GKNEFIPN_01631;product=Ribonuclease D
GNANU_N_4_L_363969	Prodigal:002006	CDS	313614	313979	.	-	0	ID=GKNEFIPN_01632;inference=ab initio prediction:Prodigal:002006;locus_tag=GKNEFIPN_01632;product=hypothetical protein
GNANU_N_4_L_363969	Prodigal:002006	CDS	314285	314617	.	+	0	ID=GKNEFIPN_01633;inference=ab initio prediction:Prodigal:002006;locus_tag=GKNEFIPN_01633;product=hypothetical protein
GNANU_N_4_L_363969	Prodigal:002006	CDS	314663	315574	.	+	0	ID=GKNEFIPN_01634;inference=ab initio prediction:Prodigal:002006;locus_tag=GKNEFIPN_01634;product=hypothetical protein
GNANU_N_4_L_363969	Prodigal:002006	CDS	315733	316152	.	+	0	ID=GKNEFIPN_01635;inference=ab initio prediction:Prodigal:002006;locus_tag=GKNEFIPN_01635;product=hypothetical protein
GNANU_N_4_L_363969	Prodigal:002006	CDS	316210	317802	.	-	0	ID=GKNEFIPN_01636;inference=ab initio prediction:Prodigal:002006;locus_tag=GKNEFIPN_01636;product=hypothetical protein
GNANU_N_4_L_363969	Prodigal:002006	CDS	318175	319503	.	+	0	ID=GKNEFIPN_01637;inference=ab initio prediction:Prodigal:002006,similar to AA sequence:UniProtKB:P9WJX1;locus_tag=GKNEFIPN_01637;product=putative MFS-type transporter
GNANU_N_4_L_363969	Prodigal:002006	CDS	319540	319971	.	-	0	ID=GKNEFIPN_01638;inference=ab initio prediction:Prodigal:002006;locus_tag=GKNEFIPN_01638;product=hypothetical protein
GNANU_N_4_L_363969	Prodigal:002006	CDS	319998	320579	.	+	0	ID=GKNEFIPN_01639;inference=ab initio prediction:Prodigal:002006;locus_tag=GKNEFIPN_01639;product=hypothetical protein
GNANU_N_4_L_363969	Prodigal:002006	CDS	320635	321060	.	-	0	ID=GKNEFIPN_01640;Name=ohrB;db_xref=COG:COG1764;gene=ohrB;inference=ab initio prediction:Prodigal:002006,similar to AA sequence:UniProtKB:P80242;locus_tag=GKNEFIPN_01640;product=Organic hydroperoxide resistance protein OhrB
GNANU_N_4_L_363969	Prodigal:002006	CDS	321206	322474	.	-	0	ID=GKNEFIPN_01641;Name=yhjE_1;gene=yhjE_1;inference=ab initio prediction:Prodigal:002006,similar to AA sequence:UniProtKB:P37643;locus_tag=GKNEFIPN_01641;product=Inner membrane metabolite transport protein YhjE
GNANU_N_4_L_363969	Prodigal:002006	CDS	322471	323481	.	-	0	ID=GKNEFIPN_01642;inference=ab initio prediction:Prodigal:002006;locus_tag=GKNEFIPN_01642;product=hypothetical protein
GNANU_N_4_L_363969	Prodigal:002006	CDS	323568	324539	.	-	0	ID=GKNEFIPN_01643;inference=ab initio prediction:Prodigal:002006;locus_tag=GKNEFIPN_01643;product=hypothetical protein
GNANU_N_4_L_363969	Prodigal:002006	CDS	324645	325616	.	-	0	ID=GKNEFIPN_01644;inference=ab initio prediction:Prodigal:002006;locus_tag=GKNEFIPN_01644;product=hypothetical protein
GNANU_N_4_L_363969	Prodigal:002006	CDS	325613	327061	.	-	0	ID=GKNEFIPN_01645;inference=ab initio prediction:Prodigal:002006;locus_tag=GKNEFIPN_01645;product=hypothetical protein
GNANU_N_4_L_363969	Prodigal:002006	CDS	327109	328353	.	-	0	ID=GKNEFIPN_01646;inference=ab initio prediction:Prodigal:002006,protein motif:HAMAP:MF_02040;locus_tag=GKNEFIPN_01646;product=Iron-sulfur cluster carrier protein
GNANU_N_4_L_363969	Prodigal:002006	CDS	328443	329189	.	-	0	ID=GKNEFIPN_01647;inference=ab initio prediction:Prodigal:002006;locus_tag=GKNEFIPN_01647;product=hypothetical protein
GNANU_N_4_L_363969	Prodigal:002006	CDS	329318	330817	.	-	0	ID=GKNEFIPN_01648;Name=sctC;gene=sctC;inference=ab initio prediction:Prodigal:002006,protein motif:HAMAP:MF_02219;locus_tag=GKNEFIPN_01648;product=Type 3 secretion system secretin
GNANU_N_4_L_363969	Prodigal:002006	CDS	330829	331614	.	-	0	ID=GKNEFIPN_01649;inference=ab initio prediction:Prodigal:002006;locus_tag=GKNEFIPN_01649;product=hypothetical protein
GNANU_N_4_L_363969	Prodigal:002006	CDS	331807	332316	.	-	0	ID=GKNEFIPN_01650;inference=ab initio prediction:Prodigal:002006;locus_tag=GKNEFIPN_01650;product=hypothetical protein
GNANU_N_4_L_363969	Prodigal:002006	CDS	332554	332748	.	-	0	ID=GKNEFIPN_01651;inference=ab initio prediction:Prodigal:002006;locus_tag=GKNEFIPN_01651;product=hypothetical protein
GNANU_N_4_L_363969	Prodigal:002006	CDS	333123	333605	.	+	0	ID=GKNEFIPN_01652;inference=ab initio prediction:Prodigal:002006;locus_tag=GKNEFIPN_01652;product=hypothetical protein
GNANU_N_4_L_363969	Prodigal:002006	CDS	333776	334462	.	+	0	ID=GKNEFIPN_01653;Name=rplY;db_xref=COG:COG1825;gene=rplY;inference=ab initio prediction:Prodigal:002006,similar to AA sequence:UniProtKB:Q6N1P8;locus_tag=GKNEFIPN_01653;product=50S ribosomal protein L25
GNANU_N_4_L_363969	Prodigal:002006	CDS	334566	335198	.	+	0	ID=GKNEFIPN_01654;eC_number=3.1.1.29;Name=pth;db_xref=COG:COG0193;gene=pth;inference=ab initio prediction:Prodigal:002006,similar to AA sequence:UniProtKB:A0R3D3;locus_tag=GKNEFIPN_01654;product=Peptidyl-tRNA hydrolase
GNANU_N_4_L_363969	Prodigal:002006	CDS	335278	336375	.	+	0	ID=GKNEFIPN_01655;Name=ychF;db_xref=COG:COG0012;gene=ychF;inference=ab initio prediction:Prodigal:002006,similar to AA sequence:UniProtKB:P44681;locus_tag=GKNEFIPN_01655;product=Ribosome-binding ATPase YchF
GNANU_N_4_L_363969	Prodigal:002006	CDS	336388	337050	.	+	0	ID=GKNEFIPN_01656;eC_number=3.1.21.7;Name=nfi;db_xref=COG:COG1515;gene=nfi;inference=ab initio prediction:Prodigal:002006,similar to AA sequence:UniProtKB:Q9X2H9;locus_tag=GKNEFIPN_01656;product=Endonuclease V
GNANU_N_4_L_363969	Prodigal:002006	CDS	337333	340476	.	-	0	ID=GKNEFIPN_01657;eC_number=3.1.-.-;Name=xni;gene=xni;inference=ab initio prediction:Prodigal:002006,protein motif:HAMAP:MF_01192;locus_tag=GKNEFIPN_01657;product=Flap endonuclease Xni
GNANU_N_4_L_363969	Prodigal:002006	CDS	340958	341290	.	+	0	ID=GKNEFIPN_01658;inference=ab initio prediction:Prodigal:002006;locus_tag=GKNEFIPN_01658;product=hypothetical protein
GNANU_N_4_L_363969	Prodigal:002006	CDS	341994	343094	.	-	0	ID=GKNEFIPN_01659;inference=ab initio prediction:Prodigal:002006,similar to AA sequence:UniProtKB:P0A8K8;locus_tag=GKNEFIPN_01659;note=UPF0761 membrane protein YihY;product=hypothetical protein
GNANU_N_4_L_363969	Prodigal:002006	CDS	343395	344108	.	+	0	ID=GKNEFIPN_01660;inference=ab initio prediction:Prodigal:002006;locus_tag=GKNEFIPN_01660;product=hypothetical protein
GNANU_N_4_L_363969	Aragorn:001002	tRNA	344334	344409	.	-	.	ID=GKNEFIPN_01661;inference=COORDINATES:profile:Aragorn:001002;locus_tag=GKNEFIPN_01661;product=tRNA-Ala(ggc)
GNANU_N_4_L_363969	Prodigal:002006	CDS	344638	345108	.	-	0	ID=GKNEFIPN_01662;Name=kpsM_1;db_xref=COG:COG1682;gene=kpsM_1;inference=ab initio prediction:Prodigal:002006,similar to AA sequence:UniProtKB:P23889;locus_tag=GKNEFIPN_01662;product=Polysialic acid transport protein KpsM
GNANU_N_4_L_363969	Prodigal:002006	CDS	345252	347282	.	-	0	ID=GKNEFIPN_01663;inference=ab initio prediction:Prodigal:002006;locus_tag=GKNEFIPN_01663;product=hypothetical protein
GNANU_N_4_L_363969	Prodigal:002006	CDS	347453	348049	.	+	0	ID=GKNEFIPN_01664;inference=ab initio prediction:Prodigal:002006;locus_tag=GKNEFIPN_01664;product=hypothetical protein
GNANU_N_4_L_363969	Prodigal:002006	CDS	348324	349079	.	+	0	ID=GKNEFIPN_01665;inference=ab initio prediction:Prodigal:002006;locus_tag=GKNEFIPN_01665;product=hypothetical protein
GNANU_N_4_L_363969	Prodigal:002006	CDS	349082	350107	.	+	0	ID=GKNEFIPN_01666;eC_number=2.1.1.297;Name=prmC_1;gene=prmC_1;inference=ab initio prediction:Prodigal:002006,protein motif:HAMAP:MF_02126;locus_tag=GKNEFIPN_01666;product=Release factor glutamine methyltransferase
GNANU_N_4_L_363969	Prodigal:002006	CDS	350104	351063	.	+	0	ID=GKNEFIPN_01667;eC_number=2.1.1.44;Name=egtD_1;db_xref=COG:COG4301;gene=egtD_1;inference=ab initio prediction:Prodigal:002006,similar to AA sequence:UniProtKB:A0R5M8;locus_tag=GKNEFIPN_01667;product=Histidine N-alpha-methyltransferase
GNANU_N_4_L_363969	Prodigal:002006	CDS	351130	352368	.	-	0	ID=GKNEFIPN_01668;eC_number=2.4.1.250;Name=mshA_2;gene=mshA_2;inference=ab initio prediction:Prodigal:002006,protein motif:HAMAP:MF_01695;locus_tag=GKNEFIPN_01668;product=D-inositol-3-phosphate glycosyltransferase
GNANU_N_4_L_363969	Prodigal:002006	CDS	352700	352954	.	+	0	ID=GKNEFIPN_01669;inference=ab initio prediction:Prodigal:002006;locus_tag=GKNEFIPN_01669;product=hypothetical protein
GNANU_N_4_L_363969	Prodigal:002006	CDS	352976	353083	.	-	0	ID=GKNEFIPN_01670;inference=ab initio prediction:Prodigal:002006;locus_tag=GKNEFIPN_01670;product=hypothetical protein
GNANU_N_4_L_363969	Aragorn:001002	tRNA	353421	353496	.	-	.	ID=GKNEFIPN_01671;inference=COORDINATES:profile:Aragorn:001002;locus_tag=GKNEFIPN_01671;product=tRNA-Val(tac)
GNANU_N_4_L_363969	Prodigal:002006	CDS	353632	356055	.	-	0	ID=GKNEFIPN_01672;eC_number=3.4.21.53;Name=lon_2;gene=lon_2;inference=ab initio prediction:Prodigal:002006,similar to AA sequence:UniProtKB:Q2YPX3;locus_tag=GKNEFIPN_01672;product=Lon protease
GNANU_N_4_L_363969	Prodigal:002006	CDS	356323	357594	.	-	0	ID=GKNEFIPN_01673;Name=clpX;gene=clpX;inference=ab initio prediction:Prodigal:002006,similar to AA sequence:UniProtKB:B8GX14;locus_tag=GKNEFIPN_01673;product=ATP-dependent Clp protease ATP-binding subunit ClpX
GNANU_N_4_L_363969	Prodigal:002006	CDS	357846	358472	.	-	0	ID=GKNEFIPN_01674;eC_number=3.4.21.92;Name=clpP;gene=clpP;inference=ab initio prediction:Prodigal:002006,similar to AA sequence:UniProtKB:B8GX16;locus_tag=GKNEFIPN_01674;product=ATP-dependent Clp protease proteolytic subunit
GNANU_N_4_L_363969	Prodigal:002006	CDS	358608	360044	.	-	0	ID=GKNEFIPN_01675;eC_number=5.2.1.8;Name=tig;db_xref=COG:COG0544;gene=tig;inference=ab initio prediction:Prodigal:002006,similar to AA sequence:UniProtKB:Q9KQS5;locus_tag=GKNEFIPN_01675;product=Trigger factor
GNANU_N_4_L_363969	Aragorn:001002	tRNA	360157	360241	.	-	.	ID=GKNEFIPN_01676;inference=COORDINATES:profile:Aragorn:001002;locus_tag=GKNEFIPN_01676;product=tRNA-Leu(tag)
GNANU_N_4_L_363969	Prodigal:002006	CDS	360405	361841	.	+	0	ID=GKNEFIPN_01677;eC_number=1.16.3.1;Name=mmcO;db_xref=COG:COG2132;gene=mmcO;inference=ab initio prediction:Prodigal:002006,similar to AA sequence:UniProtKB:I6WZK7;locus_tag=GKNEFIPN_01677;product=Multicopper oxidase MmcO
GNANU_N_4_L_363969	Prodigal:002006	CDS	362004	362615	.	+	0	ID=GKNEFIPN_01678;Name=aaeA_2;gene=aaeA_2;inference=ab initio prediction:Prodigal:002006,protein motif:HAMAP:MF_01544;locus_tag=GKNEFIPN_01678;product=p-hydroxybenzoic acid efflux pump subunit AaeA
GNANU_N_4_L_363969	Prodigal:002006	CDS	362634	362855	.	+	0	ID=GKNEFIPN_01679;inference=ab initio prediction:Prodigal:002006;locus_tag=GKNEFIPN_01679;product=hypothetical protein
GNANU_N_4_L_363969	Prodigal:002006	CDS	362949	363587	.	+	0	ID=GKNEFIPN_01680;inference=ab initio prediction:Prodigal:002006;locus_tag=GKNEFIPN_01680;product=hypothetical protein
GNANU_N_4_L_363969	Prodigal:002006	CDS	363655	363903	.	-	0	ID=GKNEFIPN_01681;eC_number=2.7.7.24;Name=rfbA;db_xref=COG:COG1209;gene=rfbA;inference=ab initio prediction:Prodigal:002006,similar to AA sequence:UniProtKB:P37744;locus_tag=GKNEFIPN_01681;product=Glucose-1-phosphate thymidylyltransferase 1
GNANU_N_5_L_321012	Prodigal:002006	CDS	55	600	.	+	0	ID=GKNEFIPN_01682;inference=ab initio prediction:Prodigal:002006;locus_tag=GKNEFIPN_01682;product=hypothetical protein
GNANU_N_5_L_321012	Prodigal:002006	CDS	593	898	.	+	0	ID=GKNEFIPN_01683;inference=ab initio prediction:Prodigal:002006;locus_tag=GKNEFIPN_01683;product=hypothetical protein
GNANU_N_5_L_321012	Prodigal:002006	CDS	861	2063	.	+	0	ID=GKNEFIPN_01684;inference=ab initio prediction:Prodigal:002006;locus_tag=GKNEFIPN_01684;product=hypothetical protein
GNANU_N_5_L_321012	Prodigal:002006	CDS	2236	3309	.	-	0	ID=GKNEFIPN_01685;Name=xerC_1;gene=xerC_1;inference=ab initio prediction:Prodigal:002006,protein motif:HAMAP:MF_01808;locus_tag=GKNEFIPN_01685;product=Tyrosine recombinase XerC
GNANU_N_5_L_321012	Prodigal:002006	CDS	3278	3529	.	-	0	ID=GKNEFIPN_01686;inference=ab initio prediction:Prodigal:002006;locus_tag=GKNEFIPN_01686;product=hypothetical protein
GNANU_N_5_L_321012	Prodigal:002006	CDS	3546	3860	.	-	0	ID=GKNEFIPN_01687;inference=ab initio prediction:Prodigal:002006;locus_tag=GKNEFIPN_01687;product=hypothetical protein
GNANU_N_5_L_321012	Prodigal:002006	CDS	3853	4248	.	-	0	ID=GKNEFIPN_01688;inference=ab initio prediction:Prodigal:002006;locus_tag=GKNEFIPN_01688;product=hypothetical protein
GNANU_N_5_L_321012	Prodigal:002006	CDS	4238	4729	.	-	0	ID=GKNEFIPN_01689;inference=ab initio prediction:Prodigal:002006;locus_tag=GKNEFIPN_01689;product=hypothetical protein
GNANU_N_5_L_321012	Prodigal:002006	CDS	4722	4958	.	-	0	ID=GKNEFIPN_01690;inference=ab initio prediction:Prodigal:002006;locus_tag=GKNEFIPN_01690;product=hypothetical protein
GNANU_N_5_L_321012	Prodigal:002006	CDS	4963	5397	.	-	0	ID=GKNEFIPN_01691;inference=ab initio prediction:Prodigal:002006;locus_tag=GKNEFIPN_01691;product=hypothetical protein
GNANU_N_5_L_321012	Prodigal:002006	CDS	5394	5660	.	-	0	ID=GKNEFIPN_01692;inference=ab initio prediction:Prodigal:002006;locus_tag=GKNEFIPN_01692;product=hypothetical protein
GNANU_N_5_L_321012	Prodigal:002006	CDS	5662	7182	.	-	0	ID=GKNEFIPN_01693;inference=ab initio prediction:Prodigal:002006;locus_tag=GKNEFIPN_01693;product=hypothetical protein
GNANU_N_5_L_321012	Prodigal:002006	CDS	7187	7495	.	-	0	ID=GKNEFIPN_01694;inference=ab initio prediction:Prodigal:002006;locus_tag=GKNEFIPN_01694;product=hypothetical protein
GNANU_N_5_L_321012	Prodigal:002006	CDS	7497	8435	.	-	0	ID=GKNEFIPN_01695;inference=ab initio prediction:Prodigal:002006;locus_tag=GKNEFIPN_01695;product=hypothetical protein
GNANU_N_5_L_321012	Prodigal:002006	CDS	8435	8890	.	-	0	ID=GKNEFIPN_01696;inference=ab initio prediction:Prodigal:002006;locus_tag=GKNEFIPN_01696;product=hypothetical protein
GNANU_N_5_L_321012	Prodigal:002006	CDS	8890	9609	.	-	0	ID=GKNEFIPN_01697;Name=dnaA_2;gene=dnaA_2;inference=ab initio prediction:Prodigal:002006,protein motif:HAMAP:MF_00377;locus_tag=GKNEFIPN_01697;product=Chromosomal replication initiator protein DnaA
GNANU_N_5_L_321012	Prodigal:002006	CDS	9609	10013	.	-	0	ID=GKNEFIPN_01698;inference=ab initio prediction:Prodigal:002006;locus_tag=GKNEFIPN_01698;product=hypothetical protein
GNANU_N_5_L_321012	Prodigal:002006	CDS	10013	10537	.	-	0	ID=GKNEFIPN_01699;inference=ab initio prediction:Prodigal:002006;locus_tag=GKNEFIPN_01699;product=hypothetical protein
GNANU_N_5_L_321012	Prodigal:002006	CDS	10534	10935	.	-	0	ID=GKNEFIPN_01700;inference=ab initio prediction:Prodigal:002006;locus_tag=GKNEFIPN_01700;product=hypothetical protein
GNANU_N_5_L_321012	Prodigal:002006	CDS	10932	11264	.	-	0	ID=GKNEFIPN_01701;inference=ab initio prediction:Prodigal:002006;locus_tag=GKNEFIPN_01701;product=hypothetical protein
GNANU_N_5_L_321012	Prodigal:002006	CDS	11261	11611	.	-	0	ID=GKNEFIPN_01702;inference=ab initio prediction:Prodigal:002006;locus_tag=GKNEFIPN_01702;product=hypothetical protein
GNANU_N_5_L_321012	Prodigal:002006	CDS	11608	12255	.	-	0	ID=GKNEFIPN_01703;inference=ab initio prediction:Prodigal:002006;locus_tag=GKNEFIPN_01703;product=hypothetical protein
GNANU_N_5_L_321012	Prodigal:002006	CDS	12252	13034	.	-	0	ID=GKNEFIPN_01704;inference=ab initio prediction:Prodigal:002006;locus_tag=GKNEFIPN_01704;product=hypothetical protein
GNANU_N_5_L_321012	Prodigal:002006	CDS	13034	13273	.	-	0	ID=GKNEFIPN_01705;inference=ab initio prediction:Prodigal:002006;locus_tag=GKNEFIPN_01705;product=hypothetical protein
GNANU_N_5_L_321012	Prodigal:002006	CDS	13270	13407	.	-	0	ID=GKNEFIPN_01706;inference=ab initio prediction:Prodigal:002006;locus_tag=GKNEFIPN_01706;product=hypothetical protein
GNANU_N_5_L_321012	Prodigal:002006	CDS	13404	13994	.	-	0	ID=GKNEFIPN_01707;inference=ab initio prediction:Prodigal:002006;locus_tag=GKNEFIPN_01707;product=hypothetical protein
GNANU_N_5_L_321012	Prodigal:002006	CDS	13991	14323	.	-	0	ID=GKNEFIPN_01708;inference=ab initio prediction:Prodigal:002006;locus_tag=GKNEFIPN_01708;product=hypothetical protein
GNANU_N_5_L_321012	Prodigal:002006	CDS	14327	14617	.	-	0	ID=GKNEFIPN_01709;inference=ab initio prediction:Prodigal:002006;locus_tag=GKNEFIPN_01709;product=hypothetical protein
GNANU_N_5_L_321012	Prodigal:002006	CDS	14789	15130	.	-	0	ID=GKNEFIPN_01710;inference=ab initio prediction:Prodigal:002006;locus_tag=GKNEFIPN_01710;product=hypothetical protein
GNANU_N_5_L_321012	Prodigal:002006	CDS	15220	15729	.	-	0	ID=GKNEFIPN_01711;inference=ab initio prediction:Prodigal:002006;locus_tag=GKNEFIPN_01711;product=hypothetical protein
GNANU_N_5_L_321012	Prodigal:002006	CDS	15922	16170	.	+	0	ID=GKNEFIPN_01712;inference=ab initio prediction:Prodigal:002006;locus_tag=GKNEFIPN_01712;product=hypothetical protein
GNANU_N_5_L_321012	Prodigal:002006	CDS	16167	16802	.	+	0	ID=GKNEFIPN_01713;eC_number=3.4.21.88;Name=lexA_1;gene=lexA_1;inference=ab initio prediction:Prodigal:002006,protein motif:HAMAP:MF_00015;locus_tag=GKNEFIPN_01713;product=LexA repressor
GNANU_N_5_L_321012	Prodigal:002006	CDS	16799	16945	.	+	0	ID=GKNEFIPN_01714;inference=ab initio prediction:Prodigal:002006;locus_tag=GKNEFIPN_01714;product=hypothetical protein
GNANU_N_5_L_321012	Prodigal:002006	CDS	16945	17103	.	+	0	ID=GKNEFIPN_01715;inference=ab initio prediction:Prodigal:002006;locus_tag=GKNEFIPN_01715;product=hypothetical protein
GNANU_N_5_L_321012	Prodigal:002006	CDS	17320	17490	.	+	0	ID=GKNEFIPN_01716;inference=ab initio prediction:Prodigal:002006;locus_tag=GKNEFIPN_01716;product=hypothetical protein
GNANU_N_5_L_321012	Prodigal:002006	CDS	17487	17684	.	+	0	ID=GKNEFIPN_01717;inference=ab initio prediction:Prodigal:002006;locus_tag=GKNEFIPN_01717;product=hypothetical protein
GNANU_N_5_L_321012	Prodigal:002006	CDS	17684	17905	.	+	0	ID=GKNEFIPN_01718;inference=ab initio prediction:Prodigal:002006;locus_tag=GKNEFIPN_01718;product=hypothetical protein
GNANU_N_5_L_321012	Prodigal:002006	CDS	18093	18371	.	+	0	ID=GKNEFIPN_01719;inference=ab initio prediction:Prodigal:002006;locus_tag=GKNEFIPN_01719;product=hypothetical protein
GNANU_N_5_L_321012	Prodigal:002006	CDS	18670	18924	.	+	0	ID=GKNEFIPN_01720;inference=ab initio prediction:Prodigal:002006;locus_tag=GKNEFIPN_01720;product=hypothetical protein
GNANU_N_5_L_321012	Prodigal:002006	CDS	18921	19235	.	+	0	ID=GKNEFIPN_01721;inference=ab initio prediction:Prodigal:002006;locus_tag=GKNEFIPN_01721;product=hypothetical protein
GNANU_N_5_L_321012	Prodigal:002006	CDS	19309	19572	.	+	0	ID=GKNEFIPN_01722;inference=ab initio prediction:Prodigal:002006;locus_tag=GKNEFIPN_01722;product=hypothetical protein
GNANU_N_5_L_321012	Prodigal:002006	CDS	19569	20183	.	+	0	ID=GKNEFIPN_01723;inference=ab initio prediction:Prodigal:002006;locus_tag=GKNEFIPN_01723;product=hypothetical protein
GNANU_N_5_L_321012	Prodigal:002006	CDS	20180	22780	.	+	0	ID=GKNEFIPN_01724;eC_number=3.6.4.13;Name=srmB_2;gene=srmB_2;inference=ab initio prediction:Prodigal:002006,protein motif:HAMAP:MF_00967;locus_tag=GKNEFIPN_01724;product=ATP-dependent RNA helicase SrmB
GNANU_N_5_L_321012	Prodigal:002006	CDS	22761	23699	.	+	0	ID=GKNEFIPN_01725;inference=ab initio prediction:Prodigal:002006;locus_tag=GKNEFIPN_01725;product=hypothetical protein
GNANU_N_5_L_321012	Prodigal:002006	CDS	23696	24043	.	+	0	ID=GKNEFIPN_01726;Name=nrdR_1;gene=nrdR_1;inference=ab initio prediction:Prodigal:002006,protein motif:HAMAP:MF_00440;locus_tag=GKNEFIPN_01726;product=Transcriptional repressor NrdR
GNANU_N_5_L_321012	Prodigal:002006	CDS	24064	24252	.	+	0	ID=GKNEFIPN_01727;inference=ab initio prediction:Prodigal:002006;locus_tag=GKNEFIPN_01727;product=hypothetical protein
GNANU_N_5_L_321012	Prodigal:002006	CDS	24263	25129	.	+	0	ID=GKNEFIPN_01728;inference=ab initio prediction:Prodigal:002006;locus_tag=GKNEFIPN_01728;product=hypothetical protein
GNANU_N_5_L_321012	Aragorn:001002	tRNA	25587	25662	.	+	.	ID=GKNEFIPN_01729;inference=COORDINATES:profile:Aragorn:001002;locus_tag=GKNEFIPN_01729;product=tRNA-Thr(tgt)
GNANU_N_5_L_321012	Prodigal:002006	CDS	25979	26131	.	+	0	ID=GKNEFIPN_01730;inference=ab initio prediction:Prodigal:002006;locus_tag=GKNEFIPN_01730;product=hypothetical protein
GNANU_N_5_L_321012	Prodigal:002006	CDS	26128	26301	.	+	0	ID=GKNEFIPN_01731;inference=ab initio prediction:Prodigal:002006;locus_tag=GKNEFIPN_01731;product=hypothetical protein
GNANU_N_5_L_321012	Prodigal:002006	CDS	26429	27601	.	+	0	ID=GKNEFIPN_01732;inference=ab initio prediction:Prodigal:002006;locus_tag=GKNEFIPN_01732;product=hypothetical protein
GNANU_N_5_L_321012	Prodigal:002006	CDS	27709	27930	.	+	0	ID=GKNEFIPN_01733;inference=ab initio prediction:Prodigal:002006;locus_tag=GKNEFIPN_01733;product=hypothetical protein
GNANU_N_5_L_321012	Prodigal:002006	CDS	28181	28387	.	+	0	ID=GKNEFIPN_01734;inference=ab initio prediction:Prodigal:002006;locus_tag=GKNEFIPN_01734;product=hypothetical protein
GNANU_N_5_L_321012	Prodigal:002006	CDS	28673	29227	.	+	0	ID=GKNEFIPN_01735;inference=ab initio prediction:Prodigal:002006;locus_tag=GKNEFIPN_01735;product=hypothetical protein
GNANU_N_5_L_321012	Prodigal:002006	CDS	29224	30465	.	+	0	ID=GKNEFIPN_01736;inference=ab initio prediction:Prodigal:002006;locus_tag=GKNEFIPN_01736;product=hypothetical protein
GNANU_N_5_L_321012	Aragorn:001002	tRNA	30689	30759	.	-	.	ID=GKNEFIPN_01737;inference=COORDINATES:profile:Aragorn:001002;locus_tag=GKNEFIPN_01737;product=tRNA-Asp(atc)
GNANU_N_5_L_321012	Prodigal:002006	CDS	32326	32787	.	+	0	ID=GKNEFIPN_01738;inference=ab initio prediction:Prodigal:002006;locus_tag=GKNEFIPN_01738;product=hypothetical protein
GNANU_N_5_L_321012	Prodigal:002006	CDS	33355	33582	.	+	0	ID=GKNEFIPN_01739;inference=ab initio prediction:Prodigal:002006;locus_tag=GKNEFIPN_01739;product=hypothetical protein
GNANU_N_5_L_321012	Prodigal:002006	CDS	33615	34997	.	+	0	ID=GKNEFIPN_01740;inference=ab initio prediction:Prodigal:002006;locus_tag=GKNEFIPN_01740;product=hypothetical protein
GNANU_N_5_L_321012	Prodigal:002006	CDS	35025	35537	.	+	0	ID=GKNEFIPN_01741;inference=ab initio prediction:Prodigal:002006;locus_tag=GKNEFIPN_01741;product=hypothetical protein
GNANU_N_5_L_321012	Prodigal:002006	CDS	35566	36657	.	+	0	ID=GKNEFIPN_01742;inference=ab initio prediction:Prodigal:002006;locus_tag=GKNEFIPN_01742;product=hypothetical protein
GNANU_N_5_L_321012	Prodigal:002006	CDS	36659	37150	.	+	0	ID=GKNEFIPN_01743;inference=ab initio prediction:Prodigal:002006;locus_tag=GKNEFIPN_01743;product=hypothetical protein
GNANU_N_5_L_321012	Prodigal:002006	CDS	37161	37523	.	+	0	ID=GKNEFIPN_01744;inference=ab initio prediction:Prodigal:002006;locus_tag=GKNEFIPN_01744;product=hypothetical protein
GNANU_N_5_L_321012	Prodigal:002006	CDS	37528	37956	.	+	0	ID=GKNEFIPN_01745;inference=ab initio prediction:Prodigal:002006;locus_tag=GKNEFIPN_01745;product=hypothetical protein
GNANU_N_5_L_321012	Prodigal:002006	CDS	37953	38453	.	+	0	ID=GKNEFIPN_01746;inference=ab initio prediction:Prodigal:002006;locus_tag=GKNEFIPN_01746;product=hypothetical protein
GNANU_N_5_L_321012	Prodigal:002006	CDS	38453	38866	.	+	0	ID=GKNEFIPN_01747;inference=ab initio prediction:Prodigal:002006;locus_tag=GKNEFIPN_01747;product=hypothetical protein
GNANU_N_5_L_321012	Prodigal:002006	CDS	38850	39482	.	+	0	ID=GKNEFIPN_01748;inference=ab initio prediction:Prodigal:002006;locus_tag=GKNEFIPN_01748;product=hypothetical protein
GNANU_N_5_L_321012	Prodigal:002006	CDS	39486	40982	.	+	0	ID=GKNEFIPN_01749;inference=ab initio prediction:Prodigal:002006;locus_tag=GKNEFIPN_01749;product=hypothetical protein
GNANU_N_5_L_321012	Prodigal:002006	CDS	40996	41451	.	+	0	ID=GKNEFIPN_01750;inference=ab initio prediction:Prodigal:002006;locus_tag=GKNEFIPN_01750;product=hypothetical protein
GNANU_N_5_L_321012	Prodigal:002006	CDS	41459	41857	.	+	0	ID=GKNEFIPN_01751;inference=ab initio prediction:Prodigal:002006;locus_tag=GKNEFIPN_01751;product=hypothetical protein
GNANU_N_5_L_321012	Prodigal:002006	CDS	41875	42048	.	+	0	ID=GKNEFIPN_01752;inference=ab initio prediction:Prodigal:002006;locus_tag=GKNEFIPN_01752;product=hypothetical protein
GNANU_N_5_L_321012	Prodigal:002006	CDS	42041	43960	.	+	0	ID=GKNEFIPN_01753;inference=ab initio prediction:Prodigal:002006;locus_tag=GKNEFIPN_01753;product=hypothetical protein
GNANU_N_5_L_321012	Prodigal:002006	CDS	43961	44212	.	-	0	ID=GKNEFIPN_01754;inference=ab initio prediction:Prodigal:002006;locus_tag=GKNEFIPN_01754;product=hypothetical protein
GNANU_N_5_L_321012	Prodigal:002006	CDS	44217	44558	.	-	0	ID=GKNEFIPN_01755;inference=ab initio prediction:Prodigal:002006;locus_tag=GKNEFIPN_01755;product=hypothetical protein
GNANU_N_5_L_321012	Prodigal:002006	CDS	44651	44917	.	+	0	ID=GKNEFIPN_01756;inference=ab initio prediction:Prodigal:002006;locus_tag=GKNEFIPN_01756;product=hypothetical protein
GNANU_N_5_L_321012	Prodigal:002006	CDS	44944	45711	.	+	0	ID=GKNEFIPN_01757;inference=ab initio prediction:Prodigal:002006;locus_tag=GKNEFIPN_01757;product=hypothetical protein
GNANU_N_5_L_321012	Prodigal:002006	CDS	45715	46026	.	+	0	ID=GKNEFIPN_01758;inference=ab initio prediction:Prodigal:002006;locus_tag=GKNEFIPN_01758;product=hypothetical protein
GNANU_N_5_L_321012	Prodigal:002006	CDS	46111	46983	.	+	0	ID=GKNEFIPN_01759;inference=ab initio prediction:Prodigal:002006;locus_tag=GKNEFIPN_01759;product=hypothetical protein
GNANU_N_5_L_321012	Prodigal:002006	CDS	46983	47804	.	+	0	ID=GKNEFIPN_01760;inference=ab initio prediction:Prodigal:002006;locus_tag=GKNEFIPN_01760;product=hypothetical protein
GNANU_N_5_L_321012	Prodigal:002006	CDS	47804	48199	.	+	0	ID=GKNEFIPN_01761;inference=ab initio prediction:Prodigal:002006;locus_tag=GKNEFIPN_01761;product=hypothetical protein
GNANU_N_5_L_321012	Prodigal:002006	CDS	48201	49388	.	+	0	ID=GKNEFIPN_01762;inference=ab initio prediction:Prodigal:002006;locus_tag=GKNEFIPN_01762;product=hypothetical protein
GNANU_N_5_L_321012	Prodigal:002006	CDS	49388	50179	.	+	0	ID=GKNEFIPN_01763;inference=ab initio prediction:Prodigal:002006;locus_tag=GKNEFIPN_01763;product=hypothetical protein
GNANU_N_5_L_321012	Prodigal:002006	CDS	50211	51395	.	+	0	ID=GKNEFIPN_01764;inference=ab initio prediction:Prodigal:002006;locus_tag=GKNEFIPN_01764;product=hypothetical protein
GNANU_N_5_L_321012	Prodigal:002006	CDS	51410	51835	.	+	0	ID=GKNEFIPN_01765;inference=ab initio prediction:Prodigal:002006;locus_tag=GKNEFIPN_01765;product=hypothetical protein
GNANU_N_5_L_321012	Prodigal:002006	CDS	51844	52524	.	+	0	ID=GKNEFIPN_01766;inference=ab initio prediction:Prodigal:002006;locus_tag=GKNEFIPN_01766;product=hypothetical protein
GNANU_N_5_L_321012	Prodigal:002006	CDS	52603	54933	.	+	0	ID=GKNEFIPN_01767;inference=ab initio prediction:Prodigal:002006;locus_tag=GKNEFIPN_01767;product=hypothetical protein
GNANU_N_5_L_321012	Prodigal:002006	CDS	55273	55512	.	+	0	ID=GKNEFIPN_01768;inference=ab initio prediction:Prodigal:002006;locus_tag=GKNEFIPN_01768;product=hypothetical protein
GNANU_N_5_L_321012	Prodigal:002006	CDS	55512	55721	.	+	0	ID=GKNEFIPN_01769;inference=ab initio prediction:Prodigal:002006;locus_tag=GKNEFIPN_01769;product=hypothetical protein
GNANU_N_5_L_321012	Prodigal:002006	CDS	55929	56147	.	-	0	ID=GKNEFIPN_01770;inference=ab initio prediction:Prodigal:002006;locus_tag=GKNEFIPN_01770;product=hypothetical protein
GNANU_N_5_L_321012	Prodigal:002006	CDS	56157	56393	.	-	0	ID=GKNEFIPN_01771;inference=ab initio prediction:Prodigal:002006;locus_tag=GKNEFIPN_01771;product=hypothetical protein
GNANU_N_5_L_321012	Prodigal:002006	CDS	56436	56666	.	-	0	ID=GKNEFIPN_01772;inference=ab initio prediction:Prodigal:002006;locus_tag=GKNEFIPN_01772;product=hypothetical protein
GNANU_N_5_L_321012	Prodigal:002006	CDS	56720	56950	.	-	0	ID=GKNEFIPN_01773;inference=ab initio prediction:Prodigal:002006;locus_tag=GKNEFIPN_01773;product=hypothetical protein
GNANU_N_5_L_321012	Prodigal:002006	CDS	56947	57150	.	-	0	ID=GKNEFIPN_01774;inference=ab initio prediction:Prodigal:002006;locus_tag=GKNEFIPN_01774;product=hypothetical protein
GNANU_N_5_L_321012	Prodigal:002006	CDS	57194	57424	.	-	0	ID=GKNEFIPN_01775;inference=ab initio prediction:Prodigal:002006;locus_tag=GKNEFIPN_01775;product=hypothetical protein
GNANU_N_5_L_321012	Prodigal:002006	CDS	57453	57800	.	-	0	ID=GKNEFIPN_01776;inference=ab initio prediction:Prodigal:002006;locus_tag=GKNEFIPN_01776;product=hypothetical protein
GNANU_N_5_L_321012	Prodigal:002006	CDS	57797	58075	.	-	0	ID=GKNEFIPN_01777;inference=ab initio prediction:Prodigal:002006;locus_tag=GKNEFIPN_01777;product=hypothetical protein
GNANU_N_5_L_321012	Prodigal:002006	CDS	58075	58230	.	-	0	ID=GKNEFIPN_01778;inference=ab initio prediction:Prodigal:002006;locus_tag=GKNEFIPN_01778;product=hypothetical protein
GNANU_N_5_L_321012	Prodigal:002006	CDS	58234	59004	.	-	0	ID=GKNEFIPN_01779;inference=ab initio prediction:Prodigal:002006;locus_tag=GKNEFIPN_01779;product=hypothetical protein
GNANU_N_5_L_321012	Aragorn:001002	tRNA	59696	59771	.	-	.	ID=GKNEFIPN_01780;inference=COORDINATES:profile:Aragorn:001002;locus_tag=GKNEFIPN_01780;product=tRNA-Asn(gtt)
GNANU_N_5_L_321012	Aragorn:001002	tRNA	60018	60091	.	+	.	ID=GKNEFIPN_01781;inference=COORDINATES:profile:Aragorn:001002;locus_tag=GKNEFIPN_01781;product=tRNA-Cys(gca)
GNANU_N_5_L_321012	Prodigal:002006	CDS	60255	60905	.	+	0	ID=GKNEFIPN_01782;eC_number=2.1.1.77;Name=pcm_1;gene=pcm_1;inference=ab initio prediction:Prodigal:002006,protein motif:HAMAP:MF_00090;locus_tag=GKNEFIPN_01782;product=Protein-L-isoaspartate O-methyltransferase
GNANU_N_5_L_321012	Prodigal:002006	CDS	61424	62821	.	+	0	ID=GKNEFIPN_01783;Name=bepC_2;gene=bepC_2;inference=ab initio prediction:Prodigal:002006,similar to AA sequence:UniProtKB:Q8G0Y6;locus_tag=GKNEFIPN_01783;product=Outer membrane efflux protein BepC
GNANU_N_5_L_321012	Prodigal:002006	CDS	62992	63531	.	+	0	ID=GKNEFIPN_01784;inference=ab initio prediction:Prodigal:002006;locus_tag=GKNEFIPN_01784;product=hypothetical protein
GNANU_N_5_L_321012	Prodigal:002006	CDS	63666	66386	.	+	0	ID=GKNEFIPN_01785;eC_number=6.1.1.9;Name=valS;db_xref=COG:COG0525;gene=valS;inference=ab initio prediction:Prodigal:002006,similar to AA sequence:UniProtKB:Q9HXH0;locus_tag=GKNEFIPN_01785;product=Valine--tRNA ligase
GNANU_N_5_L_321012	Prodigal:002006	CDS	66383	67120	.	+	0	ID=GKNEFIPN_01786;inference=ab initio prediction:Prodigal:002006;locus_tag=GKNEFIPN_01786;product=hypothetical protein
GNANU_N_5_L_321012	Prodigal:002006	CDS	67229	68734	.	+	0	ID=GKNEFIPN_01787;eC_number=3.4.21.107;Name=degQ_2;db_xref=COG:COG0265;gene=degQ_2;inference=ab initio prediction:Prodigal:002006,similar to AA sequence:UniProtKB:P39099;locus_tag=GKNEFIPN_01787;product=Periplasmic pH-dependent serine endoprotease DegQ
GNANU_N_5_L_321012	Prodigal:002006	CDS	69076	71073	.	+	0	ID=GKNEFIPN_01788;inference=ab initio prediction:Prodigal:002006;locus_tag=GKNEFIPN_01788;product=hypothetical protein
GNANU_N_5_L_321012	Prodigal:002006	CDS	71189	72070	.	+	0	ID=GKNEFIPN_01789;eC_number=1.1.1.65;Name=pdxI_1;gene=pdxI_1;inference=ab initio prediction:Prodigal:002006,similar to AA sequence:UniProtKB:P25906;locus_tag=GKNEFIPN_01789;product=Pyridoxine 4-dehydrogenase
GNANU_N_5_L_321012	Prodigal:002006	CDS	72178	72627	.	+	0	ID=GKNEFIPN_01790;inference=ab initio prediction:Prodigal:002006;locus_tag=GKNEFIPN_01790;product=hypothetical protein
[truncated: 6,801,308 more chars]
